# Supplementary material for: Integration of MRI and somatosensory evoked potentials facilitate diagnosis of spinal cord compression
Source: Sci Rep. 2023 May 15;13:7861. doi: 10.1038/s41598-023-34832-2 (PMC10185544; doi:10.1038/s41598-023-34832-2)
Supplement: Supplementary file 3 — Supplementary Information 3. [file 41598_2023_34832_MOESM3_ESM.zip]

Archive with 410 entries (272 files):
- Preoperative SSEP data/control group/
- Preoperative SSEP data/control group/2190568_2/
- Preoperative SSEP data/control group/2190568_2/2190568_2_Lt Tibial SEP_Cz'-Fpz_201219_144749.csv
- Preoperative SSEP data/control group/2190568_2/2190568_2_Rt Tibial SEP_Cz'-Fpz_201219_144757.csv
- Preoperative SSEP data/control group/2494768_2/
- Preoperative SSEP data/control group/2494768_2/2494768_2_Lt Tibial SEP_Cz'-Fpz_200829_110908.csv
- Preoperative SSEP data/control group/2494768_2/2494768_2_Rt Tibial SEP_Cz'-Fpz_200829_110912.csv
- Preoperative SSEP data/control group/3830010_2/
- Preoperative SSEP data/control group/3830010_2/3830010_2_Lt Tibial SEP_Cz'-Fpz_201219_132532.csv
- Preoperative SSEP data/control group/3830010_2/3830010_2_Rt Tibial SEP_Cz'-Fpz_201219_132538.csv
- Preoperative SSEP data/control group/5072209_2/
- Preoperative SSEP data/control group/5072209_2/5072209_2_Lt Tibial SEP_Cz'-Fpz_201219_171233.csv
- Preoperative SSEP data/control group/5072209_2/5072209_2_Rt Tibial SEP_Cz'-Fpz_201219_171240.csv
- Preoperative SSEP data/control group/5790793_2/
- Preoperative SSEP data/control group/5790793_2/5790793_2_Lt Tibial SEP_Cz'-Fpz_201220_142926.csv
- Preoperative SSEP data/control group/5790793_2/5790793_2_Rt Tibial SEP_Cz'-Fpz_201220_142932.csv
- Preoperative SSEP data/control group/5947061_2/
- Preoperative SSEP data/control group/5947061_2/5947061_2_Lt Tibial SEP_Cz'-Fpz_201219_130544.csv
- Preoperative SSEP data/control group/5947061_2/5947061_2_Rt Tibial SEP_Cz'-Fpz_201219_130549.csv
- Preoperative SSEP data/control group/6542262_2/
- Preoperative SSEP data/control group/6542262_2/6542262_2_Lt Tibial SEP_Cz'-Fpz_201219_093144.csv
- Preoperative SSEP data/control group/6542262_2/6542262_2_Rt Tibial SEP_Cz'-Fpz_201219_093154.csv
- Preoperative SSEP data/control group/6557104_2/
- Preoperative SSEP data/control group/6557104_2/6557104_2_Lt Tibial SEP_Cz'-Fpz_201219_095618.csv
- Preoperative SSEP data/control group/6557104_2/6557104_2_Rt Tibial SEP_Cz'-Fpz_201219_095625.csv
- Preoperative SSEP data/control group/6647246_2/
- Preoperative SSEP data/control group/6647246_2/6647246_2_Lt Tibial SEP_Cz'-Fpz_201219_135442.csv
- Preoperative SSEP data/control group/6647246_2/6647246_2_Rt Tibial SEP_Cz'-Fpz_201219_135449.csv
- Preoperative SSEP data/control group/6712768_2/
- Preoperative SSEP data/control group/6712768_2/6712768_2_Lt Tibial SEP_Cz'-Fpz_200829_094337.csv
- Preoperative SSEP data/control group/6712768_2/6712768_2_Rt Tibial SEP_Cz'-Fpz_200829_094340.csv
- Preoperative SSEP data/spinal cord compression group/
- Preoperative SSEP data/spinal cord compression group/1887635_2/
- Preoperative SSEP data/spinal cord compression group/1887635_2/1887635_2_Lt Tibial SEP_Cz'-Fpz_201219_094513.csv
- Preoperative SSEP data/spinal cord compression group/1887635_2/1887635_2_Rt Tibial SEP_Cz'-Fpz_201219_094521.csv
- Preoperative SSEP data/spinal cord compression group/2047432_2/
- Preoperative SSEP data/spinal cord compression group/2047432_2/2047432_2_Lt Tibial SEP_Cz'-Fpz_200829_114843.csv
- Preoperative SSEP data/spinal cord compression group/2047432_2/2047432_2_Rt Tibial SEP_Cz'-Fpz_200829_114845.csv
- Preoperative SSEP data/spinal cord compression group/2190104_2/
- Preoperative SSEP data/spinal cord compression group/2190104_2/2190104_2_Lt Tibial SEP_Cz'-Fpz_200829_115419.csv
- Preoperative SSEP data/spinal cord compression group/2190104_2/2190104_2_Rt Tibial SEP_Cz'-Fpz_200829_115422.csv
- Preoperative SSEP data/spinal cord compression group/2256056_2/
- Preoperative SSEP data/spinal cord compression group/2256056_2/2256056_2_Lt Tibial SEP_Cz'-Fpz_201220_134639.csv
- Preoperative SSEP data/spinal cord compression group/2256056_2/2256056_2_Rt Tibial SEP_Cz'-Fpz_201220_134646.csv
- Preoperative SSEP data/spinal cord compression group/2319456_2/
- Preoperative SSEP data/spinal cord compression group/2319456_2/2319456_2_Lt Tibial SEP_Cz'-Fpz_201220_085901.csv
- Preoperative SSEP data/spinal cord compression group/2319456_2/2319456_2_Rt Tibial SEP_Cz'-Fpz_201220_085909.csv
- Preoperative SSEP data/spinal cord compression group/2340189_2/
- Preoperative SSEP data/spinal cord compression group/2340189_2/2340189_2_Lt Tibial SEP_Cz'-Fpz_201220_115301.csv
- Preoperative SSEP data/spinal cord compression group/2340189_2/2340189_2_Rt Tibial SEP_Cz'-Fpz_201220_115308.csv
- Preoperative SSEP data/spinal cord compression group/2391384_2/
- Preoperative SSEP data/spinal cord compression group/2391384_2/2391384_2_Lt Tibial SEP_Cz'-Fpz_201220_110605.csv
- Preoperative SSEP data/spinal cord compression group/2391384_2/2391384_2_Rt Tibial SEP_Cz'-Fpz_201220_110612.csv
- Preoperative SSEP data/spinal cord compression group/2408875_2/
- Preoperative SSEP data/spinal cord compression group/2408875_2/2408875_2_Lt Tibial SEP_Cz'-Fpz_201219_164539.csv
- Preoperative SSEP data/spinal cord compression group/2408875_2/2408875_2_Rt Tibial SEP_Cz'-Fpz_201219_164549.csv
- Preoperative SSEP data/spinal cord compression group/2529544_2/
- Preoperative SSEP data/spinal cord compression group/2529544_2/2529544_2_Lt Tibial SEP_Cz'-Fpz_201219_110925.csv
- Preoperative SSEP data/spinal cord compression group/2529544_2/2529544_2_Rt Tibial SEP_Cz'-Fpz_201219_110932.csv
- Preoperative SSEP data/spinal cord compression group/2533986_2/
- Preoperative SSEP data/spinal cord compression group/2533986_2/2533986_2_Lt Tibial SEP_Cz'-Fpz_201219_144456.csv
- Preoperative SSEP data/spinal cord compression group/2533986_2/2533986_2_Rt Tibial SEP_Cz'-Fpz_201219_144503.csv
- Preoperative SSEP data/spinal cord compression group/2569224_2/
- Preoperative SSEP data/spinal cord compression group/2569224_2/2569224_2_Lt Tibial SEP_Cz'-Fpz_201219_131238.csv
- Preoperative SSEP data/spinal cord compression group/2569224_2/2569224_2_Rt Tibial SEP_Cz'-Fpz_201219_131245.csv
- Preoperative SSEP data/spinal cord compression group/2820099_2/
- Preoperative SSEP data/spinal cord compression group/2820099_2/2820099_2_Lt Tibial SEP_Cz'-Fpz_201220_110921.csv
- Preoperative SSEP data/spinal cord compression group/2820099_2/2820099_2_Rt Tibial SEP_Cz'-Fpz_201220_110927.csv
- Preoperative SSEP data/spinal cord compression group/2843009_2/
- Preoperative SSEP data/spinal cord compression group/2843009_2/2843009_2_Lt Tibial SEP_Cz'-Fpz_201220_140537.csv
- Preoperative SSEP data/spinal cord compression group/2843009_2/2843009_2_Rt Tibial SEP_Cz'-Fpz_201220_140544.csv
- Preoperative SSEP data/spinal cord compression group/2882835_2/
- Preoperative SSEP data/spinal cord compression group/2882835_2/2882835_2_Lt Tibial SEP_Cz'-Fpz_201219_145434.csv
- Preoperative SSEP data/spinal cord compression group/2882835_2/2882835_2_Rt Tibial SEP_Cz'-Fpz_201219_145439.csv
- Preoperative SSEP data/spinal cord compression group/2938978_2/
- Preoperative SSEP data/spinal cord compression group/2938978_2/2938978_2_Lt Tibial SEP_Cz'-Fpz_201219_120918.csv
- Preoperative SSEP data/spinal cord compression group/2938978_2/2938978_2_Rt Tibial SEP_Cz'-Fpz_201219_120930.csv
- Preoperative SSEP data/spinal cord compression group/3050404_2/
- Preoperative SSEP data/spinal cord compression group/3050404_2/3050404_2_Lt Tibial SEP_Cz'-Fpz_201220_112354.csv
- Preoperative SSEP data/spinal cord compression group/3050404_2/3050404_2_Rt Tibial SEP_Cz'-Fpz_201220_112401.csv
- Preoperative SSEP data/spinal cord compression group/3060948_2/
- Preoperative SSEP data/spinal cord compression group/3060948_2/3060948_2_Lt Tibial SEP_Cz'-Fpz_201219_161642.csv
- Preoperative SSEP data/spinal cord compression group/3060948_2/3060948_2_Rt Tibial SEP_Cz'-Fpz_201219_161649.csv
- Preoperative SSEP data/spinal cord compression group/3075346_2/
- Preoperative SSEP data/spinal cord compression group/3075346_2/3075346_2_Lt Tibial SEP_Cz'-Fpz_200829_115150.csv
- Preoperative SSEP data/spinal cord compression group/3075346_2/3075346_2_Rt Tibial SEP_Cz'-Fpz_200829_115154.csv
- Preoperative SSEP data/spinal cord compression group/3087316_2/
- Preoperative SSEP data/spinal cord compression group/3087316_2/3087316_2_Lt Tibial SEP_Cz'-Fpz_201220_095424.csv
- Preoperative SSEP data/spinal cord compression group/3087316_2/3087316_2_Rt Tibial SEP_Cz'-Fpz_201220_095430.csv
- Preoperative SSEP data/spinal cord compression group/3106594_2/
- Preoperative SSEP data/spinal cord compression group/3106594_2/3106594_2_Lt Tibial SEP_Cz'-Fpz_201219_140204.csv
- Preoperative SSEP data/spinal cord compression group/3106594_2/3106594_2_Rt Tibial SEP_Cz'-Fpz_201219_140211.csv
- Preoperative SSEP data/spinal cord compression group/3125605_2/
- Preoperative SSEP data/spinal cord compression group/3125605_2/3125605_2_Lt Tibial SEP_Cz'-Fpz_201220_105226.csv
- Preoperative SSEP data/spinal cord compression group/3125605_2/3125605_2_Rt Tibial SEP_Cz'-Fpz_201220_105233.csv
- Preoperative SSEP data/spinal cord compression group/3164928_2/
- Preoperative SSEP data/spinal cord compression group/3164928_2/3164928_2_Lt Tibial SEP_Cz'-Fpz_201219_142130.csv
- Preoperative SSEP data/spinal cord compression group/3164928_2/3164928_2_Rt Tibial SEP_Cz'-Fpz_201219_142137.csv
- Preoperative SSEP data/spinal cord compression group/3310757_2/
- Preoperative SSEP data/spinal cord compression group/3310757_2/3310757_2_Lt Tibial SEP_Cz'-Fpz_200829_120500.csv
- Preoperative SSEP data/spinal cord compression group/3310757_2/3310757_2_Rt Tibial SEP_Cz'-Fpz_200829_120504.csv
- Preoperative SSEP data/spinal cord compression group/3317171_2/
- Preoperative SSEP data/spinal cord compression group/3317171_2/3317171_2_Lt Tibial SEP_Cz'-Fpz_201219_130426.csv
- Preoperative SSEP data/spinal cord compression group/3317171_2/3317171_2_Rt Tibial SEP_Cz'-Fpz_201219_130432.csv
- Preoperative SSEP data/spinal cord compression group/3534968_2/
- Preoperative SSEP data/spinal cord compression group/3534968_2/3534968_2_Lt Tibial SEP_Cz'-Fpz_200829_101333.csv
- Preoperative SSEP data/spinal cord compression group/3534968_2/3534968_2_Rt Tibial SEP_Cz'-Fpz_200829_101337.csv
- Preoperative SSEP data/spinal cord compression group/3548161_2/
- Preoperative SSEP data/spinal cord compression group/3548161_2/3548161_2_Lt Tibial SEP_Cz'-Fpz_201220_115650.csv
- Preoperative SSEP data/spinal cord compression group/3548161_2/3548161_2_Rt Tibial SEP_Cz'-Fpz_201220_115657.csv
- Preoperative SSEP data/spinal cord compression group/3647462_2/
- Preoperative SSEP data/spinal cord compression group/3647462_2/3647462_2_Lt Tibial SEP_Cz'-Fpz_200829_111125.csv
- Preoperative SSEP data/spinal cord compression group/3647462_2/3647462_2_Rt Tibial SEP_Cz'-Fpz_200829_111129.csv
- Preoperative SSEP data/spinal cord compression group/3663240_2/
- Preoperative SSEP data/spinal cord compression group/3663240_2/3663240_2_Lt Tibial SEP_Cz'-Fpz_201219_152928.csv
- Preoperative SSEP data/spinal cord compression group/3663240_2/3663240_2_Rt Tibial SEP_Cz'-Fpz_201219_152935.csv
- Preoperative SSEP data/spinal cord compression group/3741796_2/
- Preoperative SSEP data/spinal cord compression group/3741796_2/3741796_2_Lt Tibial SEP_Cz'-Fpz_200627_104240.csv
- Preoperative SSEP data/spinal cord compression group/3741796_2/3741796_2_Rt Tibial SEP_Cz'-Fpz_200627_104248.csv
- Preoperative SSEP data/spinal cord compression group/3785284_2/
- Preoperative SSEP data/spinal cord compression group/3785284_2/3785284_2_Lt Tibial SEP_Cz'-Fpz_201219_134252.csv
- Preoperative SSEP data/spinal cord compression group/3785284_2/3785284_2_Rt Tibial SEP_Cz'-Fpz_201219_134302.csv
- Preoperative SSEP data/spinal cord compression group/3970282_2/
- Preoperative SSEP data/spinal cord compression group/3970282_2/3970282_2_Lt Tibial SEP_Cz'-Fpz_201219_144728.csv
- Preoperative SSEP data/spinal cord compression group/3970282_2/3970282_2_Rt Tibial SEP_Cz'-Fpz_201219_144734.csv
- Preoperative SSEP data/spinal cord compression group/4033031_2/
- Preoperative SSEP data/spinal cord compression group/4033031_2/4033031_2_Lt Tibial SEP_Cz'-Fpz_201220_100037.csv
- Preoperative SSEP data/spinal cord compression group/4033031_2/4033031_2_Rt Tibial SEP_Cz'-Fpz_201220_100044.csv
- Preoperative SSEP data/spinal cord compression group/4039203_2/
- Preoperative SSEP data/spinal cord compression group/4039203_2/4039203_2_Lt Tibial SEP_Cz'-Fpz_201219_140653.csv
- Preoperative SSEP data/spinal cord compression group/4039203_2/4039203_2_Rt Tibial SEP_Cz'-Fpz_201219_140701.csv
- Preoperative SSEP data/spinal cord compression group/4131569_2/
- Preoperative SSEP data/spinal cord compression group/4131569_2/4131569_2_Lt Tibial SEP_Cz'-Fpz_201219_171344.csv
- Preoperative SSEP data/spinal cord compression group/4131569_2/4131569_2_Rt Tibial SEP_Cz'-Fpz_201219_171351.csv
- Preoperative SSEP data/spinal cord compression group/4140156_2/
- Preoperative SSEP data/spinal cord compression group/4140156_2/4140156_2_Lt Tibial SEP_Cz'-Fpz_201219_103046.csv
- Preoperative SSEP data/spinal cord compression group/4140156_2/4140156_2_Rt Tibial SEP_Cz'-Fpz_201219_103052.csv
- Preoperative SSEP data/spinal cord compression group/4145984_2/
- Preoperative SSEP data/spinal cord compression group/4145984_2/4145984_2_Lt Tibial SEP_Cz'-Fpz_201220_120451.csv
- Preoperative SSEP data/spinal cord compression group/4145984_2/4145984_2_Rt Tibial SEP_Cz'-Fpz_201220_120459.csv
- Preoperative SSEP data/spinal cord compression group/4182667_2/
- Preoperative SSEP data/spinal cord compression group/4182667_2/4182667_2_Lt Tibial SEP_Cz'-Fpz_201220_090251.csv
- Preoperative SSEP data/spinal cord compression group/4182667_2/4182667_2_Rt Tibial SEP_Cz'-Fpz_201220_090256.csv
- Preoperative SSEP data/spinal cord compression group/4307164_2/
- Preoperative SSEP data/spinal cord compression group/4307164_2/4307164_2_Lt Tibial SEP_Cz'-Fpz_201219_110419.csv
- Preoperative SSEP data/spinal cord compression group/4307164_2/4307164_2_Rt Tibial SEP_Cz'-Fpz_201219_110428.csv
- Preoperative SSEP data/spinal cord compression group/4381605_2/
- Preoperative SSEP data/spinal cord compression group/4381605_2/4381605_2_Lt Tibial SEP_Cz'-Fpz_200829_113036.csv
- Preoperative SSEP data/spinal cord compression group/4381605_2/4381605_2_Rt Tibial SEP_Cz'-Fpz_200829_113039.csv
- Preoperative SSEP data/spinal cord compression group/4394680_2/
- Preoperative SSEP data/spinal cord compression group/4394680_2/4394680_2_Lt Tibial SEP_Cz'-Fpz_201219_150419.csv
- Preoperative SSEP data/spinal cord compression group/4394680_2/4394680_2_Rt Tibial SEP_Cz'-Fpz_201219_150424.csv
- Preoperative SSEP data/spinal cord compression group/4412884_2/
- Preoperative SSEP data/spinal cord compression group/4412884_2/4412884_2_Lt Tibial SEP_Cz'-Fpz_201219_170803.csv
- Preoperative SSEP data/spinal cord compression group/4412884_2/4412884_2_Rt Tibial SEP_Cz'-Fpz_201219_170811.csv
- Preoperative SSEP data/spinal cord compression group/4509987_2/
- Preoperative SSEP data/spinal cord compression group/4509987_2/4509987_2_Lt Tibial SEP_Cz'-Fpz_201220_110332.csv
- Preoperative SSEP data/spinal cord compression group/4509987_2/4509987_2_Rt Tibial SEP_Cz'-Fpz_201220_110339.csv
- Preoperative SSEP data/spinal cord compression group/4556309_2/
- Preoperative SSEP data/spinal cord compression group/4556309_2/4556309_2_Lt Tibial SEP_Cz'-Fpz_201219_103458.csv
- Preoperative SSEP data/spinal cord compression group/4556309_2/4556309_2_Rt Tibial SEP_Cz'-Fpz_201219_103504.csv
- Preoperative SSEP data/spinal cord compression group/5017326_2/
- Preoperative SSEP data/spinal cord compression group/5017326_2/5017326_2_Lt Tibial SEP_Cz'-Fpz_201220_091554.csv
- Preoperative SSEP data/spinal cord compression group/5017326_2/5017326_2_Rt Tibial SEP_Cz'-Fpz_201220_091601.csv
- Preoperative SSEP data/spinal cord compression group/5208577_2/
- Preoperative SSEP data/spinal cord compression group/5208577_2/5208577_2_Lt Tibial SEP_Cz'-Fpz_201219_144233.csv
- Preoperative SSEP data/spinal cord compression group/5208577_2/5208577_2_Rt Tibial SEP_Cz'-Fpz_201219_144239.csv
- Preoperative SSEP data/spinal cord compression group/5262754_2/
- Preoperative SSEP data/spinal cord compression group/5262754_2/5262754_2_Lt Tibial SEP_Cz'-Fpz_201220_092151.csv
- Preoperative SSEP data/spinal cord compression group/5262754_2/5262754_2_Rt Tibial SEP_Cz'-Fpz_201220_092157.csv
- Preoperative SSEP data/spinal cord compression group/5306642_2/
- Preoperative SSEP data/spinal cord compression group/5306642_2/5306642_2_Lt Tibial SEP_Cz'-Fpz_201220_090132.csv
- Preoperative SSEP data/spinal cord compression group/5306642_2/5306642_2_Rt Tibial SEP_Cz'-Fpz_201220_090138.csv
- Preoperative SSEP data/spinal cord compression group/5310368_2/
- Preoperative SSEP data/spinal cord compression group/5310368_2/5310368_2_Lt Tibial SEP_Cz'-Fpz_201219_091051.csv
- Preoperative SSEP data/spinal cord compression group/5310368_2/5310368_2_Rt Tibial SEP_Cz'-Fpz_201219_091059.csv
- Preoperative SSEP data/spinal cord compression group/5326082_2/
- Preoperative SSEP data/spinal cord compression group/5326082_2/5326082_2_Lt Tibial SEP_Cz'-Fpz_201220_084915.csv
- Preoperative SSEP data/spinal cord compression group/5326082_2/5326082_2_Rt Tibial SEP_Cz'-Fpz_201220_084921.csv
- Preoperative SSEP data/spinal cord compression group/5373406_2/
- Preoperative SSEP data/spinal cord compression group/5373406_2/5373406_2_Lt Tibial SEP_Cz'-Fpz_201219_150305.csv
- Preoperative SSEP data/spinal cord compression group/5373406_2/5373406_2_Rt Tibial SEP_Cz'-Fpz_201219_150311.csv
- Preoperative SSEP data/spinal cord compression group/5405079_2/
- Preoperative SSEP data/spinal cord compression group/5405079_2/5405079_2_Lt Tibial SEP_Cz'-Fpz_200829_113712.csv
- Preoperative SSEP data/spinal cord compression group/5405079_2/5405079_2_Rt Tibial SEP_Cz'-Fpz_200829_113715.csv
- Preoperative SSEP data/spinal cord compression group/5409146_2/
- Preoperative SSEP data/spinal cord compression group/5409146_2/5409146_2_Lt Tibial SEP_Cz'-Fpz_200829_114310.csv
- Preoperative SSEP data/spinal cord compression group/5409146_2/5409146_2_Rt Tibial SEP_Cz'-Fpz_200829_114313.csv
- Preoperative SSEP data/spinal cord compression group/5510109_2/
- Preoperative SSEP data/spinal cord compression group/5510109_2/5510109_2_Lt Tibial SEP_Cz'-Fpz_201219_160741.csv
- Preoperative SSEP data/spinal cord compression group/5510109_2/5510109_2_Rt Tibial SEP_Cz'-Fpz_201219_160750.csv
- Preoperative SSEP data/spinal cord compression group/5538104_2/
- Preoperative SSEP data/spinal cord compression group/5538104_2/5538104_2_Lt Tibial SEP_Cz'-Fpz_200829_111427.csv
- Preoperative SSEP data/spinal cord compression group/5538104_2/5538104_2_Rt Tibial SEP_Cz'-Fpz_200829_111431.csv
- Preoperative SSEP data/spinal cord compression group/5551639_2/
- Preoperative SSEP data/spinal cord compression group/5551639_2/5551639_2_Lt Tibial SEP_Cz'-Fpz_201219_104131.csv
- Preoperative SSEP data/spinal cord compression group/5551639_2/5551639_2_Rt Tibial SEP_Cz'-Fpz_201219_104143.csv
- Preoperative SSEP data/spinal cord compression group/5552321_2/
- Preoperative SSEP data/spinal cord compression group/5552321_2/5552321_2_Lt Tibial SEP_Cz'-Fpz_201219_165921.csv
- Preoperative SSEP data/spinal cord compression group/5552321_2/5552321_2_Rt Tibial SEP_Cz'-Fpz_201219_165927.csv
- Preoperative SSEP data/spinal cord compression group/5878459_2/
- Preoperative SSEP data/spinal cord compression group/5878459_2/5878459_2_Lt Tibial SEP_Cz'-Fpz_201219_121747.csv
- Preoperative SSEP data/spinal cord compression group/5878459_2/5878459_2_Rt Tibial SEP_Cz'-Fpz_201219_121754.csv
- Preoperative SSEP data/spinal cord compression group/5891641_2/
- Preoperative SSEP data/spinal cord compression group/5891641_2/5891641_2_Lt Tibial SEP_Cz'-Fpz_201220_122848.csv
- Preoperative SSEP data/spinal cord compression group/5891641_2/5891641_2_Rt Tibial SEP_Cz'-Fpz_201220_122854.csv
- Preoperative SSEP data/spinal cord compression group/5933426_2/
- Preoperative SSEP data/spinal cord compression group/5933426_2/5933426_2_Lt Tibial SEP_Cz'-Fpz_201219_162455.csv
- Preoperative SSEP data/spinal cord compression group/5933426_2/5933426_2_Rt Tibial SEP_Cz'-Fpz_201219_162500.csv
- Preoperative SSEP data/spinal cord compression group/5974826_2/
- Preoperative SSEP data/spinal cord compression group/5974826_2/5974826_2_Lt Tibial SEP_Cz'-Fpz_200829_101050.csv
- Preoperative SSEP data/spinal cord compression group/5974826_2/5974826_2_Rt Tibial SEP_Cz'-Fpz_200829_101053.csv
- Preoperative SSEP data/spinal cord compression group/6123978_2/
- Preoperative SSEP data/spinal cord compression group/6123978_2/6123978_2_Lt Tibial SEP_Cz'-Fpz_201220_110734.csv
- Preoperative SSEP data/spinal cord compression group/6123978_2/6123978_2_Rt Tibial SEP_Cz'-Fpz_201220_110741.csv
- Preoperative SSEP data/spinal cord compression group/6143911_2/
- Preoperative SSEP data/spinal cord compression group/6143911_2/6143911_2_Lt Tibial SEP_Cz'-Fpz_201219_125555.csv
- Preoperative SSEP data/spinal cord compression group/6143911_2/6143911_2_Rt Tibial SEP_Cz'-Fpz_201219_125601.csv
- Preoperative SSEP data/spinal cord compression group/6157644_2/
- Preoperative SSEP data/spinal cord compression group/6157644_2/6157644_2_Lt Tibial SEP_Cz'-Fpz_191221_151740.csv
- Preoperative SSEP data/spinal cord compression group/6157644_2/6157644_2_Rt Tibial SEP_Cz'-Fpz_191221_151745.csv
- Preoperative SSEP data/spinal cord compression group/6257924_2/
- Preoperative SSEP data/spinal cord compression group/6257924_2/6257924_2_Lt Tibial SEP_Cz'-Fpz_201220_085529.csv
- Preoperative SSEP data/spinal cord compression group/6257924_2/6257924_2_Rt Tibial SEP_Cz'-Fpz_201220_085536.csv
- Preoperative SSEP data/spinal cord compression group/6328866_2/
- Preoperative SSEP data/spinal cord compression group/6328866_2/6328866_2_Lt Tibial SEP_Cz'-Fpz_201219_174141.csv
- Preoperative SSEP data/spinal cord compression group/6328866_2/6328866_2_Rt Tibial SEP_Cz'-Fpz_201219_174149.csv
- Preoperative SSEP data/spinal cord compression group/6379158_2/
- Preoperative SSEP data/spinal cord compression group/6379158_2/6379158_2_Lt Tibial SEP_Cz'-Fpz_201220_111713.csv
- Preoperative SSEP data/spinal cord compression group/6379158_2/6379158_2_Rt Tibial SEP_Cz'-Fpz_201220_111719.csv
- Preoperative SSEP data/spinal cord compression group/6387469_2/
- Preoperative SSEP data/spinal cord compression group/6387469_2/6387469_2_Lt Tibial SEP_Cz'-Fpz_201219_110550.csv
- Preoperative SSEP data/spinal cord compression group/6387469_2/6387469_2_Rt Tibial SEP_Cz'-Fpz_201219_110556.csv
- Preoperative SSEP data/spinal cord compression group/6389771_2/
- Preoperative SSEP data/spinal cord compression group/6389771_2/6389771_2_Lt Tibial SEP_Cz'-Fpz_201220_111825.csv
- Preoperative SSEP data/spinal cord compression group/6389771_2/6389771_2_Rt Tibial SEP_Cz'-Fpz_201220_111831.csv
- Preoperative SSEP data/spinal cord compression group/6398946_2/
- Preoperative SSEP data/spinal cord compression group/6398946_2/6398946_2_Lt Tibial SEP_Cz'-Fpz_201219_112357.csv
- Preoperative SSEP data/spinal cord compression group/6398946_2/6398946_2_Rt Tibial SEP_Cz'-Fpz_201219_112404.csv
- Preoperative SSEP data/spinal cord compression group/6404161_2/
- Preoperative SSEP data/spinal cord compression group/6404161_2/6404161_2_Lt Tibial SEP_Cz'-Fpz_201220_105957.csv
- Preoperative SSEP data/spinal cord compression group/6404161_2/6404161_2_Rt Tibial SEP_Cz'-Fpz_201220_110003.csv
- Preoperative SSEP data/spinal cord compression group/6406131_2/
- Preoperative SSEP data/spinal cord compression group/6406131_2/6406131_2_Lt Tibial SEP_Cz'-Fpz_201219_174426.csv
- Preoperative SSEP data/spinal cord compression group/6406131_2/6406131_2_Rt Tibial SEP_Cz'-Fpz_201219_174432.csv
- Preoperative SSEP data/spinal cord compression group/6407318_2/
- Preoperative SSEP data/spinal cord compression group/6407318_2/6407318_2_Lt Tibial SEP_Cz'-Fpz_201220_091713.csv
- Preoperative SSEP data/spinal cord compression group/6407318_2/6407318_2_Rt Tibial SEP_Cz'-Fpz_201220_091718.csv
- Preoperative SSEP data/spinal cord compression group/6429010_2/
- Preoperative SSEP data/spinal cord compression group/6429010_2/6429010_2_Lt Tibial SEP_Cz'-Fpz_201219_113710.csv
- Preoperative SSEP data/spinal cord compression group/6429010_2/6429010_2_Rt Tibial SEP_Cz'-Fpz_201219_113717.csv
- Preoperative SSEP data/spinal cord compression group/6433886_2/
- Preoperative SSEP data/spinal cord compression group/6433886_2/6433886_2_Lt Tibial SEP_Cz'-Fpz_201220_132242.csv
- Preoperative SSEP data/spinal cord compression group/6433886_2/6433886_2_Rt Tibial SEP_Cz'-Fpz_201220_132249.csv
- Preoperative SSEP data/spinal cord compression group/6449776_2/
- Preoperative SSEP data/spinal cord compression group/6449776_2/6449776_2_Lt Tibial SEP_Cz'-Fpz_201219_111915.csv
- Preoperative SSEP data/spinal cord compression group/6449776_2/6449776_2_Rt Tibial SEP_Cz'-Fpz_201219_111921.csv
- Preoperative SSEP data/spinal cord compression group/6454500_2/
- Preoperative SSEP data/spinal cord compression group/6454500_2/6454500_2_Lt Tibial SEP_Cz'-Fpz_201219_164946.csv
- Preoperative SSEP data/spinal cord compression group/6454500_2/6454500_2_Rt Tibial SEP_Cz'-Fpz_201219_164954.csv
- Preoperative SSEP data/spinal cord compression group/6454642_2/
- Preoperative SSEP data/spinal cord compression group/6454642_2/6454642_2_Lt Tibial SEP_Cz'-Fpz_201219_110109.csv
- Preoperative SSEP data/spinal cord compression group/6454642_2/6454642_2_Rt Tibial SEP_Cz'-Fpz_201219_110118.csv
- Preoperative SSEP data/spinal cord compression group/6458504_2/
- Preoperative SSEP data/spinal cord compression group/6458504_2/6458504_2_Lt Tibial SEP_Cz'-Fpz_201220_085235.csv
- Preoperative SSEP data/spinal cord compression group/6458504_2/6458504_2_Rt Tibial SEP_Cz'-Fpz_201220_085240.csv
- Preoperative SSEP data/spinal cord compression group/6471989_2/
- Preoperative SSEP data/spinal cord compression group/6471989_2/6471989_2_Lt Tibial SEP_Cz'-Fpz_201219_172242.csv
- Preoperative SSEP data/spinal cord compression group/6471989_2/6471989_2_Rt Tibial SEP_Cz'-Fpz_201219_172248.csv
- Preoperative SSEP data/spinal cord compression group/6477116_2/
- Preoperative SSEP data/spinal cord compression group/6477116_2/6477116_2_Lt Tibial SEP_Cz'-Fpz_201220_113209.csv
- Preoperative SSEP data/spinal cord compression group/6477116_2/6477116_2_Rt Tibial SEP_Cz'-Fpz_201220_113216.csv
- Preoperative SSEP data/spinal cord compression group/6482315_2/
- Preoperative SSEP data/spinal cord compression group/6482315_2/6482315_2_Lt Tibial SEP_Cz'-Fpz_201220_111459.csv
- Preoperative SSEP data/spinal cord compression group/6482315_2/6482315_2_Rt Tibial SEP_Cz'-Fpz_201220_111505.csv
- Preoperative SSEP data/spinal cord compression group/6491130_2/
- Preoperative SSEP data/spinal cord compression group/6491130_2/6491130_2_Lt Tibial SEP_Cz'-Fpz_201219_103634.csv
- Preoperative SSEP data/spinal cord compression group/6491130_2/6491130_2_Rt Tibial SEP_Cz'-Fpz_201219_103644.csv
- Preoperative SSEP data/spinal cord compression group/6491983_2/
- Preoperative SSEP data/spinal cord compression group/6491983_2/6491983_2_Lt Tibial SEP_Cz'-Fpz_201219_162739.csv
- Preoperative SSEP data/spinal cord compression group/6491983_2/6491983_2_Rt Tibial SEP_Cz'-Fpz_201219_162748.csv
- Preoperative SSEP data/spinal cord compression group/6498125_2/
- Preoperative SSEP data/spinal cord compression group/6498125_2/6498125_2_Lt Tibial SEP_Cz'-Fpz_201219_162900.csv
- Preoperative SSEP data/spinal cord compression group/6498125_2/6498125_2_Rt Tibial SEP_Cz'-Fpz_201219_162906.csv
- Preoperative SSEP data/spinal cord compression group/6499489_2/
- Preoperative SSEP data/spinal cord compression group/6499489_2/6499489_2_Lt Tibial SEP_Cz'-Fpz_201219_163752.csv
- Preoperative SSEP data/spinal cord compression group/6499489_2/6499489_2_Rt Tibial SEP_Cz'-Fpz_201219_163758.csv
- Preoperative SSEP data/spinal cord compression group/6500012_2/
- Preoperative SSEP data/spinal cord compression group/6500012_2/6500012_2_Lt Tibial SEP_Cz'-Fpz_201219_164145.csv
- Preoperative SSEP data/spinal cord compression group/6500012_2/6500012_2_Rt Tibial SEP_Cz'-Fpz_201219_164152.csv
- Preoperative SSEP data/spinal cord compression group/6502462_2/
- Preoperative SSEP data/spinal cord compression group/6502462_2/6502462_2_Lt Tibial SEP_Cz'-Fpz_201219_102212.csv
- Preoperative SSEP data/spinal cord compression group/6502462_2/6502462_2_Rt Tibial SEP_Cz'-Fpz_201219_102220.csv
- Preoperative SSEP data/spinal cord compression group/6502498_2/
- Preoperative SSEP data/spinal cord compression group/6502498_2/6502498_2_Lt Tibial SEP_Cz'-Fpz_201219_105919.csv
- Preoperative SSEP data/spinal cord compression group/6502498_2/6502498_2_Rt Tibial SEP_Cz'-Fpz_201219_105925.csv
- Preoperative SSEP data/spinal cord compression group/6505723_2/
- Preoperative SSEP data/spinal cord compression group/6505723_2/6505723_2_Lt Tibial SEP_Cz'-Fpz_201220_110445.csv
- Preoperative SSEP data/spinal cord compression group/6505723_2/6505723_2_Rt Tibial SEP_Cz'-Fpz_201220_110451.csv
- Preoperative SSEP data/spinal cord compression group/6506915_2/
[truncated: 110 more entries]
