# Supplementary material for: Integration of MRI and somatosensory evoked potentials facilitate diagnosis of spinal cord compression
Source: Sci Rep. 2023 May 15;13:7861. doi: 10.1038/s41598-023-34832-2 (PMC10185544; doi:10.1038/s41598-023-34832-2)
Supplement: Supplementary file 3 — Supplementary Information 3. [file 41598_2023_34832_MOESM3_ESM.zip › Preoperative SSEP data/control group/2190568_2/2190568_2_Lt Tibial SEP_Cz'-Fpz_201219_144749.csv]

Index	1	2	3	4	5	6
Name	Cz'-Fpz	Cz'-Fpz	Cz'-Fpz	Cz'-Fpz	Cz'-Fpz	Cz'-Fpz
Time	2.0181E+13	2.0181E+13	2.0181E+13	2.0181E+13	2.0181E+13	2.0181E+13
Highcut	500	500	500	500	500	500
Lowcut	10	10	10	10	10	10
Period	0.000156	0.000156	0.000156	0.000156	0.000156	0.000156
Averages	120	120	120	120	120	120
Int (mA)	18/17.6mA	18/17.6mA	18/17.9mA	18/17.6mA	18/17.6mA	18/17.6mA
Pulse Width (�gs)	200�s	200�s	200�s	200�s	200�s	200�s
Rep Rate (Hz)	2.78Hz	3.11Hz	3.11Hz	3.11Hz	3.11Hz	3.11Hz
Data0	2.150675	0.957845	-0.443929	0.337321	-0.268555	0.155945
Data1	2.186076	0.991414	-0.420736	0.373637	-0.23702	0.16393
Data2	2.224528	1.027832	-0.39388	0.414022	-0.201823	0.173136
Data3	2.263794	1.065063	-0.36499	0.456645	-0.164388	0.183004
Data4	2.302043	1.101278	-0.335693	0.499471	-0.127157	0.192871
Data5	2.337036	1.134033	-0.308228	0.540263	-0.091756	0.202077
Data6	2.36674	1.161702	-0.28422	0.576884	-0.060425	0.209961
Data7	2.389526	1.182454	-0.265706	0.607605	-0.034587	0.215912
Data8	2.404175	1.195272	-0.253703	0.631205	-0.015666	0.219523
Data9	2.409871	1.199544	-0.249023	0.646769	-0.004272	0.220439
Data10	2.406616	1.195068	-0.252075	0.654297	-0.000203	0.218709
Data11	2.39502	1.182861	-0.262248	0.654195	-0.003255	0.214386
Data12	2.375895	1.163534	-0.278931	0.647481	-0.01241	0.207774
Data13	2.350871	1.138916	-0.3007	0.635376	-0.026042	0.19928
Data14	2.320964	1.110229	-0.326131	0.619609	-0.043132	0.189362
Data15	2.288208	1.079508	-0.3538	0.601603	-0.061849	0.178579
Data16	2.253621	1.048177	-0.382284	0.582987	-0.08077	0.167338
Data17	2.218831	1.017456	-0.410156	0.564982	-0.098674	0.156148
Data18	2.184448	0.988566	-0.436401	0.548604	-0.114746	0.145213
Data19	2.151489	0.962118	-0.460205	0.534668	-0.12797	0.134888
Data20	2.119751	0.938924	-0.480957	0.523376	-0.138346	0.125275
Data21	2.089844	0.918783	-0.498861	0.514933	-0.145467	0.116374
Data22	2.061564	0.9021	-0.513306	0.509338	-0.14974	0.108185
Data23	2.034302	0.888265	-0.524902	0.506083	-0.151164	0.100555
Data24	2.008464	0.877686	-0.533651	0.505371	-0.149536	0.093638
Data25	1.983032	0.869141	-0.539347	0.506287	-0.146077	0.087026
Data26	1.957194	0.861816	-0.543823	0.507406	-0.142008	0.080312
Data27	1.930745	0.855916	-0.547078	0.509237	-0.136922	0.073649
Data28	1.904093	0.851237	-0.548503	0.511475	-0.131022	0.066935
Data29	1.876831	0.847575	-0.548706	0.514119	-0.124512	0.06012
Data30	1.849162	0.844523	-0.547485	0.516866	-0.117798	0.053202
Data31	1.820679	0.842082	-0.545451	0.519409	-0.111084	0.046031
Data32	1.791585	0.839844	-0.542399	0.521749	-0.104574	0.038656
Data33	1.761678	0.837606	-0.538737	0.52358	-0.09847	0.030975
Data34	1.730957	0.835571	-0.534668	0.525106	-0.092977	0.023092
Data35	1.699422	0.833537	-0.529989	0.526021	-0.088094	0.015004
Data36	1.667277	0.831299	-0.525106	0.526632	-0.083822	0.006714
Data37	1.634725	0.829264	-0.52002	0.526835	-0.080363	-0.001628
Data38	1.601563	0.827433	-0.514526	0.526835	-0.077311	-0.010173
Data39	1.567993	0.825806	-0.509033	0.526632	-0.074666	-0.018768
Data40	1.534017	0.824178	-0.50354	0.526326	-0.072428	-0.027364
Data41	1.499837	0.822957	-0.497843	0.526123	-0.070597	-0.036011
Data42	1.465251	0.82194	-0.492147	0.52592	-0.069173	-0.044657
Data43	1.430664	0.821126	-0.486654	0.526123	-0.067749	-0.053304
Data44	1.395671	0.820516	-0.480957	0.52653	-0.066528	-0.062002
Data45	1.360474	0.819906	-0.47526	0.527344	-0.065511	-0.070801
Data46	1.325073	0.819499	-0.469767	0.528564	-0.064697	-0.079651
Data47	1.289266	0.819092	-0.464274	0.530192	-0.063883	-0.088654
Data48	1.253255	0.818481	-0.458984	0.532227	-0.063477	-0.09786
Data49	1.216838	0.817464	-0.453898	0.534566	-0.063477	-0.107269
Data50	1.17981	0.816243	-0.449015	0.537109	-0.06368	-0.116882
Data51	1.142578	0.814412	-0.444336	0.539856	-0.064494	-0.126801
Data52	1.10494	0.812174	-0.440063	0.542603	-0.065918	-0.137024
Data53	1.066895	0.809123	-0.436198	0.545247	-0.067952	-0.147552
Data54	1.028239	0.805257	-0.432739	0.547587	-0.070801	-0.158335
Data55	0.98938	0.800374	-0.430094	0.549723	-0.074463	-0.169423
Data56	0.950114	0.794678	-0.427856	0.551453	-0.078735	-0.180766
Data57	0.910645	0.787964	-0.426432	0.552673	-0.084025	-0.192362
Data58	0.870972	0.780233	-0.425618	0.553385	-0.090129	-0.204163
Data59	0.831095	0.771281	-0.425415	0.553691	-0.097046	-0.216115
Data60	0.791016	0.761312	-0.426025	0.553385	-0.104777	-0.228119
Data61	0.750936	0.750326	-0.427246	0.552775	-0.113118	-0.240173
Data62	0.710856	0.738118	-0.429281	0.551758	-0.121867	-0.252177
Data63	0.670573	0.725098	-0.431722	0.550435	-0.131226	-0.264079
Data64	0.630493	0.71106	-0.43457	0.548706	-0.140991	-0.275828
Data65	0.590413	0.696208	-0.438029	0.546773	-0.15096	-0.287425
Data66	0.550537	0.680542	-0.441895	0.544535	-0.161133	-0.298767
Data67	0.510661	0.664266	-0.445964	0.542094	-0.171102	-0.309804
Data68	0.470988	0.647583	-0.450236	0.539246	-0.181274	-0.320587
Data69	0.431519	0.63029	-0.454712	0.536092	-0.191243	-0.331065
Data70	0.392049	0.612793	-0.459595	0.53243	-0.201009	-0.341288
Data71	0.352987	0.594889	-0.464274	0.528361	-0.210368	-0.351156
Data72	0.314128	0.576782	-0.46936	0.523783	-0.219523	-0.360819
Data73	0.275879	0.558472	-0.474447	0.518595	-0.228068	-0.370178
Data74	0.237834	0.540161	-0.47994	0.512797	-0.236206	-0.379435
Data75	0.200195	0.521444	-0.485433	0.50649	-0.243937	-0.388489
Data76	0.163167	0.502523	-0.49113	0.499674	-0.250854	-0.397491
Data77	0.12675	0.483602	-0.497233	0.492452	-0.257365	-0.406545
Data78	0.090942	0.464274	-0.50354	0.484924	-0.263265	-0.415649
Data79	0.055949	0.444743	-0.51005	0.477091	-0.268555	-0.424906
Data80	0.021566	0.425008	-0.516764	0.469157	-0.273031	-0.434418
Data81	-0.0118	0.404867	-0.523682	0.461222	-0.277303	-0.444234
Data82	-0.044556	0.384521	-0.531006	0.453288	-0.280965	-0.454458
Data83	-0.076294	0.363973	-0.538127	0.445557	-0.28422	-0.465088
Data84	-0.107422	0.343018	-0.545654	0.438029	-0.287272	-0.476227
Data85	-0.137533	0.322062	-0.552979	0.430705	-0.29012	-0.487823
Data86	-0.166829	0.3007	-0.560303	0.423686	-0.292969	-0.499827
Data87	-0.195313	0.279134	-0.567627	0.416768	-0.295817	-0.512288
Data88	-0.222778	0.257568	-0.574748	0.410055	-0.298869	-0.525106
Data89	-0.24943	0.236003	-0.581868	0.403442	-0.302327	-0.538127
Data90	-0.275269	0.214437	-0.588786	0.39683	-0.306396	-0.551402
Data91	-0.300293	0.192871	-0.595703	0.390116	-0.310872	-0.564728
Data92	-0.3243	0.171305	-0.602417	0.383403	-0.316162	-0.578054
Data93	-0.347697	0.149943	-0.608927	0.376383	-0.322062	-0.591278
Data94	-0.37028	0.128784	-0.615438	0.369161	-0.328776	-0.604299
Data95	-0.392253	0.107829	-0.621948	0.361633	-0.3361	-0.617116
Data96	-0.413615	0.087077	-0.628052	0.353699	-0.344035	-0.62973
Data97	-0.43457	0.066528	-0.634359	0.345561	-0.35258	-0.642141
Data98	-0.454915	0.046183	-0.640462	0.337016	-0.361735	-0.654348
Data99	-0.474854	0.026245	-0.646362	0.328166	-0.37089	-0.666453
Data100	-0.494588	0.00651	-0.652262	0.31901	-0.380249	-0.678507
Data101	-0.514119	-0.012614	-0.657959	0.30955	-0.389608	-0.690562
Data102	-0.533447	-0.031535	-0.663656	0.299886	-0.39856	-0.702769
Data103	-0.552572	-0.050252	-0.669149	0.29012	-0.407104	-0.715179
Data104	-0.571493	-0.068563	-0.674642	0.280151	-0.415243	-0.727844
Data105	-0.590413	-0.08667	-0.680135	0.270081	-0.42277	-0.740814
Data106	-0.609131	-0.10437	-0.685628	0.259908	-0.429484	-0.75414
Data107	-0.627645	-0.121663	-0.691121	0.249634	-0.435384	-0.767771
Data108	-0.646159	-0.138957	-0.696818	0.239156	-0.440674	-0.781708
Data109	-0.664266	-0.155843	-0.702515	0.228475	-0.44515	-0.795898
Data110	-0.68217	-0.172526	-0.708415	0.21759	-0.449015	-0.810293
Data111	-0.699666	-0.189006	-0.714722	0.206299	-0.452271	-0.824788
Data112	-0.716756	-0.205688	-0.721232	0.194499	-0.455119	-0.839335
Data113	-0.733643	-0.222168	-0.728149	0.182292	-0.45756	-0.85378
Data114	-0.749715	-0.238851	-0.735474	0.169373	-0.459595	-0.868174
Data115	-0.765584	-0.255737	-0.743001	0.155945	-0.461629	-0.882314
Data116	-0.78064	-0.273031	-0.751139	0.141703	-0.463257	-0.8962
Data117	-0.795288	-0.290527	-0.759684	0.126851	-0.464884	-0.90978
Data118	-0.809123	-0.308431	-0.768636	0.111287	-0.466309	-0.923004
Data119	-0.82255	-0.326742	-0.777791	0.095215	-0.467733	-0.935822
Data120	-0.835164	-0.345459	-0.787354	0.078532	-0.46875	-0.948232
Data121	-0.847168	-0.364583	-0.797119	0.061544	-0.469564	-0.960236
Data122	-0.858561	-0.384318	-0.807088	0.044149	-0.469971	-0.971781
Data123	-0.869344	-0.404256	-0.816854	0.02655	-0.469971	-0.98292
Data124	-0.879517	-0.424601	-0.826823	0.00885	-0.469564	-0.993601
Data125	-0.889282	-0.44515	-0.836589	-0.008748	-0.46875	-1.003876
Data126	-0.898234	-0.465698	-0.846151	-0.026347	-0.467529	-1.013692
Data127	-0.906982	-0.48645	-0.855103	-0.043742	-0.465698	-1.023102
Data128	-0.914917	-0.507202	-0.863851	-0.060933	-0.46346	-1.032104
Data129	-0.922648	-0.527751	-0.871989	-0.07782	-0.461019	-1.0407
Data130	-0.929769	-0.548299	-0.879517	-0.094401	-0.458374	-1.04894
Data131	-0.936279	-0.568237	-0.886434	-0.110575	-0.455526	-1.056773
Data132	-0.942586	-0.587972	-0.892537	-0.126343	-0.452677	-1.06425
Data133	-0.948486	-0.607096	-0.898031	-0.141805	-0.450033	-1.07137
Data134	-0.953979	-0.625814	-0.902507	-0.156962	-0.447591	-1.078135
Data135	-0.959269	-0.644124	-0.906372	-0.171712	-0.445353	-1.084493
Data136	-0.964355	-0.661621	-0.909627	-0.186259	-0.443319	-1.090495
Data137	-0.969238	-0.678711	-0.912069	-0.2005	-0.441895	-1.09609
Data138	-0.974121	-0.694987	-0.9139	-0.21464	-0.440877	-1.101329
Data139	-0.979004	-0.710856	-0.915324	-0.228577	-0.440267	-1.10611
Data140	-0.98409	-0.726115	-0.916138	-0.242615	-0.440063	-1.110433
Data141	-0.989176	-0.740967	-0.916545	-0.256551	-0.440267	-1.114349
Data142	-0.994466	-0.755208	-0.916748	-0.270589	-0.440877	-1.117757
Data143	-0.999756	-0.769043	-0.916748	-0.284627	-0.441691	-1.120707
Data144	-1.005249	-0.782471	-0.916545	-0.298767	-0.442912	-1.123098
Data145	-1.010742	-0.795492	-0.916341	-0.313009	-0.444336	-1.125031
Data146	-1.016439	-0.808309	-0.915731	-0.327148	-0.445964	-1.126404
Data147	-1.021932	-0.820923	-0.915324	-0.34139	-0.447795	-1.127268
Data148	-1.027222	-0.83313	-0.914714	-0.355428	-0.449829	-1.127574
Data149	-1.032308	-0.845337	-0.9139	-0.369466	-0.451864	-1.127319
Data150	-1.037191	-0.85734	-0.912882	-0.383199	-0.454305	-1.126607
Data151	-1.04187	-0.869141	-0.911458	-0.396729	-0.456746	-1.125285
Data152	-1.046346	-0.880941	-0.909627	-0.409953	-0.459188	-1.123454
Data153	-1.050212	-0.892537	-0.907389	-0.42277	-0.461629	-1.121114
Data154	-1.054077	-0.903931	-0.904744	-0.435282	-0.464274	-1.118317
Data155	-1.057332	-0.915324	-0.901286	-0.447286	-0.466919	-1.11496
Data156	-1.060588	-0.926717	-0.897217	-0.458883	-0.46936	-1.111196
Data157	-1.063436	-0.937703	-0.892537	-0.470072	-0.472005	-1.106974
Data158	-1.066081	-0.948893	-0.886841	-0.480855	-0.474447	-1.102397
Data159	-1.068522	-0.959676	-0.880737	-0.49113	-0.477091	-1.097412
Data160	-1.070964	-0.970459	-0.873617	-0.500997	-0.479533	-1.092122
Data161	-1.073405	-0.981038	-0.865885	-0.510559	-0.481974	-1.086578
Data162	-1.075846	-0.991414	-0.857747	-0.519613	-0.484619	-1.080729
Data163	-1.078491	-1.00179	-0.848796	-0.528463	-0.487264	-1.074727
Data164	-1.081136	-1.011963	-0.839437	-0.537008	-0.490112	-1.068471
Data165	-1.083984	-1.021729	-0.829468	-0.545349	-0.492961	-1.062063
Data166	-1.087036	-1.031494	-0.819295	-0.553589	-0.496012	-1.055501
Data167	-1.090495	-1.041056	-0.808919	-0.561727	-0.499064	-1.048787
Data168	-1.094157	-1.050212	-0.79834	-0.569967	-0.502116	-1.041921
Data169	-1.098022	-1.05896	-0.787557	-0.578206	-0.505168	-1.034851
Data170	-1.102091	-1.067505	-0.776774	-0.58665	-0.508016	-1.027578
Data171	-1.106567	-1.075643	-0.765991	-0.595296	-0.510864	-1.020101
Data172	-1.111247	-1.083577	-0.755412	-0.604146	-0.513102	-1.012421
Data173	-1.116333	-1.090902	-0.745036	-0.6132	-0.514933	-1.004486
Data174	-1.121419	-1.098022	-0.73466	-0.622457	-0.516154	-0.996297
Data175	-1.126912	-1.104533	-0.724691	-0.632019	-0.516764	-0.987905
Data176	-1.132406	-1.11084	-0.714925	-0.641581	-0.516561	-0.979258
Data177	-1.138102	-1.11674	-0.705363	-0.651245	-0.515544	-0.970408
Data178	-1.144206	-1.122437	-0.696208	-0.660909	-0.513509	-0.961355
Data179	-1.150309	-1.127523	-0.687256	-0.670471	-0.510661	-0.952199
Data180	-1.156413	-1.132406	-0.678711	-0.67983	-0.507202	-0.942891
Data181	-1.16272	-1.136475	-0.670166	-0.688883	-0.502726	-0.933482
Data182	-1.168823	-1.14034	-0.662028	-0.697632	-0.49764	-0.923971
Data183	-1.174723	-1.143188	-0.654297	-0.705872	-0.491943	-0.914408
Data184	-1.18042	-1.145426	-0.646566	-0.713603	-0.485636	-0.904795
Data185	-1.185506	-1.146851	-0.638835	-0.720825	-0.478923	-0.895081
Data186	-1.189982	-1.147257	-0.631307	-0.727336	-0.471802	-0.885315
Data187	-1.193441	-1.146647	-0.623983	-0.733337	-0.464478	-0.875397
Data188	-1.195882	-1.144816	-0.616455	-0.738424	-0.456746	-0.865326
Data189	-1.197103	-1.141764	-0.608927	-0.7429	-0.448812	-0.855052
Data190	-1.197103	-1.137492	-0.600993	-0.746358	-0.44047	-0.844523
Data191	-1.195475	-1.131999	-0.592855	-0.749003	-0.431925	-0.833639
Data192	-1.19222	-1.125285	-0.58431	-0.750732	-0.423381	-0.822449
Data193	-1.187337	-1.117554	-0.575155	-0.751343	-0.414225	-0.810801
Data194	-1.180623	-1.108805	-0.565592	-0.751038	-0.40507	-0.798747
Data195	-1.172282	-1.09904	-0.555013	-0.749512	-0.395711	-0.786235
Data196	-1.162109	-1.088257	-0.543823	-0.746969	-0.385946	-0.773163
Data197	-1.150309	-1.076864	-0.531413	-0.743205	-0.375977	-0.759633
Data198	-1.136678	-1.064453	-0.518188	-0.738424	-0.366007	-0.745544
Data199	-1.121623	-1.051229	-0.503947	-0.732422	-0.355632	-0.730998
Data200	-1.104736	-1.037394	-0.488281	-0.725301	-0.345256	-0.715942
Data201	-1.086222	-1.022542	-0.471598	-0.71696	-0.334676	-0.70048
Data202	-1.066081	-1.006673	-0.453491	-0.707601	-0.324097	-0.684611
Data203	-1.044108	-0.989787	-0.434163	-0.697021	-0.31311	-0.668335
Data204	-1.020711	-0.97168	-0.413411	-0.685221	-0.302124	-0.651754
Data205	-0.995076	-0.951945	-0.391235	-0.671997	-0.290527	-0.634816
Data206	-0.967611	-0.930583	-0.367635	-0.65745	-0.278524	-0.617574
Data207	-0.937907	-0.907389	-0.342204	-0.641174	-0.265706	-0.599976
Data208	-0.905762	-0.881755	-0.314941	-0.623067	-0.251668	-0.58197
Data209	-0.870565	-0.853475	-0.285848	-0.602824	-0.236206	-0.563507
Data210	-0.832316	-0.822347	-0.254313	-0.580241	-0.218913	-0.544383
Data211	-0.790405	-0.787964	-0.220133	-0.55481	-0.199585	-0.524546
Data212	-0.744425	-0.749715	-0.183105	-0.526326	-0.177409	-0.503794
Data213	-0.69397	-0.707397	-0.143026	-0.494385	-0.152181	-0.481923
Data214	-0.638631	-0.660604	-0.099487	-0.458679	-0.123088	-0.458781
Data215	-0.578206	-0.608927	-0.05188	-0.418803	-0.090129	-0.434113
Data216	-0.512085	-0.552165	-0.000203	-0.374654	-0.052694	-0.407817
Data217	-0.44047	-0.490316	0.055542	-0.325928	-0.010376	-0.379639
Data218	-0.362956	-0.422974	0.11617	-0.272522	0.036825	-0.349477
Data219	-0.279744	-0.350342	0.181478	-0.214335	0.089518	-0.31723
Data220	-0.19104	-0.272624	0.251261	-0.151672	0.147502	-0.282949
Data221	-0.097249	-0.190226	0.325521	-0.084635	0.210571	-0.246633
Data222	0.001017	-0.103353	0.404053	-0.013529	0.278524	-0.208282
Data223	0.103149	-0.012817	0.486043	0.060832	0.350952	-0.168152
Data224	0.208333	0.080566	0.571086	0.138143	0.427246	-0.126444
Data225	0.315348	0.175985	0.658569	0.217489	0.506592	-0.083313
Data226	0.423177	0.272624	0.747477	0.297953	0.588175	-0.039164
Data227	0.530599	0.369263	0.836792	0.378723	0.671183	0.005697
Data228	0.636393	0.464681	0.9257	0.458577	0.754191	0.050964
Data229	0.739136	0.558065	1.01298	0.536702	0.836182	0.096232
Data230	0.837809	0.648193	1.097616	0.611979	0.916341	0.141093
Data231	0.93099	0.733846	1.178385	0.683492	0.993245	0.185191
Data232	1.017456	0.814412	1.254679	0.750122	1.065877	0.228119
Data233	1.096191	0.888875	1.325073	0.811259	1.133423	0.269521
Data234	1.166585	0.956421	1.388753	0.865987	1.194865	0.30899
Data235	1.227417	1.016235	1.445109	0.913696	1.24939	0.346222
Data236	1.278076	1.067912	1.493327	0.953776	1.29659	0.38091
Data237	1.318156	1.11084	1.532593	0.985921	1.335653	0.412801
Data238	1.347046	1.144409	1.562703	1.009623	1.36617	0.441589
Data239	1.364746	1.16862	1.582845	1.02478	1.387939	0.467021
Data240	1.370646	1.182658	1.593018	1.031189	1.400553	0.488993
Data241	1.365153	1.186727	1.592611	1.028646	1.404012	0.507253
Data242	1.348063	1.18042	1.581624	1.017049	1.397909	0.5218
Data243	1.319377	1.163737	1.559855	0.996501	1.38265	0.53243
Data244	1.279297	1.136271	1.527303	0.966899	1.357625	0.539144
Data245	1.228231	1.098429	1.483765	0.928345	1.323446	0.541941
Data246	1.166382	1.050008	1.429443	0.880737	1.280111	0.540822
Data247	1.09375	0.991211	1.364136	0.82428	1.22762	0.535787
Data248	1.011149	0.922241	1.288249	0.758972	1.166178	0.526937
Data249	0.918783	0.843302	1.201986	0.684916	1.096191	0.514374
Data250	0.817057	0.755005	1.105347	0.602214	1.017863	0.498098
Data251	0.70638	0.657552	0.998942	0.511271	0.931396	0.478261
Data252	0.587362	0.551554	0.882975	0.412089	0.837402	0.455068
Data253	0.460612	0.437622	0.758057	0.305176	0.736084	0.428518
Data254	0.326945	0.316569	0.624593	0.190837	0.628052	0.398865
Data255	0.186971	0.189209	0.483195	0.069478	0.513713	0.366262
Data256	0.041504	0.056356	0.33488	-0.058085	0.393473	0.330861
Data257	-0.108236	-0.08077	0.180257	-0.191549	0.267944	0.292867
Data258	-0.261841	-0.221761	0.020345	-0.329997	0.137533	0.252482
Data259	-0.417887	-0.365194	-0.14384	-0.472616	0.003255	0.209961
Data260	-0.575562	-0.51005	-0.31189	-0.61849	-0.134481	0.165456
Data261	-0.733643	-0.655111	-0.482178	-0.766602	-0.275065	0.119324
Data262	-0.891113	-0.799764	-0.654093	-0.916036	-0.417684	0.071767
Data263	-1.046753	-0.942586	-0.826213	-1.065674	-0.561727	0.023041
Data264	-1.199544	-1.08256	-0.997925	-1.2146	-0.70638	-0.026449
Data265	-1.348674	-1.218872	-1.167806	-1.361491	-0.850627	-0.076548
Data266	-1.492716	-1.350708	-1.335246	-1.505534	-0.994059	-0.126902
Data267	-1.631266	-1.477254	-1.499227	-1.645711	-1.135457	-0.177104
Data268	-1.763102	-1.597493	-1.658732	-1.781108	-1.274414	-0.226898
Data269	-1.887817	-1.711019	-1.813354	-1.910807	-1.409912	-0.275981
Data270	-2.004598	-1.817017	-1.962077	-2.0342	-1.541341	-0.323893
Data271	-2.11263	-1.915283	-2.104289	-2.150574	-1.667887	-0.370433
Data272	-2.211914	-2.004801	-2.239583	-2.25942	-1.78894	-0.415243
Data273	-2.301839	-2.085775	-2.367554	-2.360229	-1.90389	-0.458069
Data274	-2.381999	-2.157593	-2.487793	-2.452799	-2.012533	-0.498657
Data275	-2.452393	-2.219849	-2.599691	-2.536825	-2.114258	-0.536702
Data276	-2.512817	-2.272949	-2.703451	-2.612203	-2.208659	-0.572103
Data277	-2.563477	-2.316284	-2.798665	-2.678833	-2.295532	-0.604706
Data278	-2.604167	-2.350057	-2.885335	-2.736918	-2.374878	-0.634359
Data279	-2.635295	-2.374268	-2.963257	-2.786458	-2.446696	-0.661062
Data280	-2.656657	-2.389119	-3.032837	-2.827555	-2.510579	-0.684713
Data281	-2.669067	-2.39502	-3.094076	-2.860616	-2.566935	-0.705363
Data282	-2.672526	-2.391764	-3.146769	-2.885844	-2.615763	-0.723063
Data283	-2.66744	-2.380168	-3.191325	-2.903544	-2.657471	-0.737813
Data284	-2.654215	-2.360229	-3.227946	-2.914124	-2.692057	-0.749715
Data285	-2.633057	-2.33256	-3.256632	-2.917684	-2.71993	-0.75887
Data286	-2.604777	-2.297363	-3.277995	-2.914836	-2.741292	-0.765432
Data287	-2.56958	-2.255249	-3.291829	-2.905782	-2.756551	-0.769399
Data288	-2.528076	-2.206421	-3.298747	-2.89093	-2.76591	-0.771077
Data289	-2.480469	-2.151286	-3.298747	-2.870382	-2.769572	-0.770467
Data290	-2.427368	-2.090454	-3.292236	-2.844645	-2.768148	-0.767721
Data291	-2.368978	-2.024129	-3.279622	-2.813924	-2.761434	-0.763041
Data292	-2.306112	-1.952922	-3.260905	-2.778524	-2.750041	-0.756531
Data293	-2.23877	-1.876831	-3.236491	-2.738546	-2.733968	-0.748342
Data294	-2.167358	-1.796672	-3.206584	-2.694499	-2.713216	-0.738627
Data295	-2.092489	-1.712443	-3.171387	-2.646383	-2.688395	-0.727437
Data296	-2.014364	-1.624552	-3.13151	-2.594604	-2.659098	-0.714976
Data297	-1.933187	-1.53361	-3.086955	-2.539469	-2.625732	-0.701345
Data298	-1.849365	-1.439616	-3.038127	-2.481079	-2.588704	-0.686595
Data299	-1.763102	-1.342977	-2.985229	-2.419739	-2.547607	-0.670878
Data300	-1.674601	-1.2441	-2.92867	-2.355754	-2.503255	-0.654246
Data301	-1.584269	-1.143188	-2.868652	-2.289327	-2.455444	-0.636749
Data302	-1.492106	-1.040649	-2.805786	-2.220662	-2.404785	-0.618439
Data303	-1.398315	-0.936483	-2.739868	-2.150065	-2.351074	-0.599365
Data304	-1.302897	-0.831299	-2.671712	-2.077738	-2.294922	-0.57958
Data305	-1.206462	-0.725098	-2.601522	-2.003886	-2.236532	-0.559133
Data306	-1.108805	-0.61849	-2.529297	-1.928609	-2.176107	-0.538076
Data307	-1.009928	-0.511271	-2.455444	-1.852214	-2.114054	-0.516459
Data308	-0.910441	-0.403849	-2.380371	-1.774902	-2.050578	-0.494283
Data309	-0.810343	-0.296427	-2.304077	-1.696676	-1.985881	-0.4717
Data310	-0.709635	-0.189209	-2.226766	-1.617737	-1.919963	-0.44871
Data311	-0.608724	-0.082397	-2.148438	-1.538391	-1.853231	-0.425415
Data312	-0.507609	0.0236	-2.069702	-1.458537	-1.785685	-0.401917
Data313	-0.406698	0.128988	-1.990153	-1.378377	-1.717529	-0.378367
Data314	-0.306193	0.233561	-1.910197	-1.298116	-1.64856	-0.354767
Data315	-0.206095	0.336914	-1.829631	-1.217753	-1.578979	-0.331319
Data316	-0.107015	0.439046	-1.748861	-1.137288	-1.508789	-0.308024
Data317	-0.008748	0.539958	-1.667887	-1.056824	-1.437988	-0.284983
Data318	0.088094	0.639242	-1.586507	-0.976359	-1.366577	-0.262248
Data319	0.183716	0.736694	-1.505127	-0.895996	-1.294759	-0.239868
Data320	0.277913	0.832723	-1.423747	-0.815633	-1.222534	-0.217794
Data321	0.370483	0.926717	-1.342367	-0.735474	-1.149902	-0.196126
Data322	0.461222	1.019084	-1.26119	-0.655416	-1.077067	-0.174764
Data323	0.55013	1.109416	-1.180216	-0.575663	-1.003825	-0.153605
Data324	0.637207	1.197713	-1.09965	-0.496216	-0.930583	-0.13265
Data325	0.722249	1.28418	-1.019491	-0.417379	-0.85734	-0.111745
Data326	0.805257	1.368815	-0.939941	-0.339152	-0.784098	-0.090841
Data327	0.886027	1.451416	-0.861003	-0.261739	-0.711263	-0.069834
Data328	0.964762	1.531982	-0.783081	-0.185445	-0.638835	-0.048625
Data329	1.04126	1.610921	-0.70577	-0.110474	-0.567017	-0.027161
Data330	1.115723	1.688029	-0.629679	-0.036926	-0.495605	-0.005442
Data331	1.187744	1.763102	-0.554403	0.034892	-0.425212	0.016581
Data332	1.257731	1.836751	-0.480347	0.105082	-0.355428	0.039012
Data333	1.32548	1.908366	-0.407511	0.173442	-0.286662	0.061646
Data334	1.390991	1.978353	-0.33549	0.239868	-0.218913	0.084534
Data335	1.454468	2.046712	-0.264893	0.304362	-0.152181	0.107473
Data336	1.515503	2.113241	-0.195313	0.367126	-0.086466	0.130514
Data337	1.574707	2.177938	-0.126953	0.428162	-0.022176	0.153402
Data338	1.631673	2.240804	-0.059611	0.487569	0.040894	0.176036
Data339	1.686605	2.301839	0.00651	0.545451	0.102946	0.198415
Data340	1.739705	2.36084	0.071411	0.601807	0.163574	0.220337
Data341	1.790568	2.418213	0.135498	0.656942	0.222982	0.24175
Data342	1.8396	2.473348	0.198161	0.710754	0.280965	0.262553
Data343	1.8868	2.526855	0.259806	0.763245	0.337321	0.282847
Data344	1.931966	2.578328	0.320435	0.814514	0.392456	0.30248
Data345	1.975301	2.62797	0.379639	0.864563	0.445964	0.321554
Data346	2.016602	2.675985	0.437622	0.913188	0.498047	0.340017
Data347	2.056274	2.722168	0.494588	0.96049	0.548503	0.358022
Data348	2.094116	2.766724	0.549927	1.006368	0.597331	0.375519
Data349	2.13033	2.809855	0.604248	1.050822	0.644938	0.392609
Data350	2.164917	2.851359	0.656942	1.093648	0.690918	0.409292
Data351	2.197876	2.891439	0.708415	1.13505	0.735677	0.425618
Data352	2.229207	2.930094	0.758464	1.174825	0.779012	0.44164
Data353	2.259115	2.967529	0.806885	1.213175	0.82133	0.457306
Data354	2.287598	3.00354	0.854085	1.249898	0.862834	0.472666
Data355	2.314453	3.037923	0.899658	1.285197	0.90332	0.487722
Data356	2.340088	3.071086	0.943807	1.31897	0.943197	0.502421
Data357	2.364502	3.102824	0.986532	1.351217	0.982463	0.516713
Data358	2.387288	3.133138	1.027629	1.381938	1.021118	0.53065
Data359	2.408854	3.162028	1.067098	1.411133	1.05957	0.544128
Data360	2.428792	3.18929	1.105143	1.438802	1.097819	0.557149
Data361	2.447306	3.215129	1.141764	1.464742	1.135661	0.569763
Data362	2.464193	3.239543	1.176554	1.489054	1.173299	0.581868
Data363	2.479451	3.262329	1.20992	1.511739	1.210734	0.593465
Data364	2.493083	3.283691	1.241659	1.532694	1.247559	0.604553
Data365	2.504883	3.303426	1.271769	1.551921	1.283976	0.615082
Data366	2.514852	3.321737	1.300252	1.569519	1.319784	0.625102
Data367	2.52299	3.338623	1.327515	1.585592	1.35498	0.634511
Data368	2.5295	3.354085	1.353149	1.60024	1.38916	0.643412
Data369	2.53418	3.36792	1.377563	1.613464	1.422526	0.651703
Data370	2.537435	3.380534	1.400757	1.625468	1.454875	0.659434
Data371	2.539063	3.391724	1.422729	1.636454	1.486003	0.666606
Data372	2.539266	3.401693	1.443685	1.646423	1.51591	0.673218
Data373	2.538249	3.410034	1.463826	1.655477	1.544596	0.679321
Data374	2.536214	3.417155	1.482951	1.66392	1.571859	0.684865
Data375	2.533366	3.422648	1.501465	1.671549	1.597697	0.689952
Data376	2.5295	3.426717	1.519165	1.678569	1.622314	0.69458
Data377	2.525024	3.429362	1.536255	1.685079	1.645711	0.698802
Data378	2.519938	3.430583	1.552531	1.690877	1.667887	0.702667
Data379	2.514445	3.430176	1.568197	1.696065	1.688639	0.706278
Data380	2.508545	3.428141	1.583252	1.700643	1.708374	0.709585
Data381	2.502441	3.424683	1.597493	1.70461	1.727091	0.712789
Data382	2.496134	3.4198	1.611125	1.707865	1.744792	0.71579
Data383	2.489421	3.413289	1.623739	1.710409	1.761475	0.718689
Data384	2.48291	3.405355	1.635742	1.712138	1.777547	0.721588
Data385	2.476196	3.395996	1.646932	1.713257	1.792603	0.724386
Data386	2.469279	3.385417	1.657308	1.713664	1.807048	0.727183
Data387	2.462769	3.373413	1.666667	1.71346	1.820679	0.72993
Data388	2.456055	3.360189	1.675212	1.712545	1.833903	0.732625
Data389	2.449748	3.345947	1.682943	1.711019	1.846313	0.735168
Data390	2.443441	3.330688	1.689657	1.709086	1.858317	0.737559
Data391	2.437541	3.314209	1.695557	1.706543	1.869507	0.739695
Data392	2.431844	3.296712	1.700439	1.703695	1.880493	0.741526
Data393	2.426351	3.278402	1.704508	1.700541	1.890666	0.74295
Data394	2.421265	3.259074	1.70756	1.697184	1.900431	0.743917
Data395	2.416382	3.238932	1.710002	1.693624	1.90979	0.744324
Data396	2.411702	3.217977	1.711629	1.689962	1.918538	0.744171
Data397	2.40743	3.196411	1.712646	1.686198	1.92688	0.743357
Data398	2.403158	3.173828	1.713053	1.682434	1.934611	0.741882
Data399	2.398885	3.150635	1.713053	1.678569	1.942139	0.739746
Data400	2.394613	3.126831	1.712646	1.674805	1.949056	0.737
Data401	2.390137	3.102214	1.712036	1.670939	1.955566	0.733643
Data402	2.385254	3.076986	1.711426	1.666972	1.96167	0.729777
Data403	2.380168	3.050944	1.710815	1.662903	1.967367	0.725454
Data404	2.374471	3.024292	1.710205	1.65863	1.972656	0.720774
Data405	2.368164	2.996826	1.710002	1.654154	1.977132	0.71579
Data406	2.361247	2.96875	1.710002	1.64917	1.981201	0.710602
Data407	2.353516	2.940063	1.710409	1.643677	1.98466	0.705261
Data408	2.344767	2.910767	1.711222	1.637675	1.987508	0.699819
Data409	2.335409	2.880859	1.712646	1.631063	1.989543	0.694275
Data410	2.325033	2.850342	1.714274	1.623637	1.990763	0.688731
Data411	2.313843	2.819214	1.716512	1.615499	1.991374	0.683085
Data412	2.301839	2.787882	1.718953	1.606649	1.99117	0.677389
Data413	2.289022	2.755941	1.721802	1.596883	1.990356	0.671539
Data414	2.275391	2.723592	1.724854	1.586507	1.988729	0.665538
Data415	2.260946	2.69104	1.727905	1.575317	1.986491	0.659281
Data416	2.246094	2.658081	1.73116	1.563416	1.983643	0.652669
Data417	2.230428	2.624512	1.734212	1.550802	1.980184	0.64565
Data418	2.214152	2.590535	1.737061	1.537577	1.975911	0.638173
Data419	2.197469	2.555949	1.739705	1.523641	1.971232	0.630188
Data420	2.180176	2.520752	1.741943	1.509094	1.965942	0.621592
Data421	2.162679	2.484741	1.743774	1.493835	1.960042	0.612386
Data422	2.144572	2.44751	1.744995	1.477966	1.953735	0.60262
Data423	2.126058	2.409465	1.745605	1.461385	1.946615	0.592244
Data424	2.10734	2.369995	1.745605	1.444092	1.938883	0.581309
Data425	2.088216	2.329305	1.744995	1.425985	1.930339	0.569967
Data426	2.068888	2.287191	1.743978	1.407166	1.921387	0.558268
Data427	2.049357	2.243449	1.742147	1.387533	1.911621	0.546316
Data428	2.029419	2.198283	1.740112	1.367086	1.901245	0.53421
Data429	2.009277	2.151489	1.737264	1.345825	1.890259	0.522105
Data430	1.988932	2.103068	1.734212	1.323751	1.878459	0.51005
Data431	1.96818	2.053223	1.73055	1.301066	1.866252	0.49825
Data432	1.947021	2.001953	1.726685	1.277669	1.853231	0.486705
Data433	1.925456	1.949259	1.722209	1.25356	1.839803	0.475515
Data434	1.903076	1.895345	1.717529	1.228943	1.825765	0.464732
Data435	1.88029	1.840007	1.712443	1.203715	1.811117	0.454305
Data436	1.856689	1.783651	1.707153	1.17808	1.796061	0.444234
Data437	1.832275	1.726278	1.701253	1.151835	1.780599	0.434519
Data438	1.807048	1.668091	1.694946	1.125183	1.764323	0.42511
Data439	1.780802	1.60909	1.688436	1.097921	1.747843	0.416005
Data440	1.75354	1.549276	1.681112	1.07015	1.730754	0.407054
Data441	1.72526	1.489054	1.673584	1.04187	1.713257	0.398305
Data442	1.696167	1.428426	1.665446	1.012878	1.69515	0.389659
Data443	1.666056	1.367391	1.656901	0.983175	1.676636	0.381165
Data444	1.635132	1.306356	1.647949	0.952759	1.657511	0.37267
Data445	1.60319	1.245117	1.638387	0.921631	1.637777	0.364329
Data446	1.570638	1.184082	1.628621	0.889791	1.617635	0.355988
Data447	1.537476	1.12325	1.618449	0.857137	1.597087	0.347748
Data448	1.503703	1.062622	1.607869	0.823873	1.575928	0.33961
Data449	1.46932	1.002401	1.597087	0.789897	1.554159	0.331472
Data450	1.434326	0.94279	1.586304	0.755514	1.531982	0.323486
Data451	1.399129	0.883586	1.575317	0.720723	1.509196	0.315552
Data452	1.363525	0.824992	1.564331	0.685628	1.486003	0.307719
Data453	1.327718	0.766805	1.553141	0.650431	1.462606	0.299988
Data454	1.291504	0.709229	1.542155	0.615336	1.438599	0.292358
Data455	1.255086	0.652059	1.530965	0.580343	1.414388	0.284831
Data456	1.218669	0.595296	1.519572	0.545553	1.389974	0.277507
Data457	1.182048	0.53894	1.508179	0.511169	1.365356	0.270335
Data458	1.145426	0.482788	1.496785	0.477193	1.340739	0.263316
Data459	1.108602	0.426839	1.484985	0.443624	1.316121	0.2565
Data460	1.071981	0.371094	1.472982	0.410563	1.291707	0.249939
Data461	1.03536	0.315348	1.460775	0.377909	1.267497	0.243632
Data462	0.998739	0.259806	1.448161	0.345764	1.243693	0.237528
Data463	0.962321	0.204468	1.435343	0.314128	1.220093	0.231679
Data464	0.925903	0.149333	1.422323	0.282898	1.197103	0.226034
Data465	0.889486	0.094401	1.408895	0.252177	1.17452	0.220591
Data466	0.853271	0.039876	1.395467	0.221863	1.152547	0.215302
Data467	0.817057	-0.013835	1.381632	0.192159	1.130778	0.210114
Data468	0.780843	-0.067342	1.367798	0.163066	1.109619	0.205078
Data469	0.744425	-0.119832	1.35376	0.134583	1.088664	0.200094
Data470	0.708211	-0.171712	1.339722	0.10671	1.068115	0.195109
Data471	0.671794	-0.222371	1.32548	0.079651	1.047567	0.190226
Data472	0.635376	-0.272013	1.311239	0.053304	1.027222	0.185394
Data473	0.598958	-0.320638	1.296997	0.027771	1.006877	0.180562
Data474	0.562541	-0.367839	1.282552	0.003153	0.986328	0.175832
Data475	0.52592	-0.414022	1.268311	-0.020549	0.96578	0.171254
Data476	0.489502	-0.458781	1.253866	-0.043538	0.945028	0.166728
Data477	0.453288	-0.502523	1.239217	-0.065613	0.924072	0.162404
Data478	0.41687	-0.54484	1.224772	-0.086873	0.902913	0.158285
Data479	0.380859	-0.586141	1.210124	-0.107218	0.881348	0.154368
Data480	0.344849	-0.626628	1.195475	-0.126851	0.859782	0.150655
Data481	0.309041	-0.665894	1.180827	-0.145569	0.837809	0.147247
Data482	0.273438	-0.704549	1.166382	-0.163676	0.815633	0.144145
Data483	0.237834	-0.742391	1.151733	-0.180969	0.793254	0.141347
Data484	0.202433	-0.779622	1.137085	-0.197652	0.770874	0.138906
Data485	0.167236	-0.816447	1.122437	-0.213623	0.748291	0.136871
Data486	0.132243	-0.852661	1.107788	-0.229085	0.725505	0.135295
Data487	0.097453	-0.888672	1.09314	-0.244039	0.702718	0.134176
Data488	0.062663	-0.924276	1.078491	-0.258586	0.679932	0.133565
Data489	0.02828	-0.959676	1.063639	-0.272827	0.657145	0.133565
Data490	-0.0059	-0.99467	1.048787	-0.286662	0.634359	0.134176
Data491	-0.039673	-1.02946	1.033529	-0.300395	0.611572	0.135447
Data492	-0.073446	-1.064046	1.01827	-0.313924	0.588786	0.13738
Data493	-0.106608	-1.098022	1.002808	-0.32725	0.566406	0.139923
Data494	-0.139567	-1.131795	0.986938	-0.340474	0.54423	0.143127
Data495	-0.171916	-1.164958	0.970662	-0.353394	0.522257	0.14684
Data496	-0.203857	-1.197713	0.954183	-0.366211	0.500895	0.151062
Data497	-0.235392	-1.229655	0.9375	-0.378621	0.479736	0.155691
Data498	-0.26652	-1.260986	0.920614	-0.390625	0.459188	0.160573
Data499	-0.297241	-1.291707	0.90332	-0.402222	0.43925	0.16566
Data500	-0.327759	-1.321615	0.88623	-0.413106	0.419922	0.170848
Data501	-0.357666	-1.350708	0.868937	-0.423381	0.401204	0.176036
Data502	-0.38737	-1.378988	0.851644	-0.432943	0.383097	0.181071
Data503	-0.416667	-1.406657	0.834554	-0.441793	0.365601	0.186005
Data504	-0.44576	-1.433716	0.817668	-0.449727	0.348511	0.190735
Data505	-0.47465	-1.459961	0.800985	-0.45695	0.332031	0.195313
Data506	-0.503337	-1.485596	0.784709	-0.46346	0.315755	0.199636
Data507	-0.531616	-1.510824	0.768636	-0.469259	0.30009	0.203857
Data508	-0.559896	-1.535441	0.75297	-0.474345	0.284831	0.207926
Data509	-0.587769	-1.559448	0.737508	-0.478923	0.269775	0.211995
Data510	-0.615234	-1.582845	0.722656	-0.48289	0.25533	0.216115
Data511	-0.6427	-1.605632	0.708008	-0.486552	0.241089	0.220286
Data512	-0.669556	-1.627808	0.693766	-0.489705	0.227458	0.224609
Data513	-0.696411	-1.649373	0.679728	-0.492554	0.214233	0.229187
Data514	-0.72286	-1.670125	0.6663	-0.495097	0.201619	0.233968
Data515	-0.749105	-1.690063	0.653076	-0.497335	0.189412	0.239054
Data516	-0.774943	-1.709391	0.640462	-0.499268	0.177816	0.244446
Data517	-0.800781	-1.727905	0.628052	-0.500997	0.166626	0.250092
Data518	-0.826213	-1.745809	0.616048	-0.502319	0.155843	0.256093
Data519	-0.85144	-1.762695	0.604655	-0.503438	0.145467	0.262299
Data520	-0.876465	-1.778971	0.593465	-0.504354	0.135498	0.268758
Data521	-0.901489	-1.794434	0.582886	-0.504964	0.125732	0.275421
Data522	-0.926107	-1.809082	0.57251	-0.505269	0.11617	0.282186
Data523	-0.950521	-1.82312	0.562744	-0.505473	0.106812	0.289103
Data524	-0.974731	-1.836548	0.553385	-0.505575	0.097453	0.296071
Data525	-0.998535	-1.849162	0.544637	-0.505473	0.088298	0.30309
Data526	-1.022135	-1.861369	0.536092	-0.505269	0.078939	0.310059
Data527	-1.045329	-1.872965	0.527954	-0.505168	0.069784	0.317078
Data528	-1.068115	-1.883952	0.520223	-0.505066	0.060425	0.324046
Data529	-1.090291	-1.894328	0.513102	-0.504862	0.051066	0.331014
Data530	-1.112061	-1.904297	0.506185	-0.504862	0.041504	0.337931
Data531	-1.133423	-1.913859	0.499674	-0.504862	0.031942	0.344899
Data532	-1.154378	-1.922811	0.493571	-0.504761	0.022176	0.351919
Data533	-1.174723	-1.931559	0.487874	-0.504659	0.01241	0.359039
Data534	-1.194458	-1.939901	0.482585	-0.504557	0.002238	0.366211
Data535	-1.213786	-1.947835	0.477498	-0.50415	-0.007935	0.373535
Data536	-1.232707	-1.95577	0.472819	-0.503438	-0.018514	0.381063
Data537	-1.251017	-1.963298	0.468343	-0.502319	-0.029297	0.388743
Data538	-1.268717	-1.970825	0.464071	-0.500793	-0.040283	0.396627
Data539	-1.285807	-1.978353	0.460002	-0.498759	-0.051676	0.404663
Data540	-1.30249	-1.985677	0.456136	-0.496114	-0.06307	0.412903
Data541	-1.318359	-1.993205	0.452067	-0.492757	-0.074463	0.421295
Data542	-1.333618	-2.000936	0.447795	-0.48879	-0.08606	0.429789
Data543	-1.348267	-2.008667	0.443522	-0.484111	-0.097453	0.438436
Data544	-1.362101	-2.016602	0.439046	-0.478923	-0.109049	0.447083
Data545	-1.375326	-2.024333	0.434367	-0.473124	-0.120239	0.455831
Data546	-1.387533	-2.032267	0.429281	-0.466715	-0.131226	0.464579
Data547	-1.398926	-2.039998	0.423991	-0.4599	-0.142008	0.473328
Data548	-1.409505	-2.047323	0.418294	-0.452576	-0.152181	0.482076
Data549	-1.419067	-2.054443	0.412598	-0.444946	-0.16215	0.490723
Data550	-1.427816	-2.06075	0.406698	-0.437012	-0.171712	0.499318
Data551	-1.43575	-2.066243	0.401001	-0.42867	-0.180664	0.507863
Data552	-1.442668	-2.070923	0.395304	-0.420125	-0.189006	0.516205
Data553	-1.448975	-2.074178	0.389811	-0.411275	-0.196737	0.524445
Data554	-1.454264	-2.076416	0.384725	-0.40212	-0.203857	0.532481
Data555	-1.458944	-2.077026	0.380249	-0.392761	-0.210571	0.540263
Data556	-1.462809	-2.076213	0.37618	-0.383097	-0.216471	0.547791
Data557	-1.466064	-2.073975	0.372518	-0.373128	-0.221965	0.555064
Data558	-1.468709	-2.070313	0.36967	-0.362854	-0.227051	0.561981
Data559	-1.470744	-2.065226	0.367635	-0.352173	-0.231527	0.568593
Data560	-1.471965	-2.058716	0.366007	-0.341187	-0.235799	0.5749
Data561	-1.472778	-2.051188	0.365194	-0.329793	-0.239461	0.580851
Data562	-1.472778	-2.04244	0.36499	-0.317993	-0.243123	0.586548
Data563	-1.472371	-2.032878	0.365194	-0.305684	-0.246175	0.59199
Data564	-1.471354	-2.022502	0.366211	-0.292867	-0.249227	0.597178
Data565	-1.469727	-2.011515	0.367635	-0.279541	-0.252075	0.602264
Data566	-1.467489	-1.999919	0.36967	-0.265605	-0.254517	0.607249
Data567	-1.464844	-1.987915	0.372111	-0.251058	-0.256755	0.612233
Data568	-1.461589	-1.975505	0.375163	-0.235901	-0.258789	0.617269
Data569	-1.457926	-1.962484	0.378418	-0.220337	-0.260417	0.622406
Data570	-1.454061	-1.949259	0.382284	-0.204264	-0.261841	0.627696
Data571	-1.449992	-1.935628	0.386353	-0.187887	-0.262858	0.633138
Data572	-1.445719	-1.92159	0.390625	-0.171204	-0.263468	0.638784
Data573	-1.44165	-1.907145	0.395101	-0.154521	-0.263875	0.644633
Data574	-1.437581	-1.89209	0.399577	-0.137939	-0.264282	0.650635
Data575	-1.434123	-1.876628	0.404256	-0.121663	-0.264486	0.65684
Data576	-1.431071	-1.860758	0.408732	-0.105794	-0.264689	0.663147
Data577	-1.42863	-1.844279	0.413208	-0.090535	-0.265096	0.669556
Data578	-1.427002	-1.827189	0.417277	-0.07609	-0.26591	0.676015
Data579	-1.426595	-1.809896	0.420939	-0.062561	-0.267131	0.682424
Data580	-1.427002	-1.791992	0.423991	-0.050049	-0.269165	0.688731
Data581	-1.428426	-1.773885	0.426636	-0.038656	-0.27181	0.694936
Data582	-1.431274	-1.755575	0.428263	-0.028483	-0.275675	0.700938
Data583	-1.434937	-1.737061	0.429281	-0.019633	-0.280558	0.706635
Data584	-1.440023	-1.718547	0.429077	-0.012105	-0.286662	0.711975
Data585	-1.446126	-1.700033	0.427856	-0.006002	-0.293986	0.71696
Data586	-1.453247	-1.681519	0.425415	-0.001424	-0.302531	0.721537
Data587	-1.461182	-1.663208	0.421549	0.001628	-0.3125	0.725606
Data588	-1.470133	-1.645101	0.41626	0.003357	-0.323486	0.729218
Data589	-1.480103	-1.627401	0.409546	0.00356	-0.335897	0.732269
Data590	-1.490885	-1.609904	0.401001	0.002238	-0.349325	0.734812
Data591	-1.502686	-1.592814	0.390828	-0.000407	-0.363973	0.736796
Data592	-1.515503	-1.576335	0.379028	-0.004679	-0.379842	0.73822
Data593	-1.529338	-1.560262	0.365194	-0.010376	-0.396525	0.739085
Data594	-1.544393	-1.544596	0.349731	-0.017395	-0.414225	0.739339
Data595	-1.560872	-1.529744	0.332235	-0.025838	-0.432943	0.739085
Data596	-1.578979	-1.515503	0.31311	-0.035502	-0.452474	0.738169
Data597	-1.598714	-1.502075	0.292155	-0.04659	-0.473022	0.736694
Data598	-1.620076	-1.489665	0.269368	-0.058899	-0.494385	0.734558
Data599	-1.643473	-1.478271	0.244954	-0.07253	-0.516561	0.731812
Data600	-1.668905	-1.468099	0.218913	-0.087484	-0.539551	0.728302
Data601	-1.696167	-1.459147	0.191447	-0.103861	-0.563558	0.724131
Data602	-1.725464	-1.451823	0.162354	-0.121562	-0.588379	0.719248
Data603	-1.756999	-1.445719	0.132039	-0.140788	-0.614217	0.713603
Data604	-1.790161	-1.441447	0.100301	-0.161438	-0.640869	0.707194
Data605	-1.825358	-1.438802	0.067139	-0.183614	-0.668742	0.700022
Data606	-1.862183	-1.437581	0.032756	-0.207316	-0.697632	0.69219
Data607	-1.900635	-1.437988	-0.002645	-0.232544	-0.727539	0.683594
Data608	-1.940308	-1.440226	-0.039673	-0.259298	-0.758667	0.674337
Data609	-1.981608	-1.443888	-0.077718	-0.287374	-0.790812	0.664469
Data610	-2.023722	-1.448975	-0.116984	-0.316772	-0.824382	0.653941
Data611	-2.067057	-1.455485	-0.157471	-0.347493	-0.859172	0.642853
Data612	-2.111206	-1.463216	-0.198975	-0.379232	-0.894979	0.631154
Data613	-2.155965	-1.472371	-0.241699	-0.411987	-0.93221	0.618998
Data614	-2.201335	-1.482747	-0.285238	-0.44576	-0.970662	0.606283
Data615	-2.247111	-1.494344	-0.32959	-0.480245	-1.010335	0.593109
Data616	-2.293091	-1.506755	-0.374959	-0.515442	-1.051025	0.579427
Data617	-2.339478	-1.520589	-0.420939	-0.551351	-1.092936	0.565338
Data618	-2.385661	-1.535238	-0.467326	-0.58787	-1.135864	0.550791
Data619	-2.431844	-1.550903	-0.514323	-0.625	-1.179606	0.535889
Data620	-2.477824	-1.567383	-0.561727	-0.662638	-1.224365	0.520528
Data621	-2.523397	-1.58488	-0.609131	-0.700785	-1.269938	0.504862
Data622	-2.568563	-1.603394	-0.656942	-0.739441	-1.316121	0.488892
Data623	-2.613322	-1.622314	-0.704549	-0.778503	-1.362915	0.472666
Data624	-2.657267	-1.642049	-0.75236	-0.817769	-1.409912	0.456187
Data625	-2.700602	-1.662191	-0.799764	-0.857239	-1.45752	0.439555
Data626	-2.74292	-1.682943	-0.847168	-0.89681	-1.505127	0.42277
Data627	-2.784424	-1.703695	-0.893962	-0.936178	-1.552531	0.405935
Data628	-2.824707	-1.724447	-0.940348	-0.975037	-1.599935	0.389099
Data629	-2.86377	-1.744995	-0.985921	-1.013387	-1.646932	0.372314
Data630	-2.901611	-1.76534	-1.030884	-1.050822	-1.693319	0.355682
Data631	-2.937826	-1.785075	-1.074422	-1.087036	-1.738892	0.339305
Data632	-2.972616	-1.803996	-1.11674	-1.121928	-1.783244	0.323283
Data633	-3.005371	-1.822103	-1.157227	-1.15509	-1.826375	0.307719
Data634	-3.036296	-1.839193	-1.196086	-1.186422	-1.867879	0.292664
Data635	-3.065186	-1.855265	-1.232503	-1.215719	-1.907349	0.27832
Data636	-3.091634	-1.869914	-1.266683	-1.242778	-1.944784	0.264791
Data637	-3.116048	-1.883341	-1.298218	-1.267395	-1.979777	0.252126
Data638	-3.138021	-1.895345	-1.327108	-1.289673	-2.011922	0.240428
Data639	-3.157552	-1.906128	-1.352946	-1.309611	-2.041626	0.229797
