# Supplementary material for: Integration of MRI and somatosensory evoked potentials facilitate diagnosis of spinal cord compression
Source: Sci Rep. 2023 May 15;13:7861. doi: 10.1038/s41598-023-34832-2 (PMC10185544; doi:10.1038/s41598-023-34832-2)
Supplement: Supplementary file 3 — Supplementary Information 3. [file 41598_2023_34832_MOESM3_ESM.zip › Preoperative SSEP data/control group/2190568_2/2190568_2_Rt Tibial SEP_Cz'-Fpz_201219_144757.csv]

Index	1	2	3	4	5	6
Name	Cz'-Fpz	Cz'-Fpz	Cz'-Fpz	Cz'-Fpz	Cz'-Fpz	Cz'-Fpz
Time	2.0181E+13	2.0181E+13	2.0181E+13	2.0181E+13	2.0181E+13	2.0181E+13
Highcut	500	500	500	500	500	500
Lowcut	10	10	10	10	10	10
Period	0.000156	0.000156	0.000156	0.000156	0.000156	0.000156
Averages	120	120	120	120	120	120
Int (mA)	18/17.6mA	18/17.6mA	18/17.9mA	18/17.6mA	18/17.6mA	18/17.6mA
Pulse Width (�gs)	200�s	200�s	200�s	200�s	200�s	200�s
Rep Rate (Hz)	2.78Hz	3.11Hz	3.11Hz	3.11Hz	3.11Hz	3.11Hz
Data0	1.289063	0.467021	-1.2677	-0.399984	-2.085368	0.679932
Data1	1.282145	0.474854	-1.252035	-0.407206	-2.085571	0.676473
Data2	1.275635	0.484517	-1.234233	-0.414327	-2.085978	0.673014
Data3	1.269531	0.496012	-1.214498	-0.421041	-2.086589	0.669454
Data4	1.264242	0.509338	-1.193136	-0.427551	-2.087402	0.66569
Data5	1.259359	0.524292	-1.170349	-0.433757	-2.08842	0.661825
Data6	1.25529	0.54067	-1.146749	-0.43986	-2.090047	0.657654
Data7	1.251831	0.558268	-1.12264	-0.445964	-2.092082	0.653076
Data8	1.249186	0.576782	-1.098429	-0.452169	-2.09493	0.648092
Data9	1.246948	0.595703	-1.074422	-0.458781	-2.098389	0.642497
Data10	1.245321	0.614929	-1.050924	-0.4658	-2.102458	0.636292
Data11	1.244303	0.63385	-1.028137	-0.473429	-2.10734	0.629272
Data12	1.24349	0.652466	-1.006368	-0.481669	-2.11263	0.621541
Data13	1.243083	0.670268	-0.985514	-0.490519	-2.118123	0.612996
Data14	1.243083	0.687256	-0.965678	-0.500081	-2.12382	0.603739
Data15	1.243286	0.703328	-0.946655	-0.510152	-2.129313	0.59377
Data16	1.243693	0.718282	-0.928446	-0.52063	-2.134399	0.583293
Data17	1.244303	0.732218	-0.910848	-0.531311	-2.138672	0.572205
Data18	1.245321	0.745138	-0.893758	-0.542196	-2.142334	0.560913
Data19	1.246541	0.757141	-0.877075	-0.553182	-2.144775	0.549316
Data20	1.248169	0.768331	-0.860697	-0.564067	-2.145996	0.537618
Data21	1.250203	0.778809	-0.844625	-0.574849	-2.145996	0.52592
Data22	1.252645	0.788676	-0.828756	-0.585632	-2.144775	0.514323
Data23	1.255493	0.798035	-0.81309	-0.596313	-2.141927	0.50293
Data24	1.258952	0.806986	-0.797628	-0.607096	-2.137858	0.491638
Data25	1.262817	0.815633	-0.782572	-0.617981	-2.132365	0.48055
Data26	1.267497	0.824178	-0.767721	-0.628967	-2.125448	0.469666
Data27	1.272786	0.832418	-0.753174	-0.640462	-2.117513	0.458883
Data28	1.278687	0.840454	-0.739136	-0.652262	-2.108358	0.448201
Data29	1.2854	0.848389	-0.725301	-0.664673	-2.098185	0.43752
Data30	1.292521	0.85612	-0.711772	-0.677592	-2.087199	0.426839
Data31	1.300252	0.863749	-0.698547	-0.690918	-2.075195	0.416158
Data32	1.308797	0.871175	-0.685323	-0.704854	-2.062581	0.405477
Data33	1.317546	0.878296	-0.672099	-0.719096	-2.049154	0.394897
Data34	1.327108	0.885315	-0.658671	-0.733744	-2.035319	0.38442
Data35	1.336873	0.892131	-0.64504	-0.748494	-2.020874	0.374044
Data36	1.346842	0.898743	-0.631002	-0.763346	-2.006022	0.363871
Data37	1.357218	0.905253	-0.616455	-0.778198	-1.990967	0.354207
Data38	1.367798	0.91156	-0.601298	-0.792643	-1.975301	0.344849
Data39	1.378581	0.917969	-0.585531	-0.806783	-1.959432	0.336202
Data40	1.389567	0.924276	-0.569255	-0.820414	-1.943359	0.328064
Data41	1.400553	0.930786	-0.552266	-0.833333	-1.92688	0.320638
Data42	1.411743	0.9375	-0.53477	-0.845642	-1.910197	0.314026
Data43	1.422933	0.944417	-0.516968	-0.857035	-1.893311	0.308126
Data44	1.434326	0.95164	-0.498861	-0.867615	-1.876017	0.302938
Data45	1.445719	0.959167	-0.48055	-0.877279	-1.858521	0.298462
Data46	1.457316	0.966899	-0.462443	-0.88623	-1.840617	0.294698
Data47	1.468913	0.975037	-0.444539	-0.894267	-1.822917	0.291443
Data48	1.480306	0.983378	-0.427043	-0.901693	-1.80481	0.288696
Data49	1.491903	0.991923	-0.410156	-0.908407	-1.786906	0.286255
Data50	1.503296	1.000671	-0.393778	-0.914612	-1.769002	0.284119
Data51	1.514689	1.009318	-0.378215	-0.920308	-1.751506	0.282186
Data52	1.525879	1.018066	-0.363363	-0.925802	-1.734212	0.280253
Data53	1.536662	1.026611	-0.349223	-0.930888	-1.717529	0.278219
Data54	1.547038	1.034953	-0.335999	-0.935771	-1.701253	0.276082
Data55	1.556803	1.043091	-0.323486	-0.940552	-1.685791	0.273641
Data56	1.566162	1.050822	-0.311686	-0.945231	-1.670736	0.270894
Data57	1.574707	1.058248	-0.300496	-0.949707	-1.656698	0.267639
Data58	1.582438	1.065165	-0.290019	-0.954081	-1.643066	0.264079
Data59	1.589355	1.071574	-0.28005	-0.958354	-1.630249	0.259908
Data60	1.595256	1.077474	-0.270589	-0.962423	-1.618042	0.25533
Data61	1.600138	1.082764	-0.261739	-0.966288	-1.606242	0.250244
Data62	1.6038	1.087545	-0.253296	-0.96995	-1.594849	0.244649
Data63	1.606445	1.091614	-0.245361	-0.973307	-1.583659	0.238546
Data64	1.607666	1.095072	-0.237834	-0.976257	-1.572876	0.232137
Data65	1.607463	1.097921	-0.230713	-0.9788	-1.56189	0.225321
Data66	1.606038	1.100057	-0.224202	-0.980835	-1.551107	0.218201
Data67	1.60319	1.101481	-0.217997	-0.982361	-1.539917	0.210775
Data68	1.598714	1.102295	-0.212402	-0.983276	-1.528727	0.203145
Data69	1.592611	1.102498	-0.207214	-0.98348	-1.517131	0.195313
Data70	1.58488	1.102091	-0.202637	-0.982971	-1.50533	0.187276
Data71	1.575317	1.101074	-0.198568	-0.981547	-1.49292	0.178935
Data72	1.563924	1.099447	-0.195109	-0.979309	-1.480509	0.17039
Data73	1.550496	1.097209	-0.192261	-0.976156	-1.467489	0.16154
Data74	1.535034	1.09436	-0.190125	-0.971985	-1.454468	0.152283
Data75	1.517537	1.090902	-0.188497	-0.966899	-1.44104	0.142619
Data76	1.498006	1.086833	-0.187581	-0.960897	-1.427612	0.132446
Data77	1.47644	1.082153	-0.187378	-0.953979	-1.413981	0.121867
Data78	1.452433	1.076864	-0.187683	-0.946147	-1.40035	0.110779
Data79	1.426392	1.070862	-0.188599	-0.937703	-1.386922	0.09908
Data80	1.398315	1.064046	-0.189921	-0.928548	-1.373494	0.086873
Data81	1.367798	1.05662	-0.19165	-0.918986	-1.360067	0.074259
Data82	1.335449	1.048279	-0.193787	-0.908915	-1.347046	0.061137
Data83	1.300863	1.039225	-0.196228	-0.898539	-1.334229	0.047709
Data84	1.264445	1.029358	-0.198771	-0.88796	-1.321615	0.033976
Data85	1.226196	1.018677	-0.201518	-0.877177	-1.309408	0.020142
Data86	1.186117	1.007182	-0.204366	-0.866292	-1.297201	0.006104
Data87	1.144206	0.994771	-0.207418	-0.855408	-1.2854	-0.007833
Data88	1.101074	0.981649	-0.21047	-0.84432	-1.273804	-0.021769
Data89	1.056519	0.967814	-0.213623	-0.83313	-1.262207	-0.035604
Data90	1.010742	0.953267	-0.216878	-0.821737	-1.251017	-0.049133
Data91	0.963949	0.93811	-0.220235	-0.81014	-1.239624	-0.062561
Data92	0.916341	0.922343	-0.223796	-0.798238	-1.228434	-0.075684
Data93	0.868123	0.906067	-0.227559	-0.785929	-1.217244	-0.088501
Data94	0.819499	0.889384	-0.231425	-0.773214	-1.206055	-0.101115
Data95	0.770671	0.872396	-0.235494	-0.759989	-1.194865	-0.113525
Data96	0.721639	0.855103	-0.239868	-0.746155	-1.183472	-0.125732
Data97	0.672811	0.837606	-0.244344	-0.731913	-1.172282	-0.137838
Data98	0.623983	0.819906	-0.249023	-0.71696	-1.161092	-0.14974
Data99	0.575562	0.802104	-0.254008	-0.701396	-1.149902	-0.161641
Data100	0.527547	0.7842	-0.259196	-0.685323	-1.138916	-0.17334
Data101	0.479736	0.766398	-0.264689	-0.66864	-1.12793	-0.18514
Data102	0.432739	0.748596	-0.270589	-0.65155	-1.117147	-0.196737
Data103	0.386149	0.730794	-0.276794	-0.633952	-1.106567	-0.208333
Data104	0.340169	0.713094	-0.283407	-0.61615	-1.096191	-0.21993
Data105	0.2948	0.695496	-0.290527	-0.598043	-1.086019	-0.231323
Data106	0.250244	0.677999	-0.298055	-0.579936	-1.076253	-0.242513
Data107	0.206299	0.660604	-0.306193	-0.56193	-1.066691	-0.253398
Data108	0.163371	0.643412	-0.31484	-0.544027	-1.057332	-0.264079
Data109	0.121257	0.626322	-0.323995	-0.526428	-1.048177	-0.274455
Data110	0.08016	0.609436	-0.333659	-0.509338	-1.039225	-0.284424
Data111	0.04008	0.592753	-0.343628	-0.492757	-1.03068	-0.293986
Data112	0.001017	0.576274	-0.353902	-0.476685	-1.021932	-0.303141
Data113	-0.036418	0.559998	-0.36438	-0.461222	-1.01359	-0.31189
Data114	-0.073039	0.543925	-0.374858	-0.446472	-1.005046	-0.320435
Data115	-0.108236	0.528056	-0.385132	-0.432231	-0.996704	-0.328573
Data116	-0.142008	0.51239	-0.395304	-0.418599	-0.988363	-0.336711
Data117	-0.174764	0.49703	-0.40507	-0.405273	-0.979818	-0.344645
Data118	-0.205892	0.481873	-0.414327	-0.392354	-0.971476	-0.352681
Data119	-0.235799	0.467021	-0.423075	-0.379537	-0.963135	-0.360819
Data120	-0.264486	0.452372	-0.43101	-0.366821	-0.954793	-0.369161
Data121	-0.291748	0.438029	-0.438334	-0.354004	-0.946452	-0.377808
Data122	-0.31779	0.423889	-0.444946	-0.341085	-0.938314	-0.386861
Data123	-0.342611	0.410055	-0.450745	-0.327861	-0.930176	-0.396322
Data124	-0.366414	0.396525	-0.455933	-0.314433	-0.922038	-0.406189
Data125	-0.388794	0.383199	-0.460409	-0.3007	-0.9139	-0.416463
Data126	-0.410156	0.370178	-0.464376	-0.286662	-0.905762	-0.427144
Data127	-0.430705	0.357463	-0.467834	-0.27242	-0.897624	-0.438232
Data128	-0.450033	0.344849	-0.470886	-0.258077	-0.889486	-0.449626
Data129	-0.46875	0.33254	-0.473531	-0.24353	-0.881144	-0.461324
Data130	-0.486654	0.320435	-0.475769	-0.229085	-0.872599	-0.473328
Data131	-0.503947	0.308634	-0.477702	-0.214539	-0.863647	-0.485433
Data132	-0.520833	0.297038	-0.479329	-0.200195	-0.854492	-0.497538
Data133	-0.537313	0.285645	-0.48055	-0.185954	-0.845133	-0.509847
Data134	-0.553385	0.274556	-0.481364	-0.171814	-0.835368	-0.522054
Data135	-0.569458	0.263672	-0.481669	-0.157878	-0.825195	-0.534159
Data136	-0.585531	0.253194	-0.481466	-0.144145	-0.814616	-0.546163
Data137	-0.6014	0.24292	-0.480754	-0.130412	-0.803833	-0.557963
Data138	-0.617269	0.233053	-0.479228	-0.116781	-0.792847	-0.56956
Data139	-0.632935	0.223389	-0.477091	-0.103149	-0.78186	-0.580851
Data140	-0.6486	0.21403	-0.474243	-0.089518	-0.770671	-0.591838
Data141	-0.663859	0.204976	-0.470683	-0.075887	-0.759888	-0.602519
Data142	-0.678914	0.196126	-0.46641	-0.062154	-0.749308	-0.612793
Data143	-0.693359	0.187581	-0.461426	-0.048319	-0.739339	-0.622559
Data144	-0.707194	0.17924	-0.455831	-0.034383	-0.729777	-0.632019
Data145	-0.720418	0.171204	-0.449524	-0.020447	-0.720825	-0.640971
Data146	-0.732625	0.163371	-0.442505	-0.00651	-0.712687	-0.649414
Data147	-0.744222	0.155741	-0.434875	0.007324	-0.70516	-0.657552
Data148	-0.754801	0.148519	-0.426534	0.021261	-0.698039	-0.665283
Data149	-0.764364	0.1415	-0.41748	0.035095	-0.691732	-0.672607
Data150	-0.773112	0.134989	-0.407715	0.048828	-0.685628	-0.679626
Data151	-0.780843	0.128784	-0.397237	0.062358	-0.679728	-0.686442
Data152	-0.787964	0.123088	-0.385844	0.075785	-0.674032	-0.693054
Data153	-0.794271	0.117798	-0.373637	0.08901	-0.668132	-0.699463
Data154	-0.800171	0.113118	-0.360514	0.10203	-0.662028	-0.70577
Data155	-0.805461	0.108846	-0.346578	0.114848	-0.655518	-0.711873
Data156	-0.810343	0.105082	-0.331624	0.12736	-0.6486	-0.717875
Data157	-0.815023	0.101827	-0.315755	0.139669	-0.641073	-0.723775
Data158	-0.819702	0.09908	-0.299072	0.151672	-0.632935	-0.729574
Data159	-0.824178	0.096741	-0.281576	0.163371	-0.623983	-0.735168
Data160	-0.828857	0.094706	-0.263367	0.174662	-0.614624	-0.74056
Data161	-0.833537	0.093079	-0.244446	0.185547	-0.604858	-0.745646
Data162	-0.83842	0.091756	-0.225016	0.196025	-0.594482	-0.750529
Data163	-0.843302	0.090637	-0.205078	0.206197	-0.584106	-0.755005
Data164	-0.848389	0.089823	-0.184937	0.215759	-0.573324	-0.759074
Data165	-0.853678	0.089111	-0.16449	0.225016	-0.562744	-0.762736
Data166	-0.858968	0.088603	-0.14384	0.233765	-0.552165	-0.765889
Data167	-0.864258	0.088196	-0.123189	0.242106	-0.541789	-0.768534
Data168	-0.869751	0.087992	-0.102539	0.250142	-0.53182	-0.770772
Data169	-0.875041	0.087992	-0.081889	0.257874	-0.522257	-0.772298
Data170	-0.88033	0.088094	-0.06134	0.265198	-0.512899	-0.773417
Data171	-0.885417	0.088501	-0.040792	0.272319	-0.503947	-0.774028
Data172	-0.890096	0.089213	-0.020243	0.279134	-0.495402	-0.774129
Data173	-0.894572	0.090332	0.000305	0.285848	-0.487264	-0.773824
Data174	-0.898641	0.091756	0.020854	0.292257	-0.479126	-0.77301
Data175	-0.9021	0.093689	0.041606	0.298462	-0.471191	-0.77179
Data176	-0.905151	0.096232	0.062459	0.304464	-0.463053	-0.770264
Data177	-0.907389	0.099487	0.083415	0.310262	-0.454915	-0.768433
Data178	-0.909017	0.103353	0.104574	0.315857	-0.446167	-0.766296
Data179	-0.910034	0.108134	0.125936	0.321248	-0.437215	-0.763855
Data180	-0.910238	0.113729	0.147502	0.326436	-0.427653	-0.761108
Data181	-0.909831	0.120239	0.169169	0.331523	-0.417277	-0.758158
Data182	-0.90861	0.127665	0.19104	0.336507	-0.406087	-0.755107
Data183	-0.906779	0.135905	0.213114	0.341288	-0.394084	-0.75175
Data184	-0.904134	0.145162	0.235392	0.346069	-0.381063	-0.748189
Data185	-0.901082	0.155233	0.257975	0.35085	-0.367025	-0.744324
Data186	-0.897624	0.166117	0.28066	0.355632	-0.351969	-0.740255
Data187	-0.893351	0.177714	0.303752	0.360413	-0.335693	-0.735982
Data188	-0.888875	0.190125	0.327047	0.365397	-0.3184	-0.731303
Data189	-0.883993	0.203145	0.350749	0.370585	-0.30009	-0.726318
Data190	-0.878499	0.216878	0.374858	0.375875	-0.280558	-0.720927
Data191	-0.872803	0.231222	0.399272	0.381571	-0.259806	-0.715027
Data192	-0.866699	0.246277	0.424093	0.38737	-0.238037	-0.708618
Data193	-0.859985	0.262044	0.44932	0.393575	-0.215047	-0.701599
Data194	-0.852865	0.278524	0.474854	0.400187	-0.191243	-0.694071
Data195	-0.845133	0.295715	0.500692	0.407104	-0.166219	-0.685832
Data196	-0.836792	0.313822	0.526733	0.414429	-0.140381	-0.67688
Data197	-0.827433	0.332743	0.55308	0.42216	-0.113525	-0.667216
Data198	-0.817261	0.35258	0.579631	0.430298	-0.085856	-0.656942
Data199	-0.806071	0.373332	0.606283	0.438944	-0.057576	-0.645955
Data200	-0.79366	0.394999	0.63324	0.4481	-0.028483	-0.634257
Data201	-0.779826	0.417684	0.6604	0.457662	0.001221	-0.621847
Data202	-0.764567	0.441284	0.687866	0.467733	0.031738	-0.608826
Data203	-0.747884	0.465902	0.715637	0.478312	0.062866	-0.594991
Data204	-0.729167	0.491536	0.743917	0.489502	0.094808	-0.580444
Data205	-0.708618	0.51829	0.772705	0.501404	0.127563	-0.565186
Data206	-0.686035	0.546265	0.802205	0.514119	0.161133	-0.54891
Data207	-0.660807	0.575663	0.832723	0.527751	0.195923	-0.531718
Data208	-0.633138	0.606689	0.864258	0.542501	0.232137	-0.513306
Data209	-0.60262	0.639547	0.897217	0.558777	0.269979	-0.493571
Data210	-0.568644	0.674642	0.931702	0.576782	0.309652	-0.472209
Data211	-0.531006	0.71228	0.968018	0.596822	0.351766	-0.448812
Data212	-0.489502	0.75297	1.006571	0.619405	0.396729	-0.423279
Data213	-0.443522	0.797119	1.047465	0.64504	0.444743	-0.395101
Data214	-0.39266	0.845032	1.091207	0.674032	0.496419	-0.363973
Data215	-0.336914	0.897217	1.137899	0.706889	0.552368	-0.329386
Data216	-0.275675	0.953878	1.187948	0.744222	0.61259	-0.290833
Data217	-0.208944	1.01532	1.241557	0.786235	0.678101	-0.24821
Data218	-0.136922	1.081645	1.29893	0.833333	0.748698	-0.200806
Data219	-0.059204	1.152852	1.360067	0.885824	0.824788	-0.148621
Data220	0.023193	1.228841	1.425171	0.943909	0.906576	-0.091146
Data221	0.11027	1.309204	1.493937	1.007385	0.994263	-0.028381
Data222	0.201416	1.393636	1.566366	1.076457	1.087443	0.039673
Data223	0.295614	1.481323	1.641947	1.150513	1.185913	0.113017
Data224	0.391642	1.571655	1.720276	1.22935	1.289266	0.191447
Data225	0.488688	1.663615	1.800741	1.312358	1.396891	0.274455
Data226	0.585327	1.756185	1.882426	1.398722	1.508179	0.361532
Data227	0.679932	1.848145	1.96462	1.48763	1.621908	0.451965
Data228	0.771281	1.938375	2.046305	1.578064	1.737264	0.544942
Data229	0.857951	2.025452	2.126261	1.669006	1.853231	0.639547
Data230	0.938517	2.108154	2.203471	1.759135	1.968384	0.734456
Data231	1.011556	2.18516	2.276713	1.847229	2.081502	0.828857
Data232	1.075846	2.255249	2.344767	1.932068	2.191366	0.921224
Data233	1.130371	2.3172	2.406514	2.012431	2.296956	1.01064
Data234	1.174316	2.370199	2.460836	2.086894	2.396851	1.095785
Data235	1.206665	2.413127	2.506816	2.154541	2.490234	1.175639
Data236	1.22701	2.445475	2.543538	2.21405	2.57609	1.248983
Data237	1.235148	2.466532	2.570292	2.264506	2.653402	1.315002
Data238	1.230876	2.475993	2.586365	2.305196	2.721761	1.372782
Data239	1.214193	2.473755	2.591451	2.335307	2.780355	1.421712
Data240	1.185303	2.459717	2.585144	2.354431	2.829183	1.461283
Data241	1.144613	2.434082	2.567342	2.362162	2.867635	1.490987
Data242	1.092936	2.397054	2.538147	2.358297	2.895711	1.51062
Data243	1.030477	2.34904	2.497457	2.342936	2.913411	1.520182
Data244	0.958252	2.290344	2.44578	2.315979	2.920736	1.51947
Data245	0.877075	2.22168	2.383321	2.277934	2.918091	1.508891
Data246	0.787354	2.143351	2.310588	2.228902	2.905477	1.488444
Data247	0.690511	2.055969	2.227987	2.169495	2.883301	1.458639
Data248	0.586751	1.960144	2.136129	2.100118	2.851969	1.419881
Data249	0.477091	1.856283	2.035522	2.021179	2.812093	1.372477
Data250	0.362345	1.744792	1.926778	1.93339	2.764079	1.316935
Data251	0.243123	1.626383	1.810404	1.837158	2.70813	1.253967
Data252	0.120036	1.501363	1.686808	1.733093	2.645264	1.18398
Data253	-0.006104	1.370138	1.556702	1.621602	2.57548	1.107585
Data254	-0.134888	1.233317	1.420593	1.503296	2.499593	1.025289
Data255	-0.265503	1.091309	1.278687	1.378581	2.418009	0.937703
Data256	-0.397339	0.944722	1.131694	1.247965	2.331136	0.845235
Data257	-0.529785	0.793966	0.979919	1.111857	2.23938	0.748494
Data258	-0.662028	0.639852	0.823873	0.970764	2.143148	0.647786
Data259	-0.793254	0.48289	0.663961	0.824992	2.042643	0.543722
Data260	-0.922648	0.323792	0.500692	0.675151	1.938477	0.436605
Data261	-1.049601	0.163371	0.334574	0.521545	1.830851	0.326843
Data262	-1.173299	0.002441	0.166117	0.364685	1.719971	0.214945
Data263	-1.292725	-0.158183	-0.003967	0.205078	1.606038	0.101013
Data264	-1.40686	-0.317688	-0.175273	0.043233	1.489461	-0.01414
Data265	-1.515299	-0.47526	-0.346781	-0.120341	1.370646	-0.130615
Data266	-1.617025	-0.629985	-0.517985	-0.285339	1.249797	-0.247904
Data267	-1.711222	-0.781047	-0.687968	-0.450948	1.127523	-0.365499
Data268	-1.797485	-0.927633	-0.856018	-0.616659	1.004028	-0.482992
Data269	-1.875	-1.069132	-1.02122	-0.781962	0.87972	-0.600077
Data270	-1.943359	-1.204631	-1.18276	-0.946045	0.755208	-0.716349
Data271	-2.00236	-1.333618	-1.339925	-1.108398	0.631104	-0.831299
Data272	-2.051392	-1.455383	-1.491903	-1.268209	0.508016	-0.944417
Data273	-2.090454	-1.569519	-1.63798	-1.424866	0.386149	-1.0554
Data274	-2.119548	-1.675415	-1.777547	-1.577657	0.26652	-1.163839
Data275	-2.138468	-1.772766	-1.910095	-1.725871	0.149333	-1.269328
Data276	-2.147624	-1.861267	-2.035116	-1.868795	0.0354	-1.371358
Data277	-2.14681	-1.940511	-2.1521	-2.00592	-0.074666	-1.469625
Data278	-2.136637	-2.010295	-2.260844	-2.136536	-0.180461	-1.563822
Data279	-2.117106	-2.070516	-2.360942	-2.260234	-0.281576	-1.653748
Data280	-2.088623	-2.121277	-2.452291	-2.376607	-0.377197	-1.738993
Data281	-2.051595	-2.162374	-2.534688	-2.48525	-0.467122	-1.819458
Data282	-2.006429	-2.19401	-2.608032	-2.585856	-0.550944	-1.894836
Data283	-1.953328	-2.216288	-2.672323	-2.678223	-0.627848	-1.96523
Data284	-1.892904	-2.229716	-2.727559	-2.762349	-0.698242	-2.030334
Data285	-1.825562	-2.234294	-2.773743	-2.838135	-0.761312	-2.090149
Data286	-1.751506	-2.230632	-2.811178	-2.90568	-0.817057	-2.144674
Data287	-1.671549	-2.219035	-2.839966	-2.964986	-0.865275	-2.193909
Data288	-1.585897	-2.200114	-2.860311	-3.016256	-0.906169	-2.237956
Data289	-1.495158	-2.174174	-2.87262	-3.059591	-0.939738	-2.276815
Data290	-1.39974	-2.141724	-2.877096	-3.095194	-0.965983	-2.310486
Data291	-1.300252	-2.103373	-2.874349	-3.123372	-0.985107	-2.339172
Data292	-1.196899	-2.05953	-2.864685	-3.14443	-0.997314	-2.362976
Data293	-1.090495	-2.0106	-2.848511	-3.158468	-1.003011	-2.381999
Data294	-0.981445	-1.956991	-2.826538	-3.165894	-1.002401	-2.396444
Data295	-0.869954	-1.899211	-2.798971	-3.166911	-0.99589	-2.406311
Data296	-0.756836	-1.837463	-2.766317	-3.162028	-0.983683	-2.411702
Data297	-0.642293	-1.772257	-2.729085	-3.151245	-0.966593	-2.412923
Data298	-0.52653	-1.703695	-2.687683	-3.135173	-0.944621	-2.410075
Data299	-0.410156	-1.632182	-2.642314	-3.113912	-0.918376	-2.403259
Data300	-0.293172	-1.557922	-2.593587	-3.08787	-0.888265	-2.392476
Data301	-0.176188	-1.481222	-2.541504	-3.057353	-0.854492	-2.378031
Data302	-0.059001	-1.402384	-2.486572	-3.022563	-0.817464	-2.360026
Data303	0.05778	-1.321615	-2.428996	-2.983907	-0.777588	-2.33846
Data304	0.174561	-1.239115	-2.368978	-2.941589	-0.734863	-2.313538
Data305	0.290731	-1.155294	-2.306824	-2.895813	-0.689901	-2.285461
Data306	0.406087	-1.070455	-2.242737	-2.846883	-0.6427	-2.254232
Data307	0.520833	-0.984701	-2.177022	-2.795207	-0.593465	-2.220052
Data308	0.634766	-0.898438	-2.10968	-2.740784	-0.542399	-2.183228
Data309	0.747477	-0.811971	-2.041117	-2.684123	-0.489502	-2.143656
Data310	0.858968	-0.725505	-1.971436	-2.625326	-0.435181	-2.101847
Data311	0.969035	-0.639445	-1.90094	-2.564697	-0.379435	-2.057699
Data312	1.077474	-0.553996	-1.829732	-2.502441	-0.322266	-2.011719
Data313	1.184285	-0.469259	-1.758118	-2.439067	-0.263875	-1.963908
Data314	1.289266	-0.385539	-1.686096	-2.374573	-0.204264	-1.914571
Data315	1.392415	-0.302938	-1.614176	-2.309265	-0.14384	-1.864014
Data316	1.493734	-0.221558	-1.542257	-2.243551	-0.082397	-1.812236
Data317	1.593018	-0.1415	-1.470642	-2.177633	-0.020345	-1.759644
Data318	1.690267	-0.062866	-1.399434	-2.111511	0.042114	-1.706238
Data319	1.785482	0.014445	-1.328939	-2.045593	0.105387	-1.652425
Data320	1.878866	0.090434	-1.259155	-1.979879	0.168864	-1.598104
Data321	1.970215	0.165202	-1.190186	-1.914571	0.232544	-1.543579
Data322	2.05953	0.238647	-1.122335	-1.849569	0.296224	-1.488953
Data323	2.147217	0.310771	-1.055501	-1.785075	0.359904	-1.434326
Data324	2.232666	0.381775	-0.989889	-1.720988	0.423381	-1.3797
Data325	2.316284	0.451457	-0.925395	-1.657308	0.486654	-1.325175
Data326	2.397868	0.519918	-0.862122	-1.593933	0.54952	-1.270955
Data327	2.477214	0.587056	-0.800069	-1.530965	0.611776	-1.217041
Data328	2.554321	0.652873	-0.739237	-1.468099	0.673625	-1.16333
Data329	2.628988	0.717265	-0.679626	-1.405538	0.734863	-1.110026
Data330	2.701009	0.780233	-0.621236	-1.343079	0.795492	-1.057231
Data331	2.770386	0.841777	-0.563965	-1.280823	0.855306	-1.004842
Data332	2.837118	0.901693	-0.508016	-1.21877	0.914714	-0.952861
Data333	2.900594	0.960083	-0.453186	-1.156921	0.973307	-0.901489
Data334	2.961222	1.016947	-0.399577	-1.095479	1.031087	-0.850627
Data335	3.018799	1.072286	-0.347188	-1.034444	1.088257	-0.800374
Data336	3.073324	1.126099	-0.296021	-0.973918	1.144613	-0.750631
Data337	3.124797	1.178487	-0.246073	-0.914103	1.200358	-0.701396
Data338	3.173218	1.229248	-0.197347	-0.855103	1.255086	-0.652771
Data339	3.218791	1.278585	-0.149943	-0.796916	1.309001	-0.604655
Data340	3.261515	1.326497	-0.10376	-0.739543	1.362101	-0.556946
Data341	3.301595	1.372884	-0.058797	-0.683289	1.414185	-0.509847
Data342	3.33903	1.417745	-0.015259	-0.627848	1.465251	-0.463053
Data343	3.374023	1.460978	0.026855	-0.573324	1.515299	-0.416667
Data344	3.406779	1.502584	0.067749	-0.519714	1.564331	-0.370585
Data345	3.4375	1.542358	0.107218	-0.467021	1.612142	-0.324809
Data346	3.465983	1.580302	0.145162	-0.414937	1.658936	-0.279338
Data347	3.492432	1.616313	0.181783	-0.363668	1.704508	-0.234172
Data348	3.517049	1.650289	0.216878	-0.313009	1.748861	-0.189412
Data349	3.539836	1.682231	0.250448	-0.263062	1.791992	-0.144958
Data350	3.560994	1.711934	0.282593	-0.213623	1.833903	-0.100911
Data351	3.580526	1.739604	0.313212	-0.164897	1.874593	-0.057373
Data352	3.598429	1.765035	0.342509	-0.116679	1.914063	-0.014445
Data353	3.614909	1.78833	0.37028	-0.069275	1.952108	0.027669
Data354	3.629964	1.809692	0.39683	-0.022583	1.989136	0.069071
Data355	3.643595	1.82902	0.42216	0.023193	2.02474	0.10966
Data356	3.655802	1.846517	0.446269	0.068258	2.059123	0.149231
Data357	3.666789	1.862284	0.469259	0.112508	2.092285	0.187785
Data358	3.676554	1.876424	0.491231	0.155741	2.124227	0.225321
Data359	3.684896	1.88914	0.512187	0.198059	2.154948	0.261637
Data360	3.691813	1.900431	0.532227	0.239461	2.184448	0.296936
Data361	3.697713	1.910604	0.551453	0.28005	2.212728	0.331014
Data362	3.702189	1.919657	0.569763	0.319722	2.239583	0.364075
Data363	3.705648	1.927795	0.58726	0.358582	2.265422	0.396016
Data364	3.707682	1.935018	0.603943	0.396627	2.289836	0.427043
Data365	3.7087	1.941427	0.619812	0.43396	2.313029	0.457052
Data366	3.708496	1.947021	0.634867	0.470581	2.335205	0.486145
Data367	3.707275	1.951904	0.649007	0.506592	2.355957	0.514425
Data368	3.705037	1.956075	0.662231	0.54189	2.375692	0.54189
Data369	3.701986	1.959432	0.674642	0.576477	2.394206	0.568644
Data370	3.697713	1.962077	0.686137	0.610453	2.411702	0.594686
Data371	3.69283	1.963806	0.696818	0.643514	2.427979	0.619914
Data372	3.68693	1.964722	0.706584	0.675964	2.443441	0.644633
Data373	3.680216	1.96462	0.715535	0.707499	2.457682	0.668538
Data374	3.672689	1.963501	0.723572	0.738118	2.470907	0.691833
Data375	3.664347	1.961263	0.730998	0.767924	2.483317	0.714518
Data376	3.655192	1.957804	0.737508	0.796916	2.494507	0.736491
Data377	3.64502	1.953125	0.743408	0.824992	2.504679	0.757853
Data378	3.634033	1.947123	0.748698	0.852356	2.513631	0.778605
Data379	3.622233	1.939799	0.753377	0.879008	2.521566	0.798848
Data380	3.609416	1.930949	0.757446	0.90505	2.52828	0.818583
Data381	3.595785	1.920675	0.761007	0.930583	2.533569	0.837708
Data382	3.581136	1.908875	0.764262	0.955811	2.537435	0.856527
Data383	3.56547	1.89565	0.76711	0.980733	2.54008	0.874837
Data384	3.548991	1.8809	0.769857	1.005452	2.5413	0.892741
Data385	3.531698	1.864726	0.7724	1.030172	2.5413	0.910339
Data386	3.513387	1.847127	0.774841	1.054789	2.539673	0.927429
Data387	3.494466	1.828308	0.777384	1.079407	2.537028	0.944214
Data388	3.474935	1.808167	0.780131	1.104024	2.533162	0.96049
Data389	3.454793	1.786804	0.782979	1.128642	2.52828	0.976156
Data390	3.434041	1.764526	0.786133	1.153158	2.52238	0.991313
Data391	3.412679	1.741231	0.78949	1.177572	2.515869	1.005656
Data392	3.391113	1.717021	0.792948	1.201681	2.508748	1.019185
Data393	3.369344	1.691996	0.796712	1.225484	2.501424	1.031698
Data394	3.347371	1.666361	0.800476	1.248779	2.493693	1.043193
Data395	3.324992	1.640015	0.80424	1.271566	2.485962	1.053467
Data396	3.302612	1.613057	0.8078	1.293742	2.478231	1.062419
Data397	3.280029	1.58549	0.811259	1.315104	2.4705	1.07015
Data398	3.257446	1.557515	0.814412	1.335754	2.463175	1.076457
Data399	3.234456	1.529032	0.817159	1.355591	2.455851	1.081441
Data400	3.211466	1.500041	0.819702	1.374613	2.448527	1.085002
Data401	3.18807	1.470642	0.821838	1.392822	2.441406	1.08724
Data402	3.164469	1.440837	0.823771	1.410319	2.434489	1.088359
Data403	3.140462	1.410522	0.825704	1.4269	2.427165	1.088257
Data404	3.116048	1.379903	0.827535	1.442973	2.419637	1.08724
Data405	3.091431	1.348979	0.829671	1.458333	2.411906	1.085409
Data406	3.06661	1.317647	0.832113	1.473287	2.403768	1.082865
Data407	3.041178	1.286112	0.835164	1.487732	2.394816	1.079814
Data408	3.015544	1.254272	0.838826	1.50177	2.385254	1.076355
Data409	2.989705	1.222229	0.843506	1.515503	2.375081	1.072489
Data410	2.96346	1.190084	0.849101	1.528829	2.364095	1.068522
Data411	2.937215	1.157837	0.855713	1.541951	2.352091	1.064351
Data412	2.910563	1.125488	0.863444	1.554667	2.339478	1.060079
Data413	2.883708	1.09314	0.872396	1.567179	2.325846	1.055705
Data414	2.856445	1.060791	0.882365	1.579183	2.311605	1.051229
Data415	2.829183	1.028544	0.893555	1.590881	2.296549	1.046651
Data416	2.80131	0.996297	0.90566	1.601969	2.281087	1.041972
Data417	2.773234	0.964152	0.918783	1.612651	2.264811	1.037191
Data418	2.744751	0.93221	0.932821	1.622721	2.248128	1.032308
Data419	2.715658	0.900269	0.947571	1.632182	2.231242	1.027323
Data420	2.685954	0.868429	0.96283	1.641032	2.213949	1.022237
Data421	2.65564	0.83669	0.978699	1.649272	2.196248	1.017253
Data422	2.624715	0.805054	0.994873	1.656698	2.178752	1.012268
Data423	2.59318	0.773417	1.011251	1.663513	2.160848	1.007385
Data424	2.560832	0.741984	1.02773	1.669515	2.142944	1.002706
Data425	2.527669	0.710449	1.044108	1.674906	2.125041	0.99823
Data426	2.493896	0.679118	1.060181	1.679484	2.106934	0.994059
Data427	2.459513	0.647786	1.075948	1.68335	2.088826	0.990194
Data428	2.424316	0.616557	1.091207	1.686503	2.070313	0.986735
Data429	2.388713	0.585429	1.105754	1.688843	2.051595	0.983582
Data430	2.352498	0.554301	1.119588	1.690369	2.032674	0.980733
Data431	2.315877	0.523275	1.132609	1.691284	2.013346	0.97819
Data432	2.279053	0.492249	1.144816	1.691488	1.993612	0.975952
Data433	2.241821	0.461324	1.156209	1.691081	1.97347	0.974019
Data434	2.20459	0.430501	1.166687	1.690165	1.953125	0.972188
Data435	2.167358	0.39978	1.176249	1.688741	1.932373	0.970561
Data436	2.129924	0.369161	1.185099	1.687113	1.911214	0.969035
Data437	2.092692	0.338643	1.193034	1.685282	1.889852	0.967611
Data438	2.055664	0.308329	1.200358	1.68335	1.86849	0.965983
Data439	2.018433	0.278219	1.20697	1.681417	1.847127	0.964355
Data440	1.981201	0.24821	1.212972	1.679688	1.825968	0.962524
Data441	1.94397	0.218404	1.218363	1.678263	1.80481	0.96049
Data442	1.906331	0.188802	1.223246	1.677144	1.784261	0.95815
Data443	1.86849	0.159403	1.22762	1.676331	1.763916	0.955404
Data444	1.829834	0.130208	1.231486	1.675924	1.744181	0.952352
Data445	1.790568	0.101115	1.234945	1.67572	1.724854	0.948893
Data446	1.750488	0.072123	1.237996	1.67572	1.705933	0.945129
Data447	1.709391	0.043132	1.24054	1.675822	1.687622	0.94106
Data448	1.667277	0.014038	1.242778	1.675924	1.669718	0.936686
Data449	1.623942	-0.014954	1.244609	1.675822	1.652222	0.932109
Data450	1.579793	-0.044149	1.246033	1.675415	1.635132	0.927429
Data451	1.53422	-0.073547	1.24705	1.674398	1.618245	0.92275
Data452	1.487834	-0.103251	1.24766	1.672872	1.601563	0.91807
Data453	1.44043	-0.133057	1.247965	1.670634	1.58488	0.913595
Data454	1.392008	-0.163167	1.247762	1.667582	1.5684	0.90922
Data455	1.342977	-0.193481	1.24705	1.663717	1.552124	0.905151
Data456	1.293132	-0.223999	1.245931	1.659037	1.535645	0.901388
Data457	1.242879	-0.25472	1.244202	1.653341	1.519368	0.897929
Data458	1.19222	-0.285441	1.24176	1.646932	1.503092	0.894775
Data459	1.141154	-0.316162	1.238708	1.639709	1.48702	0.892029
Data460	1.089681	-0.34668	1.235046	1.631775	1.470947	0.889587
Data461	1.038208	-0.377197	1.23057	1.623128	1.455078	0.887553
Data462	0.986735	-0.407308	1.225281	1.613973	1.439209	0.885824
Data463	0.934855	-0.437012	1.219381	1.604411	1.423543	0.884399
Data464	0.883179	-0.466309	1.212667	1.594442	1.407878	0.883382
Data465	0.831502	-0.495097	1.205241	1.584167	1.392415	0.882568
Data466	0.779826	-0.523275	1.197205	1.573792	1.37675	0.88206
Data467	0.728149	-0.550842	1.188558	1.563212	1.361287	0.881755
Data468	0.676473	-0.577799	1.179301	1.552633	1.345418	0.881653
Data469	0.625	-0.604248	1.169535	1.542053	1.329549	0.881755
Data470	0.57373	-0.630086	1.159261	1.531576	1.313477	0.881958
Data471	0.522461	-0.655416	1.148478	1.521098	1.296997	0.882365
Data472	0.471395	-0.68044	1.137187	1.510824	1.280314	0.882772
Data473	0.420532	-0.70516	1.125488	1.500651	1.263428	0.883382
Data474	0.369873	-0.729777	1.113078	1.49058	1.246134	0.883993
Data475	0.319214	-0.754293	1.100159	1.480611	1.228434	0.884705
Data476	0.268758	-0.77891	1.086528	1.470642	1.210531	0.885417
Data477	0.218506	-0.803731	1.072184	1.460673	1.192424	0.886129
Data478	0.168457	-0.828756	1.057027	1.450704	1.17391	0.886943
Data479	0.118612	-0.854085	1.040955	1.440735	1.155192	0.887655
Data480	0.069173	-0.87972	1.023865	1.430664	1.136271	0.888367
Data481	0.019735	-0.905762	1.005859	1.420492	1.116943	0.889079
Data482	-0.02889	-0.932109	0.986735	1.410421	1.097209	0.889791
Data483	-0.077718	-0.958761	0.966695	1.400248	1.077474	0.890299
Data484	-0.125936	-0.985718	0.945536	1.390177	1.057129	0.890605
Data485	-0.173747	-1.012777	0.92336	1.38031	1.03658	0.890808
Data486	-0.221151	-1.040039	0.900269	1.370544	1.015625	0.890808
Data487	-0.267944	-1.067301	0.876363	1.361084	0.994263	0.890503
Data488	-0.314331	-1.094462	0.851746	1.351827	0.972493	0.889893
Data489	-0.360107	-1.121419	0.826518	1.342977	0.950114	0.888977
Data490	-0.405273	-1.148173	0.800985	1.334534	0.927327	0.887756
Data491	-0.450033	-1.174622	0.77535	1.326396	0.903931	0.886129
Data492	-0.494181	-1.200663	0.749613	1.318563	0.879924	0.884196
Data493	-0.537923	-1.226298	0.72408	1.311035	0.855509	0.881856
Data494	-0.581258	-1.251526	0.698853	1.303711	0.830282	0.879211
Data495	-0.624186	-1.276347	0.674235	1.296488	0.804647	0.876261
Data496	-0.666911	-1.300659	0.650228	1.289469	0.778198	0.872904
Data497	-0.709635	-1.324666	0.626933	1.282349	0.751546	0.869344
Data498	-0.75236	-1.348267	0.60435	1.275228	0.724487	0.865275
Data499	-0.795085	-1.37146	0.582682	1.267904	0.697021	0.860901
Data500	-0.838216	-1.39445	0.56193	1.260376	0.669352	0.856222
Data501	-0.881551	-1.417135	0.54189	1.252441	0.641683	0.851034
Data502	-0.925496	-1.439718	0.522766	1.244202	0.614014	0.845337
Data503	-0.969849	-1.461995	0.504456	1.235555	0.586344	0.839335
Data504	-1.014811	-1.484172	0.486857	1.226298	0.558879	0.832825
Data505	-1.060588	-1.506246	0.470072	1.216329	0.531616	0.825907
Data506	-1.106974	-1.528117	0.454	1.20575	0.504354	0.818685
Data507	-1.153971	-1.549886	0.438639	1.194255	0.477498	0.811056
Data508	-1.201782	-1.571554	0.424194	1.181946	0.450643	0.803121
Data509	-1.250407	-1.593119	0.410461	1.16862	0.423787	0.795085
Data510	-1.299438	-1.614583	0.397644	1.154378	0.396932	0.786845
Data511	-1.349284	-1.635946	0.385742	1.139119	0.369873	0.778503
Data512	-1.399333	-1.657206	0.374858	1.122843	0.342611	0.77006
Data513	-1.449992	-1.678365	0.364889	1.105652	0.315145	0.761719
Data514	-1.500854	-1.699422	0.356038	1.087443	0.287476	0.753377
Data515	-1.551921	-1.720276	0.348206	1.068522	0.259196	0.745138
Data516	-1.602987	-1.740926	0.34139	1.048787	0.230713	0.736898
Data517	-1.654053	-1.761271	0.335592	1.028544	0.201823	0.72876
Data518	-1.704915	-1.781413	0.330811	1.007894	0.172729	0.72052
Data519	-1.755575	-1.801147	0.326945	0.986938	0.143229	0.71228
Data520	-1.805827	-1.820577	0.323893	0.96578	0.113729	0.704041
Data521	-1.855672	-1.839498	0.321655	0.944722	0.084025	0.695699
Data522	-1.904907	-1.85791	0.320028	0.923767	0.054118	0.687154
Data523	-1.953532	-1.875814	0.319112	0.903015	0.024414	0.678609
Data524	-2.001343	-1.893107	0.318604	0.88267	-0.005086	0.669861
Data525	-2.04834	-1.909688	0.318604	0.862732	-0.034587	0.661011
Data526	-2.094523	-1.925761	0.318909	0.843302	-0.063883	0.652059
Data527	-2.139893	-1.94102	0.319417	0.824382	-0.09318	0.642904
Data528	-2.184245	-1.955668	0.320231	0.805969	-0.12207	0.633748
Data529	-2.227376	-1.969706	0.321045	0.788066	-0.150553	0.62439
Data530	-2.269694	-1.982931	0.32196	0.770671	-0.178833	0.615031
Data531	-2.310791	-1.995544	0.322876	0.753784	-0.206706	0.60557
Data532	-2.350871	-2.007548	0.32369	0.737203	-0.234375	0.596008
Data533	-2.38973	-2.018738	0.324402	0.720927	-0.261434	0.586446
Data534	-2.427572	-2.029317	0.32491	0.704854	-0.288289	0.576782
Data535	-2.464396	-2.039185	0.325216	0.689087	-0.314535	0.567017
Data536	-2.5	-2.04834	0.325216	0.673421	-0.340373	0.557149
Data537	-2.534587	-2.056885	0.32491	0.657959	-0.366007	0.54718
Data538	-2.567952	-2.064616	0.324402	0.642497	-0.391032	0.536906
Data539	-2.600505	-2.071533	0.32369	0.62734	-0.415649	0.526428
Data540	-2.632039	-2.077738	0.322774	0.612284	-0.43986	0.515747
Data541	-2.662557	-2.083232	0.321757	0.597534	-0.46346	0.504862
Data542	-2.692057	-2.087911	0.320638	0.583089	-0.486857	0.493571
Data543	-2.720744	-2.091777	0.319621	0.569051	-0.509644	0.482076
Data544	-2.748617	-2.09493	0.318604	0.55542	-0.532023	0.470276
Data545	-2.775675	-2.097168	0.317891	0.542297	-0.553996	0.458272
Data546	-2.801921	-2.09849	0.317485	0.529683	-0.575562	0.446065
Data547	-2.827555	-2.098999	0.317485	0.517476	-0.596924	0.433655
Data548	-2.852783	-2.098592	0.317993	0.505676	-0.617676	0.421041
Data549	-2.877401	-2.097066	0.318909	0.49408	-0.638224	0.408325
Data550	-2.901815	-2.094625	0.320536	0.482585	-0.658366	0.395508
Data551	-2.926025	-2.091166	0.322673	0.47109	-0.678304	0.38269
Data552	-2.950033	-2.086487	0.325419	0.459493	-0.698039	0.369771
Data553	-2.974243	-2.080688	0.328674	0.447388	-0.71757	0.356852
Data554	-2.998657	-2.073771	0.332438	0.434875	-0.737101	0.343933
Data555	-3.023478	-2.065633	0.336507	0.421753	-0.756429	0.331014
Data556	-3.048706	-2.056376	0.340881	0.407817	-0.775757	0.318197
Data557	-3.074544	-2.045898	0.345357	0.39327	-0.795085	0.305379
Data558	-3.100789	-2.0342	0.349833	0.378011	-0.814209	0.292664
Data559	-3.127848	-2.021484	0.354004	0.361938	-0.83313	0.279948
Data560	-3.155314	-2.007751	0.357869	0.345256	-0.852051	0.267232
Data561	-3.18339	-1.9929	0.361023	0.328064	-0.870972	0.254517
Data562	-3.212077	-1.977132	0.363464	0.310262	-0.889486	0.241597
Data563	-3.240967	-1.960347	0.36499	0.292155	-0.907796	0.228577
Data564	-3.27006	-1.942851	0.365397	0.273743	-0.926107	0.215251
Data565	-3.299154	-1.92454	0.364583	0.255025	-0.944214	0.201619
Data566	-3.328247	-1.905619	0.362651	0.236104	-0.962118	0.18748
Data567	-3.35734	-1.886088	0.359294	0.21698	-0.980225	0.172933
Data568	-3.386027	-1.866048	0.354614	0.197652	-0.998128	0.157776
Data569	-3.41451	-1.845703	0.348714	0.178121	-1.016032	0.14211
Data570	-3.442586	-1.825256	0.34139	0.158183	-1.034342	0.125834
Data571	-3.470256	-1.804708	0.332947	0.137939	-1.052653	0.109151
Data572	-3.497721	-1.784159	0.323181	0.117188	-1.07137	0.09196
Data573	-3.524577	-1.763916	0.312195	0.095927	-1.090291	0.074463
Data574	-3.551432	-1.74408	0.300191	0.073954	-1.109619	0.056763
Data575	-3.577881	-1.72465	0.287069	0.051371	-1.129354	0.038961
Data576	-3.603923	-1.705831	0.272929	0.027974	-1.149495	0.021159
Data577	-3.629964	-1.687724	0.25767	0.003662	-1.170044	0.003459
Data578	-3.655802	-1.670431	0.241394	-0.021362	-1.191203	-0.013936
Data579	-3.681437	-1.653951	0.223999	-0.047404	-1.212565	-0.031128
Data580	-3.707072	-1.638285	0.205485	-0.074463	-1.234741	-0.048116
Data581	-3.732503	-1.623535	0.185852	-0.102539	-1.257324	-0.064799
Data582	-3.757731	-1.609701	0.164897	-0.131531	-1.280314	-0.081278
Data583	-3.782959	-1.59668	0.142517	-0.16154	-1.304118	-0.097555
Data584	-3.808187	-1.584473	0.118713	-0.192668	-1.328328	-0.113831
Data585	-3.833008	-1.573079	0.093384	-0.224813	-1.353353	-0.130107
Data586	-3.858032	-1.5625	0.066325	-0.257975	-1.378784	-0.146586
Data587	-3.88265	-1.552734	0.037537	-0.292358	-1.405233	-0.163269
Data588	-3.907064	-1.543681	0.006917	-0.327759	-1.432088	-0.180359
Data589	-3.931071	-1.535645	-0.025431	-0.36438	-1.459757	-0.198059
Data590	-3.954875	-1.528422	-0.059814	-0.402222	-1.488037	-0.216268
Data591	-3.978475	-1.522319	-0.096232	-0.441284	-1.516927	-0.235189
Data592	-4.001465	-1.517232	-0.134583	-0.481567	-1.546834	-0.254822
Data593	-4.024048	-1.513367	-0.174764	-0.523071	-1.577352	-0.27537
Data594	-4.046224	-1.510824	-0.21698	-0.565898	-1.608683	-0.296631
Data595	-4.067993	-1.509705	-0.260925	-0.609945	-1.640625	-0.318807
Data596	-4.089152	-1.51001	-0.3066	-0.655212	-1.673787	-0.341797
Data597	-4.109904	-1.511841	-0.353902	-0.701599	-1.70756	-0.365601
Data598	-4.130249	-1.515198	-0.40273	-0.749105	-1.742147	-0.390116
Data599	-4.150187	-1.519877	-0.452983	-0.797729	-1.777751	-0.415344
Data600	-4.169515	-1.526082	-0.504557	-0.84727	-1.814168	-0.441081
Data601	-4.188639	-1.533407	-0.557251	-0.897725	-1.851196	-0.467326
Data602	-4.207153	-1.541951	-0.611064	-0.948995	-1.889038	-0.493978
Data603	-4.225464	-1.551412	-0.66569	-1.001078	-1.92749	-0.520935
Data604	-4.243164	-1.561686	-0.72113	-1.053874	-1.966349	-0.548096
Data605	-4.260457	-1.572571	-0.777283	-1.107279	-2.005615	-0.57546
Data606	-4.276937	-1.584066	-0.833944	-1.161397	-2.045085	-0.602926
Data607	-4.292806	-1.595968	-0.891113	-1.216024	-2.084757	-0.630493
Data608	-4.308065	-1.608276	-0.94869	-1.271261	-2.12443	-0.658061
Data609	-4.322306	-1.620789	-1.006571	-1.327006	-2.164307	-0.685628
Data610	-4.335734	-1.633504	-1.064758	-1.383362	-2.203776	-0.713399
Data611	-4.347941	-1.646525	-1.123149	-1.440226	-2.243449	-0.741272
Data612	-4.358927	-1.659648	-1.181539	-1.497498	-2.282715	-0.769348
Data613	-4.368693	-1.672872	-1.240031	-1.555176	-2.321981	-0.797526
Data614	-4.377238	-1.6863	-1.298421	-1.613261	-2.361247	-0.826111
Data615	-4.384155	-1.699727	-1.356608	-1.671549	-2.400309	-0.855001
Data616	-4.389648	-1.713257	-1.41449	-1.72994	-2.439372	-0.884094
Data617	-4.393717	-1.726786	-1.472066	-1.788432	-2.478434	-0.913289
Data618	-4.396362	-1.740112	-1.529032	-1.846924	-2.517293	-0.942586
Data619	-4.397583	-1.753337	-1.585388	-1.905111	-2.556356	-0.971883
Data620	-4.397176	-1.766256	-1.641032	-1.962891	-2.595215	-1.000875
Data621	-4.395549	-1.778768	-1.69576	-2.020162	-2.634074	-1.029358
Data622	-4.392497	-1.790771	-1.749471	-2.076823	-2.672933	-1.056925
Data623	-4.388224	-1.802165	-1.802266	-2.13267	-2.711792	-1.083069
Data624	-4.382731	-1.812846	-1.853841	-2.187602	-2.750448	-1.107178
Data625	-4.376424	-1.822815	-1.904297	-2.241516	-2.789103	-1.128642
Data626	-4.3691	-1.831868	-1.95343	-2.294312	-2.827555	-1.146749
Data627	-4.360758	-1.84021	-2.001241	-2.345886	-2.865601	-1.160685
Data628	-4.35201	-1.847738	-2.047628	-2.396037	-2.903442	-1.169637
Data629	-4.342448	-1.85435	-2.092285	-2.444763	-2.940877	-1.172994
Data630	-4.332479	-1.860148	-2.135417	-2.49176	-2.977702	-1.169942
Data631	-4.322103	-1.865234	-2.176615	-2.537028	-3.013509	-1.159973
Data632	-4.31132	-1.869507	-2.21578	-2.580261	-3.048503	-1.142883
Data633	-4.300334	-1.873169	-2.252706	-2.62146	-3.082275	-1.118469
Data634	-4.289347	-1.876221	-2.287292	-2.660319	-3.114624	-1.087138
Data635	-4.278361	-1.878662	-2.319438	-2.696635	-3.145142	-1.049194
Data636	-4.267578	-1.880697	-2.348938	-2.730408	-3.173828	-1.005554
Data637	-4.256999	-1.882324	-2.375692	-2.761332	-3.200277	-0.957235
Data638	-4.246826	-1.883545	-2.399699	-2.78951	-3.224691	-0.905457
Data639	-4.237264	-1.884562	-2.421061	-2.814738	-3.24646	-0.851644
