# Supplementary material for: Integration of MRI and somatosensory evoked potentials facilitate diagnosis of spinal cord compression
Source: Sci Rep. 2023 May 15;13:7861. doi: 10.1038/s41598-023-34832-2 (PMC10185544; doi:10.1038/s41598-023-34832-2)
Supplement: Supplementary file 3 — Supplementary Information 3. [file 41598_2023_34832_MOESM3_ESM.zip › Preoperative SSEP data/control group/2494768_2/2494768_2_Lt Tibial SEP_Cz'-Fpz_200829_110908.csv]

Index	1	2	3	4	5	6
Name	Cz'-Fpz	Cz'-Fpz	Cz'-Fpz	Cz'-Fpz	Cz'-Fpz	Cz'-Fpz
Time	2.01909E+13	2.01909E+13	2.01909E+13	2.01909E+13	2.01909E+13	2.01909E+13
Highcut	500	500	500	500	500	500
Lowcut	10	10	10	10	10	10
Period	0.000156	0.000156	0.000156	0.000156	0.000156	0.000156
Averages	120	120	120	120	120	120
Int (mA)	24/23.7mA	24/23.7mA	17.5/17.6mA	17.5/17.6mA	17.5/17.6mA	17.5/17.6mA
Pulse Width (�gs)	200�s	200�s	200�s	200�s	200�s	200�s
Rep Rate (Hz)	3.11Hz	3.11Hz	3.11Hz	3.11Hz	3.11Hz	3.11Hz
Data0	-0.040792	-0.237427	0.707296	-0.245361	0.127055	0.037079
Data1	0.438538	-0.256449	0.928752	0.423533	0.81543	0.425771
Data2	1.557719	-0.278727	1.788025	0.869344	1.240946	0.982564
Data3	1.22111	-0.303345	1.700745	0.075989	0.447896	0.349426
Data4	0.161641	-0.329386	0.892639	-0.568593	-0.16449	-0.301768
Data5	-0.487874	-0.355428	0.418498	-0.866954	-0.423381	-0.541636
Data6	-0.755005	-0.380452	0.240682	-0.947062	-0.453695	-0.53304
Data7	-0.775655	-0.403137	0.241292	-0.898234	-0.359294	-0.399475
Data8	-0.655314	-0.422567	0.346985	-0.788371	-0.218709	-0.241089
Data9	-0.484314	-0.438029	0.490926	-0.66981	-0.077311	-0.083059
Data10	-0.326945	-0.449015	0.643412	-0.555522	0.049744	0.044708
Data11	-0.210978	-0.455526	0.785014	-0.463765	0.143636	0.127665
Data12	-0.112813	-0.457865	0.888875	-0.407003	0.194194	0.169373
Data13	-0.049133	-0.45634	0.956828	-0.38147	0.223999	0.19577
Data14	0.000203	-0.451864	1.002096	-0.358582	0.242411	0.198059
Data15	0.046387	-0.44515	1.023966	-0.351461	0.26062	0.196431
Data16	0.087077	-0.437012	1.022847	-0.346222	0.273539	0.195974
Data17	0.109558	-0.428263	1.014506	-0.346934	0.269368	0.195262
Data18	0.11027	-0.419617	1.013896	-0.348562	0.240377	0.185547
Data19	0.106405	-0.41158	1.008708	-0.357615	0.230509	0.186615
Data20	0.094096	-0.404561	1.012573	-0.375875	0.230713	0.197652
Data21	0.087585	-0.398865	1.014404	-0.386251	0.235189	0.202993
Data22	0.088908	-0.394592	1.026917	-0.391286	0.248108	0.217641
Data23	0.095113	-0.391744	1.052043	-0.37852	0.245667	0.242208
Data24	0.094401	-0.390422	1.059672	-0.360972	0.254008	0.252177
Data25	0.102539	-0.390523	1.058146	-0.363363	0.256755	0.255636
Data26	0.121765	-0.391541	1.067301	-0.359192	0.275065	0.252024
Data27	0.137431	-0.39327	1.069641	-0.358632	0.294698	0.240173
Data28	0.145467	-0.395915	1.071777	-0.358734	0.303243	0.227966
Data29	0.15035	-0.399272	1.079508	-0.362244	0.309448	0.228933
Data30	0.154622	-0.403341	1.07432	-0.363617	0.318705	0.23997
Data31	0.154724	-0.407918	1.066793	-0.371399	0.316467	0.256755
Data32	0.160217	-0.412801	1.069438	-0.376689	0.305074	0.26769
Data33	0.148214	-0.417989	1.077169	-0.390218	0.294495	0.273743
Data34	0.159098	-0.423279	1.102193	-0.40685	0.2948	0.288544
Data35	0.169576	-0.428569	1.129761	-0.41153	0.301412	0.293528
Data36	0.182292	-0.433757	1.159973	-0.407155	0.312602	0.30009
Data37	0.189209	-0.438843	1.184082	-0.394389	0.315145	0.307312
Data38	0.19338	-0.443624	1.205953	-0.380402	0.310465	0.315959
Data39	0.196533	-0.448201	1.224874	-0.362854	0.300293	0.315247
Data40	0.201314	-0.452474	1.228129	-0.345968	0.299581	0.301005
Data41	0.21637	-0.456441	1.226705	-0.341949	0.298869	0.288849
Data42	0.240377	-0.460103	1.232503	-0.340627	0.296021	0.286713
Data43	0.253398	-0.46346	1.239319	-0.332896	0.301717	0.290426
Data44	0.258687	-0.466614	1.24176	-0.337423	0.311788	0.311381
Data45	0.266113	-0.469462	1.250102	-0.333201	0.328573	0.347036
Data46	0.262655	-0.472107	1.261393	-0.338389	0.332845	0.379842
Data47	0.248311	-0.474548	1.270243	-0.344696	0.336914	0.409648
Data48	0.223185	-0.476685	1.282959	-0.33961	0.334981	0.418498
Data49	0.20752	-0.478617	1.278076	-0.325979	0.337728	0.409597
Data50	0.213725	-0.480245	1.272074	-0.322622	0.336914	0.421702
Data51	0.236816	-0.481669	1.296285	-0.330912	0.325623	0.425466
Data52	0.262655	-0.482788	1.325887	-0.345256	0.318807	0.430044
Data53	0.282288	-0.483704	1.352946	-0.349833	0.309245	0.437469
Data54	0.297852	-0.484314	1.371663	-0.357717	0.299174	0.458577
Data55	0.293274	-0.484721	1.388143	-0.356293	0.285543	0.475006
Data56	0.276082	-0.484924	1.40096	-0.377655	0.278422	0.479635
Data57	0.257161	-0.484924	1.402283	-0.398102	0.282694	0.484721
Data58	0.241292	-0.484721	1.402995	-0.403595	0.294902	0.505727
Data59	0.24648	-0.484212	1.39445	-0.400696	0.293986	0.512848
Data60	0.271708	-0.4835	1.40269	-0.405833	0.281576	0.524394
Data61	0.287272	-0.482483	1.411947	-0.404256	0.265605	0.539195
Data62	0.290426	-0.48116	1.425781	-0.405579	0.267232	0.553385
Data63	0.279439	-0.479533	1.427104	-0.405426	0.25472	0.565694
Data64	0.254415	-0.477397	1.433004	-0.402374	0.254517	0.573476
Data65	0.220947	-0.474854	1.441956	-0.407206	0.256856	0.58492
Data66	0.201721	-0.4717	1.449788	-0.407206	0.250041	0.587565
Data67	0.19633	-0.468038	1.460063	-0.414276	0.245361	0.594228
Data68	0.209452	-0.463664	1.471049	-0.423635	0.240682	0.605164
Data69	0.225423	-0.458883	1.475728	-0.431213	0.23112	0.611064
Data70	0.253194	-0.453491	1.471354	-0.434926	0.217896	0.624135
Data71	0.273438	-0.447591	1.467489	-0.438538	0.207113	0.623728
Data72	0.283915	-0.441386	1.466064	-0.446269	0.193583	0.615845
Data73	0.289001	-0.434875	1.462708	-0.432688	0.183614	0.607351
Data74	0.302734	-0.428263	1.462708	-0.402222	0.177307	0.60908
Data75	0.322266	-0.421448	1.474609	-0.392609	0.17039	0.620066
Data76	0.33783	-0.414734	1.473897	-0.399272	0.159505	0.604706
Data77	0.336711	-0.40802	1.464233	-0.402832	0.154622	0.596212
Data78	0.325317	-0.401408	1.463013	-0.418294	0.155029	0.591075
Data79	0.313212	-0.394897	1.467794	-0.437775	0.156148	0.595754
Data80	0.306396	-0.388489	1.469625	-0.456187	0.165812	0.608724
Data81	0.299479	-0.38208	1.461283	-0.467733	0.169678	0.621541
Data82	0.286967	-0.375671	1.458232	-0.474803	0.169169	0.63858
Data83	0.284424	-0.369263	1.465047	-0.487417	0.157166	0.652771
Data84	0.2948	-0.362549	1.468201	-0.493215	0.151774	0.669454
Data85	0.295817	-0.355632	1.487325	-0.509237	0.158793	0.679016
Data86	0.296733	-0.348307	1.497498	-0.515035	0.154114	0.66274
Data87	0.287882	-0.340678	1.50533	-0.510559	0.158386	0.651805
Data88	0.271403	-0.33254	1.508891	-0.515544	0.155233	0.64387
Data89	0.257467	-0.323893	1.502889	-0.515696	0.134277	0.647583
Data90	0.233663	-0.314738	1.489766	-0.502981	0.108948	0.644684
Data91	0.210266	-0.304972	1.468506	-0.493469	0.081075	0.643717
Data92	0.191447	-0.294596	1.448771	-0.507456	0.050863	0.638885
Data93	0.188599	-0.283712	1.432292	-0.531006	0.023804	0.643768
Data94	0.19399	-0.272115	1.411031	-0.552063	0.007833	0.644786
Data95	0.206706	-0.259908	1.398315	-0.560557	0.005493	0.648397
Data96	0.21759	-0.246989	1.38621	-0.562134	0.010274	0.64387
Data97	0.207926	-0.233663	1.375122	-0.58075	0.014648	0.633341
Data98	0.187988	-0.219727	1.373494	-0.592855	0.022583	0.630442
Data99	0.169983	-0.205282	1.38092	-0.58843	0.036011	0.631714
Data100	0.166524	-0.19043	1.383158	-0.569509	0.030924	0.623932
Data101	0.165202	-0.175273	1.379598	-0.550741	0.00824	0.626221
Data102	0.162659	-0.15981	1.377665	-0.545146	-0.02655	0.632935
Data103	0.163778	-0.144246	1.37797	-0.551147	-0.054118	0.631917
Data104	0.156759	-0.128479	1.374613	-0.568797	-0.074463	0.630747
Data105	0.139974	-0.112813	1.36322	-0.588125	-0.083008	0.635935
Data106	0.110575	-0.097249	1.359355	-0.600128	-0.083008	0.642548
Data107	0.082804	-0.081787	1.348368	-0.615946	-0.097351	0.642141
Data108	0.065511	-0.066528	1.336873	-0.634562	-0.101827	0.632172
Data109	0.057068	-0.051473	1.321411	-0.654449	-0.106201	0.624644
Data110	0.0413	-0.036621	1.294861	-0.669657	-0.120443	0.617472
Data111	0.0354	-0.022074	1.272074	-0.69575	-0.135905	0.623728
Data112	0.030924	-0.007731	1.249288	-0.709076	-0.149536	0.625916
Data113	0.038045	0.006307	1.236267	-0.718333	-0.152893	0.614217
Data114	0.057068	0.020243	1.235453	-0.72759	-0.134989	0.596619
Data115	0.062968	0.033976	1.233622	-0.732727	-0.124105	0.575155
Data116	0.066732	0.047607	1.224162	-0.731761	-0.129089	0.559031
Data117	0.075277	0.061137	1.195475	-0.72408	-0.131327	0.559031
Data118	0.07548	0.074565	1.151021	-0.711772	-0.143636	0.564372
Data119	0.075175	0.087891	1.118368	-0.702464	-0.162048	0.575104
Data120	0.067342	0.101318	1.092834	-0.704753	-0.177002	0.580241
Data121	0.053813	0.114644	1.088867	-0.722809	-0.188192	0.571594
Data122	0.035095	0.12797	1.091309	-0.734965	-0.200094	0.548706
Data123	0.015971	0.141296	1.090291	-0.739136	-0.210571	0.531311
Data124	0.00824	0.154521	1.074422	-0.749308	-0.230103	0.525818
Data125	0.012716	0.167745	1.058858	-0.761414	-0.240173	0.529734
Data126	0.011902	0.180868	1.046143	-0.774384	-0.243835	0.541484
Data127	0.014242	0.193685	1.03363	-0.785624	-0.249736	0.541534
Data128	0.020549	0.206299	1.01532	-0.788371	-0.257263	0.520376
Data129	0.024719	0.218608	0.992025	-0.77535	-0.258891	0.497894
Data130	0.02828	0.230611	0.9729	-0.755361	-0.257263	0.482788
Data131	0.026347	0.242106	0.970561	-0.736898	-0.268555	0.477702
Data132	0.008138	0.253092	0.96995	-0.73171	-0.268453	0.471954
Data133	-0.006307	0.263672	0.955912	-0.716909	-0.2712	0.46229
Data134	-0.01414	0.273743	0.936483	-0.712077	-0.270284	0.456594
Data135	-0.020142	0.283508	0.921427	-0.714467	-0.26825	0.441691
Data136	-0.02238	0.292867	0.902201	-0.720571	-0.262146	0.429738
Data137	-0.012105	0.302022	0.898539	-0.728861	-0.261434	0.428874
Data138	-0.013631	0.311076	0.886434	-0.735168	-0.2771	0.424601
Data139	-0.01241	0.320129	0.876567	-0.736491	-0.282186	0.414785
Data140	-0.011393	0.329285	0.853068	-0.749207	-0.27832	0.403137
Data141	-0.016785	0.338745	0.820719	-0.766398	-0.277812	0.383453
Data142	-0.030619	0.348409	0.784098	-0.800018	-0.273641	0.370992
Data143	-0.038554	0.358378	0.754496	-0.813243	-0.268962	0.364532
Data144	-0.037231	0.368652	0.741475	-0.815582	-0.269877	0.352681
Data145	-0.040181	0.379232	0.747986	-0.814972	-0.280762	0.331828
Data146	-0.049235	0.390015	0.761515	-0.812581	-0.288696	0.314484
Data147	-0.06134	0.401001	0.765076	-0.813395	-0.290833	0.30248
Data148	-0.077718	0.411987	0.758667	-0.80363	-0.2948	0.282745
Data149	-0.085449	0.422872	0.741272	-0.791677	-0.292765	0.27415
Data150	-0.093079	0.433655	0.728861	-0.78715	-0.282491	0.268555
Data151	-0.102946	0.444234	0.713196	-0.780741	-0.271098	0.247701
Data152	-0.116475	0.45461	0.686035	-0.786082	-0.258077	0.234884
Data153	-0.126139	0.464681	0.667318	-0.808665	-0.255127	0.216319
Data154	-0.136617	0.474548	0.643514	-0.837351	-0.261536	0.198924
Data155	-0.143738	0.484111	0.611471	-0.856781	-0.271098	0.196482
Data156	-0.139364	0.493673	0.596313	-0.868988	-0.280762	0.192464
Data157	-0.128276	0.503031	0.595805	-0.878754	-0.292664	0.193583
Data158	-0.131836	0.51239	0.587362	-0.885976	-0.301107	0.189972
Data159	-0.127767	0.521749	0.579631	-0.89976	-0.304565	0.171305
Data160	-0.122375	0.531311	0.57607	-0.905711	-0.30131	0.149028
Data161	-0.108643	0.540873	0.561117	-0.907389	-0.296936	0.124359
Data162	-0.095113	0.550639	0.537211	-0.904083	-0.295207	0.095215
Data163	-0.092875	0.560506	0.512899	-0.893351	-0.283508	0.069733
Data164	-0.09786	0.570475	0.500183	-0.876363	-0.272013	0.054169
Data165	-0.088094	0.580444	0.482279	-0.855916	-0.272217	0.036825
Data166	-0.07782	0.590617	0.459595	-0.848338	-0.271912	0.03245
Data167	-0.060933	0.600688	0.439046	-0.836131	-0.274862	0.034281
Data168	-0.054932	0.61086	0.425008	-0.83252	-0.286357	0.030009
Data169	-0.063171	0.620829	0.400289	-0.852305	-0.289612	0.022583
Data170	-0.060527	0.6309	0.380961	-0.865021	-0.291545	0.005137
Data171	-0.064901	0.640767	0.374858	-0.87265	-0.293274	-0.013377
Data172	-0.085144	0.650635	0.366618	-0.885315	-0.29775	-0.020905
Data173	-0.106405	0.6604	0.363871	-0.90037	-0.304769	-0.032908
Data174	-0.109456	0.669963	0.348714	-0.90505	-0.307922	-0.051626
Data175	-0.09613	0.679321	0.324809	-0.903473	-0.311483	-0.065511
Data176	-0.069377	0.688477	0.304667	-0.904744	-0.311076	-0.085602
Data177	-0.051778	0.697327	0.294088	-0.892436	-0.296021	-0.115916
Data178	-0.025024	0.705973	0.284017	-0.887197	-0.292562	-0.131073
Data179	-0.001221	0.714111	0.281169	-0.873159	-0.294495	-0.146434
Data180	0.014242	0.721944	0.273743	-0.846405	-0.293681	-0.157267
Data181	0.028788	0.729268	0.275879	-0.8255	-0.285645	-0.159556
Data182	0.040385	0.736084	0.284322	-0.799255	-0.279846	-0.164083
Data183	0.048116	0.742493	0.281169	-0.774485	-0.275879	-0.176239
Data184	0.053609	0.748494	0.261027	-0.763906	-0.265808	-0.187073
Data185	0.05483	0.753988	0.219116	-0.772959	-0.255229	-0.186157
Data186	0.060425	0.759176	0.188904	-0.786184	-0.252279	-0.191498
Data187	0.074361	0.76416	0.176697	-0.808258	-0.256551	-0.205383
Data188	0.079447	0.768941	0.183919	-0.813446	-0.267436	-0.223236
Data189	0.082703	0.773621	0.185242	-0.804698	-0.270487	-0.247142
Data190	0.094198	0.7783	0.190125	-0.791066	-0.275981	-0.253805
Data191	0.103251	0.783081	0.190328	-0.777079	-0.267436	-0.265706
Data192	0.125427	0.788066	0.180257	-0.760956	-0.254313	-0.283152
Data193	0.145976	0.793355	0.169169	-0.732625	-0.240784	-0.305837
Data194	0.163472	0.79895	0.148112	-0.699361	-0.221151	-0.320231
Data195	0.177002	0.805054	0.120646	-0.686035	-0.203145	-0.324656
Data196	0.179952	0.811666	0.10142	-0.66803	-0.190328	-0.324809
Data197	0.190328	0.818888	0.089925	-0.652161	-0.176799	-0.322825
Data198	0.208028	0.826925	0.088704	-0.648651	-0.162048	-0.322927
Data199	0.221863	0.835775	0.088501	-0.63975	-0.144348	-0.326335
Data200	0.236206	0.845439	0.087484	-0.63563	-0.135193	-0.325419
Data201	0.244853	0.856222	0.085347	-0.639292	-0.125936	-0.326487
Data202	0.269572	0.86792	0.074666	-0.645294	-0.121765	-0.31957
Data203	0.300496	0.880737	0.060527	-0.644633	-0.115356	-0.319112
Data204	0.334269	0.894775	0.065206	-0.631968	-0.096741	-0.325012
Data205	0.362854	0.909932	0.068665	-0.615285	-0.078939	-0.345561
Data206	0.384725	0.92631	0.06724	-0.591227	-0.05483	-0.352122
Data207	0.382792	0.943807	0.075175	-0.559743	-0.047201	-0.348307
Data208	0.381775	0.962524	0.100911	-0.529124	-0.040588	-0.347239
Data209	0.382182	0.982361	0.123291	-0.498912	-0.033773	-0.338338
Data210	0.391846	1.003418	0.137838	-0.463155	-0.008647	-0.335286
Data211	0.397949	1.025798	0.153198	-0.429535	0.025533	-0.322825
Data212	0.414632	1.049398	0.16805	-0.407054	0.062256	-0.32842
Data213	0.436605	1.074422	0.1651	-0.391032	0.098877	-0.331624
Data214	0.465291	1.100871	0.147196	-0.375977	0.122681	-0.31779
Data215	0.4953	1.128845	0.135091	-0.356242	0.140889	-0.312703
Data216	0.511169	1.158651	0.132345	-0.338287	0.159403	-0.322011
Data217	0.531209	1.190186	0.139872	-0.323079	0.187988	-0.323029
Data218	0.571187	1.223653	0.156555	-0.307261	0.228373	-0.327148
Data219	0.62266	1.259155	0.174967	-0.274404	0.257772	-0.321757
Data220	0.671183	1.296895	0.196737	-0.242157	0.291748	-0.303802
Data221	0.713501	1.33667	0.222778	-0.208028	0.324605	-0.291951
Data222	0.766602	1.378682	0.243022	-0.178477	0.345459	-0.280558
Data223	0.827738	1.422729	0.264486	-0.143229	0.369873	-0.279541
Data224	0.885925	1.468811	0.281576	-0.0973	0.403341	-0.283
Data225	0.93516	1.516724	0.296936	-0.050863	0.434875	-0.277964
Data226	0.989278	1.566162	0.312703	-0.006968	0.467631	-0.254974
Data227	1.060486	1.616923	0.322266	0.037282	0.516459	-0.230103
Data228	1.152242	1.668498	0.334676	0.070343	0.562032	-0.194753
Data229	1.236979	1.720581	0.343628	0.104777	0.608622	-0.148315
Data230	1.310018	1.772563	0.362752	0.142517	0.659078	-0.109711
Data231	1.378174	1.823934	0.38859	0.190582	0.712992	-0.07192
Data232	1.439209	1.874084	0.422363	0.247498	0.771077	-0.04659
Data233	1.491394	1.922404	0.460307	0.305735	0.817057	-0.019887
Data234	1.547648	1.96818	0.513916	0.360311	0.87087	0.003306
Data235	1.618551	2.010701	0.565287	0.400441	0.929871	0.030162
Data236	1.686198	2.049459	0.614726	0.437368	0.980123	0.064392
Data237	1.751811	2.08374	0.648193	0.478261	1.050313	0.108795
Data238	1.811625	2.113139	0.693359	0.539602	1.119588	0.152435
Data239	1.852112	2.137044	0.743205	0.601451	1.184692	0.195465
Data240	1.86554	2.15505	0.793355	0.680389	1.25356	0.231934
Data241	1.876831	2.167053	0.836283	0.758108	1.312561	0.270081
Data242	1.886088	2.17275	0.858561	0.827891	1.359863	0.312093
Data243	1.88741	2.172038	0.868429	0.873362	1.396484	0.36972
Data244	1.87795	2.165019	0.885111	0.905558	1.429138	0.416514
Data245	1.86381	2.151693	0.898132	0.932668	1.463928	0.450999
Data246	1.836344	2.132365	0.92336	0.964966	1.512044	0.47348
Data247	1.801961	2.107137	0.953674	1.006571	1.556498	0.482483
Data248	1.759135	2.076416	0.967712	1.053569	1.596781	0.497284
Data249	1.708374	2.040507	0.972087	1.09609	1.631775	0.507253
Data250	1.656494	1.999715	0.96873	1.138967	1.667175	0.512238
Data251	1.607259	1.954346	0.949809	1.168162	1.682536	0.512746
Data252	1.563314	1.904704	0.932007	1.194204	1.691488	0.503235
Data253	1.504415	1.851196	0.932515	1.201019	1.705119	0.493825
Data254	1.429342	1.794027	0.939738	1.193695	1.718038	0.479329
Data255	1.34847	1.733704	0.923869	1.191508	1.72109	0.452525
Data256	1.272278	1.670329	0.913696	1.173859	1.722107	0.42455
Data257	1.190389	1.604309	0.897522	1.147664	1.721191	0.387929
Data258	1.108805	1.536051	0.868022	1.123861	1.724955	0.363057
Data259	1.022542	1.465658	0.832926	1.095988	1.719259	0.33961
Data260	0.933736	1.393534	0.797729	1.081187	1.708069	0.298157
Data261	0.840658	1.319885	0.753276	1.069895	1.696676	0.255686
Data262	0.754598	1.245117	0.699768	1.054993	1.686605	0.217082
Data263	0.676982	1.169332	0.665487	1.052958	1.675618	0.196686
Data264	0.604553	1.092733	0.628967	1.05835	1.662801	0.182749
Data265	0.52592	1.015625	0.598653	1.038971	1.644287	0.155182
Data266	0.453593	0.938212	0.567118	1.00764	1.623739	0.120036
Data267	0.389811	0.860494	0.516764	0.974884	1.615906	0.085195
Data268	0.325623	0.782572	0.459798	0.954132	1.594442	0.063324
Data269	0.259908	0.704753	0.407613	0.945536	1.564331	0.039164
Data270	0.189209	0.626933	0.357157	0.929413	1.535238	0.004476
Data271	0.102437	0.549215	0.307312	0.911611	1.511332	-0.037028
Data272	0.028585	0.4717	0.270793	0.908966	1.488647	-0.072479
Data273	-0.041504	0.394491	0.22939	0.898234	1.460063	-0.106506
Data274	-0.117391	0.317688	0.172323	0.887909	1.422017	-0.142314
Data275	-0.199382	0.241394	0.123291	0.869598	1.368917	-0.167236
Data276	-0.273743	0.16571	0.063375	0.838369	1.311849	-0.183004
Data277	-0.331014	0.090739	-0.004679	0.794271	1.251831	-0.195821
Data278	-0.384623	0.016785	-0.061747	0.745443	1.206055	-0.214539
Data279	-0.444845	-0.055847	-0.120138	0.70755	1.176147	-0.245972
Data280	-0.504557	-0.127258	-0.202026	0.675761	1.143188	-0.293477
Data281	-0.549825	-0.197042	-0.274251	0.64738	1.094767	-0.354767
Data282	-0.605265	-0.264994	-0.336405	0.617625	1.04421	-0.409495
Data283	-0.667928	-0.331014	-0.403137	0.574799	1.002197	-0.464223
Data284	-0.71818	-0.394694	-0.478617	0.533346	0.958455	-0.506643
Data285	-0.759786	-0.455933	-0.55776	0.499624	0.915324	-0.550181
Data286	-0.804342	-0.514526	-0.631002	0.473429	0.86202	-0.6014
Data287	-0.852763	-0.570374	-0.699158	0.437775	0.78949	-0.646464
Data288	-0.898743	-0.623169	-0.775757	0.394694	0.710347	-0.677134
Data289	-0.959574	-0.673014	-0.85673	0.34963	0.635376	-0.69809
Data290	-1.003621	-0.719808	-0.93811	0.292664	0.558777	-0.711975
Data291	-1.037089	-0.763245	-1.023051	0.242615	0.507914	-0.728048
Data292	-1.072998	-0.80363	-1.099447	0.191803	0.464579	-0.755666
Data293	-1.110128	-0.840759	-1.174825	0.148875	0.414632	-0.785828
Data294	-1.150513	-0.874837	-1.238403	0.102844	0.376689	-0.821075
Data295	-1.19578	-0.905762	-1.286418	0.07253	0.346883	-0.861155
Data296	-1.231588	-0.933736	-1.32253	0.042114	0.314229	-0.903371
Data297	-1.244609	-0.958862	-1.358337	0.011851	0.289917	-0.962779
Data298	-1.249695	-0.98114	-1.400045	-0.015361	0.256653	-1.01354
Data299	-1.26943	-1.000773	-1.448059	-0.036672	0.205587	-1.045431
Data300	-1.287028	-1.017863	-1.494954	-0.056661	0.162252	-1.063487
Data301	-1.302389	-1.03241	-1.547343	-0.078023	0.113729	-1.081441
Data302	-1.319275	-1.044515	-1.60319	-0.098623	0.063273	-1.102854
Data303	-1.333313	-1.054281	-1.670939	-0.131734	0.028788	-1.117198
Data304	-1.328023	-1.061707	-1.723429	-0.167592	-0.00946	-1.128387
Data305	-1.323446	-1.066793	-1.752116	-0.205282	-0.044657	-1.161143
Data306	-1.323242	-1.069539	-1.789042	-0.247854	-0.082397	-1.197255
Data307	-1.327311	-1.070048	-1.827189	-0.274099	-0.121562	-1.220449
Data308	-1.331991	-1.068319	-1.846008	-0.284729	-0.148519	-1.230011
Data309	-1.332296	-1.06425	-1.865234	-0.28712	-0.179647	-1.238251
Data310	-1.326396	-1.058044	-1.894531	-0.280406	-0.20579	-1.227519
Data311	-1.325684	-1.049703	-1.912638	-0.27888	-0.219828	-1.224314
Data312	-1.321818	-1.039225	-1.923421	-0.277252	-0.251465	-1.224162
Data313	-1.300049	-1.026815	-1.941935	-0.281423	-0.278727	-1.222534
Data314	-1.272176	-1.012472	-1.972555	-0.289714	-0.282084	-1.227824
Data315	-1.257324	-0.996501	-1.999919	-0.279592	-0.287882	-1.232656
Data316	-1.241455	-0.978699	-2.021993	-0.269979	-0.291951	-1.231537
Data317	-1.225891	-0.959473	-2.041829	-0.264943	-0.288798	-1.21755
Data318	-1.216736	-0.938721	-2.058512	-0.26001	-0.292969	-1.199087
Data319	-1.2087	-0.916646	-2.077535	-0.253448	-0.291748	-1.18398
Data320	-1.210836	-0.89325	-2.088114	-0.25706	-0.282898	-1.185506
Data321	-1.217855	-0.86853	-2.084961	-0.250804	-0.276489	-1.198934
Data322	-1.210836	-0.84259	-2.090251	-0.24999	-0.269674	-1.214549
Data323	-1.188151	-0.81543	-2.105408	-0.255839	-0.252584	-1.223043
Data324	-1.159261	-0.78715	-2.112223	-0.244649	-0.23997	-1.221975
Data325	-1.127726	-0.757548	-2.112834	-0.234782	-0.233765	-1.20697
Data326	-1.093852	-0.726827	-2.114665	-0.23468	-0.227051	-1.181641
Data327	-1.06486	-0.694987	-2.119039	-0.230408	-0.22227	-1.159566
Data328	-1.040649	-0.66213	-2.116191	-0.217845	-0.223185	-1.150513
Data329	-1.00769	-0.628153	-2.105001	-0.207621	-0.228882	-1.137746
Data330	-0.973002	-0.59316	-2.089437	-0.209961	-0.254517	-1.121318
Data331	-0.928141	-0.557353	-2.072042	-0.216166	-0.268758	-1.111755
Data332	-0.884298	-0.520833	-2.0519	-0.20579	-0.272115	-1.108093
Data333	-0.852966	-0.483704	-2.040405	-0.192719	-0.270081	-1.093089
Data334	-0.826416	-0.446065	-2.032471	-0.183462	-0.253194	-1.068166
Data335	-0.8019	-0.40802	-2.017924	-0.159302	-0.235799	-1.053467
Data336	-0.783081	-0.369771	-2.007446	-0.138906	-0.213928	-1.04009
Data337	-0.764364	-0.331421	-2.001851	-0.115712	-0.200399	-1.022034
Data338	-0.735168	-0.292867	-1.98995	-0.091604	-0.18748	-1.010946
Data339	-0.706889	-0.254313	-1.969604	-0.071055	-0.168966	-0.996399
Data340	-0.687256	-0.215759	-1.960958	-0.054728	-0.146586	-0.976817
Data341	-0.663249	-0.177205	-1.964111	-0.044454	-0.136007	-0.95164
Data342	-0.620321	-0.13855	-1.960653	-0.026499	-0.130717	-0.930684
Data343	-0.581665	-0.099894	-1.944377	0.001017	-0.121358	-0.897064
Data344	-0.545451	-0.061239	-1.92688	0.025686	-0.12441	-0.858816
Data345	-0.504252	-0.022481	-1.904602	0.056508	-0.135193	-0.827993
Data346	-0.461019	0.016174	-1.880086	0.09491	-0.134176	-0.815277
Data347	-0.434977	0.054932	-1.858012	0.122579	-0.133565	-0.818532
Data348	-0.40212	0.093791	-1.84021	0.146891	-0.132751	-0.820109
Data349	-0.377299	0.132446	-1.820272	0.163218	-0.128276	-0.821228
Data350	-0.369568	0.171	-1.804301	0.166473	-0.129191	-0.807699
Data351	-0.353495	0.209452	-1.790466	0.169627	-0.122274	-0.769653
Data352	-0.338236	0.247599	-1.774495	0.186005	-0.111694	-0.740204
Data353	-0.310567	0.285441	-1.756185	0.210317	-0.107117	-0.717214
Data354	-0.260213	0.322978	-1.741333	0.223796	-0.095215	-0.70282
Data355	-0.211385	0.360209	-1.739299	0.233409	-0.076497	-0.680644
Data356	-0.169169	0.397034	-1.73116	0.240275	-0.063782	-0.65389
Data357	-0.147095	0.433451	-1.708984	0.25589	-0.057475	-0.619303
Data358	-0.132039	0.469462	-1.686096	0.279846	-0.039673	-0.598297
Data359	-0.114848	0.505066	-1.658325	0.310618	-0.020854	-0.579783
Data360	-0.092265	0.540263	-1.624044	0.355072	-0.004171	-0.558268
Data361	-0.072835	0.574951	-1.600138	0.391235	0.007121	-0.538788
Data362	-0.056051	0.609131	-1.578471	0.415904	0.010681	-0.510559
Data363	-0.035807	0.642802	-1.564026	0.438334	0.019124	-0.481211
Data364	-0.011292	0.675863	-1.552633	0.473989	0.024109	-0.4481
Data365	0.02594	0.708313	-1.543274	0.503845	0.01119	-0.425364
Data366	0.074972	0.740153	-1.524658	0.523122	0.003459	-0.409902
Data367	0.119324	0.771281	-1.499023	0.540771	0.004069	-0.393728
Data368	0.157064	0.801799	-1.479696	0.562083	0.007629	-0.369364
Data369	0.184428	0.831502	-1.451213	0.598043	0.027669	-0.348053
Data370	0.221049	0.860596	-1.431376	0.618591	0.064901	-0.326436
Data371	0.262044	0.888977	-1.413472	0.625305	0.091146	-0.310109
Data372	0.296427	0.916646	-1.397705	0.626933	0.106913	-0.283051
Data373	0.32664	0.943604	-1.371053	0.632579	0.116272	-0.259654
Data374	0.349426	0.96995	-1.331584	0.644786	0.119425	-0.238698
Data375	0.374756	0.995585	-1.291606	0.661062	0.12797	-0.217845
Data376	0.401306	1.020508	-1.262105	0.680542	0.125631	-0.200348
Data377	0.426432	1.04482	-1.238403	0.695801	0.110575	-0.186564
Data378	0.449117	1.06842	-1.2146	0.725403	0.097046	-0.174205
Data379	0.472412	1.091309	-1.19873	0.759583	0.083415	-0.141551
Data380	0.495504	1.113586	-1.192525	0.7724	0.07487	-0.104319
Data381	0.51473	1.135152	-1.180522	0.793152	0.081482	-0.073446
Data382	0.524495	1.156006	-1.164449	0.814107	0.09908	-0.057068
Data383	0.534973	1.176046	-1.136678	0.829671	0.116679	-0.034637
Data384	0.542399	1.195475	-1.097107	0.835063	0.125529	-0.008901
Data385	0.557048	1.213989	-1.059875	0.844218	0.129293	0.006917
Data386	0.582682	1.231689	-1.034749	0.858154	0.131938	0.021617
Data387	0.608724	1.248474	-1.00942	0.877126	0.143636	0.042267
Data388	0.641683	1.264343	-0.992126	0.891927	0.157776	0.056254
Data389	0.671285	1.279195	-0.98409	0.901998	0.163066	0.067851
Data390	0.692037	1.293132	-0.979309	0.901133	0.170593	0.091858
Data391	0.712585	1.305949	-0.967916	0.897725	0.178426	0.120138
Data392	0.749512	1.317749	-0.959269	0.912323	0.181173	0.151011
Data393	0.780538	1.328532	-0.944214	0.931498	0.178324	0.168304
Data394	0.801493	1.338399	-0.925395	0.948537	0.18748	0.180155
Data395	0.807699	1.347351	-0.904744	0.96166	0.206197	0.19282
Data396	0.818583	1.355489	-0.893962	0.968475	0.231018	0.209351
Data397	0.844116	1.363017	-0.876465	0.984243	0.249634	0.209757
Data398	0.865987	1.370036	-0.858154	0.996348	0.263062	0.192769
Data399	0.88033	1.376546	-0.84788	1.005859	0.266825	0.189107
Data400	0.884298	1.38265	-0.853271	1.006877	0.274455	0.199636
Data401	0.885722	1.388448	-0.84849	1.007385	0.280151	0.202738
Data402	0.892944	1.394145	-0.83374	1.01237	0.280151	0.212046
Data403	0.898946	1.399536	-0.821025	1.018778	0.281067	0.238393
Data404	0.908508	1.404724	-0.802307	1.021322	0.268351	0.256246
Data405	0.918986	1.409709	-0.777181	1.024373	0.266825	0.268911
Data406	0.931295	1.414388	-0.735474	1.040955	0.269165	0.271403
Data407	0.927022	1.418864	-0.69814	1.058807	0.27242	0.280406
Data408	0.936178	1.422933	-0.665181	1.066742	0.272624	0.282796
Data409	0.958761	1.426697	-0.637817	1.07254	0.285543	0.295308
Data410	0.970662	1.430054	-0.622762	1.080526	0.297343	0.309804
Data411	0.964966	1.433004	-0.617167	1.098378	0.293172	0.32486
Data412	0.959269	1.435649	-0.614522	1.097158	0.292867	0.339203
Data413	0.954285	1.437887	-0.59611	1.102651	0.294495	0.351817
Data414	0.957845	1.439819	-0.578817	1.109619	0.285645	0.364939
Data415	0.971069	1.441447	-0.568644	1.106567	0.275777	0.386912
Data416	0.993449	1.442668	-0.558675	1.107483	0.277201	0.401154
Data417	1.015625	1.443685	-0.544434	1.101735	0.283915	0.408173
Data418	1.026306	1.444295	-0.527039	1.091054	0.287069	0.417175
Data419	1.043701	1.4446	-0.510661	1.105143	0.286153	0.424906
Data420	1.058248	1.444397	-0.486959	1.125895	0.274556	0.422465
Data421	1.065369	1.443888	-0.466512	1.155396	0.261739	0.417226
Data422	1.052043	1.442769	-0.457255	1.181386	0.262553	0.40919
Data423	1.024577	1.44104	-0.454	1.193542	0.271708	0.39861
Data424	0.990295	1.4387	-0.452881	1.190084	0.278219	0.406291
Data425	0.959066	1.43575	-0.450033	1.184082	0.284526	0.423635
Data426	0.929972	1.431885	-0.434367	1.1822	0.287476	0.427551
Data427	0.909424	1.427307	-0.424601	1.172943	0.287374	0.428162
Data428	0.897624	1.421916	-0.409444	1.164347	0.272319	0.435994
Data429	0.892537	1.41571	-0.378621	1.173604	0.274963	0.431264
Data430	0.899862	1.408691	-0.35614	1.161652	0.276896	0.439351
Data431	0.90922	1.40096	-0.344035	1.139832	0.278931	0.460256
Data432	0.910238	1.392415	-0.33905	1.126149	0.275065	0.4835
Data433	0.903524	1.38326	-0.335083	1.133169	0.275981	0.489807
Data434	0.895589	1.373393	-0.329386	1.145223	0.271606	0.466309
Data435	0.898539	1.363017	-0.319316	1.146495	0.259705	0.451558
Data436	0.911051	1.35203	-0.295207	1.138357	0.250346	0.440979
Data437	0.927531	1.340434	-0.26123	1.135559	0.237427	0.439962
Data438	0.915833	1.328328	-0.247701	1.129659	0.224508	0.441945
Data439	0.904032	1.315816	-0.245056	1.13032	0.218709	0.428874
Data440	0.884298	1.302795	-0.237528	1.133728	0.223999	0.420074
Data441	0.854085	1.289266	-0.226542	1.141713	0.226237	0.421499
Data442	0.807902	1.275431	-0.21932	1.141713	0.223999	0.415446
Data443	0.765788	1.261088	-0.210876	1.130778	0.221965	0.413157
Data444	0.739848	1.246338	-0.196126	1.105754	0.230204	0.416819
Data445	0.727437	1.231181	-0.16866	1.082357	0.22644	0.42572
Data446	0.699361	1.215719	-0.155436	1.081746	0.209147	0.444285
Data447	0.664775	1.199849	-0.152588	1.085917	0.194702	0.454966
Data448	0.645955	1.183675	-0.143433	1.071777	0.184733	0.468394
Data449	0.634867	1.167196	-0.133057	1.061096	0.173645	0.471802
Data450	0.617065	1.150411	-0.120239	1.053263	0.162862	0.460154
Data451	0.593465	1.133423	-0.093587	1.062673	0.146891	0.447286
Data452	0.578206	1.116231	-0.05778	1.086629	0.131327	0.435333
Data453	0.558675	1.098938	-0.026957	1.099854	0.127665	0.424042
Data454	0.540771	1.081441	-0.008748	1.090647	0.123291	0.401103
Data455	0.529378	1.063741	-0.009054	1.07666	0.111491	0.374247
Data456	0.504964	1.046041	-0.019836	1.073761	0.094706	0.353953
Data457	0.483093	1.028239	-0.01475	1.061656	0.078939	0.339762
Data458	0.46224	1.010335	-0.010376	1.043905	0.071615	0.336456
Data459	0.435079	0.99233	-0.003764	1.017914	0.052795	0.320994
Data460	0.40212	0.974121	0.010986	1.001027	0.036011	0.309194
Data461	0.367228	0.955709	0.025838	1.006165	0.02889	0.312907
Data462	0.332845	0.937195	0.037842	1.014404	0.027669	0.327454
Data463	0.304159	0.918376	0.04364	1.005707	0.031128	0.337474
Data464	0.274658	0.899353	0.044047	0.990499	0.038859	0.327861
Data465	0.241597	0.879924	0.04598	0.975291	0.036621	0.313416
Data466	0.206909	0.860189	0.045471	0.966848	0.033671	0.295614
Data467	0.199687	0.840047	0.049642	0.97229	0.029297	0.281169
Data468	0.198669	0.8196	0.066732	0.99589	0.003764	0.269165
Data469	0.182393	0.798645	0.095113	1.006775	-0.009562	0.251719
Data470	0.148519	0.777181	0.11027	1.009572	-0.014038	0.234985
Data471	0.109456	0.755412	0.110779	1.002858	-0.011698	0.230459
Data472	0.071716	0.733134	0.095622	0.983022	-0.021362	0.225983
Data473	0.047099	0.710449	0.08901	0.956116	-0.035604	0.225932
Data474	0.043538	0.687256	0.091248	0.940806	-0.043233	0.229085
Data475	0.028076	0.663656	0.105591	0.91217	-0.050354	0.231425
Data476	0.003967	0.639547	0.126851	0.87738	-0.06307	0.239105
Data477	-0.026855	0.614929	0.1474	0.853322	-0.074565	0.236918
Data478	-0.05483	0.589803	0.173848	0.836233	-0.063782	0.229747
Data479	-0.055339	0.564168	0.17985	0.811818	-0.053202	0.226542
Data480	-0.057983	0.538025	0.17039	0.790914	-0.056458	0.214081
Data481	-0.065511	0.511271	0.164286	0.787811	-0.072835	0.192769
Data482	-0.077209	0.483805	0.161133	0.805461	-0.088501	0.171763
Data483	-0.096436	0.455831	0.158691	0.826314	-0.108032	0.164744
Data484	-0.108948	0.427246	0.161947	0.843964	-0.125427	0.157013
Data485	-0.130412	0.397949	0.161438	0.852051	-0.135193	0.147247
Data486	-0.150757	0.368042	0.166016	0.855611	-0.129293	0.137533
Data487	-0.17395	0.337524	0.180664	0.855103	-0.117188	0.134277
Data488	-0.200297	0.306396	0.195007	0.834096	-0.119425	0.136922
Data489	-0.230001	0.274862	0.184428	0.796916	-0.13387	0.14857
Data490	-0.261841	0.242818	0.166016	0.757345	-0.145264	0.153707
Data491	-0.300496	0.210266	0.159098	0.728455	-0.152791	0.14918
Data492	-0.348714	0.177409	0.159912	0.711619	-0.169678	0.154266
Data493	-0.375366	0.144348	0.185954	0.705872	-0.181783	0.150401
Data494	-0.383606	0.110982	0.191345	0.705363	-0.174662	0.148519
Data495	-0.386759	0.077413	0.172526	0.702311	-0.157369	0.14389
Data496	-0.401306	0.04364	0.169271	0.693919	-0.149028	0.125529
Data497	-0.410563	0.009867	0.176799	0.681305	-0.145365	0.107218
Data498	-0.40863	-0.024007	0.171305	0.680389	-0.162354	0.097504
Data499	-0.412699	-0.058187	0.160421	0.680745	-0.193075	0.099233
Data500	-0.42277	-0.092468	0.146077	0.689748	-0.216777	0.10498
Data501	-0.416768	-0.126851	0.13916	0.687917	-0.226542	0.109456
Data502	-0.412191	-0.16154	0.121969	0.671132	-0.230611	0.106303
Data503	-0.422872	-0.19633	0.097046	0.653025	-0.235494	0.109609
Data504	-0.442607	-0.231323	0.098267	0.641988	-0.250651	0.117137
Data505	-0.460917	-0.26652	0.119425	0.624949	-0.267537	0.11851
Data506	-0.47994	-0.301921	0.140889	0.620473	-0.291036	0.126495
Data507	-0.50649	-0.337423	0.149841	0.614624	-0.307007	0.128937
Data508	-0.537313	-0.372925	0.15096	0.594686	-0.313517	0.134888
Data509	-0.556641	-0.40863	0.156047	0.563863	-0.30426	0.136871
Data510	-0.573425	-0.444234	0.149841	0.543518	-0.300191	0.132853
Data511	-0.594686	-0.479736	0.163676	0.53655	-0.294596	0.115407
Data512	-0.619303	-0.515238	0.176493	0.535024	-0.298665	0.09435
Data513	-0.641276	-0.550537	0.188802	0.522308	-0.299072	0.077413
Data514	-0.653178	-0.585836	0.20223	0.513153	-0.292969	0.071615
Data515	-0.667114	-0.620829	0.201619	0.512288	-0.293477	0.065715
Data516	-0.671895	-0.655721	0.186361	0.498556	-0.305074	0.063324
Data517	-0.671183	-0.690511	0.171204	0.479329	-0.321248	0.066427
Data518	-0.678406	-0.725098	0.164185	0.462748	-0.345052	0.073191
Data519	-0.70109	-0.759684	0.165202	0.454966	-0.356038	0.081584
Data520	-0.719604	-0.794067	0.161845	0.45222	-0.3538	0.09257
Data521	-0.74056	-0.828349	0.154012	0.45049	-0.349833	0.105845
Data522	-0.754598	-0.86263	0.151571	0.432129	-0.347799	0.104777
Data523	-0.765991	-0.89681	0.15035	0.406596	-0.346781	0.09908
Data524	-0.783183	-0.930888	0.153605	0.382334	-0.345561	0.09023
Data525	-0.792745	-0.964864	0.16571	0.357615	-0.340983	0.078684
Data526	-0.810343	-0.998637	0.169983	0.342611	-0.354309	0.073598
Data527	-0.823568	-1.032308	0.178935	0.336914	-0.370382	0.082296
Data528	-0.831095	-1.065776	0.195618	0.32369	-0.385742	0.081736
Data529	-0.828959	-1.098938	0.208232	0.310771	-0.405986	0.069885
Data530	-0.82784	-1.131694	0.212606	0.291189	-0.427246	0.068359
Data531	-0.836894	-1.164042	0.210775	0.273641	-0.437826	0.068309
Data532	-0.835368	-1.195882	0.196431	0.258738	-0.451253	0.068563
Data533	-0.839132	-1.227112	0.168559	0.232697	-0.455322	0.06897
Data534	-0.839539	-1.257731	0.141805	0.216115	-0.45166	0.072378
Data535	-0.847168	-1.287638	0.131124	0.211945	-0.450541	0.07014
Data536	-0.859578	-1.316732	0.118612	0.199483	-0.443115	0.075938
Data537	-0.882772	-1.345011	0.112712	0.17746	-0.436401	0.077515
Data538	-0.909017	-1.372477	0.10437	0.161031	-0.432638	0.081889
Data539	-0.92336	-1.399028	0.10142	0.14328	-0.443319	0.090383
Data540	-0.915629	-1.424866	0.089213	0.127207	-0.447286	0.082957
Data541	-0.906474	-1.449992	0.088603	0.101827	-0.443522	0.058187
Data542	-0.903117	-1.474304	0.088704	0.077667	-0.437317	0.041809
Data543	-0.892029	-1.497904	0.087484	0.056508	-0.447388	0.029297
Data544	-0.87026	-1.520996	0.084941	0.050659	-0.465495	0.014598
Data545	-0.859884	-1.543376	0.081278	0.055796	-0.480754	0.012461
Data546	-0.860189	-1.565247	0.084127	0.066833	-0.493469	0.015717
Data547	-0.858765	-1.586609	0.086161	0.071309	-0.507609	0.012614
Data548	-0.842489	-1.607463	0.073853	0.067952	-0.515645	0.003357
Data549	-0.826518	-1.627706	0.049032	0.05305	-0.528666	-0.011342
Data550	-0.824585	-1.647441	0.021871	0.038808	-0.548604	-0.016734
Data551	-0.834961	-1.666667	0.004578	0.019531	-0.560811	-0.021006
Data552	-0.848592	-1.685282	-0.003662	0.00178	-0.580444	-0.033875
Data553	-0.848185	-1.703288	-0.004272	-0.011902	-0.599467	-0.03952
Data554	-0.846965	-1.720683	-0.000814	-0.024211	-0.61676	-0.041046
Data555	-0.840658	-1.737467	-0.005391	-0.033468	-0.618286	-0.051727
Data556	-0.838013	-1.753743	-0.026754	-0.039622	-0.622559	-0.056559
Data557	-0.840454	-1.769307	-0.037638	-0.053457	-0.643819	-0.063222
Data558	-0.843608	-1.784261	-0.033264	-0.071208	-0.648702	-0.07548
Data559	-0.838521	-1.798706	-0.034688	-0.098165	-0.655416	-0.088755
Data560	-0.818888	-1.812541	-0.035909	-0.131531	-0.672302	-0.101369
Data561	-0.794373	-1.825765	-0.039469	-0.156911	-0.69224	-0.122325
Data562	-0.76416	-1.838481	-0.058594	-0.178324	-0.70872	-0.14094
Data563	-0.736796	-1.850484	-0.073751	-0.196635	-0.713094	-0.16154
Data564	-0.724691	-1.861979	-0.080973	-0.212504	-0.71818	-0.172017
Data565	-0.701904	-1.872762	-0.089925	-0.226237	-0.732015	-0.170034
Data566	-0.68573	-1.882935	-0.11617	-0.242055	-0.745036	-0.146332
Data567	-0.689392	-1.892293	-0.143229	-0.271861	-0.753377	-0.131938
Data568	-0.701497	-1.900838	-0.154419	-0.305379	-0.759989	-0.135396
Data569	-0.712077	-1.908468	-0.162252	-0.337677	-0.766093	-0.143382
Data570	-0.725911	-1.915283	-0.164998	-0.367991	-0.770264	-0.158488
Data571	-0.740255	-1.921285	-0.166423	-0.390116	-0.773112	-0.186615
Data572	-0.746562	-1.92627	-0.177511	-0.395559	-0.779419	-0.209096
Data573	-0.732422	-1.93044	-0.176595	-0.396779	-0.786235	-0.215454
Data574	-0.717061	-1.933797	-0.195923	-0.399729	-0.794678	-0.213928
Data575	-0.70516	-1.936442	-0.211283	-0.396627	-0.814514	-0.206401
Data576	-0.70282	-1.938273	-0.224711	-0.403748	-0.828247	-0.193837
Data577	-0.69163	-1.939596	-0.23936	-0.410105	-0.833435	-0.198212
Data578	-0.68339	-1.940409	-0.259806	-0.426585	-0.829569	-0.218252
Data579	-0.683492	-1.940715	-0.272013	-0.457052	-0.819499	-0.241191
Data580	-0.681152	-1.940613	-0.283203	-0.494792	-0.799459	-0.261078
Data581	-0.674032	-1.940206	-0.304159	-0.543467	-0.786438	-0.279032
Data582	-0.667928	-1.939494	-0.313416	-0.577189	-0.777079	-0.275777
Data583	-0.656738	-1.938578	-0.311584	-0.594228	-0.774536	-0.274251
Data584	-0.65033	-1.937256	-0.311991	-0.621847	-0.786947	-0.263418
Data585	-0.648804	-1.935832	-0.316772	-0.652974	-0.803935	-0.255788
Data586	-0.627747	-1.934001	-0.320231	-0.672658	-0.813293	-0.255432
Data587	-0.601501	-1.931966	-0.324402	-0.68634	-0.817566	-0.256704
Data588	-0.585531	-1.929626	-0.332743	-0.703888	-0.822652	-0.257467
Data589	-0.56661	-1.92688	-0.344238	-0.711619	-0.820618	-0.259857
Data590	-0.549418	-1.923828	-0.368449	-0.714518	-0.806274	-0.265656
Data591	-0.543111	-1.920471	-0.399882	-0.724945	-0.802917	-0.28127
Data592	-0.540568	-1.916707	-0.438029	-0.733897	-0.800273	-0.302226
Data593	-0.530396	-1.912435	-0.468343	-0.744273	-0.795186	-0.305735
Data594	-0.52714	-1.907959	-0.494181	-0.776062	-0.814209	-0.29012
Data595	-0.516663	-1.902974	-0.506795	-0.821177	-0.829671	-0.27181
Data596	-0.507609	-1.897583	-0.509542	-0.858816	-0.832926	-0.255737
Data597	-0.500997	-1.891988	-0.506795	-0.883993	-0.84432	-0.235748
Data598	-0.493368	-1.885885	-0.505371	-0.901947	-0.843302	-0.220795
Data599	-0.482381	-1.879476	-0.510966	-0.913391	-0.831706	-0.20045
Data600	-0.476278	-1.872762	-0.520426	-0.92865	-0.826009	-0.187378
Data601	-0.476888	-1.865743	-0.528768	-0.939789	-0.83252	-0.190887
Data602	-0.453491	-1.858419	-0.53833	-0.934092	-0.839742	-0.197703
Data603	-0.430908	-1.850688	-0.539653	-0.934906	-0.844218	-0.202382
Data604	-0.410767	-1.842651	-0.54189	-0.937042	-0.842896	-0.199382
Data605	-0.380046	-1.83431	-0.551656	-0.940653	-0.845337	-0.190328
Data606	-0.345052	-1.82546	-0.573527	-0.934753	-0.861918	-0.190023
Data607	-0.310465	-1.816203	-0.586243	-0.934906	-0.869954	-0.19338
Data608	-0.288696	-1.806539	-0.586853	-0.939585	-0.877991	-0.198517
Data609	-0.276489	-1.796468	-0.594279	-0.95637	-0.884603	-0.201619
Data610	-0.270589	-1.785889	-0.615845	-0.974019	-0.892639	-0.200857
Data611	-0.26947	-1.775004	-0.649923	-0.996958	-0.905863	-0.197296
Data612	-0.272929	-1.763713	-0.686849	-1.024475	-0.91746	-0.21047
Data613	-0.26825	-1.752218	-0.711873	-1.044515	-0.922343	-0.216624
Data614	-0.283813	-1.740519	-0.726624	-1.060893	-0.922648	-0.20518
Data615	-0.296427	-1.728821	-0.725505	-1.071777	-0.920919	-0.194346
Data616	-0.309652	-1.717122	-0.719299	-1.076864	-0.919088	-0.181783
Data617	-0.317281	-1.705526	-0.697428	-1.069438	-0.916748	-0.171916
Data618	-0.319519	-1.694132	-0.686544	-1.064504	-0.907593	-0.164693
Data619	-0.319112	-1.682943	-0.687968	-1.073964	-0.895284	-0.167033
Data620	-0.318298	-1.671956	-0.697734	-1.072286	-0.888875	-0.168915
Data621	-0.311381	-1.661275	-0.696716	-1.070201	-0.891622	-0.166219
Data622	-0.306498	-1.650798	-0.702515	-1.07666	-0.9021	-0.168559
Data623	-0.292358	-1.640422	-0.710551	-1.087036	-0.91512	-0.186513
Data624	-0.286051	-1.630147	-0.729879	-1.102804	-0.922852	-0.194956
Data625	-0.278727	-1.619873	-0.751851	-1.121724	-0.937703	-0.205383
Data626	-0.275472	-1.609497	-0.778605	-1.136983	-0.941772	-0.210164
Data627	-0.279032	-1.598918	-0.798543	-1.152598	-0.943095	-0.205282
Data628	-0.296021	-1.588135	-0.800883	-1.162211	-0.950419	-0.190481
Data629	-0.283508	-1.57725	-0.800781	-1.163127	-0.94991	-0.176646
Data630	-0.265605	-1.56606	-0.800781	-1.162821	-0.954793	-0.156606
Data631	-0.248108	-1.554769	-0.801697	-1.150869	-0.949809	-0.151622
Data632	-0.245768	-1.543477	-0.806071	-1.148275	-0.948283	-0.152334
Data633	-0.244954	-1.532186	-0.81604	-1.14268	-0.949402	-0.138194
Data634	-0.246684	-1.521098	-0.826619	-1.145681	-0.945333	-0.128632
Data635	-0.238851	-1.510315	-0.824788	-1.159668	-0.948181	-0.129649
Data636	-0.234273	-1.499939	-0.830078	-1.181539	-0.953674	-0.137838
Data637	-0.229085	-1.48997	-0.847982	-1.20875	-0.951843	-0.161489
Data638	-0.217082	-1.480815	-0.862732	-1.2264	-0.956726	-0.188497
Data639	-0.197856	-1.47227	-0.878398	-1.241862	-0.950114	-0.207265
