# Supplementary material for: Integration of MRI and somatosensory evoked potentials facilitate diagnosis of spinal cord compression
Source: Sci Rep. 2023 May 15;13:7861. doi: 10.1038/s41598-023-34832-2 (PMC10185544; doi:10.1038/s41598-023-34832-2)
Supplement: Supplementary file 3 — Supplementary Information 3. [file 41598_2023_34832_MOESM3_ESM.zip › Preoperative SSEP data/control group/2494768_2/2494768_2_Rt Tibial SEP_Cz'-Fpz_200829_110912.csv]

Index	1	2	3	4	5	6	7
Name	Cz'-Fpz	Cz'-Fpz	Cz'-Fpz	Cz'-Fpz	Cz'-Fpz	Cz'-Fpz	Cz'-Fpz
Time	2.01909E+13	2.01909E+13	2.01909E+13	2.01909E+13	2.01909E+13	2.01909E+13	2.01909E+13
Highcut	500	500	500	500	500	500	500
Lowcut	10	10	10	10	10	10	10
Period	0.000156	0.000156	0.000156	0.000156	0.000156	0.000156	0.000156
Averages	120	120	120	120	120	120	120
Int (mA)	25/24.9mA	18/17.9mA	18/17.9mA	18/17.9mA	18/17.9mA	18/17.9mA	18/17.9mA
Pulse Width (�gs)	200�s	200�s	200�s	200�s	200�s	200�s	200�s
Rep Rate (Hz)	3.11Hz	3.11Hz	3.11Hz	3.11Hz	3.11Hz	3.11Hz	3.11Hz
Data0	0.088094	0.062968	-0.067037	0.099691	-0.428569	-0.439148	-0.276388
Data1	0.069377	0.176697	0.169169	0.799255	0.298869	0.269877	0.346985
Data2	0.042521	0.142212	1.079508	1.284281	0.754801	0.706482	0.678406
Data3	0.008545	0.00234	0.955912	0.442098	-0.093689	-0.134277	-0.210164
Data4	-0.030314	-0.049744	0.040283	-0.23936	-0.764974	-0.805359	-0.835164
Data5	-0.072225	-0.039876	-0.528158	-0.537211	-1.060893	-1.09965	-1.047872
Data6	-0.113932	-0.011495	-0.750122	-0.591431	-1.107381	-1.151428	-1.02417
Data7	-0.152791	0.022583	-0.762736	-0.513	-1.021118	-1.063944	-0.875753
Data8	-0.186361	0.047709	-0.659587	-0.375061	-0.887451	-0.924988	-0.698853
Data9	-0.212606	0.065613	-0.517578	-0.241699	-0.752665	-0.793559	-0.529785
Data10	-0.230916	0.081482	-0.382487	-0.140381	-0.625	-0.675151	-0.401306
Data11	-0.240885	0.083618	-0.272319	-0.053609	-0.531209	-0.574748	-0.318095
Data12	-0.24292	0.075887	-0.204773	0.009155	-0.478007	-0.499369	-0.273844
Data13	-0.238647	0.069173	-0.166931	0.055745	-0.447693	-0.442098	-0.249939
Data14	-0.229492	0.059916	-0.135905	0.080261	-0.437012	-0.406799	-0.248718
Data15	-0.216878	0.045064	-0.125427	0.089823	-0.439046	-0.393778	-0.253906
Data16	-0.20284	0.039876	-0.122172	0.098267	-0.432332	-0.389099	-0.265096
Data17	-0.188395	0.044759	-0.119934	0.105693	-0.425924	-0.391134	-0.273743
Data18	-0.174967	0.046895	-0.119425	0.103861	-0.426941	-0.396932	-0.285441
Data19	-0.162964	0.030721	-0.114644	0.113017	-0.424093	-0.412191	-0.2948
Data20	-0.152791	0.028687	-0.108948	0.111898	-0.423075	-0.427755	-0.305786
Data21	-0.144653	0.041809	-0.110677	0.109456	-0.4245	-0.443014	-0.308228
Data22	-0.137939	0.057983	-0.126851	0.110372	-0.417277	-0.452677	-0.307719
Data23	-0.132243	0.067037	-0.139872	0.123291	-0.412089	-0.456645	-0.291951
Data24	-0.12736	0.071818	-0.15564	0.139567	-0.409546	-0.45105	-0.286458
Data25	-0.123291	0.079651	-0.181376	0.158386	-0.403035	-0.446167	-0.276489
Data26	-0.119222	0.07548	-0.193176	0.163472	-0.398153	-0.425822	-0.27242
Data27	-0.115356	0.056966	-0.198669	0.161743	-0.387065	-0.393982	-0.282796
Data28	-0.111287	0.051575	-0.192668	0.149333	-0.380758	-0.372721	-0.286865
Data29	-0.106608	0.044759	-0.1887	0.136108	-0.36967	-0.376689	-0.273743
Data30	-0.101318	0.032959	-0.189921	0.125326	-0.341085	-0.384318	-0.261739
Data31	-0.095622	0.028992	-0.190938	0.112	-0.335185	-0.394185	-0.256653
Data32	-0.089315	0.030212	-0.182699	0.098775	-0.340169	-0.406087	-0.263367
Data33	-0.082397	0.021566	-0.174866	0.082906	-0.340678	-0.412496	-0.266113
Data34	-0.07548	0.008952	-0.17039	0.065409	-0.335795	-0.414225	-0.280558
Data35	-0.068156	0.003459	-0.184733	0.044657	-0.322367	-0.409444	-0.286865
Data36	-0.061035	0.003357	-0.204366	0.033061	-0.318298	-0.409241	-0.276896
Data37	-0.053914	0.001322	-0.213623	0.025431	-0.313619	-0.41921	-0.269368
Data38	-0.046997	-0.001729	-0.22288	0.008443	-0.308736	-0.429586	-0.259908
Data39	-0.040283	0.008443	-0.229289	-0.006104	-0.305176	-0.421753	-0.241191
Data40	-0.033773	0.020142	-0.22878	-0.015055	-0.286967	-0.389709	-0.240377
Data41	-0.027466	0.019836	-0.22939	-0.019735	-0.273031	-0.363871	-0.253906
Data42	-0.021362	0.011597	-0.234375	-0.024923	-0.267639	-0.345662	-0.249329
Data43	-0.015259	-0.002747	-0.244548	-0.041911	-0.281474	-0.340068	-0.246989
Data44	-0.008952	-0.009867	-0.249532	-0.069784	-0.287476	-0.34373	-0.243327
Data45	-0.002848	-0.003052	-0.255636	-0.079142	-0.275574	-0.339254	-0.239156
Data46	0.003255	-0.007324	-0.272217	-0.082194	-0.264994	-0.350037	-0.230408
Data47	0.009766	-0.0118	-0.303141	-0.075989	-0.255941	-0.371806	-0.22583
Data48	0.016073	-0.009969	-0.338745	-0.059509	-0.24353	-0.385844	-0.207621
Data49	0.022176	-0.007426	-0.353597	-0.036418	-0.230815	-0.38737	-0.184835
Data50	0.028076	-0.009054	-0.357157	-0.027771	-0.23763	-0.397339	-0.166016
Data51	0.033569	-0.010579	-0.357056	-0.01709	-0.250651	-0.397135	-0.148112
Data52	0.038452	-0.019735	-0.334269	-0.008443	-0.241801	-0.389709	-0.140991
Data53	0.042521	-0.03713	-0.31606	0.001831	-0.230611	-0.37974	-0.149028
Data54	0.04598	-0.054728	-0.314229	0.008647	-0.227051	-0.369059	-0.145365
Data55	0.048421	-0.069377	-0.315145	0.0118	-0.220133	-0.355632	-0.142721
Data56	0.049845	-0.069885	-0.312398	0.016785	-0.21342	-0.347595	-0.141805
Data57	0.050659	-0.074158	-0.306702	0.018412	-0.224101	-0.341085	-0.134684
Data58	0.050456	-0.065613	-0.2948	0.023702	-0.22939	-0.338745	-0.122274
Data59	0.049642	-0.067851	-0.306193	0.015666	-0.23234	-0.328674	-0.124207
Data60	0.048218	-0.076294	-0.326538	0.012105	-0.228271	-0.324504	-0.131938
Data61	0.04659	-0.080566	-0.327962	0.009155	-0.210571	-0.333455	-0.139974
Data62	0.044556	-0.10142	-0.327759	-0.009257	-0.189921	-0.345052	-0.1474
Data63	0.042521	-0.110982	-0.33193	-0.037638	-0.171814	-0.345764	-0.155233
Data64	0.04069	-0.127157	-0.340678	-0.056864	-0.168966	-0.356038	-0.15981
Data65	0.039063	-0.152995	-0.3479	-0.061137	-0.175883	-0.371297	-0.151672
Data66	0.038045	-0.180868	-0.355326	-0.071513	-0.185954	-0.374858	-0.147298
Data67	0.037638	-0.201213	-0.357869	-0.085958	-0.191142	-0.360006	-0.1238
Data68	0.038045	-0.204366	-0.345968	-0.104065	-0.19165	-0.344035	-0.093994
Data69	0.039266	-0.194092	-0.338745	-0.133057	-0.195007	-0.342814	-0.075684
Data70	0.041707	-0.188395	-0.34729	-0.163981	-0.201213	-0.336405	-0.059611
Data71	0.044963	-0.183919	-0.348714	-0.194295	-0.183614	-0.336304	-0.033875
Data72	0.049438	-0.200399	-0.351766	-0.217794	-0.160014	-0.325012	-0.012614
Data73	0.055135	-0.21464	-0.35675	-0.224101	-0.13682	-0.295105	0.017497
Data74	0.061646	-0.208232	-0.357259	-0.232747	-0.123393	-0.259806	0.024109
Data75	0.069173	-0.210266	-0.352885	-0.256856	-0.105489	-0.244649	0.011902
Data76	0.077108	-0.204569	-0.356954	-0.289714	-0.081685	-0.248108	-0.000509
Data77	0.085653	-0.190328	-0.364176	-0.315348	-0.060628	-0.275777	-0.010071
Data78	0.094401	-0.185852	-0.373942	-0.334574	-0.053609	-0.310771	-0.010173
Data79	0.103353	-0.203756	-0.38442	-0.356038	-0.052083	-0.344035	0.000102
Data80	0.111898	-0.21932	-0.397847	-0.36204	-0.050964	-0.362956	0.014547
Data81	0.120239	-0.225118	-0.413411	-0.360413	-0.05422	-0.361226	0.020243
Data82	0.128174	-0.234578	-0.427246	-0.368144	-0.055339	-0.356547	0.022583
Data83	0.135701	-0.244446	-0.437419	-0.371602	-0.046183	-0.338847	0.012614
Data84	0.142822	-0.264282	-0.440267	-0.360514	-0.03123	-0.322062	0.009359
Data85	0.149333	-0.282898	-0.445353	-0.351969	-0.015259	-0.313314	0.015361
Data86	0.155436	-0.289408	-0.455831	-0.342407	0.000916	-0.310364	0.025228
Data87	0.161336	-0.284932	-0.459696	-0.312398	0.004476	-0.304159	0.031331
Data88	0.167033	-0.286357	-0.442098	-0.293274	0.003052	-0.295003	0.0295
Data89	0.172729	-0.294088	-0.418396	-0.295207	0.01241	-0.274556	0.025838
Data90	0.178019	-0.312907	-0.400798	-0.2948	0.036418	-0.252584	0.021566
Data91	0.183309	-0.336609	-0.381368	-0.295919	0.06073	-0.23997	0.026143
Data92	0.188395	-0.345764	-0.368042	-0.275981	0.07192	-0.236104	0.041707
Data93	0.193481	-0.334981	-0.363261	-0.256348	0.075277	-0.231222	0.055135
Data94	0.198161	-0.315552	-0.360514	-0.252584	0.077718	-0.225423	0.062561
Data95	0.202637	-0.30304	-0.357869	-0.251465	0.083923	-0.232544	0.073954
Data96	0.206706	-0.2948	-0.363871	-0.25472	0.101217	-0.249227	0.08667
Data97	0.210571	-0.296834	-0.368245	-0.260111	0.122884	-0.260315	0.095317
Data98	0.214233	-0.305684	-0.358683	-0.258484	0.133362	-0.259399	0.10437
Data99	0.217489	-0.318095	-0.338542	-0.257467	0.140788	-0.256042	0.105998
Data100	0.220947	-0.329081	-0.327861	-0.263774	0.144043	-0.246887	0.109253
Data101	0.224202	-0.348714	-0.331217	-0.290731	0.149231	-0.229594	0.11322
Data102	0.228068	-0.372823	-0.344035	-0.318604	0.16571	-0.210164	0.121969
Data103	0.232137	-0.390015	-0.355835	-0.334778	0.174866	-0.184631	0.131938
Data104	0.236816	-0.403035	-0.358378	-0.351868	0.195313	-0.171916	0.120646
Data105	0.24231	-0.409546	-0.363363	-0.377909	0.215963	-0.168762	0.115865
Data106	0.248413	-0.414327	-0.357564	-0.382284	0.22817	-0.164998	0.117289
Data107	0.255534	-0.417786	-0.345154	-0.382385	0.22878	-0.162659	0.111593
Data108	0.263062	-0.427755	-0.324198	-0.381571	0.238241	-0.167643	0.101522
Data109	0.271403	-0.424398	-0.296122	-0.385437	0.250549	-0.17924	0.104268
Data110	0.280355	-0.418905	-0.276388	-0.397339	0.252177	-0.189819	0.10142
Data111	0.28951	-0.414937	-0.27832	-0.412903	0.262553	-0.205892	0.106405
Data112	0.298869	-0.408834	-0.271912	-0.423075	0.271098	-0.207214	0.114848
Data113	0.308228	-0.413005	-0.273743	-0.431925	0.286051	-0.189921	0.117289
Data114	0.317586	-0.406087	-0.273743	-0.429077	0.297648	-0.169576	0.125834
Data115	0.326742	-0.391642	-0.268555	-0.419922	0.319316	-0.14506	0.144348
Data116	0.335693	-0.394287	-0.271403	-0.427144	0.340881	-0.115865	0.160828
Data117	0.344035	-0.406596	-0.286865	-0.443929	0.35024	-0.106405	0.167542
Data118	0.352173	-0.412496	-0.299377	-0.457967	0.358073	-0.105794	0.158895
Data119	0.359904	-0.404765	-0.303853	-0.460612	0.374654	-0.106506	0.154521
Data120	0.367025	-0.415446	-0.309855	-0.462748	0.392354	-0.103455	0.143026
Data121	0.373942	-0.437419	-0.299072	-0.452372	0.407003	-0.104065	0.133769
Data122	0.380452	-0.450439	-0.279541	-0.422465	0.424805	-0.097351	0.12502
Data123	0.386556	-0.454407	-0.257568	-0.395203	0.428772	-0.077413	0.115865
Data124	0.392456	-0.447795	-0.226034	-0.381063	0.430094	-0.06368	0.093587
Data125	0.398153	-0.431519	-0.190735	-0.374552	0.433451	-0.067749	0.074463
Data126	0.403646	-0.417684	-0.171407	-0.358582	0.438843	-0.072937	0.062052
Data127	0.409342	-0.409342	-0.167542	-0.34139	0.446777	-0.072937	0.050964
Data128	0.415243	-0.401815	-0.165507	-0.327861	0.450134	-0.063782	0.042826
Data129	0.421143	-0.396016	-0.154012	-0.310974	0.460002	-0.05127	0.028687
Data130	0.42745	-0.386963	-0.138855	-0.294495	0.464172	-0.035502	0.009054
Data131	0.43396	-0.380249	-0.127665	-0.275981	0.472921	-0.021871	0.00885
Data132	0.440674	-0.372823	-0.120239	-0.263062	0.478923	-0.003662	0.008748
Data133	0.447795	-0.363973	-0.115051	-0.26947	0.478719	0.005493	-0.001017
Data134	0.454915	-0.365295	-0.115458	-0.278219	0.482686	0.013428	-0.012207
Data135	0.46224	-0.366211	-0.113322	-0.273234	0.489909	0.02065	-0.016785
Data136	0.469564	-0.374858	-0.118205	-0.263672	0.505676	0.017192	-0.025024
Data137	0.476888	-0.382182	-0.12736	-0.275777	0.518087	0.012817	-0.034688
Data138	0.484212	-0.369975	-0.119934	-0.293783	0.535177	0.013936	-0.03418
Data139	0.491333	-0.363057	-0.115458	-0.315552	0.555623	-0.000102	-0.017802
Data140	0.498454	-0.360514	-0.109762	-0.342102	0.571289	-0.018514	0.004679
Data141	0.505778	-0.35258	-0.103149	-0.36204	0.58197	-0.031433	0.008341
Data142	0.512899	-0.346578	-0.104472	-0.375366	0.584106	-0.03774	-0.004679
Data143	0.52002	-0.344747	-0.105896	-0.382996	0.582479	-0.031026	-0.021973
Data144	0.52714	-0.354716	-0.097961	-0.379639	0.587565	-0.01709	-0.043335
Data145	0.534465	-0.354207	-0.094808	-0.380046	0.596619	0.001628	-0.052083
Data146	0.541992	-0.354004	-0.085958	-0.372925	0.602315	0.008952	-0.052287
Data147	0.549316	-0.344137	-0.074565	-0.373942	0.620524	0.008443	-0.058899
Data148	0.556844	-0.323893	-0.079854	-0.370789	0.630493	0.006714	-0.070597
Data149	0.564575	-0.312907	-0.086161	-0.36794	0.635376	0.019938	-0.087382
Data150	0.572103	-0.314331	-0.092061	-0.37618	0.640157	0.034993	-0.089417
Data151	0.579631	-0.30721	-0.085347	-0.389099	0.651754	0.042521	-0.088603
Data152	0.587158	-0.31545	-0.074463	-0.409851	0.670369	0.042725	-0.096639
Data153	0.594686	-0.316671	-0.070699	-0.413717	0.67749	0.028483	-0.115051
Data154	0.60201	-0.312297	-0.055644	-0.405273	0.679932	0.015361	-0.138855
Data155	0.608927	-0.299988	-0.038045	-0.385742	0.677389	0.015971	-0.149841
Data156	0.615845	-0.27771	-0.026245	-0.366618	0.668132	0.014954	-0.152588
Data157	0.622355	-0.25116	-0.017598	-0.339966	0.667419	0.027771	-0.158081
Data158	0.628662	-0.226135	-0.014648	-0.318502	0.680339	0.043335	-0.168559
Data159	0.634766	-0.211487	-0.011393	-0.305379	0.688477	0.041402	-0.185649
Data160	0.640462	-0.202535	-0.012207	-0.301107	0.689697	0.041199	-0.204976
Data161	0.646159	-0.196737	-0.014852	-0.313822	0.694885	0.04008	-0.231628
Data162	0.651449	-0.197957	-0.018311	-0.331217	0.683797	0.037231	-0.256348
Data163	0.656942	-0.195821	-0.009054	-0.317281	0.68044	0.034587	-0.271505
Data164	0.662231	-0.189616	0.009969	-0.290527	0.685527	0.030314	-0.289612
Data165	0.667725	-0.181071	0.025024	-0.272725	0.687256	0.024312	-0.30955
Data166	0.673421	-0.155538	0.029907	-0.26296	0.689697	0.013224	-0.326742
Data167	0.679525	-0.127055	0.041199	-0.256653	0.699565	0.020243	-0.338643
Data168	0.686035	-0.114136	0.040487	-0.266215	0.693054	0.020243	-0.353597
Data169	0.693156	-0.109863	0.038249	-0.284932	0.680745	0.020243	-0.364685
Data170	0.700684	-0.105489	0.040894	-0.301005	0.67159	0.013326	-0.361837
Data171	0.708618	-0.098979	0.044047	-0.324707	0.674947	-0.000102	-0.376994
Data172	0.717163	-0.093486	0.04364	-0.345256	0.689697	-0.003866	-0.392965
Data173	0.726318	-0.087891	0.054932	-0.359599	0.702616	-0.008036	-0.408427
Data174	0.735677	-0.093486	0.064494	-0.374349	0.711873	-0.015157	-0.421244
Data175	0.745646	-0.101929	0.06368	-0.388082	0.719096	-0.025431	-0.429179
Data176	0.755819	-0.108236	0.06602	-0.408732	0.704753	-0.020854	-0.434265
Data177	0.766195	-0.112406	0.07314	-0.429789	0.68634	-0.021261	-0.444743
Data178	0.776774	-0.117188	0.082499	-0.449626	0.667623	-0.025228	-0.466003
Data179	0.787557	-0.118205	0.080261	-0.468547	0.637614	-0.038249	-0.485229
Data180	0.798136	-0.110474	0.072225	-0.480448	0.63029	-0.052795	-0.507609
Data181	0.808512	-0.088399	0.061239	-0.499064	0.622864	-0.062052	-0.52592
Data182	0.818888	-0.073649	0.067444	-0.514933	0.623678	-0.073039	-0.519918
Data183	0.829061	-0.06897	0.064901	-0.52124	0.625814	-0.088908	-0.513407
Data184	0.83903	-0.054626	0.062358	-0.510254	0.632731	-0.103251	-0.52124
Data185	0.848592	-0.044759	0.067444	-0.503031	0.651245	-0.134989	-0.525614
Data186	0.858154	-0.021566	0.070496	-0.504862	0.657857	-0.1651	-0.526632
Data187	0.86731	0.001322	0.087891	-0.493571	0.634766	-0.176493	-0.52948
Data188	0.876668	0.01943	0.110168	-0.482992	0.60496	-0.179749	-0.543009
Data189	0.886027	0.037231	0.123393	-0.463664	0.584005	-0.175273	-0.55603
Data190	0.895793	0.037435	0.146179	-0.445658	0.570577	-0.169983	-0.571086
Data191	0.906169	0.038757	0.15686	-0.428263	0.551147	-0.165914	-0.595601
Data192	0.916951	0.049947	0.153707	-0.419515	0.533854	-0.149231	-0.608622
Data193	0.928955	0.069682	0.141907	-0.417074	0.531616	-0.142008	-0.617574
Data194	0.941772	0.090434	0.140177	-0.409444	0.535075	-0.149129	-0.633443
Data195	0.955811	0.113729	0.149638	-0.405477	0.548401	-0.152588	-0.660502
Data196	0.971069	0.149129	0.1651	-0.397441	0.560811	-0.16276	-0.677694
Data197	0.987752	0.173747	0.174967	-0.368551	0.565694	-0.184428	-0.686035
Data198	1.005656	0.183105	0.168864	-0.341797	0.562642	-0.200704	-0.683899
Data199	1.024984	0.200399	0.161947	-0.31779	0.55837	-0.20874	-0.685221
Data200	1.045736	0.216777	0.166117	-0.289001	0.553284	-0.204468	-0.699463
Data201	1.067912	0.226339	0.17334	-0.26886	0.544535	-0.208333	-0.71228
Data202	1.091715	0.22878	0.187785	-0.254313	0.534058	-0.217794	-0.712891
Data203	1.117147	0.24648	0.2005	-0.244954	0.523783	-0.23997	-0.700582
Data204	1.144409	0.276794	0.221863	-0.233459	0.528463	-0.235901	-0.677999
Data205	1.173706	0.299072	0.239665	-0.227153	0.535787	-0.21108	-0.648397
Data206	1.205241	0.313822	0.257161	-0.217794	0.541585	-0.178731	-0.631307
Data207	1.239421	0.331217	0.266927	-0.220032	0.545654	-0.142924	-0.632121
Data208	1.276245	0.351257	0.280863	-0.219828	0.549723	-0.124308	-0.638631
Data209	1.316121	0.37323	0.310567	-0.219523	0.543925	-0.111796	-0.631714
Data210	1.359253	0.404358	0.334981	-0.221558	0.536194	-0.115153	-0.623779
Data211	1.405843	0.439555	0.349731	-0.223592	0.541687	-0.118306	-0.617065
Data212	1.456095	0.479838	0.355021	-0.22288	0.554504	-0.117086	-0.608317
Data213	1.510213	0.522461	0.367126	-0.214539	0.571289	-0.117594	-0.592041
Data214	1.568197	0.56488	0.38564	-0.203451	0.59377	-0.113729	-0.567729
Data215	1.630249	0.616048	0.402527	-0.183716	0.618795	-0.087789	-0.534465
Data216	1.696574	0.669759	0.446167	-0.158488	0.642293	-0.051066	-0.490621
Data217	1.766764	0.718587	0.502726	-0.125834	0.664571	-0.019328	-0.437317
Data218	1.841024	0.768127	0.554606	-0.082906	0.68512	0.006816	-0.392558
Data219	1.919149	0.821126	0.591939	-0.035502	0.705872	0.023804	-0.337524
Data220	2.000936	0.892131	0.641886	0.021566	0.721741	0.055237	-0.275269
Data221	2.085978	0.984701	0.703837	0.097249	0.762736	0.101725	-0.197754
Data222	2.173665	1.077881	0.782064	0.177307	0.815735	0.161845	-0.110168
Data223	2.26359	1.163534	0.869649	0.263468	0.864156	0.242411	-0.037842
Data224	2.355347	1.251831	0.972595	0.345052	0.925395	0.325826	0.031942
Data225	2.44812	1.353963	1.067912	0.434163	0.994263	0.405172	0.113831
Data226	2.541097	1.461283	1.155599	0.536194	1.068115	0.470378	0.200602
Data227	2.634074	1.564941	1.245117	0.635173	1.129252	0.528666	0.289001
Data228	2.726237	1.664734	1.337992	0.738424	1.185506	0.598246	0.382487
Data229	2.817179	1.755473	1.423645	0.830587	1.241353	0.665385	0.487976
Data230	2.906494	1.863098	1.498718	0.935771	1.318461	0.738322	0.593262
Data231	2.993774	1.974589	1.574809	1.045024	1.407471	0.791016	0.696818
Data232	3.078817	2.085063	1.660563	1.150309	1.495158	0.834554	0.779419
Data233	3.161621	2.180888	1.742757	1.263123	1.57074	0.903015	0.848185
Data234	3.241781	2.261047	1.828715	1.37797	1.648865	0.993652	0.909627
Data235	3.319295	2.339071	1.91274	1.496989	1.722514	1.075338	0.970968
Data236	3.393962	2.433675	2.006327	1.610616	1.771342	1.146444	1.037598
Data237	3.465169	2.525635	2.09727	1.723328	1.810201	1.219991	1.10199
Data238	3.532918	2.609863	2.179667	1.81956	1.844076	1.295064	1.164246
Data239	3.596598	2.696126	2.260946	1.906535	1.881307	1.368612	1.234843
Data240	3.656006	2.772319	2.346293	1.981303	1.93512	1.444804	1.317342
Data241	3.710124	2.84139	2.428284	2.058614	2.008769	1.511739	1.397196
Data242	3.758545	2.902323	2.517293	2.134094	2.094523	1.595154	1.473083
Data243	3.800659	2.969055	2.59318	2.201335	2.186076	1.664937	1.549886
Data244	3.83606	3.020426	2.647196	2.259521	2.269185	1.716309	1.630249
Data245	3.863729	3.064372	2.706299	2.301534	2.321981	1.757914	1.699117
Data246	3.883464	3.114726	2.751465	2.347412	2.360026	1.795247	1.757711
Data247	3.89445	3.161723	2.784831	2.397563	2.404378	1.827189	1.805318
Data248	3.896688	3.198344	2.806295	2.433675	2.443949	1.871338	1.832784
Data249	3.889771	3.213501	2.825928	2.467041	2.463277	1.906026	1.847229
Data250	3.873291	3.221436	2.841695	2.488505	2.472738	1.917419	1.863505
Data251	3.847046	3.224284	2.850037	2.482402	2.47172	1.919861	1.871338
Data252	3.811442	3.20872	2.849223	2.478638	2.453003	1.905111	1.862081
Data253	3.766276	3.184509	2.828674	2.471924	2.431234	1.890666	1.858622
Data254	3.711955	3.149109	2.794698	2.451172	2.416992	1.874288	1.849772
Data255	3.648478	3.114014	2.745463	2.41984	2.377116	1.84672	1.828003
Data256	3.576253	3.064779	2.689006	2.386576	2.328084	1.812134	1.791585
Data257	3.49589	2.999166	2.634989	2.35321	2.278035	1.759949	1.748556
Data258	3.408	2.93101	2.585754	2.318522	2.22168	1.693522	1.697795
Data259	3.312988	2.861837	2.524109	2.28241	2.157593	1.631673	1.637472
Data260	3.211263	2.797038	2.451681	2.249451	2.084147	1.567383	1.573486
Data261	3.103841	2.720744	2.367452	2.210185	1.999308	1.481934	1.507772
Data262	2.99113	2.627869	2.27122	2.157694	1.907145	1.400859	1.430868
Data263	2.873942	2.521362	2.170614	2.088216	1.822001	1.321411	1.349589
Data264	2.752889	2.41038	2.063395	2.00765	1.734111	1.235352	1.250916
Data265	2.628377	2.304382	1.952311	1.928813	1.640523	1.148987	1.143188
Data266	2.501221	2.192078	1.833598	1.850993	1.541341	1.070862	1.042175
Data267	2.37203	2.08313	1.709798	1.773173	1.430461	0.99467	0.931803
Data268	2.241211	1.974792	1.580709	1.687317	1.31134	0.914714	0.817159
Data269	2.109172	1.855265	1.447754	1.583252	1.20046	0.824788	0.696309
Data270	1.976318	1.720072	1.321411	1.470439	1.086222	0.72876	0.593058
Data271	1.843058	1.583354	1.194458	1.360168	0.95754	0.644023	0.497437
Data272	1.709798	1.459961	1.066488	1.260986	0.834961	0.542297	0.39683
Data273	1.576742	1.34552	0.927327	1.157633	0.714417	0.420431	0.303752
Data274	1.444092	1.23881	0.799561	1.047363	0.597229	0.295817	0.215352
Data275	1.312256	1.121419	0.678711	0.916545	0.487874	0.176086	0.126038
Data276	1.181234	1.000773	0.559591	0.785319	0.376994	0.056356	0.026957
Data277	1.051636	0.875651	0.414836	0.65979	0.258789	-0.061137	-0.07843
Data278	0.923869	0.76121	0.264282	0.535177	0.132446	-0.173442	-0.197449
Data279	0.797933	0.641073	0.113525	0.43396	0.005595	-0.291545	-0.315755
Data280	0.674438	0.500997	-0.019836	0.337219	-0.111593	-0.406494	-0.424296
Data281	0.553792	0.358378	-0.148722	0.226542	-0.222371	-0.522461	-0.541585
Data282	0.436401	0.230103	-0.25706	0.11261	-0.346578	-0.629171	-0.641073
Data283	0.322469	0.104879	-0.371602	-0.014242	-0.466512	-0.72052	-0.731201
Data284	0.212402	-0.0177	-0.509847	-0.135803	-0.577901	-0.792135	-0.823364
Data285	0.106608	-0.112915	-0.641073	-0.25116	-0.669963	-0.871175	-0.903829
Data286	0.005086	-0.203552	-0.762126	-0.372518	-0.770976	-0.950216	-0.979513
Data287	-0.09196	-0.299276	-0.880127	-0.48879	-0.885925	-1.050313	-1.048686
Data288	-0.18453	-0.393168	-1.002299	-0.58787	-0.999552	-1.158447	-1.116536
Data289	-0.272624	-0.499064	-1.106873	-0.681356	-1.104533	-1.275533	-1.192017
Data290	-0.356242	-0.604757	-1.202698	-0.78654	-1.191305	-1.377767	-1.277364
Data291	-0.435994	-0.69163	-1.306661	-0.881551	-1.269124	-1.46993	-1.358948
Data292	-0.511678	-0.77535	-1.423442	-0.953064	-1.341349	-1.547343	-1.438293
Data293	-0.583496	-0.86436	-1.526388	-1.02061	-1.417542	-1.601664	-1.514486
Data294	-0.652059	-0.92926	-1.617635	-1.087748	-1.503296	-1.648254	-1.584981
Data295	-0.717163	-0.9788	-1.705424	-1.153768	-1.577454	-1.698201	-1.63208
Data296	-0.779012	-1.045024	-1.791484	-1.220398	-1.648661	-1.760559	-1.664734
Data297	-0.837606	-1.111755	-1.866862	-1.261902	-1.725667	-1.825358	-1.684875
Data298	-0.892944	-1.171468	-1.949666	-1.29008	-1.792806	-1.888428	-1.712138
Data299	-0.945028	-1.234131	-2.026672	-1.319987	-1.843363	-1.93512	-1.745707
Data300	-0.993652	-1.280212	-2.100525	-1.355794	-1.885681	-1.968689	-1.779785
Data301	-1.038615	-1.316223	-2.16156	-1.387024	-1.921997	-2.009277	-1.814372
Data302	-1.079508	-1.344198	-2.198283	-1.421204	-1.954244	-2.032267	-1.85435
Data303	-1.116536	-1.378784	-2.246399	-1.444397	-1.976624	-2.053731	-1.891378
Data304	-1.149292	-1.414388	-2.297872	-1.465149	-2.013652	-2.093201	-1.925354
Data305	-1.177979	-1.44755	-2.352091	-1.483053	-2.046407	-2.129822	-1.94102
Data306	-1.202393	-1.468608	-2.403463	-1.492106	-2.087708	-2.162781	-1.946004
Data307	-1.222941	-1.501058	-2.443237	-1.499837	-2.121887	-2.185364	-1.944784
Data308	-1.239827	-1.523438	-2.477519	-1.503296	-2.151998	-2.211202	-1.950887
Data309	-1.253052	-1.538696	-2.515361	-1.507161	-2.179057	-2.219238	-1.949056
Data310	-1.263021	-1.545207	-2.533773	-1.508179	-2.201945	-2.220154	-1.941732
Data311	-1.269938	-1.549377	-2.539266	-1.50238	-2.217	-2.211202	-1.933187
Data312	-1.274211	-1.561279	-2.546183	-1.49292	-2.21639	-2.205811	-1.907145
Data313	-1.276042	-1.566976	-2.559814	-1.488546	-2.216187	-2.204488	-1.881409
Data314	-1.275635	-1.570435	-2.559001	-1.493123	-2.209676	-2.19696	-1.865336
Data315	-1.27299	-1.5802	-2.541504	-1.497498	-2.196655	-2.183838	-1.847636
Data316	-1.268717	-1.589254	-2.531026	-1.504008	-2.197367	-2.180684	-1.83726
Data317	-1.262614	-1.587728	-2.537944	-1.511841	-2.210185	-2.186381	-1.81071
Data318	-1.255086	-1.594645	-2.555135	-1.520691	-2.217712	-2.187297	-1.783549
Data319	-1.245728	-1.597087	-2.574463	-1.528829	-2.219238	-2.178446	-1.772461
Data320	-1.235148	-1.590678	-2.595011	-1.519979	-2.209778	-2.163188	-1.763611
Data321	-1.223145	-1.578267	-2.595418	-1.50238	-2.198995	-2.144877	-1.747843
Data322	-1.20992	-1.555481	-2.581991	-1.473389	-2.186584	-2.117004	-1.725057
Data323	-1.195272	-1.533101	-2.560425	-1.439514	-2.171224	-2.093099	-1.692403
Data324	-1.179606	-1.502279	-2.524516	-1.409302	-2.157288	-2.077535	-1.652629
Data325	-1.16272	-1.462606	-2.499288	-1.391805	-2.134705	-2.067769	-1.621704
Data326	-1.144816	-1.439311	-2.490946	-1.37085	-2.109884	-2.048747	-1.584778
Data327	-1.126099	-1.433105	-2.47701	-1.331482	-2.06604	-2.021179	-1.534526
Data328	-1.106567	-1.443176	-2.457275	-1.295573	-2.024333	-1.982015	-1.499837
Data329	-1.086222	-1.448975	-2.442932	-1.276855	-1.993917	-1.93573	-1.464945
Data330	-1.06547	-1.434123	-2.424215	-1.258036	-1.960449	-1.89504	-1.432292
Data331	-1.044108	-1.419576	-2.40387	-1.220194	-1.929321	-1.851095	-1.393229
Data332	-1.022339	-1.410319	-2.391256	-1.171468	-1.903178	-1.807963	-1.340739
Data333	-1.00057	-1.407572	-2.372538	-1.111857	-1.879883	-1.771342	-1.302897
Data334	-0.978597	-1.393229	-2.353617	-1.046448	-1.832682	-1.742249	-1.271261
Data335	-0.956624	-1.358236	-2.327677	-0.994771	-1.788737	-1.726786	-1.249593
Data336	-0.934652	-1.313985	-2.309163	-0.939941	-1.74235	-1.707255	-1.225586
Data337	-0.912882	-1.273702	-2.288005	-0.870361	-1.694946	-1.67806	-1.186523
Data338	-0.891317	-1.239319	-2.261047	-0.817159	-1.671651	-1.640218	-1.141052
Data339	-0.869751	-1.197001	-2.225037	-0.768331	-1.659241	-1.592	-1.076152
Data340	-0.848389	-1.164653	-2.193705	-0.707601	-1.637573	-1.539714	-1.011963
Data341	-0.827026	-1.145732	-2.16217	-0.646464	-1.60675	-1.499532	-0.966695
Data342	-0.805664	-1.114807	-2.138774	-0.591634	-1.573283	-1.457825	-0.930583
Data343	-0.784505	-1.078186	-2.102254	-0.540568	-1.523539	-1.410319	-0.904236
Data344	-0.763143	-1.041463	-2.062785	-0.505371	-1.477254	-1.358337	-0.868734
Data345	-0.741781	-1.009013	-2.027384	-0.483297	-1.445821	-1.310832	-0.840556
Data346	-0.720418	-0.990092	-1.987712	-0.456746	-1.4092	-1.268717	-0.797526
Data347	-0.699259	-0.967611	-1.942647	-0.426025	-1.371562	-1.219991	-0.737406
Data348	-0.678101	-0.940552	-1.910197	-0.385946	-1.325785	-1.173401	-0.682983
Data349	-0.657349	-0.915527	-1.873271	-0.35085	-1.271362	-1.127014	-0.638835
Data350	-0.637207	-0.894979	-1.838786	-0.322367	-1.217448	-1.081441	-0.596517
Data351	-0.617472	-0.882772	-1.801656	-0.283	-1.17513	-1.044413	-0.550537
Data352	-0.598551	-0.864868	-1.761068	-0.245972	-1.122742	-1.004232	-0.505575
Data353	-0.580444	-0.837708	-1.724345	-0.216064	-1.068929	-0.972188	-0.464071
Data354	-0.563151	-0.811971	-1.694946	-0.191447	-1.012777	-0.934143	-0.428975
Data355	-0.546672	-0.772807	-1.658122	-0.152079	-0.968526	-0.894674	-0.387777
Data356	-0.531209	-0.729472	-1.628215	-0.110575	-0.920614	-0.855306	-0.333964
Data357	-0.516357	-0.687663	-1.599731	-0.078939	-0.875651	-0.818787	-0.291239
Data358	-0.501912	-0.655619	-1.570028	-0.055949	-0.835978	-0.773519	-0.25706
Data359	-0.488078	-0.626933	-1.533203	-0.033061	-0.783793	-0.728149	-0.225728
Data360	-0.474447	-0.606689	-1.47817	-0.001424	-0.729574	-0.683492	-0.192668
Data361	-0.461019	-0.579325	-1.427104	0.027059	-0.685527	-0.628052	-0.158895
Data362	-0.447795	-0.556335	-1.37675	0.059408	-0.647786	-0.578206	-0.120748
Data363	-0.434367	-0.53833	-1.327718	0.082601	-0.616964	-0.531921	-0.069478
Data364	-0.421143	-0.516357	-1.28418	0.119425	-0.582987	-0.495605	-0.025838
Data365	-0.407918	-0.493469	-1.235046	0.16215	-0.545044	-0.464274	0.009766
Data366	-0.394897	-0.469971	-1.195272	0.211995	-0.50293	-0.429281	0.052287
Data367	-0.382284	-0.443929	-1.161702	0.244344	-0.454915	-0.401917	0.101522
Data368	-0.369873	-0.409749	-1.124268	0.273844	-0.404867	-0.374146	0.145874
Data369	-0.358276	-0.366414	-1.084086	0.312398	-0.357564	-0.349121	0.177307
Data370	-0.34729	-0.326843	-1.048381	0.348104	-0.326131	-0.323079	0.20874
Data371	-0.337118	-0.287577	-1.015422	0.389303	-0.286865	-0.284932	0.249329
Data372	-0.327759	-0.262146	-0.970561	0.430603	-0.242106	-0.24058	0.287781
Data373	-0.319417	-0.244751	-0.929159	0.48055	-0.211385	-0.197754	0.321248
Data374	-0.312093	-0.219014	-0.882568	0.52714	-0.185242	-0.151774	0.350342
Data375	-0.305786	-0.193481	-0.851542	0.55898	-0.151062	-0.10376	0.377909
Data376	-0.300293	-0.16154	-0.828756	0.596517	-0.118001	-0.061239	0.409241
Data377	-0.295817	-0.128276	-0.799866	0.628764	-0.085856	-0.02238	0.436198
Data378	-0.292155	-0.09847	-0.76416	0.6486	-0.053507	0.008647	0.470378
Data379	-0.289103	-0.07019	-0.726725	0.663452	-0.032247	0.03245	0.499776
Data380	-0.286865	-0.049235	-0.683085	0.689189	0.00356	0.062866	0.533752
Data381	-0.285034	-0.033671	-0.652771	0.709534	0.044047	0.088298	0.565796
Data382	-0.283813	-0.007629	-0.625407	0.722961	0.071004	0.113932	0.587565
Data383	-0.283203	0.017904	-0.59255	0.738017	0.08372	0.136312	0.597026
Data384	-0.282796	0.030721	-0.566406	0.7547	0.110474	0.148926	0.61259
Data385	-0.282796	0.043538	-0.551147	0.770264	0.141805	0.17334	0.645447
Data386	-0.283	0.065511	-0.547791	0.767314	0.166117	0.217896	0.681051
Data387	-0.283407	0.092672	-0.54362	0.756327	0.188395	0.270487	0.710754
Data388	-0.283813	0.124919	-0.521139	0.749512	0.21993	0.319316	0.733337
Data389	-0.284627	0.154622	-0.47821	0.748291	0.256856	0.354309	0.739441
Data390	-0.285238	0.172729	-0.426737	0.762126	0.292053	0.38503	0.751953
Data391	-0.286051	0.188192	-0.386963	0.775248	0.323893	0.411886	0.773926
Data392	-0.286865	0.207214	-0.36438	0.765991	0.355835	0.432638	0.80129
Data393	-0.287882	0.217997	-0.337016	0.759684	0.380758	0.447896	0.822856
Data394	-0.288696	0.234985	-0.312297	0.767415	0.40151	0.468343	0.845846
Data395	-0.289714	0.258789	-0.291341	0.753479	0.425415	0.487061	0.867615
Data396	-0.290731	0.285543	-0.267436	0.739136	0.444438	0.502828	0.887553
Data397	-0.291748	0.303752	-0.238647	0.728861	0.457357	0.518799	0.915629
Data398	-0.292765	0.327454	-0.217692	0.726115	0.467834	0.543213	0.939941
Data399	-0.293579	0.347493	-0.201213	0.727743	0.488892	0.54952	0.967916
Data400	-0.294189	0.36143	-0.177409	0.730286	0.506388	0.542501	0.979411
Data401	-0.294596	0.379333	-0.141907	0.737712	0.519104	0.559082	0.995382
Data402	-0.294596	0.395304	-0.112305	0.739644	0.531413	0.580241	1.006165
Data403	-0.293986	0.41097	-0.089213	0.74412	0.54657	0.592346	1.021016
Data404	-0.292765	0.429688	-0.065816	0.759379	0.561523	0.611572	1.043091
Data405	-0.290934	0.441284	-0.03774	0.774333	0.577799	0.645243	1.073303
Data406	-0.288696	0.44932	-0.012919	0.802002	0.59967	0.686646	1.088562
Data407	-0.285645	0.470174	-0.003255	0.813192	0.62561	0.726013	1.096293
Data408	-0.282186	0.490926	0.010274	0.818481	0.641886	0.746969	1.099955
Data409	-0.27832	0.52002	0.02655	0.815328	0.644124	0.762126	1.108805
Data410	-0.274455	0.551656	0.053914	0.820719	0.64738	0.771383	1.118164
Data411	-0.270589	0.577494	0.077311	0.838318	0.652873	0.788676	1.112671
Data412	-0.267334	0.59672	0.094604	0.850932	0.652364	0.798747	1.10789
Data413	-0.264486	0.605062	0.110779	0.856832	0.645549	0.793254	1.11145
Data414	-0.262248	0.598043	0.115967	0.864461	0.626119	0.779114	1.123454
Data415	-0.26123	0.589905	0.129395	0.880839	0.59906	0.772196	1.126912
Data416	-0.261027	0.580444	0.144958	0.896403	0.591838	0.780029	1.137797
Data417	-0.261841	0.577189	0.172017	0.907898	0.610148	0.803731	1.154277
Data418	-0.263672	0.581868	0.190633	0.916341	0.640259	0.839132	1.172994
Data419	-0.266317	0.593363	0.213725	0.915833	0.666911	0.859985	1.195679
Data420	-0.269775	0.614421	0.232544	0.909831	0.690511	0.871277	1.217753
Data421	-0.273641	0.639852	0.249939	0.898132	0.708822	0.887553	1.223857
Data422	-0.277913	0.656738	0.273438	0.891215	0.70933	0.88328	1.212158
Data423	-0.282593	0.667623	0.295919	0.888774	0.703634	0.873922	1.214905
Data424	-0.287272	0.67688	0.316874	0.870565	0.678813	0.877991	1.232503
Data425	-0.291951	0.684001	0.32959	0.85083	0.66213	0.891825	1.243286
Data426	-0.296834	0.693461	0.342814	0.83547	0.658875	0.908	1.254883
Data427	-0.301717	0.701192	0.36438	0.813497	0.667826	0.922343	1.264242
Data428	-0.3066	0.719401	0.375061	0.793254	0.683289	0.931295	1.275126
Data429	-0.31189	0.710144	0.38147	0.768229	0.699259	0.94045	1.277466
Data430	-0.317383	0.689697	0.392456	0.748393	0.71106	0.945638	1.28835
Data431	-0.323283	0.673523	0.400696	0.736389	0.713704	0.931193	1.296183
Data432	-0.329793	0.670675	0.410767	0.722961	0.71696	0.932515	1.308594
Data433	-0.336711	0.685425	0.419515	0.717977	0.718791	0.939433	1.322734
Data434	-0.344238	0.692139	0.432638	0.716451	0.718994	0.94401	1.327311
Data435	-0.352376	0.68339	0.433858	0.726929	0.722758	0.959167	1.327515
Data436	-0.361125	0.667419	0.442403	0.729268	0.72408	0.972697	1.326803
Data437	-0.37028	0.661112	0.451864	0.721232	0.729675	0.991618	1.322734
Data438	-0.379842	0.659993	0.466919	0.727946	0.738729	0.993551	1.311849
Data439	-0.390015	0.658061	0.473938	0.733032	0.736287	0.992737	1.293844
Data440	-0.400391	0.649923	0.482178	0.732524	0.740865	0.991821	1.278381
Data441	-0.411174	0.645345	0.502116	0.731506	0.726929	0.981344	1.268514
Data442	-0.422363	0.633647	0.521851	0.729879	0.702413	0.98643	1.262309
Data443	-0.43396	0.614217	0.541484	0.726318	0.677897	0.999654	1.279093
Data444	-0.44576	0.606791	0.557454	0.718384	0.683695	0.994568	1.279195
Data445	-0.457764	0.611471	0.553589	0.714417	0.695699	0.981242	1.279704
Data446	-0.470174	0.608215	0.541484	0.716044	0.701396	0.96344	1.282145
Data447	-0.482788	0.601095	0.526123	0.714722	0.703328	0.951436	1.288757
Data448	-0.495809	0.595907	0.534159	0.718791	0.713399	0.953674	1.297607
Data449	-0.509033	0.586955	0.55013	0.734253	0.715027	0.954997	1.305237
Data450	-0.522257	0.583496	0.562846	0.755615	0.701904	0.943909	1.303507
Data451	-0.535685	0.582479	0.569763	0.74585	0.685323	0.939535	1.295471
Data452	-0.549316	0.573527	0.5896	0.730082	0.663554	0.935669	1.289266
Data453	-0.562948	0.553385	0.607198	0.716349	0.644328	0.91746	1.271261
Data454	-0.576579	0.549011	0.612793	0.694885	0.636698	0.902201	1.254476
Data455	-0.590413	0.560404	0.612081	0.680033	0.635885	0.894775	1.242065
Data456	-0.604248	0.562236	0.613505	0.649312	0.642293	0.903219	1.237488
Data457	-0.618083	0.542806	0.608826	0.614827	0.6427	0.920308	1.222026
Data458	-0.632324	0.503133	0.609639	0.583394	0.632833	0.932312	1.202596
Data459	-0.646769	0.470988	0.61025	0.555725	0.623474	0.923971	1.197001
Data460	-0.661418	0.450134	0.606995	0.528158	0.604146	0.906982	1.205241
Data461	-0.676473	0.437012	0.609131	0.512492	0.585836	0.889079	1.212667
Data462	-0.691732	0.411987	0.612386	0.500183	0.57251	0.866089	1.223551
Data463	-0.707397	0.385946	0.612183	0.491943	0.571696	0.851949	1.239929
Data464	-0.723063	0.364787	0.618998	0.487976	0.585429	0.846049	1.251628
Data465	-0.739136	0.351359	0.627645	0.458272	0.593669	0.857442	1.245829
Data466	-0.755208	0.338949	0.641886	0.414327	0.579732	0.86792	1.238708
Data467	-0.771281	0.316874	0.659587	0.383809	0.56956	0.88328	1.231486
Data468	-0.78715	0.294596	0.682576	0.366923	0.553487	0.901082	1.215007
Data469	-0.803019	0.278829	0.709941	0.356954	0.52358	0.919291	1.185201
Data470	-0.818685	0.250549	0.734253	0.357768	0.504659	0.922445	1.161702
Data471	-0.833944	0.219625	0.748494	0.36377	0.49408	0.910339	1.151632
Data472	-0.848999	0.192159	0.75887	0.363566	0.500183	0.875651	1.138306
Data473	-0.863851	0.170797	0.765889	0.367025	0.516256	0.835876	1.134745
Data474	-0.878703	0.168152	0.759684	0.374756	0.511068	0.812276	1.123047
Data475	-0.893555	0.167033	0.746969	0.373739	0.500997	0.792542	1.121623
Data476	-0.90861	0.168762	0.750834	0.358276	0.489197	0.783895	1.129862
Data477	-0.923665	0.171916	0.757751	0.34495	0.481567	0.785014	1.137797
Data478	-0.939331	0.155945	0.769958	0.334371	0.471191	0.772298	1.130371
Data479	-0.955404	0.132955	0.788879	0.314026	0.451457	0.736287	1.105042
Data480	-0.971883	0.093486	0.794881	0.294596	0.433248	0.717367	1.081746
Data481	-0.988566	0.051575	0.797628	0.28717	0.41392	0.721741	1.065572
Data482	-1.005656	0.022786	0.807393	0.287476	0.402222	0.732829	1.036886
Data483	-1.022949	0.00946	0.804342	0.279134	0.397542	0.741679	1.008403
Data484	-1.039836	-0.000305	0.79539	0.280253	0.399679	0.747477	0.982971
Data485	-1.056315	-0.005798	0.803426	0.288798	0.395203	0.746257	0.955709
Data486	-1.072184	-0.022074	0.810547	0.297139	0.393473	0.723368	0.936381
Data487	-1.087036	-0.048421	0.82723	0.297445	0.389811	0.700277	0.913493
Data488	-1.100667	-0.062459	0.845439	0.292155	0.374552	0.681864	0.900777
Data489	-1.112874	-0.073039	0.864054	0.288188	0.361837	0.655111	0.886739
Data490	-1.123657	-0.088501	0.863037	0.278931	0.362549	0.635376	0.888875
Data491	-1.132813	-0.103455	0.85144	0.254924	0.350138	0.619303	0.88623
Data492	-1.140747	-0.126139	0.837606	0.213521	0.341492	0.615031	0.87148
Data493	-1.147054	-0.139669	0.834554	0.171509	0.324605	0.620931	0.851644
Data494	-1.15214	-0.155436	0.83547	0.136007	0.307109	0.624695	0.838725
Data495	-1.156209	-0.192261	0.843302	0.119324	0.284932	0.625	0.827942
Data496	-1.159261	-0.226034	0.86141	0.100505	0.285543	0.612996	0.812581
Data497	-1.161499	-0.248718	0.874532	0.083923	0.276489	0.609945	0.780945
Data498	-1.163127	-0.254211	0.877787	0.057475	0.264893	0.607605	0.753174
Data499	-1.164144	-0.254822	0.894165	0.042725	0.248006	0.605367	0.737813
Data500	-1.164958	-0.275167	0.899353	0.023092	0.237223	0.60435	0.733846
Data501	-1.165365	-0.294088	0.904744	0.006205	0.221659	0.593058	0.727539
Data502	-1.165771	-0.3066	0.917969	-0.018921	0.220337	0.576884	0.723572
Data503	-1.165975	-0.312398	0.920308	-0.055644	0.231628	0.578512	0.721436
Data504	-1.166382	-0.321045	0.916545	-0.082804	0.234578	0.566101	0.704142
Data505	-1.166992	-0.331726	0.926412	-0.099691	0.227559	0.552877	0.68868
Data506	-1.167603	-0.33844	0.937703	-0.109558	0.221151	0.538839	0.674947
Data507	-1.168416	-0.350342	0.9375	-0.119731	0.21169	0.529989	0.645854
Data508	-1.169637	-0.378113	0.936686	-0.120544	0.202128	0.516561	0.626729
Data509	-1.171061	-0.397135	0.924276	-0.112	0.195414	0.514832	0.623678
Data510	-1.172689	-0.415141	0.906677	-0.106506	0.175476	0.501404	0.63446
Data511	-1.174316	-0.423075	0.892029	-0.112203	0.162557	0.484721	0.624797
Data512	-1.176147	-0.424601	0.881348	-0.108948	0.161641	0.473022	0.598857
Data513	-1.177572	-0.419617	0.863953	-0.10966	0.16805	0.456441	0.569153
Data514	-1.178792	-0.414022	0.859477	-0.119222	0.165914	0.4363	0.545959
Data515	-1.179606	-0.41626	0.854899	-0.125834	0.154521	0.41748	0.533651
Data516	-1.179606	-0.414225	0.85673	-0.115356	0.143127	0.400594	0.52419
Data517	-1.179199	-0.414429	0.859578	-0.113525	0.129089	0.388997	0.51829
Data518	-1.177775	-0.422567	0.843506	-0.110168	0.108846	0.392761	0.514425
Data519	-1.175741	-0.440877	0.813293	-0.101522	0.09786	0.387065	0.518494
Data520	-1.173096	-0.459493	0.790507	-0.09257	0.077006	0.393677	0.511678
Data521	-1.170044	-0.461222	0.779114	-0.089213	0.041097	0.400085	0.501404
Data522	-1.166382	-0.468852	0.783386	-0.081787	0.012309	0.401917	0.48645
Data523	-1.16272	-0.473022	0.781453	-0.082296	0.010478	0.38737	0.471598
Data524	-1.158854	-0.468547	0.775452	-0.092875	0.014038	0.36733	0.462545
Data525	-1.155192	-0.447286	0.771077	-0.098775	0.026042	0.362142	0.460815
Data526	-1.15153	-0.439046	0.762227	-0.112813	0.026855	0.349223	0.445862
Data527	-1.148071	-0.437927	0.748189	-0.138753	0.031535	0.347697	0.410563
Data528	-1.144409	-0.441996	0.74585	-0.173747	0.019328	0.346375	0.366821
Data529	-1.140951	-0.443929	0.738729	-0.213114	0.015869	0.34668	0.337931
Data530	-1.137085	-0.450439	0.728556	-0.248413	0.001933	0.344137	0.30955
Data531	-1.132813	-0.459391	0.721436	-0.281169	-0.009867	0.34729	0.291239
Data532	-1.128133	-0.460103	0.701497	-0.309347	-0.023499	0.357157	0.268758
Data533	-1.12264	-0.469157	0.675659	-0.329692	-0.045166	0.355123	0.25116
Data534	-1.116333	-0.474752	0.662944	-0.355835	-0.06724	0.341288	0.23234
Data535	-1.109212	-0.476176	0.664164	-0.382182	-0.073853	0.322469	0.231527
Data536	-1.101685	-0.475159	0.662231	-0.405273	-0.074666	0.30131	0.233154
Data537	-1.093343	-0.453593	0.658061	-0.421143	-0.077413	0.282694	0.227763
Data538	-1.084595	-0.439148	0.648397	-0.427755	-0.082296	0.280558	0.206909
Data539	-1.075846	-0.436503	0.640157	-0.426229	-0.090027	0.282796	0.19338
Data540	-1.067098	-0.446167	0.63324	-0.418294	-0.10437	0.298665	0.204366
Data541	-1.058757	-0.471395	0.6191	-0.411174	-0.12441	0.316264	0.204773
Data542	-1.051025	-0.491842	0.600891	-0.409546	-0.156962	0.325419	0.188192
Data543	-1.044108	-0.494385	0.568746	-0.415955	-0.169983	0.332947	0.164897
Data544	-1.038005	-0.486654	0.547282	-0.40507	-0.168762	0.338745	0.131531
Data545	-1.032918	-0.484619	0.544942	-0.378723	-0.184021	0.337016	0.093791
Data546	-1.028849	-0.477905	0.544739	-0.348409	-0.207011	0.326029	0.06012
Data547	-1.025798	-0.477498	0.538635	-0.312297	-0.229085	0.311584	0.033366
Data548	-1.02356	-0.496012	0.522868	-0.278625	-0.254618	0.291748	0.029297
Data549	-1.022339	-0.517273	0.514526	-0.265198	-0.273539	0.279134	0.015157
Data550	-1.021525	-0.528666	0.511576	-0.26886	-0.281372	0.277201	0.007426
Data551	-1.021525	-0.522461	0.510457	-0.273539	-0.286051	0.278015	-0.015361
Data552	-1.021932	-0.513509	0.514832	-0.286153	-0.281169	0.26652	-0.052795
Data553	-1.022542	-0.511678	0.519816	-0.307617	-0.282389	0.261129	-0.090942
Data554	-1.02356	-0.519002	0.514323	-0.328979	-0.295308	0.273234	-0.120951
Data555	-1.024373	-0.513306	0.501506	-0.318502	-0.325012	0.291545	-0.146179
Data556	-1.025187	-0.524495	0.492249	-0.296427	-0.343323	0.298055	-0.15564
Data557	-1.025798	-0.524902	0.487671	-0.271403	-0.35258	0.305684	-0.165304
Data558	-1.026001	-0.534261	0.485331	-0.255941	-0.356445	0.315145	-0.184937
Data559	-1.026001	-0.571493	0.483195	-0.254517	-0.351766	0.327861	-0.211995
Data560	-1.025594	-0.604451	0.470581	-0.265808	-0.348918	0.337423	-0.239665
Data561	-1.02478	-0.613607	0.450643	-0.26947	-0.347188	0.336405	-0.255534
Data562	-1.023356	-0.61849	0.435282	-0.277201	-0.358887	0.331523	-0.263265
Data563	-1.021729	-0.613403	0.425212	-0.290527	-0.377706	0.330607	-0.288188
Data564	-1.019897	-0.609233	0.416972	-0.30365	-0.404053	0.334473	-0.322876
Data565	-1.017863	-0.614217	0.400187	-0.324097	-0.419413	0.328166	-0.345357
Data566	-1.015625	-0.60557	0.386963	-0.343831	-0.439657	0.314535	-0.361938
Data567	-1.013387	-0.593974	0.385539	-0.34434	-0.452983	0.30599	-0.379232
Data568	-1.010946	-0.586344	0.381571	-0.342712	-0.469666	0.306396	-0.401001
Data569	-1.008504	-0.594584	0.397949	-0.350545	-0.484314	0.302531	-0.412089
Data570	-1.005859	-0.60262	0.415344	-0.373027	-0.495707	0.303853	-0.42216
Data571	-1.003215	-0.604146	0.41097	-0.394796	-0.50354	0.303853	-0.435079
Data572	-0.999959	-0.601298	0.404053	-0.425822	-0.511882	0.298767	-0.464376
Data573	-0.996297	-0.602824	0.394694	-0.456848	-0.520223	0.285136	-0.493266
Data574	-0.992025	-0.600586	0.381571	-0.480754	-0.540161	0.275777	-0.517069
Data575	-0.986938	-0.594584	0.365092	-0.487773	-0.555725	0.278219	-0.536499
Data576	-0.981038	-0.589498	0.343323	-0.486043	-0.566406	0.285238	-0.55308
Data577	-0.974325	-0.582682	0.316162	-0.496114	-0.584615	0.297546	-0.572713
Data578	-0.966797	-0.573222	0.293986	-0.500081	-0.600077	0.308431	-0.599162
Data579	-0.958455	-0.552877	0.278524	-0.500793	-0.609029	0.298462	-0.629171
Data580	-0.949504	-0.537313	0.26825	-0.485331	-0.609741	0.284017	-0.652364
Data581	-0.939941	-0.535889	0.250448	-0.475464	-0.627035	0.267232	-0.671387
Data582	-0.929972	-0.534159	0.240682	-0.462341	-0.635376	0.242818	-0.682678
Data583	-0.919596	-0.529073	0.232747	-0.442505	-0.634562	0.240784	-0.698242
Data584	-0.909017	-0.527547	0.221659	-0.443522	-0.63914	0.251567	-0.72286
Data585	-0.898438	-0.522461	0.229289	-0.450846	-0.644633	0.255941	-0.740865
Data586	-0.887858	-0.513102	0.239258	-0.444743	-0.64738	0.258891	-0.742493
Data587	-0.877686	-0.504049	0.232951	-0.432332	-0.661621	0.264587	-0.748596
Data588	-0.867513	-0.502726	0.224304	-0.414124	-0.671997	0.263163	-0.755514
Data589	-0.857747	-0.498149	0.223287	-0.395304	-0.675659	0.258993	-0.768433
Data590	-0.848185	-0.493978	0.236613	-0.391134	-0.685832	0.255737	-0.782674
Data591	-0.838826	-0.498759	0.238953	-0.40212	-0.690308	0.250651	-0.79244
Data592	-0.829875	-0.490621	0.224915	-0.40863	-0.692546	0.238241	-0.79071
Data593	-0.820923	-0.487773	0.209656	-0.412903	-0.692647	0.22817	-0.791728
Data594	-0.811971	-0.483398	0.182393	-0.420227	-0.709127	0.213216	-0.797323
Data595	-0.802612	-0.470479	0.152791	-0.40446	-0.723267	0.190226	-0.804749
Data596	-0.793254	-0.464884	0.126648	-0.38147	-0.736593	0.165914	-0.823873
Data597	-0.783081	-0.472107	0.113118	-0.376485	-0.744324	0.157979	-0.837199
Data598	-0.772298	-0.482178	0.110982	-0.39032	-0.757243	0.159912	-0.850728
Data599	-0.760905	-0.47994	0.109965	-0.413615	-0.772705	0.158183	-0.87087
Data600	-0.748291	-0.464172	0.100606	-0.434163	-0.787048	0.155741	-0.887349
Data601	-0.73466	-0.440979	0.089722	-0.458476	-0.799866	0.159709	-0.881755
Data602	-0.720011	-0.427755	0.074361	-0.48645	-0.820516	0.155741	-0.875549
Data603	-0.704549	-0.414225	0.053711	-0.519511	-0.837097	0.136719	-0.879211
Data604	-0.68807	-0.400798	0.048116	-0.537618	-0.851135	0.113118	-0.896505
Data605	-0.670776	-0.380758	0.054118	-0.547791	-0.862528	0.094299	-0.914917
Data606	-0.653076	-0.363668	0.051676	-0.568034	-0.871785	0.087179	-0.928446
Data607	-0.634969	-0.361125	0.04303	-0.59845	-0.884399	0.073649	-0.94279
Data608	-0.616862	-0.370585	0.035604	-0.628052	-0.885213	0.060425	-0.946859
Data609	-0.598755	-0.369263	0.028381	-0.651042	-0.894775	0.0413	-0.950623
Data610	-0.581055	-0.35553	0.019124	-0.652568	-0.904541	0.013631	-0.963542
Data611	-0.563761	-0.339457	0.017904	-0.649414	-0.898438	-0.008545	-0.971171
Data612	-0.546875	-0.320638	0.018616	-0.641073	-0.890808	-0.032552	-0.984294
Data613	-0.530599	-0.295919	0.019633	-0.63029	-0.888875	-0.052083	-0.985819
Data614	-0.514323	-0.275879	0.022176	-0.620117	-0.897725	-0.056458	-0.981242
Data615	-0.498454	-0.243835	0.024109	-0.613302	-0.91685	-0.058187	-0.993856
Data616	-0.482788	-0.217997	0.00295	-0.591532	-0.938721	-0.070089	-0.99467
Data617	-0.466919	-0.204976	-0.0177	-0.582479	-0.951335	-0.079651	-0.981344
Data618	-0.45105	-0.205078	-0.016581	-0.571899	-0.950114	-0.079447	-0.966492
Data619	-0.434977	-0.19989	-0.013835	-0.563151	-0.954183	-0.081177	-0.962219
Data620	-0.418498	-0.197042	-0.012817	-0.572611	-0.952148	-0.103353	-0.958964
Data621	-0.402018	-0.192973	-0.015462	-0.578613	-0.94991	-0.116984	-0.953166
Data622	-0.385335	-0.184631	-0.011495	-0.595805	-0.961202	-0.119731	-0.953471
Data623	-0.368856	-0.186564	-0.009766	-0.603638	-0.977071	-0.122375	-0.956726
Data624	-0.352173	-0.184326	-0.015564	-0.603231	-0.987651	-0.137634	-0.952148
Data625	-0.335897	-0.161438	-0.015157	-0.589396	-0.986226	-0.155843	-0.950114
Data626	-0.320028	-0.147909	-0.007833	-0.569153	-0.980123	-0.171814	-0.95459
Data627	-0.304565	-0.13682	0.014648	-0.549418	-0.974731	-0.197449	-0.944214
Data628	-0.289917	-0.121155	0.043437	-0.534871	-0.966085	-0.226339	-0.909424
Data629	-0.275879	-0.122274	0.0413	-0.527547	-0.963643	-0.262044	-0.885315
Data630	-0.262858	-0.129598	0.026652	-0.530701	-0.970459	-0.282898	-0.868835
Data631	-0.250854	-0.124817	0.018921	-0.544332	-0.984294	-0.291748	-0.871073
Data632	-0.240072	-0.111389	0.009969	-0.554301	-1.001485	-0.297852	-0.891825
Data633	-0.230306	-0.09552	0.002441	-0.564168	-0.996704	-0.303752	-0.906982
Data634	-0.221965	-0.089518	0.005798	-0.587769	-0.983785	-0.309652	-0.906576
Data635	-0.21464	-0.086263	-0.000916	-0.617371	-0.95754	-0.312703	-0.892436
Data636	-0.20874	-0.082092	0.001628	-0.638021	-0.940552	-0.311788	-0.87321
Data637	-0.203857	-0.069682	-0.00824	-0.643717	-0.928752	-0.317485	-0.847778
Data638	-0.199992	-0.061239	-0.017395	-0.662435	-0.92336	-0.336609	-0.824687
Data639	-0.197144	-0.046692	-0.022481	-0.67393	-0.913086	-0.367228	-0.804545
