# Supplementary material for: Integration of MRI and somatosensory evoked potentials facilitate diagnosis of spinal cord compression
Source: Sci Rep. 2023 May 15;13:7861. doi: 10.1038/s41598-023-34832-2 (PMC10185544; doi:10.1038/s41598-023-34832-2)
Supplement: Supplementary file 3 — Supplementary Information 3. [file 41598_2023_34832_MOESM3_ESM.zip › Preoperative SSEP data/control group/3830010_2/3830010_2_Lt Tibial SEP_Cz'-Fpz_201219_132532.csv]

Index	1	2	3	4	5
Name	Cz'-Fpz	Cz'-Fpz	Cz'-Fpz	Cz'-Fpz	Cz'-Fpz
Time	2.01911E+13	2.01911E+13	2.01911E+13	2.01911E+13	2.01911E+13
Highcut	500	500	500	500	500
Lowcut	10	10	10	10	10
Period	0.000156	0.000156	0.000156	0.000156	0.000156
Averages	120	120	120	120	120
Int (mA)	22/21.5mA	22/21.5mA	22/21.6mA	22/21.5mA	22/21.5mA
Pulse Width (�gs)	200�s	200�s	200�s	200�s	200�s
Rep Rate (Hz)	2.66Hz	2.66Hz	2.66Hz	2.66Hz	2.66Hz
Data0	-0.23682	-0.253707	-0.872002	-0.481982	-0.028382
Data1	-0.220747	-0.225325	-0.853488	-1.88276	-1.506167
Data2	-0.108543	-0.103151	-0.74403	-3.823097	-3.047735
Data3	0.086468	0.096742	-0.559294	-0.798352	-0.304265
Data4	0.317998	0.326543	-0.345871	1.418275	1.814603
Data5	0.525724	0.526436	-0.161746	1.216042	1.617049
Data6	0.659393	0.648814	-0.052694	0.719005	1.108212
Data7	0.697032	0.674449	-0.035808	0.256758	0.654205
Data8	0.649831	0.617278	-0.09664	-0.088299	0.30752
Data9	0.551054	0.511381	-0.201419	-0.337123	0.066631
Data10	0.438341	0.394191	-0.313725	-0.468961	-0.064698
Data11	0.339869	0.29277	-0.408535	-0.475675	-0.122377
Data12	0.267745	0.218204	-0.476488	-0.461433	-0.127667
Data13	0.22329	0.17141	-0.5184	-0.426032	-0.104168
Data14	0.2003	0.146792	-0.541797	-0.395921	-0.072226
Data15	0.189619	0.136212	-0.555632	-0.378627	-0.045472
Data16	0.184329	0.133466	-0.566415	-0.367641	-0.056865
Data17	0.180056	0.13489	-0.576994	-0.352178	-0.078737
Data18	0.175072	0.138247	-0.588184	-0.335495	-0.105186
Data19	0.168765	0.142418	-0.598967	-0.32105	-0.125226
Data20	0.161847	0.146487	-0.607919	-0.310877	-0.128786
Data21	0.154828	0.149437	-0.613616	-0.31047	-0.124514
Data22	0.147911	0.150251	-0.615651	-0.307622	-0.121157
Data23	0.141197	0.148318	-0.614226	-0.325322	-0.128379
Data24	0.134585	0.143435	-0.610361	-0.332443	-0.141705
Data25	0.127972	0.136009	-0.604868	-0.339564	-0.154218
Data26	0.121462	0.127362	-0.598764	-0.345057	-0.162051
Data27	0.115663	0.11902	-0.593271	-0.353806	-0.170291
Data28	0.111086	0.112612	-0.588388	-0.354416	-0.175377
Data29	0.108034	0.10956	-0.584726	-0.365606	-0.175886
Data30	0.106915	0.110374	-0.581877	-0.374965	-0.183922
Data31	0.107729	0.115256	-0.580046	-0.382289	-0.202131
Data32	0.110374	0.123598	-0.579232	-0.381679	-0.224816
Data33	0.114544	0.134483	-0.579639	-0.387986	-0.231123
Data34	0.120241	0.147199	-0.581267	-0.390021	-0.249027
Data35	0.12726	0.160728	-0.584319	-0.396328	-0.262964
Data36	0.135602	0.174868	-0.588795	-0.398769	-0.256657
Data37	0.144859	0.189619	-0.593881	-0.410569	-0.250655
Data38	0.154421	0.20498	-0.598764	-0.427049	-0.240584
Data39	0.163068	0.220849	-0.602426	-0.441087	-0.235498
Data40	0.16968	0.237023	-0.604054	-0.428066	-0.224308
Data41	0.172732	0.252791	-0.603037	-0.407721	-0.202436
Data42	0.17141	0.267643	-0.599171	-0.381679	-0.190534
Data43	0.165408	0.280868	-0.593067	-0.354213	-0.195722
Data44	0.155235	0.29277	-0.585743	-0.335088	-0.218509
Data45	0.142214	0.303349	-0.578215	-0.324509	-0.235091
Data46	0.128379	0.313115	-0.571908	-0.323491	-0.232446
Data47	0.115663	0.321965	-0.567839	-0.324712	-0.226037
Data48	0.105694	0.329188	-0.566415	-0.334071	-0.24038
Data49	0.099489	0.333969	-0.567229	-0.322271	-0.248722
Data50	0.097047	0.335495	-0.569467	-0.291956	-0.265202
Data51	0.098065	0.333257	-0.571501	-0.267542	-0.291549
Data52	0.101523	0.327764	-0.572722	-0.24862	-0.295415
Data53	0.106711	0.320134	-0.572519	-0.240279	-0.288599
Data54	0.112713	0.311894	-0.571094	-0.245772	-0.292363
Data55	0.119224	0.304367	-0.569263	-0.253503	-0.301111
Data56	0.125836	0.298466	-0.567839	-0.268355	-0.303146
Data57	0.132245	0.294092	-0.567025	-0.269373	-0.302942
Data58	0.138654	0.290939	-0.567025	-0.25981	-0.294397
Data59	0.144757	0.288294	-0.566618	-0.27039	-0.299687
Data60	0.150657	0.285547	-0.564991	-0.273849	-0.322067
Data61	0.156252	0.282597	-0.560515	-0.278325	-0.353602
Data62	0.161339	0.279444	-0.552987	-0.286056	-0.375575
Data63	0.165713	0.276392	-0.543018	-0.283004	-0.391852
Data64	0.169273	0.27334	-0.532438	-0.272017	-0.406195
Data65	0.171511	0.270085	-0.523283	-0.257776	-0.415859
Data66	0.172223	0.26571	-0.517383	-0.256962	-0.422268
Data67	0.171003	0.259403	-0.515551	-0.265914	-0.42532
Data68	0.167442	0.250451	-0.517586	-0.275883	-0.415961
Data69	0.161746	0.239058	-0.522265	-0.281987	-0.406602
Data70	0.154116	0.22563	-0.527352	-0.280766	-0.406907
Data71	0.145673	0.211795	-0.531217	-0.280969	-0.413113
Data72	0.137535	0.199181	-0.531828	-0.300094	-0.423082
Data73	0.131329	0.189212	-0.528776	-0.30518	-0.428677
Data74	0.127871	0.182803	-0.522062	-0.293787	-0.437425
Data75	0.127464	0.17965	-0.5125	-0.271407	-0.457364
Data76	0.129091	0.178836	-0.500903	-0.246382	-0.471911
Data77	0.131329	0.178836	-0.488085	-0.217899	-0.478828
Data78	0.132753	0.178734	-0.47425	-0.181074	-0.470385
Data79	0.132245	0.178022	-0.459602	-0.147707	-0.447598
Data80	0.130007	0.176903	-0.443325	-0.112713	-0.439053
Data81	0.126752	0.176293	-0.425625	-0.080771	-0.441698
Data82	0.123496	0.177005	-0.406093	-0.054526	-0.443325
Data83	0.120953	0.179243	-0.384934	-0.038249	-0.43651
Data84	0.118817	0.182905	-0.362961	-0.033773	-0.44007
Data85	0.116172	0.187279	-0.340378	-0.043336	-0.434272
Data86	0.111594	0.191755	-0.318405	-0.062867	-0.415757
Data87	0.104473	0.195621	-0.297856	-0.074464	-0.392564
Data88	0.094911	0.198367	-0.279545	-0.078126	-0.369472
Data89	0.084026	0.199283	-0.264286	-0.09013	-0.34933
Data90	0.073752	0.198164	-0.252486	-0.087282	-0.356756
Data91	0.065919	0.194705	-0.243534	-0.086875	-0.37822
Data92	0.06185	0.188907	-0.236617	-0.081585	-0.399278
Data93	0.062257	0.181379	-0.23031	-0.080568	-0.426439
Data94	0.066936	0.173037	-0.223392	-0.086061	-0.440274
Data95	0.074973	0.165001	-0.215254	-0.095216	-0.433967
Data96	0.085451	0.158389	-0.206302	-0.095216	-0.417589
Data97	0.097149	0.153709	-0.197757	-0.092368	-0.39999
Data98	0.109255	0.151268	-0.19084	-0.069174	-0.381272
Data99	0.121055	0.150861	-0.186567	-0.052084	-0.361232
Data100	0.132245	0.151878	-0.185346	-0.043336	-0.343633
Data101	0.142316	0.153607	-0.185957	-0.02767	-0.334478
Data102	0.151268	0.155235	-0.187381	-0.016683	-0.338343
Data103	0.159101	0.156151	-0.187788	-0.02767	-0.347092
Data104	0.166018	0.156456	-0.186364	-0.043946	-0.354416
Data105	0.172529	0.156252	-0.183108	-0.052084	-0.337936
Data106	0.179344	0.156049	-0.178429	-0.057781	-0.310572
Data107	0.186974	0.156151	-0.173953	-0.046794	-0.278019
Data108	0.195722	0.156863	-0.170494	-0.037029	-0.267542
Data109	0.205183	0.157778	-0.16907	-0.025432	-0.261031
Data110	0.214949	0.158389	-0.16907	-0.02177	-0.252995
Data111	0.223799	0.158083	-0.170291	-0.015462	-0.233463
Data112	0.23092	0.156863	-0.171308	-0.00529	-0.229292
Data113	0.235904	0.154523	-0.171104	-0.008952	-0.242008
Data114	0.238753	0.151573	-0.168867	-0.020345	-0.253096
Data115	0.240584	0.148419	-0.164594	-0.031739	-0.245467
Data116	0.242313	0.145164	-0.15788	-0.037842	-0.243534
Data117	0.245467	0.141604	-0.149742	-0.053101	-0.234379
Data118	0.250553	0.137433	-0.14079	-0.06836	-0.208642
Data119	0.257877	0.132041	-0.131838	-0.066122	-0.171715
Data120	0.266626	0.125022	-0.123903	-0.048219	-0.148419
Data121	0.275781	0.116579	-0.117393	-0.032756	-0.129803
Data122	0.284021	0.107424	-0.112713	-0.008749	-0.113832
Data123	0.290532	0.098268	-0.109458	0.009969	-0.097658
Data124	0.295008	0.090232	-0.107424	0.029094	-0.077109
Data125	0.297856	0.083823	-0.105796	0.032756	-0.070904
Data126	0.299992	0.079042	-0.104168	0.019532	-0.067241
Data127	0.302739	0.075888	-0.101727	0.002848	-0.059307
Data128	0.30691	0.073752	-0.098268	-0.006714	-0.05595
Data129	0.313522	0.072328	-0.093589	-0.010376	-0.064597
Data130	0.322677	0.071412	-0.087689	-0.007731	-0.046489
Data131	0.334274	0.071412	-0.080771	-0.004069	-0.016378
Data132	0.348007	0.072429	-0.073447	0.007935	0.009155
Data133	0.36347	0.074667	-0.066122	0.017294	0.024211
Data134	0.380153	0.077719	-0.059815	0.018107	0.035503
Data135	0.397548	0.081076	-0.054729	0.026246	0.053915
Data136	0.414435	0.084128	-0.05127	0.03357	0.076804
Data137	0.429694	0.086264	-0.049439	0.037639	0.092673
Data138	0.4418	0.087587	-0.048829	0.030111	0.095827
Data139	0.449633	0.088502	-0.048219	0.046794	0.096335
Data140	0.452684	0.089723	-0.046998	0.05717	0.10071
Data141	0.451057	0.091859	-0.044149	0.055339	0.11902
Data142	0.445767	0.095013	-0.039877	0.060426	0.124717
Data143	0.438544	0.098878	-0.034587	0.071209	0.113629
Data144	0.430915	0.102439	-0.028687	0.072836	0.118207
Data145	0.424201	0.10488	-0.023397	0.063681	0.125327
Data146	0.419114	0.105084	-0.019532	0.076499	0.128379
Data147	0.415554	0.102337	-0.017294	0.094199	0.142519
Data148	0.413113	0.096335	-0.016683	0.106203	0.178124
Data149	0.410875	0.087485	-0.017294	0.107627	0.211592
Data150	0.408433	0.076499	-0.018718	0.120851	0.248824
Data151	0.405788	0.06419	-0.020142	0.136721	0.274459
Data152	0.403652	0.051779	-0.020956	0.147097	0.292159
Data153	0.403042	0.040182	-0.020956	0.147097	0.295211
Data154	0.405483	0.030111	-0.020142	0.146283	0.310572
Data155	0.411688	0.021871	-0.018718	0.135297	0.323695
Data156	0.422268	0.015869	-0.017497	0.121869	0.335902
Data157	0.436611	0.012411	-0.01709	0.119224	0.342209
Data158	0.453498	0.012004	-0.017904	0.109865	0.359197
Data159	0.471402	0.015056	-0.020142	0.108848	0.375372
Data160	0.489204	0.021668	-0.023804	0.104982	0.390834
Data161	0.506294	0.031942	-0.028484	0.098065	0.410671
Data162	0.522571	0.045472	-0.033977	0.097047	0.434984
Data163	0.53844	0.061443	-0.040487	0.100506	0.448819
Data164	0.554309	0.079143	-0.047201	0.101523	0.455838
Data165	0.570179	0.097353	-0.054526	0.109662	0.460212
Data166	0.585946	0.115256	-0.06185	0.133872	0.464485
Data167	0.6009	0.132245	-0.068767	0.145266	0.482592
Data168	0.61443	0.147809	-0.075481	0.162763	0.501818
Data169	0.626027	0.161542	-0.081788	0.187584	0.520027
Data170	0.635487	0.173241	-0.087282	0.211388	0.521248
Data171	0.642812	0.1826	-0.092368	0.23092	0.509855
Data172	0.648407	0.189822	-0.09664	0.233565	0.515653
Data173	0.652883	0.195214	-0.100099	0.223799	0.527962
Data174	0.656443	0.199283	-0.102541	0.218102	0.538338
Data175	0.659902	0.202843	-0.103558	0.20854	0.560718
Data176	0.663666	0.206404	-0.102948	0.206099	0.579029
Data177	0.668142	0.210168	-0.100303	0.20325	0.591033
Data178	0.673737	0.213931	-0.095216	0.186364	0.606495
Data179	0.680552	0.21678	-0.087892	0.183108	0.644134
Data180	0.688385	0.217797	-0.078533	0.189822	0.682689
Data181	0.697236	0.216068	-0.06775	0.201012	0.721955
Data182	0.7069	0.21149	-0.05656	0.220951	0.746064
Data183	0.717479	0.204674	-0.045777	0.241906	0.761832
Data184	0.728873	0.197147	-0.035808	0.264693	0.777193
Data185	0.741182	0.190433	-0.026449	0.288497	0.781364
Data186	0.753897	0.186262	-0.01648	0.314539	0.783296
Data187	0.766613	0.185143	-0.00529	0.346075	0.784415
Data188	0.77821	0.187177	0.008138	0.367641	0.795402
Data189	0.787772	0.191552	0.024008	0.368861	0.815747
Data190	0.794995	0.196943	0.041505	0.356044	0.824598
Data191	0.800081	0.202436	0.058798	0.350551	0.851148
Data192	0.804049	0.207421	0.074667	0.351975	0.881259
Data193	0.808728	0.211897	0.087689	0.358485	0.907607
Data194	0.815747	0.216169	0.097251	0.374558	0.93904
Data195	0.826327	0.220645	0.103354	0.389817	0.954299
Data196	0.841077	0.225732	0.10722	0.391038	0.964777
Data197	0.859388	0.232242	0.109662	0.402024	0.979527
Data198	0.880547	0.240787	0.11251	0.406704	0.996007
Data199	0.904046	0.252282	0.117189	0.409349	1.018285
Data200	0.929783	0.267847	0.125124	0.406704	1.028865
Data201	0.95847	0.288599	0.137738	0.408738	1.034155
Data202	0.991836	0.315048	0.156049	0.421759	1.044836
Data203	1.03151	0.347092	0.181277	0.443936	1.06213
Data204	1.079321	0.384426	0.214033	0.48544	1.075659
Data205	1.136288	0.426337	0.255131	0.533048	1.106279
Data206	1.20292	0.472724	0.304774	0.588591	1.149818
Data207	1.278808	0.523893	0.363775	0.648	1.212584
Data208	1.363139	0.580758	0.432339	0.715546	1.283792
Data209	1.454795	0.644439	0.510872	0.795707	1.365988
Data210	1.552758	0.715953	0.599374	0.885837	1.45683
Data211	1.655909	0.796114	0.696218	0.987564	1.545841
Data212	1.763333	0.885023	0.799166	1.107195	1.638412
Data213	1.87391	0.981969	0.905165	1.226622	1.737189
Data214	1.986114	1.085832	1.011165	1.348287	1.863432
Data215	2.098319	1.194476	1.114519	1.470156	2.000153
Data216	2.209099	1.305664	1.214008	1.595687	2.118156
Data217	2.317032	1.416648	1.309631	1.714911	2.230157
Data218	2.421607	1.52519	1.401999	1.829455	2.335342
Data219	2.522621	1.629257	1.491315	1.949086	2.435543
Data220	2.619974	1.727728	1.577986	2.06953	2.537779
Data221	2.713359	1.819587	1.661402	2.174105	2.634623
Data222	2.802269	1.904224	1.740342	2.276036	2.718649
Data223	2.885684	1.980723	1.813179	2.362097	2.783144
Data224	2.962488	2.048473	1.878487	2.422115	2.858015
Data225	3.031256	2.106355	1.935047	2.460161	2.946517
Data226	3.091173	2.153658	1.981638	2.501055	3.037461
Data227	3.141121	2.190077	2.018057	2.536863	3.10043
Data228	3.180387	2.215407	2.044302	2.557412	3.138476
Data229	3.208158	2.230157	2.060375	2.566161	3.153124
Data230	3.223824	2.234938	2.066478	2.579589	3.152005
Data231	3.226774	2.23036	2.06302	2.579385	3.129625
Data232	3.217212	2.217238	2.049999	2.577147	3.108161
Data233	3.195748	2.196384	2.027822	2.563516	3.080898
Data234	3.1635	2.168104	1.997304	2.523232	3.046515
Data235	3.122199	2.132703	1.959258	2.472165	3.0162
Data236	3.073676	2.090079	1.914499	2.416419	2.997991
Data237	3.01976	2.039724	1.863228	2.3564	2.974899
Data238	2.961878	1.981435	1.805651	2.298416	2.935225
Data239	2.90074	1.914804	1.74136	2.240431	2.880598
Data240	2.836042	1.840035	1.669947	2.166374	2.808169
Data241	2.767376	1.757432	1.591211	2.076448	2.723023
Data242	2.693624	1.667608	1.50515	1.972483	2.648864
Data243	2.613769	1.571374	1.411968	1.848783	2.574706
Data244	2.527403	1.469444	1.312072	1.710842	2.497088
Data245	2.434526	1.362936	1.20587	1.574935	2.41062
Data246	2.335444	1.252867	1.093767	1.447776	2.316218
Data247	2.231174	1.140561	0.976374	1.32489	2.2268
Data248	2.122632	1.027237	0.854505	1.202818	2.128023
Data249	2.011037	0.914321	0.729178	1.075659	2.023143
Data250	1.897205	0.802726	0.602426	0.945856	1.925282
Data251	1.781542	0.693065	0.476081	0.827649	1.8262
Data252	1.664658	0.585743	0.351771	0.705781	1.728949
Data253	1.546349	0.480456	0.23092	0.57496	1.633631
Data254	1.427024	0.376694	0.113934	0.449429	1.537601
Data255	1.306986	0.273442	0.001017	0.324712	1.427939
Data256	1.186847	0.169782	-0.108848	0.194298	1.305867
Data257	1.067419	0.065105	-0.216882	0.069988	1.188169
Data258	0.949416	-0.040792	-0.323898	-0.055136	1.067013
Data259	0.83355	-0.1473	-0.430304	-0.171104	0.952163
Data260	0.719921	-0.253096	-0.536304	-0.290328	0.830803
Data261	0.608632	-0.356858	-0.641489	-0.397955	0.707815
Data262	0.499682	-0.456855	-0.745861	-0.499682	0.587472
Data263	0.393683	-0.552275	-0.848605	-0.598967	0.4595
Data264	0.291447	-0.642608	-0.948908	-0.697032	0.336614
Data265	0.194502	-0.727652	-1.046159	-0.798759	0.221154
Data266	0.104473	-0.807813	-1.139137	-0.913507	0.111391
Data267	0.02238	-0.883396	-1.226622	-1.034155	-0.00061
Data268	-0.05127	-0.954604	-1.308003	-1.148496	-0.101829
Data269	-0.117189	-1.021744	-1.382467	-1.245136	-0.179853
Data270	-0.176496	-1.084713	-1.450421	-1.328959	-0.255436
Data271	-0.230615	-1.143308	-1.511254	-1.40383	-0.337936
Data272	-0.280868	-1.19763	-1.565576	-1.464866	-0.412604
Data273	-0.327967	-1.247578	-1.613387	-1.518171	-0.472012
Data274	-0.37232	-1.293151	-1.655299	-1.569034	-0.528674
Data275	-0.413621	-1.334147	-1.692327	-1.612167	-0.605783
Data276	-0.451565	-1.370565	-1.725694	-1.643295	-0.689403
Data277	-0.486051	-1.401999	-1.756415	-1.676051	-0.763053
Data278	-0.516976	-1.428651	-1.785102	-1.701279	-0.821444
Data279	-0.544747	-1.450828	-1.811958	-1.712876	-0.867119
Data280	-0.569772	-1.46924	-1.836372	-1.727525	-0.913507
Data281	-0.592559	-1.484906	-1.856921	-1.756822	-0.960708
Data282	-0.613616	-1.498639	-1.872994	-1.797309	-1.007299
Data283	-0.632944	-1.510745	-1.883574	-1.825182	-1.039953
Data284	-0.65034	-1.521019	-1.88866	-1.851428	-1.089087
Data285	-0.665599	-1.529056	-1.889067	-1.864856	-1.134457
Data286	-0.678111	-1.534346	-1.886219	-1.858142	-1.147987
Data287	-0.687165	-1.536482	-1.881539	-1.840035	-1.160093
Data288	-0.691844	-1.535465	-1.875436	-1.827014	-1.175352
Data289	-0.691539	-1.531395	-1.868518	-1.818265	-1.180743
Data290	-0.685435	-1.524783	-1.859566	-1.803209	-1.190509
Data291	-0.673737	-1.516035	-1.848376	-1.800565	-1.221942
Data292	-0.656545	-1.505862	-1.833728	-1.796699	-1.269449
Data293	-0.634877	-1.49457	-1.815824	-1.787544	-1.290913
Data294	-0.609954	-1.482465	-1.794461	-1.777371	-1.31014
Data295	-0.582996	-1.469851	-1.770657	-1.772895	-1.321228
Data296	-0.555835	-1.456626	-1.744615	-1.754177	-1.331909
Data297	-0.529997	-1.442893	-1.717149	-1.739528	-1.322042
Data298	-0.506905	-1.428448	-1.687851	-1.740546	-1.30312
Data299	-0.487577	-1.413189	-1.657333	-1.728135	-1.275858
Data300	-0.472012	-1.396811	-1.625188	-1.708807	-1.250629
Data301	-0.459398	-1.378907	-1.591821	-1.68602	-1.237201
Data302	-0.448005	-1.358968	-1.557438	-1.655095	-1.22652
Data303	-0.436001	-1.336792	-1.521833	-1.611963	-1.225198
Data304	-0.421759	-1.312174	-1.485008	-1.571679	-1.22123
Data305	-0.404568	-1.285115	-1.446759	-1.529971	-1.211566
Data306	-0.384324	-1.256021	-1.407696	-1.49396	-1.19885
Data307	-0.361639	-1.225503	-1.368226	-1.454083	-1.200173
Data308	-0.337733	-1.193968	-1.329366	-1.414817	-1.205463
Data309	-0.313725	-1.161517	-1.292337	-1.370057	-1.205564
Data310	-0.290328	-1.128252	-1.257954	-1.348898	-1.199359
Data311	-0.268355	-1.093868	-1.226825	-1.352153	-1.168434
Data312	-0.24801	-1.058264	-1.198749	-1.342794	-1.147377
Data313	-0.229089	-1.021846	-1.17291	-1.324483	-1.14697
Data314	-0.21149	-0.985529	-1.148496	-1.295593	-1.150734
Data315	-0.194909	-0.950637	-1.124081	-1.262226	-1.148496
Data316	-0.179243	-0.918797	-1.098243	-1.255919	-1.134559
Data317	-0.164391	-0.890618	-1.069556	-1.244322	-1.130795
Data318	-0.150556	-0.866204	-1.037613	-1.206277	-1.120012
Data319	-0.137738	-0.844231	-1.002213	-1.168231	-1.104346
Data320	-0.125938	-0.822766	-0.96376	-1.13283	-1.076677
Data321	-0.114646	-0.799674	-0.923273	-1.079728	-1.054602
Data322	-0.102948	-0.773226	-0.881768	-1.018285	-1.021948
Data323	-0.090028	-0.742809	-0.840263	-0.95196	-0.980952
Data324	-0.075481	-0.709036	-0.799166	-0.893975	-0.951756
Data325	-0.059307	-0.673126	-0.759289	-0.839857	-0.932428
Data326	-0.041505	-0.63681	-0.720429	-0.802421	-0.916355
Data327	-0.022583	-0.601205	-0.68218	-0.772107	-0.916864
Data328	-0.002543	-0.567127	-0.643727	-0.751151	-0.923273
Data329	0.018616	-0.534269	-0.604461	-0.722871	-0.916355
Data330	0.041708	-0.502429	-0.564177	-0.690929	-0.898451
Data331	0.066631	-0.470893	-0.522876	-0.668345	-0.869764
Data332	0.093182	-0.439663	-0.481168	-0.634368	-0.842908
Data333	0.12075	-0.40884	-0.439867	-0.605275	-0.823987
Data334	0.148114	-0.378831	-0.399379	-0.55848	-0.807914
Data335	0.174055	-0.349839	-0.359706	-0.511482	-0.799471
Data336	0.197553	-0.321762	-0.320846	-0.479744	-0.79764
Data337	0.218306	-0.293787	-0.281987	-0.456753	-0.794283
Data338	0.236311	-0.265304	-0.243331	-0.443122	-0.786348
Data339	0.251876	-0.235498	-0.205285	-0.415045	-0.766206
Data340	0.26571	-0.204064	-0.168867	-0.382086	-0.742097
Data341	0.278426	-0.171308	-0.135093	-0.350958	-0.717479
Data342	0.290634	-0.137738	-0.105389	-0.308029	-0.685842
Data343	0.302739	-0.104372	-0.079754	-0.272831	-0.667938
Data344	0.314946	-0.072226	-0.057781	-0.238448	-0.65451
Data345	0.32756	-0.042115	-0.039267	-0.216068	-0.634877
Data346	0.340276	-0.01475	-0.02299	-0.205895	-0.610056
Data347	0.352992	0.009562	-0.008138	-0.190229	-0.577401
Data348	0.365199	0.031027	0.006104	-0.159304	-0.545154
Data349	0.376287	0.049744	0.020752	-0.146487	-0.521655
Data350	0.385646	0.066326	0.036622	-0.116579	-0.502225
Data351	0.392462	0.08128	0.054322	-0.075888	-0.485949
Data352	0.396124	0.095013	0.074057	-0.047405	-0.475166
Data353	0.396022	0.108034	0.095623	-0.025635	-0.464383
Data354	0.39175	0.120648	0.118207	-0.001628	-0.434068
Data355	0.383205	0.133059	0.140993	0.031942	-0.409756
Data356	0.370998	0.145469	0.163373	0.072226	-0.379238
Data357	0.355739	0.157982	0.184736	0.092571	-0.361741
Data358	0.338954	0.170494	0.204674	0.094402	-0.342819
Data359	0.321864	0.183108	0.223392	0.095623	-0.310979
Data360	0.306096	0.195926	0.241093	0.086671	-0.282394
Data361	0.292668	0.209049	0.258183	0.080771	-0.268457
Data362	0.282292	0.222578	0.275273	0.087078	-0.266829
Data363	0.274662	0.236311	0.292566	0.115765	-0.273747
Data364	0.269373	0.249943	0.310267	0.149742	-0.26215
Data365	0.264897	0.263066	0.327764	0.183108	-0.242924
Data366	0.259912	0.275273	0.34465	0.210371	-0.224816
Data367	0.252995	0.286158	0.360113	0.245365	-0.198876
Data368	0.243127	0.295415	0.374151	0.282597	-0.187889
Data369	0.230004	0.303044	0.386562	0.313319	-0.181277
Data370	0.214033	0.308843	0.398566	0.335495	-0.168154
Data371	0.195926	0.312912	0.410773	0.342209	-0.168256
Data372	0.176903	0.315251	0.424201	0.334071	-0.151369
Data373	0.157778	0.31576	0.439053	0.332443	-0.117596
Data374	0.139671	0.314743	0.455126	0.336716	-0.088299
Data375	0.122784	0.312606	0.471402	0.350347	-0.069683
Data376	0.107118	0.30986	0.486661	0.374558	-0.055136
Data377	0.09247	0.307113	0.499886	0.394903	-0.044658
Data378	0.078228	0.304977	0.510058	0.428473	-0.021363
Data379	0.063783	0.303553	0.516162	0.462043	-0.003459
Data380	0.048727	0.302841	0.5184	0.486051	0.009054
Data381	0.033061	0.302637	0.516365	0.498054	0.015259
Data382	0.016683	0.302536	0.511076	0.515551	0.016378
Data383	0.000203	0.302434	0.503141	0.5302	0.010986
Data384	-0.015869	0.302129	0.493578	0.546883	0.014038
Data385	-0.031332	0.302027	0.483609	0.554615	0.033672
Data386	-0.045675	0.302332	0.474047	0.551563	0.047913
Data387	-0.0589	0.303349	0.465298	0.552377	0.051067
Data388	-0.071412	0.305384	0.457771	0.542407	0.059307
Data389	-0.083416	0.308334	0.451057	0.527352	0.066021
Data390	-0.095623	0.312301	0.44475	0.532031	0.066936
Data391	-0.108237	0.316981	0.438443	0.552173	0.063986
Data392	-0.121564	0.322067	0.432136	0.563363	0.06419
Data393	-0.135907	0.327255	0.426032	0.585133	0.059307
Data394	-0.151166	0.331935	0.420539	0.590829	0.06246
Data395	-0.167442	0.33519	0.41647	0.586557	0.064393
Data396	-0.184532	0.336004	0.414232	0.589202	0.045167
Data397	-0.201928	0.333155	0.413621	0.59266	0.020752
Data398	-0.218814	0.326136	0.414435	0.595102	0.004069
Data399	-0.234582	0.314743	0.415452	0.603037	0.001424
Data400	-0.24801	0.300094	0.416063	0.618092	-0.006612
Data401	-0.258691	0.283614	0.415859	0.639251	-0.02472
Data402	-0.266524	0.267135	0.414638	0.654307	-0.021973
Data403	-0.272424	0.252384	0.412197	0.654917	-0.020651
Data404	-0.278019	0.240279	0.409145	0.648814	-0.004985
Data405	-0.285344	0.231123	0.40589	0.663462	0.029094
Data406	-0.296534	0.224409	0.402838	0.686656	0.047405
Data407	-0.313013	0.21912	0.400193	0.708222	0.058086
Data408	-0.335088	0.214338	0.397955	0.717581	0.049541
Data409	-0.361741	0.208947	0.396735	0.726329	0.033875
Data410	-0.391038	0.202335	0.395717	0.73935	0.00295
Data411	-0.420539	0.194603	0.394903	0.750744	-0.019837
Data412	-0.4477	0.186058	0.393886	0.743623	-0.038148
Data413	-0.470995	0.177615	0.392462	0.727754	-0.071717
Data414	-0.489713	0.170087	0.390834	0.709036	-0.105389
Data415	-0.504056	0.164085	0.389003	0.713512	-0.11485
Data416	-0.514738	0.159711	0.387783	0.717174	-0.112612
Data417	-0.522571	0.156761	0.387172	0.719005	-0.105084
Data418	-0.528573	0.154218	0.387172	0.719615	-0.099591
Data419	-0.533252	0.151268	0.386969	0.722464	-0.082399
Data420	-0.537321	0.14669	0.385748	0.725109	-0.064698
Data421	-0.541085	0.139874	0.381882	0.717581	-0.067343
Data422	-0.545154	0.130312	0.375168	0.707408	-0.072938
Data423	-0.549935	0.11841	0.364996	0.705781	-0.071921
Data424	-0.555937	0.104677	0.352585	0.707001	-0.079143
Data425	-0.563465	0.09013	0.338954	0.709646	-0.102541
Data426	-0.572824	0.075888	0.325933	0.71575	-0.122479
Data427	-0.584421	0.062969	0.314743	0.720429	-0.124717
Data428	-0.598459	0.052186	0.306198	0.719819	-0.10488
Data429	-0.614735	0.044048	0.300501	0.716767	-0.092978
Data430	-0.633249	0.038351	0.297042	0.711274	-0.083009
Data431	-0.65329	0.034994	0.294601	0.70395	-0.07894
Data432	-0.673838	0.033265	0.291956	0.693573	-0.080568
Data433	-0.69398	0.032451	0.288294	0.672618	-0.084026
Data434	-0.712393	0.031332	0.283614	0.660207	-0.092164
Data435	-0.728262	0.028992	0.278121	0.648203	-0.102948
Data436	-0.740978	0.024211	0.272424	0.641896	-0.115562
Data437	-0.750235	0.015971	0.267135	0.653493	-0.120851
Data438	-0.756441	0.003662	0.262252	0.672821	-0.127667
Data439	-0.760204	-0.012309	0.257979	0.684418	-0.122581
Data440	-0.762544	-0.031027	0.25391	0.676483	-0.11312
Data441	-0.764579	-0.050558	0.250248	0.664683	-0.109356
Data442	-0.767122	-0.069073	0.247196	0.66448	-0.113324
Data443	-0.770988	-0.084738	0.245365	0.662038	-0.122988
Data444	-0.776582	-0.096437	0.245162	0.662242	-0.13194
Data445	-0.78411	-0.104168	0.246993	0.674245	-0.151878
Data446	-0.793062	-0.108136	0.250451	0.672414	-0.165713
Data447	-0.803133	-0.109153	0.255131	0.666311	-0.158185
Data448	-0.813713	-0.10783	0.261031	0.643727	-0.159304
Data449	-0.824394	-0.104779	0.267338	0.622975	-0.166934
Data450	-0.834974	-0.100099	0.274052	0.621551	-0.159508
Data451	-0.845452	-0.094097	0.280563	0.622975	-0.142519
Data452	-0.856235	-0.086875	0.286666	0.617685	-0.112917
Data453	-0.867526	-0.078737	0.291549	0.615651	-0.091351
Data454	-0.879428	-0.070802	0.293787	0.600188	-0.074871
Data455	-0.891839	-0.064291	0.292566	0.590016	-0.07833
Data456	-0.90425	-0.060629	0.286463	0.590626	-0.086468
Data457	-0.916355	-0.06124	0.275883	0.577198	-0.092368
Data458	-0.927545	-0.066733	0.261438	0.558073	-0.112815
Data459	-0.937616	-0.077414	0.245162	0.539966	-0.128786
Data460	-0.946466	-0.092673	0.228682	0.535083	-0.132652
Data461	-0.954096	-0.111187	0.214033	0.542814	-0.126548
Data462	-0.960403	-0.131431	0.202843	0.548104	-0.108644
Data463	-0.965286	-0.15198	0.195722	0.543018	-0.083823
Data464	-0.968846	-0.171308	0.192671	0.532642	-0.058798
Data465	-0.971084	-0.188703	0.192874	0.512703	-0.03062
Data466	-0.97261	-0.203759	0.195926	0.493172	-0.010986
Data467	-0.974339	-0.216882	0.200605	0.492968	0.004476
Data468	-0.977595	-0.228478	0.206099	0.490323	0.006409
Data469	-0.983597	-0.238956	0.211388	0.487475	0.001526
Data470	-0.993057	-0.24862	0.215864	0.492358	-0.009664
Data471	-1.00618	-0.257064	0.21912	0.489713	-0.012004
Data472	-1.022049	-0.263778	0.220951	0.488492	-0.002035
Data473	-1.039343	-0.267948	0.221154	0.488492	0.015666
Data474	-1.056331	-0.269271	0.219933	0.485644	0.019837
Data475	-1.071895	-0.267847	0.217492	0.465909	0.020142
Data476	-1.085018	-0.264591	0.214644	0.449429	0.012411
Data477	-1.095699	-0.260624	0.211592	0.431729	0.000814
Data478	-1.104245	-0.257369	0.209354	0.4006	0.005697
Data479	-1.111264	-0.255741	0.20854	0.354009	0.032858
Data480	-1.117469	-0.256148	0.209761	0.322881	0.06185
Data481	-1.123267	-0.258183	0.213423	0.312505	0.072023
Data482	-1.129269	-0.260828	0.21912	0.297042	0.071514
Data483	-1.135576	-0.263066	0.226851	0.265914	0.07538
Data484	-1.142189	-0.263879	0.235599	0.231123	0.069174
Data485	-1.148597	-0.26276	0.244551	0.195926	0.056967
Data486	-1.154192	-0.260115	0.252893	0.172732	0.05361
Data487	-1.15816	-0.256453	0.260014	0.162559	0.054119
Data488	-1.160296	-0.252384	0.265507	0.161542	0.0471
Data489	-1.160703	-0.248519	0.269576	0.166222	0.038758
Data490	-1.160398	-0.244653	0.272424	0.161746	0.026652
Data491	-1.160499	-0.240482	0.275069	0.17558	0.029094
Data492	-1.162432	-0.235599	0.277918	0.183312	0.036215
Data493	-1.166908	-0.229597	0.28158	0.193281	0.044251
Data494	-1.173927	-0.222578	0.285852	0.197147	0.067241
Data495	-1.182981	-0.214949	0.290939	0.200809	0.078838
Data496	-1.193052	-0.207523	0.296025	0.193281	0.075278
Data497	-1.20292	-0.20091	0.300501	0.172122	0.072124
Data498	-1.211973	-0.195417	0.303349	0.138145	0.072938
Data499	-1.219501	-0.191246	0.303349	0.104779	0.073243
Data500	-1.225096	-0.1885	0.300501	0.072226	0.076905
Data501	-1.228555	-0.187584	0.294397	0.040691	0.078838
Data502	-1.229572	-0.189008	0.285852	0.016887	0.074973
Data503	-1.22825	-0.19379	0.276697	0.006511	0.079245
Data504	-1.225198	-0.202131	0.268152	0.013835	0.078126
Data505	-1.220823	-0.214135	0.261641	0.019328	0.072735
Data506	-1.216347	-0.228682	0.258183	0.030721	0.060527
Data507	-1.212685	-0.243941	0.258183	0.032146	0.041505
Data508	-1.210651	-0.257776	0.260828	0.022787	0.015462
Data509	-1.210651	-0.268355	0.266117	0.017497	0.002747
Data510	-1.212787	-0.274154	0.273035	0.024008	-0.004273
Data511	-1.216246	-0.274968	0.281376	0.027059	-0.005392
Data512	-1.219908	-0.271102	0.290532	0.018921	-0.000407
Data513	-1.222451	-0.263879	0.300094	0.005493	-0.007121
Data514	-1.222655	-0.254622	0.30986	0.004679	-0.021464
Data515	-1.220417	-0.244653	0.318608	0.009155	-0.023397
Data516	-1.216042	-0.235294	0.324915	0.007935	-0.031332
Data517	-1.210956	-0.227156	0.327764	-0.004273	-0.031128
Data518	-1.206582	-0.220645	0.326543	-0.012207	-0.031128
Data519	-1.20414	-0.216169	0.321253	-0.017497	-0.041098
Data520	-1.204039	-0.213321	0.313319	-0.013224	-0.057069
Data521	-1.205564	-0.211999	0.304163	-0.004679	-0.0766
Data522	-1.206683	-0.211897	0.296025	0.01058	-0.098268
Data523	-1.205666	-0.212812	0.290125	0.014242	-0.117189
Data524	-1.200682	-0.21444	0.287277	-0.009969	-0.118715
Data525	-1.191221	-0.216882	0.28809	-0.051474	-0.114036
Data526	-1.177691	-0.220035	0.291549	-0.073447	-0.103965
Data527	-1.161313	-0.223901	0.297246	-0.10071	-0.089418
Data528	-1.143816	-0.227868	0.30396	-0.125938	-0.085247
Data529	-1.126828	-0.231428	0.310674	-0.14079	-0.089214
Data530	-1.111467	-0.233972	0.316777	-0.148928	-0.100608
Data531	-1.098853	-0.234887	0.321864	-0.145062	-0.117494
Data532	-1.089189	-0.233972	0.325933	-0.135704	-0.13021
Data533	-1.08278	-0.231428	0.329798	-0.119631	-0.135093
Data534	-1.079321	-0.227461	0.334071	-0.10783	-0.130516
Data535	-1.077897	-0.222782	0.339157	-0.116579	-0.130821
Data536	-1.07749	-0.218001	0.345261	-0.1296	-0.138043
Data537	-1.076778	-0.213525	0.351975	-0.143028	-0.145368
Data538	-1.07454	-0.210066	0.358689	-0.167442	-0.154116
Data539	-1.069963	-0.20793	0.365403	-0.197553	-0.175174
Data540	-1.063045	-0.207726	0.371506	-0.21973	-0.189212
Data541	-1.053992	-0.209456	0.376796	-0.228275	-0.203047
Data542	-1.043819	-0.213423	0.381272	-0.240075	-0.217797
Data543	-1.033341	-0.219526	0.385138	-0.249434	-0.232344
Data544	-1.02327	-0.227156	0.387986	-0.254317	-0.228682
Data545	-1.014013	-0.235803	0.38941	-0.250858	-0.210778
Data546	-1.00557	-0.244551	0.389207	-0.232141	-0.204674
Data547	-0.997126	-0.252486	0.386969	-0.212812	-0.215356
Data548	-0.988174	-0.259098	0.383307	-0.203047	-0.229394
Data549	-0.9779	-0.264185	0.379034	-0.200605	-0.243839
Data550	-0.965896	-0.267847	0.374965	-0.20325	-0.260929
Data551	-0.95196	-0.270492	0.37232	-0.225834	-0.275985
Data552	-0.936395	-0.272221	0.371913	-0.249231	-0.287277
Data553	-0.920017	-0.272831	0.374355	-0.271407	-0.298873
Data554	-0.903436	-0.271509	0.379848	-0.290125	-0.299992
Data555	-0.887465	-0.267338	0.388596	-0.287073	-0.290939
Data556	-0.872613	-0.259912	0.400193	-0.271611	-0.283614
Data557	-0.858778	-0.249434	0.413214	-0.260421	-0.281478
Data558	-0.845858	-0.236922	0.426642	-0.264693	-0.281783
Data559	-0.833753	-0.224104	0.438646	-0.27629	-0.288802
Data560	-0.822461	-0.212914	0.447598	-0.289718	-0.289108
Data561	-0.812492	-0.20498	0.452277	-0.315353	-0.286463
Data562	-0.804557	-0.201419	0.452684	-0.336716	-0.281885
Data563	-0.799166	-0.202335	0.449226	-0.344244	-0.294499
Data564	-0.796114	-0.207116	0.442919	-0.344447	-0.313115
Data565	-0.794792	-0.214542	0.435391	-0.328985	-0.314438
Data566	-0.794181	-0.223392	0.427456	-0.321864	-0.319524
Data567	-0.793062	-0.231937	0.420335	-0.318812	-0.324
Data568	-0.790926	-0.23916	0.414435	-0.303756	-0.344142
Data569	-0.787366	-0.244043	0.410163	-0.296635	-0.366522
Data570	-0.782483	-0.246281	0.407721	-0.283004	-0.381577
Data571	-0.776277	-0.245772	0.407721	-0.280359	-0.395005
Data572	-0.768851	-0.243331	0.410366	-0.278325	-0.409959
Data573	-0.759899	-0.240075	0.41647	-0.290328	-0.415554
Data574	-0.74932	-0.23743	0.425625	-0.316167	-0.407416
Data575	-0.737214	-0.23682	0.437629	-0.329188	-0.401617
Data576	-0.723685	-0.239668	0.451057	-0.342616	-0.393479
Data577	-0.709646	-0.246281	0.464688	-0.340174	-0.392665
Data578	-0.69571	-0.256555	0.477302	-0.330816	-0.392157
Data579	-0.68279	-0.269169	0.487882	-0.33285	-0.38412
Data580	-0.671397	-0.282292	0.496223	-0.348516	-0.387986
Data581	-0.662038	-0.293685	0.502734	-0.363572	-0.388393
Data582	-0.654307	-0.301823	0.50721	-0.370693	-0.397548
Data583	-0.648	-0.305893	0.510262	-0.37232	-0.414232
Data584	-0.642405	-0.305994	0.511889	-0.358282	-0.429898
Data585	-0.636912	-0.303451	0.511482	-0.335088	-0.432034
Data586	-0.631215	-0.299687	0.509244	-0.325526	-0.436917
Data587	-0.624908	-0.29633	0.505175	-0.329188	-0.444953
Data588	-0.61799	-0.294397	0.499479	-0.337123	-0.457059
Data589	-0.610259	-0.294397	0.492765	-0.348516	-0.466723
Data590	-0.601612	-0.296127	0.485237	-0.364589	-0.479438
Data591	-0.591847	-0.298568	0.477709	-0.38819	-0.486356
Data592	-0.580657	-0.300806	0.470181	-0.408942	-0.489713
Data593	-0.568043	-0.30162	0.46245	-0.421963	-0.50192
Data594	-0.554004	-0.300094	0.454719	-0.41769	-0.512398
Data595	-0.53905	-0.29572	0.446174	-0.409756	-0.52369
Data596	-0.523893	-0.288802	0.436611	-0.398159	-0.522062
Data597	-0.50955	-0.27985	0.426032	-0.402228	-0.519112
Data598	-0.496732	-0.269373	0.415452	-0.412807	-0.525012
Data599	-0.485746	-0.257979	0.40528	-0.413825	-0.521655
Data600	-0.476285	-0.245975	0.396735	-0.404669	-0.515755
Data601	-0.467333	-0.233463	0.389614	-0.405687	-0.513008
Data602	-0.457974	-0.220849	0.383103	-0.417894	-0.521452
Data603	-0.447293	-0.208947	0.375982	-0.440884	-0.526741
Data604	-0.43478	-0.198571	0.366623	-0.467943	-0.530404
Data605	-0.420539	-0.19084	0.353806	-0.474047	-0.519926
Data606	-0.405178	-0.186669	0.337733	-0.466316	-0.512093
Data607	-0.389309	-0.186058	0.318608	-0.440884	-0.513008
Data608	-0.373846	-0.1885	0.29806	-0.420335	-0.528878
Data609	-0.359401	-0.193077	0.277104	-0.414842	-0.521757
Data610	-0.346176	-0.198469	0.256148	-0.419114	-0.498156
Data611	-0.334376	-0.203861	0.236006	-0.412604	-0.474149
Data612	-0.323695	-0.208845	0.217085	-0.419114	-0.470283
Data613	-0.313929	-0.213321	0.200198	-0.427049	-0.484321
Data614	-0.304367	-0.217594	0.18555	-0.432542	-0.508125
Data615	-0.294296	-0.221968	0.173953	-0.443529	-0.52664
Data616	-0.283004	-0.226444	0.165204	-0.43946	-0.537321
Data617	-0.269983	-0.231123	0.158897	-0.424404	-0.561227
Data618	-0.254826	-0.235803	0.154218	-0.408535	-0.566618
Data619	-0.237736	-0.239974	0.149945	-0.406297	-0.565499
Data620	-0.219425	-0.243432	0.145469	-0.41769	-0.549325
Data621	-0.200605	-0.245467	0.139773	-0.426642	-0.533252
Data622	-0.182294	-0.24567	0.132652	-0.432542	-0.509143
Data623	-0.165103	-0.243534	0.124921	-0.43946	-0.489815
Data624	-0.149437	-0.239363	0.1178	-0.437222	-0.477506
Data625	-0.135195	-0.233565	0.112713	-0.442105	-0.471606
Data626	-0.122377	-0.226851	0.111493	-0.450446	-0.473131
Data627	-0.110679	-0.220137	0.115358	-0.466112	-0.489509
Data628	-0.099896	-0.214237	0.1237	-0.482999	-0.51901
Data629	-0.089723	-0.209557	0.133872	-0.491544	-0.526131
Data630	-0.079957	-0.206505	0.142011	-0.506193	-0.521655
Data631	-0.069886	-0.205081	0.143231	-0.526741	-0.515653
Data632	-0.059002	-0.20559	0.133669	-0.523486	-0.513517
Data633	-0.046693	-0.20793	0.111696	-0.517383	-0.504565
Data634	-0.032553	-0.211897	0.07833	-0.506396	-0.489204
Data635	-0.016683	-0.217492	0.037842	-0.499275	-0.469266
Data636	0.000102	-0.224104	-0.004273	-0.487068	-0.456245
Data637	0.01709	-0.231225	-0.043539	-0.480964	-0.454922
Data638	0.032959	-0.238041	-0.075685	-0.468554	-0.462247
Data639	0.046489	-0.244043	-0.099285	-0.465909	-0.473335
