# Supplementary material for: Integration of MRI and somatosensory evoked potentials facilitate diagnosis of spinal cord compression
Source: Sci Rep. 2023 May 15;13:7861. doi: 10.1038/s41598-023-34832-2 (PMC10185544; doi:10.1038/s41598-023-34832-2)
Supplement: Supplementary file 3 — Supplementary Information 3. [file 41598_2023_34832_MOESM3_ESM.zip › Preoperative SSEP data/control group/3830010_2/3830010_2_Rt Tibial SEP_Cz'-Fpz_201219_132538.csv]

Index	1	2	3	4	5
Name	Cz'-Fpz	Cz'-Fpz	Cz'-Fpz	Cz'-Fpz	Cz'-Fpz
Time	2.01911E+13	2.01911E+13	2.01911E+13	2.01911E+13	2.01911E+13
Highcut	500	500	500	500	500
Lowcut	10	10	10	10	10
Period	0.000156	0.000156	0.000156	0.000156	0.000156
Averages	120	120	120	120	120
Int (mA)	21/20.5mA	21/20.5mA	21/20.5mA	21/20.5mA	21/20.6mA
Pulse Width (�gs)	200�s	200�s	200�s	200�s	200�s
Rep Rate (Hz)	2.66Hz	2.66Hz	2.66Hz	2.66Hz	2.66Hz
Data0	-0.367742	-0.26688	0.167646	-0.150963	0.326797
Data1	-1.015946	-0.914321	-0.443275	-0.739961	-0.244144
Data2	-1.730577	-1.639328	-1.20882	-1.484092	-0.950484
Data3	-0.714326	-0.544645	-0.192162	-0.432339	-0.005951
Data4	0.129702	0.258742	0.663513	0.439053	0.865797
Data5	0.220951	0.283614	0.721243	0.527962	0.938226
Data6	0.128786	0.149589	0.62211	0.430915	0.828361
Data7	0.000102	-0.00768	0.487221	0.316676	0.688894
Data8	-0.120038	-0.145418	0.367844	0.229191	0.569162
Data9	-0.227359	-0.241449	0.269169	0.156151	0.483762
Data10	-0.290939	-0.309758	0.197859	0.099082	0.40823
Data11	-0.320134	-0.372778	0.149894	0.072023	0.353602
Data12	-0.335292	-0.442868	0.117596	0.062867	0.317082
Data13	-0.347906	-0.490781	0.104372	0.062765	0.284886
Data14	-0.347092	-0.526589	0.11958	0.069174	0.271967
Data15	-0.331324	-0.539762	0.129244	0.067445	0.277053
Data16	-0.331223	-0.553648	0.125887	0.065512	0.267999
Data17	-0.329493	-0.573027	0.115104	0.059815	0.246891
Data18	-0.316981	-0.578266	0.103914	0.063783	0.22741
Data19	-0.30396	-0.572722	0.070395	0.079347	0.209303
Data20	-0.284428	-0.574756	0.035147	0.096335	0.19501
Data21	-0.278528	-0.582437	0.012055	0.107017	0.182193
Data22	-0.261031	-0.61443	-0.01058	0.113324	0.170748
Data23	-0.236617	-0.643371	-0.027771	0.106406	0.155744
Data24	-0.220239	-0.684825	-0.024923	0.094606	0.14786
Data25	-0.209456	-0.715699	-0.013581	0.082907	0.128837
Data26	-0.205692	-0.746929	-0.001526	0.081381	0.102795
Data27	-0.214745	-0.776176	0.004171	0.090944	0.083925
Data28	-0.226851	-0.794181	-0.006256	0.092775	0.067648
Data29	-0.247603	-0.819003	-0.014496	0.098777	0.048575
Data30	-0.264795	-0.849775	-0.006561	0.102541	0.039673
Data31	-0.272017	-0.869663	-0.013428	0.108441	0.036622
Data32	-0.27334	-0.885227	-0.035248	0.123598	0.038809
Data33	-0.263778	-0.896824	-0.044505	0.112408	0.034892
Data34	-0.241703	-0.905725	-0.047506	0.102235	0.033265
Data35	-0.224613	-0.919102	-0.058646	0.098573	0.03418
Data36	-0.209354	-0.933598	-0.053813	0.087078	0.042827
Data37	-0.195722	-0.921798	-0.03123	0.088502	0.041148
Data38	-0.175072	-0.911472	-0.006256	0.109662	0.033926
Data39	-0.150963	-0.915084	0.010936	0.1296	0.017497
Data40	-0.110272	-0.938379	0.018362	0.150149	-0.007782
Data41	-0.09074	-0.960708	0.019989	0.159915	-0.027466
Data42	-0.099489	-0.980392	0.015971	0.160932	-0.036215
Data43	-0.122072	-0.99972	-0.001017	0.165916	-0.047354
Data44	-0.141095	-1.027034	-0.031484	0.180158	-0.05478
Data45	-0.139264	-1.043259	-0.036215	0.192569	-0.054983
Data46	-0.147606	-1.035986	-0.034435	0.206099	-0.060324
Data47	-0.152082	-1.031866	-0.048676	0.20854	-0.07538
Data48	-0.144452	-1.033239	-0.059205	0.220747	-0.085552
Data49	-0.139671	-1.027441	-0.063935	0.233361	-0.082246
Data50	-0.136823	-1.016454	-0.062765	0.244043	-0.061189
Data51	-0.11251	-1.014165	-0.053407	0.2474	-0.038707
Data52	-0.087383	-1.013911	-0.047913	0.245569	-0.031637
Data53	-0.07304	-1.014318	-0.040945	0.239058	-0.038758
Data54	-0.048931	-1.017421	-0.04888	0.226647	-0.074159
Data55	-0.026958	-1.021235	-0.055848	0.21383	-0.092368
Data56	-0.007324	-1.052516	-0.052135	0.195214	-0.096997
Data57	0.004476	-1.084001	-0.051932	0.178429	-0.11312
Data58	0.016581	-1.102668	-0.052542	0.178531	-0.111442
Data59	0.029806	-1.12225	-0.042725	0.190026	-0.116223
Data60	0.039572	-1.136441	-0.036113	0.197859	-0.124921
Data61	0.049134	-1.137153	-0.029501	0.215457	-0.141146
Data62	0.058086	-1.125811	-0.028992	0.226342	-0.179548
Data63	0.078635	-1.12281	-0.029196	0.237023	-0.223901
Data64	0.09074	-1.134763	-0.030467	0.25625	-0.238193
Data65	0.096132	-1.145495	-0.024414	0.277816	-0.246586
Data66	0.095318	-1.155362	-0.019989	0.284123	-0.260421
Data67	0.087485	-1.165332	-0.029145	0.27273	-0.268864
Data68	0.070293	-1.178302	-0.030162	0.268355	-0.267643
Data69	0.054932	-1.183795	-0.039521	0.27568	-0.275781
Data70	0.037334	-1.170926	-0.041454	0.271712	-0.267033
Data71	0.041911	-1.152819	-0.032553	0.274459	-0.251418
Data72	0.063783	-1.152209	-0.019074	0.293177	-0.228936
Data73	0.064902	-1.169604	-0.006663	0.312403	-0.202029
Data74	0.061443	-1.194731	0.001577	0.318812	-0.187279
Data75	0.069988	-1.206887	0.011088	0.307927	-0.183007
Data76	0.094809	-1.20648	0.010936	0.300094	-0.174512
Data77	0.118105	-1.191272	0.00351	0.299484	-0.171715
Data78	0.142519	-1.164416	-0.003154	0.297551	-0.16968
Data79	0.163373	-1.130287	-0.019176	0.304875	-0.170647
Data80	0.172834	-1.107958	-0.047252	0.318405	-0.179751
Data81	0.196129	-1.093462	-0.068666	0.325831	-0.187737
Data82	0.213016	-1.081966	-0.089723	0.329595	-0.182294
Data83	0.213626	-1.080746	-0.099947	0.328374	-0.164289
Data84	0.21973	-1.086035	-0.104677	0.321762	-0.165103
Data85	0.219221	-1.076677	-0.110984	0.306808	-0.172936
Data86	0.199385	-1.0692	-0.116579	0.297551	-0.180819
Data87	0.175377	-1.061519	-0.13021	0.277307	-0.194909
Data88	0.162356	-1.045853	-0.134076	0.264693	-0.201012
Data89	0.143638	-1.030086	-0.134432	0.256962	-0.194553
Data90	0.134381	-1.015132	-0.137535	0.244043	-0.180107
Data91	0.127565	-1.001653	-0.142316	0.252893	-0.169579
Data92	0.139061	-0.993515	-0.135551	0.256352	-0.161847
Data93	0.16083	-0.992955	-0.123395	0.269067	-0.16139
Data94	0.167341	-0.998042	-0.118054	0.287175	-0.171308
Data95	0.176496	-0.989344	-0.117088	0.299179	-0.185957
Data96	0.173546	-0.999008	-0.129091	0.306706	-0.211592
Data97	0.171817	-1.003484	-0.14318	0.303044	-0.228275
Data98	0.173241	-1.002365	-0.142061	0.294499	-0.236464
Data99	0.180362	-0.986699	-0.138857	0.288802	-0.229038
Data100	0.200605	-0.980087	-0.128532	0.289718	-0.224155
Data101	0.222985	-0.96081	-0.106966	0.286768	-0.212355
Data102	0.247094	-0.949569	-0.100404	0.280054	-0.198266
Data103	0.274255	-0.941736	-0.095776	0.262964	-0.183413
Data104	0.285751	-0.94138	-0.08896	0.258284	-0.174105
Data105	0.308639	-0.947992	-0.086519	0.25625	-0.159965
Data106	0.322067	-0.959742	-0.090079	0.259098	-0.148063
Data107	0.322677	-0.970932	-0.103914	0.250248	-0.13433
Data108	0.32461	-0.968185	-0.111747	0.250655	-0.114799
Data109	0.322677	-0.960301	-0.120292	0.251774	-0.103507
Data110	0.314844	-0.950891	-0.125734	0.252588	-0.115816
Data111	0.306299	-0.923781	-0.117952	0.251367	-0.135297
Data112	0.308639	-0.902063	-0.108949	0.255029	-0.155744
Data113	0.315658	-0.892195	-0.115867	0.262659	-0.170952
Data114	0.315455	-0.889347	-0.134229	0.273849	-0.177768
Data115	0.31576	-0.885532	-0.151573	0.282394	-0.174767
Data116	0.320846	-0.88309	-0.172274	0.285852	-0.160525
Data117	0.337733	-0.882684	-0.190178	0.295008	-0.144299
Data118	0.379644	-0.885837	-0.193434	0.29104	-0.136823
Data119	0.405687	-0.877038	-0.184532	0.274357	-0.116782
Data120	0.431423	-0.850538	-0.175072	0.266321	-0.091198
Data121	0.465705	-0.8159	-0.165764	0.246484	-0.066529
Data122	0.493477	-0.79235	-0.169172	0.226444	-0.060426
Data123	0.504158	-0.782991	-0.163526	0.212507	-0.050558
Data124	0.512398	-0.772513	-0.166578	0.207828	-0.045828
Data125	0.527148	-0.761069	-0.184685	0.206302	-0.057679
Data126	0.557056	-0.73935	-0.208133	0.213321	-0.073905
Data127	0.581877	-0.712851	-0.222527	0.207116	-0.080466
Data128	0.58554	-0.698456	-0.247705	0.202335	-0.077719
Data129	0.57262	-0.692098	-0.275527	0.195722	-0.078991
Data130	0.555937	-0.683553	-0.292312	0.183922	-0.072073
Data131	0.524503	-0.677246	-0.303705	0.178327	-0.062715
Data132	0.493477	-0.67628	-0.314844	0.183007	-0.054831
Data133	0.485847	-0.673788	-0.320897	0.181379	-0.061545
Data134	0.496122	-0.676738	-0.309351	0.165916	-0.06302
Data135	0.511482	-0.665802	-0.307368	0.156354	-0.050914
Data136	0.527657	-0.658681	-0.307469	0.152997	-0.031332
Data137	0.552173	-0.633504	-0.303553	0.160118	-0.016073
Data138	0.568246	-0.615447	-0.304977	0.175377	-0.010224
Data139	0.580148	-0.608581	-0.332189	0.166832	-0.021617
Data140	0.598459	-0.607869	-0.350907	0.156863	-0.043692
Data141	0.620127	-0.596424	-0.368811	0.158999	-0.064088
Data142	0.639251	-0.586608	-0.390021	0.152082	-0.073091
Data143	0.663564	-0.581267	-0.405585	0.157473	-0.082144
Data144	0.670685	-0.587015	-0.420691	0.159101	-0.110068
Data145	0.667735	-0.587981	-0.430457	0.168867	-0.133364
Data146	0.674449	-0.580301	-0.430203	0.186567	-0.136823
Data147	0.682485	-0.564991	-0.421912	0.204878	-0.132804
Data148	0.695099	-0.542814	-0.428626	0.200809	-0.115613
Data149	0.709951	-0.537474	-0.440019	0.196231	-0.081483
Data150	0.725821	-0.537168	-0.439104	0.178734	-0.040589
Data151	0.743928	-0.529641	-0.440172	0.157982	-0.010122
Data152	0.749727	-0.512093	-0.443224	0.146283	0.005188
Data153	0.742402	-0.49897	-0.45833	0.120648	0.009003
Data154	0.737112	-0.499275	-0.483304	0.083518	0.001068
Data155	0.732128	-0.515043	-0.497393	0.056255	-0.016022
Data156	0.723379	-0.519366	-0.5096	0.046489	-0.034231
Data157	0.717784	-0.509499	-0.512347	0.04242	-0.048168
Data158	0.729992	-0.508939	-0.510516	0.041911	-0.046031
Data159	0.737112	-0.497597	-0.500852	0.053	-0.03418
Data160	0.735485	-0.479642	-0.493985	0.058391	-0.020345
Data161	0.739961	-0.454515	-0.511635	0.04476	-0.018158
Data162	0.766206	-0.432797	-0.53783	0.04476	-0.031078
Data163	0.790926	-0.428626	-0.563923	0.047913	-0.027466
Data164	0.799776	-0.417538	-0.572671	0.034689	-0.022075
Data165	0.810458	-0.398464	-0.575163	0.018514	-0.023448
Data166	0.823275	-0.377203	-0.592203	0.012919	-0.028382
Data167	0.826429	-0.366318	-0.606139	0.012716	-0.026551
Data168	0.810051	-0.369014	-0.628672	0.02299	-0.032603
Data169	0.791231	-0.376338	-0.648915	0.034384	-0.045472
Data170	0.782076	-0.373999	-0.643931	0.045472	-0.065258
Data171	0.767631	-0.387935	-0.635793	0.052694	-0.087485
Data172	0.769055	-0.396226	-0.637929	0.03652	-0.101269
Data173	0.770581	-0.403296	-0.638336	0.022583	-0.104728
Data174	0.767834	-0.390224	-0.645253	0.024008	-0.097556
Data175	0.775769	-0.368302	-0.644541	0.022176	-0.093182
Data176	0.780448	-0.353704	-0.647084	0.013123	-0.072328
Data177	0.7835	-0.339717	-0.659953	-0.003459	-0.039572
Data178	0.786247	-0.33168	-0.67038	0.000203	-0.030162
Data179	0.795809	-0.320948	-0.671244	0.021871	-0.047049
Data180	0.806287	-0.301213	-0.662292	0.03123	-0.059561
Data181	0.824801	-0.286819	-0.63915	0.030009	-0.056764
Data182	0.830396	-0.276392	-0.621246	0.041098	-0.061138
Data183	0.835177	-0.274205	-0.605529	0.043437	-0.06953
Data184	0.84067	-0.270441	-0.604613	0.040182	-0.071056
Data185	0.856336	-0.268355	-0.606037	0.033977	-0.073701
Data186	0.870578	-0.268254	-0.611582	0.035706	-0.081687
Data187	0.898146	-0.260929	-0.602019	0.041911	-0.092012
Data188	0.916355	-0.238295	-0.576181	0.070395	-0.104626
Data189	0.914117	-0.207421	-0.564584	0.104372	-0.120495
Data190	0.920424	-0.171867	-0.577808	0.130414	-0.125022
Data191	0.927749	-0.156151	-0.591185	0.149335	-0.128023
Data192	0.924697	-0.163984	-0.597798	0.16378	-0.12843
Data193	0.912083	-0.171155	-0.595967	0.174156	-0.130821
Data194	0.918491	-0.172478	-0.584929	0.18555	-0.123903
Data195	0.938938	-0.182091	-0.571959	0.191552	-0.111289
Data196	0.953689	-0.181582	-0.562244	0.194603	-0.092673
Data197	0.952468	-0.172834	-0.552377	0.181481	-0.075176
Data198	0.95257	-0.150861	-0.545917	0.164594	-0.065054
Data199	0.952977	-0.115918	-0.528471	0.152387	-0.056408
Data200	0.951044	-0.088655	-0.500496	0.14669	-0.060324
Data201	0.947077	-0.08657	-0.465349	0.152895	-0.085298
Data202	0.946059	-0.077262	-0.426947	0.171308	-0.103354
Data203	0.953079	-0.060477	-0.39236	0.204776	-0.118257
Data204	0.971593	-0.060782	-0.36286	0.236311	-0.119122
Data205	0.986547	-0.056814	-0.338496	0.261845	-0.125226
Data206	1.007299	-0.036011	-0.294245	0.296635	-0.136263
Data207	1.024389	0.009918	-0.252689	0.336207	-0.139315
Data208	1.041276	0.06831	-0.210269	0.353602	-0.126701
Data209	1.089291	0.134127	-0.15376	0.365911	-0.076549
Data210	1.151242	0.191653	-0.093538	0.379238	-0.01765
Data211	1.214415	0.238193	-0.031688	0.388495	0.042674
Data212	1.262633	0.272068	0.036825	0.433153	0.086926
Data213	1.30841	0.313776	0.10427	0.511584	0.114646
Data214	1.349711	0.360011	0.182244	0.590321	0.152183
Data215	1.382569	0.406449	0.270644	0.67099	0.186872
Data216	1.42977	0.476997	0.358638	0.762748	0.217441
Data217	1.481549	0.56611	0.449327	0.854607	0.274154
Data218	1.553572	0.643371	0.529895	0.956029	0.332443
Data219	1.636378	0.712189	0.601409	1.038427	0.391343
Data220	1.703212	0.783907	0.678976	1.106788	0.451108
Data221	1.76669	0.865237	0.767071	1.178302	0.521096
Data222	1.822334	0.934106	0.862186	1.252257	0.589456
Data223	1.904529	1.007604	0.961217	1.324076	0.662445
Data224	1.994151	1.098141	1.056738	1.392131	0.736146
Data225	2.072989	1.196714	1.142494	1.452455	0.802981
Data226	2.148267	1.283894	1.219399	1.509728	0.870425
Data227	2.22212	1.349101	1.30134	1.567712	0.951349
Data228	2.298517	1.405865	1.372447	1.633021	1.028255
Data229	2.372168	1.457593	1.434501	1.682968	1.085883
Data230	2.433611	1.488823	1.478701	1.726914	1.140866
Data231	2.466875	1.525343	1.502149	1.773709	1.182981
Data232	2.478167	1.556013	1.505303	1.81857	1.218738
Data233	2.482541	1.574426	1.495435	1.857125	1.245797
Data234	2.498309	1.597111	1.477226	1.879403	1.257496
Data235	2.515806	1.620712	1.444419	1.889881	1.263142
Data236	2.524758	1.641515	1.400371	1.889881	1.269093
Data237	2.521096	1.64126	1.354136	1.885812	1.264973
Data238	2.502785	1.626815	1.295338	1.878284	1.246306
Data239	2.476132	1.614201	1.240609	1.863737	1.234048
Data240	2.450294	1.595941	1.198698	1.838407	1.216195
Data241	2.410925	1.571221	1.141883	1.794664	1.192645
Data242	2.357621	1.541822	1.061214	1.736578	1.16289
Data243	2.293024	1.49574	0.959996	1.653366	1.135729
Data244	2.220289	1.440859	0.842654	1.582259	1.131762
Data245	2.147148	1.375245	0.746827	1.527835	1.13344
Data246	2.071361	1.296457	0.661886	1.480634	1.115485
Data247	2.013987	1.206378	0.58025	1.428346	1.085578
Data248	1.966074	1.128354	0.489865	1.361715	1.042852
Data249	1.923654	1.050584	0.39765	1.295186	0.992803
Data250	1.875232	0.96671	0.312963	1.225198	0.944127
Data251	1.814603	0.888177	0.229241	1.157448	0.895043
Data252	1.733018	0.815696	0.140637	1.07454	0.848503
Data253	1.634445	0.73518	0.063732	0.986648	0.796216
Data254	1.536278	0.665853	-0.005748	0.888584	0.736706
Data255	1.427838	0.615956	-0.087129	0.786857	0.672363
Data256	1.320109	0.55787	-0.171664	0.699372	0.597492
Data257	1.214008	0.489459	-0.25803	0.618092	0.513975
Data258	1.111671	0.420844	-0.356959	0.539864	0.437425
Data259	1.015335	0.340887	-0.46718	0.45889	0.3682
Data260	0.917881	0.267084	-0.574807	0.383307	0.292058
Data261	0.814323	0.204827	-0.681875	0.303044	0.213525
Data262	0.702932	0.138959	-0.78584	0.205183	0.141044
Data263	0.591948	0.075125	-0.881615	0.098675	0.065359
Data264	0.48778	0.011139	-0.953129	0.009868	0.015005
Data265	0.400804	-0.053763	-1.008927	-0.078737	-0.035503
Data266	0.321965	-0.126955	-1.060044	-0.170901	-0.103609
Data267	0.239567	-0.2062	-1.110094	-0.254215	-0.184685
Data268	0.16144	-0.280563	-1.14051	-0.322474	-0.262608
Data269	0.096437	-0.346838	-1.169401	-0.392055	-0.345413
Data270	0.039979	-0.401261	-1.205463	-0.455329	-0.431017
Data271	0.002747	-0.450395	-1.274027	-0.50487	-0.514839
Data272	-0.035096	-0.497495	-1.33374	-0.552478	-0.608174
Data273	-0.08657	-0.534727	-1.370871	-0.603952	-0.693675
Data274	-0.143231	-0.552631	-1.395234	-0.659088	-0.767987
Data275	-0.199588	-0.573739	-1.417156	-0.709138	-0.85008
Data276	-0.247603	-0.593729	-1.428702	-0.760815	-0.907505
Data277	-0.280257	-0.601155	-1.435518	-0.822258	-0.945093
Data278	-0.319117	-0.619211	-1.446047	-0.878818	-0.970423
Data279	-0.370591	-0.63447	-1.463188	-0.935887	-1.00028
Data280	-0.41474	-0.654256	-1.491112	-0.993261	-1.027085
Data281	-0.449633	-0.664123	-1.503014	-1.042802	-1.063401
Data282	-0.474759	-0.683909	-1.522545	-1.084204	-1.10633
Data283	-0.482083	-0.699524	-1.539737	-1.116553	-1.152616
Data284	-0.486254	-0.702831	-1.545637	-1.141375	-1.193001
Data285	-0.489815	-0.690776	-1.529107	-1.175352	-1.230284
Data286	-0.506498	-0.672516	-1.506472	-1.210346	-1.254546
Data287	-0.513924	-0.673177	-1.487195	-1.239846	-1.276163
Data288	-0.514127	-0.676687	-1.471173	-1.255309	-1.306376
Data289	-0.522062	-0.690522	-1.455507	-1.275044	-1.340912
Data290	-0.529183	-0.69337	-1.440197	-1.293762	-1.363801
Data291	-0.532743	-0.68986	-1.40795	-1.320007	-1.374584
Data292	-0.534371	-0.675008	-1.37204	-1.341471	-1.385011
Data293	-0.555937	-0.653137	-1.341929	-1.359172	-1.401948
Data294	-0.576384	-0.631673	-1.309631	-1.377076	-1.401338
Data295	-0.558785	-0.600341	-1.285115	-1.38735	-1.397319
Data296	-0.54139	-0.58676	-1.270822	-1.391114	-1.388927
Data297	-0.54078	-0.578775	-1.261514	-1.399557	-1.37967
Data298	-0.55197	-0.561634	-1.241118	-1.407492	-1.366598
Data299	-0.56082	-0.531879	-1.211159	-1.422446	-1.349966
Data300	-0.553902	-0.493731	-1.182676	-1.429363	-1.339996
Data301	-0.544442	-0.457059	-1.139951	-1.434958	-1.314005
Data302	-0.535388	-0.428524	-1.088375	-1.427227	-1.294321
Data303	-0.515348	-0.401363	-1.038631	-1.412477	-1.284047
Data304	-0.494189	-0.370642	-0.994024	-1.405966	-1.274077
Data305	-0.474556	-0.333257	-0.970219	-1.391318	-1.259581
Data306	-0.439155	-0.291396	-0.937158	-1.367514	-1.257496
Data307	-0.407721	-0.258539	-0.898248	-1.340454	-1.266651
Data308	-0.381374	-0.211897	-0.838331	-1.319397	-1.273111
Data309	-0.358892	-0.169477	-0.770174	-1.297119	-1.256479
Data310	-0.339971	-0.127464	-0.701559	-1.265278	-1.243966
Data311	-0.321152	-0.10956	-0.652984	-1.238727	-1.215279
Data312	-0.300704	-0.076397	-0.621551	-1.20709	-1.186236
Data313	-0.27568	-0.02182	-0.594898	-1.181455	-1.153989
Data314	-0.24801	0.036062	-0.585183	-1.173724	-1.140103
Data315	-0.215152	0.091707	-0.570433	-1.173317	-1.129981
Data316	-0.170494	0.156659	-0.551003	-1.165382	-1.109534
Data317	-0.132448	0.197503	-0.5243	-1.152463	-1.102719
Data318	-0.104779	0.231988	-0.481676	-1.142697	-1.104753
Data319	-0.066835	0.242974	-0.433	-1.118893	-1.082322
Data320	-0.041708	0.242924	-0.396429	-1.097327	-1.042598
Data321	-0.040487	0.245518	-0.365148	-1.073014	-1.008774
Data322	-0.045065	0.271661	-0.33402	-1.054093	-0.981359
Data323	-0.050355	0.320083	-0.30279	-1.028865	-0.953892
Data324	-0.04303	0.364843	-0.263523	-1.001704	-0.914677
Data325	-0.017599	0.401109	-0.225274	-0.971796	-0.883447
Data326	0.011292	0.412502	-0.191501	-0.93375	-0.872714
Data327	0.043132	0.419013	-0.155184	-0.896824	-0.843773
Data328	0.049236	0.434017	-0.123496	-0.868238	-0.799827
Data329	0.059408	0.460517	-0.095827	-0.838127	-0.763816
Data330	0.092266	0.498716	-0.082551	-0.824801	-0.734162
Data331	0.120851	0.551715	-0.062206	-0.814018	-0.697642
Data332	0.150251	0.600443	-0.047354	-0.796826	-0.648305
Data333	0.185245	0.636708	-0.0118	-0.777295	-0.612853
Data334	0.212507	0.673228	0.041199	-0.764579	-0.593932
Data335	0.232853	0.701203	0.094708	-0.746166	-0.576842
Data336	0.250858	0.704967	0.147656	-0.724702	-0.574807
Data337	0.271814	0.721497	0.195366	-0.694692	-0.579232
Data338	0.291346	0.741436	0.248112	-0.659698	-0.582132
Data339	0.299992	0.766359	0.285852	-0.637318	-0.570942
Data340	0.317693	0.812848	0.331273	-0.619211	-0.55787
Data341	0.329493	0.842807	0.389563	-0.598357	-0.536355
Data342	0.331019	0.872358	0.440935	-0.593474	-0.511432
Data343	0.334376	0.896569	0.485084	-0.576893	-0.477251
Data344	0.342209	0.909743	0.534829	-0.557361	-0.436866
Data345	0.361232	0.914931	0.580962	-0.536507	-0.393988
Data346	0.378119	0.932631	0.607055	-0.496732	-0.36703
Data347	0.388088	0.978103	0.631876	-0.4477	-0.338343
Data348	0.38941	1.016658	0.667938	-0.412502	-0.320439
Data349	0.392259	1.056789	0.713156	-0.387579	-0.304061
Data350	0.407721	1.086341	0.751456	-0.370794	-0.286514
Data351	0.437832	1.09748	0.784873	-0.361028	-0.269067
Data352	0.462959	1.116706	0.813052	-0.346278	-0.243941
Data353	0.479744	1.131609	0.8365	-0.329086	-0.227258
Data354	0.498767	1.134101	0.857455	-0.30752	-0.206455
Data355	0.524097	1.138628	0.887109	-0.283716	-0.199385
Data356	0.544747	1.137407	0.912896	-0.26805	-0.185194
Data357	0.563058	1.129218	0.924188	-0.25625	-0.180972
Data358	0.586353	1.135068	0.91783	-0.231225	-0.175886
Data359	0.598561	1.14051	0.91076	-0.209659	-0.163017
Data360	0.596933	1.143715	0.909285	-0.176089	-0.138043
Data361	0.588184	1.142697	0.920119	-0.135195	-0.114443
Data362	0.57791	1.132575	0.922255	-0.112713	-0.100048
Data363	0.572417	1.124692	0.92195	-0.096132	-0.085247
Data364	0.568144	1.13227	0.931563	-0.078431	-0.072582
Data365	0.563261	1.143104	0.942601	-0.059307	-0.060934
Data366	0.583403	1.142596	0.960047	-0.048829	-0.045218
Data367	0.599273	1.134457	0.984003	-0.030111	-0.035706
Data368	0.601409	1.123013	1.009283	-0.016378	-0.017395
Data369	0.594898	1.120877	1.015793	-0.008545	-0.000661
Data370	0.585234	1.125251	1.021592	-0.010173	0.007273
Data371	0.57852	1.126268	1.029475	-0.00295	0.004069
Data372	0.577808	1.126523	1.031917	0.0118	0.001577
Data373	0.573231	1.119554	1.015488	0.029297	-0.009715
Data374	0.560413	1.120165	0.991277	0.051677	-0.022075
Data375	0.541492	1.129524	0.966506	0.0648	-0.037588
Data376	0.524809	1.135831	0.940973	0.068055	-0.032451
Data377	0.525317	1.142545	0.936599	0.08484	-0.015666
Data378	0.538033	1.151293	0.954655	0.093996	-0.015259
Data379	0.563872	1.151191	0.969355	0.096437	-0.032502
Data380	0.587065	1.146207	0.97734	0.094097	-0.036978
Data381	0.610463	1.138832	0.976018	0.091452	-0.015106
Data382	0.637013	1.142392	0.96203	0.084942	0.004222
Data383	0.63915	1.152565	0.947738	0.090333	0.013072
Data384	0.620127	1.151395	0.936192	0.108441	0.01648
Data385	0.608225	1.136543	0.930343	0.127972	0.030264
Data386	0.59266	1.119198	0.927799	0.137535	0.039317
Data387	0.586048	1.118537	0.929783	0.136009	0.0501
Data388	0.579538	1.11635	0.926324	0.136823	0.059714
Data389	0.566008	1.126828	0.927952	0.151166	0.071565
Data390	0.548409	1.137865	0.923171	0.160932	0.073294
Data391	0.533252	1.149767	0.926731	0.162458	0.078787
Data392	0.503853	1.149208	0.928003	0.165306	0.079906
Data393	0.482185	1.141883	0.925714	0.176089	0.075125
Data394	0.466214	1.133644	0.923883	0.182294	0.070344
Data395	0.447801	1.119249	0.929732	0.181074	0.070598
Data396	0.44007	1.095852	0.935938	0.191755	0.07599
Data397	0.433254	1.084866	0.93197	0.219628	0.070649
Data398	0.425828	1.084764	0.934717	0.243737	0.05834
Data399	0.412807	1.071183	0.930495	0.253605	0.052338
Data400	0.406195	1.051957	0.912693	0.255945	0.051067
Data401	0.397955	1.032883	0.896264	0.263167	0.059765
Data402	0.396531	1.017116	0.880802	0.27863	0.083263
Data403	0.392665	1.015335	0.873833	0.295415	0.103354
Data404	0.385036	1.018896	0.867781	0.307622	0.119071
Data405	0.365403	1.009689	0.853742	0.327052	0.119122
Data406	0.325933	0.987615	0.834109	0.342412	0.107474
Data407	0.29043	0.972508	0.806999	0.357163	0.103812
Data408	0.250757	0.957453	0.771801	0.36113	0.094199
Data409	0.215559	0.953689	0.743064	0.342311	0.072328
Data410	0.199079	0.949671	0.703899	0.317998	0.040792
Data411	0.18087	0.930851	0.67689	0.298161	0.007528
Data412	0.167239	0.907505	0.665497	0.28982	-0.03006
Data413	0.161542	0.884362	0.662954	0.270899	-0.038351
Data414	0.156049	0.85832	0.66626	0.266117	-0.02004
Data415	0.145469	0.843264	0.665548	0.27039	-0.00234
Data416	0.12431	0.850233	0.661886	0.268661	0.000051
Data417	0.096539	0.85186	0.653239	0.273645	-0.009003
Data418	0.079754	0.853183	0.649271	0.267847	-0.025483
Data419	0.062765	0.858829	0.640014	0.249943	-0.047506
Data420	0.044862	0.864373	0.620025	0.249943	-0.062969
Data421	0.026958	0.860405	0.607106	0.254419	-0.068564
Data422	0.008647	0.850894	0.594542	0.24211	-0.056458
Data423	-0.002645	0.846723	0.587065	0.236413	-0.031179
Data424	-0.01648	0.84947	0.572824	0.22502	-0.010071
Data425	-0.022278	0.854047	0.541441	0.220645	0.009766
Data426	-0.043234	0.86188	0.503802	0.218102	0.008749
Data427	-0.071921	0.870578	0.468808	0.222883	0.005697
Data428	-0.101116	0.877241	0.447293	0.224002	-0.006358
Data429	-0.122988	0.8748	0.421302	0.210168	-0.021108
Data430	-0.1237	0.865237	0.406246	0.201521	-0.041606
Data431	-0.119732	0.851148	0.39648	0.199995	-0.056357
Data432	-0.113324	0.825666	0.389766	0.201216	-0.051677
Data433	-0.103965	0.798555	0.387477	0.198266	-0.04715
Data434	-0.090842	0.769919	0.374711	0.193383	-0.047354
Data435	-0.094402	0.7452	0.345363	0.193281	-0.056865
Data436	-0.120546	0.733043	0.317947	0.188602	-0.060121
Data437	-0.160321	0.722515	0.301315	0.199385	-0.064088
Data438	-0.192874	0.717479	0.284835	0.196536	-0.070802
Data439	-0.221358	0.697999	0.268406	0.196943	-0.066275
Data440	-0.249434	0.665548	0.255945	0.185753	-0.066021
Data441	-0.280257	0.65156	0.247196	0.163068	-0.080059
Data442	-0.298161	0.63152	0.241194	0.136416	-0.108339
Data443	-0.304061	0.614532	0.230716	0.114748	-0.133313
Data444	-0.30925	0.600748	0.221408	0.108441	-0.148419
Data445	-0.330612	0.581572	0.199588	0.124107	-0.154879
Data446	-0.364487	0.560616	0.186414	0.147707	-0.153251
Data447	-0.393479	0.547087	0.185397	0.166527	-0.137891
Data448	-0.420233	0.539915	0.189008	0.175377	-0.127413
Data449	-0.432746	0.533608	0.188195	0.177005	-0.129854
Data450	-0.441393	0.522978	0.183719	0.172122	-0.135449
Data451	-0.461941	0.52491	0.169223	0.156354	-0.139264
Data452	-0.492765	0.50426	0.153353	0.139569	-0.127616
Data453	-0.510567	0.474403	0.132855	0.132347	-0.108543
Data454	-0.527352	0.45599	0.111238	0.123903	-0.102897
Data455	-0.538237	0.439155	0.097861	0.120953	-0.102948
Data456	-0.53905	0.437985	0.082907	0.114646	-0.105542
Data457	-0.531014	0.44653	0.072735	0.105389	-0.091859
Data458	-0.526843	0.460568	0.077109	0.095318	-0.091351
Data459	-0.5361	0.447852	0.083823	0.102337	-0.101574
Data460	-0.557056	0.416114	0.077872	0.120648	-0.101472
Data461	-0.573536	0.378627	0.078991	0.134991	-0.092775
Data462	-0.576893	0.366115	0.076905	0.142926	-0.070954
Data463	-0.57791	0.373999	0.063325	0.142723	-0.053864
Data464	-0.572722	0.387579	0.041759	0.137535	-0.038148
Data465	-0.571806	0.395209	0.039114	0.148623	-0.029653
Data466	-0.575774	0.383408	0.048269	0.156456	-0.022532
Data467	-0.569162	0.356196	0.048371	0.174563	-0.021464
Data468	-0.560718	0.333613	0.029806	0.204878	-0.017904
Data469	-0.570687	0.32339	0.023448	0.23031	-0.013886
Data470	-0.606699	0.308893	0.026551	0.240787	-0.012309
Data471	-0.632639	0.297805	0.029755	0.238956	0.002747
Data472	-0.641998	0.276239	0.018413	0.241805	0.023855
Data473	-0.655528	0.267796	-0.001373	0.237023	0.034689
Data474	-0.663361	0.268966	-0.010071	0.221358	0.043641
Data475	-0.660919	0.270695	-0.017751	0.198266	0.056764
Data476	-0.649831	0.264591	-0.023804	0.191043	0.071158
Data477	-0.641388	0.264591	-0.057374	0.168053	0.087129
Data478	-0.639048	0.254164	-0.085044	0.149844	0.091605
Data479	-0.650848	0.231937	-0.09898	0.156151	0.093792
Data480	-0.678721	0.210117	-0.099489	0.190026	0.095878
Data481	-0.701813	0.195265	-0.104067	0.229089	0.088248
Data482	-0.70985	0.183312	-0.112561	0.280156	0.083162
Data483	-0.716258	0.171664	-0.121462	0.319931	0.069785
Data484	-0.714122	0.163526	-0.109814	0.3358	0.049744
Data485	-0.706696	0.153048	-0.094911	0.326645	0.041199
Data486	-0.704458	0.158287	-0.08657	0.30691	0.044455
Data487	-0.707307	0.166832	-0.085756	0.286056	0.064546
Data488	-0.710053	0.173088	-0.068666	0.257267	0.094708
Data489	-0.718293	0.1738	-0.05951	0.231835	0.12843
Data490	-0.72989	0.171817	-0.050253	0.226953	0.150454
Data491	-0.736706	0.16434	-0.04003	0.222273	0.162203
Data492	-0.74342	0.159457	-0.043743	0.214033	0.159864
Data493	-0.750134	0.159864	-0.055645	0.198062	0.165916
Data494	-0.754304	0.1561	-0.053508	0.181277	0.170596
Data495	-0.753999	0.143333	-0.042878	0.174258	0.172071
Data496	-0.76112	0.130109	-0.040182	0.165916	0.173292
Data497	-0.752473	0.113018	-0.048066	0.144859	0.176089
Data498	-0.728161	0.096895	-0.062002	0.123496	0.176089
Data499	-0.720734	0.088909	-0.066072	0.111696	0.16317
Data500	-0.714834	0.085145	-0.049388	0.110374	0.153557
Data501	-0.716767	0.071412	-0.02299	0.112612	0.155337
Data502	-0.715852	0.066733	0.002136	0.121665	0.168714
Data503	-0.710562	0.064546	0.003154	0.124514	0.196282
Data504	-0.70812	0.057883	0.001729	0.113832	0.224155
Data505	-0.710358	0.046286	-0.000407	0.100506	0.243178
Data506	-0.729585	0.042064	-0.009918	0.088909	0.250807
Data507	-0.741894	0.039063	-0.010681	0.075176	0.252537
Data508	-0.752066	0.043183	-0.01058	0.073955	0.267542
Data509	-0.758577	0.040284	0.000916	0.07365	0.286361
Data510	-0.763358	0.041657	0.016124	0.07131	0.301874
Data511	-0.775158	0.040996	0.027568	0.067343	0.314844
Data512	-0.792554	0.049134	0.027619	0.064088	0.327001
Data513	-0.807507	0.039928	0.018769	0.057883	0.336817
Data514	-0.816052	0.026449	0.008342	0.058595	0.328679
Data515	-0.817477	0.008698	0.01236	0.070904	0.319575
Data516	-0.811373	-0.014954	0.020905	0.074362	0.315404
Data517	-0.798454	-0.02472	0.034028	0.082297	0.322372
Data518	-0.788485	-0.020549	0.04832	0.094199	0.329137
Data519	-0.777905	-0.017548	0.059866	0.077312	0.330866
Data520	-0.767529	-0.018667	0.059052	0.053305	0.336614
Data521	-0.765494	-0.020752	0.045981	0.041098	0.33341
Data522	-0.76997	-0.02533	0.019074	0.019023	0.329646
Data523	-0.769258	-0.010936	-0.000407	-0.003357	0.334681
Data524	-0.761527	-0.013428	-0.015615	-0.009461	0.34877
Data525	-0.765189	-0.030823	-0.003866	-0.012105	0.364996
Data526	-0.773022	-0.048625	0.014903	-0.026754	0.386511
Data527	-0.785738	-0.058951	0.034231	-0.040996	0.401058
Data528	-0.79703	-0.065817	0.040131	-0.026347	0.411434
Data529	-0.807304	-0.068869	0.054729	-0.015869	0.421149
Data530	-0.813916	-0.07421	0.078381	-0.010478	0.424404
Data531	-0.822258	-0.081534	0.104016	-0.009766	0.439511
Data532	-0.830396	-0.087129	0.130973	-0.002543	0.445767
Data533	-0.840874	-0.096284	0.152387	0.020854	0.44358
Data534	-0.852979	-0.096437	0.164543	0.023499	0.433051
Data535	-0.868747	-0.099845	0.138755	0.00295	0.423082
Data536	-0.876275	-0.108543	0.120597	-0.009868	0.416571
Data537	-0.893874	-0.111442	0.110374	-0.004171	0.411485
Data538	-0.925409	-0.114188	0.105033	0.016887	0.410925
Data539	-0.942194	-0.103049	0.10427	0.03886	0.403754
Data540	-0.960199	-0.100048	0.101727	0.038453	0.397091
Data541	-0.978815	-0.093589	0.103761	0.035197	0.391903
Data542	-0.983393	-0.099387	0.107678	0.035706	0.398159
Data543	-0.995499	-0.133669	0.111391	0.027568	0.406093
Data544	-1.014928	-0.174156	0.115867	0.020345	0.419267
Data545	-1.014827	-0.200402	0.104016	0.010173	0.429185
Data546	-1.026525	-0.205081	0.109458	-0.004273	0.444292
Data547	-1.046871	-0.199639	0.125531	-0.02004	0.451565
Data548	-1.047379	-0.175224	0.134585	-0.029704	0.456448
Data549	-1.039851	-0.161898	0.13316	-0.03886	0.469164
Data550	-1.030187	-0.127057	0.148063	-0.053407	0.466926
Data551	-1.021642	-0.091452	0.174156	-0.074667	0.469062
Data552	-1.020829	-0.074261	0.204623	-0.089927	0.456143
Data553	-1.018184	-0.070446	0.220442	-0.09664	0.440935
Data554	-1.014928	-0.072582	0.21622	-0.087485	0.435696
Data555	-1.010859	-0.078584	0.206709	-0.076499	0.418555
Data556	-1.005671	-0.076244	0.193027	-0.079449	0.425778
Data557	-1.018285	-0.078177	0.185804	-0.093182	0.449938
Data558	-1.046362	-0.08189	0.17675	-0.102744	0.471249
Data559	-1.076575	-0.072633	0.163221	-0.105592	0.495308
Data560	-1.083899	-0.073701	0.152438	-0.116884	0.520434
Data561	-1.091224	-0.068462	0.136416	-0.142723	0.545307
Data562	-1.096513	-0.068971	0.124514	-0.168256	0.552987
Data563	-1.108212	-0.060985	0.122072	-0.16968	0.552733
Data564	-1.128049	-0.045065	0.126396	-0.150963	0.543577
Data565	-1.145444	-0.035452	0.122632	-0.1414	0.526335
Data566	-1.143002	-0.026907	0.123802	-0.157066	0.5184
Data567	-1.138425	-0.012665	0.134178	-0.17141	0.520638
Data568	-1.140358	-0.00234	0.139671	-0.18555	0.534829
Data569	-1.134356	0.009817	0.145164	-0.199283	0.552987
Data570	-1.139951	0.016327	0.138959	-0.199181	0.559345
Data571	-1.150123	0.009664	0.141451	-0.199181	0.56906
Data572	-1.142697	0.004883	0.146385	-0.209354	0.588388
Data573	-1.1252	-0.002441	0.134788	-0.220442	0.604003
Data574	-1.127235	-0.012309	0.099896	-0.238142	0.599222
Data575	-1.133745	-0.024211	0.0854	-0.254622	0.59322
Data576	-1.147987	-0.026296	0.087689	-0.257165	0.574451
Data577	-1.154803	-0.015869	0.086163	-0.254317	0.55614
Data578	-1.16467	-0.019277	0.08245	-0.252181	0.54551
Data579	-1.170062	-0.02889	0.067699	-0.260217	0.554462
Data580	-1.156736	-0.038809	0.05773	-0.279545	0.566415
Data581	-1.139137	-0.040945	0.0471	-0.30986	0.568805
Data582	-1.121233	-0.042318	0.039928	-0.318812	0.567229
Data583	-1.109534	-0.056713	0.045268	-0.31576	0.555378
Data584	-1.126726	-0.079143	0.054068	-0.313013	0.538643
Data585	-1.14758	-0.083162	0.080771	-0.323898	0.533303
Data586	-1.150225	-0.081687	0.114951	-0.32929	0.525419
Data587	-1.149818	-0.092114	0.136161	-0.347499	0.512398
Data588	-1.14697	-0.115816	0.138094	-0.368251	0.503497
Data589	-1.120826	-0.132143	0.134381	-0.391953	0.493477
Data590	-1.097734	-0.129905	0.135348	-0.417385	0.493019
Data591	-1.080034	-0.112256	0.130159	-0.443224	0.496427
Data592	-1.071387	-0.091452	0.097251	-0.454312	0.509702
Data593	-1.063757	-0.086773	0.050558	-0.475471	0.528166
Data594	-1.061723	-0.102337	0.015259	-0.487068	0.528166
Data595	-1.073828	-0.134483	0.003713	-0.490222	0.522571
Data596	-1.090308	-0.142926	0.013428	-0.49307	0.516264
Data597	-1.109738	-0.141909	0.015615	-0.480049	0.504209
Data598	-1.119402	-0.148826	0.028585	-0.471809	0.479082
Data599	-1.130795	-0.151217	0.041148	-0.484423	0.461738
Data600	-1.142087	-0.154574	0.04476	-0.501411	0.457465
Data601	-1.173012	-0.158796	0.030925	-0.497037	0.448971
Data602	-1.212278	-0.161746	0.020142	-0.489815	0.433509
Data603	-1.240152	-0.155337	0.015208	-0.483711	0.402533
Data604	-1.251138	-0.143333	0.013377	-0.487271	0.363877
Data605	-1.256326	-0.14552	-0.001475	-0.511381	0.340022
Data606	-1.252766	-0.158287	-0.023041	-0.543119	0.317693
Data607	-1.241067	-0.181023	-0.042725	-0.578012	0.308843
Data608	-1.239846	-0.206912	-0.047862	-0.613209	0.297551
Data609	-1.244729	-0.230666	-0.05244	-0.63447	0.298823
Data610	-1.247272	-0.246281	-0.052847	-0.648203	0.311386
Data611	-1.246052	-0.26037	-0.056102	-0.651662	0.316574
Data612	-1.251748	-0.253605	-0.064698	-0.668447	0.316269
Data613	-1.268228	-0.262252	-0.081025	-0.687266	0.305231
Data614	-1.28898	-0.279037	-0.102541	-0.70395	0.283258
Data615	-1.303222	-0.29221	-0.127108	-0.705475	0.263371
Data616	-1.318481	-0.291651	-0.151624	-0.698965	0.24389
Data617	-1.333435	-0.276748	-0.180616	-0.686046	0.226037
Data618	-1.345134	-0.259454	-0.196994	-0.659393	0.217288
Data619	-1.356527	-0.258437	-0.209659	-0.638031	0.204522
Data620	-1.369548	-0.263523	-0.214542	-0.630808	0.178937
Data621	-1.380535	-0.274561	-0.216475	-0.644846	0.147097
Data622	-1.377788	-0.288345	-0.208082	-0.66448	0.117749
Data623	-1.362427	-0.311131	-0.202691	-0.691742	0.099387
Data624	-1.332113	-0.322525	-0.195265	-0.712393	0.091707
Data625	-1.312072	-0.335597	-0.207116	-0.72989	0.081381
Data626	-1.305257	-0.340887	-0.22619	-0.747387	0.05595
Data627	-1.302205	-0.331172	-0.26449	-0.773836	0.032756
Data628	-1.287455	-0.331528	-0.308995	-0.806897	0.014649
Data629	-1.258259	-0.335597	-0.342006	-0.822461	-0.014445
Data630	-1.244322	-0.341039	-0.373388	-0.822868	-0.043946
Data631	-1.237507	-0.348516	-0.399583	-0.81239	-0.05361
Data632	-1.246255	-0.355535	-0.420284	-0.803438	-0.053864
Data633	-1.266601	-0.360978	-0.430101	-0.786552	-0.050507
Data634	-1.278808	-0.370693	-0.424099	-0.770784	-0.046337
Data635	-1.287556	-0.39114	-0.421352	-0.783805	-0.045981
Data636	-1.293965	-0.402584	-0.422268	-0.800183	-0.049185
Data637	-1.305257	-0.410671	-0.438544	-0.818799	-0.064851
Data638	-1.311666	-0.411739	-0.459805	-0.853997	-0.096437
Data639	-1.30546	-0.415707	-0.48249	-0.89662	-0.119936
