# Supplementary material for: Integration of MRI and somatosensory evoked potentials facilitate diagnosis of spinal cord compression
Source: Sci Rep. 2023 May 15;13:7861. doi: 10.1038/s41598-023-34832-2 (PMC10185544; doi:10.1038/s41598-023-34832-2)
Supplement: Supplementary file 3 — Supplementary Information 3. [file 41598_2023_34832_MOESM3_ESM.zip › Preoperative SSEP data/control group/5072209_2/5072209_2_Lt Tibial SEP_Cz'-Fpz_201219_171233.csv]

Index	1	2	3	4	5
Name	Cz'-Fpz	Cz'-Fpz	Cz'-Fpz	Cz'-Fpz	Cz'-Fpz
Time	2.01709E+13	2.01709E+13	2.01709E+13	2.01709E+13	2.01709E+13
Highcut	500	500	500	500	500
Lowcut	10	10	10	10	10
Period	0.000156	0.000156	0.000156	0.000156	0.000156
Averages	120	120	120	120	120
Int (mA)	25/24.5mA	25/24.5mA	25/24.9mA	25/24.5mA	25/24.5mA
Pulse Width (�gs)	200�s	200�s	200�s	200�s	200�s
Rep Rate (Hz)	3.11Hz	3.11Hz	3.11Hz	3.11Hz	3.11Hz
Data0	-0.057678	-0.197601	0.279541	0.527751	-0.525157
Data1	0.798289	0.685628	1.398417	1.554972	-0.172373
Data2	1.410573	1.422424	1.639099	1.868286	0.774028
Data3	0.504201	0.422465	0.503642	0.881144	0.316569
Data4	-0.332591	-0.547434	-0.291443	0.015869	-0.675608
Data5	-0.732168	-1.031952	-0.632579	-0.399475	-1.213989
Data6	-0.833944	-1.170705	-0.674438	-0.491638	-1.397349
Data7	-0.770365	-1.104228	-0.556691	-0.400594	-1.378479
Data8	-0.635325	-0.94696	-0.374959	-0.22227	-1.260579
Data9	-0.496928	-0.772298	-0.189056	-0.032043	-1.098684
Data10	-0.368754	-0.618184	-0.020752	0.136617	-0.949097
Data11	-0.265605	-0.503031	0.098521	0.256246	-0.841217
Data12	-0.204315	-0.426127	0.170695	0.325826	-0.76238
Data13	-0.150553	-0.38386	0.207011	0.375875	-0.711314
Data14	-0.105184	-0.357666	0.227966	0.406596	-0.683797
Data15	-0.085449	-0.334167	0.240784	0.416565	-0.680237
Data16	-0.089671	-0.323893	0.24531	0.405579	-0.678965
Data17	-0.105693	-0.32547	0.246277	0.391134	-0.670776
Data18	-0.121104	-0.345866	0.255585	0.382996	-0.66864
Data19	-0.126088	-0.363261	0.263926	0.380452	-0.674489
Data20	-0.13148	-0.36143	0.26886	0.380147	-0.677083
Data21	-0.152384	-0.359599	0.269216	0.37618	-0.67454
Data22	-0.174866	-0.363668	0.264231	0.386047	-0.660756
Data23	-0.186005	-0.378113	0.270233	0.395304	-0.643209
Data24	-0.185903	-0.384471	0.282745	0.393168	-0.593669
Data25	-0.169881	-0.394592	0.282796	0.379842	-0.335948
Data26	-0.163066	-0.405121	0.277608	0.377401	-0.204468
Data27	-0.157064	-0.41865	0.276947	0.374959	-0.225728
Data28	-0.147146	-0.441793	0.279846	0.360921	-0.306193
Data29	-0.145467	-0.449829	0.281576	0.360209	-0.398153
Data30	-0.154317	-0.434723	0.283152	0.360718	-0.486298
Data31	-0.176036	-0.421244	0.285492	0.342814	-0.550334
Data32	-0.201365	-0.426992	0.284119	0.320028	-0.530955
Data33	-0.225016	-0.430908	0.28595	0.303955	-0.515238
Data34	-0.249329	-0.433299	0.29363	0.299174	-0.525004
Data35	-0.262248	-0.43457	0.30365	0.3007	-0.551198
Data36	-0.259349	-0.445913	0.312144	0.293274	-0.587972
Data37	-0.242157	-0.466156	0.313416	0.292053	-0.622559
Data38	-0.219014	-0.483144	0.320231	0.295512	-0.638072
Data39	-0.203298	-0.505015	0.316213	0.310364	-0.648753
Data40	-0.193787	-0.523529	0.304311	0.324809	-0.65389
Data41	-0.189616	-0.537109	0.29424	0.326436	-0.640767
Data42	-0.19516	-0.52948	0.272929	0.317485	-0.597941
Data43	-0.198212	-0.517426	0.251261	0.298462	-0.53065
Data44	-0.19455	-0.521851	0.233612	0.280457	-0.450541
Data45	-0.193075	-0.539195	0.224864	0.270691	-0.384928
Data46	-0.189718	-0.558624	0.224152	0.268962	-0.346324
Data47	-0.18631	-0.569865	0.235545	0.264384	-0.330455
Data48	-0.176697	-0.566152	0.261739	0.241089	-0.336202
Data49	-0.182343	-0.544078	0.284831	0.209656	-0.376485
Data50	-0.185343	-0.523122	0.286153	0.186462	-0.436859
Data51	-0.186361	-0.511373	0.276794	0.178223	-0.49413
Data52	-0.191549	-0.522156	0.268555	0.176595	-0.529582
Data53	-0.192973	-0.534363	0.273641	0.170085	-0.540009
Data54	-0.191447	-0.551402	0.27415	0.157572	-0.543925
Data55	-0.195007	-0.559896	0.265045	0.152791	-0.55425
Data56	-0.193939	-0.557861	0.257823	0.149841	-0.57073
Data57	-0.19221	-0.560354	0.257619	0.154215	-0.576172
Data58	-0.187734	-0.560201	0.264943	0.154724	-0.572815
Data59	-0.184174	-0.557098	0.277761	0.145874	-0.564473
Data60	-0.190938	-0.558929	0.291494	0.124919	-0.55486
Data61	-0.198415	-0.55781	0.293681	0.109151	-0.558879
Data62	-0.202026	-0.570017	0.292206	0.097758	-0.559642
Data63	-0.209656	-0.5867	0.278473	0.078023	-0.550842
Data64	-0.210978	-0.589091	0.277913	0.076701	-0.531718
Data65	-0.212911	-0.600484	0.280558	0.076599	-0.512034
Data66	-0.203603	-0.619965	0.269928	0.071411	-0.488637
Data67	-0.190277	-0.638529	0.268199	0.067342	-0.470632
Data68	-0.179494	-0.639343	0.286051	0.051473	-0.457713
Data69	-0.165253	-0.633698	0.304565	0.029399	-0.447439
Data70	-0.163015	-0.639394	0.308075	0.021667	-0.440928
Data71	-0.160268	-0.651194	0.311737	0.01241	-0.441742
Data72	-0.169067	-0.666555	0.303396	-0.007528	-0.44754
Data73	-0.191498	-0.677643	0.290527	-0.024109	-0.446269
Data74	-0.215098	-0.670064	0.282796	-0.024414	-0.451253
Data75	-0.224965	-0.655212	0.289917	-0.021566	-0.464732
Data76	-0.229441	-0.648804	0.297496	-0.018209	-0.448914
Data77	-0.237885	-0.645192	0.307058	-0.018514	-0.397034
Data78	-0.233866	-0.642904	0.304871	-0.014852	-0.362193
Data79	-0.218302	-0.655518	0.295105	-0.016479	-0.361481
Data80	-0.195058	-0.665843	0.277557	-0.02065	-0.376485
Data81	-0.172272	-0.667369	0.258942	-0.041199	-0.389913
Data82	-0.162506	-0.665944	0.251414	-0.069478	-0.376231
Data83	-0.174459	-0.672811	0.253194	-0.09491	-0.362549
Data84	-0.19755	-0.676575	0.254364	-0.109863	-0.347595
Data85	-0.218709	-0.67922	0.255025	-0.122986	-0.335185
Data86	-0.21581	-0.681356	0.250142	-0.135701	-0.322215
Data87	-0.193176	-0.677338	0.245667	-0.145874	-0.315196
Data88	-0.171509	-0.671183	0.238444	-0.155843	-0.311228
Data89	-0.169423	-0.669861	0.23351	-0.16449	-0.31189
Data90	-0.18397	-0.679321	0.22171	-0.167033	-0.314535
Data91	-0.196686	-0.677694	0.205282	-0.163066	-0.309652
Data92	-0.218913	-0.666504	0.189158	-0.164185	-0.276235
Data93	-0.232798	-0.658925	0.163829	-0.168254	-0.221558
Data94	-0.23646	-0.647176	0.154012	-0.195109	-0.175222
Data95	-0.240631	-0.649719	0.153961	-0.222066	-0.16805
Data96	-0.238698	-0.652364	0.154724	-0.235494	-0.185242
Data97	-0.225423	-0.646362	0.147858	-0.235697	-0.211843
Data98	-0.229085	-0.651398	0.153605	-0.233968	-0.236359
Data99	-0.235291	-0.649567	0.158081	-0.242513	-0.250346
Data100	-0.22288	-0.644684	0.161438	-0.259094	-0.246379
Data101	-0.210063	-0.648295	0.163778	-0.281677	-0.240529
Data102	-0.198415	-0.66035	0.155182	-0.296224	-0.232595
Data103	-0.190989	-0.669759	0.142721	-0.304769	-0.236613
Data104	-0.193278	-0.670776	0.133158	-0.3007	-0.26062
Data105	-0.195109	-0.676931	0.117544	-0.307312	-0.278473
Data106	-0.187734	-0.672201	0.097402	-0.309448	-0.282186
Data107	-0.1769	-0.66096	0.087077	-0.302429	-0.269623
Data108	-0.164897	-0.658722	0.081635	-0.299988	-0.256653
Data109	-0.15269	-0.671946	0.07314	-0.302429	-0.248769
Data110	-0.153707	-0.67393	0.073293	-0.319926	-0.228424
Data111	-0.151876	-0.664113	0.083618	-0.344645	-0.204671
Data112	-0.167745	-0.645549	0.088196	-0.373637	-0.185496
Data113	-0.192159	-0.626831	0.095367	-0.386963	-0.170237
Data114	-0.214335	-0.607503	0.105387	-0.384216	-0.156148
Data115	-0.22939	-0.590719	0.120443	-0.379028	-0.146077
Data116	-0.230967	-0.572205	0.139008	-0.366211	-0.142212
Data117	-0.244242	-0.564423	0.146484	-0.366109	-0.136922
Data118	-0.262705	-0.574188	0.141144	-0.364583	-0.135701
Data119	-0.273844	-0.591075	0.137278	-0.372416	-0.132802
Data120	-0.284068	-0.609792	0.121969	-0.380656	-0.115967
Data121	-0.27537	-0.617269	0.103455	-0.387878	-0.087077
Data122	-0.263519	-0.616608	0.089518	-0.399373	-0.059814
Data123	-0.251567	-0.608877	0.076447	-0.409851	-0.049388
Data124	-0.247091	-0.587209	0.062052	-0.421346	-0.05544
Data125	-0.249023	-0.577291	0.048065	-0.436503	-0.060527
Data126	-0.247599	-0.56483	0.042063	-0.445658	-0.057882
Data127	-0.248311	-0.558523	0.042775	-0.454203	-0.049998
Data128	-0.246124	-0.550893	0.0501	-0.452067	-0.038503
Data129	-0.250092	-0.542704	0.054372	-0.446472	-0.032756
Data130	-0.251211	-0.540059	0.051422	-0.434977	-0.020142
Data131	-0.245972	-0.552521	0.041707	-0.421855	-0.006714
Data132	-0.247599	-0.566813	0.034332	-0.411174	-0.002289
Data133	-0.237223	-0.573883	0.043691	-0.407817	-0.003967
Data134	-0.217997	-0.579071	0.061188	-0.403646	0.00707
Data135	-0.215454	-0.577698	0.062663	-0.404765	0.028229
Data136	-0.237071	-0.558726	0.049896	-0.400899	0.049896
Data137	-0.26535	-0.525462	0.040843	-0.39561	0.055084
Data138	-0.291138	-0.494893	0.031128	-0.394389	0.064138
Data139	-0.309601	-0.480347	0.017293	-0.391744	0.073598
Data140	-0.319722	-0.47821	0.013529	-0.388082	0.085297
Data141	-0.316518	-0.471242	0.013173	-0.402425	0.091909
Data142	-0.301819	-0.45344	0.016581	-0.422262	0.101064
Data143	-0.282644	-0.435944	0.037181	-0.447795	0.120951
Data144	-0.264028	-0.437063	0.045878	-0.457357	0.119324
Data145	-0.260417	-0.447439	0.047455	-0.454915	0.110626
Data146	-0.270233	-0.454915	0.046946	-0.454305	0.103709
Data147	-0.286001	-0.460002	0.063731	-0.452983	0.102081
Data148	-0.306905	-0.463409	0.070903	-0.444336	0.092977
Data149	-0.323792	-0.459086	0.068258	-0.4481	0.089518
Data150	-0.32018	-0.456238	0.056966	-0.455017	0.091248
Data151	-0.30187	-0.446777	0.055898	-0.45166	0.111898
Data152	-0.2712	-0.432485	0.057678	-0.451762	0.134532
Data153	-0.246429	-0.429586	0.048167	-0.450948	0.150604
Data154	-0.226237	-0.428111	0.043386	-0.45634	0.150096
Data155	-0.205688	-0.425873	0.042521	-0.456746	0.150706
Data156	-0.197144	-0.417074	0.044708	-0.457052	0.147909
Data157	-0.193736	-0.400187	0.057576	-0.461019	0.144908
Data158	-0.193024	-0.378265	0.059509	-0.445251	0.139516
Data159	-0.201314	-0.366974	0.06017	-0.426941	0.173187
Data160	-0.204213	-0.361735	0.061391	-0.416667	0.195007
Data161	-0.210368	-0.359548	0.062002	-0.421346	0.212911
Data162	-0.220388	-0.353953	0.042775	-0.429891	0.211233
Data163	-0.226949	-0.342967	0.027059	-0.434774	0.199127
Data164	-0.224508	-0.328725	0.013987	-0.421346	0.190226
Data165	-0.21876	-0.321808	0.008189	-0.397949	0.181274
Data166	-0.203654	-0.326792	-0.002085	-0.385335	0.180766
Data167	-0.18987	-0.316569	-0.009613	-0.378927	0.175883
Data168	-0.182495	-0.309855	-0.013631	-0.384216	0.174713
Data169	-0.184123	-0.295715	-0.026143	-0.387268	0.17217
Data170	-0.189514	-0.271708	-0.023905	-0.39266	0.168304
Data171	-0.19633	-0.265859	-0.017548	-0.391337	0.161997
Data172	-0.211029	-0.268758	-0.024211	-0.386759	0.156708
Data173	-0.230204	-0.260162	-0.033315	-0.394084	0.159251
Data174	-0.238139	-0.243225	-0.049286	-0.408834	0.161184
Data175	-0.239868	-0.223287	-0.067851	-0.420431	0.163269
Data176	-0.230662	-0.216726	-0.079854	-0.41626	0.161235
Data177	-0.224508	-0.204315	-0.08311	-0.408936	0.16922
Data178	-0.217336	-0.193481	-0.081126	-0.40273	0.180003
Data179	-0.223033	-0.173187	-0.067037	-0.395813	0.180715
Data180	-0.23646	-0.162913	-0.067291	-0.387065	0.182241
Data181	-0.241852	-0.149333	-0.077922	-0.394897	0.18809
Data182	-0.241089	-0.137177	-0.076853	-0.398051	0.196177
Data183	-0.240733	-0.127004	-0.086568	-0.393168	0.189209
Data184	-0.232391	-0.104675	-0.088806	-0.400594	0.177002
Data185	-0.212657	-0.091909	-0.082804	-0.407308	0.166016
Data186	-0.18453	-0.085551	-0.075429	-0.407817	0.164998
Data187	-0.167898	-0.104777	-0.078532	-0.399475	0.169118
Data188	-0.167033	-0.144908	-0.08611	-0.386759	0.167592
Data189	-0.182851	-0.169474	-0.094096	-0.374959	0.170135
Data190	-0.205739	-0.175374	-0.092824	-0.353699	0.189006
Data191	-0.227865	-0.159658	-0.087433	-0.334269	0.194346
Data192	-0.235036	-0.144602	-0.085195	-0.336711	0.184631
Data193	-0.233358	-0.133514	-0.08784	-0.341492	0.178019
Data194	-0.232595	-0.113322	-0.086823	-0.348206	0.187785
Data195	-0.225067	-0.117442	-0.08784	-0.34434	0.199585
Data196	-0.196381	-0.115814	-0.101878	-0.337016	0.202688
Data197	-0.174917	-0.101217	-0.113932	-0.326742	0.203908
Data198	-0.160116	-0.092773	-0.127614	-0.324402	0.198263
Data199	-0.162354	-0.087484	-0.132039	-0.326538	0.184733
Data200	-0.159607	-0.09257	-0.130056	-0.329692	0.169627
Data201	-0.161641	-0.096436	-0.136719	-0.318705	0.159709
Data202	-0.180054	-0.083415	-0.149841	-0.315552	0.15213
Data203	-0.182699	-0.063985	-0.152791	-0.319112	0.154673
Data204	-0.172272	-0.049235	-0.137634	-0.324605	0.164337
Data205	-0.148875	-0.052541	-0.116425	-0.321859	0.175629
Data206	-0.13092	-0.061442	-0.111084	-0.311279	0.18809
Data207	-0.116475	-0.061137	-0.120188	-0.307109	0.207265
Data208	-0.101827	-0.054372	-0.128835	-0.290426	0.212148
Data209	-0.098826	-0.038605	-0.12441	-0.276184	0.199941
Data210	-0.098928	-0.022939	-0.127055	-0.262451	0.192871
Data211	-0.087382	-0.001882	-0.138855	-0.248108	0.193532
Data212	-0.076345	0.014852	-0.1474	-0.240784	0.207011
Data213	-0.072225	0.03362	-0.152842	-0.235596	0.204061
Data214	-0.069275	0.030568	-0.154978	-0.239665	0.209605
Data215	-0.065053	0.022837	-0.165202	-0.23997	0.215556
Data216	-0.060527	0.015717	-0.181325	-0.232442	0.217641
Data217	-0.056661	0.02121	-0.194295	-0.221761	0.234731
Data218	-0.038961	0.035197	-0.194906	-0.216878	0.238291
Data219	-0.027008	0.053101	-0.187225	-0.197856	0.227915
Data220	-0.018972	0.052999	-0.174103	-0.17568	0.217946
Data221	-0.01297	0.047557	-0.169932	-0.160014	0.217336
Data222	-0.019328	0.048116	-0.175018	-0.155538	0.220388
Data223	-0.029806	0.052134	-0.176341	-0.157572	0.220032
Data224	-0.037587	0.058441	-0.180511	-0.156047	0.221405
Data225	-0.055593	0.063578	-0.190277	-0.143636	0.219472
Data226	-0.079244	0.049591	-0.194906	-0.123291	0.216878
Data227	-0.069987	0.044352	-0.195618	-0.105286	0.212453
Data228	-0.045013	0.04303	-0.214589	-0.101827	0.205943
Data229	-0.015615	0.045115	-0.233663	-0.085449	0.195414
Data230	0.009511	0.039775	-0.2388	-0.070394	0.180613
Data231	0.029449	0.041911	-0.230713	-0.055135	0.184428
Data232	0.051117	0.057322	-0.217539	-0.042013	0.191142
Data233	0.058645	0.078227	-0.204366	-0.03418	0.197805
Data234	0.059662	0.103353	-0.195516	-0.037028	0.210114
Data235	0.065613	0.119273	-0.178274	-0.041199	0.218353
Data236	0.078888	0.133769	-0.176392	-0.039266	0.224813
Data237	0.0914	0.138397	-0.181834	-0.034281	0.222727
Data238	0.10615	0.145365	-0.193787	-0.028992	0.225118
Data239	0.116679	0.14389	-0.200755	-0.018209	0.218608
Data240	0.131989	0.133158	-0.21225	-0.021566	0.220235
Data241	0.156097	0.130615	-0.225067	-0.027364	0.227458
Data242	0.157623	0.138906	-0.230662	-0.015767	0.228271
Data243	0.151265	0.152588	-0.224864	0.013021	0.232951
Data244	0.145823	0.156453	-0.218506	0.053101	0.240529
Data245	0.149892	0.168406	-0.209401	0.095723	0.260874
Data246	0.160929	0.184123	-0.191142	0.136719	0.269572
Data247	0.172628	0.208435	-0.173848	0.157471	0.262705
Data248	0.184326	0.230306	-0.165354	0.162659	0.245921
Data249	0.201619	0.249837	-0.17278	0.158691	0.226135
Data250	0.231222	0.273539	-0.182749	0.158793	0.204315
Data251	0.261078	0.290934	-0.175629	0.168864	0.198466
Data252	0.283407	0.309804	-0.169373	0.18219	0.206451
Data253	0.310262	0.330912	-0.171204	0.199483	0.230357
Data254	0.341746	0.345357	-0.166372	0.219523	0.25238
Data255	0.376587	0.367635	-0.15803	0.254415	0.279744
Data256	0.41509	0.3921	-0.159861	0.292358	0.298055
Data257	0.445811	0.400085	-0.160624	0.303548	0.297953
Data258	0.48116	0.394796	-0.151367	0.310262	0.293986
Data259	0.523122	0.387014	-0.136058	0.333354	0.297699
Data260	0.565135	0.39861	-0.115356	0.352681	0.303192
Data261	0.609436	0.424143	-0.086416	0.36438	0.309347
Data262	0.646464	0.448863	-0.062002	0.368958	0.31896
Data263	0.674133	0.469208	-0.041809	0.381978	0.323639
Data264	0.709534	0.498301	-0.028534	0.39327	0.331167
Data265	0.735931	0.513407	-0.01297	0.399984	0.338593
Data266	0.760651	0.529734	0.016123	0.426534	0.343933
Data267	0.79361	0.560811	0.054016	0.475769	0.357259
Data268	0.821737	0.600789	0.084941	0.529582	0.385234
Data269	0.838064	0.640106	0.113932	0.579325	0.418345
Data270	0.841726	0.680796	0.150045	0.621745	0.442607
Data271	0.852102	0.713857	0.16688	0.651245	0.462799
Data272	0.87087	0.743408	0.181224	0.688782	0.48289
Data273	0.886383	0.781199	0.199636	0.713196	0.512848
Data274	0.901082	0.799154	0.217997	0.734558	0.529683
Data275	0.922801	0.82372	0.235138	0.74412	0.525564
Data276	0.927531	0.844727	0.25533	0.75297	0.523427
Data277	0.930278	0.860799	0.27476	0.769246	0.522105
Data278	0.927785	0.871429	0.297902	0.796102	0.520376
Data279	0.942688	0.892283	0.317128	0.832214	0.521851
Data280	0.96873	0.909475	0.337168	0.875244	0.525258
Data281	0.996755	0.916799	0.36616	0.902913	0.536143
Data282	1.029053	0.929209	0.393066	0.920614	0.540873
Data283	1.04777	0.94396	0.414174	0.931193	0.540822
Data284	1.051432	0.942128	0.424194	0.948893	0.537516
Data285	1.042328	0.94101	0.421956	0.956726	0.527191
Data286	1.041972	0.943705	0.407461	0.950317	0.525564
Data287	1.033783	0.946706	0.397847	0.953979	0.531362
Data288	1.011454	0.949453	0.392812	0.954285	0.527547
Data289	0.993398	0.934296	0.395203	0.957133	0.526225
Data290	0.980326	0.915222	0.396678	0.948385	0.520833
Data291	0.967458	0.899251	0.402527	0.931803	0.504862
Data292	0.967814	0.87972	0.409037	0.908101	0.477397
Data293	0.97229	0.859477	0.431264	0.902812	0.46051
Data294	0.969798	0.84849	0.440979	0.908712	0.445811
Data295	0.940653	0.837708	0.443217	0.912984	0.425415
Data296	0.902456	0.835775	0.436198	0.912069	0.410411
Data297	0.868835	0.842082	0.416819	0.913391	0.385234
Data298	0.827179	0.825094	0.39032	0.912679	0.370382
Data299	0.791677	0.794779	0.35909	0.912069	0.355835
Data300	0.757446	0.770874	0.338949	0.905355	0.349579
Data301	0.72642	0.75414	0.32491	0.881653	0.347392
Data302	0.690053	0.746002	0.30482	0.858866	0.350952
Data303	0.657908	0.719198	0.298309	0.82428	0.34373
Data304	0.632324	0.686188	0.29007	0.774129	0.332235
Data305	0.611572	0.651398	0.272268	0.742493	0.309194
Data306	0.586395	0.610809	0.242615	0.718384	0.288188
Data307	0.548197	0.574544	0.208079	0.697937	0.27949
Data308	0.505117	0.537567	0.165253	0.687764	0.268199
Data309	0.463511	0.521952	0.128021	0.666606	0.246379
Data310	0.428263	0.510101	0.094096	0.63975	0.218709
Data311	0.398458	0.482127	0.053406	0.612793	0.20045
Data312	0.381826	0.458781	0.016734	0.590617	0.172577
Data313	0.361328	0.423228	-0.018107	0.559998	0.147756
Data314	0.328725	0.378265	-0.06485	0.538025	0.128988
Data315	0.291087	0.325368	-0.101369	0.519206	0.108592
Data316	0.250498	0.262349	-0.148061	0.4835	0.079702
Data317	0.210978	0.217641	-0.197805	0.443726	0.053507
Data318	0.166575	0.180308	-0.240428	0.408936	0.03245
Data319	0.126648	0.145264	-0.28127	0.364685	0.017649
Data320	0.088145	0.108083	-0.309804	0.331624	0.000763
Data321	0.046082	0.071513	-0.335337	0.302226	-0.009715
Data322	0.011546	0.039724	-0.369771	0.278727	-0.01358
Data323	-0.013987	-0.009816	-0.411072	0.26886	-0.016886
Data324	-0.054372	-0.046132	-0.452474	0.252279	-0.017904
Data325	-0.083059	-0.072123	-0.486298	0.217489	-0.035095
Data326	-0.121104	-0.090129	-0.512492	0.179036	-0.051117
Data327	-0.155487	-0.116374	-0.54601	0.139465	-0.072072
Data328	-0.198059	-0.159353	-0.580292	0.105184	-0.082347
Data329	-0.230459	-0.213776	-0.611318	0.08016	-0.093384
Data330	-0.254415	-0.264435	-0.632172	0.067749	-0.096893
Data331	-0.266876	-0.297597	-0.654755	0.057373	-0.099996
Data332	-0.292664	-0.317637	-0.675456	0.036926	-0.110067
Data333	-0.313212	-0.326131	-0.704549	0.020549	-0.127411
Data334	-0.315653	-0.326589	-0.73995	0.016785	-0.140483
Data335	-0.31484	-0.325928	-0.783437	0.009766	-0.154877
Data336	-0.316925	-0.33076	-0.820923	-0.001933	-0.166117
Data337	-0.325724	-0.346425	-0.85556	-0.030721	-0.176442
Data338	-0.341441	-0.36321	-0.886129	-0.061137	-0.189209
Data339	-0.370992	-0.383453	-0.901794	-0.080668	-0.193278
Data340	-0.393728	-0.405477	-0.913747	-0.099996	-0.196381
Data341	-0.403951	-0.431163	-0.925191	-0.114034	-0.207265
Data342	-0.418955	-0.461833	-0.927531	-0.126241	-0.216675
Data343	-0.419566	-0.485179	-0.938721	-0.141602	-0.237986
Data344	-0.418803	-0.497233	-0.95281	-0.156962	-0.250448
Data345	-0.417684	-0.51356	-0.963999	-0.159912	-0.248057
Data346	-0.418701	-0.527852	-0.979106	-0.162048	-0.23056
Data347	-0.41448	-0.53833	-1.005656	-0.146484	-0.213776
Data348	-0.414225	-0.54067	-1.01532	-0.126648	-0.208333
Data349	-0.430552	-0.534007	-1.017558	-0.1238	-0.198415
Data350	-0.454915	-0.515442	-1.01771	-0.137736	-0.202382
Data351	-0.471141	-0.499573	-1.0171	-0.158081	-0.225983
Data352	-0.469716	-0.491994	-1.01415	-0.171509	-0.240987
Data353	-0.460052	-0.496012	-1.020966	-0.171509	-0.245717
Data354	-0.439402	-0.502167	-1.026306	-0.180359	-0.244751
Data355	-0.420583	-0.508575	-1.026713	-0.19399	-0.235443
Data356	-0.396271	-0.504557	-1.02951	-0.197449	-0.214233
Data357	-0.375163	-0.475972	-1.040141	-0.213928	-0.193634
Data358	-0.35141	-0.458374	-1.031698	-0.220744	-0.192871
Data359	-0.348511	-0.457611	-1.027985	-0.216777	-0.202281
Data360	-0.34846	-0.459849	-1.02361	-0.213318	-0.20696
Data361	-0.338135	-0.453084	-1.021881	-0.206502	-0.211283
Data362	-0.327098	-0.456797	-1.021067	-0.206604	-0.219218
Data363	-0.312653	-0.462697	-1.018372	-0.211792	-0.217387
Data364	-0.304006	-0.455882	-1.023712	-0.195414	-0.208588
Data365	-0.280863	-0.446167	-1.01827	-0.169678	-0.19399
Data366	-0.259857	-0.44164	-1.004486	-0.156962	-0.178731
Data367	-0.248057	-0.440369	-0.984802	-0.154317	-0.172577
Data368	-0.233561	-0.442759	-0.960744	-0.163778	-0.170186
Data369	-0.229797	-0.441386	-0.942027	-0.171305	-0.157623
Data370	-0.243276	-0.437826	-0.929769	-0.179749	-0.137024
Data371	-0.246023	-0.431671	-0.931905	-0.184326	-0.119578
Data372	-0.243174	-0.423482	-0.92865	-0.187581	-0.108795
Data373	-0.239563	-0.419006	-0.928294	-0.1946	-0.105286
Data374	-0.246684	-0.407461	-0.929769	-0.19399	-0.101624
Data375	-0.251058	-0.391541	-0.926158	-0.180155	-0.099843
Data376	-0.246684	-0.37796	-0.920563	-0.161743	-0.103963
Data377	-0.240733	-0.365245	-0.911967	-0.137736	-0.111135
Data378	-0.225271	-0.357819	-0.912679	-0.108439	-0.114695
Data379	-0.208384	-0.352783	-0.907389	-0.083516	-0.107269
Data380	-0.179036	-0.342967	-0.891876	-0.075887	-0.103556
Data381	-0.161591	-0.316976	-0.869548	-0.070089	-0.102437
Data382	-0.147095	-0.284373	-0.858459	-0.067139	-0.101064
Data383	-0.13972	-0.265249	-0.841726	-0.059204	-0.101624
Data384	-0.139516	-0.250549	-0.823466	-0.047913	-0.094401
Data385	-0.143534	-0.227966	-0.808614	-0.038147	-0.093994
Data386	-0.153402	-0.216471	-0.786743	-0.035299	-0.089823
Data387	-0.153809	-0.215556	-0.763143	-0.033773	-0.08784
Data388	-0.150655	-0.205536	-0.742035	-0.021667	-0.090535
Data389	-0.131683	-0.205994	-0.711365	-0.015462	-0.096486
Data390	-0.108439	-0.201721	-0.688985	-0.0177	-0.104472
Data391	-0.083923	-0.189921	-0.672048	-0.022278	-0.117544
Data392	-0.069021	-0.178324	-0.671234	-0.024211	-0.129801
Data393	-0.06251	-0.161997	-0.670471	-0.015767	-0.132701
Data394	-0.051626	-0.146077	-0.667521	-0.007935	-0.136515
Data395	-0.054779	-0.133718	-0.663147	-0.010579	-0.129547
Data396	-0.058797	-0.122579	-0.653178	-0.002136	-0.116577
Data397	-0.051727	-0.113729	-0.637716	-0.002238	-0.097504
Data398	-0.031382	-0.09613	-0.605977	-0.008138	-0.090586
Data399	-0.009206	-0.064494	-0.567881	-0.019836	-0.087535
Data400	0.016276	-0.035044	-0.5454	-0.026449	-0.082652
Data401	0.036926	-0.014598	-0.53065	-0.027059	-0.068715
Data402	0.050303	0.000559	-0.528971	-0.024516	-0.056152
Data403	0.05249	0.004781	-0.515188	-0.006104	-0.047862
Data404	0.043793	0.013224	-0.503235	0.014954	-0.052134
Data405	0.02711	0.034943	-0.489604	0.024312	-0.061289
Data406	0.028229	0.045064	-0.477346	0.020243	-0.068207
Data407	0.036621	0.05717	-0.46051	0.02238	-0.070038
Data408	0.047404	0.060933	-0.438792	0.03418	-0.053406
Data409	0.061849	0.074107	-0.413767	0.036316	0.003255
Data410	0.076243	0.086314	-0.391897	0.043844	0.025024
Data411	0.089518	0.095317	-0.378774	0.061646	0.013428
Data412	0.092875	0.099691	-0.366313	0.082703	-0.003713
Data413	0.105387	0.107015	-0.369161	0.098775	-0.022074
Data414	0.118663	0.115407	-0.381165	0.111186	-0.035553
Data415	0.118154	0.139211	-0.383352	0.107218	-0.038706
Data416	0.137278	0.172323	-0.37557	0.103251	-0.036011
Data417	0.168355	0.203044	-0.37674	0.098063	-0.035095
Data418	0.186208	0.219472	-0.371704	0.100911	-0.037333
Data419	0.205994	0.230001	-0.35258	0.110474	-0.043945
Data420	0.21993	0.235138	-0.323995	0.100403	-0.043335
Data421	0.222422	0.251821	-0.293579	0.08077	-0.04186
Data422	0.230408	0.267181	-0.261332	0.077311	-0.037689
Data423	0.239054	0.281932	-0.22878	0.079651	-0.042826
Data424	0.234121	0.302785	-0.206248	0.078125	-0.031789
Data425	0.222982	0.321045	-0.18748	0.073853	0.015564
Data426	0.222219	0.335083	-0.168762	0.068868	0.062154
Data427	0.225423	0.348155	-0.147909	0.069478	0.072276
Data428	0.224559	0.369059	-0.129852	0.068258	0.050507
Data429	0.210063	0.386556	-0.121511	0.072734	0.028178
Data430	0.201569	0.394999	-0.130361	0.07548	0.010935
Data431	0.208588	0.402069	-0.1415	0.081889	0.00351
Data432	0.219269	0.400543	-0.142924	0.078023	-0.00651
Data433	0.231679	0.396169	-0.129038	0.06134	-0.024058
Data434	0.241547	0.394897	-0.121002	0.06012	-0.042013
Data435	0.2447	0.408732	-0.101674	0.069071	-0.054169
Data436	0.245056	0.427246	-0.083923	0.064799	-0.064901
Data437	0.227915	0.44927	-0.076294	0.056559	-0.053304
Data438	0.213572	0.466766	-0.062917	0.063477	-0.030518
Data439	0.20045	0.481567	-0.048116	0.080261	-0.01414
Data440	0.195465	0.492554	-0.038452	0.081787	-0.006714
Data441	0.211029	0.497182	-0.025838	0.078227	0.00646
Data442	0.238749	0.49586	-0.013072	0.077209	0.026347
Data443	0.257467	0.505778	-0.000305	0.076599	0.030772
Data444	0.265452	0.521851	0.002594	0.079244	0.035299
Data445	0.255686	0.543315	0.018107	0.089925	0.047353
Data446	0.240936	0.579274	0.03245	0.096537	0.05722
Data447	0.228526	0.603231	0.047099	0.088094	0.059814
Data448	0.223134	0.61025	0.06134	0.074158	0.057119
Data449	0.22344	0.60969	0.073497	0.07843	0.053558
Data450	0.234172	0.606232	0.090993	0.090434	0.04776
Data451	0.259399	0.607707	0.098317	0.105693	0.045013
Data452	0.287425	0.607808	0.094452	0.108541	0.051982
Data453	0.313619	0.598043	0.085449	0.109762	0.063477
Data454	0.329336	0.587921	0.073191	0.108744	0.076548
Data455	0.327657	0.576731	0.061493	0.114136	0.086619
Data456	0.313416	0.578868	0.063324	0.118713	0.093231
Data457	0.311127	0.582428	0.085551	0.131022	0.091604
Data458	0.310567	0.591685	0.110118	0.13855	0.088399
Data459	0.311635	0.608622	0.124512	0.143331	0.089213
Data460	0.302531	0.61854	0.127462	0.148112	0.091451
Data461	0.297496	0.628967	0.140381	0.148519	0.084635
Data462	0.312856	0.645549	0.157623	0.143229	0.076853
Data463	0.340068	0.662638	0.169983	0.145365	0.076904
Data464	0.366414	0.669403	0.177511	0.142314	0.079498
Data465	0.379028	0.672862	0.18631	0.132548	0.08255
Data466	0.381826	0.692952	0.191803	0.118306	0.078684
Data467	0.378876	0.708923	0.183309	0.111796	0.071004
Data468	0.384674	0.710856	0.183156	0.120341	0.076904
Data469	0.387065	0.708059	0.184987	0.133057	0.090637
Data470	0.384928	0.708974	0.178884	0.132446	0.106608
Data471	0.375214	0.716807	0.180054	0.128072	0.114644
Data472	0.378571	0.717621	0.1887	0.126648	0.118764
Data473	0.386963	0.714162	0.193837	0.126546	0.131531
Data474	0.396678	0.717417	0.194244	0.12441	0.137227
Data475	0.391642	0.716909	0.185852	0.115967	0.139211
Data476	0.381419	0.720266	0.180613	0.097758	0.122528
Data477	0.368245	0.72759	0.196228	0.088196	0.113322
Data478	0.353597	0.726471	0.215963	0.094401	0.114085
Data479	0.353038	0.710144	0.243429	0.109762	0.1533
Data480	0.346781	0.689494	0.274607	0.128886	0.183563
Data481	0.340678	0.668335	0.289866	0.143433	0.171305
Data482	0.327504	0.659943	0.288035	0.15564	0.153402
Data483	0.308838	0.6604	0.282389	0.163371	0.132904
Data484	0.294139	0.679626	0.26413	0.151164	0.109202
Data485	0.292002	0.699107	0.257975	0.1415	0.107015
Data486	0.305379	0.702362	0.246735	0.130819	0.120341
Data487	0.322062	0.71106	0.238393	0.126038	0.126139
Data488	0.329742	0.718129	0.236308	0.121053	0.134125
Data489	0.329132	0.715129	0.232239	0.117086	0.133616
Data490	0.324504	0.715281	0.22349	0.113831	0.126088
Data491	0.325877	0.720266	0.210876	0.101013	0.109304
Data492	0.329844	0.714315	0.216624	0.083516	0.095622
Data493	0.33371	0.707347	0.23112	0.071818	0.080973
Data494	0.335744	0.706685	0.247345	0.069275	0.060883
Data495	0.335083	0.703023	0.257823	0.058695	0.060781
Data496	0.328522	0.698853	0.254822	0.050354	0.065053
Data497	0.325826	0.695038	0.258382	0.072632	0.063731
Data498	0.325165	0.680339	0.269725	0.091858	0.065867
Data499	0.322571	0.664673	0.277608	0.099386	0.075989
Data500	0.311737	0.649567	0.281677	0.10498	0.101217
Data501	0.294596	0.639191	0.282796	0.099691	0.109304
Data502	0.279744	0.638529	0.282033	0.094604	0.111542
Data503	0.278066	0.630798	0.276947	0.084025	0.114797
Data504	0.275625	0.61971	0.274658	0.074463	0.108337
Data505	0.264689	0.622152	0.275014	0.065511	0.103607
Data506	0.273336	0.626933	0.281576	0.065104	0.094452
Data507	0.287577	0.631205	0.292511	0.069682	0.095571
Data508	0.294902	0.62322	0.31016	0.062663	0.110016
Data509	0.293274	0.627645	0.31133	0.054423	0.117696
Data510	0.283254	0.632528	0.311584	0.03713	0.116018
Data511	0.274251	0.628103	0.317841	0.029297	0.118612
Data512	0.254669	0.624339	0.333811	0.041097	0.125936
Data513	0.238088	0.614014	0.341492	0.049947	0.109507
Data514	0.236613	0.606486	0.330149	0.061747	0.092977
Data515	0.237783	0.598297	0.314789	0.073039	0.083822
Data516	0.247447	0.600026	0.299123	0.07314	0.081685
Data517	0.269419	0.606079	0.283508	0.072937	0.088043
Data518	0.284068	0.613149	0.272115	0.073242	0.084686
Data519	0.280253	0.614827	0.28005	0.062561	0.07782
Data520	0.274048	0.608775	0.293783	0.056152	0.07487
Data521	0.252024	0.592601	0.30187	0.050863	0.084686
Data522	0.233663	0.571696	0.310923	0.047302	0.087687
Data523	0.222422	0.552572	0.319519	0.033976	0.094604
Data524	0.216675	0.543162	0.325521	0.015564	0.102132
Data525	0.218455	0.539246	0.327708	0.011393	0.122223
Data526	0.232137	0.536601	0.334066	0.011698	0.140127
Data527	0.249736	0.538991	0.337016	0.004883	0.142975
Data528	0.257314	0.547231	0.339559	-0.002441	0.145721
Data529	0.252126	0.549672	0.339152	-0.008036	0.149282
Data530	0.248464	0.552216	0.332845	-0.013428	0.15508
Data531	0.236053	0.549774	0.338287	-0.003662	0.155792
Data532	0.218455	0.543823	0.344137	0.005697	0.147654
Data533	0.198517	0.528514	0.346832	0.003255	0.139008
Data534	0.17568	0.511932	0.345205	-0.002238	0.133616
Data535	0.164185	0.497131	0.338593	0.00234	0.119629
Data536	0.163981	0.4894	0.313822	-0.000509	0.105896
Data537	0.170695	0.488485	0.29953	-0.007324	0.098317
Data538	0.182902	0.475159	0.293223	-0.007528	0.098979
Data539	0.176442	0.451813	0.297699	-0.013428	0.105794
Data540	0.172679	0.430044	0.317332	-0.019328	0.118968
Data541	0.156199	0.409241	0.331065	-0.038147	0.124563
Data542	0.120544	0.403697	0.334473	-0.045166	0.120188
Data543	0.076955	0.399221	0.331014	-0.039164	0.114644
Data544	0.040029	0.396932	0.32959	-0.034485	0.107625
Data545	0.006154	0.384471	0.337982	-0.026143	0.096486
Data546	-0.00117	0.374451	0.347493	-0.031331	0.093994
Data547	0.003916	0.357666	0.354919	-0.045878	0.096436
Data548	0.006205	0.342967	0.344594	-0.056763	0.09435
Data549	0.011444	0.337067	0.32903	-0.06012	0.094554
Data550	0.015055	0.336558	0.309703	-0.067546	0.092061
Data551	0.014852	0.341644	0.304667	-0.078125	0.09552
Data552	0.010122	0.348104	0.30721	-0.081075	0.113322
Data553	0.008138	0.348256	0.310211	-0.089925	0.144043
Data554	0.000865	0.349477	0.3125	-0.112101	0.16688
Data555	-0.006358	0.359701	0.323588	-0.129801	0.180511
Data556	-0.014394	0.362193	0.318807	-0.127462	0.184072
Data557	-0.01475	0.34785	0.313772	-0.117696	0.170339
Data558	0.000407	0.333811	0.314484	-0.113424	0.145009
Data559	0.012868	0.320638	0.319366	-0.11851	0.112305
Data560	0.008392	0.300191	0.328929	-0.119934	0.083872
Data561	0.010478	0.271403	0.341644	-0.11261	0.077108
Data562	0.009104	0.244242	0.348765	-0.103455	0.082347
Data563	-0.014089	0.225118	0.344645	-0.106405	0.088704
Data564	-0.043945	0.215149	0.336507	-0.112712	0.106862
Data565	-0.056254	0.2093	0.329336	-0.104777	0.1209
Data566	-0.061086	0.200806	0.332031	-0.091654	0.12797
Data567	-0.05895	0.20579	0.332133	-0.094706	0.121206
Data568	-0.061696	0.206248	0.330149	-0.109456	0.109558
Data569	-0.053507	0.193227	0.325317	-0.139364	0.107269
Data570	-0.050354	0.180766	0.315653	-0.160014	0.098724
Data571	-0.048116	0.164235	0.324046	-0.160522	0.095876
Data572	-0.055288	0.160878	0.323842	-0.151672	0.087585
Data573	-0.065816	0.154775	0.329692	-0.140584	0.09201
Data574	-0.079447	0.151672	0.333608	-0.142415	0.103963
Data575	-0.099792	0.141907	0.329793	-0.146586	0.108134
Data576	-0.10493	0.12853	0.324605	-0.144958	0.114848
Data577	-0.112203	0.108287	0.32191	-0.145467	0.11027
Data578	-0.116119	0.081329	0.31723	-0.15981	0.103505
Data579	-0.129038	0.060272	0.311788	-0.177104	0.091502
Data580	-0.132497	0.042165	0.301056	-0.198466	0.073903
Data581	-0.136312	0.035553	0.285899	-0.216777	0.060323
Data582	-0.13504	0.037028	0.282847	-0.21759	0.068614
Data583	-0.122986	0.039419	0.290883	-0.210673	0.085449
Data584	-0.113729	0.039164	0.299021	-0.208028	0.098521
Data585	-0.128123	0.032806	0.301921	-0.210978	0.111033
Data586	-0.154165	0.027161	0.304209	-0.205485	0.126343
Data587	-0.176849	0.009816	0.301005	-0.20223	0.140432
Data588	-0.201569	-0.014954	0.285187	-0.206706	0.136973
Data589	-0.221405	-0.029246	0.272471	-0.219116	0.131582
Data590	-0.229441	-0.036367	0.270844	-0.232951	0.136261
Data591	-0.237376	-0.043233	0.290782	-0.243937	0.151774
Data592	-0.226644	-0.050507	0.300954	-0.24587	0.160573
Data593	-0.220184	-0.062002	0.30187	-0.239258	0.152639
Data594	-0.223134	-0.073954	0.298716	-0.233765	0.147756
Data595	-0.237681	-0.076701	0.291443	-0.239563	0.147552
Data596	-0.256755	-0.08611	0.282033	-0.252889	0.138245
Data597	-0.282745	-0.084432	0.272929	-0.26123	0.122681
Data598	-0.294291	-0.084025	0.268606	-0.244649	0.072683
Data599	-0.300852	-0.085144	0.263723	-0.236206	0.039113
Data600	-0.314433	-0.088806	0.257111	-0.259908	0.027212
Data601	-0.319875	-0.092417	0.253855	-0.274353	0.038096
Data602	-0.309347	-0.09552	0.251007	-0.279643	0.062764
Data603	-0.308482	-0.100555	0.250397	-0.283101	0.093028
Data604	-0.312042	-0.104421	0.256755	-0.27832	0.112305
Data605	-0.318298	-0.112712	0.258026	-0.28361	0.115153
Data606	-0.332845	-0.127258	0.263519	-0.28595	0.112254
Data607	-0.345917	-0.14328	0.277863	-0.284627	0.111135
Data608	-0.347392	-0.15269	0.280762	-0.282084	0.119069
Data609	-0.341848	-0.162303	0.275014	-0.28656	0.146637
Data610	-0.345866	-0.179596	0.259552	-0.293274	0.171356
Data611	-0.363668	-0.203807	0.235596	-0.291545	0.179189
Data612	-0.3685	-0.214945	0.21286	-0.291138	0.180308
Data613	-0.365855	-0.223389	0.215251	-0.291443	0.165609
Data614	-0.364939	-0.226746	0.228526	-0.28422	0.144704
Data615	-0.384013	-0.231323	0.232544	-0.282694	0.130971
Data616	-0.40919	-0.231171	0.230713	-0.300191	0.124359
Data617	-0.43752	-0.229034	0.240122	-0.315959	0.1091
Data618	-0.459951	-0.230408	0.244344	-0.311584	0.101624
Data619	-0.470835	-0.236359	0.246379	-0.315247	0.108032
Data620	-0.470479	-0.25233	0.247396	-0.311991	0.115051
Data621	-0.467275	-0.263519	0.247854	-0.322062	0.117493
Data622	-0.470327	-0.271962	0.246735	-0.321757	0.11795
Data623	-0.478617	-0.280151	0.223541	-0.328776	0.13443
Data624	-0.482534	-0.285034	0.207062	-0.325724	0.205231
Data625	-0.50471	-0.279083	0.203298	-0.319519	0.227305
Data626	-0.524699	-0.283203	0.216166	-0.322774	0.208435
Data627	-0.54245	-0.294749	0.214132	-0.318502	0.180257
Data628	-0.563405	-0.305328	0.190938	-0.318095	0.147756
Data629	-0.576579	-0.31601	0.17451	-0.331014	0.123851
Data630	-0.582377	-0.318604	0.158132	-0.343831	0.100149
Data631	-0.586955	-0.317179	0.144552	-0.349833	0.076752
Data632	-0.582733	-0.312958	0.139974	-0.351969	0.066274
Data633	-0.561015	-0.316722	0.144857	-0.346578	0.079244
Data634	-0.530599	-0.329132	0.166473	-0.340169	0.092265
Data635	-0.521393	-0.343882	0.185343	-0.33488	0.094299
Data636	-0.523224	-0.36377	0.202128	-0.331116	0.089773
Data637	-0.537923	-0.388082	0.210164	-0.325012	0.077871
Data638	-0.55659	-0.405782	0.20752	-0.33905	0.063477
Data639	-0.573222	-0.411631	0.196177	-0.358988	0.054372
