# Supplementary material for: Integration of MRI and somatosensory evoked potentials facilitate diagnosis of spinal cord compression
Source: Sci Rep. 2023 May 15;13:7861. doi: 10.1038/s41598-023-34832-2 (PMC10185544; doi:10.1038/s41598-023-34832-2)
Supplement: Supplementary file 3 — Supplementary Information 3. [file 41598_2023_34832_MOESM3_ESM.zip › Preoperative SSEP data/control group/5072209_2/5072209_2_Rt Tibial SEP_Cz'-Fpz_201219_171240.csv]

Index	1	2	3	4	5
Name	Cz'-Fpz	Cz'-Fpz	Cz'-Fpz	Cz'-Fpz	Cz'-Fpz
Time	2.01709E+13	2.01709E+13	2.01709E+13	2.01709E+13	2.01709E+13
Highcut	500	500	500	500	500
Lowcut	10	10	10	10	10
Period	0.000156	0.000156	0.000156	0.000156	0.000156
Averages	120	120	120	120	120
Int (mA)	21/20.4mA	21/20.4mA	21/20.4mA	21/20.8mA	21/20.8mA
Pulse Width (�gs)	200�s	200�s	200�s	200�s	200�s
Rep Rate (Hz)	3.11Hz	3.11Hz	3.11Hz	3.11Hz	3.11Hz
Data0	0.098928	-0.393372	-0.323995	-0.06017	-0.570933
Data1	0.769602	0.559285	0.516052	1.05484	-0.216777
Data2	1.375122	0.811005	1.250153	1.218262	0.634613
Data3	0.624288	-0.111745	0.271912	0.088806	0.185903
Data4	-0.243632	-0.894012	-0.619354	-0.666148	-0.674591
Data5	-0.687866	-1.264547	-1.032308	-0.999247	-1.124573
Data6	-0.818125	-1.346792	-1.115723	-1.035512	-1.260834
Data7	-0.764211	-1.259562	-1.019948	-0.924683	-1.204122
Data8	-0.631307	-1.099447	-0.855713	-0.755717	-1.069539
Data9	-0.463562	-0.928497	-0.677185	-0.583242	-0.918325
Data10	-0.320689	-0.788015	-0.511831	-0.446879	-0.780538
Data11	-0.218608	-0.685984	-0.378418	-0.33844	-0.671997
Data12	-0.159251	-0.626424	-0.285543	-0.266164	-0.586294
Data13	-0.131734	-0.594025	-0.212657	-0.228882	-0.528005
Data14	-0.124969	-0.582174	-0.169474	-0.205638	-0.49764
Data15	-0.115814	-0.578156	-0.150655	-0.192159	-0.489655
Data16	-0.121104	-0.568746	-0.142517	-0.185547	-0.494436
Data17	-0.131582	-0.557505	-0.154622	-0.181986	-0.498199
Data18	-0.135142	-0.562388	-0.182953	-0.183716	-0.506744
Data19	-0.143382	-0.59082	-0.214691	-0.186157	-0.50532
Data20	-0.15447	-0.639699	-0.23056	-0.194702	-0.502268
Data21	-0.164388	-0.672353	-0.249837	-0.194855	-0.501099
Data22	-0.16154	-0.681661	-0.257772	-0.195211	-0.506897
Data23	-0.16276	-0.668945	-0.264486	-0.204315	-0.527954
Data24	-0.176595	-0.65745	-0.261332	-0.212758	-0.543925
Data25	-0.191447	-0.649211	-0.252889	-0.214488	-0.547384
Data26	-0.219828	-0.644175	-0.240377	-0.22049	-0.543467
Data27	-0.246989	-0.656382	-0.223745	-0.228373	-0.543162
Data28	-0.263621	-0.66452	-0.207113	-0.237478	-0.544128
Data29	-0.265299	-0.659434	-0.196075	-0.248413	-0.544637
Data30	-0.269216	-0.65684	-0.19633	-0.249736	-0.536753
Data31	-0.263621	-0.66508	-0.191447	-0.236613	-0.518392
Data32	-0.261587	-0.669505	-0.190023	-0.214284	-0.510508
Data33	-0.259908	-0.678813	-0.191142	-0.199076	-0.508881
Data34	-0.267537	-0.692037	-0.195516	-0.1975	-0.509135
Data35	-0.276693	-0.696309	-0.193685	-0.215047	-0.487162
Data36	-0.278676	-0.704702	-0.194804	-0.227102	-0.424805
Data37	-0.263112	-0.715942	-0.186056	-0.225728	-0.407359
Data38	-0.250142	-0.718231	-0.176697	-0.210724	-0.405935
Data39	-0.257467	-0.71523	-0.16332	-0.196686	-0.417023
Data40	-0.278066	-0.713043	-0.146942	-0.181325	-0.447998
Data41	-0.310618	-0.724843	-0.138295	-0.178223	-0.475972
Data42	-0.327911	-0.728811	-0.130615	-0.186208	-0.489299
Data43	-0.34256	-0.73705	-0.11673	-0.201416	-0.502879
Data44	-0.364736	-0.751292	-0.098775	-0.203807	-0.519663
Data45	-0.397797	-0.762482	-0.078684	-0.202688	-0.519765
Data46	-0.431163	-0.78008	-0.057983	-0.209351	-0.518951
Data47	-0.459086	-0.789388	-0.03891	-0.215963	-0.506795
Data48	-0.464834	-0.799764	-0.036875	-0.212606	-0.501251
Data49	-0.443776	-0.802104	-0.048421	-0.203908	-0.499929
Data50	-0.435994	-0.793762	-0.062714	-0.193329	-0.497843
Data51	-0.441437	-0.77535	-0.060323	-0.18336	-0.489197
Data52	-0.457204	-0.753123	-0.04776	-0.177714	-0.481873
Data53	-0.46936	-0.738068	-0.039622	-0.178477	-0.469462
Data54	-0.491028	-0.736033	-0.041199	-0.175273	-0.44459
Data55	-0.507558	-0.753326	-0.039622	-0.164744	-0.4245
Data56	-0.516307	-0.765584	-0.032043	-0.158539	-0.418142
Data57	-0.514221	-0.773824	-0.041555	-0.164693	-0.423279
Data58	-0.524292	-0.7842	-0.04303	-0.165456	-0.438131
Data59	-0.538584	-0.780131	-0.048472	-0.171661	-0.447235
Data60	-0.557098	-0.750173	-0.05305	-0.169169	-0.451813
Data61	-0.570424	-0.725657	-0.042979	-0.178375	-0.459646
Data62	-0.580699	-0.714722	-0.030721	-0.195109	-0.461324
Data63	-0.573527	-0.704753	-0.02243	-0.220133	-0.451253
Data64	-0.563761	-0.698547	-0.028585	-0.22522	-0.441844
Data65	-0.566152	-0.706278	-0.04125	-0.214183	-0.436503
Data66	-0.573883	-0.719961	-0.03657	-0.19989	-0.446981
Data67	-0.584005	-0.730794	-0.03835	-0.185699	-0.472158
Data68	-0.588735	-0.746714	-0.036672	-0.178426	-0.492249
Data69	-0.596263	-0.746358	-0.035299	-0.185038	-0.502218
Data70	-0.617828	-0.723267	-0.027669	-0.189565	-0.500997
Data71	-0.634918	-0.719655	-0.005137	-0.1887	-0.49998
Data72	-0.656077	-0.729675	0.001272	-0.180613	-0.49586
Data73	-0.661469	-0.73939	-0.002085	-0.16866	-0.483449
Data74	-0.665029	-0.743103	0.008036	-0.147552	-0.475667
Data75	-0.668233	-0.733795	0.009003	-0.138753	-0.468648
Data76	-0.67571	-0.716909	-0.000763	-0.161031	-0.461375
Data77	-0.682526	-0.697327	-0.01709	-0.186768	-0.459035
Data78	-0.686442	-0.681661	-0.036062	-0.202484	-0.452169
Data79	-0.683797	-0.669505	-0.033824	-0.204264	-0.457255
Data80	-0.673574	-0.669861	-0.018056	-0.188649	-0.475057
Data81	-0.664571	-0.676117	-0.018565	-0.174255	-0.489197
Data82	-0.653381	-0.679576	-0.027618	-0.154978	-0.498556
Data83	-0.644379	-0.674896	-0.032094	-0.141703	-0.494181
Data84	-0.648753	-0.663554	-0.029551	-0.149638	-0.493469
Data85	-0.661316	-0.643819	-0.030416	-0.155691	-0.50059
Data86	-0.665487	-0.62439	-0.031331	-0.169423	-0.505371
Data87	-0.670624	-0.601196	-0.03067	-0.178375	-0.509644
Data88	-0.677897	-0.582784	-0.032857	-0.191498	-0.497284
Data89	-0.6928	-0.573781	-0.033264	-0.208333	-0.482686
Data90	-0.712331	-0.570577	-0.031993	-0.21347	-0.482992
Data91	-0.733693	-0.571849	-0.026855	-0.205739	-0.484314
Data92	-0.746511	-0.574493	-0.01236	-0.195974	-0.480194
Data93	-0.766144	-0.581106	0.001475	-0.185903	-0.477346
Data94	-0.791779	-0.582682	0.004018	-0.171254	-0.469055
Data95	-0.811412	-0.598246	0.014598	-0.157267	-0.462697
Data96	-0.815226	-0.606384	0.024109	-0.155385	-0.459035
Data97	-0.815074	-0.607045	0.029348	-0.159658	-0.45929
Data98	-0.820007	-0.602468	0.028025	-0.165049	-0.45634
Data99	-0.815582	-0.593007	0.026855	-0.170746	-0.452321
Data100	-0.819092	-0.585429	0.013224	-0.175273	-0.451762
Data101	-0.821635	-0.569356	0.006917	-0.178426	-0.452779
Data102	-0.816345	-0.565338	-0.000509	-0.186056	-0.458883
Data103	-0.8078	-0.560354	-0.00061	-0.194702	-0.47582
Data104	-0.796509	-0.535075	0.010325	-0.190125	-0.490163
Data105	-0.796407	-0.506999	0.005798	-0.182749	-0.498759
Data106	-0.792389	-0.48879	-0.01241	-0.176544	-0.497437
Data107	-0.782674	-0.479635	-0.03006	-0.166728	-0.48818
Data108	-0.760854	-0.480143	-0.024363	-0.16393	-0.473531
Data109	-0.745188	-0.463104	-0.004883	-0.17807	-0.466715
Data110	-0.753225	-0.455933	0.017039	-0.189718	-0.466359
Data111	-0.763397	-0.451304	0.030263	-0.189565	-0.467021
Data112	-0.757345	-0.452169	0.031077	-0.186056	-0.461222
Data113	-0.748037	-0.458069	0.033315	-0.181681	-0.459035
Data114	-0.729167	-0.452576	0.033213	-0.157776	-0.452779
Data115	-0.721385	-0.437266	0.014852	-0.136668	-0.456746
Data116	-0.717621	-0.422414	-0.008596	-0.122732	-0.469004
Data117	-0.713501	-0.401001	-0.023753	-0.107829	-0.47816
Data118	-0.725962	-0.38325	-0.034332	-0.108897	-0.491791
Data119	-0.738424	-0.378977	-0.023651	-0.112305	-0.499013
Data120	-0.742188	-0.372518	0.000661	-0.124054	-0.503693
Data121	-0.743713	-0.373637	0.017904	-0.137329	-0.519257
Data122	-0.734151	-0.372721	0.022583	-0.143789	-0.518188
Data123	-0.731608	-0.358175	0.022024	-0.146281	-0.499624
Data124	-0.739746	-0.333252	0.023142	-0.153961	-0.497691
Data125	-0.73995	-0.307261	0.023855	-0.164642	-0.501149
Data126	-0.717926	-0.297699	0.015004	-0.166931	-0.490417
Data127	-0.707296	-0.294545	0.01592	-0.162404	-0.488332
Data128	-0.703227	-0.292206	0.02004	-0.169423	-0.489858
Data129	-0.700378	-0.265961	0.017548	-0.171356	-0.489095
Data130	-0.70109	-0.245565	0.019124	-0.167135	-0.499115
Data131	-0.691681	-0.225372	0.020549	-0.14033	-0.512034
Data132	-0.695394	-0.20462	0.020599	-0.120392	-0.514781
Data133	-0.698903	-0.195821	0.017548	-0.112661	-0.512085
Data134	-0.685679	-0.187429	0.012054	-0.113525	-0.508067
Data135	-0.660451	-0.174357	0.00646	-0.116628	-0.488739
Data136	-0.63502	-0.160268	-0.004476	-0.12558	-0.480703
Data137	-0.624593	-0.13387	-0.021362	-0.121307	-0.479685
Data138	-0.619202	-0.107727	-0.025228	-0.121307	-0.482279
Data139	-0.604248	-0.096639	-0.022532	-0.132446	-0.486348
Data140	-0.588938	-0.096283	-0.014547	-0.148773	-0.474752
Data141	-0.581767	-0.106608	0.007782	-0.158437	-0.446218
Data142	-0.575714	-0.117442	0.032603	-0.155334	-0.431366
Data143	-0.568746	-0.118408	0.054067	-0.145416	-0.442505
Data144	-0.565389	-0.103302	0.063782	-0.133565	-0.446421
Data145	-0.567017	-0.076803	0.060781	-0.124105	-0.447337
Data146	-0.562032	-0.052389	0.055033	-0.124359	-0.447235
Data147	-0.546773	-0.041707	0.053711	-0.129954	-0.448201
Data148	-0.546468	-0.04542	0.049896	-0.143433	-0.456848
Data149	-0.549266	-0.055237	0.042826	-0.15391	-0.458323
Data150	-0.55898	-0.051371	0.041707	-0.16866	-0.453186
Data151	-0.557251	-0.035451	0.055847	-0.178274	-0.450948
Data152	-0.542552	-0.01653	0.07019	-0.188141	-0.449473
Data153	-0.531921	-0.007172	0.062307	-0.183665	-0.458476
Data154	-0.529887	-0.002543	0.052846	-0.164541	-0.463003
Data155	-0.527751	-0.001119	0.050354	-0.141449	-0.452576
Data156	-0.512339	-0.003408	0.054525	-0.128225	-0.44576
Data157	-0.492249	-0.001729	0.056203	-0.121663	-0.455068
Data158	-0.479533	0.000203	0.047607	-0.127207	-0.452677
Data159	-0.477448	0.020142	0.048981	-0.121257	-0.452525
Data160	-0.467834	0.048523	0.06017	-0.111542	-0.447032
Data161	-0.443878	0.073802	0.074615	-0.11795	-0.444997
Data162	-0.415446	0.099742	0.083262	-0.136515	-0.453491
Data163	-0.394287	0.124308	0.07843	-0.153046	-0.466359
Data164	-0.384674	0.145569	0.064901	-0.156403	-0.46814
Data165	-0.389252	0.161794	0.073903	-0.15981	-0.477041
Data166	-0.390625	0.177968	0.086161	-0.167948	-0.478923
Data167	-0.379893	0.189412	0.093028	-0.165914	-0.481873
Data168	-0.370382	0.198313	0.079397	-0.153249	-0.486654
Data169	-0.346476	0.21698	0.060221	-0.140025	-0.489553
Data170	-0.319417	0.238444	0.054983	-0.130615	-0.494843
Data171	-0.29302	0.250448	0.069529	-0.127157	-0.495707
Data172	-0.262299	0.236206	0.084635	-0.117391	-0.486806
Data173	-0.234528	0.224915	0.090637	-0.111643	-0.478516
Data174	-0.217794	0.234222	0.084635	-0.111593	-0.482025
Data175	-0.192261	0.257365	0.084229	-0.121816	-0.49469
Data176	-0.166016	0.280457	0.081991	-0.131429	-0.49998
Data177	-0.140076	0.311432	0.077871	-0.123138	-0.496267
Data178	-0.117849	0.336609	0.083466	-0.126851	-0.497131
Data179	-0.087026	0.35319	0.09903	-0.141042	-0.497538
Data180	-0.065765	0.348155	0.108795	-0.160573	-0.485026
Data181	-0.056356	0.340169	0.112305	-0.180918	-0.46758
Data182	-0.045064	0.336202	0.118663	-0.176849	-0.467275
Data183	-0.053355	0.35553	0.130463	-0.162354	-0.467326
Data184	-0.068817	0.370026	0.140483	-0.153656	-0.45639
Data185	-0.073853	0.366109	0.138448	-0.140991	-0.449015
Data186	-0.074463	0.37206	0.141093	-0.14094	-0.448049
Data187	-0.069631	0.37323	0.127258	-0.147756	-0.444336
Data188	-0.059814	0.378774	0.116781	-0.148265	-0.442963
Data189	-0.059764	0.398254	0.105845	-0.149434	-0.436147
Data190	-0.05778	0.439707	0.102844	-0.150808	-0.430959
Data191	-0.03774	0.469411	0.109151	-0.157471	-0.438538
Data192	-0.015055	0.485331	0.108897	-0.171204	-0.443319
Data193	-0.001017	0.49998	0.121511	-0.185394	-0.45166
Data194	0.004171	0.499369	0.145315	-0.186259	-0.447795
Data195	0.020549	0.475566	0.17217	-0.178477	-0.442505
Data196	0.032247	0.450236	0.213114	-0.1769	-0.439758
Data197	0.041351	0.431468	0.243378	-0.177765	-0.438792
Data198	0.048574	0.432129	0.252075	-0.177714	-0.439809
Data199	0.061442	0.438741	0.245361	-0.185343	-0.444489
Data200	0.082092	0.44932	0.23112	-0.17985	-0.442301
Data201	0.102081	0.475769	0.21464	-0.170848	-0.4304
Data202	0.117645	0.497793	0.202789	-0.164083	-0.409902
Data203	0.133769	0.51473	0.201263	-0.160319	-0.402527
Data204	0.149994	0.530345	0.20284	-0.159556	-0.414073
Data205	0.167135	0.539703	0.201467	-0.166982	-0.413818
Data206	0.180766	0.547587	0.201569	-0.176188	-0.404612
Data207	0.195313	0.552928	0.20991	-0.189768	-0.399475
Data208	0.214488	0.568542	0.216014	-0.197144	-0.41448
Data209	0.230153	0.585225	0.229034	-0.198771	-0.430298
Data210	0.239258	0.59845	0.225423	-0.192668	-0.434621
Data211	0.23524	0.589193	0.213572	-0.198212	-0.432231
Data212	0.237223	0.573832	0.20635	-0.210927	-0.427653
Data213	0.247192	0.567678	0.202738	-0.221252	-0.417277
Data214	0.263926	0.572255	0.209808	-0.236206	-0.406443
Data215	0.279948	0.559387	0.216573	-0.254415	-0.398458
Data216	0.312246	0.559743	0.220286	-0.269928	-0.382385
Data217	0.326742	0.57073	0.222575	-0.280965	-0.372874
Data218	0.342865	0.57785	0.220998	-0.288798	-0.356496
Data219	0.359802	0.580393	0.231374	-0.291443	-0.343221
Data220	0.372925	0.589752	0.253601	-0.29007	-0.335795
Data221	0.384165	0.606893	0.27593	-0.293528	-0.336456
Data222	0.394084	0.62383	0.276998	-0.300446	-0.339305
Data223	0.40151	0.631765	0.264181	-0.320689	-0.340169
Data224	0.408122	0.64448	0.249837	-0.334371	-0.332947
Data225	0.41865	0.649872	0.233409	-0.341441	-0.330455
Data226	0.423991	0.638682	0.220947	-0.33961	-0.32781
Data227	0.434469	0.638835	0.223083	-0.337321	-0.321045
Data228	0.46524	0.645243	0.241038	-0.343119	-0.322723
Data229	0.490112	0.650075	0.26652	-0.345205	-0.327657
Data230	0.506694	0.664825	0.266825	-0.350189	-0.321096
Data231	0.51178	0.678609	0.27003	-0.362651	-0.302684
Data232	0.519613	0.683187	0.26118	-0.368398	-0.287526
Data233	0.527293	0.688426	0.25706	-0.352631	-0.28005
Data234	0.538177	0.706889	0.26535	-0.331828	-0.266673
Data235	0.562693	0.720418	0.276845	-0.32018	-0.253194
Data236	0.585938	0.731252	0.28244	-0.31428	-0.255534
Data237	0.602773	0.747426	0.289103	-0.322266	-0.258636
Data238	0.613607	0.769094	0.283305	-0.340068	-0.257467
Data239	0.619761	0.771179	0.279388	-0.360565	-0.248515
Data240	0.631714	0.76767	0.282084	-0.367177	-0.241903
Data241	0.644379	0.769094	0.29836	-0.367228	-0.229848
Data242	0.666504	0.769653	0.325623	-0.368042	-0.223897
Data243	0.676066	0.771637	0.34078	-0.359192	-0.233307
Data244	0.687917	0.775757	0.352427	-0.363057	-0.237935
Data245	0.689087	0.778554	0.357513	-0.385386	-0.24526
Data246	0.692596	0.781657	0.355326	-0.416718	-0.244039
Data247	0.705363	0.778198	0.346985	-0.448761	-0.232595
Data248	0.733693	0.766958	0.33493	-0.472972	-0.218608
Data249	0.758464	0.759786	0.325979	-0.489299	-0.200653
Data250	0.78242	0.770009	0.320892	-0.486552	-0.189463
Data251	0.802561	0.795339	0.332489	-0.476888	-0.171763
Data252	0.81782	0.810242	0.337168	-0.450795	-0.155385
Data253	0.826569	0.8284	0.329895	-0.430603	-0.144196
Data254	0.840861	0.840403	0.320333	-0.422618	-0.130157
Data255	0.861308	0.842489	0.320485	-0.424754	-0.111796
Data256	0.879415	0.854899	0.336304	-0.4157	-0.09491
Data257	0.887451	0.868073	0.35024	-0.410919	-0.093791
Data258	0.887044	0.875397	0.36204	-0.401408	-0.088094
Data259	0.900167	0.879313	0.372569	-0.399017	-0.076803
Data260	0.920156	0.867055	0.37557	-0.397746	-0.066427
Data261	0.93811	0.844116	0.387522	-0.398153	-0.052541
Data262	0.966034	0.831502	0.398153	-0.420024	-0.028636
Data263	1.005961	0.830943	0.411224	-0.437215	-0.017293
Data264	1.047821	0.831604	0.418549	-0.434875	-0.00646
Data265	1.079458	0.839233	0.424805	-0.43457	0.014801
Data266	1.092733	0.85673	0.430756	-0.416209	0.030467
Data267	1.104533	0.873108	0.446116	-0.392609	0.043996
Data268	1.120809	0.895284	0.470683	-0.385234	0.066732
Data269	1.149699	0.932058	0.507762	-0.383046	0.080617
Data270	1.181793	0.960642	0.545959	-0.382233	0.099792
Data271	1.224111	0.976817	0.583394	-0.386658	0.126343
Data272	1.247203	0.99116	0.613302	-0.379435	0.143433
Data273	1.269073	1.018778	0.627238	-0.361226	0.161336
Data274	1.292063	1.034495	0.640004	-0.342153	0.17629
Data275	1.310832	1.051839	0.663656	-0.330709	0.176188
Data276	1.329956	1.062724	0.682678	-0.323435	0.182343
Data277	1.353658	1.058858	0.707296	-0.318909	0.197652
Data278	1.378886	1.057739	0.728251	-0.315603	0.211538
Data279	1.400452	1.069438	0.741577	-0.302734	0.227254
Data280	1.409149	1.085459	0.748088	-0.284526	0.233663
Data281	1.406606	1.097972	0.748444	-0.271861	0.242869
Data282	1.4033	1.117808	0.762075	-0.262756	0.250092
Data283	1.408793	1.145274	0.77357	-0.264079	0.244904
Data284	1.422119	1.151225	0.783895	-0.261993	0.253092
Data285	1.438497	1.146647	0.800374	-0.264638	0.269318
Data286	1.45284	1.140544	0.804392	-0.272217	0.290578
Data287	1.463674	1.127523	0.802511	-0.287374	0.301259
Data288	1.461894	1.133169	0.813446	-0.296936	0.310872
Data289	1.458079	1.152649	0.832214	-0.297546	0.319366
Data290	1.446075	1.178741	0.84727	-0.295563	0.317332
Data291	1.435801	1.188202	0.867615	-0.305176	0.312297
Data292	1.431325	1.194458	0.883636	-0.31428	0.308329
Data293	1.422017	1.192627	0.883179	-0.307922	0.308736
Data294	1.421967	1.18571	0.868022	-0.301971	0.320892
Data295	1.431834	1.172689	0.847778	-0.298767	0.341848
Data296	1.436818	1.156667	0.851796	-0.291748	0.352732
Data297	1.425069	1.155345	0.851949	-0.282745	0.359497
Data298	1.405589	1.15626	0.846405	-0.297546	0.359548
Data299	1.381276	1.15743	0.845032	-0.320994	0.356293
Data300	1.356506	1.148478	0.835775	-0.346018	0.340068
Data301	1.329803	1.13678	0.818888	-0.362854	0.322316
Data302	1.293844	1.103109	0.792542	-0.392253	0.310364
Data303	1.248525	1.064148	0.775146	-0.410207	0.295054
Data304	1.215566	1.039937	0.760549	-0.428925	0.287018
Data305	1.181997	1.028086	0.756734	-0.440318	0.287323
Data306	1.158396	1.013489	0.75236	-0.467122	0.283254
Data307	1.126556	0.982971	0.736389	-0.479533	0.277761
Data308	1.093953	0.95459	0.715179	-0.494334	0.257721
Data309	1.056163	0.929006	0.690257	-0.511373	0.244497
Data310	1.020711	0.891215	0.670776	-0.520782	0.236766
Data311	0.980733	0.849355	0.652212	-0.530039	0.213318
Data312	0.944316	0.819194	0.632731	-0.537059	0.192769
Data313	0.911458	0.798848	0.616252	-0.568441	0.170644
Data314	0.874227	0.76711	0.60262	-0.608114	0.144755
Data315	0.835164	0.730133	0.571594	-0.644684	0.132497
Data316	0.793762	0.704295	0.535278	-0.687052	0.127462
Data317	0.762075	0.672811	0.493011	-0.727285	0.133769
Data318	0.717112	0.645294	0.456085	-0.766195	0.124359
Data319	0.668081	0.613912	0.411835	-0.790965	0.104218
Data320	0.621338	0.585531	0.376231	-0.82194	0.075124
Data321	0.579681	0.535431	0.3567	-0.844523	0.050151
Data322	0.536652	0.48996	0.323639	-0.862376	0.033112
Data323	0.491587	0.459747	0.286865	-0.876465	0.026855
Data324	0.457865	0.417124	0.251872	-0.890961	0.016276
Data325	0.4275	0.365499	0.217946	-0.904185	0.003204
Data326	0.390269	0.309397	0.1828	-0.92041	-0.013631
Data327	0.350087	0.248922	0.154877	-0.944265	-0.036723
Data328	0.306854	0.200297	0.128733	-0.966136	-0.050557
Data329	0.257161	0.166473	0.096588	-0.987396	-0.060476
Data330	0.201619	0.151113	0.058645	-1.016388	-0.07899
Data331	0.162811	0.141907	0.019124	-1.046906	-0.100555
Data332	0.142517	0.124969	-0.011698	-1.067352	-0.122121
Data333	0.117442	0.099182	-0.052389	-1.086121	-0.137533
Data334	0.094706	0.066376	-0.095367	-1.100159	-0.150757
Data335	0.073191	0.038045	-0.117696	-1.115774	-0.151774
Data336	0.060577	-0.001322	-0.136668	-1.137543	-0.167643
Data337	0.052999	-0.03713	-0.153758	-1.163686	-0.192617
Data338	0.032806	-0.075734	-0.160675	-1.179454	-0.206757
Data339	0.017141	-0.113424	-0.155945	-1.187642	-0.221659
Data340	0.014598	-0.143789	-0.147298	-1.19222	-0.231425
Data341	0.018463	-0.184886	-0.150146	-1.201935	-0.234019
Data342	-0.001373	-0.221812	-0.168406	-1.213023	-0.234833
Data343	-0.026449	-0.246938	-0.194906	-1.219279	-0.23941
Data344	-0.040792	-0.260468	-0.229289	-1.23525	-0.23941
Data345	-0.050659	-0.267436	-0.265096	-1.25061	-0.236206
Data346	-0.059357	-0.266927	-0.280406	-1.272024	-0.245717
Data347	-0.055491	-0.266215	-0.27715	-1.29303	-0.264689
Data348	-0.054169	-0.291697	-0.29129	-1.292928	-0.279999
Data349	-0.055339	-0.330811	-0.318247	-1.285655	-0.294545
Data350	-0.058746	-0.37796	-0.32959	-1.271973	-0.310313
Data351	-0.07253	-0.413462	-0.331523	-1.250559	-0.308736
Data352	-0.098368	-0.440623	-0.316772	-1.241302	-0.29424
Data353	-0.122019	-0.467021	-0.310211	-1.237742	-0.272369
Data354	-0.127106	-0.489756	-0.315094	-1.239217	-0.251363
Data355	-0.130107	-0.491282	-0.328979	-1.24349	-0.233612
Data356	-0.129445	-0.488281	-0.345306	-1.245372	-0.219574
Data357	-0.135752	-0.481008	-0.357259	-1.236471	-0.209656
Data358	-0.13738	-0.46814	-0.373281	-1.22584	-0.195414
Data359	-0.131785	-0.470835	-0.379842	-1.231384	-0.187124
Data360	-0.121358	-0.490774	-0.384827	-1.236013	-0.181936
Data361	-0.118866	-0.507253	-0.396372	-1.232198	-0.193125
Data362	-0.131175	-0.528514	-0.402222	-1.219991	-0.191498
Data363	-0.141652	-0.546061	-0.402018	-1.196136	-0.186513
Data364	-0.151723	-0.557353	-0.401408	-1.166636	-0.17924
Data365	-0.169779	-0.567322	-0.408986	-1.1409	-0.171
Data366	-0.172221	-0.577494	-0.404917	-1.126556	-0.161845
Data367	-0.163472	-0.576223	-0.402679	-1.117147	-0.144704
Data368	-0.143331	-0.584106	-0.405324	-1.106364	-0.134379
Data369	-0.107574	-0.596008	-0.410411	-1.090749	-0.118052
Data370	-0.082245	-0.622152	-0.412903	-1.071116	-0.113932
Data371	-0.074209	-0.632477	-0.410004	-1.03653	-0.118713
Data372	-0.062205	-0.635681	-0.419261	-1.007843	-0.130259
Data373	-0.052592	-0.634562	-0.405528	-0.977987	-0.147146
Data374	-0.058746	-0.632935	-0.38798	-0.95698	-0.158793
Data375	-0.057933	-0.626475	-0.363413	-0.943858	-0.147146
Data376	-0.051931	-0.618032	-0.344391	-0.944926	-0.117442
Data377	-0.049489	-0.608673	-0.335032	-0.944977	-0.09201
Data378	-0.04659	-0.612895	-0.318095	-0.932109	-0.080566
Data379	-0.024414	-0.617116	-0.303446	-0.898997	-0.013377
Data380	0.000051	-0.626017	-0.294393	-0.860647	0.098674
Data381	0.021922	-0.632528	-0.298665	-0.826162	0.125834
Data382	0.04125	-0.640259	-0.316213	-0.793559	0.107015
Data383	0.051982	-0.644836	-0.31901	-0.761566	0.075429
Data384	0.063324	-0.651652	-0.311178	-0.739034	0.045369
Data385	0.072479	-0.657043	-0.29185	-0.718791	0.034434
Data386	0.085856	-0.663401	-0.286306	-0.704956	0.034739
Data387	0.107625	-0.669607	-0.28712	-0.698344	0.026093
Data388	0.132243	-0.666606	-0.288696	-0.700429	0.023397
Data389	0.152486	-0.650991	-0.279236	-0.688883	0.027262
Data390	0.180003	-0.633189	-0.265198	-0.658468	0.036672
Data391	0.217997	-0.607452	-0.257568	-0.639699	0.056763
Data392	0.253194	-0.583293	-0.237325	-0.627797	0.073649
Data393	0.277049	-0.578868	-0.217539	-0.602976	0.087331
Data394	0.274811	-0.578156	-0.203349	-0.576019	0.106608
Data395	0.26769	-0.576375	-0.17863	-0.551249	0.114695
Data396	0.255025	-0.57312	-0.160777	-0.532684	0.127055
Data397	0.243174	-0.559692	-0.170288	-0.500183	0.134328
Data398	0.238902	-0.556132	-0.179189	-0.46875	0.133667
Data399	0.245717	-0.562744	-0.177155	-0.425008	0.146027
Data400	0.258636	-0.584768	-0.167389	-0.394491	0.167542
Data401	0.270793	-0.602875	-0.163829	-0.372823	0.187022
Data402	0.299988	-0.612946	-0.154165	-0.349121	0.201925
Data403	0.329488	-0.617218	-0.139465	-0.334574	0.214488
Data404	0.344543	-0.60084	-0.11851	-0.321859	0.220184
Data405	0.339355	-0.577799	-0.102844	-0.303192	0.228984
Data406	0.350596	-0.556641	-0.099894	-0.278625	0.235291
Data407	0.355733	-0.546061	-0.10376	-0.257009	0.244039
Data408	0.355479	-0.543416	-0.100911	-0.228424	0.258636
Data409	0.350087	-0.548604	-0.098928	-0.189718	0.272115
Data410	0.3567	-0.547129	-0.098012	-0.161591	0.283813
Data411	0.36026	-0.542857	-0.093638	-0.147909	0.29363
Data412	0.375773	-0.54245	-0.080973	-0.135701	0.332336
Data413	0.409546	-0.535177	-0.078634	-0.113424	0.388234
Data414	0.432638	-0.518036	-0.063273	-0.087382	0.41626
Data415	0.433858	-0.513102	-0.064138	-0.059865	0.420176
Data416	0.435994	-0.52358	-0.075175	-0.036672	0.421041
Data417	0.441437	-0.512848	-0.070801	-0.008189	0.406748
Data418	0.441437	-0.490723	-0.047251	0.021718	0.391998
Data419	0.440877	-0.466105	-0.016581	0.039317	0.388031
Data420	0.430094	-0.442759	0.008596	0.042318	0.386353
Data421	0.414886	-0.418854	0.027974	0.05895	0.386658
Data422	0.416107	-0.405833	0.03418	0.075073	0.396576
Data423	0.41687	-0.402476	0.045827	0.091705	0.40451
Data424	0.426687	-0.401255	0.05127	0.113424	0.409444
Data425	0.431061	-0.402323	0.061696	0.14094	0.415649
Data426	0.43218	-0.390625	0.068003	0.176086	0.424652
Data427	0.430349	-0.386759	0.082397	0.201518	0.442607
Data428	0.440623	-0.379995	0.104777	0.225525	0.444183
Data429	0.451609	-0.374502	0.113831	0.252889	0.447896
Data430	0.459595	-0.378723	0.119375	0.283661	0.46524
Data431	0.473277	-0.37206	0.127411	0.315552	0.492198
Data432	0.478261	-0.362295	0.127614	0.34373	0.519206
Data433	0.468191	-0.359751	0.127106	0.360107	0.543264
Data434	0.457764	-0.349833	0.127767	0.374298	0.572713
Data435	0.46229	-0.339355	0.117289	0.387065	0.595601
Data436	0.474091	-0.328725	0.111186	0.398407	0.600026
Data437	0.4894	-0.31662	0.112864	0.402578	0.602163
Data438	0.498861	-0.310008	0.128326	0.403341	0.598399
Data439	0.503235	-0.30604	0.137329	0.405986	0.599314
Data440	0.495555	-0.31484	0.149587	0.421804	0.59962
Data441	0.508118	-0.308889	0.152283	0.436452	0.612946
Data442	0.524292	-0.299174	0.162048	0.452067	0.623372
Data443	0.526886	-0.28773	0.178477	0.473989	0.636495
Data444	0.532532	-0.275014	0.188497	0.494792	0.651449
Data445	0.532328	-0.260824	0.197856	0.513763	0.66864
Data446	0.534617	-0.258738	0.214437	0.541331	0.679067
Data447	0.528819	-0.257263	0.22934	0.562185	0.683645
Data448	0.522105	-0.255737	0.228678	0.575104	0.671997
Data449	0.51061	-0.24587	0.213318	0.597127	0.655721
Data450	0.499064	-0.231425	0.193481	0.632477	0.647329
Data451	0.485992	-0.208384	0.184275	0.658773	0.640564
Data452	0.485433	-0.190328	0.180868	0.674744	0.647176
Data453	0.499369	-0.186361	0.176036	0.683289	0.655365
Data454	0.515594	-0.18336	0.181783	0.688934	0.657552
Data455	0.509135	-0.180003	0.179647	0.69636	0.655619
Data456	0.500234	-0.169067	0.177104	0.708822	0.668742
Data457	0.493418	-0.152842	0.179749	0.720978	0.678101
Data458	0.48996	-0.150553	0.184428	0.732371	0.687052
Data459	0.489807	-0.144908	0.199331	0.747681	0.697835
Data460	0.485229	-0.142873	0.204366	0.765127	0.713704
Data461	0.477905	-0.125275	0.193837	0.777995	0.733693
Data462	0.482941	-0.107168	0.182902	0.786743	0.748545
Data463	0.489095	-0.100759	0.180359	0.800018	0.761007
Data464	0.493774	-0.094147	0.183105	0.816193	0.766652
Data465	0.488078	-0.091298	0.189056	0.83608	0.775401
Data466	0.484517	-0.084686	0.183411	0.855916	0.770162
Data467	0.462189	-0.089264	0.168355	0.87026	0.756378
Data468	0.440572	-0.095418	0.153402	0.887705	0.74234
Data469	0.426127	-0.102946	0.150096	0.896505	0.736237
Data470	0.414836	-0.103149	0.150401	0.89503	0.734965
Data471	0.423228	-0.087636	0.147146	0.889486	0.733795
Data472	0.437622	-0.066477	0.141703	0.895081	0.732524
Data473	0.437724	-0.049845	0.14445	0.896962	0.759837
Data474	0.432739	-0.040131	0.142873	0.898488	0.835673
Data475	0.429738	-0.041758	0.129089	0.896149	0.918579
Data476	0.418803	-0.04247	0.116984	0.90093	0.968374
Data477	0.396118	-0.040283	0.098267	0.909932	0.961711
Data478	0.366923	-0.045929	0.069987	0.915375	0.926615
Data479	0.351563	-0.054423	0.060425	0.919291	0.874888
Data480	0.32842	-0.048065	0.065257	0.939484	0.838877
Data481	0.310669	-0.03891	0.077871	0.960592	0.81075
Data482	0.305023	-0.015513	0.086823	0.985718	0.804647
Data483	0.309906	0.015462	0.095215	0.992126	0.80541
Data484	0.318553	0.040436	0.098419	0.987803	0.805206
Data485	0.322825	0.059255	0.09374	0.965169	0.799306
Data486	0.310872	0.079549	0.08255	0.943654	0.778046
Data487	0.28951	0.087992	0.076192	0.942942	0.75236
Data488	0.266368	0.080922	0.075684	0.937907	0.731761
Data489	0.251668	0.072021	0.079091	0.945994	0.722504
Data490	0.236308	0.063222	0.105031	0.963491	0.710297
Data491	0.224559	0.051778	0.132802	0.981191	0.710958
Data492	0.219218	0.065511	0.147247	0.985972	0.7223
Data493	0.219116	0.069682	0.148417	0.981649	0.722911
Data494	0.219421	0.082041	0.130157	0.975596	0.720266
Data495	0.206909	0.096385	0.110626	0.971222	0.723775
Data496	0.180308	0.115407	0.08316	0.963847	0.729268
Data497	0.152283	0.128479	0.039775	0.968628	0.726064
Data498	0.134786	0.120188	0.017293	0.977122	0.71935
Data499	0.129751	0.112813	0.000458	0.989227	0.709432
Data500	0.12263	0.106506	-0.011749	1.002757	0.709025
Data501	0.11673	0.112457	-0.024211	1.014862	0.721232
Data502	0.104574	0.12797	-0.010274	1.029612	0.737406
Data503	0.106659	0.148265	0.016174	1.040853	0.757904
Data504	0.112559	0.168966	0.027974	1.036224	0.783488
Data505	0.112305	0.174306	0.014801	1.030223	0.817108
Data506	0.121918	0.181376	-0.008392	1.026713	0.825602
Data507	0.12797	0.186208	-0.029856	1.037547	0.815582
Data508	0.127462	0.184886	-0.055389	1.042023	0.802867
Data509	0.109253	0.182902	-0.073497	1.040293	0.805206
Data510	0.07665	0.185445	-0.093842	1.040293	0.808767
Data511	0.046794	0.202332	-0.103048	1.0407	0.815786
Data512	0.01241	0.224202	-0.09964	1.022237	0.877126
Data513	-0.031586	0.233561	-0.092519	1.022288	0.896657
Data514	-0.07609	0.236766	-0.068919	1.029154	0.906016
Data515	-0.107015	0.236511	-0.052846	1.030121	0.909424
Data516	-0.114543	0.23936	-0.048777	1.024984	0.878448
Data517	-0.119425	0.240173	-0.054474	1.022797	0.819651
Data518	-0.134379	0.235036	-0.077769	1.023153	0.749003
Data519	-0.137126	0.223592	-0.102743	1.026866	0.688883
Data520	-0.137583	0.219828	-0.121511	1.030375	0.644684
Data521	-0.151825	0.230255	-0.133565	1.020152	0.619253
Data522	-0.176697	0.241191	-0.155233	1.018829	0.617523
Data523	-0.196228	0.250041	-0.180613	1.011963	0.623627
Data524	-0.206045	0.264384	-0.212199	1.008759	0.619049
Data525	-0.215251	0.275828	-0.232086	1.018931	0.609283
Data526	-0.236918	0.273438	-0.229238	1.037547	0.605774
Data527	-0.252279	0.275675	-0.217641	1.052144	0.607198
Data528	-0.260569	0.285543	-0.205943	1.038259	0.60201
Data529	-0.269877	0.298513	-0.190837	1.012726	0.59789
Data530	-0.28417	0.312144	-0.182444	0.991516	0.593974
Data531	-0.294596	0.330251	-0.180562	0.971934	0.592601
Data532	-0.306498	0.338745	-0.183462	0.964457	0.597687
Data533	-0.318298	0.353902	-0.189768	0.980021	0.601959
Data534	-0.316366	0.360769	-0.193024	0.98999	0.606588
Data535	-0.333303	0.358226	-0.200806	0.982259	0.610555
Data536	-0.353394	0.340068	-0.205841	0.973969	0.59494
Data537	-0.376129	0.329895	-0.212402	0.971425	0.565898
Data538	-0.393677	0.315704	-0.216217	0.969442	0.55837
Data539	-0.403849	0.299072	-0.208842	0.975037	0.564524
Data540	-0.419057	0.27888	-0.211639	0.973918	0.569356
Data541	-0.422465	0.257619	-0.224457	0.971832	0.567932
Data542	-0.428874	0.247091	-0.235748	0.96283	0.553691
Data543	-0.448049	0.244954	-0.251516	0.953217	0.539754
Data544	-0.476939	0.265147	-0.269419	0.932465	0.515594
Data545	-0.481262	0.283051	-0.271861	0.917714	0.4953
Data546	-0.469259	0.2948	-0.266418	0.913849	0.477346
Data547	-0.462952	0.319163	-0.259145	0.90627	0.465546
Data548	-0.458171	0.337575	-0.254262	0.893453	0.464071
Data549	-0.458883	0.338999	-0.262705	0.880636	0.469309
Data550	-0.455068	0.337423	-0.264689	0.868988	0.477448
Data551	-0.453695	0.322571	-0.279643	0.876872	0.480652
Data552	-0.457255	0.309703	-0.299174	0.888926	0.479126
Data553	-0.468648	0.294952	-0.306295	0.889943	0.453288
Data554	-0.487264	0.277659	-0.30777	0.879161	0.425008
Data555	-0.503693	0.261841	-0.312958	0.875804	0.408478
Data556	-0.521037	0.247345	-0.319722	0.882009	0.410156
Data557	-0.536296	0.240428	-0.331116	0.872904	0.411428
Data558	-0.547434	0.244039	-0.335744	0.856984	0.408376
Data559	-0.549164	0.253448	-0.350087	0.862122	0.411174
Data560	-0.542196	0.250092	-0.359395	0.872803	0.414225
Data561	-0.535177	0.230306	-0.358785	0.881348	0.422618
Data562	-0.530345	0.221151	-0.340169	0.870972	0.431671
Data563	-0.54011	0.226034	-0.320485	0.854238	0.425618
Data564	-0.560811	0.228475	-0.311737	0.849355	0.41982
Data565	-0.588888	0.240733	-0.297343	0.841573	0.403748
Data566	-0.614878	0.247396	-0.298665	0.832926	0.388845
Data567	-0.61971	0.247294	-0.307007	0.829824	0.377553
Data568	-0.618337	0.241547	-0.303701	0.82194	0.362396
Data569	-0.60023	0.229187	-0.284983	0.816549	0.346018
Data570	-0.580902	0.237834	-0.284983	0.8225	0.337067
Data571	-0.560659	0.251211	-0.297394	0.83079	0.34434
Data572	-0.553792	0.258382	-0.315653	0.839945	0.349528
Data573	-0.548604	0.257111	-0.324097	0.848033	0.341848
Data574	-0.556742	0.249227	-0.329081	0.83608	0.333405
Data575	-0.551961	0.235596	-0.321503	0.811361	0.322062
Data576	-0.533396	0.217946	-0.316671	0.796611	0.304311
Data577	-0.533803	0.211995	-0.304515	0.800018	0.328064
Data578	-0.549825	0.228475	-0.28712	0.798238	0.351613
Data579	-0.562998	0.237071	-0.288849	0.795186	0.347392
Data580	-0.574748	0.233154	-0.29953	0.781504	0.33076
Data581	-0.581106	0.233053	-0.310262	0.767924	0.316467
Data582	-0.587921	0.225728	-0.340271	0.771942	0.29775
Data583	-0.582835	0.211131	-0.364227	0.774638	0.269216
Data584	-0.575155	0.195669	-0.371399	0.777842	0.250041
Data585	-0.567118	0.173035	-0.360921	0.788981	0.253296
Data586	-0.558624	0.154572	-0.353648	0.780843	0.258077
Data587	-0.549927	0.137024	-0.35848	0.756226	0.252126
Data588	-0.556895	0.127207	-0.373383	0.733032	0.253143
Data589	-0.569356	0.116933	-0.374908	0.711161	0.249634
Data590	-0.567576	0.10615	-0.379435	0.693461	0.231679
Data591	-0.55898	0.107676	-0.372264	0.68044	0.230408
Data592	-0.551554	0.122477	-0.379842	0.67276	0.215098
Data593	-0.559743	0.12263	-0.386912	0.662028	0.194448
Data594	-0.565236	0.116221	-0.394338	0.655518	0.177561
Data595	-0.558929	0.108897	-0.402323	0.644328	0.164337
Data596	-0.554962	0.089213	-0.394592	0.626577	0.157674
Data597	-0.559133	0.066172	-0.381673	0.615438	0.166728
Data598	-0.567118	0.041504	-0.378672	0.621948	0.181325
Data599	-0.56956	0.02243	-0.394185	0.623322	0.18163
Data600	-0.566711	0.017904	-0.407715	0.622355	0.175476
Data601	-0.550181	0.028788	-0.410411	0.623169	0.160777
Data602	-0.532481	0.05661	-0.414124	0.600026	0.144552
Data603	-0.522156	0.088094	-0.419973	0.581716	0.136312
Data604	-0.519104	0.093791	-0.428416	0.561625	0.115814
Data605	-0.514476	0.080566	-0.428518	0.552877	0.094503
Data606	-0.514577	0.054169	-0.431264	0.55364	0.069427
Data607	-0.521088	0.026703	-0.422516	0.551453	0.04776
Data608	-0.527191	-0.004578	-0.406647	0.55603	0.044454
Data609	-0.524394	-0.015157	-0.394033	0.569153	0.051931
Data610	-0.51061	-0.008647	-0.388997	0.568186	0.056661
Data611	-0.502319	-0.001017	-0.393321	0.559947	0.055949
Data612	-0.509644	-0.004781	-0.40507	0.556895	0.063731
Data613	-0.532837	-0.008443	-0.410258	0.552419	0.056254
Data614	-0.542501	-0.007935	-0.407003	0.534007	0.043844
Data615	-0.558319	-0.017802	-0.388794	0.520884	0.039978
Data616	-0.565389	-0.031382	-0.37618	0.509186	0.044708
Data617	-0.56249	-0.048116	-0.387166	0.499776	0.043945
Data618	-0.549622	-0.055745	-0.402476	0.48823	0.04542
Data619	-0.532888	-0.05427	-0.415446	0.470072	0.043132
Data620	-0.515798	-0.074107	-0.415802	0.451965	0.041962
Data621	-0.506236	-0.096385	-0.418345	0.447947	0.039673
Data622	-0.520732	-0.098114	-0.419718	0.451558	0.031281
Data623	-0.535889	-0.092316	-0.420583	0.449626	0.021973
Data624	-0.557048	-0.09318	-0.432892	0.446269	-0.006307
Data625	-0.559998	-0.098724	-0.451558	0.43396	-0.021057
Data626	-0.550995	-0.096283	-0.461934	0.410868	-0.008901
Data627	-0.543162	-0.08728	-0.470428	0.377655	0.002645
Data628	-0.538737	-0.087789	-0.482432	0.353851	0.007172
Data629	-0.540263	-0.101013	-0.493724	0.355632	0.007579
Data630	-0.547129	-0.108083	-0.509389	0.364227	0.00946
Data631	-0.559998	-0.11673	-0.514933	0.365448	-0.000509
Data632	-0.568288	-0.137126	-0.516205	0.369059	-0.023499
Data633	-0.559896	-0.160014	-0.505625	0.357412	-0.045319
Data634	-0.553233	-0.185343	-0.496674	0.345561	-0.07487
Data635	-0.538025	-0.215759	-0.487722	0.338338	-0.095266
Data636	-0.526123	-0.221914	-0.485433	0.327911	-0.096639
Data637	-0.529277	-0.212199	-0.49586	0.323486	-0.101776
Data638	-0.526632	-0.195058	-0.501607	0.315501	-0.115102
Data639	-0.533803	-0.178223	-0.497487	0.29719	-0.132446
