# Supplementary material for: Integration of MRI and somatosensory evoked potentials facilitate diagnosis of spinal cord compression
Source: Sci Rep. 2023 May 15;13:7861. doi: 10.1038/s41598-023-34832-2 (PMC10185544; doi:10.1038/s41598-023-34832-2)
Supplement: Supplementary file 3 — Supplementary Information 3. [file 41598_2023_34832_MOESM3_ESM.zip › Preoperative SSEP data/control group/5790793_2/5790793_2_Lt Tibial SEP_Cz'-Fpz_201220_142926.csv]

Index	1	2	3	4	5	6
Name	Cz'-Fpz	Cz'-Fpz	Cz'-Fpz	Cz'-Fpz	Cz'-Fpz	Cz'-Fpz
Time	2.01805E+13	2.01805E+13	2.01805E+13	2.01805E+13	2.01805E+13	2.01805E+13
Highcut	500	500	500	500	500	500
Lowcut	10	10	10	10	10	10
Period	0.000156	0.000156	0.000156	0.000156	0.000156	0.000156
Averages	120	120	120	120	120	120
Int (mA)	20/19.5mA	20/19.5mA	20/19.5mA	20/19.5mA	20/19.5mA	20/19.5mA
Pulse Width (�gs)	200�s	200�s	200�s	200�s	200�s	200�s
Rep Rate (Hz)	2.66Hz	2.66Hz	2.66Hz	2.66Hz	2.66Hz	2.66Hz
Data0	-1.115333	-0.487475	-1.040767	0.041403	0.589507	-0.67984
Data1	-0.535388	0.108746	-0.426642	0.604766	1.154498	-0.117189
Data2	0.367539	0.842196	0.480863	1.475802	2.103812	0.633961
Data3	-1.555606	-0.884006	-1.483991	-0.391547	0.179243	-1.141171
Data4	-2.655985	-2.007986	-2.462298	-1.488721	-0.93375	-2.210931
Data5	-2.185906	-1.594263	-2.030365	-1.091529	-0.49958	-1.801785
Data6	-1.638412	-1.070166	-1.541365	-0.559447	0.03357	-1.287455
Data7	-1.233336	-0.673533	-1.146665	-0.14196	0.440681	-0.893772
Data8	-0.979121	-0.442105	-0.89072	0.121004	0.691335	-0.638336
Data9	-0.842501	-0.325526	-0.752066	0.261336	0.823885	-0.49602
Data10	-0.800285	-0.269067	-0.693167	0.311894	0.879733	-0.446377
Data11	-0.820223	-0.254419	-0.688284	0.292007	0.885227	-0.462145
Data12	-0.869561	-0.280257	-0.71107	0.239007	0.843315	-0.516467
Data13	-0.925104	-0.310165	-0.75756	0.175072	0.782381	-0.587676
Data14	-0.981765	-0.326848	-0.807406	0.128888	0.718395	-0.649017
Data15	-1.019913	-0.338547	-0.84535	0.089469	0.65685	-0.693573
Data16	-1.041988	-0.364589	-0.874444	0.062715	0.605987	-0.723074
Data17	-1.063961	-0.396836	-0.891941	0.053712	0.571298	-0.753897
Data18	-1.072201	-0.43061	-0.903538	0.050813	0.547799	-0.785941
Data19	-1.058874	-0.453803	-0.903029	0.051525	0.546782	-0.804354
Data20	-1.0368	-0.470995	-0.89957	0.065716	0.56967	-0.816358
Data21	-1.017166	-0.490018	-0.913202	0.089418	0.574451	-0.8424
Data22	-1.002416	-0.489306	-0.932021	0.097403	0.552173	-0.881565
Data23	-1.01503	-0.479133	-0.931309	0.086824	0.535185	-0.911167
Data24	-1.031408	-0.471199	-0.921848	0.074006	0.522062	-0.931411
Data25	-1.035986	-0.474556	-0.906386	0.068157	0.522062	-0.948196
Data26	-1.051245	-0.476183	-0.877089	0.078381	0.514839	-0.962539
Data27	-1.072811	-0.482287	-0.851657	0.084077	0.505175	-0.963251
Data28	-1.094987	-0.498563	-0.832634	0.092622	0.486966	-0.961115
Data29	-1.090817	-0.502937	-0.821342	0.090232	0.477506	-0.967524
Data30	-1.076066	-0.504565	-0.811678	0.087078	0.461738	-0.982172
Data31	-1.067419	-0.515348	-0.803133	0.07833	0.461535	-0.99733
Data32	-1.068538	-0.505379	-0.801607	0.061799	0.469469	-0.994074
Data33	-1.079525	-0.500089	-0.799573	0.050151	0.487271	-0.976374
Data34	-1.081559	-0.487068	-0.787162	0.057679	0.510974	-0.955113
Data35	-1.073727	-0.474657	-0.773022	0.060324	0.526538	-0.940363
Data36	-1.049312	-0.475573	-0.767122	0.050355	0.528064	-0.922052
Data37	-1.035884	-0.487271	-0.765494	0.044556	0.518807	-0.912795
Data38	-1.019811	-0.498156	-0.750642	0.040894	0.505379	-0.91666
Data39	-0.991633	-0.505481	-0.745454	0.033672	0.504158	-0.930292
Data40	-0.963048	-0.522469	-0.734671	0.032603	0.508024	-0.935276
Data41	-0.934971	-0.523181	-0.71931	0.056865	0.514026	-0.940464
Data42	-0.917372	-0.500496	-0.707713	0.080466	0.502937	-0.961929
Data43	-0.911167	-0.480659	-0.694591	0.105491	0.474149	-0.983088
Data44	-0.908217	-0.483813	-0.670176	0.115663	0.446276	-0.999161
Data45	-0.907505	-0.488289	-0.645253	0.120038	0.414537	-1.014928
Data46	-0.904555	-0.496325	-0.622873	0.112256	0.381577	-1.017573
Data47	-0.887363	-0.50192	-0.608428	0.115816	0.362554	-1.017166
Data48	-0.866306	-0.511381	-0.592559	0.127362	0.353806	-1.033341
Data49	-0.845452	-0.516162	-0.586048	0.139162	0.36347	-1.042089
Data50	-0.812289	-0.526436	-0.587879	0.147656	0.380051	-1.041377
Data51	-0.779329	-0.540271	-0.5832	0.156964	0.387071	-1.038427
Data52	-0.754508	-0.545663	-0.570484	0.162661	0.381069	-1.05094
Data53	-0.747082	-0.552275	-0.573434	0.151827	0.363979	-1.06335
Data54	-0.750032	-0.55197	-0.583505	0.127515	0.343735	-1.076677
Data55	-0.754508	-0.5361	-0.578927	0.090384	0.333969	-1.083594
Data56	-0.756237	-0.522367	-0.576588	0.060019	0.308232	-1.083899
Data57	-0.758068	-0.525317	-0.56672	0.034333	0.275374	-1.077694
Data58	-0.74993	-0.529692	-0.556547	0.033977	0.268864	-1.085425
Data59	-0.727448	-0.534574	-0.548002	0.052898	0.271407	-1.083085
Data60	-0.707612	-0.547189	-0.538847	0.078431	0.265304	-1.084001
Data61	-0.677094	-0.555225	-0.5361	0.10071	0.252588	-1.08573
Data62	-0.646067	-0.562753	-0.536202	0.109	0.255334	-1.083187
Data63	-0.625111	-0.565092	-0.530607	0.103609	0.270797	-1.059993
Data64	-0.598866	-0.558684	-0.519621	0.090232	0.280969	-1.039953
Data65	-0.572519	-0.558378	-0.50253	0.086926	0.287175	-1.02266
Data66	-0.565703	-0.554208	-0.506396	0.093233	0.289718	-1.003942
Data67	-0.567534	-0.543119	-0.513517	0.101727	0.299585	-0.99733
Data68	-0.561532	-0.545764	-0.517484	0.119682	0.305079	-1.0015
Data69	-0.552275	-0.554716	-0.51667	0.133262	0.320846	-1.000687
Data70	-0.533862	-0.569975	-0.49958	0.149894	0.327967	-0.983698
Data71	-0.517077	-0.578113	-0.491341	0.154625	0.320643	-0.972712
Data72	-0.507108	-0.591847	-0.471809	0.145673	0.301315	-0.952163
Data73	-0.509855	-0.584827	-0.441698	0.136365	0.285344	-0.931309
Data74	-0.506294	-0.572112	-0.413519	0.11902	0.252181	-0.928562
Data75	-0.511991	-0.556853	-0.400804	0.115969	0.225732	-0.926223
Data76	-0.505582	-0.554513	-0.386867	0.126294	0.212812	-0.933344
Data77	-0.493477	-0.551156	-0.377	0.134941	0.191246	-0.936395
Data78	-0.494697	-0.53905	-0.380051	0.135449	0.174461	-0.933344
Data79	-0.490222	-0.525622	-0.365403	0.128735	0.160423	-0.929274
Data80	-0.48188	-0.522164	-0.345464	0.128227	0.148114	-0.9249
Data81	-0.467536	-0.523995	-0.329697	0.121258	0.140078	-0.928562
Data82	-0.448615	-0.535999	-0.32634	0.114137	0.139061	-0.937616
Data83	-0.429084	-0.522571	-0.327052	0.103507	0.138552	-0.951451
Data84	-0.421658	-0.500598	-0.333054	0.099184	0.138247	-0.955723
Data85	-0.393378	-0.485847	-0.351771	0.097098	0.142418	-0.956334
Data86	-0.363063	-0.480659	-0.3829	0.10076	0.14374	-0.95552
Data87	-0.320846	-0.48483	-0.398871	0.105694	0.127362	-0.954299
Data88	-0.301925	-0.515043	-0.388088	0.110272	0.107525	-0.959996
Data89	-0.288904	-0.555734	-0.363368	0.100659	0.097353	-0.973831
Data90	-0.274866	-0.562956	-0.351263	0.090791	0.08189	-0.988378
Data91	-0.260624	-0.560718	-0.342412	0.08423	0.062969	-0.996821
Data92	-0.241093	-0.567229	-0.33285	0.085196	0.069886	-0.989802
Data93	-0.234785	-0.57435	-0.328069	0.082195	0.072226	-0.959792
Data94	-0.227359	-0.582691	-0.320236	0.068767	0.064393	-0.929274
Data95	-0.218611	-0.59795	-0.304468	0.047913	0.053101	-0.902012
Data96	-0.2062	-0.604562	-0.296432	0.01475	0.029399	-0.887058
Data97	-0.189008	-0.594593	-0.291549	-0.011037	0.026754	-0.871188
Data98	-0.161237	-0.580657	-0.286259	-0.0118	0.027161	-0.858676
Data99	-0.139061	-0.561837	-0.283513	-0.004476	0.032654	-0.845655
Data100	-0.128481	-0.552377	-0.264693	0.001424	0.040792	-0.827955
Data101	-0.101625	-0.545357	-0.267135	0.008443	0.054831	-0.810559
Data102	-0.080975	-0.542713	-0.282801	0.015717	0.075583	-0.797131
Data103	-0.073243	-0.537118	-0.284835	0.019582	0.077211	-0.772412
Data104	-0.063884	-0.522062	-0.291346	0.026602	0.060629	-0.745556
Data105	-0.059408	-0.499682	-0.299891	0.021464	0.037639	-0.733247
Data106	-0.058595	-0.498563	-0.315557	0.006816	0.019125	-0.730907
Data107	-0.06185	-0.50782	-0.312403	-0.002899	0.00356	-0.744539
Data108	-0.055746	-0.543323	-0.313929	0.006867	-0.015157	-0.769767
Data109	-0.057679	-0.584929	-0.308131	0.017751	-0.027161	-0.793164
Data110	-0.064495	-0.614633	-0.310775	0.028992	-0.039165	-0.813306
Data111	-0.069174	-0.62562	-0.307012	0.01943	-0.034689	-0.822563
Data112	-0.066835	-0.632843	-0.29633	-0.007782	-0.018718	-0.820427
Data113	-0.066733	-0.638641	-0.284021	-0.031688	0.00529	-0.795198
Data114	-0.074667	-0.660614	-0.272933	-0.026347	0.020956	-0.764986
Data115	-0.062867	-0.684927	-0.256962	-0.026347	0.026652	-0.745352
Data116	-0.04181	-0.70222	-0.244958	-0.026754	0.023804	-0.741385
Data117	-0.017497	-0.703746	-0.225121	-0.051321	0.020345	-0.739554
Data118	0.009969	-0.704967	-0.192467	-0.070598	0.021363	-0.736706
Data119	0.038961	-0.709951	-0.170596	-0.081432	0.025432	-0.728161
Data120	0.057476	-0.713105	-0.17558	-0.091605	0.025839	-0.711783
Data121	0.055441	-0.719717	-0.184329	-0.094809	0.021057	-0.713308
Data122	0.045675	-0.733145	-0.20915	-0.105084	0.020345	-0.710257
Data123	0.042725	-0.738333	-0.228275	-0.120038	0.021057	-0.704255
Data124	0.033672	-0.734773	-0.229394	-0.126294	0.022685	-0.689708
Data125	0.044455	-0.730805	-0.221663	-0.127464	0.027975	-0.680654
Data126	0.063071	-0.727754	-0.213118	-0.127871	0.049236	-0.676687
Data127	0.095318	-0.712088	-0.206302	-0.134788	0.053101	-0.652476
Data128	0.115969	-0.700593	-0.190636	-0.148674	0.050355	-0.621347
Data129	0.124107	-0.697642	-0.166934	-0.153607	0.046591	-0.582081
Data130	0.121462	-0.684927	-0.144961	-0.146944	0.035299	-0.554208
Data131	0.127565	-0.679433	-0.137331	-0.145622	0.024211	-0.538847
Data132	0.120546	-0.678823	-0.125836	-0.145673	-0.002136	-0.530505
Data133	0.119427	-0.687572	-0.110374	-0.153455	-0.026551	-0.531319
Data134	0.133567	-0.714631	-0.092775	-0.169731	-0.050762	-0.53193
Data135	0.147911	-0.736807	-0.081788	-0.198164	-0.054627	-0.534574
Data136	0.168358	-0.746777	-0.085959	-0.216271	-0.048219	-0.536507
Data137	0.191552	-0.764375	-0.091961	-0.213525	-0.042522	-0.535388
Data138	0.202335	-0.75756	-0.096539	-0.208489	-0.050355	-0.531014
Data139	0.198876	-0.733043	-0.092978	-0.218357	-0.053305	-0.533964
Data140	0.194298	-0.708324	-0.086773	-0.22034	-0.05656	-0.542306
Data141	0.184329	-0.688487	-0.071514	-0.222375	-0.038453	-0.534473
Data142	0.18321	-0.668854	-0.050151	-0.230615	-0.016785	-0.521757
Data143	0.195926	-0.641286	-0.037232	-0.245162	-0.009257	-0.505175
Data144	0.208235	-0.617075	-0.019837	-0.256606	-0.010885	-0.486152
Data145	0.212711	-0.594797	-0.018921	-0.271712	-0.028585	-0.465604
Data146	0.198469	-0.569162	-0.018006	-0.285547	-0.048727	-0.463366
Data147	0.184329	-0.557259	-0.019633	-0.296991	-0.074261	-0.451769
Data148	0.172529	-0.557972	-0.011902	-0.304621	-0.105999	-0.455533
Data149	0.184431	-0.555632	-0.015462	-0.288396	-0.134585	-0.466723
Data150	0.20264	-0.557666	-0.015869	-0.268355	-0.1473	-0.475776
Data151	0.214745	-0.565499	-0.020549	-0.247247	-0.135297	-0.47893
Data152	0.222477	-0.568653	-0.016581	-0.223087	-0.13255	-0.472318
Data153	0.22034	-0.572315	0.003459	-0.225325	-0.131533	-0.471707
Data154	0.224918	-0.575977	0.034994	-0.229597	-0.131024	-0.467536
Data155	0.234175	-0.582691	0.066021	-0.231022	-0.136721	-0.456753
Data156	0.244551	-0.589609	0.088299	-0.236311	-0.125124	-0.452379
Data157	0.263879	-0.596933	0.090639	-0.241499	-0.100506	-0.462857
Data158	0.282902	-0.603443	0.089011	-0.254673	-0.086976	-0.463366
Data159	0.280461	-0.609242	0.087282	-0.266168	-0.089825	-0.460517
Data160	0.25859	-0.601816	0.092368	-0.279291	-0.096234	-0.465909
Data161	0.243432	-0.590321	0.096742	-0.299229	-0.105287	-0.461229
Data162	0.226139	-0.589405	0.089011	-0.338649	-0.105287	-0.444241
Data163	0.21678	-0.590117	0.093182	-0.359859	-0.108746	-0.427558
Data164	0.22858	-0.588998	0.099082	-0.368251	-0.125633	-0.424303
Data165	0.241398	-0.58381	0.109458	-0.361334	-0.130719	-0.431322
Data166	0.255436	-0.582284	0.104982	-0.357265	-0.127871	-0.42888
Data167	0.278935	-0.578826	0.089825	-0.37115	-0.131838	-0.426744
Data168	0.299382	-0.586353	0.085044	-0.378627	-0.147606	-0.422471
Data169	0.333257	-0.597238	0.095115	-0.380204	-0.169375	-0.415045
Data170	0.375372	-0.611785	0.118207	-0.380051	-0.177717	-0.411994
Data171	0.415656	-0.612192	0.154726	-0.372829	-0.16612	-0.409247
Data172	0.439968	-0.607309	0.179141	-0.388291	-0.154828	-0.389715
Data173	0.439663	-0.607716	0.176089	-0.416317	-0.149132	-0.376084
Data174	0.422675	-0.598662	0.155133	-0.445106	-0.150352	-0.381272
Data175	0.392869	-0.583403	0.147402	-0.459602	-0.145266	-0.391445
Data176	0.349737	-0.572925	0.160932	-0.468096	-0.138654	-0.391953
Data177	0.29572	-0.560922	0.178632	-0.466672	-0.129498	-0.381781
Data178	0.276392	-0.546375	0.191857	-0.451514	-0.115867	-0.348923
Data179	0.283004	-0.522978	0.202131	-0.442206	-0.104575	-0.313725
Data180	0.308029	-0.489204	0.210371	-0.427965	-0.101015	-0.281478
Data181	0.330409	-0.462247	0.227359	-0.417995	-0.08718	-0.260828
Data182	0.336614	-0.446682	0.253503	-0.405127	-0.074159	-0.271712
Data183	0.347194	-0.444953	0.280156	-0.400092	-0.076092	-0.27629
Data184	0.337428	-0.430711	0.285242	-0.405127	-0.084128	-0.278935
Data185	0.339055	-0.407212	0.269576	-0.413214	-0.089723	-0.286666
Data186	0.365403	-0.381069	0.251265	-0.405025	-0.090944	-0.308639
Data187	0.381882	-0.36581	0.234785	-0.412655	-0.100913	-0.322677
Data188	0.387986	-0.349737	0.202945	-0.422014	-0.119529	-0.323796
Data189	0.399786	-0.330205	0.16846	-0.422522	-0.133262	-0.319829
Data190	0.405687	-0.32461	0.153607	-0.432136	-0.146385	-0.32461
Data191	0.40884	-0.315963	0.156558	-0.45065	-0.144045	-0.328374
Data192	0.422268	-0.307317	0.169884	-0.453702	-0.109153	-0.331426
Data193	0.432542	-0.30925	0.173851	-0.433509	-0.071514	-0.331833
Data194	0.438748	-0.309962	0.164391	-0.409094	-0.055645	-0.317795
Data195	0.458381	-0.296635	0.164797	-0.396887	-0.057781	-0.304468
Data196	0.48839	-0.277002	0.161135	-0.386664	-0.073142	-0.297551
Data197	0.507617	-0.255843	0.152692	-0.371303	-0.095827	-0.29277
Data198	0.505175	-0.23621	0.147707	-0.361995	-0.121462	-0.301823
Data199	0.491849	-0.21678	0.156456	-0.357519	-0.131634	-0.297042
Data200	0.482185	-0.192467	0.179853	-0.347855	-0.124819	-0.297449
Data201	0.456346	-0.174868	0.208438	-0.340836	-0.108339	-0.304367
Data202	0.427253	-0.16317	0.232649	-0.323695	-0.100811	-0.307622
Data203	0.407925	-0.162865	0.25096	-0.305943	-0.079347	-0.300501
Data204	0.400193	-0.161847	0.263371	-0.291905	-0.055034	-0.293177
Data205	0.40528	-0.146487	0.241296	-0.272831	-0.017599	-0.277816
Data206	0.419521	-0.139264	0.206404	-0.270644	0.017904	-0.261336
Data207	0.435086	-0.117494	0.201826	-0.286208	0.039267	-0.252282
Data208	0.447191	-0.089214	0.208438	-0.275781	0.047405	-0.252486
Data209	0.45655	-0.071209	0.231428	-0.273899	0.060222	-0.251062
Data210	0.457567	-0.057883	0.251367	-0.285039	0.074667	-0.24506
Data211	0.461026	-0.033265	0.265609	-0.288955	0.07538	-0.237736
Data212	0.478523	-0.011699	0.26571	-0.276697	0.07009	-0.226444
Data213	0.498258	-0.005798	0.269983	-0.263472	0.071107	-0.205285
Data214	0.510058	0.000712	0.272119	-0.22619	0.071717	-0.195315
Data215	0.520638	0.003255	0.278019	-0.194095	0.089011	-0.203047
Data216	0.528369	0.023092	0.293278	-0.162763	0.122174	-0.200402
Data217	0.539966	0.059307	0.309962	-0.126294	0.1473	-0.189314
Data218	0.545052	0.097149	0.328069	-0.094555	0.168053	-0.172732
Data219	0.542509	0.134483	0.354925	-0.067394	0.188703	-0.160016
Data220	0.542509	0.174665	0.370794	-0.048219	0.184329	-0.162458
Data221	0.547595	0.210473	0.372829	-0.048371	0.167239	-0.154828
Data222	0.566618	0.249841	0.381476	-0.050253	0.168561	-0.148318
Data223	0.604969	0.289006	0.411282	-0.042827	0.185143	-0.150251
Data224	0.661428	0.333867	0.437018	-0.033722	0.221764	-0.132753
Data225	0.704153	0.386867	0.472521	-0.007986	0.264388	-0.106406
Data226	0.740775	0.436917	0.507719	0.044251	0.305893	-0.069276
Data227	0.769156	0.48778	0.533048	0.094606	0.355027	-0.022176
Data228	0.7953	0.548002	0.546883	0.145825	0.401719	0.024008
Data229	0.831617	0.592762	0.557056	0.185143	0.439867	0.062359
Data230	0.872714	0.627553	0.571908	0.232293	0.463976	0.095623
Data231	0.91961	0.660309	0.605783	0.291447	0.49307	0.133669
Data232	0.966405	0.690827	0.651153	0.340581	0.513313	0.174055
Data233	0.999364	0.725821	0.698355	0.373032	0.527352	0.202436
Data234	1.017675	0.790214	0.754915	0.403449	0.559803	0.238549
Data235	1.041988	0.858371	0.793978	0.44475	0.60853	0.293685
Data236	1.100379	0.918695	0.82653	0.510058	0.654815	0.345159
Data237	1.171079	0.971796	0.85949	0.593729	0.702118	0.385239
Data238	1.229674	1.026424	0.894687	0.664429	0.751558	0.430813
Data239	1.263345	1.089698	0.925205	0.729127	0.812594	0.481575
Data240	1.287455	1.16111	0.954096	0.787467	0.873732	0.53254
Data241	1.315226	1.240558	0.99733	0.827548	0.938125	0.584421
Data242	1.353577	1.307902	1.049414	0.867628	0.997533	0.632436
Data243	1.377076	1.363648	1.10577	0.90898	1.056636	0.677094
Data244	1.386028	1.406882	1.152667	0.944635	1.118385	0.730602
Data245	1.405559	1.446555	1.202207	0.989598	1.173114	0.793062
Data246	1.418886	1.481753	1.256123	1.04448	1.250935	0.867323
Data247	1.434348	1.518069	1.313293	1.116248	1.337911	0.952468
Data248	1.463645	1.557946	1.381959	1.187864	1.432008	1.043005
Data249	1.513492	1.608097	1.429567	1.261769	1.508812	1.122657
Data250	1.568627	1.654994	1.474428	1.318583	1.56934	1.197019
Data251	1.614913	1.68836	1.519392	1.364207	1.622644	1.269042
Data252	1.659876	1.71369	1.541772	1.396658	1.654994	1.330587
Data253	1.683986	1.741258	1.550113	1.427787	1.68897	1.383281
Data254	1.672185	1.770352	1.564965	1.451235	1.724473	1.415223
Data255	1.656519	1.79914	1.571883	1.476209	1.769334	1.434857
Data256	1.65245	1.83271	1.591414	1.519086	1.807991	1.455202
Data257	1.650823	1.871875	1.614506	1.564558	1.838509	1.483584
Data258	1.643295	1.899036	1.633733	1.601994	1.870146	1.523766
Data259	1.647669	1.914193	1.640853	1.628341	1.888355	1.558658
Data260	1.632919	1.906869	1.635564	1.626968	1.893543	1.575545
Data261	1.599858	1.88337	1.623967	1.614608	1.894357	1.575138
Data262	1.539635	1.839424	1.608097	1.593296	1.879301	1.55347
Data263	1.473309	1.781542	1.582157	1.580835	1.859871	1.540958
Data264	1.399761	1.729864	1.530582	1.549808	1.834033	1.518985
Data265	1.331299	1.681748	1.467714	1.507439	1.813687	1.49986
Data266	1.280028	1.640141	1.405458	1.454287	1.801378	1.464968
Data267	1.244017	1.589787	1.348491	1.387655	1.780728	1.425396
Data268	1.20709	1.524783	1.284098	1.299763	1.738104	1.377178
Data269	1.156634	1.466595	1.212278	1.230894	1.690496	1.327331
Data270	1.097531	1.410849	1.132932	1.183948	1.653671	1.28898
Data271	1.026932	1.351746	1.051855	1.138069	1.630783	1.266194
Data272	0.952468	1.306071	0.96966	1.096361	1.621118	1.233336
Data273	0.875461	1.260192	0.896315	1.047176	1.587447	1.202513
Data274	0.802625	1.216653	0.816256	0.980901	1.526614	1.168434
Data275	0.714529	1.157855	0.739757	0.905521	1.459678	1.104651
Data276	0.630299	1.09987	0.665497	0.814933	1.387147	1.023168
Data277	0.559091	1.048295	0.596933	0.728262	1.32194	0.936192
Data278	0.489916	0.99499	0.524503	0.656341	1.253376	0.838025
Data279	0.42003	0.946365	0.460314	0.602681	1.188373	0.749421
Data280	0.369268	0.893365	0.396022	0.570942	1.134966	0.665599
Data281	0.343531	0.855014	0.317489	0.550749	1.081966	0.607106
Data282	0.325933	0.822258	0.235599	0.524453	1.035782	0.566313
Data283	0.307927	0.790316	0.174156	0.494189	0.97617	0.539966
Data284	0.287277	0.769665	0.123903	0.445665	0.922154	0.518603
Data285	0.266931	0.75288	0.074667	0.377406	0.870273	0.48544
Data286	0.238448	0.720836	0.00824	0.304672	0.821749	0.438443
Data287	0.191653	0.68218	-0.0707	0.225783	0.76407	0.380051
Data288	0.152895	0.629689	-0.147707	0.164187	0.69927	0.321965
Data289	0.115053	0.578012	-0.220747	0.107576	0.637013	0.257369
Data290	0.067648	0.523181	-0.270288	0.047812	0.577096	0.189822
Data291	0.022583	0.474454	-0.318507	-0.015513	0.513619	0.124615
Data292	-0.028382	0.418809	-0.361334	-0.08718	0.447395	0.0707
Data293	-0.095623	0.377203	-0.415859	-0.155184	0.37822	0.019023
Data294	-0.164594	0.345871	-0.4772	-0.217695	0.295415	-0.037537
Data295	-0.223087	0.314336	-0.536304	-0.280207	0.209354	-0.09664
Data296	-0.262557	0.286056	-0.58971	-0.343328	0.120038	-0.159915
Data297	-0.292363	0.255436	-0.648915	-0.400244	0.035808	-0.226139
Data298	-0.330002	0.212202	-0.714936	-0.472826	-0.042522	-0.2769
Data299	-0.366217	0.161339	-0.773836	-0.536558	-0.120648	-0.339055
Data300	-0.405483	0.108746	-0.836703	-0.601511	-0.187483	-0.405585
Data301	-0.444648	0.051474	-0.907098	-0.67628	-0.261947	-0.472521
Data302	-0.49368	0.014242	-0.976577	-0.745403	-0.334173	-0.561735
Data303	-0.539966	-0.019735	-1.058366	-0.803794	-0.410976	-0.646067
Data304	-0.590931	-0.056967	-1.12225	-0.844434	-0.483609	-0.725821
Data305	-0.639862	-0.086671	-1.179522	-0.8748	-0.571298	-0.798047
Data306	-0.675568	-0.11607	-1.235879	-0.894179	-0.66804	-0.870578
Data307	-0.701712	-0.150657	-1.290201	-0.923629	-0.745861	-0.925511
Data308	-0.722972	-0.170291	-1.338114	-0.96259	-0.815646	-0.965896
Data309	-0.723888	-0.180362	-1.391826	-0.99972	-0.874749	-0.999364
Data310	-0.721853	-0.204471	-1.450014	-1.046464	-0.911065	-1.032934
Data311	-0.712698	-0.232141	-1.511864	-1.086391	-0.922866	-1.078202
Data312	-0.704153	-0.244653	-1.548384	-1.11223	-0.94667	-1.121131
Data313	-0.680756	-0.234887	-1.561608	-1.145393	-0.996516	-1.164467
Data314	-0.657969	-0.231225	-1.584497	-1.186338	-1.041886	-1.212991
Data315	-0.655426	-0.239974	-1.613998	-1.227741	-1.090105	-1.2607
Data316	-0.65746	-0.254215	-1.635564	-1.254749	-1.127947	-1.301493
Data317	-0.654103	-0.270797	-1.656825	-1.281809	-1.159584	-1.313904
Data318	-0.636301	-0.270797	-1.682256	-1.305867	-1.199156	-1.333537
Data319	-0.619821	-0.257979	-1.696091	-1.327891	-1.234862	-1.343099
Data320	-0.610056	-0.239872	-1.703212	-1.332621	-1.264464	-1.351441
Data321	-0.601205	-0.220951	-1.722642	-1.323974	-1.287556	-1.359375
Data322	-0.587879	-0.208438	-1.739122	-1.315277	-1.3019	-1.369853
Data323	-0.565601	-0.1885	-1.745734	-1.299509	-1.314616	-1.368124
Data324	-0.54078	-0.173953	-1.753058	-1.287098	-1.31431	-1.355612
Data325	-0.531828	-0.165713	-1.766384	-1.281453	-1.310343	-1.333537
Data326	-0.534167	-0.146995	-1.767707	-1.277943	-1.306986	-1.328552
Data327	-0.527148	-0.125124	-1.756008	-1.275603	-1.315531	-1.344015
Data328	-0.508634	-0.109051	-1.740342	-1.275909	-1.332825	-1.36375
Data329	-0.495104	-0.09898	-1.724676	-1.269652	-1.359375	-1.381348
Data330	-0.474962	-0.082704	-1.719285	-1.278757	-1.382366	-1.38908
Data331	-0.441596	-0.052796	-1.7084	-1.284861	-1.388164	-1.37555
Data332	-0.405585	-0.011495	-1.689072	-1.279164	-1.388876	-1.342896
Data333	-0.374762	0.021464	-1.679815	-1.253885	-1.38908	-1.32723
Data334	-0.355128	0.019837	-1.677068	-1.216805	-1.390606	-1.330282
Data335	-0.341497	0.015869	-1.680934	-1.185168	-1.380229	-1.322143
Data336	-0.32756	0.037435	-1.674729	-1.156278	-1.379212	-1.295796
Data337	-0.310369	0.057679	-1.662318	-1.140256	-1.380331	-1.275858
Data338	-0.299382	0.081076	-1.636072	-1.126167	-1.370871	-1.264668
Data339	-0.272017	0.10132	-1.597925	-1.115485	-1.348898	-1.230182
Data340	-0.229496	0.124208	-1.565067	-1.090613	-1.32428	-1.191628
Data341	-0.199588	0.16144	-1.53404	-1.05684	-1.3078	-1.170977
Data342	-0.174767	0.202335	-1.50576	-1.035833	-1.296813	-1.153277
Data343	-0.152285	0.241805	-1.489789	-1.024643	-1.297017	-1.121945
Data344	-0.112612	0.275578	-1.48043	-1.00735	-1.28481	-1.088273
Data345	-0.082195	0.29806	-1.473004	-0.988174	-1.276366	-1.057959
Data346	-0.049439	0.30162	-1.464663	-0.951247	-1.252257	-1.034257
Data347	-0.019226	0.28748	-1.450523	-0.907759	-1.216856	-1.011266
Data348	0.006917	0.270186	-1.421632	-0.878614	-1.181659	-0.983088
Data349	0.028789	0.264897	-1.392131	-0.847232	-1.151242	-0.956741
Data350	0.036927	0.258691	-1.355306	-0.814832	-1.119707	-0.920424
Data351	0.033468	0.267643	-1.322652	-0.771242	-1.098039	-0.874037
Data352	0.023804	0.303248	-1.279316	-0.726126	-1.077083	-0.822054
Data353	0.026144	0.348618	-1.232115	-0.686758	-1.057348	-0.771496
Data354	0.052593	0.388495	-1.190305	-0.650746	-1.046972	-0.733755
Data355	0.088197	0.41942	-1.155617	-0.629333	-1.052669	-0.708324
Data356	0.122581	0.437222	-1.111976	-0.601511	-1.0486	-0.701203
Data357	0.151471	0.447293	-1.069861	-0.561786	-1.039953	-0.687063
Data358	0.182803	0.463874	-1.027949	-0.523384	-1.022761	-0.651967
Data359	0.210473	0.480252	-0.99204	-0.472368	-0.992142	-0.612599
Data360	0.239872	0.497037	-0.972407	-0.411994	-0.949416	-0.576588
Data361	0.261336	0.512805	-0.958572	-0.363775	-0.903538	-0.521248
Data362	0.288192	0.530811	-0.933242	-0.319829	-0.857048	-0.478319
Data363	0.306299	0.557463	-0.885939	-0.29277	-0.826836	-0.44302
Data364	0.332647	0.593881	-0.835889	-0.269678	-0.801302	-0.408026
Data365	0.354925	0.625111	-0.791435	-0.25742	-0.79001	-0.378119
Data366	0.368455	0.642201	-0.745047	-0.243025	-0.789909	-0.360113
Data367	0.370693	0.652984	-0.709443	-0.22212	-0.785738	-0.331121
Data368	0.382493	0.66275	-0.679128	-0.184176	-0.771903	-0.307418
Data369	0.398566	0.672109	-0.657969	-0.137229	-0.766715	-0.277104
Data370	0.410264	0.67923	-0.637725	-0.088248	-0.765087	-0.241093
Data371	0.408433	0.686453	-0.613718	-0.041352	-0.737112	-0.203454
Data372	0.40823	0.692251	-0.574553	0.007019	-0.69988	-0.164594
Data373	0.403245	0.694692	-0.548206	0.045167	-0.662038	-0.141604
Data374	0.412502	0.693675	-0.525521	0.070395	-0.623178	-0.105084
Data375	0.433763	0.700084	-0.506701	0.086976	-0.599273	-0.062359
Data376	0.451158	0.714936	-0.482287	0.114646	-0.585438	-0.020142
Data377	0.461636	0.721141	-0.453091	0.1414	-0.579843	0.01119
Data378	0.476488	0.717581	-0.407314	0.165459	-0.567432	0.045675
Data379	0.491035	0.716462	-0.36347	0.194044	-0.550037	0.067241
Data380	0.498665	0.729076	-0.319829	0.231022	-0.532642	0.097353
Data381	0.51667	0.746777	-0.263676	0.262964	-0.505786	0.121665
Data382	0.531828	0.772107	-0.217695	0.295415	-0.469368	0.144249
Data383	0.560922	0.78879	-0.164492	0.317642	-0.431525	0.159711
Data384	0.581877	0.814933	-0.111391	0.331324	-0.413113	0.186364
Data385	0.600595	0.838127	-0.06836	0.342565	-0.400092	0.220544
Data386	0.611887	0.851453	-0.026144	0.351212	-0.389614	0.264388
Data387	0.607004	0.846774	0.001729	0.37288	-0.380967	0.317184
Data388	0.596831	0.849215	0.024008	0.398006	-0.381476	0.363979
Data389	0.598357	0.856336	0.048931	0.431627	-0.376796	0.392462
Data390	0.617075	0.862236	0.075176	0.456652	-0.366115	0.411282
Data391	0.632232	0.860609	0.107627	0.465909	-0.34343	0.43356
Data392	0.627248	0.855319	0.149844	0.464332	-0.312301	0.457059
Data393	0.614532	0.837008	0.198164	0.462043	-0.269373	0.486254
Data394	0.611073	0.822156	0.248926	0.480354	-0.233565	0.516976
Data395	0.612497	0.813102	0.296534	0.513975	-0.208947	0.535083
Data396	0.618397	0.816561	0.335698	0.536253	-0.202029	0.551563
Data397	0.615244	0.824801	0.367844	0.570382	-0.208845	0.579945
Data398	0.623891	0.823885	0.408331	0.601612	-0.206505	0.619516
Data399	0.618906	0.817578	0.442715	0.634012	-0.204573	0.660716
Data400	0.621144	0.818494	0.478828	0.66804	-0.202436	0.697236
Data401	0.621653	0.830498	0.499987	0.704204	-0.210676	0.734976
Data402	0.626942	0.847588	0.525826	0.740826	-0.204064	0.761832
Data403	0.617482	0.875054	0.559497	0.773022	-0.187889	0.790824
Data404	0.62918	0.895298	0.572519	0.792604	-0.179446	0.810864
Data405	0.631418	0.914321	0.586353	0.803947	-0.158185	0.83121
Data406	0.623382	0.926223	0.609649	0.822207	-0.139569	0.850843
Data407	0.605376	0.927647	0.636199	0.84123	-0.13489	0.870476
Data408	0.579741	0.933649	0.675059	0.847588	-0.140892	0.874851
Data409	0.568144	0.934259	0.71107	0.858727	-0.142926	0.876682
Data410	0.576384	0.94433	0.740368	0.880395	-0.145368	0.885735
Data411	0.588184	0.953079	0.771191	0.903792	-0.152183	0.903029
Data412	0.601918	0.933038	0.80883	0.928461	-0.152488	0.922764
Data413	0.621042	0.899468	0.837313	0.977696	-0.146995	0.945856
Data414	0.653391	0.868238	0.860711	1.011622	-0.148419	0.973729
Data415	0.679433	0.828565	0.879835	1.035274	-0.158592	0.993159
Data416	0.697948	0.783805	0.897332	1.046565	-0.163272	1.01442
Data417	0.712291	0.749523	0.908217	1.054602	-0.151471	1.032832
Data418	0.713817	0.735892	0.925917	1.048651	-0.129803	1.045548
Data419	0.700796	0.724498	0.951451	1.029984	-0.115053	1.051855
Data420	0.673228	0.718293	0.962946	1.013301	-0.098573	1.054297
Data421	0.635182	0.734671	0.968948	1.009283	-0.088909	1.048397
Data422	0.608835	0.752372	0.991938	1.008621	-0.077618	1.052771
Data423	0.612497	0.753999	1.009842	0.995092	-0.076092	1.059485
Data424	0.626942	0.75583	1.025406	0.98792	-0.074769	1.063147
Data425	0.632436	0.744742	1.041072	0.998754	-0.070598	1.072201
Data426	0.626637	0.712393	1.054093	1.022202	-0.065309	1.093055
Data427	0.612294	0.678925	1.075456	1.039038	-0.063986	1.123674
Data428	0.605376	0.655426	1.08868	1.068386	-0.056153	1.144223
Data429	0.597035	0.630299	1.108721	1.104499	-0.049541	1.159177
Data430	0.584522	0.605783	1.132219	1.120826	-0.043437	1.168638
Data431	0.561227	0.585946	1.15226	1.121131	-0.051169	1.176369
Data432	0.540068	0.563363	1.167213	1.112891	-0.06124	1.174741
Data433	0.539559	0.56377	1.193968	1.116757	-0.08128	1.166298
Data434	0.539457	0.56377	1.231301	1.128964	-0.092063	1.165382
Data435	0.55024	0.560311	1.249917	1.138781	-0.106711	1.182879
Data436	0.566313	0.563973	1.267007	1.151751	-0.123191	1.207701
Data437	0.578012	0.566924	1.289387	1.165128	-0.121869	1.229063
Data438	0.5832	0.563973	1.319702	1.167875	-0.117189	1.247171
Data439	0.566822	0.563363	1.347066	1.174843	-0.112103	1.252054
Data440	0.551461	0.554309	1.355713	1.181201	-0.108034	1.237405
Data441	0.522367	0.531624	1.375448	1.190204	-0.09247	1.221027
Data442	0.49602	0.498665	1.378602	1.180336	-0.077007	1.22123
Data443	0.476387	0.469876	1.366903	1.174029	-0.055339	1.234048
Data444	0.472928	0.441698	1.358562	1.168994	-0.044048	1.25185
Data445	0.47303	0.414944	1.35551	1.161669	-0.05005	1.267414
Data446	0.467842	0.388596	1.35907	1.164569	-0.060527	1.278096
Data447	0.457771	0.351263	1.366496	1.167671	-0.079042	1.287658
Data448	0.443936	0.322169	1.38613	1.16055	-0.111798	1.279418
Data449	0.42593	0.33051	1.396506	1.153887	-0.139671	1.260904
Data450	0.413113	0.341497	1.401592	1.134101	-0.14608	1.240864
Data451	0.425523	0.343633	1.412884	1.137916	-0.148725	1.225198
Data452	0.426744	0.338038	1.442791	1.158516	-0.147402	1.220213
Data453	0.423387	0.313522	1.473106	1.186796	-0.148725	1.245136
Data454	0.398667	0.291244	1.47158	1.215178	-0.151776	1.268737
Data455	0.367742	0.271814	1.453778	1.236439	-0.155642	1.286437
Data456	0.330409	0.250248	1.434653	1.227944	-0.160525	1.29366
Data457	0.314336	0.225732	1.431398	1.206938	-0.158592	1.279418
Data458	0.30752	0.217695	1.439027	1.185677	-0.16022	1.257547
Data459	0.301823	0.215356	1.447878	1.1782	-0.166425	1.24239
Data460	0.301213	0.219018	1.458661	1.163094	-0.165713	1.231301
Data461	0.30101	0.221968	1.466189	1.138018	-0.157168	1.219908
Data462	0.309351	0.217695	1.458762	1.119961	-0.147097	1.216653
Data463	0.327866	0.208642	1.453168	1.11223	-0.141705	1.229063
Data464	0.348414	0.195417	1.448793	1.117622	-0.149437	1.241576
Data465	0.346583	0.167035	1.44564	1.122657	-0.163373	1.246357
Data466	0.338242	0.155133	1.446657	1.117672	-0.180565	1.247578
Data467	0.323695	0.141095	1.442995	1.093462	-0.204369	1.243203
Data468	0.316574	0.13611	1.439129	1.091274	-0.225834	1.23242
Data469	0.307113	0.130516	1.445843	1.090817	-0.234277	1.223061
Data470	0.301823	0.127464	1.451235	1.090054	-0.234379	1.208413
Data471	0.290735	0.11902	1.452252	1.074439	-0.212507	1.191628
Data472	0.283207	0.102439	1.43974	1.042852	-0.19084	1.168638
Data473	0.286056	0.084026	1.412579	1.006282	-0.183719	1.169655
Data474	0.27568	0.073955	1.401694	0.979731	-0.195621	1.171486
Data475	0.254826	0.064597	1.395794	0.977035	-0.218306	1.172198
Data476	0.230411	0.053	1.383688	0.96788	-0.230513	1.17525
Data477	0.200605	0.057374	1.376364	0.961573	-0.235701	1.163653
Data478	0.173648	0.063274	1.386333	0.964675	-0.222477	1.140459
Data479	0.15788	0.065207	1.39325	0.96554	-0.208642	1.13049
Data480	0.149437	0.059307	1.400473	0.976476	-0.207319	1.121742
Data481	0.154523	0.044658	1.398337	0.985885	-0.207014	1.104346
Data482	0.166527	0.024109	1.389893	0.974543	-0.2003	1.086442
Data483	0.163373	0.014547	1.386842	0.9691	-0.213931	1.074744
Data484	0.147911	-0.001729	1.403016	0.964726	-0.238753	1.0663
Data485	0.130617	-0.009359	1.399456	0.95079	-0.244348	1.058773
Data486	0.123903	-0.010986	1.39793	0.934666	-0.252689	1.058162
Data487	0.127667	-0.02004	1.381247	0.915338	-0.264897	1.04565
Data488	0.130312	-0.024923	1.365988	0.87836	-0.276493	1.050431
Data489	0.122276	-0.008342	1.355713	0.837313	-0.279545	1.052771
Data490	0.099082	0.012512	1.355001	0.791842	-0.27924	1.055721
Data491	0.078431	0.023499	1.365886	0.752168	-0.276799	1.063961
Data492	0.068767	0.015971	1.377279	0.716106	-0.268661	1.045548
Data493	0.055746	0.00356	1.37199	0.693116	-0.265914	1.042496
Data494	0.026652	-0.009359	1.362325	0.688334	-0.258183	1.043819
Data495	0.012512	-0.01943	1.348898	0.704306	-0.249739	1.03507
Data496	0.004171	-0.034384	1.336487	0.712698	-0.248112	1.011978
Data497	-0.007426	-0.032044	1.338114	0.709697	-0.262659	0.985733
Data498	-0.019023	-0.027466	1.327738	0.697388	-0.267033	0.974848
Data499	-0.024516	-0.032146	1.332418	0.678976	-0.251367	0.984105
Data500	-0.027466	-0.038148	1.336995	0.665192	-0.240991	1.004654
Data501	-0.020752	-0.044556	1.327331	0.646779	-0.24801	1.015234
Data502	-0.019837	-0.046489	1.298746	0.632792	-0.268355	1.009435
Data503	-0.018413	-0.053508	1.274027	0.628519	-0.284326	1.003738
Data504	-0.039063	-0.069581	1.254292	0.624908	-0.286564	0.99143
Data505	-0.070497	-0.081178	1.238117	0.618601	-0.282292	0.974136
Data506	-0.092063	-0.087689	1.231505	0.600799	-0.280664	0.953485
Data507	-0.102744	-0.089825	1.20882	0.570128	-0.282902	0.927749
Data508	-0.082806	-0.083823	1.180336	0.549935	-0.290328	0.900689
Data509	-0.058595	-0.073142	1.159584	0.537779	-0.295923	0.884718
Data510	-0.051067	-0.055848	1.146665	0.543628	-0.300806	0.877495
Data511	-0.069988	-0.049744	1.122352	0.544544	-0.30396	0.865492
Data512	-0.076804	-0.059714	1.088477	0.539966	-0.296127	0.863355
Data513	-0.081076	-0.072124	1.065995	0.530861	-0.292566	0.874139
Data514	-0.08128	-0.07894	1.03802	0.507362	-0.281376	0.871595
Data515	-0.084942	-0.076905	1.019608	0.495155	-0.270288	0.85949
Data516	-0.092164	-0.079754	1.011571	0.460517	-0.261031	0.829277
Data517	-0.102032	-0.098472	0.995397	0.434831	-0.252893	0.795097
Data518	-0.102744	-0.09898	0.976883	0.431067	-0.248824	0.776379
Data519	-0.114544	-0.094606	0.963048	0.42593	-0.251977	0.758882
Data520	-0.140586	-0.086061	0.946059	0.422878	-0.242313	0.75227
Data521	-0.162966	-0.098472	0.933242	0.409298	-0.223494	0.755118
Data522	-0.162458	-0.111798	0.924798	0.389156	-0.204369	0.765698
Data523	-0.154014	-0.12431	0.922967	0.37822	-0.197147	0.775057
Data524	-0.162051	-0.135398	0.911676	0.352483	-0.190738	0.772717
Data525	-0.17436	-0.135398	0.880751	0.328527	-0.197147	0.75583
Data526	-0.172529	-0.131634	0.841789	0.314082	-0.213219	0.729178
Data527	-0.182905	-0.127972	0.800793	0.287582	-0.222578	0.718191
Data528	-0.189822	-0.113934	0.767834	0.262608	-0.221968	0.708832
Data529	-0.207523	-0.11078	0.751659	0.249129	-0.214135	0.695913
Data530	-0.235599	-0.120648	0.731212	0.2327	-0.218611	0.679332
Data531	-0.240279	-0.122988	0.716258	0.208337	-0.220035	0.663361
Data532	-0.226139	-0.123903	0.701813	0.162865	-0.215559	0.646474
Data533	-0.218611	-0.125531	0.673737	0.095572	-0.199893	0.62501
Data534	-0.229089	-0.122276	0.64037	0.042013	-0.177818	0.596729
Data535	-0.229801	-0.123293	0.614023	0.010783	-0.17202	0.569365
Data536	-0.239872	-0.119427	0.585234	-0.027721	-0.176801	0.546273
Data537	-0.244246	-0.123191	0.550749	-0.064444	-0.150352	0.534473
Data538	-0.246789	-0.139162	0.52664	-0.090028	-0.122479	0.524402
Data539	-0.248213	-0.142926	0.520434	-0.116172	-0.115155	0.515348
Data540	-0.250858	-0.136721	0.502734	-0.139874	-0.119224	0.51016
Data541	-0.242313	-0.132245	0.473233	-0.162051	-0.125124	0.508125
Data542	-0.233361	-0.134076	0.43183	-0.196384	-0.137738	0.513517
Data543	-0.236108	-0.127464	0.403652	-0.231785	-0.153506	0.528573
Data544	-0.251164	-0.122784	0.381069	-0.255843	-0.154014	0.53905
Data545	-0.261133	-0.123293	0.340378	-0.287226	-0.14964	0.528979
Data546	-0.272628	-0.123293	0.303248	-0.303553	-0.137942	0.506396
Data547	-0.279647	-0.128481	0.27334	-0.321457	-0.09837	0.476183
Data548	-0.293584	-0.136924	0.244246	-0.344142	-0.052898	0.444038
Data549	-0.322983	-0.160525	0.212609	-0.373897	-0.021363	0.417283
Data550	-0.340581	-0.202233	0.184126	-0.403194	0.00295	0.394497
Data551	-0.357265	-0.229903	0.15849	-0.438697	0.00763	0.386257
Data552	-0.368455	-0.234175	0.141909	-0.463671	-0.000509	0.39236
Data553	-0.382798	-0.234989	0.129498	-0.487221	-0.018311	0.397141
Data554	-0.393276	-0.241601	0.106915	-0.52491	-0.044455	0.398464
Data555	-0.400702	-0.25391	0.07009	-0.554055	-0.059714	0.397447
Data556	-0.405687	-0.279037	0.022075	-0.57496	-0.072836	0.383103
Data557	-0.412502	-0.288802	-0.009359	-0.605325	-0.077109	0.360825
Data558	-0.429694	-0.307317	-0.051474	-0.63386	-0.074159	0.333054
Data559	-0.446072	-0.311793	-0.086468	-0.648864	-0.060629	0.313522
Data560	-0.4595	-0.306605	-0.118207	-0.658732	-0.039877	0.288904
Data561	-0.480049	-0.293584	-0.151573	-0.674805	-0.012207	0.281275
Data562	-0.500903	-0.279545	-0.187584	-0.692454	0.009461	0.273442
Data563	-0.520027	-0.266117	-0.21973	-0.712088	0.016988	0.255945
Data564	-0.513008	-0.250045	-0.242313	-0.74052	0.022685	0.230818
Data565	-0.502836	-0.243941	-0.255639	-0.753338	0.035197	0.23153
Data566	-0.506905	-0.250858	-0.266219	-0.765494	0.044251	0.242517
Data567	-0.523893	-0.257572	-0.277714	-0.769818	0.04181	0.245162
Data568	-0.527962	-0.272933	-0.29277	-0.773836	0.035808	0.255334
Data569	-0.523791	-0.304163	-0.30986	-0.79118	0.025432	0.25096
Data570	-0.512398	-0.319829	-0.330714	-0.810814	0.024211	0.244246
Data571	-0.517993	-0.339666	-0.345871	-0.827548	0.030823	0.228784
Data572	-0.541695	-0.363266	-0.363775	-0.853285	0.052491	0.212914
Data573	-0.572824	-0.403347	-0.380255	-0.886397	0.070904	0.197553
Data574	-0.598561	-0.430915	-0.386969	-0.913202	0.062765	0.180972
Data575	-0.63152	-0.449734	-0.397752	-0.918898	0.050558	0.179243
Data576	-0.646576	-0.455329	-0.415656	-0.926935	0.046896	0.189212
Data577	-0.650848	-0.454108	-0.434577	-0.944228	0.04771	0.216576
Data578	-0.645253	-0.453396	-0.450853	-0.96025	0.041301	0.239668
Data579	-0.636606	-0.459093	-0.474556	-0.966303	0.044149	0.244958
Data580	-0.629587	-0.475166	-0.514534	-0.977035	0.052796	0.234684
Data581	-0.617278	-0.491544	-0.556039	-0.99321	0.072226	0.198774
Data582	-0.598154	-0.495206	-0.591847	-0.997737	0.09013	0.176293
Data583	-0.584217	-0.49958	-0.62796	-1.006078	0.096539	0.167137
Data584	-0.572925	-0.486763	-0.655324	-1.023524	0.095827	0.164391
Data585	-0.570179	-0.478014	-0.678111	-1.038936	0.088299	0.159304
Data586	-0.569365	-0.464078	-0.685537	-1.065029	0.075176	0.14018
Data587	-0.576486	-0.447395	-0.700593	-1.089596	0.050456	0.126243
Data588	-0.575774	-0.442613	-0.711172	-1.108314	0.018718	0.136517
Data589	-0.585336	-0.452888	-0.7187	-1.118995	0.009868	0.139162
Data590	-0.599273	-0.465298	-0.729585	-1.132525	-0.000814	0.128278
Data591	-0.60914	-0.483406	-0.739757	-1.140764	-0.013631	0.1237
Data592	-0.612395	-0.49663	-0.754711	-1.138883	-0.01943	0.134585
Data593	-0.61738	-0.49602	-0.763256	-1.137357	-0.024313	0.144961
Data594	-0.617583	-0.491951	-0.785229	-1.147784	-0.034485	0.144859
Data595	-0.616668	-0.482999	-0.805676	-1.1458	-0.029094	0.133974
Data596	-0.602528	-0.483101	-0.823072	-1.154955	-0.028789	0.134279
Data597	-0.582996	-0.460314	-0.830396	-1.157753	-0.023702	0.140485
Data598	-0.581064	-0.440986	-0.839958	-1.134813	-0.007426	0.136721
Data599	-0.608021	-0.431729	-0.835991	-1.106533	-0.003967	0.119326
Data600	-0.651459	-0.447903	-0.835482	-1.104397	0.006612	0.101422
Data601	-0.65451	-0.464892	-0.849724	-1.10633	0.012004	0.086061
Data602	-0.644745	-0.465502	-0.883904	-1.105974	0.008545	0.071514
Data603	-0.640065	-0.471504	-0.914321	-1.119554	0.0118	0.066733
Data604	-0.63386	-0.477913	-0.924798	-1.128099	0.019837	0.07365
Data605	-0.619821	-0.477506	-0.930597	-1.127947	0.02177	0.07955
Data606	-0.615854	-0.47069	-0.937819	-1.12815	0.031027	0.079754
Data607	-0.607716	-0.466417	-0.944533	-1.132575	0.040894	0.080466
Data608	-0.597238	-0.463671	-0.948399	-1.138933	0.05717	0.071209
Data609	-0.589202	-0.460721	-0.94199	-1.141629	0.069683	0.07131
Data610	-0.585031	-0.479642	-0.946263	-1.136797	0.065309	0.06419
Data611	-0.586659	-0.493884	-0.946263	-1.12576	0.061138	0.044455
Data612	-0.588184	-0.482083	-0.937718	-1.112179	0.048219	0.018819
Data613	-0.593372	-0.472521	-0.924493	-1.107551	0.043743	-0.002238
Data614	-0.604156	-0.461433	-0.924798	-1.117571	0.029501	-0.007528
Data615	-0.601104	-0.4536	-0.927545	-1.124743	0.020956	-0.007121
Data616	-0.588897	-0.442512	-0.937819	-1.130185	0.004374	-0.010071
Data617	-0.57262	-0.418402	-0.952875	-1.149055	-0.016988	-0.013123
Data618	-0.564889	-0.408535	-0.960911	-1.158007	-0.024821	-0.005697
Data619	-0.568653	-0.409857	-0.96376	-1.176165	-0.026958	0.008647
Data620	-0.581572	-0.414232	-0.96905	-1.1841	-0.018311	0.015971
Data621	-0.591643	-0.416063	-0.961013	-1.18293	-0.004578	0.018718
Data622	-0.59266	-0.41708	-0.960403	-1.184354	0.015157	0.02299
Data623	-0.58971	-0.423387	-0.950434	-1.190305	0.015564	0.020244
Data624	-0.583302	-0.448107	-0.952468	-1.199868	0.015361	0.002645
Data625	-0.584421	-0.475471	-0.972915	-1.206836	0.018819	-0.012309
Data626	-0.602121	-0.490934	-1.002823	-1.200529	0.015564	-0.026551
Data627	-0.631113	-0.511686	-1.02622	-1.198189	0.019226	-0.035401
Data628	-0.660614	-0.526131	-1.020727	-1.208616	0.00824	-0.057069
Data629	-0.692149	-0.540475	-1.014522	-1.226825	-0.020956	-0.090944
Data630	-0.708832	-0.56082	-1.028662	-1.244322	-0.052491	-0.127362
Data631	-0.724091	-0.587981	-1.051448	-1.268533	-0.071819	-0.162763
Data632	-0.733959	-0.61209	-1.072302	-1.28893	-0.074362	-0.186262
Data633	-0.735078	-0.627146	-1.08868	-1.30073	-0.050151	-0.212711
Data634	-0.731416	-0.627858	-1.111264	-1.314005	-0.039877	-0.23092
Data635	-0.733247	-0.621856	-1.149818	-1.324076	-0.051779	-0.231835
Data636	-0.733247	-0.625823	-1.197935	-1.334605	-0.065512	-0.230208
Data637	-0.745454	-0.647389	-1.21828	-1.343964	-0.07833	-0.223697
Data638	-0.754304	-0.673431	-1.229674	-1.348847	-0.09074	-0.209761
Data639	-0.765901	-0.687978	-1.246255	-1.358918	-0.099692	-0.198876
