# Supplementary material for: Integration of MRI and somatosensory evoked potentials facilitate diagnosis of spinal cord compression
Source: Sci Rep. 2023 May 15;13:7861. doi: 10.1038/s41598-023-34832-2 (PMC10185544; doi:10.1038/s41598-023-34832-2)
Supplement: Supplementary file 3 — Supplementary Information 3. [file 41598_2023_34832_MOESM3_ESM.zip › Preoperative SSEP data/control group/5790793_2/5790793_2_Rt Tibial SEP_Cz'-Fpz_201220_142932.csv]

Index	1	2	3	4	5	6
Name	Cz'-Fpz	Cz'-Fpz	Cz'-Fpz	Cz'-Fpz	Cz'-Fpz	Cz'-Fpz
Time	2.01805E+13	2.01805E+13	2.01805E+13	2.01805E+13	2.01805E+13	2.01805E+13
Highcut	500	500	500	500	500	500
Lowcut	10	10	10	10	10	10
Period	0.000156	0.000156	0.000156	0.000156	0.000156	0.000156
Averages	120	120	120	120	120	120
Int (mA)	21/20.6mA	21/20.5mA	21/20.5mA	21/20.5mA	21/20.5mA	21/20.5mA
Pulse Width (�gs)	200�s	200�s	200�s	200�s	200�s	200�s
Rep Rate (Hz)	2.66Hz	2.66Hz	2.66Hz	2.66Hz	2.66Hz	2.66Hz
Data0	-0.275985	-0.399176	0.040487	-0.69276	0.141197	-0.477099
Data1	1.124793	1.097327	1.485618	0.653188	1.5906	0.836194
Data2	3.260446	3.014674	3.441011	2.710714	3.45627	2.846723
Data3	0.116579	-0.304672	0.191043	-0.6068	-0.07833	-0.563973
Data4	-1.937998	-2.127515	-1.710435	-2.521706	-1.785306	-2.422624
Data5	-1.13639	-1.365377	-0.906589	-1.693853	-0.956435	-1.622237
Data6	-0.358485	-0.61972	-0.100099	-0.901605	-0.168256	-0.815442
Data7	0.112815	-0.150556	0.38941	-0.377508	0.283614	-0.278223
Data8	0.329595	0.046489	0.607919	-0.111391	0.503548	-0.01475
Data9	0.358689	0.050965	0.652679	-0.107627	0.576181	0.052796
Data10	0.279037	-0.034282	0.593067	-0.171918	0.544442	0.008036
Data11	0.15198	-0.151369	0.500903	-0.255843	0.452481	-0.086875
Data12	0.018921	-0.255741	0.386562	-0.356451	0.347702	-0.191246
Data13	-0.09247	-0.345261	0.289921	-0.453396	0.237837	-0.287785
Data14	-0.190534	-0.403754	0.204267	-0.522062	0.131431	-0.368048
Data15	-0.249638	-0.438951	0.14608	-0.571094	0.045574	-0.424913
Data16	-0.283513	-0.472623	0.103761	-0.608937	-0.018311	-0.449836
Data17	-0.308029	-0.504768	0.075074	-0.628773	-0.06185	-0.4654
Data18	-0.324509	-0.531116	0.05717	-0.631317	-0.091351	-0.460924
Data19	-0.330409	-0.547799	0.052288	-0.628367	-0.107017	-0.439155
Data20	-0.327153	-0.568551	0.063681	-0.612802	-0.126548	-0.435289
Data21	-0.32166	-0.594288	0.081178	-0.579741	-0.145469	-0.446276
Data22	-0.318507	-0.614633	0.097861	-0.543933	-0.155235	-0.456448
Data23	-0.306706	-0.634979	0.104779	-0.51901	-0.144656	-0.454617
Data24	-0.300704	-0.652272	0.099896	-0.49836	-0.126548	-0.415961
Data25	-0.291244	-0.649526	0.085857	-0.495003	-0.126548	-0.442613
Data26	-0.286259	-0.644032	0.064495	-0.486966	-0.140383	-0.459602
Data27	-0.305791	-0.645151	0.036622	-0.48839	-0.152997	-0.432644
Data28	-0.313624	-0.654002	0.015056	-0.490628	-0.172122	-0.415757
Data29	-0.312505	-0.694794	0.006511	-0.509143	-0.197757	-0.418911
Data30	-0.301213	-0.69693	0.004069	-0.527148	-0.236617	-0.432034
Data31	-0.288396	-0.665395	0.006307	-0.52725	-0.275273	-0.44536
Data32	-0.268559	-0.634674	0.002238	-0.512805	-0.295008	-0.446479
Data33	-0.245263	-0.609954	-0.007528	-0.484321	-0.307622	-0.443529
Data34	-0.226851	-0.599476	-0.018311	-0.46184	-0.323898	-0.439155
Data35	-0.223392	-0.596119	-0.043946	-0.439256	-0.33875	-0.443325
Data36	-0.220544	-0.602528	-0.087689	-0.419013	-0.346075	-0.433153
Data37	-0.223697	-0.612802	-0.105389	-0.40233	-0.353195	-0.418708
Data38	-0.226444	-0.619618	-0.115969	-0.380865	-0.362554	-0.405076
Data39	-0.22858	-0.609649	-0.117189	-0.372422	-0.37232	-0.400905
Data40	-0.224918	-0.58676	-0.112713	-0.371303	-0.391648	-0.400295
Data41	-0.212711	-0.56021	-0.102744	-0.364284	-0.409756	-0.396022
Data42	-0.210676	-0.534269	-0.103558	-0.353399	-0.403245	-0.394497
Data43	-0.2062	-0.511584	-0.11251	-0.336817	-0.37293	-0.399888
Data44	-0.214237	-0.50487	-0.10661	-0.308639	-0.345057	-0.388088
Data45	-0.227665	-0.521757	-0.090944	-0.280461	-0.337936	-0.356044
Data46	-0.235803	-0.522774	-0.077109	-0.261031	-0.336512	-0.342311
Data47	-0.241703	-0.514738	-0.073447	-0.260522	-0.333664	-0.329493
Data48	-0.246586	-0.511076	-0.064902	-0.252588	-0.333664	-0.303146
Data49	-0.237329	-0.497342	-0.057984	-0.238346	-0.33224	-0.29572
Data50	-0.223087	-0.473945	-0.067954	-0.240279	-0.328578	-0.294804
Data51	-0.212202	-0.446886	-0.088095	-0.252588	-0.316574	-0.292058
Data52	-0.195722	-0.424709	-0.103761	-0.255436	-0.312098	-0.288497
Data53	-0.190229	-0.417589	-0.113527	-0.253096	-0.314132	-0.291346
Data54	-0.184736	-0.417385	-0.120648	-0.237837	-0.321253	-0.293685
Data55	-0.182701	-0.413723	-0.11841	-0.212507	-0.32166	-0.30101
Data56	-0.18087	-0.404059	-0.126141	-0.189517	-0.328374	-0.307418
Data57	-0.169782	-0.399481	-0.139162	-0.182905	-0.330002	-0.303451
Data58	-0.166425	-0.395616	-0.152183	-0.178632	-0.33814	-0.314132
Data59	-0.159508	-0.376796	-0.148928	-0.167748	-0.35462	-0.325628
Data60	-0.150657	-0.356044	-0.136517	-0.159406	-0.363368	-0.330002
Data61	-0.143537	-0.347702	-0.129397	-0.143943	-0.379441	-0.311691
Data62	-0.12431	-0.359604	-0.124717	-0.131533	-0.393479	-0.287989
Data63	-0.098472	-0.364894	-0.125327	-0.13194	-0.392259	-0.263879
Data64	-0.072124	-0.351771	-0.136721	-0.143842	-0.384324	-0.243534
Data65	-0.055339	-0.328476	-0.14079	-0.14374	-0.360316	-0.234073
Data66	-0.050151	-0.307724	-0.139569	-0.124819	-0.328985	-0.223392
Data67	-0.032349	-0.286158	-0.145876	-0.108034	-0.296228	-0.210066
Data68	-0.022176	-0.275578	-0.162559	-0.093792	-0.268152	-0.206099
Data69	-0.03418	-0.275374	-0.178225	-0.074057	-0.249638	-0.208845
Data70	-0.048829	-0.273442	-0.178022	-0.057577	-0.249231	-0.205285
Data71	-0.05717	-0.271712	-0.18087	-0.038656	-0.269983	-0.198774
Data72	-0.058696	-0.263981	-0.182498	-0.018514	-0.297856	-0.193179
Data73	-0.049439	-0.257979	-0.175377	-0.010376	-0.310267	-0.180769
Data74	-0.03591	-0.264388	-0.173749	-0.005697	-0.322474	-0.171003
Data75	-0.024313	-0.272628	-0.17497	-0.018006	-0.34994	-0.153607
Data76	-0.026246	-0.277206	-0.170087	-0.025635	-0.384731	-0.141705
Data77	-0.037944	-0.285344	-0.171308	-0.01648	-0.382493	-0.142011
Data78	-0.028585	-0.286361	-0.181277	0.008036	-0.357468	-0.145469
Data79	-0.016073	-0.287582	-0.198164	0.049134	-0.328374	-0.141095
Data80	0.009969	-0.280563	-0.214033	0.089011	-0.31047	-0.115969
Data81	0.026856	-0.272831	-0.225427	0.125531	-0.297042	-0.089723
Data82	0.044149	-0.261641	-0.236617	0.147097	-0.293584	-0.055543
Data83	0.0471	-0.236311	-0.244551	0.155337	-0.289108	-0.024109
Data84	0.039165	-0.213321	-0.250655	0.15849	-0.290328	0.009664
Data85	0.033977	-0.210168	-0.248417	0.167849	-0.299484	0.043844
Data86	0.031637	-0.203454	-0.256758	0.175682	-0.307012	0.079143
Data87	0.037741	-0.2003	-0.268559	0.192671	-0.323084	0.091249
Data88	0.046184	-0.205692	-0.288701	0.208947	-0.322271	0.086976
Data89	0.054729	-0.200198	-0.307622	0.224104	-0.308639	0.087689
Data90	0.066529	-0.199588	-0.334071	0.225935	-0.28219	0.099489
Data91	0.07894	-0.198367	-0.358689	0.225325	-0.264693	0.110577
Data92	0.080669	-0.19379	-0.361944	0.22624	-0.258996	0.120851
Data93	0.077618	-0.191653	-0.34343	0.236922	-0.266321	0.129193
Data94	0.069378	-0.183108	-0.330816	0.257877	-0.265507	0.141705
Data95	0.068462	-0.163678	-0.325322	0.275273	-0.271814	0.151471
Data96	0.086061	-0.146792	-0.318608	0.295618	-0.266931	0.157677
Data97	0.090232	-0.125633	-0.338547	0.314539	-0.260217	0.145673
Data98	0.092775	-0.108746	-0.357061	0.332647	-0.25452	0.137331
Data99	0.099692	-0.093182	-0.358485	0.33875	-0.242517	0.128074
Data100	0.107424	-0.088604	-0.36113	0.330104	-0.24211	0.125836
Data101	0.116274	-0.095216	-0.363368	0.320846	-0.236006	0.128583
Data102	0.130516	-0.104168	-0.38412	0.319219	-0.231937	0.147606
Data103	0.139976	-0.104677	-0.408331	0.309962	-0.247603	0.175174
Data104	0.16144	-0.106406	-0.413011	0.29104	-0.261641	0.193077
Data105	0.180056	-0.115663	-0.426642	0.292363	-0.274662	0.203454
Data106	0.191348	-0.122479	-0.432949	0.307215	-0.281376	0.217288
Data107	0.199791	-0.125531	-0.432746	0.329391	-0.290125	0.224918
Data108	0.215254	-0.121767	-0.427253	0.340073	-0.296432	0.232547
Data109	0.229292	-0.102235	-0.412807	0.350754	-0.295618	0.245569
Data110	0.233158	-0.072226	-0.409959	0.360825	-0.301925	0.259302
Data111	0.225732	-0.038249	-0.392869	0.377813	-0.305791	0.259709
Data112	0.218916	-0.011699	-0.385748	0.392767	-0.308232	0.251469
Data113	0.22624	-0.014852	-0.389207	0.410264	-0.298263	0.247501
Data114	0.24272	-0.026652	-0.393479	0.421047	-0.284632	0.249129
Data115	0.253096	-0.036215	-0.410976	0.433458	-0.2651	0.259403
Data116	0.262557	-0.036011	-0.42359	0.440986	-0.260624	0.269881
Data117	0.273543	-0.036113	-0.432746	0.434679	-0.250858	0.276087
Data118	0.279138	-0.032959	-0.434984	0.431423	-0.223799	0.279138
Data119	0.268762	-0.02594	-0.434373	0.441291	-0.202029	0.291346
Data120	0.247094	-0.032553	-0.434577	0.454922	-0.184736	0.306299
Data121	0.215661	-0.035096	-0.438646	0.465807	-0.179853	0.31515
Data122	0.196536	-0.027466	-0.444953	0.459398	-0.181277	0.325221
Data123	0.179955	-0.030721	-0.433763	0.445665	-0.18555	0.328171
Data124	0.169579	-0.038554	-0.414028	0.424303	-0.18677	0.325017
Data125	0.172834	-0.046184	-0.416876	0.411383	-0.197757	0.325628
Data126	0.192772	-0.053101	-0.42359	0.394598	-0.214644	0.310979
Data127	0.206099	-0.047812	-0.419318	0.393276	-0.228072	0.296737
Data128	0.215559	-0.04008	-0.421352	0.4006	-0.233768	0.285852
Data129	0.214644	-0.040386	-0.429491	0.411587	-0.252079	0.292159
Data130	0.216271	-0.032146	-0.439867	0.415961	-0.254724	0.293075
Data131	0.21383	-0.018107	-0.457364	0.42532	-0.241499	0.286666
Data132	0.215457	-0.009155	-0.477506	0.438544	-0.22502	0.289209
Data133	0.216373	0.001729	-0.505786	0.453295	-0.203657	0.305282
Data134	0.207014	0.011292	-0.530811	0.466417	-0.193077	0.327255
Data135	0.199283	0.026347	-0.537524	0.4654	-0.192874	0.347601
Data136	0.195722	0.031535	-0.552783	0.458381	-0.189008	0.362046
Data137	0.182701	0.035808	-0.57557	0.454719	-0.185957	0.362453
Data138	0.177615	0.050151	-0.601002	0.449429	-0.190636	0.368658
Data139	0.174461	0.058289	-0.611378	0.457364	-0.18555	0.377
Data140	0.182396	0.070598	-0.590219	0.4772	-0.180667	0.376287
Data141	0.193484	0.077312	-0.562956	0.48544	-0.175987	0.351161
Data142	0.215457	0.07599	-0.558277	0.47659	-0.173139	0.327866
Data143	0.231225	0.083111	-0.556446	0.469164	-0.180056	0.317998
Data144	0.240584	0.075888	-0.561532	0.460009	-0.191857	0.305791
Data145	0.238855	0.058289	-0.567432	0.459703	-0.213016	0.306706
Data146	0.220239	0.05361	-0.568653	0.468655	-0.226851	0.313522
Data147	0.201317	0.061952	-0.591236	0.462959	-0.238448	0.324
Data148	0.183922	0.070293	-0.619109	0.448005	-0.245975	0.336004
Data149	0.174258	0.083111	-0.629079	0.428473	-0.246993	0.347804
Data150	0.170799	0.090944	-0.633148	0.425116	-0.245365	0.360825
Data151	0.165001	0.102439	-0.626434	0.419318	-0.248824	0.366522
Data152	0.168663	0.113018	-0.618296	0.419928	-0.238244	0.368251
Data153	0.166629	0.096946	-0.616261	0.430203	-0.224409	0.362758
Data154	0.15554	0.075278	-0.62623	0.432136	-0.204674	0.348618
Data155	0.166222	0.072124	-0.633148	0.426439	-0.205895	0.326543
Data156	0.167849	0.07538	-0.627044	0.425523	-0.227258	0.314539
Data157	0.161949	0.085145	-0.638437	0.411078	-0.23153	0.315557
Data158	0.143537	0.106711	-0.641082	0.393479	-0.229089	0.325119
Data159	0.115867	0.125836	-0.637013	0.378424	-0.216882	0.350652
Data160	0.091249	0.129498	-0.647389	0.390122	-0.200198	0.373236
Data161	0.061646	0.122581	-0.666514	0.410061	-0.178836	0.382188
Data162	0.041911	0.127362	-0.679942	0.414333	-0.16907	0.385545
Data163	0.027059	0.130922	-0.684621	0.393276	-0.167646	0.383612
Data164	0.03357	0.132652	-0.673228	0.369675	-0.180056	0.383205
Data165	0.043539	0.14018	-0.653086	0.353195	-0.18555	0.386765
Data166	0.046693	0.147402	-0.627858	0.355739	-0.195722	0.397243
Data167	0.041606	0.155133	-0.604257	0.355535	-0.212609	0.400295
Data168	0.028484	0.172834	-0.597136	0.353195	-0.228885	0.386155
Data169	0.007324	0.180056	-0.58676	0.354823	-0.252689	0.367437
Data170	-0.01414	0.180056	-0.591033	0.355942	-0.267542	0.346075
Data171	-0.032451	0.169477	-0.606699	0.353399	-0.261845	0.339869
Data172	-0.05005	0.160016	-0.610564	0.337835	-0.243127	0.350144
Data173	-0.060527	0.155845	-0.607716	0.318914	-0.233361	0.370896
Data174	-0.075278	0.158389	-0.608733	0.299382	-0.23682	0.384222
Data175	-0.071717	0.16551	-0.616871	0.281682	-0.236413	0.394802
Data176	-0.077618	0.152387	-0.611989	0.268457	-0.233565	0.413519
Data177	-0.092978	0.126752	-0.599374	0.246382	-0.249841	0.413621
Data178	-0.109865	0.102134	-0.577198	0.220849	-0.256758	0.412807
Data179	-0.130007	0.085145	-0.564787	0.212406	-0.267338	0.416571
Data180	-0.143333	0.089723	-0.554411	0.201114	-0.269576	0.429084
Data181	-0.153201	0.088401	-0.555021	0.181277	-0.269983	0.440986
Data182	-0.154116	0.076193	-0.566211	0.158083	-0.270797	0.439867
Data183	-0.146385	0.061443	-0.572722	0.142214	-0.275883	0.42298
Data184	-0.133466	0.059307	-0.577401	0.135093	-0.275476	0.401821
Data185	-0.110984	0.066122	-0.585133	0.132143	-0.280156	0.388393
Data186	-0.121157	0.058595	-0.583098	0.120343	-0.278528	0.388902
Data187	-0.154625	0.055848	-0.57557	0.104982	-0.278528	0.375575
Data188	-0.174665	0.06419	-0.573332	0.100303	-0.278731	0.355027
Data189	-0.170291	0.062969	-0.573129	0.094911	-0.269983	0.332647
Data190	-0.173953	0.054627	-0.583505	0.089418	-0.262659	0.31932
Data191	-0.178429	0.046591	-0.588388	0.093996	-0.256962	0.301823
Data192	-0.189924	0.040284	-0.576588	0.088808	-0.25859	0.297042
Data193	-0.197147	0.035706	-0.566008	0.075685	-0.272221	0.309351
Data194	-0.222477	0.039775	-0.54607	0.067852	-0.29277	0.309148
Data195	-0.250553	0.048524	-0.535083	0.078024	-0.303756	0.320439
Data196	-0.255945	0.054119	-0.526335	0.088909	-0.307012	0.353195
Data197	-0.254826	0.052491	-0.503955	0.085451	-0.318405	0.375982
Data198	-0.24272	0.049948	-0.474047	0.076905	-0.33753	0.372015
Data199	-0.229292	0.037334	-0.450446	0.075786	-0.366827	0.377712
Data200	-0.212507	0.03062	-0.45126	0.068767	-0.377203	0.387071
Data201	-0.210473	0.0059	-0.450039	0.039572	-0.369879	0.392462
Data202	-0.220951	-0.015564	-0.43478	-0.000102	-0.374151	0.391547
Data203	-0.236515	-0.021668	-0.424608	-0.04008	-0.401414	0.373744
Data204	-0.238753	-0.021057	-0.415452	-0.060934	-0.421759	0.346075
Data205	-0.23092	-0.026652	-0.412604	-0.079856	-0.414028	0.327459
Data206	-0.221154	-0.027263	-0.406704	-0.091758	-0.404262	0.315658
Data207	-0.229292	-0.022685	-0.399583	-0.103456	-0.395514	0.309758
Data208	-0.22797	-0.009054	-0.397752	-0.126141	-0.395717	0.301111
Data209	-0.227563	-0.007528	-0.397752	-0.132448	-0.401007	0.30396
Data210	-0.230106	-0.01475	-0.388596	-0.141502	-0.417894	0.306706
Data211	-0.225732	-0.022482	-0.375982	-0.154523	-0.439867	0.306401
Data212	-0.228377	-0.026449	-0.366217	-0.143333	-0.464281	0.31342
Data213	-0.231123	-0.029094	-0.342209	-0.118207	-0.481778	0.3122
Data214	-0.223901	-0.02533	-0.326747	-0.112001	-0.507617	0.31342
Data215	-0.211592	-0.014954	-0.31637	-0.113425	-0.522876	0.316472
Data216	-0.193891	-0.021261	-0.314539	-0.136823	-0.533659	0.324712
Data217	-0.186364	-0.019328	-0.320236	-0.162356	-0.536304	0.310572
Data218	-0.178531	-0.016276	-0.32105	-0.184227	-0.540373	0.285039
Data219	-0.167849	-0.015869	-0.314132	-0.193179	-0.550749	0.26978
Data220	-0.175479	-0.018616	-0.313522	-0.205895	-0.543018	0.264998
Data221	-0.193586	-0.037334	-0.310674	-0.222782	-0.534269	0.255741
Data222	-0.196638	-0.051881	-0.29928	-0.233056	-0.517789	0.251977
Data223	-0.18677	-0.047913	-0.288294	-0.239872	-0.505989	0.254927
Data224	-0.173342	-0.025025	-0.269983	-0.240686	-0.507413	0.256046
Data225	-0.162865	-0.006511	-0.251672	-0.240177	-0.521248	0.234785
Data226	-0.157575	0.002645	-0.243737	-0.234887	-0.544238	0.205793
Data227	-0.164391	-0.002848	-0.245162	-0.241296	-0.567025	0.192772
Data228	-0.174258	-0.009155	-0.244551	-0.233056	-0.577808	0.194603
Data229	-0.173444	-0.018006	-0.224409	-0.204369	-0.587778	0.201826
Data230	-0.145266	-0.017192	-0.203047	-0.196333	-0.596323	0.218611
Data231	-0.114036	-0.022583	-0.185346	-0.201623	-0.580453	0.241601
Data232	-0.075176	-0.007731	-0.175784	-0.197452	-0.554004	0.27334
Data233	-0.032858	0.039877	-0.154218	-0.177412	-0.531014	0.311081
Data234	0.018209	0.104372	-0.124514	-0.138654	-0.490323	0.337733
Data235	0.071209	0.171511	-0.10071	-0.088604	-0.454312	0.35462
Data236	0.142112	0.243331	-0.081788	-0.026449	-0.42766	0.378831
Data237	0.229089	0.31047	-0.053508	0.053712	-0.39999	0.405687
Data238	0.324203	0.372015	-0.012004	0.128074	-0.357468	0.43061
Data239	0.390428	0.418911	0.038046	0.201317	-0.296839	0.465197
Data240	0.439765	0.458279	0.10071	0.262659	-0.223189	0.496427
Data241	0.488696	0.504667	0.162966	0.319626	-0.148928	0.540983
Data242	0.545154	0.551766	0.214847	0.376186	-0.078533	0.585133
Data243	0.607207	0.607716	0.276087	0.408738	-0.002441	0.634063
Data244	0.688487	0.675669	0.332443	0.447598	0.079957	0.692149
Data245	0.786043	0.74342	0.402024	0.511482	0.160525	0.753491
Data246	0.890211	0.817782	0.489713	0.605478	0.24272	0.835279
Data247	0.996618	0.912896	0.576994	0.717784	0.346278	0.949518
Data248	1.118588	1.026525	0.673228	0.835075	0.469164	1.073625
Data249	1.23537	1.128761	0.767631	0.95908	0.604664	1.212482
Data250	1.349101	1.22825	0.862847	1.07983	0.741995	1.353374
Data251	1.447369	1.324076	0.966608	1.206887	0.859998	1.470563
Data252	1.525699	1.403728	1.069149	1.335775	0.954808	1.574833
Data253	1.598535	1.475344	1.166807	1.435264	1.035782	1.662318
Data254	1.661301	1.551436	1.253478	1.52519	1.12815	1.741054
Data255	1.721625	1.62061	1.336894	1.605249	1.22296	1.831286
Data256	1.785407	1.689581	1.417461	1.678391	1.317159	1.933013
Data257	1.844307	1.749599	1.496808	1.740241	1.40973	2.036978
Data258	1.900359	1.798225	1.572697	1.804227	1.49457	2.127006
Data259	1.951527	1.838814	1.649602	1.848987	1.561507	2.201673
Data260	1.992014	1.881336	1.710028	1.881946	1.590397	2.253351
Data261	2.015819	1.91104	1.742173	1.9028	1.621932	2.282038
Data262	2.009613	1.926197	1.760484	1.908293	1.650823	2.309504
Data263	1.983978	1.929147	1.772895	1.910735	1.66832	2.33107
Data264	1.960276	1.916737	1.788968	1.89924	1.675441	2.348567
Data265	1.952646	1.894764	1.785712	1.881946	1.675237	2.348567
Data266	1.935658	1.862516	1.77554	1.87452	1.674423	2.333715
Data267	1.917144	1.840238	1.765977	1.87157	1.672592	2.320897
Data268	1.917449	1.835762	1.755805	1.87513	1.688462	2.301671
Data269	1.926401	1.83566	1.75316	1.880115	1.712876	2.290277
Data270	1.950815	1.848681	1.757432	1.879403	1.733425	2.302688
Data271	1.973195	1.86272	1.75906	1.870247	1.741766	2.312657
Data272	1.958241	1.86333	1.773709	1.848274	1.752956	2.319982
Data273	1.928333	1.853056	1.77554	1.815213	1.749294	2.321101
Data274	1.890389	1.833015	1.750108	1.771979	1.724473	2.319778
Data275	1.8262	1.79792	1.711452	1.710333	1.693955	2.30513
Data276	1.750718	1.74136	1.653875	1.640345	1.655095	2.289362
Data277	1.679611	1.650111	1.57941	1.56527	1.616236	2.264337
Data278	1.598026	1.549401	1.506778	1.497419	1.582259	2.236769
Data279	1.519697	1.449098	1.439638	1.438621	1.545027	2.205539
Data280	1.428041	1.340556	1.373922	1.360494	1.506167	2.165357
Data281	1.332316	1.236489	1.317362	1.26599	1.459983	2.118156
Data282	1.225096	1.119504	1.25185	1.159177	1.407696	2.051219
Data283	1.100379	0.989497	1.188983	1.036698	1.351542	1.959462
Data284	0.968643	0.855828	1.129168	0.904148	1.267109	1.85448
Data285	0.817578	0.721548	1.042903	0.759187	1.15521	1.749091
Data286	0.652476	0.589609	0.924697	0.610157	1.022761	1.633224
Data287	0.485237	0.440681	0.785534	0.463773	0.881768	1.496198
Data288	0.322983	0.285547	0.651459	0.310369	0.732637	1.356324
Data289	0.154116	0.121564	0.518603	0.134991	0.568653	1.218891
Data290	-0.004476	-0.039368	0.370489	-0.034587	0.404873	1.073828
Data291	-0.15432	-0.19145	0.204471	-0.193281	0.243127	0.932021
Data292	-0.322271	-0.350449	0.029704	-0.335698	0.08952	0.784924
Data293	-0.484423	-0.511482	-0.129397	-0.481371	-0.076092	0.628367
Data294	-0.645151	-0.663259	-0.282801	-0.633249	-0.239872	0.47303
Data295	-0.800081	-0.795605	-0.423997	-0.783093	-0.396735	0.328171
Data296	-0.936294	-0.922357	-0.550139	-0.925511	-0.54729	0.169884
Data297	-1.051652	-1.044327	-0.674856	-1.054704	-0.695201	0.013733
Data298	-1.167417	-1.154599	-0.787976	-1.171486	-0.846774	-0.128074
Data299	-1.27779	-1.250935	-0.899875	-1.278096	-0.992243	-0.257776
Data300	-1.376466	-1.344727	-1.004654	-1.385723	-1.136899	-0.372218
Data301	-1.454693	-1.429974	-1.109026	-1.486737	-1.267109	-0.497546
Data302	-1.501996	-1.508812	-1.207294	-1.567814	-1.360698	-0.638844
Data303	-1.540754	-1.574426	-1.294169	-1.64299	-1.441265	-0.767936
Data304	-1.56466	-1.626713	-1.378195	-1.716437	-1.52224	-0.874444
Data305	-1.581852	-1.672084	-1.462832	-1.810839	-1.589583	-0.966913
Data306	-1.589481	-1.721319	-1.549299	-1.916635	-1.66364	-1.044022
Data307	-1.60474	-1.769334	-1.626001	-2.015819	-1.740953	-1.131609
Data308	-1.62417	-1.818774	-1.692734	-2.099743	-1.818672	-1.215127
Data309	-1.6377	-1.876046	-1.746649	-2.153658	-1.893746	-1.296407
Data310	-1.65479	-1.925282	-1.801378	-2.18143	-1.972076	-1.387452
Data311	-1.658961	-1.943389	-1.857328	-2.210625	-2.058951	-1.460594
Data312	-1.658147	-1.949187	-1.897612	-2.234023	-2.127921	-1.506879
Data313	-1.660487	-1.967803	-1.928944	-2.259963	-2.173292	-1.560388
Data314	-1.671778	-1.982249	-1.950917	-2.280817	-2.201572	-1.615422
Data315	-1.668116	-1.991404	-1.976755	-2.291295	-2.235548	-1.65774
Data316	-1.650721	-1.998728	-1.998118	-2.2975	-2.252232	-1.691107
Data317	-1.632817	-1.984588	-2.002391	-2.294855	-2.262404	-1.707281
Data318	-1.620915	-1.957122	-1.993846	-2.295872	-2.255487	-1.730271
Data319	-1.600264	-1.934844	-1.992218	-2.287327	-2.248976	-1.755601
Data320	-1.57941	-1.917652	-1.993642	-2.278477	-2.250604	-1.777676
Data321	-1.5611	-1.918568	-1.986928	-2.271051	-2.257928	-1.793952
Data322	-1.543297	-1.904529	-1.973704	-2.268711	-2.271356	-1.820706
Data323	-1.527428	-1.881844	-1.955189	-2.257725	-2.273391	-1.844409
Data324	-1.511762	-1.857226	-1.948882	-2.245009	-2.273391	-1.853259
Data325	-1.479922	-1.827827	-1.950306	-2.227207	-2.278681	-1.864347
Data326	-1.420717	-1.795275	-1.954376	-2.199639	-2.274815	-1.884489
Data327	-1.361715	-1.760382	-1.954579	-2.177971	-2.262201	-1.894052
Data328	-1.308817	-1.729458	-1.954172	-2.146436	-2.253656	-1.900053
Data329	-1.248493	-1.708705	-1.943186	-2.101981	-2.240635	-1.898222
Data330	-1.180438	-1.682765	-1.914499	-2.05773	-2.207065	-1.892119
Data331	-1.117571	-1.641972	-1.873198	-2.003408	-2.163933	-1.882862
Data332	-1.061011	-1.582869	-1.845324	-1.9558	-2.120801	-1.882963
Data333	-1.016353	-1.52987	-1.816027	-1.910836	-2.080313	-1.868925
Data334	-0.968236	-1.483584	-1.79263	-1.878182	-2.04003	-1.845121
Data335	-0.926731	-1.443605	-1.775336	-1.836474	-1.999746	-1.832507
Data336	-0.885227	-1.413901	-1.761908	-1.804023	-1.954579	-1.816536
Data337	-0.837008	-1.383179	-1.720811	-1.762315	-1.912261	-1.802192
Data338	-0.793673	-1.359681	-1.667913	-1.703619	-1.867297	-1.793952
Data339	-0.741995	-1.341166	-1.616643	-1.652043	-1.829048	-1.776761
Data340	-0.690827	-1.302307	-1.577986	-1.605859	-1.772488	-1.751939
Data341	-0.647491	-1.234455	-1.544416	-1.55286	-1.739325	-1.729254
Data342	-0.6009	-1.175657	-1.512474	-1.492638	-1.716945	-1.697108
Data343	-0.542102	-1.11574	-1.466901	-1.430686	-1.704128	-1.663335
Data344	-0.481066	-1.053483	-1.417868	-1.368836	-1.675644	-1.640447
Data345	-0.424099	-1.004247	-1.370667	-1.318278	-1.634546	-1.610234
Data346	-0.36937	-0.965184	-1.316345	-1.286742	-1.5906	-1.574222
Data347	-0.31932	-0.923679	-1.252867	-1.240558	-1.542992	-1.534854
Data348	-0.269271	-0.880649	-1.200987	-1.196511	-1.494977	-1.494469
Data349	-0.220442	-0.832736	-1.149513	-1.147377	-1.444317	-1.462323
Data350	-0.170901	-0.769665	-1.087867	-1.091936	-1.395692	-1.453676
Data351	-0.11312	-0.706289	-1.033138	-1.037613	-1.351542	-1.447674
Data352	-0.056967	-0.650441	-0.991836	-0.987971	-1.310241	-1.426413
Data353	-0.011088	-0.601918	-0.960911	-0.941278	-1.250223	-1.381654
Data354	0.019328	-0.565805	-0.922459	-0.881565	-1.182676	-1.3196
Data355	0.03418	-0.51901	-0.889906	-0.839857	-1.118995	-1.273213
Data356	0.051169	-0.474861	-0.875257	-0.813509	-1.063859	-1.233845
Data357	0.077414	-0.445258	-0.859998	-0.775972	-1.034155	-1.197935
Data358	0.131634	-0.420335	-0.832329	-0.720633	-1.010351	-1.156736
Data359	0.196231	-0.383714	-0.789807	-0.642812	-0.963556	-1.114417
Data360	0.245365	-0.341599	-0.741792	-0.572112	-0.912083	-1.077796
Data361	0.286768	-0.297144	-0.700287	-0.508125	-0.855929	-1.049414
Data362	0.328069	-0.241296	-0.658172	-0.453295	-0.797538	-1.007401
Data363	0.380763	-0.177818	-0.617889	-0.404974	-0.745454	-0.964472
Data364	0.434373	-0.119732	-0.579843	-0.355433	-0.71046	-0.914626
Data365	0.475369	-0.062969	-0.558887	-0.313929	-0.68808	-0.873426
Data366	0.516162	-0.012818	-0.532438	-0.268152	-0.669973	-0.837822
Data367	0.555021	0.019328	-0.503141	-0.228885	-0.639862	-0.815035
Data368	0.601511	0.048117	-0.468961	-0.198164	-0.594491	-0.796012
Data369	0.632029	0.086468	-0.427863	-0.169375	-0.546883	-0.766817
Data370	0.664581	0.137942	-0.394903	-0.135398	-0.50253	-0.740469
Data371	0.697236	0.196333	-0.360316	-0.09898	-0.454108	-0.725719
Data372	0.723583	0.257979	-0.328374	-0.070802	-0.405076	-0.706696
Data373	0.753084	0.333664	-0.287073	-0.041708	-0.356654	-0.676483
Data374	0.781872	0.393988	-0.241703	-0.01058	-0.332647	-0.64505
Data375	0.813916	0.441087	-0.184939	0.03184	-0.319422	-0.602731
Data376	0.845452	0.491747	-0.134686	0.082806	-0.300094	-0.551258
Data377	0.888584	0.533761	-0.083213	0.136721	-0.26571	-0.498563
Data378	0.921848	0.560718	-0.029501	0.187788	-0.229496	-0.441291
Data379	0.953079	0.590829	0.015666	0.236515	-0.195519	-0.394903
Data380	0.967727	0.619008	0.050863	0.284733	-0.161542	-0.355433
Data381	0.988479	0.639658	0.083213	0.342616	-0.128786	-0.327357
Data382	1.026932	0.672719	0.121055	0.39114	-0.087282	-0.300196
Data383	1.063249	0.704051	0.148725	0.434475	-0.048219	-0.274459
Data384	1.09926	0.731009	0.159101	0.474556	-0.004679	-0.247501
Data385	1.140052	0.768139	0.171715	0.529997	0.035197	-0.212711
Data386	1.169655	0.808423	0.183922	0.566313	0.059612	-0.173546
Data387	1.171079	0.8365	0.211185	0.586048	0.093589	-0.150352
Data388	1.15877	0.865593	0.260421	0.614837	0.145469	-0.120241
Data389	1.151649	0.902419	0.303146	0.647084	0.206505	-0.076499
Data390	1.148903	0.939854	0.327357	0.686147	0.248213	-0.033265
Data391	1.155006	0.981969	0.35584	0.704967	0.283614	-0.002543
Data392	1.159991	1.024898	0.389003	0.720633	0.327153	0.040589
Data393	1.179115	1.052567	0.424404	0.742809	0.35584	0.091249
Data394	1.198342	1.076066	0.450853	0.763663	0.36581	0.104473
Data395	1.225096	1.102719	0.463874	0.779533	0.378831	0.102948
Data396	1.240457	1.129778	0.479133	0.792859	0.393886	0.09308
Data397	1.24066	1.148394	0.479947	0.816765	0.416266	0.090639
Data398	1.235574	1.150327	0.490527	0.85186	0.436611	0.09074
Data399	1.235472	1.154498	0.501717	0.887058	0.464892	0.100506
Data400	1.238015	1.171588	0.521045	0.908217	0.494799	0.134483
Data401	1.240558	1.192543	0.537524	0.913507	0.519621	0.170392
Data402	1.25124	1.209735	0.561125	0.915846	0.543832	0.193281
Data403	1.255919	1.223977	0.596933	0.92724	0.570281	0.20559
Data404	1.274434	1.22825	0.617482	0.945754	0.593067	0.219221
Data405	1.285827	1.230386	0.640472	0.959894	0.621551	0.245569
Data406	1.295593	1.241677	0.656138	0.978103	0.632334	0.282495
Data407	1.294067	1.262226	0.677704	0.990819	0.645151	0.304163
Data408	1.277078	1.293151	0.713308	1.00852	0.660207	0.317896
Data409	1.260904	1.320414	0.750947	1.014115	0.676076	0.327866
Data410	1.251342	1.336487	0.76112	1.007197	0.670583	0.337326
Data411	1.253376	1.35022	0.762951	1.019099	0.673635	0.350245
Data412	1.25358	1.382264	0.780652	1.041784	0.700491	0.376593
Data413	1.243305	1.427838	0.820732	1.079016	0.744437	0.413418
Data414	1.23476	1.469037	0.869764	1.119809	0.769462	0.449226
Data415	1.216347	1.499453	0.895399	1.141578	0.793469	0.469978
Data416	1.198647	1.520511	0.903944	1.164569	0.813815	0.477404
Data417	1.185524	1.533023	0.912083	1.189492	0.830905	0.47303
Data418	1.17759	1.54757	0.93548	1.207599	0.830498	0.460822
Data419	1.176776	1.560591	0.973729	1.236184	0.820325	0.458381
Data420	1.174436	1.576359	1.007299	1.246052	0.814425	0.474657
Data421	1.170062	1.589176	1.044124	1.244017	0.81707	0.492866
Data422	1.165077	1.599451	1.074032	1.234455	0.835787	0.519112
Data423	1.163755	1.616846	1.106584	1.221332	0.859592	0.544137
Data424	1.157346	1.636784	1.143409	1.206582	0.876071	0.567432
Data425	1.150022	1.656519	1.161313	1.198444	0.894586	0.580148
Data426	1.144121	1.682358	1.165179	1.203733	0.923679	0.596933
Data427	1.141171	1.713893	1.154599	1.203021	0.950128	0.618601
Data428	1.132118	1.730373	1.139951	1.195392	0.958877	0.624094
Data429	1.098446	1.732713	1.137306	1.191831	0.967625	0.613311
Data430	1.060807	1.727626	1.137509	1.196206	0.982478	0.603138
Data431	1.025711	1.731187	1.149513	1.197426	0.999364	0.588693
Data432	0.993973	1.731085	1.176369	1.198037	1.014013	0.594491
Data433	0.953791	1.726914	1.204039	1.214211	1.032324	0.598866
Data434	0.921645	1.729152	1.210346	1.226113	1.047583	0.59734
Data435	0.904962	1.74136	1.20058	1.23537	1.054704	0.592559
Data436	0.889499	1.74726	1.184507	1.247985	1.065894	0.585743
Data437	0.891737	1.751125	1.19	1.240864	1.069556	0.600493
Data438	0.893161	1.752244	1.206887	1.231301	1.064876	0.599781
Data439	0.884515	1.750006	1.227232	1.238524	1.057552	0.605885
Data440	0.8542	1.736782	1.247578	1.227843	1.049617	0.622059
Data441	0.827955	1.725694	1.262023	1.215025	1.045345	0.625111
Data442	0.810356	1.712774	1.269347	1.19468	1.037817	0.612599
Data443	0.790621	1.71308	1.272196	1.177488	1.041479	0.602019
Data444	0.764477	1.703009	1.265482	1.139544	1.056535	0.605071
Data445	0.750947	1.681646	1.259174	1.095191	1.072608	0.621856
Data446	0.736095	1.661504	1.276875	1.053483	1.081763	0.647796
Data447	0.714427	1.652857	1.304545	1.013504	1.084815	0.670278
Data448	0.68157	1.659368	1.3255	0.99438	1.074235	0.684723
Data449	0.653696	1.65418	1.336283	0.982579	1.065283	0.69398
Data450	0.639556	1.646143	1.343404	0.967727	1.059383	0.687266
Data451	0.637522	1.639124	1.34727	0.958368	1.052669	0.668854
Data452	0.623687	1.623356	1.350729	0.93843	1.047583	0.647695
Data453	0.607106	1.608199	1.370464	0.914117	1.056128	0.631724
Data454	0.574553	1.591211	1.401389	0.903029	1.062435	0.620737
Data455	0.532642	1.567203	1.42092	0.908726	1.070776	0.603138
Data456	0.498563	1.553368	1.4315	0.911981	1.076677	0.585743
Data457	0.465197	1.541975	1.43679	0.89896	1.059993	0.5714
Data458	0.442206	1.545129	1.42682	0.866	1.040258	0.552783
Data459	0.418097	1.552453	1.412172	0.83772	1.021541	0.540576
Data460	0.378729	1.541873	1.401389	0.793876	1.007299	0.523995
Data461	0.342311	1.519595	1.397319	0.750947	0.984105	0.515653
Data462	0.324509	1.496605	1.391216	0.717072	0.969253	0.509448
Data463	0.319015	1.484601	1.391216	0.692454	0.965591	0.498767
Data464	0.306808	1.491925	1.404033	0.666718	0.966201	0.488187
Data465	0.302027	1.488975	1.420717	0.649729	0.952977	0.475675
Data466	0.29928	1.470563	1.436179	0.65095	0.932021	0.457059
Data467	0.277409	1.440452	1.440452	0.652171	0.925917	0.438443
Data468	0.258488	1.41268	1.455304	0.645864	0.928562	0.42359
Data469	0.227665	1.41146	1.476463	0.621958	0.917372	0.410875
Data470	0.199486	1.40678	1.494774	0.577198	0.899875	0.397447
Data471	0.187788	1.390606	1.504133	0.530912	0.878716	0.392259
Data472	0.191958	1.36375	1.506778	0.487678	0.862847	0.377406
Data473	0.188093	1.349406	1.492129	0.443834	0.847995	0.367437
Data474	0.161339	1.349915	1.469952	0.41474	0.81707	0.360825
Data475	0.142723	1.359274	1.4374	0.399888	0.800997	0.352483
Data476	0.13194	1.365682	1.424379	0.385341	0.792248	0.342311
Data477	0.112612	1.357239	1.422751	0.36937	0.796521	0.334173
Data478	0.084637	1.336589	1.417055	0.368353	0.801607	0.317693
Data479	0.051169	1.288574	1.422548	0.363266	0.796317	0.299687
Data480	0.009562	1.230589	1.434552	0.349126	0.778007	0.280257
Data481	-0.027568	1.177793	1.440248	0.333664	0.766613	0.253401
Data482	-0.06419	1.137814	1.445335	0.310369	0.764986	0.23031
Data483	-0.096539	1.105974	1.423565	0.301111	0.779227	0.219323
Data484	-0.111493	1.090715	1.408509	0.300908	0.805066	0.215763
Data485	-0.116681	1.084204	1.401185	0.294804	0.807101	0.208743
Data486	-0.124412	1.076575	1.390606	0.267643	0.776582	0.191145
Data487	-0.135093	1.070878	1.374126	0.240279	0.747489	0.181481
Data488	-0.155337	1.068844	1.359884	0.225935	0.72226	0.175072
Data489	-0.170189	1.06508	1.338521	0.218916	0.695201	0.170189
Data490	-0.180565	1.041683	1.31309	0.206302	0.687266	0.154828
Data491	-0.186669	1.020422	1.297017	0.181074	0.679739	0.139976
Data492	-0.198876	0.994176	1.278706	0.148419	0.677094	0.123598
Data493	-0.216882	0.959792	1.265685	0.119326	0.670583	0.102235
Data494	-0.232853	0.923171	1.259785	0.095216	0.660614	0.085756
Data495	-0.243432	0.88716	1.261412	0.06775	0.65329	0.075685
Data496	-0.258488	0.853997	1.273416	0.050863	0.649627	0.059408
Data497	-0.290532	0.806999	1.287861	0.037232	0.656341	0.039775
Data498	-0.327662	0.771496	1.291727	0.03184	0.666514	0.011088
Data499	-0.360215	0.750744	1.293558	0.014852	0.67628	-0.019328
Data500	-0.384019	0.733552	1.293151	-0.007019	0.681773	-0.060324
Data501	-0.398057	0.705984	1.282775	-0.027466	0.68279	-0.084332
Data502	-0.417283	0.675263	1.270364	-0.046286	0.675466	-0.107525
Data503	-0.43712	0.659393	1.258157	-0.062257	0.657969	-0.129193
Data504	-0.440782	0.647796	1.24595	-0.076804	0.649627	-0.156863
Data505	-0.427151	0.639963	1.239236	-0.075888	0.63681	-0.174665
Data506	-0.429999	0.632334	1.22886	-0.069683	0.626027	-0.183312
Data507	-0.433458	0.614837	1.230081	-0.073548	0.607919	-0.185753
Data508	-0.435492	0.593067	1.219908	-0.089011	0.586964	-0.185448
Data509	-0.443936	0.562549	1.198545	-0.128888	0.560108	-0.184634
Data510	-0.451871	0.520943	1.169045	-0.168256	0.552173	-0.189822
Data511	-0.460212	0.460619	1.157855	-0.194502	0.537524	-0.199791
Data512	-0.464993	0.386969	1.145444	-0.216882	0.530811	-0.222578
Data513	-0.474657	0.340785	1.125912	-0.235091	0.547901	-0.238956
Data514	-0.48483	0.322983	1.120826	-0.249434	0.558073	-0.246586
Data515	-0.500394	0.310674	1.120623	-0.255945	0.567229	-0.258488
Data516	-0.508329	0.298975	1.09926	-0.260319	0.577198	-0.273238
Data517	-0.515653	0.280563	1.078304	-0.253503	0.576588	-0.275171
Data518	-0.521757	0.284021	1.076066	-0.249231	0.562549	-0.293889
Data519	-0.531014	0.283106	1.080542	-0.253808	0.558277	-0.319829
Data520	-0.532133	0.26805	1.085018	-0.271102	0.561939	-0.331629
Data521	-0.535795	0.25096	1.08278	-0.295415	0.558277	-0.334885
Data522	-0.543832	0.232039	1.071387	-0.316065	0.555428	-0.334376
Data523	-0.555021	0.21505	1.037207	-0.344752	0.549935	-0.324509
Data524	-0.564991	0.20559	1.000992	-0.347906	0.54607	-0.308232
Data525	-0.568551	0.181481	0.952977	-0.339869	0.541187	-0.310267
Data526	-0.562448	0.153607	0.904148	-0.328476	0.531624	-0.310979
Data527	-0.557259	0.131838	0.868544	-0.319422	0.50721	-0.315455
Data528	-0.559192	0.108949	0.842298	-0.323491	0.478319	-0.325628
Data529	-0.558684	0.105898	0.820122	-0.331833	0.465909	-0.334071
Data530	-0.569467	0.105796	0.8012	-0.332748	0.468757	-0.338343
Data531	-0.581979	0.085552	0.775769	-0.345769	0.466112	-0.342107
Data532	-0.588184	0.052796	0.751354	-0.363165	0.444953	-0.3417
Data533	-0.5891	0.029297	0.729178	-0.389309	0.43356	-0.357977
Data534	-0.580758	0.016887	0.700491	-0.405992	0.429898	-0.355332
Data535	-0.579639	0.002543	0.663259	-0.424506	0.426235	-0.356654
Data536	-0.592254	-0.028178	0.636403	-0.435391	0.443122	-0.36347
Data537	-0.612497	-0.073345	0.611378	-0.441901	0.465095	-0.369268
Data538	-0.622161	-0.116274	0.598154	-0.441494	0.471199	-0.393072
Data539	-0.618804	-0.142621	0.583912	-0.42237	0.470792	-0.405178
Data540	-0.624501	-0.162661	0.568246	-0.391953	0.47303	-0.412299
Data541	-0.627248	-0.174868	0.549121	-0.383205	0.476895	-0.415859
Data542	-0.633758	-0.194705	0.529997	-0.375982	0.496427	-0.413214
Data543	-0.65034	-0.21912	0.495613	-0.366623	0.514331	-0.432542
Data544	-0.663666	-0.244551	0.456346	-0.380255	0.517993	-0.447293
Data545	-0.660004	-0.266524	0.435798	-0.391953	0.49663	-0.457465
Data546	-0.664785	-0.303044	0.418504	-0.399888	0.471809	-0.466621
Data547	-0.678111	-0.347092	0.39999	-0.399888	0.454922	-0.478319
Data548	-0.673228	-0.390733	0.378627	-0.390733	0.445563	-0.468757
Data549	-0.66865	-0.419521	0.367844	-0.386358	0.43417	-0.45594
Data550	-0.663157	-0.444546	0.358282	-0.401414	0.425828	-0.44241
Data551	-0.657766	-0.463976	0.354009	-0.419725	0.401617	-0.433254
Data552	-0.656748	-0.478523	0.353195	-0.436815	0.385952	-0.438137
Data553	-0.658071	-0.489713	0.330205	-0.446988	0.375779	-0.434272
Data554	-0.677806	-0.503446	0.304774	-0.452583	0.363775	-0.432848
Data555	-0.696218	-0.524503	0.280766	-0.447801	0.366623	-0.431525
Data556	-0.708324	-0.554208	0.262455	-0.426642	0.372117	-0.433051
Data557	-0.711783	-0.584624	0.239261	-0.418911	0.363775	-0.432949
Data558	-0.710053	-0.601409	0.21444	-0.439765	0.372727	-0.445462
Data559	-0.714834	-0.610056	0.186974	-0.475064	0.395514	-0.452786
Data560	-0.702017	-0.617278	0.154828	-0.511991	0.415249	-0.456041
Data561	-0.696523	-0.636199	0.109662	-0.526843	0.436408	-0.456957
Data562	-0.705882	-0.638844	0.080364	-0.532235	0.452277	-0.461738
Data563	-0.711884	-0.644032	0.046794	-0.522062	0.445767	-0.465604
Data564	-0.708019	-0.661428	0.006104	-0.500699	0.429491	-0.480557
Data565	-0.704458	-0.685639	-0.040894	-0.468655	0.408128	-0.505481
Data566	-0.697846	-0.715139	-0.086671	-0.440477	0.386562	-0.516467
Data567	-0.700898	-0.754101	-0.107627	-0.435391	0.360723	-0.520027
Data568	-0.701915	-0.79469	-0.117189	-0.441087	0.336919	-0.518298
Data569	-0.708426	-0.82297	-0.125734	-0.438646	0.333054	-0.517789
Data570	-0.71931	-0.84301	-0.1355	-0.436103	0.333054	-0.511381
Data571	-0.730297	-0.861931	-0.147707	-0.44536	0.326543	-0.512805
Data572	-0.724295	-0.884922	-0.161135	-0.450955	0.325119	-0.511177
Data573	-0.719005	-0.911167	-0.174767	-0.468554	0.333054	-0.510567
Data574	-0.707815	-0.939752	-0.187991	-0.487984	0.335902	-0.50131
Data575	-0.70517	-0.965693	-0.210371	-0.50955	0.342616	-0.482287
Data576	-0.698863	-0.996312	-0.233361	-0.511889	0.346075	-0.45889
Data577	-0.715139	-1.037817	-0.265914	-0.515348	0.344244	-0.436408
Data578	-0.754406	-1.067114	-0.293787	-0.513822	0.340174	-0.425727
Data579	-0.771598	-1.078304	-0.318405	-0.50426	0.318608	-0.422878
Data580	-0.782584	-1.080542	-0.339971	-0.495816	0.283614	-0.416978
Data581	-0.796623	-1.09163	-0.360316	-0.480863	0.256555	-0.411485
Data582	-0.806083	-1.103736	-0.382086	-0.47069	0.243737	-0.406806
Data583	-0.814018	-1.108924	-0.414232	-0.472724	0.246586	-0.406602
Data584	-0.818799	-1.115028	-0.451871	-0.481676	0.252282	-0.411282
Data585	-0.820528	-1.134051	-0.479133	-0.502124	0.250655	-0.402635
Data586	-0.805778	-1.160194	-0.505582	-0.515857	0.251876	-0.3947
Data587	-0.796521	-1.205361	-0.539152	-0.512093	0.254114	-0.395107
Data588	-0.787366	-1.248188	-0.567839	-0.489103	0.24801	-0.385748
Data589	-0.779838	-1.277384	-0.59205	-0.4595	0.235599	-0.37822
Data590	-0.776277	-1.281758	-0.616668	-0.423692	0.232344	-0.376084
Data591	-0.777091	-1.280028	-0.640269	-0.404262	0.217288	-0.378729
Data592	-0.791333	-1.268533	-0.650441	-0.401312	0.18677	-0.377508
Data593	-0.787162	-1.271789	-0.657766	-0.396938	0.176801	-0.367742
Data594	-0.786043	-1.29132	-0.680145	-0.412706	0.162559	-0.359299
Data595	-0.780652	-1.306376	-0.696218	-0.432949	0.137331	-0.350144
Data596	-0.757865	-1.32428	-0.717174	-0.442512	0.108644	-0.336105
Data597	-0.742097	-1.337402	-0.747285	-0.440579	0.086061	-0.317795
Data598	-0.742301	-1.366496	-0.776786	-0.432034	0.063274	-0.301213
Data599	-0.737214	-1.404237	-0.820732	-0.413113	0.049032	-0.311182
Data600	-0.736299	-1.434043	-0.858778	-0.410366	0.033163	-0.316065
Data601	-0.731314	-1.466087	-0.871392	-0.409756	0.030518	-0.310674
Data602	-0.720124	-1.505964	-0.863661	-0.419318	0.03357	-0.306503
Data603	-0.709239	-1.549706	-0.857964	-0.418402	0.028484	-0.295516
Data604	-0.69276	-1.585311	-0.86183	-0.395005	0.020549	-0.278325
Data605	-0.668854	-1.588362	-0.883192	-0.367641	0.019328	-0.252486
Data606	-0.658579	-1.593551	-0.908014	-0.342311	0.024211	-0.22797
Data607	-0.664683	-1.599654	-0.948704	-0.324712	0.02889	-0.203759
Data608	-0.666718	-1.612573	-0.988581	-0.318608	0.032146	-0.210066
Data609	-0.671194	-1.623763	-1.01564	-0.327967	0.015259	-0.221154
Data610	-0.677094	-1.647262	-1.03802	-0.334885	0.000203	-0.236311
Data611	-0.683706	-1.661097	-1.063045	-0.338038	-0.001831	-0.244043
Data612	-0.68218	-1.666387	-1.079932	-0.336817	-0.013835	-0.243636
Data613	-0.669871	-1.675441	-1.091732	-0.337224	-0.029094	-0.241093
Data614	-0.652679	-1.695074	-1.093563	-0.329188	-0.049846	-0.24272
Data615	-0.625416	-1.715928	-1.097836	-0.322677	-0.062867	-0.250451
Data616	-0.61087	-1.723557	-1.122861	-0.333562	-0.072226	-0.256657
Data617	-0.614735	-1.743699	-1.157244	-0.346278	-0.062664	-0.25686
Data618	-0.631927	-1.770962	-1.169858	-0.359197	-0.070802	-0.264083
Data619	-0.638844	-1.790392	-1.171283	-0.375982	-0.088502	-0.277816
Data620	-0.630401	-1.789782	-1.177183	-0.38351	-0.114137	-0.294906
Data621	-0.639963	-1.780219	-1.191221	-0.39175	-0.132245	-0.30752
Data622	-0.655833	-1.78205	-1.226215	-0.400498	-0.138755	-0.310572
Data623	-0.676483	-1.793647	-1.245747	-0.404771	-0.149132	-0.296127
Data624	-0.700593	-1.800565	-1.247985	-0.405687	-0.173342	-0.29277
Data625	-0.719107	-1.811755	-1.265685	-0.402533	-0.193281	-0.291447
Data626	-0.730602	-1.810127	-1.293151	-0.404568	-0.214237	-0.297856
Data627	-0.752575	-1.831388	-1.315735	-0.397854	-0.2474	-0.309351
Data628	-0.761425	-1.876148	-1.348694	-0.388088	-0.284428	-0.333664
Data629	-0.777091	-1.901478	-1.383892	-0.383103	-0.307418	-0.347906
Data630	-0.794079	-1.904835	-1.394064	-0.384934	-0.326747	-0.364589
Data631	-0.801404	-1.898019	-1.399557	-0.37995	-0.33875	-0.388698
Data632	-0.804761	-1.895476	-1.410544	-0.370489	-0.350958	-0.399074
Data633	-0.79001	-1.894662	-1.431093	-0.362147	-0.369065	-0.398464
Data634	-0.765901	-1.890389	-1.437603	-0.381374	-0.37822	-0.401617
Data635	-0.749015	-1.876148	-1.437196	-0.40528	-0.40528	-0.399278
Data636	-0.732433	-1.855395	-1.461407	-0.427761	-0.431322	-0.390936
Data637	-0.70985	-1.853361	-1.501691	-0.439968	-0.457364	-0.387172
Data638	-0.696523	-1.853361	-1.535668	-0.443936	-0.470385	-0.390326
Data639	-0.674754	-1.858752	-1.5611	-0.452277	-0.473437	-0.396328
