# Supplementary material for: Integration of MRI and somatosensory evoked potentials facilitate diagnosis of spinal cord compression
Source: Sci Rep. 2023 May 15;13:7861. doi: 10.1038/s41598-023-34832-2 (PMC10185544; doi:10.1038/s41598-023-34832-2)
Supplement: Supplementary file 3 — Supplementary Information 3. [file 41598_2023_34832_MOESM3_ESM.zip › Preoperative SSEP data/control group/5947061_2/5947061_2_Lt Tibial SEP_Cz'-Fpz_201219_130544.csv]

Index	1	2	3	4	5	6
Name	Cz'-Fpz	Cz'-Fpz	Cz'-Fpz	Cz'-Fpz	Cz'-Fpz	Cz'-Fpz
Time	2.02002E+13	2.02002E+13	2.02002E+13	2.02002E+13	2.02002E+13	2.02002E+13
Highcut	500	500	500	500	500	500
Lowcut	10	10	10	10	10	10
Period	0.000156	0.000156	0.000156	0.000156	0.000156	0.000156
Averages	120	120	120	120	120	120
Int (mA)	18/17.5mA	18/17.5mA	18/17.5mA	18/17.5mA	18/17.5mA	18/17.5mA
Pulse Width (�gs)	200�s	200�s	200�s	200�s	200�s	200�s
Rep Rate (Hz)	2.66Hz	2.66Hz	2.66Hz	2.66Hz	2.66Hz	2.66Hz
Data0	-0.663971	-0.38585	0.551868	0.188296	-0.249943	0.075888
Data1	-0.671092	-0.394293	0.548308	0.185855	-0.255538	0.081178
Data2	-0.672719	-0.397752	0.55024	0.188602	-0.250757	0.092368
Data3	-0.668345	-0.396022	0.557768	0.196841	-0.233972	0.10956
Data4	-0.658274	-0.389105	0.570687	0.210473	-0.204878	0.132448
Data5	-0.642913	-0.377508	0.58849	0.228682	-0.164797	0.160118
Data6	-0.62328	-0.362147	0.610056	0.250757	-0.116477	0.191348
Data7	-0.600493	-0.344345	0.634063	0.275171	-0.063884	0.224511
Data8	-0.576282	-0.325424	0.658885	0.300704	-0.011292	0.257979
Data9	-0.552071	-0.307113	0.682994	0.325628	0.03652	0.28982
Data10	-0.529386	-0.290634	0.704865	0.34872	0.076193	0.318608
Data11	-0.509651	-0.277511	0.723176	0.368658	0.104982	0.342819
Data12	-0.493782	-0.268661	0.736909	0.384527	0.121665	0.361741
Data13	-0.48249	-0.264795	0.745454	0.395717	0.126548	0.374863
Data14	-0.476183	-0.266117	0.748608	0.402228	0.120953	0.382086
Data15	-0.474759	-0.272526	0.746675	0.404161	0.107118	0.383917
Data16	-0.477811	-0.283614	0.740063	0.401821	0.087689	0.380865
Data17	-0.484932	-0.298772	0.729585	0.395921	0.065309	0.373744
Data18	-0.495206	-0.317184	0.716055	0.387172	0.042013	0.363673
Data19	-0.508024	-0.338038	0.700491	0.376389	0.019633	0.351263
Data20	-0.522571	-0.360316	0.683604	0.364182	-0.00061	0.337631
Data21	-0.538135	-0.38351	0.666107	0.351161	-0.017599	0.323186
Data22	-0.554106	-0.406704	0.648814	0.337835	-0.031942	0.308741
Data23	-0.570077	-0.429491	0.632029	0.324509	-0.043641	0.294499
Data24	-0.585743	-0.451565	0.615956	0.311284	-0.052694	0.281071
Data25	-0.600799	-0.472521	0.6009	0.298263	-0.059307	0.268966
Data26	-0.614735	-0.491646	0.587269	0.286056	-0.063681	0.257776
Data27	-0.628163	-0.509753	0.574248	0.274052	-0.066021	0.247501
Data28	-0.641388	-0.526945	0.561634	0.261947	-0.066835	0.238346
Data29	-0.654103	-0.543018	0.549528	0.249943	-0.066428	0.230615
Data30	-0.666311	-0.557972	0.53783	0.238346	-0.065003	0.224511
Data31	-0.678009	-0.571705	0.526538	0.227156	-0.063071	0.219933
Data32	-0.689097	-0.584319	0.515551	0.216576	-0.060833	0.21678
Data33	-0.699779	-0.595814	0.50487	0.206607	-0.058798	0.215152
Data34	-0.709951	-0.606495	0.494291	0.197248	-0.057069	0.214644
Data35	-0.719717	-0.616159	0.483813	0.188602	-0.056051	0.215356
Data36	-0.729076	-0.62501	0.473538	0.180667	-0.05595	0.216882
Data37	-0.738028	-0.633046	0.463366	0.173342	-0.056764	0.219018
Data38	-0.74637	-0.64037	0.453193	0.166527	-0.058696	0.221561
Data39	-0.754203	-0.646983	0.443325	0.160118	-0.061646	0.224206
Data40	-0.761323	-0.652781	0.43356	0.154014	-0.065716	0.226851
Data41	-0.767936	-0.657867	0.423997	0.148216	-0.070598	0.229089
Data42	-0.773734	-0.662242	0.414638	0.142519	-0.076295	0.230818
Data43	-0.77882	-0.665802	0.405585	0.136721	-0.082399	0.231937
Data44	-0.783093	-0.66865	0.396938	0.131024	-0.088808	0.232242
Data45	-0.786653	-0.670888	0.388495	0.125226	-0.095216	0.231734
Data46	-0.789502	-0.672313	0.380458	0.119326	-0.10132	0.23031
Data47	-0.791536	-0.673126	0.372727	0.113425	-0.106915	0.228275
Data48	-0.792961	-0.67333	0.365504	0.107525	-0.111798	0.225427
Data49	-0.793673	-0.673126	0.358587	0.101625	-0.115765	0.22207
Data50	-0.793978	-0.672516	0.352076	0.095827	-0.118817	0.218306
Data51	-0.793876	-0.6716	0.345871	0.09013	-0.120851	0.214338
Data52	-0.793266	-0.670583	0.340174	0.084535	-0.121869	0.210371
Data53	-0.792452	-0.669362	0.334783	0.079042	-0.122072	0.206404
Data54	-0.791435	-0.668243	0.329798	0.073752	-0.121564	0.20264
Data55	-0.790112	-0.667124	0.325119	0.068564	-0.120445	0.199283
Data56	-0.788688	-0.666005	0.320745	0.063376	-0.118715	0.196333
Data57	-0.787162	-0.664988	0.316676	0.058391	-0.116579	0.193891
Data58	-0.785331	-0.664073	0.312708	0.05361	-0.114036	0.191857
Data59	-0.783398	-0.663055	0.308944	0.048931	-0.111086	0.190331
Data60	-0.781262	-0.66214	0.30518	0.044455	-0.10783	0.18911
Data61	-0.77882	-0.661021	0.301315	0.040182	-0.10427	0.188296
Data62	-0.775972	-0.6598	0.297347	0.036316	-0.100506	0.187584
Data63	-0.772819	-0.658376	0.293177	0.032858	-0.09664	0.187076
Data64	-0.769258	-0.656748	0.288701	0.029908	-0.092877	0.186669
Data65	-0.765189	-0.654815	0.28392	0.027466	-0.08952	0.18616
Data66	-0.760713	-0.652679	0.278833	0.025533	-0.086773	0.185651
Data67	-0.755728	-0.650238	0.273442	0.024211	-0.084942	0.185041
Data68	-0.750337	-0.647695	0.267643	0.023397	-0.084433	0.184227
Data69	-0.744539	-0.64505	0.261743	0.023092	-0.085349	0.183312
Data70	-0.738435	-0.642201	0.255538	0.023295	-0.087689	0.182193
Data71	-0.732128	-0.639353	0.249434	0.023906	-0.091656	0.180972
Data72	-0.725516	-0.636301	0.243331	0.024821	-0.097047	0.17965
Data73	-0.718903	-0.633351	0.237329	0.02594	-0.103558	0.178225
Data74	-0.712291	-0.630198	0.231734	0.027161	-0.110984	0.176699
Data75	-0.705679	-0.626942	0.226546	0.028484	-0.118817	0.175072
Data76	-0.69927	-0.623382	0.221764	0.029806	-0.126853	0.173342
Data77	-0.693065	-0.619618	0.217594	0.031027	-0.134585	0.171511
Data78	-0.687063	-0.615549	0.214033	0.032044	-0.141807	0.169579
Data79	-0.681366	-0.610971	0.211083	0.032959	-0.148419	0.167646
Data80	-0.675975	-0.605987	0.208642	0.033468	-0.15432	0.16551
Data81	-0.670888	-0.600493	0.206811	0.033773	-0.159609	0.163272
Data82	-0.666005	-0.59439	0.205488	0.033773	-0.164492	0.16083
Data83	-0.661428	-0.587778	0.204573	0.033366	-0.169172	0.158185
Data84	-0.656952	-0.580555	0.203962	0.032553	-0.174055	0.155235
Data85	-0.652679	-0.572722	0.203657	0.031434	-0.179344	0.152183
Data86	-0.648508	-0.564279	0.203352	0.029908	-0.185245	0.148826
Data87	-0.644236	-0.555123	0.203148	0.027975	-0.19206	0.145266
Data88	-0.639862	-0.545357	0.202843	0.025737	-0.199791	0.141502
Data89	-0.635386	-0.534981	0.202436	0.023092	-0.208438	0.137636
Data90	-0.630503	-0.523893	0.201826	0.020345	-0.217797	0.133466
Data91	-0.625315	-0.512195	0.201012	0.017294	-0.227665	0.129295
Data92	-0.619618	-0.499886	0.200097	0.01414	-0.237736	0.125022
Data93	-0.613413	-0.486865	0.198978	0.010885	-0.247603	0.12075
Data94	-0.606699	-0.473437	0.197655	0.007731	-0.257064	0.116274
Data95	-0.599273	-0.459398	0.196333	0.004578	-0.265812	0.111899
Data96	-0.591135	-0.445157	0.194807	0.001628	-0.273645	0.107322
Data97	-0.582386	-0.430508	0.193179	-0.001017	-0.280359	0.102744
Data98	-0.573027	-0.415859	0.19145	-0.00356	-0.286158	0.097963
Data99	-0.56316	-0.401109	0.189619	-0.005798	-0.29104	0.09308
Data100	-0.552682	-0.386562	0.187686	-0.007731	-0.295109	0.087994
Data101	-0.541797	-0.372117	0.18555	-0.009461	-0.298466	0.082704
Data102	-0.530607	-0.357977	0.18321	-0.010885	-0.301417	0.077312
Data103	-0.519315	-0.344244	0.180565	-0.012105	-0.30396	0.071819
Data104	-0.50782	-0.330714	0.177513	-0.013224	-0.306096	0.066428
Data105	-0.496325	-0.317693	0.173953	-0.01414	-0.308029	0.061138
Data106	-0.485033	-0.304977	0.169986	-0.015157	-0.309656	0.056051
Data107	-0.473945	-0.292566	0.165408	-0.016073	-0.310979	0.051474
Data108	-0.463162	-0.280563	0.16022	-0.01709	-0.311996	0.047405
Data109	-0.452888	-0.268762	0.15432	-0.018209	-0.31281	0.044048
Data110	-0.442919	-0.257165	0.147707	-0.01943	-0.313522	0.041505
Data111	-0.43356	-0.245874	0.140383	-0.020752	-0.314336	0.039673
Data112	-0.424811	-0.234785	0.132448	-0.022176	-0.315557	0.038758
Data113	-0.416571	-0.223901	0.123903	-0.023601	-0.317286	0.038656
Data114	-0.408942	-0.213321	0.114748	-0.025025	-0.319931	0.039368
Data115	-0.401821	-0.202945	0.105186	-0.026347	-0.323695	0.040589
Data116	-0.39531	-0.192772	0.095216	-0.027568	-0.328578	0.042318
Data117	-0.389309	-0.182905	0.085044	-0.028484	-0.334681	0.044455
Data118	-0.383714	-0.173342	0.074667	-0.029094	-0.342006	0.046693
Data119	-0.378525	-0.163984	0.064393	-0.029297	-0.350347	0.048829
Data120	-0.373643	-0.15493	0.054322	-0.029094	-0.359503	0.050762
Data121	-0.369065	-0.146283	0.044455	-0.02828	-0.369268	0.052389
Data122	-0.364792	-0.13784	0.035096	-0.026958	-0.379339	0.053508
Data123	-0.360622	-0.1296	0.026144	-0.025228	-0.389512	0.054119
Data124	-0.356552	-0.121767	0.0177	-0.02299	-0.399583	0.054017
Data125	-0.352789	-0.114239	0.009969	-0.020244	-0.40945	0.053101
Data126	-0.349228	-0.106915	0.002747	-0.017294	-0.419013	0.051575
Data127	-0.345871	-0.099997	-0.003662	-0.01414	-0.428168	0.049338
Data128	-0.342819	-0.093385	-0.009664	-0.010986	-0.43712	0.046489
Data129	-0.340174	-0.087282	-0.015157	-0.007935	-0.445767	0.04303
Data130	-0.338038	-0.081483	-0.020142	-0.00529	-0.45421	0.038961
Data131	-0.336411	-0.076295	-0.024618	-0.003154	-0.462348	0.034587
Data132	-0.335393	-0.071717	-0.028789	-0.001628	-0.470283	0.029806
Data133	-0.334885	-0.06775	-0.032654	-0.000916	-0.477811	0.024821
Data134	-0.334986	-0.064597	-0.036316	-0.001119	-0.485033	0.019735
Data135	-0.335698	-0.062053	-0.039775	-0.00234	-0.491747	0.014649
Data136	-0.336817	-0.060426	-0.043132	-0.004476	-0.497953	0.009766
Data137	-0.338343	-0.059408	-0.046387	-0.00763	-0.503344	0.005086
Data138	-0.340174	-0.059205	-0.049643	-0.011495	-0.50782	0.000712
Data139	-0.342209	-0.059612	-0.053	-0.016276	-0.511482	-0.003154
Data140	-0.344345	-0.060629	-0.056458	-0.021566	-0.514127	-0.006714
Data141	-0.34638	-0.062053	-0.060019	-0.027263	-0.515857	-0.009868
Data142	-0.348414	-0.063783	-0.063884	-0.033366	-0.51667	-0.012716
Data143	-0.350347	-0.065716	-0.068055	-0.039572	-0.516874	-0.015157
Data144	-0.35228	-0.06775	-0.072429	-0.045879	-0.516569	-0.017395
Data145	-0.354111	-0.069683	-0.077211	-0.052084	-0.516162	-0.019633
Data146	-0.35584	-0.071616	-0.082195	-0.058188	-0.515653	-0.02177
Data147	-0.357671	-0.073345	-0.087485	-0.06419	-0.515653	-0.024008
Data148	-0.359503	-0.074871	-0.093182	-0.069988	-0.51606	-0.026449
Data149	-0.361435	-0.076193	-0.099082	-0.075685	-0.517281	-0.029196
Data150	-0.36347	-0.077312	-0.105389	-0.081381	-0.519315	-0.032349
Data151	-0.365504	-0.078228	-0.111798	-0.086976	-0.522164	-0.035808
Data152	-0.367539	-0.078838	-0.118512	-0.09247	-0.525521	-0.039673
Data153	-0.369472	-0.079143	-0.125327	-0.097963	-0.529183	-0.043844
Data154	-0.371201	-0.079245	-0.132245	-0.103558	-0.533048	-0.048219
Data155	-0.372625	-0.07894	-0.139264	-0.108949	-0.536507	-0.052796
Data156	-0.373541	-0.07833	-0.146181	-0.114443	-0.539559	-0.057476
Data157	-0.373744	-0.077312	-0.152997	-0.119732	-0.541797	-0.062155
Data158	-0.373337	-0.075888	-0.159609	-0.125022	-0.543221	-0.066835
Data159	-0.372117	-0.074057	-0.166018	-0.130109	-0.543832	-0.07131
Data160	-0.36998	-0.071819	-0.17202	-0.134991	-0.543628	-0.075685
Data161	-0.36703	-0.069276	-0.177513	-0.139671	-0.542713	-0.079856
Data162	-0.363368	-0.066428	-0.182701	-0.144249	-0.54139	-0.083823
Data163	-0.35879	-0.063579	-0.187279	-0.148521	-0.539864	-0.08779
Data164	-0.353704	-0.060731	-0.19145	-0.152692	-0.538338	-0.091554
Data165	-0.347906	-0.058086	-0.195214	-0.156761	-0.537118	-0.095216
Data166	-0.3417	-0.05595	-0.198571	-0.160728	-0.536304	-0.098878
Data167	-0.33519	-0.054322	-0.201623	-0.164594	-0.5361	-0.102541
Data168	-0.328374	-0.053305	-0.204471	-0.168561	-0.536405	-0.106203
Data169	-0.321355	-0.053203	-0.207218	-0.172427	-0.537118	-0.109763
Data170	-0.314132	-0.053915	-0.209964	-0.176496	-0.538237	-0.113324
Data171	-0.30691	-0.055543	-0.212711	-0.180667	-0.539457	-0.116884
Data172	-0.299585	-0.057984	-0.215661	-0.185041	-0.540576	-0.120241
Data173	-0.292159	-0.061138	-0.218713	-0.189619	-0.541187	-0.123395
Data174	-0.284632	-0.0648	-0.22207	-0.1944	-0.540983	-0.126345
Data175	-0.277104	-0.068869	-0.225528	-0.199385	-0.539966	-0.129091
Data176	-0.269474	-0.073142	-0.229292	-0.204674	-0.537728	-0.131533
Data177	-0.261743	-0.077312	-0.233158	-0.210168	-0.534473	-0.133872
Data178	-0.254012	-0.081178	-0.237227	-0.215966	-0.5302	-0.13611
Data179	-0.246281	-0.084535	-0.241499	-0.221866	-0.525114	-0.138247
Data180	-0.238448	-0.08718	-0.24567	-0.228072	-0.519519	-0.140485
Data181	-0.230716	-0.089011	-0.249943	-0.234379	-0.513822	-0.142926
Data182	-0.223087	-0.089825	-0.254215	-0.240686	-0.508227	-0.145571
Data183	-0.215457	-0.089723	-0.258386	-0.247094	-0.503141	-0.148623
Data184	-0.20793	-0.088502	-0.262557	-0.253605	-0.498563	-0.152183
Data185	-0.200504	-0.086366	-0.266423	-0.260014	-0.494494	-0.156151
Data186	-0.193179	-0.083314	-0.270186	-0.266321	-0.490934	-0.160627
Data187	-0.185855	-0.079347	-0.273747	-0.27273	-0.487678	-0.16551
Data188	-0.178531	-0.074667	-0.2769	-0.279138	-0.484321	-0.170901
Data189	-0.171206	-0.069479	-0.27985	-0.285649	-0.480557	-0.176598
Data190	-0.163882	-0.063681	-0.282495	-0.292363	-0.47598	-0.182498
Data191	-0.156354	-0.057476	-0.284632	-0.29928	-0.470487	-0.1885
Data192	-0.148623	-0.050863	-0.286463	-0.306503	-0.463773	-0.194502
Data193	-0.14079	-0.043946	-0.287887	-0.314132	-0.455736	-0.200504
Data194	-0.132855	-0.036723	-0.288904	-0.322169	-0.446377	-0.206302
Data195	-0.124615	-0.029196	-0.289515	-0.330612	-0.435899	-0.211897
Data196	-0.116274	-0.021363	-0.28982	-0.339462	-0.424404	-0.217187
Data197	-0.10783	-0.013123	-0.289718	-0.348516	-0.412095	-0.222171
Data198	-0.099184	-0.004679	-0.289413	-0.357875	-0.399176	-0.226851
Data199	-0.090435	0.004069	-0.288701	-0.367234	-0.38585	-0.231123
Data200	-0.081585	0.013326	-0.287785	-0.376389	-0.372422	-0.235192
Data201	-0.072633	0.022787	-0.286666	-0.385138	-0.358892	-0.238855
Data202	-0.063478	0.032654	-0.285344	-0.393479	-0.345668	-0.242212
Data203	-0.054119	0.042725	-0.283716	-0.401109	-0.332647	-0.245263
Data204	-0.044556	0.053	-0.281885	-0.407925	-0.320134	-0.248112
Data205	-0.034689	0.063376	-0.279749	-0.413926	-0.308029	-0.250757
Data206	-0.024516	0.073854	-0.277409	-0.419114	-0.296432	-0.2533
Data207	-0.01414	0.084433	-0.274764	-0.423489	-0.285547	-0.255843
Data208	-0.003255	0.095013	-0.271814	-0.427151	-0.275171	-0.258284
Data209	0.007833	0.105592	-0.268661	-0.430406	-0.265405	-0.260726
Data210	0.01943	0.116274	-0.265202	-0.433458	-0.256148	-0.263371
Data211	0.031332	0.126853	-0.26154	-0.436408	-0.247501	-0.266117
Data212	0.043641	0.137636	-0.257674	-0.43946	-0.239363	-0.269169
Data213	0.056357	0.148419	-0.253707	-0.442919	-0.23153	-0.272424
Data214	0.069378	0.159406	-0.249638	-0.446784	-0.224002	-0.275883
Data215	0.082806	0.170494	-0.245569	-0.45126	-0.216576	-0.279444
Data216	0.096539	0.181888	-0.241601	-0.456245	-0.209252	-0.283309
Data217	0.110679	0.193586	-0.237532	-0.46184	-0.201724	-0.287175
Data218	0.125226	0.20559	-0.233565	-0.467943	-0.193993	-0.290939
Data219	0.140281	0.218102	-0.229597	-0.47425	-0.185957	-0.294703
Data220	0.155947	0.231022	-0.225427	-0.480557	-0.177513	-0.29806
Data221	0.172325	0.244653	-0.220951	-0.486661	-0.168358	-0.300908
Data222	0.189517	0.258895	-0.216068	-0.492256	-0.15849	-0.303044
Data223	0.207828	0.274154	-0.210575	-0.496935	-0.147707	-0.304163
Data224	0.227359	0.29043	-0.204064	-0.500394	-0.135805	-0.304163
Data225	0.248315	0.307927	-0.196333	-0.502327	-0.122581	-0.302739
Data226	0.271102	0.327052	-0.187076	-0.502327	-0.107932	-0.299484
Data227	0.295822	0.347906	-0.175987	-0.500191	-0.091351	-0.294194
Data228	0.322677	0.370998	-0.162763	-0.495511	-0.072735	-0.286564
Data229	0.352076	0.396429	-0.147097	-0.488085	-0.051677	-0.276392
Data230	0.384222	0.424608	-0.128583	-0.477811	-0.028077	-0.263269
Data231	0.419114	0.455838	-0.107118	-0.464281	-0.001526	-0.247094
Data232	0.456855	0.490222	-0.0825	-0.447395	0.028077	-0.227563
Data233	0.497749	0.528166	-0.054526	-0.427151	0.06124	-0.204674
Data234	0.541492	0.569568	-0.023194	-0.403449	0.098065	-0.178124
Data235	0.587981	0.614532	0.011393	-0.376186	0.138654	-0.147911
Data236	0.637217	0.662954	0.049439	-0.345464	0.183413	-0.114137
Data237	0.688792	0.714631	0.090537	-0.311488	0.232141	-0.076702
Data238	0.742402	0.769462	0.134686	-0.274154	0.285039	-0.03591
Data239	0.797742	0.826836	0.181379	-0.233972	0.341904	0.008036
Data240	0.8542	0.886447	0.230513	-0.190941	0.402533	0.055136
Data241	0.911371	0.947687	0.28158	-0.145368	0.466621	0.10488
Data242	0.968744	1.009944	0.334173	-0.097759	0.533659	0.156863
Data243	1.025915	1.072608	0.387986	-0.04832	0.603138	0.210676
Data244	1.08217	1.135068	0.442308	0.00234	0.674449	0.26571
Data245	1.137102	1.196714	0.496935	0.054017	0.746777	0.32166
Data246	1.190204	1.256936	0.551359	0.106305	0.819409	0.377813
Data247	1.241169	1.315124	0.604969	0.158592	0.891636	0.433763
Data248	1.289489	1.370871	0.657562	0.210473	0.962539	0.488797
Data249	1.334859	1.423768	0.708629	0.26154	1.031408	0.542407
Data250	1.376974	1.473513	0.757763	0.311284	1.097531	0.594186
Data251	1.415529	1.519697	0.804761	0.359503	1.160296	0.643829
Data252	1.450523	1.56232	0.849114	0.405585	1.219196	0.690725
Data253	1.481651	1.600977	0.89072	0.449327	1.273721	0.734671
Data254	1.508914	1.635767	0.929274	0.490527	1.323568	0.775362
Data255	1.532209	1.666489	0.964574	0.528776	1.368836	0.812696
Data256	1.551537	1.693141	0.996414	0.563973	1.409323	0.846367
Data257	1.566898	1.715521	1.024694	0.595916	1.445233	0.876376
Data258	1.578291	1.733832	1.049109	0.624603	1.476666	0.90252
Data259	1.585616	1.747768	1.069657	0.649831	1.503929	0.924798
Data260	1.588973	1.757432	1.086137	0.6716	1.527021	0.943211
Data261	1.588362	1.762722	1.098548	0.689911	1.546044	0.957554
Data262	1.583683	1.763739	1.106686	0.704662	1.561201	0.968032
Data263	1.575036	1.760382	1.110653	0.715852	1.57229	0.974441
Data264	1.562219	1.752651	1.110348	0.723379	1.579309	0.976984
Data265	1.545434	1.740647	1.105669	0.727347	1.582055	0.97556
Data266	1.524478	1.724371	1.096818	0.72755	1.580529	0.970372
Data267	1.499555	1.704026	1.083696	0.72399	1.574629	0.961318
Data268	1.470563	1.67951	1.066504	0.716665	1.564457	0.948704
Data269	1.437603	1.650924	1.045141	0.705577	1.550113	0.932326
Data270	1.400778	1.618575	1.019913	0.69042	1.531701	0.91249
Data271	1.359986	1.582259	0.990819	0.671397	1.509626	0.889092
Data272	1.315429	1.542077	0.957961	0.648508	1.483889	0.862236
Data273	1.267109	1.498029	0.921441	0.621551	1.454897	0.83182
Data274	1.215127	1.450319	0.881259	0.590728	1.422751	0.797742
Data275	1.159584	1.398642	0.837517	0.556039	1.387554	0.760103
Data276	1.100684	1.343099	0.790316	0.517484	1.349304	0.718802
Data277	1.038326	1.283792	0.739757	0.475268	1.307902	0.673838
Data278	0.972814	1.220722	0.685944	0.429389	1.263244	0.625111
Data279	0.90425	1.153989	0.628875	0.380051	1.215432	0.572824
Data280	0.832837	1.083594	0.568856	0.327357	1.164162	0.517077
Data281	0.758882	1.010046	0.505989	0.271509	1.109636	0.458076
Data282	0.682587	0.933445	0.440579	0.212711	1.051957	0.396022
Data283	0.604359	0.8542	0.372829	0.151268	0.991226	0.331223
Data284	0.524503	0.772717	0.303146	0.087383	0.927749	0.264083
Data285	0.443631	0.689606	0.231835	0.021261	0.861931	0.194807
Data286	0.361842	0.605275	0.159202	-0.046489	0.794079	0.124005
Data287	0.27985	0.520434	0.085756	-0.115765	0.724498	0.051779
Data288	0.19796	0.435289	0.0118	-0.18616	0.653798	-0.021363
Data289	0.116579	0.350652	-0.062257	-0.257369	0.582081	-0.095318
Data290	0.036113	0.266829	-0.136212	-0.328985	0.509855	-0.169579
Data291	-0.043132	0.184126	-0.209761	-0.4006	0.437425	-0.244043
Data292	-0.121055	0.103049	-0.282495	-0.471911	0.364996	-0.318405
Data293	-0.197452	0.023702	-0.354314	-0.542713	0.292973	-0.39236
Data294	-0.271916	-0.053508	-0.424913	-0.612497	0.221764	-0.465807
Data295	-0.344549	-0.128583	-0.494087	-0.681264	0.151369	-0.538542
Data296	-0.415147	-0.201419	-0.561735	-0.748608	0.082399	-0.610157
Data297	-0.483609	-0.271814	-0.627654	-0.814221	0.014852	-0.680654
Data298	-0.549935	-0.339768	-0.691641	-0.878208	-0.050863	-0.749828
Data299	-0.613921	-0.40528	-0.753592	-0.940057	-0.11485	-0.817375
Data300	-0.675466	-0.46835	-0.813408	-0.999873	-0.177005	-0.883294
Data301	-0.734569	-0.528776	-0.870883	-1.057247	-0.237023	-0.947484
Data302	-0.791028	-0.58676	-0.925917	-1.112281	-0.295211	-1.009639
Data303	-0.844739	-0.642201	-0.97851	-1.164772	-0.351466	-1.069861
Data304	-0.895501	-0.695099	-1.02856	-1.214516	-0.405687	-1.127947
Data305	-0.943211	-0.745556	-1.076066	-1.261616	-0.458076	-1.183897
Data306	-0.987767	-0.793469	-1.121029	-1.305867	-0.508634	-1.237507
Data307	-1.029068	-0.838941	-1.163653	-1.347372	-0.557158	-1.288777
Data308	-1.067114	-0.882073	-1.204039	-1.386028	-0.603749	-1.337606
Data309	-1.101905	-0.922866	-1.24239	-1.421937	-0.648305	-1.383892
Data310	-1.13344	-0.96142	-1.278808	-1.4551	-0.690929	-1.427634
Data311	-1.16172	-0.997737	-1.3137	-1.485618	-0.731416	-1.468833
Data312	-1.186948	-1.032019	-1.347168	-1.51339	-0.769869	-1.507388
Data313	-1.209227	-1.064062	-1.379314	-1.53872	-0.806185	-1.543297
Data314	-1.228656	-1.094174	-1.410442	-1.561608	-0.840365	-1.576562
Data315	-1.245441	-1.122148	-1.440655	-1.582055	-0.872409	-1.607284
Data316	-1.259683	-1.148191	-1.469851	-1.600264	-0.902113	-1.635462
Data317	-1.271585	-1.172198	-1.498232	-1.616134	-0.929478	-1.661097
Data318	-1.281249	-1.194171	-1.525597	-1.629867	-0.954198	-1.684393
Data319	-1.288879	-1.214211	-1.551843	-1.641464	-0.97617	-1.705247
Data320	-1.294474	-1.232115	-1.576867	-1.650924	-0.995397	-1.723761
Data321	-1.298136	-1.248086	-1.600366	-1.65835	-1.01147	-1.740139
Data322	-1.299967	-1.261921	-1.622237	-1.663742	-1.024694	-1.754177
Data323	-1.299865	-1.273721	-1.642278	-1.666997	-1.034765	-1.765977
Data324	-1.298034	-1.283487	-1.660283	-1.66832	-1.042089	-1.775743
Data325	-1.29427	-1.291218	-1.676051	-1.667608	-1.046769	-1.783169
Data326	-1.288777	-1.297017	-1.689682	-1.664861	-1.049007	-1.788561
Data327	-1.281351	-1.300781	-1.700974	-1.66008	-1.04921	-1.791714
Data328	-1.272094	-1.302714	-1.709926	-1.653264	-1.047481	-1.792732
Data329	-1.261107	-1.302714	-1.716538	-1.644414	-1.044124	-1.791613
Data330	-1.248188	-1.300984	-1.721014	-1.633529	-1.039139	-1.788357
Data331	-1.233539	-1.297525	-1.723252	-1.62061	-1.032832	-1.783068
Data332	-1.21706	-1.292439	-1.723354	-1.605758	-1.025101	-1.775642
Data333	-1.198952	-1.285725	-1.721523	-1.588973	-1.015946	-1.766384
Data334	-1.179421	-1.277689	-1.717759	-1.570459	-1.005264	-1.755194
Data335	-1.158363	-1.268228	-1.712266	-1.550215	-0.993057	-1.742275
Data336	-1.136085	-1.25775	-1.705043	-1.528445	-0.979222	-1.72783
Data337	-1.112688	-1.246153	-1.696295	-1.505353	-0.963862	-1.711859
Data338	-1.088375	-1.233743	-1.686122	-1.481041	-0.946771	-1.694565
Data339	-1.06335	-1.22062	-1.674423	-1.455711	-0.928054	-1.676051
Data340	-1.037715	-1.20709	-1.661606	-1.429567	-0.907708	-1.656418
Data341	-1.011775	-1.193256	-1.647466	-1.402609	-0.885735	-1.635869
Data342	-0.985631	-1.179217	-1.632207	-1.375245	-0.862338	-1.614303
Data343	-0.959487	-1.165281	-1.615829	-1.347372	-0.837517	-1.591821
Data344	-0.933344	-1.151344	-1.598535	-1.319193	-0.811475	-1.568526
Data345	-0.907403	-1.137713	-1.580123	-1.290608	-0.784415	-1.544315
Data346	-0.881666	-1.124183	-1.560896	-1.261718	-0.756542	-1.51929
Data347	-0.856133	-1.110857	-1.540653	-1.232522	-0.728161	-1.49335
Data348	-0.831006	-1.097836	-1.519392	-1.20292	-0.699372	-1.466595
Data349	-0.806083	-1.084815	-1.497317	-1.17291	-0.670481	-1.439027
Data350	-0.781364	-1.071997	-1.474123	-1.142392	-0.641489	-1.410646
Data351	-0.756949	-1.05918	-1.449912	-1.111365	-0.612497	-1.381552
Data352	-0.732637	-1.04626	-1.424684	-1.079627	-0.583403	-1.351746
Data353	-0.708527	-1.033341	-1.398438	-1.047176	-0.554106	-1.32133
Data354	-0.684418	-1.02032	-1.371074	-1.014013	-0.5243	-1.290506
Data355	-0.660309	-1.007197	-1.342794	-0.980036	-0.493985	-1.259276
Data356	-0.636098	-0.993871	-1.313497	-0.945144	-0.462654	-1.227639
Data357	-0.611785	-0.980341	-1.283284	-0.909438	-0.430406	-1.195799
Data358	-0.587472	-0.96671	-1.252155	-0.872918	-0.397141	-1.163856
Data359	-0.562854	-0.952977	-1.220417	-0.835482	-0.362758	-1.131711
Data360	-0.538135	-0.938837	-1.187966	-0.797335	-0.327357	-1.099565
Data361	-0.513313	-0.924493	-1.154905	-0.758373	-0.291244	-1.067419
Data362	-0.488289	-0.909743	-1.121436	-0.718802	-0.254419	-1.035274
Data363	-0.463264	-0.894586	-1.087561	-0.678721	-0.217288	-1.00323
Data364	-0.438137	-0.878818	-1.053483	-0.638234	-0.179955	-0.971186
Data365	-0.413113	-0.862338	-1.019201	-0.597543	-0.142723	-0.939244
Data366	-0.388291	-0.845045	-0.984716	-0.556751	-0.105694	-0.907403
Data367	-0.363673	-0.826937	-0.950128	-0.51606	-0.069073	-0.875766
Data368	-0.339361	-0.808016	-0.91544	-0.475675	-0.033061	-0.844333
Data369	-0.315455	-0.788281	-0.880751	-0.435696	0.002136	-0.813204
Data370	-0.292058	-0.767834	-0.84596	-0.396328	0.036622	-0.782381
Data371	-0.269271	-0.746777	-0.81117	-0.357671	0.070192	-0.751965
Data372	-0.247094	-0.725312	-0.776277	-0.320033	0.102744	-0.722057
Data373	-0.22563	-0.703543	-0.741385	-0.283309	0.134178	-0.69276
Data374	-0.204878	-0.681773	-0.706594	-0.247705	0.164391	-0.664174
Data375	-0.184939	-0.660309	-0.671804	-0.213321	0.193383	-0.636403
Data376	-0.165713	-0.639251	-0.637318	-0.180056	0.221256	-0.609649
Data377	-0.1473	-0.618804	-0.603037	-0.148114	0.24801	-0.58381
Data378	-0.1296	-0.599171	-0.569162	-0.117393	0.273645	-0.559192
Data379	-0.112612	-0.580555	-0.535897	-0.087994	0.298161	-0.535897
Data380	-0.096335	-0.562854	-0.503243	-0.059917	0.321762	-0.513822
Data381	-0.080771	-0.546273	-0.471606	-0.033163	0.344345	-0.493273
Data382	-0.065919	-0.530811	-0.440884	-0.007731	0.366013	-0.474149
Data383	-0.051677	-0.516264	-0.411485	0.016073	0.386562	-0.456652
Data384	-0.038046	-0.502632	-0.383408	0.038656	0.406093	-0.440681
Data385	-0.025127	-0.489916	-0.357061	0.059612	0.424303	-0.426439
Data386	-0.013021	-0.478014	-0.332341	0.07894	0.441189	-0.413825
Data387	-0.001628	-0.466824	-0.309453	0.096742	0.45655	-0.402838
Data388	0.008749	-0.456143	-0.288599	0.112713	0.470283	-0.393479
Data389	0.018413	-0.446072	-0.269678	0.126955	0.482083	-0.385748
Data390	0.027161	-0.436306	-0.252791	0.139467	0.492053	-0.379543
Data391	0.034994	-0.426947	-0.237837	0.150251	0.499987	-0.374762
Data392	0.04181	-0.417995	-0.224816	0.159202	0.505887	-0.371303
Data393	0.047812	-0.409247	-0.213626	0.166527	0.509651	-0.369167
Data394	0.052898	-0.400905	-0.204064	0.172223	0.511381	-0.368048
Data395	0.05717	-0.392869	-0.196129	0.176394	0.511076	-0.367844
Data396	0.060833	-0.385341	-0.189619	0.179039	0.508838	-0.368353
Data397	0.063783	-0.37822	-0.184431	0.180362	0.504768	-0.369675
Data398	0.066326	-0.371913	-0.180362	0.180362	0.499173	-0.371405
Data399	0.06836	-0.366318	-0.177412	0.179039	0.492053	-0.373541
Data400	0.070192	-0.361741	-0.175479	0.176598	0.483813	-0.376084
Data401	0.071717	-0.358282	-0.174461	0.172936	0.474556	-0.378932
Data402	0.07304	-0.356247	-0.17436	0.168053	0.464586	-0.381984
Data403	0.074261	-0.355739	-0.175174	0.162153	0.454007	-0.385443
Data404	0.075278	-0.356858	-0.176801	0.155032	0.442817	-0.38941
Data405	0.076092	-0.359706	-0.179344	0.146792	0.431017	-0.393886
Data406	0.076702	-0.364385	-0.182803	0.137535	0.418708	-0.399074
Data407	0.077109	-0.370794	-0.187177	0.127159	0.405788	-0.405076
Data408	0.077312	-0.378932	-0.192467	0.115765	0.392055	-0.411994
Data409	0.077211	-0.388698	-0.198571	0.103456	0.37761	-0.419928
Data410	0.077007	-0.399786	-0.20559	0.090435	0.362147	-0.42888
Data411	0.076499	-0.412197	-0.213525	0.0766	0.345871	-0.438748
Data412	0.075888	-0.425523	-0.222273	0.062359	0.328781	-0.449531
Data413	0.075074	-0.439663	-0.231734	0.04771	0.311081	-0.461026
Data414	0.074159	-0.45421	-0.241906	0.032858	0.292668	-0.473131
Data415	0.073243	-0.469062	-0.252791	0.018006	0.274052	-0.48544
Data416	0.072226	-0.483914	-0.264185	0.003255	0.255233	-0.497953
Data417	0.071107	-0.498461	-0.276087	-0.011088	0.236515	-0.51016
Data418	0.069988	-0.512805	-0.288294	-0.025025	0.218102	-0.52196
Data419	0.068869	-0.526538	-0.300704	-0.038351	0.199995	-0.532947
Data420	0.067648	-0.539661	-0.313319	-0.050965	0.182396	-0.543018
Data421	0.066428	-0.552071	-0.325831	-0.062765	0.165408	-0.551766
Data422	0.065105	-0.56377	-0.338242	-0.07365	0.14903	-0.559091
Data423	0.063884	-0.574655	-0.350245	-0.083518	0.133466	-0.564889
Data424	0.062664	-0.584624	-0.361639	-0.092266	0.118817	-0.568856
Data425	0.061646	-0.593779	-0.372524	-0.099997	0.105084	-0.571094
Data426	0.060833	-0.602019	-0.382493	-0.106508	0.09247	-0.571501
Data427	0.060324	-0.609445	-0.391547	-0.111899	0.080975	-0.570077
Data428	0.060222	-0.615854	-0.399481	-0.115969	0.070904	-0.566822
Data429	0.060833	-0.621246	-0.406093	-0.118919	0.062257	-0.561939
Data430	0.062053	-0.62562	-0.411383	-0.120648	0.055136	-0.55553
Data431	0.06419	-0.628875	-0.415147	-0.121157	0.049541	-0.547799
Data432	0.06714	-0.631011	-0.417385	-0.120648	0.045574	-0.538643
Data433	0.071209	-0.631927	-0.417995	-0.11902	0.04303	-0.528471
Data434	0.076193	-0.63152	-0.416978	-0.116375	0.042013	-0.517179
Data435	0.082297	-0.629689	-0.414333	-0.112713	0.04242	-0.504972
Data436	0.089418	-0.626434	-0.409959	-0.108237	0.044149	-0.491951
Data437	0.097454	-0.621551	-0.404059	-0.102948	0.047201	-0.478014
Data438	0.106508	-0.615142	-0.396735	-0.096946	0.051575	-0.463366
Data439	0.116274	-0.607207	-0.388088	-0.090232	0.057272	-0.447801
Data440	0.126853	-0.597543	-0.378119	-0.082907	0.06419	-0.431423
Data441	0.137942	-0.586353	-0.367234	-0.074973	0.072531	-0.41413
Data442	0.14964	-0.573637	-0.355433	-0.066529	0.082195	-0.396022
Data443	0.161644	-0.559497	-0.342921	-0.057577	0.093182	-0.377
Data444	0.174055	-0.543933	-0.3299	-0.048117	0.105287	-0.357163
Data445	0.186669	-0.527148	-0.31637	-0.038148	0.118613	-0.336411
Data446	0.199588	-0.509143	-0.302536	-0.027873	0.132855	-0.314844
Data447	0.212711	-0.490018	-0.288396	-0.017294	0.147911	-0.292465
Data448	0.225935	-0.47008	-0.27395	-0.006307	0.163678	-0.269271
Data449	0.239363	-0.449226	-0.2592	0.004679	0.179853	-0.245569
Data450	0.252995	-0.42766	-0.244043	0.016073	0.196434	-0.221256
Data451	0.266829	-0.405381	-0.22858	0.027466	0.213118	-0.196536
Data452	0.280766	-0.382595	-0.212711	0.039063	0.229903	-0.171613
Data453	0.294906	-0.359197	-0.196333	0.050558	0.246688	-0.146487
Data454	0.30925	-0.335393	-0.179344	0.062053	0.263269	-0.12136
Data455	0.323695	-0.311182	-0.161746	0.073548	0.279545	-0.096437
Data456	0.33814	-0.286564	-0.143537	0.084942	0.295516	-0.071921
Data457	0.352687	-0.26154	-0.124615	0.096234	0.310979	-0.047913
Data458	0.367132	-0.236108	-0.105084	0.107525	0.325933	-0.024516
Data459	0.381476	-0.210269	-0.084942	0.118817	0.340276	-0.001831
Data460	0.395616	-0.184227	-0.06419	0.130007	0.354213	0.019735
Data461	0.409654	-0.157778	-0.042929	0.141197	0.367641	0.040589
Data462	0.423387	-0.131024	-0.021261	0.152387	0.380662	0.060324
Data463	0.436815	-0.104067	0.00061	0.163577	0.393378	0.07894
Data464	0.449938	-0.076905	0.022787	0.174563	0.405585	0.096437
Data465	0.462755	-0.049439	0.045065	0.185448	0.417487	0.112713
Data466	0.475166	-0.021871	0.067241	0.196028	0.42888	0.127769
Data467	0.48717	0.005595	0.089011	0.206302	0.439765	0.141705
Data468	0.498665	0.033163	0.110272	0.215966	0.449938	0.15432
Data469	0.509651	0.060731	0.130922	0.22502	0.459398	0.165611
Data470	0.519926	0.087994	0.150657	0.233361	0.467943	0.175784
Data471	0.52959	0.115053	0.169375	0.240787	0.475675	0.184736
Data472	0.53844	0.141807	0.186974	0.247298	0.482389	0.192467
Data473	0.546476	0.168053	0.203148	0.252689	0.488289	0.199181
Data474	0.553496	0.193688	0.218102	0.257064	0.493172	0.204776
Data475	0.559497	0.218713	0.231632	0.260421	0.497139	0.209252
Data476	0.564482	0.243025	0.243839	0.262557	0.500191	0.212812
Data477	0.568551	0.266524	0.254724	0.263676	0.502124	0.215356
Data478	0.571603	0.289006	0.264286	0.263778	0.502836	0.216882
Data479	0.573637	0.310572	0.27273	0.262862	0.502022	0.217594
Data480	0.57496	0.331019	0.279952	0.261031	0.499784	0.217288
Data481	0.575469	0.350347	0.286259	0.258081	0.495816	0.216169
Data482	0.575265	0.368353	0.291447	0.254317	0.490018	0.214237
Data483	0.574655	0.385138	0.29572	0.249536	0.482287	0.211388
Data484	0.573536	0.400498	0.299179	0.243839	0.472826	0.20793
Data485	0.572213	0.414435	0.30162	0.237227	0.461535	0.203861
Data486	0.570789	0.426846	0.303248	0.229496	0.448615	0.199385
Data487	0.569162	0.437832	0.304163	0.220849	0.434068	0.1944
Data488	0.567636	0.447395	0.304163	0.211185	0.418097	0.189212
Data489	0.566211	0.455431	0.303349	0.200504	0.400905	0.18382
Data490	0.564889	0.462145	0.301823	0.188907	0.382391	0.178327
Data491	0.563872	0.467435	0.299484	0.176496	0.362961	0.172834
Data492	0.56316	0.471606	0.296432	0.163272	0.342514	0.167239
Data493	0.562956	0.474759	0.292668	0.149437	0.321253	0.161644
Data494	0.56316	0.476997	0.288192	0.134991	0.299382	0.156049
Data495	0.563872	0.478625	0.283106	0.120139	0.277104	0.150251
Data496	0.565296	0.479744	0.277409	0.10488	0.254622	0.144249
Data497	0.56733	0.480456	0.270899	0.089418	0.232039	0.13784
Data498	0.570179	0.481168	0.263879	0.073854	0.209456	0.131024
Data499	0.573841	0.48188	0.256148	0.058188	0.186974	0.123802
Data500	0.578419	0.482795	0.247705	0.04242	0.164797	0.115867
Data501	0.58381	0.484118	0.238753	0.026754	0.142723	0.107322
Data502	0.590219	0.485746	0.229191	0.011088	0.12075	0.098166
Data503	0.597645	0.487882	0.21912	-0.004578	0.098878	0.088299
Data504	0.606088	0.490425	0.20854	-0.020244	0.077007	0.077923
Data505	0.615651	0.493477	0.197655	-0.03591	0.055034	0.067038
Data506	0.626332	0.496935	0.186364	-0.051677	0.032858	0.055848
Data507	0.638132	0.500598	0.174767	-0.067445	0.010681	0.044455
Data508	0.651153	0.504463	0.162865	-0.083213	-0.011699	0.033163
Data509	0.665497	0.508431	0.150861	-0.099082	-0.03418	0.021973
Data510	0.681061	0.512195	0.138755	-0.11485	-0.056662	0.011292
Data511	0.697948	0.515857	0.126446	-0.130414	-0.079143	0.001221
Data512	0.716055	0.519214	0.113934	-0.145978	-0.101625	-0.008036
Data513	0.735281	0.522265	0.10132	-0.161135	-0.124005	-0.016378
Data514	0.755627	0.52491	0.088604	-0.175987	-0.146385	-0.023804
Data515	0.776989	0.52725	0.075786	-0.190229	-0.168663	-0.030111
Data516	0.799268	0.529285	0.062867	-0.203861	-0.190941	-0.035401
Data517	0.822156	0.531217	0.049948	-0.216576	-0.213118	-0.039572
Data518	0.845655	0.53315	0.03713	-0.228377	-0.235396	-0.042725
Data519	0.869561	0.535388	0.024618	-0.239058	-0.257572	-0.044862
Data520	0.893568	0.537931	0.012309	-0.248519	-0.279545	-0.045981
Data521	0.917576	0.541288	0.00061	-0.256555	-0.301111	-0.046286
Data522	0.94138	0.545561	-0.010376	-0.263066	-0.322169	-0.045675
Data523	0.964777	0.551054	-0.020651	-0.267948	-0.342311	-0.044149
Data524	0.987564	0.55787	-0.029908	-0.271204	-0.361232	-0.041708
Data525	1.009537	0.566415	-0.038148	-0.272628	-0.378831	-0.038249
Data526	1.030696	0.576791	-0.045167	-0.272323	-0.394598	-0.033773
Data527	1.050736	0.5891	-0.051067	-0.270186	-0.40823	-0.028178
Data528	1.069454	0.60324	-0.055645	-0.266321	-0.419623	-0.021464
Data529	1.086951	0.619415	-0.059103	-0.260726	-0.428677	-0.013631
Data530	1.102922	0.63742	-0.061443	-0.253401	-0.435086	-0.004476
Data531	1.117266	0.657155	-0.062664	-0.244551	-0.439155	0.005798
Data532	1.130083	0.678416	-0.063071	-0.233972	-0.440782	0.017294
Data533	1.14107	0.700999	-0.062664	-0.22207	-0.440375	0.030009
Data534	1.150429	0.7246	-0.061545	-0.208642	-0.437934	0.043844
Data535	1.157956	0.749116	-0.059815	-0.193891	-0.433967	0.058696
Data536	1.163755	0.774039	-0.057781	-0.177818	-0.428473	0.074464
Data537	1.167824	0.799268	-0.055238	-0.160423	-0.421963	0.091045
Data538	1.16996	0.824496	-0.052288	-0.141909	-0.414435	0.108543
Data539	1.170469	0.849724	-0.049134	-0.122072	-0.405992	0.12665
Data540	1.169146	0.874545	-0.045472	-0.101116	-0.396735	0.145571
Data541	1.165993	0.899062	-0.041403	-0.078838	-0.386562	0.165204
Data542	1.16111	0.923171	-0.036825	-0.055339	-0.375474	0.18555
Data543	1.154498	0.946873	-0.031535	-0.030721	-0.36347	0.206709
Data544	1.146156	0.969965	-0.025533	-0.004781	-0.350449	0.228682
Data545	1.135983	0.992752	-0.018616	0.022075	-0.336512	0.25157
Data546	1.12398	1.014928	-0.010681	0.050151	-0.321558	0.275374
Data547	1.110246	1.036698	-0.001628	0.079143	-0.305689	0.300196
Data548	1.094682	1.057857	0.008443	0.109051	-0.289006	0.326034
Data549	1.077389	1.078406	0.019837	0.139569	-0.271611	0.35289
Data550	1.058366	1.098243	0.032654	0.170698	-0.253503	0.380662
Data551	1.037715	1.117266	0.046693	0.202233	-0.234582	0.40945
Data552	1.015335	1.13517	0.061952	0.234073	-0.214949	0.438951
Data553	0.991328	1.151954	0.078635	0.266117	-0.194603	0.469164
Data554	0.965896	1.167417	0.096539	0.298161	-0.173342	0.499784
Data555	0.93904	1.181252	0.115562	0.330205	-0.151268	0.530811
Data556	0.910862	1.193459	0.135805	0.362147	-0.128379	0.562041
Data557	0.881463	1.203835	0.156964	0.394191	-0.104779	0.593169
Data558	0.851148	1.21238	0.179243	0.426134	-0.080669	0.624196
Data559	0.819918	1.218891	0.202335	0.458076	-0.056357	0.654815
Data560	0.787976	1.223468	0.226139	0.49012	-0.032146	0.685028
Data561	0.755525	1.22591	0.250655	0.522265	-0.00824	0.714631
Data562	0.722871	1.22652	0.27568	0.554513	0.015056	0.743521
Data563	0.690013	1.225198	0.301111	0.586964	0.037537	0.771801
Data564	0.657257	1.221942	0.326848	0.619415	0.059307	0.799268
Data565	0.624806	1.216958	0.352789	0.651865	0.080059	0.826022
Data566	0.592864	1.210244	0.378831	0.684316	0.100099	0.85186
Data567	0.561634	1.201801	0.404873	0.716564	0.119427	0.876885
Data568	0.531217	1.191831	0.430915	0.748404	0.138247	0.901096
Data569	0.501818	1.180336	0.456855	0.779736	0.156659	0.924392
Data570	0.47364	1.167315	0.48249	0.810254	0.174868	0.94667
Data571	0.446581	1.15287	0.508024	0.84006	0.192671	0.968032
Data572	0.420946	1.137102	0.533252	0.868747	0.210168	0.988276
Data573	0.396633	1.120114	0.558175	0.896417	0.227054	1.007502
Data574	0.373846	1.101905	0.582589	0.922866	0.243331	1.025711
Data575	0.352382	1.082678	0.606699	0.948196	0.258691	1.042802
Data576	0.332341	1.062638	0.630096	0.972305	0.273238	1.058773
Data577	0.313827	1.041886	0.652883	0.995193	0.286666	1.073828
Data578	0.296737	1.020523	0.674856	1.017166	0.299077	1.087968
Data579	0.281173	0.998856	0.695913	1.038122	0.31047	1.101193
Data580	0.267033	0.976984	0.715852	1.058366	0.32105	1.113705
Data581	0.25452	0.955113	0.734773	1.077999	0.330917	1.125607
Data582	0.243534	0.933344	0.752473	1.097225	0.340174	1.137001
Data583	0.234379	0.911879	0.768851	1.115943	0.349126	1.147987
Data584	0.226953	0.890618	0.783907	1.134457	0.357875	1.15877
Data585	0.221358	0.869663	0.79764	1.15287	0.366522	1.169248
Data586	0.217797	0.849114	0.809949	1.171079	0.37527	1.179726
Data587	0.216271	0.828768	0.821037	1.189288	0.384426	1.19
Data588	0.216882	0.808626	0.830905	1.207192	0.393988	1.200275
Data589	0.219628	0.788586	0.839653	1.224994	0.404059	1.210549
Data590	0.224409	0.768546	0.847283	1.242593	0.41474	1.22062
Data591	0.231225	0.748506	0.854098	1.259785	0.425727	1.230691
Data592	0.240075	0.728262	0.8601	1.27657	0.437018	1.24066
Data593	0.250655	0.707917	0.865492	1.292846	0.447903	1.250324
Data594	0.262862	0.68747	0.870273	1.30841	0.457771	1.259887
Data595	0.276493	0.666819	0.874545	1.323262	0.466112	1.269042
Data596	0.291142	0.646067	0.878513	1.337301	0.472012	1.27779
Data597	0.306503	0.625416	0.882073	1.350423	0.474861	1.286132
Data598	0.322271	0.604868	0.88543	1.362631	0.474352	1.294169
Data599	0.338038	0.584726	0.888482	1.373922	0.470283	1.301595
Data600	0.353501	0.565092	0.89133	1.384197	0.462857	1.308715
Data601	0.368149	0.546171	0.893874	1.393556	0.452684	1.315429
Data602	0.381577	0.528064	0.896315	1.401897	0.440681	1.321838
Data603	0.393683	0.510974	0.898451	1.409323	0.427863	1.328044
Data604	0.403855	0.495104	0.900486	1.415834	0.415351	1.334045
Data605	0.411892	0.480354	0.902215	1.421327	0.404466	1.339844
Data606	0.417589	0.467028	0.903843	1.425701	0.396124	1.345541
Data607	0.420844	0.455024	0.905369	1.429058	0.39114	1.351237
Data608	0.421251	0.444241	0.906589	1.431093	0.389817	1.356832
Data609	0.419013	0.434679	0.90781	1.431907	0.392157	1.362122
Data610	0.413825	0.426337	0.908929	1.431195	0.398057	1.367208
Data611	0.40589	0.418809	0.909845	1.428753	0.406806	1.371888
Data612	0.395209	0.412197	0.910658	1.424684	0.417589	1.376059
Data613	0.381781	0.406093	0.911371	1.41858	0.429389	1.379314
Data614	0.365708	0.400295	0.911879	1.410341	0.440986	1.381654
Data615	0.347092	0.394802	0.912083	1.399964	0.451464	1.382773
Data616	0.326034	0.389207	0.912184	1.387249	0.459703	1.382467
Data617	0.302637	0.383307	0.911981	1.372091	0.46479	1.380433
Data618	0.277002	0.377	0.911472	1.354493	0.465909	1.376669
Data619	0.249231	0.370184	0.91076	1.334452	0.46245	1.370769
Data620	0.219425	0.362554	0.909743	1.311869	0.454007	1.362631
Data621	0.187483	0.354009	0.908319	1.286844	0.440274	1.352153
Data622	0.153709	0.344549	0.906691	1.259378	0.421251	1.339233
Data623	0.118003	0.334071	0.904758	1.229572	0.396938	1.323669
Data624	0.080568	0.322474	0.90252	1.197426	0.367641	1.30546
Data625	0.041403	0.30986	0.900079	1.163144	0.333766	1.284606
Data626	0.000814	0.296127	0.89723	1.126828	0.295618	1.261006
Data627	-0.041098	0.281275	0.893975	1.088782	0.253808	1.234964
Data628	-0.084332	0.265507	0.890313	1.049007	0.208947	1.206277
Data629	-0.128278	0.248926	0.886244	1.008011	0.161542	1.175453
Data630	-0.172936	0.231734	0.881666	0.9661	0.112205	1.142596
Data631	-0.217695	0.214033	0.87658	0.923476	0.061646	1.108212
Data632	-0.262252	0.196129	0.870985	0.880852	0.010478	1.072608
Data633	-0.306299	0.178225	0.86478	0.838432	-0.040386	1.036291
Data634	-0.349228	0.160525	0.858167	0.796826	-0.090639	0.999873
Data635	-0.390834	0.143435	0.851148	0.756441	-0.139264	0.963862
Data636	-0.430508	0.127057	0.843824	0.717886	-0.185753	0.928868
Data637	-0.467943	0.111594	0.836398	0.681366	-0.229191	0.895399
Data638	-0.502734	0.097353	0.82887	0.647389	-0.269067	0.863966
Data639	-0.53488	0.084433	0.821444	0.616159	-0.304977	0.834872
