# Supplementary material for: Integration of MRI and somatosensory evoked potentials facilitate diagnosis of spinal cord compression
Source: Sci Rep. 2023 May 15;13:7861. doi: 10.1038/s41598-023-34832-2 (PMC10185544; doi:10.1038/s41598-023-34832-2)
Supplement: Supplementary file 3 — Supplementary Information 3. [file 41598_2023_34832_MOESM3_ESM.zip › Preoperative SSEP data/control group/5947061_2/5947061_2_Rt Tibial SEP_Cz'-Fpz_201219_130549.csv]

Index	3	4	5	6	7
Name	Cz'-Fpz	Cz'-Fpz	Cz'-Fpz	Cz'-Fpz	Cz'-Fpz
Time	2.02002E+13	2.02002E+13	2.02002E+13	2.02002E+13	2.02002E+13
Highcut	500	500	500	500	500
Lowcut	10	10	10	10	10
Period	0.000156	0.000156	0.000156	0.000156	0.000156
Averages	120	120	120	120	120
Int (mA)	20/19.5mA	20/19.5mA	20/19.5mA	20/19.4mA	20/19.5mA
Pulse Width (�gs)	200�s	200�s	200�s	200�s	200�s
Rep Rate (Hz)	2.66Hz	2.66Hz	2.66Hz	2.66Hz	2.66Hz
Data0	0.047201	0.357366	0.549732	0.227665	0.182091
Data1	0.106203	0.416876	0.63508	0.287277	0.277511
Data2	0.162865	0.474352	0.719615	0.344142	0.369675
Data3	0.214745	0.527352	0.799369	0.396022	0.453498
Data4	0.259505	0.573739	0.870069	0.440782	0.523486
Data5	0.294804	0.611276	0.927647	0.476692	0.574756
Data6	0.319015	0.638437	0.968236	0.502327	0.603545
Data7	0.33051	0.653798	0.989497	0.516569	0.607309
Data8	0.328883	0.656952	0.990005	0.519112	0.585438
Data9	0.313929	0.647796	0.970067	0.509957	0.539559
Data10	0.286666	0.627146	0.931309	0.489916	0.47303
Data11	0.248417	0.596628	0.876987	0.460416	0.390936
Data12	0.201216	0.55787	0.811068	0.42298	0.299179
Data13	0.147504	0.513313	0.738333	0.379746	0.204064
Data14	0.089723	0.465197	0.663361	0.332952	0.111493
Data15	0.030416	0.416063	0.590422	0.28453	0.026347
Data16	-0.027975	0.367844	0.523079	0.236617	-0.047812
Data17	-0.083823	0.322372	0.463773	0.190941	-0.109255
Data18	-0.135297	0.280969	0.413926	0.148826	-0.157473
Data19	-0.181684	0.244551	0.374049	0.111289	-0.193077
Data20	-0.222171	0.213525	0.343531	0.078838	-0.216678
Data21	-0.25686	0.187788	0.321558	0.051779	-0.231327
Data22	-0.285751	0.167239	0.307622	0.030009	-0.239363
Data23	-0.309758	0.150963	0.299484	0.013224	-0.242415
Data24	-0.329188	0.138552	0.295516	0.000814	-0.241906
Data25	-0.343938	0.130007	0.295109	-0.007731	-0.23916
Data26	-0.355433	0.124005	0.297144	-0.012207	-0.235294
Data27	-0.364792	0.119631	0.30101	-0.014038	-0.230716
Data28	-0.371812	0.116681	0.305994	-0.014242	-0.226139
Data29	-0.376796	0.115155	0.311691	-0.012614	-0.221459
Data30	-0.380255	0.114544	0.317591	-0.009562	-0.216983
Data31	-0.382188	0.11485	0.323593	-0.005493	-0.212609
Data32	-0.3829	0.115663	0.329493	-0.000509	-0.20854
Data33	-0.382798	0.116884	0.334986	0.004781	-0.204776
Data34	-0.381781	0.11841	0.340174	0.010376	-0.201317
Data35	-0.380255	0.120139	0.344854	0.016073	-0.198266
Data36	-0.378322	0.122072	0.349025	0.021668	-0.195315
Data37	-0.375982	0.124107	0.352687	0.027059	-0.192569
Data38	-0.373439	0.126141	0.355942	0.032349	-0.189721
Data39	-0.370896	0.128278	0.358892	0.037537	-0.186465
Data40	-0.368353	0.130414	0.361435	0.042624	-0.182498
Data41	-0.366013	0.132652	0.363775	0.047608	-0.177615
Data42	-0.363775	0.134991	0.366013	0.052796	-0.171613
Data43	-0.361741	0.137535	0.368251	0.058086	-0.164391
Data44	-0.359909	0.14018	0.370489	0.063783	-0.156049
Data45	-0.358282	0.14313	0.37293	0.069785	-0.146792
Data46	-0.356756	0.146283	0.375474	0.076295	-0.136823
Data47	-0.355433	0.149742	0.378322	0.083314	-0.126548
Data48	-0.354009	0.153404	0.381577	0.09074	-0.116375
Data49	-0.352687	0.157371	0.385239	0.098573	-0.106711
Data50	-0.351263	0.161339	0.38941	0.106711	-0.097759
Data51	-0.349635	0.16551	0.394191	0.115155	-0.089927
Data52	-0.347906	0.16968	0.399481	0.1237	-0.083314
Data53	-0.345973	0.173851	0.405483	0.132245	-0.078024
Data54	-0.343735	0.178022	0.411994	0.140688	-0.073955
Data55	-0.341192	0.182091	0.419013	0.14903	-0.071209
Data56	-0.338445	0.18616	0.426439	0.157066	-0.069479
Data57	-0.335495	0.190229	0.434068	0.164899	-0.068666
Data58	-0.33224	0.194298	0.4418	0.172427	-0.068462
Data59	-0.328781	0.198571	0.449531	0.179853	-0.068767
Data60	-0.325322	0.202945	0.456957	0.187076	-0.069174
Data61	-0.32166	0.207624	0.464078	0.194196	-0.069581
Data62	-0.317896	0.212507	0.470487	0.201317	-0.069785
Data63	-0.314234	0.217695	0.476387	0.20854	-0.069581
Data64	-0.310572	0.223087	0.481371	0.215966	-0.069073
Data65	-0.306808	0.228682	0.485644	0.223799	-0.068259
Data66	-0.303248	0.234277	0.488899	0.231937	-0.066936
Data67	-0.299585	0.23977	0.491341	0.240482	-0.06541
Data68	-0.295923	0.245263	0.492866	0.249536	-0.063478
Data69	-0.292261	0.25035	0.493578	0.258996	-0.06124
Data70	-0.288396	0.255029	0.493375	0.268966	-0.058696
Data71	-0.284428	0.259302	0.492358	0.27924	-0.055543
Data72	-0.280156	0.263066	0.49073	0.289921	-0.051881
Data73	-0.275781	0.266423	0.488492	0.300806	-0.047405
Data74	-0.271204	0.269271	0.485746	0.311894	-0.042115
Data75	-0.266423	0.271814	0.482592	0.322983	-0.036011
Data76	-0.261641	0.274154	0.479235	0.333969	-0.028789
Data77	-0.256758	0.276493	0.475776	0.344854	-0.020752
Data78	-0.251977	0.278731	0.472419	0.355433	-0.011902
Data79	-0.247501	0.281071	0.469164	0.365606	-0.002238
Data80	-0.243432	0.283513	0.466214	0.37527	0.007731
Data81	-0.239974	0.286158	0.463569	0.384426	0.017904
Data82	-0.237227	0.289006	0.461229	0.392971	0.028077
Data83	-0.235396	0.291854	0.459093	0.400804	0.037741
Data84	-0.234582	0.294703	0.457262	0.408026	0.046693
Data85	-0.234887	0.297449	0.455431	0.414537	0.054627
Data86	-0.236413	0.299891	0.453498	0.420233	0.06124
Data87	-0.23916	0.302027	0.451362	0.425422	0.066428
Data88	-0.243127	0.303756	0.448717	0.429898	0.069988
Data89	-0.24801	0.304977	0.445462	0.433763	0.071921
Data90	-0.254012	0.305689	0.441494	0.43712	0.072124
Data91	-0.260624	0.305994	0.436713	0.44007	0.070802
Data92	-0.267847	0.305893	0.431118	0.442715	0.067954
Data93	-0.275374	0.305486	0.424811	0.445157	0.063681
Data94	-0.283004	0.304774	0.41769	0.447395	0.058188
Data95	-0.290532	0.30396	0.410163	0.449633	0.051779
Data96	-0.297551	0.303044	0.402431	0.451972	0.044658
Data97	-0.30396	0.302129	0.394497	0.454515	0.03713
Data98	-0.309453	0.301315	0.386765	0.457262	0.029603
Data99	-0.313929	0.300501	0.379339	0.460416	0.022278
Data100	-0.317184	0.299789	0.37232	0.464078	0.015462
Data101	-0.319117	0.299077	0.365911	0.468147	0.009461
Data102	-0.319626	0.298466	0.360011	0.472724	0.004374
Data103	-0.318608	0.297856	0.35462	0.477913	0.000305
Data104	-0.316167	0.297144	0.349737	0.483609	-0.002645
Data105	-0.3122	0.29633	0.345261	0.489815	-0.004578
Data106	-0.307012	0.295415	0.341192	0.496427	-0.005493
Data107	-0.300603	0.294296	0.337326	0.503446	-0.005595
Data108	-0.293075	0.293075	0.333664	0.510872	-0.004883
Data109	-0.284632	0.291651	0.330104	0.518603	-0.003357
Data110	-0.275578	0.290023	0.326543	0.526436	-0.001424
Data111	-0.266117	0.288294	0.322983	0.534473	0.000916
Data112	-0.256352	0.286463	0.31932	0.542509	0.003662
Data113	-0.246586	0.284428	0.315557	0.550444	0.006511
Data114	-0.236922	0.28219	0.311589	0.558378	0.009359
Data115	-0.227461	0.279749	0.30752	0.56611	0.012207
Data116	-0.218407	0.277206	0.303349	0.573536	0.014852
Data117	-0.209761	0.274459	0.298975	0.580657	0.017497
Data118	-0.201419	0.271509	0.294499	0.587371	0.02004
Data119	-0.193586	0.268457	0.290125	0.593678	0.022787
Data120	-0.18616	0.2651	0.285751	0.599476	0.025635
Data121	-0.179039	0.261743	0.28158	0.604766	0.028789
Data122	-0.172122	0.258183	0.277511	0.609445	0.032451
Data123	-0.16551	0.254724	0.273645	0.613413	0.036723
Data124	-0.158897	0.251164	0.269983	0.61677	0.041505
Data125	-0.152488	0.247705	0.266321	0.619516	0.046896
Data126	-0.145978	0.244246	0.26276	0.621653	0.052796
Data127	-0.139569	0.240991	0.258996	0.623077	0.059205
Data128	-0.13316	0.237837	0.255131	0.624094	0.065817
Data129	-0.126752	0.234887	0.250858	0.624603	0.072735
Data130	-0.120343	0.232039	0.246179	0.624908	0.07955
Data131	-0.113934	0.229394	0.241093	0.624908	0.086264
Data132	-0.107525	0.226851	0.235396	0.624806	0.092775
Data133	-0.101116	0.224511	0.229089	0.624704	0.098777
Data134	-0.094606	0.222273	0.222273	0.624806	0.10427
Data135	-0.087994	0.220137	0.214949	0.625111	0.108949
Data136	-0.081178	0.218306	0.207116	0.625722	0.112917
Data137	-0.074261	0.216678	0.198978	0.626739	0.115867
Data138	-0.067038	0.215356	0.190636	0.628265	0.118003
Data139	-0.05951	0.21444	0.182091	0.630096	0.119326
Data140	-0.051677	0.213931	0.173648	0.632334	0.120038
Data141	-0.043539	0.21383	0.165204	0.634775	0.120445
Data142	-0.035096	0.214135	0.156964	0.637522	0.12075
Data143	-0.026449	0.21505	0.148928	0.640269	0.121462
Data144	-0.017497	0.216373	0.140993	0.642913	0.122784
Data145	-0.008545	0.218204	0.133364	0.645457	0.125022
Data146	0.000203	0.220442	0.125836	0.647695	0.128278
Data147	0.009054	0.222985	0.118512	0.649627	0.132448
Data148	0.017497	0.225834	0.111289	0.651052	0.137433
Data149	0.025635	0.228885	0.104067	0.652069	0.142926
Data150	0.033265	0.232141	0.096844	0.652679	0.148521
Data151	0.040284	0.235396	0.08952	0.652883	0.153913
Data152	0.046693	0.238753	0.082195	0.652679	0.15849
Data153	0.052389	0.242008	0.074769	0.652272	0.162153
Data154	0.057374	0.245263	0.067241	0.65156	0.164594
Data155	0.061748	0.248315	0.059714	0.650746	0.165611
Data156	0.06541	0.251265	0.052084	0.649831	0.165103
Data157	0.068564	0.254012	0.044353	0.648915	0.163272
Data158	0.071209	0.256555	0.036723	0.647898	0.160118
Data159	0.073345	0.258793	0.029094	0.646779	0.155845
Data160	0.075278	0.260522	0.021566	0.645558	0.150657
Data161	0.076905	0.261845	0.014038	0.644134	0.144757
Data162	0.078533	0.262659	0.006816	0.642405	0.13845
Data163	0.080262	0.26276	-0.000203	0.640269	0.13194
Data164	0.082094	0.26215	-0.007019	0.637725	0.125429
Data165	0.08423	0.260624	-0.013428	0.634674	0.11902
Data166	0.086671	0.258284	-0.019532	0.63091	0.112917
Data167	0.089723	0.255029	-0.025228	0.626434	0.107017
Data168	0.093182	0.250858	-0.03062	0.621246	0.101422
Data169	0.097251	0.245874	-0.035604	0.615345	0.096132
Data170	0.102032	0.239974	-0.040487	0.608733	0.091045
Data171	0.107322	0.233463	-0.045268	0.601409	0.086163
Data172	0.113324	0.22624	-0.050253	0.593474	0.081381
Data173	0.119834	0.218611	-0.055441	0.585031	0.076804
Data174	0.126853	0.210575	-0.06124	0.575977	0.072429
Data175	0.134178	0.202538	-0.067648	0.56672	0.068259
Data176	0.141807	0.194502	-0.074871	0.557056	0.06419
Data177	0.149538	0.186567	-0.083009	0.54729	0.060426
Data178	0.157066	0.179039	-0.092063	0.537423	0.056662
Data179	0.164391	0.171918	-0.102032	0.527555	0.053203
Data180	0.171206	0.165408	-0.112815	0.517789	0.049744
Data181	0.177208	0.159406	-0.124412	0.508024	0.046489
Data182	0.182396	0.154014	-0.136416	0.498563	0.043234
Data183	0.186669	0.149233	-0.148826	0.489103	0.040284
Data184	0.189721	0.144961	-0.16144	0.479947	0.037435
Data185	0.191857	0.141197	-0.173953	0.470893	0.034994
Data186	0.192874	0.137738	-0.186262	0.462043	0.033061
Data187	0.192976	0.134483	-0.198164	0.453295	0.03184
Data188	0.192264	0.131228	-0.209761	0.44475	0.031434
Data189	0.191145	0.127871	-0.220951	0.436306	0.031942
Data190	0.189721	0.124412	-0.231632	0.428168	0.033468
Data191	0.188296	0.120546	-0.242008	0.420132	0.036113
Data192	0.187279	0.116274	-0.252079	0.412502	0.039572
Data193	0.18677	0.111696	-0.261845	0.405178	0.043946
Data194	0.186974	0.106508	-0.271407	0.398362	0.048625
Data195	0.188296	0.101015	-0.280868	0.392157	0.053712
Data196	0.190636	0.095013	-0.290227	0.386562	0.058595
Data197	0.194196	0.088706	-0.299382	0.381679	0.063071
Data198	0.198876	0.082195	-0.308537	0.37761	0.066936
Data199	0.204776	0.075481	-0.317388	0.374456	0.07009
Data200	0.211592	0.068666	-0.326136	0.372015	0.072633
Data201	0.219425	0.06185	-0.334681	0.370489	0.074566
Data202	0.227868	0.055136	-0.343023	0.369675	0.076193
Data203	0.236922	0.048727	-0.350958	0.369574	0.077821
Data204	0.246179	0.042624	-0.358587	0.36998	0.079957
Data205	0.255538	0.037029	-0.36581	0.370794	0.082806
Data206	0.264897	0.03184	-0.372625	0.371812	0.086671
Data207	0.274052	0.027365	-0.379034	0.373032	0.091758
Data208	0.282801	0.023397	-0.384833	0.374151	0.098166
Data209	0.291244	0.020142	-0.390122	0.374965	0.105592
Data210	0.299179	0.017497	-0.394802	0.375575	0.113934
Data211	0.30691	0.015564	-0.398871	0.375779	0.122784
Data212	0.314336	0.01414	-0.402228	0.375677	0.132041
Data213	0.32166	0.013428	-0.404974	0.375168	0.141197
Data214	0.328985	0.013224	-0.407009	0.374355	0.150251
Data215	0.336512	0.01353	-0.408331	0.373337	0.158999
Data216	0.344447	0.014343	-0.40884	0.37232	0.167544
Data217	0.352687	0.015666	-0.408637	0.371405	0.175784
Data218	0.361435	0.017395	-0.407518	0.370998	0.184024
Data219	0.370693	0.019633	-0.405381	0.371099	0.192467
Data220	0.380458	0.02238	-0.40233	0.371913	0.201216
Data221	0.390631	0.025635	-0.398159	0.373744	0.210371
Data222	0.401109	0.029399	-0.392869	0.376694	0.220137
Data223	0.411994	0.033875	-0.386257	0.380865	0.230513
Data224	0.423184	0.039063	-0.378525	0.386257	0.241398
Data225	0.434577	0.045167	-0.369472	0.393072	0.252995
Data226	0.446276	0.052084	-0.359197	0.401211	0.265304
Data227	0.458381	0.060019	-0.347702	0.410773	0.278325
Data228	0.471097	0.069174	-0.334885	0.421556	0.292363
Data229	0.484728	0.07955	-0.320846	0.433661	0.307724
Data230	0.49958	0.091452	-0.305486	0.446988	0.32461
Data231	0.515958	0.104982	-0.288497	0.461636	0.34343
Data232	0.534167	0.120241	-0.269881	0.477709	0.364691
Data233	0.554615	0.137433	-0.249332	0.495104	0.388495
Data234	0.577605	0.156659	-0.226444	0.513924	0.415147
Data235	0.60324	0.17792	-0.201012	0.534371	0.444648
Data236	0.631825	0.201419	-0.172834	0.556446	0.477099
Data237	0.663361	0.227054	-0.141604	0.580453	0.512195
Data238	0.697744	0.254826	-0.10722	0.606292	0.54963
Data239	0.735078	0.284835	-0.069683	0.634063	0.5891
Data240	0.775057	0.316777	-0.029094	0.663869	0.630096
Data241	0.817477	0.350652	0.014242	0.69571	0.672211
Data242	0.862033	0.386257	0.060222	0.729381	0.715038
Data243	0.908319	0.423489	0.108441	0.764884	0.75817
Data244	0.95613	0.462043	0.158185	0.801912	0.801302
Data245	1.004857	0.501615	0.20915	0.840365	0.844231
Data246	1.054297	0.542	0.260624	0.879835	0.886651
Data247	1.103838	0.582793	0.311996	0.920017	0.928359
Data248	1.153175	0.623687	0.362554	0.960505	0.969151
Data249	1.201801	0.664174	0.411688	1.000992	1.009028
Data250	1.249307	0.70395	0.458788	1.041072	1.047786
Data251	1.295389	0.742402	0.503141	1.080339	1.085222
Data252	1.339539	0.779329	0.54434	1.11869	1.121131
Data253	1.381552	0.814221	0.581877	1.155718	1.155515
Data254	1.421124	0.846672	0.615447	1.191221	1.188271
Data255	1.457949	0.876376	0.644643	1.225198	1.219094
Data256	1.491925	0.903029	0.669566	1.257445	1.247883
Data257	1.522952	0.926324	0.690216	1.287963	1.274637
Data258	1.550825	0.946161	0.706594	1.316854	1.29895
Data259	1.575545	0.962234	0.719005	1.343913	1.320617
Data260	1.597213	0.974645	0.727855	1.369243	1.339437
Data261	1.615727	0.983291	0.733349	1.392844	1.355205
Data262	1.631189	0.988073	0.735892	1.414817	1.367514
Data263	1.643804	0.989192	0.73579	1.434857	1.37616
Data264	1.653366	0.98675	0.73345	1.453066	1.380941
Data265	1.660283	0.980952	0.729178	1.46924	1.381857
Data266	1.664454	0.972	0.723176	1.48338	1.378907
Data267	1.666082	0.959996	0.71575	1.495181	1.372295
Data268	1.665166	0.945347	0.707001	1.50454	1.362427
Data269	1.661911	0.928155	0.697032	1.511457	1.349915
Data270	1.656214	0.908827	0.685944	1.515526	1.335164
Data271	1.648381	0.887465	0.673838	1.516849	1.318888
Data272	1.638209	0.864271	0.660512	1.515221	1.301798
Data273	1.626001	0.83945	0.645864	1.510541	1.284199
Data274	1.611556	0.813001	0.629791	1.50281	1.266601
Data275	1.594873	0.784924	0.611989	1.491824	1.249104
Data276	1.576054	0.75522	0.59205	1.477785	1.231607
Data277	1.554996	0.723786	0.569568	1.46039	1.213804
Data278	1.531701	0.69042	0.544238	1.43974	1.19529
Data279	1.506065	0.655121	0.515653	1.415732	1.175555
Data280	1.478091	0.617787	0.483406	1.388368	1.153887
Data281	1.447776	0.578113	0.447496	1.357646	1.12988
Data282	1.414918	0.5361	0.407721	1.323568	1.103024
Data283	1.379721	0.491747	0.36408	1.286132	1.072811
Data284	1.34198	0.444953	0.316777	1.245645	1.039241
Data285	1.301696	0.395717	0.266219	1.202004	1.002009
Data286	1.258971	0.344244	0.212711	1.155515	0.961217
Data287	1.213601	0.290634	0.156761	1.106177	0.916864
Data288	1.165789	0.235091	0.098777	1.054398	0.86895
Data289	1.115435	0.177615	0.03947	1.000483	0.817782
Data290	1.06274	0.11841	-0.020549	0.944432	0.763561
Data291	1.007808	0.057781	-0.080975	0.886753	0.706391
Data292	0.950739	-0.004171	-0.141095	0.827751	0.646779
Data293	0.891941	-0.067241	-0.200504	0.767631	0.584929
Data294	0.831413	-0.131228	-0.258895	0.706696	0.521248
Data295	0.769665	-0.196028	-0.315862	0.645355	0.45655
Data296	0.707001	-0.261234	-0.371099	0.583912	0.391241
Data297	0.643727	-0.326645	-0.424608	0.522469	0.326034
Data298	0.58025	-0.391953	-0.476183	0.461535	0.261743
Data299	0.516976	-0.456855	-0.525724	0.401211	0.198672
Data300	0.454312	-0.521146	-0.573332	0.341802	0.137636
Data301	0.392564	-0.584319	-0.619109	0.283411	0.07894
Data302	0.332036	-0.646169	-0.663157	0.22624	0.022889
Data303	0.273136	-0.706391	-0.705475	0.170494	-0.030416
Data304	0.216169	-0.764579	-0.746268	0.116274	-0.081178
Data305	0.161339	-0.820427	-0.785636	0.063478	-0.129397
Data306	0.108746	-0.873935	-0.82358	0.012309	-0.175479
Data307	0.058696	-0.924798	-0.860304	-0.037334	-0.219628
Data308	0.011292	-0.972814	-0.895908	-0.085451	-0.262353
Data309	-0.033366	-1.018184	-0.930292	-0.132041	-0.30396
Data310	-0.07538	-1.060604	-0.963556	-0.177106	-0.34465
Data311	-0.114748	-1.100277	-0.995702	-0.220747	-0.384731
Data312	-0.151573	-1.137204	-1.026627	-0.262862	-0.424303
Data313	-0.185855	-1.171588	-1.056229	-0.303553	-0.463366
Data314	-0.217695	-1.203428	-1.08451	-0.342718	-0.501818
Data315	-0.247501	-1.232929	-1.111264	-0.380357	-0.539457
Data316	-0.275171	-1.260192	-1.136288	-0.41647	-0.576079
Data317	-0.301111	-1.285522	-1.159686	-0.450955	-0.611378
Data318	-0.325526	-1.308817	-1.181252	-0.483813	-0.645151
Data319	-0.348414	-1.330383	-1.200987	-0.514941	-0.677094
Data320	-0.36998	-1.350118	-1.218789	-0.54434	-0.707307
Data321	-0.390428	-1.368124	-1.23476	-0.571806	-0.735587
Data322	-0.409857	-1.384502	-1.2489	-0.59734	-0.762239
Data323	-0.42827	-1.399151	-1.261209	-0.62094	-0.787366
Data324	-0.445869	-1.412172	-1.271789	-0.642507	-0.81117
Data325	-0.46245	-1.423362	-1.280639	-0.661936	-0.834058
Data326	-0.478014	-1.432924	-1.28776	-0.679433	-0.856031
Data327	-0.492561	-1.440757	-1.29305	-0.694896	-0.87719
Data328	-0.505989	-1.44686	-1.296508	-0.708324	-0.897434
Data329	-0.518196	-1.451336	-1.298034	-0.719819	-0.916864
Data330	-0.528979	-1.454287	-1.297322	-0.729483	-0.934971
Data331	-0.53844	-1.455812	-1.294474	-0.737519	-0.951654
Data332	-0.546273	-1.456118	-1.289286	-0.74403	-0.966405
Data333	-0.55258	-1.455304	-1.281758	-0.749218	-0.979222
Data334	-0.557259	-1.453574	-1.27189	-0.753185	-0.989598
Data335	-0.560515	-1.451031	-1.259887	-0.756237	-0.99733
Data336	-0.562346	-1.447878	-1.24595	-0.758373	-1.002518
Data337	-0.562854	-1.444317	-1.230386	-0.759798	-1.005061
Data338	-0.562244	-1.44035	-1.213703	-0.760611	-1.005061
Data339	-0.560718	-1.436077	-1.196206	-0.760917	-1.002619
Data340	-0.558582	-1.4315	-1.178403	-0.760815	-0.998143
Data341	-0.555835	-1.42682	-1.160601	-0.760306	-0.991836
Data342	-0.552885	-1.421734	-1.143104	-0.759391	-0.984105
Data343	-0.54963	-1.416444	-1.126014	-0.757966	-0.975357
Data344	-0.546273	-1.410646	-1.109534	-0.756135	-0.965794
Data345	-0.542916	-1.404237	-1.093563	-0.753796	-0.955927
Data346	-0.539457	-1.397116	-1.077796	-0.750846	-0.945958
Data347	-0.535795	-1.38908	-1.06213	-0.747285	-0.936294
Data348	-0.532031	-1.379924	-1.046159	-0.743114	-0.92724
Data349	-0.527962	-1.369548	-1.029781	-0.738333	-0.918898
Data350	-0.523486	-1.357849	-1.012589	-0.732738	-0.911574
Data351	-0.5184	-1.344625	-0.994481	-0.726533	-0.905267
Data352	-0.512907	-1.329976	-0.975357	-0.719717	-0.900181
Data353	-0.506701	-1.3137	-0.955316	-0.712189	-0.896315
Data354	-0.499987	-1.296	-0.934361	-0.70395	-0.893365
Data355	-0.492663	-1.276977	-0.912795	-0.695201	-0.891229
Data356	-0.48483	-1.256733	-0.890822	-0.685842	-0.889703
Data357	-0.476692	-1.235472	-0.868747	-0.675873	-0.888279
Data358	-0.468249	-1.213499	-0.846774	-0.665395	-0.886854
Data359	-0.459703	-1.190916	-0.825106	-0.654409	-0.884922
Data360	-0.451057	-1.168027	-0.804049	-0.642913	-0.882175
Data361	-0.442613	-1.145139	-0.7835	-0.631113	-0.878411
Data362	-0.43417	-1.122454	-0.763358	-0.618906	-0.873325
Data363	-0.426032	-1.100074	-0.743623	-0.606394	-0.866814
Data364	-0.418097	-1.078304	-0.724193	-0.593678	-0.858778
Data365	-0.410264	-1.057145	-0.704662	-0.580962	-0.849215
Data366	-0.402635	-1.0368	-0.684927	-0.568144	-0.838025
Data367	-0.395209	-1.01737	-0.664988	-0.555428	-0.825411
Data368	-0.387681	-0.998652	-0.644541	-0.543018	-0.811475
Data369	-0.380153	-0.98085	-0.623891	-0.530912	-0.796521
Data370	-0.372524	-0.963862	-0.602935	-0.519315	-0.780855
Data371	-0.364792	-0.947484	-0.581776	-0.508329	-0.764986
Data372	-0.356858	-0.931614	-0.56082	-0.498156	-0.749421
Data373	-0.34872	-0.916253	-0.540068	-0.488797	-0.734468
Data374	-0.34048	-0.9013	-0.519722	-0.480354	-0.720633
Data375	-0.332036	-0.886549	-0.499784	-0.472928	-0.708324
Data376	-0.323491	-0.872002	-0.480252	-0.466519	-0.697846
Data377	-0.314946	-0.857557	-0.461128	-0.461128	-0.688996
Data378	-0.306401	-0.843112	-0.442308	-0.456855	-0.681671
Data379	-0.298161	-0.828768	-0.423692	-0.453498	-0.675771
Data380	-0.290023	-0.814628	-0.405076	-0.451158	-0.670583
Data381	-0.282292	-0.800488	-0.386358	-0.449734	-0.6657
Data382	-0.275069	-0.78645	-0.367742	-0.449124	-0.660512
Data383	-0.268355	-0.772615	-0.349025	-0.449327	-0.65451
Data384	-0.26215	-0.758984	-0.330409	-0.450243	-0.647389
Data385	-0.256657	-0.745658	-0.311996	-0.451769	-0.638743
Data386	-0.251774	-0.732535	-0.293889	-0.453905	-0.62857
Data387	-0.247501	-0.719717	-0.276188	-0.45655	-0.616668
Data388	-0.243839	-0.707103	-0.259098	-0.459805	-0.603342
Data389	-0.240787	-0.694692	-0.242618	-0.463366	-0.588795
Data390	-0.238244	-0.682587	-0.226647	-0.467333	-0.573231
Data391	-0.236108	-0.670583	-0.211287	-0.471606	-0.557259
Data392	-0.23448	-0.658681	-0.196434	-0.476081	-0.540983
Data393	-0.233158	-0.646677	-0.181888	-0.480761	-0.524809
Data394	-0.232141	-0.634674	-0.167646	-0.48544	-0.509041
Data395	-0.231428	-0.622466	-0.153607	-0.49012	-0.49368
Data396	-0.230716	-0.609954	-0.139569	-0.494697	-0.47893
Data397	-0.230208	-0.597136	-0.125531	-0.499072	-0.464688
Data398	-0.229699	-0.584014	-0.111391	-0.503243	-0.450853
Data399	-0.229089	-0.570586	-0.097149	-0.507006	-0.437527
Data400	-0.228275	-0.556751	-0.082806	-0.510567	-0.424303
Data401	-0.227359	-0.542713	-0.068564	-0.51372	-0.411383
Data402	-0.226037	-0.528573	-0.054424	-0.516569	-0.398769
Data403	-0.224308	-0.514331	-0.040487	-0.51901	-0.386257
Data404	-0.222171	-0.500191	-0.026958	-0.521248	-0.374151
Data405	-0.219425	-0.486152	-0.014038	-0.523079	-0.362453
Data406	-0.216068	-0.472521	-0.001729	-0.524707	-0.351364
Data407	-0.2121	-0.459093	0.009766	-0.526131	-0.340887
Data408	-0.207421	-0.44597	0.020549	-0.527454	-0.331223
Data409	-0.202131	-0.433153	0.030416	-0.528573	-0.322372
Data410	-0.196028	-0.420539	0.039572	-0.529692	-0.314132
Data411	-0.189314	-0.40823	0.048015	-0.530709	-0.306503
Data412	-0.181888	-0.395921	0.055848	-0.53193	-0.29928
Data413	-0.173953	-0.383714	0.063172	-0.533252	-0.292159
Data414	-0.16551	-0.371506	0.069886	-0.534778	-0.284937
Data415	-0.156659	-0.359299	0.076193	-0.536711	-0.277409
Data416	-0.147504	-0.347092	0.081992	-0.538949	-0.269271
Data417	-0.138145	-0.335088	0.08718	-0.541797	-0.260421
Data418	-0.128786	-0.323186	0.091758	-0.545052	-0.250757
Data419	-0.119326	-0.311589	0.095725	-0.548816	-0.240279
Data420	-0.109967	-0.300298	0.09898	-0.553292	-0.228987
Data421	-0.100608	-0.289515	0.101523	-0.558277	-0.216983
Data422	-0.091452	-0.279138	0.103354	-0.56377	-0.204471
Data423	-0.082297	-0.269373	0.104677	-0.56967	-0.191653
Data424	-0.073142	-0.260014	0.105592	-0.575977	-0.178836
Data425	-0.063884	-0.251265	0.106203	-0.582386	-0.16612
Data426	-0.054627	-0.242924	0.10661	-0.588998	-0.153709
Data427	-0.04537	-0.234887	0.107118	-0.595509	-0.141604
Data428	-0.03591	-0.227156	0.107729	-0.601816	-0.130007
Data429	-0.026347	-0.219628	0.108543	-0.607818	-0.118613
Data430	-0.016785	-0.212202	0.109662	-0.613311	-0.107525
Data431	-0.007223	-0.204674	0.111086	-0.618296	-0.096539
Data432	0.002035	-0.197147	0.112815	-0.622772	-0.085552
Data433	0.011292	-0.189415	0.114748	-0.626535	-0.074362
Data434	0.020142	-0.181481	0.116986	-0.629689	-0.062969
Data435	0.028484	-0.173241	0.119427	-0.632232	-0.05127
Data436	0.036418	-0.164594	0.12197	-0.634267	-0.039368
Data437	0.043743	-0.155642	0.124412	-0.635894	-0.027365
Data438	0.050558	-0.146283	0.126752	-0.637013	-0.015462
Data439	0.056764	-0.136416	0.128888	-0.637929	-0.003662
Data440	0.062359	-0.126141	0.130821	-0.638743	0.00763
Data441	0.067445	-0.11546	0.132347	-0.639353	0.018616
Data442	0.072023	-0.104372	0.133669	-0.640065	0.029196
Data443	0.076295	-0.092877	0.134788	-0.640879	0.039267
Data444	0.080161	-0.080975	0.135805	-0.641794	0.049236
Data445	0.083823	-0.068869	0.137128	-0.642812	0.059205
Data446	0.087282	-0.056458	0.138755	-0.644134	0.069581
Data447	0.090639	-0.043946	0.141197	-0.645457	0.080669
Data448	0.093996	-0.031434	0.144452	-0.647084	0.092571
Data449	0.097251	-0.018819	0.148725	-0.648712	0.105694
Data450	0.100506	-0.006205	0.154218	-0.65034	0.119834
Data451	0.103863	0.006205	0.160728	-0.652069	0.13489
Data452	0.10722	0.018616	0.168154	-0.653696	0.150657
Data453	0.110679	0.031027	0.176293	-0.655222	0.166527
Data454	0.114239	0.043437	0.184736	-0.656647	0.182091
Data455	0.117901	0.055746	0.193179	-0.657867	0.19674
Data456	0.121665	0.068157	0.201216	-0.658783	0.210168
Data457	0.125531	0.080669	0.208743	-0.659393	0.221968
Data458	0.129397	0.093283	0.215356	-0.659597	0.232141
Data459	0.13316	0.106101	0.221052	-0.659393	0.240686
Data460	0.137026	0.118919	0.225834	-0.658783	0.24801
Data461	0.140688	0.131838	0.229699	-0.657766	0.254317
Data462	0.144249	0.144757	0.232751	-0.656138	0.260217
Data463	0.147504	0.157575	0.235192	-0.6539	0.265914
Data464	0.150352	0.170087	0.237125	-0.651153	0.271814
Data465	0.152794	0.182396	0.238753	-0.647898	0.277918
Data466	0.154726	0.194298	0.240075	-0.644134	0.284428
Data467	0.156049	0.205692	0.241093	-0.639862	0.291142
Data468	0.156659	0.216576	0.242008	-0.63508	0.297754
Data469	0.156761	0.226851	0.242822	-0.629994	0.304265
Data470	0.156151	0.236617	0.243432	-0.624603	0.310165
Data471	0.15493	0.245975	0.244043	-0.618906	0.315557
Data472	0.153201	0.254927	0.244653	-0.613006	0.320236
Data473	0.150963	0.263574	0.245365	-0.607106	0.324305
Data474	0.148419	0.271916	0.246077	-0.601104	0.327764
Data475	0.145571	0.280156	0.247094	-0.595102	0.330714
Data476	0.142519	0.288294	0.248315	-0.5891	0.333155
Data477	0.139264	0.29633	0.249638	-0.583302	0.33519
Data478	0.135805	0.304367	0.251164	-0.577605	0.336716
Data479	0.132245	0.3122	0.252791	-0.572112	0.337835
Data480	0.128481	0.319829	0.254622	-0.56672	0.338343
Data481	0.124514	0.327052	0.256352	-0.561735	0.338242
Data482	0.120343	0.333969	0.258284	-0.556853	0.337428
Data483	0.115867	0.340378	0.260217	-0.552377	0.335902
Data484	0.111289	0.346075	0.262353	-0.548104	0.333664
Data485	0.106406	0.351059	0.264693	-0.544137	0.330816
Data486	0.101625	0.355433	0.267338	-0.540373	0.327459
Data487	0.096742	0.358892	0.270492	-0.536812	0.323898
Data488	0.092063	0.361741	0.27395	-0.533455	0.320236
Data489	0.087689	0.363775	0.277918	-0.5302	0.316574
Data490	0.083823	0.365098	0.28219	-0.527148	0.31342
Data491	0.080466	0.365911	0.286768	-0.524097	0.310877
Data492	0.077923	0.366115	0.291346	-0.521045	0.309046
Data493	0.07599	0.365911	0.295822	-0.517891	0.308334
Data494	0.074871	0.365403	0.299992	-0.514738	0.308639
Data495	0.074464	0.364487	0.303655	-0.511381	0.310165
Data496	0.074667	0.363368	0.306706	-0.507922	0.31281
Data497	0.07538	0.362046	0.30925	-0.504362	0.316472
Data498	0.076499	0.360622	0.310979	-0.500598	0.32105
Data499	0.077719	0.359096	0.312301	-0.496732	0.326238
Data500	0.079042	0.35757	0.313115	-0.492765	0.331833
Data501	0.080059	0.355942	0.313725	-0.488696	0.337428
Data502	0.080771	0.354416	0.314234	-0.484728	0.342718
Data503	0.080975	0.352789	0.314844	-0.480761	0.347397
Data504	0.080466	0.351263	0.315658	-0.476895	0.351263
Data505	0.079245	0.349635	0.316777	-0.473233	0.354213
Data506	0.077211	0.347906	0.3181	-0.469774	0.356044
Data507	0.074261	0.346176	0.319524	-0.466723	0.356756
Data508	0.070293	0.344142	0.320948	-0.463874	0.356349
Data509	0.06541	0.342006	0.322169	-0.461331	0.354925
Data510	0.059612	0.339462	0.322881	-0.459093	0.352687
Data511	0.052796	0.336614	0.322983	-0.45716	0.349635
Data512	0.045065	0.333359	0.322169	-0.455329	0.345871
Data513	0.036622	0.329595	0.320236	-0.453702	0.341395
Data514	0.027466	0.325322	0.317184	-0.452074	0.336309
Data515	0.017802	0.320541	0.312912	-0.450345	0.33051
Data516	0.007833	0.315353	0.307317	-0.448412	0.323796
Data517	-0.002238	0.309656	0.300603	-0.446276	0.316269
Data518	-0.012309	0.303655	0.292668	-0.443834	0.307622
Data519	-0.021973	0.297347	0.283716	-0.441087	0.297754
Data520	-0.031128	0.290837	0.274052	-0.438036	0.286666
Data521	-0.039572	0.284326	0.263676	-0.43478	0.274357
Data522	-0.047201	0.277918	0.253096	-0.43122	0.261031
Data523	-0.053813	0.271814	0.242517	-0.42766	0.246789
Data524	-0.05951	0.266016	0.232141	-0.424201	0.232039
Data525	-0.06419	0.260624	0.222273	-0.420946	0.217187
Data526	-0.067954	0.255741	0.213219	-0.418097	0.202538
Data527	-0.071005	0.25157	0.205081	-0.415757	0.1885
Data528	-0.073447	0.247908	0.197757	-0.41413	0.175682
Data529	-0.07538	0.244856	0.19145	-0.413316	0.164289
Data530	-0.077211	0.242415	0.185753	-0.413316	0.154421
Data531	-0.07894	0.24038	0.180565	-0.41413	0.146283
Data532	-0.080975	0.238753	0.17558	-0.415859	0.139671
Data533	-0.083416	0.237532	0.170392	-0.418199	0.134381
Data534	-0.086366	0.236617	0.164797	-0.421251	0.130007
Data535	-0.090028	0.235803	0.15849	-0.424608	0.126243
Data536	-0.094504	0.235294	0.151268	-0.428066	0.122581
Data537	-0.099794	0.234989	0.143231	-0.431525	0.118715
Data538	-0.105898	0.234785	0.134381	-0.434679	0.114443
Data539	-0.112815	0.234887	0.124921	-0.437222	0.10956
Data540	-0.120546	0.235192	0.114951	-0.439053	0.103863
Data541	-0.12899	0.235904	0.104779	-0.439867	0.097353
Data542	-0.138043	0.236718	0.094606	-0.439765	0.09013
Data543	-0.147606	0.237837	0.084738	-0.438544	0.081992
Data544	-0.157473	0.23916	0.075176	-0.436408	0.07304
Data545	-0.167748	0.240686	0.066021	-0.433254	0.063274
Data546	-0.178022	0.24211	0.057272	-0.429389	0.052694
Data547	-0.1885	0.243432	0.048829	-0.425015	0.041301
Data548	-0.198774	0.24445	0.040589	-0.420233	0.029196
Data549	-0.208947	0.244958	0.032349	-0.415351	0.016378
Data550	-0.218916	0.244958	0.023906	-0.410468	0.003052
Data551	-0.228478	0.244246	0.015157	-0.40589	-0.010376
Data552	-0.237736	0.24272	0.006205	-0.401821	-0.023804
Data553	-0.246484	0.240279	-0.00295	-0.39826	-0.036927
Data554	-0.254724	0.237023	-0.012309	-0.395209	-0.049338
Data555	-0.262455	0.232853	-0.021464	-0.392869	-0.060934
Data556	-0.269678	0.227868	-0.030315	-0.39114	-0.071412
Data557	-0.276392	0.22207	-0.038453	-0.389817	-0.080771
Data558	-0.282699	0.215661	-0.045777	-0.389105	-0.089214
Data559	-0.288497	0.208743	-0.052084	-0.3888	-0.096742
Data560	-0.293889	0.201419	-0.05717	-0.3888	-0.10366
Data561	-0.299077	0.19379	-0.061138	-0.389207	-0.110272
Data562	-0.304163	0.18616	-0.063986	-0.389817	-0.116884
Data563	-0.309148	0.178531	-0.066021	-0.390733	-0.1237
Data564	-0.314336	0.171104	-0.067445	-0.392055	-0.130922
Data565	-0.319626	0.163984	-0.068462	-0.393784	-0.138654
Data566	-0.325221	0.157168	-0.069479	-0.395819	-0.146792
Data567	-0.331121	0.150963	-0.070598	-0.398362	-0.155439
Data568	-0.337326	0.145164	-0.071921	-0.401312	-0.164391
Data569	-0.343938	0.139874	-0.07365	-0.404771	-0.173444
Data570	-0.350754	0.135195	-0.075786	-0.408738	-0.182396
Data571	-0.357875	0.131024	-0.078024	-0.413011	-0.191246
Data572	-0.364996	0.12726	-0.080568	-0.41769	-0.199588
Data573	-0.372117	0.123903	-0.083009	-0.422573	-0.207523
Data574	-0.379034	0.120851	-0.085247	-0.427456	-0.214847
Data575	-0.385545	0.118003	-0.087282	-0.432339	-0.221663
Data576	-0.391547	0.115358	-0.089011	-0.437018	-0.22797
Data577	-0.396836	0.112713	-0.090232	-0.441291	-0.233768
Data578	-0.401617	0.11017	-0.091045	-0.445055	-0.239465
Data579	-0.405483	0.107424	-0.091452	-0.448107	-0.245162
Data580	-0.408738	0.104677	-0.091656	-0.450548	-0.251164
Data581	-0.411383	0.101727	-0.091758	-0.452176	-0.257776
Data582	-0.413316	0.098573	-0.091859	-0.452888	-0.265507
Data583	-0.414842	0.095216	-0.092266	-0.452786	-0.274459
Data584	-0.415961	0.091758	-0.092978	-0.451871	-0.284835
Data585	-0.416978	0.088095	-0.094199	-0.450039	-0.296737
Data586	-0.417792	0.084332	-0.096132	-0.447598	-0.309962
Data587	-0.418708	0.080466	-0.098573	-0.444444	-0.324407
Data588	-0.419623	0.076702	-0.101523	-0.440782	-0.339462
Data589	-0.420742	0.07304	-0.10488	-0.436713	-0.354823
Data590	-0.421963	0.069581	-0.108644	-0.432237	-0.369879
Data591	-0.423285	0.066224	-0.112408	-0.42766	-0.383917
Data592	-0.424811	0.063172	-0.116172	-0.42298	-0.396531
Data593	-0.426439	0.060527	-0.119732	-0.418301	-0.407212
Data594	-0.42827	0.058086	-0.123089	-0.413723	-0.415757
Data595	-0.430203	0.056051	-0.126141	-0.409349	-0.422065
Data596	-0.432339	0.05422	-0.129091	-0.40528	-0.426032
Data597	-0.434577	0.052593	-0.132041	-0.401414	-0.427863
Data598	-0.436917	0.051169	-0.134991	-0.397752	-0.427863
Data599	-0.439562	0.049948	-0.138145	-0.394293	-0.426337
Data600	-0.44241	0.048727	-0.141604	-0.39114	-0.423489
Data601	-0.445563	0.047608	-0.145469	-0.387986	-0.419827
Data602	-0.449022	0.046489	-0.149742	-0.384934	-0.415452
Data603	-0.452888	0.04537	-0.154523	-0.381882	-0.410875
Data604	-0.457059	0.044455	-0.159508	-0.378831	-0.406093
Data605	-0.461535	0.043641	-0.164899	-0.375575	-0.401312
Data606	-0.466519	0.04303	-0.170392	-0.372218	-0.396836
Data607	-0.471911	0.042725	-0.176089	-0.36876	-0.392665
Data608	-0.477709	0.042725	-0.181786	-0.365199	-0.389003
Data609	-0.483914	0.043132	-0.187381	-0.361537	-0.385748
Data610	-0.490527	0.044048	-0.192976	-0.358078	-0.383103
Data611	-0.497444	0.045268	-0.198367	-0.354721	-0.380967
Data612	-0.504667	0.046896	-0.203454	-0.35167	-0.379441
Data613	-0.512195	0.048727	-0.208031	-0.349126	-0.37822
Data614	-0.519722	0.050863	-0.211897	-0.347092	-0.377305
Data615	-0.52725	0.053101	-0.21505	-0.345769	-0.376389
Data616	-0.534778	0.055238	-0.217288	-0.345261	-0.375474
Data617	-0.542	0.05717	-0.218407	-0.345464	-0.374355
Data618	-0.548918	0.0589	-0.218407	-0.346583	-0.372829
Data619	-0.555428	0.060324	-0.21739	-0.348618	-0.370794
Data620	-0.561329	0.061341	-0.215356	-0.351466	-0.368353
Data621	-0.566517	0.062053	-0.212609	-0.355027	-0.365606
Data622	-0.571094	0.062359	-0.209354	-0.359197	-0.362554
Data623	-0.575062	0.06246	-0.205895	-0.36408	-0.359604
Data624	-0.578215	0.06246	-0.202538	-0.369268	-0.356959
Data625	-0.580758	0.062359	-0.19969	-0.374863	-0.354823
Data626	-0.582793	0.062359	-0.197553	-0.380662	-0.353399
Data627	-0.584217	0.062562	-0.196333	-0.386562	-0.35289
Data628	-0.585336	0.063071	-0.196129	-0.39236	-0.353399
Data629	-0.58615	0.063884	-0.197147	-0.398159	-0.354823
Data630	-0.58676	0.065105	-0.199181	-0.403754	-0.357163
Data631	-0.587371	0.066631	-0.202131	-0.409145	-0.360011
Data632	-0.587981	0.068666	-0.205895	-0.414333	-0.363165
Data633	-0.588795	0.070904	-0.210168	-0.419114	-0.36642
Data634	-0.58971	0.073447	-0.214745	-0.42359	-0.369472
Data635	-0.590931	0.076092	-0.219425	-0.427761	-0.372117
Data636	-0.592355	0.07894	-0.224002	-0.431525	-0.374151
Data637	-0.594085	0.081788	-0.228173	-0.434984	-0.375575
Data638	-0.595916	0.084535	-0.231835	-0.438036	-0.376389
Data639	-0.59795	0.08718	-0.234989	-0.440782	-0.376694
