# Supplementary material for: Integration of MRI and somatosensory evoked potentials facilitate diagnosis of spinal cord compression
Source: Sci Rep. 2023 May 15;13:7861. doi: 10.1038/s41598-023-34832-2 (PMC10185544; doi:10.1038/s41598-023-34832-2)
Supplement: Supplementary file 3 — Supplementary Information 3. [file 41598_2023_34832_MOESM3_ESM.zip › Preoperative SSEP data/control group/6542262_2/6542262_2_Lt Tibial SEP_Cz'-Fpz_201219_093144.csv]

Index	1	2	3	4	5
Name	Cz'-Fpz	Cz'-Fpz	Cz'-Fpz	Cz'-Fpz	Cz'-Fpz
Time	2.01805E+13	2.01805E+13	2.01805E+13	2.01805E+13	2.01805E+13
Highcut	500	500	500	500	500
Lowcut	10	10	10	10	10
Period	0.000156	0.000156	0.000156	0.000156	0.000156
Averages	120	120	120	120	120
Int (mA)	18/17.5mA	18/17.5mA	18/17.5mA	18/17.5mA	18/17.5mA
Pulse Width (�gs)	200�s	200�s	200�s	200�s	200�s
Rep Rate (Hz)	2.66Hz	2.66Hz	2.66Hz	2.66Hz	2.66Hz
Data0	-0.38351	-0.020854	0.368861	-0.01353	-0.205285
Data1	0.77231	1.243203	0.328985	-0.029094	-0.19796
Data2	2.088451	2.178988	0.281885	-0.045879	-0.188703
Data3	-1.06335	-0.765901	0.229699	-0.061952	-0.175784
Data4	-2.216017	-1.892017	0.174563	-0.075074	-0.157677
Data5	-1.37911	-1.166298	0.118919	-0.083518	-0.13316
Data6	-0.645151	-0.536304	0.064597	-0.08657	-0.101829
Data7	-0.162254	-0.120343	0.013021	-0.083925	-0.063986
Data8	0.092063	0.110679	-0.034994	-0.076804	-0.020651
Data9	0.17141	0.198062	-0.079652	-0.066936	0.026246
Data10	0.164391	0.195621	-0.121157	-0.05656	0.074973
Data11	0.114544	0.136517	-0.160321	-0.047913	0.123496
Data12	0.044862	0.042115	-0.197553	-0.042827	0.170087
Data13	-0.023702	-0.062053	-0.23326	-0.042827	0.213423
Data14	-0.08718	-0.136721	-0.267542	-0.04832	0.252689
Data15	-0.134991	-0.193281	-0.299789	-0.059103	0.287582
Data16	-0.159915	-0.231123	-0.329493	-0.074464	0.317896
Data17	-0.157168	-0.253198	-0.355739	-0.092877	0.34343
Data18	-0.116172	-0.274255	-0.377406	-0.113222	0.364182
Data19	-0.04242	-0.306808	-0.393886	-0.134279	0.379848
Data20	0.034282	-0.329188	-0.404059	-0.154625	0.390326
Data21	0.091859	-0.337224	-0.4065	-0.173037	0.396022
Data22	0.108339	-0.346482	-0.401516	-0.189517	0.396226
Data23	0.112205	-0.358384	-0.389003	-0.204267	0.390529
Data24	0.116579	-0.366725	-0.369065	-0.217288	0.379441
Data25	0.114748	-0.386155	-0.341599	-0.228377	0.363572
Data26	0.126345	-0.403143	-0.307317	-0.238041	0.343633
Data27	0.156354	-0.426235	-0.266931	-0.246179	0.320745
Data28	0.17558	-0.448717	-0.221358	-0.253198	0.295822
Data29	0.177208	-0.457059	-0.171817	-0.259098	0.270085
Data30	0.156252	-0.440986	-0.119427	-0.263981	0.24445
Data31	0.133974	-0.428372	-0.065207	-0.267847	0.220035
Data32	0.121767	-0.431627	-0.010376	-0.270695	0.197757
Data33	0.132143	-0.437324	0.044048	-0.27273	0.178327
Data34	0.137128	-0.44892	0.097454	-0.274052	0.162661
Data35	0.131126	-0.487984	0.149132	-0.274866	0.151268
Data36	0.137026	-0.519519	0.198266	-0.275273	0.144757
Data37	0.125226	-0.540271	0.24445	-0.27568	0.143638
Data38	0.114443	-0.544951	0.287073	-0.276087	0.148114
Data39	0.116986	-0.543018	0.325933	-0.276697	0.158389
Data40	0.110374	-0.553801	0.360622	-0.277511	0.174258
Data41	0.108136	-0.563058	0.391038	-0.278528	0.195214
Data42	0.102439	-0.570891	0.417182	-0.279545	0.220544
Data43	0.08484	-0.579843	0.439256	-0.280359	0.249231
Data44	0.069479	-0.59266	0.457465	-0.280563	0.27985
Data45	0.046591	-0.619618	0.472318	-0.280156	0.311182
Data46	0.00234	-0.62857	0.48422	-0.278833	0.3417
Data47	-0.02828	-0.61148	0.493578	-0.276595	0.370387
Data48	-0.047913	-0.587472	0.500801	-0.273442	0.396429
Data49	-0.032553	-0.571603	0.506091	-0.269474	0.419318
Data50	-0.000814	-0.556446	0.509753	-0.265202	0.439155
Data51	0.03418	-0.553292	0.511686	-0.260726	0.456448
Data52	0.079652	-0.564279	0.512296	-0.256555	0.472012
Data53	0.102134	-0.586252	0.511584	-0.253096	0.486865
Data54	0.102744	-0.601307	0.510058	-0.250553	0.502022
Data55	0.105898	-0.604868	0.508125	-0.249434	0.518196
Data56	0.095623	-0.596119	0.506294	-0.249943	0.535999
Data57	0.068259	-0.607919	0.505175	-0.252079	0.55553
Data58	0.026958	-0.61799	0.505481	-0.255945	0.576282
Data59	-0.035503	-0.606902	0.507515	-0.261438	0.597747
Data60	-0.108848	-0.60263	0.511381	-0.268355	0.618906
Data61	-0.169782	-0.614226	0.516874	-0.276493	0.638844
Data62	-0.181582	-0.631724	0.523486	-0.285242	0.656647
Data63	-0.148928	-0.630198	0.5302	-0.294397	0.671804
Data64	-0.095725	-0.627553	0.536202	-0.303248	0.683706
Data65	-0.036316	-0.635284	0.540271	-0.311386	0.692658
Data66	0.016785	-0.644948	0.54139	-0.318405	0.69866
Data67	0.053305	-0.641591	0.538643	-0.324102	0.702424
Data68	0.063579	-0.635182	0.531726	-0.328171	0.704356
Data69	0.066224	-0.63915	0.520536	-0.330714	0.705069
Data70	0.056357	-0.649221	0.505277	-0.331731	0.704967
Data71	0.047303	-0.669057	0.486865	-0.331426	0.704051
Data72	0.033875	-0.683604	0.466112	-0.330002	0.70222
Data73	0.007731	-0.685232	0.444241	-0.327764	0.699067
Data74	-0.001424	-0.682485	0.422268	-0.324915	0.694082
Data75	0.024008	-0.676585	0.401414	-0.321457	0.686758
Data76	0.055441	-0.666921	0.382391	-0.317693	0.67628
Data77	0.0766	-0.675161	0.366013	-0.313624	0.66214
Data78	0.141095	-0.680145	0.352687	-0.309351	0.643931
Data79	0.2592	-0.671092	0.342718	-0.304977	0.621449
Data80	0.361028	-0.665395	0.336105	-0.300603	0.594288
Data81	0.425116	-0.669159	0.332952	-0.296534	0.562651
Data82	0.452176	-0.672821	0.333155	-0.292973	0.52664
Data83	0.467333	-0.675364	0.336614	-0.290328	0.486458
Data84	0.480151	-0.677399	0.343125	-0.288701	0.44241
Data85	0.485949	-0.688182	0.352789	-0.288294	0.394903
Data86	0.468147	-0.715546	0.365199	-0.289209	0.344447
Data87	0.455024	-0.742911	0.380255	-0.291447	0.291549
Data88	0.47008	-0.754203	0.397548	-0.294499	0.236922
Data89	0.492256	-0.765698	0.41647	-0.298161	0.181277
Data90	0.511686	-0.771394	0.436205	-0.301823	0.125327
Data91	0.517484	-0.770174	0.456041	-0.305079	0.069886
Data92	0.527759	-0.769665	0.474861	-0.30752	0.015869
Data93	0.532031	-0.779533	0.491646	-0.308639	-0.036011
Data94	0.537016	-0.783907	0.505379	-0.308436	-0.084942
Data95	0.515348	-0.790723	0.515348	-0.306706	-0.130109
Data96	0.468757	-0.791842	0.521146	-0.303756	-0.170799
Data97	0.437425	-0.790824	0.522367	-0.299992	-0.206302
Data98	0.405992	-0.779939	0.519417	-0.295618	-0.235904
Data99	0.388291	-0.771598	0.5125	-0.291346	-0.259098
Data100	0.359604	-0.768139	0.502632	-0.287582	-0.275374
Data101	0.333562	-0.768241	0.490628	-0.284632	-0.284733
Data102	0.330307	-0.77882	0.477404	-0.282902	-0.286971
Data103	0.335902	-0.803235	0.464078	-0.282495	-0.282699
Data104	0.32929	-0.843315	0.451565	-0.283411	-0.272628
Data105	0.307113	-0.870578	0.440579	-0.285649	-0.257776
Data106	0.277511	-0.887058	0.431932	-0.288904	-0.239567
Data107	0.252282	-0.895908	0.42593	-0.292871	-0.219425
Data108	0.244856	-0.895501	0.42298	-0.297144	-0.198978
Data109	0.237736	-0.883803	0.423082	-0.301213	-0.179751
Data110	0.234073	-0.857659	0.426337	-0.304977	-0.162763
Data111	0.247298	-0.833244	0.432542	-0.307825	-0.14903
Data112	0.244958	-0.822665	0.441393	-0.309758	-0.138755
Data113	0.230716	-0.83121	0.452786	-0.31047	-0.132041
Data114	0.208845	-0.846367	0.466417	-0.310165	-0.128583
Data115	0.184736	-0.855014	0.482083	-0.308944	-0.127565
Data116	0.172223	-0.858167	0.49958	-0.307113	-0.128278
Data117	0.166832	-0.865593	0.51901	-0.305079	-0.129905
Data118	0.17263	-0.877699	0.540169	-0.303146	-0.131431
Data119	0.141502	-0.883396	0.563058	-0.301823	-0.132245
Data120	0.069378	-0.9013	0.587472	-0.301417	-0.131533
Data121	0.000916	-0.918186	0.613311	-0.302129	-0.128786
Data122	-0.059917	-0.928257	0.640167	-0.30396	-0.123496
Data123	-0.099082	-0.920831	0.667531	-0.306808	-0.115358
Data124	-0.103863	-0.918593	0.694591	-0.310572	-0.103863
Data125	-0.08779	-0.895603	0.720633	-0.315048	-0.088909
Data126	-0.067547	-0.867221	0.744844	-0.319727	-0.070293
Data127	-0.05127	-0.855116	0.766308	-0.32461	-0.048219
Data128	-0.033672	-0.832837	0.784619	-0.329188	-0.022889
Data129	-0.014038	-0.801709	0.799166	-0.333562	0.005086
Data130	0.008647	-0.779736	0.809847	-0.337428	0.035197
Data131	0.003967	-0.76702	0.816866	-0.340887	0.066326
Data132	-0.029704	-0.771801	0.820528	-0.343938	0.097556
Data133	-0.064902	-0.78411	0.821444	-0.346482	0.127667
Data134	-0.080466	-0.79703	0.82063	-0.348516	0.15554
Data135	-0.094402	-0.816459	0.818799	-0.350042	0.179853
Data136	-0.102134	-0.844129	0.81707	-0.351161	0.199791
Data137	-0.113934	-0.875868	0.816358	-0.351568	0.214338
Data138	-0.105796	-0.897027	0.817578	-0.351364	0.222782
Data139	-0.073142	-0.902113	0.821139	-0.350652	0.224511
Data140	-0.018819	-0.877597	0.827853	-0.34933	0.219323
Data141	0.044251	-0.852166	0.837924	-0.347601	0.207218
Data142	0.086875	-0.832634	0.851555	-0.345668	0.1885
Data143	0.09369	-0.822766	0.868645	-0.343735	0.163678
Data144	0.076193	-0.813204	0.888991	-0.342311	0.133466
Data145	0.069276	-0.807711	0.912286	-0.341497	0.09898
Data146	0.062359	-0.80059	0.937921	-0.341599	0.06124
Data147	0.037232	-0.786552	0.965286	-0.342819	0.021464
Data148	-0.000712	-0.762748	0.993668	-0.345159	-0.019226
Data149	-0.040996	-0.751558	1.022253	-0.34872	-0.060019
Data150	-0.079042	-0.758068	1.050228	-0.353297	-0.099794
Data151	-0.13021	-0.779227	1.076677	-0.358587	-0.138043
Data152	-0.17731	-0.801607	1.100888	-0.364487	-0.174156
Data153	-0.192772	-0.811373	1.121843	-0.370591	-0.207624
Data154	-0.202742	-0.802116	1.139035	-0.376491	-0.238041
Data155	-0.202029	-0.799166	1.151954	-0.382086	-0.265304
Data156	-0.192976	-0.791231	1.159991	-0.387071	-0.288802
Data157	-0.198774	-0.768444	1.163144	-0.391445	-0.308334
Data158	-0.202131	-0.756135	1.161415	-0.394903	-0.323491
Data159	-0.196638	-0.761323	1.155006	-0.397752	-0.333867
Data160	-0.211083	-0.773734	1.144223	-0.39999	-0.339361
Data161	-0.243331	-0.798759	1.129778	-0.401617	-0.339869
Data162	-0.297144	-0.814323	1.112484	-0.403143	-0.335393
Data163	-0.363266	-0.81239	1.092953	-0.404568	-0.326441
Data164	-0.417792	-0.808118	1.072302	-0.406297	-0.313522
Data165	-0.443325	-0.789095	1.051347	-0.408535	-0.297347
Data166	-0.4477	-0.772819	1.030696	-0.411587	-0.279037
Data167	-0.461128	-0.763968	1.011165	-0.415452	-0.259403
Data168	-0.458788	-0.757051	0.993159	-0.420132	-0.239567
Data169	-0.447496	-0.732535	0.977086	-0.425727	-0.220442
Data170	-0.424303	-0.708527	0.963353	-0.431932	-0.202742
Data171	-0.384019	-0.713105	0.95196	-0.438544	-0.186872
Data172	-0.367742	-0.728262	0.943109	-0.445258	-0.173139
Data173	-0.37527	-0.720633	0.937006	-0.451871	-0.161746
Data174	-0.391241	-0.69693	0.933547	-0.458076	-0.15259
Data175	-0.42359	-0.684316	0.932835	-0.463874	-0.145469
Data176	-0.463874	-0.686656	0.934768	-0.469266	-0.140281
Data177	-0.507108	-0.687572	0.939345	-0.474352	-0.136619
Data178	-0.533354	-0.69927	0.946059	-0.479337	-0.134483
Data179	-0.55319	-0.694998	0.954604	-0.484525	-0.133771
Data180	-0.596628	-0.661123	0.964268	-0.490018	-0.134381
Data181	-0.652679	-0.635691	0.974238	-0.496122	-0.13611
Data182	-0.684418	-0.624806	0.983495	-0.503039	-0.138857
Data183	-0.720531	-0.619516	0.990921	-0.510974	-0.142519
Data184	-0.745149	-0.611582	0.995499	-0.519926	-0.14669
Data185	-0.742707	-0.596221	0.996312	-0.529997	-0.151064
Data186	-0.716971	-0.586353	0.992752	-0.541288	-0.155337
Data187	-0.708934	-0.574146	0.984309	-0.553699	-0.159202
Data188	-0.711783	-0.575977	0.970982	-0.567127	-0.162254
Data189	-0.73345	-0.579232	0.952977	-0.581572	-0.164391
Data190	-0.737011	-0.570789	0.931004	-0.596628	-0.16551
Data191	-0.731111	-0.544951	0.905877	-0.612192	-0.165713
Data192	-0.725516	-0.523588	0.878716	-0.627756	-0.165204
Data193	-0.720022	-0.525724	0.850538	-0.642812	-0.164289
Data194	-0.714936	-0.558175	0.822461	-0.656748	-0.163373
Data195	-0.70456	-0.601511	0.7953	-0.668956	-0.162763
Data196	-0.688996	-0.62267	0.769869	-0.679026	-0.162763
Data197	-0.67333	-0.621042	0.746675	-0.686351	-0.16378
Data198	-0.662648	-0.617787	0.726024	-0.690827	-0.166018
Data199	-0.655222	-0.610666	0.708019	-0.692353	-0.169884
Data200	-0.629384	-0.602121	0.69276	-0.69103	-0.175682
Data201	-0.583302	-0.591033	0.680552	-0.687266	-0.183719
Data202	-0.530505	-0.579843	0.671499	-0.68157	-0.194196
Data203	-0.486254	-0.559701	0.666005	-0.67455	-0.207523
Data204	-0.45421	-0.554411	0.664276	-0.667023	-0.223901
Data205	-0.438443	-0.546985	0.666921	-0.659495	-0.243331
Data206	-0.444851	-0.532642	0.674245	-0.652578	-0.26571
Data207	-0.456753	-0.52369	0.686453	-0.646881	-0.290735
Data208	-0.452379	-0.507413	0.703543	-0.642507	-0.317998
Data209	-0.447903	-0.499784	0.724905	-0.63976	-0.346685
Data210	-0.441494	-0.517688	0.74993	-0.638437	-0.376186
Data211	-0.444851	-0.542509	0.777396	-0.638641	-0.405788
Data212	-0.464179	-0.546171	0.805778	-0.639963	-0.434475
Data213	-0.479438	-0.524605	0.83355	-0.642201	-0.461636
Data214	-0.482694	-0.504768	0.859083	-0.644846	-0.486763
Data215	-0.491951	-0.495003	0.880852	-0.647593	-0.509041
Data216	-0.492053	-0.483711	0.897637	-0.650034	-0.528166
Data217	-0.486254	-0.456041	0.908319	-0.651967	-0.543628
Data218	-0.502937	-0.436408	0.912388	-0.652984	-0.554818
Data219	-0.51606	-0.421658	0.909743	-0.652984	-0.561329
Data220	-0.523893	-0.414944	0.900486	-0.651967	-0.562651
Data221	-0.525724	-0.40589	0.885227	-0.650034	-0.558378
Data222	-0.539356	-0.402024	0.864881	-0.647389	-0.548308
Data223	-0.554818	-0.396836	0.840467	-0.644338	-0.532235
Data224	-0.571196	-0.375474	0.813509	-0.641388	-0.510363
Data225	-0.596424	-0.354721	0.785229	-0.638844	-0.483202
Data226	-0.630605	-0.331731	0.756949	-0.637115	-0.451565
Data227	-0.661631	-0.319727	0.730093	-0.636505	-0.416368
Data228	-0.676788	-0.317795	0.705679	-0.636912	-0.378729
Data229	-0.688182	-0.306503	0.684418	-0.638539	-0.339971
Data230	-0.688589	-0.286768	0.667124	-0.641082	-0.30101
Data231	-0.69103	-0.2592	0.653696	-0.644236	-0.262964
Data232	-0.672109	-0.241194	0.644236	-0.647695	-0.226342
Data233	-0.641388	-0.21973	0.638539	-0.651153	-0.191755
Data234	-0.594593	-0.196638	0.636098	-0.654409	-0.159202
Data235	-0.578622	-0.177818	0.636505	-0.657257	-0.128684
Data236	-0.578622	-0.165103	0.639455	-0.659698	-0.099794
Data237	-0.583708	-0.139467	0.644745	-0.661835	-0.072226
Data238	-0.606292	-0.143028	0.652272	-0.663767	-0.04537
Data239	-0.660105	-0.174055	0.662242	-0.665599	-0.018921
Data240	-0.705577	-0.214338	0.674652	-0.667328	0.00763
Data241	-0.737418	-0.249943	0.689708	-0.668956	0.034892
Data242	-0.780448	-0.263269	0.707307	-0.67038	0.063172
Data243	-0.829989	-0.286361	0.727042	-0.671397	0.092775
Data244	-0.857659	-0.300501	0.748506	-0.671702	0.124208
Data245	-0.873223	-0.298466	0.770682	-0.670787	0.157677
Data246	-0.875664	-0.295008	0.792554	-0.668447	0.193688
Data247	-0.887566	-0.249434	0.813001	-0.664073	0.232446
Data248	-0.89723	-0.213728	0.831006	-0.657562	0.274357
Data249	-0.910455	-0.203454	0.845452	-0.648712	0.319524
Data250	-0.909031	-0.185346	0.855929	-0.637318	0.368048
Data251	-0.884922	-0.150047	0.862135	-0.623585	0.419725
Data252	-0.827446	-0.107525	0.864169	-0.607513	0.473945
Data253	-0.750134	-0.065105	0.862542	-0.589507	0.530098
Data254	-0.679433	-0.021668	0.858167	-0.569975	0.587167
Data255	-0.625925	0.04242	0.851962	-0.549223	0.643829
Data256	-0.578826	0.111289	0.844638	-0.527962	0.698558
Data257	-0.537016	0.153607	0.837313	-0.506701	0.750134
Data258	-0.50721	0.183617	0.830599	-0.486051	0.796724
Data259	-0.47954	0.216068	0.824699	-0.466417	0.83711
Data260	-0.446174	0.254114	0.819918	-0.448615	0.869968
Data261	-0.388698	0.298365	0.815951	-0.432848	0.894382
Data262	-0.328985	0.345871	0.812696	-0.419725	0.909641
Data263	-0.277511	0.38412	0.809644	-0.409349	0.915541
Data264	-0.228377	0.414232	0.806592	-0.402024	0.911777
Data265	-0.165306	0.410366	0.803133	-0.397752	0.898858
Data266	-0.141502	0.394802	0.799064	-0.396328	0.877089
Data267	-0.181888	0.375881	0.794588	-0.397548	0.847181
Data268	-0.241398	0.360011	0.789502	-0.401007	0.810051
Data269	-0.295313	0.336105	0.784314	-0.406195	0.766512
Data270	-0.354213	0.308537	0.779126	-0.412604	0.717683
Data271	-0.395005	0.285852	0.774039	-0.419521	0.664988
Data272	-0.418911	0.27629	0.76936	-0.426235	0.609445
Data273	-0.446174	0.260929	0.764884	-0.432136	0.55258
Data274	-0.460009	0.242313	0.760611	-0.436408	0.495715
Data275	-0.458686	0.235091	0.756339	-0.438544	0.440375
Data276	-0.464993	0.24567	0.751761	-0.437629	0.387884
Data277	-0.466011	0.260828	0.746675	-0.433153	0.339564
Data278	-0.46713	0.284123	0.740978	-0.424608	0.296635
Data279	-0.481371	0.304774	0.734671	-0.41179	0.260115
Data280	-0.503344	0.328679	0.727855	-0.394191	0.231022
Data281	-0.534981	0.368048	0.720531	-0.372015	0.209862
Data282	-0.559599	0.39704	0.713207	-0.345261	0.197045
Data283	-0.587065	0.42359	0.705984	-0.314438	0.192671
Data284	-0.616973	0.434373	0.69927	-0.279749	0.196536
Data285	-0.621449	0.448005	0.693167	-0.242008	0.208337
Data286	-0.616464	0.461026	0.687978	-0.201724	0.227156
Data287	-0.59795	0.472216	0.683604	-0.159609	0.252282
Data288	-0.56611	0.484016	0.680349	-0.116477	0.282495
Data289	-0.527454	0.494189	0.678213	-0.072735	0.31637
Data290	-0.475675	0.512703	0.677195	-0.029297	0.352687
Data291	-0.433356	0.543832	0.677399	0.013224	0.389817
Data292	-0.398769	0.576486	0.678925	0.054424	0.426439
Data293	-0.368455	0.621042	0.68157	0.09369	0.461229
Data294	-0.349432	0.655019	0.685435	0.130312	0.492866
Data295	-0.327255	0.667938	0.690216	0.163882	0.520333
Data296	-0.314946	0.673533	0.695608	0.193993	0.542916
Data297	-0.304468	0.676382	0.701101	0.220239	0.560108
Data298	-0.293685	0.692658	0.706086	0.242415	0.571501
Data299	-0.279037	0.716665	0.709951	0.260522	0.576994
Data300	-0.259912	0.739757	0.711986	0.274357	0.576893
Data301	-0.225121	0.750439	0.711376	0.284225	0.5714
Data302	-0.224409	0.74698	0.707612	0.290227	0.561125
Data303	-0.256046	0.722871	0.69988	0.292871	0.54668
Data304	-0.307724	0.708832	0.687775	0.292465	0.528776
Data305	-0.385341	0.69337	0.670787	0.289209	0.508024
Data306	-0.448208	0.681875	0.648407	0.283513	0.485135
Data307	-0.507312	0.662954	0.620432	0.275781	0.460721
Data308	-0.561837	0.647288	0.586557	0.266117	0.435289
Data309	-0.58147	0.624806	0.546985	0.254826	0.40945
Data310	-0.590829	0.586455	0.501717	0.241906	0.38351
Data311	-0.596526	0.541594	0.45126	0.227665	0.357773
Data312	-0.599578	0.502327	0.396022	0.2121	0.332545
Data313	-0.603443	0.464688	0.336919	0.195417	0.308131
Data314	-0.613718	0.430101	0.274764	0.177717	0.284428
Data315	-0.636098	0.400498	0.210575	0.159304	0.261641
Data316	-0.6657	0.36998	0.145571	0.140281	0.23977
Data317	-0.687775	0.32461	0.080568	0.121157	0.218509
Data318	-0.708832	0.283106	0.016785	0.102134	0.197553
Data319	-0.751253	0.259098	-0.044862	0.083619	0.176598
Data320	-0.7894	0.241194	-0.103761	0.065919	0.155133
Data321	-0.815442	0.224308	-0.159101	0.049541	0.132347
Data322	-0.816663	0.200809	-0.210269	0.034791	0.107729
Data323	-0.793164	0.179039	-0.256657	0.021871	0.080568
Data324	-0.754203	0.166934	-0.297958	0.01119	0.050456
Data325	-0.730399	0.146995	-0.333867	0.002645	0.016887
Data326	-0.715648	0.125429	-0.36408	-0.003357	-0.02004
Data327	-0.700389	0.11902	-0.3888	-0.007121	-0.060324
Data328	-0.711681	0.094402	-0.40823	-0.008647	-0.103354
Data329	-0.728567	0.056662	-0.422675	-0.008036	-0.148521
Data330	-0.756746	0.031942	-0.432746	-0.005697	-0.19501
Data331	-0.78645	0.03357	-0.439358	-0.001729	-0.241601
Data332	-0.829175	0.03357	-0.443224	0.003357	-0.287378
Data333	-0.854302	0.009664	-0.44536	0.009562	-0.331324
Data334	-0.870476	-0.019226	-0.446784	0.016581	-0.372422
Data335	-0.886753	-0.048015	-0.448412	0.024313	-0.409959
Data336	-0.890008	-0.078126	-0.451057	0.032756	-0.44302
Data337	-0.882378	-0.094402	-0.455431	0.041708	-0.470995
Data338	-0.862643	-0.102235	-0.462145	0.05127	-0.493578
Data339	-0.825106	-0.103354	-0.471402	0.061443	-0.51016
Data340	-0.79001	-0.098878	-0.483609	0.072226	-0.520536
Data341	-0.779329	-0.104575	-0.498563	0.083721	-0.524503
Data342	-0.81768	-0.107627	-0.516162	0.095725	-0.522164
Data343	-0.861626	-0.097149	-0.536202	0.108237	-0.513517
Data344	-0.904453	-0.095216	-0.558277	0.121157	-0.498868
Data345	-0.94667	-0.108441	-0.581877	0.134483	-0.478828
Data346	-0.983291	-0.129397	-0.606495	0.148114	-0.453905
Data347	-1.013504	-0.158999	-0.631418	0.162153	-0.425015
Data348	-1.013708	-0.184329	-0.65624	0.176598	-0.392971
Data349	-1.000687	-0.196333	-0.680044	0.19145	-0.358587
Data350	-0.996618	-0.214847	-0.702322	0.206811	-0.322983
Data351	-0.986241	-0.225935	-0.722362	0.22268	-0.28687
Data352	-0.941278	-0.226037	-0.739554	0.239058	-0.25096
Data353	-0.894382	-0.214949	-0.753185	0.255843	-0.215763
Data354	-0.853997	-0.205997	-0.762748	0.272831	-0.181582
Data355	-0.829379	-0.198469	-0.767732	0.289718	-0.148623
Data356	-0.819511	-0.183108	-0.768037	0.306096	-0.116986
Data357	-0.839043	-0.161034	-0.763561	0.32166	-0.086468
Data358	-0.874139	-0.127464	-0.754406	0.336207	-0.05717
Data359	-0.883497	-0.105491	-0.740978	0.34933	-0.02889
Data360	-0.876071	-0.091249	-0.724091	0.36113	-0.001628
Data361	-0.862542	-0.091147	-0.704763	0.371608	0.024313
Data362	-0.8424	-0.086671	-0.684113	0.381069	0.049134
Data363	-0.842908	-0.073955	-0.663361	0.389817	0.072328
Data364	-0.868035	-0.062867	-0.644134	0.398362	0.093996
Data365	-0.914321	-0.066326	-0.627553	0.407314	0.113832
Data366	-0.956639	-0.074261	-0.614837	0.41708	0.13194
Data367	-0.969863	-0.076905	-0.607004	0.42827	0.148521
Data368	-0.960911	-0.076905	-0.604664	0.440986	0.16378
Data369	-0.933445	-0.069785	-0.607919	0.455431	0.178225
Data370	-0.903639	-0.052084	-0.61677	0.471606	0.192162
Data371	-0.870883	-0.034689	-0.630605	0.489103	0.2062
Data372	-0.833143	-0.021261	-0.648407	0.507515	0.220544
Data373	-0.777193	-0.015056	-0.669159	0.526538	0.235396
Data374	-0.734162	-0.005493	-0.691641	0.545357	0.250757
Data375	-0.699474	-0.001221	-0.714529	0.563567	0.266321
Data376	-0.670176	0.000712	-0.736604	0.58086	0.281682
Data377	-0.663869	-0.009969	-0.756847	0.596628	0.296228
Data378	-0.652781	-0.016175	-0.774751	0.610971	0.309453
Data379	-0.617482	-0.008443	-0.789604	0.623687	0.320338
Data380	-0.589914	0.012818	-0.801506	0.635182	0.328476
Data381	-0.563872	0.033773	-0.810458	0.645558	0.333155
Data382	-0.544442	0.064495	-0.816663	0.655324	0.333867
Data383	-0.482389	0.104779	-0.820427	0.664988	0.330307
Data384	-0.389817	0.141807	-0.821953	0.674957	0.322067
Data385	-0.311284	0.158694	-0.821241	0.68574	0.308944
Data386	-0.268559	0.180362	-0.818189	0.697744	0.290939
Data387	-0.227461	0.201317	-0.812594	0.71107	0.26805
Data388	-0.212609	0.221256	-0.803947	0.726024	0.240584
Data389	-0.188296	0.248417	-0.792045	0.742504	0.208743
Data390	-0.150251	0.278223	-0.776481	0.76051	0.173037
Data391	-0.129193	0.302129	-0.757254	0.779939	0.134279
Data392	-0.111391	0.32461	-0.734468	0.80059	0.093283
Data393	-0.100303	0.334986	-0.708832	0.822156	0.051067
Data394	-0.089621	0.336411	-0.680959	0.844434	0.008545
Data395	-0.07599	0.344956	-0.652171	0.867323	-0.032858
Data396	-0.060019	0.350652	-0.623585	0.890517	-0.072531
Data397	-0.050151	0.366318	-0.596628	0.914015	-0.109458
Data398	-0.056764	0.382391	-0.57262	0.937616	-0.142824
Data399	-0.048625	0.404568	-0.552478	0.961013	-0.172122
Data400	-0.034384	0.417995	-0.537219	0.984207	-0.196841
Data401	-0.036316	0.42064	-0.527352	1.007095	-0.216882
Data402	-0.030009	0.416063	-0.523079	1.029272	-0.232039
Data403	-0.006205	0.422471	-0.524503	1.050635	-0.24211
Data404	0.026347	0.444139	-0.531217	1.071082	-0.2474
Data405	0.049439	0.472928	-0.542713	1.090511	-0.247807
Data406	0.055441	0.486356	-0.558175	1.108924	-0.243737
Data407	0.068767	0.509041	-0.576689	1.126116	-0.235396
Data408	0.089621	0.52664	-0.597035	1.142494	-0.223494
Data409	0.118512	0.547189	-0.61799	1.158058	-0.20854
Data410	0.148013	0.552682	-0.638336	1.173114	-0.191348
Data411	0.170596	0.539864	-0.656952	1.187762	-0.173037
Data412	0.155947	0.514839	-0.672821	1.202309	-0.15432
Data413	0.125938	0.49012	-0.685232	1.216856	-0.136314
Data414	0.109255	0.483406	-0.693573	1.231505	-0.119529
Data415	0.095216	0.505074	-0.697846	1.24595	-0.104779
Data416	0.092978	0.537524	-0.697846	1.260293	-0.092164
Data417	0.110577	0.557463	-0.694082	1.27423	-0.081687
Data418	0.135704	0.590728	-0.686656	1.287455	-0.073345
Data419	0.162559	0.615854	-0.675975	1.299865	-0.066529
Data420	0.191348	0.626739	-0.662445	1.311157	-0.060934
Data421	0.231225	0.621246	-0.64627	1.321228	-0.055848
Data422	0.270695	0.628163	-0.627654	1.330078	-0.051169
Data423	0.287785	0.633961	-0.606902	1.337809	-0.046286
Data424	0.281071	0.629079	-0.584421	1.344625	-0.041403
Data425	0.243941	0.621347	-0.560718	1.350525	-0.036316
Data426	0.204878	0.632029	-0.536711	1.355713	-0.031128
Data427	0.182396	0.653188	-0.513212	1.360494	-0.026144
Data428	0.17263	0.676687	-0.491442	1.364869	-0.021464
Data429	0.180463	0.700186	-0.472724	1.368836	-0.016988
Data430	0.205081	0.73518	-0.457974	1.372498	-0.012818
Data431	0.220951	0.763765	-0.448208	1.375652	-0.008749
Data432	0.223392	0.764375	-0.444139	1.378398	-0.004374
Data433	0.23326	0.750337	-0.445665	1.380331	0.000305
Data434	0.241805	0.739859	-0.452583	1.381552	0.006002
Data435	0.247908	0.722159	-0.464078	1.381857	0.012512
Data436	0.260726	0.7128	-0.479032	1.381247	0.019938
Data437	0.261234	0.705679	-0.495918	1.379416	0.02828
Data438	0.255029	0.732637	-0.513313	1.376466	0.03713
Data439	0.251469	0.751456	-0.529692	1.372396	0.046082
Data440	0.246993	0.772819	-0.543933	1.367208	0.054526
Data441	0.255334	0.795402	-0.555021	1.361105	0.062053
Data442	0.249332	0.820528	-0.562244	1.354187	0.067954
Data443	0.248112	0.835482	-0.565499	1.346863	0.071819
Data444	0.294092	0.840162	-0.564787	1.339233	0.073243
Data445	0.365199	0.832532	-0.560413	1.331604	0.072023
Data446	0.457974	0.821037	-0.552682	1.324381	0.067852
Data447	0.542102	0.82887	-0.542204	1.317667	0.060833
Data448	0.580046	0.841789	-0.52959	1.311666	0.050965
Data449	0.584827	0.859286	-0.515246	1.306477	0.038554
Data450	0.580453	0.874342	-0.499784	1.302307	0.023702
Data451	0.571094	0.881463	-0.483508	1.29895	0.006714
Data452	0.550851	0.870782	-0.467028	1.296407	-0.011902
Data453	0.548918	0.866407	-0.450752	1.294881	-0.031942
Data454	0.571196	0.850436	-0.435391	1.294067	-0.053
Data455	0.590219	0.839348	-0.421352	1.293965	-0.074566
Data456	0.581165	0.826632	-0.409349	1.294575	-0.096335
Data457	0.560006	0.802625	-0.399786	1.295694	-0.1178
Data458	0.558785	0.779939	-0.393378	1.297119	-0.138552
Data459	0.572519	0.784619	-0.390428	1.298746	-0.158185
Data460	0.587371	0.797945	-0.391241	1.300069	-0.176394
Data461	0.574553	0.800997	-0.395819	1.300984	-0.192671
Data462	0.53844	0.795402	-0.404161	1.300984	-0.206709
Data463	0.510262	0.779634	-0.416164	1.299763	-0.218102
Data464	0.487475	0.768851	-0.431525	1.297017	-0.226444
Data465	0.473335	0.776176	-0.450039	1.292744	-0.231632
Data466	0.459195	0.777295	-0.471097	1.286742	-0.233463
Data467	0.435289	0.767325	-0.494494	1.279113	-0.231734
Data468	0.435289	0.765596	-0.519417	1.269958	-0.226647
Data469	0.438443	0.758475	-0.545459	1.259581	-0.218204
Data470	0.433458	0.754915	-0.571603	1.24829	-0.206709
Data471	0.42359	0.734366	-0.596933	1.236388	-0.192569
Data472	0.412197	0.723074	-0.620635	1.224384	-0.176089
Data473	0.418708	0.720124	-0.641489	1.21238	-0.157677
Data474	0.419827	0.719819	-0.658579	1.200783	-0.13784
Data475	0.403245	0.737519	-0.67099	1.189797	-0.116782
Data476	0.402838	0.764477	-0.678009	1.179522	-0.095013
Data477	0.419013	0.780346	-0.679332	1.170164	-0.072633
Data478	0.444851	0.786959	-0.674652	1.16172	-0.050151
Data479	0.456041	0.784517	-0.664378	1.154091	-0.027873
Data480	0.451769	0.790112	-0.648814	1.147072	-0.006104
Data481	0.443427	0.796419	-0.628977	1.140663	0.014649
Data482	0.454312	0.817477	-0.60558	1.134559	0.033977
Data483	0.469978	0.837212	-0.579741	1.128354	0.051372
Data484	0.483914	0.848809	-0.55258	1.121843	0.066428
Data485	0.491646	0.868238	-0.525216	1.114824	0.078533
Data486	0.450752	0.880344	-0.498767	1.106889	0.087587
Data487	0.385545	0.86773	-0.474149	1.098039	0.093385
Data488	0.338242	0.855319	-0.452481	1.088172	0.096132
Data489	0.302434	0.849012	-0.434475	1.07749	0.09603
Data490	0.282699	0.837619	-0.420946	1.066097	0.093792
Data491	0.299382	0.822766	-0.412197	1.054297	0.089723
Data492	0.31637	0.814221	-0.408535	1.042395	0.084637
Data493	0.338649	0.81117	-0.410163	1.030696	0.079143
Data494	0.342921	0.826225	-0.416673	1.019506	0.073752
Data495	0.337326	0.841688	-0.427863	1.009028	0.068767
Data496	0.335393	0.861016	-0.44302	0.999466	0.064393
Data497	0.349533	0.867221	-0.461331	0.990921	0.060731
Data498	0.36347	0.860507	-0.482185	0.98319	0.057679
Data499	0.376593	0.845655	-0.504667	0.976272	0.054932
Data500	0.381069	0.827751	-0.528064	0.969965	0.052288
Data501	0.384934	0.803337	-0.551766	0.964268	0.049236
Data502	0.376694	0.786959	-0.575062	0.958877	0.045472
Data503	0.38056	0.779634	-0.597442	0.953485	0.040386
Data504	0.388495	0.776176	-0.618499	0.947992	0.033773
Data505	0.431423	0.792147	-0.637624	0.942092	0.025127
Data506	0.502937	0.813408	-0.654409	0.93548	0.01414
Data507	0.565194	0.835381	-0.668142	0.927749	0.000509
Data508	0.611175	0.841077	-0.678518	0.918593	-0.015971
Data509	0.659393	0.838534	-0.685028	0.907912	-0.035401
Data510	0.707001	0.835889	-0.68747	0.895298	-0.057984
Data511	0.754813	0.841688	-0.685639	0.880751	-0.083416
Data512	0.768648	0.831108	-0.679942	0.864271	-0.111696
Data513	0.768851	0.805066	-0.670685	0.846164	-0.142824
Data514	0.778515	0.773734	-0.658681	0.826632	-0.176394
Data515	0.787671	0.747082	-0.644948	0.806185	-0.212304
Data516	0.777396	0.721345	-0.630706	0.785331	-0.250451
Data517	0.750744	0.692963	-0.61738	0.764477	-0.290328
Data518	0.724804	0.673533	-0.60619	0.74403	-0.331731
Data519	0.714427	0.660309	-0.598357	0.724295	-0.374049
Data520	0.700898	0.655833	-0.595	0.705577	-0.416673
Data521	0.706798	0.65034	-0.596831	0.687775	-0.458788
Data522	0.722464	0.647898	-0.604359	0.670685	-0.499377
Data523	0.734569	0.648814	-0.617685	0.654103	-0.537423
Data524	0.757153	0.635894	-0.636505	0.637725	-0.571908
Data525	0.763968	0.633148	-0.660207	0.621042	-0.602019
Data526	0.76173	0.615549	-0.687978	0.603749	-0.627044
Data527	0.73813	0.590321	-0.718496	0.585438	-0.646474
Data528	0.707713	0.572112	-0.750642	0.565906	-0.660512
Data529	0.686351	0.569874	-0.782991	0.545052	-0.669261
Data530	0.678111	0.560413	-0.81412	0.522978	-0.673533
Data531	0.668549	0.550952	-0.842908	0.499682	-0.67394
Data532	0.646881	0.542102	-0.86834	0.475471	-0.6716
Data533	0.633758	0.537931	-0.889499	0.450752	-0.667124
Data534	0.658783	0.534371	-0.905979	0.425625	-0.661428
Data535	0.684011	0.523079	-0.917474	0.4006	-0.654714
Data536	0.72104	0.517077	-0.923883	0.375881	-0.647288
Data537	0.776277	0.532031	-0.925205	0.35167	-0.639048
Data538	0.813306	0.536304	-0.921848	0.328069	-0.629587
Data539	0.82887	0.532845	-0.914015	0.305079	-0.618702
Data540	0.839653	0.528064	-0.902012	0.282394	-0.605783
Data541	0.821139	0.518502	-0.885939	0.25981	-0.590728
Data542	0.798555	0.506294	-0.866306	0.237125	-0.573434
Data543	0.773327	0.490323	-0.843417	0.213728	-0.554106
Data544	0.743826	0.487068	-0.817477	0.189517	-0.53315
Data545	0.722769	0.495511	-0.788993	0.164187	-0.511076
Data546	0.681773	0.499784	-0.758882	0.137535	-0.488696
Data547	0.626841	0.502327	-0.727855	0.10956	-0.466519
Data548	0.590728	0.497139	-0.697134	0.080262	-0.445258
Data549	0.578012	0.484321	-0.66804	0.05005	-0.425116
Data550	0.572417	0.471402	-0.641693	0.018921	-0.406399
Data551	0.565194	0.459907	-0.619618	-0.012512	-0.389003
Data552	0.56672	0.457974	-0.602731	-0.044353	-0.372524
Data553	0.578724	0.457872	-0.591847	-0.076193	-0.356654
Data554	0.588184	0.459907	-0.587472	-0.107729	-0.34109
Data555	0.58849	0.440681	-0.589405	-0.138857	-0.325221
Data556	0.584726	0.42064	-0.597238	-0.169477	-0.309046
Data557	0.562346	0.413316	-0.609954	-0.199486	-0.292261
Data558	0.539762	0.382391	-0.626332	-0.228682	-0.275069
Data559	0.523588	0.355535	-0.644948	-0.257064	-0.257369
Data560	0.516874	0.341599	-0.664378	-0.284428	-0.239363
Data561	0.518502	0.325831	-0.683401	-0.310674	-0.221358
Data562	0.525114	0.315963	-0.700999	-0.335902	-0.203454
Data563	0.533659	0.297449	-0.716258	-0.360113	-0.18555
Data564	0.531116	0.273442	-0.728771	-0.383205	-0.167951
Data565	0.549223	0.261438	-0.738435	-0.405585	-0.150352
Data566	0.60558	0.280054	-0.745149	-0.427456	-0.13316
Data567	0.652883	0.307825	-0.749015	-0.449022	-0.116375
Data568	0.681977	0.314641	-0.750235	-0.470792	-0.100506
Data569	0.703034	0.310369	-0.748709	-0.492866	-0.085857
Data570	0.712291	0.308944	-0.744539	-0.515653	-0.073345
Data571	0.720633	0.333867	-0.737519	-0.539254	-0.063579
Data572	0.716665	0.332647	-0.727754	-0.563567	-0.057374
Data573	0.701508	0.312606	-0.715139	-0.588693	-0.055645
Data574	0.712698	0.279647	-0.699982	-0.61443	-0.0589
Data575	0.739656	0.24506	-0.682689	-0.64037	-0.067648
Data576	0.776582	0.199385	-0.664174	-0.666209	-0.081788
Data577	0.813204	0.151064	-0.645253	-0.691742	-0.10132
Data578	0.82653	0.113222	-0.627248	-0.716564	-0.125633
Data579	0.837517	0.087282	-0.61148	-0.740368	-0.153913
Data580	0.839246	0.081381	-0.598866	-0.762951	-0.185143
Data581	0.80883	0.0766	-0.590626	-0.784212	-0.218001
Data582	0.77882	0.072328	-0.587269	-0.803947	-0.251164
Data583	0.750032	0.0766	-0.589202	-0.822156	-0.283207
Data584	0.72165	0.079347	-0.596323	-0.839043	-0.31281
Data585	0.700084	0.064088	-0.608225	-0.854607	-0.338547
Data586	0.682078	0.055238	-0.624399	-0.868849	-0.359503
Data587	0.666718	0.057272	-0.643829	-0.882277	-0.374863
Data588	0.654002	0.07599	-0.6657	-0.894891	-0.384019
Data589	0.641388	0.091045	-0.689097	-0.906996	-0.386867
Data590	0.639658	0.098065	-0.712902	-0.918898	-0.383714
Data591	0.640981	0.094097	-0.736095	-0.930597	-0.374965
Data592	0.651357	0.089214	-0.757763	-0.942499	-0.361537
Data593	0.648407	0.084433	-0.776989	-0.954401	-0.344447
Data594	0.641082	0.068259	-0.792859	-0.966405	-0.324915
Data595	0.636098	0.062053	-0.804557	-0.97851	-0.304061
Data596	0.628672	0.067038	-0.811678	-0.990514	-0.283004
Data597	0.622365	0.069174	-0.813611	-1.002314	-0.262659
Data598	0.633148	0.070802	-0.810152	-1.013504	-0.243636
Data599	0.641591	0.061341	-0.801099	-1.024084	-0.226546
Data600	0.66041	0.065105	-0.786653	-1.03385	-0.211388
Data601	0.683197	0.085451	-0.766918	-1.0427	-0.198062
Data602	0.68981	0.091554	-0.742402	-1.050635	-0.186364
Data603	0.682078	0.083416	-0.713308	-1.057857	-0.175987
Data604	0.677501	0.062359	-0.680451	-1.064266	-0.166527
Data605	0.693675	0.033773	-0.644236	-1.070064	-0.157778
Data606	0.706594	0.029399	-0.60558	-1.075252	-0.149335
Data607	0.685435	0.035096	-0.565296	-1.080135	-0.141095
Data608	0.644846	0.032553	-0.524503	-1.084611	-0.132855
Data609	0.608021	0.026144	-0.484321	-1.088884	-0.124615
Data610	0.579029	0.021261	-0.44597	-1.093055	-0.116274
Data611	0.561023	0.009868	-0.410569	-1.097022	-0.107729
Data612	0.556954	0.002848	-0.379238	-1.100989	-0.098878
Data613	0.558785	-0.006816	-0.352992	-1.105262	-0.089621
Data614	0.55848	-0.001526	-0.332443	-1.10984	-0.079856
Data615	0.569365	0.009562	-0.318201	-1.115028	-0.069479
Data616	0.580046	0.023601	-0.310165	-1.120928	-0.058391
Data617	0.604868	0.03062	-0.308334	-1.127743	-0.046591
Data618	0.618804	0.029908	-0.3122	-1.135373	-0.03418
Data619	0.611073	0.023702	-0.32105	-1.143715	-0.021363
Data620	0.602833	0.012309	-0.334173	-1.152565	-0.008647
Data621	0.611073	0.004679	-0.350551	-1.161517	0.003662
Data622	0.625518	0.00824	-0.36937	-1.170062	0.015157
Data623	0.647796	-0.002136	-0.38941	-1.177895	0.025432
Data624	0.668549	-0.02177	-0.409857	-1.184507	0.033977
Data625	0.674754	-0.050558	-0.429898	-1.189593	0.040589
Data626	0.680349	-0.066021	-0.448412	-1.19295	0.045065
Data627	0.744233	-0.0766	-0.46479	-1.19468	0.047506
Data628	0.830294	-0.076905	-0.478319	-1.194883	0.047812
Data629	0.914626	-0.052084	-0.488492	-1.193866	0.046286
Data630	0.987055	-0.034791	-0.495003	-1.192238	0.043234
Data631	1.037817	-0.032654	-0.497444	-1.190204	0.039063
Data632	1.0545	-0.03947	-0.49602	-1.188474	0.034078
Data633	1.043819	-0.065003	-0.490832	-1.187254	0.028687
Data634	1.030086	-0.09308	-0.482389	-1.186948	0.023194
Data635	1.024287	-0.122581	-0.471199	-1.187559	0.017904
Data636	0.999466	-0.152183	-0.458076	-1.189085	0.013021
Data637	0.974238	-0.191857	-0.443631	-1.191424	0.008545
Data638	0.948094	-0.221154	-0.428677	-1.194375	0.004781
Data639	0.934564	-0.214338	-0.414028	-1.197731	0.001526
