# Supplementary material for: Integration of MRI and somatosensory evoked potentials facilitate diagnosis of spinal cord compression
Source: Sci Rep. 2023 May 15;13:7861. doi: 10.1038/s41598-023-34832-2 (PMC10185544; doi:10.1038/s41598-023-34832-2)
Supplement: Supplementary file 3 — Supplementary Information 3. [file 41598_2023_34832_MOESM3_ESM.zip › Preoperative SSEP data/control group/6542262_2/6542262_2_Rt Tibial SEP_Cz'-Fpz_201219_093154.csv]

Index	1	2	3	4	5
Name	Cz'-Fpz	Cz'-Fpz	Cz'-Fpz	Cz'-Fpz	Cz'-Fpz
Time	2.01805E+13	2.01805E+13	2.01805E+13	2.01805E+13	2.01805E+13
Highcut	500	500	500	500	500
Lowcut	10	10	10	10	10
Period	0.000156	0.000156	0.000156	0.000156	0.000156
Averages	120	120	120	120	120
Int (mA)	22/21.5mA	22/21.5mA	22/21.5mA	22/21.5mA	22/21.5mA
Pulse Width (�gs)	200�s	200�s	200�s	200�s	200�s
Rep Rate (Hz)	2.66Hz	2.66Hz	2.66Hz	2.66Hz	2.66Hz
Data0	-0.697642	1.648381	-0.417589	0.733654	0.715139
Data1	1.209125	3.453625	1.388774	2.686198	2.629435
Data2	3.487399	5.493248	3.106025	4.433051	4.38056
Data3	-0.039267	2.019277	0.002441	0.920424	0.817477
Data4	-0.804659	1.056535	-0.864474	0.28809	0.106203
Data5	0.395107	2.301061	0.352382	1.525902	1.265278
Data6	0.912693	2.922611	0.945347	2.135246	1.844307
Data7	0.948094	3.056484	1.033443	2.274612	1.9617
Data8	0.724295	2.880496	0.833143	2.108797	1.780016
Data9	0.3888	2.564736	0.503344	1.810737	1.466697
Data10	0.046998	2.231886	0.162458	1.494367	1.147682
Data11	-0.236413	1.931792	-0.111798	1.218077	0.877089
Data12	-0.429898	1.6966	-0.32634	1.006282	0.676687
Data13	-0.539762	1.531192	-0.481575	0.878106	0.539559
Data14	-0.608123	1.425193	-0.586353	0.815442	0.439053
Data15	-0.639251	1.363953	-0.637929	0.737723	0.368455
Data16	-0.634572	1.334452	-0.658376	0.72226	0.320439
Data17	-0.634572	1.322449	-0.667633	0.742199	0.301722
Data18	-0.625823	1.321635	-0.682994	0.768648	0.286056
Data19	-0.633555	1.300882	-0.686758	0.799166	0.289311
Data20	-0.644338	1.267313	-0.68747	0.813408	0.323695
Data21	-0.654714	1.24534	-0.700999	0.814221	0.360316
Data22	-0.67038	1.277282	-0.72399	0.817477	0.4006
Data23	-0.681773	1.315124	-0.735281	0.810763	0.41647
Data24	-0.703136	1.332214	-0.753694	0.796521	0.422166
Data25	-0.722871	1.320211	-0.763358	0.7835	0.420132
Data26	-0.710664	1.309834	-0.746777	0.769462	0.4006
Data27	-0.679942	1.291727	-0.721548	0.746471	0.378017
Data28	-0.663869	1.275044	-0.756644	0.720022	0.354009
Data29	-0.653696	1.256936	-0.74342	0.713308	0.32105
Data30	-0.634165	1.218077	-0.718598	0.715953	0.297042
Data31	-0.618702	1.182269	-0.714936	0.731416	0.284835
Data32	-0.603037	1.149716	-0.730195	0.763155	0.279138
Data33	-0.58615	1.138526	-0.747997	0.778617	0.261438
Data34	-0.577808	1.126726	-0.77465	0.781872	0.217492
Data35	-0.593881	1.122454	-0.788281	0.803031	0.15198
Data36	-0.603443	1.106584	-0.785738	0.82948	0.10071
Data37	-0.614633	1.074846	-0.804863	0.840263	0.082195
Data38	-0.63091	1.041683	-0.834872	0.859388	0.069174
Data39	-0.629282	1.005468	-0.858473	0.870375	0.061443
Data40	-0.633961	0.978408	-0.868645	0.877089	0.059002
Data41	-0.628468	0.971898	-0.859083	0.879937	0.036215
Data42	-0.612802	0.975764	-0.846265	0.893772	-0.000814
Data43	-0.601002	0.969863	-0.820122	0.893365	-0.03947
Data44	-0.591643	0.940973	-0.797843	0.892348	-0.086468
Data45	-0.596119	0.911269	-0.806388	0.89601	-0.132041
Data46	-0.590422	0.89133	-0.827039	0.901096	-0.163577
Data47	-0.593067	0.865085	-0.856743	0.904758	-0.18616
Data48	-0.600392	0.836398	-0.872104	0.931207	-0.199791
Data49	-0.611582	0.790621	-0.884413	0.956029	-0.206709
Data50	-0.609344	0.746471	-0.891636	0.971898	-0.212406
Data51	-0.601816	0.715139	-0.904148	0.990819	-0.221154
Data52	-0.594288	0.707408	-0.919814	1.009944	-0.216678
Data53	-0.581064	0.704356	-0.941278	1.014827	-0.210371
Data54	-0.577198	0.691335	-0.944737	1.006078	-0.196129
Data55	-0.572722	0.691132	-0.948908	1.003026	-0.178225
Data56	-0.578215	0.680756	-0.955723	1.022354	-0.14669
Data57	-0.592864	0.662242	-0.968439	1.0368	-0.114951
Data58	-0.601612	0.637013	-0.964777	1.04799	-0.097861
Data59	-0.621347	0.604054	-0.957656	1.052466	-0.108644
Data60	-0.651052	0.590626	-0.95318	1.055924	-0.097658
Data61	-0.668142	0.597747	-0.957554	1.054907	-0.073447
Data62	-0.679942	0.604461	-0.957249	1.068335	-0.068767
Data63	-0.663259	0.589405	-0.933547	1.093767	-0.086264
Data64	-0.63213	0.550546	-0.903029	1.122657	-0.135297
Data65	-0.626434	0.504972	-0.873528	1.141782	-0.181277
Data66	-0.633148	0.464078	-0.854709	1.160499	-0.226647
Data67	-0.631724	0.438239	-0.844943	1.173724	-0.262048
Data68	-0.641286	0.418301	-0.844943	1.179014	-0.268966
Data69	-0.6598	0.387783	-0.8542	1.164569	-0.291752
Data70	-0.663869	0.372524	-0.881259	1.163958	-0.306808
Data71	-0.668549	0.358892	-0.915236	1.178607	-0.302536
Data72	-0.663869	0.358689	-0.944635	1.188576	-0.288701
Data73	-0.650645	0.346888	-0.962437	1.187966	-0.277104
Data74	-0.640065	0.319015	-0.962844	1.187762	-0.287277
Data75	-0.637217	0.269169	-0.96203	1.197528	-0.298466
Data76	-0.617685	0.212406	-0.982478	1.21238	-0.32756
Data77	-0.591236	0.183922	-0.995804	1.227232	-0.352585
Data78	-0.580046	0.169273	-0.993769	1.215229	-0.374151
Data79	-0.590219	0.155642	-0.987157	1.193256	-0.401211
Data80	-0.603037	0.131838	-0.981765	1.174131	-0.416266
Data81	-0.613006	0.087689	-0.973119	1.167824	-0.414842
Data82	-0.594695	0.037639	-0.959589	1.16701	-0.411587
Data83	-0.599374	0.001831	-0.948196	1.181862	-0.398362
Data84	-0.612802	-0.0059	-0.955316	1.181048	-0.387376
Data85	-0.624196	-0.002848	-0.982478	1.168841	-0.379644
Data86	-0.638844	-0.007731	-0.991735	1.141578	-0.339971
Data87	-0.64861	-0.030111	-0.979121	1.114112	-0.296432
Data88	-0.658986	-0.048829	-0.976781	1.090308	-0.257572
Data89	-0.650645	-0.061646	-0.975051	1.060807	-0.245365
Data90	-0.644745	-0.077516	-0.961217	1.038631	-0.244755
Data91	-0.635386	-0.085044	-0.93253	1.036596	-0.251469
Data92	-0.610768	-0.102948	-0.910964	1.050228	-0.263879
Data93	-0.606088	-0.14079	-0.900181	1.063249	-0.28809
Data94	-0.613006	-0.188805	-0.902724	1.057145	-0.33285
Data95	-0.612599	-0.240279	-0.916559	1.051855	-0.39999
Data96	-0.59795	-0.271407	-0.923374	1.041072	-0.490323
Data97	-0.585133	-0.308436	-0.919509	1.023779	-0.565398
Data98	-0.588388	-0.339157	-0.914626	1.019099	-0.62562
Data99	-0.601205	-0.37822	-0.888787	1.023372	-0.680349
Data100	-0.619109	-0.415045	-0.866509	1.037613	-0.717988
Data101	-0.637624	-0.446377	-0.853488	1.039241	-0.736502
Data102	-0.634572	-0.475064	-0.855522	1.030086	-0.743013
Data103	-0.623585	-0.498461	-0.849724	1.000992	-0.746878
Data104	-0.611378	-0.515348	-0.846876	0.979426	-0.753999
Data105	-0.615244	-0.549528	-0.834363	0.95786	-0.761934
Data106	-0.618702	-0.585336	-0.827548	0.93609	-0.777193
Data107	-0.619109	-0.623178	-0.839551	0.929987	-0.790621
Data108	-0.618092	-0.6598	-0.850843	0.91371	-0.798149
Data109	-0.60914	-0.684825	-0.855929	0.879937	-0.831515
Data110	-0.603037	-0.695608	-0.861626	0.856336	-0.861626
Data111	-0.588591	-0.697846	-0.863457	0.821749	-0.894789
Data112	-0.572519	-0.733247	-0.850436	0.792248	-0.903131
Data113	-0.549935	-0.759085	-0.837517	0.776379	-0.888279
Data114	-0.540169	-0.77231	-0.831108	0.769665	-0.874851
Data115	-0.520841	-0.799166	-0.826429	0.77292	-0.839857
Data116	-0.512703	-0.817884	-0.847893	0.797131	-0.800793
Data117	-0.524707	-0.819308	-0.877089	0.799166	-0.757661
Data118	-0.5361	-0.823987	-0.901808	0.793062	-0.716157
Data119	-0.540373	-0.84596	-0.925612	0.79001	-0.70985
Data120	-0.530404	-0.869764	-0.94372	0.782279	-0.735892
Data121	-0.520841	-0.898248	-0.949111	0.770479	-0.770479
Data122	-0.51311	-0.923273	-0.933038	0.754406	-0.797742
Data123	-0.491951	-0.917779	-0.90842	0.738333	-0.819918
Data124	-0.465502	-0.90191	-0.896213	0.715343	-0.827446
Data125	-0.435798	-0.902113	-0.882582	0.693573	-0.808932
Data126	-0.437222	-0.93019	-0.856235	0.679128	-0.7894
Data127	-0.456957	-0.945856	-0.831108	0.677704	-0.776176
Data128	-0.450853	-0.956232	-0.841891	0.674245	-0.776582
Data129	-0.449633	-0.963963	-0.843722	0.683401	-0.780041
Data130	-0.456346	-0.968236	-0.846062	0.690115	-0.804863
Data131	-0.477302	-0.989192	-0.851962	0.696625	-0.843722
Data132	-0.505989	-1.008927	-0.862338	0.700694	-0.884006
Data133	-0.527148	-1.015844	-0.859693	0.685232	-0.926121
Data134	-0.539762	-1.015234	-0.843722	0.643117	-0.961318
Data135	-0.538338	-1.013403	-0.834668	0.590626	-0.978815
Data136	-0.518603	-1.023372	-0.834567	0.559701	-0.985733
Data137	-0.480964	-1.052873	-0.817375	0.55787	-0.980646
Data138	-0.434577	-1.080949	-0.79469	0.560718	-0.979426
Data139	-0.406907	-1.104143	-0.79235	0.560515	-0.969253
Data140	-0.393276	-1.11635	-0.805473	0.549732	-0.961318
Data141	-0.38819	-1.127947	-0.816968	0.535897	-0.950739
Data142	-0.398566	-1.141171	-0.813815	0.503955	-0.917779
Data143	-0.429898	-1.159075	-0.806999	0.492358	-0.859592
Data144	-0.451057	-1.167824	-0.779838	0.491341	-0.795097
Data145	-0.443529	-1.192849	-0.748201	0.485644	-0.751558
Data146	-0.423387	-1.20709	-0.706493	0.486865	-0.745047
Data147	-0.389207	-1.220111	-0.66448	0.479133	-0.774141
Data148	-0.372727	-1.217466	-0.643626	0.464892	-0.802421
Data149	-0.365199	-1.22296	-0.643015	0.446377	-0.801404
Data150	-0.369472	-1.250629	-0.643015	0.429694	-0.786348
Data151	-0.384324	-1.272806	-0.653391	0.42359	-0.776786
Data152	-0.383103	-1.29071	-0.664581	0.417283	-0.769258
Data153	-0.368048	-1.305562	-0.66743	0.413214	-0.748302
Data154	-0.356451	-1.307393	-0.674754	0.405687	-0.721447
Data155	-0.351771	-1.321024	-0.681366	0.388596	-0.693777
Data156	-0.370489	-1.325093	-0.67394	0.350144	-0.698456
Data157	-0.386358	-1.328756	-0.665293	0.32105	-0.734874
Data158	-0.387579	-1.331197	-0.665497	0.323084	-0.783093
Data159	-0.387376	-1.3255	-0.64271	0.330002	-0.84006
Data160	-0.401617	-1.326111	-0.617278	0.323491	-0.908217
Data161	-0.414435	-1.340556	-0.607309	0.306401	-0.977595
Data162	-0.409349	-1.348491	-0.596323	0.291752	-1.028865
Data163	-0.396735	-1.344422	-0.604562	0.299077	-1.055314
Data164	-0.370896	-1.332214	-0.613514	0.30457	-1.070573
Data165	-0.352178	-1.331604	-0.609038	0.302739	-1.07749
Data166	-0.341802	-1.339132	-0.608123	0.301518	-1.047583
Data167	-0.336512	-1.344828	-0.622568	0.286463	-1.005875
Data168	-0.343633	-1.337708	-0.634572	0.268966	-0.962132
Data169	-0.337733	-1.341777	-0.640777	0.252282	-0.920831
Data170	-0.311894	-1.365581	-0.653188	0.254317	-0.89723
Data171	-0.286056	-1.400575	-0.665599	0.255538	-0.892755
Data172	-0.288701	-1.437807	-0.659393	0.260624	-0.902927
Data173	-0.29928	-1.475446	-0.635691	0.261845	-0.913303
Data174	-0.297653	-1.496808	-0.619516	0.264897	-0.921238
Data175	-0.29806	-1.509829	-0.624196	0.253707	-0.931818
Data176	-0.302739	-1.520612	-0.634877	0.226647	-0.910048
Data177	-0.323491	-1.537906	-0.661224	0.206709	-0.871392
Data178	-0.36052	-1.55581	-0.69693	0.194298	-0.81768
Data179	-0.391241	-1.544416	-0.716971	0.172732	-0.774548
Data180	-0.422166	-1.515526	-0.700593	0.146283	-0.728974
Data181	-0.437018	-1.505964	-0.674957	0.150963	-0.687266
Data182	-0.413825	-1.509829	-0.640574	0.164391	-0.657969
Data183	-0.382289	-1.518985	-0.6068	0.173546	-0.667531
Data184	-0.350144	-1.529157	-0.57262	0.186974	-0.678314
Data185	-0.328171	-1.541568	-0.562651	0.196943	-0.686046
Data186	-0.312301	-1.556624	-0.559497	0.206912	-0.677094
Data187	-0.310063	-1.567814	-0.567941	0.220137	-0.665904
Data188	-0.304774	-1.580224	-0.573536	0.23682	-0.655121
Data189	-0.305384	-1.594873	-0.58381	0.251265	-0.627654
Data190	-0.322067	-1.596297	-0.595407	0.244348	-0.603443
Data191	-0.31576	-1.597518	-0.613921	0.229496	-0.599171
Data192	-0.312098	-1.598739	-0.625213	0.20854	-0.607919
Data193	-0.311894	-1.601383	-0.627044	0.203047	-0.612599
Data194	-0.304977	-1.612777	-0.629892	0.199385	-0.626027
Data195	-0.302129	-1.637802	-0.636098	0.185753	-0.632334
Data196	-0.311488	-1.665268	-0.623891	0.16317	-0.639658
Data197	-0.308436	-1.678289	-0.595814	0.143231	-0.644541
Data198	-0.285242	-1.681748	-0.578622	0.134076	-0.650645
Data199	-0.290532	-1.695786	-0.590321	0.129193	-0.656748
Data200	-0.291549	-1.712876	-0.612802	0.125124	-0.6421
Data201	-0.306198	-1.738308	-0.637725	0.122276	-0.623789
Data202	-0.330205	-1.76496	-0.656341	0.108441	-0.60324
Data203	-0.332443	-1.780016	-0.695811	0.09603	-0.564584
Data204	-0.323898	-1.780423	-0.728466	0.075888	-0.511279
Data205	-0.313522	-1.778592	-0.717784	0.06124	-0.438036
Data206	-0.304163	-1.778592	-0.68513	0.052694	-0.368251
Data207	-0.271407	-1.771267	-0.661428	0.059815	-0.337123
Data208	-0.216475	-1.768419	-0.635284	0.080161	-0.333257
Data209	-0.15788	-1.769233	-0.612701	0.106406	-0.33224
Data210	-0.110679	-1.759467	-0.606394	0.133059	-0.301111
Data211	-0.092775	-1.741563	-0.617075	0.155235	-0.256555
Data212	-0.077516	-1.725083	-0.63447	0.166018	-0.228885
Data213	-0.059408	-1.717352	-0.658885	0.184532	-0.222171
Data214	-0.028484	-1.716945	-0.663564	0.195315	-0.215457
Data215	-0.016276	-1.731594	-0.647084	0.192874	-0.227054
Data216	-0.041098	-1.742987	-0.631825	0.189415	-0.245975
Data217	-0.063884	-1.735866	-0.610666	0.183515	-0.260014
Data218	-0.061646	-1.73017	-0.586862	0.168053	-0.274662
Data219	-0.054526	-1.717556	-0.583912	0.153811	-0.28748
Data220	-0.033366	-1.700669	-0.583708	0.133872	-0.287887
Data221	-0.006714	-1.694972	-0.572213	0.102337	-0.294397
Data222	0.031128	-1.695786	-0.562142	0.07894	-0.286259
Data223	0.037435	-1.6966	-0.553394	0.06714	-0.281376
Data224	0.025432	-1.685206	-0.543119	0.071005	-0.262659
Data225	0.012004	-1.683375	-0.546171	0.090333	-0.27039
Data226	0.023194	-1.702093	-0.563261	0.098675	-0.296025
Data227	0.059205	-1.728542	-0.573332	0.088299	-0.336309
Data228	0.091554	-1.735256	-0.563567	0.083416	-0.359299
Data229	0.128379	-1.73607	-0.527148	0.097047	-0.374558
Data230	0.167035	-1.742173	-0.484423	0.116172	-0.381272
Data231	0.195112	-1.742173	-0.452888	0.132448	-0.387172
Data232	0.209761	-1.74726	-0.413926	0.151573	-0.391445
Data233	0.215254	-1.749905	-0.369472	0.161542	-0.370489
Data234	0.232344	-1.740139	-0.361232	0.153201	-0.34343
Data235	0.244144	-1.700872	-0.359503	0.144452	-0.314946
Data236	0.260014	-1.631902	-0.349635	0.155235	-0.270186
Data237	0.300908	-1.570255	-0.34048	0.176801	-0.186567
Data238	0.339361	-1.534854	-0.321558	0.18677	-0.114341
Data239	0.384527	-1.499453	-0.29572	0.205285	-0.066936
Data240	0.423794	-1.463849	-0.251164	0.231123	-0.019328
Data241	0.460619	-1.418682	-0.198774	0.257776	0.030111
Data242	0.510465	-1.359274	-0.151675	0.299484	0.088502
Data243	0.574146	-1.309428	-0.102337	0.352178	0.162763
Data244	0.658783	-1.272399	-0.020956	0.424811	0.222578
Data245	0.758068	-1.218891	0.064597	0.510058	0.281376
Data246	0.843926	-1.146258	0.14669	0.580046	0.333257
Data247	0.914321	-1.069149	0.224104	0.641693	0.39409
Data248	0.99265	-0.982884	0.291346	0.704153	0.452074
Data249	1.088273	-0.877292	0.365098	0.79001	0.514941
Data250	1.175148	-0.777396	0.437425	0.867323	0.590016
Data251	1.251443	-0.696625	0.520231	0.936904	0.689708
Data252	1.326518	-0.622772	0.601816	1.029882	0.782483
Data253	1.398744	-0.54607	0.707307	1.139544	0.884209
Data254	1.464866	-0.454922	0.812696	1.258361	1.000788
Data255	1.520002	-0.376796	0.897536	1.366395	1.101091
Data256	1.551944	-0.332036	0.96905	1.444724	1.188373
Data257	1.565372	-0.300704	1.031612	1.510033	1.248391
Data258	1.590397	-0.279952	1.077999	1.550927	1.28481
Data259	1.630274	-0.249231	1.114824	1.571883	1.312072
Data260	1.65774	-0.208133	1.143104	1.583276	1.323873
Data261	1.653264	-0.184939	1.161212	1.599959	1.325907
Data262	1.631902	-0.179853	1.170367	1.600366	1.323059
Data263	1.604842	-0.181684	1.169757	1.600163	1.326925
Data264	1.577579	-0.205692	1.158872	1.586938	1.344015
Data265	1.529971	-0.243534	1.119809	1.574324	1.36436
Data266	1.473208	-0.288497	1.067114	1.556013	1.389588
Data267	1.418275	-0.351975	1.009435	1.53404	1.396506
Data268	1.357239	-0.424811	0.941583	1.506167	1.382467
Data269	1.299662	-0.500292	0.871901	1.462018	1.35907
Data270	1.24066	-0.572519	0.801709	1.411765	1.317769
Data271	1.167824	-0.642507	0.75227	1.364563	1.296813
Data272	1.090105	-0.697642	0.719921	1.3078	1.272196
Data273	1.031306	-0.743216	0.693675	1.272806	1.234557
Data274	0.96905	-0.781669	0.653595	1.236184	1.190407
Data275	0.904758	-0.808728	0.632741	1.193459	1.146665
Data276	0.86773	-0.863661	0.628061	1.163958	1.100074
Data277	0.865695	-0.925104	0.626739	1.111264	1.058162
Data278	0.884616	-0.984512	0.632537	1.050838	0.99265
Data279	0.86773	-1.055924	0.633758	1.003433	0.899468
Data280	0.827242	-1.097429	0.625925	0.955622	0.820935
Data281	0.781058	-1.142596	0.616363	0.917576	0.749727
Data282	0.714936	-1.181862	0.590728	0.872002	0.685435
Data283	0.635793	-1.208515	0.548409	0.838229	0.634368
Data284	0.563973	-1.235777	0.50192	0.824801	0.591847
Data285	0.505989	-1.259174	0.471199	0.820935	0.579232
Data286	0.499275	-1.26772	0.462857	0.797335	0.58147
Data287	0.493985	-1.27484	0.467231	0.775565	0.576791
Data288	0.475064	-1.303934	0.485746	0.766003	0.579029
Data289	0.468961	-1.352356	0.47954	0.755423	0.573739
Data290	0.475064	-1.402813	0.472724	0.735485	0.556242
Data291	0.452684	-1.440655	0.468045	0.702118	0.557666
Data292	0.397752	-1.455914	0.458483	0.680756	0.560515
Data293	0.329595	-1.471377	0.429592	0.655731	0.55319
Data294	0.260014	-1.485822	0.390631	0.627451	0.536711
Data295	0.189212	-1.517764	0.360927	0.592254	0.491951
Data296	0.108848	-1.537906	0.338954	0.54607	0.456346
Data297	0.042318	-1.559065	0.314844	0.477099	0.436205
Data298	-0.011393	-1.584904	0.273645	0.400397	0.442105
Data299	-0.059002	-1.608504	0.239261	0.323898	0.454108
Data300	-0.087078	-1.627019	0.212609	0.280359	0.461636
Data301	-0.099896	-1.653061	0.179751	0.244144	0.468554
Data302	-0.114951	-1.677679	0.145571	0.200198	0.456957
Data303	-0.144452	-1.7143	0.111798	0.147911	0.43417
Data304	-0.184939	-1.733425	0.083518	0.094606	0.387986
Data305	-0.235396	-1.752956	0.052084	0.039267	0.335902
Data306	-0.279749	-1.780219	0.005392	-0.018921	0.276493
Data307	-0.317388	-1.8262	-0.044251	-0.068767	0.22563
Data308	-0.365403	-1.875029	-0.087383	-0.121869	0.194502
Data309	-0.403855	-1.903309	-0.124819	-0.173546	0.145876
Data310	-0.428066	-1.92284	-0.177513	-0.231937	0.09603
Data311	-0.44597	-1.943796	-0.217085	-0.29338	0.051677
Data312	-0.47364	-1.960886	-0.256453	-0.343226	0.019735
Data313	-0.507006	-1.986114	-0.308334	-0.379441	-0.007324
Data314	-0.527555	-2.012563	-0.348007	-0.414842	-0.037842
Data315	-0.521452	-2.022126	-0.380458	-0.457771	-0.070395
Data316	-0.520638	-2.010936	-0.404669	-0.502124	-0.093385
Data317	-0.545052	-2.004832	-0.42298	-0.542611	-0.116375
Data318	-0.587981	-2.004629	-0.419827	-0.570687	-0.166832
Data319	-0.618499	-2.004018	-0.424506	-0.595305	-0.203047
Data320	-0.642507	-2.006256	-0.439155	-0.628265	-0.212812
Data321	-0.646372	-2.012767	-0.46774	-0.644948	-0.214237
Data322	-0.652069	-2.027008	-0.50131	-0.652272	-0.22502
Data323	-0.649627	-2.038809	-0.52959	-0.640879	-0.247603
Data324	-0.644745	-2.046133	-0.540068	-0.63091	-0.261234
Data325	-0.627248	-2.056509	-0.547087	-0.639455	-0.249841
Data326	-0.610564	-2.05712	-0.560718	-0.667124	-0.216475
Data327	-0.589202	-2.055492	-0.585234	-0.69927	-0.192671
Data328	-0.575977	-2.041657	-0.604868	-0.740368	-0.190026
Data329	-0.582488	-2.014191	-0.617177	-0.769055	-0.19735
Data330	-0.605885	-1.988149	-0.622873	-0.78411	-0.202029
Data331	-0.62623	-1.969431	-0.626535	-0.779634	-0.191043
Data332	-0.627654	-1.958648	-0.650238	-0.773531	-0.167035
Data333	-0.607309	-1.951934	-0.683706	-0.769665	-0.15849
Data334	-0.591643	-1.943592	-0.707103	-0.7776	-0.159915
Data335	-0.583098	-1.924875	-0.70395	-0.779024	-0.166222
Data336	-0.55848	-1.903309	-0.683808	-0.801607	-0.161339
Data337	-0.535693	-1.880929	-0.667837	-0.836194	-0.15198
Data338	-0.512703	-1.862414	-0.63742	-0.864271	-0.155845
Data339	-0.495613	-1.846138	-0.599578	-0.880547	-0.179446
Data340	-0.472216	-1.82152	-0.570993	-0.893568	-0.218102
Data341	-0.459805	-1.788357	-0.547595	-0.89072	-0.266931
Data342	-0.463671	-1.735663	-0.528573	-0.872206	-0.313725
Data343	-0.474047	-1.674016	-0.515755	-0.85125	-0.356451
Data344	-0.492765	-1.633326	-0.521146	-0.835991	-0.387172
Data345	-0.489713	-1.607487	-0.526233	-0.829277	-0.423997
Data346	-0.460822	-1.586124	-0.514839	-0.817273	-0.454312
Data347	-0.421963	-1.572493	-0.499682	-0.818901	-0.476081
Data348	-0.380255	-1.556827	-0.491849	-0.820325	-0.485847
Data349	-0.34404	-1.546044	-0.488696	-0.826836	-0.49073
Data350	-0.317591	-1.53404	-0.480252	-0.82297	-0.487475
Data351	-0.295822	-1.515119	-0.456143	-0.815442	-0.463671
Data352	-0.274459	-1.473208	-0.43183	-0.799776	-0.431729
Data353	-0.241499	-1.428244	-0.406704	-0.792859	-0.395717
Data354	-0.214237	-1.383892	-0.382391	-0.774344	-0.373134
Data355	-0.194705	-1.352763	-0.336919	-0.760917	-0.367437
Data356	-0.189008	-1.300476	-0.290125	-0.75522	-0.37232
Data357	-0.187177	-1.24534	-0.253707	-0.757661	-0.36703
Data358	-0.175377	-1.191424	-0.22797	-0.754813	-0.352178
Data359	-0.160525	-1.153379	-0.2003	-0.745658	-0.324509
Data360	-0.127972	-1.118791	-0.174258	-0.742402	-0.304774
Data361	-0.080771	-1.089698	-0.155133	-0.745251	-0.280359
Data362	-0.039063	-1.045955	-0.136619	-0.751151	-0.229699
Data363	-0.016276	-1.006892	-0.091147	-0.751151	-0.167442
Data364	-0.012004	-0.981257	-0.049439	-0.750744	-0.127972
Data365	0.002238	-0.963963	-0.019023	-0.745861	-0.112306
Data366	0.019735	-0.947077	-0.011088	-0.745861	-0.126548
Data367	0.034791	-0.915338	-0.009562	-0.733857	-0.144452
Data368	0.044963	-0.882378	-0.00356	-0.720836	-0.147097
Data369	0.055543	-0.855726	0.007935	-0.722871	-0.136314
Data370	0.069785	-0.835177	0.024821	-0.716564	-0.112306
Data371	0.107017	-0.81117	0.04832	-0.692963	-0.08484
Data372	0.148318	-0.777193	0.075583	-0.676483	-0.058595
Data373	0.177412	-0.740164	0.12726	-0.67689	-0.025635
Data374	0.193077	-0.720022	0.186364	-0.675263	-0.015666
Data375	0.210168	-0.706391	0.243331	-0.667328	-0.000203
Data376	0.237837	-0.679739	0.28392	-0.658783	0.029094
Data377	0.279952	-0.660614	0.301111	-0.646169	0.048625
Data378	0.304774	-0.652883	0.312505	-0.635996	0.056153
Data379	0.327153	-0.634165	0.301315	-0.641082	0.044353
Data380	0.34465	-0.595305	0.298161	-0.634775	0.047608
Data381	0.34933	-0.552783	0.300806	-0.617278	0.077109
Data382	0.376389	-0.526131	0.317591	-0.579232	0.111493
Data383	0.40589	-0.51311	0.33519	-0.530811	0.14018
Data384	0.427863	-0.484627	0.355027	-0.516365	0.156863
Data385	0.444139	-0.452074	0.387376	-0.516772	0.195112
Data386	0.449633	-0.401211	0.441393	-0.517179	0.271204
Data387	0.457771	-0.336512	0.489103	-0.522672	0.358892
Data388	0.48483	-0.271814	0.516365	-0.529386	0.43356
Data389	0.50721	-0.222171	0.528878	-0.537118	0.509855
Data390	0.514941	-0.19145	0.529386	-0.544645	0.575774
Data391	0.514331	-0.180667	0.536304	-0.5361	0.628265
Data392	0.50721	-0.167035	0.563465	-0.511686	0.656748
Data393	0.493375	-0.1355	0.606292	-0.507006	0.664073
Data394	0.49663	-0.119224	0.655731	-0.495206	0.668345
Data395	0.509448	-0.132652	0.697948	-0.480151	0.660004
Data396	0.536711	-0.141807	0.727652	-0.472826	0.656545
Data397	0.574756	-0.122886	0.774141	-0.465705	0.656341
Data398	0.595305	-0.093589	0.819206	-0.442105	0.656748
Data399	0.604257	-0.054322	0.841179	-0.423184	0.65919
Data400	0.611785	-0.025025	0.831617	-0.42298	0.643727
Data401	0.616058	0.009155	0.822563	-0.433356	0.599374
Data402	0.612599	0.034384	0.828158	-0.448819	0.571298
Data403	0.600188	0.069174	0.851759	-0.460009	0.563567
Data404	0.587167	0.120241	0.852369	-0.473233	0.545052
Data405	0.584522	0.144249	0.856235	-0.487271	0.531217
Data406	0.594491	0.161542	0.880852	-0.498054	0.531014
Data407	0.616464	0.182701	0.910353	-0.481778	0.557056
Data408	0.650034	0.214847	0.940363	-0.464281	0.57435
Data409	0.679535	0.25391	0.992549	-0.456346	0.567636
Data410	0.70456	0.293584	1.044429	-0.447191	0.545866
Data411	0.724091	0.331833	1.08807	-0.453905	0.513924
Data412	0.728974	0.355433	1.112891	-0.469368	0.494799
Data413	0.717377	0.375168	1.117978	-0.483609	0.489713
Data414	0.702729	0.407518	1.113603	-0.487271	0.491341
Data415	0.694998	0.448412	1.119605	-0.489916	0.496223
Data416	0.701915	0.49073	1.122962	-0.505175	0.498054
Data417	0.717174	0.512296	1.124183	-0.5243	0.511686
Data418	0.733043	0.526945	1.14931	-0.527352	0.539559
Data419	0.735892	0.535897	1.176979	-0.514127	0.569263
Data420	0.75054	0.536507	1.186236	-0.513313	0.598967
Data421	0.772107	0.564177	1.189593	-0.515755	0.629282
Data422	0.79998	0.603443	1.185117	-0.501513	0.645355
Data423	0.810559	0.645965	1.185016	-0.497444	0.672211
Data424	0.792655	0.674856	1.185626	-0.527148	0.709646
Data425	0.781465	0.719209	1.198037	-0.564787	0.743826
Data426	0.776786	0.758475	1.221129	-0.581877	0.787162
Data427	0.790417	0.781058	1.230691	-0.594085	0.80649
Data428	0.821749	0.794079	1.231708	-0.612192	0.823377
Data429	0.831922	0.799166	1.224282	-0.627044	0.843519
Data430	0.827039	0.826836	1.229369	-0.649831	0.85064
Data431	0.81829	0.852878	1.250629	-0.666107	0.848402
Data432	0.81239	0.878309	1.286336	-0.675466	0.847995
Data433	0.81707	0.904148	1.301188	-0.685842	0.85654
Data434	0.829684	0.937107	1.311767	-0.708019	0.872409
Data435	0.838636	0.948501	1.327128	-0.730399	0.869968
Data436	0.855116	0.969457	1.350932	-0.759492	0.875664
Data437	0.852471	1.002416	1.382773	-0.765189	0.912896
Data438	0.829074	1.035986	1.411154	-0.760713	0.961115
Data439	0.807304	1.047379	1.426922	-0.760917	0.982478
Data440	0.785128	1.053686	1.430076	-0.775972	0.974136
Data441	0.742606	1.087663	1.438722	-0.794893	0.960098
Data442	0.715953	1.141171	1.464561	-0.804252	0.951349
Data443	0.700084	1.185728	1.474123	-0.815442	0.934666
Data444	0.700491	1.227232	1.478192	-0.81829	0.922662
Data445	0.712291	1.23476	1.486432	-0.802625	0.9131
Data446	0.722057	1.216653	1.504031	-0.78289	0.933445
Data447	0.728364	1.204445	1.52163	-0.790214	0.980646
Data448	0.745658	1.225401	1.531802	-0.815849	1.000381
Data449	0.769462	1.271382	1.538923	-0.823173	1.021948
Data450	0.781465	1.310648	1.523969	-0.816052	1.033138
Data451	0.775565	1.353374	1.512271	-0.805676	1.042089
Data452	0.768851	1.38674	1.514814	-0.80649	1.068742
Data453	0.76173	1.389181	1.535159	-0.82358	1.08746
Data454	0.751354	1.382874	1.546146	-0.841891	1.112688
Data455	0.735281	1.383281	1.549808	-0.86183	1.140358
Data456	0.737723	1.391216	1.54991	-0.877292	1.158668
Data457	0.753796	1.393047	1.565372	-0.87424	1.1664
Data458	0.743826	1.385519	1.588159	-0.867526	1.15643
Data459	0.728161	1.377178	1.597213	-0.875868	1.138526
Data460	0.724905	1.385519	1.606572	-0.888482	1.12164
Data461	0.726736	1.407289	1.623967	-0.906589	1.08868
Data462	0.726126	1.422751	1.622237	-0.929987	1.0309
Data463	0.730602	1.409934	1.596602	-0.943414	0.971491
Data464	0.73345	1.384909	1.580733	-0.944635	0.915541
Data465	0.725516	1.373719	1.584802	-0.95257	0.865695
Data466	0.711884	1.37616	1.587142	-0.964981	0.841891
Data467	0.71575	1.397523	1.589583	-0.962539	0.833753
Data468	0.734874	1.410544	1.59528	-0.965794	0.84535
Data469	0.751354	1.404644	1.600773	-0.950942	0.869357
Data470	0.749116	1.404237	1.609216	-0.926324	0.883599
Data471	0.747285	1.416444	1.615218	-0.917576	0.876682
Data472	0.758679	1.425803	1.631088	-0.907607	0.842908
Data473	0.759696	1.451031	1.639836	-0.9072	0.814628
Data474	0.743826	1.470359	1.629562	-0.911472	0.778414
Data475	0.723888	1.473615	1.619084	-0.928155	0.753999
Data476	0.714122	1.470563	1.615625	-0.954604	0.737926
Data477	0.726736	1.473004	1.609216	-0.963353	0.714326
Data478	0.73345	1.476463	1.606775	-0.951349	0.708832
Data479	0.731009	1.46629	1.611149	-0.932225	0.705781
Data480	0.726736	1.463849	1.621525	-0.922255	0.69276
Data481	0.724905	1.469952	1.643702	-0.916762	0.729585
Data482	0.707815	1.475242	1.653162	-0.913303	0.788993
Data483	0.685435	1.475242	1.639938	-0.916355	0.844739
Data484	0.649627	1.465883	1.600468	-0.925511	0.889499
Data485	0.610971	1.46629	1.569034	-0.930393	0.914727
Data486	0.597136	1.466494	1.556217	-0.945856	0.914117
Data487	0.588795	1.481346	1.550622	-0.961115	0.909845
Data488	0.575774	1.498843	1.536177	-0.951146	0.899265
Data489	0.560718	1.496605	1.523868	-0.936294	0.895196
Data490	0.55197	1.487043	1.527225	-0.93019	0.878716
Data491	0.543628	1.487653	1.533125	-0.929783	0.850233
Data492	0.540373	1.484194	1.545434	-0.931411	0.819104
Data493	0.531014	1.484805	1.562524	-0.943618	0.793876
Data494	0.520027	1.470766	1.557641	-0.955011	0.780652
Data495	0.521452	1.461814	1.537702	-0.962743	0.773531
Data496	0.528166	1.46629	1.510948	-0.962336	0.744437
Data497	0.537728	1.459169	1.470156	-0.95847	0.713919
Data498	0.522672	1.447166	1.418377	-0.961725	0.700694
Data499	0.495206	1.452862	1.384604	-0.96966	0.680349
Data500	0.478726	1.452252	1.362732	-0.988988	0.655934
Data501	0.465909	1.424582	1.346354	-0.991836	0.64271
Data502	0.457567	1.382671	1.33547	-0.986343	0.640472
Data503	0.456143	1.348084	1.349101	-0.986547	0.653493
Data504	0.460822	1.334656	1.388368	-1.004654	0.6539
Data505	0.460619	1.352153	1.416444	-1.027848	0.650238
Data506	0.451667	1.376364	1.398947	-1.044531	0.646372
Data507	0.439867	1.394675	1.36375	-1.0486	0.653696
Data508	0.431322	1.395895	1.323669	-1.050228	0.677094
Data509	0.407518	1.389181	1.295389	-1.046159	0.702322
Data510	0.375168	1.369446	1.276061	-1.052059	0.721447
Data511	0.352382	1.358867	1.252664	-1.050024	0.711681
Data512	0.345057	1.35378	1.234658	-1.038427	0.686249
Data513	0.350144	1.350729	1.223163	-1.023779	0.67038
Data514	0.351161	1.338114	1.196816	-1.013199	0.658376
Data515	0.349737	1.324687	1.168536	-1.003433	0.650441
Data516	0.354213	1.321431	1.144223	-0.995905	0.649017
Data517	0.347295	1.322652	1.140764	-0.982274	0.662242
Data518	0.345668	1.329773	1.138425	-0.973322	0.6657
Data519	0.351568	1.321838	1.132626	-0.971288	0.654917
Data520	0.345668	1.322245	1.110043	-0.976984	0.655528
Data521	0.336309	1.321635	1.095598	-1.000381	0.653493
Data522	0.332036	1.331401	1.09041	-1.033341	0.622772
Data523	0.32695	1.344625	1.065894	-1.059586	0.565601
Data524	0.328985	1.35317	1.056942	-1.059993	0.497851
Data525	0.31047	1.333435	1.059892	-1.063452	0.426846
Data526	0.302942	1.297831	1.051448	-1.071794	0.35584
Data527	0.309656	1.266906	1.037613	-1.092749	0.285852
Data528	0.316574	1.24595	1.025915	-1.098243	0.213626
Data529	0.311284	1.219501	1.018082	-1.098446	0.151573
Data530	0.287887	1.203632	1.002314	-1.098039	0.085654
Data531	0.243127	1.207904	0.999669	-1.091732	0.020345
Data532	0.171918	1.219298	0.995905	-1.086849	-0.030315
Data533	0.115969	1.233743	0.989904	-1.080949	-0.059815
Data534	0.085654	1.253274	0.95552	-1.076677	-0.066326
Data535	0.074667	1.257954	0.894789	-1.080746	-0.077719
Data536	0.082195	1.263854	0.860202	-1.083594	-0.071819
Data537	0.092978	1.270771	0.846672	-1.078711	-0.056357
Data538	0.104982	1.277078	0.838432	-1.065487	-0.031128
Data539	0.124107	1.276061	0.836906	-1.0486	0.00061
Data540	0.132041	1.271178	0.823377	-1.040258	0.013224
Data541	0.132448	1.264871	0.788281	-1.038224	-0.014445
Data542	0.119834	1.264668	0.748608	-1.047176	-0.025635
Data543	0.093589	1.280334	0.712393	-1.0604	-0.020752
Data544	0.055339	1.289489	0.683096	-1.056128	-0.012818
Data545	0.037029	1.296407	0.645762	-1.051448	-0.022787
Data546	0.042929	1.311462	0.596933	-1.050635	-0.031535
Data547	0.047812	1.324483	0.552377	-1.064876	-0.031739
Data548	0.042725	1.334656	0.524707	-1.056535	-0.05066
Data549	0.039063	1.326314	0.514534	-1.023168	-0.103151
Data550	0.032146	1.3196	0.497139	-0.99733	-0.158897
Data551	0.032756	1.331807	0.483508	-0.997126	-0.214644
Data552	0.03418	1.328756	0.472114	-0.984309	-0.2533
Data553	0.025635	1.322449	0.447395	-0.979629	-0.277511
Data554	0.013224	1.311869	0.42888	-0.967422	-0.300094
Data555	0.003662	1.303527	0.403449	-0.948094	-0.312098
Data556	-0.0118	1.302917	0.370693	-0.939752	-0.316167
Data557	-0.037029	1.295593	0.339259	-0.923273	-0.329188
Data558	-0.037029	1.291117	0.29104	-0.916965	-0.344447
Data559	-0.024821	1.280741	0.241093	-0.915541	-0.361334
Data560	-0.005493	1.285217	0.206811	-0.901503	-0.387579
Data561	0.008138	1.299865	0.17558	-0.890313	-0.416673
Data562	0.020549	1.305765	0.157473	-0.875461	-0.440477
Data563	0.029297	1.294169	0.141909	-0.882175	-0.451464
Data564	0.026652	1.288675	0.127464	-0.887872	-0.459805
Data565	0.02238	1.301289	0.107729	-0.881158	-0.480964
Data566	-0.007121	1.320617	0.09369	-0.867933	-0.503141
Data567	-0.045167	1.342184	0.08779	-0.838432	-0.545663
Data568	-0.065919	1.361512	0.083213	-0.806897	-0.57557
Data569	-0.10132	1.377788	0.074464	-0.780652	-0.559294
Data570	-0.143435	1.373312	0.034689	-0.761323	-0.532031
Data571	-0.182091	1.35317	-0.025737	-0.74403	-0.512296
Data572	-0.212812	1.337708	-0.070904	-0.724498	-0.490527
Data573	-0.222578	1.331401	-0.105186	-0.69927	-0.473437
Data574	-0.222782	1.334859	-0.129905	-0.680756	-0.480354
Data575	-0.220951	1.334656	-0.148521	-0.669159	-0.476285
Data576	-0.204674	1.31431	-0.159813	-0.634979	-0.460416
Data577	-0.191653	1.300679	-0.165611	-0.614023	-0.454719
Data578	-0.195519	1.299458	-0.196129	-0.600799	-0.472216
Data579	-0.194909	1.307596	-0.23743	-0.588184	-0.524707
Data580	-0.190229	1.326925	-0.271305	-0.567839	-0.584522
Data581	-0.212406	1.343201	-0.289413	-0.554208	-0.622365
Data582	-0.237023	1.368633	-0.297653	-0.551359	-0.648407
Data583	-0.249231	1.386333	-0.318608	-0.551766	-0.690522
Data584	-0.24862	1.391419	-0.354925	-0.541594	-0.746064
Data585	-0.235599	1.385519	-0.388088	-0.529386	-0.799166
Data586	-0.223189	1.375347	-0.418097	-0.522672	-0.838839
Data587	-0.218509	1.368226	-0.457771	-0.504972	-0.866102
Data588	-0.218713	1.356018	-0.485644	-0.491747	-0.876885
Data589	-0.212812	1.362122	-0.497953	-0.463874	-0.87363
Data590	-0.217492	1.380636	-0.514432	-0.435391	-0.861423
Data591	-0.243941	1.401999	-0.537626	-0.415249	-0.878106
Data592	-0.285039	1.408103	-0.565398	-0.382493	-0.939142
Data593	-0.30925	1.411358	-0.591948	-0.336716	-1.010351
Data594	-0.318608	1.422751	-0.614735	-0.311081	-1.058976
Data595	-0.327967	1.40322	-0.631927	-0.284225	-1.080135
Data596	-0.32756	1.371684	-0.660309	-0.23682	-1.107195
Data597	-0.323491	1.345235	-0.69398	-0.20793	-1.126726
Data598	-0.321253	1.338521	-0.713512	-0.200402	-1.112891
Data599	-0.33814	1.335266	-0.728161	-0.206505	-1.097225
Data600	-0.37232	1.338725	-0.73345	-0.202843	-1.078508
Data601	-0.39409	1.336487	-0.750744	-0.207523	-1.052669
Data602	-0.426846	1.340149	-0.784619	-0.20793	-1.024389
Data603	-0.465095	1.35378	-0.816154	-0.205895	-0.971898
Data604	-0.503955	1.358256	-0.845655	-0.175174	-0.926121
Data605	-0.538949	1.355612	-0.877394	-0.152183	-0.89133
Data606	-0.550749	1.353984	-0.892653	-0.142214	-0.876071
Data607	-0.561735	1.347473	-0.906691	-0.133059	-0.859388
Data608	-0.58147	1.312276	-0.929071	-0.111493	-0.839043
Data609	-0.573129	1.280741	-0.950535	-0.081585	-0.821749
Data610	-0.542814	1.258564	-0.954706	-0.067547	-0.851047
Data611	-0.519824	1.243712	-0.950841	-0.058798	-0.88543
Data612	-0.521859	1.228453	-0.969863	-0.045981	-0.9013
Data613	-0.528166	1.210956	-1.002416	-0.038249	-0.911472
Data614	-0.515145	1.189593	-1.041581	-0.034384	-0.924493
Data615	-0.519214	1.146868	-1.06864	-0.038656	-0.943821
Data616	-0.545052	1.113502	-1.097429	-0.049439	-0.943821
Data617	-0.579232	1.086646	-1.13934	-0.06124	-0.928969
Data618	-0.60914	1.055517	-1.180336	-0.083009	-0.921238
Data619	-0.624806	1.03212	-1.201394	-0.092775	-0.898451
Data620	-0.638031	1.011571	-1.210753	-0.081992	-0.889906
Data621	-0.654307	1.006078	-1.233743	-0.057577	-0.877089
Data622	-0.67099	0.991836	-1.249816	-0.020752	-0.858371
Data623	-0.694387	0.99265	-1.255818	0.013224	-0.854912
Data624	-0.720226	1.001195	-1.25358	0.040691	-0.848809
Data625	-0.731416	1.011775	-1.250833	0.061443	-0.845146
Data626	-0.732026	1.023168	-1.238219	0.06775	-0.852064
Data627	-0.743013	1.012385	-1.248188	0.075481	-0.860202
Data628	-0.762544	0.999161	-1.268432	0.07304	-0.863661
Data629	-0.789604	0.983495	-1.293456	0.059408	-0.852878
Data630	-0.798759	0.977595	-1.30251	0.053305	-0.805269
Data631	-0.802625	0.96905	-1.297424	0.064291	-0.750134
Data632	-0.817477	0.961318	-1.303019	0.07894	-0.700491
Data633	-0.826632	0.953994	-1.313395	0.102948	-0.680552
Data634	-0.821546	0.94077	-1.30546	0.133872	-0.670176
Data635	-0.810356	0.919203	-1.305155	0.162153	-0.661835
Data636	-0.795707	0.897841	-1.304545	0.187991	-0.62623
Data637	-0.793469	0.881158	-1.300374	0.186364	-0.564177
Data638	-0.807101	0.865695	-1.287149	0.178632	-0.509855
Data639	-0.810763	0.858574	-1.296	0.165408	-0.46774
