# Supplementary material for: Integration of MRI and somatosensory evoked potentials facilitate diagnosis of spinal cord compression
Source: Sci Rep. 2023 May 15;13:7861. doi: 10.1038/s41598-023-34832-2 (PMC10185544; doi:10.1038/s41598-023-34832-2)
Supplement: Supplementary file 3 — Supplementary Information 3. [file 41598_2023_34832_MOESM3_ESM.zip › Preoperative SSEP data/control group/6557104_2/6557104_2_Lt Tibial SEP_Cz'-Fpz_201219_095618.csv]

Index	1	2	3	4
Name	Cz'-Fpz	Cz'-Fpz	Cz'-Fpz	Cz'-Fpz
Time	2.01807E+13	2.01807E+13	2.01807E+13	2.01807E+13
Highcut	500	500	500	500
Lowcut	10	10	10	10
Period	0.000156	0.000156	0.000156	0.000156
Averages	120	120	120	120
Int (mA)	18/17.9mA	18/17.6mA	18/17.6mA	18/17.6mA
Pulse Width (�gs)	200�s	200�s	200�s	200�s
Rep Rate (Hz)	3.11Hz	3.11Hz	3.11Hz	3.11Hz
Data0	0.37913	0.215352	-1.206055	0.923258
Data1	0.378927	0.216064	-1.206156	0.922241
Data2	0.378215	0.216522	-1.201477	0.923665
Data3	0.376892	0.216573	-1.19222	0.927226
Data4	0.374858	0.216115	-1.178996	0.932414
Data5	0.372213	0.214996	-1.163127	0.938009
Data6	0.368856	0.213064	-1.145833	0.943095
Data7	0.364787	0.210368	-1.128947	0.946452
Data8	0.360107	0.206706	-1.114299	0.946655
Data9	0.354818	0.20223	-1.103617	0.942688
Data10	0.349223	0.196838	-1.098328	0.933634
Data11	0.343424	0.190684	-1.099548	0.918681
Data12	0.337423	0.183868	-1.107992	0.89742
Data13	0.331523	0.176493	-1.123657	0.869751
Data14	0.325826	0.16866	-1.14624	0.836182
Data15	0.320435	0.160522	-1.174825	0.796916
Data16	0.315348	0.152181	-1.208089	0.75297
Data17	0.310567	0.143687	-1.244507	0.70516
Data18	0.306193	0.135193	-1.282552	0.654399
Data19	0.302124	0.126648	-1.320496	0.601908
Data20	0.298258	0.118103	-1.357015	0.548401
Data21	0.294698	0.109609	-1.390788	0.494893
Data22	0.291239	0.101064	-1.421	0.441996
Data23	0.287882	0.092468	-1.44694	0.390523
Data24	0.284627	0.083822	-1.468302	0.340983
Data25	0.281372	0.075073	-1.485087	0.293681
Data26	0.278117	0.066223	-1.497498	0.248922
Data27	0.274862	0.05722	-1.506144	0.206604
Data28	0.271606	0.048065	-1.511637	0.166931
Data29	0.268453	0.038808	-1.514486	0.130107
Data30	0.265401	0.029399	-1.515401	0.096232
Data31	0.262451	0.019836	-1.514893	0.065308
Data32	0.259705	0.010122	-1.513367	0.037435
Data33	0.25706	0.000305	-1.511332	0.012614
Data34	0.25472	-0.009664	-1.509298	-0.009054
Data35	0.252482	-0.019836	-1.507263	-0.027873
Data36	0.250448	-0.030212	-1.505737	-0.04364
Data37	0.248617	-0.040741	-1.504517	-0.056458
Data38	0.246989	-0.051524	-1.503805	-0.066427
Data39	0.245565	-0.06251	-1.503601	-0.073751
Data40	0.244141	-0.073751	-1.503601	-0.07843
Data41	0.242818	-0.085246	-1.503805	-0.080872
Data42	0.241394	-0.096995	-1.50411	-0.081278
Data43	0.23997	-0.108999	-1.504211	-0.079854
Data44	0.238444	-0.121358	-1.504008	-0.077006
Data45	0.236613	-0.133921	-1.503296	-0.073039
Data46	0.23468	-0.14679	-1.502075	-0.068054
Data47	0.23234	-0.159912	-1.500346	-0.062663
Data48	0.229696	-0.173238	-1.497803	-0.056864
Data49	0.226644	-0.186768	-1.494649	-0.050964
Data50	0.223287	-0.200399	-1.490885	-0.045166
Data51	0.219523	-0.21403	-1.486613	-0.039571
Data52	0.215352	-0.227661	-1.481832	-0.034281
Data53	0.210876	-0.24114	-1.476644	-0.029399
Data54	0.206095	-0.254364	-1.471354	-0.024821
Data55	0.201009	-0.267232	-1.465861	-0.020752
Data56	0.195719	-0.279744	-1.460673	-0.01709
Data57	0.190328	-0.291697	-1.455688	-0.013936
Data58	0.184733	-0.30309	-1.451213	-0.010986
Data59	0.179138	-0.313924	-1.447347	-0.008545
Data60	0.173543	-0.324097	-1.444397	-0.006307
Data61	0.167847	-0.33371	-1.442362	-0.004476
Data62	0.162252	-0.342712	-1.441549	-0.002747
Data63	0.156657	-0.351156	-1.441956	-0.001221
Data64	0.15096	-0.359192	-1.443583	0
Data65	0.145264	-0.36677	-1.446533	0.001424
Data66	0.139465	-0.373993	-1.450704	0.002747
Data67	0.133464	-0.38091	-1.456095	0.004272
Data68	0.127258	-0.387624	-1.462504	0.0059
Data69	0.120646	-0.394084	-1.469727	0.007629
Data70	0.113729	-0.400391	-1.477661	0.009664
Data71	0.106303	-0.406545	-1.485901	0.011698
Data72	0.09847	-0.412547	-1.494242	0.013835
Data73	0.090027	-0.418396	-1.50238	0.016073
Data74	0.081075	-0.424093	-1.51001	0.018107
Data75	0.071716	-0.429688	-1.516724	0.019938
Data76	0.061747	-0.435181	-1.522319	0.021566
Data77	0.051473	-0.440623	-1.526591	0.022786
Data78	0.040792	-0.445964	-1.529134	0.023499
Data79	0.029806	-0.451253	-1.529846	0.023702
Data80	0.018514	-0.456543	-1.528625	0.023295
Data81	0.007121	-0.461833	-1.52537	0.02238
Data82	-0.004374	-0.467021	-1.519877	0.020955
Data83	-0.016073	-0.472209	-1.512349	0.018921
Data84	-0.027873	-0.477346	-1.502787	0.016581
Data85	-0.039673	-0.48233	-1.491394	0.013936
Data86	-0.051473	-0.487264	-1.478373	0.010885
Data87	-0.063171	-0.491943	-1.463928	0.007629
Data88	-0.07487	-0.496521	-1.448364	0.004272
Data89	-0.086466	-0.500844	-1.431986	0.000712
Data90	-0.09786	-0.505015	-1.415202	-0.002848
Data91	-0.109151	-0.509033	-1.398214	-0.00651
Data92	-0.120138	-0.512899	-1.381327	-0.010274
Data93	-0.130819	-0.516713	-1.364848	-0.014038
Data94	-0.141296	-0.520528	-1.348979	-0.017904
Data95	-0.151367	-0.524394	-1.333923	-0.021769
Data96	-0.161235	-0.528412	-1.319682	-0.025533
Data97	-0.170797	-0.532633	-1.306254	-0.029399
Data98	-0.180054	-0.537059	-1.29364	-0.033162
Data99	-0.189107	-0.541738	-1.281738	-0.036926
Data100	-0.198059	-0.546672	-1.270345	-0.04069
Data101	-0.206807	-0.551809	-1.259155	-0.044352
Data102	-0.215454	-0.557149	-1.248067	-0.047913
Data103	-0.224101	-0.562642	-1.236674	-0.051371
Data104	-0.232646	-0.568186	-1.224976	-0.054932
Data105	-0.241292	-0.573781	-1.212565	-0.05839
Data106	-0.249837	-0.579325	-1.199443	-0.062052
Data107	-0.258382	-0.584768	-1.185303	-0.065715
Data108	-0.266825	-0.589956	-1.170247	-0.069478
Data109	-0.275167	-0.59494	-1.154277	-0.073547
Data110	-0.283407	-0.59962	-1.137288	-0.07782
Data111	-0.291443	-0.603943	-1.119588	-0.082397
Data112	-0.299276	-0.607808	-1.101176	-0.087382
Data113	-0.306905	-0.611165	-1.082255	-0.092875
Data114	-0.314331	-0.614014	-1.063131	-0.098877
Data115	-0.321554	-0.616302	-1.043905	-0.105387
Data116	-0.328471	-0.61793	-1.02478	-0.112406
Data117	-0.335286	-0.618998	-1.005961	-0.120036
Data118	-0.342	-0.619405	-0.987651	-0.128072
Data119	-0.348714	-0.619202	-0.970052	-0.136617
Data120	-0.355428	-0.618439	-0.953267	-0.145569
Data121	-0.362142	-0.617116	-0.937398	-0.154724
Data122	-0.368958	-0.615336	-0.922546	-0.163981
Data123	-0.375977	-0.6132	-0.90861	-0.17334
Data124	-0.383097	-0.610758	-0.895589	-0.182495
Data125	-0.39032	-0.608114	-0.883586	-0.191447
Data126	-0.397847	-0.605367	-0.872192	-0.199992
Data127	-0.405477	-0.602519	-0.861511	-0.208028
Data128	-0.413106	-0.599721	-0.851339	-0.215556
Data129	-0.420939	-0.596873	-0.841268	-0.222371
Data130	-0.42867	-0.594126	-0.831299	-0.228577
Data131	-0.436401	-0.591329	-0.821126	-0.234172
Data132	-0.444031	-0.588531	-0.810547	-0.239054
Data133	-0.451457	-0.585632	-0.799357	-0.243327
Data134	-0.458577	-0.582581	-0.787455	-0.246989
Data135	-0.465393	-0.579274	-0.774841	-0.249939
Data136	-0.471802	-0.575663	-0.76121	-0.252279
Data137	-0.477905	-0.571594	-0.746765	-0.253906
Data138	-0.4835	-0.567118	-0.731506	-0.254822
Data139	-0.488688	-0.562134	-0.715535	-0.254924
Data140	-0.493469	-0.556539	-0.698853	-0.254211
Data141	-0.497843	-0.550385	-0.681864	-0.252482
Data142	-0.501709	-0.543671	-0.664571	-0.249837
Data143	-0.505269	-0.536397	-0.64738	-0.246175
Data144	-0.508423	-0.528666	-0.63029	-0.241394
Data145	-0.511271	-0.520426	-0.613708	-0.235697
Data146	-0.513713	-0.511882	-0.597738	-0.228882
Data147	-0.515951	-0.502981	-0.582581	-0.221151
Data148	-0.517985	-0.493825	-0.568339	-0.212504
Data149	-0.519714	-0.484517	-0.555115	-0.203044
Data150	-0.52124	-0.475108	-0.543009	-0.192871
Data151	-0.522563	-0.465597	-0.531921	-0.181885
Data152	-0.523682	-0.455983	-0.521952	-0.17039
Data153	-0.524597	-0.446269	-0.512899	-0.158386
Data154	-0.525513	-0.436452	-0.504659	-0.145874
Data155	-0.526225	-0.426534	-0.496928	-0.132955
Data156	-0.526937	-0.416412	-0.489604	-0.119731
Data157	-0.527649	-0.406036	-0.482483	-0.106303
Data158	-0.528361	-0.395355	-0.47526	-0.092672
Data159	-0.529073	-0.384318	-0.467733	-0.078939
Data160	-0.529887	-0.372925	-0.459595	-0.065206
Data161	-0.530701	-0.361176	-0.450745	-0.051575
Data162	-0.531616	-0.349019	-0.440979	-0.038147
Data163	-0.53243	-0.336609	-0.430196	-0.024923
Data164	-0.533346	-0.323893	-0.418294	-0.012004
Data165	-0.534159	-0.310974	-0.405375	0.000407
Data166	-0.534871	-0.297953	-0.391235	0.01241
Data167	-0.535482	-0.284932	-0.37618	0.023905
Data168	-0.535889	-0.272013	-0.360209	0.034993
Data169	-0.536194	-0.259247	-0.343424	0.045573
Data170	-0.536194	-0.246785	-0.326131	0.055745
Data171	-0.536092	-0.23468	-0.308431	0.065409
Data172	-0.535685	-0.222931	-0.290527	0.07487
Data173	-0.535075	-0.211589	-0.272827	0.084025
Data174	-0.534159	-0.200653	-0.255636	0.093079
Data175	-0.53304	-0.190074	-0.239156	0.101929
Data176	-0.531616	-0.17985	-0.223694	0.110881
Data177	-0.529989	-0.16983	-0.209554	0.119832
Data178	-0.528056	-0.160065	-0.197042	0.128886
Data179	-0.525818	-0.150401	-0.186462	0.138041
Data180	-0.523173	-0.140788	-0.177917	0.1474
Data181	-0.520325	-0.131226	-0.171509	0.156962
Data182	-0.517171	-0.121613	-0.167542	0.166626
Data183	-0.513611	-0.111949	-0.16571	0.176493
Data184	-0.509644	-0.102234	-0.166219	0.186462
Data185	-0.505371	-0.092519	-0.16866	0.196635
Data186	-0.500793	-0.082855	-0.172933	0.206807
Data187	-0.495809	-0.073242	-0.17863	0.217082
Data188	-0.490519	-0.063782	-0.185445	0.227356
Data189	-0.484823	-0.054525	-0.192871	0.237732
Data190	-0.478821	-0.045522	-0.200602	0.248108
Data191	-0.472514	-0.036825	-0.208232	0.258484
Data192	-0.465902	-0.028432	-0.215149	0.26886
Data193	-0.458883	-0.020345	-0.221151	0.279134
Data194	-0.45166	-0.012563	-0.225932	0.28951
Data195	-0.444031	-0.004934	-0.229085	0.299683
Data196	-0.436096	0.002492	-0.230713	0.309957
Data197	-0.427856	0.01002	-0.230509	0.320129
Data198	-0.419108	0.017649	-0.228475	0.330404
Data199	-0.410055	0.025482	-0.224915	0.340678
Data200	-0.400594	0.033722	-0.219727	0.351054
Data201	-0.390523	0.042419	-0.213318	0.361633
Data202	-0.379944	0.051626	-0.205892	0.372518
Data203	-0.368754	0.061391	-0.197652	0.383606
Data204	-0.356852	0.071818	-0.189107	0.395101
Data205	-0.344442	0.082855	-0.180359	0.407104
Data206	-0.331319	0.094452	-0.171916	0.419515
Data207	-0.317485	0.106557	-0.163879	0.432332
Data208	-0.30304	0.119171	-0.156555	0.445658
Data209	-0.287882	0.13209	-0.150146	0.459493
Data210	-0.272319	0.145315	-0.144755	0.473735
Data211	-0.256042	0.158691	-0.140279	0.488383
Data212	-0.239461	0.172221	-0.136922	0.503337
Data213	-0.22227	0.185852	-0.134379	0.518494
Data214	-0.204875	0.199483	-0.13265	0.533956
Data215	-0.186971	0.213114	-0.131632	0.549622
Data216	-0.168966	0.226796	-0.131022	0.565287
Data217	-0.150655	0.240428	-0.130615	0.581055
Data218	-0.132141	0.254161	-0.130412	0.596924
Data219	-0.113525	0.267893	-0.130005	0.612691
Data220	-0.094808	0.281779	-0.129395	0.628357
Data221	-0.07609	0.295715	-0.128479	0.643819
Data222	-0.057271	0.309855	-0.127258	0.65918
Data223	-0.038452	0.324097	-0.125631	0.674337
Data224	-0.019531	0.338542	-0.123596	0.68929
Data225	-0.00061	0.353139	-0.121257	0.703939
Data226	0.018412	0.367889	-0.11851	0.718384
Data227	0.03774	0.382741	-0.115356	0.732727
Data228	0.057271	0.397746	-0.111796	0.746765
Data229	0.077108	0.412852	-0.107931	0.760803
Data230	0.097351	0.427958	-0.103455	0.77474
Data231	0.118103	0.443064	-0.098368	0.788778
Data232	0.139262	0.458069	-0.09257	0.802816
Data233	0.160929	0.472972	-0.085856	0.817057
Data234	0.183105	0.487722	-0.078227	0.831401
Data235	0.20579	0.502218	-0.069478	0.845947
Data236	0.228882	0.51651	-0.059408	0.860799
Data237	0.25238	0.530497	-0.048116	0.875854
Data238	0.276184	0.54423	-0.035299	0.891215
Data239	0.300395	0.557709	-0.020955	0.906881
Data240	0.324809	0.570933	-0.005086	0.922852
Data241	0.349528	0.583903	0.01241	0.939229
Data242	0.374552	0.59672	0.031637	0.956014
Data243	0.400085	0.609436	0.052694	0.973409
Data244	0.426025	0.622101	0.075582	0.991414
Data245	0.452576	0.634766	0.100301	1.010132
Data246	0.47994	0.647583	0.127055	1.029765
Data247	0.508118	0.660502	0.155741	1.050313
Data248	0.537313	0.673625	0.186564	1.071981
Data249	0.567525	0.686951	0.219421	1.094564
Data250	0.598857	0.700582	0.254313	1.118368
Data251	0.631205	0.714366	0.291239	1.143087
Data252	0.664469	0.728404	0.3302	1.168925
Data253	0.698547	0.742594	0.37089	1.195577
Data254	0.733337	0.756938	0.413208	1.223043
Data255	0.768433	0.771383	0.457153	1.251119
Data256	0.80363	0.785828	0.502218	1.279704
Data257	0.838826	0.800273	0.548299	1.308492
Data258	0.873515	0.814718	0.595194	1.337484
Data259	0.907796	0.829213	0.642497	1.366475
Data260	0.941366	0.84376	0.690002	1.395467
Data261	0.974223	0.858358	0.737406	1.424154
Data262	1.006266	0.87321	0.784505	1.452637
Data263	1.037496	0.888316	0.831095	1.480916
Data264	1.068115	0.903778	0.876872	1.508789
Data265	1.098124	0.919698	0.921834	1.536458
Data266	1.127625	0.936178	0.965678	1.563822
Data267	1.15682	0.953217	1.008504	1.590881
Data268	1.185811	0.970764	1.05011	1.617635
Data269	1.214498	0.98882	1.090393	1.644185
Data270	1.242879	1.007284	1.129354	1.670329
Data271	1.270955	1.025848	1.166789	1.696167
Data272	1.298625	1.044362	1.202799	1.721497
Data273	1.325582	1.062469	1.237081	1.746216
Data274	1.351624	1.079814	1.269531	1.770223
Data275	1.376546	1.096039	1.300151	1.793213
Data276	1.399943	1.110636	1.328532	1.814982
Data277	1.421509	1.123352	1.354574	1.835225
Data278	1.44104	1.133626	1.378072	1.853638
Data279	1.45813	1.141205	1.398824	1.869812
Data280	1.472575	1.145732	1.416524	1.883443
Data281	1.48407	1.147003	1.431071	1.894124
Data282	1.492411	1.144765	1.442159	1.901652
Data283	1.497498	1.138967	1.449788	1.905518
Data284	1.499227	1.129557	1.453857	1.905619
Data285	1.497396	1.116587	1.454061	1.90155
Data286	1.492106	1.10026	1.450602	1.893412
Data287	1.483256	1.080627	1.443278	1.8809
Data288	1.470947	1.058044	1.432292	1.864115
Data289	1.455282	1.032766	1.417542	1.843058
Data290	1.436259	1.005096	1.399231	1.818034
Data291	1.414185	0.975342	1.37736	1.789144
Data292	1.389058	0.943807	1.352234	1.756694
Data293	1.361287	0.910797	1.323954	1.720988
Data294	1.330872	0.876617	1.292725	1.682536
Data295	1.298116	0.84142	1.25885	1.641642
Data296	1.263224	0.805511	1.222432	1.598714
Data297	1.2264	0.76889	1.183777	1.554057
Data298	1.187948	0.731761	1.14329	1.508077
Data299	1.147868	0.694173	1.101074	1.461182
Data300	1.106364	0.656128	1.057638	1.413676
Data301	1.063741	0.617625	1.013082	1.365662
Data302	1.019897	0.578664	0.967814	1.317444
Data303	0.975138	0.539144	0.922241	1.269328
Data304	0.929565	0.499064	0.876465	1.221313
Data305	0.88328	0.458374	0.830892	1.173706
Data306	0.836385	0.417124	0.785726	1.126506
Data307	0.788981	0.375315	0.741272	1.079915
Data308	0.741374	0.332947	0.697632	1.033936
Data309	0.693665	0.290171	0.655212	0.988668
Data310	0.646057	0.247091	0.613912	0.944316
Data311	0.598755	0.203807	0.573934	0.900777
Data312	0.551961	0.160573	0.535482	0.858154
Data313	0.505981	0.117544	0.498556	0.816549
Data314	0.460815	0.07487	0.463053	0.77596
Data315	0.41687	0.032756	0.429077	0.736287
Data316	0.374247	-0.008647	0.396627	0.697835
Data317	0.332947	-0.049235	0.365499	0.660299
Data318	0.293274	-0.088857	0.335795	0.623881
Data319	0.255025	-0.127462	0.30721	0.588684
Data320	0.218404	-0.164998	0.279846	0.554504
Data321	0.183309	-0.201416	0.253499	0.521444
Data322	0.14974	-0.236766	0.22817	0.489604
Data323	0.117594	-0.270945	0.203756	0.458984
Data324	0.08667	-0.304057	0.180155	0.429688
Data325	0.057068	-0.336049	0.157471	0.401611
Data326	0.028483	-0.366923	0.1356	0.374858
Data327	0.000916	-0.396729	0.114644	0.349426
Data328	-0.025736	-0.425415	0.094808	0.325216
Data329	-0.051575	-0.452983	0.07609	0.302327
Data330	-0.076599	-0.479431	0.058695	0.280558
Data331	-0.10081	-0.504761	0.042826	0.26001
Data332	-0.124207	-0.52892	0.028687	0.240479
Data333	-0.146688	-0.551961	0.016276	0.221965
Data334	-0.168254	-0.573883	0.006002	0.204264
Data335	-0.188802	-0.594737	-0.002035	0.18748
Data336	-0.208232	-0.614522	-0.007935	0.171407
Data337	-0.22644	-0.63324	-0.011393	0.156148
Data338	-0.243225	-0.650991	-0.012512	0.141398
Data339	-0.258789	-0.667826	-0.011292	0.127258
Data340	-0.272725	-0.683645	-0.007731	0.113729
Data341	-0.285238	-0.698598	-0.001831	0.10081
Data342	-0.296224	-0.712636	0.006104	0.088298
Data343	-0.305583	-0.725759	0.016073	0.076497
Data344	-0.313314	-0.738017	0.027974	0.065206
Data345	-0.319519	-0.749461	0.041504	0.054423
Data346	-0.324198	-0.759989	0.056559	0.044352
Data347	-0.327454	-0.769704	0.073039	0.034688
Data348	-0.329285	-0.778605	0.090637	0.025736
Data349	-0.32959	-0.786692	0.109355	0.017293
Data350	-0.328674	-0.793966	0.128988	0.009359
Data351	-0.326436	-0.800374	0.149333	0.001933
Data352	-0.322876	-0.805969	0.17039	-0.004781
Data353	-0.318095	-0.81075	0.192057	-0.01119
Data354	-0.312093	-0.814667	0.214132	-0.01709
Data355	-0.304972	-0.817617	0.236816	-0.022481
Data356	-0.296529	-0.819702	0.259806	-0.027364
Data357	-0.287069	-0.82077	0.283305	-0.031637
Data358	-0.276489	-0.820872	0.30721	-0.035299
Data359	-0.264791	-0.819906	0.331523	-0.038452
Data360	-0.252075	-0.817922	0.356344	-0.040894
Data361	-0.238444	-0.81487	0.381673	-0.042521
Data362	-0.223796	-0.810852	0.407613	-0.043437
Data363	-0.208333	-0.805817	0.434062	-0.043437
Data364	-0.191956	-0.799815	0.461222	-0.042623
Data365	-0.174967	-0.792948	0.488993	-0.040995
Data366	-0.157166	-0.785166	0.517375	-0.038452
Data367	-0.138652	-0.776571	0.546366	-0.034993
Data368	-0.119527	-0.767161	0.575968	-0.030823
Data369	-0.099894	-0.756887	0.606079	-0.025736
Data370	-0.079651	-0.7459	0.636495	-0.02004
Data371	-0.058899	-0.734049	0.667318	-0.013631
Data372	-0.03774	-0.721436	0.698242	-0.00651
Data373	-0.016174	-0.707957	0.729268	0.000916
Data374	0.005595	-0.693715	0.760193	0.009054
Data375	0.027669	-0.67866	0.79071	0.017497
Data376	0.049845	-0.662842	0.820923	0.026347
Data377	0.072225	-0.646311	0.850423	0.0354
Data378	0.094503	-0.62912	0.879211	0.044759
Data379	0.116577	-0.611369	0.907084	0.054118
Data380	0.13855	-0.593109	0.93394	0.063578
Data381	0.160116	-0.574493	0.959676	0.073039
Data382	0.181376	-0.555623	0.984192	0.082499
Data383	0.202128	-0.53655	1.007385	0.091858
Data384	0.222473	-0.517375	1.029358	0.101217
Data385	0.242208	-0.498149	1.05011	0.110474
Data386	0.261536	-0.478973	1.069743	0.119629
Data387	0.280355	-0.459849	1.088155	0.128784
Data388	0.298665	-0.440826	1.105754	0.137939
Data389	0.316569	-0.421906	1.122437	0.147095
Data390	0.334066	-0.403035	1.138407	0.15625
Data391	0.351156	-0.384267	1.15387	0.165507
Data392	0.367839	-0.36555	1.168823	0.174662
Data393	0.384115	-0.346832	1.183573	0.183919
Data394	0.400187	-0.328115	1.198222	0.193176
Data395	0.415751	-0.309397	1.212769	0.202332
Data396	0.43101	-0.290629	1.227315	0.211385
Data397	0.445964	-0.271759	1.241964	0.220439
Data398	0.46051	-0.252787	1.256816	0.22939
Data399	0.47465	-0.233765	1.271769	0.238139
Data400	0.488383	-0.214589	1.286926	0.246887
Data401	0.501709	-0.195262	1.302287	0.255636
Data402	0.51473	-0.175781	1.317749	0.264384
Data403	0.527445	-0.156148	1.333211	0.273336
Data404	0.539958	-0.136312	1.348572	0.282389
Data405	0.552266	-0.116323	1.363831	0.291748
Data406	0.564372	-0.09613	1.378581	0.301514
Data407	0.576477	-0.075734	1.392822	0.311584
Data408	0.588379	-0.055237	1.40625	0.32196
Data409	0.600281	-0.034536	1.41866	0.332743
Data410	0.612183	-0.013835	1.42985	0.343628
Data411	0.623983	0.006866	1.439718	0.354716
Data412	0.635681	0.027517	1.448059	0.365601
Data413	0.647278	0.047963	1.454773	0.376282
Data414	0.658671	0.068156	1.459961	0.386454
Data415	0.669759	0.087992	1.46342	0.395915
Data416	0.680542	0.107371	1.465454	0.40446
Data417	0.69102	0.12619	1.465963	0.411784
Data418	0.700989	0.144348	1.465454	0.417887
Data419	0.710551	0.161896	1.463826	0.422465
Data420	0.719706	0.17868	1.461589	0.425517
Data421	0.728353	0.194753	1.458842	0.426941
Data422	0.736593	0.210063	1.455892	0.426636
Data423	0.744425	0.224711	1.453044	0.424601
Data424	0.751851	0.238647	1.4505	0.420837
Data425	0.759176	0.251872	1.448466	0.415446
Data426	0.766195	0.264537	1.447144	0.408529
Data427	0.773112	0.27654	1.446635	0.400085
Data428	0.779928	0.287984	1.447042	0.390422
Data429	0.786947	0.298869	1.448466	0.379537
Data430	0.793966	0.309194	1.450806	0.367737
Data431	0.801188	0.319061	1.453959	0.355123
Data432	0.808614	0.32842	1.458028	0.342102
Data433	0.816243	0.337321	1.462708	0.328878
Data434	0.824076	0.345815	1.467896	0.315653
Data435	0.832113	0.353953	1.473389	0.302836
Data436	0.840149	0.361837	1.478882	0.290629
Data437	0.848287	0.369466	1.484273	0.279134
Data438	0.856222	0.376892	1.489156	0.268758
Data439	0.864054	0.384216	1.493429	0.259603
Data440	0.87148	0.391337	1.496887	0.25177
Data441	0.878499	0.398407	1.499329	0.245361
Data442	0.88501	0.405273	1.500753	0.240377
Data443	0.89091	0.412038	1.50116	0.236613
Data444	0.8962	0.418599	1.500448	0.234172
Data445	0.900879	0.424906	1.498718	0.232747
Data446	0.904948	0.430908	1.496175	0.23234
Data447	0.90861	0.436554	1.49292	0.232544
Data448	0.911967	0.441844	1.489054	0.233154
Data449	0.914917	0.446726	1.484884	0.23407
Data450	0.917867	0.451202	1.480408	0.234884
Data451	0.920715	0.455322	1.475932	0.235392
Data452	0.923564	0.459035	1.471558	0.235392
Data453	0.926412	0.462392	1.467387	0.23468
Data454	0.929464	0.465495	1.463521	0.232951
Data455	0.932515	0.468292	1.459859	0.230103
Data456	0.935567	0.470886	1.456706	0.226034
Data457	0.938416	0.473277	1.453857	0.220642
Data458	0.941264	0.475515	1.451416	0.213725
Data459	0.943705	0.477549	1.449382	0.205383
Data460	0.945841	0.47938	1.447652	0.195618
Data461	0.947571	0.481059	1.44633	0.18453
Data462	0.948893	0.482534	1.445414	0.172119
Data463	0.949707	0.483805	1.444804	0.15859
Data464	0.950012	0.484873	1.444499	0.144043
Data465	0.950012	0.485687	1.444397	0.128581
Data466	0.949605	0.486298	1.444397	0.11261
Data467	0.948792	0.486654	1.444397	0.096029
Data468	0.947774	0.486755	1.444194	0.079041
Data469	0.946452	0.486603	1.443685	0.061849
Data470	0.944926	0.486247	1.442668	0.044454
Data471	0.943095	0.485636	1.440938	0.027059
Data472	0.94106	0.484772	1.438395	0.009664
Data473	0.938619	0.483754	1.434937	-0.007731
Data474	0.935872	0.482534	1.430359	-0.025228
Data475	0.932617	0.48116	1.424866	-0.042725
Data476	0.929057	0.479736	1.418254	-0.060221
Data477	0.924988	0.478261	1.410726	-0.078023
Data478	0.92041	0.476837	1.402486	-0.095927
Data479	0.915426	0.475464	1.393534	-0.114136
Data480	0.910034	0.474243	1.384074	-0.13265
Data481	0.904338	0.473226	1.37441	-0.151571
Data482	0.898234	0.472412	1.364644	-0.171102
Data483	0.891927	0.471853	1.35498	-0.191142
Data484	0.885417	0.471446	1.34552	-0.211792
Data485	0.878601	0.471242	1.336263	-0.233154
Data486	0.871684	0.471141	1.327413	-0.255229
Data487	0.864563	0.47109	1.318868	-0.277913
Data488	0.857239	0.470988	1.310527	-0.301412
Data489	0.849508	0.470835	1.302389	-0.325521
Data490	0.841573	0.470479	1.294454	-0.350138
Data491	0.83313	0.46992	1.286519	-0.375163
Data492	0.824178	0.469106	1.278483	-0.400594
Data493	0.814616	0.467987	1.270243	-0.426229
Data494	0.804443	0.466614	1.261698	-0.451864
Data495	0.793457	0.464986	1.252747	-0.477397
Data496	0.781759	0.463155	1.243184	-0.502625
Data497	0.769145	0.461171	1.233012	-0.527445
Data498	0.755615	0.459035	1.221924	-0.551758
Data499	0.741272	0.456797	1.20992	-0.57546
Data500	0.726115	0.454458	1.197001	-0.598348
Data501	0.710144	0.452067	1.182861	-0.620524
Data502	0.693359	0.449626	1.167603	-0.641785
Data503	0.675964	0.447083	1.151021	-0.66213
Data504	0.657959	0.444489	1.133219	-0.681661
Data505	0.639445	0.441793	1.114095	-0.700277
Data506	0.620524	0.438995	1.09375	-0.717977
Data507	0.601298	0.436096	1.072083	-0.734863
Data508	0.581767	0.433095	1.049398	-0.751038
Data509	0.562032	0.429993	1.025594	-0.766398
Data510	0.542196	0.42689	1.000875	-0.78125
Data511	0.522156	0.423737	0.975342	-0.795492
Data512	0.502116	0.420685	0.949198	-0.809326
Data513	0.481873	0.417684	0.922546	-0.822856
Data514	0.461629	0.414886	0.895589	-0.83608
Data515	0.441386	0.412242	0.868429	-0.849202
Data516	0.420939	0.409851	0.841268	-0.862325
Data517	0.400492	0.407766	0.814107	-0.875346
Data518	0.380046	0.405935	0.787252	-0.888367
Data519	0.359497	0.404358	0.7606	-0.901489
Data520	0.338847	0.403086	0.734253	-0.914612
Data521	0.318095	0.402018	0.708313	-0.927836
Data522	0.297139	0.401204	0.682576	-0.94106
Data523	0.276082	0.400594	0.657145	-0.954183
Data524	0.254618	0.400085	0.631917	-0.967407
Data525	0.232646	0.399679	0.606791	-0.980632
Data526	0.210266	0.399323	0.581563	-0.993856
Data527	0.187073	0.399017	0.556335	-1.00708
Data528	0.163066	0.39861	0.530701	-1.020304
Data529	0.138041	0.398153	0.504761	-1.03363
Data530	0.111898	0.397542	0.478414	-1.047058
Data531	0.084635	0.396678	0.45166	-1.060588
Data532	0.056152	0.395559	0.424296	-1.074219
Data533	0.026449	0.394033	0.396627	-1.08785
Data534	-0.004374	0.3921	0.368449	-1.101481
Data535	-0.036316	0.389608	0.339966	-1.115214
Data536	-0.069173	0.386454	0.311381	-1.128743
Data537	-0.102743	0.38264	0.282796	-1.142069
Data538	-0.13682	0.378062	0.254211	-1.155192
Data539	-0.171305	0.37267	0.225932	-1.167806
Data540	-0.205892	0.366414	0.198059	-1.180013
Data541	-0.240377	0.359344	0.170695	-1.19161
Data542	-0.27476	0.351461	0.14384	-1.202494
Data543	-0.308736	0.342814	0.117798	-1.212667
Data544	-0.342306	0.333506	0.092367	-1.222026
Data545	-0.375468	0.323639	0.067647	-1.23057
Data546	-0.408122	0.313365	0.04364	-1.238302
Data547	-0.440369	0.302734	0.020345	-1.245219
Data548	-0.47231	0.291901	-0.002136	-1.251322
Data549	-0.503947	0.281016	-0.024109	-1.256714
Data550	-0.53538	0.270081	-0.045471	-1.261393
Data551	-0.566711	0.259247	-0.066223	-1.265462
Data552	-0.598043	0.248464	-0.086365	-1.269023
Data553	-0.629476	0.237834	-0.106099	-1.272074
Data554	-0.661011	0.227254	-0.125326	-1.274821
Data555	-0.692546	0.216827	-0.144043	-1.277161
Data556	-0.724386	0.206401	-0.162252	-1.279399
Data557	-0.756124	0.196075	-0.180054	-1.281433
Data558	-0.788066	0.185699	-0.197347	-1.283366
Data559	-0.819906	0.175425	-0.214132	-1.285299
Data560	-0.851542	0.165151	-0.230509	-1.287231
Data561	-0.883077	0.154877	-0.246379	-1.289266
Data562	-0.914205	0.144704	-0.261841	-1.291199
Data563	-0.944926	0.134633	-0.276998	-1.293335
Data564	-0.975037	0.124664	-0.291646	-1.295369
Data565	-1.004639	0.114797	-0.306091	-1.297506
Data566	-1.033529	0.105082	-0.320333	-1.299642
Data567	-1.061605	0.09552	-0.334473	-1.301778
Data568	-1.088969	0.08606	-0.348612	-1.303813
Data569	-1.115519	0.076701	-0.363057	-1.305847
Data570	-1.141357	0.067393	-0.377808	-1.307882
Data571	-1.166382	0.058085	-0.393066	-1.309916
Data572	-1.190694	0.048777	-0.408936	-1.311951
Data573	-1.214396	0.039469	-0.425517	-1.313985
Data574	-1.237386	0.030111	-0.44281	-1.316121
Data575	-1.259969	0.02065	-0.460917	-1.318461
Data576	-1.281942	0.01119	-0.479736	-1.320801
Data577	-1.303609	0.001628	-0.499369	-1.323446
Data578	-1.324972	-0.007935	-0.519613	-1.326396
Data579	-1.34613	-0.017649	-0.540365	-1.329549
Data580	-1.367086	-0.027466	-0.561523	-1.33311
Data581	-1.387838	-0.037384	-0.582987	-1.337077
Data582	-1.40859	-0.047455	-0.604655	-1.341349
Data583	-1.42924	-0.057729	-0.626221	-1.346232
Data584	-1.44989	-0.068258	-0.647786	-1.35142
Data585	-1.47054	-0.079041	-0.66925	-1.357218
Data586	-1.491292	-0.090179	-0.690511	-1.363322
Data587	-1.512044	-0.101624	-0.711466	-1.370036
Data588	-1.532898	-0.113424	-0.732218	-1.377055
Data589	-1.55365	-0.12558	-0.752665	-1.384379
Data590	-1.574504	-0.138092	-0.772705	-1.392008
Data591	-1.595256	-0.150909	-0.792542	-1.399638
Data592	-1.615804	-0.163981	-0.811869	-1.407369
Data593	-1.636251	-0.177307	-0.830892	-1.414897
Data594	-1.656291	-0.190735	-0.849406	-1.422017
Data595	-1.675924	-0.204315	-0.867411	-1.428731
Data596	-1.69515	-0.217946	-0.88501	-1.434835
Data597	-1.713664	-0.231578	-0.901998	-1.440125
Data598	-1.731567	-0.245158	-0.918579	-1.4446
Data599	-1.748657	-0.258636	-0.934652	-1.448059
Data600	-1.764933	-0.271962	-0.950317	-1.450602
Data601	-1.780294	-0.285136	-0.965474	-1.452128
Data602	-1.794739	-0.298106	-0.980326	-1.452637
Data603	-1.808268	-0.310872	-0.994873	-1.45223
Data604	-1.820882	-0.323435	-1.009115	-1.451009
Data605	-1.832682	-0.335744	-1.023051	-1.448975
Data606	-1.843567	-0.3479	-1.036784	-1.44633
Data607	-1.853638	-0.359853	-1.050212	-1.442973
Data608	-1.863098	-0.371704	-1.063334	-1.439311
Data609	-1.871847	-0.383403	-1.07605	-1.435242
Data610	-1.879985	-0.394999	-1.08846	-1.430868
Data611	-1.887512	-0.406596	-1.100464	-1.426392
Data612	-1.894531	-0.418142	-1.112061	-1.421916
Data613	-1.901143	-0.429688	-1.123047	-1.417542
Data614	-1.907145	-0.441233	-1.133728	-1.413371
Data615	-1.912638	-0.452779	-1.143901	-1.409607
Data616	-1.917725	-0.464376	-1.153768	-1.40625
Data617	-1.922099	-0.475871	-1.163228	-1.403503
Data618	-1.925964	-0.487366	-1.172485	-1.401571
Data619	-1.929118	-0.49881	-1.181539	-1.40035
Data620	-1.931458	-0.510152	-1.190389	-1.400045
Data621	-1.933085	-0.521342	-1.199137	-1.400655
Data622	-1.933797	-0.53243	-1.207784	-1.402181
Data623	-1.933594	-0.543416	-1.216227	-1.404724
Data624	-1.932475	-0.554199	-1.224569	-1.408183
Data625	-1.930339	-0.56483	-1.232605	-1.412455
Data626	-1.927185	-0.575307	-1.240336	-1.417542
Data627	-1.923218	-0.585581	-1.24766	-1.42334
Data628	-1.918437	-0.595601	-1.254476	-1.429749
Data629	-1.912944	-0.605418	-1.260681	-1.436564
Data630	-1.906738	-0.614878	-1.266276	-1.443583
Data631	-1.900126	-0.623983	-1.271159	-1.450907
Data632	-1.893209	-0.63268	-1.27533	-1.458333
Data633	-1.88619	-0.640869	-1.278788	-1.465556
Data634	-1.879171	-0.648549	-1.281637	-1.472778
Data635	-1.872355	-0.655619	-1.283773	-1.479696
Data636	-1.865845	-0.662079	-1.2854	-1.486206
Data637	-1.859741	-0.667826	-1.286519	-1.492411
Data638	-1.854146	-0.672963	-1.287333	-1.498108
Data639	-1.849162	-0.677389	-1.28774	-1.503398
