# Supplementary material for: Integration of MRI and somatosensory evoked potentials facilitate diagnosis of spinal cord compression
Source: Sci Rep. 2023 May 15;13:7861. doi: 10.1038/s41598-023-34832-2 (PMC10185544; doi:10.1038/s41598-023-34832-2)
Supplement: Supplementary file 3 — Supplementary Information 3. [file 41598_2023_34832_MOESM3_ESM.zip › Preoperative SSEP data/control group/6557104_2/6557104_2_Rt Tibial SEP_Cz'-Fpz_201219_095625.csv]

Index	1	2	3	4	5	6
Name	Cz'-Fpz	Cz'-Fpz	Cz'-Fpz	Cz'-Fpz	Cz'-Fpz	Cz'-Fpz
Time	2.01807E+13	2.01807E+13	2.01807E+13	2.01807E+13	2.01807E+13	2.01807E+13
Highcut	500	500	500	500	500	500
Lowcut	10	10	10	10	10	10
Period	0.000156	0.000156	0.000156	0.000156	0.000156	0.000156
Averages	120	120	120	120	120	120
Int (mA)	18/17.6mA	18/17.6mA	18/17.6mA	18/17.6mA	18/17.9mA	18/17.6mA
Pulse Width (�gs)	200�s	200�s	200�s	200�s	200�s	200�s
Rep Rate (Hz)	3.11Hz	3.11Hz	3.11Hz	3.11Hz	3.11Hz	3.11Hz
Data0	0.423991	-0.19633	-0.316976	-0.231832	0.274251	-0.459595
Data1	-0.246684	-0.184021	-0.282186	-0.224609	0.30304	-0.454203
Data2	-1.221212	-0.166016	-0.248311	-0.218913	0.329692	-0.452474
Data3	-0.1651	-0.143636	-0.216268	-0.215454	0.35319	-0.455119
Data4	0.742696	-0.11851	-0.187174	-0.21464	0.372823	-0.46285
Data5	1.118571	-0.092773	-0.161845	-0.216777	0.388387	-0.475769
Data6	1.214905	-0.068868	-0.140889	-0.221965	0.399882	-0.493978
Data7	1.167806	-0.048828	-0.124308	-0.230204	0.40741	-0.516968
Data8	1.070353	-0.034281	-0.112	-0.240987	0.411682	-0.544027
Data9	0.949198	-0.026143	-0.103556	-0.253805	0.413615	-0.574239
Data10	0.854594	-0.024618	-0.098165	-0.268046	0.414124	-0.606486
Data11	0.769857	-0.029297	-0.095011	-0.282796	0.414225	-0.639547
Data12	0.707703	-0.038961	-0.092977	-0.297445	0.414937	-0.672302
Data13	0.673421	-0.052185	-0.091248	-0.311178	0.417074	-0.703634
Data14	0.67393	-0.067647	-0.088806	-0.323385	0.421448	-0.732829
Data15	0.668233	-0.08372	-0.085246	-0.333862	0.428365	-0.759277
Data16	0.668437	-0.099284	-0.079753	-0.342204	0.438029	-0.782674
Data17	0.666504	-0.113424	-0.072428	-0.348511	0.450439	-0.802816
Data18	0.66508	-0.125529	-0.062968	-0.352987	0.465291	-0.819906
Data19	0.668742	-0.1356	-0.051575	-0.355733	0.482279	-0.834249
Data20	0.677694	-0.143433	-0.038554	-0.357259	0.500895	-0.846151
Data21	0.693258	-0.149231	-0.024312	-0.357768	0.520833	-0.85612
Data22	0.709635	-0.153707	-0.009257	-0.357768	0.541382	-0.864563
Data23	0.727234	-0.157064	0.006104	-0.357564	0.562337	-0.871887
Data24	0.731506	-0.159403	0.021973	-0.357157	0.583496	-0.878296
Data25	0.73171	-0.161031	0.037231	-0.356852	0.603943	-0.884196
Data26	0.724284	-0.16215	0.051676	-0.357361	0.623678	-0.890299
Data27	0.729574	-0.162964	0.065409	-0.358276	0.643107	-0.896098
Data28	0.737305	-0.163676	0.078532	-0.359294	0.662028	-0.901489
Data29	0.74351	-0.164185	0.090841	-0.360413	0.680339	-0.906576
Data30	0.752665	-0.164795	0.102336	-0.361633	0.69814	-0.911458
Data31	0.752055	-0.165304	0.113118	-0.362956	0.715535	-0.916036
Data32	0.747477	-0.16571	0.123189	-0.36438	0.73232	-0.920512
Data33	0.734049	-0.166016	0.132548	-0.365702	0.7488	-0.924581
Data34	0.722656	-0.166016	0.141296	-0.366923	0.764974	-0.928548
Data35	0.725098	-0.165914	0.149638	-0.368042	0.780945	-0.932109
Data36	0.727641	-0.165304	0.157674	-0.368958	0.796916	-0.935465
Data37	0.733134	-0.164388	0.165405	-0.369771	0.812785	-0.938619
Data38	0.752665	-0.162964	0.172933	-0.37028	0.828756	-0.941467
Data39	0.771891	-0.161235	0.180359	-0.370687	0.844828	-0.944214
Data40	0.778707	-0.158895	0.187581	-0.37089	0.861003	-0.946859
Data41	0.775553	-0.156352	0.194804	-0.37089	0.87738	-0.949605
Data42	0.775452	-0.153402	0.201823	-0.370789	0.89386	-0.952454
Data43	0.779114	-0.150248	0.20874	-0.370483	0.910543	-0.955607
Data44	0.783386	-0.147095	0.215454	-0.370076	0.927327	-0.959066
Data45	0.794678	-0.14384	0.222066	-0.369568	0.944316	-0.963033
Data46	0.807495	-0.140788	0.228577	-0.368958	0.961202	-0.967407
Data47	0.81075	-0.137939	0.234884	-0.368144	0.97819	-0.972493
Data48	0.800069	-0.135396	0.240987	-0.367228	0.995178	-0.977987
Data49	0.791423	-0.133057	0.246989	-0.366007	1.011963	-0.98409
Data50	0.785421	-0.131022	0.252889	-0.364685	1.028442	-0.990601
Data51	0.78125	-0.129191	0.258687	-0.363057	1.044718	-0.99762
Data52	0.793254	-0.127563	0.264282	-0.361125	1.060588	-1.004842
Data53	0.798543	-0.126038	0.269775	-0.358988	1.075846	-1.012268
Data54	0.79244	-0.124512	0.274963	-0.356547	1.090698	-1.019694
Data55	0.78359	-0.122986	0.28005	-0.353699	1.104838	-1.027222
Data56	0.779114	-0.121358	0.284932	-0.350647	1.118368	-1.034444
Data57	0.775655	-0.119731	0.289408	-0.347392	1.131083	-1.041565
Data58	0.781352	-0.118001	0.293579	-0.343831	1.143188	-1.048279
Data59	0.793559	-0.116374	0.297445	-0.340068	1.15448	-1.054688
Data60	0.809123	-0.114746	0.300802	-0.336405	1.165059	-1.060791
Data61	0.833944	-0.113322	0.303752	-0.332642	1.174825	-1.066589
Data62	0.843709	-0.111898	0.306193	-0.329081	1.18398	-1.071981
Data63	0.85022	-0.110677	0.308228	-0.325724	1.192525	-1.077169
Data64	0.848796	-0.109355	0.309652	-0.322673	1.200358	-1.082052
Data65	0.840556	-0.107829	0.310669	-0.320129	1.207784	-1.086833
Data66	0.838623	-0.105998	0.311178	-0.317993	1.2146	-1.091309
Data67	0.840963	-0.103658	0.311178	-0.316264	1.22111	-1.095785
Data68	0.835978	-0.100505	0.310567	-0.315145	1.227112	-1.100057
Data69	0.826416	-0.096537	0.30955	-0.314535	1.232808	-1.104228
Data70	0.817566	-0.091553	0.307922	-0.314229	1.238302	-1.108195
Data71	0.820618	-0.085653	0.305684	-0.314331	1.24349	-1.112162
Data72	0.823568	-0.078939	0.302836	-0.314738	1.248474	-1.115926
Data73	0.815633	-0.071513	0.299377	-0.315348	1.253255	-1.119486
Data74	0.811666	-0.063477	0.295105	-0.315959	1.257935	-1.122843
Data75	0.795898	-0.055135	0.290222	-0.316671	1.262309	-1.126099
Data76	0.781453	-0.04659	0.284526	-0.317179	1.266581	-1.12915
Data77	0.77596	-0.038147	0.278117	-0.317688	1.270447	-1.131999
Data78	0.770976	-0.029806	0.270793	-0.31779	1.274007	-1.134644
Data79	0.769043	-0.021871	0.262655	-0.31779	1.277161	-1.137187
Data80	0.768534	-0.014242	0.253703	-0.317485	1.279806	-1.13973
Data81	0.773214	-0.007019	0.243835	-0.316874	1.281942	-1.142171
Data82	0.775553	-0.000305	0.233154	-0.315959	1.283366	-1.144714
Data83	0.775553	0.0059	0.221456	-0.314738	1.284281	-1.147257
Data84	0.78481	0.011698	0.208944	-0.313314	1.284485	-1.150004
Data85	0.812581	0.016988	0.195516	-0.311584	1.283976	-1.152852
Data86	0.832621	0.021667	0.181173	-0.309753	1.282756	-1.156006
Data87	0.825806	0.025736	0.166117	-0.307821	1.281026	-1.159363
Data88	0.818685	0.029195	0.150452	-0.305786	1.278687	-1.163025
Data89	0.812785	0.031942	0.134074	-0.303752	1.275838	-1.166992
Data90	0.808411	0.033976	0.117289	-0.301819	1.272685	-1.171265
Data91	0.8137	0.0354	0.100098	-0.299886	1.269124	-1.175741
Data92	0.81665	0.036214	0.082804	-0.298055	1.265361	-1.18042
Data93	0.805359	0.036519	0.065409	-0.296427	1.261495	-1.185303
Data94	0.787252	0.036418	0.048116	-0.295003	1.257629	-1.190186
Data95	0.769958	0.036011	0.031026	-0.293681	1.253764	-1.19517
Data96	0.749512	0.0354	0.014038	-0.29246	1.249898	-1.200155
Data97	0.725708	0.034688	-0.002543	-0.291341	1.246236	-1.204936
Data98	0.709534	0.033976	-0.019023	-0.290222	1.242574	-1.209412
Data99	0.704651	0.033264	-0.035299	-0.289103	1.238912	-1.213582
Data100	0.711772	0.032654	-0.051473	-0.287679	1.235352	-1.217346
Data101	0.716248	0.032145	-0.067749	-0.286153	1.231689	-1.220601
Data102	0.711568	0.031535	-0.084229	-0.284424	1.227824	-1.223145
Data103	0.704244	0.031026	-0.101013	-0.282288	1.223755	-1.224976
Data104	0.690511	0.030518	-0.118103	-0.279948	1.219279	-1.226095
Data105	0.678507	0.030111	-0.1356	-0.277201	1.214294	-1.2264
Data106	0.680135	0.029806	-0.153605	-0.27415	1.208801	-1.225993
Data107	0.684102	0.029602	-0.172017	-0.270894	1.202494	-1.22467
Data108	0.678304	0.0295	-0.190837	-0.267436	1.195475	-1.222636
Data109	0.664978	0.029704	-0.209757	-0.263875	1.187642	-1.219889
Data110	0.645854	0.030111	-0.22878	-0.260315	1.178894	-1.216431
Data111	0.630595	0.030823	-0.247599	-0.256856	1.169332	-1.212362
Data112	0.614624	0.031637	-0.266012	-0.253398	1.158854	-1.207784
Data113	0.605977	0.032552	-0.283813	-0.250244	1.147563	-1.202799
Data114	0.6073	0.033569	-0.300802	-0.247192	1.135559	-1.19751
Data115	0.6073	0.034281	-0.316772	-0.244344	1.122945	-1.191813
Data116	0.595093	0.03479	-0.331523	-0.241699	1.109823	-1.186015
Data117	0.574341	0.034892	-0.345052	-0.239258	1.096293	-1.180013
Data118	0.541789	0.034383	-0.357157	-0.23702	1.08256	-1.17391
Data119	0.516052	0.033264	-0.367839	-0.234884	1.068624	-1.167806
Data120	0.521851	0.031433	-0.377096	-0.232849	1.054789	-1.161601
Data121	0.534159	0.028788	-0.385132	-0.230815	1.041056	-1.155396
Data122	0.525411	0.025228	-0.391846	-0.228882	1.027527	-1.149292
Data123	0.505575	0.020955	-0.397441	-0.226949	1.014201	-1.143087
Data124	0.475159	0.015767	-0.40212	-0.224813	1.001282	-1.136882
Data125	0.446676	0.009766	-0.405884	-0.222778	0.988668	-1.130676
Data126	0.419617	0.002848	-0.409037	-0.22054	0.976461	-1.124471
Data127	0.406291	-0.004781	-0.41158	-0.218099	0.964457	-1.118266
Data128	0.402934	-0.013428	-0.413818	-0.215556	0.952759	-1.111959
Data129	0.392049	-0.02299	-0.415853	-0.212809	0.941366	-1.105652
Data130	0.371501	-0.033468	-0.417582	-0.209757	0.930074	-1.099141
Data131	0.34078	-0.044759	-0.419312	-0.206401	0.918884	-1.092529
Data132	0.321859	-0.056763	-0.421041	-0.202738	0.907796	-1.085714
Data133	0.303446	-0.06958	-0.42277	-0.198669	0.896708	-1.078695
Data134	0.279948	-0.08311	-0.424601	-0.194194	0.88562	-1.071472
Data135	0.261637	-0.097046	-0.426534	-0.189311	0.874532	-1.063944
Data136	0.246989	-0.111287	-0.428365	-0.183818	0.863241	-1.056213
Data137	0.230815	-0.125732	-0.430298	-0.178019	0.851949	-1.048279
Data138	0.205485	-0.140177	-0.432332	-0.171712	0.840454	-1.040039
Data139	0.174459	-0.154622	-0.434265	-0.164998	0.828756	-1.031596
Data140	0.166423	-0.168864	-0.436198	-0.157979	0.816956	-1.023051
Data141	0.158386	-0.183004	-0.438131	-0.150757	0.80485	-1.014303
Data142	0.13031	-0.19694	-0.440165	-0.143331	0.792542	-1.005452
Data143	0.108846	-0.210775	-0.442301	-0.135905	0.779826	-0.996501
Data144	0.101624	-0.224508	-0.444539	-0.128682	0.766805	-0.987447
Data145	0.092061	-0.238342	-0.446981	-0.121663	0.753377	-0.978394
Data146	0.080363	-0.252075	-0.449727	-0.11495	0.739441	-0.96934
Data147	0.065409	-0.26591	-0.452677	-0.108643	0.724996	-0.960083
Data148	0.030924	-0.279846	-0.456136	-0.102946	0.710144	-0.950826
Data149	-0.006714	-0.293681	-0.4599	-0.097758	0.694682	-0.941467
Data150	-0.032043	-0.307515	-0.464071	-0.09318	0.678711	-0.932007
Data151	-0.050761	-0.321248	-0.468648	-0.089111	0.662231	-0.922343
Data152	-0.079549	-0.334778	-0.473531	-0.085653	0.645345	-0.912577
Data153	-0.097351	-0.348002	-0.478617	-0.082601	0.627848	-0.902507
Data154	-0.109558	-0.360921	-0.484009	-0.079956	0.610046	-0.892131
Data155	-0.12797	-0.373535	-0.489502	-0.077616	0.591838	-0.881551
Data156	-0.139058	-0.385946	-0.495097	-0.075378	0.573324	-0.870667
Data157	-0.157369	-0.398051	-0.50059	-0.073039	0.554606	-0.859477
Data158	-0.178019	-0.410156	-0.506185	-0.070699	0.535685	-0.84788
Data159	-0.200399	-0.42216	-0.511576	-0.068054	0.516561	-0.835978
Data160	-0.224813	-0.434469	-0.516968	-0.065206	0.497437	-0.823669
Data161	-0.237935	-0.446981	-0.522156	-0.061849	0.478312	-0.810954
Data162	-0.256144	-0.4599	-0.527344	-0.058085	0.459188	-0.797831
Data163	-0.273641	-0.473328	-0.532328	-0.053813	0.440267	-0.784302
Data164	-0.283305	-0.487264	-0.537109	-0.049032	0.421448	-0.770162
Data165	-0.291138	-0.501607	-0.54189	-0.043742	0.402934	-0.755717
Data166	-0.310669	-0.516459	-0.546468	-0.038045	0.384623	-0.740662
Data167	-0.349325	-0.531718	-0.550842	-0.031942	0.366516	-0.725199
Data168	-0.383403	-0.547282	-0.555115	-0.025431	0.348816	-0.709127
Data169	-0.403239	-0.563151	-0.559285	-0.018616	0.331319	-0.692749
Data170	-0.420329	-0.579122	-0.563354	-0.011495	0.314026	-0.675863
Data171	-0.441895	-0.595398	-0.56722	-0.004069	0.297038	-0.658569
Data172	-0.473022	-0.611979	-0.571086	0.003459	0.28005	-0.640971
Data173	-0.485433	-0.628764	-0.574951	0.011393	0.263265	-0.622864
Data174	-0.496012	-0.646057	-0.578817	0.019328	0.246379	-0.604553
Data175	-0.497945	-0.663656	-0.582784	0.027466	0.22939	-0.585938
Data176	-0.50293	-0.681864	-0.586955	0.035604	0.212199	-0.567017
Data177	-0.511271	-0.700378	-0.591227	0.043844	0.194702	-0.547892
Data178	-0.511983	-0.719299	-0.595805	0.052083	0.176799	-0.528564
Data179	-0.52653	-0.738424	-0.600586	0.060323	0.158386	-0.508931
Data180	-0.547282	-0.757548	-0.605672	0.068359	0.139465	-0.489197
Data181	-0.568339	-0.776469	-0.61086	0.076192	0.119934	-0.46936
Data182	-0.590617	-0.794779	-0.616048	0.083822	0.099792	-0.44932
Data183	-0.606079	-0.81248	-0.621338	0.091248	0.079041	-0.429179
Data184	-0.636292	-0.829163	-0.626526	0.098368	0.057678	-0.409037
Data185	-0.671692	-0.844727	-0.63151	0.105082	0.035706	-0.388896
Data186	-0.703532	-0.858968	-0.63619	0.111694	0.013326	-0.368856
Data187	-0.72347	-0.871989	-0.640462	0.118001	-0.00946	-0.349019
Data188	-0.728963	-0.883586	-0.644328	0.124207	-0.032654	-0.329285
Data189	-0.750834	-0.893962	-0.647786	0.13031	-0.056051	-0.309855
Data190	-0.769958	-0.903117	-0.650635	0.136515	-0.079651	-0.290629
Data191	-0.783793	-0.911255	-0.653076	0.142924	-0.103251	-0.271708
Data192	-0.790304	-0.918376	-0.654907	0.14974	-0.12675	-0.253092
Data193	-0.805155	-0.924581	-0.656433	0.156962	-0.150146	-0.234782
Data194	-0.830892	-0.930176	-0.65745	0.164693	-0.173442	-0.216573
Data195	-0.858968	-0.935262	-0.658061	0.173136	-0.196431	-0.198669
Data196	-0.882467	-0.939738	-0.658468	0.18219	-0.219116	-0.180868
Data197	-0.886536	-0.943909	-0.658468	0.191956	-0.241699	-0.163167
Data198	-0.898743	-0.947774	-0.658264	0.202433	-0.263977	-0.145467
Data199	-0.931498	-0.951233	-0.657756	0.213521	-0.28595	-0.127665
Data200	-0.956014	-0.954488	-0.657043	0.225016	-0.307821	-0.109762
Data201	-0.963949	-0.957438	-0.656026	0.237122	-0.329488	-0.091654
Data202	-0.965271	-0.960083	-0.654806	0.24943	-0.351054	-0.073344
Data203	-0.980835	-0.962321	-0.65328	0.261943	-0.372518	-0.054728
Data204	-1.009216	-0.964152	-0.651347	0.274658	-0.39388	-0.035909
Data205	-1.045329	-0.965474	-0.649109	0.287272	-0.415243	-0.016683
Data206	-1.068827	-0.966288	-0.646261	0.299886	-0.436605	0.002645
Data207	-1.078389	-0.966288	-0.642802	0.312398	-0.458069	0.022278
Data208	-1.09141	-0.965678	-0.638529	0.324707	-0.479533	0.042216
Data209	-1.102702	-0.964152	-0.633545	0.336914	-0.500997	0.062256
Data210	-1.110331	-0.961711	-0.627441	0.349019	-0.522563	0.082499
Data211	-1.133118	-0.958354	-0.620422	0.361023	-0.54423	0.102743
Data212	-1.145833	-0.954183	-0.612081	0.372925	-0.565796	0.122986
Data213	-1.150004	-0.948995	-0.60262	0.384827	-0.587158	0.143127
Data214	-1.145833	-0.942993	-0.591736	0.396729	-0.608419	0.163269
Data215	-1.141357	-0.936076	-0.579732	0.40863	-0.629374	0.183309
Data216	-1.142782	-0.928345	-0.566305	0.420634	-0.649821	0.203145
Data217	-1.157633	-0.9198	-0.551758	0.432739	-0.669759	0.22288
Data218	-1.179301	-0.910441	-0.536092	0.444845	-0.688985	0.242513
Data219	-1.201477	-0.900167	-0.519307	0.457052	-0.707296	0.262044
Data220	-1.216532	-0.889079	-0.501607	0.469462	-0.724792	0.281677
Data221	-1.233622	-0.876872	-0.48289	0.481873	-0.741272	0.30131
Data222	-1.245422	-0.863647	-0.463562	0.494588	-0.756632	0.321248
Data223	-1.240845	-0.849202	-0.44342	0.507406	-0.770976	0.341492
Data224	-1.220093	-0.833435	-0.422567	0.52063	-0.784302	0.36204
Data225	-1.207377	-0.816142	-0.401103	0.534159	-0.796611	0.383097
Data226	-1.200358	-0.797221	-0.378825	0.548197	-0.807902	0.404765
Data227	-1.205037	-0.776571	-0.355835	0.562846	-0.81838	0.426941
Data228	-1.218058	-0.753988	-0.331828	0.578308	-0.827942	0.449829
Data229	-1.227112	-0.72937	-0.306803	0.594686	-0.836589	0.473429
Data230	-1.232096	-0.702515	-0.280457	0.612081	-0.844523	0.497843
Data231	-1.23586	-0.673218	-0.252686	0.630798	-0.851644	0.52297
Data232	-1.223958	-0.641479	-0.222982	0.650838	-0.857951	0.549113
Data233	-1.202189	-0.606995	-0.191142	0.672506	-0.863139	0.576375
Data234	-1.17981	-0.569865	-0.15686	0.695699	-0.867411	0.604757
Data235	-1.165365	-0.529683	-0.119832	0.720723	-0.87026	0.63446
Data236	-1.14919	-0.486552	-0.079753	0.747579	-0.871684	0.665894
Data237	-1.115214	-0.440369	-0.036112	0.776367	-0.871277	0.699056
Data238	-1.068115	-0.39093	0.011088	0.80719	-0.868835	0.734253
Data239	-1.042989	-0.338236	0.062358	0.839945	-0.864156	0.77179
Data240	-1.028137	-0.282186	0.117798	0.874634	-0.856832	0.811869
Data241	-1.010742	-0.222778	0.177409	0.911357	-0.846558	0.854594
Data242	-1.005961	-0.159912	0.241191	0.94991	-0.833232	0.900167
Data243	-0.991618	-0.093587	0.309143	0.990397	-0.816549	0.948792
Data244	-0.961609	-0.023905	0.381165	1.032715	-0.796509	1.000264
Data245	-0.902507	0.049032	0.456746	1.07666	-0.772909	1.054586
Data246	-0.841878	0.125224	0.535787	1.122131	-0.74585	1.111755
Data247	-0.767721	0.204163	0.617778	1.168925	-0.715434	1.17157
Data248	-0.680542	0.285645	0.702209	1.216939	-0.681864	1.233724
Data249	-0.591024	0.369263	0.788574	1.265971	-0.645345	1.298116
Data250	-0.503845	0.454407	0.876261	1.315511	-0.606181	1.364237
Data251	-0.424703	0.540771	0.964661	1.36556	-0.56488	1.431885
Data252	-0.35553	0.627543	1.053263	1.415609	-0.521647	1.500753
Data253	-0.288798	0.714417	1.141357	1.465251	-0.477193	1.570536
Data254	-0.243327	0.800578	1.228333	1.514282	-0.431925	1.640727
Data255	-0.201721	0.88562	1.31368	1.562093	-0.386353	1.711019
Data256	-0.152181	0.968933	1.396688	1.608276	-0.341187	1.781006
Data257	-0.107931	1.050008	1.476949	1.652425	-0.296834	1.850484
Data258	-0.065206	1.128133	1.553752	1.693929	-0.254008	1.918742
Data259	-0.013936	1.202799	1.626689	1.732381	-0.213114	1.985372
Data260	0.037842	1.273397	1.69515	1.767273	-0.174866	2.050069
Data261	0.09552	1.339518	1.758728	1.798096	-0.139872	2.11202
Data262	0.156962	1.400452	1.816915	1.824341	-0.108439	2.170817
Data263	0.20752	1.455587	1.869202	1.845398	-0.081278	2.225749
Data264	0.238139	1.504415	1.915385	1.861064	-0.058899	2.276204
Data265	0.259501	1.546326	1.954956	1.870728	-0.041504	2.321676
Data266	0.269165	1.580709	1.987712	1.874084	-0.029704	2.361348
Data267	0.260824	1.607157	2.013346	1.870931	-0.023702	2.394918
Data268	0.234273	1.625264	2.031657	1.86086	-0.023804	2.421672
Data269	0.180868	1.634623	2.042542	1.843872	-0.030212	2.441406
Data270	0.109049	1.634928	2.045898	1.819763	-0.04303	2.453613
Data271	0.039266	1.62618	2.041626	1.788635	-0.062358	2.458089
Data272	-0.040487	1.608378	2.029928	1.75059	-0.088196	2.454936
Data273	-0.132853	1.581828	2.010905	1.705729	-0.120443	2.443949
Data274	-0.236918	1.546733	1.98466	1.654358	-0.158997	2.425435
Data275	-0.34078	1.503805	1.951497	1.596781	-0.203552	2.399597
Data276	-0.441793	1.453552	1.911723	1.533407	-0.254008	2.36674
Data277	-0.541687	1.396586	1.865641	1.46464	-0.310059	2.327271
Data278	-0.650431	1.334025	1.813761	1.391093	-0.371297	2.281698
Data279	-0.768331	1.266378	1.75649	1.313273	-0.437317	2.23053
Data280	-0.903829	1.194661	1.694234	1.231791	-0.507711	2.174479
Data281	-1.043193	1.119588	1.627706	1.147054	-0.582072	2.113851
Data282	-1.175232	1.042175	1.557414	1.059977	-0.65979	2.049561
Data283	-1.313985	0.962931	1.483765	0.970968	-0.740458	1.981913
Data284	-1.434224	0.882772	1.407471	0.880636	-0.823568	1.911723
Data285	-1.542969	0.802307	1.329142	0.789693	-0.90861	1.839294
Data286	-1.644084	0.721944	1.249186	0.698751	-0.994873	1.765442
Data287	-1.758118	0.642293	1.168213	0.608215	-1.08195	1.69047
Data288	-1.858622	0.56366	1.086833	0.518595	-1.169332	1.614889
Data289	-1.960856	0.486552	1.005351	0.430501	-1.256409	1.539205
Data290	-2.049459	0.411174	0.924377	0.344238	-1.342773	1.463725
Data291	-2.14091	0.33783	0.844218	0.260111	-1.428019	1.388753
Data292	-2.232157	0.266622	0.765279	0.17863	-1.511536	1.314799
Data293	-2.315877	0.197754	0.687866	0.099894	-1.593119	1.241964
Data294	-2.394918	0.131429	0.612284	0.024109	-1.672363	1.170553
Data295	-2.46755	0.067546	0.53894	-0.048421	-1.748962	1.100871
Data296	-2.531026	0.006409	0.467834	-0.117798	-1.82251	1.032918
Data297	-2.597656	-0.05188	0.39917	-0.183716	-1.892904	0.967102
Data298	-2.664388	-0.107422	0.333252	-0.246277	-1.959839	0.90332
Data299	-2.726034	-0.160217	0.270081	-0.305379	-2.023214	0.841878
Data300	-2.782796	-0.210063	0.209656	-0.361023	-2.082825	0.782776
Data301	-2.827759	-0.256856	0.152079	-0.413106	-2.13857	0.726013
Data302	-2.873739	-0.3007	0.097453	-0.461833	-2.190348	0.67159
Data303	-2.90568	-0.34139	0.045573	-0.5071	-2.238261	0.61971
Data304	-2.923686	-0.378825	-0.003255	-0.549011	-2.282206	0.570374
Data305	-2.934163	-0.412903	-0.04954	-0.587565	-2.322083	0.523376
Data306	-2.93101	-0.443624	-0.092977	-0.623067	-2.358195	0.478923
Data307	-2.938131	-0.470886	-0.13387	-0.655416	-2.390442	0.43691
Data308	-2.950541	-0.494588	-0.172017	-0.684713	-2.418925	0.397441
Data309	-2.96051	-0.514832	-0.207621	-0.711263	-2.443644	0.360413
Data310	-2.961222	-0.53182	-0.240784	-0.734965	-2.464905	0.325826
Data311	-2.980855	-0.545451	-0.271301	-0.756124	-2.482707	0.293681
Data312	-2.997437	-0.55603	-0.299377	-0.774638	-2.497152	0.264079
Data313	-3.012187	-0.563761	-0.325114	-0.790812	-2.508341	0.23702
Data314	-3.020121	-0.568848	-0.348307	-0.804647	-2.516378	0.212402
Data315	-3.002218	-0.571493	-0.369161	-0.816142	-2.521464	0.190125
Data316	-2.980245	-0.571899	-0.387573	-0.825297	-2.5236	0.17039
Data317	-2.955729	-0.570272	-0.403748	-0.832316	-2.52299	0.152893
Data318	-2.924398	-0.566711	-0.417582	-0.837199	-2.519633	0.137634
Data319	-2.895304	-0.561218	-0.429179	-0.839844	-2.513733	0.124512
Data320	-2.870687	-0.553996	-0.438639	-0.840251	-2.50529	0.113424
Data321	-2.852173	-0.54484	-0.445862	-0.838521	-2.494405	0.104167
Data322	-2.825623	-0.533956	-0.45105	-0.834656	-2.481283	0.096741
Data323	-2.798665	-0.521139	-0.454	-0.828654	-2.466024	0.090841
Data324	-2.767436	-0.506694	-0.455017	-0.820618	-2.448629	0.08667
Data325	-2.728577	-0.490417	-0.454102	-0.810445	-2.429199	0.083822
Data326	-2.684224	-0.472514	-0.451152	-0.79834	-2.407939	0.082397
Data327	-2.631327	-0.453084	-0.44637	-0.784302	-2.384847	0.082296
Data328	-2.58433	-0.432231	-0.439758	-0.768229	-2.360026	0.083415
Data329	-2.545166	-0.409953	-0.431315	-0.750427	-2.333679	0.085653
Data330	-2.50529	-0.386658	-0.421346	-0.730693	-2.305806	0.089111
Data331	-2.472738	-0.362142	-0.409749	-0.70933	-2.27651	0.093689
Data332	-2.432353	-0.336812	-0.39683	-0.686239	-2.24589	0.099182
Data333	-2.379354	-0.310771	-0.382487	-0.661519	-2.213949	0.105693
Data334	-2.327169	-0.284017	-0.367025	-0.635376	-2.180888	0.113017
Data335	-2.261861	-0.256958	-0.350342	-0.607808	-2.146708	0.121053
Data336	-2.192383	-0.229594	-0.332743	-0.57902	-2.11141	0.129801
Data337	-2.130636	-0.20223	-0.314229	-0.549215	-2.075195	0.13916
Data338	-2.072042	-0.174967	-0.2948	-0.518392	-2.037964	0.148926
Data339	-2.011414	-0.147909	-0.274658	-0.486857	-1.999817	0.1592
Data340	-1.94397	-0.121257	-0.253703	-0.454712	-1.960856	0.169779
Data341	-1.8809	-0.095011	-0.232035	-0.42216	-1.92098	0.180766
Data342	-1.830139	-0.069071	-0.209757	-0.389303	-1.88029	0.191956
Data343	-1.78304	-0.043335	-0.186869	-0.356344	-1.838786	0.203451
Data344	-1.733907	-0.0177	-0.163472	-0.323283	-1.796468	0.215251
Data345	-1.674906	0.007935	-0.139567	-0.29012	-1.753438	0.227458
Data346	-1.611226	0.034078	-0.115255	-0.256958	-1.709595	0.23997
Data347	-1.551819	0.060832	-0.090739	-0.223592	-1.665141	0.252889
Data348	-1.493632	0.088298	-0.066121	-0.190226	-1.619975	0.266215
Data349	-1.427511	0.116781	-0.041504	-0.156555	-1.574198	0.279948
Data350	-1.378682	0.146179	-0.016886	-0.122681	-1.527812	0.294088
Data351	-1.334229	0.176697	0.007324	-0.088399	-1.480916	0.308634
Data352	-1.281026	0.208232	0.031433	-0.053711	-1.433512	0.323486
Data353	-1.226603	0.240682	0.055033	-0.018717	-1.385803	0.338745
Data354	-1.150309	0.273844	0.078227	0.016683	-1.337687	0.354207
Data355	-1.094971	0.307515	0.10081	0.05249	-1.289368	0.369873
Data356	-1.048584	0.341492	0.122986	0.088704	-1.240845	0.38564
Data357	-0.990397	0.375468	0.144653	0.12502	-1.192322	0.401306
Data358	-0.915222	0.409444	0.16571	0.161438	-1.143697	0.416972
Data359	-0.845133	0.443014	0.186259	0.197957	-1.095174	0.432536
Data360	-0.791728	0.476074	0.206299	0.234273	-1.046753	0.447795
Data361	-0.733744	0.508525	0.22583	0.270386	-0.998433	0.462748
Data362	-0.675557	0.540263	0.244954	0.306295	-0.950317	0.477295
Data363	-0.6191	0.571086	0.263468	0.341695	-0.902507	0.491435
Data364	-0.558065	0.601095	0.281677	0.376892	-0.854899	0.505066
Data365	-0.501912	0.630086	0.299377	0.41158	-0.807597	0.517985
Data366	-0.436198	0.658162	0.316671	0.445862	-0.760701	0.530396
Data367	-0.359192	0.685221	0.333455	0.479736	-0.71401	0.541992
Data368	-0.276794	0.711466	0.349935	0.513306	-0.667725	0.552877
Data369	-0.194397	0.736593	0.366109	0.54657	-0.621745	0.562846
Data370	-0.13326	0.761007	0.381775	0.579529	-0.57607	0.572001
Data371	-0.091654	0.784403	0.397034	0.612386	-0.530701	0.580343
Data372	-0.046997	0.807088	0.411987	0.644938	-0.485636	0.587667
Data373	0.007019	0.829061	0.426432	0.677287	-0.440979	0.594177
Data374	0.059814	0.850525	0.44047	0.709432	-0.396627	0.599772
Data375	0.104065	0.871277	0.454	0.741374	-0.352681	0.604655
Data376	0.153402	0.891724	0.467021	0.773112	-0.309143	0.608826
Data377	0.201213	0.911764	0.479533	0.804545	-0.26591	0.612488
Data378	0.266113	0.9316	0.491435	0.835775	-0.223083	0.615641
Data379	0.336711	0.951131	0.502726	0.866496	-0.180562	0.61849
Data380	0.39266	0.970459	0.513611	0.89681	-0.138448	0.621033
Data381	0.44576	0.989685	0.523885	0.926717	-0.096639	0.623576
Data382	0.50588	1.008606	0.533752	0.956116	-0.055135	0.626119
Data383	0.56427	1.027222	0.543111	0.984904	-0.013835	0.628866
Data384	0.616353	1.045431	0.552165	1.013082	0.027161	0.631714
Data385	0.657756	1.063131	0.560811	1.040548	0.068156	0.634766
Data386	0.70811	1.080221	0.569255	1.067505	0.109151	0.638123
Data387	0.756734	1.0967	0.577393	1.09375	0.150045	0.641581
Data388	0.808105	1.112366	0.585327	1.119385	0.190837	0.645243
Data389	0.867513	1.127319	0.592957	1.144409	0.231628	0.648905
Data390	0.924581	1.141357	0.600484	1.168823	0.272319	0.652568
Data391	0.986735	1.154785	0.607707	1.192627	0.312907	0.656026
Data392	1.0613	1.167501	0.614726	1.215922	0.35319	0.65918
Data393	1.115824	1.179606	0.62144	1.238607	0.393168	0.661825
Data394	1.159058	1.191305	0.62795	1.260783	0.432739	0.663961
Data395	1.197713	1.202494	0.634155	1.282349	0.471598	0.665385
Data396	1.238505	1.213582	0.640055	1.303406	0.509745	0.666097
Data397	1.274821	1.224365	0.64565	1.323954	0.546977	0.665995
Data398	1.315002	1.235046	0.651042	1.344096	0.583293	0.66508
Data399	1.355693	1.245728	0.65623	1.363627	0.618388	0.663452
Data400	1.400146	1.256307	0.661112	1.382751	0.652364	0.661112
Data401	1.436869	1.266988	0.665894	1.401571	0.68512	0.658264
Data402	1.467489	1.277568	0.670573	1.419983	0.716654	0.655009
Data403	1.488241	1.288147	0.675151	1.437988	0.746867	0.65155
Data404	1.512451	1.298625	0.67983	1.455892	0.775859	0.648193
Data405	1.534322	1.308899	0.684509	1.473389	0.80363	0.644836
Data406	1.563517	1.31897	0.689392	1.490784	0.83018	0.641886
Data407	1.616211	1.32843	0.69458	1.507874	0.855509	0.639343
Data408	1.668498	1.337484	0.699972	1.52476	0.87972	0.637309
Data409	1.724955	1.345723	0.70577	1.541341	0.902812	0.635783
Data410	1.779887	1.353149	0.711975	1.557414	0.924683	0.634867
Data411	1.821594	1.359762	0.718587	1.572978	0.945435	0.63446
Data412	1.849569	1.365458	0.725606	1.58783	0.964966	0.634359
Data413	1.888123	1.370239	0.733032	1.601969	0.983276	0.634562
Data414	1.927897	1.374308	0.740865	1.615194	1.000264	0.634867
Data415	1.954549	1.377665	0.749003	1.627401	1.01593	0.635173
Data416	1.972453	1.380514	0.757243	1.638489	1.030375	0.635173
Data417	1.992696	1.382955	0.765584	1.648356	1.043396	0.634969
Data418	2.018026	1.385193	0.773824	1.657104	1.054993	0.634359
Data419	2.036641	1.387227	0.781962	1.664632	1.065267	0.633341
Data420	2.05424	1.389262	0.789795	1.670939	1.074219	0.631917
Data421	2.064921	1.391093	0.797323	1.676127	1.081848	0.630086
Data422	2.064412	1.392822	0.804342	1.680298	1.088257	0.62795
Data423	2.057393	1.394246	0.810852	1.683553	1.093445	0.625712
Data424	2.078044	1.395264	0.816854	1.685893	1.097514	0.623271
Data425	2.105713	1.395772	0.822449	1.687419	1.100566	0.621033
Data426	2.136536	1.395772	0.827535	1.688232	1.102702	0.618896
Data427	2.171733	1.39506	0.832214	1.688436	1.103923	0.617167
Data428	2.194824	1.393738	0.836589	1.688131	1.104431	0.615743
Data429	2.213542	1.391907	0.840658	1.687317	1.104228	0.614929
Data430	2.24233	1.389465	0.844625	1.685893	1.103312	0.614624
Data431	2.256978	1.386617	0.84849	1.684062	1.101786	0.614827
Data432	2.262065	1.383464	0.852356	1.681824	1.099752	0.615438
Data433	2.267863	1.380005	0.856222	1.679077	1.097107	0.616557
Data434	2.278849	1.376444	0.860087	1.675924	1.094157	0.617981
Data435	2.285461	1.372681	0.864054	1.672363	1.090698	0.619609
Data436	2.301127	1.368815	0.868123	1.668498	1.086833	0.62144
Data437	2.30896	1.364644	0.872192	1.664124	1.08256	0.623169
Data438	2.316691	1.360168	0.876261	1.659444	1.078084	0.624898
Data439	2.324829	1.355489	0.880534	1.654561	1.073201	0.626424
Data440	2.316182	1.350403	0.884705	1.649272	1.068217	0.627645
Data441	2.306213	1.345113	0.888977	1.643778	1.062826	0.628662
Data442	2.300008	1.33962	0.89325	1.63798	1.057434	0.629272
Data443	2.295532	1.334025	0.89742	1.631978	1.051737	0.629476
Data444	2.291768	1.32843	0.901591	1.625671	1.046041	0.629272
Data445	2.291056	1.323039	0.905558	1.619161	1.040141	0.628662
Data446	2.305908	1.317749	0.909424	1.612345	1.034241	0.627645
Data447	2.324422	1.312764	0.913086	1.605123	1.028239	0.626119
Data448	2.338867	1.307983	0.916545	1.597595	1.022135	0.624288
Data449	2.340088	1.303304	0.919698	1.589559	1.01593	0.62205
Data450	2.33785	1.298625	0.922546	1.581014	1.009725	0.619303
Data451	2.340393	1.293945	0.924988	1.57196	1.003215	0.61615
Data452	2.338765	1.288859	0.927124	1.562195	0.996501	0.61259
Data453	2.369181	1.283366	0.928853	1.551819	0.98938	0.608419
Data454	2.39034	1.277364	0.930176	1.540731	0.98175	0.603841
Data455	2.387899	1.270752	0.931193	1.528931	0.973612	0.598755
Data456	2.360738	1.263428	0.931905	1.516215	0.964864	0.59316
Data457	2.335002	1.255493	0.932414	1.502889	0.955302	0.587158
Data458	2.307231	1.246948	0.932617	1.488647	0.945028	0.580648
Data459	2.278341	1.237996	0.932821	1.473694	0.933838	0.573832
Data460	2.25942	1.228638	0.933024	1.458028	0.921733	0.56661
Data461	2.235514	1.218872	0.933329	1.44165	0.908915	0.559082
Data462	2.224528	1.209005	0.933736	1.424459	0.895284	0.551351
Data463	2.215169	1.198832	0.934347	1.406657	0.881042	0.54362
Data464	2.212118	1.188558	0.935262	1.388245	0.866292	0.535685
Data465	2.213643	1.177979	0.936584	1.36912	0.851237	0.527954
Data466	2.20693	1.167297	0.938314	1.349284	0.835978	0.520223
Data467	2.195333	1.156311	0.940552	1.328735	0.820719	0.512695
Data468	2.188517	1.14502	0.943197	1.307373	0.805664	0.505371
Data469	2.170817	1.133423	0.946248	1.285197	0.790812	0.498149
Data470	2.142029	1.121623	0.949809	1.262004	0.776469	0.491231
Data471	2.104085	1.109517	0.953776	1.237996	0.762634	0.484416
Data472	2.08079	1.097209	0.958049	1.21287	0.749207	0.477804
Data473	2.063192	1.084696	0.962524	1.186625	0.736389	0.471191
Data474	2.03715	1.072286	0.967102	1.159363	0.72408	0.464681
Data475	2.016093	1.059774	0.97168	1.131083	0.712179	0.458272
Data476	2.00175	1.047465	0.976054	1.101786	0.700582	0.451762
Data477	1.994222	1.03536	0.980123	1.071574	0.68929	0.445353
Data478	1.999613	1.023356	0.983785	1.040649	0.678202	0.438843
Data479	1.987712	1.011556	0.986837	1.008911	0.667216	0.432536
Data480	1.977336	0.999756	0.989176	0.976868	0.656331	0.426229
Data481	1.971029	0.987752	0.990804	0.944417	0.645447	0.420125
Data482	1.961263	0.975545	0.991516	0.911764	0.634562	0.414225
Data483	1.943461	0.963033	0.991414	0.87911	0.623678	0.408529
Data484	1.926575	0.950012	0.990295	0.846659	0.612895	0.403137
Data485	1.918335	0.936381	0.988261	0.814412	0.602315	0.398153
Data486	1.894836	0.922241	0.985209	0.782471	0.591939	0.393575
Data487	1.877543	0.907389	0.981344	0.751038	0.581868	0.389404
Data488	1.863607	0.891927	0.976461	0.71991	0.572205	0.385742
Data489	1.839905	0.875854	0.970561	0.68929	0.562948	0.382487
Data490	1.803589	0.859273	0.963745	0.659078	0.554199	0.379639
Data491	1.773783	0.842183	0.956014	0.629272	0.545858	0.377299
Data492	1.737264	0.824483	0.947266	0.599874	0.538025	0.375366
Data493	1.705119	0.806376	0.9375	0.570679	0.530497	0.37384
Data494	1.689657	0.78776	0.926615	0.54189	0.523376	0.372721
Data495	1.683248	0.768738	0.91451	0.513204	0.516459	0.372009
Data496	1.668396	0.74941	0.901388	0.484619	0.509542	0.371704
Data497	1.645508	0.729675	0.886943	0.456034	0.502726	0.371602
Data498	1.610921	0.709839	0.871379	0.427348	0.495707	0.371908
Data499	1.57369	0.690002	0.854492	0.398458	0.488485	0.372416
Data500	1.533813	0.670268	0.836385	0.369364	0.481059	0.373128
Data501	1.498006	0.650736	0.817057	0.339966	0.473226	0.374044
Data502	1.469625	0.631612	0.796509	0.31016	0.464986	0.375163
Data503	1.439107	0.612996	0.774943	0.279846	0.456441	0.376383
Data504	1.409302	0.594889	0.752258	0.249023	0.447591	0.377604
Data505	1.376648	0.577291	0.72876	0.217692	0.438436	0.378825
Data506	1.337585	0.560099	0.704549	0.185852	0.428975	0.379944
Data507	1.29364	0.543416	0.679728	0.153402	0.419312	0.381063
Data508	1.25885	0.526937	0.654602	0.120544	0.409444	0.381775
Data509	1.224467	0.510559	0.629069	0.087077	0.399373	0.382284
Data510	1.19812	0.494283	0.603638	0.053202	0.389099	0.382385
Data511	1.165059	0.477905	0.578206	0.018921	0.378723	0.381978
Data512	1.116842	0.461222	0.55308	-0.015564	0.368042	0.380859
Data513	1.072184	0.444336	0.528361	-0.050557	0.357157	0.37913
Data514	1.046855	0.427144	0.50415	-0.085754	0.346069	0.376587
Data515	1.020915	0.409444	0.480448	-0.121053	0.334574	0.37323
Data516	0.991313	0.391439	0.457458	-0.156555	0.322673	0.369059
Data517	0.967407	0.373027	0.434977	-0.191956	0.310364	0.363973
Data518	0.947469	0.354309	0.413208	-0.227356	0.297648	0.358073
Data519	0.922852	0.335185	0.391947	-0.262655	0.284424	0.351359
Data520	0.888265	0.315857	0.371297	-0.297648	0.270793	0.343831
Data521	0.847168	0.296326	0.350952	-0.332336	0.256653	0.335795
Data522	0.807088	0.276693	0.331014	-0.36672	0.242208	0.32725
Data523	0.768433	0.256958	0.311381	-0.400696	0.227356	0.318298
Data524	0.71991	0.237223	0.291748	-0.434265	0.212301	0.309041
Data525	0.660197	0.217489	0.272217	-0.467428	0.197144	0.299683
Data526	0.617676	0.197856	0.252584	-0.500285	0.181885	0.290324
Data527	0.585225	0.178121	0.232747	-0.532939	0.166728	0.280965
Data528	0.553182	0.158285	0.212606	-0.565389	0.151672	0.27181
Data529	0.526632	0.138245	0.192057	-0.597738	0.136922	0.262756
Data530	0.505473	0.1179	0.171	-0.630086	0.122579	0.253906
Data531	0.476888	0.097046	0.149536	-0.662638	0.108541	0.24526
Data532	0.454407	0.075582	0.12736	-0.695292	0.095011	0.236715
Data533	0.430705	0.053304	0.104472	-0.728149	0.081889	0.228373
Data534	0.39856	0.030212	0.080872	-0.761312	0.069173	0.220032
Data535	0.364075	0.006205	0.056661	-0.794576	0.056864	0.21169
Data536	0.320231	-0.018616	0.031637	-0.827942	0.044861	0.203451
Data537	0.285441	-0.044454	0.0059	-0.86141	0.033162	0.195007
Data538	0.25767	-0.071106	-0.020345	-0.894775	0.021769	0.186564
Data539	0.213521	-0.098368	-0.047302	-0.92804	0.010376	0.177917
Data540	0.16866	-0.126139	-0.074768	-0.960999	-0.000712	0.169067
Data541	0.114543	-0.154419	-0.102539	-0.993551	-0.0118	0.160014
Data542	0.079041	-0.183004	-0.130717	-1.025696	-0.02299	0.150757
Data543	0.059306	-0.211894	-0.158997	-1.057332	-0.03418	0.141296
Data544	0.043437	-0.241191	-0.187378	-1.088359	-0.045369	0.131531
Data545	0.0295	-0.270793	-0.215759	-1.118876	-0.056763	0.121562
Data546	-0.004781	-0.300903	-0.243937	-1.148783	-0.068359	0.111389
Data547	-0.046387	-0.331624	-0.272115	-1.178182	-0.080058	0.100911
Data548	-0.085754	-0.362854	-0.30009	-1.207072	-0.09196	0.090129
Data549	-0.115051	-0.394592	-0.327861	-1.235453	-0.104065	0.079041
Data550	-0.139567	-0.427043	-0.35553	-1.263428	-0.116374	0.067749
Data551	-0.187887	-0.4599	-0.383199	-1.290894	-0.128886	0.056152
Data552	-0.230916	-0.493062	-0.410868	-1.317952	-0.141602	0.044352
Data553	-0.24882	-0.526428	-0.438639	-1.344604	-0.154622	0.032247
Data554	-0.265401	-0.559591	-0.466715	-1.370748	-0.167643	0.019836
Data555	-0.268046	-0.59255	-0.494995	-1.396484	-0.180766	0.007222
Data556	-0.266724	-0.625102	-0.52358	-1.421611	-0.193888	-0.005391
Data557	-0.290527	-0.656942	-0.552673	-1.44633	-0.207011	-0.018412
Data558	-0.311178	-0.68807	-0.582174	-1.470439	-0.220032	-0.031433
Data559	-0.326233	-0.718384	-0.612183	-1.493937	-0.232849	-0.044657
Data560	-0.342509	-0.747884	-0.6427	-1.516927	-0.245565	-0.057983
Data561	-0.380249	-0.776571	-0.673726	-1.539205	-0.257975	-0.071411
Data562	-0.425313	-0.804545	-0.70516	-1.560974	-0.270081	-0.084941
Data563	-0.468241	-0.831909	-0.737	-1.582031	-0.281881	-0.098572
Data564	-0.50415	-0.858866	-0.769246	-1.60258	-0.293477	-0.112203
Data565	-0.531616	-0.885315	-0.801799	-1.622518	-0.304871	-0.126038
Data566	-0.569051	-0.911662	-0.834656	-1.641947	-0.315857	-0.139974
Data567	-0.603129	-0.937703	-0.867716	-1.660767	-0.326742	-0.15391
Data568	-0.63385	-0.963847	-0.900981	-1.679179	-0.337423	-0.16805
Data569	-0.657247	-0.98999	-0.934347	-1.697083	-0.3479	-0.18219
Data570	-0.684509	-1.016134	-0.967814	-1.714478	-0.358175	-0.19633
Data571	-0.710653	-1.04248	-1.001282	-1.731364	-0.368245	-0.21047
Data572	-0.739441	-1.068827	-1.034953	-1.747843	-0.378316	-0.224711
Data573	-0.779622	-1.095174	-1.068522	-1.763916	-0.388184	-0.238749
Data574	-0.822449	-1.121419	-1.102091	-1.77948	-0.397949	-0.252686
Data575	-0.855509	-1.147664	-1.135559	-1.794739	-0.407613	-0.266622
Data576	-0.880025	-1.173604	-1.169027	-1.809489	-0.417175	-0.280355
Data577	-0.910441	-1.199341	-1.202291	-1.823832	-0.426839	-0.293884
Data578	-0.924988	-1.224772	-1.235453	-1.83787	-0.436503	-0.307414
Data579	-0.927836	-1.249797	-1.268412	-1.851501	-0.446167	-0.32074
Data580	-0.931905	-1.274312	-1.301066	-1.864726	-0.455933	-0.334066
Data581	-0.942891	-1.298319	-1.333313	-1.877645	-0.465698	-0.34729
Data582	-0.954386	-1.321615	-1.365153	-1.890157	-0.475667	-0.360616
Data583	-0.986023	-1.344401	-1.396383	-1.902364	-0.485636	-0.37384
Data584	-1.016439	-1.366374	-1.4269	-1.914164	-0.495707	-0.387166
Data585	-1.046448	-1.387634	-1.456502	-1.925557	-0.505778	-0.400594
Data586	-1.065572	-1.408183	-1.485189	-1.936544	-0.515849	-0.414225
Data587	-1.075541	-1.428019	-1.512858	-1.947123	-0.52592	-0.427958
Data588	-1.086629	-1.447144	-1.53951	-1.957092	-0.53599	-0.441895
Data589	-1.109721	-1.465658	-1.56484	-1.966553	-0.545959	-0.456034
Data590	-1.1262	-1.483561	-1.58905	-1.975403	-0.555827	-0.470276
Data591	-1.138611	-1.500753	-1.612142	-1.983541	-0.565592	-0.484823
Data592	-1.142273	-1.517436	-1.634013	-1.99117	-0.575256	-0.499369
Data593	-1.149394	-1.533407	-1.654867	-1.997986	-0.584819	-0.514018
Data594	-1.161499	-1.548767	-1.674805	-2.004089	-0.594381	-0.528666
Data595	-1.173604	-1.563314	-1.693726	-2.009481	-0.603841	-0.543213
Data596	-1.194255	-1.577047	-1.711833	-2.01416	-0.613302	-0.557658
Data597	-1.211751	-1.589864	-1.729228	-2.018026	-0.622762	-0.571798
Data598	-1.223857	-1.601766	-1.745911	-2.021179	-0.632121	-0.585632
Data599	-1.255391	-1.612651	-1.761983	-2.023519	-0.641683	-0.59906
Data600	-1.28184	-1.62262	-1.777649	-2.024943	-0.651143	-0.611979
Data601	-1.28835	-1.631673	-1.792603	-2.025452	-0.660604	-0.62439
Data602	-1.286519	-1.640015	-1.807149	-2.025146	-0.670166	-0.636393
Data603	-1.278687	-1.647542	-1.821187	-2.023824	-0.679728	-0.647685
Data604	-1.281026	-1.65446	-1.834717	-2.021586	-0.689392	-0.658569
Data605	-1.299235	-1.66097	-1.847738	-2.018331	-0.698954	-0.669047
Data606	-1.319885	-1.667074	-1.86025	-2.014058	-0.708618	-0.679118
Data607	-1.34023	-1.67277	-1.872253	-2.008972	-0.718282	-0.688782
Data608	-1.340841	-1.678263	-1.883748	-2.00297	-0.727844	-0.698242
Data609	-1.339111	-1.683451	-1.894735	-1.996155	-0.737508	-0.707601
Data610	-1.330872	-1.688334	-1.905111	-1.988729	-0.746969	-0.716756
Data611	-1.317139	-1.69281	-1.914876	-1.980591	-0.756327	-0.725911
Data612	-1.29303	-1.696981	-1.924133	-1.972046	-0.765584	-0.735067
Data613	-1.279704	-1.700846	-1.93278	-1.963196	-0.774536	-0.744222
Data614	-1.281026	-1.704305	-1.940816	-1.954142	-0.783183	-0.753377
Data615	-1.284078	-1.70756	-1.94814	-1.944987	-0.791423	-0.762431
Data616	-1.290588	-1.710714	-1.954854	-1.935933	-0.799357	-0.771484
Data617	-1.301982	-1.713765	-1.960958	-1.92688	-0.806783	-0.780436
Data618	-1.319275	-1.716919	-1.966349	-1.917928	-0.8137	-0.789286
Data619	-1.334229	-1.720378	-1.97113	-1.909078	-0.820313	-0.797831
Data620	-1.32609	-1.724243	-1.975403	-1.900431	-0.826416	-0.806173
Data621	-1.313883	-1.728414	-1.979065	-1.891886	-0.832214	-0.814209
Data622	-1.302592	-1.732992	-1.982218	-1.883341	-0.837809	-0.82194
Data623	-1.302999	-1.737976	-1.984965	-1.874695	-0.843302	-0.829366
Data624	-1.311035	-1.743062	-1.987203	-1.866048	-0.848592	-0.836385
Data625	-1.330465	-1.748149	-1.989034	-1.857096	-0.853984	-0.843099
Data626	-1.353048	-1.752828	-1.990458	-1.847941	-0.859578	-0.849508
Data627	-1.368408	-1.756999	-1.991577	-1.838481	-0.865275	-0.855611
Data628	-1.366984	-1.760152	-1.992391	-1.828715	-0.871073	-0.86141
Data629	-1.363424	-1.762288	-1.992798	-1.818644	-0.877177	-0.866903
Data630	-1.353455	-1.763102	-1.9929	-1.808268	-0.883484	-0.872294
Data631	-1.348877	-1.762594	-1.992594	-1.797791	-0.889791	-0.87738
Data632	-1.332296	-1.760661	-1.991984	-1.787211	-0.8962	-0.882263
Data633	-1.327311	-1.757609	-1.990967	-1.776632	-0.902507	-0.886841
Data634	-1.326803	-1.753438	-1.989644	-1.766256	-0.908712	-0.891317
Data635	-1.340129	-1.748454	-1.988017	-1.756083	-0.914612	-0.895487
Data636	-1.354065	-1.743062	-1.986186	-1.746521	-0.920207	-0.899353
Data637	-1.354777	-1.737366	-1.984151	-1.737467	-0.925395	-0.903015
Data638	-1.353455	-1.731771	-1.981913	-1.729024	-0.930074	-0.90627
Data639	-1.340942	-1.726583	-1.979574	-1.721395	-0.934245	-0.90922
