# Supplementary material for: Integration of MRI and somatosensory evoked potentials facilitate diagnosis of spinal cord compression
Source: Sci Rep. 2023 May 15;13:7861. doi: 10.1038/s41598-023-34832-2 (PMC10185544; doi:10.1038/s41598-023-34832-2)
Supplement: Supplementary file 3 — Supplementary Information 3. [file 41598_2023_34832_MOESM3_ESM.zip › Preoperative SSEP data/control group/6647246_2/6647246_2_Lt Tibial SEP_Cz'-Fpz_201219_135442.csv]

Index	1	2	3	4	5
Name	Cz'-Fpz	Cz'-Fpz	Cz'-Fpz	Cz'-Fpz	Cz'-Fpz
Time	2.01904E+13	2.01904E+13	2.01904E+13	2.01904E+13	2.01904E+13
Highcut	500	500	500	500	500
Lowcut	10	10	10	10	10
Period	0.000156	0.000156	0.000156	0.000156	0.000156
Averages	120	120	120	120	120
Int (mA)	23/22.5mA	23/22.5mA	23/22.5mA	23/22.4mA	23/22.4mA
Pulse Width (�gs)	200�s	200�s	200�s	200�s	200�s
Rep Rate (Hz)	2.66Hz	2.66Hz	2.66Hz	2.66Hz	2.66Hz
Data0	0.515755	0.3947	0.314743	-0.10193	2.308893
Data1	-1.374126	-1.241271	-1.543603	-1.768622	0.736807
Data2	-4.891432	-4.642608	-5.151649	-5.186033	-3.000636
Data3	-2.679484	-2.543781	-3.012334	-3.189746	-0.627349
Data4	0.750744	0.971898	0.499072	0.410773	2.753033
Data5	1.14992	1.299865	0.952773	0.766817	2.956283
Data6	0.83477	0.915541	0.664683	0.373134	2.594644
Data7	0.516365	0.547494	0.344447	-0.032756	2.261794
Data8	0.302129	0.29399	0.112306	-0.322067	2.051016
Data9	0.194502	0.168256	-0.011597	-0.49012	1.948475
Data10	0.187788	0.151369	-0.05066	-0.549325	1.929351
Data11	0.217085	0.211999	-0.022787	-0.533455	1.961496
Data12	0.22563	0.300704	0.025025	-0.483202	2.012258
Data13	0.29806	0.385545	0.074057	-0.421352	2.073803
Data14	0.385138	0.456957	0.119224	-0.373134	2.120801
Data15	0.429084	0.50782	0.155235	-0.332036	2.150607
Data16	0.445157	0.544442	0.175377	-0.299687	2.172885
Data17	0.458178	0.557056	0.177818	-0.275273	2.171969
Data18	0.468757	0.556446	0.161339	-0.281173	2.167798
Data19	0.477099	0.541594	0.133872	-0.275476	2.150607
Data20	0.477506	0.510465	0.117189	-0.271611	2.131278
Data21	0.460822	0.543018	0.104982	-0.290735	2.10605
Data22	0.43356	0.54078	0.095827	-0.326136	2.084484
Data23	0.401617	0.516569	0.086671	-0.364792	2.058849
Data24	0.370693	0.490527	0.07894	-0.396735	2.032197
Data25	0.336716	0.473233	0.079347	-0.465502	1.995066
Data26	0.311488	0.459805	0.070598	-0.525724	1.960479
Data27	0.301518	0.44536	0.052694	-0.503141	1.93169
Data28	0.270186	0.440477	0.038656	-0.506193	1.903105
Data29	0.241906	0.440884	0.029094	-0.525928	1.868823
Data30	0.211795	0.436611	0.017497	-0.543628	1.836474
Data31	0.182701	0.435594	0.015462	-0.561735	1.812365
Data32	0.16378	0.441291	0.003255	-0.578826	1.787544
Data33	0.141604	0.439053	-0.022583	-0.599985	1.761705
Data34	0.115765	0.426032	-0.040284	-0.620737	1.735053
Data35	0.090333	0.426642	-0.056967	-0.635589	1.717149
Data36	0.063681	0.423387	-0.073447	-0.657562	1.70606
Data37	0.032349	0.421963	-0.087078	-0.675466	1.695379
Data38	0.000203	0.425015	-0.091554	-0.678314	1.67361
Data39	-0.015056	0.431322	-0.100099	-0.680145	1.651738
Data40	-0.014852	0.446174	-0.113324	-0.687673	1.634038
Data41	-0.011597	0.454719	-0.134686	-0.693777	1.613489
Data42	0.00529	0.445563	-0.142011	-0.700084	1.607894
Data43	0.018718	0.439256	-0.144452	-0.722057	1.604028
Data44	0.032756	0.429491	-0.143231	-0.752575	1.592737
Data45	0.033366	0.429491	-0.152794	-0.786552	1.568424
Data46	0.020142	0.427049	-0.16317	-0.800997	1.535465
Data47	-0.001017	0.419928	-0.175174	-0.835787	1.520205
Data48	-0.018718	0.409349	-0.175377	-0.862236	1.503929
Data49	-0.022176	0.38941	-0.175784	-0.891941	1.48338
Data50	-0.023194	0.374965	-0.188602	-0.92958	1.450523
Data51	-0.030518	0.363775	-0.199995	-0.959894	1.40383
Data52	-0.030315	0.346888	-0.204267	-0.97617	1.361715
Data53	-0.038046	0.330205	-0.206505	-0.976374	1.325704
Data54	-0.066122	0.331629	-0.207523	-0.976781	1.286844
Data55	-0.09542	0.32756	-0.20264	-0.976984	1.270771
Data56	-0.126548	0.327967	-0.203454	-0.976984	1.256936
Data57	-0.150556	0.350347	-0.204267	-0.977798	1.228656
Data58	-0.165204	0.373337	-0.17965	-0.964777	1.208718
Data59	-0.184329	0.367844	-0.165204	-0.955418	1.181048
Data60	-0.200605	0.353399	-0.156049	-0.945652	1.142596
Data61	-0.211592	0.34465	-0.146283	-0.920831	1.096106
Data62	-0.232141	0.34872	-0.13611	-0.915134	1.053483
Data63	-0.243127	0.350551	-0.1296	-0.938938	1.024084
Data64	-0.240279	0.34343	-0.128583	-0.972712	0.989293
Data65	-0.255741	0.324509	-0.149132	-1.004451	0.965591
Data66	-0.265507	0.307622	-0.17497	-1.018285	0.941583
Data67	-0.260014	0.297449	-0.194705	-1.035172	0.913609
Data68	-0.239668	0.294804	-0.205488	-1.056128	0.862338
Data69	-0.234379	0.291752	-0.212406	-1.091122	0.826734
Data70	-0.243534	0.284632	-0.217899	-1.106381	0.799268
Data71	-0.261641	0.26449	-0.224613	-1.107602	0.74698
Data72	-0.25981	0.25859	-0.22034	-1.102515	0.700287
Data73	-0.25391	0.25391	-0.209557	-1.088477	0.648712
Data74	-0.253707	0.256352	-0.204674	-1.067725	0.612701
Data75	-0.270593	0.261234	-0.193077	-1.073014	0.590422
Data76	-0.304977	0.260421	-0.191246	-1.088884	0.56967
Data77	-0.329595	0.277104	-0.202029	-1.111874	0.557158
Data78	-0.355027	0.295618	-0.22563	-1.117978	0.542509
Data79	-0.38412	0.302129	-0.252282	-1.113502	0.516874
Data80	-0.401414	0.295211	-0.279952	-1.096005	0.482999
Data81	-0.398362	0.28748	-0.289515	-1.067318	0.439358
Data82	-0.393479	0.276697	-0.28687	-1.043717	0.390122
Data83	-0.404669	0.256758	-0.294397	-1.030086	0.356654
Data84	-0.421556	0.243534	-0.32105	-1.01564	0.344345
Data85	-0.437629	0.248417	-0.345871	-0.999364	0.337631
Data86	-0.461229	0.245162	-0.358282	-0.998754	0.331426
Data87	-0.483202	0.235599	-0.366013	-1.005468	0.315048
Data88	-0.494799	0.220747	-0.370082	-1.007095	0.29104
Data89	-0.514534	0.197553	-0.369879	-1.004857	0.260929
Data90	-0.528776	0.19084	-0.362758	-0.987971	0.248722
Data91	-0.531421	0.202233	-0.347499	-0.961725	0.229191
Data92	-0.520841	0.218916	-0.346685	-0.946466	0.209049
Data93	-0.519417	0.239058	-0.363572	-0.945449	0.179955
Data94	-0.525114	0.25452	-0.380865	-0.941583	0.151268
Data95	-0.540373	0.263472	-0.392665	-0.933038	0.113832
Data96	-0.552173	0.252486	-0.409145	-0.929987	0.083925
Data97	-0.569874	0.21973	-0.424404	-0.928359	0.05066
Data98	-0.590219	0.178836	-0.431322	-0.920831	0.023295
Data99	-0.622975	0.155235	-0.438849	-0.927342	-0.002848
Data100	-0.638844	0.155439	-0.439867	-0.934259	-0.020447
Data101	-0.645355	0.165611	-0.432949	-0.934666	-0.032959
Data102	-0.644948	0.177005	-0.42827	-0.929987	-0.04303
Data103	-0.638437	0.183922	-0.434984	-0.915745	-0.058493
Data104	-0.631113	0.189415	-0.448819	-0.897637	-0.083518
Data105	-0.630299	0.192264	-0.454719	-0.877495	-0.118919
Data106	-0.647186	0.193281	-0.455533	-0.872409	-0.153404
Data107	-0.669769	0.206099	-0.444139	-0.854302	-0.189314
Data108	-0.687063	0.225223	-0.436815	-0.824191	-0.215763
Data109	-0.692963	0.246179	-0.43946	-0.805066	-0.234175
Data110	-0.691946	0.245162	-0.432746	-0.782483	-0.25035
Data111	-0.691132	0.23682	-0.428066	-0.773124	-0.269983
Data112	-0.69398	0.232751	-0.440884	-0.768037	-0.294906
Data113	-0.707205	0.238041	-0.465909	-0.74932	-0.318608
Data114	-0.725923	0.243941	-0.50131	-0.713308	-0.33285
Data115	-0.742809	0.246993	-0.530811	-0.684825	-0.357366
Data116	-0.755627	0.246382	-0.563567	-0.662648	-0.393988
Data117	-0.772107	0.239261	-0.591847	-0.637013	-0.438951
Data118	-0.784721	0.233158	-0.611378	-0.611785	-0.479947
Data119	-0.793469	0.235599	-0.619923	-0.584726	-0.496834
Data120	-0.804863	0.244958	-0.616058	-0.553394	-0.518298
Data121	-0.830294	0.252079	-0.615244	-0.534676	-0.548613
Data122	-0.862033	0.242924	-0.619109	-0.523283	-0.557972
Data123	-0.892755	0.235599	-0.626027	-0.499479	-0.573841
Data124	-0.924086	0.231734	-0.619923	-0.47303	-0.592864
Data125	-0.935276	0.228682	-0.607513	-0.44475	-0.604664
Data126	-0.925917	0.219323	-0.60385	-0.420742	-0.615345
Data127	-0.925104	0.213219	-0.601205	-0.420335	-0.64505
Data128	-0.926324	0.204471	-0.606699	-0.423997	-0.672109
Data129	-0.923679	0.189619	-0.61972	-0.424608	-0.685639
Data130	-0.931004	0.175784	-0.640879	-0.419725	-0.690013
Data131	-0.943414	0.172122	-0.649627	-0.4006	-0.703644
Data132	-0.943008	0.175174	-0.659393	-0.372727	-0.708934
Data133	-0.941787	0.171104	-0.665293	-0.34994	-0.707001
Data134	-0.953384	0.143028	-0.658579	-0.327764	-0.714122
Data135	-0.970881	0.110679	-0.656138	-0.330816	-0.728161
Data136	-0.990209	0.086468	-0.650848	-0.328578	-0.741995
Data137	-0.999364	0.07833	-0.661224	-0.306808	-0.735587
Data138	-1.012792	0.075685	-0.674856	-0.290939	-0.720124
Data139	-1.017675	0.071412	-0.665497	-0.277918	-0.707001
Data140	-1.016658	0.055339	-0.6539	-0.262048	-0.692353
Data141	-1.021948	0.04008	-0.652069	-0.245365	-0.687165
Data142	-1.044938	0.041911	-0.655121	-0.232751	-0.696117
Data143	-1.072608	0.054932	-0.649424	-0.228885	-0.699982
Data144	-1.08807	0.05717	-0.640269	-0.229089	-0.709138
Data145	-1.080339	0.049643	-0.638641	-0.210778	-0.709748
Data146	-1.078101	0.048829	-0.632944	-0.198978	-0.715445
Data147	-1.099056	0.048219	-0.620127	-0.181074	-0.70812
Data148	-1.122047	0.045574	-0.61382	-0.166832	-0.701406
Data149	-1.112688	0.039673	-0.600799	-0.139569	-0.706391
Data150	-1.096615	0.042929	-0.599985	-0.093589	-0.719107
Data151	-1.093156	0.052491	-0.600188	-0.05717	-0.735993
Data152	-1.115333	0.053712	-0.612599	-0.028077	-0.753592
Data153	-1.140358	0.058798	-0.626637	0.002645	-0.780346
Data154	-1.158058	0.051881	-0.623992	0.028077	-0.79703
Data155	-1.165993	0.050863	-0.616261	0.034587	-0.792859
Data156	-1.16701	0.051067	-0.594898	0.028077	-0.776888
Data157	-1.157448	0.05595	-0.591643	0.025228	-0.76346
Data158	-1.165179	0.056153	-0.57496	0.019125	-0.742809
Data159	-1.186338	0.05656	-0.560311	0.013631	-0.726024
Data160	-1.204039	0.058391	-0.556039	0.020956	-0.719209
Data161	-1.215839	0.066936	-0.560311	0.024211	-0.724702
Data162	-1.227232	0.064495	-0.574756	0.030315	-0.73813
Data163	-1.224384	0.049439	-0.595509	0.044556	-0.753491
Data164	-1.211159	0.043336	-0.604054	0.060629	-0.787569
Data165	-1.203835	0.045574	-0.611785	0.069581	-0.815035
Data166	-1.180234	0.036825	-0.619516	0.076702	-0.832431
Data167	-1.162331	0.021566	-0.613616	0.099489	-0.830701
Data168	-1.16111	0.020752	-0.610157	0.114341	-0.817273
Data169	-1.147478	0.038453	-0.603647	0.117596	-0.817273
Data170	-1.133237	0.067547	-0.595916	0.111899	-0.81829
Data171	-1.119198	0.086264	-0.599171	0.11251	-0.818087
Data172	-1.102108	0.099692	-0.585133	0.125938	-0.822563
Data173	-1.091122	0.122276	-0.549732	0.15198	-0.822156
Data174	-1.062435	0.148928	-0.514941	0.173342	-0.80415
Data175	-1.032731	0.172325	-0.507617	0.184126	-0.784314
Data176	-1.000381	0.172936	-0.513517	0.182701	-0.7835
Data177	-0.966608	0.170698	-0.510465	0.181481	-0.801506
Data178	-0.936904	0.164187	-0.508634	0.182905	-0.82948
Data179	-0.919203	0.14079	-0.501717	0.19145	-0.839857
Data180	-0.901096	0.127565	-0.498665	0.205488	-0.839246
Data181	-0.891127	0.10071	-0.505175	0.222375	-0.833244
Data182	-0.875257	0.073447	-0.500699	0.243941	-0.841382
Data183	-0.872816	0.055543	-0.492968	0.257165	-0.852979
Data184	-0.878106	0.049236	-0.504565	0.271204	-0.841179
Data185	-0.872613	0.046184	-0.515551	0.290532	-0.832329
Data186	-0.868747	0.033366	-0.513517	0.315557	-0.827649
Data187	-0.858167	0.027466	-0.5125	0.329188	-0.812594
Data188	-0.820122	0.037435	-0.498054	0.330612	-0.811068
Data189	-0.777803	0.043132	-0.473233	0.322881	-0.819409
Data190	-0.741182	0.043132	-0.440681	0.318812	-0.843824
Data191	-0.726533	0.046998	-0.417283	0.309453	-0.870985
Data192	-0.70517	0.049846	-0.405687	0.304163	-0.880852
Data193	-0.683604	0.05717	-0.392665	0.302536	-0.894077
Data194	-0.673838	0.052288	-0.381069	0.298873	-0.905674
Data195	-0.666718	0.051474	-0.371506	0.304367	-0.919203
Data196	-0.655934	0.055136	-0.378831	0.335495	-0.932631
Data197	-0.648203	0.052491	-0.392055	0.360316	-0.938226
Data198	-0.645151	0.057577	-0.386969	0.380865	-0.946059
Data199	-0.644948	0.062664	-0.36703	0.385138	-0.968439
Data200	-0.641489	0.056764	-0.346278	0.387376	-0.98909
Data201	-0.617075	0.06246	-0.320236	0.391852	-0.990209
Data202	-0.592254	0.087689	-0.299891	0.381476	-0.993668
Data203	-0.569467	0.109051	-0.29928	0.376389	-0.994481
Data204	-0.542814	0.126955	-0.291752	0.375779	-0.985428
Data205	-0.512907	0.143638	-0.27629	0.371099	-0.979222
Data206	-0.487475	0.15849	-0.268152	0.380865	-0.994787
Data207	-0.460416	0.168256	-0.250248	0.398973	-1.002111
Data208	-0.418301	0.182294	-0.217492	0.424608	-1.004145
Data209	-0.377203	0.200198	-0.162559	0.450243	-1.000381
Data210	-0.348109	0.203657	-0.109865	0.491137	-0.973933
Data211	-0.310063	0.201419	-0.06124	0.5184	-0.950841
Data212	-0.258793	0.206912	-0.024821	0.537118	-0.939651
Data213	-0.204674	0.242924	0.015056	0.551766	-0.924392
Data214	-0.157677	0.274052	0.085044	0.566415	-0.917271
Data215	-0.115562	0.30925	0.137535	0.595916	-0.907912
Data216	-0.072429	0.356451	0.170087	0.630503	-0.890517
Data217	-0.014852	0.401007	0.202233	0.669769	-0.863661
Data218	0.047608	0.437629	0.23031	0.710257	-0.839551
Data219	0.115765	0.475878	0.262048	0.744233	-0.807406
Data220	0.188195	0.51901	0.293584	0.791638	-0.773938
Data221	0.266931	0.548308	0.350551	0.841688	-0.743725
Data222	0.341192	0.571705	0.419114	0.891127	-0.717276
Data223	0.423387	0.608937	0.504565	0.943211	-0.698761
Data224	0.497037	0.652883	0.600595	0.992243	-0.68574
Data225	0.562142	0.686859	0.689097	1.045955	-0.664276
Data226	0.621347	0.723888	0.761934	1.094987	-0.621246
Data227	0.690522	0.771293	0.825411	1.137916	-0.588591
Data228	0.765393	0.822563	0.869154	1.169858	-0.557666
Data229	0.846164	0.872816	0.916355	1.204649	-0.526843
Data230	0.931004	0.916559	0.976781	1.241067	-0.499987
Data231	1.003433	0.960708	1.031713	1.277282	-0.461331
Data232	1.074235	1.009333	1.103126	1.310445	-0.421556
Data233	1.144223	1.057145	1.165586	1.355815	-0.378017
Data234	1.213601	1.111671	1.231301	1.411358	-0.335393
Data235	1.281961	1.150123	1.286641	1.469139	-0.302434
Data236	1.356222	1.179828	1.32428	1.52163	-0.277511
Data237	1.434755	1.218891	1.369039	1.558048	-0.254215
Data238	1.495588	1.237405	1.407696	1.596704	-0.235091
Data239	1.551741	1.25714	1.434755	1.627222	-0.206607
Data240	1.600773	1.276061	1.454693	1.651026	-0.182803
Data241	1.648992	1.284403	1.470359	1.671168	-0.157168
Data242	1.704128	1.282165	1.479108	1.687851	-0.132347
Data243	1.761095	1.286437	1.47687	1.694972	-0.124819
Data244	1.815213	1.296203	1.491112	1.711248	-0.119224
Data245	1.864856	1.298848	1.525292	1.737087	-0.11546
Data246	1.909819	1.286844	1.563541	1.752143	-0.122479
Data247	1.942168	1.28542	1.574528	1.779812	-0.128379
Data248	1.958648	1.293151	1.576969	1.800565	-0.135704
Data249	1.962514	1.318176	1.558658	1.807685	-0.139773
Data250	1.956614	1.332621	1.531192	1.808703	-0.140586
Data251	1.950103	1.337301	1.517561	1.796699	-0.130414
Data252	1.94583	1.33669	1.503522	1.77025	-0.130312
Data253	1.946441	1.332621	1.473615	1.737697	-0.139467
Data254	1.954172	1.322449	1.444114	1.71308	-0.151369
Data255	1.975535	1.311666	1.419292	1.691107	-0.164797
Data256	2.013987	1.298238	1.390809	1.658961	-0.194909
Data257	2.043488	1.289489	1.357849	1.644109	-0.219221
Data258	2.060578	1.282775	1.318583	1.627019	-0.263676
Data259	2.05712	1.271382	1.283182	1.604435	-0.325831
Data260	2.036367	1.241881	1.241474	1.585107	-0.383917
Data261	2.00768	1.206683	1.186948	1.561913	-0.442105
Data262	1.976145	1.170672	1.131202	1.525495	-0.48839
Data263	1.936472	1.143816	1.064062	1.480329	-0.528166
Data264	1.903309	1.121233	0.989395	1.442486	-0.565805
Data265	1.856514	1.09397	0.909641	1.408306	-0.623891
Data266	1.803209	1.047379	0.835584	1.377788	-0.682689
Data267	1.746853	0.982884	0.756847	1.338114	-0.739045
Data268	1.692531	0.915948	0.679128	1.290506	-0.798352
Data269	1.644109	0.846164	0.620534	1.232319	-0.849419
Data270	1.592838	0.780855	0.552987	1.164162	-0.902419
Data271	1.538313	0.723074	0.47954	1.101498	-0.964065
Data272	1.479311	0.661428	0.396328	1.048193	-1.042598
Data273	1.418479	0.603443	0.314946	0.989395	-1.121843
Data274	1.362122	0.545663	0.228275	0.923679	-1.188067
Data275	1.315531	0.475675	0.130617	0.860202	-1.260802
Data276	1.258157	0.409349	0.035604	0.780855	-1.341471
Data277	1.198952	0.34343	-0.048625	0.694794	-1.427838
Data278	1.141578	0.260014	-0.122683	0.600799	-1.512779
Data279	1.086442	0.161339	-0.188805	0.517179	-1.585718
Data280	1.03151	0.06185	-0.249027	0.451057	-1.635157
Data281	0.965387	-0.029704	-0.305791	0.37822	-1.67127
Data282	0.893772	-0.101727	-0.362554	0.303349	-1.703619
Data283	0.825615	-0.185753	-0.432542	0.242517	-1.749905
Data284	0.756237	-0.26571	-0.496223	0.18087	-1.802904
Data285	0.685435	-0.324305	-0.534473	0.127159	-1.872282
Data286	0.62562	-0.38351	-0.570891	0.077719	-1.933928
Data287	0.568856	-0.446784	-0.616058	0.024821	-1.983368
Data288	0.513313	-0.527148	-0.661021	-0.028484	-2.032603
Data289	0.457364	-0.601205	-0.70985	-0.067547	-2.072582
Data290	0.391038	-0.675873	-0.767834	-0.10661	-2.115613
Data291	0.323491	-0.751151	-0.826429	-0.145266	-2.153455
Data292	0.269169	-0.823377	-0.888685	-0.171715	-2.187126
Data293	0.226647	-0.90781	-0.946059	-0.190026	-2.219577
Data294	0.193891	-1.000381	-1.002213	-0.232547	-2.269627
Data295	0.169477	-1.086849	-1.046159	-0.279749	-2.311233
Data296	0.147911	-1.166807	-1.086035	-0.334274	-2.343277
Data297	0.125734	-1.244322	-1.10984	-0.387376	-2.37705
Data298	0.104982	-1.315124	-1.121843	-0.41647	-2.38407
Data299	0.080364	-1.360087	-1.137713	-0.436611	-2.383459
Data300	0.050863	-1.39203	-1.160093	-0.434373	-2.389258
Data301	0.011393	-1.418886	-1.171079	-0.440681	-2.393428
Data302	-0.036011	-1.443503	-1.190611	-0.445767	-2.39943
Data303	-0.07833	-1.464866	-1.206073	-0.440884	-2.424964
Data304	-0.121462	-1.485618	-1.216449	-0.43478	-2.438697
Data305	-0.153201	-1.513695	-1.236795	-0.430101	-2.443376
Data306	-0.166832	-1.554793	-1.273416	-0.438849	-2.4271
Data307	-0.173749	-1.594059	-1.300679	-0.446988	-2.408993
Data308	-0.183719	-1.616643	-1.313497	-0.461433	-2.393428
Data309	-0.179853	-1.624577	-1.32428	-0.475675	-2.386104
Data310	-0.184939	-1.636378	-1.330383	-0.494799	-2.372778
Data311	-0.203047	-1.660995	-1.333028	-0.499275	-2.360469
Data312	-0.210575	-1.671372	-1.341573	-0.493782	-2.356705
Data313	-0.21383	-1.688869	-1.339742	-0.476895	-2.355484
Data314	-0.213626	-1.722642	-1.344625	-0.458788	-2.374914
Data315	-0.223596	-1.757229	-1.344828	-0.434984	-2.389054
Data316	-0.239058	-1.785102	-1.339946	-0.407518	-2.387325
Data317	-0.262659	-1.802599	-1.332621	-0.384731	-2.364029
Data318	-0.286056	-1.800971	-1.31309	-0.361944	-2.331985
Data319	-0.308639	-1.782254	-1.294779	-0.327153	-2.303604
Data320	-0.323491	-1.760484	-1.280944	-0.288497	-2.275324
Data321	-0.322881	-1.736273	-1.262837	-0.261031	-2.240533
Data322	-0.307825	-1.723863	-1.236388	-0.23682	-2.199741
Data323	-0.29277	-1.714504	-1.20709	-0.20793	-2.151522
Data324	-0.276493	-1.710842	-1.170672	-0.181074	-2.112357
Data325	-0.254724	-1.704738	-1.129371	-0.147504	-2.075634
Data326	-0.228682	-1.692124	-1.083187	-0.109255	-2.041454
Data327	-0.213016	-1.681137	-1.045752	-0.082399	-2.008392
Data328	-0.208743	-1.666082	-1.014013	-0.060629	-2.005646
Data329	-0.197757	-1.650619	-0.980443	-0.038656	-2.005748
Data330	-0.194705	-1.63007	-0.954401	-0.013631	-1.986521
Data331	-0.175377	-1.611149	-0.931614	0.019735	-1.976857
Data332	-0.154421	-1.596297	-0.913914	0.053712	-1.962107
Data333	-0.150352	-1.582259	-0.876478	0.077719	-1.933928
Data334	-0.144656	-1.569238	-0.81829	0.118613	-1.8969
Data335	-0.142011	-1.558455	-0.769055	0.160118	-1.851631
Data336	-0.135907	-1.560693	-0.718191	0.193077	-1.817553
Data337	-0.112103	-1.56171	-0.689911	0.230716	-1.784593
Data338	-0.079754	-1.565779	-0.651865	0.28687	-1.734239
Data339	-0.049236	-1.575545	-0.594288	0.339768	-1.67127
Data340	-0.020956	-1.566186	-0.542407	0.3829	-1.600671
Data341	0.009155	-1.547468	-0.490934	0.420132	-1.536584
Data342	0.039267	-1.526919	-0.442715	0.448819	-1.465782
Data343	0.068767	-1.486025	-0.41179	0.486051	-1.407085
Data344	0.094402	-1.435162	-0.406907	0.523283	-1.364563
Data345	0.117596	-1.394878	-0.416063	0.562956	-1.319905
Data346	0.146894	-1.382467	-0.41647	0.603443	-1.271178
Data347	0.178836	-1.372905	-0.401211	0.63091	-1.222655
Data348	0.202843	-1.364157	-0.365199	0.655528	-1.174436
Data349	0.225427	-1.352967	-0.327967	0.696422	-1.113502
Data350	0.245975	-1.340759	-0.295618	0.731823	-1.059993
Data351	0.287073	-1.323466	-0.254317	0.769055	-1.010859
Data352	0.318812	-1.299255	-0.210981	0.807914	-0.978917
Data353	0.335292	-1.272806	-0.158287	0.852674	-0.939345
Data354	0.33814	-1.249612	-0.097861	0.889906	-0.903029
Data355	0.344854	-1.225198	-0.048829	0.928359	-0.86834
Data356	0.336716	-1.209939	0	0.965998	-0.823377
Data357	0.336512	-1.19468	0.048219	0.983902	-0.776379
Data358	0.34404	-1.167417	0.089316	0.99733	-0.737519
Data359	0.364589	-1.137509	0.116579	1.006892	-0.70456
Data360	0.392055	-1.113909	0.14608	1.034562	-0.679942
Data361	0.414232	-1.093767	0.175784	1.072608	-0.636199
Data362	0.431729	-1.083594	0.202029	1.117978	-0.592457
Data363	0.453905	-1.072608	0.231327	1.165586	-0.559294
Data364	0.475471	-1.064266	0.261845	1.225198	-0.511788
Data365	0.499479	-1.051855	0.311894	1.275858	-0.458381
Data366	0.534676	-1.035579	0.352382	1.308614	-0.422675
Data367	0.578622	-0.997533	0.382493	1.325704	-0.367234
Data368	0.625213	-0.952773	0.421963	1.347473	-0.306706
Data369	0.654307	-0.911065	0.466112	1.373922	-0.255538
Data370	0.660207	-0.879123	0.516976	1.407899	-0.211693
Data371	0.667328	-0.852471	0.566822	1.447979	-0.179955
Data372	0.687266	-0.832329	0.618702	1.488874	-0.160728
Data373	0.707001	-0.814425	0.653086	1.529768	-0.139467
Data374	0.728161	-0.801404	0.678518	1.572493	-0.123089
Data375	0.747896	-0.781262	0.708832	1.60708	-0.100303
Data376	0.751965	-0.763765	0.74993	1.628036	-0.070598
Data377	0.743826	-0.751151	0.798149	1.642888	-0.043539
Data378	0.734061	-0.725312	0.835177	1.664251	-0.008138
Data379	0.73813	-0.696422	0.856743	1.666489	0.01709
Data380	0.756034	-0.671397	0.873426	1.65713	0.050863
Data381	0.775972	-0.664073	0.891737	1.664047	0.077719
Data382	0.794486	-0.650848	0.906996	1.675237	0.095928
Data383	0.811577	-0.632944	0.925714	1.687241	0.111086
Data384	0.819104	-0.613006	0.936497	1.721218	0.119732
Data385	0.821546	-0.605478	0.948297	1.756415	0.125633
Data386	0.83355	-0.580657	0.964167	1.788154	0.147199
Data387	0.858371	-0.55787	0.98614	1.806872	0.193383
Data388	0.887465	-0.54139	1.013403	1.831693	0.252282
Data389	0.897637	-0.520638	1.042496	1.845528	0.291142
Data390	0.912286	-0.498868	1.067928	1.843697	0.3122
Data391	0.934463	-0.475064	1.092953	1.829252	0.316065
Data392	0.965184	-0.456346	1.115333	1.811144	0.29928
Data393	0.984105	-0.438646	1.136085	1.817248	0.29338
Data394	0.995905	-0.431525	1.151141	1.835966	0.288497
Data395	0.999364	-0.429491	1.164365	1.853056	0.296737
Data396	1.000178	-0.423997	1.16111	1.868315	0.315862
Data397	0.998143	-0.428066	1.159482	1.887439	0.340073
Data398	0.983088	-0.430508	1.171283	1.897205	0.372625
Data399	0.962336	-0.424201	1.189797	1.906971	0.394802
Data400	0.9367	-0.422777	1.198138	1.913074	0.401821
Data401	0.927342	-0.427253	1.203021	1.912261	0.414028
Data402	0.932631	-0.419521	1.210142	1.914295	0.426541
Data403	0.935073	-0.408535	1.219704	1.912261	0.444343
Data404	0.922255	-0.389003	1.237405	1.901884	0.465807
Data405	0.920424	-0.376389	1.252867	1.894967	0.471402
Data406	0.924086	-0.375168	1.260395	1.877877	0.469673
Data407	0.919	-0.372117	1.25775	1.85448	0.470588
Data408	0.920628	-0.364589	1.253274	1.844104	0.479845
Data409	0.915134	-0.34994	1.252867	1.835762	0.478625
Data410	0.902927	-0.341192	1.25124	1.845731	0.470792
Data411	0.872613	-0.325729	1.23476	1.865263	0.460924
Data412	0.863457	-0.312301	1.229267	1.88337	0.463773
Data413	0.867526	-0.302942	1.236998	1.878487	0.477404
Data414	0.870782	-0.276697	1.242084	1.859159	0.496529
Data415	0.86895	-0.240279	1.249409	1.828031	0.526843
Data416	0.875868	-0.220747	1.253478	1.798734	0.54373
Data417	0.874444	-0.209964	1.244322	1.767402	0.559599
Data418	0.846774	-0.214847	1.243509	1.730983	0.567229
Data419	0.83477	-0.21505	1.244729	1.698634	0.559904
Data420	0.82887	-0.217899	1.252054	1.67483	0.557056
Data421	0.817273	-0.229089	1.256936	1.666489	0.555428
Data422	0.811983	-0.223392	1.265685	1.665878	0.559599
Data423	0.80649	-0.20854	1.262837	1.667099	0.578113
Data424	0.80059	-0.198774	1.246967	1.679917	0.579945
Data425	0.806287	-0.171104	1.239236	1.679103	0.568144
Data426	0.80649	-0.149132	1.233743	1.678696	0.545459
Data427	0.797335	-0.137331	1.239439	1.667506	0.523791
Data428	0.783093	-0.128379	1.242288	1.658961	0.504056
Data429	0.768648	-0.115969	1.244729	1.645126	0.476387
Data430	0.754609	-0.099896	1.247781	1.624781	0.457567
Data431	0.756034	-0.085654	1.253885	1.599145	0.451972
Data432	0.768851	-0.085451	1.252461	1.590397	0.457974
Data433	0.771903	-0.093385	1.229063	1.581648	0.4595
Data434	0.772107	-0.088095	1.209125	1.551944	0.46184
Data435	0.753592	-0.068564	1.192645	1.522037	0.463569
Data436	0.737112	-0.05595	1.183693	1.479922	0.463366
Data437	0.740571	-0.047812	1.157855	1.440452	0.452379
Data438	0.751761	-0.037029	1.109636	1.409527	0.43712
Data439	0.750337	-0.030721	1.063656	1.396709	0.431322
Data440	0.72755	-0.034994	1.045548	1.380433	0.427761
Data441	0.695404	-0.033773	1.046159	1.355612	0.42827
Data442	0.665497	-0.017294	1.036189	1.339335	0.421861
Data443	0.656138	0.000814	1.012996	1.323262	0.415045
Data444	0.653086	0.012411	0.997533	1.304952	0.402533
Data445	0.649221	0.02177	0.982071	1.266295	0.388902
Data446	0.646372	0.026246	0.96905	1.236591	0.370387
Data447	0.644338	0.019328	0.950332	1.220518	0.360113
Data448	0.638844	-0.000203	0.939549	1.18939	0.350754
Data449	0.627858	-0.010173	0.913914	1.160093	0.338649
Data450	0.611582	-0.015259	0.896417	1.119605	0.334986
Data451	0.595509	-0.018311	0.898044	1.080339	0.331629
Data452	0.583708	-0.02177	0.886447	1.039038	0.321253
Data453	0.570281	-0.021566	0.868747	1.019099	0.291142
Data454	0.571094	-0.01709	0.843519	0.994481	0.261234
Data455	0.570281	-0.017294	0.818901	0.94728	0.254012
Data456	0.560922	-0.017904	0.79469	0.89601	0.246891
Data457	0.543018	-0.012411	0.776582	0.854302	0.230004
Data458	0.521248	-0.003255	0.769869	0.818901	0.210168
Data459	0.500903	-0.001628	0.764782	0.781058	0.201317
Data460	0.478726	-0.014445	0.754813	0.740775	0.19501
Data461	0.434373	-0.02177	0.743623	0.703543	0.185041
Data462	0.404059	-0.022583	0.729585	0.675873	0.174563
Data463	0.390428	-0.012207	0.710257	0.649627	0.169273
Data464	0.380458	-0.013428	0.677907	0.611989	0.151369
Data465	0.36703	-0.009359	0.644338	0.568449	0.133466
Data466	0.35462	-0.001221	0.623382	0.518603	0.109662
Data467	0.339768	0.01058	0.610768	0.465705	0.101015
Data468	0.344244	0.032349	0.591847	0.43478	0.085247
Data469	0.352789	0.056357	0.568856	0.413011	0.064902
Data470	0.359299	0.064088	0.553597	0.394497	0.056153
Data471	0.387986	0.05595	0.537118	0.37822	0.056764
Data472	0.406297	0.045167	0.521248	0.348313	0.06185
Data473	0.408331	0.042929	0.508024	0.308436	0.072023
Data474	0.397548	0.026856	0.498054	0.262455	0.075888
Data475	0.379644	0.016276	0.484627	0.210778	0.070904
Data476	0.364589	0.012818	0.465095	0.171308	0.069988
Data477	0.354213	0.011393	0.439663	0.131431	0.058798
Data478	0.342006	0.014852	0.412604	0.088299	0.03652
Data479	0.332036	0.009766	0.3829	0.04008	0.018209
Data480	0.32695	-0.001424	0.348313	0.001221	0.001526
Data481	0.321457	-0.015259	0.312708	-0.01709	-0.021871
Data482	0.31637	-0.026449	0.289515	-0.040487	-0.049439
Data483	0.313319	-0.030111	0.276697	-0.059002	-0.064393
Data484	0.308639	-0.020142	0.270186	-0.093385	-0.077618
Data485	0.307622	-0.004273	0.250248	-0.142824	-0.083213
Data486	0.29867	-0.009969	0.228885	-0.198978	-0.071005
Data487	0.296228	-0.02889	0.205692	-0.261438	-0.056967
Data488	0.302536	-0.041505	0.171715	-0.324712	-0.044658
Data489	0.291142	-0.053508	0.137535	-0.366217	-0.032858
Data490	0.279749	-0.070395	0.114544	-0.401007	-0.029297
Data491	0.299891	-0.075278	0.09603	-0.437222	-0.020651
Data492	0.318812	-0.07894	0.08423	-0.488696	-0.015056
Data493	0.310267	-0.07365	0.080568	-0.534676	-0.022787
Data494	0.298466	-0.053712	0.068564	-0.565601	-0.034078
Data495	0.297042	-0.034791	0.063884	-0.600595	-0.0589
Data496	0.279342	-0.02889	0.049439	-0.627248	-0.077211
Data497	0.260014	-0.035401	0.042725	-0.675466	-0.086163
Data498	0.268355	-0.03418	0.020142	-0.721853	-0.078431
Data499	0.269983	-0.043539	0.003052	-0.776989	-0.062664
Data500	0.268152	-0.053712	-0.011597	-0.837619	-0.070904
Data501	0.274866	-0.055543	-0.022787	-0.888685	-0.068259
Data502	0.276697	-0.060833	-0.033977	-0.928562	-0.065003
Data503	0.25981	-0.076702	-0.04476	-0.942804	-0.049541
Data504	0.245772	-0.094606	-0.045167	-0.966405	-0.037435
Data505	0.23031	-0.120851	-0.046387	-1.004654	-0.031637
Data506	0.21383	-0.148521	-0.047812	-1.038427	-0.039775
Data507	0.199181	-0.184126	-0.056764	-1.079525	-0.043132
Data508	0.179853	-0.19735	-0.066936	-1.130999	-0.038046
Data509	0.162559	-0.195926	-0.078126	-1.176776	-0.043641
Data510	0.150556	-0.188398	-0.085857	-1.210956	-0.042827
Data511	0.148521	-0.156049	-0.093589	-1.231301	-0.044455
Data512	0.147097	-0.137738	-0.100099	-1.243102	-0.040386
Data513	0.136314	-0.146487	-0.10783	-1.254495	-0.028992
Data514	0.115358	-0.161542	-0.130821	-1.272196	-0.01414
Data515	0.091147	-0.172936	-0.153811	-1.291524	0.013937
Data516	0.076499	-0.167646	-0.184126	-1.3196	0.032349
Data517	0.082195	-0.160321	-0.198367	-1.349101	0.024516
Data518	0.082399	-0.160525	-0.192264	-1.366395	0.0118
Data519	0.075278	-0.159915	-0.190433	-1.375957	0.014343
Data520	0.063884	-0.147504	-0.201419	-1.378195	0.032044
Data521	0.051677	-0.139366	-0.232141	-1.381654	0.039572
Data522	0.024821	-0.118817	-0.260421	-1.388774	0.04303
Data523	-0.003662	-0.097047	-0.288701	-1.407289	0.038249
Data524	-0.02767	-0.087485	-0.328171	-1.428041	0.035096
Data525	-0.05656	-0.08952	-0.367234	-1.45388	0.044048
Data526	-0.077109	-0.07365	-0.388393	-1.469952	0.045777
Data527	-0.096234	-0.072023	-0.38351	-1.476056	0.038758
Data528	-0.106406	-0.076499	-0.386562	-1.497012	0.040386
Data529	-0.115155	-0.089316	-0.391038	-1.526309	0.051372
Data530	-0.10722	-0.086264	-0.378627	-1.54523	0.075786
Data531	-0.101523	-0.078126	-0.359706	-1.570662	0.094809
Data532	-0.099489	-0.074261	-0.349533	-1.594059	0.124514
Data533	-0.10722	-0.078126	-0.350551	-1.605453	0.154726
Data534	-0.125938	-0.080975	-0.370082	-1.593449	0.179955
Data535	-0.144452	-0.114137	-0.381069	-1.581242	0.209964
Data536	-0.160525	-0.152794	-0.378017	-1.580224	0.235803
Data537	-0.174767	-0.177615	-0.396328	-1.594263	0.256453
Data538	-0.177818	-0.18555	-0.417487	-1.598535	0.277511
Data539	-0.18087	-0.19674	-0.436001	-1.606063	0.291244
Data540	-0.184329	-0.193281	-0.450446	-1.609318	0.29806
Data541	-0.202233	-0.172529	-0.46184	-1.61176	0.310369
Data542	-0.228682	-0.157066	-0.46835	-1.619898	0.322677
Data543	-0.256148	-0.140383	-0.47303	-1.640853	0.323288
Data544	-0.266117	-0.1178	-0.485237	-1.649602	0.337123
Data545	-0.273645	-0.102744	-0.493985	-1.651026	0.353602
Data546	-0.290125	-0.107017	-0.512093	-1.64126	0.375372
Data547	-0.314132	-0.109662	-0.537728	-1.628443	0.413825
Data548	-0.335495	-0.112103	-0.56906	-1.619694	0.439562
Data549	-0.340785	-0.113527	-0.595509	-1.61237	0.464383
Data550	-0.348516	-0.104372	-0.607513	-1.607894	0.488492
Data551	-0.359096	-0.099082	-0.617685	-1.602401	0.51545
Data552	-0.359909	-0.094199	-0.621347	-1.601587	0.536202
Data553	-0.353195	-0.091147	-0.615854	-1.605656	0.55319
Data554	-0.33346	-0.071209	-0.614633	-1.596501	0.566517
Data555	-0.319015	-0.053508	-0.616261	-1.586938	0.58554
Data556	-0.339361	-0.065716	-0.615244	-1.592025	0.604054
Data557	-0.373541	-0.093589	-0.616261	-1.586328	0.619516
Data558	-0.404873	-0.138755	-0.619516	-1.5729	0.64332
Data559	-0.431525	-0.176598	-0.619109	-1.558048	0.658071
Data560	-0.446988	-0.183515	-0.607309	-1.540347	0.673838
Data561	-0.459805	-0.167035	-0.592864	-1.530582	0.701813
Data562	-0.467333	-0.152794	-0.587167	-1.533023	0.740876
Data563	-0.452888	-0.137738	-0.570281	-1.537092	0.779024
Data564	-0.459398	-0.112306	-0.553597	-1.534854	0.806592
Data565	-0.486661	-0.089113	-0.545866	-1.518781	0.828565
Data566	-0.51311	-0.067954	-0.557463	-1.498232	0.828463
Data567	-0.540576	-0.049236	-0.570687	-1.483787	0.82653
Data568	-0.574756	-0.030925	-0.579232	-1.470563	0.83121
Data569	-0.609954	-0.016073	-0.582488	-1.450014	0.835889
Data570	-0.63742	-0.010376	-0.586353	-1.438824	0.837415
Data571	-0.646576	-0.002035	-0.591643	-1.426413	0.840467
Data572	-0.646779	0.012411	-0.583912	-1.408509	0.848707
Data573	-0.662242	0.036418	-0.561532	-1.391623	0.859286
Data574	-0.672414	0.084637	-0.543832	-1.371888	0.877902
Data575	-0.673635	0.135297	-0.537728	-1.34666	0.899062
Data576	-0.677094	0.16907	-0.5302	-1.329163	0.924493
Data577	-0.697439	0.194095	-0.517993	-1.3078	0.967931
Data578	-0.715343	0.210575	-0.514331	-1.285827	1.000585
Data579	-0.723278	0.22563	-0.518603	-1.26894	1.032527
Data580	-0.721853	0.239872	-0.498258	-1.26243	1.065894
Data581	-0.726533	0.261234	-0.46245	-1.266499	1.08512
Data582	-0.739961	0.289108	-0.43417	-1.269347	1.107398
Data583	-0.77231	0.307215	-0.410569	-1.251036	1.12398
Data584	-0.795707	0.319829	-0.381069	-1.199563	1.144834
Data585	-0.81178	0.33224	-0.358078	-1.148496	1.165382
Data586	-0.82887	0.353602	-0.339564	-1.123267	1.17759
Data587	-0.856743	0.380051	-0.311894	-1.100888	1.189593
Data588	-0.878106	0.39999	-0.281783	-1.07627	1.215127
Data589	-0.909031	0.424201	-0.243331	-1.04799	1.24829
Data590	-0.939752	0.465298	-0.206912	-1.007909	1.275959
Data591	-0.950535	0.504768	-0.188805	-0.969457	1.309936
Data592	-0.95318	0.537728	-0.182905	-0.943211	1.347982
Data593	-0.929783	0.574553	-0.165408	-0.916355	1.366089
Data594	-0.900689	0.601205	-0.15849	-0.88482	1.389181
Data595	-0.878106	0.62501	-0.158083	-0.844129	1.404847
Data596	-0.855116	0.651255	-0.145673	-0.81178	1.421836
Data597	-0.843112	0.679942	-0.12431	-0.79001	1.442791
Data598	-0.849419	0.725109	-0.092978	-0.784924	1.476158
Data599	-0.853081	0.76702	-0.054729	-0.787366	1.512678
Data600	-0.858574	0.808728	-0.011597	-0.761934	1.546349
Data601	-0.869764	0.835177	0.018311	-0.727957	1.569746
Data602	-0.88543	0.848198	0.02767	-0.693167	1.581547
Data603	-0.896213	0.842501	0.02828	-0.660004	1.598739
Data604	-0.894992	0.832736	0.045167	-0.629079	1.61237
Data605	-0.89011	0.842095	0.078737	-0.611785	1.615524
Data606	-0.878309	0.858778	0.09603	-0.602426	1.620101
Data607	-0.870985	0.86773	0.097047	-0.595712	1.618372
Data608	-0.875868	0.878309	0.100303	-0.593271	1.608403
Data609	-0.889296	0.892755	0.112917	-0.587574	1.610844
Data610	-0.9131	0.901096	0.118817	-0.581674	1.634546
Data611	-0.935683	0.917169	0.135704	-0.580046	1.654281
Data612	-0.964981	0.938328	0.15727	-0.571705	1.662826
Data613	-0.978815	0.952163	0.198571	-0.546273	1.657537
Data614	-0.984919	0.978002	0.225223	-0.512296	1.66954
Data615	-0.978815	0.999364	0.218713	-0.47425	1.697007
Data616	-0.961522	1.007706	0.203861	-0.43417	1.714097
Data617	-0.947687	1.013199	0.193281	-0.407518	1.718166
Data618	-0.922662	1.00852	0.19796	-0.390834	1.72315
Data619	-0.893568	1.000178	0.209761	-0.387376	1.721218
Data620	-0.881361	0.990412	0.23621	-0.394497	1.713385
Data621	-0.903131	0.988785	0.265507	-0.397752	1.714605
Data622	-0.931207	0.992854	0.271611	-0.3888	1.709214
Data623	-0.941583	0.995499	0.267338	-0.387783	1.704128
Data624	-0.951756	1.00852	0.259403	-0.388596	1.697719
Data625	-0.963149	1.024999	0.252079	-0.376796	1.693345
Data626	-0.973119	1.021541	0.240482	-0.361537	1.698329
Data627	-0.993057	1.011368	0.234582	-0.343023	1.698736
Data628	-1.005061	1.012182	0.224613	-0.336309	1.698431
Data629	-1.007299	1.014623	0.214847	-0.352585	1.695074
Data630	-1.02093	1.014623	0.209761	-0.359503	1.679713
Data631	-1.052059	1.000178	0.217085	-0.358282	1.66537
Data632	-1.086442	0.985936	0.214847	-0.351161	1.642583
Data633	-1.100888	0.967422	0.201012	-0.32695	1.608301
Data634	-1.108619	0.95196	0.168053	-0.294194	1.583073
Data635	-1.106991	0.930393	0.120648	-0.274866	1.565067
Data636	-1.099463	0.906386	0.083619	-0.264083	1.564762
Data637	-1.096412	0.879327	0.065512	-0.256555	1.563439
Data638	-1.103532	0.862643	0.057577	-0.252486	1.560693
Data639	-1.120826	0.849419	0.044353	-0.248213	1.543297
