# Supplementary material for: Integration of MRI and somatosensory evoked potentials facilitate diagnosis of spinal cord compression
Source: Sci Rep. 2023 May 15;13:7861. doi: 10.1038/s41598-023-34832-2 (PMC10185544; doi:10.1038/s41598-023-34832-2)
Supplement: Supplementary file 3 — Supplementary Information 3. [file 41598_2023_34832_MOESM3_ESM.zip › Preoperative SSEP data/control group/6647246_2/6647246_2_Rt Tibial SEP_Cz'-Fpz_201219_135449.csv]

Index	1	2	3	4	5
Name	Cz'-Fpz	Cz'-Fpz	Cz'-Fpz	Cz'-Fpz	Cz'-Fpz
Time	2.01904E+13	2.01904E+13	2.01904E+13	2.01904E+13	2.01904E+13
Highcut	500	500	500	500	500
Lowcut	10	10	10	10	10
Period	0.000156	0.000156	0.000156	0.000156	0.000156
Averages	120	120	120	120	120
Int (mA)	16/15.4mA	16/15.5mA	16/15.5mA	16/15.5mA	16/15.5mA
Pulse Width (�gs)	200�s	200�s	200�s	200�s	200�s
Rep Rate (Hz)	2.66Hz	2.66Hz	2.66Hz	2.66Hz	2.66Hz
Data0	0.894077	0.853183	-1.157041	0.383205	-1.171995
Data1	1.558963	1.473309	-0.624196	0.998042	-0.573129
Data2	2.66687	2.664022	0.374965	1.88042	0.378322
Data3	0.595814	0.81768	-1.53872	0.074464	-1.382264
Data4	-1.520307	-1.284911	-3.663183	-1.89985	-3.284861
Data5	-1.507591	-1.356731	-3.668065	-1.960581	-3.305308
Data6	-0.942804	-0.860304	-3.093919	-1.427431	-2.746929
Data7	-0.323288	-0.310267	-2.43595	-0.822156	-2.139824
Data8	0.190738	0.162254	-1.87808	-0.322881	-1.632919
Data9	0.561634	0.502327	-1.467714	0.028178	-1.254597
Data10	0.762849	0.704356	-1.216449	0.247298	-1.013504
Data11	0.852776	0.802523	-1.133033	0.358485	-0.863762
Data12	0.888482	0.829175	-1.117774	0.39531	-0.780652
Data13	0.876885	0.809339	-1.114926	0.381069	-0.760408
Data14	0.833753	0.761222	-1.128964	0.340174	-0.775362
Data15	0.766918	0.69866	-1.161517	0.288497	-0.787162
Data16	0.708527	0.624704	-1.203632	0.241093	-0.799166
Data17	0.666616	0.558175	-1.232522	0.188805	-0.80944
Data18	0.639862	0.504158	-1.261412	0.154625	-0.828768
Data19	0.617177	0.444546	-1.297627	0.126955	-0.842807
Data20	0.581979	0.385443	-1.33608	0.095725	-0.859388
Data21	0.536507	0.340174	-1.35378	0.06714	-0.883701
Data22	0.48249	0.300501	-1.369243	0.035299	-0.896111
Data23	0.446479	0.255334	-1.388978	0.009155	-0.92195
Data24	0.449124	0.217797	-1.39854	-0.015768	-0.940871
Data25	0.459805	0.188703	-1.397116	-0.026551	-0.945246
Data26	0.466214	0.163475	-1.402406	-0.036011	-0.938938
Data27	0.46245	0.144045	-1.423362	-0.061443	-0.925917
Data28	0.456957	0.118613	-1.445131	-0.086264	-0.919712
Data29	0.454007	0.092571	-1.4492	-0.109051	-0.92663
Data30	0.44536	0.070904	-1.443097	-0.121055	-0.939956
Data31	0.425828	0.050965	-1.441672	-0.125429	-0.9249
Data32	0.38941	0.02828	-1.445945	-0.131838	-0.906182
Data33	0.349635	-0.00824	-1.458356	-0.138043	-0.873426
Data34	0.306706	-0.049236	-1.476463	-0.15788	-0.859693
Data35	0.28687	-0.074261	-1.491925	-0.185957	-0.841688
Data36	0.269067	-0.089418	-1.504133	-0.208337	-0.810559
Data37	0.241601	-0.107118	-1.511457	-0.217085	-0.787366
Data38	0.221561	-0.130109	-1.514305	-0.221663	-0.775769
Data39	0.204878	-0.157371	-1.496808	-0.226342	-0.781669
Data40	0.199486	-0.181989	-1.483787	-0.236515	-0.787467
Data41	0.199079	-0.200605	-1.465476	-0.256148	-0.776277
Data42	0.206302	-0.228173	-1.444724	-0.269067	-0.779024
Data43	0.220239	-0.257572	-1.42621	-0.294194	-0.77526
Data44	0.211592	-0.276087	-1.400778	-0.323695	-0.749421
Data45	0.195315	-0.304163	-1.375753	-0.345261	-0.708426
Data46	0.184532	-0.338649	-1.360901	-0.361028	-0.678721
Data47	0.183312	-0.371405	-1.371074	-0.357265	-0.652374
Data48	0.183617	-0.398769	-1.387554	-0.35818	-0.629689
Data49	0.191043	-0.40823	-1.409527	-0.361435	-0.612802
Data50	0.198672	-0.422166	-1.409934	-0.381374	-0.614226
Data51	0.196333	-0.433763	-1.396302	-0.420437	-0.60029
Data52	0.20264	-0.439867	-1.376771	-0.446886	-0.580657
Data53	0.197452	-0.452684	-1.345235	-0.456346	-0.559904
Data54	0.185041	-0.470385	-1.323873	-0.480557	-0.528776
Data55	0.17965	-0.512398	-1.329773	-0.502225	-0.497139
Data56	0.168358	-0.564991	-1.333435	-0.505684	-0.475776
Data57	0.158999	-0.604257	-1.339132	-0.509244	-0.451362
Data58	0.148318	-0.648508	-1.328552	-0.491035	-0.430406
Data59	0.128786	-0.695913	-1.309834	-0.475166	-0.400804
Data60	0.096946	-0.726024	-1.287455	-0.480863	-0.373846
Data61	0.066428	-0.739961	-1.261819	-0.499987	-0.346482
Data62	0.0471	-0.749727	-1.250426	-0.535693	-0.319931
Data63	0.034485	-0.76112	-1.232115	-0.573027	-0.290837
Data64	0.037639	-0.770784	-1.212177	-0.598052	-0.259912
Data65	0.062053	-0.797843	-1.199563	-0.611073	-0.241703
Data66	0.081178	-0.832329	-1.194883	-0.604766	-0.227868
Data67	0.086163	-0.85949	-1.210549	-0.584522	-0.217899
Data68	0.076193	-0.875563	-1.213804	-0.574655	-0.208642
Data69	0.068462	-0.900486	-1.207904	-0.578927	-0.195315
Data70	0.063172	-0.93904	-1.195494	-0.58147	-0.169986
Data71	0.06246	-0.964879	-1.180845	-0.57496	-0.146283
Data72	0.07131	-0.983902	-1.162127	-0.57791	-0.134381
Data73	0.071209	-1.007808	-1.143206	-0.580046	-0.119224
Data74	0.069581	-1.036088	-1.134254	-0.569467	-0.092164
Data75	0.070395	-1.053686	-1.143002	-0.559192	-0.054932
Data76	0.073345	-1.070064	-1.142392	-0.555734	-0.032654
Data77	0.058188	-1.08573	-1.13283	-0.557565	-0.026551
Data78	0.032247	-1.092546	-1.108619	-0.561227	-0.013326
Data79	0.012614	-1.10577	-1.078915	-0.568449	-0.004374
Data80	0.004171	-1.133338	-1.063249	-0.569874	0.001628
Data81	-0.004883	-1.15816	-1.057755	-0.57435	0.021363
Data82	-0.020752	-1.177691	-1.050024	-0.556547	0.037639
Data83	-0.044556	-1.191628	-1.025813	-0.532133	0.053915
Data84	-0.060121	-1.202106	-0.998143	-0.518298	0.064495
Data85	-0.080364	-1.20943	-0.972101	-0.512805	0.067241
Data86	-0.09308	-1.213906	-0.951553	-0.516162	0.060222
Data87	-0.103151	-1.224893	-0.920628	-0.528064	0.052186
Data88	-0.096335	-1.233031	-0.888075	-0.536914	0.045777
Data89	-0.076295	-1.255004	-0.862033	-0.552071	0.044149
Data90	-0.062053	-1.281554	-0.852471	-0.551258	0.045065
Data91	-0.054627	-1.3196	-0.845146	-0.549223	0.065817
Data92	-0.061443	-1.351237	-0.827039	-0.555021	0.092877
Data93	-0.074464	-1.376974	-0.81768	-0.574655	0.124615
Data94	-0.085247	-1.395285	-0.807507	-0.588795	0.132041
Data95	-0.114036	-1.408204	-0.792859	-0.603647	0.122683
Data96	-0.155133	-1.419801	-0.782076	-0.616363	0.103253
Data97	-0.178327	-1.423463	-0.764782	-0.618397	0.087994
Data98	-0.203148	-1.425905	-0.754406	-0.62328	0.081585
Data99	-0.220137	-1.427329	-0.738333	-0.642201	0.07365
Data100	-0.23092	-1.427634	-0.726736	-0.655222	0.068564
Data101	-0.220645	-1.421022	-0.715343	-0.658172	0.072633
Data102	-0.22268	-1.400371	-0.71575	-0.673431	0.07131
Data103	-0.225732	-1.392945	-0.715139	-0.694285	0.067038
Data104	-0.228072	-1.404033	-0.707612	-0.70751	0.072124
Data105	-0.23682	-1.420005	-0.686249	-0.714936	0.093182
Data106	-0.231225	-1.446454	-0.674449	-0.726533	0.097047
Data107	-0.234175	-1.475446	-0.65329	-0.739554	0.09898
Data108	-0.240279	-1.49986	-0.627654	-0.735281	0.107932
Data109	-0.256657	-1.514204	-0.590829	-0.722667	0.100303
Data110	-0.272323	-1.519493	-0.564991	-0.717072	0.095115
Data111	-0.290837	-1.509626	-0.548714	-0.709138	0.090639
Data112	-0.305689	-1.513186	-0.528573	-0.72399	0.105694
Data113	-0.318201	-1.537601	-0.503548	-0.758984	0.12665
Data114	-0.326034	-1.560591	-0.500089	-0.7894	0.136314
Data115	-0.332341	-1.584293	-0.498461	-0.809745	0.149233
Data116	-0.347804	-1.619084	-0.497241	-0.820122	0.158796
Data117	-0.375474	-1.648381	-0.482592	-0.820122	0.160118
Data118	-0.410264	-1.660894	-0.453498	-0.828972	0.171715
Data119	-0.433254	-1.645533	-0.408331	-0.856235	0.191348
Data120	-0.464078	-1.624882	-0.375372	-0.867119	0.214745
Data121	-0.48778	-1.613896	-0.35462	-0.865593	0.234277
Data122	-0.501717	-1.604944	-0.322271	-0.860202	0.250451
Data123	-0.523893	-1.609827	-0.286463	-0.842095	0.268661
Data124	-0.531319	-1.619898	-0.250655	-0.842807	0.282902
Data125	-0.525317	-1.643091	-0.228885	-0.849826	0.313827
Data126	-0.514127	-1.675848	-0.220747	-0.844536	0.331528
Data127	-0.507719	-1.712367	-0.216475	-0.834974	0.339259
Data128	-0.508329	-1.728949	-0.193077	-0.831515	0.341395
Data129	-0.509448	-1.736477	-0.173139	-0.84301	0.336716
Data130	-0.514839	-1.724473	-0.149742	-0.858269	0.345769
Data131	-0.532235	-1.708095	-0.113731	-0.87363	0.352992
Data132	-0.548816	-1.690598	-0.07955	-0.885532	0.366217
Data133	-0.578826	-1.674118	-0.041911	-0.894077	0.381984
Data134	-0.605071	-1.647567	-0.012411	-0.907301	0.40945
Data135	-0.621144	-1.622034	0.002441	-0.911269	0.427761
Data136	-0.634267	-1.602096	0.00529	-0.91249	0.432136
Data137	-0.637725	-1.604537	-0.001424	-0.927138	0.419013
Data138	-0.636708	-1.617965	0.008749	-0.928257	0.419928
Data139	-0.63508	-1.621729	0.024618	-0.921238	0.43946
Data140	-0.634572	-1.636886	0.030111	-0.912083	0.456143
Data141	-0.643422	-1.66069	0.043743	-0.908929	0.468249
Data142	-0.661529	-1.684799	0.060019	-0.91076	0.484728
Data143	-0.669159	-1.710333	0.064088	-0.933547	0.487373
Data144	-0.67333	-1.73963	0.085044	-0.954096	0.489815
Data145	-0.681773	-1.746242	0.110272	-0.953689	0.488289
Data146	-0.703848	-1.739935	0.130821	-0.953689	0.484016
Data147	-0.724702	-1.71369	0.155032	-0.97027	0.47954
Data148	-0.731823	-1.687139	0.184532	-0.981053	0.475573
Data149	-0.735587	-1.671575	0.218916	-0.989293	0.480456
Data150	-0.734162	-1.65479	0.273238	-0.982172	0.489001
Data151	-0.712291	-1.656621	0.32634	-0.980545	0.503446
Data152	-0.696625	-1.658249	0.379441	-0.968643	0.515043
Data153	-0.691641	-1.655706	0.425218	-0.963556	0.513313
Data154	-0.707205	-1.652857	0.466519	-0.947992	0.514839
Data155	-0.727957	-1.646042	0.488696	-0.945449	0.531624
Data156	-0.749828	-1.631902	0.496427	-0.946873	0.556853
Data157	-0.772208	-1.62061	0.480761	-0.953791	0.590524
Data158	-0.792655	-1.615727	0.472419	-0.957453	0.615752
Data159	-0.813204	-1.613794	0.48422	-0.96142	0.628875
Data160	-0.829684	-1.610335	0.499886	-0.967117	0.633046
Data161	-0.849114	-1.611963	0.514941	-0.974645	0.641998
Data162	-0.856947	-1.620915	0.533252	-0.987767	0.629486
Data163	-0.857862	-1.627832	0.55319	-0.996719	0.616058
Data164	-0.858371	-1.640243	0.567025	-0.998245	0.602833
Data165	-0.863966	-1.660588	0.591643	-0.992447	0.609547
Data166	-0.867425	-1.667404	0.623178	-0.979731	0.628163
Data167	-0.869256	-1.670253	0.648814	-0.96376	0.648
Data168	-0.873732	-1.681239	0.655121	-0.957961	0.66865
Data169	-0.895806	-1.693243	0.662852	-0.957046	0.678213
Data170	-0.929071	-1.702398	0.662852	-0.949518	0.68747
Data171	-0.948399	-1.709621	0.657155	-0.936192	0.693879
Data172	-0.966506	-1.71725	0.646576	-0.919203	0.7069
Data173	-0.984512	-1.69955	0.654103	-0.917576	0.715343
Data174	-0.980341	-1.673711	0.685232	-0.915948	0.705577
Data175	-0.965693	-1.664149	0.718802	-0.91666	0.688589
Data176	-0.945449	-1.646245	0.731823	-0.92429	0.677195
Data177	-0.924798	-1.636378	0.734061	-0.922357	0.688589
Data178	-0.913609	-1.637395	0.735688	-0.929681	0.688996
Data179	-0.927647	-1.649093	0.738944	-0.949416	0.684825
Data180	-0.957351	-1.668523	0.740775	-0.962743	0.675771
Data181	-0.987666	-1.678492	0.756644	-0.967931	0.661021
Data182	-1.006282	-1.681544	0.776582	-0.966506	0.654205
Data183	-1.040564	-1.672897	0.796928	-0.965591	0.664886
Data184	-1.087867	-1.651433	0.798352	-0.966506	0.685435
Data185	-1.130999	-1.619898	0.798149	-0.9661	0.707612
Data186	-1.164467	-1.591414	0.800997	-0.98024	0.724397
Data187	-1.190305	-1.573917	0.808321	-1.001602	0.714631
Data188	-1.218382	-1.55642	0.820325	-1.00028	0.699779
Data189	-1.230386	-1.54401	0.835177	-0.98736	0.682383
Data190	-1.244628	-1.538313	0.842095	-0.969762	0.66743
Data191	-1.259683	-1.541365	0.83416	-0.975153	0.671397
Data192	-1.282063	-1.553165	0.822563	-0.977391	0.671906
Data193	-1.294474	-1.56527	0.819104	-0.972508	0.67038
Data194	-1.309936	-1.566695	0.822156	-0.963251	0.6716
Data195	-1.30485	-1.563236	0.830294	-0.956435	0.670787
Data196	-1.295898	-1.565779	0.852267	-0.953689	0.661224
Data197	-1.293456	-1.560591	0.875054	-0.946365	0.649322
Data198	-1.294779	-1.555098	0.901096	-0.937209	0.646677
Data199	-1.304646	-1.558048	0.916965	-0.929274	0.654612
Data200	-1.325093	-1.559574	0.936904	-0.93843	0.651153
Data201	-1.346151	-1.559065	0.94077	-0.958673	0.642405
Data202	-1.377483	-1.558862	0.93548	-0.978307	0.628061
Data203	-1.41797	-1.56405	0.922255	-1.001806	0.61504
Data204	-1.461509	-1.575952	0.912896	-1.034867	0.58676
Data205	-1.493655	-1.589787	0.906793	-1.046871	0.552783
Data206	-1.516543	-1.579004	0.895399	-1.049821	0.503243
Data207	-1.545535	-1.571476	0.864881	-1.051041	0.456041
Data208	-1.578291	-1.567	0.83477	-1.059281	0.423896
Data209	-1.598433	-1.556929	0.82358	-1.066809	0.397141
Data210	-1.616846	-1.556115	0.815442	-1.061723	0.386562
Data211	-1.626408	-1.56171	0.805269	-1.056535	0.394293
Data212	-1.632105	-1.560286	0.803845	-1.051041	0.400092
Data213	-1.651331	-1.54523	0.81768	-1.045345	0.406195
Data214	-1.666082	-1.535159	0.829887	-1.040665	0.409552
Data215	-1.665268	-1.536584	0.847181	-1.041683	0.415757
Data216	-1.653366	-1.538923	0.866306	-1.045955	0.442512
Data217	-1.641159	-1.543501	0.881361	-1.031103	0.472521
Data218	-1.627629	-1.546553	0.894586	-1.004044	0.487984
Data219	-1.60179	-1.527937	0.918593	-0.971186	0.500598
Data220	-1.582564	-1.504743	0.950535	-0.938023	0.517484
Data221	-1.589176	-1.487449	0.984716	-0.904148	0.534778
Data222	-1.604842	-1.461102	1.045141	-0.865899	0.563465
Data223	-1.608911	-1.429669	1.088884	-0.825411	0.581165
Data224	-1.60413	-1.413189	1.124081	-0.786145	0.589405
Data225	-1.609522	-1.381043	1.153379	-0.757661	0.594898
Data226	-1.623356	-1.334147	1.174334	-0.734671	0.601816
Data227	-1.626713	-1.297932	1.188576	-0.701508	0.622873
Data228	-1.617456	-1.264261	1.212584	-0.669668	0.655934
Data229	-1.616846	-1.241779	1.242898	-0.644846	0.690522
Data230	-1.61237	-1.233031	1.278299	-0.623077	0.720328
Data231	-1.600671	-1.235065	1.328552	-0.60263	0.743826
Data232	-1.594873	-1.22591	1.372091	-0.582996	0.765393
Data233	-1.587345	-1.199868	1.411358	-0.553801	0.78055
Data234	-1.576359	-1.151548	1.453066	-0.511788	0.784517
Data235	-1.570764	-1.100379	1.491112	-0.481778	0.801404
Data236	-1.570357	-1.051754	1.513085	-0.441189	0.824191
Data237	-1.552758	-1.006689	1.529768	-0.404059	0.829379
Data238	-1.521121	-0.973627	1.564558	-0.360113	0.820935
Data239	-1.499962	-0.948196	1.606673	-0.305791	0.817578
Data240	-1.47626	-0.926528	1.642481	-0.263879	0.823173
Data241	-1.461	-0.92256	1.679713	-0.240686	0.835686
Data242	-1.435772	-0.915948	1.693751	-0.229597	0.846876
Data243	-1.406271	-0.903436	1.7084	-0.209557	0.834058
Data244	-1.380128	-0.891229	1.710231	-0.193688	0.825615
Data245	-1.359477	-0.88014	1.709824	-0.17792	0.825208
Data246	-1.349101	-0.865797	1.720811	-0.153913	0.836703
Data247	-1.347066	-0.837212	1.737697	-0.119631	0.855929
Data248	-1.346863	-0.791536	1.755398	-0.077211	0.862135
Data249	-1.341878	-0.744233	1.784288	-0.035299	0.851657
Data250	-1.343404	-0.709951	1.808092	-0.016073	0.853081
Data251	-1.338928	-0.688691	1.824369	-0.012207	0.851453
Data252	-1.318074	-0.674042	1.831896	-0.010376	0.846265
Data253	-1.294982	-0.660614	1.83861	-0.016276	0.839043
Data254	-1.281046	-0.649119	1.836576	-0.017802	0.82297
Data255	-1.263345	-0.631418	1.836372	-0.010986	0.791842
Data256	-1.234455	-0.621551	1.850004	-0.006511	0.759594
Data257	-1.204547	-0.618499	1.861601	-0.019328	0.730093
Data258	-1.173622	-0.61443	1.861601	-0.022176	0.70161
Data259	-1.142087	-0.603545	1.835355	-0.003255	0.692556
Data260	-1.113095	-0.611582	1.819893	0.016988	0.695506
Data261	-1.097429	-0.621551	1.802803	0.035096	0.690318
Data262	-1.080949	-0.619313	1.774523	0.042217	0.678213
Data263	-1.071082	-0.604257	1.740342	0.032959	0.655731
Data264	-1.073523	-0.592254	1.717149	0.015056	0.643524
Data265	-1.094581	-0.595814	1.693955	-0.020854	0.623789
Data266	-1.127031	-0.607513	1.66364	-0.045981	0.592355
Data267	-1.143206	-0.628672	1.626815	-0.080364	0.55787
Data268	-1.150123	-0.648407	1.597111	-0.11902	0.52959
Data269	-1.174334	-0.669159	1.573307	-0.132448	0.512296
Data270	-1.211261	-0.699575	1.539737	-0.123293	0.482694
Data271	-1.246255	-0.744539	1.502708	-0.123293	0.457669
Data272	-1.281453	-0.793062	1.462018	-0.130312	0.433865
Data273	-1.308207	-0.840263	1.435772	-0.150657	0.406399
Data274	-1.334147	-0.893772	1.419292	-0.181582	0.36703
Data275	-1.3667	-0.948094	1.398133	-0.206912	0.31932
Data276	-1.392945	-0.992549	1.374329	-0.226953	0.269983
Data277	-1.413291	-1.026932	1.345235	-0.239261	0.222375
Data278	-1.428143	-1.056738	1.300679	-0.263676	0.19206
Data279	-1.436993	-1.060604	1.261006	-0.317896	0.156863
Data280	-1.456728	-1.057043	1.225605	-0.356654	0.127159
Data281	-1.486941	-1.060095	1.188373	-0.389614	0.094809
Data282	-1.520918	-1.078202	1.153786	-0.413316	0.063884
Data283	-1.542077	-1.110959	1.125099	-0.447089	0.037842
Data284	-1.55937	-1.149208	1.088273	-0.456753	0.006104
Data285	-1.576969	-1.197121	1.063045	-0.461535	-0.033468
Data286	-1.581648	-1.241881	1.042903	-0.481575	-0.067648
Data287	-1.586124	-1.268228	1.023982	-0.503141	-0.09013
Data288	-1.596908	-1.301595	1.003026	-0.509448	-0.110577
Data289	-1.621424	-1.340149	0.982884	-0.519722	-0.11546
Data290	-1.65123	-1.377076	0.95318	-0.539864	-0.102032
Data291	-1.680323	-1.409323	0.929376	-0.551054	-0.09898
Data292	-1.691412	-1.449912	0.911879	-0.570179	-0.109763
Data293	-1.695684	-1.484296	0.875054	-0.588897	-0.126853
Data294	-1.710638	-1.509626	0.844739	-0.613209	-0.132347
Data295	-1.730373	-1.526309	0.836601	-0.640167	-0.126243
Data296	-1.747565	-1.53699	0.841891	-0.6598	-0.12431
Data297	-1.751227	-1.545434	0.851047	-0.67394	-0.127057
Data298	-1.744208	-1.53872	0.865899	-0.686249	-0.141909
Data299	-1.739528	-1.533633	0.878716	-0.694692	-0.143537
Data300	-1.751125	-1.531904	0.885023	-0.699779	-0.144045
Data301	-1.764452	-1.522138	0.890923	-0.705882	-0.148725
Data302	-1.764655	-1.513492	0.885227	-0.722871	-0.167849
Data303	-1.768521	-1.510847	0.889499	-0.75054	-0.18087
Data304	-1.7732	-1.520409	0.882378	-0.774955	-0.186567
Data305	-1.78144	-1.512373	0.878513	-0.799776	-0.198469
Data306	-1.785611	-1.513898	0.89011	-0.825513	-0.20793
Data307	-1.778083	-1.521121	0.899468	-0.851657	-0.211795
Data308	-1.763231	-1.517967	0.927138	-0.872613	-0.226851
Data309	-1.740037	-1.508609	0.947687	-0.888685	-0.251876
Data310	-1.732204	-1.496808	0.940973	-0.897943	-0.268152
Data311	-1.744818	-1.478701	0.919407	-0.900893	-0.276799
Data312	-1.751634	-1.459373	0.908624	-0.89723	-0.286666
Data313	-1.750617	-1.432619	0.900893	-0.889703	-0.301315
Data314	-1.734747	-1.398133	0.91249	-0.866	-0.311081
Data315	-1.730577	-1.37321	0.9308	-0.85064	-0.322474
Data316	-1.71308	-1.355408	0.946873	-0.853488	-0.329697
Data317	-1.678086	-1.349711	0.968032	-0.859592	-0.334681
Data318	-1.658452	-1.353679	0.983291	-0.866611	-0.334986
Data319	-1.634343	-1.338318	0.993057	-0.871595	-0.320033
Data320	-1.612268	-1.326314	1.002213	-0.862135	-0.300908
Data321	-1.594161	-1.320923	1.012589	-0.857354	-0.291549
Data322	-1.569238	-1.319804	1.029679	-0.853081	-0.290125
Data323	-1.558048	-1.312581	1.043921	-0.849012	-0.271
Data324	-1.563846	-1.29305	1.043107	-0.841382	-0.253707
Data325	-1.584293	-1.266906	1.049007	-0.830701	-0.221866
Data326	-1.584904	-1.24066	1.068945	-0.834567	-0.193179
Data327	-1.568322	-1.220111	1.088884	-0.858676	-0.172427
Data328	-1.542382	-1.212889	1.107398	-0.867221	-0.165916
Data329	-1.523868	-1.206175	1.121029	-0.870171	-0.161339
Data330	-1.513593	-1.211058	1.138933	-0.871697	-0.150556
Data331	-1.506778	-1.217161	1.145647	-0.868747	-0.128379
Data332	-1.488568	-1.19885	1.15582	-0.880751	-0.108136
Data333	-1.47921	-1.172402	1.16762	-0.886346	-0.096234
Data334	-1.472903	-1.140561	1.180031	-0.869663	-0.077414
Data335	-1.456321	-1.104957	1.199969	-0.857557	-0.048625
Data336	-1.441876	-1.063554	1.232115	-0.843722	-0.003357
Data337	-1.432008	-1.021235	1.270568	-0.810559	0.037029
Data338	-1.401592	-0.979934	1.312479	-0.786145	0.071514
Data339	-1.359477	-0.960403	1.343201	-0.753796	0.104067
Data340	-1.328145	-0.949925	1.377991	-0.723888	0.137128
Data341	-1.296712	-0.927036	1.389181	-0.709341	0.169782
Data342	-1.266804	-0.905572	1.40444	-0.69988	0.193993
Data343	-1.216144	-0.888279	1.401999	-0.680959	0.214745
Data344	-1.161517	-0.863864	1.385926	-0.649627	0.224918
Data345	-1.121945	-0.831108	1.372091	-0.612497	0.229292
Data346	-1.103126	-0.805473	1.371277	-0.591033	0.222477
Data347	-1.100989	-0.778414	1.390199	-0.587981	0.219832
Data348	-1.103024	-0.754406	1.407696	-0.583403	0.217594
Data349	-1.108008	-0.720734	1.420106	-0.576384	0.215661
Data350	-1.098548	-0.680451	1.430889	-0.585336	0.222171
Data351	-1.071997	-0.627248	1.437603	-0.576181	0.237532
Data352	-1.043615	-0.5773	1.455304	-0.562041	0.24862
Data353	-0.999873	-0.537931	1.472801	-0.551766	0.253605
Data354	-0.967727	-0.495816	1.480329	-0.529183	0.26276
Data355	-0.952265	-0.462959	1.500064	-0.49663	0.270492
Data356	-0.94199	-0.429796	1.503115	-0.454414	0.279138
Data357	-0.939447	-0.415961	1.48867	-0.419827	0.278223
Data358	-0.941889	-0.410264	1.478091	-0.400397	0.25981
Data359	-0.937107	-0.386664	1.461814	-0.393581	0.249434
Data360	-0.906081	-0.364182	1.445945	-0.384629	0.242822
Data361	-0.873528	-0.334478	1.44859	-0.37293	0.239058
Data362	-0.85125	-0.290532	1.461814	-0.35523	0.23153
Data363	-0.83416	-0.243432	1.480329	-0.331833	0.230615
Data364	-0.813408	-0.205183	1.498232	-0.301213	0.237736
Data365	-0.785331	-0.167239	1.530175	-0.256352	0.255233
Data366	-0.757966	-0.130312	1.555403	-0.219933	0.265507
Data367	-0.730805	-0.09308	1.573307	-0.196841	0.261845
Data368	-0.697846	-0.06714	1.568017	-0.183312	0.248417
Data369	-0.665599	-0.034282	1.560489	-0.167544	0.241805
Data370	-0.649221	-0.00356	1.553165	-0.1414	0.235294
Data371	-0.620534	0.032349	1.551537	-0.122581	0.234175
Data372	-0.592355	0.080669	1.548486	-0.095928	0.237736
Data373	-0.574451	0.129193	1.553165	-0.070598	0.254622
Data374	-0.554818	0.174258	1.551944	-0.048219	0.275273
Data375	-0.520841	0.192162	1.547875	-0.032959	0.294296
Data376	-0.48717	0.210066	1.542789	-0.029501	0.309555
Data377	-0.451057	0.228885	1.539534	-0.028789	0.326848
Data378	-0.42359	0.260522	1.53404	-0.018006	0.341192
Data379	-0.394903	0.298772	1.529157	0.000814	0.358384
Data380	-0.372625	0.338343	1.524681	0.023804	0.362961
Data381	-0.358892	0.364792	1.528344	0.049236	0.357773
Data382	-0.336411	0.393174	1.537906	0.076499	0.347092
Data383	-0.303858	0.415249	1.542789	0.097658	0.338242
Data384	-0.271305	0.434272	1.548282	0.122988	0.345363
Data385	-0.258996	0.453193	1.560082	0.150454	0.364691
Data386	-0.247196	0.473233	1.565372	0.170596	0.380458
Data387	-0.215661	0.492866	1.563541	0.185245	0.390529
Data388	-0.17263	0.526945	1.556827	0.188195	0.399074
Data389	-0.130821	0.540881	1.553165	0.190738	0.419623
Data390	-0.089316	0.563567	1.542992	0.2003	0.440579
Data391	-0.054526	0.575163	1.533837	0.208337	0.445462
Data392	-0.034587	0.603647	1.52285	0.22034	0.440782
Data393	-0.017192	0.643117	1.507795	0.225834	0.4477
Data394	-0.01119	0.678518	1.504336	0.238346	0.460822
Data395	-0.001424	0.711579	1.494977	0.254927	0.475166
Data396	-0.002238	0.74403	1.496401	0.263574	0.492358
Data397	-0.001831	0.784619	1.500267	0.286259	0.496834
Data398	-0.00295	0.816765	1.501691	0.32756	0.480456
Data399	0.002035	0.831312	1.496198	0.358485	0.454922
Data400	0.010173	0.838432	1.488874	0.393479	0.436103
Data401	0.017192	0.856845	1.483584	0.445157	0.446479
Data402	0.025228	0.874647	1.463442	0.483508	0.469368
Data403	0.044455	0.884718	1.441469	0.510363	0.478014
Data404	0.085349	0.90252	1.431093	0.520333	0.465705
Data405	0.125327	0.922967	1.422751	0.518095	0.444648
Data406	0.15198	0.948806	1.399151	0.513212	0.425727
Data407	0.172936	0.977391	1.379822	0.514026	0.419725
Data408	0.201216	1.005264	1.360291	0.513313	0.406806
Data409	0.23916	1.044226	1.345032	0.524809	0.398159
Data410	0.282394	1.083187	1.324076	0.534473	0.39999
Data411	0.316676	1.108619	1.288472	0.533354	0.401821
Data412	0.354721	1.114519	1.271789	0.541085	0.412197
Data413	0.365606	1.12815	1.250629	0.558989	0.423184
Data414	0.374762	1.135678	1.225605	0.571603	0.430915
Data415	0.387884	1.149208	1.200376	0.597543	0.429694
Data416	0.403957	1.173114	1.182879	0.625925	0.417589
Data417	0.409247	1.203225	1.168638	0.65156	0.393683
Data418	0.412807	1.237812	1.158058	0.6657	0.369675
Data419	0.42064	1.260497	1.141578	0.674754	0.353399
Data420	0.418606	1.268432	1.108822	0.677501	0.336817
Data421	0.428473	1.285827	1.072404	0.666107	0.317998
Data422	0.424099	1.304748	1.021337	0.662445	0.306401
Data423	0.430915	1.323873	0.967829	0.651967	0.29867
Data424	0.458178	1.345337	0.918797	0.644541	0.290939
Data425	0.487373	1.369955	0.860202	0.640065	0.276493
Data426	0.507108	1.384807	0.819104	0.630706	0.265812
Data427	0.53315	1.395285	0.778007	0.628265	0.258284
Data428	0.557158	1.401999	0.747285	0.626841	0.262048
Data429	0.589609	1.413087	0.729992	0.642812	0.27273
Data430	0.614939	1.425701	0.722464	0.661224	0.288599
Data431	0.637725	1.436077	0.711681	0.670278	0.296941
Data432	0.676585	1.462628	0.708222	0.680044	0.285852
Data433	0.715139	1.496707	0.708019	0.698558	0.274561
Data434	0.750642	1.521731	0.707408	0.712088	0.249129
Data435	0.772717	1.537702	0.701305	0.711376	0.21912
Data436	0.779126	1.550724	0.680552	0.710664	0.191857
Data437	0.776888	1.559167	0.674856	0.702118	0.174868
Data438	0.76936	1.563948	0.673635	0.690827	0.177717
Data439	0.775158	1.578495	0.648203	0.690725	0.169375
Data440	0.785331	1.585209	0.605885	0.698965	0.148623
Data441	0.799064	1.589075	0.566618	0.707713	0.13316
Data442	0.819409	1.597721	0.541187	0.715445	0.123802
Data443	0.815646	1.603215	0.508227	0.722362	0.115256
Data444	0.805982	1.616948	0.477099	0.735281	0.111798
Data445	0.79998	1.639328	0.466112	0.757661	0.118613
Data446	0.805066	1.663742	0.466112	0.789197	0.132143
Data447	0.822868	1.679815	0.467333	0.819715	0.143943
Data448	0.848809	1.683375	0.443529	0.846774	0.138857
Data449	0.873426	1.691615	0.407111	0.881361	0.119427
Data450	0.904453	1.716538	0.385341	0.898655	0.098878
Data451	0.929783	1.735561	0.37293	0.897841	0.076397
Data452	0.936802	1.737189	0.351161	0.887973	0.052593
Data453	0.958673	1.723659	0.33346	0.869459	0.035299
Data454	0.984207	1.728542	0.321457	0.852471	0.028992
Data455	1.004451	1.739732	0.307622	0.84362	0.022482
Data456	1.028051	1.764553	0.299891	0.843417	0.012512
Data457	1.04626	1.79914	0.311894	0.839348	-0.007019
Data458	1.064266	1.816739	0.326747	0.836805	-0.016073
Data459	1.081966	1.846545	0.33285	0.835177	-0.035197
Data460	1.104346	1.866178	0.322271	0.827548	-0.052898
Data461	1.117571	1.884082	0.293177	0.834058	-0.048829
Data462	1.127031	1.887032	0.256352	0.850843	-0.04008
Data463	1.1252	1.889067	0.209557	0.855319	-0.043234
Data464	1.107805	1.879505	0.161746	0.852979	-0.063986
Data465	1.094886	1.874418	0.123903	0.853386	-0.092368
Data466	1.086849	1.886117	0.099692	0.858269	-0.123089
Data467	1.09926	1.905445	0.091554	0.866	-0.151268
Data468	1.101701	1.927927	0.087892	0.866814	-0.175479
Data469	1.099667	1.951019	0.07365	0.855319	-0.2003
Data470	1.098751	1.981333	0.046998	0.856845	-0.227665
Data471	1.10455	2.004629	0.035808	0.869357	-0.256962
Data472	1.11635	2.009511	0.029297	0.882684	-0.278528
Data473	1.126726	2.011749	0.03357	0.898858	-0.29399
Data474	1.144121	2.014598	0.021973	0.914727	-0.296839
Data475	1.159584	2.010732	0.00529	0.934056	-0.297856
Data476	1.193662	2.005748	-0.007528	0.951858	-0.317489
Data477	1.227029	2.015106	-0.020752	0.952265	-0.329798
Data478	1.245645	2.027619	-0.032146	0.94433	-0.339462
Data479	1.253986	2.04298	-0.05066	0.928766	-0.346888
Data480	1.249612	2.065766	-0.073243	0.916253	-0.3417
Data481	1.243	2.09364	-0.101727	0.907098	-0.331223
Data482	1.240965	2.119478	-0.124717	0.912591	-0.317082
Data483	1.237303	2.135246	-0.14608	0.921848	-0.304977
Data484	1.225096	2.130363	-0.170087	0.933038	-0.301518
Data485	1.223367	2.13962	-0.178429	0.94372	-0.303858
Data486	1.241271	2.139518	-0.180667	0.947077	-0.302942
Data487	1.257343	2.136568	-0.182701	0.954604	-0.301111
Data488	1.264973	2.14196	-0.189415	0.960403	-0.296839
Data489	1.265075	2.151013	-0.200402	0.958877	-0.292261
Data490	1.267313	2.147148	-0.21973	0.96732	-0.28748
Data491	1.279316	2.134534	-0.234785	0.988988	-0.283309
Data492	1.289286	2.124361	-0.242517	0.994583	-0.268457
Data493	1.30251	2.126802	-0.256352	1.00028	-0.263676
Data494	1.327535	2.112662	-0.278528	0.997838	-0.260421
Data495	1.354696	2.091198	-0.318608	0.990107	-0.237532
Data496	1.365276	2.086926	-0.369675	0.983393	-0.213118
Data497	1.365174	2.0972	-0.418097	0.992549	-0.202538
Data498	1.371074	2.116325	-0.451057	1.023779	-0.195214
Data499	1.38735	2.124056	-0.475064	1.043005	-0.180769
Data500	1.396201	2.132397	-0.490323	1.04097	-0.162458
Data501	1.40322	2.142977	-0.514331	1.024796	-0.162356
Data502	1.401389	2.15844	-0.527352	1.025101	-0.177208
Data503	1.398642	2.163322	-0.524707	1.03385	-0.178937
Data504	1.391318	2.169223	-0.530607	1.046159	-0.175682
Data505	1.385417	2.172478	-0.54139	1.043005	-0.166425
Data506	1.380433	2.168409	-0.552173	1.042293	-0.171918
Data507	1.385011	2.174411	-0.56377	1.043208	-0.185448
Data508	1.405763	2.180413	-0.572112	1.045446	-0.205386
Data509	1.406882	2.181633	-0.590422	1.039648	-0.215457
Data510	1.392538	2.185397	-0.62033	1.037105	-0.209252
Data511	1.391114	2.184176	-0.65329	1.017878	-0.20498
Data512	1.405356	2.181226	-0.692963	0.988378	-0.204776
Data513	1.416749	2.184482	-0.73813	0.975662	-0.211083
Data514	1.429872	2.185804	-0.770072	0.981664	-0.222273
Data515	1.445945	2.178785	-0.79001	0.993769	-0.220442
Data516	1.460594	2.166578	-0.8012	0.989395	-0.22502
Data517	1.468223	2.158033	-0.801607	0.98319	-0.24506
Data518	1.480735	2.148877	-0.819104	0.980748	-0.268254
Data519	1.509219	2.137789	-0.842705	0.977086	-0.295516
Data520	1.52458	2.11195	-0.874444	0.963048	-0.310877
Data521	1.52814	2.078279	-0.904758	0.962234	-0.327052
Data522	1.525699	2.053152	-0.927749	0.9661	-0.344549
Data523	1.507693	2.051321	-0.952366	0.975153	-0.377406
Data524	1.485618	2.062308	-0.987767	0.973933	-0.402635
Data525	1.477277	2.077872	-1.03212	0.96966	-0.415452
Data526	1.483279	2.096997	-1.058569	0.97851	-0.420946
Data527	1.485415	2.108695	-1.07037	0.985733	-0.442919
Data528	1.492638	2.114188	-1.061824	0.987971	-0.467638
Data529	1.495689	2.102185	-1.042903	0.99265	-0.482389
Data530	1.491722	2.076346	-1.030086	1.004145	-0.49246
Data531	1.49101	2.052237	-1.03741	1.005366	-0.500292
Data532	1.501691	2.020091	-1.049821	0.998449	-0.505684
Data533	1.502912	1.994151	-1.068335	0.990311	-0.522876
Data534	1.49986	1.957631	-1.085832	0.987055	-0.545764
Data535	1.508202	1.933115	-1.103126	0.976984	-0.562142
Data536	1.522037	1.923756	-1.114112	0.96671	-0.573332
Data537	1.537397	1.931589	-1.13934	0.969253	-0.576079
Data538	1.542382	1.924671	-1.17759	0.98441	-0.57262
Data539	1.553267	1.908904	-1.216856	0.982172	-0.572519
Data540	1.57524	1.886422	-1.252867	0.970881	-0.577198
Data541	1.583886	1.846647	-1.278096	0.966405	-0.587676
Data542	1.591109	1.818163	-1.286844	0.968744	-0.595916
Data543	1.618677	1.799446	-1.30312	0.972203	-0.601918
Data544	1.6377	1.782152	-1.327331	0.965184	-0.6009
Data545	1.637802	1.770047	-1.360901	0.972101	-0.601816
Data546	1.629562	1.758246	-1.387757	0.970982	-0.604156
Data547	1.596806	1.742377	-1.400982	0.949111	-0.609242
Data548	1.569034	1.731696	-1.405865	0.9308	-0.622873
Data549	1.54462	1.712978	-1.416241	0.925002	-0.628061
Data550	1.519595	1.697821	-1.430686	0.943211	-0.619008
Data551	1.496605	1.689988	-1.454083	0.953282	-0.6068
Data552	1.484601	1.680934	-1.473615	0.95196	-0.598764
Data553	1.494265	1.657232	-1.49396	0.955622	-0.598764
Data554	1.500979	1.6495	-1.510236	0.955316	-0.599069
Data555	1.500979	1.635869	-1.54462	0.959691	-0.604054
Data556	1.508507	1.616134	-1.582259	0.956232	-0.614328
Data557	1.516442	1.607589	-1.613387	0.96142	-0.628672
Data558	1.530785	1.606877	-1.633122	0.97261	-0.64861
Data559	1.545332	1.608606	-1.645126	0.966506	-0.66509
Data560	1.556827	1.596602	-1.658757	0.938226	-0.678009
Data561	1.570865	1.581648	-1.661606	0.920831	-0.67689
Data562	1.588362	1.543196	-1.676458	0.901503	-0.661733
Data563	1.580936	1.490603	-1.695786	0.892042	-0.66041
Data564	1.578495	1.435976	-1.697821	0.882073	-0.665802
Data565	1.565169	1.401389	-1.699652	0.873833	-0.674652
Data566	1.552555	1.389181	-1.699041	0.870985	-0.679637
Data567	1.536889	1.38908	-1.696193	0.87129	-0.677907
Data568	1.511864	1.40383	-1.701076	0.874342	-0.681468
Data569	1.502098	1.408509	-1.696193	0.881666	-0.683706
Data570	1.513593	1.397319	-1.690903	0.892348	-0.683604
Data571	1.523868	1.379212	-1.687241	0.898655	-0.675975
Data572	1.518069	1.355205	-1.689275	0.901198	-0.680451
Data573	1.524376	1.328959	-1.705755	0.894891	-0.684621
Data574	1.520918	1.316345	-1.732204	0.884108	-0.687063
Data575	1.526106	1.310445	-1.756008	0.876376	-0.686859
Data576	1.521935	1.306579	-1.780626	0.869256	-0.662852
Data577	1.528547	1.305765	-1.803616	0.862745	-0.629486
Data578	1.541161	1.305155	-1.805854	0.858473	-0.601714
Data579	1.561303	1.30546	-1.793037	0.859388	-0.581369
Data580	1.576867	1.307596	-1.775133	0.862542	-0.568653
Data581	1.589278	1.308003	-1.757026	0.872307	-0.564889
Data582	1.593856	1.323364	-1.74787	0.881259	-0.554411
Data583	1.606877	1.33608	-1.754381	0.886651	-0.536507
Data584	1.616846	1.339233	-1.758857	0.888177	-0.518298
Data585	1.625493	1.32845	-1.765164	0.901503	-0.502124
Data586	1.632105	1.306274	-1.773302	0.918593	-0.498868
Data587	1.633529	1.270873	-1.780423	0.940464	-0.47893
Data588	1.620712	1.23242	-1.786933	0.957758	-0.456346
Data589	1.609318	1.193968	-1.782864	0.977696	-0.435391
Data590	1.589481	1.171283	-1.773505	0.986038	-0.415351
Data591	1.573409	1.158465	-1.768215	1.000788	-0.407619
Data592	1.569034	1.163043	-1.763943	1.027136	-0.390122
Data593	1.570662	1.177488	-1.755398	1.03975	-0.351161
Data594	1.57819	1.185524	-1.735663	1.041886	-0.310877
Data595	1.591211	1.183998	-1.7084	1.043412	-0.293177
Data596	1.595483	1.188881	-1.688055	1.049516	-0.270899
Data597	1.602706	1.190712	-1.682155	1.066199	-0.255741
Data598	1.63241	1.207802	-1.692531	1.093055	-0.235904
Data599	1.650314	1.21706	-1.705552	1.107703	-0.211897
Data600	1.666692	1.218789	-1.710435	1.11574	-0.197147
Data601	1.687037	1.220315	-1.708604	1.120012	-0.192569
Data602	1.711655	1.218789	-1.690903	1.124997	-0.17436
Data603	1.740953	1.218077	-1.665064	1.129473	-0.157982
Data604	1.771471	1.203428	-1.658757	1.1193	-0.145164
Data605	1.791206	1.1959	-1.656723	1.125607	-0.1296
Data606	1.800666	1.194985	-1.656926	1.138526	-0.115256
Data607	1.807279	1.185117	-1.659571	1.155006	-0.097251
Data608	1.810636	1.166196	-1.660385	1.1782	-0.09074
Data609	1.81206	1.153073	-1.663844	1.190509	-0.085959
Data610	1.814501	1.147377	-1.670558	1.198342	-0.087689
Data611	1.808906	1.160194	-1.661606	1.191424	-0.08189
Data612	1.808703	1.16406	-1.661199	1.1782	-0.060324
Data613	1.790087	1.152158	-1.664454	1.160194	-0.056764
Data614	1.759162	1.125099	-1.668116	1.140256	-0.056357
Data615	1.718166	1.086748	-1.67483	1.126624	-0.059612
Data616	1.69192	1.048905	-1.666896	1.128862	-0.058696
Data617	1.674118	1.009944	-1.644312	1.126014	-0.068564
Data618	1.662216	0.969558	-1.616439	1.114214	-0.066428
Data619	1.655604	0.947789	-1.593856	1.098446	-0.056153
Data620	1.666997	0.931512	-1.580835	1.088884	-0.048219
Data621	1.669439	0.907912	-1.574528	1.080542	-0.040996
Data622	1.670253	0.874647	-1.584904	1.068437	-0.038148
Data623	1.685206	0.849928	-1.609522	1.067114	-0.056764
Data624	1.688462	0.831617	-1.644923	1.061011	-0.085857
Data625	1.696396	0.799369	-1.678696	1.044938	-0.100506
Data626	1.701788	0.773734	-1.700669	1.007604	-0.102337
Data627	1.695481	0.758475	-1.705552	0.956537	-0.104575
Data628	1.674118	0.733755	-1.697617	0.916355	-0.119122
Data629	1.641972	0.708934	-1.689275	0.888075	-0.148013
Data630	1.601892	0.677195	-1.687444	0.862643	-0.178836
Data631	1.563439	0.633555	-1.692734	0.848198	-0.200809
Data632	1.517764	0.576588	-1.69192	0.84362	-0.21973
Data633	1.456728	0.5302	-1.698024	0.83416	-0.239058
Data634	1.396302	0.490527	-1.718776	0.813102	-0.266728
Data635	1.332825	0.446377	-1.745836	0.793266	-0.287887
Data636	1.272399	0.40528	-1.765367	0.782788	-0.324407
Data637	1.216347	0.352382	-1.776964	0.779939	-0.367641
Data638	1.168332	0.298365	-1.789782	0.774039	-0.408942
Data639	1.13639	0.254826	-1.792426	0.762951	-0.441494
