# Supplementary material for: Integration of MRI and somatosensory evoked potentials facilitate diagnosis of spinal cord compression
Source: Sci Rep. 2023 May 15;13:7861. doi: 10.1038/s41598-023-34832-2 (PMC10185544; doi:10.1038/s41598-023-34832-2)
Supplement: Supplementary file 3 — Supplementary Information 3. [file 41598_2023_34832_MOESM3_ESM.zip › Preoperative SSEP data/control group/6712768_2/6712768_2_Lt Tibial SEP_Cz'-Fpz_200829_094337.csv]

Index	1	2	3	4	5
Name	Cz'-Fpz	Cz'-Fpz	Cz'-Fpz	Cz'-Fpz	Cz'-Fpz
Time	2.01911E+13	2.01911E+13	2.01911E+13	2.01911E+13	2.01911E+13
Highcut	500	500	500	500	500
Lowcut	10	10	10	10	10
Period	0.000156	0.000156	0.000156	0.000156	0.000156
Averages	120	120	120	120	120
Int (mA)	18/17.4mA	18/17.6mA	18/17.5mA	18/17.5mA	18/17.5mA
Pulse Width (�gs)	200�s	200�s	200�s	200�s	200�s
Rep Rate (Hz)	2.66Hz	2.66Hz	2.66Hz	2.66Hz	2.66Hz
Data0	0.320541	0.378017	-0.282597	-0.715546	0.147911
Data1	-0.905267	-0.915948	-0.26276	-0.661631	0.194298
Data2	-1.876453	-1.950815	-0.241703	-0.549121	0.249434
Data3	0.3181	0.463773	-0.220544	-0.3947	0.309555
Data4	1.795885	1.843188	-0.200605	-0.23031	0.370082
Data5	1.85682	1.811144	-0.18321	-0.093385	0.426642
Data6	1.553775	1.457542	-0.169375	-0.013631	0.475166
Data7	1.192442	1.035884	-0.159813	-0.004476	0.512703
Data8	0.89367	0.674042	-0.155133	-0.059612	0.538237
Data9	0.683909	0.414842	-0.155439	-0.15849	0.552071
Data10	0.559904	0.25686	-0.160321	-0.274662	0.556039
Data11	0.491747	0.185753	-0.169375	-0.384934	0.552885
Data12	0.462552	0.171206	-0.181684	-0.473843	0.545866
Data13	0.460822	0.1826	-0.196333	-0.536711	0.538033
Data14	0.492256	0.227665	-0.212406	-0.576384	0.531726
Data15	0.540983	0.269576	-0.228987	-0.597747	0.528878
Data16	0.562346	0.2651	-0.245467	-0.607513	0.530098
Data17	0.572417	0.230106	-0.261234	-0.610971	0.53549
Data18	0.590931	0.186974	-0.276087	-0.611785	0.544544
Data19	0.624806	0.134585	-0.28982	-0.611785	0.556751
Data20	0.658376	0.164797	-0.302637	-0.611989	0.570789
Data21	0.693065	0.23977	-0.314641	-0.612599	0.585031
Data22	0.704865	0.266931	-0.326136	-0.614226	0.599374
Data23	0.700694	0.254724	-0.337428	-0.616871	0.613514
Data24	0.700084	0.223189	-0.348516	-0.62033	0.627146
Data25	0.700694	0.2003	-0.359706	-0.624399	0.640065
Data26	0.694184	0.172529	-0.371913	-0.628265	0.652069
Data27	0.680756	0.156659	-0.384731	-0.63152	0.663361
Data28	0.670176	0.152082	-0.397447	-0.633758	0.673838
Data29	0.677195	0.151064	-0.410061	-0.635182	0.683808
Data30	0.692353	0.140383	-0.422166	-0.635793	0.693268
Data31	0.70751	0.125633	-0.433865	-0.636199	0.702525
Data32	0.739045	0.110374	-0.44475	-0.636606	0.711681
Data33	0.772107	0.078533	-0.454617	-0.637827	0.720734
Data34	0.780855	0.057577	-0.463467	-0.639862	0.72989
Data35	0.772513	0.063274	-0.470995	-0.64332	0.739045
Data36	0.765698	0.083416	-0.4772	-0.64861	0.748506
Data37	0.750439	0.113934	-0.482185	-0.655934	0.758068
Data38	0.735892	0.139467	-0.485847	-0.665497	0.767732
Data39	0.745963	0.141095	-0.488492	-0.67689	0.7776
Data40	0.772819	0.137738	-0.490222	-0.689708	0.787467
Data41	0.793673	0.127972	-0.491239	-0.702729	0.797436
Data42	0.818087	0.122276	-0.491747	-0.714936	0.807304
Data43	0.834567	0.100404	-0.492053	-0.725109	0.817171
Data44	0.837517	0.079449	-0.492256	-0.73284	0.826937
Data45	0.832634	0.057272	-0.492663	-0.737519	0.836601
Data46	0.818189	0.03713	-0.493273	-0.739757	0.846265
Data47	0.80293	0.033061	-0.494291	-0.740571	0.855828
Data48	0.785026	0.035096	-0.495816	-0.741182	0.865288
Data49	0.774548	0.026958	-0.497953	-0.742402	0.874647
Data50	0.77292	0.013123	-0.500496	-0.745251	0.883904
Data51	0.774344	0.003662	-0.503649	-0.749523	0.892856
Data52	0.772717	0.003967	-0.507413	-0.755016	0.901401
Data53	0.765596	0.001322	-0.511482	-0.761527	0.909234
Data54	0.778515	-0.003154	-0.51606	-0.768037	0.916457
Data55	0.78879	-0.023906	-0.520841	-0.774344	0.92256
Data56	0.797436	-0.057374	-0.525724	-0.779838	0.927647
Data57	0.80415	-0.079957	-0.530811	-0.784517	0.931411
Data58	0.792859	-0.094504	-0.535795	-0.788993	0.933954
Data59	0.759696	-0.094097	-0.540576	-0.793673	0.935175
Data60	0.721243	-0.08484	-0.545154	-0.799166	0.935276
Data61	0.696829	-0.076193	-0.549427	-0.805676	0.934463
Data62	0.675263	-0.082195	-0.553292	-0.813611	0.932835
Data63	0.66804	-0.084332	-0.556751	-0.82236	0.9308
Data64	0.67394	-0.095013	-0.559803	-0.831515	0.928461
Data65	0.66275	-0.128074	-0.562448	-0.840467	0.926223
Data66	0.660512	-0.161135	-0.564686	-0.849012	0.923985
Data67	0.664276	-0.172427	-0.566517	-0.856336	0.922052
Data68	0.672211	-0.178531	-0.568043	-0.86244	0.920322
Data69	0.688182	-0.178632	-0.569263	-0.867933	0.918797
Data70	0.702322	-0.194298	-0.570179	-0.872816	0.917372
Data71	0.702322	-0.212914	-0.570891	-0.877699	0.915948
Data72	0.697948	-0.242618	-0.5714	-0.882785	0.914524
Data73	0.689911	-0.260319	-0.571705	-0.887872	0.9131
Data74	0.65919	-0.288701	-0.571705	-0.892551	0.911777
Data75	0.620432	-0.325933	-0.571603	-0.896213	0.910557
Data76	0.588083	-0.352687	-0.571298	-0.898248	0.909641
Data77	0.582183	-0.364182	-0.570687	-0.898655	0.909234
Data78	0.593881	-0.367132	-0.569975	-0.897027	0.909641
Data79	0.602731	-0.371506	-0.56906	-0.893975	0.910964
Data80	0.601714	-0.405788	-0.568043	-0.889499	0.913303
Data81	0.610157	-0.439562	-0.567025	-0.884006	0.916864
Data82	0.610666	-0.455227	-0.565906	-0.877292	0.92134
Data83	0.603545	-0.447395	-0.564991	-0.869968	0.926731
Data84	0.595814	-0.429999	-0.564075	-0.861423	0.932733
Data85	0.587065	-0.417283	-0.563363	-0.852471	0.939142
Data86	0.575672	-0.419318	-0.562956	-0.843112	0.945449
Data87	0.575062	-0.438341	-0.562753	-0.834363	0.951349
Data88	0.571298	-0.449429	-0.562651	-0.826429	0.956741
Data89	0.576689	-0.465197	-0.562753	-0.819918	0.961217
Data90	0.571603	-0.474962	-0.562956	-0.814628	0.964675
Data91	0.582183	-0.494087	-0.563058	-0.810559	0.967219
Data92	0.610056	-0.517586	-0.563058	-0.807914	0.968744
Data93	0.62623	-0.532642	-0.562753	-0.806287	0.969355
Data94	0.619313	-0.551258	-0.562041	-0.80588	0.969151
Data95	0.583302	-0.567737	-0.560922	-0.806287	0.968236
Data96	0.551461	-0.576282	-0.559294	-0.807914	0.96671
Data97	0.543018	-0.594491	-0.557158	-0.810356	0.964675
Data98	0.545357	-0.611989	-0.554615	-0.813611	0.962132
Data99	0.548308	-0.629282	-0.551563	-0.81707	0.95908
Data100	0.553292	-0.633148	-0.548206	-0.820325	0.955723
Data101	0.570484	-0.634368	-0.544645	-0.822766	0.952163
Data102	0.57201	-0.641998	-0.540881	-0.82358	0.948297
Data103	0.564787	-0.639556	-0.537219	-0.82236	0.944432
Data104	0.555021	-0.640675	-0.533761	-0.818494	0.940668
Data105	0.533354	-0.660105	-0.530302	-0.81178	0.937209
Data106	0.510363	-0.686758	-0.527148	-0.802625	0.934056
Data107	0.488797	-0.706696	-0.5243	-0.791638	0.931512
Data108	0.461128	-0.713715	-0.521452	-0.779227	0.929274
Data109	0.431525	-0.715038	-0.518807	-0.76641	0.927342
Data110	0.413113	-0.729585	-0.51606	-0.753389	0.925511
Data111	0.384731	-0.739859	-0.513212	-0.741385	0.923578
Data112	0.346583	-0.737519	-0.510058	-0.730602	0.921136
Data113	0.324407	-0.731111	-0.506396	-0.72165	0.917881
Data114	0.318914	-0.724804	-0.502327	-0.715343	0.91371
Data115	0.305791	-0.719005	-0.497444	-0.711477	0.908319
Data116	0.29399	-0.730297	-0.491951	-0.710053	0.901808
Data117	0.281173	-0.745454	-0.485542	-0.710257	0.894077
Data118	0.264286	-0.757458	-0.478319	-0.71107	0.88543
Data119	0.24445	-0.771394	-0.470181	-0.711477	0.876071
Data120	0.213423	-0.77526	-0.461229	-0.710664	0.866306
Data121	0.174767	-0.783195	-0.451565	-0.708222	0.856438
Data122	0.164492	-0.795504	-0.441189	-0.704153	0.846977
Data123	0.167748	-0.791638	-0.430203	-0.698863	0.838025
Data124	0.177005	-0.80415	-0.418708	-0.693573	0.829786
Data125	0.197147	-0.832532	-0.407009	-0.689097	0.82236
Data126	0.225732	-0.858371	-0.395005	-0.686249	0.815646
Data127	0.237125	-0.889804	-0.383103	-0.685639	0.809644
Data128	0.232039	-0.915236	-0.371201	-0.687877	0.804049
Data129	0.21678	-0.927647	-0.359604	-0.692149	0.798657
Data130	0.195417	-0.918288	-0.348313	-0.698456	0.793367
Data131	0.171715	-0.89011	-0.33753	-0.705577	0.787874
Data132	0.152794	-0.866611	-0.327357	-0.712495	0.782279
Data133	0.127667	-0.848707	-0.317693	-0.717988	0.776277
Data134	0.102439	-0.84067	-0.308639	-0.721447	0.770174
Data135	0.086773	-0.857862	-0.300196	-0.72226	0.763867
Data136	0.091554	-0.879327	-0.292261	-0.720633	0.757661
Data137	0.095928	-0.902622	-0.284835	-0.716767	0.751761
Data138	0.080161	-0.915643	-0.277714	-0.711681	0.746166
Data139	0.063172	-0.92663	-0.270899	-0.705577	0.741283
Data140	0.038351	-0.934361	-0.264286	-0.698863	0.737214
Data141	-0.006205	-0.929376	-0.257674	-0.691946	0.733959
Data142	-0.046896	-0.902215	-0.25096	-0.684418	0.731518
Data143	-0.077923	-0.891127	-0.244246	-0.675873	0.72989
Data144	-0.115256	-0.920628	-0.237227	-0.6657	0.728873
Data145	-0.148725	-0.96081	-0.230208	-0.653493	0.728262
Data146	-0.155642	-0.988276	-0.222985	-0.639455	0.727754
Data147	-0.158592	-1.000788	-0.215661	-0.623789	0.727042
Data148	-0.167442	-0.988988	-0.208337	-0.607513	0.725821
Data149	-0.183719	-0.946466	-0.201012	-0.59205	0.723786
Data150	-0.203047	-0.916355	-0.193891	-0.578622	0.720633
Data151	-0.218102	-0.915033	-0.186974	-0.567839	0.716258
Data152	-0.227258	-0.924086	-0.180362	-0.559904	0.710562
Data153	-0.243636	-0.927647	-0.174055	-0.554615	0.703441
Data154	-0.266219	-0.938938	-0.167951	-0.551563	0.694998
Data155	-0.290532	-0.950637	-0.162254	-0.549732	0.685435
Data156	-0.303044	-0.959589	-0.156659	-0.549325	0.674754
Data157	-0.308944	-0.964879	-0.151064	-0.550342	0.663157
Data158	-0.307724	-0.961624	-0.145571	-0.55258	0.650848
Data159	-0.298466	-0.951451	-0.139773	-0.556242	0.638031
Data160	-0.298466	-0.935785	-0.133669	-0.561329	0.624806
Data161	-0.314031	-0.937718	-0.127159	-0.566822	0.611276
Data162	-0.338038	-0.955418	-0.120139	-0.572315	0.597543
Data163	-0.348923	-0.961624	-0.112408	-0.576994	0.583708
Data164	-0.359299	-0.961624	-0.104168	-0.580453	0.569975
Data165	-0.384324	-0.964167	-0.095115	-0.582284	0.556344
Data166	-0.414638	-0.972407	-0.085552	-0.582488	0.542916
Data167	-0.449633	-0.98614	-0.07538	-0.581267	0.529895
Data168	-0.473945	-1.00557	-0.0648	-0.578826	0.517281
Data169	-0.499072	-1.015844	-0.053813	-0.574756	0.505277
Data170	-0.518095	-1.004654	-0.042624	-0.56906	0.493884
Data171	-0.537931	-1.004756	-0.03123	-0.561532	0.483101
Data172	-0.549121	-1.009842	-0.019837	-0.552377	0.47303
Data173	-0.537423	-1.026322	-0.008443	-0.542204	0.463569
Data174	-0.527555	-1.053992	0.002848	-0.531828	0.454617
Data175	-0.521553	-1.069149	0.014038	-0.522265	0.446072
Data176	-0.532031	-1.070166	0.025025	-0.514738	0.43773
Data177	-0.547901	-1.072913	0.03591	-0.510262	0.429592
Data178	-0.561023	-1.087561	0.046489	-0.508634	0.421352
Data179	-0.560922	-1.111365	0.056865	-0.509855	0.412909
Data180	-0.551359	-1.135373	0.067038	-0.5125	0.404161
Data181	-0.566822	-1.147478	0.076905	-0.515348	0.395005
Data182	-0.58676	-1.142494	0.086468	-0.516976	0.385341
Data183	-0.601104	-1.130999	0.095725	-0.516569	0.37527
Data184	-0.60263	-1.112078	0.104779	-0.513924	0.364487
Data185	-0.596323	-1.098344	0.113425	-0.509244	0.353297
Data186	-0.603545	-1.082373	0.121869	-0.503548	0.341395
Data187	-0.616261	-1.070878	0.130007	-0.497851	0.328985
Data188	-0.632741	-1.082475	0.137942	-0.492765	0.315963
Data189	-0.654307	-1.089901	0.145673	-0.488899	0.302332
Data190	-0.676483	-1.092037	0.153201	-0.486254	0.288192
Data191	-0.691844	-1.097022	0.160627	-0.484627	0.273543
Data192	-0.718395	-1.097734	0.167951	-0.482999	0.258284
Data193	-0.747285	-1.088273	0.175174	-0.480557	0.242517
Data194	-0.764274	-1.075964	0.182294	-0.476081	0.22624
Data195	-0.774853	-1.07627	0.189415	-0.469368	0.209456
Data196	-0.776582	-1.071183	0.196434	-0.459602	0.19206
Data197	-0.779227	-1.054704	0.203555	-0.446784	0.174258
Data198	-0.773022	-1.02266	0.210575	-0.431525	0.155947
Data199	-0.762646	-0.979121	0.217695	-0.414435	0.137229
Data200	-0.758882	-0.926731	0.224816	-0.396124	0.118207
Data201	-0.759289	-0.876682	0.232039	-0.377406	0.099082
Data202	-0.764884	-0.836194	0.239363	-0.359503	0.080059
Data203	-0.788688	-0.793367	0.246789	-0.342412	0.061341
Data204	-0.816866	-0.751558	0.25452	-0.326543	0.043336
Data205	-0.823682	-0.702424	0.262455	-0.311894	0.026042
Data206	-0.813509	-0.635386	0.270797	-0.29806	0.009969
Data207	-0.808423	-0.593576	0.279444	-0.284428	-0.004578
Data208	-0.800997	-0.582895	0.288396	-0.26978	-0.017904
Data209	-0.808626	-0.578622	0.297856	-0.253503	-0.029603
Data210	-0.825513	-0.557361	0.307622	-0.234785	-0.039673
Data211	-0.841688	-0.518705	0.317896	-0.213626	-0.048219
Data212	-0.836805	-0.469062	0.328476	-0.190433	-0.055441
Data213	-0.82358	-0.405381	0.339361	-0.165611	-0.06124
Data214	-0.821342	-0.352483	0.350652	-0.140383	-0.066021
Data215	-0.849622	-0.317795	0.362249	-0.115155	-0.069581
Data216	-0.874037	-0.282597	0.374151	-0.090537	-0.072328
Data217	-0.883701	-0.244348	0.386562	-0.066326	-0.073955
Data218	-0.885837	-0.210371	0.399379	-0.042522	-0.074667
Data219	-0.883803	-0.172427	0.412706	-0.018107	-0.074159
Data220	-0.891839	-0.116884	0.426744	0.007324	-0.072429
Data221	-0.907607	-0.06714	0.441494	0.035197	-0.069276
Data222	-0.930699	-0.021057	0.457262	0.065309	-0.064698
Data223	-0.940973	0.025839	0.474149	0.097861	-0.058595
Data224	-0.928868	0.066021	0.492256	0.132855	-0.050863
Data225	-0.908319	0.097658	0.511788	0.169273	-0.041606
Data226	-0.892755	0.124819	0.532947	0.206709	-0.030721
Data227	-0.871087	0.165916	0.555835	0.244755	-0.018311
Data228	-0.839551	0.211693	0.580453	0.282801	-0.004476
Data229	-0.802319	0.257776	0.606902	0.32105	0.010885
Data230	-0.762748	0.298975	0.635182	0.360113	0.027975
Data231	-0.718903	0.33875	0.665395	0.400193	0.046489
Data232	-0.684215	0.399074	0.697337	0.441291	0.066835
Data233	-0.652272	0.463671	0.730907	0.483406	0.088706
Data234	-0.618296	0.520129	0.766105	0.526131	0.112205
Data235	-0.584929	0.591338	0.802625	0.569263	0.137331
Data236	-0.550952	0.658986	0.840365	0.612395	0.163882
Data237	-0.521859	0.717479	0.879021	0.656138	0.191653
Data238	-0.485542	0.764172	0.918491	0.700898	0.220544
Data239	-0.44007	0.810458	0.958572	0.747285	0.250248
Data240	-0.400193	0.863559	0.998856	0.795707	0.280461
Data241	-0.345464	0.915338	1.039241	0.846571	0.310979
Data242	-0.275069	0.97261	1.079423	0.898655	0.341599
Data243	-0.191755	1.033544	1.119097	0.951146	0.372117
Data244	-0.13194	1.104651	1.15816	1.002619	0.402228
Data245	-0.100506	1.199969	1.196307	1.051245	0.431729
Data246	-0.073345	1.281554	1.233132	1.096208	0.460416
Data247	-0.045777	1.334656	1.268533	1.136695	0.488085
Data248	-0.009766	1.37789	1.302103	1.172503	0.514534
Data249	0.025127	1.411968	1.333639	1.204039	0.539457
Data250	0.045065	1.429465	1.362732	1.231505	0.562651
Data251	0.070904	1.437502	1.38908	1.255105	0.583607
Data252	0.092266	1.452557	1.412273	1.275247	0.602223
Data253	0.122276	1.480634	1.43211	1.29132	0.61799
Data254	0.139467	1.511152	1.448183	1.303527	0.630503
Data255	0.150861	1.538313	1.46039	1.311259	0.639353
Data256	0.14313	1.544823	1.468427	1.314107	0.644338
Data257	0.126548	1.535566	1.472089	1.312072	0.645151
Data258	0.086264	1.492129	1.471275	1.305562	0.641489
Data259	0.023906	1.443503	1.465985	1.294372	0.633249
Data260	-0.056967	1.40149	1.456321	1.278909	0.620635
Data261	-0.150047	1.368633	1.442384	1.258971	0.603443
Data262	-0.243229	1.321736	1.424379	1.234557	0.582081
Data263	-0.321457	1.268839	1.402508	1.205259	0.556751
Data264	-0.395107	1.209634	1.377279	1.170876	0.527962
Data265	-0.47303	1.162839	1.348999	1.131813	0.496122
Data266	-0.539457	1.121131	1.318176	1.088884	0.46184
Data267	-0.612701	1.064368	1.285217	1.0427	0.425625
Data268	-0.68747	0.993159	1.250528	0.995092	0.388088
Data269	-0.776989	0.913202	1.21472	0.947484	0.349635
Data270	-0.867628	0.841484	1.1782	0.900689	0.310775
Data271	-0.947789	0.77526	1.141273	0.855929	0.271814
Data272	-1.019811	0.696625	1.104448	0.813611	0.232954
Data273	-1.095394	0.623178	1.06803	0.773734	0.194298
Data274	-1.168841	0.560718	1.032324	0.736299	0.155744
Data275	-1.234455	0.514127	0.997431	0.700694	0.117189
Data276	-1.29722	0.47954	0.963658	0.666514	0.078431
Data277	-1.342184	0.445767	0.931106	0.633351	0.03947
Data278	-1.39325	0.390326	0.899875	0.601205	0
Data279	-1.457745	0.328069	0.869866	0.56967	-0.039877
Data280	-1.527123	0.26805	0.841179	0.538745	-0.080364
Data281	-1.593856	0.21444	0.813713	0.508227	-0.121462
Data282	-1.646347	0.168663	0.787467	0.477913	-0.162865
Data283	-1.697922	0.10661	0.762341	0.447598	-0.204573
Data284	-1.780728	0.038148	0.73813	0.416876	-0.246382
Data285	-1.857226	-0.026144	0.714936	0.385545	-0.28809
Data286	-1.923756	-0.08657	0.692556	0.353602	-0.329391
Data287	-1.985707	-0.144045	0.670888	0.32166	-0.370184
Data288	-2.070649	-0.186669	0.649933	0.290328	-0.410264
Data289	-2.153048	-0.211388	0.629689	0.260217	-0.449327
Data290	-2.204217	-0.234582	0.609954	0.231937	-0.487373
Data291	-2.243178	-0.25686	0.590626	0.205895	-0.524198
Data292	-2.271356	-0.282801	0.571806	0.181481	-0.559803
Data293	-2.274205	-0.315353	0.553394	0.15849	-0.594186
Data294	-2.25803	-0.356146	0.535286	0.135907	-0.627451
Data295	-2.246637	-0.396124	0.517484	0.113527	-0.659495
Data296	-2.266677	-0.410468	0.499886	0.090944	-0.690725
Data297	-2.302281	-0.42003	0.482389	0.06836	-0.72104
Data298	-2.338801	-0.44007	0.465197	0.046184	-0.750846
Data299	-2.36993	-0.469164	0.448005	0.025228	-0.780143
Data300	-2.380611	-0.5184	0.430915	0.006104	-0.808932
Data301	-2.387732	-0.562346	0.41413	-0.010376	-0.837517
Data302	-2.400753	-0.584217	0.397548	-0.024211	-0.865797
Data303	-2.403296	-0.591847	0.381272	-0.035401	-0.893772
Data304	-2.386613	-0.607919	0.365403	-0.044353	-0.92134
Data305	-2.366979	-0.607614	0.350245	-0.05127	-0.948603
Data306	-2.343684	-0.596526	0.335698	-0.056967	-0.975255
Data307	-2.326085	-0.594288	0.321965	-0.062053	-1.001399
Data308	-2.310012	-0.589303	0.309351	-0.06714	-1.026932
Data309	-2.298416	-0.581572	0.297754	-0.072836	-1.051754
Data310	-2.300348	-0.575367	0.287378	-0.079754	-1.075761
Data311	-2.299331	-0.570687	0.278223	-0.088299	-1.098955
Data312	-2.294245	-0.567534	0.27039	-0.098472	-1.121436
Data313	-2.286005	-0.554615	0.263981	-0.110068	-1.143002
Data314	-2.288853	-0.54607	0.258793	-0.122479	-1.163856
Data315	-2.279901	-0.546476	0.254927	-0.134279	-1.183998
Data316	-2.264032	-0.565194	0.252282	-0.144656	-1.203326
Data317	-2.238295	-0.589303	0.250757	-0.152794	-1.221942
Data318	-2.228224	-0.602324	0.250248	-0.15788	-1.239846
Data319	-2.222934	-0.605783	0.250655	-0.159915	-1.25714
Data320	-2.223138	-0.5891	0.251876	-0.159101	-1.27362
Data321	-2.232191	-0.585845	0.253808	-0.155845	-1.289387
Data322	-2.241957	-0.576486	0.256352	-0.150759	-1.304138
Data323	-2.243381	-0.563058	0.259403	-0.144249	-1.317973
Data324	-2.227715	-0.544238	0.262862	-0.136517	-1.330587
Data325	-2.208286	-0.527657	0.266524	-0.127769	-1.341777
Data326	-2.170545	-0.508024	0.270492	-0.117596	-1.351441
Data327	-2.140942	-0.492358	0.274662	-0.105999	-1.359375
Data328	-2.1149	-0.471402	0.278833	-0.092571	-1.365276
Data329	-2.082856	-0.452684	0.283004	-0.077312	-1.369243
Data330	-2.047252	-0.432136	0.287175	-0.060629	-1.371074
Data331	-2.009715	-0.418809	0.291244	-0.042929	-1.370769
Data332	-1.987538	-0.404161	0.295109	-0.025228	-1.368429
Data333	-1.975942	-0.399888	0.298873	-0.007731	-1.364157
Data334	-1.946136	-0.378729	0.30223	0.008545	-1.358256
Data335	-1.903614	-0.351771	0.305384	0.024211	-1.35083
Data336	-1.864958	-0.346278	0.308131	0.039267	-1.342285
Data337	-1.814603	-0.348821	0.310572	0.054119	-1.332926
Data338	-1.76201	-0.346482	0.312403	0.069174	-1.323059
Data339	-1.706467	-0.333969	0.313827	0.08423	-1.312988
Data340	-1.645024	-0.313319	0.314641	0.098675	-1.302917
Data341	-1.601282	-0.296025	0.314946	0.111899	-1.293151
Data342	-1.56466	-0.291244	0.314641	0.122683	-1.283792
Data343	-1.52519	-0.272017	0.313827	0.130821	-1.27484
Data344	-1.482872	-0.257674	0.312403	0.136314	-1.266397
Data345	-1.443097	-0.240279	0.310572	0.139366	-1.258361
Data346	-1.397421	-0.221764	0.308334	0.141197	-1.250629
Data347	-1.344727	-0.205386	0.305689	0.142418	-1.243102
Data348	-1.292846	-0.198672	0.302841	0.143842	-1.235574
Data349	-1.233132	-0.196943	0.299891	0.146487	-1.228046
Data350	-1.186745	-0.197452	0.296839	0.150352	-1.220518
Data351	-1.14524	-0.185753	0.29399	0.155845	-1.212991
Data352	-1.106076	-0.168256	0.291346	0.16378	-1.205564
Data353	-1.063757	-0.158389	0.289006	0.173749	-1.198138
Data354	-1.020727	-0.147809	0.287073	0.18616	-1.190916
Data355	-0.975967	-0.118308	0.285649	0.200605	-1.183897
Data356	-0.943618	-0.077821	0.284733	0.216271	-1.176979
Data357	-0.903741	-0.043132	0.284326	0.232344	-1.170265
Data358	-0.85776	-0.021057	0.28453	0.248417	-1.163551
Data359	-0.80649	0.004883	0.285242	0.263472	-1.156736
Data360	-0.76173	0.035299	0.286463	0.277307	-1.149615
Data361	-0.708629	0.067547	0.28809	0.289718	-1.14229
Data362	-0.659698	0.092775	0.290125	0.300704	-1.134457
Data363	-0.606699	0.101422	0.292363	0.311081	-1.126218
Data364	-0.555021	0.103965	0.294804	0.320846	-1.117672
Data365	-0.519722	0.114036	0.297347	0.331019	-1.108721
Data366	-0.488492	0.119936	0.299891	0.342412	-1.099463
Data367	-0.442817	0.12899	0.302434	0.355433	-1.090105
Data368	-0.411078	0.15198	0.304774	0.370489	-1.080542
Data369	-0.402838	0.166832	0.307113	0.387579	-1.07098
Data370	-0.388902	0.185346	0.30925	0.4065	-1.061112
Data371	-0.364691	0.189619	0.311182	0.426235	-1.051143
Data372	-0.335698	0.18026	0.313013	0.446174	-1.040869
Data373	-0.301518	0.162559	0.314641	0.465095	-1.030289
Data374	-0.262964	0.151471	0.316167	0.482999	-1.019201
Data375	-0.229597	0.151369	0.317388	0.499275	-1.007706
Data376	-0.21678	0.149945	0.318507	0.514127	-0.995702
Data377	-0.206709	0.147707	0.31932	0.528166	-0.983291
Data378	-0.186567	0.144757	0.319931	0.541594	-0.970576
Data379	-0.171817	0.137738	0.320134	0.554411	-0.957758
Data380	-0.140586	0.1296	0.320134	0.567025	-0.945042
Data381	-0.096132	0.125022	0.319829	0.579232	-0.93253
Data382	-0.040894	0.114341	0.319117	0.591236	-0.920424
Data383	0.013123	0.108136	0.3181	0.60324	-0.908929
Data384	0.07009	0.101829	0.316879	0.615854	-0.897943
Data385	0.116172	0.106101	0.315455	0.629282	-0.887668
Data386	0.142824	0.102439	0.313827	0.643524	-0.877902
Data387	0.155337	0.107729	0.312098	0.658986	-0.868544
Data388	0.168663	0.11312	0.31047	0.675059	-0.85949
Data389	0.190534	0.12197	0.308843	0.691539	-0.850436
Data390	0.201317	0.129295	0.30752	0.708019	-0.841179
Data391	0.203861	0.132652	0.306299	0.724498	-0.831515
Data392	0.19796	0.141807	0.305486	0.741588	-0.821241
Data393	0.203555	0.149945	0.304875	0.759492	-0.810152
Data394	0.212711	0.141807	0.30457	0.779227	-0.798047
Data395	0.212304	0.128176	0.30457	0.800997	-0.785026
Data396	0.232242	0.12431	0.304774	0.824598	-0.770886
Data397	0.268559	0.119631	0.305079	0.849215	-0.755932
Data398	0.314641	0.118919	0.305486	0.874037	-0.740266
Data399	0.354314	0.120546	0.305791	0.897637	-0.724193
Data400	0.376796	0.118308	0.305994	0.918593	-0.708019
Data401	0.383714	0.117291	0.306096	0.93609	-0.692149
Data402	0.382696	0.118919	0.305791	0.949925	-0.676992
Data403	0.392665	0.121767	0.305282	0.960098	-0.662852
Data404	0.403042	0.11251	0.304265	0.967219	-0.650238
Data405	0.426642	0.109051	0.302942	0.972101	-0.639251
Data406	0.450141	0.097353	0.301111	0.975153	-0.630096
Data407	0.466011	0.087994	0.298975	0.976984	-0.622975
Data408	0.480761	0.07955	0.29633	0.978002	-0.617583
Data409	0.499682	0.077414	0.29338	0.978002	-0.613921
Data410	0.520943	0.086468	0.290023	0.977391	-0.611785
Data411	0.545357	0.098268	0.286463	0.975967	-0.61087
Data412	0.572112	0.099489	0.282699	0.973933	-0.610768
Data413	0.59205	0.095318	0.278833	0.971288	-0.611073
Data414	0.60914	0.076702	0.274866	0.968643	-0.611582
Data415	0.629587	0.069785	0.270899	0.966201	-0.611989
Data416	0.647084	0.081788	0.267135	0.963963	-0.611989
Data417	0.664785	0.102134	0.263472	0.962336	-0.611378
Data418	0.679332	0.116884	0.260115	0.960911	-0.610259
Data419	0.690929	0.117698	0.257064	0.959487	-0.60853
Data420	0.687165	0.113527	0.254317	0.95786	-0.60619
Data421	0.678009	0.099997	0.251876	0.955622	-0.603443
Data422	0.680552	0.099489	0.249841	0.95257	-0.60029
Data423	0.692353	0.091147	0.248213	0.949111	-0.596933
Data424	0.689606	0.074159	0.246789	0.945449	-0.593474
Data425	0.686453	0.079856	0.245569	0.94199	-0.589914
Data426	0.680756	0.091554	0.24445	0.939752	-0.58615
Data427	0.667735	0.107118	0.243331	0.938532	-0.582284
Data428	0.657155	0.126853	0.24211	0.938938	-0.578317
Data429	0.673228	0.146894	0.240787	0.940566	-0.574248
Data430	0.69866	0.152082	0.239058	0.942804	-0.569874
Data431	0.730602	0.15198	0.236922	0.945449	-0.565398
Data432	0.751965	0.139061	0.234277	0.947484	-0.560922
Data433	0.788281	0.122479	0.231022	0.948908	-0.556446
Data434	0.824699	0.115155	0.227258	0.949315	-0.552275
Data435	0.851962	0.102439	0.222782	0.949111	-0.548409
Data436	0.887465	0.08423	0.217695	0.948501	-0.545256
Data437	0.917169	0.08189	0.211999	0.94789	-0.542814
Data438	0.932428	0.088808	0.205692	0.947077	-0.541288
Data439	0.930393	0.108644	0.198876	0.946466	-0.540576
Data440	0.938023	0.131228	0.191653	0.945246	-0.54078
Data441	0.963658	0.133872	0.183922	0.943618	-0.541695
Data442	1.002213	0.117698	0.175987	0.941176	-0.543323
Data443	1.03975	0.102439	0.167646	0.937718	-0.545357
Data444	1.056738	0.087892	0.159202	0.933649	-0.547697
Data445	1.069047	0.089621	0.150556	0.929173	-0.55024
Data446	1.081966	0.10366	0.141705	0.924086	-0.552885
Data447	1.089494	0.131126	0.132753	0.918797	-0.555428
Data448	1.091834	0.151166	0.123598	0.913507	-0.558073
Data449	1.094886	0.158185	0.114443	0.907607	-0.560616
Data450	1.099769	0.160728	0.105287	0.901096	-0.56316
Data451	1.101905	0.163373	0.09603	0.893568	-0.565601
Data452	1.095801	0.165611	0.086671	0.884413	-0.567941
Data453	1.088172	0.184431	0.077516	0.873426	-0.570179
Data454	1.069759	0.200198	0.06836	0.860812	-0.572213
Data455	1.047481	0.200605	0.05951	0.846367	-0.573739
Data456	1.030289	0.191958	0.050863	0.830701	-0.57496
Data457	1.019303	0.18382	0.042725	0.814628	-0.575672
Data458	1.017878	0.185346	0.035096	0.798352	-0.575774
Data459	1.01147	0.18911	0.028077	0.782686	-0.575265
Data460	1.0015	0.1944	0.02177	0.768241	-0.57435
Data461	0.994888	0.206404	0.016175	0.75522	-0.572722
Data462	1.007401	0.235294	0.011292	0.74403	-0.570687
Data463	1.0309	0.255843	0.007121	0.734874	-0.568246
Data464	1.02388	0.248519	0.003662	0.728364	-0.565194
Data465	0.997838	0.241703	0.000712	0.724091	-0.561837
Data466	0.9779	0.240279	-0.001628	0.721853	-0.558073
Data467	0.956639	0.253503	-0.003764	0.720836	-0.554004
Data468	0.945652	0.268864	-0.005595	0.720226	-0.549732
Data469	0.936802	0.282495	-0.007426	0.719209	-0.545459
Data470	0.933344	0.281173	-0.009155	0.716971	-0.54139
Data471	0.923883	0.270186	-0.010986	0.712902	-0.537626
Data472	0.906081	0.28158	-0.013021	0.707205	-0.534574
Data473	0.879428	0.300298	-0.015157	0.699677	-0.532235
Data474	0.848707	0.320134	-0.017599	0.691335	-0.530912
Data475	0.824191	0.325831	-0.020142	0.68218	-0.530709
Data476	0.799471	0.305994	-0.022889	0.673228	-0.531523
Data477	0.789298	0.296127	-0.02594	0.66509	-0.533252
Data478	0.784212	0.29867	-0.029094	0.657969	-0.535795
Data479	0.788586	0.296737	-0.032553	0.652272	-0.538847
Data480	0.773226	0.309046	-0.036215	0.648203	-0.542
Data481	0.757966	0.327866	-0.040182	0.645762	-0.544951
Data482	0.74342	0.354314	-0.044455	0.643931	-0.54729
Data483	0.718395	0.384731	-0.049032	0.642303	-0.548613
Data484	0.681671	0.417385	-0.053915	0.639658	-0.548918
Data485	0.655629	0.435086	-0.059307	0.635589	-0.547799
Data486	0.630808	0.442613	-0.065105	0.629079	-0.545357
Data487	0.602324	0.441291	-0.07131	0.620127	-0.541594
Data488	0.575469	0.442817	-0.078024	0.608733	-0.536711
Data489	0.541695	0.44475	-0.085145	0.595916	-0.530811
Data490	0.512398	0.446174	-0.092571	0.581877	-0.524198
Data491	0.487678	0.455533	-0.100506	0.567432	-0.517077
Data492	0.458991	0.477506	-0.108848	0.553394	-0.509753
Data493	0.442919	0.500089	-0.117494	0.539966	-0.502429
Data494	0.421251	0.514636	-0.126548	0.527352	-0.495104
Data495	0.407009	0.520841	-0.135907	0.515348	-0.487984
Data496	0.406704	0.519824	-0.145571	0.503548	-0.481168
Data497	0.411994	0.531421	-0.15554	0.491747	-0.474657
Data498	0.42064	0.543526	-0.165815	0.479744	-0.468452
Data499	0.440477	0.538949	-0.176293	0.467333	-0.462552
Data500	0.453295	0.519824	-0.187076	0.454719	-0.456957
Data501	0.460009	0.495816	-0.197859	0.442105	-0.451565
Data502	0.467638	0.472623	-0.208743	0.430101	-0.446377
Data503	0.47659	0.451972	-0.219628	0.419725	-0.441189
Data504	0.487678	0.43356	-0.230513	0.41118	-0.436001
Data505	0.509041	0.42237	-0.241194	0.404466	-0.430711
Data506	0.535185	0.410061	-0.251774	0.399786	-0.425218
Data507	0.559091	0.39236	-0.262048	0.396124	-0.41942
Data508	0.575774	0.377915	-0.272119	0.392869	-0.413519
Data509	0.56967	0.369268	-0.281885	0.389817	-0.407314
Data510	0.570077	0.366217	-0.291346	0.386155	-0.400905
Data511	0.583607	0.366318	-0.300603	0.382086	-0.394395
Data512	0.593779	0.367844	-0.309453	0.377406	-0.387783
Data513	0.594695	0.373643	-0.317998	0.372727	-0.381069
Data514	0.616464	0.390631	-0.326238	0.367437	-0.374456
Data515	0.660004	0.421454	-0.334173	0.361741	-0.367742
Data516	0.693167	0.46245	-0.341904	0.354823	-0.361028
Data517	0.720836	0.498258	-0.349228	0.346482	-0.354009
Data518	0.752372	0.523893	-0.356349	0.336512	-0.346787
Data519	0.779227	0.535897	-0.363165	0.324712	-0.339157
Data520	0.796623	0.547901	-0.369675	0.311488	-0.331019
Data521	0.791842	0.553394	-0.375881	0.297449	-0.322271
Data522	0.781567	0.54434	-0.381882	0.283614	-0.312912
Data523	0.765087	0.527555	-0.387681	0.270186	-0.302739
Data524	0.760001	0.520129	-0.393174	0.258386	-0.292058
Data525	0.75227	0.512805	-0.398464	0.24801	-0.280766
Data526	0.739554	0.519926	-0.403754	0.239465	-0.268966
Data527	0.730704	0.54902	-0.40884	0.232954	-0.256758
Data528	0.725312	0.56906	-0.413926	0.228275	-0.244144
Data529	0.740063	0.581674	-0.419013	0.225427	-0.231428
Data530	0.7776	0.587879	-0.424201	0.223799	-0.218611
Data531	0.814221	0.593983	-0.429491	0.222985	-0.205895
Data532	0.846062	0.592355	-0.434882	0.221358	-0.193281
Data533	0.865085	0.581776	-0.440477	0.217492	-0.181074
Data534	0.867831	0.57201	-0.446377	0.210371	-0.169172
Data535	0.874342	0.577707	-0.452379	0.198774	-0.157982
Data536	0.871901	0.585743	-0.458483	0.182701	-0.1473
Data537	0.857862	0.592355	-0.464892	0.16317	-0.137433
Data538	0.843722	0.591338	-0.4713	0.141807	-0.128278
Data539	0.839857	0.586964	-0.477709	0.120445	-0.119936
Data540	0.844027	0.590626	-0.48422	0.100913	-0.112205
Data541	0.84596	0.579639	-0.490527	0.08484	-0.105186
Data542	0.853997	0.557768	-0.496732	0.072429	-0.098777
Data543	0.864169	0.518196	-0.502632	0.063884	-0.092775
Data544	0.866	0.482897	-0.508431	0.058391	-0.087078
Data545	0.847181	0.467333	-0.513822	0.054729	-0.081585
Data546	0.80588	0.456346	-0.51901	0.052084	-0.076295
Data547	0.771191	0.462552	-0.523893	0.049236	-0.070904
Data548	0.749218	0.470385	-0.528471	0.04537	-0.06541
Data549	0.733043	0.471504	-0.532947	0.04008	-0.059714
Data550	0.73284	0.477913	-0.537219	0.032959	-0.053915
Data551	0.730907	0.469266	-0.541288	0.024211	-0.047913
Data552	0.734366	0.447598	-0.545357	0.013835	-0.041708
Data553	0.741792	0.431423	-0.549325	0.002441	-0.035503
Data554	0.745556	0.425422	-0.55319	-0.009359	-0.029094
Data555	0.748404	0.432644	-0.556954	-0.021363	-0.022787
Data556	0.731111	0.449429	-0.560616	-0.032959	-0.016581
Data557	0.709341	0.456957	-0.563973	-0.044149	-0.010478
Data558	0.691234	0.459195	-0.567127	-0.054119	-0.004578
Data559	0.676483	0.447801	-0.569772	-0.063274	0.001119
Data560	0.665395	0.425116	-0.571908	-0.070802	0.006816
Data561	0.66804	0.413214	-0.573536	-0.077109	0.012614
Data562	0.683299	0.404669	-0.574451	-0.082195	0.018616
Data563	0.701508	0.394903	-0.574756	-0.086061	0.024923
Data564	0.711274	0.385138	-0.574451	-0.08952	0.03184
Data565	0.701203	0.373337	-0.573434	-0.092775	0.03947
Data566	0.687978	0.368963	-0.571806	-0.097047	0.047913
Data567	0.671702	0.366217	-0.569568	-0.102948	0.05717
Data568	0.661123	0.36998	-0.566924	-0.111289	0.067343
Data569	0.657155	0.373134	-0.563872	-0.122276	0.07833
Data570	0.659088	0.380255	-0.560616	-0.136517	0.089927
Data571	0.663971	0.388698	-0.557056	-0.153811	0.102134
Data572	0.690522	0.395616	-0.553496	-0.173546	0.114544
Data573	0.725312	0.396633	-0.549732	-0.194909	0.127159
Data574	0.748811	0.401516	-0.545968	-0.216882	0.139773
Data575	0.757254	0.405788	-0.542102	-0.238448	0.152285
Data576	0.750032	0.397243	-0.538338	-0.25859	0.164492
Data577	0.729178	0.370286	-0.534574	-0.2769	0.176496
Data578	0.710155	0.339971	-0.530811	-0.29277	0.188296
Data579	0.708832	0.327866	-0.527148	-0.305791	0.200097
Data580	0.712698	0.339869	-0.523486	-0.316167	0.211693
Data581	0.714427	0.361944	-0.519926	-0.323695	0.223392
Data582	0.710155	0.386053	-0.516467	-0.328578	0.235192
Data583	0.708731	0.402431	-0.512907	-0.331426	0.246891
Data584	0.706696	0.425116	-0.509448	-0.332443	0.25859
Data585	0.689504	0.440375	-0.505989	-0.332647	0.270186
Data586	0.672821	0.451769	-0.502429	-0.333054	0.281478
Data587	0.655528	0.45716	-0.498665	-0.334681	0.292363
Data588	0.649526	0.465298	-0.494697	-0.338343	0.302739
Data589	0.655833	0.465197	-0.490425	-0.34465	0.312505
Data590	0.658071	0.451972	-0.485847	-0.353806	0.32166
Data591	0.641184	0.441698	-0.480761	-0.365199	0.330307
Data592	0.611785	0.422065	-0.475369	-0.378424	0.338445
Data593	0.586455	0.403449	-0.469571	-0.392259	0.346176
Data594	0.559497	0.399278	-0.463366	-0.406093	0.353704
Data595	0.541187	0.401007	-0.456855	-0.419114	0.360927
Data596	0.527352	0.402228	-0.450141	-0.431118	0.368048
Data597	0.518603	0.395819	-0.443325	-0.442308	0.374965
Data598	0.512093	0.393479	-0.43651	-0.452684	0.381577
Data599	0.503344	0.403754	-0.429694	-0.462654	0.387986
Data600	0.480151	0.406093	-0.42298	-0.472623	0.394191
Data601	0.455024	0.407314	-0.416368	-0.482795	0.400092
Data602	0.432339	0.404466	-0.409959	-0.493172	0.405788
Data603	0.418097	0.383815	-0.40355	-0.503751	0.411383
Data604	0.402024	0.359197	-0.397141	-0.513924	0.416978
Data605	0.396022	0.343837	-0.390733	-0.523283	0.422675
Data606	0.387783	0.344854	-0.384222	-0.531217	0.428473
Data607	0.370082	0.342616	-0.377406	-0.537321	0.434577
Data608	0.34699	0.333562	-0.370286	-0.541187	0.440884
Data609	0.327357	0.321558	-0.36286	-0.543018	0.447496
Data610	0.307622	0.32166	-0.355027	-0.543221	0.454414
Data611	0.289718	0.321152	-0.34699	-0.542204	0.461636
Data612	0.267847	0.320236	-0.338649	-0.540983	0.469164
Data613	0.258793	0.323288	-0.330104	-0.540576	0.476997
Data614	0.245569	0.314539	-0.321558	-0.541187	0.48544
Data615	0.229191	0.294092	-0.313115	-0.543425	0.494392
Data616	0.217492	0.282495	-0.304875	-0.54668	0.504158
Data617	0.211999	0.271916	-0.296839	-0.550342	0.514941
Data618	0.201317	0.274866	-0.289311	-0.554208	0.526741
Data619	0.198672	0.294601	-0.28219	-0.557463	0.539762
Data620	0.204776	0.307724	-0.275578	-0.560718	0.553801
Data621	0.213626	0.300399	-0.269576	-0.564177	0.568958
Data622	0.213321	0.285445	-0.263879	-0.568856	0.585031
Data623	0.198571	0.282292	-0.258793	-0.57557	0.601714
Data624	0.176089	0.265609	-0.254012	-0.585336	0.618702
Data625	0.14669	0.240889	-0.249536	-0.597747	0.635589
Data626	0.12604	0.232039	-0.245263	-0.612599	0.651865
Data627	0.098573	0.241703	-0.241194	-0.628672	0.667328
Data628	0.086061	0.250553	-0.237329	-0.644541	0.68157
Data629	0.08423	0.250858	-0.233565	-0.659393	0.694082
Data630	0.084637	0.248112	-0.229801	-0.671397	0.704967
Data631	0.081483	0.243737	-0.226139	-0.680349	0.713817
Data632	0.08189	0.242313	-0.222578	-0.685435	0.720938
Data633	0.084535	0.236413	-0.219221	-0.686859	0.726126
Data634	0.092775	0.227359	-0.215966	-0.684621	0.729686
Data635	0.10132	0.21444	-0.212812	-0.679535	0.731721
Data636	0.108441	0.204878	-0.209964	-0.672007	0.732637
Data637	0.115765	0.20498	-0.207319	-0.663259	0.732637
Data638	0.11312	0.194909	-0.20498	-0.654103	0.732026
Data639	0.100506	0.172834	-0.202843	-0.645355	0.730907
