# Supplementary material for: Integration of MRI and somatosensory evoked potentials facilitate diagnosis of spinal cord compression
Source: Sci Rep. 2023 May 15;13:7861. doi: 10.1038/s41598-023-34832-2 (PMC10185544; doi:10.1038/s41598-023-34832-2)
Supplement: Supplementary file 3 — Supplementary Information 3. [file 41598_2023_34832_MOESM3_ESM.zip › Preoperative SSEP data/control group/6712768_2/6712768_2_Rt Tibial SEP_Cz'-Fpz_200829_094340.csv]

Index	3	4	5	6	7	8	9
Name	Cz'-Fpz	Cz'-Fpz	Cz'-Fpz	Cz'-Fpz	Cz'-Fpz	Cz'-Fpz	Cz'-Fpz
Time	2.01911E+13	2.01911E+13	2.01911E+13	2.01911E+13	2.01911E+13	2.01911E+13	2.01911E+13
Highcut	500	500	500	500	500	500	500
Lowcut	10	10	10	10	10	10	10
Period	0.000156	0.000156	0.000156	0.000156	0.000156	0.000156	0.000156
Averages	120	120	120	120	120	120	120
Int (mA)	18/17.5mA	18/17.5mA	18/17.5mA	18/17.5mA	18/17.5mA	18/17.5mA	18/17.5mA
Pulse Width (�gs)	200�s	200�s	200�s	200�s	200�s	200�s	200�s
Rep Rate (Hz)	2.66Hz	2.66Hz	2.66Hz	2.66Hz	2.66Hz	2.66Hz	2.66Hz
Data0	0.796114	-0.042013	-0.40233	-1.215025	-0.59205	-0.453091	0.190534
Data1	-0.856641	-1.710333	-0.529285	-1.16172	-0.568958	-0.416571	0.237023
Data2	-1.828234	-2.640523	-0.372015	-1.076066	-0.54434	-0.371303	0.304367
Data3	0.961013	0.508838	0.175479	-0.971084	-0.519214	-0.321253	0.38056
Data4	2.013784	1.810737	0.716665	-0.866306	-0.494596	-0.271	0.450446
Data5	1.679001	1.489891	1.051855	-0.78289	-0.471504	-0.22563	0.499479
Data6	1.292337	1.001195	1.11106	-0.736909	-0.450955	-0.189415	0.51901
Data7	1.042598	0.561125	0.879225	-0.735078	-0.433356	-0.165103	0.508024
Data8	0.9131	0.260726	0.590524	-0.773734	-0.419013	-0.154116	0.473233
Data9	0.891229	0.088401	0.372625	-0.841077	-0.408128	-0.155845	0.425727
Data10	0.917474	-0.016581	0.231632	-0.921848	-0.400193	-0.168154	0.37761
Data11	0.967524	-0.072938	0.154014	-1.001399	-0.394802	-0.187889	0.337936
Data12	1.029882	-0.08484	0.122377	-1.069556	-0.391241	-0.211592	0.311691
Data13	1.081865	-0.059103	0.119834	-1.121029	-0.3888	-0.236108	0.299585
Data14	1.132932	-0.022176	0.131431	-1.15582	-0.386664	-0.258488	0.298466
Data15	1.178505	0.008952	0.144554	-1.177793	-0.384222	-0.277104	0.303756
Data16	1.205463	0.007528	0.151471	-1.189593	-0.381069	-0.290735	0.312708
Data17	1.195799	-0.000102	0.152285	-1.19468	-0.376796	-0.29928	0.322372
Data18	1.183083	-0.02004	0.151166	-1.196307	-0.371303	-0.302739	0.330612
Data19	1.188576	-0.038046	0.15259	-1.196104	-0.364589	-0.302027	0.336411
Data20	1.18705	-0.04181	0.159508	-1.195697	-0.356756	-0.298873	0.339259
Data21	1.18471	-0.043641	0.169986	-1.195494	-0.348109	-0.29338	0.339055
Data22	1.188169	-0.046896	0.179548	-1.1959	-0.338852	-0.286056	0.3358
Data23	1.180234	-0.071412	0.186567	-1.196918	-0.329188	-0.277714	0.329697
Data24	1.173215	-0.110068	0.187177	-1.198545	-0.319015	-0.269271	0.32105
Data25	1.157244	-0.148521	0.178937	-1.20058	-0.308843	-0.261133	0.31047
Data26	1.134661	-0.172122	0.162254	-1.203225	-0.299382	-0.253503	0.298772
Data27	1.122047	-0.180667	0.137535	-1.206073	-0.290125	-0.246688	0.286768
Data28	1.117469	-0.193383	0.108746	-1.208921	-0.280664	-0.240584	0.275578
Data29	1.113502	-0.213016	0.081687	-1.212177	-0.270899	-0.235091	0.26571
Data30	1.110552	-0.228377	0.060833	-1.215839	-0.261031	-0.230004	0.257674
Data31	1.112383	-0.229699	0.048422	-1.219704	-0.250757	-0.22502	0.25157
Data32	1.109229	-0.223697	0.044963	-1.223977	-0.240279	-0.219832	0.247298
Data33	1.098344	-0.222477	0.047201	-1.228046	-0.229496	-0.214542	0.244144
Data34	1.081254	-0.223596	0.051881	-1.231505	-0.218204	-0.208743	0.241601
Data35	1.067521	-0.215763	0.056357	-1.234353	-0.206505	-0.20264	0.238956
Data36	1.049617	-0.225427	0.059103	-1.235981	-0.1944	-0.196333	0.235498
Data37	1.042802	-0.238142	0.061443	-1.236388	-0.181786	-0.189822	0.230818
Data38	1.026525	-0.25391	0.063579	-1.235777	-0.168765	-0.183413	0.224613
Data39	1.012894	-0.27863	0.065512	-1.234353	-0.155337	-0.177106	0.21678
Data40	0.99499	-0.305079	0.065512	-1.232319	-0.141502	-0.171003	0.207421
Data41	0.980443	-0.327052	0.061138	-1.229877	-0.127362	-0.165103	0.19674
Data42	0.978307	-0.330002	0.053101	-1.227232	-0.113018	-0.159406	0.185143
Data43	0.971695	-0.319524	0.043437	-1.224587	-0.098472	-0.153811	0.173139
Data44	0.952773	-0.308232	0.034791	-1.221739	-0.083721	-0.148318	0.161237
Data45	0.94372	-0.31342	0.029094	-1.218687	-0.068971	-0.142723	0.150047
Data46	0.925409	-0.3358	0.026144	-1.215432	-0.054119	-0.137026	0.139976
Data47	0.914626	-0.353908	0.023702	-1.212787	-0.039267	-0.131126	0.131533
Data48	0.915745	-0.376287	0.021057	-1.210549	-0.024516	-0.125124	0.125124
Data49	0.91076	-0.40294	0.017192	-1.209532	-0.009664	-0.118919	0.121055
Data50	0.902419	-0.418301	0.009868	-1.209735	0.004985	-0.112612	0.119122
Data51	0.91249	-0.418708	-0.002238	-1.211566	0.019735	-0.106203	0.118919
Data52	0.920831	-0.409959	-0.019328	-1.214415	0.034384	-0.099896	0.119834
Data53	0.920119	-0.408331	-0.039673	-1.21828	0.049032	-0.093589	0.121157
Data54	0.920119	-0.397141	-0.058493	-1.222146	0.063783	-0.087383	0.12197
Data55	0.894586	-0.381984	-0.071819	-1.225198	0.078533	-0.08128	0.12136
Data56	0.864068	-0.372625	-0.078737	-1.226825	0.093487	-0.075278	0.118817
Data57	0.837008	-0.375779	-0.080364	-1.226418	0.108441	-0.069378	0.113832
Data58	0.799369	-0.397854	-0.079042	-1.223977	0.1237	-0.063681	0.106305
Data59	0.769462	-0.424811	-0.077007	-1.219501	0.139061	-0.057984	0.096335
Data60	0.750947	-0.443427	-0.074057	-1.213397	0.154625	-0.052491	0.084535
Data61	0.737519	-0.435798	-0.069886	-1.206277	0.170392	-0.0471	0.07131
Data62	0.734264	-0.432542	-0.064495	-1.198545	0.186364	-0.04181	0.057679
Data63	0.727042	-0.439155	-0.058188	-1.191018	0.202538	-0.03652	0.044353
Data64	0.740063	-0.448412	-0.052694	-1.1841	0.218814	-0.031332	0.03184
Data65	0.743725	-0.457364	-0.049541	-1.1782	0.235091	-0.026144	0.020447
Data66	0.743725	-0.4536	-0.049643	-1.173114	0.251367	-0.021159	0.010274
Data67	0.74108	-0.465705	-0.054017	-1.169248	0.267542	-0.016276	0.001017
Data68	0.722667	-0.488594	-0.062664	-1.1664	0.283513	-0.011699	-0.007731
Data69	0.701406	-0.508838	-0.073955	-1.164365	0.299179	-0.007426	-0.016581
Data70	0.688894	-0.517586	-0.085654	-1.163144	0.314539	-0.00356	-0.025839
Data71	0.682892	-0.518908	-0.094097	-1.162941	0.329493	-0.000203	-0.035706
Data72	0.684316	-0.521859	-0.097353	-1.163348	0.344142	0.002747	-0.045981
Data73	0.698253	-0.520231	-0.095827	-1.164365	0.358384	0.005493	-0.056458
Data74	0.702627	-0.517789	-0.092368	-1.165586	0.372218	0.008036	-0.067038
Data75	0.695201	-0.529183	-0.09013	-1.166603	0.385748	0.010478	-0.077211
Data76	0.682078	-0.528979	-0.089927	-1.166603	0.399074	0.013326	-0.086976
Data77	0.667328	-0.527148	-0.092368	-1.164975	0.412197	0.016581	-0.095827
Data78	0.660309	-0.51016	-0.095115	-1.160906	0.425218	0.020651	-0.10366
Data79	0.648712	-0.511177	-0.097861	-1.153786	0.438341	0.025432	-0.110272
Data80	0.614939	-0.540678	-0.100913	-1.143206	0.451464	0.031332	-0.11546
Data81	0.579029	-0.580148	-0.102541	-1.129575	0.46479	0.038046	-0.119122
Data82	0.557768	-0.602935	-0.102744	-1.113705	0.478319	0.045472	-0.12136
Data83	0.537626	-0.604156	-0.101015	-1.097022	0.492053	0.053305	-0.122581
Data84	0.532947	-0.603545	-0.097861	-1.080949	0.506091	0.06124	-0.123598
Data85	0.531828	-0.604156	-0.096742	-1.066707	0.520434	0.068971	-0.125124
Data86	0.525114	-0.610463	-0.100201	-1.055721	0.535083	0.07599	-0.127972
Data87	0.511686	-0.607919	-0.10722	-1.048397	0.549935	0.081992	-0.132855
Data88	0.498258	-0.592966	-0.11607	-1.044124	0.565194	0.086773	-0.139976
Data89	0.486865	-0.585438	-0.123496	-1.042496	0.580758	0.09013	-0.14903
Data90	0.454922	-0.585031	-0.12726	-1.041683	0.596424	0.092063	-0.159508
Data91	0.41708	-0.583302	-0.129091	-1.040462	0.612395	0.092673	-0.170596
Data92	0.389003	-0.587676	-0.131024	-1.03741	0.628468	0.092368	-0.181481
Data93	0.373032	-0.590219	-0.133567	-1.031917	0.644643	0.091351	-0.19145
Data94	0.3417	-0.588693	-0.136517	-1.023372	0.660919	0.09013	-0.199995
Data95	0.305384	-0.603342	-0.137942	-1.011978	0.676992	0.089316	-0.206912
Data96	0.271204	-0.630808	-0.135398	-0.998754	0.692963	0.089316	-0.212406
Data97	0.246382	-0.653798	-0.128481	-0.984105	0.708629	0.090639	-0.216983
Data98	0.230513	-0.657969	-0.119122	-0.96905	0.72399	0.093792	-0.221052
Data99	0.224002	-0.660919	-0.109865	-0.954198	0.738944	0.099082	-0.225223
Data100	0.218814	-0.669973	-0.103761	-0.939956	0.753389	0.10661	-0.229903
Data101	0.196028	-0.688589	-0.103558	-0.926324	0.767325	0.116375	-0.235091
Data102	0.145571	-0.700593	-0.10783	-0.913303	0.780652	0.128176	-0.240584
Data103	0.105389	-0.699372	-0.114036	-0.900486	0.793367	0.141705	-0.245874
Data104	0.086773	-0.708832	-0.120445	-0.887668	0.805473	0.156659	-0.250553
Data105	0.091249	-0.722159	-0.123598	-0.874647	0.816968	0.172325	-0.253808
Data106	0.116477	-0.722667	-0.123089	-0.861423	0.827853	0.188195	-0.255233
Data107	0.133364	-0.719107	-0.119326	-0.848198	0.838127	0.203962	-0.254622
Data108	0.127972	-0.719717	-0.112917	-0.834974	0.847893	0.219221	-0.251977
Data109	0.11485	-0.711783	-0.105796	-0.822156	0.857048	0.233768	-0.247807
Data110	0.085349	-0.707612	-0.099896	-0.809542	0.865695	0.247501	-0.242415
Data111	0.046693	-0.696727	-0.095928	-0.797335	0.873833	0.260522	-0.236413
Data112	0.011902	-0.673126	-0.09308	-0.785128	0.881565	0.273035	-0.230411
Data113	-0.013224	-0.658172	-0.089214	-0.772513	0.888787	0.28514	-0.224715
Data114	-0.037842	-0.656748	-0.0825	-0.759492	0.895603	0.297347	-0.219526
Data115	-0.060426	-0.65624	-0.072124	-0.745454	0.902012	0.309555	-0.214847
Data116	-0.078838	-0.65746	-0.059103	-0.730602	0.908014	0.322169	-0.210575
Data117	-0.101727	-0.657969	-0.045574	-0.715139	0.913609	0.33519	-0.206302
Data118	-0.112205	-0.669057	-0.032959	-0.698863	0.918695	0.348414	-0.202029
Data119	-0.114036	-0.681264	-0.022176	-0.68279	0.923476	0.361944	-0.197655
Data120	-0.120038	-0.681671	-0.014445	-0.666921	0.92785	0.375474	-0.193383
Data121	-0.140993	-0.667124	-0.010478	-0.652069	0.931818	0.3888	-0.189619
Data122	-0.152692	-0.662852	-0.010274	-0.638234	0.935378	0.401719	-0.186669
Data123	-0.180769	-0.662445	-0.01353	-0.62562	0.938532	0.414028	-0.184939
Data124	-0.208642	-0.662038	-0.018209	-0.614226	0.941176	0.425523	-0.184736
Data125	-0.230106	-0.651662	-0.021464	-0.603443	0.943516	0.436103	-0.18616
Data126	-0.25035	-0.655019	-0.022482	-0.592864	0.945449	0.445665	-0.189008
Data127	-0.282699	-0.652578	-0.020549	-0.581877	0.946975	0.454312	-0.193077
Data128	-0.314234	-0.653696	-0.016073	-0.56967	0.948196	0.462043	-0.197859
Data129	-0.339971	-0.659597	-0.010478	-0.556039	0.949009	0.469062	-0.203148
Data130	-0.361537	-0.661428	-0.003662	-0.541187	0.94962	0.475369	-0.208642
Data131	-0.366929	-0.662648	0.00356	-0.525317	0.950027	0.481168	-0.213931
Data132	-0.377203	-0.661631	0.01119	-0.509244	0.950128	0.486865	-0.21912
Data133	-0.392055	-0.655222	0.019328	-0.493782	0.95023	0.492358	-0.223799
Data134	-0.408128	-0.653086	0.026958	-0.479337	0.950128	0.498054	-0.227868
Data135	-0.415859	-0.653798	0.033672	-0.466519	0.950027	0.503955	-0.231327
Data136	-0.419318	-0.648305	0.04008	-0.455329	0.949925	0.510058	-0.233972
Data137	-0.443427	-0.638132	0.045981	-0.44536	0.949925	0.51667	-0.236006
Data138	-0.46306	-0.626434	0.052898	-0.435594	0.950128	0.523486	-0.23743
Data139	-0.486458	-0.610157	0.063783	-0.425625	0.950637	0.530811	-0.238651
Data140	-0.505481	-0.58676	0.076499	-0.414232	0.951451	0.538542	-0.239974
Data141	-0.520333	-0.564584	0.088299	-0.401007	0.952773	0.546578	-0.241703
Data142	-0.532845	-0.532947	0.095115	-0.385138	0.954604	0.555123	-0.243737
Data143	-0.557361	-0.51606	0.093182	-0.366623	0.957148	0.564177	-0.245874
Data144	-0.598561	-0.52664	0.085654	-0.345464	0.960199	0.573739	-0.247501
Data145	-0.620635	-0.545968	0.078024	-0.321864	0.963963	0.583607	-0.247908
Data146	-0.621653	-0.558378	0.075583	-0.296432	0.968338	0.593881	-0.246688
Data147	-0.614125	-0.572315	0.079754	-0.27039	0.97322	0.604359	-0.243432
Data148	-0.604257	-0.567127	0.087282	-0.245162	0.97851	0.614633	-0.238244
Data149	-0.590728	-0.561227	0.092978	-0.221968	0.984105	0.624704	-0.231734
Data150	-0.600086	-0.553597	0.093487	-0.202029	0.989802	0.634165	-0.224511
Data151	-0.635894	-0.539254	0.088299	-0.18616	0.995499	0.642913	-0.217187
Data152	-0.658986	-0.526029	0.080669	-0.17436	1.000992	0.650645	-0.210473
Data153	-0.684723	-0.508736	0.074973	-0.166222	1.006078	0.657359	-0.204471
Data154	-0.701406	-0.505582	0.073854	-0.160728	1.010758	0.662954	-0.199486
Data155	-0.708832	-0.514229	0.079652	-0.156863	1.014827	0.667633	-0.195621
Data156	-0.713614	-0.526945	0.091961	-0.153404	1.018285	0.671499	-0.193077
Data157	-0.724905	-0.540068	0.107118	-0.149742	1.021134	0.674449	-0.192162
Data158	-0.741894	-0.547697	0.122479	-0.145062	1.023473	0.676788	-0.193077
Data159	-0.754508	-0.545968	0.134381	-0.139162	1.025305	0.67862	-0.196028
Data160	-0.774344	-0.543425	0.141705	-0.131024	1.026627	0.67984	-0.20091
Data161	-0.800895	-0.532133	0.14608	-0.120648	1.027746	0.680654	-0.207218
Data162	-0.831108	-0.529183	0.148419	-0.107424	1.028662	0.680959	-0.214237
Data163	-0.856845	-0.534371	0.149538	-0.090944	1.029475	0.680756	-0.221256
Data164	-0.882989	-0.552478	0.147911	-0.071412	1.030289	0.680145	-0.227156
Data165	-0.900587	-0.569772	0.143638	-0.049032	1.031103	0.679128	-0.23153
Data166	-0.9013	-0.581979	0.138654	-0.025025	1.032019	0.677806	-0.23387
Data167	-0.898146	-0.570993	0.133872	-0.00061	1.033036	0.67628	-0.233972
Data168	-0.899875	-0.547189	0.131838	0.022583	1.034155	0.674754	-0.231835
Data169	-0.894484	-0.536202	0.132245	0.043743	1.035375	0.67333	-0.227766
Data170	-0.887973	-0.521248	0.13255	0.061646	1.036494	0.672007	-0.22207
Data171	-0.880547	-0.496427	0.13194	0.075685	1.037512	0.670888	-0.214949
Data172	-0.881971	-0.494697	0.128583	0.086264	1.038326	0.669973	-0.206709
Data173	-0.89601	-0.500496	0.122581	0.094199	1.038936	0.669159	-0.197757
Data174	-0.919814	-0.49958	0.115867	0.100303	1.039139	0.668345	-0.188195
Data175	-0.946771	-0.491239	0.11017	0.106203	1.038834	0.66743	-0.178327
Data176	-0.974034	-0.50426	0.10722	0.113324	1.03802	0.666311	-0.168256
Data177	-1.000687	-0.50192	0.106915	0.122886	1.0368	0.664886	-0.158287
Data178	-1.01208	-0.489815	0.108136	0.135704	1.034867	0.663055	-0.148623
Data179	-1.016047	-0.479438	0.10956	0.15198	1.032527	0.661021	-0.139366
Data180	-1.017472	-0.459297	0.110374	0.171308	1.029781	0.658681	-0.130719
Data181	-1.026525	-0.432136	0.110374	0.193077	1.026627	0.656341	-0.122988
Data182	-1.039445	-0.428372	0.108136	0.216068	1.023168	0.654307	-0.116274
Data183	-1.06335	-0.414944	0.102642	0.239058	1.01971	0.652679	-0.110679
Data184	-1.090715	-0.420844	0.094199	0.261641	1.016251	0.651662	-0.106406
Data185	-1.102719	-0.428575	0.084026	0.282801	1.012996	0.65156	-0.103354
Data186	-1.115333	-0.421047	0.074667	0.302942	1.010147	0.652374	-0.101523
Data187	-1.118791	-0.404262	0.069174	0.322271	1.007604	0.654103	-0.10071
Data188	-1.12225	-0.383815	0.068259	0.340988	1.005671	0.656545	-0.100913
Data189	-1.133135	-0.364894	0.071616	0.359706	1.004247	0.659698	-0.101727
Data190	-1.144528	-0.34994	0.077719	0.378831	1.003433	0.663055	-0.102948
Data191	-1.152158	-0.350347	0.083823	0.398362	1.00323	0.666514	-0.104575
Data192	-1.147987	-0.342819	0.086366	0.418301	1.003433	0.669668	-0.106406
Data193	-1.149106	-0.336614	0.0825	0.438443	1.004044	0.672211	-0.108136
Data194	-1.153175	-0.335698	0.071412	0.458381	1.004959	0.67394	-0.109865
Data195	-1.16111	-0.331324	0.053712	0.478523	1.006078	0.674652	-0.110984
Data196	-1.167213	-0.327357	0.032553	0.498258	1.007299	0.674245	-0.111391
Data197	-1.184405	-0.324305	0.012105	0.517993	1.00852	0.672719	-0.110577
Data198	-1.205463	-0.306299	-0.003967	0.537321	1.009842	0.670075	-0.108237
Data199	-1.214923	-0.274255	-0.012512	0.555835	1.011063	0.666311	-0.104067
Data200	-1.209939	-0.254012	-0.012309	0.573332	1.012385	0.661529	-0.098268
Data201	-1.213601	-0.228784	-0.004476	0.589405	1.013708	0.655833	-0.091045
Data202	-1.224079	-0.229597	0.007019	0.603037	1.015132	0.649221	-0.082907
Data203	-1.226825	-0.261641	0.019633	0.61443	1.016759	0.641896	-0.074667
Data204	-1.241983	-0.28219	0.030111	0.622975	1.018794	0.634063	-0.066835
Data205	-1.261006	-0.275883	0.035808	0.628875	1.021337	0.625925	-0.059917
Data206	-1.26538	-0.247298	0.036825	0.632741	1.024287	0.617787	-0.05422
Data207	-1.265787	-0.213321	0.032349	0.634979	1.027848	0.610157	-0.049744
Data208	-1.266906	-0.197147	0.023702	0.637217	1.03212	0.603342	-0.046286
Data209	-1.271178	-0.178022	0.014852	0.640675	1.037003	0.597645	-0.043437
Data210	-1.263854	-0.168867	0.010681	0.646372	1.042598	0.593474	-0.040691
Data211	-1.255512	-0.148419	0.014038	0.655731	1.048702	0.590829	-0.037639
Data212	-1.243407	-0.129702	0.024923	0.668752	1.055416	0.58971	-0.03357
Data213	-1.209735	-0.098675	0.041098	0.685232	1.062537	0.590117	-0.028077
Data214	-1.162839	-0.080466	0.057272	0.704763	1.069963	0.591745	-0.020651
Data215	-1.112891	-0.078228	0.070802	0.725516	1.077694	0.594288	-0.010783
Data216	-1.07688	-0.071717	0.080669	0.746675	1.085629	0.597442	0.001424
Data217	-1.060807	-0.055034	0.087383	0.766817	1.093665	0.600799	0.016276
Data218	-1.057348	-0.046184	0.09308	0.785128	1.101701	0.604359	0.03357
Data219	-1.066199	-0.043437	0.099692	0.800997	1.109738	0.607919	0.053
Data220	-1.074439	-0.03357	0.107729	0.814832	1.117672	0.611785	0.073955
Data221	-1.095903	-0.03652	0.115155	0.827039	1.125607	0.616058	0.096132
Data222	-1.090206	-0.02828	0.120241	0.838432	1.133542	0.62094	0.119224
Data223	-1.069149	-0.012919	0.121665	0.849622	1.141375	0.626841	0.142824
Data224	-1.056535	-0.004985	0.12075	0.86183	1.149208	0.63386	0.16673
Data225	-1.032019	-0.001221	0.121055	0.875868	1.157041	0.642201	0.191043
Data226	-1.013911	0.0177	0.12604	0.892348	1.164874	0.651967	0.215457
Data227	-0.9897	0.050456	0.138348	0.912083	1.172707	0.663055	0.240177
Data228	-0.970067	0.0825	0.157473	0.93548	1.18054	0.675364	0.264998
Data229	-0.93375	0.109865	0.182294	0.962539	1.188474	0.688487	0.290023
Data230	-0.884922	0.141197	0.209862	0.993464	1.196511	0.702424	0.315251
Data231	-0.84891	0.181481	0.23621	1.028051	1.204852	0.716869	0.340785
Data232	-0.822461	0.220951	0.260726	1.065487	1.213499	0.731619	0.36703
Data233	-0.791028	0.260319	0.284225	1.105567	1.222451	0.746573	0.394293
Data234	-0.770275	0.297551	0.308029	1.147682	1.232013	0.76173	0.423082
Data235	-0.750134	0.332748	0.335597	1.191221	1.242084	0.776989	0.453702
Data236	-0.710664	0.373643	0.367336	1.23537	1.252969	0.79235	0.486559
Data237	-0.661123	0.433254	0.401719	1.279927	1.264769	0.808118	0.521757
Data238	-0.606495	0.480151	0.438239	1.324076	1.277384	0.824191	0.559294
Data239	-0.547799	0.513008	0.47425	1.367412	1.290913	0.840874	0.598662
Data240	-0.495003	0.541492	0.508329	1.409527	1.30546	0.858269	0.639048
Data241	-0.451769	0.5832	0.540576	1.450624	1.320923	0.87658	0.679637
Data242	-0.401516	0.618296	0.571908	1.490501	1.337097	0.895908	0.719107
Data243	-0.352483	0.666005	0.605275	1.529564	1.353984	0.916355	0.756644
Data244	-0.30986	0.714122	0.644236	1.567814	1.371379	0.938023	0.791028
Data245	-0.280156	0.755932	0.689708	1.605046	1.388876	0.96081	0.821851
Data246	-0.245162	0.806287	0.739554	1.641464	1.406373	0.984512	0.848605
Data247	-0.212406	0.860405	0.788586	1.676661	1.423463	1.008927	0.871087
Data248	-0.175886	0.918898	0.830701	1.709621	1.43974	1.033646	0.889296
Data249	-0.136823	0.970474	0.86183	1.739528	1.454897	1.058061	0.903232
Data250	-0.083213	0.993464	0.881666	1.765571	1.468528	1.081661	0.912795
Data251	-0.033061	1.013301	0.892856	1.786526	1.480227	1.103838	0.917779
Data252	0.01119	1.041276	0.898146	1.801785	1.489484	1.124081	0.917576
Data253	0.029297	1.054602	0.900384	1.810737	1.496096	1.14168	0.911676
Data254	0.02767	1.048295	0.899875	1.812975	1.499555	1.156329	0.89957
Data255	0.023499	1.039648	0.896518	1.808703	1.499657	1.167417	0.880954
Data256	0.004069	1.046464	0.89011	1.79853	1.496198	1.174538	0.855726
Data257	-0.006917	1.04036	0.880242	1.783474	1.488975	1.177488	0.824191
Data258	-0.016988	1.026424	0.866306	1.76435	1.477887	1.17586	0.786959
Data259	-0.017192	1.012894	0.847384	1.74258	1.462933	1.169655	0.744945
Data260	-0.017395	0.983902	0.823885	1.718776	1.444216	1.15877	0.69927
Data261	-0.028077	0.952061	0.796012	1.693955	1.421937	1.143206	0.651153
Data262	-0.046286	0.92256	0.764986	1.668523	1.396201	1.123267	0.601714
Data263	-0.080466	0.896722	0.731924	1.642278	1.36731	1.09926	0.552071
Data264	-0.103456	0.864271	0.696015	1.615422	1.335775	1.071794	0.503039
Data265	-0.121258	0.835787	0.656647	1.587549	1.301798	1.041377	0.455126
Data266	-0.138654	0.797742	0.613107	1.558658	1.265888	1.008723	0.408637
Data267	-0.163475	0.770886	0.565194	1.528954	1.22825	0.974543	0.36347
Data268	-0.179853	0.748608	0.514738	1.498436	1.18939	0.939447	0.319422
Data269	-0.199995	0.719005	0.463874	1.467714	1.149513	0.903944	0.27629
Data270	-0.222477	0.702525	0.414232	1.436993	1.108924	0.868544	0.233768
Data271	-0.26276	0.678314	0.366217	1.407085	1.067725	0.833448	0.191857
Data272	-0.324407	0.637827	0.319524	1.378195	1.026118	0.798759	0.150759
Data273	-0.375168	0.607106	0.27395	1.350729	0.984309	0.764579	0.110475
Data274	-0.423997	0.591643	0.229801	1.324483	0.942092	0.730602	0.07131
Data275	-0.461738	0.571806	0.188907	1.299051	0.899672	0.696727	0.033366
Data276	-0.482083	0.543933	0.15259	1.27423	0.856947	0.662648	-0.003357
Data277	-0.473945	0.522978	0.121462	1.249002	0.813916	0.62796	-0.039368
Data278	-0.472419	0.486254	0.095318	1.223367	0.770479	0.592254	-0.074667
Data279	-0.483101	0.447395	0.071819	1.196511	0.726533	0.555225	-0.109458
Data280	-0.505277	0.415249	0.0471	1.168638	0.682078	0.516467	-0.14374
Data281	-0.533557	0.390936	0.018311	1.139951	0.637115	0.475675	-0.177615
Data282	-0.569568	0.35167	-0.015056	1.110857	0.59144	0.432644	-0.211185
Data283	-0.602426	0.311996	-0.051677	1.081966	0.545357	0.387274	-0.244653
Data284	-0.622059	0.300399	-0.087587	1.05389	0.498563	0.339259	-0.278528
Data285	-0.641998	0.302942	-0.120241	1.027237	0.451362	0.288802	-0.313319
Data286	-0.657257	0.307927	-0.149742	1.002009	0.40355	0.236108	-0.349432
Data287	-0.671804	0.308944	-0.178022	0.978408	0.355332	0.181379	-0.387172
Data288	-0.682587	0.288904	-0.206709	0.956232	0.306706	0.125022	-0.426235
Data289	-0.70456	0.263472	-0.236922	0.935073	0.257776	0.067648	-0.466112
Data290	-0.72521	0.240482	-0.268254	0.914524	0.208438	0.009868	-0.505684
Data291	-0.756339	0.205895	-0.298161	0.894179	0.158999	-0.047812	-0.54373
Data292	-0.77882	0.173851	-0.325729	0.873223	0.109255	-0.104982	-0.579029
Data293	-0.815442	0.14903	-0.350042	0.851657	0.059408	-0.161135	-0.610666
Data294	-0.869357	0.128278	-0.370794	0.829074	0.009562	-0.215763	-0.637929
Data295	-0.912693	0.104575	-0.389715	0.805473	-0.040284	-0.268762	-0.660817
Data296	-0.934361	0.088401	-0.408535	0.781058	-0.090232	-0.320033	-0.679739
Data297	-0.955011	0.065614	-0.428372	0.75583	-0.139976	-0.369574	-0.695608
Data298	-0.965286	0.05127	-0.449226	0.730399	-0.189619	-0.417385	-0.709545
Data299	-0.970576	0.038046	-0.4713	0.704967	-0.238855	-0.463773	-0.722566
Data300	-0.971898	0.0118	-0.493172	0.679739	-0.287683	-0.508736	-0.735485
Data301	-0.972101	-0.014038	-0.515348	0.654714	-0.335902	-0.552682	-0.748709
Data302	-0.969457	-0.041199	-0.53844	0.630299	-0.383307	-0.59561	-0.762137
Data303	-0.973526	-0.066631	-0.562651	0.606495	-0.429796	-0.637725	-0.775362
Data304	-0.988683	-0.091758	-0.587574	0.583708	-0.475064	-0.679128	-0.787671
Data305	-1.010656	-0.105796	-0.610056	0.562346	-0.519214	-0.719819	-0.798352
Data306	-1.034358	-0.104067	-0.627146	0.542611	-0.561837	-0.759798	-0.806897
Data307	-1.050024	-0.102235	-0.635487	0.525114	-0.602833	-0.798962	-0.812696
Data308	-1.055721	-0.110475	-0.634877	0.509855	-0.6421	-0.837212	-0.815849
Data309	-1.0545	-0.121462	-0.628163	0.496834	-0.679535	-0.874342	-0.816256
Data310	-1.057552	-0.130617	-0.619109	0.485847	-0.715139	-0.910252	-0.814323
Data311	-1.058569	-0.1473	-0.612701	0.476285	-0.748709	-0.944839	-0.810559
Data312	-1.051448	-0.154523	-0.611175	0.467536	-0.780448	-0.977696	-0.805473
Data313	-1.059688	-0.156252	-0.615854	0.458991	-0.810254	-1.008723	-0.799471
Data314	-1.074032	-0.161644	-0.625416	0.450446	-0.838127	-1.037715	-0.793164
Data315	-1.08217	-0.158999	-0.636708	0.441698	-0.864271	-1.064469	-0.786857
Data316	-1.077287	-0.151675	-0.647491	0.433356	-0.888685	-1.08868	-0.78055
Data317	-1.054093	-0.15432	-0.655222	0.425625	-0.911472	-1.110246	-0.774446
Data318	-1.024389	-0.150047	-0.66041	0.418911	-0.932733	-1.129066	-0.768343
Data319	-1.012589	-0.148623	-0.664988	0.413621	-0.952468	-1.144935	-0.762137
Data320	-1.005366	-0.141502	-0.671295	0.409349	-0.970779	-1.157753	-0.75583
Data321	-1.003332	-0.128379	-0.67923	0.406297	-0.987869	-1.167722	-0.74932
Data322	-0.996414	-0.124107	-0.68574	0.403855	-1.003535	-1.17464	-0.742707
Data323	-0.999669	-0.130312	-0.687266	0.401617	-1.017878	-1.178709	-0.736095
Data324	-0.998245	-0.148013	-0.680756	0.399786	-1.031001	-1.180133	-0.729585
Data325	-1.000788	-0.152387	-0.665293	0.397955	-1.0427	-1.179217	-0.722871
Data326	-0.994888	-0.141909	-0.644439	0.396531	-1.053178	-1.176064	-0.715852
Data327	-0.984817	-0.115155	-0.622365	0.395921	-1.062231	-1.171079	-0.708019
Data328	-0.981867	-0.098065	-0.603138	0.396328	-1.069963	-1.16467	-0.699168
Data329	-0.989192	-0.086671	-0.590321	0.398159	-1.076371	-1.157142	-0.688792
Data330	-0.992142	-0.076092	-0.583607	0.401007	-1.081458	-1.148801	-0.676788
Data331	-1.004654	-0.066021	-0.580962	0.404669	-1.085222	-1.139951	-0.663157
Data332	-0.995804	-0.0648	-0.579741	0.408738	-1.087765	-1.130694	-0.647898
Data333	-0.967117	-0.059307	-0.578419	0.412197	-1.089189	-1.121131	-0.631317
Data334	-0.937413	-0.054932	-0.577401	0.414638	-1.089596	-1.111264	-0.613514
Data335	-0.915033	-0.066733	-0.577808	0.415859	-1.089087	-1.100989	-0.594898
Data336	-0.907505	-0.086875	-0.579843	0.415452	-1.087867	-1.090206	-0.575367
Data337	-0.899265	-0.08952	-0.579538	0.414232	-1.086035	-1.078813	-0.555428
Data338	-0.872307	-0.074362	-0.5714	0.412604	-1.083696	-1.066707	-0.535083
Data339	-0.844434	-0.055034	-0.55319	0.411383	-1.081051	-1.054093	-0.514738
Data340	-0.803845	-0.022075	-0.525521	0.411587	-1.078202	-1.040869	-0.494697
Data341	-0.774751	0.025228	-0.493782	0.413214	-1.075151	-1.027339	-0.475268
Data342	-0.753796	0.06836	-0.465604	0.41647	-1.072099	-1.013809	-0.45655
Data343	-0.74108	0.106915	-0.445157	0.420946	-1.068844	-1.000381	-0.438646
Data344	-0.733959	0.122072	-0.432746	0.426235	-1.065487	-0.987462	-0.421352
Data345	-0.723278	0.127362	-0.426541	0.431525	-1.062028	-0.975051	-0.404059
Data346	-0.711579	0.120648	-0.422675	0.436205	-1.058467	-0.963353	-0.386664
Data347	-0.715038	0.115663	-0.417487	0.43946	-1.054602	-0.952163	-0.368455
Data348	-0.727347	0.115358	-0.409959	0.441087	-1.050533	-0.94138	-0.349432
Data349	-0.736807	0.103558	-0.399278	0.441494	-1.046057	-0.930699	-0.32929
Data350	-0.736807	0.101727	-0.385138	0.440681	-1.041377	-0.920017	-0.308232
Data351	-0.734671	0.104779	-0.368658	0.439256	-1.036291	-0.908929	-0.286564
Data352	-0.734976	0.113629	-0.351263	0.438036	-1.0309	-0.897332	-0.26449
Data353	-0.732331	0.12197	-0.333766	0.437018	-1.025203	-0.88482	-0.242313
Data354	-0.727143	0.1355	-0.317896	0.436815	-1.019099	-0.871392	-0.220239
Data355	-0.723786	0.147504	-0.304672	0.437222	-1.012792	-0.856947	-0.198469
Data356	-0.710969	0.162458	-0.294804	0.437832	-1.00618	-0.841484	-0.176903
Data357	-0.699474	0.17141	-0.287989	0.438036	-0.999262	-0.825208	-0.155642
Data358	-0.699677	0.176394	-0.282597	0.437425	-0.992142	-0.808118	-0.134483
Data359	-0.697032	0.186567	-0.276392	0.435594	-0.984716	-0.790316	-0.113731
Data360	-0.685334	0.198062	-0.266321	0.432542	-0.977086	-0.772208	-0.093283
Data361	-0.678823	0.228275	-0.251469	0.429084	-0.96905	-0.753796	-0.073447
Data362	-0.683197	0.256555	-0.233056	0.425625	-0.96081	-0.735281	-0.05422
Data363	-0.688894	0.268559	-0.212507	0.423387	-0.952163	-0.716665	-0.035808
Data364	-0.693675	0.263472	-0.192467	0.423184	-0.943109	-0.698253	-0.017904
Data365	-0.676483	0.250248	-0.174868	0.425422	-0.933649	-0.67984	-0.000407
Data366	-0.646067	0.236108	-0.159406	0.430101	-0.923781	-0.661631	0.01709
Data367	-0.622975	0.215457	-0.145978	0.436815	-0.913609	-0.643422	0.035197
Data368	-0.614226	0.209862	-0.134178	0.444546	-0.903029	-0.625315	0.054017
Data369	-0.596323	0.229394	-0.122988	0.451871	-0.892042	-0.607106	0.073854
Data370	-0.573027	0.250045	-0.112612	0.458178	-0.880852	-0.588897	0.094708
Data371	-0.554004	0.27334	-0.101523	0.462247	-0.869459	-0.570484	0.116274
Data372	-0.542509	0.308944	-0.089113	0.464078	-0.85776	-0.551868	0.137942
Data373	-0.5184	0.335597	-0.075176	0.463874	-0.846062	-0.53315	0.158897
Data374	-0.493578	0.347601	-0.060121	0.462043	-0.834262	-0.514229	0.178632
Data375	-0.487882	0.35818	-0.046489	0.459398	-0.822563	-0.495104	0.196333
Data376	-0.486966	0.378831	-0.036825	0.45716	-0.810966	-0.47598	0.211795
Data377	-0.47425	0.396022	-0.03184	0.455736	-0.799471	-0.456855	0.224816
Data378	-0.461433	0.402024	-0.030416	0.456346	-0.788383	-0.438036	0.235803
Data379	-0.446581	0.393886	-0.030721	0.458991	-0.7776	-0.41942	0.245467
Data380	-0.429389	0.389309	-0.028484	0.463874	-0.767325	-0.401312	0.254317
Data381	-0.417792	0.383815	-0.022787	0.471199	-0.75756	-0.383714	0.263167
Data382	-0.401617	0.373948	-0.01353	0.480151	-0.748404	-0.366827	0.272628
Data383	-0.386358	0.380662	-0.000712	0.49073	-0.739961	-0.350551	0.283004
Data384	-0.376898	0.402838	0.014343	0.501717	-0.732331	-0.334986	0.294499
Data385	-0.37232	0.407314	0.03123	0.512703	-0.725414	-0.320033	0.307113
Data386	-0.379441	0.411383	0.048015	0.522876	-0.719209	-0.305689	0.320643
Data387	-0.389919	0.425015	0.062765	0.531624	-0.713817	-0.291752	0.334986
Data388	-0.387783	0.417894	0.074667	0.538949	-0.709138	-0.278121	0.34994
Data389	-0.381882	0.412604	0.08423	0.544645	-0.70517	-0.26449	0.365098
Data390	-0.382696	0.410061	0.092775	0.548918	-0.70161	-0.250858	0.380458
Data391	-0.390122	0.418911	0.100404	0.55197	-0.698456	-0.23682	0.395412
Data392	-0.378119	0.422573	0.105186	0.554208	-0.695608	-0.222273	0.409857
Data393	-0.344549	0.430915	0.104779	0.556039	-0.69276	-0.207116	0.423387
Data394	-0.31576	0.43061	0.099184	0.557259	-0.689911	-0.191246	0.435798
Data395	-0.28158	0.431017	0.091351	0.558073	-0.686859	-0.174461	0.446886
Data396	-0.248213	0.430203	0.084942	0.558684	-0.683502	-0.156863	0.456753
Data397	-0.22329	0.41647	0.083009	0.559497	-0.679739	-0.138552	0.465502
Data398	-0.201826	0.412706	0.08657	0.560922	-0.675568	-0.119732	0.473437
Data399	-0.199893	0.427049	0.093283	0.562956	-0.670888	-0.100404	0.481066
Data400	-0.217492	0.435391	0.102337	0.566211	-0.6657	-0.080975	0.489001
Data401	-0.224918	0.429185	0.114951	0.570891	-0.660105	-0.061952	0.497546
Data402	-0.224104	0.434984	0.130719	0.576588	-0.654205	-0.043641	0.507108
Data403	-0.21149	0.449938	0.148928	0.582691	-0.648	-0.026449	0.517586
Data404	-0.191348	0.485542	0.167239	0.588591	-0.641591	-0.011088	0.528471
Data405	-0.17792	0.54434	0.181888	0.593474	-0.635284	0.002136	0.538949
Data406	-0.168968	0.598357	0.190636	0.595916	-0.628977	0.012919	0.548308
Data407	-0.162763	0.614125	0.195112	0.595712	-0.622873	0.021159	0.555632
Data408	-0.155642	0.603749	0.196841	0.59266	-0.616973	0.026652	0.560311
Data409	-0.16083	0.573332	0.196638	0.586964	-0.611276	0.029704	0.562346
Data410	-0.168765	0.543832	0.194603	0.580046	-0.605987	0.030518	0.561837
Data411	-0.15849	0.524503	0.189822	0.572519	-0.6009	0.029603	0.559497
Data412	-0.128684	0.503039	0.181481	0.565805	-0.596119	0.027466	0.555937
Data413	-0.103354	0.492358	0.173037	0.560922	-0.591541	0.024821	0.551766
Data414	-0.089214	0.508125	0.167544	0.558277	-0.587167	0.021973	0.547494
Data415	-0.077414	0.522571	0.166527	0.55787	-0.582895	0.019532	0.543526
Data416	-0.068767	0.549732	0.171308	0.558887	-0.578724	0.018006	0.540068
Data417	-0.052084	0.569874	0.178632	0.560922	-0.574553	0.017497	0.537016
Data418	-0.038656	0.579029	0.186262	0.56316	-0.570382	0.018209	0.534371
Data419	-0.03062	0.561634	0.193383	0.564787	-0.566211	0.020142	0.532133
Data420	-0.02004	0.535083	0.198774	0.566008	-0.562041	0.023194	0.5302
Data421	0.000814	0.525419	0.203148	0.566415	-0.557768	0.027161	0.528573
Data422	0.000407	0.530505	0.207218	0.566618	-0.553496	0.03184	0.527148
Data423	-0.00295	0.538033	0.212202	0.566822	-0.549223	0.036927	0.525928
Data424	-0.001322	0.546782	0.219323	0.567229	-0.544747	0.042013	0.525012
Data425	0.022278	0.558989	0.229801	0.568449	-0.540169	0.046998	0.524198
Data426	0.058696	0.576181	0.242517	0.569874	-0.53549	0.051575	0.523588
Data427	0.078635	0.601002	0.254317	0.571298	-0.530709	0.055645	0.522978
Data428	0.102642	0.63152	0.262862	0.572519	-0.525622	0.059002	0.522367
Data429	0.12431	0.659393	0.267033	0.572519	-0.520434	0.061748	0.521757
Data430	0.137433	0.684825	0.267948	0.571298	-0.515043	0.063884	0.520943
Data431	0.133567	0.697134	0.267135	0.568449	-0.50955	0.065309	0.519824
Data432	0.120648	0.712189	0.266423	0.563567	-0.503853	0.066021	0.518196
Data433	0.119224	0.708426	0.266524	0.557056	-0.498054	0.065919	0.515958
Data434	0.128786	0.69632	0.267033	0.549528	-0.492256	0.065105	0.513008
Data435	0.135398	0.674957	0.269474	0.54139	-0.486356	0.063274	0.509346
Data436	0.143333	0.649424	0.273035	0.533252	-0.480659	0.060629	0.505175
Data437	0.159813	0.639658	0.276493	0.526131	-0.474962	0.056967	0.500903
Data438	0.177513	0.638539	0.278528	0.520027	-0.469571	0.052491	0.49663
Data439	0.194196	0.645864	0.277104	0.515145	-0.464383	0.047405	0.492765
Data440	0.210575	0.646677	0.272221	0.511279	-0.459398	0.041911	0.489509
Data441	0.240279	0.654307	0.265609	0.50782	-0.454821	0.036418	0.486865
Data442	0.268457	0.679026	0.258793	0.504362	-0.450548	0.031027	0.484728
Data443	0.287073	0.698965	0.253503	0.499886	-0.446682	0.026042	0.483304
Data444	0.292973	0.712698	0.250146	0.493985	-0.443224	0.021668	0.48249
Data445	0.28514	0.725109	0.246789	0.486661	-0.440274	0.017802	0.482389
Data446	0.275069	0.73223	0.241296	0.477709	-0.43773	0.014445	0.483101
Data447	0.27395	0.737418	0.233158	0.467536	-0.435696	0.011292	0.484321
Data448	0.286158	0.736299	0.223189	0.45716	-0.434272	0.008138	0.485949
Data449	0.297653	0.737418	0.213728	0.446581	-0.433254	0.004578	0.487271
Data450	0.318608	0.740063	0.207116	0.436611	-0.432746	0.000407	0.487882
Data451	0.330816	0.749625	0.202436	0.427049	-0.432644	-0.004476	0.486865
Data452	0.334173	0.766206	0.196943	0.417894	-0.432949	-0.010478	0.483914
Data453	0.351466	0.77231	0.188805	0.408942	-0.43356	-0.017395	0.478625
Data454	0.372524	0.775158	0.177005	0.399786	-0.434373	-0.02533	0.470995
Data455	0.393378	0.775565	0.163272	0.390631	-0.435187	-0.033977	0.461229
Data456	0.420437	0.765087	0.150251	0.381679	-0.435899	-0.04303	0.449734
Data457	0.439562	0.753287	0.139467	0.373541	-0.436408	-0.052288	0.436713
Data458	0.446886	0.75878	0.133262	0.36642	-0.43651	-0.061443	0.422471
Data459	0.440884	0.770581	0.134279	0.360723	-0.436103	-0.070192	0.407416
Data460	0.428982	0.786959	0.14374	0.356044	-0.435086	-0.078228	0.39175
Data461	0.419827	0.800183	0.160932	0.352178	-0.43356	-0.085451	0.375881
Data462	0.426744	0.808932	0.181379	0.34872	-0.43122	-0.091656	0.360418
Data463	0.439867	0.796928	0.197757	0.345057	-0.428372	-0.096946	0.345769
Data464	0.449531	0.784314	0.206099	0.341192	-0.424811	-0.101422	0.332647
Data465	0.453905	0.780245	0.208031	0.337123	-0.420844	-0.105084	0.321253
Data466	0.447801	0.771801	0.207828	0.333054	-0.416571	-0.108339	0.311691
Data467	0.458483	0.771191	0.210778	0.329188	-0.412197	-0.111289	0.303756
Data468	0.481982	0.774243	0.218814	0.325119	-0.407823	-0.114443	0.296839
Data469	0.513924	0.781974	0.227461	0.32105	-0.403652	-0.118003	0.290227
Data470	0.536914	0.780855	0.232649	0.316574	-0.39999	-0.122276	0.282902
Data471	0.546883	0.783195	0.233666	0.311488	-0.396735	-0.127667	0.274154
Data472	0.546883	0.781567	0.230615	0.30518	-0.394293	-0.134279	0.263371
Data473	0.531828	0.768953	0.227461	0.297653	-0.392564	-0.142214	0.250451
Data474	0.518502	0.76641	0.22563	0.289108	-0.39175	-0.151471	0.236006
Data475	0.520434	0.775667	0.224104	0.279342	-0.391852	-0.162153	0.220849
Data476	0.528166	0.763765	0.222375	0.268559	-0.392767	-0.173851	0.2062
Data477	0.545154	0.740368	0.218916	0.255945	-0.394497	-0.186465	0.192976
Data478	0.571501	0.718802	0.213525	0.241703	-0.396938	-0.199588	0.182091
Data479	0.578215	0.705679	0.207218	0.22563	-0.400092	-0.212812	0.173749
Data480	0.569772	0.704763	0.200402	0.207726	-0.403754	-0.226037	0.167849
Data481	0.571298	0.709545	0.193993	0.188398	-0.407823	-0.238753	0.163373
Data482	0.570484	0.707917	0.187584	0.168867	-0.412095	-0.250858	0.159304
Data483	0.576893	0.684316	0.180056	0.149538	-0.416571	-0.26215	0.154625
Data484	0.585031	0.66275	0.169986	0.131838	-0.421149	-0.272628	0.148318
Data485	0.607207	0.637624	0.156761	0.115969	-0.425828	-0.28219	0.140078
Data486	0.620228	0.610259	0.142621	0.102541	-0.430406	-0.29104	0.129702
Data487	0.625518	0.600188	0.130007	0.091554	-0.434984	-0.29928	0.117494
Data488	0.621653	0.602935	0.122072	0.082399	-0.439562	-0.30691	0.103863
Data489	0.620635	0.614226	0.120343	0.074667	-0.444038	-0.314132	0.08952
Data490	0.625111	0.618499	0.123903	0.067954	-0.448717	-0.32105	0.074871
Data491	0.639862	0.628265	0.130922	0.061646	-0.453498	-0.327662	0.060426
Data492	0.652272	0.638539	0.137535	0.055746	-0.458483	-0.333867	0.046387
Data493	0.658885	0.625518	0.140485	0.05005	-0.463671	-0.339768	0.032858
Data494	0.655934	0.589914	0.138552	0.04476	-0.469164	-0.345159	0.019938
Data495	0.651967	0.533659	0.130821	0.039877	-0.474962	-0.350042	0.007426
Data496	0.636606	0.485949	0.118919	0.035197	-0.481066	-0.354416	-0.004578
Data497	0.628875	0.456448	0.105796	0.030721	-0.487475	-0.358384	-0.01648
Data498	0.609242	0.435594	0.092164	0.026042	-0.493985	-0.362046	-0.028178
Data499	0.592762	0.41118	0.07955	0.020345	-0.500801	-0.365504	-0.039775
Data500	0.586048	0.395921	0.068869	0.012818	-0.507617	-0.368963	-0.051372
Data501	0.585336	0.381374	0.05951	0.002645	-0.514331	-0.372524	-0.062867
Data502	0.586353	0.36052	0.052288	-0.010173	-0.520841	-0.376389	-0.074362
Data503	0.589405	0.34872	0.048219	-0.026042	-0.527047	-0.380763	-0.085756
Data504	0.607004	0.348211	0.048727	-0.044353	-0.532845	-0.385443	-0.096844
Data505	0.614023	0.354823	0.053915	-0.063478	-0.538033	-0.390733	-0.107118
Data506	0.613718	0.359706	0.063579	-0.081992	-0.542611	-0.396531	-0.116172
Data507	0.607919	0.368251	0.074871	-0.098268	-0.546375	-0.402838	-0.123496
Data508	0.600188	0.361028	0.083416	-0.111086	-0.549427	-0.409756	-0.128684
Data509	0.589914	0.343735	0.086163	-0.119834	-0.551665	-0.41708	-0.131533
Data510	0.576181	0.343938	0.080873	-0.124514	-0.553089	-0.425015	-0.132245
Data511	0.56021	0.333664	0.06836	-0.126141	-0.553597	-0.433356	-0.131126
Data512	0.558582	0.330002	0.050762	-0.125938	-0.553394	-0.442308	-0.128888
Data513	0.556547	0.31342	0.031535	-0.125124	-0.552377	-0.451565	-0.126345
Data514	0.560718	0.287277	0.014242	-0.125327	-0.550647	-0.461128	-0.124412
Data515	0.555123	0.263981	0.000407	-0.127565	-0.548206	-0.47069	-0.123598
Data516	0.545561	0.240075	-0.009054	-0.132245	-0.545357	-0.480252	-0.124819
Data517	0.526945	0.21912	-0.015564	-0.139773	-0.541899	-0.489611	-0.128278
Data518	0.514738	0.213016	-0.020651	-0.149742	-0.538135	-0.498563	-0.134076
Data519	0.504158	0.212507	-0.025228	-0.161339	-0.534167	-0.507108	-0.142316
Data520	0.499682	0.209456	-0.029806	-0.174156	-0.529895	-0.515043	-0.15259
Data521	0.502836	0.204674	-0.034078	-0.187381	-0.525521	-0.522571	-0.164391
Data522	0.508736	0.183515	-0.037741	-0.199995	-0.521146	-0.529488	-0.177208
Data523	0.509957	0.167951	-0.039877	-0.211795	-0.516772	-0.535795	-0.190331
Data524	0.514738	0.145673	-0.039572	-0.222578	-0.512398	-0.541594	-0.203047
Data525	0.53193	0.125633	-0.037435	-0.232344	-0.508227	-0.54668	-0.21505
Data526	0.550851	0.104067	-0.035197	-0.240686	-0.50426	-0.551054	-0.22563
Data527	0.550851	0.082806	-0.034994	-0.248213	-0.500496	-0.554513	-0.234379
Data528	0.522469	0.061341	-0.039979	-0.254724	-0.496935	-0.557056	-0.241296
Data529	0.493172	0.044149	-0.049338	-0.260217	-0.493884	-0.558684	-0.246281
Data530	0.475471	0.009257	-0.059103	-0.264897	-0.491137	-0.559396	-0.249536
Data531	0.483304	-0.030925	-0.065817	-0.269169	-0.488797	-0.559294	-0.251469
Data532	0.509855	-0.054831	-0.066835	-0.272831	-0.486966	-0.558684	-0.252791
Data533	0.538949	-0.049744	-0.062664	-0.2769	-0.485644	-0.55787	-0.254114
Data534	0.553902	-0.036316	-0.057374	-0.28158	-0.48483	-0.556954	-0.255945
Data535	0.551868	-0.034282	-0.054831	-0.28748	-0.484627	-0.556344	-0.258691
Data536	0.5361	-0.044862	-0.057577	-0.294804	-0.484932	-0.556242	-0.262353
Data537	0.530505	-0.069581	-0.066529	-0.30396	-0.485644	-0.556751	-0.266728
Data538	0.522469	-0.08952	-0.080669	-0.314743	-0.486966	-0.557768	-0.271407
Data539	0.527962	-0.11017	-0.098675	-0.326747	-0.488594	-0.559294	-0.27568
Data540	0.550546	-0.123903	-0.118613	-0.339971	-0.49073	-0.561023	-0.279138
Data541	0.568043	-0.146283	-0.137535	-0.354009	-0.493172	-0.562753	-0.281376
Data542	0.57852	-0.179955	-0.152895	-0.368251	-0.495918	-0.564279	-0.282495
Data543	0.569975	-0.20091	-0.162254	-0.382696	-0.498868	-0.565194	-0.282597
Data544	0.57496	-0.228275	-0.165103	-0.396938	-0.502022	-0.565398	-0.28219
Data545	0.585234	-0.254724	-0.162865	-0.410569	-0.505379	-0.564686	-0.281682
Data546	0.595814	-0.269678	-0.158185	-0.423794	-0.508939	-0.56316	-0.281275
Data547	0.593474	-0.268661	-0.152285	-0.436408	-0.512601	-0.560718	-0.281071
Data548	0.585438	-0.264693	-0.145978	-0.447801	-0.516264	-0.557565	-0.280969
Data549	0.586862	-0.270593	-0.139264	-0.458381	-0.520027	-0.553902	-0.280766
Data550	0.588083	-0.26154	-0.131736	-0.467943	-0.523791	-0.549732	-0.279952
Data551	0.583505	-0.254927	-0.125327	-0.476488	-0.527454	-0.545357	-0.278528
Data552	0.584319	-0.245874	-0.121258	-0.484627	-0.531014	-0.540983	-0.27629
Data553	0.585743	-0.24801	-0.119427	-0.491951	-0.534371	-0.536609	-0.273136
Data554	0.591033	-0.266829	-0.120139	-0.499072	-0.537423	-0.532336	-0.269373
Data555	0.579131	-0.283818	-0.120648	-0.505989	-0.540169	-0.528166	-0.2651
Data556	0.562549	-0.302434	-0.119427	-0.512703	-0.542509	-0.523995	-0.260319
Data557	0.556039	-0.322169	-0.118207	-0.519417	-0.544442	-0.519722	-0.255131
Data558	0.555428	-0.326645	-0.11902	-0.525724	-0.545764	-0.515246	-0.249638
Data559	0.553699	-0.330002	-0.124514	-0.532031	-0.54668	-0.510262	-0.243737
Data560	0.55024	-0.35167	-0.135907	-0.538135	-0.547087	-0.504667	-0.237532
Data561	0.545052	-0.36876	-0.150861	-0.544035	-0.546883	-0.498054	-0.231428
Data562	0.54373	-0.371201	-0.165001	-0.549528	-0.546375	-0.490425	-0.225528
Data563	0.539864	-0.366929	-0.175886	-0.554411	-0.545357	-0.481371	-0.220239
Data564	0.527555	-0.363775	-0.180667	-0.55848	-0.544035	-0.470893	-0.215864
Data565	0.520943	-0.378831	-0.178327	-0.561532	-0.542611	-0.458788	-0.212711
Data566	0.521146	-0.390428	-0.168968	-0.56316	-0.540983	-0.445055	-0.210778
Data567	0.536304	-0.39531	-0.153201	-0.563567	-0.539457	-0.429592	-0.210269
Data568	0.55492	-0.402126	-0.134076	-0.562753	-0.537931	-0.412604	-0.210778
Data569	0.572417	-0.400397	-0.116172	-0.561125	-0.536609	-0.394191	-0.212202
Data570	0.588388	-0.400702	-0.103965	-0.559497	-0.53549	-0.37466	-0.214237
Data571	0.607106	-0.401109	-0.100404	-0.558277	-0.534574	-0.354213	-0.216576
Data572	0.625111	-0.411383	-0.105796	-0.558277	-0.533964	-0.333054	-0.219221
Data573	0.628061	-0.417894	-0.117901	-0.560108	-0.533455	-0.311488	-0.221968
Data574	0.631825	-0.425828	-0.133567	-0.56377	-0.53315	-0.289921	-0.224918
Data575	0.635284	-0.432746	-0.149844	-0.56906	-0.532947	-0.268457	-0.228072
Data576	0.63742	-0.436001	-0.16378	-0.575163	-0.53254	-0.2474	-0.231225
Data577	0.628977	-0.436611	-0.174258	-0.58147	-0.532133	-0.226749	-0.234175
Data578	0.599883	-0.427354	-0.181074	-0.586964	-0.531421	-0.206912	-0.236413
Data579	0.570891	-0.412706	-0.184939	-0.590829	-0.530404	-0.187788	-0.237634
Data580	0.557158	-0.403652	-0.186058	-0.592864	-0.529081	-0.169579	-0.237227
Data581	0.561125	-0.395921	-0.184227	-0.59266	-0.52725	-0.152285	-0.235192
Data582	0.564584	-0.397548	-0.179243	-0.590829	-0.525012	-0.136009	-0.23153
Data583	0.562651	-0.396328	-0.171511	-0.587778	-0.522265	-0.120648	-0.226546
Data584	0.565906	-0.394395	-0.163678	-0.584319	-0.519214	-0.106203	-0.22034
Data585	0.580657	-0.40528	-0.159609	-0.581064	-0.515755	-0.092673	-0.213423
Data586	0.589507	-0.405178	-0.160932	-0.578419	-0.511991	-0.079856	-0.205895
Data587	0.590321	-0.406093	-0.165408	-0.576791	-0.508024	-0.067648	-0.19796
Data588	0.589609	-0.419216	-0.168663	-0.576384	-0.503751	-0.055848	-0.189721
Data589	0.586048	-0.437324	-0.16612	-0.576994	-0.499479	-0.044251	-0.181175
Data590	0.598967	-0.439358	-0.156863	-0.578419	-0.495104	-0.032654	-0.172529
Data591	0.611887	-0.42827	-0.14435	-0.58025	-0.49073	-0.020956	-0.163678
Data592	0.609852	-0.41942	-0.132753	-0.582488	-0.486356	-0.009054	-0.154625
Data593	0.607207	-0.421352	-0.126243	-0.585133	-0.481982	0.003154	-0.145368
Data594	0.620737	-0.419928	-0.125734	-0.587778	-0.477709	0.015869	-0.135805
Data595	0.639353	-0.40528	-0.129193	-0.591033	-0.473437	0.029094	-0.125734
Data596	0.664683	-0.378729	-0.13489	-0.594898	-0.469266	0.042827	-0.115256
Data597	0.686859	-0.361028	-0.140586	-0.599781	-0.465197	0.057272	-0.104372
Data598	0.695811	-0.352585	-0.145469	-0.605681	-0.461128	0.072429	-0.093487
Data599	0.692454	-0.353704	-0.150963	-0.612599	-0.457059	0.088299	-0.082704
Data600	0.692556	-0.352585	-0.157473	-0.619923	-0.452989	0.105084	-0.072226
Data601	0.699677	-0.366929	-0.164391	-0.627451	-0.448819	0.122581	-0.062359
Data602	0.7069	-0.376287	-0.171308	-0.634572	-0.444648	0.14079	-0.053203
Data603	0.693065	-0.373032	-0.178022	-0.640675	-0.440172	0.159609	-0.044862
Data604	0.663055	-0.370387	-0.184634	-0.645355	-0.435492	0.178836	-0.037334
Data605	0.628875	-0.358587	-0.191145	-0.64861	-0.430508	0.198164	-0.030925
Data606	0.613006	-0.341395	-0.196333	-0.650441	-0.425218	0.21739	-0.025839
Data607	0.620025	-0.316777	-0.198672	-0.651255	-0.419521	0.236413	-0.022278
Data608	0.63976	-0.300704	-0.197553	-0.651459	-0.413316	0.254927	-0.020549
Data609	0.653086	-0.29277	-0.19501	-0.651662	-0.406806	0.272831	-0.020651
Data610	0.664073	-0.289515	-0.193586	-0.652272	-0.399888	0.290023	-0.022787
Data611	0.674652	-0.305384	-0.194298	-0.653493	-0.392665	0.306706	-0.026551
Data612	0.680552	-0.322067	-0.195621	-0.655121	-0.385138	0.322677	-0.031535
Data613	0.683502	-0.332443	-0.195926	-0.656545	-0.377406	0.338038	-0.037334
Data614	0.691641	-0.334986	-0.194603	-0.657562	-0.369574	0.352789	-0.043234
Data615	0.705069	-0.340581	-0.193077	-0.657155	-0.361639	0.366929	-0.048727
Data616	0.714427	-0.357468	-0.193484	-0.655528	-0.353602	0.380458	-0.053305
Data617	0.723685	-0.368455	-0.197045	-0.652272	-0.345769	0.393276	-0.05656
Data618	0.73223	-0.351771	-0.203657	-0.647593	-0.337936	0.405076	-0.058188
Data619	0.732942	-0.329798	-0.212304	-0.641896	-0.330205	0.415859	-0.058289
Data620	0.734874	-0.305791	-0.221358	-0.635386	-0.322677	0.425523	-0.056967
Data621	0.745454	-0.308029	-0.229496	-0.628672	-0.31515	0.433763	-0.054424
Data622	0.760103	-0.321762	-0.234887	-0.622161	-0.307825	0.440782	-0.051169
Data623	0.785738	-0.348821	-0.236413	-0.615447	-0.300501	0.446479	-0.047303
Data624	0.805168	-0.365606	-0.235701	-0.60853	-0.293278	0.450955	-0.043437
Data625	0.814628	-0.363266	-0.234684	-0.601002	-0.286056	0.454515	-0.039673
Data626	0.82236	-0.34699	-0.236515	-0.592457	-0.278731	0.457364	-0.036113
Data627	0.832125	-0.325322	-0.242517	-0.582081	-0.271407	0.459805	-0.032553
Data628	0.832532	-0.301417	-0.251977	-0.570077	-0.263879	0.462247	-0.028687
Data629	0.840365	-0.286768	-0.263879	-0.556242	-0.25625	0.46479	-0.024313
Data630	0.852979	-0.27985	-0.277104	-0.540983	-0.248519	0.467943	-0.019023
Data631	0.860507	-0.271611	-0.291549	-0.524707	-0.240686	0.471606	-0.012818
Data632	0.864474	-0.270186	-0.305384	-0.508227	-0.232751	0.476081	-0.0059
Data633	0.874851	-0.25981	-0.315353	-0.492358	-0.224715	0.481168	0.001322
Data634	0.874851	-0.247298	-0.318507	-0.478116	-0.21678	0.486865	0.008342
Data635	0.871697	-0.237329	-0.31342	-0.465909	-0.208845	0.49307	0.014343
Data636	0.860405	-0.226749	-0.301722	-0.456143	-0.201216	0.499377	0.019125
Data637	0.854912	-0.226444	-0.287887	-0.448819	-0.193688	0.505582	0.022176
Data638	0.856133	-0.238549	-0.275578	-0.443732	-0.186567	0.511584	0.023601
Data639	0.837924	-0.25391	-0.266423	-0.440681	-0.179853	0.517077	0.023804
