# Supplementary material for: Integration of MRI and somatosensory evoked potentials facilitate diagnosis of spinal cord compression
Source: Sci Rep. 2023 May 15;13:7861. doi: 10.1038/s41598-023-34832-2 (PMC10185544; doi:10.1038/s41598-023-34832-2)
Supplement: Supplementary file 3 — Supplementary Information 3. [file 41598_2023_34832_MOESM3_ESM.zip › Preoperative SSEP data/spinal cord compression group/1887635_2/1887635_2_Lt Tibial SEP_Cz'-Fpz_201219_094513.csv]

Index	1	2	3	4	5	6	7	8	9	10	11	12
Name	Cz'-Fpz	Cz'-Fpz	Cz'-Fpz	Cz'-Fpz	Cz'-Fpz	Cz'-Fpz	Cz'-Fpz	Cz'-Fpz	Cz'-Fpz	Cz'-Fpz	Cz'-Fpz	Cz'-Fpz
Time	2.01809E+13	2.01809E+13	2.01809E+13	2.01809E+13	2.01809E+13	2.01809E+13	2.01809E+13	2.01809E+13	2.01809E+13	2.01809E+13	2.01809E+13	2.01809E+13
Highcut	500	500	500	500	500	500	500	500	500	500	500	500
Lowcut	10	10	10	10	10	10	10	10	10	10	10	10
Period	0.000156	0.000156	0.000156	0.000156	0.000156	0.000156	0.000156	0.000156	0.000156	0.000156	0.000156	0.000156
Averages	120	120	120	120	120	120	120	120	120	120	120	120
Int (mA)	18/17.6mA	18/17.9mA	18/17.6mA	18/17.6mA	18/17.9mA	18/17.6mA	18/17.6mA	18/17.6mA	18/17.9mA	18/17.6mA	18/17.6mA	18/17.9mA
Pulse Width (�gs)	200�s	200�s	200�s	200�s	200�s	200�s	200�s	200�s	200�s	200�s	200�s	200�s
Rep Rate (Hz)	2.78Hz	2.78Hz	3.11Hz	3.11Hz	3.11Hz	3.11Hz	3.11Hz	3.11Hz	3.11Hz	3.11Hz	3.11Hz	3.11Hz
Data0	0.209351	0.228882	-0.465088	0.252991	-0.512492	-0.713908	-0.03245	0.3302	-0.602315	-0.144755	-0.031738	-0.214132
Data1	0.230103	0.252279	-0.446065	0.271505	-0.495097	-0.699259	0.004679	0.344543	-0.591227	-0.122782	-0.019328	-0.20284
Data2	0.259603	0.285034	-0.418905	0.295105	-0.472616	-0.679728	0.046692	0.363566	-0.576172	-0.09552	-0.002848	-0.187887
Data3	0.296427	0.325521	-0.38503	0.322978	-0.445658	-0.655924	0.09257	0.386353	-0.55776	-0.063985	0.016683	-0.169983
Data4	0.338745	0.371704	-0.346476	0.354004	-0.415243	-0.629069	0.140686	0.411784	-0.537109	-0.029399	0.038452	-0.150045
Data5	0.383708	0.420939	-0.30599	0.386759	-0.382894	-0.600586	0.189412	0.438639	-0.51534	0.006816	0.061239	-0.129191
Data6	0.428263	0.470174	-0.266418	0.419718	-0.350037	-0.571696	0.237223	0.46519	-0.49408	0.04303	0.083822	-0.108744
Data7	0.46936	0.516154	-0.230408	0.451152	-0.318095	-0.544027	0.282389	0.490011	-0.474447	0.07782	0.104574	-0.089823
Data8	0.504354	0.556234	-0.2005	0.479838	-0.288696	-0.519002	0.323792	0.511678	-0.457967	0.10966	0.122477	-0.073649
Data9	0.531209	0.588379	-0.178223	0.504557	-0.262756	-0.497843	0.360209	0.529073	-0.445455	0.137533	0.136922	-0.061035
Data10	0.548706	0.611572	-0.16449	0.524394	-0.241292	-0.481364	0.391235	0.541382	-0.437622	0.160522	0.147298	-0.05249
Data11	0.556844	0.625407	-0.159302	0.539042	-0.224609	-0.469767	0.416361	0.548197	-0.434774	0.178324	0.153198	-0.048421
Data12	0.55603	0.63029	-0.161845	0.548503	-0.212708	-0.46346	0.435893	0.54952	-0.436808	0.19104	0.155233	-0.048726
Data13	0.547892	0.627441	-0.170797	0.55308	-0.205383	-0.462036	0.450236	0.545654	-0.443319	0.198975	0.153402	-0.052999
Data14	0.534058	0.618693	-0.184428	0.553589	-0.202026	-0.465088	0.460002	0.537313	-0.453796	0.20284	0.148926	-0.06073
Data15	0.516764	0.605876	-0.201009	0.550842	-0.201721	-0.471802	0.466105	0.525411	-0.467224	0.203451	0.142212	-0.071208
Data16	0.497843	0.590413	-0.218709	0.545756	-0.203654	-0.481364	0.46936	0.510864	-0.482585	0.201619	0.134277	-0.083618
Data17	0.478923	0.574137	-0.236003	0.539246	-0.206706	-0.492757	0.470479	0.494588	-0.499166	0.198466	0.125732	-0.097351
Data18	0.461833	0.558065	-0.251973	0.53243	-0.210266	-0.505371	0.470174	0.477498	-0.516052	0.1946	0.117391	-0.111491
Data19	0.447184	0.543213	-0.265808	0.525818	-0.213521	-0.518595	0.468953	0.460409	-0.53243	0.190735	0.10966	-0.125732
Data20	0.435588	0.529785	-0.277201	0.520121	-0.215759	-0.531616	0.467122	0.443929	-0.547791	0.187378	0.102743	-0.139364
Data21	0.42745	0.517985	-0.28595	0.515645	-0.216777	-0.544434	0.465088	0.428467	-0.561625	0.184733	0.097046	-0.152384
Data22	0.422567	0.507813	-0.29246	0.512594	-0.21637	-0.556437	0.46285	0.414124	-0.573934	0.183004	0.092163	-0.164286
Data23	0.420125	0.498454	-0.297546	0.511169	-0.214335	-0.56783	0.46051	0.401103	-0.584513	0.182088	0.088094	-0.175273
Data24	0.419515	0.489705	-0.301514	0.511271	-0.210571	-0.578206	0.458171	0.389404	-0.59316	0.18219	0.084839	-0.18514
Data25	0.420736	0.481364	-0.304565	0.513	-0.205282	-0.587769	0.455526	0.379028	-0.599976	0.1828	0.081991	-0.193787
Data26	0.423177	0.473226	-0.307007	0.515544	-0.198873	-0.597127	0.452271	0.369263	-0.605672	0.183207	0.078532	-0.201823
Data27	0.426636	0.465291	-0.309041	0.518697	-0.191752	-0.606079	0.448507	0.359802	-0.610352	0.183411	0.074666	-0.209351
Data28	0.430501	0.457357	-0.311076	0.522461	-0.183919	-0.614827	0.444539	0.350749	-0.614115	0.183309	0.07019	-0.21637
Data29	0.43457	0.449422	-0.313212	0.526733	-0.175273	-0.623372	0.44047	0.341797	-0.616964	0.1828	0.065104	-0.222677
Data30	0.438436	0.441081	-0.31545	0.531514	-0.166016	-0.63151	0.436503	0.333049	-0.618998	0.181885	0.059408	-0.228373
Data31	0.442098	0.432739	-0.317993	0.536397	-0.156047	-0.639038	0.432638	0.324402	-0.620422	0.180359	0.053101	-0.233459
Data32	0.445557	0.424398	-0.320536	0.541382	-0.145772	-0.646362	0.429179	0.31545	-0.621338	0.178324	0.046387	-0.238139
Data33	0.448201	0.41626	-0.323181	0.546265	-0.135091	-0.653483	0.426331	0.306295	-0.621948	0.175781	0.039063	-0.242411
Data34	0.450439	0.407918	-0.325826	0.550842	-0.124105	-0.659993	0.424093	0.296834	-0.622355	0.172831	0.031535	-0.246277
Data35	0.452067	0.399984	-0.328267	0.555216	-0.113017	-0.666097	0.422668	0.286967	-0.62266	0.169678	0.023804	-0.249939
Data36	0.453084	0.392456	-0.330404	0.559082	-0.101929	-0.671794	0.422262	0.276794	-0.622965	0.166423	0.016073	-0.253194
Data37	0.453491	0.385132	-0.332235	0.562439	-0.090739	-0.677083	0.42277	0.266113	-0.623474	0.163269	0.008545	-0.256246
Data38	0.453695	0.378215	-0.333557	0.565287	-0.079651	-0.681763	0.4245	0.255127	-0.623983	0.160421	0.001221	-0.259196
Data39	0.453288	0.371908	-0.334269	0.567627	-0.068665	-0.685628	0.427144	0.243734	-0.624695	0.157776	-0.00529	-0.261841
Data40	0.452677	0.365804	-0.334473	0.569356	-0.057983	-0.68929	0.430908	0.232035	-0.625712	0.155741	-0.011597	-0.264384
Data41	0.451864	0.360514	-0.333964	0.570577	-0.047607	-0.692342	0.435486	0.21993	-0.626831	0.154114	-0.017293	-0.266825
Data42	0.45105	0.355428	-0.332845	0.571187	-0.037537	-0.694784	0.440877	0.207418	-0.628153	0.152893	-0.02238	-0.269165
Data43	0.450033	0.350952	-0.331014	0.571187	-0.027974	-0.697021	0.446777	0.1946	-0.629679	0.152181	-0.027059	-0.271403
Data44	0.449015	0.34668	-0.328573	0.57078	-0.018717	-0.699056	0.453084	0.181478	-0.631205	0.151774	-0.031128	-0.273641
Data45	0.447998	0.342611	-0.325521	0.569763	-0.009969	-0.700684	0.459595	0.167948	-0.632833	0.151571	-0.03479	-0.275981
Data46	0.446777	0.338338	-0.32196	0.568441	-0.001628	-0.702311	0.466105	0.154012	-0.63446	0.151672	-0.038045	-0.27832
Data47	0.445353	0.334269	-0.31779	0.566711	0.006307	-0.703939	0.472514	0.139771	-0.635885	0.151978	-0.040894	-0.28066
Data48	0.443726	0.32959	-0.31311	0.564575	0.014038	-0.705566	0.478516	0.125122	-0.637105	0.152486	-0.043742	-0.283101
Data49	0.441691	0.324504	-0.308024	0.562236	0.021769	-0.707194	0.484009	0.11027	-0.638123	0.1533	-0.046183	-0.285645
Data50	0.439453	0.31901	-0.302327	0.559591	0.029399	-0.709025	0.488892	0.095113	-0.638835	0.154419	-0.048421	-0.288188
Data51	0.436605	0.312703	-0.296224	0.556844	0.03713	-0.710653	0.492961	0.079651	-0.639038	0.156047	-0.050456	-0.290833
Data52	0.43335	0.30599	-0.289612	0.553996	0.044963	-0.712484	0.496216	0.064087	-0.638936	0.158386	-0.05249	-0.293376
Data53	0.429891	0.298665	-0.282389	0.551046	0.052999	-0.714111	0.498657	0.048421	-0.638326	0.161438	-0.054118	-0.295919
Data54	0.425822	0.291138	-0.27476	0.548197	0.06134	-0.715739	0.500183	0.032857	-0.63741	0.165507	-0.055949	-0.298258
Data55	0.421753	0.283407	-0.266622	0.545349	0.069987	-0.71696	0.500895	0.017293	-0.636088	0.170695	-0.057373	-0.300293
Data56	0.417277	0.275675	-0.257975	0.542603	0.078837	-0.717977	0.50059	0.001831	-0.63446	0.177002	-0.058594	-0.302124
Data57	0.412801	0.268148	-0.249023	0.540059	0.087992	-0.718791	0.499573	-0.013224	-0.632629	0.18453	-0.059408	-0.30365
Data58	0.408325	0.261027	-0.239665	0.53772	0.097351	-0.718994	0.497742	-0.028178	-0.630697	0.193176	-0.060018	-0.304769
Data59	0.403849	0.25472	-0.230103	0.535685	0.106913	-0.718994	0.495199	-0.042725	-0.628662	0.202942	-0.060425	-0.305481
Data60	0.399373	0.249023	-0.220439	0.533752	0.116577	-0.71818	0.492147	-0.056966	-0.626628	0.213725	-0.060425	-0.305786
Data61	0.395101	0.244141	-0.210775	0.532227	0.126444	-0.717163	0.488586	-0.070903	-0.624695	0.225321	-0.060221	-0.305684
Data62	0.390828	0.240072	-0.201314	0.530904	0.136414	-0.715535	0.484721	-0.084432	-0.623067	0.237427	-0.059611	-0.305074
Data63	0.386759	0.236613	-0.192159	0.529989	0.146383	-0.713298	0.48055	-0.097555	-0.621541	0.250041	-0.059001	-0.30426
Data64	0.382487	0.233561	-0.183411	0.529277	0.156453	-0.710856	0.476379	-0.11027	-0.620321	0.262756	-0.058187	-0.30304
Data65	0.378418	0.230916	-0.175069	0.528971	0.166524	-0.708008	0.47231	-0.122681	-0.619405	0.275472	-0.057373	-0.301615
Data66	0.374146	0.228475	-0.167338	0.52887	0.176697	-0.704956	0.468547	-0.134684	-0.618693	0.287882	-0.056559	-0.30009
Data67	0.36967	0.22583	-0.160217	0.528971	0.186869	-0.701497	0.464986	-0.146383	-0.618184	0.299988	-0.056152	-0.298462
Data68	0.365194	0.223185	-0.153707	0.529277	0.197042	-0.697835	0.462036	-0.157776	-0.617981	0.311584	-0.055949	-0.296733
Data69	0.360311	0.220133	-0.147705	0.529785	0.207214	-0.69397	0.459696	-0.168762	-0.617778	0.322571	-0.056152	-0.295207
Data70	0.355428	0.216675	-0.142314	0.530294	0.217285	-0.690104	0.458069	-0.179545	-0.617676	0.332743	-0.056763	-0.293681
Data71	0.350138	0.212606	-0.137227	0.530904	0.227051	-0.686239	0.457153	-0.189921	-0.617574	0.342204	-0.05778	-0.29246
Data72	0.344645	0.208333	-0.132446	0.531413	0.236715	-0.68217	0.457153	-0.200195	-0.617472	0.350749	-0.059408	-0.291443
Data73	0.339152	0.203654	-0.127869	0.531718	0.245972	-0.678304	0.458069	-0.210266	-0.617167	0.358582	-0.061646	-0.290629
Data74	0.333252	0.198975	-0.123291	0.531718	0.254822	-0.674438	0.4599	-0.220133	-0.61676	0.365499	-0.064087	-0.290222
Data75	0.327555	0.194092	-0.118612	0.531413	0.263163	-0.670573	0.462646	-0.230103	-0.616353	0.371602	-0.067139	-0.29012
Data76	0.321655	0.189412	-0.113831	0.530599	0.270996	-0.666911	0.466207	-0.23997	-0.615743	0.376892	-0.07019	-0.290426
Data77	0.315552	0.184937	-0.108744	0.529277	0.27832	-0.663452	0.470479	-0.249939	-0.615133	0.38147	-0.073446	-0.291036
Data78	0.309652	0.181274	-0.103455	0.527344	0.285136	-0.659993	0.475362	-0.260111	-0.614421	0.385234	-0.076701	-0.292155
Data79	0.303548	0.178019	-0.097961	0.524902	0.291443	-0.656738	0.480652	-0.270487	-0.61381	0.388285	-0.079956	-0.293579
Data80	0.297445	0.175578	-0.092265	0.521952	0.297241	-0.653483	0.486247	-0.281067	-0.613302	0.390523	-0.083211	-0.295512
Data81	0.291138	0.173747	-0.086263	0.518392	0.302734	-0.650228	0.491943	-0.291951	-0.612996	0.392049	-0.08606	-0.29775
Data82	0.284627	0.172729	-0.080058	0.514526	0.307821	-0.646973	0.497538	-0.302938	-0.612895	0.39266	-0.088908	-0.300293
Data83	0.278117	0.172526	-0.073649	0.510254	0.312703	-0.643717	0.502828	-0.314026	-0.6132	0.392456	-0.091553	-0.303243
Data84	0.2712	0.172526	-0.066833	0.505981	0.317485	-0.640259	0.507609	-0.325216	-0.613708	0.391337	-0.093994	-0.306498
Data85	0.264282	0.173136	-0.059814	0.501607	0.322164	-0.636597	0.511576	-0.336405	-0.614624	0.389303	-0.096436	-0.309957
Data86	0.256958	0.173543	-0.052185	0.497335	0.326843	-0.632731	0.51473	-0.347392	-0.615845	0.386251	-0.098674	-0.313721
Data87	0.24943	0.174154	-0.044149	0.493368	0.331624	-0.628662	0.516968	-0.358073	-0.617371	0.382385	-0.100911	-0.31779
Data88	0.241903	0.174357	-0.035502	0.489807	0.336609	-0.62439	0.517985	-0.368347	-0.6191	0.377502	-0.103149	-0.32196
Data89	0.234375	0.17395	-0.026042	0.486755	0.341797	-0.61971	0.517883	-0.378215	-0.621033	0.371908	-0.105184	-0.326335
Data90	0.227051	0.173136	-0.015971	0.484111	0.34729	-0.614624	0.516561	-0.387472	-0.622965	0.365601	-0.107422	-0.330912
Data91	0.219727	0.171509	-0.005188	0.482178	0.353088	-0.609538	0.514018	-0.396118	-0.625	0.358785	-0.109863	-0.335592
Data92	0.212809	0.169271	0.006307	0.480754	0.35909	-0.603841	0.510457	-0.404053	-0.626831	0.351563	-0.112101	-0.340373
Data93	0.206095	0.166423	0.018412	0.479736	0.365499	-0.598145	0.50588	-0.411377	-0.628662	0.344238	-0.114339	-0.345154
Data94	0.199788	0.16276	0.031128	0.479228	0.372213	-0.592244	0.500387	-0.417989	-0.63029	0.336812	-0.116577	-0.350037
Data95	0.194092	0.158691	0.044149	0.479126	0.37913	-0.586141	0.494181	-0.423991	-0.631612	0.329386	-0.118815	-0.354818
Data96	0.188599	0.154215	0.057373	0.479126	0.386454	-0.580037	0.487569	-0.429484	-0.632731	0.322164	-0.12085	-0.359599
Data97	0.183309	0.149333	0.070699	0.479329	0.393982	-0.57373	0.48055	-0.434367	-0.633647	0.315043	-0.122884	-0.364278
Data98	0.178426	0.14445	0.083822	0.479431	0.401713	-0.567424	0.473531	-0.438944	-0.634359	0.307922	-0.124715	-0.368754
Data99	0.173543	0.139567	0.096639	0.479431	0.409648	-0.561117	0.466512	-0.443115	-0.634766	0.300802	-0.126343	-0.373027
Data100	0.16866	0.134684	0.109049	0.479228	0.417786	-0.554606	0.4599	-0.447184	-0.635071	0.293477	-0.127767	-0.376994
Data101	0.163778	0.129801	0.120951	0.478617	0.425924	-0.548299	0.453796	-0.451152	-0.635071	0.285746	-0.128784	-0.380758
Data102	0.158691	0.125326	0.132345	0.477498	0.434163	-0.541789	0.448405	-0.455119	-0.634969	0.277405	-0.129801	-0.384216
Data103	0.153198	0.121053	0.143127	0.475972	0.442403	-0.535278	0.443726	-0.459086	-0.634562	0.268351	-0.130412	-0.387268
Data104	0.147502	0.117188	0.153402	0.473836	0.450643	-0.528971	0.43986	-0.463359	-0.633952	0.258382	-0.130615	-0.390015
Data105	0.141195	0.113525	0.163167	0.47109	0.458984	-0.522664	0.437012	-0.467834	-0.633138	0.247498	-0.130615	-0.392456
Data106	0.134684	0.110474	0.172526	0.467733	0.467224	-0.516357	0.435079	-0.472616	-0.632019	0.235697	-0.130208	-0.394592
Data107	0.127767	0.107625	0.18158	0.463664	0.475464	-0.510254	0.434163	-0.477702	-0.630595	0.223083	-0.129395	-0.396525
Data108	0.120239	0.105184	0.19043	0.459086	0.483805	-0.504354	0.434062	-0.482992	-0.628866	0.209859	-0.128174	-0.398153
Data109	0.112508	0.102946	0.199382	0.453898	0.492249	-0.498657	0.434774	-0.488688	-0.626729	0.19633	-0.126546	-0.399475
Data110	0.104167	0.101115	0.208435	0.4481	0.500793	-0.492961	0.436198	-0.494486	-0.624186	0.1828	-0.124308	-0.400696
Data111	0.095622	0.099284	0.217692	0.441996	0.509338	-0.487671	0.438232	-0.500387	-0.62144	0.169474	-0.121663	-0.401713
Data112	0.086466	0.09786	0.227356	0.435486	0.518087	-0.482381	0.440674	-0.506287	-0.618388	0.156759	-0.118408	-0.402527
Data113	0.076904	0.096436	0.237325	0.428772	0.526835	-0.477498	0.443522	-0.512187	-0.615234	0.145162	-0.114746	-0.403341
Data114	0.066732	0.095011	0.247803	0.421956	0.535685	-0.472616	0.44637	-0.517782	-0.611979	0.134684	-0.110474	-0.404053
Data115	0.056152	0.093587	0.258586	0.415141	0.544434	-0.467733	0.449219	-0.523071	-0.608826	0.125732	-0.105591	-0.404663
Data116	0.044963	0.092163	0.269775	0.408427	0.55308	-0.463053	0.451965	-0.527954	-0.605876	0.118408	-0.100098	-0.405273
Data117	0.033162	0.090739	0.281169	0.401917	0.561625	-0.458171	0.454407	-0.532227	-0.603129	0.112712	-0.094198	-0.405884
Data118	0.021159	0.089315	0.292664	0.395813	0.569763	-0.453288	0.456441	-0.53599	-0.600789	0.108744	-0.087687	-0.406392
Data119	0.008748	0.087891	0.304159	0.390116	0.577494	-0.447998	0.457865	-0.539042	-0.598857	0.106303	-0.080566	-0.406901
Data120	-0.003459	0.086873	0.315552	0.384928	0.584717	-0.442708	0.458781	-0.541484	-0.597229	0.105489	-0.072835	-0.40741
Data121	-0.016073	0.08606	0.326742	0.380249	0.591431	-0.436808	0.458883	-0.543315	-0.596008	0.105998	-0.064901	-0.407918
Data122	-0.028483	0.085449	0.337728	0.375977	0.597534	-0.430705	0.458272	-0.544535	-0.595093	0.107524	-0.056559	-0.408427
Data123	-0.04069	0.085246	0.348307	0.372314	0.602926	-0.423991	0.456848	-0.545247	-0.594279	0.110067	-0.048218	-0.408834
Data124	-0.05249	0.085449	0.358582	0.369059	0.607808	-0.417074	0.45461	-0.545553	-0.593669	0.113322	-0.039673	-0.409241
Data125	-0.06368	0.085856	0.368449	0.366313	0.611979	-0.409546	0.45166	-0.545451	-0.592855	0.117086	-0.031128	-0.409546
Data126	-0.074259	0.08667	0.378011	0.363871	0.615743	-0.401408	0.447896	-0.545044	-0.591838	0.121053	-0.02299	-0.409749
Data127	-0.084025	0.087484	0.38737	0.361735	0.6191	-0.393066	0.44342	-0.544434	-0.590515	0.125122	-0.015259	-0.409851
Data128	-0.09318	0.088298	0.396423	0.359904	0.622152	-0.384318	0.438334	-0.543722	-0.588582	0.129089	-0.007935	-0.409851
Data129	-0.101522	0.089315	0.405375	0.358175	0.624898	-0.375366	0.432638	-0.543009	-0.586141	0.132751	-0.001424	-0.409648
Data130	-0.109253	0.089925	0.414124	0.356649	0.627543	-0.366007	0.426534	-0.542196	-0.583089	0.136108	0.004272	-0.409342
Data131	-0.115967	0.090332	0.422872	0.355123	0.630086	-0.356852	0.420125	-0.54128	-0.579325	0.138855	0.009359	-0.408834
Data132	-0.12207	0.090535	0.43162	0.353699	0.632629	-0.347493	0.413411	-0.540466	-0.574951	0.140991	0.013631	-0.408122
Data133	-0.12736	0.090535	0.44047	0.352173	0.635173	-0.338135	0.406698	-0.539551	-0.569967	0.142415	0.017293	-0.407308
Data134	-0.131836	0.090129	0.449422	0.350545	0.637817	-0.329183	0.399984	-0.538635	-0.564575	0.143026	0.020142	-0.406392
Data135	-0.135701	0.089518	0.458577	0.348816	0.640462	-0.320435	0.393372	-0.537618	-0.558675	0.142822	0.02238	-0.405375
Data136	-0.138957	0.088908	0.468038	0.346781	0.643209	-0.31189	0.387166	-0.536499	-0.552572	0.141602	0.024007	-0.404358
Data137	-0.141805	0.088298	0.477804	0.344645	0.646057	-0.303955	0.381368	-0.535278	-0.546163	0.139364	0.025431	-0.403341
Data138	-0.144246	0.087891	0.487874	0.342102	0.649007	-0.296224	0.376078	-0.533956	-0.539653	0.136108	0.026449	-0.402425
Data139	-0.146484	0.087891	0.49825	0.339355	0.651957	-0.289103	0.371501	-0.53243	-0.53304	0.131836	0.027466	-0.401611
Data140	-0.148722	0.087891	0.509033	0.336202	0.655009	-0.282186	0.367533	-0.530802	-0.526428	0.126546	0.028687	-0.401001
Data141	-0.15096	0.088501	0.52002	0.332743	0.658264	-0.275675	0.36438	-0.528971	-0.519714	0.120138	0.029907	-0.400798
Data142	-0.153402	0.089518	0.531108	0.328979	0.661621	-0.269572	0.362142	-0.527039	-0.513204	0.112712	0.031535	-0.400798
Data143	-0.156047	0.090942	0.542196	0.324809	0.665181	-0.263468	0.360718	-0.525004	-0.506592	0.104268	0.033366	-0.401306
Data144	-0.158895	0.092977	0.553182	0.320435	0.669047	-0.257568	0.360107	-0.522868	-0.500183	0.094808	0.035604	-0.402222
Data145	-0.161947	0.095215	0.56366	0.315959	0.673218	-0.251668	0.360514	-0.52063	-0.493673	0.08433	0.038249	-0.403646
Data146	-0.164795	0.098267	0.57373	0.311279	0.677694	-0.245768	0.361633	-0.518494	-0.487264	0.073039	0.0413	-0.405477
Data147	-0.167643	0.101522	0.582987	0.3066	0.682475	-0.239461	0.363464	-0.516256	-0.480957	0.060933	0.044963	-0.407817
Data148	-0.170085	0.105591	0.591329	0.301921	0.687561	-0.233154	0.366109	-0.514018	-0.47465	0.048218	0.049032	-0.410563
Data149	-0.172119	0.110067	0.598755	0.297343	0.692952	-0.22644	0.369263	-0.51178	-0.468343	0.03479	0.053304	-0.413717
Data150	-0.17334	0.115153	0.605062	0.29307	0.698547	-0.219523	0.372823	-0.509542	-0.46224	0.020955	0.058187	-0.417175
Data151	-0.17395	0.12085	0.610352	0.289103	0.704142	-0.212402	0.37679	-0.507304	-0.456238	0.006816	0.063273	-0.420837
Data152	-0.173543	0.127157	0.614624	0.285543	0.709839	-0.204875	0.380961	-0.505066	-0.450439	-0.007426	0.068563	-0.424703
Data153	-0.172526	0.13387	0.617879	0.282288	0.715535	-0.197144	0.385234	-0.502726	-0.444845	-0.021769	0.074259	-0.42867
Data154	-0.170898	0.140991	0.620422	0.279541	0.720927	-0.189412	0.389303	-0.500285	-0.439453	-0.035909	0.08016	-0.432638
Data155	-0.168457	0.148519	0.622253	0.2771	0.726013	-0.181478	0.39327	-0.497742	-0.434265	-0.049642	0.086263	-0.436605
Data156	-0.165609	0.156453	0.623474	0.275167	0.730693	-0.173543	0.396729	-0.495097	-0.429382	-0.062764	0.09257	-0.44047
Data157	-0.162557	0.164185	0.624288	0.273641	0.734965	-0.165812	0.399679	-0.49235	-0.424805	-0.075175	0.098877	-0.444031
Data158	-0.159302	0.172119	0.624797	0.272522	0.738525	-0.158081	0.401917	-0.4894	-0.420431	-0.086568	0.105794	-0.447591
Data159	-0.15564	0.180054	0.625	0.271606	0.741577	-0.150553	0.403341	-0.48645	-0.41626	-0.096842	0.112712	-0.450846
Data160	-0.152181	0.187581	0.625203	0.270996	0.743917	-0.143433	0.403951	-0.483398	-0.412394	-0.105693	0.119832	-0.453898
Data161	-0.148315	0.195109	0.625305	0.270589	0.745646	-0.136515	0.403544	-0.480245	-0.408529	-0.113118	0.127157	-0.456746
Data162	-0.14445	0.20223	0.625203	0.270284	0.746663	-0.129598	0.402222	-0.47699	-0.404867	-0.119019	0.134684	-0.459493
Data163	-0.139974	0.209147	0.625203	0.269979	0.74707	-0.122884	0.399882	-0.473735	-0.401103	-0.123189	0.142415	-0.461934
Data164	-0.135295	0.216064	0.625	0.269674	0.746765	-0.116374	0.396729	-0.470479	-0.397237	-0.125732	0.150146	-0.464274
Data165	-0.130208	0.222778	0.624797	0.269267	0.745951	-0.109863	0.392761	-0.467122	-0.39327	-0.126546	0.158081	-0.466309
Data166	-0.124512	0.229492	0.62439	0.268555	0.744527	-0.103149	0.38798	-0.463867	-0.389099	-0.125936	0.165812	-0.468241
Data167	-0.118408	0.236206	0.623983	0.267741	0.742493	-0.096232	0.382792	-0.46051	-0.384521	-0.123698	0.17334	-0.469869
Data168	-0.111694	0.243327	0.623372	0.26652	0.73995	-0.089111	0.377096	-0.457153	-0.379639	-0.120341	0.180664	-0.47109
Data169	-0.104777	0.250651	0.622762	0.265096	0.736898	-0.081584	0.371297	-0.453695	-0.374451	-0.115662	0.187581	-0.472107
Data170	-0.097656	0.258179	0.62205	0.263163	0.733337	-0.073649	0.365499	-0.450033	-0.368958	-0.110168	0.193888	-0.472717
Data171	-0.090535	0.266113	0.621338	0.260925	0.729167	-0.065104	0.359904	-0.446269	-0.363057	-0.103861	0.199788	-0.472921
Data172	-0.083415	0.274455	0.620728	0.258179	0.724589	-0.056152	0.354818	-0.4422	-0.356852	-0.097148	0.204875	-0.472819
Data173	-0.076294	0.283	0.620321	0.255127	0.719401	-0.04659	0.35024	-0.437927	-0.350444	-0.089925	0.209351	-0.472209
Data174	-0.06958	0.291951	0.620015	0.251668	0.713704	-0.036621	0.346476	-0.43335	-0.343831	-0.082703	0.213216	-0.471395
Data175	-0.062866	0.301107	0.619914	0.247803	0.707601	-0.026042	0.343628	-0.428365	-0.337016	-0.07548	0.216268	-0.470174
Data176	-0.056559	0.310262	0.620015	0.24353	0.70109	-0.015055	0.341797	-0.422974	-0.330302	-0.068563	0.218709	-0.468648
Data177	-0.050252	0.319621	0.620422	0.239054	0.694173	-0.003662	0.340983	-0.417277	-0.323486	-0.061951	0.22054	-0.466919
Data178	-0.043945	0.328776	0.620931	0.234375	0.686849	0.007731	0.34139	-0.411275	-0.316772	-0.056051	0.222168	-0.465088
Data179	-0.037842	0.337931	0.621643	0.229492	0.679321	0.019735	0.343018	-0.404968	-0.31016	-0.050761	0.223592	-0.463257
Data180	-0.031738	0.347087	0.622355	0.224508	0.671488	0.031738	0.345764	-0.398356	-0.303548	-0.046285	0.224813	-0.461324
Data181	-0.025431	0.356038	0.622965	0.219421	0.663656	0.043945	0.34963	-0.391541	-0.297038	-0.042826	0.226237	-0.45929
Data182	-0.019328	0.364787	0.623372	0.214437	0.655823	0.056356	0.354411	-0.384623	-0.290527	-0.040283	0.227865	-0.457357
Data183	-0.012817	0.373739	0.623576	0.209554	0.648092	0.068563	0.360209	-0.377604	-0.284017	-0.038757	0.229899	-0.455424
Data184	-0.006307	0.382894	0.623474	0.204875	0.640462	0.08077	0.366821	-0.370483	-0.277608	-0.03835	0.232544	-0.453389
Data185	0	0.392049	0.622965	0.200399	0.633138	0.092977	0.373942	-0.363464	-0.270996	-0.038859	0.236003	-0.451355
Data186	0.006714	0.401815	0.62205	0.19633	0.626119	0.105184	0.381571	-0.356445	-0.264282	-0.040181	0.240072	-0.449219
Data187	0.013428	0.412191	0.620829	0.192464	0.619507	0.117391	0.389404	-0.349426	-0.257365	-0.042318	0.245158	-0.446879
Data188	0.020142	0.422974	0.6191	0.189006	0.613403	0.129395	0.397135	-0.342509	-0.250346	-0.044963	0.250854	-0.444336
Data189	0.027059	0.43457	0.617065	0.186056	0.607605	0.141398	0.404663	-0.335693	-0.243022	-0.047913	0.257365	-0.441488
Data190	0.033773	0.446981	0.614827	0.183411	0.602315	0.153605	0.411682	-0.328776	-0.235392	-0.051066	0.264486	-0.438436
Data191	0.040487	0.460002	0.612183	0.181173	0.597432	0.165609	0.418091	-0.321859	-0.227559	-0.05422	0.272013	-0.434977
Data192	0.046997	0.473429	0.609334	0.179342	0.592855	0.177612	0.423482	-0.314941	-0.219421	-0.057068	0.279948	-0.431315
Data193	0.053304	0.487467	0.606181	0.177917	0.588582	0.189616	0.427755	-0.307922	-0.210978	-0.059509	0.287679	-0.427348
Data194	0.059408	0.501506	0.602824	0.176799	0.584412	0.201416	0.430705	-0.3007	-0.20223	-0.061442	0.29541	-0.422974
Data195	0.065104	0.51534	0.599264	0.175985	0.580444	0.213216	0.432332	-0.293274	-0.19338	-0.062764	0.302734	-0.418498
Data196	0.070394	0.528971	0.595296	0.175578	0.576477	0.225016	0.432536	-0.285645	-0.184326	-0.063477	0.309448	-0.413818
Data197	0.07548	0.541992	0.591227	0.175374	0.572408	0.236613	0.431213	-0.277812	-0.175069	-0.063578	0.315552	-0.408936
Data198	0.080363	0.554199	0.586853	0.175374	0.568237	0.247803	0.428569	-0.269572	-0.16571	-0.063171	0.320841	-0.403849
Data199	0.085042	0.565592	0.582377	0.175578	0.563965	0.258993	0.424703	-0.261129	-0.156352	-0.062256	0.325114	-0.398763
Data200	0.089925	0.575968	0.577799	0.175985	0.559387	0.269979	0.419718	-0.252279	-0.146993	-0.060933	0.328573	-0.393473
Data201	0.095215	0.585327	0.573222	0.176595	0.554606	0.280762	0.413818	-0.243022	-0.137634	-0.059306	0.331217	-0.388082
Data202	0.101115	0.593872	0.568848	0.177409	0.549723	0.291341	0.407308	-0.233459	-0.128174	-0.057475	0.333252	-0.382589
Data203	0.107422	0.601807	0.564779	0.178324	0.544637	0.301717	0.400492	-0.223389	-0.118815	-0.05544	0.33488	-0.376892
Data204	0.114746	0.609131	0.561117	0.179545	0.539551	0.31189	0.393677	-0.213013	-0.109355	-0.053304	0.3361	-0.370992
Data205	0.123088	0.616048	0.557963	0.181071	0.534363	0.322062	0.387065	-0.20223	-0.099894	-0.050863	0.337321	-0.364889
Data206	0.132243	0.622965	0.55542	0.182902	0.529277	0.332235	0.381063	-0.19104	-0.090434	-0.048218	0.338745	-0.35848
Data207	0.142212	0.63029	0.553487	0.185038	0.524394	0.342407	0.375875	-0.179443	-0.08077	-0.045268	0.340576	-0.351766
Data208	0.153198	0.637817	0.552063	0.187581	0.519613	0.35258	0.371806	-0.16744	-0.070903	-0.041911	0.343221	-0.344747
Data209	0.164998	0.645752	0.551249	0.190735	0.515238	0.362956	0.368958	-0.155029	-0.060933	-0.037944	0.34668	-0.337219
Data210	0.177409	0.654704	0.550944	0.194397	0.511271	0.373332	0.367635	-0.142212	-0.050659	-0.033366	0.350952	-0.329386
Data211	0.190633	0.664469	0.551046	0.198669	0.507711	0.384115	0.367839	-0.128988	-0.039978	-0.027974	0.356649	-0.320943
Data212	0.204671	0.675456	0.551758	0.203756	0.504761	0.394897	0.369771	-0.115356	-0.029093	-0.021769	0.363566	-0.312093
Data213	0.21932	0.687663	0.552877	0.209656	0.502421	0.406291	0.373433	-0.10142	-0.0177	-0.014445	0.371908	-0.302734
Data214	0.235189	0.701497	0.554606	0.216573	0.500793	0.418091	0.37913	-0.087179	-0.005798	-0.006002	0.381673	-0.292664
Data215	0.252075	0.717367	0.557048	0.224406	0.49998	0.430298	0.386658	-0.07253	0.00651	0.00356	0.393066	-0.281881
Data216	0.270386	0.735474	0.560404	0.233459	0.500183	0.443319	0.396423	-0.057475	0.019531	0.014445	0.405884	-0.270284
Data217	0.290527	0.756429	0.564982	0.243835	0.501506	0.457153	0.408223	-0.041911	0.033468	0.026754	0.420329	-0.25767
Data218	0.312703	0.78064	0.570984	0.255636	0.504049	0.472209	0.422363	-0.025838	0.048421	0.040487	0.436605	-0.243835
Data219	0.337524	0.808919	0.578918	0.269165	0.508219	0.488281	0.438843	-0.008952	0.064596	0.055745	0.454712	-0.228678
Data220	0.365397	0.841675	0.588888	0.284526	0.514119	0.506185	0.457865	0.00885	0.082296	0.072632	0.47465	-0.211792
Data221	0.396729	0.87972	0.6014	0.302022	0.522054	0.52592	0.479635	0.027974	0.101725	0.091349	0.496623	-0.192973
Data222	0.431925	0.923462	0.61676	0.321757	0.532328	0.547892	0.50415	0.048726	0.123088	0.112101	0.52063	-0.171916
Data223	0.471598	0.973511	0.635274	0.344137	0.545247	0.572306	0.531718	0.071513	0.146891	0.134989	0.547078	-0.148417
Data224	0.516154	1.030477	0.657349	0.369466	0.561218	0.599772	0.562439	0.096842	0.173442	0.160421	0.576172	-0.121969
Data225	0.565796	1.09436	0.682983	0.397847	0.580444	0.630697	0.596415	0.12502	0.20284	0.188497	0.60791	-0.092367
Data226	0.621134	1.165568	0.712687	0.429688	0.603434	0.66508	0.633748	0.156759	0.235596	0.219828	0.6427	-0.059306
Data227	0.682373	1.243896	0.746562	0.465291	0.63029	0.703735	0.674744	0.192261	0.27181	0.254517	0.680745	-0.022481
Data228	0.749308	1.329346	0.784709	0.504659	0.661418	0.74646	0.719401	0.232239	0.31189	0.29307	0.722453	0.018311
Data229	0.822144	1.421712	0.827433	0.548197	0.69692	0.793864	0.767822	0.276794	0.355937	0.335795	0.767822	0.063578
Data230	0.900879	1.520182	0.874634	0.595907	0.737101	0.845947	0.820007	0.326335	0.404154	0.382894	0.817261	0.113424
Data231	0.985107	1.624146	0.926514	0.647888	0.782064	0.903117	0.875956	0.381063	0.456746	0.434875	0.870972	0.168152
Data232	1.074626	1.733195	0.982971	0.704142	0.831807	0.965169	0.935771	0.440979	0.513713	0.49174	0.929159	0.227763
Data233	1.168823	1.84611	1.044006	0.764669	0.886332	1.032308	0.999247	0.506185	0.575256	0.553691	0.991821	0.292358
Data234	1.267497	1.961873	1.109314	0.829163	0.94574	1.104329	1.066182	0.576375	0.641378	0.620728	1.059367	0.362142
Data235	1.369629	2.079875	1.178792	0.897522	1.009623	1.18103	1.136475	0.651347	0.711975	0.692749	1.131592	0.437012
Data236	1.474609	2.198893	1.252035	0.969442	1.077881	1.262004	1.20992	0.730693	0.787048	0.769653	1.208293	0.516764
Data237	1.582031	2.317912	1.328634	1.044515	1.150208	1.347046	1.286112	0.814209	0.866496	0.851034	1.289266	0.601196
Data238	1.690674	2.435913	1.408081	1.122335	1.226196	1.43575	1.364746	0.901286	0.950012	0.936686	1.374512	0.690002
Data239	1.80013	2.55188	1.489766	1.202596	1.305339	1.527303	1.445516	0.991313	1.037394	1.026103	1.46342	0.782776
Data240	1.909383	2.664795	1.573181	1.284587	1.387126	1.621297	1.528015	1.083781	1.128235	1.118774	1.555379	0.879008
Data241	2.017822	2.774048	1.657511	1.3679	1.470947	1.717122	1.611735	1.17808	1.222127	1.214091	1.649984	0.97819
Data242	2.124634	2.879028	1.74235	1.452128	1.556295	1.813965	1.69637	1.273702	1.318563	1.311442	1.746623	1.07961
Data243	2.229004	2.978923	1.826986	1.536662	1.642354	1.911011	1.781413	1.369832	1.417033	1.410319	1.844482	1.182658
Data244	2.330729	3.073527	1.910807	1.62089	1.728516	2.007853	1.866557	1.466064	1.516724	1.509908	1.942952	1.286621
Data245	2.428792	3.162231	1.993408	1.704508	1.814067	2.103882	1.951396	1.56189	1.617126	1.609701	2.041219	1.390889
Data246	2.523193	3.245239	2.074178	1.786906	1.898499	2.198079	2.035624	1.656494	1.717529	1.708883	2.138672	1.494751
Data247	2.613322	3.322144	2.152812	1.867778	1.981201	2.290243	2.118734	1.749674	1.81722	1.807048	2.234904	1.597493
Data248	2.699178	3.393351	2.2288	1.946716	2.061564	2.379964	2.200623	1.840719	1.915588	1.903483	2.329102	1.698608
Data249	2.780355	3.458862	2.301839	2.023315	2.139181	2.466838	2.280986	1.929423	2.011922	1.997681	2.420858	1.797587
Data250	2.856852	3.51888	2.371724	2.097168	2.213847	2.550456	2.359416	2.015177	2.105815	2.089233	2.509766	1.894023
Data251	2.92867	3.573608	2.438151	2.168172	2.285055	2.630819	2.43571	2.09788	2.196554	2.177633	2.595622	1.987305
Data252	2.995605	3.62325	2.501017	2.235921	2.352702	2.707723	2.509664	2.177124	2.283936	2.262675	2.678019	2.07723
Data253	3.057454	3.667806	2.56012	2.300212	2.416687	2.780965	2.580973	2.252808	2.367452	2.343953	2.756755	2.163493
Data254	3.114014	3.707275	2.61556	2.360942	2.476908	2.850545	2.649333	2.324626	2.447001	2.421366	2.832031	2.24589
Data255	3.165487	3.741862	2.667135	2.417908	2.533366	2.916667	2.714437	2.392578	2.522176	2.49471	2.903239	2.324117
Data256	3.211263	3.771362	2.714945	2.471008	2.585958	2.978923	2.775981	2.456462	2.592875	2.564087	2.970785	2.398071
Data257	3.251139	3.795369	2.758891	2.52004	2.634888	3.037516	2.833557	2.516276	2.659098	2.629191	3.034465	2.467753
Data258	3.285116	3.81368	2.798869	2.565104	2.679952	3.092448	2.886963	2.572021	2.72054	2.690226	3.094279	2.532959
Data259	3.312785	3.825887	2.834981	2.605896	2.721354	3.143514	2.935791	2.623494	2.777303	2.747192	3.149821	2.593689
Data260	3.33374	3.831787	2.867025	2.642517	2.758789	3.190511	2.979635	2.670898	2.829386	2.799886	3.201294	2.649943
Data261	3.347778	3.830566	2.894999	2.674662	2.79246	3.233439	3.018188	2.713928	2.876485	2.848307	3.248698	2.701619
Data262	3.354696	3.822225	2.918396	2.702433	2.822062	3.271891	3.051147	2.752584	2.918701	2.892456	3.291423	2.74882
Data263	3.354492	3.805949	2.937215	2.725627	2.847392	3.305664	3.078105	2.786865	2.955933	2.932129	3.329671	2.791341
Data264	3.346761	3.781738	2.95105	2.743937	2.868245	3.334757	3.098857	2.816569	2.98818	2.967326	3.363037	2.829183
Data265	3.331299	3.749186	2.959493	2.757467	2.88442	3.358561	3.112996	2.841492	3.015137	2.99764	3.391317	2.862244
Data266	3.308105	3.707886	2.96224	2.765706	2.895508	3.376668	3.120321	2.861532	3.036804	3.023173	3.414307	2.890422
Data267	3.276774	3.657837	2.958883	2.768656	2.901204	3.389079	3.120524	2.876282	3.05308	3.043416	3.431803	2.913615
Data268	3.237101	3.598429	2.949117	2.765808	2.901001	3.395386	3.113505	2.885539	3.06366	3.05837	3.4434	2.931519
Data269	3.189087	3.53007	2.932536	2.756958	2.894491	3.395182	3.098857	2.889099	3.068441	3.067627	3.44869	2.944031
Data270	3.132324	3.452352	2.908732	2.741801	2.881368	3.388468	3.076477	2.886556	3.06722	3.071086	3.447876	2.950846
Data271	3.06661	3.365275	2.877706	2.720032	2.861125	3.374634	3.046265	2.877604	3.059692	3.068237	3.440145	2.95166
Data272	2.992147	3.269246	2.838949	2.691243	2.833455	3.353678	3.008118	2.861938	3.045654	3.059082	3.425496	2.946167
Data273	2.908529	3.164063	2.792664	2.655334	2.798055	3.325399	2.961934	2.839254	3.024902	3.043213	3.403524	2.934163
Data274	2.816366	3.05013	2.738647	2.611898	2.75472	3.289591	2.907817	2.809347	2.997233	3.020426	3.374227	2.915243
Data275	2.715251	2.927856	2.6769	2.560933	2.703349	3.246257	2.845764	2.771912	2.962443	2.990519	3.337199	2.889201
Data276	2.605998	2.797852	2.607829	2.502136	2.64384	3.19519	2.775879	2.726746	2.920329	2.953186	3.29244	2.855835
Data277	2.489014	2.660726	2.531535	2.43571	2.576294	3.136597	2.698466	2.673848	2.870687	2.908325	3.239746	2.81484
Data278	2.364909	2.516886	2.448222	2.361552	2.500814	3.070272	2.613729	2.613017	2.813619	2.855733	3.179525	2.766317
Data279	2.23409	2.367554	2.358297	2.279968	2.417806	2.996216	2.522074	2.544352	2.749023	2.795207	3.111165	2.710063
Data280	2.097371	2.213338	2.262166	2.191264	2.327372	2.914836	2.42391	2.468058	2.6769	2.726847	3.035482	2.646179
Data281	1.955566	2.055054	2.160339	2.095642	2.230123	2.826131	2.319539	2.384237	2.597555	2.650757	2.952271	2.574972
Data282	1.809489	1.893311	2.053223	1.993612	2.126567	2.730306	2.209574	2.293193	2.51119	2.567037	2.861938	2.49644
Data283	1.659953	1.729329	1.941223	1.885579	2.01711	2.627767	2.094625	2.195333	2.418009	2.475891	2.764689	2.411092
Data284	1.507568	1.563721	1.824849	1.772156	1.902466	2.518921	1.975098	2.091064	2.31842	2.377828	2.661336	2.319336
Data285	1.352946	1.397095	1.70461	1.653951	1.783244	2.404378	1.851603	1.981099	2.212931	2.273254	2.55188	2.221476
Data286	1.196696	1.230062	1.581116	1.531474	1.659953	2.284139	1.72465	1.865845	2.101949	2.162882	2.43693	2.118123
Data287	1.039632	1.063436	1.454773	1.405436	1.533203	2.159424	1.59495	1.746012	1.986186	2.047221	2.317098	2.009888
Data288	0.882365	0.89742	1.326192	1.276347	1.403707	2.030436	1.462911	1.622111	1.866048	1.927083	2.192993	1.897278
Data289	0.725301	0.733032	1.195882	1.14502	1.271973	1.898193	1.329041	1.494954	1.74235	1.803182	2.064819	1.781006
Data290	0.569051	0.570475	1.064555	1.011963	1.138611	1.763102	1.193949	1.365051	1.615499	1.676534	1.933594	1.66158
Data291	0.414022	0.410156	0.932617	0.877686	1.00413	1.62618	1.058044	1.233012	1.486308	1.547852	1.799316	1.53951
Data292	0.260824	0.252686	0.800781	0.7429	0.869242	1.488037	0.921834	1.099447	1.355387	1.417948	1.663208	1.415609
Data293	0.110067	0.098063	0.669759	0.608215	0.734253	1.349691	0.785624	0.964966	1.223348	1.287638	1.525269	1.290283
Data294	-0.037638	-0.052694	0.539856	0.47404	0.59967	1.211548	0.649923	0.830078	1.090902	1.157633	1.386515	1.164042
Data295	-0.182292	-0.199788	0.411987	0.340983	0.466105	1.074422	0.514933	0.695292	0.958455	1.028442	1.247355	1.037394
Data296	-0.323079	-0.342611	0.286357	0.209452	0.333964	0.938924	0.381165	0.561015	0.826721	0.900879	1.108398	0.910746
Data297	-0.459798	-0.48116	0.163676	0.080058	0.203552	0.805664	0.24882	0.427653	0.696309	0.775248	0.970256	0.784709
Data298	-0.592041	-0.615234	0.044454	-0.046794	0.07548	0.675049	0.118103	0.295919	0.567525	0.651855	0.833537	0.659485
Data299	-0.719401	-0.744222	-0.071004	-0.170898	-0.049947	0.547689	-0.010478	0.165914	0.441081	0.531108	0.698649	0.535583
Data300	-0.841878	-0.868123	-0.182393	-0.29185	-0.172628	0.423584	-0.136922	0.038249	0.317179	0.41331	0.566406	0.413411
Data301	-0.958659	-0.986735	-0.28951	-0.409139	-0.29185	0.303345	-0.261027	-0.086568	0.196431	0.29836	0.437012	0.293376
Data302	-1.07015	-1.099854	-0.392049	-0.522664	-0.407613	0.186971	-0.382487	-0.208537	0.079041	0.186564	0.311279	0.17568
Data303	-1.175944	-1.207479	-0.489909	-0.632121	-0.519511	0.074666	-0.500997	-0.327148	-0.034485	0.078023	0.189209	0.06073
Data304	-1.275838	-1.309611	-0.583089	-0.737203	-0.62734	-0.033366	-0.616353	-0.441996	-0.144246	-0.027262	0.071411	-0.050964
Data305	-1.369832	-1.406047	-0.671488	-0.838013	-0.730896	-0.137329	-0.728455	-0.552775	-0.249939	-0.129496	-0.041707	-0.159403
Data306	-1.457926	-1.496785	-0.755208	-0.934245	-0.829976	-0.236816	-0.836894	-0.659383	-0.351461	-0.228475	-0.15035	-0.264079
Data307	-1.539917	-1.581828	-0.834351	-1.025899	-0.924377	-0.332235	-0.941467	-0.761414	-0.44871	-0.324097	-0.25411	-0.364787
Data308	-1.616007	-1.661377	-0.908813	-1.112874	-1.014201	-0.423177	-1.042074	-0.858765	-0.541585	-0.416361	-0.35319	-0.461324
Data309	-1.686198	-1.735636	-0.9788	-1.19517	-1.099243	-0.509847	-1.138204	-0.951335	-0.63029	-0.505371	-0.447184	-0.553487
Data310	-1.750692	-1.80481	-1.04421	-1.272888	-1.179504	-0.592041	-1.229858	-1.03892	-0.714823	-0.591024	-0.536499	-0.641174
Data311	-1.809489	-1.868896	-1.105347	-1.346029	-1.254985	-0.669963	-1.316732	-1.121623	-0.795085	-0.673319	-0.621134	-0.724284
Data312	-1.86259	-1.928101	-1.162008	-1.414795	-1.325684	-0.743612	-1.398722	-1.199239	-0.871277	-0.752055	-0.700887	-0.802714
Data313	-1.910604	-1.982829	-1.214294	-1.478984	-1.391805	-0.812785	-1.475525	-1.271973	-0.9434	-0.827433	-0.776164	-0.876465
Data314	-1.953328	-2.033081	-1.262309	-1.5389	-1.453349	-0.877686	-1.547241	-1.339823	-1.011454	-0.899353	-0.846965	-0.945638
Data315	-1.991374	-2.079468	-1.306051	-1.594645	-1.510417	-0.938314	-1.613566	-1.402995	-1.075643	-0.967814	-0.913289	-1.010234
Data316	-2.02474	-2.121785	-1.345622	-1.64622	-1.563212	-0.99467	-1.674703	-1.461589	-1.135864	-1.032715	-0.975545	-1.070557
Data317	-2.05363	-2.160645	-1.381124	-1.693827	-1.611938	-1.04716	-1.730448	-1.51591	-1.192118	-1.094157	-1.033325	-1.126506
Data318	-2.078451	-2.196045	-1.41276	-1.737467	-1.656799	-1.095785	-1.781108	-1.565959	-1.244507	-1.15214	-1.08724	-1.178284
Data319	-2.099609	-2.228394	-1.440531	-1.777242	-1.697795	-1.140747	-1.826579	-1.612244	-1.292826	-1.206665	-1.136882	-1.226196
Data320	-2.116903	-2.257487	-1.46464	-1.813253	-1.735128	-1.182251	-1.867167	-1.654867	-1.33728	-1.257629	-1.182658	-1.270243
Data321	-2.131144	-2.283936	-1.485494	-1.845601	-1.769206	-1.220296	-1.903076	-1.694132	-1.377767	-1.305033	-1.224569	-1.310628
Data322	-2.142131	-2.307536	-1.503092	-1.874491	-1.800028	-1.25529	-1.934408	-1.730347	-1.414286	-1.348775	-1.262817	-1.347453
Data323	-2.150269	-2.328695	-1.517843	-1.899821	-1.827698	-1.287435	-1.96167	-1.763611	-1.446838	-1.388855	-1.297607	-1.38092
Data324	-2.155762	-2.347412	-1.529846	-1.921794	-1.85262	-1.316732	-1.984965	-1.794332	-1.475728	-1.425273	-1.328939	-1.411235
Data325	-2.15861	-2.363688	-1.539307	-1.940613	-1.874797	-1.343384	-2.0047	-1.82251	-1.500854	-1.457926	-1.357015	-1.438497
Data326	-2.15922	-2.377726	-1.546326	-1.956177	-1.894531	-1.367594	-2.021383	-1.848348	-1.52242	-1.486816	-1.382243	-1.462809
Data327	-2.157593	-2.389526	-1.551005	-1.968689	-1.911825	-1.389364	-2.035116	-1.871847	-1.540731	-1.511943	-1.404826	-1.484375
Data328	-2.154134	-2.399292	-1.55365	-1.978353	-1.92688	-1.408691	-2.046509	-1.893311	-1.555888	-1.533203	-1.424764	-1.503296
Data329	-2.148641	-2.40682	-1.554057	-1.98527	-1.939799	-1.425781	-2.055868	-1.912537	-1.568197	-1.5507	-1.442464	-1.519775
Data330	-2.14152	-2.412313	-1.552429	-1.989543	-1.950785	-1.440633	-2.063395	-1.929626	-1.577759	-1.564535	-1.45813	-1.534017
Data331	-2.132772	-2.415975	-1.548767	-1.991272	-1.959941	-1.453044	-2.069499	-1.94458	-1.584981	-1.574809	-1.471965	-1.546122
Data332	-2.122803	-2.417399	-1.54307	-1.990662	-1.967163	-1.46342	-2.074585	-1.957397	-1.590068	-1.581624	-1.484172	-1.556193
Data333	-2.111613	-2.416992	-1.535543	-1.987813	-1.972758	-1.471558	-2.078654	-1.967977	-1.593323	-1.584981	-1.494548	-1.564535
Data334	-2.099202	-2.414754	-1.526082	-1.983032	-1.976624	-1.477458	-2.082011	-1.97642	-1.594747	-1.585286	-1.503703	-1.571147
Data335	-2.086182	-2.410685	-1.514893	-1.976318	-1.97876	-1.481323	-2.084757	-1.982625	-1.594747	-1.582642	-1.51123	-1.576131
Data336	-2.072144	-2.404989	-1.502075	-1.967875	-1.97937	-1.483358	-2.086995	-1.986593	-1.593221	-1.577148	-1.517741	-1.579793
Data337	-2.057495	-2.397868	-1.487834	-1.957804	-1.978251	-1.483358	-2.088826	-1.988424	-1.590576	-1.569316	-1.523031	-1.58193
Data338	-2.042033	-2.389323	-1.47227	-1.946411	-1.975505	-1.48173	-2.090047	-1.98822	-1.586609	-1.559143	-1.5271	-1.582845
Data339	-2.026164	-2.379557	-1.455587	-1.933797	-1.971232	-1.478678	-2.090861	-1.985982	-1.581421	-1.546936	-1.530151	-1.582438
Data340	-2.009277	-2.368774	-1.43809	-1.919963	-1.965332	-1.473999	-2.091064	-1.981812	-1.575114	-1.533203	-1.532186	-1.580912
Data341	-1.991781	-2.357178	-1.419881	-1.905212	-1.958008	-1.467896	-2.090658	-1.97581	-1.567688	-1.517944	-1.533407	-1.578064
Data342	-1.973267	-2.344564	-1.401062	-1.889445	-1.949259	-1.460775	-2.08964	-1.968079	-1.55894	-1.50177	-1.533813	-1.574198
Data343	-1.953939	-2.33134	-1.382039	-1.872965	-1.939189	-1.452637	-2.087809	-1.958822	-1.548971	-1.484782	-1.53361	-1.569112
Data344	-1.933594	-2.317708	-1.362813	-1.855774	-1.927897	-1.443481	-2.085266	-1.947937	-1.537781	-1.467285	-1.532593	-1.563009
Data345	-1.912435	-2.30367	-1.343587	-1.837769	-1.915588	-1.433512	-2.081909	-1.93573	-1.525269	-1.449687	-1.531372	-1.555786
Data346	-1.890259	-2.289429	-1.324361	-1.819255	-1.902364	-1.422933	-2.077535	-1.922099	-1.511536	-1.43219	-1.529541	-1.547648
Data347	-1.867269	-2.27478	-1.305237	-1.80013	-1.888326	-1.41154	-2.072245	-1.907145	-1.496684	-1.414897	-1.527303	-1.538595
Data348	-1.843669	-2.259928	-1.286418	-1.780497	-1.873678	-1.399536	-2.06604	-1.891073	-1.480611	-1.398214	-1.524862	-1.528625
Data349	-1.819458	-2.244873	-1.2677	-1.760254	-1.858419	-1.386922	-2.058614	-1.873678	-1.46342	-1.382141	-1.522217	-1.517944
Data350	-1.795044	-2.229818	-1.249288	-1.739604	-1.842753	-1.373901	-2.050171	-1.855164	-1.445313	-1.366781	-1.519368	-1.506551
Data351	-1.770223	-2.214355	-1.231181	-1.718547	-1.826681	-1.360067	-2.040405	-1.835531	-1.426392	-1.352132	-1.516113	-1.494446
Data352	-1.745605	-2.19869	-1.213277	-1.697083	-1.810201	-1.345622	-2.029419	-1.814677	-1.406657	-1.338298	-1.512655	-1.481832
Data353	-1.721191	-2.182617	-1.195577	-1.675313	-1.793315	-1.330566	-2.017008	-1.792704	-1.386515	-1.325175	-1.508789	-1.468811
Data354	-1.696777	-2.166341	-1.177979	-1.653137	-1.776021	-1.314697	-2.003276	-1.769613	-1.365865	-1.312764	-1.504313	-1.455383
Data355	-1.672974	-2.149455	-1.160583	-1.630656	-1.758321	-1.298014	-1.988017	-1.745504	-1.34491	-1.300863	-1.49943	-1.441549
Data356	-1.649373	-2.132365	-1.143392	-1.607971	-1.740214	-1.280721	-1.971334	-1.720378	-1.323751	-1.289368	-1.493937	-1.427511
Data357	-1.626383	-2.114868	-1.126099	-1.584981	-1.721598	-1.26241	-1.953125	-1.694336	-1.30249	-1.277974	-1.48763	-1.413269
Data358	-1.603394	-2.096965	-1.108805	-1.561788	-1.702576	-1.243286	-1.933594	-1.66748	-1.28123	-1.266785	-1.480509	-1.398722
Data359	-1.580811	-2.078451	-1.091512	-1.538289	-1.683044	-1.223551	-1.912638	-1.639913	-1.259867	-1.255391	-1.472371	-1.383972
Data360	-1.558228	-2.059733	-1.073914	-1.514587	-1.663106	-1.202799	-1.890462	-1.611735	-1.238607	-1.243795	-1.463623	-1.369019
Data361	-1.535645	-2.040609	-1.05601	-1.49058	-1.642761	-1.181641	-1.867269	-1.58315	-1.217448	-1.231588	-1.453857	-1.35376
Data362	-1.513062	-2.021077	-1.037903	-1.46637	-1.622111	-1.159871	-1.843058	-1.554362	-1.196187	-1.218872	-1.443278	-1.338298
Data363	-1.490072	-2.001139	-1.019287	-1.441956	-1.601156	-1.137492	-1.818237	-1.52537	-1.174927	-1.205343	-1.431885	-1.32253
Data364	-1.466878	-1.980794	-1.000264	-1.417338	-1.5802	-1.115112	-1.792806	-1.496379	-1.153564	-1.190898	-1.419678	-1.306356
Data365	-1.443075	-1.960246	-0.980835	-1.392517	-1.559245	-1.092529	-1.767171	-1.46759	-1.1321	-1.175537	-1.407064	-1.289876
Data366	-1.418864	-1.939087	-0.960999	-1.367391	-1.538289	-1.07015	-1.741536	-1.439006	-1.110535	-1.158956	-1.39384	-1.272888
Data367	-1.394043	-1.917521	-0.940653	-1.342163	-1.517639	-1.048177	-1.716105	-1.410726	-1.088765	-1.141256	-1.380005	-1.255595
Data368	-1.368612	-1.895549	-0.920003	-1.316732	-1.497192	-1.026408	-1.691081	-1.382751	-1.066793	-1.122437	-1.365967	-1.237793
Data369	-1.34257	-1.873372	-0.899048	-1.2913	-1.477051	-1.005046	-1.666768	-1.355184	-1.044617	-1.102397	-1.351725	-1.219584
Data370	-1.315918	-1.850789	-0.877889	-1.265666	-1.457214	-0.984497	-1.64327	-1.327922	-1.022237	-1.081238	-1.33728	-1.20107
Data371	-1.288859	-1.828003	-0.856527	-1.240234	-1.437785	-0.964355	-1.620789	-1.300964	-0.999756	-1.059062	-1.322632	-1.182048
Data372	-1.261393	-1.80481	-0.834961	-1.214701	-1.418559	-0.945028	-1.599528	-1.274211	-0.977071	-1.03597	-1.30778	-1.162821
Data373	-1.233521	-1.781616	-0.813395	-1.189372	-1.399638	-0.92631	-1.57959	-1.247762	-0.954386	-1.012268	-1.292928	-1.14329
Data374	-1.205648	-1.758219	-0.791728	-1.164347	-1.38092	-0.908203	-1.560872	-1.221619	-0.931702	-0.987956	-1.278076	-1.123657
Data375	-1.177775	-1.734619	-0.769958	-1.139526	-1.362305	-0.890503	-1.543579	-1.195577	-0.909017	-0.96344	-1.263021	-1.103821
Data376	-1.150106	-1.711019	-0.748291	-1.115011	-1.343791	-0.87321	-1.527608	-1.169739	-0.886332	-0.938822	-1.247965	-1.084086
Data377	-1.12264	-1.687419	-0.726725	-1.090902	-1.325175	-0.856323	-1.512858	-1.144002	-0.863749	-0.914307	-1.232707	-1.064351
Data378	-1.095581	-1.663615	-0.705261	-1.067301	-1.306559	-0.83964	-1.499227	-1.118571	-0.84137	-0.890401	-1.217448	-1.044718
Data379	-1.069132	-1.640015	-0.683899	-1.04421	-1.287638	-0.823161	-1.486511	-1.093241	-0.819092	-0.867106	-1.201986	-1.025391
Data380	-1.043294	-1.616211	-0.662842	-1.021627	-1.268717	-0.806478	-1.474508	-1.068115	-0.796916	-0.844828	-1.18632	-1.006368
Data381	-1.018066	-1.592407	-0.641988	-0.999552	-1.249491	-0.789998	-1.462911	-1.043294	-0.774943	-0.823568	-1.170451	-0.987752
Data382	-0.993652	-1.568604	-0.621643	-0.977885	-1.230062	-0.773315	-1.451619	-1.018778	-0.753072	-0.803731	-1.154582	-0.969442
Data383	-0.969645	-1.545003	-0.601603	-0.956828	-1.210429	-0.756429	-1.440328	-0.994466	-0.731303	-0.785319	-1.138509	-0.951742
Data384	-0.946248	-1.521403	-0.582072	-0.936178	-1.190796	-0.739136	-1.428833	-0.970459	-0.709839	-0.768433	-1.122233	-0.934347
Data385	-0.923258	-1.498006	-0.562948	-0.915934	-1.170959	-0.721842	-1.416829	-0.946757	-0.688375	-0.753174	-1.105754	-0.917562
Data386	-0.900675	-1.474813	-0.544332	-0.896098	-1.151021	-0.704346	-1.404114	-0.923258	-0.667216	-0.739543	-1.089274	-0.901184
Data387	-0.878092	-1.451823	-0.526225	-0.876465	-1.131185	-0.686849	-1.390584	-0.899963	-0.646159	-0.727539	-1.072591	-0.885213
Data388	-0.855713	-1.429036	-0.508525	-0.857035	-1.111348	-0.668945	-1.376038	-0.876872	-0.625305	-0.717163	-1.055705	-0.869751
Data389	-0.832926	-1.40625	-0.491231	-0.837911	-1.091715	-0.651042	-1.360575	-0.853984	-0.604655	-0.708211	-1.039022	-0.854594
Data390	-0.81014	-1.383667	-0.474345	-0.818888	-1.072083	-0.633138	-1.344096	-0.831299	-0.584208	-0.700582	-1.022135	-0.839945
Data391	-0.786743	-1.361084	-0.457662	-0.800171	-1.052755	-0.615031	-1.326497	-0.808716	-0.563863	-0.694275	-1.005656	-0.8255
Data392	-0.762939	-1.338501	-0.441284	-0.781657	-1.03363	-0.597331	-1.307882	-0.786235	-0.543823	-0.688985	-0.989176	-0.811564
Data393	-0.738525	-1.315715	-0.425008	-0.763346	-1.014709	-0.579631	-1.288452	-0.763855	-0.523885	-0.684509	-0.973104	-0.797831
Data394	-0.713908	-1.292725	-0.408936	-0.745443	-0.996094	-0.56193	-1.268107	-0.741679	-0.504049	-0.680745	-0.957235	-0.784505
Data395	-0.688883	-1.269531	-0.393066	-0.727844	-0.977885	-0.54484	-1.247152	-0.719604	-0.484517	-0.67749	-0.941976	-0.771484
Data396	-0.663656	-1.245728	-0.377299	-0.710754	-0.959981	-0.527751	-1.225688	-0.697734	-0.465088	-0.67454	-0.927124	-0.75887
Data397	-0.638428	-1.22172	-0.361735	-0.69397	-0.942485	-0.511068	-1.203715	-0.676066	-0.44576	-0.671794	-0.913086	-0.746663
Data398	-0.613403	-1.197103	-0.346375	-0.677795	-0.925496	-0.494792	-1.181539	-0.654602	-0.426737	-0.669047	-0.899251	-0.734863
Data399	-0.588786	-1.172282	-0.331319	-0.662028	-0.908915	-0.478923	-1.159261	-0.633341	-0.407817	-0.666199	-0.88623	-0.723368
Data400	-0.564372	-1.147257	-0.316569	-0.646871	-0.892843	-0.463257	-1.137085	-0.612386	-0.389201	-0.663249	-0.873617	-0.712382
Data401	-0.540568	-1.121826	-0.302327	-0.632121	-0.877279	-0.447998	-1.115214	-0.591736	-0.37089	-0.659993	-0.86141	-0.701701
Data402	-0.517375	-1.096395	-0.288696	-0.617981	-0.862122	-0.433146	-1.093648	-0.571289	-0.352783	-0.656535	-0.849609	-0.691325
Data403	-0.494588	-1.070964	-0.275675	-0.604146	-0.847575	-0.418498	-1.072693	-0.551249	-0.335083	-0.652771	-0.838216	-0.681254
Data404	-0.472616	-1.045736	-0.263367	-0.590719	-0.833537	-0.404053	-1.05245	-0.531413	-0.31779	-0.648702	-0.827026	-0.671387
Data405	-0.45105	-1.020711	-0.251872	-0.577698	-0.819906	-0.390015	-1.03302	-0.511882	-0.300903	-0.64443	-0.81604	-0.661621
Data406	-0.430094	-0.99589	-0.241089	-0.56488	-0.80658	-0.37618	-1.014811	-0.492554	-0.284526	-0.639852	-0.805054	-0.651957
Data407	-0.409342	-0.971273	-0.23112	-0.552368	-0.79366	-0.362549	-0.99762	-0.473531	-0.268656	-0.634969	-0.794271	-0.642192
Data408	-0.389201	-0.947266	-0.221863	-0.540161	-0.781047	-0.348918	-0.981852	-0.454712	-0.253398	-0.629985	-0.783488	-0.632324
Data409	-0.369263	-0.923462	-0.213318	-0.528158	-0.768738	-0.335693	-0.967407	-0.436198	-0.238647	-0.624593	-0.772705	-0.622355
Data410	-0.349731	-0.900065	-0.205383	-0.516561	-0.756429	-0.322673	-0.954386	-0.417989	-0.224508	-0.618896	-0.762126	-0.612081
Data411	-0.330607	-0.876872	-0.197957	-0.505066	-0.744324	-0.309652	-0.942891	-0.400085	-0.21108	-0.612895	-0.75175	-0.601603
Data412	-0.31189	-0.854289	-0.19104	-0.493978	-0.73232	-0.297038	-0.932719	-0.382589	-0.198161	-0.606486	-0.741374	-0.59082
Data413	-0.293376	-0.831909	-0.18453	-0.483297	-0.720317	-0.284424	-0.923971	-0.365397	-0.185954	-0.59967	-0.731405	-0.579631
Data414	-0.275472	-0.809937	-0.178324	-0.472819	-0.708211	-0.272217	-0.916443	-0.348714	-0.174357	-0.592448	-0.721842	-0.568237
Data415	-0.257772	-0.788574	-0.172526	-0.46285	-0.696208	-0.26001	-0.909831	-0.332336	-0.163269	-0.584819	-0.71228	-0.556539
Data416	-0.240479	-0.767415	-0.167033	-0.453084	-0.684102	-0.24821	-0.904134	-0.316569	-0.15269	-0.576681	-0.703328	-0.544637
Data417	-0.223389	-0.746867	-0.161947	-0.443726	-0.671997	-0.236613	-0.898946	-0.301107	-0.142619	-0.568237	-0.69458	-0.53243
Data418	-0.206299	-0.726725	-0.157267	-0.434672	-0.659892	-0.22522	-0.894063	-0.286153	-0.132853	-0.559591	-0.686239	-0.52002
Data419	-0.189412	-0.706991	-0.152893	-0.425822	-0.647786	-0.21403	-0.889181	-0.271606	-0.123189	-0.550639	-0.678101	-0.507507
Data420	-0.172119	-0.687866	-0.148926	-0.417074	-0.635783	-0.203044	-0.884094	-0.257365	-0.113831	-0.541789	-0.670166	-0.494893
Data421	-0.154622	-0.668945	-0.145365	-0.408427	-0.623881	-0.192261	-0.878601	-0.24353	-0.104472	-0.532939	-0.662231	-0.482076
Data422	-0.136719	-0.650228	-0.14211	-0.39978	-0.612081	-0.181478	-0.872294	-0.229899	-0.095011	-0.524394	-0.654297	-0.469157
Data423	-0.118612	-0.631917	-0.13916	-0.391032	-0.600382	-0.171102	-0.865275	-0.216471	-0.085449	-0.516154	-0.645955	-0.456136
Data424	-0.099894	-0.61381	-0.136312	-0.38208	-0.588888	-0.160726	-0.857239	-0.203247	-0.075887	-0.508525	-0.63741	-0.443014
Data425	-0.08077	-0.595907	-0.133667	-0.372823	-0.577494	-0.15035	-0.848185	-0.190023	-0.06602	-0.501404	-0.628459	-0.429688
Data426	-0.061442	-0.578003	-0.131022	-0.363363	-0.566406	-0.139974	-0.838114	-0.176799	-0.056152	-0.494995	-0.618693	-0.416361
Data427	-0.042114	-0.560099	-0.128276	-0.353597	-0.55542	-0.129801	-0.827026	-0.163574	-0.046082	-0.489299	-0.608317	-0.402832
Data428	-0.022786	-0.542399	-0.125529	-0.343628	-0.544739	-0.119425	-0.815023	-0.150248	-0.036112	-0.484416	-0.597127	-0.389201
Data429	-0.003866	-0.524699	-0.122681	-0.333455	-0.534058	-0.109253	-0.802307	-0.136922	-0.026042	-0.480143	-0.585327	-0.375366
Data430	0.014648	-0.506795	-0.119832	-0.323079	-0.52358	-0.098877	-0.789083	-0.123494	-0.016174	-0.476481	-0.57251	-0.36143
Data431	0.032552	-0.489095	-0.116984	-0.312805	-0.513204	-0.088704	-0.77535	-0.109965	-0.006409	-0.473429	-0.558879	-0.347392
Data432	0.049845	-0.471395	-0.114136	-0.302531	-0.502828	-0.078532	-0.761414	-0.096537	0.00295	-0.470886	-0.544434	-0.333252
Data433	0.066121	-0.453898	-0.111491	-0.292664	-0.492452	-0.068563	-0.747579	-0.083008	0.012105	-0.468648	-0.529175	-0.318909
Data434	0.081787	-0.436198	-0.109049	-0.283	-0.482076	-0.058797	-0.733744	-0.069478	0.020955	-0.466512	-0.513306	-0.304464
Data435	0.096436	-0.418905	-0.106913	-0.273946	-0.471598	-0.049235	-0.720418	-0.056152	0.0295	-0.464579	-0.496826	-0.289917
Data436	0.110067	-0.401815	-0.10498	-0.265503	-0.461019	-0.039876	-0.707499	-0.042826	0.03774	-0.462545	-0.47994	-0.27537
Data437	0.122884	-0.385132	-0.103251	-0.257772	-0.450338	-0.030924	-0.695089	-0.029704	0.045573	-0.460307	-0.462443	-0.260722
Data438	0.135091	-0.368652	-0.101725	-0.250753	-0.439453	-0.02238	-0.683492	-0.016683	0.053202	-0.457865	-0.444946	-0.246073
Data439	0.146484	-0.352987	-0.100403	-0.244649	-0.428569	-0.014242	-0.672709	-0.003866	0.060628	-0.455017	-0.427246	-0.231425
Data440	0.157471	-0.337931	-0.09908	-0.23936	-0.417582	-0.006307	-0.662638	0.008545	0.067851	-0.451762	-0.409546	-0.216675
Data441	0.167643	-0.32369	-0.097758	-0.234782	-0.406494	0.001017	-0.653381	0.020854	0.07487	-0.4481	-0.392049	-0.202026
Data442	0.177612	-0.310059	-0.096334	-0.231018	-0.395406	0.008341	-0.64504	0.032857	0.081991	-0.443929	-0.374959	-0.187276
Data443	0.186971	-0.297445	-0.094808	-0.227966	-0.384318	0.015869	-0.637614	0.044556	0.089111	-0.439351	-0.358276	-0.172628
Data444	0.196126	-0.285441	-0.093079	-0.225423	-0.373332	0.023193	-0.631002	0.055745	0.096232	-0.434265	-0.342407	-0.158081
Data445	0.204875	-0.274251	-0.091248	-0.223389	-0.362345	0.030721	-0.625102	0.066528	0.103658	-0.428772	-0.327148	-0.143534
Data446	0.213623	-0.263672	-0.089213	-0.221659	-0.351461	0.038452	-0.620015	0.076803	0.111287	-0.422974	-0.312907	-0.129089
Data447	0.221761	-0.253499	-0.087179	-0.220235	-0.340576	0.04659	-0.615743	0.086365	0.11912	-0.416972	-0.299683	-0.114746
Data448	0.229696	-0.243734	-0.085246	-0.218913	-0.329895	0.055135	-0.612081	0.095317	0.127462	-0.410767	-0.287476	-0.100606
Data449	0.237427	-0.234375	-0.083415	-0.217692	-0.319316	0.064087	-0.608927	0.103556	0.136108	-0.404561	-0.276286	-0.086568
Data450	0.244954	-0.22522	-0.081787	-0.21637	-0.308838	0.073242	-0.606283	0.110982	0.145264	-0.398356	-0.266317	-0.072835
Data451	0.251872	-0.216064	-0.080465	-0.215149	-0.298462	0.082804	-0.604146	0.117696	0.154826	-0.392253	-0.257365	-0.059306
Data452	0.258789	-0.207113	-0.079651	-0.213826	-0.288086	0.092773	-0.602112	0.123494	0.164795	-0.386454	-0.249227	-0.04598
Data453	0.265299	-0.198364	-0.079447	-0.212606	-0.277913	0.102539	-0.600382	0.128682	0.175273	-0.380859	-0.24231	-0.032959
Data454	0.27181	-0.189412	-0.079956	-0.211385	-0.267639	0.112508	-0.598551	0.133057	0.186056	-0.375671	-0.236003	-0.020243
Data455	0.277913	-0.180664	-0.081177	-0.210266	-0.257568	0.122274	-0.59672	0.136922	0.197144	-0.370992	-0.230509	-0.007731
Data456	0.28422	-0.171916	-0.083313	-0.209249	-0.247396	0.131836	-0.594584	0.140279	0.208537	-0.36672	-0.22583	0.004272
Data457	0.290324	-0.162964	-0.086365	-0.208537	-0.237325	0.141195	-0.592143	0.143331	0.21993	-0.362956	-0.221558	0.016174
Data458	0.296631	-0.154215	-0.090434	-0.208232	-0.227153	0.149943	-0.589294	0.146179	0.231323	-0.359802	-0.217896	0.027873
Data459	0.302938	-0.145264	-0.095418	-0.208333	-0.217082	0.158285	-0.585938	0.148824	0.242615	-0.357056	-0.21464	0.039164
Data460	0.309245	-0.136312	-0.101318	-0.208842	-0.207113	0.166016	-0.582072	0.151571	0.253805	-0.354818	-0.211792	0.050354
Data461	0.315348	-0.126953	-0.108134	-0.209859	-0.197144	0.17334	-0.577596	0.154317	0.264587	-0.352987	-0.209147	0.061137
Data462	0.321655	-0.117594	-0.11556	-0.211487	-0.187174	0.180054	-0.572408	0.157166	0.275065	-0.351563	-0.206706	0.071818
Data463	0.327555	-0.107829	-0.123698	-0.213623	-0.177409	0.186361	-0.566711	0.160217	0.285136	-0.350444	-0.204264	0.082194
Data464	0.333455	-0.098063	-0.132243	-0.21637	-0.167745	0.192261	-0.560404	0.163371	0.294698	-0.349426	-0.202026	0.092367
Data465	0.338745	-0.087891	-0.140991	-0.219727	-0.158285	0.19755	-0.553487	0.166626	0.303853	-0.348511	-0.199788	0.102336
Data466	0.343831	-0.077515	-0.149943	-0.223694	-0.149129	0.202433	-0.546061	0.169881	0.3125	-0.347493	-0.19755	0.112
Data467	0.348714	-0.067139	-0.158793	-0.228271	-0.140381	0.207113	-0.538228	0.173136	0.320638	-0.346273	-0.195109	0.12146
Data468	0.352987	-0.056966	-0.167338	-0.233358	-0.131938	0.211182	-0.529989	0.176086	0.328267	-0.34495	-0.192668	0.130717
Data469	0.356852	-0.046794	-0.175578	-0.238953	-0.123901	0.215251	-0.521545	0.178833	0.33549	-0.343119	-0.189819	0.139669
Data470	0.360311	-0.036825	-0.183309	-0.245056	-0.116374	0.218709	-0.512797	0.181173	0.342306	-0.341085	-0.187174	0.148519
Data471	0.363566	-0.027262	-0.190531	-0.251567	-0.109355	0.222168	-0.50415	0.183004	0.348816	-0.33844	-0.184123	0.157064
Data472	0.366618	-0.018107	-0.197245	-0.258484	-0.102844	0.225423	-0.495504	0.184326	0.354919	-0.33549	-0.181274	0.165507
Data473	0.369263	-0.009562	-0.203451	-0.265706	-0.096842	0.228271	-0.487061	0.184937	0.360718	-0.332031	-0.178223	0.173747
Data474	0.371501	-0.001628	-0.209249	-0.273132	-0.091349	0.231323	-0.479024	0.184835	0.366313	-0.328064	-0.175374	0.181783
Data475	0.373739	0.005493	-0.21464	-0.280762	-0.086263	0.234172	-0.471395	0.184021	0.371704	-0.32369	-0.172729	0.189718
Data476	0.37557	0.01241	-0.219727	-0.288493	-0.081584	0.236816	-0.464376	0.182597	0.376994	-0.31901	-0.170288	0.197449
Data477	0.376994	0.018717	-0.224711	-0.296122	-0.077209	0.239665	-0.458069	0.180461	0.382182	-0.313822	-0.16805	0.205078
Data478	0.378011	0.024414	-0.229696	-0.30365	-0.073039	0.24231	-0.452474	0.177917	0.387472	-0.308431	-0.166219	0.212606
Data479	0.378621	0.029907	-0.23468	-0.310974	-0.069275	0.245158	-0.447795	0.174866	0.39266	-0.302734	-0.164795	0.21993
Data480	0.378825	0.035197	-0.23997	-0.317993	-0.065613	0.247803	-0.444031	0.171407	0.398051	-0.296936	-0.163778	0.227153
Data481	0.378621	0.04008	-0.245463	-0.324504	-0.062154	0.250651	-0.441081	0.167847	0.403646	-0.291138	-0.163167	0.234273
Data482	0.377808	0.044963	-0.251261	-0.330505	-0.059001	0.253296	-0.439148	0.164185	0.409342	-0.285441	-0.162964	0.241292
Data483	0.37679	0.049642	-0.257365	-0.335897	-0.056051	0.255737	-0.437927	0.160522	0.415344	-0.279948	-0.16276	0.248108
Data484	0.375163	0.054321	-0.263672	-0.340678	-0.053406	0.258179	-0.437622	0.157064	0.421549	-0.274963	-0.162964	0.254924
Data485	0.373535	0.059204	-0.270284	-0.344747	-0.051168	0.260417	-0.437927	0.153809	0.42806	-0.270589	-0.163167	0.261536
Data486	0.371501	0.064087	-0.276896	-0.348206	-0.049235	0.262451	-0.438843	0.15096	0.434977	-0.266927	-0.163371	0.268046
Data487	0.36967	0.06897	-0.283508	-0.350952	-0.047913	0.264282	-0.440063	0.148519	0.4422	-0.264282	-0.163778	0.274556
Data488	0.367635	0.074056	-0.289917	-0.353292	-0.046997	0.26591	-0.441488	0.146586	0.449727	-0.262756	-0.163981	0.280965
Data489	0.365804	0.079142	-0.296122	-0.355225	-0.04659	0.267334	-0.442912	0.144958	0.457458	-0.262451	-0.164185	0.287272
Data490	0.364176	0.084025	-0.302022	-0.356852	-0.046794	0.268351	-0.444234	0.14384	0.465495	-0.263265	-0.164388	0.293579
Data491	0.362752	0.089111	-0.307312	-0.358378	-0.047506	0.269368	-0.445048	0.143229	0.473735	-0.265299	-0.164591	0.299886
Data492	0.361532	0.093791	-0.312195	-0.359904	-0.048625	0.270182	-0.445353	0.142822	0.481974	-0.268351	-0.164795	0.306193
Data493	0.360311	0.098063	-0.316467	-0.361735	-0.050252	0.270589	-0.444946	0.142822	0.490316	-0.272319	-0.164998	0.3125
Data494	0.359294	0.101929	-0.320333	-0.363871	-0.052185	0.2712	-0.443726	0.143026	0.498556	-0.276998	-0.165405	0.318909
Data495	0.358276	0.105387	-0.323792	-0.366516	-0.054321	0.271403	-0.441488	0.143534	0.506694	-0.282084	-0.165812	0.325317
Data496	0.357056	0.108236	-0.326843	-0.369771	-0.056763	0.271403	-0.438334	0.144043	0.514526	-0.287476	-0.166219	0.331726
Data497	0.355835	0.110474	-0.329793	-0.373535	-0.059306	0.271403	-0.434163	0.144755	0.522156	-0.292765	-0.167033	0.338236
Data498	0.354411	0.112101	-0.332743	-0.377909	-0.061849	0.270996	-0.428975	0.145365	0.529378	-0.297648	-0.16805	0.344645
Data499	0.35258	0.113322	-0.335897	-0.382894	-0.064392	0.270589	-0.422872	0.146179	0.536296	-0.302022	-0.169067	0.351054
Data500	0.350342	0.114136	-0.339355	-0.388387	-0.066833	0.269775	-0.415853	0.146891	0.543009	-0.305481	-0.170492	0.357361
Data501	0.347697	0.114543	-0.343323	-0.394185	-0.069275	0.268758	-0.408122	0.147603	0.549316	-0.308024	-0.171712	0.363464
Data502	0.344442	0.115153	-0.3479	-0.400289	-0.071513	0.267334	-0.399679	0.148417	0.555522	-0.309448	-0.17334	0.369263
Data503	0.34078	0.11556	-0.353088	-0.406596	-0.073547	0.265706	-0.390625	0.149129	0.561422	-0.30955	-0.174764	0.374756
Data504	0.336507	0.11617	-0.358887	-0.412903	-0.07548	0.263875	-0.381165	0.149943	0.567322	-0.308329	-0.176392	0.379944
Data505	0.332031	0.116781	-0.365194	-0.419006	-0.077108	0.261637	-0.371501	0.150757	0.573018	-0.305684	-0.177816	0.384725
Data506	0.326945	0.117798	-0.371908	-0.425008	-0.07843	0.259399	-0.361532	0.151672	0.578613	-0.301615	-0.17924	0.389099
Data507	0.321859	0.118815	-0.378825	-0.430603	-0.079549	0.256755	-0.351461	0.152588	0.584208	-0.296122	-0.180461	0.393066
Data508	0.316366	0.119832	-0.385742	-0.435893	-0.080363	0.25411	-0.341492	0.153503	0.5896	-0.289307	-0.181681	0.396525
Data509	0.311076	0.121053	-0.392456	-0.440877	-0.080872	0.251261	-0.331726	0.154419	0.594788	-0.281169	-0.182902	0.39978
Data510	0.305583	0.12207	-0.398661	-0.445353	-0.080973	0.248617	-0.322266	0.155233	0.59967	-0.271912	-0.183716	0.402832
Data511	0.300293	0.122884	-0.404154	-0.449422	-0.080872	0.245768	-0.313212	0.156047	0.604146	-0.261434	-0.184733	0.40568
Data512	0.295207	0.123291	-0.408834	-0.453186	-0.080363	0.243123	-0.304667	0.156759	0.608215	-0.250041	-0.185547	0.408529
Data513	0.29012	0.123494	-0.412598	-0.456543	-0.079651	0.240479	-0.296936	0.157267	0.611674	-0.237935	-0.186157	0.411377
Data514	0.285034	0.123291	-0.415446	-0.459696	-0.078837	0.237834	-0.290019	0.157776	0.614421	-0.225118	-0.186971	0.414429
Data515	0.279948	0.122884	-0.417277	-0.462443	-0.077922	0.235392	-0.284017	0.158081	0.616557	-0.211894	-0.187581	0.417786
Data516	0.274862	0.121867	-0.418498	-0.465088	-0.076904	0.232747	-0.279032	0.158285	0.618083	-0.198466	-0.188395	0.421549
Data517	0.269775	0.12085	-0.419006	-0.467428	-0.07609	0.230306	-0.275269	0.158488	0.6191	-0.184937	-0.189209	0.42572
Data518	0.264282	0.119629	-0.419108	-0.469666	-0.075277	0.227865	-0.272624	0.15859	0.619507	-0.171611	-0.190226	0.4304
Data519	0.258586	0.118205	-0.419006	-0.471802	-0.07487	0.22522	-0.271098	0.158793	0.619609	-0.158386	-0.191447	0.435588
Data520	0.252482	0.116984	-0.418905	-0.473836	-0.074768	0.222575	-0.270589	0.159098	0.619507	-0.145569	-0.192871	0.441386
Data521	0.245768	0.115763	-0.419006	-0.475667	-0.074972	0.21993	-0.2712	0.159607	0.619405	-0.13326	-0.194499	0.447591
Data522	0.238647	0.11495	-0.419312	-0.477397	-0.075684	0.217082	-0.272624	0.160522	0.619507	-0.121257	-0.196533	0.454203
Data523	0.23112	0.114339	-0.420125	-0.479126	-0.076803	0.214233	-0.274658	0.161743	0.619812	-0.109762	-0.198771	0.461324
Data524	0.222982	0.114136	-0.421244	-0.48055	-0.07843	0.211385	-0.2771	0.163472	0.620524	-0.098775	-0.201213	0.46875
Data525	0.214437	0.114543	-0.422872	-0.481873	-0.080363	0.208333	-0.279744	0.165812	0.621643	-0.088196	-0.203857	0.476481
Data526	0.205282	0.115356	-0.424805	-0.482992	-0.082804	0.205282	-0.282186	0.16866	0.623372	-0.078023	-0.206706	0.484314
Data527	0.195719	0.116374	-0.427144	-0.483907	-0.085551	0.202433	-0.28422	0.172017	0.62561	-0.068156	-0.209757	0.492249
Data528	0.18575	0.117798	-0.429688	-0.484619	-0.088501	0.199585	-0.285543	0.175985	0.628357	-0.058594	-0.212809	0.500183
Data529	0.175171	0.119425	-0.432434	-0.485026	-0.091858	0.196737	-0.285848	0.180461	0.63151	-0.049337	-0.215658	0.507914
Data530	0.164388	0.12085	-0.435486	-0.485128	-0.095317	0.193888	-0.285034	0.185242	0.634969	-0.040181	-0.218506	0.515544
Data531	0.153198	0.12207	-0.438639	-0.484924	-0.098979	0.191243	-0.282796	0.190328	0.638529	-0.031331	-0.220947	0.522868
Data532	0.141602	0.122681	-0.442098	-0.484314	-0.102743	0.188802	-0.279032	0.195618	0.64209	-0.022685	-0.222982	0.529785
Data533	0.129801	0.122477	-0.44576	-0.483398	-0.106608	0.186157	-0.273743	0.200907	0.645447	-0.014343	-0.224813	0.536397
Data534	0.117798	0.12146	-0.449829	-0.482178	-0.110575	0.183309	-0.266927	0.205994	0.6486	-0.006409	-0.226034	0.542399
Data535	0.105387	0.119425	-0.454305	-0.48055	-0.114441	0.180461	-0.258687	0.210978	0.651245	0.000916	-0.226644	0.547994
Data536	0.092773	0.11617	-0.459188	-0.478617	-0.118306	0.177409	-0.249125	0.215658	0.65328	0.007731	-0.226644	0.552979
Data537	0.079753	0.111898	-0.464579	-0.476278	-0.122172	0.17395	-0.238342	0.21993	0.654704	0.013835	-0.226034	0.557454
Data538	0.066528	0.106608	-0.470276	-0.473633	-0.125936	0.169881	-0.226644	0.223796	0.655416	0.019124	-0.225016	0.56132
Data539	0.052694	0.100301	-0.476379	-0.470785	-0.129496	0.165609	-0.214335	0.227458	0.655314	0.023499	-0.223389	0.564677
Data540	0.038656	0.092977	-0.482585	-0.467733	-0.132955	0.160522	-0.201518	0.230713	0.654297	0.026754	-0.221151	0.567322
Data541	0.024211	0.085246	-0.488892	-0.464376	-0.13621	0.155029	-0.1887	0.233866	0.652466	0.029093	-0.218506	0.56956
Data542	0.009155	0.077108	-0.494995	-0.460917	-0.139364	0.149129	-0.175985	0.23702	0.649821	0.030314	-0.215454	0.571187
Data543	-0.006307	0.068563	-0.500692	-0.457255	-0.142415	0.142619	-0.163676	0.240173	0.646159	0.030619	-0.211995	0.572408
Data544	-0.02238	0.060221	-0.50588	-0.453593	-0.145365	0.135701	-0.151876	0.24353	0.641785	0.030111	-0.208333	0.573222
Data545	-0.039063	0.051676	-0.510254	-0.449829	-0.148214	0.128581	-0.140889	0.247294	0.636495	0.028788	-0.204468	0.573629
Data546	-0.056152	0.043538	-0.513713	-0.445964	-0.15096	0.121257	-0.130819	0.251363	0.630595	0.026957	-0.200399	0.573832
Data547	-0.073649	0.035604	-0.516357	-0.4422	-0.153809	0.113729	-0.121765	0.255941	0.623983	0.024719	-0.196533	0.573832
Data548	-0.091349	0.027873	-0.517985	-0.438334	-0.156555	0.106405	-0.113627	0.261129	0.616862	0.022278	-0.192464	0.57373
Data549	-0.109456	0.020345	-0.518697	-0.434672	-0.159505	0.09908	-0.106506	0.266724	0.609334	0.019836	-0.188599	0.57373
Data550	-0.127563	0.013021	-0.518697	-0.430908	-0.162455	0.09196	-0.100403	0.272827	0.601603	0.017395	-0.18514	0.573629
Data551	-0.145467	0.005697	-0.517985	-0.427246	-0.165507	0.085246	-0.095113	0.279439	0.593669	0.015055	-0.181681	0.57373
Data552	-0.163371	-0.001221	-0.516764	-0.423686	-0.168762	0.078735	-0.090535	0.286458	0.585734	0.012716	-0.178426	0.574036
Data553	-0.181071	-0.008748	-0.51534	-0.420125	-0.172017	0.072632	-0.08667	0.293783	0.578003	0.010376	-0.175578	0.574646
Data554	-0.198364	-0.016683	-0.513713	-0.416667	-0.175374	0.066732	-0.083211	0.30131	0.570577	0.007935	-0.172933	0.575358
Data555	-0.215251	-0.024821	-0.512187	-0.413208	-0.178833	0.061035	-0.080058	0.30894	0.563456	0.004985	-0.170695	0.576477
Data556	-0.23173	-0.033773	-0.510763	-0.409851	-0.18219	0.055745	-0.077006	0.316671	0.556844	0.001424	-0.168457	0.577698
Data557	-0.247803	-0.043335	-0.509542	-0.406392	-0.185547	0.050456	-0.073954	0.324402	0.550639	-0.00295	-0.166626	0.579224
Data558	-0.263468	-0.053711	-0.508626	-0.403035	-0.188802	0.045369	-0.070801	0.332235	0.54484	-0.008545	-0.164998	0.580851
Data559	-0.278727	-0.064697	-0.507914	-0.399475	-0.192057	0.040487	-0.067444	0.339864	0.539551	-0.015361	-0.163574	0.582682
Data560	-0.293376	-0.076497	-0.507406	-0.395915	-0.195109	0.035604	-0.063782	0.347392	0.534566	-0.0236	-0.162354	0.584615
Data561	-0.307821	-0.089111	-0.506999	-0.392253	-0.197957	0.030924	-0.059814	0.354818	0.529785	-0.033366	-0.161336	0.586548
Data562	-0.321859	-0.102132	-0.506592	-0.388285	-0.200602	0.026245	-0.05544	0.36204	0.525208	-0.044454	-0.160522	0.588582
Data563	-0.33549	-0.11556	-0.506083	-0.384318	-0.203145	0.021566	-0.050557	0.368958	0.52063	-0.056864	-0.160116	0.590515
Data564	-0.348714	-0.129191	-0.505371	-0.380046	-0.205485	0.017293	-0.045369	0.375671	0.515951	-0.070292	-0.159912	0.592346
Data565	-0.361532	-0.142822	-0.504557	-0.375671	-0.207621	0.013021	-0.039876	0.38208	0.511068	-0.084534	-0.160116	0.594177
Data566	-0.374146	-0.15625	-0.503642	-0.371195	-0.209554	0.008748	-0.033875	0.388184	0.505778	-0.099182	-0.160726	0.595805
Data567	-0.386556	-0.169271	-0.502523	-0.366618	-0.211283	0.004883	-0.027568	0.39388	0.500183	-0.113932	-0.161743	0.597331
Data568	-0.398966	-0.181885	-0.501302	-0.361938	-0.212809	0.001017	-0.020955	0.399272	0.494181	-0.128377	-0.162964	0.598755
Data569	-0.411174	-0.193888	-0.500081	-0.357157	-0.214233	-0.002441	-0.014038	0.404154	0.487569	-0.14211	-0.164591	0.599874
Data570	-0.423381	-0.205485	-0.498962	-0.352478	-0.215454	-0.006104	-0.006917	0.408732	0.480652	-0.154826	-0.166423	0.600789
Data571	-0.435994	-0.216268	-0.497945	-0.347799	-0.216471	-0.009766	0.000509	0.413005	0.473226	-0.166219	-0.168457	0.601501
Data572	-0.448405	-0.226644	-0.497233	-0.343221	-0.217387	-0.013428	0.00824	0.41687	0.465495	-0.176086	-0.170492	0.60201
Data573	-0.461222	-0.236613	-0.496724	-0.338745	-0.218201	-0.01709	0.016276	0.420532	0.457357	-0.184224	-0.172526	0.602214
Data574	-0.47404	-0.245972	-0.496521	-0.334269	-0.219014	-0.020955	0.024414	0.423889	0.449117	-0.190735	-0.174561	0.602112
Data575	-0.486857	-0.255127	-0.496521	-0.329895	-0.219727	-0.024821	0.032857	0.427144	0.440572	-0.195414	-0.176595	0.601705
Data576	-0.499674	-0.263875	-0.496724	-0.325521	-0.22054	-0.029093	0.041402	0.430298	0.432027	-0.198364	-0.178426	0.600891
Data577	-0.512085	-0.27242	-0.497131	-0.320943	-0.221456	-0.033569	0.049947	0.433451	0.423381	-0.199788	-0.17985	0.599874
Data578	-0.524292	-0.280762	-0.497437	-0.316366	-0.222473	-0.038249	0.058492	0.436707	0.414734	-0.199788	-0.181274	0.598551
Data579	-0.535889	-0.288696	-0.497843	-0.311483	-0.223694	-0.043132	0.066935	0.440063	0.406189	-0.198669	-0.182699	0.596822
Data580	-0.546875	-0.296427	-0.498047	-0.306193	-0.225118	-0.048014	0.075073	0.443624	0.397746	-0.196533	-0.183919	0.594889
Data581	-0.557048	-0.303955	-0.498149	-0.300496	-0.226949	-0.053101	0.082804	0.447388	0.389404	-0.193787	-0.184937	0.592651
Data582	-0.566813	-0.311076	-0.497945	-0.294291	-0.229085	-0.057983	0.090129	0.451457	0.381165	-0.190633	-0.186361	0.59021
Data583	-0.575765	-0.31779	-0.497437	-0.287374	-0.231527	-0.062663	0.096741	0.455831	0.373027	-0.187276	-0.187581	0.587463
Data584	-0.583903	-0.324097	-0.496623	-0.279846	-0.234375	-0.067139	0.102743	0.460612	0.364889	-0.183919	-0.189209	0.584717
Data585	-0.591634	-0.3302	-0.495199	-0.271708	-0.23763	-0.071208	0.107727	0.465698	0.356852	-0.180664	-0.19104	0.581868
Data586	-0.598755	-0.335693	-0.493368	-0.262858	-0.241089	-0.07487	0.111898	0.47109	0.348816	-0.177714	-0.193075	0.578918
Data587	-0.605265	-0.340983	-0.491028	-0.253398	-0.244853	-0.078125	0.115051	0.476685	0.34078	-0.175171	-0.195313	0.57607
Data588	-0.611369	-0.345866	-0.488078	-0.243429	-0.24882	-0.080973	0.117289	0.482585	0.332743	-0.172933	-0.197957	0.57312
Data589	-0.617065	-0.350342	-0.484517	-0.232951	-0.252889	-0.083008	0.11851	0.488485	0.324707	-0.171	-0.200806	0.570272
Data590	-0.622355	-0.354411	-0.480448	-0.222066	-0.256958	-0.084635	0.118713	0.494385	0.316569	-0.169373	-0.204061	0.567322
Data591	-0.627441	-0.358073	-0.475769	-0.21108	-0.261129	-0.085856	0.118103	0.500183	0.308431	-0.167948	-0.20752	0.564473
Data592	-0.632324	-0.361532	-0.470785	-0.19989	-0.265096	-0.086466	0.116679	0.505676	0.300293	-0.166524	-0.211182	0.561625
Data593	-0.637004	-0.364583	-0.465393	-0.188802	-0.268962	-0.086873	0.114543	0.510763	0.292257	-0.165202	-0.215454	0.558675
Data594	-0.641479	-0.367228	-0.4599	-0.177917	-0.272624	-0.086873	0.112	0.51534	0.284119	-0.163778	-0.219727	0.555623
Data595	-0.646159	-0.36967	-0.454305	-0.167236	-0.276082	-0.086466	0.109049	0.519206	0.276082	-0.162354	-0.224406	0.552368
Data596	-0.650838	-0.371908	-0.448914	-0.157064	-0.279338	-0.085856	0.105896	0.522359	0.26825	-0.160726	-0.229492	0.54891
Data597	-0.655518	-0.374146	-0.443726	-0.147196	-0.282389	-0.085246	0.102743	0.524801	0.260518	-0.159098	-0.234578	0.545146
Data598	-0.660197	-0.37618	-0.438944	-0.137838	-0.285136	-0.084432	0.099589	0.52653	0.252991	-0.157572	-0.240072	0.540975
Data599	-0.66508	-0.378418	-0.434774	-0.129089	-0.287679	-0.083618	0.096741	0.527445	0.245667	-0.156047	-0.245565	0.536499
Data600	-0.669963	-0.380452	-0.43101	-0.120748	-0.290019	-0.082804	0.094198	0.527852	0.238647	-0.154826	-0.251058	0.531514
Data601	-0.675049	-0.382894	-0.427958	-0.113017	-0.292257	-0.081991	0.092061	0.527649	0.231934	-0.154012	-0.256551	0.526225
Data602	-0.679932	-0.385539	-0.425415	-0.105794	-0.294393	-0.08138	0.090434	0.527242	0.225423	-0.153707	-0.261637	0.520528
Data603	-0.684611	-0.388184	-0.423482	-0.09908	-0.296326	-0.080973	0.089417	0.526632	0.219218	-0.154114	-0.266724	0.514425
Data604	-0.68929	-0.391032	-0.422058	-0.092875	-0.298258	-0.080566	0.088806	0.526123	0.213216	-0.155233	-0.2712	0.508016
Data605	-0.693766	-0.394084	-0.421041	-0.086975	-0.30009	-0.080566	0.088806	0.525818	0.207316	-0.157267	-0.275065	0.5012
Data606	-0.698242	-0.397135	-0.420431	-0.081584	-0.301921	-0.08077	0.089417	0.526021	0.201416	-0.160116	-0.27832	0.494181
Data607	-0.702311	-0.399984	-0.419922	-0.076396	-0.303752	-0.08138	0.090434	0.526733	0.195516	-0.163981	-0.281169	0.486857
Data608	-0.706177	-0.402832	-0.419617	-0.071615	-0.305481	-0.082194	0.09196	0.528056	0.189514	-0.168864	-0.283	0.479329
Data609	-0.710042	-0.405477	-0.41921	-0.067037	-0.307312	-0.083618	0.093994	0.53009	0.183309	-0.174561	-0.284424	0.471598
Data610	-0.713501	-0.407511	-0.418701	-0.062663	-0.309143	-0.085246	0.096436	0.532837	0.176799	-0.181071	-0.285034	0.463664
Data611	-0.716756	-0.409342	-0.417887	-0.05839	-0.310872	-0.08728	0.099182	0.536194	0.169881	-0.188395	-0.285238	0.455729
Data612	-0.719604	-0.410767	-0.416768	-0.05422	-0.312703	-0.089722	0.102234	0.540161	0.162659	-0.19633	-0.284831	0.447591
Data613	-0.722249	-0.41158	-0.415243	-0.050049	-0.314535	-0.092367	0.105591	0.544535	0.154928	-0.204773	-0.284017	0.439351
Data614	-0.724284	-0.411784	-0.413106	-0.04598	-0.316366	-0.095215	0.109151	0.549215	0.146688	-0.213623	-0.282796	0.431112
Data615	-0.726115	-0.41158	-0.410563	-0.041911	-0.318298	-0.09847	0.112712	0.553996	0.138143	-0.222473	-0.281576	0.422974
Data616	-0.727132	-0.411174	-0.407308	-0.037842	-0.320231	-0.101929	0.116374	0.558777	0.129191	-0.231323	-0.280151	0.414734
Data617	-0.727743	-0.410156	-0.403646	-0.033875	-0.322164	-0.105387	0.119832	0.563558	0.119934	-0.239766	-0.278931	0.406596
Data618	-0.727539	-0.408936	-0.399373	-0.029907	-0.3243	-0.109253	0.123088	0.568034	0.110372	-0.247701	-0.27771	0.398661
Data619	-0.726725	-0.407511	-0.394592	-0.026143	-0.326538	-0.113118	0.125936	0.572205	0.100606	-0.25472	-0.276693	0.390828
Data620	-0.725505	-0.406087	-0.389404	-0.02238	-0.328979	-0.117188	0.128276	0.575968	0.090739	-0.260722	-0.275879	0.383301
Data621	-0.72347	-0.40446	-0.383708	-0.018819	-0.331523	-0.12146	0.129903	0.579529	0.080668	-0.265503	-0.275472	0.376078
Data622	-0.721029	-0.403035	-0.377604	-0.015462	-0.334167	-0.126139	0.130819	0.582682	0.070597	-0.26886	-0.275269	0.369161
Data623	-0.717977	-0.401611	-0.371094	-0.012309	-0.336914	-0.130615	0.130819	0.585531	0.060323	-0.270793	-0.275472	0.362549
Data624	-0.714925	-0.400391	-0.364278	-0.009359	-0.339661	-0.135498	0.129903	0.588175	0.050049	-0.271403	-0.275879	0.356344
Data625	-0.711466	-0.399373	-0.357056	-0.006714	-0.342509	-0.140584	0.12797	0.590719	0.039673	-0.270589	-0.276693	0.350444
Data626	-0.708008	-0.39856	-0.349528	-0.004272	-0.345154	-0.145671	0.125122	0.59316	0.029399	-0.268758	-0.277507	0.34495
Data627	-0.704753	-0.397949	-0.341797	-0.002035	-0.347493	-0.150757	0.121155	0.595703	0.019023	-0.266012	-0.27832	0.339762
Data628	-0.701701	-0.397542	-0.333862	-0.000102	-0.34963	-0.155843	0.116374	0.598145	0.008647	-0.262756	-0.279338	0.334676
Data629	-0.698853	-0.397135	-0.325826	0.001526	-0.351359	-0.160726	0.110677	0.600688	-0.001526	-0.259196	-0.280151	0.329895
Data630	-0.696411	-0.396729	-0.31779	0.00295	-0.35258	-0.165609	0.10437	0.603231	-0.011698	-0.255737	-0.280965	0.325114
Data631	-0.69458	-0.396525	-0.309855	0.004171	-0.35319	-0.170085	0.097555	0.605977	-0.021667	-0.252686	-0.281372	0.320333
Data632	-0.693156	-0.396118	-0.302124	0.005086	-0.35319	-0.174357	0.090332	0.608622	-0.031433	-0.250244	-0.281779	0.315653
Data633	-0.692139	-0.395508	-0.2948	0.005697	-0.35258	-0.178223	0.082906	0.611369	-0.040894	-0.248718	-0.281982	0.310771
Data634	-0.691732	-0.394897	-0.287984	0.006104	-0.351359	-0.181681	0.075378	0.614014	-0.049845	-0.248108	-0.281779	0.305888
Data635	-0.691732	-0.394084	-0.281779	0.006104	-0.34963	-0.184733	0.068054	0.616557	-0.05839	-0.248515	-0.281576	0.300903
Data636	-0.692139	-0.39327	-0.276286	0.006002	-0.347392	-0.187174	0.061035	0.618998	-0.066325	-0.249939	-0.281169	0.295919
Data637	-0.692749	-0.392253	-0.271505	0.005595	-0.344849	-0.189412	0.054321	0.621236	-0.073751	-0.252177	-0.280558	0.290833
Data638	-0.693766	-0.391235	-0.267537	0.004985	-0.342	-0.19104	0.048218	0.623372	-0.080465	-0.255229	-0.279948	0.285746
Data639	-0.694987	-0.390422	-0.264181	0.004171	-0.33905	-0.192464	0.042623	0.625203	-0.086466	-0.258891	-0.279134	0.280863
