# Supplementary material for: Integration of MRI and somatosensory evoked potentials facilitate diagnosis of spinal cord compression
Source: Sci Rep. 2023 May 15;13:7861. doi: 10.1038/s41598-023-34832-2 (PMC10185544; doi:10.1038/s41598-023-34832-2)
Supplement: Supplementary file 3 — Supplementary Information 3. [file 41598_2023_34832_MOESM3_ESM.zip › Preoperative SSEP data/spinal cord compression group/1887635_2/1887635_2_Rt Tibial SEP_Cz'-Fpz_201219_094521.csv]

Index	1	2	3	4	5	6	7	8	9	10
Name	Cz'-Fpz	Cz'-Fpz	Cz'-Fpz	Cz'-Fpz	Cz'-Fpz	Cz'-Fpz	Cz'-Fpz	Cz'-Fpz	Cz'-Fpz	Cz'-Fpz
Time	2.01809E+13	2.01809E+13	2.01809E+13	2.01809E+13	2.01809E+13	2.01809E+13	2.01809E+13	2.01809E+13	2.01809E+13	2.01809E+13
Highcut	500	500	500	500	500	500	500	500	500	500
Lowcut	10	10	10	10	10	10	10	10	10	10
Period	0.000156	0.000156	0.000156	0.000156	0.000156	0.000156	0.000156	0.000156	0.000156	0.000156
Averages	120	120	120	120	120	120	120	120	120	120
Int (mA)	18/17.6mA	18/17.6mA	18/17.6mA	18/17.6mA	18/17.6mA	18/17.6mA	18/17.6mA	18/17.9mA	18/17.6mA	18/17.6mA
Pulse Width (�gs)	200�s	200�s	200�s	200�s	200�s	200�s	200�s	200�s	200�s	200�s
Rep Rate (Hz)	2.78Hz	3.11Hz	3.11Hz	3.11Hz	3.11Hz	3.11Hz	3.11Hz	3.11Hz	3.11Hz	3.11Hz
Data0	0.272624	0.009359	-0.329183	-0.397135	-0.043538	-0.917969	-0.878092	-0.453695	-1.837158	-0.721842
Data1	0.354004	0.146891	-0.262451	-0.281576	0.026449	-0.79834	-0.765788	-0.395915	-1.72404	-0.606283
Data2	0.453695	0.298665	-0.182699	-0.15625	0.108236	-0.668538	-0.643311	-0.325928	-1.597493	-0.479736
Data3	0.565592	0.458171	-0.093587	-0.026042	0.197754	-0.533854	-0.515951	-0.246582	-1.461995	-0.347087
Data4	0.684408	0.617269	0.000407	0.102946	0.290527	-0.39917	-0.38859	-0.163167	-1.323242	-0.213623
Data5	0.802002	0.768636	0.094808	0.226237	0.381266	-0.270589	-0.267334	-0.079753	-1.186523	-0.085856
Data6	0.911051	0.903727	0.184326	0.337728	0.465088	-0.153402	-0.156657	-0.001628	-1.057129	0.031738
Data7	1.004639	1.016439	0.264079	0.43335	0.537923	-0.052083	-0.061849	0.066325	-0.940348	0.134277
Data8	1.077881	1.103109	0.330404	0.509847	0.595703	0.029704	0.014242	0.12085	-0.840251	0.218099
Data9	1.126709	1.160889	0.380452	0.565186	0.636393	0.090332	0.070394	0.159098	-0.75887	0.281169
Data10	1.149902	1.190186	0.412598	0.598958	0.658773	0.129801	0.106201	0.17985	-0.697428	0.322673
Data11	1.148682	1.193034	0.427246	0.612386	0.663656	0.148926	0.12207	0.182699	-0.655518	0.343018
Data12	1.125488	1.174316	0.425618	0.60791	0.652669	0.14974	0.12085	0.168864	-0.631917	0.344238
Data13	1.084391	1.138102	0.409342	0.587972	0.627848	0.135498	0.105794	0.141602	-0.623779	0.32959
Data14	1.030273	1.090902	0.38208	0.556641	0.592855	0.109456	0.080566	0.102539	-0.627848	0.302327
Data15	0.968424	1.036784	0.347087	0.517985	0.550944	0.07609	0.048828	0.056559	-0.640462	0.265706
Data16	0.902913	0.981852	0.308024	0.474854	0.505778	0.039063	0.014648	0.006104	-0.657959	0.224202
Data17	0.838216	0.928955	0.267741	0.430908	0.459798	0.000814	-0.018717	-0.044759	-0.677897	0.180664
Data18	0.776774	0.880941	0.228678	0.388997	0.415446	-0.034993	-0.049642	-0.094401	-0.697021	0.137533
Data19	0.721029	0.839844	0.193685	0.349935	0.374756	-0.067546	-0.075277	-0.139974	-0.713704	0.097249
Data20	0.671794	0.806071	0.163981	0.315755	0.338949	-0.095215	-0.095622	-0.17985	-0.727132	0.061035
Data21	0.628662	0.779622	0.139567	0.286865	0.308431	-0.118001	-0.109049	-0.21403	-0.736084	0.029704
Data22	0.592448	0.761312	0.121257	0.262858	0.283203	-0.135498	-0.116781	-0.241292	-0.741374	0.003662
Data23	0.561523	0.74707	0.109049	0.243734	0.262451	-0.148112	-0.118815	-0.262451	-0.743001	-0.017497
Data24	0.532633	0.735677	0.102132	0.230306	0.247396	-0.154622	-0.114746	-0.276693	-0.740153	-0.032552
Data25	0.505371	0.727946	0.100505	0.21932	0.235596	-0.159098	-0.107829	-0.285238	-0.736491	-0.045166
Data26	0.479736	0.722656	0.100911	0.209147	0.224609	-0.16276	-0.099691	-0.291748	-0.733236	-0.055745
Data27	0.455729	0.719808	0.102539	0.200602	0.214844	-0.164388	-0.089925	-0.295003	-0.72998	-0.06429
Data28	0.432129	0.71818	0.106201	0.194092	0.206706	-0.164388	-0.078939	-0.295817	-0.726725	-0.070801
Data29	0.408122	0.717773	0.111898	0.188395	0.199788	-0.163167	-0.066732	-0.294189	-0.724284	-0.075684
Data30	0.383708	0.717367	0.118408	0.183512	0.194092	-0.160726	-0.054118	-0.290934	-0.722249	-0.079346
Data31	0.35848	0.71696	0.125732	0.179036	0.189209	-0.157878	-0.041504	-0.286458	-0.721436	-0.082194
Data32	0.332031	0.716553	0.133464	0.174967	0.184326	-0.154215	-0.02889	-0.281576	-0.721436	-0.084635
Data33	0.304769	0.715739	0.141195	0.170085	0.180257	-0.15096	-0.01709	-0.276286	-0.722249	-0.087077
Data34	0.276286	0.714518	0.148926	0.165609	0.176188	-0.147298	-0.005697	-0.271403	-0.724284	-0.089518
Data35	0.246175	0.712484	0.156657	0.160726	0.172526	-0.143229	0.004883	-0.267334	-0.726725	-0.09196
Data36	0.215251	0.710042	0.163981	0.155436	0.169678	-0.139567	0.015462	-0.263672	-0.729574	-0.094808
Data37	0.183512	0.706787	0.170898	0.150146	0.166829	-0.135498	0.025228	-0.26123	-0.732829	-0.098063
Data38	0.150553	0.703125	0.178223	0.145264	0.164795	-0.131429	0.034993	-0.259196	-0.736491	-0.101318
Data39	0.116781	0.699056	0.184733	0.139974	0.163574	-0.127767	0.044352	-0.257975	-0.740153	-0.10498
Data40	0.082194	0.694173	0.191243	0.134684	0.162354	-0.123698	0.053711	-0.257568	-0.743408	-0.108643
Data41	0.046387	0.68929	0.197754	0.129801	0.161947	-0.120036	0.062663	-0.257568	-0.74707	-0.112712
Data42	0.010579	0.684001	0.203857	0.125326	0.161947	-0.115967	0.071615	-0.257975	-0.750732	-0.117188
Data43	-0.026042	0.679118	0.209961	0.12085	0.161947	-0.112712	0.08016	-0.258382	-0.753988	-0.121663
Data44	-0.063477	0.674235	0.215658	0.116781	0.162354	-0.109049	0.088704	-0.259196	-0.757243	-0.126546
Data45	-0.101318	0.669759	0.220947	0.112712	0.16276	-0.105794	0.096842	-0.259603	-0.760498	-0.131429
Data46	-0.13916	0.666097	0.22583	0.109456	0.163574	-0.102539	0.10498	-0.26001	-0.763346	-0.136719
Data47	-0.177816	0.663249	0.230306	0.106201	0.164388	-0.099284	0.112305	-0.260417	-0.766195	-0.142008
Data48	-0.216471	0.660807	0.234375	0.103353	0.165202	-0.096029	0.119629	-0.26001	-0.767822	-0.147298
Data49	-0.255534	0.65918	0.238444	0.100911	0.166016	-0.092367	0.126139	-0.259196	-0.76945	-0.152588
Data50	-0.294596	0.657959	0.241699	0.098877	0.166829	-0.088298	0.132243	-0.257975	-0.769857	-0.158285
Data51	-0.333659	0.657552	0.244548	0.097249	0.167643	-0.083415	0.137939	-0.256348	-0.76945	-0.163574
Data52	-0.372721	0.657552	0.247396	0.095622	0.168457	-0.078532	0.142822	-0.253906	-0.768229	-0.168864
Data53	-0.411784	0.657552	0.249837	0.094401	0.169271	-0.072835	0.146891	-0.251058	-0.765788	-0.173747
Data54	-0.450439	0.657552	0.252279	0.093587	0.170492	-0.066732	0.150553	-0.247803	-0.762533	-0.17863
Data55	-0.488688	0.657959	0.25472	0.09318	0.171305	-0.059814	0.153402	-0.244141	-0.758464	-0.183105
Data56	-0.52653	0.657959	0.256755	0.092773	0.172526	-0.05249	0.155436	-0.239665	-0.753581	-0.187174
Data57	-0.563558	0.657552	0.259196	0.092773	0.17334	-0.045166	0.157064	-0.234782	-0.748291	-0.190837
Data58	-0.599772	0.657145	0.262044	0.093587	0.174154	-0.037435	0.157878	-0.229492	-0.742594	-0.194499
Data59	-0.635173	0.656331	0.264893	0.094401	0.174967	-0.029704	0.158691	-0.223796	-0.736491	-0.197347
Data60	-0.669352	0.655111	0.267741	0.095622	0.175374	-0.02238	0.158691	-0.217692	-0.730794	-0.200602
Data61	-0.702311	0.654297	0.271403	0.096842	0.175781	-0.015462	0.158691	-0.211182	-0.725098	-0.203451
Data62	-0.734456	0.653076	0.275065	0.098877	0.175781	-0.008545	0.158691	-0.204671	-0.719401	-0.206299
Data63	-0.765381	0.651855	0.278727	0.101318	0.175374	-0.002848	0.158691	-0.197754	-0.714111	-0.209554
Data64	-0.795492	0.650635	0.283203	0.104167	0.174967	0.002441	0.159098	-0.190837	-0.709229	-0.212402
Data65	-0.824382	0.649821	0.287272	0.107015	0.174561	0.007324	0.159505	-0.183919	-0.704346	-0.216064
Data66	-0.852865	0.649007	0.291748	0.110677	0.173747	0.0118	0.160319	-0.177002	-0.69987	-0.219727
Data67	-0.880534	0.648193	0.296224	0.114339	0.172933	0.015869	0.161947	-0.170492	-0.695394	-0.224202
Data68	-0.907389	0.64738	0.300293	0.118408	0.171712	0.019531	0.163981	-0.164388	-0.690511	-0.228678
Data69	-0.933838	0.646973	0.304362	0.122477	0.170898	0.023193	0.166423	-0.158691	-0.685628	-0.233561
Data70	-0.95988	0.646566	0.308431	0.126546	0.169678	0.026855	0.169678	-0.153402	-0.680339	-0.238444
Data71	-0.985107	0.646566	0.311686	0.131022	0.168864	0.030111	0.172933	-0.148926	-0.674642	-0.244141
Data72	-1.009928	0.646159	0.314941	0.135091	0.167643	0.03418	0.177002	-0.145264	-0.668538	-0.24943
Data73	-1.033936	0.645752	0.31779	0.139567	0.166829	0.038249	0.181478	-0.142415	-0.661621	-0.255127
Data74	-1.057129	0.645752	0.319824	0.143636	0.166423	0.043132	0.185954	-0.140381	-0.65389	-0.260824
Data75	-1.079508	0.645345	0.321859	0.148112	0.165609	0.048421	0.190837	-0.138753	-0.645752	-0.266927
Data76	-1.101074	0.644938	0.323079	0.152181	0.164795	0.053711	0.196126	-0.137939	-0.6368	-0.272624
Data77	-1.121012	0.644531	0.3243	0.155843	0.164388	0.059814	0.201009	-0.137939	-0.627441	-0.27832
Data78	-1.140137	0.643717	0.325114	0.159912	0.163981	0.066325	0.206299	-0.138753	-0.617269	-0.28361
Data79	-1.15804	0.642904	0.325114	0.163574	0.163167	0.072835	0.211182	-0.139974	-0.607096	-0.289307
Data80	-1.174316	0.641683	0.325521	0.167236	0.16276	0.079753	0.216064	-0.141602	-0.596517	-0.295003
Data81	-1.188965	0.640462	0.325521	0.170898	0.162354	0.087077	0.220947	-0.143636	-0.585938	-0.300293
Data82	-1.202393	0.639242	0.325114	0.174561	0.16154	0.093994	0.225423	-0.146077	-0.574951	-0.30599
Data83	-1.2146	0.638021	0.324707	0.178223	0.160726	0.100911	0.229899	-0.148519	-0.564779	-0.311686
Data84	-1.225179	0.6368	0.3243	0.181478	0.159912	0.107829	0.233968	-0.150553	-0.554606	-0.317383
Data85	-1.234131	0.635173	0.323893	0.18514	0.159098	0.114746	0.238444	-0.152995	-0.54484	-0.323079
Data86	-1.241862	0.633952	0.323486	0.188802	0.157878	0.121257	0.242106	-0.154622	-0.535482	-0.329183
Data87	-1.248779	0.632731	0.323079	0.192464	0.156657	0.127767	0.246175	-0.155843	-0.52653	-0.335286
Data88	-1.254476	0.63151	0.322673	0.195719	0.155029	0.134277	0.249837	-0.15625	-0.517985	-0.341797
Data89	-1.258952	0.63029	0.322266	0.199382	0.153809	0.140788	0.253092	-0.15625	-0.50944	-0.348307
Data90	-1.263021	0.628662	0.321859	0.202637	0.152181	0.147298	0.256348	-0.155029	-0.501302	-0.354818
Data91	-1.266276	0.627441	0.321452	0.205892	0.150146	0.153809	0.259196	-0.152995	-0.493164	-0.361328
Data92	-1.269124	0.625814	0.321452	0.209147	0.148519	0.160319	0.262044	-0.14974	-0.484619	-0.367839
Data93	-1.271566	0.623372	0.321045	0.211995	0.146484	0.166829	0.264079	-0.145264	-0.476074	-0.374349
Data94	-1.274007	0.620931	0.320638	0.214844	0.14445	0.173747	0.266113	-0.139974	-0.467529	-0.380859
Data95	-1.276042	0.618083	0.320231	0.218099	0.142008	0.180257	0.267741	-0.13387	-0.458984	-0.38737
Data96	-1.278076	0.614827	0.319824	0.22054	0.139974	0.186768	0.268962	-0.126953	-0.450033	-0.393473
Data97	-1.280111	0.610758	0.319417	0.223389	0.137533	0.193278	0.269368	-0.119629	-0.441488	-0.39917
Data98	-1.281738	0.606283	0.31901	0.22583	0.134684	0.199382	0.269775	-0.111898	-0.432943	-0.404867
Data99	-1.282959	0.601807	0.318604	0.228678	0.131836	0.205078	0.269775	-0.10376	-0.424805	-0.410156
Data100	-1.28418	0.596924	0.318197	0.23112	0.128988	0.210775	0.269368	-0.095622	-0.417074	-0.414632
Data101	-1.284587	0.591634	0.31779	0.233154	0.126139	0.215658	0.268555	-0.087484	-0.409749	-0.419108
Data102	-1.284587	0.586751	0.317383	0.235596	0.122884	0.22054	0.267741	-0.08016	-0.403646	-0.42277
Data103	-1.283773	0.581462	0.316569	0.23763	0.119222	0.224609	0.266113	-0.073649	-0.397542	-0.426432
Data104	-1.282145	0.576579	0.316162	0.240072	0.115967	0.228271	0.264893	-0.067546	-0.39266	-0.429281
Data105	-1.279704	0.572103	0.315755	0.241699	0.112305	0.231934	0.263265	-0.062663	-0.387777	-0.432129
Data106	-1.276042	0.567627	0.314941	0.243734	0.109049	0.235189	0.261637	-0.059001	-0.383708	-0.434163
Data107	-1.271159	0.563558	0.314128	0.245768	0.105387	0.238444	0.26001	-0.056559	-0.379639	-0.436605
Data108	-1.265055	0.559489	0.313314	0.247396	0.102132	0.241699	0.258789	-0.054932	-0.37557	-0.438232
Data109	-1.257324	0.555827	0.3125	0.249023	0.098877	0.244954	0.257161	-0.054525	-0.371501	-0.440267
Data110	-1.248779	0.552165	0.311279	0.250651	0.096029	0.24821	0.255534	-0.054932	-0.367432	-0.441895
Data111	-1.238607	0.548503	0.310465	0.252279	0.09318	0.251872	0.254313	-0.056559	-0.362549	-0.443522
Data112	-1.227214	0.54484	0.309245	0.253906	0.090739	0.255941	0.253092	-0.059001	-0.356852	-0.44515
Data113	-1.215413	0.540771	0.308431	0.255534	0.088704	0.26001	0.251872	-0.062256	-0.350749	-0.446777
Data114	-1.201986	0.537109	0.30721	0.256755	0.08667	0.264079	0.251058	-0.065918	-0.343424	-0.448405
Data115	-1.188151	0.53304	0.306396	0.257975	0.085042	0.268962	0.250244	-0.06958	-0.335286	-0.450033
Data116	-1.173503	0.528971	0.305583	0.259196	0.083822	0.273844	0.249837	-0.073649	-0.326335	-0.45166
Data117	-1.158447	0.524902	0.304769	0.260417	0.082601	0.278727	0.249023	-0.077718	-0.316162	-0.452881
Data118	-1.142985	0.520426	0.303955	0.26123	0.081787	0.28361	0.249023	-0.081787	-0.305176	-0.454102
Data119	-1.127116	0.515951	0.303548	0.261637	0.080973	0.2889	0.248617	-0.085449	-0.292969	-0.454915
Data120	-1.11084	0.511475	0.303141	0.262451	0.080566	0.293783	0.249023	-0.088704	-0.279948	-0.455729
Data121	-1.094564	0.506592	0.302327	0.262451	0.080566	0.298665	0.24943	-0.091146	-0.26652	-0.455729
Data122	-1.077474	0.501709	0.301921	0.262858	0.080566	0.303141	0.249837	-0.093587	-0.251872	-0.455729
Data123	-1.060791	0.496826	0.301514	0.262451	0.080566	0.307617	0.251058	-0.094808	-0.237223	-0.455322
Data124	-1.043294	0.491943	0.301107	0.262044	0.08138	0.311279	0.252279	-0.095622	-0.222168	-0.454508
Data125	-1.025798	0.487061	0.300293	0.261637	0.082194	0.314941	0.253906	-0.095622	-0.207113	-0.453695
Data126	-1.007894	0.482178	0.299479	0.260824	0.083008	0.318197	0.255941	-0.094808	-0.192057	-0.452067
Data127	-0.98999	0.477702	0.298665	0.26001	0.084635	0.320638	0.258382	-0.09318	-0.177816	-0.450439
Data128	-0.97168	0.472819	0.297852	0.258382	0.086263	0.322673	0.26123	-0.091146	-0.163981	-0.448405
Data129	-0.953369	0.467936	0.296631	0.257161	0.088298	0.323893	0.264079	-0.087891	-0.150553	-0.44637
Data130	-0.934652	0.463053	0.29541	0.255127	0.090332	0.324707	0.267741	-0.084635	-0.138346	-0.443929
Data131	-0.916341	0.458171	0.294189	0.253092	0.092773	0.325114	0.270996	-0.080566	-0.126546	-0.441488
Data132	-0.897624	0.453288	0.292969	0.250244	0.095622	0.325114	0.274658	-0.075684	-0.11556	-0.438639
Data133	-0.878906	0.447998	0.291748	0.247396	0.09847	0.325114	0.27832	-0.070801	-0.104574	-0.435791
Data134	-0.860189	0.442301	0.290527	0.244548	0.101318	0.3243	0.281576	-0.065511	-0.094401	-0.432943
Data135	-0.841878	0.436605	0.289307	0.240885	0.104574	0.323486	0.284424	-0.060221	-0.084635	-0.430094
Data136	-0.823568	0.430094	0.288086	0.236816	0.107829	0.322266	0.287272	-0.054932	-0.074463	-0.426839
Data137	-0.805257	0.423177	0.287272	0.232747	0.111084	0.321045	0.289714	-0.049642	-0.06429	-0.423177
Data138	-0.78776	0.415853	0.286865	0.228271	0.114746	0.319824	0.292155	-0.044759	-0.054118	-0.419922
Data139	-0.770264	0.408122	0.286458	0.223796	0.118408	0.318604	0.293783	-0.040283	-0.043538	-0.415853
Data140	-0.753174	0.399577	0.286458	0.218913	0.12207	0.316976	0.295003	-0.035807	-0.032959	-0.412191
Data141	-0.736084	0.390625	0.286458	0.213623	0.126139	0.315755	0.296631	-0.032145	-0.021973	-0.408122
Data142	-0.719808	0.381673	0.287272	0.208333	0.130208	0.314128	0.297445	-0.02889	-0.010986	-0.403646
Data143	-0.703532	0.371908	0.288086	0.202637	0.134277	0.3125	0.298665	-0.026449	-0.000407	-0.398763
Data144	-0.687256	0.362549	0.289307	0.19694	0.138753	0.310465	0.299479	-0.024821	0.009766	-0.39388
Data145	-0.67098	0.352783	0.290934	0.191243	0.143636	0.308838	0.3007	-0.0236	0.019531	-0.388997
Data146	-0.655111	0.343018	0.292969	0.18514	0.148112	0.306803	0.301921	-0.023193	0.02889	-0.383708
Data147	-0.639242	0.333659	0.29541	0.17863	0.152995	0.304769	0.303141	-0.0236	0.037435	-0.378418
Data148	-0.622965	0.3243	0.297852	0.172526	0.157878	0.302734	0.304362	-0.024821	0.045166	-0.372721
Data149	-0.606283	0.315348	0.3007	0.165609	0.16276	0.300293	0.30599	-0.026449	0.051676	-0.367025
Data150	-0.590007	0.306396	0.303955	0.159098	0.16805	0.298258	0.30721	-0.02889	0.057373	-0.361328
Data151	-0.572917	0.297852	0.306803	0.151774	0.172933	0.295817	0.308838	-0.031738	0.062256	-0.355632
Data152	-0.555827	0.289714	0.310465	0.144857	0.177816	0.293783	0.310059	-0.034993	0.065918	-0.349935
Data153	-0.538737	0.281576	0.313721	0.137939	0.182292	0.291748	0.310872	-0.038656	0.068766	-0.343831
Data154	-0.52124	0.273844	0.317383	0.130615	0.187174	0.289714	0.311279	-0.042725	0.070801	-0.338135
Data155	-0.503743	0.26652	0.321045	0.123698	0.19165	0.287679	0.311686	-0.046794	0.072428	-0.332438
Data156	-0.486247	0.259196	0.3243	0.116781	0.195719	0.286051	0.311279	-0.050863	0.073242	-0.326335
Data157	-0.469157	0.252279	0.327962	0.109863	0.200195	0.284424	0.310465	-0.054932	0.074056	-0.320231
Data158	-0.452067	0.245361	0.331217	0.102946	0.203857	0.282796	0.308838	-0.058594	0.074463	-0.314535
Data159	-0.435384	0.238444	0.33488	0.096436	0.207926	0.281169	0.306803	-0.062256	0.07487	-0.308431
Data160	-0.418701	0.231527	0.338135	0.090332	0.211589	0.279134	0.303955	-0.065511	0.075277	-0.301921
Data161	-0.402018	0.225016	0.341797	0.084229	0.214844	0.2771	0.301107	-0.068359	0.07609	-0.295817
Data162	-0.385742	0.218506	0.345052	0.078532	0.218506	0.275065	0.297038	-0.070801	0.076904	-0.289307
Data163	-0.369466	0.211995	0.348714	0.073242	0.221354	0.272624	0.292969	-0.072835	0.078532	-0.282389
Data164	-0.353597	0.205892	0.352376	0.067952	0.224202	0.269368	0.288086	-0.07487	0.080973	-0.275879
Data165	-0.337728	0.199382	0.356038	0.06307	0.227051	0.266113	0.283203	-0.07609	0.083822	-0.268962
Data166	-0.321859	0.193685	0.359701	0.058187	0.229492	0.262451	0.277913	-0.076904	0.087891	-0.261637
Data167	-0.30599	0.187581	0.363363	0.052897	0.231527	0.257975	0.272624	-0.077311	0.092367	-0.25472
Data168	-0.290527	0.181478	0.367432	0.048014	0.233561	0.253092	0.267334	-0.077311	0.098063	-0.247396
Data169	-0.275065	0.175781	0.371094	0.043132	0.235596	0.247396	0.262044	-0.077718	0.104574	-0.240072
Data170	-0.259603	0.169678	0.375163	0.037842	0.237223	0.241699	0.257161	-0.077311	0.111491	-0.232747
Data171	-0.244548	0.163574	0.379232	0.032145	0.238851	0.235189	0.252686	-0.077311	0.119629	-0.225423
Data172	-0.229492	0.157878	0.383301	0.026449	0.240479	0.228678	0.248617	-0.077311	0.128174	-0.217692
Data173	-0.214844	0.151774	0.38737	0.020345	0.242106	0.221761	0.245361	-0.077311	0.137533	-0.209961
Data174	-0.200195	0.145671	0.391846	0.013835	0.243327	0.214437	0.242513	-0.077718	0.146891	-0.201823
Data175	-0.186361	0.13916	0.396322	0.007324	0.244954	0.207113	0.240479	-0.078125	0.156657	-0.193685
Data176	-0.172526	0.133057	0.401204	0.000407	0.246582	0.199788	0.238851	-0.078939	0.167236	-0.185547
Data177	-0.159098	0.126953	0.406087	-0.005697	0.248617	0.192464	0.238037	-0.080566	0.177409	-0.176595
Data178	-0.145671	0.121257	0.411784	-0.012614	0.250244	0.18514	0.23763	-0.082194	0.187988	-0.167643
Data179	-0.13265	0.11556	0.417887	-0.019531	0.252279	0.177816	0.23763	-0.084229	0.198975	-0.158285
Data180	-0.120036	0.11027	0.423991	-0.026042	0.254313	0.170492	0.238037	-0.08667	0.209961	-0.148519
Data181	-0.107422	0.10498	0.430908	-0.032145	0.256755	0.163574	0.238851	-0.089518	0.220947	-0.138346
Data182	-0.095215	0.100505	0.438232	-0.038249	0.258789	0.156657	0.239258	-0.092773	0.23234	-0.128174
Data183	-0.083008	0.096436	0.445557	-0.043538	0.26123	0.150146	0.240072	-0.096029	0.244141	-0.117594
Data184	-0.071208	0.092367	0.453695	-0.048421	0.263265	0.14445	0.240479	-0.099284	0.255941	-0.107015
Data185	-0.059814	0.089111	0.461833	-0.052897	0.265706	0.138753	0.240885	-0.102946	0.267741	-0.096436
Data186	-0.048421	0.085856	0.470378	-0.056559	0.268148	0.134277	0.241292	-0.106201	0.279948	-0.085856
Data187	-0.037435	0.082601	0.478923	-0.059814	0.270182	0.130208	0.241292	-0.109049	0.292562	-0.075277
Data188	-0.027262	0.079753	0.487874	-0.062256	0.272624	0.126953	0.241292	-0.111898	0.305176	-0.065104
Data189	-0.01709	0.077311	0.496419	-0.06429	0.275065	0.124512	0.240885	-0.114746	0.31779	-0.054932
Data190	-0.007324	0.074463	0.505371	-0.065918	0.277507	0.123291	0.240479	-0.116374	0.330404	-0.045166
Data191	0.001221	0.072021	0.513916	-0.067139	0.279948	0.123291	0.240072	-0.118001	0.343018	-0.035807
Data192	0.010173	0.069173	0.522461	-0.067546	0.282796	0.124105	0.239665	-0.118815	0.356038	-0.026449
Data193	0.018717	0.066732	0.531006	-0.067952	0.285645	0.126139	0.238851	-0.119222	0.369059	-0.017497
Data194	0.026855	0.06429	0.539551	-0.067952	0.2889	0.128988	0.238037	-0.118408	0.38208	-0.008952
Data195	0.034587	0.062256	0.547689	-0.067546	0.292155	0.13265	0.237223	-0.116781	0.395508	0
Data196	0.042318	0.060221	0.555827	-0.066732	0.295817	0.136719	0.236816	-0.114746	0.409342	0.008138
Data197	0.049642	0.059001	0.563965	-0.065918	0.300293	0.142008	0.236003	-0.111491	0.423584	0.01709
Data198	0.056559	0.05778	0.571696	-0.064697	0.305176	0.147705	0.235189	-0.107015	0.438639	0.026449
Data199	0.063477	0.057373	0.579834	-0.063477	0.310872	0.153402	0.234782	-0.101725	0.454102	0.035807
Data200	0.069987	0.057373	0.587565	-0.061849	0.316976	0.159912	0.233968	-0.095215	0.470378	0.045573
Data201	0.076497	0.058594	0.59611	-0.059814	0.3243	0.166829	0.233561	-0.087891	0.487874	0.055745
Data202	0.083008	0.060628	0.604655	-0.05778	0.332438	0.173747	0.233561	-0.079753	0.505778	0.066325
Data203	0.089111	0.063477	0.613607	-0.055339	0.341797	0.181071	0.233561	-0.070394	0.524902	0.077311
Data204	0.095622	0.067546	0.622965	-0.052083	0.351969	0.188802	0.234375	-0.060221	0.544434	0.088704
Data205	0.102539	0.072428	0.633138	-0.048421	0.363363	0.19694	0.235596	-0.049235	0.564779	0.100505
Data206	0.11027	0.078939	0.644531	-0.043538	0.375977	0.205485	0.23763	-0.037435	0.585938	0.113118
Data207	0.118408	0.08667	0.656738	-0.037435	0.389811	0.215251	0.240885	-0.024821	0.607503	0.126139
Data208	0.128174	0.095622	0.670166	-0.029704	0.405273	0.22583	0.244954	-0.011393	0.629883	0.140381
Data209	0.139567	0.106608	0.684814	-0.020345	0.421956	0.238037	0.250651	0.002035	0.652669	0.155029
Data210	0.153402	0.119222	0.70109	-0.008545	0.43986	0.251465	0.258382	0.01709	0.67627	0.171305
Data211	0.169678	0.134277	0.719401	0.00529	0.459798	0.267334	0.267741	0.032959	0.700684	0.189209
Data212	0.189616	0.151774	0.740153	0.022786	0.482178	0.285238	0.279541	0.049642	0.725911	0.20874
Data213	0.213623	0.172119	0.762939	0.043538	0.506185	0.30599	0.293783	0.067952	0.75236	0.230713
Data214	0.242106	0.195313	0.788167	0.067952	0.53304	0.32959	0.310872	0.087484	0.780436	0.255127
Data215	0.275065	0.222575	0.81665	0.096029	0.562744	0.356852	0.331217	0.109049	0.809733	0.282796
Data216	0.313721	0.253499	0.848389	0.128581	0.59611	0.387777	0.355225	0.132243	0.841064	0.314128
Data217	0.357666	0.288493	0.883382	0.165609	0.632731	0.42277	0.382487	0.157878	0.874837	0.349528
Data218	0.407308	0.327555	0.922445	0.206706	0.673014	0.461833	0.413818	0.186361	0.910645	0.388997
Data219	0.462646	0.371501	0.964762	0.252686	0.717773	0.504964	0.449219	0.217285	0.948893	0.432943
Data220	0.523275	0.419515	1.010742	0.302734	0.766195	0.552572	0.488688	0.251058	0.98999	0.481364
Data221	0.588786	0.472005	1.060791	0.356852	0.819092	0.604655	0.532227	0.288493	1.033529	0.535075
Data222	0.658366	0.528564	1.114095	0.415039	0.876058	0.6604	0.579834	0.328776	1.079915	0.592855
Data223	0.732422	0.588379	1.170654	0.476481	0.937093	0.719808	0.63151	0.372721	1.12915	0.655518
Data224	0.808919	0.651449	1.229655	0.540771	1.001383	0.782471	0.686442	0.419922	1.18042	0.722249
Data225	0.887451	0.71696	1.291097	0.607096	1.068522	0.847982	0.744629	0.469971	1.234131	0.792643
Data226	0.967611	0.784098	1.354167	0.675456	1.137695	0.915527	0.805664	0.522868	1.289876	0.866292
Data227	1.047363	0.852458	1.418457	0.744222	1.208903	0.984294	0.869141	0.578206	1.346842	0.942383
Data228	1.126302	0.92041	1.48234	0.812988	1.280924	1.054281	0.934245	0.635579	1.405029	1.020101
Data229	1.203613	0.987142	1.546224	0.880941	1.352946	1.124268	1.000163	0.69458	1.46403	1.09904
Data230	1.277669	1.052246	1.60848	0.947266	1.424154	1.193441	1.066488	0.754395	1.523031	1.177572
Data231	1.347656	1.114502	1.668294	1.011556	1.493327	1.260986	1.132406	0.814616	1.581624	1.25529
Data232	1.413167	1.173096	1.725667	1.072184	1.560059	1.326497	1.196696	0.874837	1.638997	1.33138
Data233	1.473389	1.226807	1.779378	1.128743	1.623535	1.388753	1.259359	0.933838	1.694743	1.404622
Data234	1.5271	1.275635	1.82902	1.180827	1.682943	1.447347	1.318766	0.991211	1.748454	1.474202
Data235	1.574707	1.318766	1.873779	1.22762	1.737874	1.501872	1.374919	1.046143	1.799316	1.539307
Data236	1.61499	1.355794	1.913656	1.269124	1.787109	1.551514	1.427002	1.097819	1.846517	1.599528
Data237	1.647949	1.385905	1.948242	1.304932	1.831055	1.595866	1.474202	1.146647	1.890462	1.654053
Data238	1.673991	1.409505	1.977132	1.334635	1.869303	1.634928	1.516113	1.190999	1.930745	1.702474
Data239	1.692708	1.426188	2.000326	1.358643	1.901449	1.667887	1.552327	1.231283	1.966553	1.744385
Data240	1.704102	1.436361	2.017822	1.376546	1.92749	1.69515	1.582845	1.266683	1.997884	1.779785
Data241	1.708984	1.44043	2.030029	1.388346	1.947428	1.716309	1.607259	1.297201	2.025146	1.808675
Data242	1.707357	1.438395	2.036947	1.394857	1.96167	1.731771	1.62557	1.322428	2.047933	1.831055
Data243	1.700033	1.430664	2.038574	1.396484	1.970215	1.741943	1.637777	1.342367	2.066243	1.846924
Data244	1.687012	1.41805	2.035319	1.392822	1.973063	1.746012	1.64388	1.357422	2.080892	1.856283
Data245	1.669515	1.40096	2.027588	1.385091	1.971436	1.745605	1.644694	1.366781	2.091471	1.860352
Data246	1.647542	1.380208	2.015381	1.373291	1.965332	1.740316	1.639811	1.371663	2.098389	1.859131
Data247	1.622314	1.355794	1.999512	1.357829	1.954753	1.73055	1.630046	1.371257	2.101644	1.853027
Data248	1.594238	1.328939	1.97998	1.339111	1.940511	1.717122	1.615397	1.366781	2.101644	1.842855
Data249	1.563314	1.300049	1.957601	1.317546	1.923421	1.700846	1.597087	1.357422	2.098796	1.82902
Data250	1.530355	1.269124	1.932373	1.293538	1.903076	1.681315	1.574707	1.344401	2.092285	1.81193
Data251	1.495768	1.236572	1.904297	1.267497	1.880697	1.659342	1.548665	1.327718	2.083333	1.791992
Data252	1.459554	1.203206	1.874186	1.239827	1.856283	1.635335	1.519775	1.30778	2.071533	1.770426
Data253	1.422119	1.169027	1.842041	1.210531	1.829834	1.609701	1.488444	1.284587	2.056885	1.746826
Data254	1.383464	1.134033	1.808268	1.180013	1.801758	1.582845	1.454671	1.258952	2.039388	1.722005
Data255	1.343587	1.098633	1.772868	1.148682	1.772461	1.554362	1.418864	1.230876	2.019857	1.695964
Data256	1.302897	1.062419	1.73584	1.116536	1.74235	1.525472	1.381022	1.200765	1.997884	1.669515
Data257	1.260579	1.025798	1.697998	1.083577	1.710612	1.495361	1.34196	1.169027	1.973877	1.642253
Data258	1.217041	0.98877	1.658529	1.050212	1.67806	1.464844	1.30127	1.136068	1.948242	1.614583
Data259	1.171875	0.950928	1.618245	1.016032	1.644287	1.433105	1.259766	1.101481	1.920573	1.5861
Data260	1.125488	0.912679	1.576742	0.981852	1.609294	1.40096	1.217041	1.066081	1.891276	1.557617
Data261	1.077474	0.874023	1.534017	0.947266	1.573079	1.368001	1.173096	1.02946	1.860758	1.527913
Data262	1.027832	0.834147	1.490072	0.912272	1.535645	1.333822	1.128337	0.992432	1.82902	1.49821
Data263	0.976156	0.793864	1.445313	0.876872	1.496989	1.299235	1.082764	0.954997	1.796061	1.467285
Data264	0.923258	0.75236	1.399333	0.841064	1.456706	1.263428	1.03597	0.916748	1.762288	1.435547
Data265	0.869141	0.709635	1.352132	0.80485	1.415202	1.226807	0.98877	0.878499	1.727295	1.402995
Data266	0.812988	0.66569	1.303711	0.767415	1.37207	1.189372	0.940348	0.839844	1.691895	1.369222
Data267	0.756022	0.620524	1.254069	0.729574	1.327311	1.150309	0.891113	0.801188	1.655273	1.334635
Data268	0.697835	0.574137	1.203206	0.690918	1.280924	1.110433	0.841471	0.762533	1.618245	1.298828
Data269	0.638835	0.526123	1.15153	0.651449	1.233317	1.068929	0.791016	0.72347	1.580404	1.2618
Data270	0.578613	0.476481	1.098226	0.610758	1.184082	1.026611	0.739746	0.684814	1.541748	1.223551
Data271	0.517985	0.425212	1.044515	0.568848	1.133219	0.983073	0.68807	0.646159	1.503092	1.184489
Data272	0.456543	0.373128	0.989583	0.526123	1.081543	0.937907	0.635579	0.607096	1.463623	1.144206
Data273	0.394287	0.31901	0.933838	0.482178	1.028239	0.89152	0.582682	0.568441	1.424154	1.103516
Data274	0.331624	0.264079	0.877279	0.437012	0.974528	0.84432	0.529785	0.529378	1.38387	1.061605
Data275	0.268555	0.207926	0.820313	0.391032	0.919596	0.795492	0.476481	0.490316	1.343587	1.019694
Data276	0.205078	0.15096	0.762533	0.344238	0.864258	0.74585	0.42277	0.451253	1.30249	0.976563
Data277	0.141195	0.092773	0.704346	0.296224	0.808105	0.694987	0.369466	0.411784	1.261393	0.933431
Data278	0.077311	0.03418	0.645752	0.247803	0.751546	0.642904	0.315755	0.371908	1.219482	0.890299
Data279	0.013428	-0.024821	0.586751	0.198568	0.69458	0.590413	0.262044	0.331217	1.177165	0.846354
Data280	-0.050456	-0.084229	0.527751	0.148519	0.637614	0.537109	0.20874	0.29012	1.133626	0.802816
Data281	-0.114746	-0.14445	0.468343	0.098063	0.580241	0.483398	0.155436	0.24821	1.089274	0.759277
Data282	-0.178223	-0.204671	0.408936	0.047201	0.522868	0.428874	0.102539	0.205078	1.043294	0.715739
Data283	-0.242106	-0.264486	0.349121	-0.003662	0.465495	0.374349	0.049642	0.160726	0.996501	0.672607
Data284	-0.305176	-0.324707	0.289307	-0.054525	0.407715	0.31901	-0.002441	0.11556	0.947673	0.629476
Data285	-0.367432	-0.384115	0.229492	-0.105794	0.349935	0.264079	-0.054525	0.069173	0.897624	0.586751
Data286	-0.429281	-0.443115	0.169678	-0.15625	0.291748	0.20874	-0.106608	0.021566	0.845947	0.544434
Data287	-0.490316	-0.501709	0.11027	-0.206299	0.233968	0.153809	-0.157878	-0.026449	0.79305	0.502523
Data288	-0.55013	-0.559489	0.050863	-0.255941	0.175781	0.098877	-0.20874	-0.075684	0.738932	0.461019
Data289	-0.609131	-0.616455	-0.007324	-0.304362	0.117594	0.043945	-0.259196	-0.125326	0.684001	0.419922
Data290	-0.666911	-0.672607	-0.065918	-0.351969	0.059814	-0.010173	-0.309245	-0.175374	0.628662	0.379639
Data291	-0.72347	-0.727946	-0.123698	-0.398356	0.002441	-0.06429	-0.35848	-0.225016	0.572917	0.340169
Data292	-0.778402	-0.782064	-0.181071	-0.443115	-0.054525	-0.117594	-0.406901	-0.274658	0.517578	0.301107
Data293	-0.831706	-0.834554	-0.237223	-0.486654	-0.111084	-0.170085	-0.454508	-0.323486	0.463053	0.263265
Data294	-0.882975	-0.88623	-0.292562	-0.528564	-0.167236	-0.221761	-0.501709	-0.371501	0.409342	0.22583
Data295	-0.933024	-0.935872	-0.34668	-0.568848	-0.222575	-0.272624	-0.548096	-0.417887	0.357666	0.189616
Data296	-0.981038	-0.984294	-0.399984	-0.607096	-0.276693	-0.321859	-0.593262	-0.46346	0.307617	0.154215
Data297	-1.027018	-1.03068	-0.45166	-0.644124	-0.329997	-0.369873	-0.637614	-0.506999	0.26001	0.120036
Data298	-1.070964	-1.075439	-0.502116	-0.679525	-0.381673	-0.415853	-0.681559	-0.54891	0.214844	0.087077
Data299	-1.113281	-1.117757	-0.550944	-0.713298	-0.432129	-0.460612	-0.724284	-0.588786	0.172526	0.054932
Data300	-1.153158	-1.15804	-0.598551	-0.74585	-0.480957	-0.503337	-0.765788	-0.627035	0.133057	0.024414
Data301	-1.190999	-1.195882	-0.644124	-0.776774	-0.528158	-0.544027	-0.806478	-0.662842	0.096436	-0.004883
Data302	-1.226807	-1.231689	-0.68807	-0.806478	-0.57373	-0.582682	-0.846354	-0.696615	0.06307	-0.032959
Data303	-1.260579	-1.265055	-0.730387	-0.834554	-0.617676	-0.618896	-0.884603	-0.72876	0.032552	-0.059408
Data304	-1.292725	-1.296387	-0.770671	-0.861816	-0.65918	-0.653483	-0.922038	-0.758464	0.00529	-0.085042
Data305	-1.322428	-1.325684	-0.809326	-0.888265	-0.699463	-0.686035	-0.957845	-0.786133	-0.019124	-0.109049
Data306	-1.350505	-1.352946	-0.846354	-0.913086	-0.737305	-0.716553	-0.992839	-0.811361	-0.04069	-0.131429
Data307	-1.376139	-1.378581	-0.880941	-0.937093	-0.773519	-0.745036	-1.026204	-0.834961	-0.060221	-0.152588
Data308	-1.400146	-1.402588	-0.9139	-0.959473	-0.807699	-0.771484	-1.058757	-0.85612	-0.077311	-0.172119
Data309	-1.422119	-1.424967	-0.944417	-0.981038	-0.839844	-0.796305	-1.089274	-0.875651	-0.092367	-0.19043
Data310	-1.442057	-1.446126	-0.973307	-1.000977	-0.870361	-0.819499	-1.118978	-0.892741	-0.105387	-0.207113
Data311	-1.459961	-1.465658	-1.000163	-1.019287	-0.898844	-0.841064	-1.147461	-0.908203	-0.116781	-0.222168
Data312	-1.47583	-1.483561	-1.024577	-1.036377	-0.9257	-0.861003	-1.174316	-0.921631	-0.126546	-0.236003
Data313	-1.489258	-1.500244	-1.046956	-1.051432	-0.950928	-0.879313	-1.199951	-0.933431	-0.135498	-0.24821
Data314	-1.501058	-1.515299	-1.067301	-1.06486	-0.974121	-0.895996	-1.224365	-0.943604	-0.142822	-0.258789
Data315	-1.510824	-1.52832	-1.085205	-1.076253	-0.995687	-0.911458	-1.247559	-0.952555	-0.14974	-0.268555
Data316	-1.518148	-1.539714	-1.101074	-1.085612	-1.015625	-0.9257	-1.269531	-0.960286	-0.155029	-0.276286
Data317	-1.523844	-1.549479	-1.115316	-1.092936	-1.033936	-0.938314	-1.289876	-0.96639	-0.159912	-0.283203
Data318	-1.527507	-1.55721	-1.127523	-1.098226	-1.050618	-0.950114	-1.308594	-0.972087	-0.163574	-0.288493
Data319	-1.529541	-1.562907	-1.137695	-1.101481	-1.065267	-0.960286	-1.32609	-0.976563	-0.166016	-0.292969
Data320	-1.529134	-1.566976	-1.146647	-1.102295	-1.077881	-0.969238	-1.34196	-0.980632	-0.167643	-0.296224
Data321	-1.527507	-1.56901	-1.153564	-1.101074	-1.089274	-0.976969	-1.356201	-0.984294	-0.168457	-0.298665
Data322	-1.523844	-1.56901	-1.159668	-1.097412	-1.098226	-0.983073	-1.368408	-0.987142	-0.16805	-0.300293
Data323	-1.518148	-1.567383	-1.164551	-1.092122	-1.10555	-0.988363	-1.378581	-0.989583	-0.166829	-0.3007
Data324	-1.51123	-1.563721	-1.168213	-1.084798	-1.11084	-0.992025	-1.387126	-0.991618	-0.164795	-0.3007
Data325	-1.502279	-1.558838	-1.171468	-1.075439	-1.114502	-0.994873	-1.393229	-0.993245	-0.161947	-0.299886
Data326	-1.491292	-1.552734	-1.173503	-1.064046	-1.116536	-0.996094	-1.397705	-0.994059	-0.158691	-0.298258
Data327	-1.478678	-1.545003	-1.17513	-1.051432	-1.116943	-0.996094	-1.400146	-0.994466	-0.155029	-0.296224
Data328	-1.464437	-1.536458	-1.175537	-1.037191	-1.115723	-0.994873	-1.400146	-0.994059	-0.15096	-0.292969
Data329	-1.448568	-1.526693	-1.175944	-1.021729	-1.112874	-0.992432	-1.398519	-0.992432	-0.146891	-0.289307
Data330	-1.431071	-1.515706	-1.17513	-1.005046	-1.109212	-0.98877	-1.394857	-0.98999	-0.142822	-0.284424
Data331	-1.411947	-1.503906	-1.17391	-0.987142	-1.104736	-0.984294	-1.389567	-0.986328	-0.13916	-0.278727
Data332	-1.391602	-1.491292	-1.172282	-0.968831	-1.09904	-0.97819	-1.382243	-0.981445	-0.135498	-0.272217
Data333	-1.369629	-1.477865	-1.16984	-0.949707	-1.092529	-0.971273	-1.373698	-0.974935	-0.131836	-0.264486
Data334	-1.346842	-1.463623	-1.166585	-0.930583	-1.086019	-0.963542	-1.363525	-0.967204	-0.128581	-0.255941
Data335	-1.322835	-1.448975	-1.162923	-0.910645	-1.078695	-0.95459	-1.351725	-0.957438	-0.125326	-0.246582
Data336	-1.298014	-1.433512	-1.158447	-0.890706	-1.070964	-0.945231	-1.339111	-0.946452	-0.121663	-0.236003
Data337	-1.272786	-1.417236	-1.153564	-0.870768	-1.063232	-0.934652	-1.32487	-0.934245	-0.118001	-0.224609
Data338	-1.247152	-1.40096	-1.148275	-0.85083	-1.055501	-0.923665	-1.309408	-0.920003	-0.114339	-0.212402
Data339	-1.22111	-1.38387	-1.142171	-0.831299	-1.04777	-0.912272	-1.293132	-0.904948	-0.109863	-0.200195
Data340	-1.195068	-1.366374	-1.135661	-0.812174	-1.040039	-0.900065	-1.275635	-0.887858	-0.10498	-0.187174
Data341	-1.16862	-1.348877	-1.12915	-0.79305	-1.031901	-0.887451	-1.257324	-0.869954	-0.099691	-0.173747
Data342	-1.142578	-1.330566	-1.122233	-0.774333	-1.02417	-0.874837	-1.2382	-0.85083	-0.09318	-0.160726
Data343	-1.116943	-1.312256	-1.114502	-0.756022	-1.016846	-0.861816	-1.218262	-0.830892	-0.08667	-0.147705
Data344	-1.091309	-1.293945	-1.106771	-0.738118	-1.009115	-0.849202	-1.19751	-0.809733	-0.078939	-0.134684
Data345	-1.066081	-1.274821	-1.09904	-0.720622	-1.001383	-0.836182	-1.175944	-0.78776	-0.070801	-0.122477
Data346	-1.041667	-1.256104	-1.090902	-0.703532	-0.993652	-0.823568	-1.154378	-0.765381	-0.062256	-0.11027
Data347	-1.01766	-1.236979	-1.082764	-0.687256	-0.985514	-0.811361	-1.132406	-0.742594	-0.05249	-0.098877
Data348	-0.993652	-1.217855	-1.074219	-0.670573	-0.977376	-0.799154	-1.110026	-0.719401	-0.042318	-0.088298
Data349	-0.970866	-1.199137	-1.065267	-0.654704	-0.968831	-0.78776	-1.087646	-0.695801	-0.031738	-0.077718
Data350	-0.948079	-1.180013	-1.056315	-0.638835	-0.960286	-0.776367	-1.065674	-0.672201	-0.020345	-0.067546
Data351	-0.926107	-1.160889	-1.047363	-0.623372	-0.950928	-0.765381	-1.043701	-0.649007	-0.008545	-0.058187
Data352	-0.904541	-1.142171	-1.038005	-0.608317	-0.941569	-0.755208	-1.021729	-0.625814	0.003662	-0.048828
Data353	-0.883789	-1.123861	-1.028646	-0.592855	-0.931396	-0.745036	-1.00057	-0.603027	0.016683	-0.039469
Data354	-0.863037	-1.10555	-1.01888	-0.578206	-0.92041	-0.735677	-0.979818	-0.581055	0.029704	-0.030518
Data355	-0.842692	-1.08724	-1.009115	-0.563558	-0.909424	-0.726318	-0.959473	-0.559489	0.043132	-0.021566
Data356	-0.822754	-1.069336	-0.998942	-0.54891	-0.897624	-0.717367	-0.939941	-0.539144	0.056152	-0.012614
Data357	-0.803223	-1.051839	-0.98877	-0.535075	-0.885417	-0.708822	-0.921224	-0.519206	0.069173	-0.003255
Data358	-0.784098	-1.034342	-0.978597	-0.52124	-0.87321	-0.700277	-0.90332	-0.500895	0.082194	0.00529
Data359	-0.764974	-1.016846	-0.968018	-0.508219	-0.860189	-0.691732	-0.885824	-0.483398	0.094401	0.014648
Data360	-0.746663	-0.999756	-0.957845	-0.495605	-0.846761	-0.683187	-0.868734	-0.467122	0.106201	0.0236
Data361	-0.728353	-0.982666	-0.947266	-0.483398	-0.833333	-0.674235	-0.852865	-0.452067	0.117188	0.032552
Data362	-0.710856	-0.965576	-0.936686	-0.472005	-0.819906	-0.66569	-0.837402	-0.438232	0.12736	0.041504
Data363	-0.693359	-0.948893	-0.926107	-0.461426	-0.806071	-0.656331	-0.822347	-0.425212	0.136719	0.050049
Data364	-0.67627	-0.93221	-0.915527	-0.451253	-0.791829	-0.646973	-0.808512	-0.413005	0.145264	0.058594
Data365	-0.659587	-0.915934	-0.905355	-0.441895	-0.777588	-0.637207	-0.794678	-0.401611	0.153402	0.066325
Data366	-0.642497	-0.900065	-0.894775	-0.432943	-0.763346	-0.627441	-0.781657	-0.390625	0.161133	0.074056
Data367	-0.625814	-0.884603	-0.884603	-0.424398	-0.749105	-0.616862	-0.769043	-0.380046	0.16805	0.080973
Data368	-0.608724	-0.869548	-0.87443	-0.416667	-0.734863	-0.605876	-0.757243	-0.369466	0.174561	0.087891
Data369	-0.591227	-0.855306	-0.863851	-0.408936	-0.720215	-0.594889	-0.74585	-0.358887	0.181071	0.093994
Data370	-0.57373	-0.841471	-0.853271	-0.401204	-0.705566	-0.583496	-0.734863	-0.348307	0.187174	0.100098
Data371	-0.55542	-0.828451	-0.842692	-0.39388	-0.690918	-0.571696	-0.724284	-0.337321	0.193685	0.105794
Data372	-0.536296	-0.816243	-0.832113	-0.386556	-0.67627	-0.559896	-0.714111	-0.325521	0.200195	0.111084
Data373	-0.517171	-0.804443	-0.821126	-0.379232	-0.661214	-0.547689	-0.704346	-0.313314	0.207113	0.116374
Data374	-0.497233	-0.793864	-0.81014	-0.371501	-0.646566	-0.535889	-0.694987	-0.300293	0.21403	0.121257
Data375	-0.476888	-0.783691	-0.799154	-0.364176	-0.632324	-0.524089	-0.685628	-0.286458	0.222168	0.126139
Data376	-0.456136	-0.773926	-0.78776	-0.356852	-0.618083	-0.512288	-0.67627	-0.272217	0.230713	0.131022
Data377	-0.434977	-0.764974	-0.776774	-0.349121	-0.603841	-0.500895	-0.666504	-0.257568	0.240072	0.135498
Data378	-0.413411	-0.756022	-0.765381	-0.341797	-0.590007	-0.489909	-0.657145	-0.242106	0.250244	0.139974
Data379	-0.392253	-0.747884	-0.754395	-0.334473	-0.576986	-0.479329	-0.646973	-0.226237	0.261637	0.14445
Data380	-0.37028	-0.739746	-0.743408	-0.326742	-0.563965	-0.46875	-0.6368	-0.210368	0.274251	0.148519
Data381	-0.348714	-0.731608	-0.732829	-0.319824	-0.551351	-0.459391	-0.625814	-0.194092	0.288086	0.152588
Data382	-0.327148	-0.72347	-0.722656	-0.3125	-0.539551	-0.450033	-0.614421	-0.178223	0.302734	0.15625
Data383	-0.305176	-0.715739	-0.712891	-0.305583	-0.528158	-0.441488	-0.60262	-0.161947	0.318197	0.159505
Data384	-0.28361	-0.707601	-0.703532	-0.298665	-0.517171	-0.43335	-0.590007	-0.146484	0.33488	0.162354
Data385	-0.262044	-0.69987	-0.69458	-0.292155	-0.506185	-0.425618	-0.576579	-0.131022	0.352376	0.164795
Data386	-0.240885	-0.691732	-0.686442	-0.285645	-0.496012	-0.418294	-0.562337	-0.116374	0.369873	0.166829
Data387	-0.219727	-0.683594	-0.678304	-0.279541	-0.48584	-0.411784	-0.547689	-0.102539	0.38737	0.168864
Data388	-0.199382	-0.675456	-0.670573	-0.273031	-0.476074	-0.40568	-0.532633	-0.089111	0.405273	0.170085
Data389	-0.179443	-0.667318	-0.662842	-0.26652	-0.466309	-0.399984	-0.516764	-0.076904	0.422363	0.171712
Data390	-0.160319	-0.65918	-0.655518	-0.26001	-0.45695	-0.394287	-0.500081	-0.065511	0.438639	0.172526
Data391	-0.141602	-0.650635	-0.648193	-0.252686	-0.447184	-0.389404	-0.483398	-0.054932	0.453695	0.173747
Data392	-0.124105	-0.641683	-0.640462	-0.245361	-0.437826	-0.384521	-0.466309	-0.045573	0.467936	0.174154
Data393	-0.107015	-0.632731	-0.632731	-0.237223	-0.42806	-0.379639	-0.448812	-0.037028	0.48055	0.174967
Data394	-0.091146	-0.623779	-0.625	-0.228678	-0.418294	-0.375163	-0.431315	-0.029297	0.491536	0.175374
Data395	-0.07609	-0.614014	-0.616862	-0.21932	-0.408529	-0.370687	-0.413818	-0.022786	0.500895	0.175781
Data396	-0.061849	-0.603841	-0.608317	-0.209554	-0.398356	-0.366211	-0.396322	-0.016683	0.508219	0.176188
Data397	-0.048014	-0.592855	-0.599772	-0.198975	-0.388184	-0.362142	-0.378825	-0.011393	0.513509	0.176188
Data398	-0.034993	-0.581868	-0.590413	-0.187581	-0.377604	-0.357259	-0.361328	-0.00651	0.516764	0.175781
Data399	-0.021973	-0.570068	-0.581462	-0.175781	-0.367025	-0.352783	-0.344238	-0.002035	0.518392	0.175374
Data400	-0.009766	-0.557454	-0.572103	-0.163574	-0.356038	-0.3479	-0.327555	0.001628	0.517578	0.174967
Data401	0.002035	-0.54484	-0.562744	-0.15096	-0.345052	-0.343018	-0.310872	0.005697	0.515137	0.174154
Data402	0.013835	-0.532227	-0.553385	-0.137939	-0.334066	-0.337728	-0.294189	0.010173	0.510661	0.172933
Data403	0.025635	-0.519206	-0.544027	-0.125326	-0.322266	-0.332438	-0.277913	0.014648	0.504557	0.171712
Data404	0.037435	-0.505778	-0.535075	-0.112305	-0.310872	-0.326335	-0.262044	0.019124	0.496419	0.170492
Data405	0.049235	-0.493164	-0.526123	-0.099691	-0.298665	-0.320231	-0.246175	0.024414	0.487061	0.169271
Data406	0.061035	-0.48055	-0.517171	-0.087077	-0.286865	-0.313314	-0.230306	0.030111	0.476481	0.167643
Data407	0.073242	-0.468343	-0.508626	-0.074463	-0.274251	-0.306396	-0.214844	0.036214	0.464681	0.166423
Data408	0.085856	-0.45695	-0.500081	-0.062256	-0.261637	-0.298665	-0.199382	0.042725	0.452067	0.165609
Data409	0.09847	-0.445964	-0.491536	-0.050456	-0.249023	-0.290527	-0.184326	0.050049	0.438639	0.164795
Data410	0.111491	-0.435384	-0.483398	-0.038656	-0.23641	-0.282389	-0.169271	0.05778	0.425212	0.163981
Data411	0.124919	-0.426025	-0.47526	-0.026449	-0.223389	-0.273844	-0.154215	0.066732	0.411784	0.163574
Data412	0.138346	-0.416667	-0.466715	-0.014648	-0.210368	-0.264893	-0.13916	0.075684	0.398356	0.163574
Data413	0.152588	-0.408122	-0.458171	-0.002848	-0.197347	-0.255534	-0.124105	0.085449	0.385335	0.163574
Data414	0.166829	-0.399577	-0.449626	0.008545	-0.183919	-0.246175	-0.109049	0.096029	0.373128	0.163981
Data415	0.181478	-0.391439	-0.440267	0.020345	-0.170898	-0.236816	-0.094401	0.107015	0.361328	0.164388
Data416	0.196533	-0.382894	-0.430908	0.032145	-0.157878	-0.227458	-0.079346	0.118815	0.350342	0.164795
Data417	0.211589	-0.373942	-0.421143	0.044352	-0.14445	-0.218099	-0.06429	0.130615	0.340576	0.165202
Data418	0.227051	-0.36499	-0.41097	0.056559	-0.131022	-0.20874	-0.049642	0.143229	0.331624	0.166016
Data419	0.24292	-0.354818	-0.400391	0.068359	-0.118001	-0.199382	-0.034993	0.155843	0.323486	0.166016
Data420	0.258789	-0.344238	-0.389404	0.080566	-0.104574	-0.19043	-0.020752	0.168457	0.316976	0.166423
Data421	0.275065	-0.332438	-0.378011	0.09196	-0.091146	-0.181478	-0.00651	0.181478	0.311279	0.166016
Data422	0.291341	-0.320231	-0.366618	0.10376	-0.078125	-0.172526	0.00651	0.194499	0.30721	0.165609
Data423	0.308431	-0.306803	-0.355225	0.115153	-0.064697	-0.163981	0.019938	0.207113	0.303955	0.165202
Data424	0.325521	-0.292562	-0.343424	0.125732	-0.051676	-0.155436	0.032552	0.218913	0.301921	0.163981
Data425	0.343018	-0.277507	-0.332031	0.136312	-0.038656	-0.146891	0.043945	0.230713	0.301107	0.16276
Data426	0.360921	-0.262044	-0.320638	0.146484	-0.026042	-0.138753	0.054932	0.241292	0.301107	0.161133
Data427	0.378825	-0.246175	-0.309245	0.15625	-0.013835	-0.130208	0.065104	0.251058	0.301921	0.159505
Data428	0.396729	-0.229899	-0.298258	0.166016	-0.001628	-0.121663	0.074056	0.26001	0.303141	0.157471
Data429	0.415039	-0.213623	-0.287272	0.174967	0.009359	-0.113525	0.081787	0.267741	0.304769	0.155029
Data430	0.432943	-0.19694	-0.276693	0.183512	0.019938	-0.10498	0.088704	0.274251	0.306396	0.152588
Data431	0.450439	-0.180664	-0.26652	0.192057	0.030111	-0.096436	0.094401	0.279134	0.308024	0.150146
Data432	0.467936	-0.164795	-0.256755	0.200195	0.039876	-0.087891	0.098877	0.283203	0.308838	0.147705
Data433	0.484619	-0.148519	-0.247803	0.208333	0.048828	-0.079346	0.102946	0.286051	0.308838	0.145264
Data434	0.501302	-0.13265	-0.238851	0.216064	0.057373	-0.070801	0.105794	0.287679	0.308024	0.142415
Data435	0.517171	-0.117188	-0.230306	0.223796	0.065104	-0.062256	0.108236	0.2889	0.30599	0.139974
Data436	0.532633	-0.101725	-0.222168	0.231527	0.072428	-0.053711	0.11027	0.2889	0.302734	0.137533
Data437	0.547689	-0.08667	-0.214844	0.238851	0.079346	-0.045573	0.111898	0.288493	0.297852	0.135091
Data438	0.562337	-0.072021	-0.207926	0.246582	0.085449	-0.037842	0.113525	0.288086	0.291748	0.13265
Data439	0.576986	-0.05778	-0.201823	0.253906	0.09196	-0.030111	0.115153	0.287272	0.284424	0.130615
Data440	0.59082	-0.043538	-0.196126	0.26123	0.097656	-0.023193	0.117594	0.286865	0.275472	0.128581
Data441	0.604655	-0.029704	-0.191243	0.268555	0.103353	-0.01709	0.120443	0.286865	0.265706	0.126953
Data442	0.61849	-0.016683	-0.186768	0.275879	0.108643	-0.011393	0.124105	0.287272	0.255127	0.125326
Data443	0.632324	-0.003662	-0.183512	0.283203	0.113525	-0.00651	0.128988	0.288086	0.243734	0.123698
Data444	0.646159	0.008138	-0.180664	0.29012	0.118408	-0.002441	0.134277	0.29012	0.231934	0.122477
Data445	0.659993	0.019531	-0.17863	0.297038	0.122884	0.000407	0.140788	0.292562	0.220133	0.121663
Data446	0.673828	0.030518	-0.177409	0.303955	0.12736	0.002848	0.148519	0.296224	0.208333	0.12085
Data447	0.687256	0.04069	-0.176595	0.310059	0.131022	0.004476	0.156657	0.300293	0.196533	0.120036
Data448	0.700684	0.050456	-0.176188	0.316162	0.134277	0.00529	0.165609	0.304769	0.184733	0.119222
Data449	0.714111	0.059408	-0.176595	0.321859	0.137126	0.00529	0.174967	0.310059	0.173747	0.118408
Data450	0.727539	0.067952	-0.177409	0.326742	0.138753	0.004476	0.184733	0.315348	0.16276	0.117594
Data451	0.740153	0.076497	-0.179036	0.331217	0.140381	0.002848	0.194499	0.321045	0.152588	0.116374
Data452	0.752767	0.084229	-0.180664	0.335286	0.140788	0.000814	0.203857	0.326335	0.142822	0.115153
Data453	0.765381	0.09196	-0.182699	0.338542	0.140788	-0.001628	0.213216	0.331624	0.133057	0.113525
Data454	0.777181	0.099691	-0.185547	0.340576	0.139567	-0.004883	0.221761	0.3361	0.124105	0.111898
Data455	0.788981	0.107015	-0.188395	0.342204	0.137939	-0.008138	0.229492	0.340169	0.115153	0.109456
Data456	0.800374	0.113932	-0.19165	0.343018	0.135091	-0.012207	0.23641	0.343018	0.106608	0.106608
Data457	0.810954	0.121257	-0.195313	0.342611	0.131836	-0.016683	0.242513	0.344645	0.09847	0.10376
Data458	0.82194	0.127767	-0.198975	0.34139	0.128174	-0.021159	0.247396	0.345459	0.090739	0.100098
Data459	0.832113	0.134277	-0.203044	0.339355	0.123698	-0.025635	0.251872	0.345052	0.083008	0.096029
Data460	0.841878	0.140381	-0.20752	0.336507	0.119222	-0.030518	0.255534	0.343831	0.07609	0.09196
Data461	0.851644	0.146077	-0.212402	0.333252	0.113932	-0.0354	0.258382	0.340983	0.069173	0.087077
Data462	0.861003	0.151367	-0.216878	0.328776	0.108643	-0.040283	0.260824	0.337321	0.06307	0.082194
Data463	0.869954	0.155436	-0.221761	0.323893	0.103353	-0.044759	0.262451	0.332438	0.056966	0.077311
Data464	0.878499	0.159505	-0.226644	0.31901	0.097656	-0.049642	0.264079	0.327148	0.051676	0.072021
Data465	0.886637	0.162354	-0.231527	0.313314	0.092367	-0.053711	0.265706	0.320638	0.046387	0.066732
Data466	0.893962	0.164795	-0.236003	0.30721	0.087077	-0.05778	0.266927	0.313721	0.041097	0.061442
Data467	0.901286	0.166829	-0.240479	0.301107	0.082194	-0.061849	0.268148	0.30599	0.036214	0.056152
Data468	0.907796	0.16805	-0.244954	0.294596	0.076904	-0.065511	0.268962	0.297852	0.031331	0.050863
Data469	0.913493	0.168457	-0.249023	0.288086	0.072428	-0.069173	0.270182	0.289714	0.025635	0.045573
Data470	0.919189	0.168864	-0.253092	0.281982	0.067546	-0.072428	0.270589	0.281169	0.019938	0.040283
Data471	0.924072	0.168457	-0.257161	0.275472	0.06307	-0.075684	0.270996	0.272217	0.013835	0.0354
Data472	0.928141	0.167643	-0.260824	0.268962	0.058187	-0.079346	0.270589	0.263265	0.006917	0.030518
Data473	0.931803	0.166423	-0.264893	0.262858	0.053711	-0.083008	0.269775	0.25472	0	0.025635
Data474	0.935059	0.164795	-0.268555	0.256755	0.048828	-0.08667	0.268148	0.245768	-0.008138	0.021159
Data475	0.9375	0.16276	-0.272624	0.251058	0.043538	-0.090332	0.266113	0.237223	-0.016683	0.01709
Data476	0.939535	0.160726	-0.2771	0.244954	0.038249	-0.094401	0.262858	0.229085	-0.025635	0.013428
Data477	0.941162	0.157878	-0.281982	0.239665	0.032552	-0.09847	0.258789	0.221354	-0.0354	0.010173
Data478	0.941976	0.155029	-0.287272	0.233968	0.026855	-0.102946	0.253499	0.21403	-0.044759	0.007324
Data479	0.942383	0.151774	-0.292969	0.228678	0.020345	-0.107422	0.247396	0.20752	-0.054932	0.004883
Data480	0.941976	0.147705	-0.299072	0.222982	0.013835	-0.111898	0.240885	0.201416	-0.064697	0.002848
Data481	0.940755	0.144043	-0.30599	0.217692	0.006917	-0.116374	0.233154	0.196126	-0.074056	0.001221
Data482	0.939128	0.139567	-0.312907	0.211589	0	-0.12085	0.225016	0.19165	-0.083415	0
Data483	0.936686	0.135091	-0.320231	0.205892	-0.007731	-0.125326	0.216471	0.187988	-0.092773	-0.000407
Data484	0.934245	0.130615	-0.327962	0.199382	-0.015462	-0.129395	0.20752	0.18514	-0.101725	-0.001221
Data485	0.93099	0.125732	-0.335693	0.192464	-0.0236	-0.133464	0.198568	0.183105	-0.11027	-0.001628
Data486	0.927327	0.12085	-0.343424	0.18514	-0.032145	-0.137533	0.189616	0.181885	-0.118815	-0.002035
Data487	0.923258	0.115967	-0.350749	0.177409	-0.04069	-0.141602	0.180664	0.181071	-0.12736	-0.002848
Data488	0.919189	0.111084	-0.357666	0.169271	-0.049642	-0.145671	0.171712	0.181071	-0.135498	-0.003255
Data489	0.91512	0.106201	-0.364176	0.160319	-0.058594	-0.150146	0.163167	0.180664	-0.143636	-0.004069
Data490	0.910645	0.101725	-0.37028	0.15096	-0.067546	-0.154215	0.155436	0.180664	-0.152181	-0.005697
Data491	0.905762	0.097249	-0.37557	0.141602	-0.076497	-0.158691	0.147705	0.180664	-0.160726	-0.007324
Data492	0.901286	0.09318	-0.380452	0.131429	-0.085856	-0.163167	0.140788	0.17985	-0.169271	-0.009359
Data493	0.896403	0.089518	-0.384521	0.121663	-0.095215	-0.16805	0.134684	0.178223	-0.177816	-0.012207
Data494	0.89152	0.085856	-0.388184	0.111491	-0.104167	-0.172933	0.128988	0.176188	-0.186768	-0.015869
Data495	0.88623	0.082601	-0.391032	0.101318	-0.113118	-0.177816	0.123698	0.172933	-0.195313	-0.019531
Data496	0.880534	0.079753	-0.393473	0.091553	-0.12207	-0.182699	0.119629	0.168864	-0.203857	-0.024414
Data497	0.874837	0.077311	-0.395508	0.081787	-0.130615	-0.187988	0.115967	0.163574	-0.212402	-0.029297
Data498	0.868327	0.07487	-0.397135	0.072428	-0.138753	-0.192464	0.113118	0.157064	-0.22054	-0.034993
Data499	0.861816	0.072428	-0.398356	0.063477	-0.146891	-0.19694	0.111084	0.14974	-0.228271	-0.04069
Data500	0.855306	0.070394	-0.399577	0.054525	-0.154215	-0.201009	0.109863	0.141602	-0.235596	-0.047201
Data501	0.848389	0.067952	-0.400798	0.046387	-0.16154	-0.205078	0.109456	0.132243	-0.242513	-0.053711
Data502	0.841471	0.065918	-0.402018	0.038249	-0.16805	-0.208333	0.109863	0.122477	-0.24943	-0.060628
Data503	0.834554	0.063477	-0.402832	0.030924	-0.174154	-0.210775	0.111084	0.111898	-0.256348	-0.067546
Data504	0.828044	0.060628	-0.403646	0.0236	-0.180257	-0.213216	0.112712	0.100911	-0.263265	-0.07487
Data505	0.821533	0.057373	-0.404053	0.016683	-0.185547	-0.214844	0.115153	0.089925	-0.270182	-0.082194
Data506	0.815837	0.054118	-0.40446	0.010579	-0.19043	-0.215658	0.118408	0.078939	-0.277913	-0.089518
Data507	0.81014	0.050863	-0.404867	0.004476	-0.194906	-0.216471	0.121663	0.067952	-0.285645	-0.097249
Data508	0.805257	0.047201	-0.404867	-0.000407	-0.199382	-0.216471	0.125326	0.057373	-0.294189	-0.104574
Data509	0.800374	0.043538	-0.40446	-0.00529	-0.203451	-0.216064	0.128988	0.047201	-0.303548	-0.112305
Data510	0.796305	0.039876	-0.403646	-0.009766	-0.20752	-0.214844	0.133057	0.037435	-0.313721	-0.120036
Data511	0.792236	0.036621	-0.402425	-0.013428	-0.211182	-0.213623	0.136719	0.028483	-0.3243	-0.128174
Data512	0.788574	0.033366	-0.400798	-0.016683	-0.214844	-0.211995	0.139974	0.019938	-0.33488	-0.136312
Data513	0.785319	0.030924	-0.39917	-0.019531	-0.218506	-0.210368	0.143229	0.012207	-0.345866	-0.144043
Data514	0.781657	0.02889	-0.397135	-0.021973	-0.222168	-0.208333	0.146077	0.005697	-0.356445	-0.152588
Data515	0.777995	0.027262	-0.394694	-0.0236	-0.22583	-0.206299	0.148112	0	-0.366618	-0.160726
Data516	0.774333	0.026855	-0.391846	-0.025228	-0.229899	-0.204671	0.14974	-0.004883	-0.376383	-0.169271
Data517	0.770264	0.026855	-0.388997	-0.026042	-0.233968	-0.202637	0.150553	-0.008952	-0.384521	-0.177409
Data518	0.765788	0.027262	-0.385742	-0.026855	-0.238037	-0.201009	0.15096	-0.012207	-0.391846	-0.185954
Data519	0.761312	0.028483	-0.382487	-0.027669	-0.242513	-0.199788	0.150553	-0.014242	-0.397542	-0.194499
Data520	0.756429	0.030111	-0.379232	-0.028483	-0.246989	-0.198975	0.149333	-0.015869	-0.401611	-0.203044
Data521	0.751546	0.032145	-0.37557	-0.029297	-0.251872	-0.198161	0.147298	-0.016276	-0.404867	-0.211589
Data522	0.746257	0.03418	-0.371908	-0.030518	-0.256755	-0.198161	0.144857	-0.016276	-0.406494	-0.219727
Data523	0.740967	0.036214	-0.368245	-0.031738	-0.262044	-0.198161	0.141195	-0.015462	-0.406901	-0.228271
Data524	0.735677	0.038249	-0.364176	-0.033773	-0.267741	-0.198975	0.136719	-0.014242	-0.406901	-0.23641
Data525	0.72998	0.039876	-0.359701	-0.035807	-0.273438	-0.199788	0.131429	-0.012614	-0.406087	-0.244548
Data526	0.724691	0.041504	-0.354818	-0.038249	-0.279948	-0.201009	0.125326	-0.010579	-0.405273	-0.252279
Data527	0.719808	0.042725	-0.349528	-0.041097	-0.286051	-0.202637	0.118408	-0.008952	-0.403646	-0.26001
Data528	0.714925	0.043945	-0.344238	-0.044352	-0.292562	-0.204264	0.110677	-0.007731	-0.402425	-0.267334
Data529	0.710856	0.044352	-0.338135	-0.048014	-0.299072	-0.206299	0.102132	-0.00651	-0.401611	-0.274658
Data530	0.706787	0.045166	-0.331624	-0.052083	-0.305583	-0.208333	0.092773	-0.006104	-0.400391	-0.281576
Data531	0.703939	0.045573	-0.324707	-0.056152	-0.312093	-0.210775	0.083008	-0.00651	-0.399577	-0.288493
Data532	0.701497	0.04598	-0.317383	-0.060628	-0.318604	-0.212809	0.072428	-0.007324	-0.398763	-0.29541
Data533	0.699463	0.046387	-0.310059	-0.065104	-0.324707	-0.214844	0.061849	-0.009766	-0.397542	-0.301921
Data534	0.698649	0.046794	-0.301921	-0.06958	-0.330404	-0.216471	0.050456	-0.012614	-0.396322	-0.308431
Data535	0.699056	0.047201	-0.294189	-0.074056	-0.3361	-0.218099	0.039469	-0.016683	-0.395101	-0.315348
Data536	0.69987	0.047201	-0.285645	-0.078939	-0.341797	-0.21932	0.028076	-0.021566	-0.393473	-0.321859
Data537	0.701904	0.047607	-0.2771	-0.083415	-0.34668	-0.220133	0.01709	-0.027262	-0.391846	-0.328776
Data538	0.704346	0.048014	-0.268555	-0.087484	-0.351563	-0.22054	0.006104	-0.033773	-0.389811	-0.335693
Data539	0.708008	0.048421	-0.259603	-0.09196	-0.356038	-0.220133	-0.003662	-0.04069	-0.387777	-0.342611
Data540	0.712077	0.048828	-0.250651	-0.096436	-0.360107	-0.21932	-0.013835	-0.047607	-0.386149	-0.349528
Data541	0.716553	0.049235	-0.241699	-0.100505	-0.364176	-0.217692	-0.023193	-0.054525	-0.384928	-0.356852
Data542	0.721436	0.049642	-0.23234	-0.10498	-0.367839	-0.215251	-0.031738	-0.061442	-0.384115	-0.364176
Data543	0.726318	0.050049	-0.222575	-0.109049	-0.371094	-0.211995	-0.039469	-0.067546	-0.384521	-0.371501
Data544	0.731608	0.050456	-0.212809	-0.113118	-0.374349	-0.207926	-0.046387	-0.073242	-0.385742	-0.378418
Data545	0.736898	0.05127	-0.202637	-0.117188	-0.37679	-0.203044	-0.052897	-0.078125	-0.38859	-0.385335
Data546	0.742188	0.052083	-0.192464	-0.121257	-0.379232	-0.197754	-0.058187	-0.081787	-0.392253	-0.391846
Data547	0.747477	0.053304	-0.181478	-0.124919	-0.380859	-0.19165	-0.062256	-0.084635	-0.397542	-0.397949
Data548	0.75236	0.054525	-0.170492	-0.128174	-0.38208	-0.184733	-0.065918	-0.086263	-0.404053	-0.403646
Data549	0.757243	0.055745	-0.159098	-0.131429	-0.382894	-0.177002	-0.068766	-0.086263	-0.412191	-0.408936
Data550	0.762126	0.057373	-0.147705	-0.134684	-0.382894	-0.168864	-0.070394	-0.085042	-0.421143	-0.413818
Data551	0.767008	0.059001	-0.135905	-0.137126	-0.382487	-0.160319	-0.071208	-0.082601	-0.430908	-0.417887
Data552	0.771484	0.060628	-0.124105	-0.139567	-0.381266	-0.15096	-0.071208	-0.078532	-0.441488	-0.421549
Data553	0.775553	0.062663	-0.112305	-0.141195	-0.379232	-0.141602	-0.070801	-0.073649	-0.452881	-0.424398
Data554	0.780029	0.063883	-0.100505	-0.142415	-0.376383	-0.131836	-0.06958	-0.067139	-0.464681	-0.427246
Data555	0.783691	0.065511	-0.089111	-0.143636	-0.373128	-0.121663	-0.067546	-0.059814	-0.476481	-0.429281
Data556	0.787354	0.066732	-0.077718	-0.144043	-0.369466	-0.111491	-0.065511	-0.05127	-0.488688	-0.430908
Data557	0.791016	0.067952	-0.067139	-0.14445	-0.36499	-0.101318	-0.062663	-0.041911	-0.500895	-0.432536
Data558	0.793864	0.068766	-0.056559	-0.14445	-0.360107	-0.090739	-0.059408	-0.031331	-0.512695	-0.43335
Data559	0.796712	0.06958	-0.046794	-0.144043	-0.355225	-0.080973	-0.056152	-0.020752	-0.524089	-0.434163
Data560	0.798747	0.069987	-0.037435	-0.143229	-0.349935	-0.070801	-0.05249	-0.009359	-0.535075	-0.434977
Data561	0.800781	0.069987	-0.02889	-0.142415	-0.344645	-0.061442	-0.048421	0.002035	-0.545247	-0.435384
Data562	0.802409	0.06958	-0.021159	-0.141602	-0.339355	-0.052083	-0.044352	0.013428	-0.555013	-0.435791
Data563	0.80363	0.069173	-0.013835	-0.140381	-0.334473	-0.043538	-0.04069	0.025228	-0.564372	-0.435791
Data564	0.804443	0.067952	-0.007324	-0.13916	-0.32959	-0.0354	-0.036621	0.036621	-0.57251	-0.435791
Data565	0.804443	0.066732	-0.001221	-0.137939	-0.325521	-0.028076	-0.032552	0.047607	-0.580241	-0.435791
Data566	0.804443	0.065104	0.003662	-0.136719	-0.321859	-0.021566	-0.02889	0.058187	-0.587158	-0.435791
Data567	0.80363	0.062663	0.008138	-0.135905	-0.318604	-0.015869	-0.025228	0.067952	-0.593669	-0.435384
Data568	0.802409	0.059814	0.012614	-0.134684	-0.315755	-0.010986	-0.021973	0.076904	-0.599772	-0.43457
Data569	0.800374	0.056966	0.015869	-0.134277	-0.313721	-0.007324	-0.018717	0.085042	-0.605876	-0.434163
Data570	0.797933	0.053304	0.019124	-0.13387	-0.3125	-0.004069	-0.015869	0.092367	-0.611979	-0.432943
Data571	0.794271	0.048828	0.021159	-0.133464	-0.311279	-0.002035	-0.013428	0.098877	-0.61849	-0.432129
Data572	0.790202	0.043945	0.022786	-0.133464	-0.310872	-0.001221	-0.010986	0.104167	-0.625	-0.430501
Data573	0.784912	0.038656	0.024007	-0.13387	-0.310872	-0.000814	-0.009359	0.109049	-0.632324	-0.428874
Data574	0.778809	0.032552	0.024007	-0.134684	-0.311279	-0.001221	-0.008138	0.112712	-0.640055	-0.427246
Data575	0.771484	0.026042	0.0236	-0.135905	-0.3125	-0.002035	-0.007324	0.115967	-0.648193	-0.424805
Data576	0.763346	0.018311	0.021973	-0.137533	-0.313721	-0.003662	-0.006917	0.118815	-0.656738	-0.42277
Data577	0.754395	0.010579	0.019531	-0.139974	-0.315755	-0.00529	-0.006917	0.12085	-0.66569	-0.419922
Data578	0.744222	0.001628	0.016683	-0.142415	-0.318197	-0.007324	-0.007731	0.122884	-0.674235	-0.41748
Data579	0.733236	-0.007324	0.012614	-0.145671	-0.321045	-0.009359	-0.009359	0.124919	-0.682373	-0.414632
Data580	0.721029	-0.017497	0.007731	-0.149333	-0.3243	-0.011393	-0.011393	0.126546	-0.690104	-0.411784
Data581	0.707601	-0.02889	0.002441	-0.153809	-0.327962	-0.013428	-0.014242	0.128581	-0.697021	-0.408936
Data582	0.693359	-0.04069	-0.003662	-0.159098	-0.332438	-0.015055	-0.017904	0.131022	-0.702718	-0.406087
Data583	0.677897	-0.053711	-0.010986	-0.164795	-0.337321	-0.016276	-0.021973	0.134277	-0.707194	-0.403646
Data584	0.661214	-0.067546	-0.018717	-0.170898	-0.342204	-0.017497	-0.027262	0.137533	-0.710856	-0.401204
Data585	0.643717	-0.081787	-0.027262	-0.177816	-0.347493	-0.018311	-0.032959	0.141602	-0.712891	-0.39917
Data586	0.624593	-0.097249	-0.036621	-0.185547	-0.35319	-0.018717	-0.039876	0.146484	-0.713704	-0.397949
Data587	0.604655	-0.113525	-0.046387	-0.193685	-0.359294	-0.019124	-0.047201	0.151774	-0.713298	-0.396729
Data588	0.583496	-0.130615	-0.056966	-0.20223	-0.365397	-0.019124	-0.055339	0.157878	-0.712077	-0.396322
Data589	0.561523	-0.148519	-0.067952	-0.211182	-0.371908	-0.019531	-0.06429	0.164388	-0.710042	-0.395915
Data590	0.53833	-0.166829	-0.079753	-0.220947	-0.378418	-0.019938	-0.074056	0.171712	-0.706787	-0.396729
Data591	0.514323	-0.18514	-0.091553	-0.230713	-0.385335	-0.020345	-0.084635	0.179443	-0.703125	-0.397542
Data592	0.489095	-0.204264	-0.10376	-0.240479	-0.392253	-0.021566	-0.095622	0.187581	-0.698649	-0.39917
Data593	0.46346	-0.223389	-0.116374	-0.251058	-0.39917	-0.023193	-0.107015	0.195719	-0.693359	-0.401204
Data594	0.437012	-0.242513	-0.129395	-0.261637	-0.406494	-0.025635	-0.118815	0.203857	-0.687663	-0.403646
Data595	0.410156	-0.262044	-0.142415	-0.272624	-0.414225	-0.02889	-0.131429	0.211995	-0.681559	-0.406087
Data596	0.382894	-0.281169	-0.155843	-0.284017	-0.422363	-0.033366	-0.143636	0.219727	-0.675049	-0.408936
Data597	0.354818	-0.3007	-0.169271	-0.295817	-0.430908	-0.038656	-0.156657	0.227051	-0.667725	-0.412191
Data598	0.326335	-0.319824	-0.182699	-0.308024	-0.439453	-0.044759	-0.169271	0.233968	-0.6604	-0.415039
Data599	0.297445	-0.339355	-0.196126	-0.320231	-0.448405	-0.051676	-0.181885	0.239665	-0.653076	-0.418294
Data600	0.267741	-0.358887	-0.209554	-0.333252	-0.457764	-0.059814	-0.194499	0.244954	-0.646159	-0.421143
Data601	0.238037	-0.378418	-0.223389	-0.34668	-0.467529	-0.068766	-0.206706	0.249023	-0.639648	-0.424398
Data602	0.20752	-0.397949	-0.237223	-0.360107	-0.476888	-0.078532	-0.218506	0.252279	-0.633545	-0.427246
Data603	0.176595	-0.41748	-0.251058	-0.374349	-0.486654	-0.088704	-0.229899	0.254313	-0.628662	-0.430094
Data604	0.145264	-0.437012	-0.264893	-0.38859	-0.496419	-0.098877	-0.240885	0.255534	-0.625407	-0.432536
Data605	0.113525	-0.45695	-0.278727	-0.402832	-0.506185	-0.109456	-0.251058	0.255941	-0.622965	-0.434977
Data606	0.080973	-0.476481	-0.292562	-0.417074	-0.515544	-0.119629	-0.260824	0.255127	-0.622559	-0.437419
Data607	0.048421	-0.496012	-0.306803	-0.431722	-0.524902	-0.129801	-0.270182	0.253499	-0.623372	-0.43986
Data608	0.015462	-0.515544	-0.320638	-0.445557	-0.533854	-0.139567	-0.279134	0.251058	-0.625814	-0.442301
Data609	-0.01709	-0.534668	-0.334473	-0.459391	-0.542399	-0.148519	-0.287272	0.247803	-0.629883	-0.444743
Data610	-0.050049	-0.553385	-0.348307	-0.473226	-0.55013	-0.156657	-0.29541	0.243734	-0.634766	-0.447184
Data611	-0.083008	-0.571696	-0.362142	-0.48584	-0.557861	-0.163981	-0.303141	0.239665	-0.640869	-0.449626
Data612	-0.11556	-0.5896	-0.375163	-0.498454	-0.564779	-0.170492	-0.310872	0.234782	-0.647786	-0.452067
Data613	-0.147705	-0.607096	-0.38859	-0.509847	-0.570882	-0.176188	-0.318197	0.229492	-0.655518	-0.454915
Data614	-0.179443	-0.624186	-0.401204	-0.52124	-0.576579	-0.181071	-0.325928	0.223796	-0.663656	-0.457764
Data615	-0.210368	-0.640462	-0.413818	-0.531413	-0.581462	-0.18514	-0.333252	0.218099	-0.671794	-0.460612
Data616	-0.240479	-0.656331	-0.426432	-0.541585	-0.585531	-0.188395	-0.340983	0.211995	-0.679932	-0.46346
Data617	-0.269368	-0.671794	-0.438232	-0.550537	-0.589193	-0.191243	-0.348714	0.205892	-0.688477	-0.466715
Data618	-0.297852	-0.686849	-0.450033	-0.559489	-0.592041	-0.193278	-0.356445	0.199788	-0.696615	-0.470378
Data619	-0.325114	-0.701497	-0.461426	-0.568034	-0.594482	-0.194906	-0.364583	0.193685	-0.704753	-0.473633
Data620	-0.351563	-0.715739	-0.472819	-0.575765	-0.59611	-0.196126	-0.372721	0.187988	-0.712891	-0.477295
Data621	-0.37679	-0.72998	-0.483805	-0.583496	-0.596924	-0.197347	-0.381266	0.182699	-0.720215	-0.480957
Data622	-0.401611	-0.743815	-0.494792	-0.59082	-0.597331	-0.198161	-0.390218	0.177409	-0.727132	-0.485026
Data623	-0.425618	-0.757243	-0.505778	-0.598145	-0.597738	-0.198568	-0.39917	0.172933	-0.733236	-0.489095
Data624	-0.448812	-0.770671	-0.516357	-0.605469	-0.597331	-0.198975	-0.408122	0.169271	-0.738525	-0.493164
Data625	-0.471191	-0.784098	-0.527344	-0.612386	-0.596517	-0.198975	-0.417887	0.166423	-0.742594	-0.49764
Data626	-0.493164	-0.797119	-0.537923	-0.619303	-0.595296	-0.199382	-0.427246	0.164388	-0.745443	-0.501709
Data627	-0.51473	-0.809326	-0.548503	-0.626221	-0.594076	-0.199382	-0.437012	0.163167	-0.746663	-0.506185
Data628	-0.535482	-0.821533	-0.559082	-0.632731	-0.592041	-0.199382	-0.447184	0.16276	-0.746257	-0.510661
Data629	-0.555827	-0.832926	-0.569255	-0.639242	-0.590007	-0.199382	-0.45695	0.163167	-0.744222	-0.51473
Data630	-0.574951	-0.843506	-0.579834	-0.645345	-0.587972	-0.199382	-0.467122	0.164795	-0.74056	-0.518799
Data631	-0.593669	-0.853678	-0.590007	-0.651449	-0.585531	-0.199382	-0.476888	0.166829	-0.73527	-0.522868
Data632	-0.611165	-0.86263	-0.600179	-0.657145	-0.582682	-0.199382	-0.486654	0.170085	-0.728353	-0.52653
Data633	-0.627441	-0.870361	-0.609538	-0.662435	-0.579834	-0.199382	-0.496419	0.17334	-0.720622	-0.529785
Data634	-0.642497	-0.877279	-0.619303	-0.667725	-0.576986	-0.199788	-0.505778	0.177002	-0.712077	-0.53304
Data635	-0.656331	-0.883382	-0.628255	-0.672201	-0.57373	-0.199788	-0.514323	0.181071	-0.702718	-0.535889
Data636	-0.668538	-0.888265	-0.6368	-0.676676	-0.570882	-0.200195	-0.522868	0.18514	-0.693359	-0.537923
Data637	-0.679525	-0.892334	-0.644531	-0.680745	-0.567627	-0.200602	-0.530599	0.189209	-0.684001	-0.540365
Data638	-0.68929	-0.895589	-0.651855	-0.684001	-0.564779	-0.201009	-0.537923	0.193278	-0.675049	-0.541992
Data639	-0.697428	-0.898031	-0.658773	-0.687256	-0.56193	-0.201823	-0.54484	0.19694	-0.666911	-0.54362
