# Supplementary material for: Integration of MRI and somatosensory evoked potentials facilitate diagnosis of spinal cord compression
Source: Sci Rep. 2023 May 15;13:7861. doi: 10.1038/s41598-023-34832-2 (PMC10185544; doi:10.1038/s41598-023-34832-2)
Supplement: Supplementary file 3 — Supplementary Information 3. [file 41598_2023_34832_MOESM3_ESM.zip › Preoperative SSEP data/spinal cord compression group/2047432_2/2047432_2_Lt Tibial SEP_Cz'-Fpz_200829_114843.csv]

Index	1	2	3	4	5	6	7
Name	Cz'-Fpz	Cz'-Fpz	Cz'-Fpz	Cz'-Fpz	Cz'-Fpz	Cz'-Fpz	Cz'-Fpz
Time	2.02003E+13	2.02003E+13	2.02003E+13	2.02003E+13	2.02003E+13	2.02003E+13	2.02003E+13
Highcut	500	500	500	500	500	500	500
Lowcut	10	10	10	10	10	10	10
Period	0.000156	0.000156	0.000156	0.000156	0.000156	0.000156	0.000156
Averages	54	120	120	120	120	120	120
Int (mA)	18/17.9mA	18/17.9mA	18/17.9mA	18/17.9mA	18/17.9mA	18/17.9mA	18/17.9mA
Pulse Width (�gs)	200�s	200�s	200�s	200�s	200�s	200�s	200�s
Rep Rate (Hz)	2.78Hz	2.78Hz	3.11Hz	3.11Hz	3.11Hz	3.11Hz	3.11Hz
Data0	0.072112	0.205485	-0.142008	-0.09552	0.257263	0.096741	-0.678101
Data1	0.061035	0.193176	-0.147196	-0.091654	0.249939	0.085856	-0.67632
Data2	0.056514	0.184835	-0.147705	-0.084839	0.246277	0.078634	-0.670064
Data3	0.059453	0.181071	-0.143127	-0.074972	0.246785	0.075684	-0.659231
Data4	0.070303	0.182495	-0.133158	-0.062154	0.251567	0.077108	-0.64387
Data5	0.089518	0.189107	-0.1179	-0.046488	0.26062	0.082906	-0.62439
Data6	0.115967	0.200704	-0.097961	-0.028483	0.273336	0.092672	-0.601451
Data7	0.148293	0.216471	-0.073954	-0.008647	0.289408	0.105794	-0.57607
Data8	0.184914	0.235291	-0.046997	0.012105	0.307821	0.121257	-0.549316
Data9	0.223343	0.255941	-0.018107	0.033468	0.327861	0.138041	-0.522461
Data10	0.261095	0.276896	0.01119	0.054423	0.348409	0.155029	-0.496623
Data11	0.296586	0.296834	0.040181	0.074158	0.368754	0.171	-0.472819
Data12	0.327329	0.314738	0.067342	0.092163	0.387878	0.18514	-0.451965
Data13	0.352422	0.32959	0.09196	0.107931	0.405273	0.196635	-0.434621
Data14	0.370506	0.340881	0.113322	0.120951	0.420431	0.204976	-0.421143
Data15	0.381809	0.348307	0.13092	0.13092	0.433044	0.209757	-0.41153
Data16	0.385878	0.352071	0.144653	0.137939	0.443115	0.21108	-0.405629
Data17	0.383843	0.352275	0.154419	0.141805	0.450541	0.208944	-0.403035
Data18	0.376157	0.349426	0.160726	0.142721	0.455729	0.203756	-0.40329
Data19	0.364402	0.344035	0.163676	0.140991	0.458679	0.196025	-0.40568
Data20	0.349257	0.336711	0.163879	0.13682	0.460002	0.186157	-0.409648
Data21	0.33185	0.327962	0.161743	0.130615	0.459798	0.174662	-0.414683
Data22	0.31354	0.318197	0.157878	0.122579	0.458374	0.162048	-0.420176
Data23	0.294777	0.307821	0.15269	0.113118	0.456136	0.148722	-0.42572
Data24	0.276241	0.297139	0.146688	0.102539	0.453084	0.135091	-0.43101
Data25	0.258382	0.286357	0.140076	0.091146	0.449422	0.12146	-0.435791
Data26	0.241428	0.275574	0.133158	0.079244	0.445353	0.107829	-0.439911
Data27	0.225378	0.264893	0.126139	0.067139	0.440776	0.094503	-0.44337
Data28	0.210232	0.254415	0.119019	0.054728	0.435791	0.081278	-0.446218
Data29	0.196217	0.244141	0.111898	0.042521	0.430196	0.068258	-0.448456
Data30	0.182879	0.234172	0.104879	0.030619	0.424296	0.05544	-0.450083
Data31	0.169994	0.224508	0.098063	0.019124	0.417989	0.042928	-0.451101
Data32	0.157335	0.215251	0.091349	0.00824	0.411377	0.030518	-0.45166
Data33	0.144902	0.206401	0.084737	-0.001831	0.40446	0.018311	-0.451762
Data34	0.132695	0.198059	0.078227	-0.011088	0.397339	0.006205	-0.451406
Data35	0.120262	0.190226	0.071716	-0.01943	0.390116	-0.005697	-0.450694
Data36	0.107829	0.183004	0.065308	-0.026652	0.38269	-0.017598	-0.449677
Data37	0.095622	0.176392	0.058899	-0.032959	0.375366	-0.0295	-0.448252
Data38	0.083415	0.17039	0.052389	-0.038045	0.368042	-0.041402	-0.446574
Data39	0.07166	0.164998	0.045878	-0.042013	0.361023	-0.053202	-0.444489
Data40	0.060357	0.160116	0.039266	-0.044861	0.354309	-0.065002	-0.442047
Data41	0.049732	0.155741	0.032552	-0.046794	0.348002	-0.076701	-0.43925
Data42	0.039786	0.151571	0.025635	-0.047709	0.342204	-0.088298	-0.436045
Data43	0.03097	0.147603	0.018514	-0.047913	0.336914	-0.099894	-0.432485
Data44	0.023284	0.143636	0.01119	-0.047506	0.332336	-0.111287	-0.428467
Data45	0.016276	0.139567	0.003662	-0.046692	0.328471	-0.122579	-0.423991
Data46	0.010173	0.135295	-0.004171	-0.045675	0.325216	-0.133667	-0.419108
Data47	0.004747	0.130717	-0.012309	-0.044759	0.322571	-0.144552	-0.413767
Data48	-0.000226	0.125834	-0.020854	-0.044047	0.320638	-0.155334	-0.40802
Data49	-0.004973	0.120748	-0.029907	-0.043742	0.319316	-0.16571	-0.401866
Data50	-0.009946	0.115356	-0.039266	-0.044047	0.318298	-0.175883	-0.395253
Data51	-0.015372	0.109965	-0.049235	-0.045166	0.317688	-0.185852	-0.388285
Data52	-0.021023	0.104574	-0.059611	-0.047099	0.317383	-0.195414	-0.38091
Data53	-0.027127	0.099284	-0.070496	-0.049947	0.317179	-0.204671	-0.37323
Data54	-0.033908	0.094198	-0.081889	-0.053711	0.316976	-0.213623	-0.365194
Data55	-0.04069	0.089315	-0.093791	-0.05839	0.316671	-0.22227	-0.356903
Data56	-0.047924	0.084737	-0.105998	-0.063883	0.316264	-0.230611	-0.348409
Data57	-0.054706	0.080363	-0.118612	-0.07019	0.31545	-0.238546	-0.339661
Data58	-0.061261	0.075989	-0.131429	-0.077209	0.314433	-0.246175	-0.33076
Data59	-0.066913	0.071716	-0.144348	-0.084737	0.313009	-0.253601	-0.321757
Data60	-0.07166	0.06724	-0.157369	-0.092875	0.311076	-0.26062	-0.312703
Data61	-0.075277	0.062459	-0.170288	-0.101318	0.308838	-0.267436	-0.303599
Data62	-0.077763	0.057373	-0.183004	-0.110067	0.306193	-0.274048	-0.294444
Data63	-0.07912	0.051676	-0.195414	-0.119019	0.30304	-0.280355	-0.285339
Data64	-0.079572	0.045573	-0.207418	-0.128174	0.299581	-0.28656	-0.276286
Data65	-0.078894	0.038859	-0.218913	-0.137227	0.295715	-0.292562	-0.267283
Data66	-0.077989	0.031637	-0.229899	-0.146179	0.291545	-0.29836	-0.258382
Data67	-0.076633	0.024007	-0.240173	-0.155029	0.287069	-0.304057	-0.249532
Data68	-0.075051	0.016073	-0.249939	-0.163472	0.282389	-0.309652	-0.240835
Data69	-0.07392	0.008036	-0.258993	-0.171712	0.277507	-0.315145	-0.232188
Data70	-0.073242	0.000102	-0.267436	-0.179443	0.272624	-0.320536	-0.223694
Data71	-0.073016	-0.007528	-0.275269	-0.186564	0.267639	-0.325826	-0.215251
Data72	-0.073468	-0.014954	-0.282694	-0.193278	0.262655	-0.331014	-0.206909
Data73	-0.074372	-0.021871	-0.289612	-0.199178	0.257874	-0.336202	-0.19872
Data74	-0.075955	-0.02828	-0.296224	-0.204569	0.253194	-0.341187	-0.190531
Data75	-0.077989	-0.033976	-0.302633	-0.209147	0.24882	-0.346069	-0.182444
Data76	-0.08025	-0.039063	-0.308838	-0.213114	0.244751	-0.35085	-0.174357
Data77	-0.082284	-0.043538	-0.314941	-0.21637	0.241089	-0.355428	-0.166321
Data78	-0.084319	-0.047302	-0.321045	-0.219116	0.237834	-0.359904	-0.158234
Data79	-0.085675	-0.050557	-0.327148	-0.221151	0.235087	-0.364176	-0.150096
Data80	-0.086353	-0.053101	-0.333455	-0.222778	0.232849	-0.368347	-0.141856
Data81	-0.086127	-0.055135	-0.339762	-0.224101	0.231018	-0.372314	-0.133413
Data82	-0.084771	-0.056763	-0.346375	-0.225016	0.229797	-0.376078	-0.124766
Data83	-0.082058	-0.05778	-0.352987	-0.225728	0.228984	-0.379842	-0.115865
Data84	-0.078215	-0.058492	-0.359904	-0.226339	0.228678	-0.383504	-0.106608
Data85	-0.073242	-0.058899	-0.366821	-0.226949	0.228678	-0.387166	-0.096995
Data86	-0.067139	-0.059001	-0.373942	-0.227559	0.229085	-0.390828	-0.086975
Data87	-0.060131	-0.058899	-0.380961	-0.228271	0.229696	-0.394592	-0.076599
Data88	-0.052445	-0.058899	-0.38798	-0.229187	0.230408	-0.398254	-0.065816
Data89	-0.044307	-0.058899	-0.394897	-0.230306	0.23112	-0.401917	-0.054728
Data90	-0.035943	-0.059204	-0.401611	-0.23173	0.231832	-0.405579	-0.043335
Data91	-0.027127	-0.059713	-0.408122	-0.233561	0.232442	-0.409037	-0.031789
Data92	-0.018537	-0.060527	-0.414124	-0.235697	0.232747	-0.412292	-0.020142
Data93	-0.010173	-0.061747	-0.419718	-0.238139	0.232747	-0.415243	-0.008494
Data94	-0.001582	-0.063171	-0.424906	-0.241089	0.232442	-0.417786	0.003052
Data95	0.006556	-0.064901	-0.429382	-0.244344	0.231628	-0.419922	0.014394
Data96	0.014694	-0.066528	-0.43335	-0.248006	0.230408	-0.421549	0.025431
Data97	0.023058	-0.068156	-0.436605	-0.252075	0.228678	-0.422668	0.036112
Data98	0.031422	-0.069478	-0.43925	-0.256449	0.22644	-0.423381	0.046387
Data99	0.040012	-0.070292	-0.441081	-0.261027	0.223694	-0.423584	0.056152
Data100	0.048828	-0.070597	-0.442301	-0.265706	0.22054	-0.423584	0.065409
Data101	0.058096	-0.070292	-0.44281	-0.270386	0.216878	-0.423279	0.074158
Data102	0.068043	-0.069071	-0.442607	-0.274963	0.212708	-0.422872	0.082397
Data103	0.078441	-0.067139	-0.441793	-0.279338	0.208232	-0.422465	0.090129
Data104	0.08997	-0.064392	-0.440267	-0.283203	0.203451	-0.42216	0.097402
Data105	0.102403	-0.060933	-0.438131	-0.286458	0.198466	-0.421956	0.104268
Data106	0.116193	-0.056864	-0.435384	-0.289103	0.193278	-0.422058	0.11083
Data107	0.131113	-0.052287	-0.432129	-0.290833	0.187887	-0.422262	0.117035
Data108	0.147163	-0.047302	-0.428263	-0.29185	0.182597	-0.422668	0.123037
Data109	0.164795	-0.042114	-0.423889	-0.29185	0.177307	-0.423075	0.128886
Data110	0.183558	-0.036825	-0.41921	-0.290934	0.172119	-0.423482	0.134633
Data111	0.203451	-0.031433	-0.414124	-0.289103	0.167135	-0.423686	0.140432
Data112	0.223796	-0.026245	-0.408732	-0.28656	0.162252	-0.423686	0.146281
Data113	0.244819	-0.021159	-0.403035	-0.283203	0.157674	-0.423279	0.152283
Data114	0.265842	-0.016276	-0.397237	-0.279338	0.1533	-0.422262	0.158488
Data115	0.286865	-0.011597	-0.391235	-0.274963	0.149231	-0.420837	0.164948
Data116	0.30721	-0.007121	-0.385234	-0.270182	0.145365	-0.418701	0.171712
Data117	0.327103	-0.002645	-0.37913	-0.265299	0.141703	-0.415853	0.178782
Data118	0.346318	0.001729	-0.373027	-0.260417	0.138245	-0.412496	0.186157
Data119	0.364855	0.006409	-0.366923	-0.255636	0.134888	-0.408529	0.193888
Data120	0.382939	0.011292	-0.360819	-0.25116	0.131734	-0.404053	0.201874
Data121	0.400571	0.016479	-0.354716	-0.247192	0.128479	-0.399272	0.210215
Data122	0.417978	0.021973	-0.348714	-0.243734	0.125326	-0.394287	0.21876
Data123	0.43561	0.027771	-0.342611	-0.241089	0.122172	-0.389099	0.227509
Data124	0.453243	0.033875	-0.336609	-0.239258	0.119019	-0.384013	0.23641
Data125	0.471327	0.04008	-0.330607	-0.238342	0.115662	-0.37913	0.245412
Data126	0.489638	0.046183	-0.324605	-0.238647	0.112203	-0.374451	0.254466
Data127	0.5084	0.052083	-0.318502	-0.240072	0.108643	-0.370178	0.263468
Data128	0.527389	0.057576	-0.312297	-0.242716	0.104777	-0.366211	0.272369
Data129	0.546604	0.062561	-0.30599	-0.246684	0.10081	-0.362752	0.281118
Data130	0.565819	0.066732	-0.299479	-0.251872	0.096537	-0.359599	0.289612
Data131	0.585033	0.070089	-0.292765	-0.258179	0.092061	-0.356852	0.29775
Data132	0.604248	0.07253	-0.285746	-0.265503	0.08728	-0.354309	0.305583
Data133	0.623463	0.074158	-0.278422	-0.273641	0.082194	-0.351969	0.313059
Data134	0.64313	0.075073	-0.270691	-0.282491	0.076803	-0.349731	0.320079
Data135	0.662797	0.075277	-0.262553	-0.291646	0.071106	-0.347493	0.32664
Data136	0.683142	0.075073	-0.254008	-0.300903	0.065002	-0.345154	0.332845
Data137	0.703939	0.074666	-0.245056	-0.309957	0.058492	-0.342712	0.338643
Data138	0.725188	0.074463	-0.235697	-0.318502	0.051778	-0.339966	0.344137
Data139	0.747116	0.074565	-0.226034	-0.326335	0.044556	-0.337016	0.349274
Data140	0.769721	0.075277	-0.216064	-0.333354	0.03713	-0.333761	0.354156
Data141	0.792779	0.076803	-0.205892	-0.339152	0.029399	-0.3302	0.358836
Data142	0.815837	0.079244	-0.195719	-0.343831	0.021362	-0.326233	0.363312
Data143	0.83912	0.082804	-0.185445	-0.34729	0.013021	-0.322062	0.367635
Data144	0.862404	0.087382	-0.175273	-0.349528	0.004476	-0.317586	0.371857
Data145	0.885236	0.093079	-0.165405	-0.350749	-0.004171	-0.312805	0.375977
Data146	0.907389	0.099589	-0.155843	-0.35085	-0.013123	-0.307821	0.380046
Data147	0.929091	0.106913	-0.146688	-0.35024	-0.022278	-0.302633	0.383962
Data148	0.950114	0.114746	-0.138041	-0.348918	-0.031535	-0.297241	0.387878
Data149	0.970459	0.122884	-0.129801	-0.347188	-0.040894	-0.291646	0.391693
Data150	0.990126	0.131226	-0.122274	-0.345256	-0.050354	-0.28595	0.395508
Data151	1.009115	0.139364	-0.115255	-0.343221	-0.059713	-0.28005	0.399221
Data152	1.027425	0.147196	-0.108846	-0.34139	-0.069173	-0.274048	0.402934
Data153	1.04551	0.154622	-0.102946	-0.339864	-0.07843	-0.267944	0.406545
Data154	1.063142	0.161438	-0.097656	-0.338745	-0.087585	-0.261637	0.410156
Data155	1.080548	0.167745	-0.092672	-0.338135	-0.096537	-0.255229	0.413717
Data156	1.097503	0.173442	-0.088094	-0.338135	-0.105286	-0.248718	0.417175
Data157	1.114231	0.17863	-0.08372	-0.338847	-0.113627	-0.241903	0.420481
Data158	1.130959	0.183411	-0.079651	-0.340271	-0.121663	-0.234884	0.423686
Data159	1.147235	0.187785	-0.075582	-0.342306	-0.129293	-0.227661	0.426636
Data160	1.163511	0.191752	-0.071615	-0.34495	-0.136719	-0.220133	0.429382
Data161	1.179335	0.195618	-0.067647	-0.348307	-0.143738	-0.212402	0.431824
Data162	1.195159	0.19928	-0.063578	-0.352071	-0.150655	-0.204264	0.433909
Data163	1.210757	0.20284	-0.059408	-0.356242	-0.157369	-0.195821	0.435638
Data164	1.226128	0.206401	-0.055237	-0.360819	-0.164083	-0.186971	0.436961
Data165	1.241274	0.209961	-0.050964	-0.365601	-0.170898	-0.178019	0.437826
Data166	1.256194	0.213623	-0.046692	-0.370483	-0.177917	-0.16866	0.438232
Data167	1.270662	0.217183	-0.042318	-0.37557	-0.18514	-0.159302	0.438131
Data168	1.284903	0.220947	-0.038147	-0.380554	-0.192871	-0.14974	0.43752
Data169	1.298466	0.224609	-0.034078	-0.385539	-0.201009	-0.140177	0.436401
Data170	1.311578	0.228373	-0.030212	-0.390422	-0.209757	-0.130615	0.434672
Data171	1.324011	0.232137	-0.02655	-0.394999	-0.219014	-0.121257	0.432434
Data172	1.33554	0.235901	-0.023193	-0.399373	-0.228882	-0.112101	0.429586
Data173	1.346164	0.239766	-0.020142	-0.403544	-0.239461	-0.103353	0.426178
Data174	1.355885	0.243632	-0.017497	-0.407206	-0.250651	-0.09491	0.422262
Data175	1.364701	0.247599	-0.015259	-0.410461	-0.262349	-0.086975	0.417887
Data176	1.372613	0.251668	-0.013224	-0.413106	-0.274658	-0.079549	0.413055
Data177	1.379621	0.255737	-0.011597	-0.415243	-0.287476	-0.072632	0.407969
Data178	1.38595	0.26001	-0.010173	-0.416768	-0.3007	-0.066223	0.402629
Data179	1.391828	0.264486	-0.008952	-0.417582	-0.314433	-0.060323	0.397237
Data180	1.397253	0.269165	-0.007935	-0.417684	-0.328369	-0.054932	0.391897
Data181	1.402452	0.273946	-0.006917	-0.417175	-0.342611	-0.050049	0.386658
Data182	1.407878	0.278931	-0.0059	-0.416056	-0.357056	-0.045573	0.381724
Data183	1.413303	0.284017	-0.004883	-0.414429	-0.371704	-0.041504	0.377096
Data184	1.419406	0.289307	-0.003764	-0.412292	-0.386353	-0.037638	0.372823
Data185	1.425736	0.294698	-0.00234	-0.409953	-0.401001	-0.034078	0.368856
Data186	1.432744	0.300191	-0.000712	-0.407613	-0.415751	-0.030619	0.365295
Data187	1.44043	0.305583	0.001119	-0.405172	-0.430298	-0.027262	0.361938
Data188	1.448568	0.310872	0.003357	-0.403137	-0.444845	-0.023905	0.358785
Data189	1.457158	0.31606	0.0059	-0.401408	-0.459188	-0.020549	0.355682
Data190	1.465974	0.321045	0.008647	-0.400391	-0.473531	-0.016988	0.35258
Data191	1.47479	0.325623	0.011698	-0.400085	-0.487569	-0.013326	0.349274
Data192	1.48338	0.329895	0.014954	-0.400696	-0.501607	-0.009562	0.345764
Data193	1.491518	0.333557	0.018209	-0.402222	-0.51534	-0.005595	0.341899
Data194	1.498978	0.336812	0.021566	-0.404867	-0.528971	-0.001526	0.337626
Data195	1.505534	0.339254	0.024821	-0.408529	-0.542297	0.002543	0.332896
Data196	1.510507	0.341187	0.027873	-0.413208	-0.55542	0.006714	0.327708
Data197	1.514124	0.342306	0.030721	-0.418905	-0.568237	0.010783	0.322062
Data198	1.516158	0.342611	0.033162	-0.425618	-0.580851	0.014954	0.31601
Data199	1.516158	0.342407	0.035095	-0.433146	-0.593058	0.018921	0.309499
Data200	1.514124	0.341492	0.036519	-0.441386	-0.60496	0.022786	0.302633
Data201	1.510281	0.340068	0.037333	-0.450338	-0.616557	0.026449	0.29541
Data202	1.504178	0.338338	0.037537	-0.459595	-0.627848	0.030009	0.287882
Data203	1.496039	0.336304	0.03713	-0.469055	-0.638733	0.033468	0.280151
Data204	1.486093	0.334269	0.035909	-0.478617	-0.649312	0.036926	0.272166
Data205	1.474338	0.332235	0.034078	-0.487976	-0.659688	0.040181	0.26413
Data206	1.461227	0.330404	0.031535	-0.49703	-0.669759	0.043538	0.255941
Data207	1.447211	0.328878	0.02828	-0.505575	-0.679626	0.046895	0.247752
Data208	1.432292	0.327657	0.024414	-0.513509	-0.689392	0.050354	0.239665
Data209	1.417146	0.326742	0.02004	-0.520528	-0.699056	0.054016	0.231679
Data210	1.401774	0.326233	0.015055	-0.526632	-0.708618	0.05778	0.223897
Data211	1.38708	0.325826	0.009664	-0.531718	-0.718282	0.061646	0.21637
Data212	1.372839	0.325623	0.003967	-0.535787	-0.728048	0.065816	0.209249
Data213	1.359502	0.325317	-0.002136	-0.538534	-0.737915	0.07019	0.202484
Data214	1.347295	0.325012	-0.008443	-0.540161	-0.747986	0.074666	0.196228
Data215	1.335992	0.324504	-0.015055	-0.540568	-0.75826	0.079346	0.190481
Data216	1.325819	0.323792	-0.021769	-0.539856	-0.768738	0.084229	0.185242
Data217	1.316551	0.322774	-0.028483	-0.537821	-0.779521	0.089213	0.180511
Data218	1.307961	0.32135	-0.0354	-0.53477	-0.790405	0.094401	0.17629
Data219	1.300275	0.319722	-0.042318	-0.530599	-0.801493	0.099691	0.172526
Data220	1.293041	0.31779	-0.049235	-0.525411	-0.812683	0.105184	0.169118
Data221	1.286259	0.315653	-0.056152	-0.519307	-0.823873	0.110677	0.166016
Data222	1.27993	0.313416	-0.063171	-0.51239	-0.834961	0.116374	0.163015
Data223	1.273826	0.310974	-0.07019	-0.504964	-0.845947	0.122172	0.160116
Data224	1.268175	0.308634	-0.077209	-0.496928	-0.856628	0.12797	0.157166
Data225	1.262976	0.306193	-0.08433	-0.488586	-0.867004	0.133972	0.154012
Data226	1.258228	0.303853	-0.091451	-0.480143	-0.876872	0.139872	0.150604
Data227	1.253933	0.301717	-0.098572	-0.471598	-0.88623	0.145976	0.14679
Data228	1.250316	0.299581	-0.105794	-0.463257	-0.894979	0.151978	0.142568
Data229	1.247152	0.297648	-0.112915	-0.455221	-0.903117	0.157979	0.137838
Data230	1.244665	0.296021	-0.120036	-0.447591	-0.910645	0.163981	0.13265
Data231	1.242857	0.294596	-0.126953	-0.440369	-0.91746	0.169881	0.126953
Data232	1.242178	0.293579	-0.133769	-0.433757	-0.923564	0.175781	0.1209
Data233	1.242178	0.292867	-0.140381	-0.427653	-0.929057	0.181681	0.114543
Data234	1.243309	0.29246	-0.146688	-0.42216	-0.93394	0.187581	0.107931
Data235	1.245343	0.292664	-0.152588	-0.417074	-0.938314	0.193481	0.101267
Data236	1.248508	0.293274	-0.158081	-0.412496	-0.942281	0.19928	0.094554
Data237	1.253029	0.294291	-0.163167	-0.408122	-0.94574	0.205282	0.087992
Data238	1.258681	0.295919	-0.167745	-0.403748	-0.948893	0.211283	0.081736
Data239	1.265462	0.298157	-0.171712	-0.399373	-0.951742	0.217387	0.075836
Data240	1.273374	0.300802	-0.175171	-0.394491	-0.954386	0.223694	0.070394
Data241	1.282643	0.304057	-0.178019	-0.389201	-0.956726	0.230001	0.065562
Data242	1.293041	0.307922	-0.180155	-0.382996	-0.958761	0.236613	0.061442
Data243	1.304796	0.312297	-0.18158	-0.37557	-0.960592	0.243429	0.058085
Data244	1.317907	0.317383	-0.182393	-0.366923	-0.962016	0.250448	0.055542
Data245	1.332601	0.323283	-0.182393	-0.356547	-0.962931	0.257772	0.053914
Data246	1.349103	0.329997	-0.181478	-0.344238	-0.963338	0.265401	0.053253
Data247	1.36764	0.337626	-0.179749	-0.329895	-0.962931	0.273641	0.053762
Data248	1.388889	0.346476	-0.1769	-0.313212	-0.961711	0.282389	0.055389
Data249	1.412625	0.356547	-0.172933	-0.293986	-0.959269	0.291951	0.058289
Data250	1.439752	0.368144	-0.167643	-0.272217	-0.955505	0.302327	0.062663
Data251	1.470495	0.38147	-0.160828	-0.247599	-0.950216	0.313822	0.068512
Data252	1.504856	0.396729	-0.152384	-0.220133	-0.943095	0.32664	0.07604
Data253	1.543511	0.414124	-0.141805	-0.189718	-0.93394	0.340983	0.085347
Data254	1.586236	0.433858	-0.129191	-0.156352	-0.922648	0.356954	0.096537
Data255	1.63303	0.456136	-0.114034	-0.120036	-0.908813	0.374959	0.109711
Data256	1.683892	0.481262	-0.096334	-0.080566	-0.892436	0.395101	0.12502
Data257	1.738824	0.509135	-0.075582	-0.038147	-0.87321	0.417684	0.142466
Data258	1.797372	0.540161	-0.05188	0.007121	-0.851135	0.44281	0.16215
Data259	1.859538	0.574137	-0.024821	0.05544	-0.826009	0.470683	0.184123
Data260	1.924642	0.611471	0.005391	0.106608	-0.797628	0.501607	0.208333
Data261	1.992685	0.651957	0.039164	0.160522	-0.766093	0.535685	0.234833
Data262	2.06344	0.695801	0.076396	0.217082	-0.731303	0.572917	0.263621
Data263	2.136683	0.7429	0.117086	0.275981	-0.693258	0.613708	0.294596
Data264	2.211959	0.793355	0.161031	0.337118	-0.651957	0.657857	0.32781
Data265	2.28927	0.847066	0.208232	0.400289	-0.607503	0.705566	0.363108
Data266	2.36839	0.903931	0.258484	0.46519	-0.559794	0.756734	0.400492
Data267	2.448866	0.963643	0.311381	0.531718	-0.509135	0.811361	0.43986
Data268	2.530698	1.026001	0.36672	0.599365	-0.455526	0.869242	0.481008
Data269	2.613435	1.090698	0.424093	0.66803	-0.39917	0.930074	0.523834
Data270	2.696624	1.157125	0.483093	0.737305	-0.340373	0.993551	0.568136
Data271	2.779812	1.224772	0.543213	0.806986	-0.279338	1.059469	0.613658
Data272	2.862549	1.292826	0.603841	0.876668	-0.216268	1.127116	0.660044
Data273	2.944155	1.360677	0.664368	0.946147	-0.151672	1.196086	0.707041
Data274	3.024405	1.427307	0.724284	1.015116	-0.085958	1.265767	0.754191
Data275	3.102168	1.491903	0.782776	1.083069	-0.01943	1.335551	0.801036
Data276	3.176993	1.55365	0.839233	1.149801	0.047302	1.404724	0.847219
Data277	3.248201	1.611735	0.892944	1.214905	0.113831	1.472473	0.892131
Data278	3.315113	1.665548	0.943298	1.277974	0.179545	1.538391	0.935364
Data279	3.376827	1.714172	0.989482	1.338603	0.243937	1.601664	0.976461
Data280	3.432888	1.757304	1.031087	1.396484	0.306396	1.661784	1.014964
Data281	3.482621	1.794332	1.067505	1.451111	0.366313	1.71814	1.050466
Data282	3.525345	1.824849	1.098226	1.502075	0.423279	1.770223	1.08256
Data283	3.56061	1.848653	1.122843	1.549072	0.476685	1.817729	1.110992
Data284	3.587963	1.865438	1.141052	1.591593	0.526123	1.860046	1.135406
Data285	3.607178	1.875203	1.152649	1.629435	0.571086	1.897074	1.155701
Data286	3.617576	1.877645	1.157532	1.662191	0.611267	1.928609	1.171672
Data287	3.619159	1.872864	1.155396	1.689453	0.646261	1.954244	1.183217
Data288	3.611925	1.860758	1.146342	1.711019	0.675761	1.973877	1.190236
Data289	3.595423	1.841329	1.130371	1.726583	0.699463	1.98761	1.192729
Data290	3.569426	1.814779	1.107483	1.735942	0.717367	1.995138	1.190643
Data291	3.534388	1.781006	1.077881	1.73879	0.729065	1.996562	1.184082
Data292	3.490081	1.740214	1.041667	1.735026	0.734456	1.991882	1.173045
Data293	3.436279	1.692505	0.999044	1.724447	0.733541	1.981099	1.157583
Data294	3.37321	1.63798	0.950012	1.706848	0.726115	1.964213	1.137848
Data295	3.301324	1.576742	0.894877	1.682231	0.712077	1.941528	1.113892
Data296	3.220396	1.509094	0.83374	1.650492	0.69163	1.912842	1.085815
Data297	3.131104	1.435038	0.767008	1.611532	0.664571	1.87856	1.053823
Data298	3.033447	1.354777	0.69458	1.565348	0.631205	1.838684	1.018117
Data299	2.927879	1.268412	0.617065	1.512146	0.591431	1.793416	0.9788
Data300	2.815077	1.176249	0.534465	1.452026	0.545553	1.742859	0.936076
Data301	2.695267	1.078389	0.447286	1.385193	0.493673	1.687419	0.890249
Data302	2.569354	0.975138	0.355733	1.311849	0.436198	1.627197	0.841522
Data303	2.437563	0.866801	0.260417	1.232503	0.373433	1.5625	0.7901
Data304	2.300573	0.753886	0.161743	1.147359	0.305786	1.493734	0.736287
Data305	2.159062	0.636698	0.060221	1.057027	0.233459	1.421102	0.680339
Data306	2.013708	0.515951	-0.04364	0.962118	0.157166	1.345011	0.622457
Data307	1.865189	0.392253	-0.149333	0.863139	0.077108	1.265767	0.562948
Data308	1.713958	0.266215	-0.256144	0.760803	-0.006002	1.183777	0.501963
Data309	1.560918	0.138753	-0.363566	0.655721	-0.09196	1.099447	0.43986
Data310	1.406747	0.010579	-0.470988	0.548706	-0.180359	1.013082	0.37679
Data311	1.251899	-0.117289	-0.577799	0.44047	-0.270589	0.924988	0.313009
Data312	1.097503	-0.244344	-0.68339	0.331828	-0.362345	0.835673	0.248718
Data313	0.944236	-0.369568	-0.787354	0.223389	-0.455322	0.745239	0.184123
Data314	0.792553	-0.492249	-0.889079	0.115967	-0.549011	0.653992	0.119425
Data315	0.643356	-0.611776	-0.988057	0.010071	-0.643107	0.562337	0.054779
Data316	0.497097	-0.727437	-1.083984	-0.093486	-0.737305	0.470479	-0.00946
Data317	0.354456	-0.838928	-1.176351	-0.194295	-0.831197	0.378723	-0.073293
Data318	0.21611	-0.94574	-1.264954	-0.291951	-0.924479	0.287272	-0.136464
Data319	0.08251	-1.047567	-1.349284	-0.385946	-1.016846	0.196431	-0.198771
Data320	-0.045889	-1.144307	-1.429342	-0.475871	-1.10789	0.106405	-0.260061
Data321	-0.16909	-1.235758	-1.504618	-0.561625	-1.197408	0.017598	-0.320129
Data322	-0.286413	-1.32192	-1.575216	-0.642802	-1.284892	-0.06958	-0.378876
Data323	-0.398085	-1.402791	-1.640727	-0.719299	-1.370239	-0.155233	-0.436096
Data324	-0.503653	-1.478373	-1.701253	-0.791219	-1.453044	-0.238749	-0.491638
Data325	-0.603118	-1.548767	-1.756694	-0.858256	-1.533	-0.319926	-0.545349
Data326	-0.696931	-1.614075	-1.806946	-0.920614	-1.610006	-0.398458	-0.597076
Data327	-0.784867	-1.674296	-1.85201	-0.978292	-1.683655	-0.474243	-0.646667
Data328	-0.866925	-1.729736	-1.891886	-1.031392	-1.753947	-0.546773	-0.69397
Data329	-0.943784	-1.780294	-1.926778	-1.080119	-1.820679	-0.61615	-0.738932
Data330	-1.014992	-1.82607	-1.956584	-1.124573	-1.883545	-0.681966	-0.781352
Data331	-1.081226	-1.867269	-1.981506	-1.164856	-1.942749	-0.744324	-0.821228
Data332	-1.142262	-1.903992	-2.001648	-1.201274	-1.998088	-0.802917	-0.858358
Data333	-1.198324	-1.93634	-2.017008	-1.233927	-2.049561	-0.857849	-0.892843
Data334	-1.249412	-1.964518	-2.027893	-1.263021	-2.097168	-0.909017	-0.92453
Data335	-1.295754	-1.988525	-2.034403	-1.288859	-2.14091	-0.956624	-0.953573
Data336	-1.337574	-2.008769	-2.036743	-1.311442	-2.18099	-1.000468	-0.979919
Data337	-1.374647	-2.02535	-2.035014	-1.331075	-2.217306	-1.040955	-1.003723
Data338	-1.407199	-2.038472	-2.029419	-1.347758	-2.250061	-1.077983	-1.025085
Data339	-1.435456	-2.04834	-2.020264	-1.361796	-2.279256	-1.111755	-1.044057
Data340	-1.459418	-2.055155	-2.007751	-1.373291	-2.305196	-1.142375	-1.060893
Data341	-1.479085	-2.059021	-1.991984	-1.382345	-2.327677	-1.170044	-1.075643
Data342	-1.495135	-2.060242	-1.973165	-1.388957	-2.347107	-1.194763	-1.08846
Data343	-1.507342	-2.058818	-1.951497	-1.393433	-2.363383	-1.216736	-1.099447
Data344	-1.516158	-2.054952	-1.927185	-1.395671	-2.376709	-1.235962	-1.108856
Data345	-1.522036	-2.048848	-1.900431	-1.395772	-2.386983	-1.252645	-1.116638
Data346	-1.524975	-2.040405	-1.871338	-1.393738	-2.394511	-1.266785	-1.122996
Data347	-1.525653	-2.030029	-1.840108	-1.389771	-2.39919	-1.278381	-1.12793
Data348	-1.524297	-2.017619	-1.806742	-1.38387	-2.401123	-1.287638	-1.131592
Data349	-1.521132	-2.003479	-1.771444	-1.375834	-2.400411	-1.294454	-1.133931
Data350	-1.517063	-1.987813	-1.734416	-1.365967	-2.397054	-1.299032	-1.13505
Data351	-1.511863	-1.970622	-1.695658	-1.353963	-2.391154	-1.30127	-1.134949
Data352	-1.506212	-1.952209	-1.655477	-1.340027	-2.382609	-1.301371	-1.133626
Data353	-1.500109	-1.932882	-1.613871	-1.324158	-2.371724	-1.299235	-1.131134
Data354	-1.493779	-1.91274	-1.571045	-1.306254	-2.358398	-1.295064	-1.127421
Data355	-1.487675	-1.891988	-1.5271	-1.286316	-2.342834	-1.288961	-1.122437
Data356	-1.48112	-1.870829	-1.48234	-1.264445	-2.324931	-1.280924	-1.116231
Data357	-1.474564	-1.849467	-1.436666	-1.240845	-2.304891	-1.271057	-1.108704
Data358	-1.467782	-1.827901	-1.390483	-1.215413	-2.282817	-1.259562	-1.099854
Data359	-1.460549	-1.806437	-1.343689	-1.188354	-2.258809	-1.246338	-1.089681
Data360	-1.452411	-1.784973	-1.29659	-1.15977	-2.232971	-1.231689	-1.078033
Data361	-1.443368	-1.763509	-1.249186	-1.130066	-2.205302	-1.215617	-1.065063
Data362	-1.433422	-1.741943	-1.201579	-1.099141	-2.176005	-1.198222	-1.050771
Data363	-1.422345	-1.720276	-1.15387	-1.067403	-2.145081	-1.179606	-1.035156
Data364	-1.410138	-1.698303	-1.10616	-1.035055	-2.112732	-1.159871	-1.018321
Data365	-1.396801	-1.675924	-1.058451	-1.002299	-2.078959	-1.139018	-1.000417
Data366	-1.382785	-1.652832	-1.010742	-0.96934	-2.043864	-1.117045	-0.981598
Data367	-1.368092	-1.629028	-0.963236	-0.936381	-2.007446	-1.094157	-0.962016
Data368	-1.352946	-1.604309	-0.915731	-0.903524	-1.96991	-1.070353	-0.941772
Data369	-1.3378	-1.578573	-0.868429	-0.871073	-1.931254	-1.045634	-0.921173
Data370	-1.323107	-1.551717	-0.821228	-0.83903	-1.891581	-1.019999	-0.900269
Data371	-1.308865	-1.523946	-0.774129	-0.807597	-1.850891	-0.993551	-0.879211
Data372	-1.295754	-1.495158	-0.727234	-0.776672	-1.809285	-0.966288	-0.858154
Data373	-1.283547	-1.465658	-0.68044	-0.746257	-1.766866	-0.938212	-0.837148
Data374	-1.272696	-1.435445	-0.63385	-0.716451	-1.723735	-0.909526	-0.816193
Data375	-1.263202	-1.404724	-0.587362	-0.687256	-1.679891	-0.880229	-0.795288
Data376	-1.25529	-1.373698	-0.541077	-0.658468	-1.635539	-0.850525	-0.774434
Data377	-1.248508	-1.342468	-0.494995	-0.630188	-1.590678	-0.820313	-0.753581
Data378	-1.243309	-1.311239	-0.449015	-0.602214	-1.54541	-0.789693	-0.732625
Data379	-1.239014	-1.280009	-0.403442	-0.574544	-1.499736	-0.75887	-0.711517
Data380	-1.235849	-1.249084	-0.358073	-0.547078	-1.453959	-0.727844	-0.690104
Data381	-1.233588	-1.218262	-0.313009	-0.519816	-1.407979	-0.696818	-0.668488
Data382	-1.232006	-1.187846	-0.268351	-0.492554	-1.361898	-0.665588	-0.646515
Data383	-1.230876	-1.157837	-0.224101	-0.465291	-1.315918	-0.63446	-0.624186
Data384	-1.229971	-1.128235	-0.180257	-0.437927	-1.269938	-0.603333	-0.601603
Data385	-1.228841	-1.09904	-0.13682	-0.41036	-1.224162	-0.572205	-0.578715
Data386	-1.227259	-1.070251	-0.093892	-0.382589	-1.178487	-0.54128	-0.555674
Data387	-1.224998	-1.041972	-0.051473	-0.354411	-1.133118	-0.510457	-0.532532
Data388	-1.221607	-1.013896	-0.00946	-0.325928	-1.087952	-0.479635	-0.509389
Data389	-1.21686	-0.986125	0.03184	-0.297038	-1.043091	-0.449117	-0.486298
Data390	-1.210305	-0.958455	0.072734	-0.267741	-0.998433	-0.418599	-0.463409
Data391	-1.201714	-0.930786	0.113118	-0.237935	-0.953979	-0.388285	-0.440776
Data392	-1.19109	-0.903015	0.152893	-0.207621	-0.909831	-0.358073	-0.418396
Data393	-1.178431	-0.874939	0.192159	-0.1769	-0.865682	-0.328064	-0.396322
Data394	-1.163737	-0.846558	0.230713	-0.145772	-0.821737	-0.298157	-0.374552
Data395	-1.147235	-0.817769	0.268656	-0.114237	-0.777893	-0.268351	-0.353038
Data396	-1.12915	-0.788676	0.30599	-0.082499	-0.734049	-0.238749	-0.331777
Data397	-1.109936	-0.759277	0.342611	-0.050557	-0.690308	-0.209351	-0.310669
Data398	-1.090043	-0.729675	0.37852	-0.018514	-0.646464	-0.180257	-0.289663
Data399	-1.069924	-0.700073	0.413818	0.013326	-0.602722	-0.151469	-0.268707
Data400	-1.049579	-0.670573	0.448303	0.045064	-0.55898	-0.123088	-0.247752
Data401	-1.029686	-0.641479	0.482279	0.076497	-0.515137	-0.095113	-0.226746
Data402	-1.010019	-0.612895	0.515645	0.107422	-0.471395	-0.067851	-0.205638
Data403	-0.99103	-0.585022	0.548401	0.137838	-0.427551	-0.041199	-0.184428
Data404	-0.97272	-0.558065	0.580648	0.167542	-0.383708	-0.015462	-0.163167
Data405	-0.955087	-0.532125	0.612284	0.19633	-0.339864	0.009257	-0.141907
Data406	-0.937907	-0.5071	0.643514	0.224202	-0.296021	0.033162	-0.120697
Data407	-0.921631	-0.483297	0.674337	0.250956	-0.252279	0.055847	-0.09964
Data408	-0.905807	-0.460409	0.704549	0.276591	-0.208435	0.077515	-0.078837
Data409	-0.890661	-0.438538	0.734355	0.300903	-0.164795	0.097961	-0.05839
Data410	-0.875968	-0.417379	0.763652	0.323995	-0.121358	0.117289	-0.03835
Data411	-0.861952	-0.396932	0.792338	0.345866	-0.078125	0.135498	-0.01887
Data412	-0.848615	-0.376994	0.820516	0.366414	-0.035299	0.15269	0
Data413	-0.83573	-0.357157	0.847982	0.38564	0.007019	0.168864	0.018158
Data414	-0.823296	-0.337423	0.874736	0.403748	0.048726	0.184224	0.035655
Data415	-0.811315	-0.317586	0.900879	0.420634	0.089823	0.198771	0.052439
Data416	-0.799787	-0.297343	0.926107	0.436605	0.129903	0.212606	0.068563
Data417	-0.788484	-0.276896	0.950521	0.451762	0.169067	0.225932	0.084025
Data418	-0.777859	-0.256144	0.974121	0.466207	0.207214	0.238749	0.098877
Data419	-0.767461	-0.235189	0.996806	0.480143	0.244141	0.251058	0.11322
Data420	-0.757514	-0.21403	1.018677	0.493774	0.279948	0.263062	0.127157
Data421	-0.74802	-0.193176	1.039734	0.507304	0.314535	0.274556	0.140737
Data422	-0.739204	-0.172526	1.059875	0.520935	0.3479	0.285746	0.154063
Data423	-0.731292	-0.152588	1.079305	0.53477	0.380249	0.296427	0.167135
Data424	-0.724058	-0.133464	1.098022	0.549011	0.411479	0.3066	0.180105
Data425	-0.717954	-0.115458	1.11613	0.563558	0.441895	0.316162	0.192922
Data426	-0.712755	-0.098572	1.133525	0.578613	0.471395	0.325216	0.205688
Data427	-0.708912	-0.082906	1.150309	0.594076	0.500081	0.333354	0.218353
Data428	-0.706199	-0.068665	1.166585	0.610046	0.528158	0.340881	0.230967
Data429	-0.704843	-0.055644	1.182353	0.626221	0.555725	0.347493	0.243479
Data430	-0.704391	-0.043844	1.197611	0.642497	0.582784	0.35319	0.255839
Data431	-0.705295	-0.033061	1.21226	0.658875	0.609436	0.358175	0.268097
Data432	-0.70733	-0.023193	1.2264	0.675151	0.635579	0.362244	0.280151
Data433	-0.710268	-0.013936	1.240031	0.69102	0.661418	0.365702	0.291951
Data434	-0.714111	-0.005086	1.25295	0.70638	0.686951	0.368449	0.303446
Data435	-0.718632	0.003459	1.265259	0.72113	0.712179	0.370687	0.314585
Data436	-0.724058	0.012105	1.276754	0.734965	0.737101	0.372416	0.325317
Data437	-0.729935	0.020955	1.287537	0.747986	0.76182	0.373942	0.33549
Data438	-0.736717	0.030111	1.297506	0.759888	0.786133	0.375264	0.345154
Data439	-0.743725	0.039571	1.306763	0.770569	0.810242	0.376485	0.354156
Data440	-0.751411	0.04954	1.315206	0.780029	0.834147	0.377808	0.362498
Data441	-0.759549	0.059814	1.322835	0.788066	0.857747	0.37913	0.370076
Data442	-0.768139	0.070394	1.329753	0.794779	0.881042	0.380656	0.376841
Data443	-0.777181	0.081177	1.335958	0.799967	0.904032	0.382385	0.382843
Data444	-0.786675	0.09196	1.341451	0.803731	0.926615	0.384115	0.388031
Data445	-0.796848	0.102641	1.346436	0.805868	0.94869	0.386149	0.392354
Data446	-0.807473	0.11322	1.35081	0.806376	0.970256	0.388184	0.395966
Data447	-0.819227	0.123393	1.354574	0.805359	0.991109	0.390218	0.398814
Data448	-0.831661	0.133057	1.357829	0.802714	1.011251	0.392253	0.400899
Data449	-0.845224	0.142314	1.360575	0.798543	1.030273	0.394287	0.402374
Data450	-0.860144	0.151164	1.362915	0.792948	1.048381	0.396016	0.403239
Data451	-0.876646	0.159403	1.364543	0.786031	1.065267	0.397542	0.403544
Data452	-0.894504	0.167338	1.365763	0.777893	1.080831	0.398865	0.403392
Data453	-0.913945	0.174866	1.366374	0.768738	1.094971	0.39978	0.402781
Data454	-0.934968	0.18219	1.366374	0.758769	1.10789	0.400289	0.401815
Data455	-0.9578	0.189209	1.365865	0.748291	1.119283	0.400391	0.400492
Data456	-0.981988	0.196126	1.364644	0.737305	1.129354	0.399984	0.398966
Data457	-1.007532	0.20284	1.362712	0.726318	1.138204	0.39917	0.397237
Data458	-1.034207	0.209656	1.36027	0.715535	1.145833	0.397949	0.395355
Data459	-1.06156	0.21637	1.357117	0.704956	1.152547	0.39622	0.393372
Data460	-1.089365	0.222982	1.353353	0.694987	1.158346	0.394185	0.391388
Data461	-1.117169	0.229696	1.34908	0.68573	1.16333	0.391846	0.389404
Data462	-1.144296	0.236206	1.344096	0.677389	1.167704	0.389201	0.38737
Data463	-1.170745	0.242615	1.338704	0.669963	1.171672	0.386353	0.385335
Data464	-1.195837	0.24882	1.332804	0.663554	1.175232	0.383403	0.383301
Data465	-1.219347	0.254822	1.326396	0.658061	1.178487	0.380452	0.381266
Data466	-1.240822	0.260417	1.319682	0.653585	1.181641	0.377604	0.379079
Data467	-1.260263	0.265706	1.312663	0.649923	1.184489	0.374756	0.37674
Data468	-1.277443	0.270487	1.305339	0.646973	1.187134	0.372111	0.374196
Data469	-1.292137	0.274658	1.297913	0.644633	1.189575	0.369568	0.371399
Data470	-1.304344	0.27832	1.290283	0.642598	1.191915	0.36733	0.368245
Data471	-1.314516	0.28127	1.282756	0.640767	1.193949	0.365194	0.364736
Data472	-1.322428	0.283712	1.275126	0.638936	1.195679	0.363159	0.360819
Data473	-1.328532	0.285543	1.267598	0.636902	1.197205	0.361328	0.356496
Data474	-1.332827	0.286764	1.260173	0.634359	1.198222	0.359497	0.351715
Data475	-1.33554	0.287476	1.25295	0.631307	1.198934	0.357666	0.346527
Data476	-1.337122	0.287882	1.245829	0.627543	1.199239	0.355835	0.340881
Data477	-1.337574	0.287984	1.238708	0.622864	1.199036	0.353902	0.334829
Data478	-1.336896	0.287882	1.231791	0.617269	1.198324	0.351868	0.32842
Data479	-1.335314	0.287781	1.224772	0.610657	1.197103	0.34963	0.321655
Data480	-1.332827	0.287577	1.217753	0.602926	1.195374	0.347188	0.314585
Data481	-1.329436	0.287374	1.210531	0.594279	1.193034	0.344442	0.307312
Data482	-1.325141	0.287272	1.203003	0.584615	1.190186	0.341492	0.299784
Data483	-1.320168	0.287272	1.19517	0.573934	1.186625	0.338135	0.292155
Data484	-1.31429	0.287272	1.18693	0.562337	1.182556	0.334574	0.284373
Data485	-1.307509	0.287272	1.178284	0.550028	1.177877	0.330607	0.276591
Data486	-1.300275	0.287272	1.169027	0.536906	1.172689	0.326335	0.268758
Data487	-1.292363	0.287069	1.159261	0.523376	1.16689	0.321655	0.260976
Data488	-1.284225	0.286662	1.149089	0.509338	1.160482	0.316772	0.253296
Data489	-1.276087	0.286153	1.138306	0.495097	1.153564	0.311483	0.245667
Data490	-1.267723	0.285441	1.127014	0.480957	1.146037	0.306091	0.23819
Data491	-1.260037	0.284424	1.115214	0.466919	1.138	0.300496	0.230815
Data492	-1.252351	0.283305	1.103007	0.453288	1.129456	0.294902	0.223541
Data493	-1.245343	0.282084	1.090291	0.440267	1.120402	0.289307	0.21642
Data494	-1.239014	0.280762	1.077169	0.42806	1.110942	0.283813	0.209452
Data495	-1.23291	0.279541	1.063639	0.416667	1.100871	0.278422	0.202535
Data496	-1.227485	0.27832	1.0495	0.406392	1.090291	0.273132	0.19577
Data497	-1.222286	0.277303	1.034749	0.397135	1.079305	0.268148	0.189056
Data498	-1.217538	0.276489	1.019491	0.388997	1.06781	0.263265	0.182495
Data499	-1.213017	0.275879	1.00352	0.381978	1.05601	0.258484	0.176036
Data500	-1.208722	0.275472	0.986837	0.376078	1.043701	0.253805	0.169678
Data501	-1.204427	0.275269	0.969442	0.371094	1.031189	0.249023	0.163422
Data502	-1.200358	0.27537	0.951233	0.366923	1.018473	0.244242	0.157166
Data503	-1.196515	0.275574	0.93221	0.363464	1.005554	0.23936	0.15096
Data504	-1.192672	0.275879	0.912577	0.360616	0.992533	0.234273	0.144755
Data505	-1.189281	0.276388	0.892232	0.358175	0.979614	0.228984	0.138448
Data506	-1.18589	0.276896	0.871379	0.355937	0.966797	0.223592	0.132039
Data507	-1.183178	0.277405	0.850118	0.3538	0.954285	0.218099	0.125427
Data508	-1.180465	0.277812	0.828552	0.351563	0.942078	0.212504	0.118612
Data509	-1.178431	0.278117	0.806885	0.349325	0.930278	0.206909	0.111491
Data510	-1.176622	0.278219	0.785116	0.346781	0.918986	0.201518	0.104014
Data511	-1.175266	0.278117	0.763652	0.343933	0.908305	0.196228	0.096181
Data512	-1.174362	0.27771	0.742289	0.34078	0.898132	0.191142	0.088043
Data513	-1.173683	0.276896	0.721436	0.337118	0.888672	0.186259	0.079549
Data514	-1.173457	0.275675	0.700989	0.333049	0.87972	0.181681	0.07075
Data515	-1.173457	0.274048	0.681051	0.328573	0.871277	0.177409	0.061747
Data516	-1.173683	0.271912	0.661621	0.323588	0.863444	0.17334	0.05249
Data517	-1.17391	0.26947	0.6427	0.318197	0.855916	0.169373	0.043132
Data518	-1.174136	0.266622	0.624288	0.312297	0.848796	0.165507	0.033773
Data519	-1.174588	0.263468	0.606384	0.306193	0.841777	0.161743	0.024414
Data520	-1.174588	0.260213	0.588684	0.299683	0.834961	0.157979	0.015157
Data521	-1.174588	0.256856	0.571187	0.292969	0.828247	0.154114	0.006154
Data522	-1.174136	0.253499	0.553792	0.286255	0.821533	0.150248	-0.002594
Data523	-1.173231	0.250448	0.536397	0.279439	0.814718	0.146281	-0.011037
Data524	-1.171649	0.247701	0.518901	0.272725	0.8078	0.142314	-0.019124
Data525	-1.169388	0.245463	0.501099	0.266215	0.800883	0.138346	-0.026855
Data526	-1.16645	0.243632	0.483093	0.26001	0.793966	0.134379	-0.034129
Data527	-1.162607	0.242411	0.464579	0.254211	0.786947	0.130412	-0.040995
Data528	-1.157633	0.241699	0.44576	0.248922	0.780029	0.126546	-0.047455
Data529	-1.151756	0.241496	0.426636	0.244039	0.773112	0.122681	-0.053507
Data530	-1.144522	0.241597	0.407003	0.239766	0.766398	0.118917	-0.059255
Data531	-1.136384	0.242106	0.387065	0.236104	0.759888	0.115051	-0.064646
Data532	-1.127342	0.242716	0.366923	0.233053	0.753581	0.111084	-0.069784
Data533	-1.117622	0.243429	0.34668	0.230509	0.747579	0.107015	-0.074666
Data534	-1.107223	0.243937	0.326335	0.228373	0.741882	0.102641	-0.079397
Data535	-1.096824	0.244141	0.306091	0.226746	0.736593	0.097961	-0.083974
Data536	-1.0862	0.244039	0.28595	0.225525	0.731608	0.092773	-0.088399
Data537	-1.076253	0.24353	0.266113	0.224609	0.726929	0.087179	-0.092723
Data538	-1.067211	0.242411	0.246684	0.223897	0.722656	0.080872	-0.096893
Data539	-1.059073	0.240885	0.227763	0.223287	0.718791	0.074056	-0.101013
Data540	-1.052517	0.238953	0.209452	0.22288	0.71523	0.06663	-0.10498
Data541	-1.047318	0.236613	0.19165	0.222575	0.711975	0.058594	-0.108897
Data542	-1.043927	0.233968	0.174561	0.22227	0.709025	0.050151	-0.112661
Data543	-1.042345	0.231018	0.158285	0.221863	0.706278	0.0413	-0.116323
Data544	-1.042571	0.22817	0.142721	0.221456	0.703735	0.032145	-0.119883
Data545	-1.044153	0.22522	0.12797	0.220947	0.701294	0.02299	-0.123342
Data546	-1.046866	0.222473	0.114034	0.220235	0.698954	0.013733	-0.126648
Data547	-1.050709	0.220032	0.100911	0.219421	0.696615	0.004781	-0.129903
Data548	-1.055004	0.217794	0.088704	0.218302	0.694173	-0.003866	-0.132955
Data549	-1.059525	0.215963	0.077209	0.21698	0.691732	-0.012105	-0.135956
Data550	-1.06382	0.214437	0.066528	0.215251	0.689189	-0.019938	-0.138855
Data551	-1.067437	0.213318	0.056458	0.213114	0.686544	-0.027059	-0.141703
Data552	-1.069924	0.212504	0.047099	0.210571	0.683695	-0.033773	-0.14445
Data553	-1.07128	0.211995	0.038249	0.20752	0.680644	-0.039775	-0.147196
Data554	-1.071054	0.21169	0.029806	0.204061	0.67749	-0.045268	-0.149892
Data555	-1.069019	0.21169	0.021769	0.200094	0.674235	-0.050354	-0.152639
Data556	-1.065403	0.21169	0.013835	0.195618	0.670776	-0.055033	-0.155487
Data557	-1.060203	0.211894	0.006002	0.190837	0.667216	-0.059408	-0.158386
Data558	-1.053422	0.212199	-0.001831	0.18575	0.663554	-0.063578	-0.161438
Data559	-1.04551	0.212504	-0.009969	0.180461	0.659892	-0.067749	-0.164642
Data560	-1.036693	0.212809	-0.018311	0.175069	0.65623	-0.07192	-0.167898
Data561	-1.027425	0.213216	-0.026957	0.169779	0.652568	-0.07609	-0.171305
Data562	-1.017705	0.213623	-0.036112	0.164795	0.649109	-0.080465	-0.174713
Data563	-1.00821	0.21403	-0.045675	0.160217	0.645752	-0.085144	-0.17807
Data564	-0.999168	0.214437	-0.055644	0.156047	0.642598	-0.090027	-0.181376
Data565	-0.990804	0.214742	-0.066121	0.152588	0.639852	-0.095215	-0.184479
Data566	-0.983344	0.215149	-0.077006	0.149943	0.637512	-0.100708	-0.187327
Data567	-0.976789	0.215352	-0.088298	0.14801	0.635579	-0.106506	-0.18987
Data568	-0.971363	0.215556	-0.099894	0.146993	0.634257	-0.112508	-0.191956
Data569	-0.966842	0.215454	-0.111796	0.14679	0.633341	-0.118815	-0.193583
Data570	-0.963677	0.215149	-0.124105	0.1474	0.632935	-0.125427	-0.194753
Data571	-0.961643	0.214437	-0.136515	0.148824	0.632935	-0.132243	-0.195465
Data572	-0.960286	0.213318	-0.149333	0.15096	0.633341	-0.139262	-0.195719
Data573	-0.959608	0.211792	-0.162252	0.153605	0.634054	-0.146383	-0.195516
Data574	-0.959382	0.209656	-0.175476	0.156657	0.634766	-0.153605	-0.194956
Data575	-0.959382	0.206807	-0.188802	0.160116	0.635579	-0.161031	-0.19399
Data576	-0.959156	0.203349	-0.202433	0.163676	0.63619	-0.168457	-0.192769
Data577	-0.958252	0.199178	-0.216166	0.167338	0.636597	-0.175985	-0.191193
Data578	-0.95667	0.194194	-0.230103	0.170797	0.636597	-0.183411	-0.189412
Data579	-0.953731	0.188599	-0.244242	0.174052	0.636088	-0.190837	-0.187327
Data580	-0.949436	0.182292	-0.258484	0.1769	0.634969	-0.198059	-0.184987
Data581	-0.943558	0.175476	-0.272725	0.179342	0.633341	-0.205078	-0.182343
Data582	-0.936098	0.168152	-0.286967	0.181173	0.631205	-0.211894	-0.179342
Data583	-0.927056	0.160624	-0.301208	0.182393	0.62856	-0.218404	-0.176086
Data584	-0.916658	0.152791	-0.315348	0.182902	0.625407	-0.224508	-0.172424
Data585	-0.904903	0.14506	-0.329285	0.182699	0.621948	-0.230306	-0.168457
Data586	-0.89247	0.137431	-0.343018	0.18158	0.618286	-0.235596	-0.164185
Data587	-0.879584	0.130208	-0.356547	0.179749	0.614421	-0.24058	-0.159658
Data588	-0.866247	0.123393	-0.369771	0.177104	0.610555	-0.245158	-0.154877
Data589	-0.85291	0.116984	-0.38269	0.173645	0.606791	-0.24943	-0.149892
Data590	-0.840025	0.111084	-0.395406	0.169474	0.603129	-0.253296	-0.144857
Data591	-0.827139	0.105591	-0.407817	0.164388	0.599772	-0.256856	-0.13972
Data592	-0.814932	0.100403	-0.420024	0.158691	0.596517	-0.260213	-0.134532
Data593	-0.803177	0.095317	-0.432027	0.152283	0.593567	-0.263367	-0.129445
Data594	-0.791875	0.09023	-0.443827	0.145264	0.590719	-0.266418	-0.124359
Data595	-0.781024	0.085042	-0.455526	0.137736	0.588074	-0.269267	-0.119324
Data596	-0.770625	0.079447	-0.467122	0.129903	0.585429	-0.271912	-0.114339
Data597	-0.760905	0.073446	-0.478719	0.121765	0.582682	-0.274556	-0.109355
Data598	-0.751637	0.067037	-0.490214	0.113424	0.579834	-0.276998	-0.104421
Data599	-0.743273	0.060018	-0.501709	0.105184	0.576782	-0.279439	-0.099386
Data600	-0.735587	0.052592	-0.513204	0.097148	0.573324	-0.281677	-0.094299
Data601	-0.728805	0.044861	-0.524597	0.089417	0.569458	-0.283813	-0.089111
Data602	-0.72338	0.036926	-0.535889	0.082092	0.565084	-0.28595	-0.083771
Data603	-0.718859	0.02889	-0.54718	0.075277	0.560303	-0.287984	-0.078278
Data604	-0.715694	0.021057	-0.55837	0.069173	0.555115	-0.289917	-0.072632
Data605	-0.713433	0.013326	-0.569458	0.063782	0.54952	-0.291748	-0.066884
Data606	-0.712529	0.0059	-0.580241	0.059001	0.543722	-0.293681	-0.060933
Data607	-0.712303	-0.001119	-0.59082	0.05483	0.53772	-0.29541	-0.054932
Data608	-0.712981	-0.007935	-0.601196	0.05127	0.531718	-0.297241	-0.048828
Data609	-0.713885	-0.014547	-0.611165	0.048014	0.525716	-0.298971	-0.042674
Data610	-0.714789	-0.021057	-0.620829	0.045064	0.520121	-0.300802	-0.036469
Data611	-0.715694	-0.027466	-0.630188	0.042114	0.514832	-0.302531	-0.030314
Data612	-0.716146	-0.033976	-0.63914	0.039063	0.509949	-0.30426	-0.024211
Data613	-0.716146	-0.040588	-0.647786	0.035604	0.505676	-0.30599	-0.018158
Data614	-0.715242	-0.047607	-0.65623	0.031535	0.501912	-0.307719	-0.012207
Data615	-0.713659	-0.054932	-0.664368	0.026855	0.498657	-0.309448	-0.006409
Data616	-0.711173	-0.062663	-0.672404	0.021261	0.496012	-0.311178	-0.000763
Data617	-0.707782	-0.070699	-0.680237	0.014648	0.493876	-0.313009	0.004679
Data618	-0.703713	-0.079142	-0.688171	0.007019	0.492045	-0.31484	0.009918
Data619	-0.699192	-0.087992	-0.696106	-0.001526	0.490621	-0.316772	0.014852
Data620	-0.693766	-0.097249	-0.704244	-0.01119	0.489299	-0.318705	0.01948
Data621	-0.687663	-0.106608	-0.712484	-0.021871	0.48818	-0.320841	0.023804
Data622	-0.680881	-0.116374	-0.721029	-0.033468	0.486959	-0.322978	0.02772
Data623	-0.673195	-0.126343	-0.729879	-0.045878	0.485738	-0.325216	0.031179
Data624	-0.664605	-0.136414	-0.739034	-0.058899	0.484212	-0.327454	0.034231
Data625	-0.654885	-0.14679	-0.748494	-0.072632	0.482585	-0.329692	0.036774
Data626	-0.64426	-0.157267	-0.75826	-0.08667	0.480652	-0.331828	0.038859
Data627	-0.632279	-0.167948	-0.768331	-0.101115	0.478516	-0.333862	0.040436
Data628	-0.619168	-0.178935	-0.778503	-0.115763	0.476074	-0.335693	0.041504
Data629	-0.604926	-0.190023	-0.788981	-0.130514	0.473328	-0.337219	0.042114
Data630	-0.590233	-0.201213	-0.799459	-0.145162	0.470479	-0.33844	0.042318
Data631	-0.575087	-0.212606	-0.809937	-0.159505	0.467529	-0.339254	0.042063
Data632	-0.559715	-0.224101	-0.820313	-0.173543	0.464579	-0.339762	0.041402
Data633	-0.544795	-0.235494	-0.830485	-0.187174	0.461629	-0.339762	0.040436
Data634	-0.530554	-0.246684	-0.840352	-0.200094	0.458781	-0.339355	0.039164
Data635	-0.517442	-0.25767	-0.849813	-0.212402	0.456136	-0.338643	0.037689
Data636	-0.505914	-0.26825	-0.858663	-0.223796	0.453593	-0.337626	0.03596
Data637	-0.495741	-0.278219	-0.867004	-0.234273	0.451355	-0.336304	0.03418
Data638	-0.487377	-0.287476	-0.874736	-0.243835	0.449422	-0.334676	0.032298
Data639	-0.480595	-0.295919	-0.881755	-0.25238	0.447693	-0.333049	0.030416
