# Supplementary material for: Integration of MRI and somatosensory evoked potentials facilitate diagnosis of spinal cord compression
Source: Sci Rep. 2023 May 15;13:7861. doi: 10.1038/s41598-023-34832-2 (PMC10185544; doi:10.1038/s41598-023-34832-2)
Supplement: Supplementary file 3 — Supplementary Information 3. [file 41598_2023_34832_MOESM3_ESM.zip › Preoperative SSEP data/spinal cord compression group/2047432_2/2047432_2_Rt Tibial SEP_Cz'-Fpz_200829_114845.csv]

Index	1	2	3	4	5	6
Name	Cz'-Fpz	Cz'-Fpz	Cz'-Fpz	Cz'-Fpz	Cz'-Fpz	Cz'-Fpz
Time	2.02003E+13	2.02003E+13	2.02003E+13	2.02003E+13	2.02003E+13	2.02003E+13
Highcut	500	500	500	500	500	500
Lowcut	10	10	10	10	10	10
Period	0.000156	0.000156	0.000156	0.000156	0.000156	0.000156
Averages	69	120	120	120	120	120
Int (mA)	18/17.9mA	18/17.9mA	18/17.9mA	18/17.9mA	18/17.9mA	18/17.9mA
Pulse Width (�gs)	200�s	200�s	200�s	200�s	200�s	200�s
Rep Rate (Hz)	2.78Hz	3.11Hz	3.11Hz	3.11Hz	3.11Hz	3.11Hz
Data0	-0.752944	0.186157	0.73527	0.208232	-0.583089	-0.56132
Data1	-0.704204	0.20223	0.752563	0.220439	-0.549316	-0.562744
Data2	-0.659091	0.21698	0.768534	0.231832	-0.517273	-0.561422
Data3	-0.62017	0.229187	0.781962	0.241394	-0.488383	-0.557658
Data4	-0.589918	0.237732	0.791728	0.248108	-0.463867	-0.551453
Data5	-0.570192	0.241394	0.796712	0.251058	-0.444845	-0.543111
Data6	-0.562054	0.239563	0.796204	0.249329	-0.432027	-0.533142
Data7	-0.565681	0.23173	0.789795	0.242615	-0.42572	-0.521952
Data8	-0.580453	0.217896	0.777384	0.230713	-0.425822	-0.509949
Data9	-0.604867	0.198466	0.759277	0.21403	-0.43162	-0.49764
Data10	-0.636535	0.174255	0.736389	0.193176	-0.442301	-0.485229
Data11	-0.67289	0.146383	0.709635	0.168966	-0.456543	-0.473124
Data12	-0.711104	0.115967	0.680237	0.142619	-0.472921	-0.461426
Data13	-0.748521	0.084534	0.649618	0.115458	-0.490112	-0.450338
Data14	-0.782665	0.053406	0.618998	0.088603	-0.506897	-0.43986
Data15	-0.811768	0.023702	0.589498	0.063375	-0.521952	-0.430298
Data16	-0.834501	-0.00356	0.562134	0.040588	-0.534566	-0.421448
Data17	-0.850246	-0.027873	0.537516	0.020955	-0.54423	-0.413513
Data18	-0.859003	-0.048726	0.516052	0.005188	-0.550435	-0.406494
Data19	-0.86095	-0.065918	0.498047	-0.006612	-0.553385	-0.400391
Data20	-0.857057	-0.079753	0.483195	-0.014648	-0.55308	-0.395101
Data21	-0.848212	-0.090434	0.471293	-0.018921	-0.550028	-0.390727
Data22	-0.83512	-0.09847	0.461934	-0.019836	-0.544535	-0.386861
Data23	-0.819375	-0.104268	0.454814	-0.017802	-0.537211	-0.383504
Data24	-0.802214	-0.108337	0.44932	-0.013326	-0.528158	-0.380147
Data25	-0.784081	-0.110982	0.44515	-0.006714	-0.518392	-0.376485
Data26	-0.765416	-0.113424	0.441284	0.000712	-0.508525	-0.372518
Data27	-0.74684	-0.11556	0.43752	0.008952	-0.498352	-0.36794
Data28	-0.728884	-0.117594	0.434062	0.0177	-0.487976	-0.362244
Data29	-0.711988	-0.119425	0.430501	0.026652	-0.4776	-0.355021
Data30	-0.69642	-0.12146	0.426941	0.035502	-0.467428	-0.346273
Data31	-0.682355	-0.123596	0.423075	0.043945	-0.457458	-0.335897
Data32	-0.669971	-0.125936	0.418905	0.051676	-0.447693	-0.323995
Data33	-0.659268	-0.128682	0.414327	0.058289	-0.438334	-0.310771
Data34	-0.650246	-0.131734	0.409444	0.063782	-0.429281	-0.296529
Data35	-0.642727	-0.135091	0.404358	0.067851	-0.420532	-0.281576
Data36	-0.636712	-0.138652	0.398966	0.070394	-0.412089	-0.266418
Data37	-0.631935	-0.142314	0.393473	0.071411	-0.403748	-0.251363
Data38	-0.62822	-0.146077	0.387777	0.070903	-0.395711	-0.236918
Data39	-0.625212	-0.149841	0.381978	0.068868	-0.387878	-0.223389
Data40	-0.622824	-0.153503	0.37618	0.065511	-0.380351	-0.211182
Data41	-0.620701	-0.156962	0.370178	0.060832	-0.373128	-0.200602
Data42	-0.618578	-0.160116	0.364075	0.055135	-0.366211	-0.191956
Data43	-0.616367	-0.162862	0.357869	0.048726	-0.359701	-0.18514
Data44	-0.613801	-0.164998	0.351461	0.041707	-0.353597	-0.180359
Data45	-0.610794	-0.166524	0.34495	0.034587	-0.348002	-0.177612
Data46	-0.607432	-0.16744	0.338135	0.027568	-0.342814	-0.176697
Data47	-0.603629	-0.16744	0.331217	0.021057	-0.338135	-0.177511
Data48	-0.599383	-0.166626	0.324097	0.015259	-0.333964	-0.179749
Data49	-0.595049	-0.164897	0.316874	0.010579	-0.330098	-0.183105
Data50	-0.590537	-0.162252	0.30955	0.007121	-0.326742	-0.187378
Data51	-0.586114	-0.158691	0.302327	0.005188	-0.323588	-0.192057
Data52	-0.581868	-0.154215	0.295207	0.004781	-0.32074	-0.19694
Data53	-0.578065	-0.148926	0.288391	0.006002	-0.317891	-0.201619
Data54	-0.574703	-0.142822	0.281779	0.00885	-0.315247	-0.205892
Data55	-0.571961	-0.136108	0.275675	0.013224	-0.312602	-0.209656
Data56	-0.56975	-0.128784	0.270081	0.018921	-0.309855	-0.212708
Data57	-0.568246	-0.121053	0.264893	0.025838	-0.307007	-0.214945
Data58	-0.567273	-0.113118	0.260315	0.033671	-0.303955	-0.216573
Data59	-0.566742	-0.10498	0.256246	0.042216	-0.3007	-0.217489
Data60	-0.566654	-0.096842	0.252584	0.051168	-0.297343	-0.217997
Data61	-0.566742	-0.088908	0.249329	0.060221	-0.293783	-0.218099
Data62	-0.566919	-0.081278	0.246379	0.069173	-0.29012	-0.218099
Data63	-0.566919	-0.073954	0.243632	0.077718	-0.286357	-0.217997
Data64	-0.566654	-0.067037	0.241089	0.085653	-0.282593	-0.217997
Data65	-0.565858	-0.060628	0.238444	0.092875	-0.278727	-0.218201
Data66	-0.564531	-0.054626	0.235799	0.099182	-0.275065	-0.218608
Data67	-0.562585	-0.049032	0.233053	0.104472	-0.271505	-0.21932
Data68	-0.559931	-0.043844	0.230103	0.108643	-0.268148	-0.220235
Data69	-0.556658	-0.038859	0.227051	0.111694	-0.265096	-0.221456
Data70	-0.552943	-0.033976	0.223694	0.113525	-0.262451	-0.22288
Data71	-0.548874	-0.029195	0.220032	0.114237	-0.26001	-0.224508
Data72	-0.544717	-0.024414	0.216166	0.113729	-0.258077	-0.226135
Data73	-0.540736	-0.01943	0.212097	0.112101	-0.256348	-0.227865
Data74	-0.537198	-0.014343	0.207825	0.109456	-0.255025	-0.229492
Data75	-0.534279	-0.009054	0.203247	0.105693	-0.253906	-0.231018
Data76	-0.532244	-0.00356	0.198466	0.100911	-0.253092	-0.23234
Data77	-0.531271	0.002035	0.193481	0.095317	-0.252279	-0.233561
Data78	-0.531448	0.007833	0.188395	0.088908	-0.251567	-0.234477
Data79	-0.532687	0.013733	0.183004	0.081991	-0.250753	-0.235189
Data80	-0.535163	0.019633	0.177612	0.074565	-0.249837	-0.235697
Data81	-0.538702	0.025533	0.172017	0.066935	-0.248718	-0.236104
Data82	-0.543213	0.03123	0.166423	0.059204	-0.247498	-0.236613
Data83	-0.548609	0.036926	0.160726	0.051778	-0.245972	-0.237223
Data84	-0.554801	0.042521	0.155131	0.044759	-0.244242	-0.238241
Data85	-0.561523	0.047913	0.149536	0.038452	-0.242208	-0.239665
Data86	-0.568688	0.053304	0.144043	0.033061	-0.240072	-0.241903
Data87	-0.576296	0.058695	0.138753	0.02889	-0.23763	-0.245056
Data88	-0.58408	0.064087	0.133565	0.025838	-0.234985	-0.249329
Data89	-0.591953	0.06958	0.128682	0.024312	-0.232239	-0.25472
Data90	-0.599914	0.075175	0.124003	0.024109	-0.229187	-0.261434
Data91	-0.607875	0.081075	0.119629	0.025431	-0.226034	-0.269368
Data92	-0.615659	0.08728	0.115356	0.028178	-0.222575	-0.278524
Data93	-0.623266	0.093689	0.111389	0.032145	-0.218913	-0.288696
Data94	-0.630608	0.100505	0.107524	0.037231	-0.215149	-0.299784
Data95	-0.637685	0.107625	0.103861	0.043132	-0.210978	-0.311584
Data96	-0.644407	0.115051	0.100199	0.049744	-0.206706	-0.32369
Data97	-0.650865	0.122782	0.096639	0.056763	-0.20223	-0.335999
Data98	-0.657057	0.130615	0.093079	0.063883	-0.197449	-0.348206
Data99	-0.662983	0.13855	0.089518	0.070903	-0.192566	-0.360107
Data100	-0.668733	0.146484	0.085856	0.077616	-0.18748	-0.371399
Data101	-0.674306	0.154419	0.082092	0.08372	-0.182292	-0.381978
Data102	-0.679879	0.162048	0.078125	0.089111	-0.177104	-0.391642
Data103	-0.685363	0.169373	0.074056	0.093587	-0.171814	-0.400289
Data104	-0.690936	0.17629	0.069784	0.097046	-0.166626	-0.407918
Data105	-0.696597	0.1828	0.065308	0.099487	-0.161336	-0.414429
Data106	-0.702347	0.188599	0.060628	0.10081	-0.156047	-0.419922
Data107	-0.708273	0.193888	0.055847	0.101115	-0.150859	-0.4245
Data108	-0.714288	0.198568	0.050761	0.100301	-0.145671	-0.428162
Data109	-0.72048	0.202535	0.045573	0.098572	-0.140483	-0.431112
Data110	-0.726761	0.205892	0.04008	0.095927	-0.135295	-0.433248
Data111	-0.733041	0.20874	0.034383	0.09257	-0.13031	-0.434875
Data112	-0.73941	0.210978	0.028483	0.088501	-0.125326	-0.435893
Data113	-0.745867	0.212809	0.02238	0.083923	-0.120544	-0.436401
Data114	-0.752236	0.214335	0.015971	0.078939	-0.115967	-0.436605
Data115	-0.758605	0.215454	0.00946	0.073853	-0.111593	-0.436401
Data116	-0.764797	0.21637	0.002848	0.068665	-0.107727	-0.435994
Data117	-0.770812	0.21698	-0.003866	0.063477	-0.104167	-0.435384
Data118	-0.776562	0.21759	-0.010783	0.058695	-0.101115	-0.434774
Data119	-0.782046	0.217997	-0.017598	0.05422	-0.098674	-0.434062
Data120	-0.787177	0.218302	-0.024312	0.050252	-0.096741	-0.433655
Data121	-0.791865	0.218608	-0.030823	0.046997	-0.095418	-0.433451
Data122	-0.796111	0.218811	-0.03713	0.044352	-0.094604	-0.433655
Data123	-0.799914	0.219014	-0.042928	0.042623	-0.094299	-0.434265
Data124	-0.803187	0.219116	-0.048421	0.041809	-0.094503	-0.435384
Data125	-0.805929	0.219116	-0.053304	0.041911	-0.095011	-0.436808
Data126	-0.808318	0.219116	-0.05778	0.04303	-0.095825	-0.438538
Data127	-0.810264	0.218913	-0.061646	0.045268	-0.096842	-0.440165
Data128	-0.811856	0.218608	-0.065104	0.048421	-0.097961	-0.441589
Data129	-0.81336	0.218099	-0.068054	0.05249	-0.098979	-0.4422
Data130	-0.814687	0.217387	-0.070597	0.057576	-0.100098	-0.441895
Data131	-0.816014	0.216471	-0.072734	0.063477	-0.100911	-0.440165
Data132	-0.817429	0.215454	-0.074666	0.069987	-0.101725	-0.43691
Data133	-0.818933	0.214132	-0.076497	0.077006	-0.102234	-0.431722
Data134	-0.820613	0.212708	-0.078227	0.08433	-0.102641	-0.424703
Data135	-0.822382	0.21108	-0.079854	0.091756	-0.102844	-0.415853
Data136	-0.824328	0.209554	-0.081685	0.098979	-0.102844	-0.405477
Data137	-0.826274	0.207926	-0.083516	0.105794	-0.102844	-0.393982
Data138	-0.828221	0.206502	-0.085449	0.111898	-0.102743	-0.381775
Data139	-0.829901	0.205282	-0.087687	0.117086	-0.102641	-0.369568
Data140	-0.831317	0.204264	-0.090027	0.120951	-0.102641	-0.357869
Data141	-0.832113	0.203654	-0.092672	0.123494	-0.102844	-0.347493
Data142	-0.832378	0.203349	-0.09552	0.124512	-0.103149	-0.338745
Data143	-0.831759	0.203552	-0.098775	0.1238	-0.103658	-0.332336
Data144	-0.830255	0.204061	-0.102132	0.121358	-0.104472	-0.328573
Data145	-0.827601	0.204875	-0.105896	0.117289	-0.105591	-0.327555
Data146	-0.823798	0.205892	-0.109965	0.111593	-0.107117	-0.32959
Data147	-0.818667	0.207011	-0.114339	0.104574	-0.108846	-0.334574
Data148	-0.81221	0.208232	-0.119019	0.096334	-0.110982	-0.342306
Data149	-0.804426	0.209249	-0.124003	0.087179	-0.113322	-0.352376
Data150	-0.795138	0.210063	-0.129089	0.077413	-0.115967	-0.364685
Data151	-0.784434	0.21047	-0.134481	0.067444	-0.118815	-0.378621
Data152	-0.772316	0.21047	-0.139872	0.057475	-0.121765	-0.393677
Data153	-0.75887	0.209961	-0.145365	0.047811	-0.124817	-0.409444
Data154	-0.744098	0.208944	-0.150757	0.038859	-0.127869	-0.425415
Data155	-0.728176	0.20752	-0.156047	0.030823	-0.13092	-0.441081
Data156	-0.711192	0.20579	-0.161235	0.023905	-0.13387	-0.456034
Data157	-0.693236	0.203756	-0.166219	0.018311	-0.136617	-0.469767
Data158	-0.674748	0.201518	-0.171	0.014242	-0.139262	-0.481974
Data159	-0.65573	0.19928	-0.175476	0.011597	-0.141703	-0.492452
Data160	-0.636535	0.197144	-0.17985	0.010579	-0.143941	-0.500793
Data161	-0.617428	0.195211	-0.184123	0.011088	-0.146077	-0.506897
Data162	-0.598587	0.193583	-0.188293	0.013021	-0.14801	-0.510763
Data163	-0.580276	0.192261	-0.192362	0.016276	-0.149841	-0.51239
Data164	-0.56285	0.191345	-0.196431	0.020752	-0.151774	-0.51178
Data165	-0.546397	0.190837	-0.200602	0.026143	-0.153605	-0.509135
Data166	-0.531006	0.190633	-0.204875	0.032349	-0.155538	-0.504557
Data167	-0.516941	0.190735	-0.209249	0.039063	-0.157674	-0.498454
Data168	-0.504115	0.19104	-0.213725	0.046082	-0.159912	-0.491028
Data169	-0.492527	0.191549	-0.218302	0.053304	-0.162455	-0.482483
Data170	-0.482178	0.192057	-0.222982	0.060323	-0.1651	-0.473124
Data171	-0.472978	0.192668	-0.227763	0.067037	-0.167948	-0.463155
Data172	-0.464752	0.193176	-0.232544	0.073242	-0.171	-0.452881
Data173	-0.457321	0.193481	-0.237427	0.078837	-0.174154	-0.442403
Data174	-0.450599	0.193787	-0.24231	0.083618	-0.177307	-0.431925
Data175	-0.44423	0.193888	-0.247192	0.087484	-0.180461	-0.421448
Data176	-0.438215	0.193787	-0.252177	0.090434	-0.183512	-0.411072
Data177	-0.432111	0.193583	-0.257263	0.092163	-0.186259	-0.400798
Data178	-0.425919	0.193278	-0.262553	0.092773	-0.188904	-0.390523
Data179	-0.419462	0.192769	-0.268046	0.092265	-0.19104	-0.380249
Data180	-0.412474	0.192261	-0.273743	0.090535	-0.192871	-0.369975
Data181	-0.404955	0.19165	-0.279846	0.087585	-0.194295	-0.359599
Data182	-0.396729	0.19104	-0.286357	0.083516	-0.195211	-0.348918
Data183	-0.387706	0.190328	-0.293172	0.07843	-0.195618	-0.337931
Data184	-0.377887	0.189718	-0.300496	0.072327	-0.195618	-0.326538
Data185	-0.367184	0.189107	-0.308126	0.065409	-0.195109	-0.314636
Data186	-0.355685	0.188599	-0.31606	0.057983	-0.194194	-0.302226
Data187	-0.343389	0.18809	-0.324402	0.050049	-0.192973	-0.289307
Data188	-0.330209	0.187581	-0.332845	0.041911	-0.191447	-0.275777
Data189	-0.316321	0.187174	-0.341492	0.033773	-0.189819	-0.261841
Data190	-0.301726	0.186768	-0.35024	0.025838	-0.187988	-0.247498
Data191	-0.2866	0.186462	-0.358988	0.018514	-0.186259	-0.232951
Data192	-0.270855	0.186157	-0.367533	0.011698	-0.18453	-0.218302
Data193	-0.254755	0.185852	-0.375977	0.005798	-0.183004	-0.203959
Data194	-0.238302	0.185547	-0.384216	0.000916	-0.18158	-0.190023
Data195	-0.221584	0.185343	-0.392253	-0.002747	-0.180562	-0.177002
Data196	-0.204777	0.18514	-0.399882	-0.005391	-0.179647	-0.164998
Data197	-0.187971	0.185038	-0.407206	-0.006917	-0.179036	-0.154419
Data198	-0.171341	0.184937	-0.414225	-0.007222	-0.178528	-0.145671
Data199	-0.154976	0.184835	-0.420837	-0.006409	-0.178223	-0.138957
Data200	-0.139054	0.184835	-0.427144	-0.004679	-0.177917	-0.134583
Data201	-0.123751	0.185038	-0.432943	-0.001933	-0.177714	-0.132751
Data202	-0.109156	0.185445	-0.438334	0.001322	-0.177307	-0.133667
Data203	-0.095356	0.186056	-0.443217	0.005188	-0.176697	-0.137329
Data204	-0.08253	0.186869	-0.447693	0.009562	-0.175883	-0.143738
Data205	-0.070677	0.187988	-0.451762	0.014038	-0.174866	-0.15269
Data206	-0.059797	0.189514	-0.455322	0.018514	-0.173543	-0.164083
Data207	-0.050067	0.191345	-0.458577	0.022786	-0.171916	-0.177612
Data208	-0.041309	0.193583	-0.461324	0.026754	-0.169983	-0.192769
Data209	-0.033437	0.196126	-0.463765	0.030111	-0.167948	-0.209351
Data210	-0.026449	0.198975	-0.466003	0.032756	-0.16571	-0.226746
Data211	-0.020257	0.202026	-0.468038	0.034485	-0.163472	-0.244446
Data212	-0.014684	0.205282	-0.470072	0.035299	-0.161336	-0.261943
Data213	-0.009642	0.208639	-0.472005	0.035095	-0.159302	-0.278727
Data214	-0.004865	0.211995	-0.47404	0.033671	-0.157471	-0.294189
Data215	-0.000354	0.215251	-0.476278	0.031128	-0.155843	-0.307922
Data216	0.003981	0.218404	-0.478617	0.027364	-0.154622	-0.319417
Data217	0.008403	0.221354	-0.481262	0.022481	-0.153605	-0.328267
Data218	0.013092	0.223999	-0.484212	0.016378	-0.152995	-0.334269
Data219	0.018134	0.226542	-0.487264	0.009359	-0.152588	-0.337016
Data220	0.023529	0.228882	-0.490519	0.001526	-0.152384	-0.336507
Data221	0.029456	0.231018	-0.493673	-0.006917	-0.152283	-0.33254
Data222	0.035913	0.233256	-0.496826	-0.015869	-0.152181	-0.325114
Data223	0.043078	0.235596	-0.499878	-0.025024	-0.151774	-0.314331
Data224	0.050863	0.238139	-0.502421	-0.03418	-0.151164	-0.300395
Data225	0.059443	0.241089	-0.504557	-0.04303	-0.150045	-0.28361
Data226	0.068819	0.244548	-0.506185	-0.051371	-0.148315	-0.264181
Data227	0.078992	0.248718	-0.506999	-0.058695	-0.145874	-0.242513
Data228	0.090049	0.253601	-0.507202	-0.065002	-0.142721	-0.219014
Data229	0.101902	0.259399	-0.50649	-0.070089	-0.138652	-0.194194
Data230	0.114728	0.266113	-0.504964	-0.073547	-0.133667	-0.168457
Data231	0.128351	0.273641	-0.502625	-0.075378	-0.127767	-0.142008
Data232	0.142946	0.282186	-0.499471	-0.075582	-0.121053	-0.115356
Data233	0.158514	0.291646	-0.495402	-0.073954	-0.113424	-0.088603
Data234	0.174879	0.301819	-0.490519	-0.070699	-0.10498	-0.061951
Data235	0.192305	0.312805	-0.484823	-0.065816	-0.095825	-0.0354
Data236	0.210527	0.324504	-0.478312	-0.059306	-0.085958	-0.009054
Data237	0.229545	0.336812	-0.470988	-0.051575	-0.075582	0.01709
Data238	0.249448	0.349731	-0.46285	-0.042623	-0.064596	0.043335
Data239	0.270058	0.363261	-0.453796	-0.032756	-0.053202	0.069784
Data240	0.291377	0.377502	-0.443929	-0.022176	-0.041402	0.096436
Data241	0.313225	0.392354	-0.433146	-0.01119	-0.029093	0.123393
Data242	0.335782	0.407918	-0.421448	0	-0.016479	0.150655
Data243	0.358781	0.4245	-0.408834	0.010986	-0.003459	0.178324
Data244	0.38231	0.442098	-0.395406	0.021973	0.009867	0.206095
Data245	0.40637	0.460714	-0.381063	0.03245	0.023804	0.23407
Data246	0.431138	0.480652	-0.365804	0.042419	0.038147	0.261943
Data247	0.456614	0.501912	-0.349731	0.051778	0.053202	0.289408
Data248	0.482885	0.524699	-0.332947	0.060323	0.068766	0.316366
Data249	0.51013	0.54891	-0.315247	0.068156	0.085246	0.342509
Data250	0.538525	0.574646	-0.296733	0.075175	0.102539	0.367737
Data251	0.568246	0.60201	-0.277507	0.081584	0.12085	0.391947
Data252	0.59956	0.631002	-0.257365	0.087382	0.140381	0.414836
Data253	0.632466	0.661723	-0.23641	0.092773	0.161031	0.436707
Data254	0.667318	0.694173	-0.214539	0.098063	0.183105	0.457255
Data255	0.704204	0.728455	-0.191752	0.103455	0.206706	0.476888
Data256	0.743214	0.764771	-0.167847	0.109253	0.231934	0.495707
Data257	0.784523	0.803121	-0.142721	0.115967	0.258789	0.513916
Data258	0.828221	0.843811	-0.116374	0.1238	0.287374	0.53182
Data259	0.874306	0.886739	-0.088501	0.13326	0.31779	0.549723
Data260	0.922869	0.932312	-0.059001	0.144857	0.35024	0.568034
Data261	0.974086	0.980428	-0.027771	0.158895	0.384623	0.587056
Data262	1.027779	1.031392	0.005188	0.175781	0.420939	0.607198
Data263	1.084037	1.085002	0.040283	0.196025	0.459391	0.628662
Data264	1.142773	1.141256	0.077413	0.219828	0.499878	0.651754
Data265	1.203808	1.200155	0.116679	0.247498	0.542501	0.676473
Data266	1.266878	1.261292	0.158081	0.279134	0.58726	0.703227
Data267	1.331716	1.324463	0.201416	0.31484	0.634054	0.73171
Data268	1.397882	1.389262	0.246684	0.354513	0.682983	0.762024
Data269	1.464932	1.45518	0.293681	0.398051	0.733744	0.793966
Data270	1.532336	1.521606	0.342102	0.445251	0.786438	0.82723
Data271	1.599386	1.588033	0.391642	0.495605	0.840759	0.861613
Data272	1.665375	1.653646	0.441793	0.548808	0.896606	0.896708
Data273	1.729506	1.717834	0.49235	0.604146	0.953878	0.932109
Data274	1.791249	1.779887	0.542603	0.661011	1.012065	0.967509
Data275	1.849631	1.839193	0.592143	0.718689	1.071065	1.002502
Data276	1.904208	1.895142	0.640361	0.776469	1.130371	1.036682
Data277	1.954275	1.947021	0.686747	0.833537	1.189677	1.069845
Data278	1.999211	1.994527	0.730896	0.889181	1.248678	1.101685
Data279	2.038663	2.037048	0.772196	0.942688	1.306763	1.131999
Data280	2.072099	2.074483	0.810343	0.993245	1.363729	1.160787
Data281	2.099432	2.106323	0.84493	1.040344	1.418966	1.187846
Data282	2.12022	2.132568	0.875753	1.083476	1.47227	1.213277
Data283	2.134373	2.153015	0.902507	1.122131	1.523031	1.236979
Data284	2.141803	2.167664	0.92509	1.156108	1.571147	1.259257
Data285	2.142246	2.176514	0.9434	1.185099	1.616211	1.280111
Data286	2.135877	2.179565	0.957336	1.208903	1.657918	1.299744
Data287	2.12252	2.176819	0.966899	1.227519	1.696269	1.318359
Data288	2.102175	2.168274	0.972188	1.241048	1.730855	1.33606
Data289	2.074841	2.154032	0.973002	1.249593	1.761678	1.353149
Data290	2.040609	2.133891	0.969543	1.253255	1.788737	1.369629
Data291	1.999388	2.107951	0.961609	1.252238	1.81193	1.385803
Data292	1.951356	2.076009	0.949198	1.246745	1.831156	1.401469
Data293	1.896336	2.038066	0.932414	1.237081	1.846415	1.416728
Data294	1.834505	1.993815	0.910848	1.22345	1.857707	1.431376
Data295	1.765774	1.943258	0.884501	1.205953	1.865031	1.445211
Data296	1.69032	1.88619	0.853271	1.184692	1.868184	1.45813
Data297	1.607967	1.82251	0.816854	1.159871	1.867269	1.469421
Data298	1.518979	1.752319	0.775248	1.131592	1.861979	1.478882
Data299	1.423269	1.675415	0.728251	1.099548	1.852417	1.485799
Data300	1.321013	1.592102	0.675863	1.064046	1.838277	1.489563
Data301	1.212477	1.50238	0.617879	1.024679	1.819458	1.489766
Data302	1.097925	1.406759	0.554301	0.981344	1.795858	1.485596
Data303	0.977536	1.305542	0.485433	0.934041	1.767476	1.476542
Data304	0.851838	1.199239	0.411174	0.882365	1.734111	1.462097
Data305	0.721453	1.08846	0.33193	0.826314	1.69576	1.441752
Data306	0.586822	0.973918	0.248006	0.765686	1.652425	1.415304
Data307	0.448653	0.856323	0.15981	0.700378	1.604207	1.382345
Data308	0.307829	0.736593	0.067749	0.630493	1.551005	1.34318
Data309	0.165149	0.615641	-0.027466	0.556132	1.493225	1.297709
Data310	0.021407	0.494181	-0.125427	0.477397	1.430868	1.246338
Data311	-0.122247	0.373128	-0.22522	0.394694	1.364237	1.189575
Data312	-0.265193	0.253296	-0.326233	0.308228	1.293742	1.128031
Data313	-0.406282	0.135498	-0.427653	0.218608	1.219686	1.06252
Data314	-0.544805	0.020549	-0.528768	0.126343	1.142476	0.993754
Data315	-0.67979	-0.090942	-0.628764	0.032043	1.06252	0.922546
Data316	-0.810441	-0.198669	-0.726929	-0.06368	0.980326	0.850016
Data317	-0.936138	-0.301921	-0.82255	-0.160421	0.896403	0.776774
Data318	-1.05635	-0.400492	-0.91512	-0.257263	0.811157	0.703634
Data319	-1.17046	-0.493978	-1.003927	-0.3538	0.725199	0.631205
Data320	-1.278288	-0.582275	-1.088664	-0.449422	0.639038	0.560099
Data321	-1.379395	-0.665283	-1.168925	-0.543416	0.55308	0.490723
Data322	-1.473689	-0.743001	-1.244405	-0.635376	0.467834	0.423177
Data323	-1.561173	-0.815328	-1.315002	-0.724894	0.383809	0.357666
Data324	-1.641846	-0.882568	-1.380514	-0.811361	0.301412	0.294088
Data325	-1.715796	-0.944621	-1.440837	-0.89447	0.220947	0.23234
Data326	-1.783111	-1.00179	-1.496073	-0.973918	0.142721	0.172221
Data327	-1.843969	-1.054077	-1.546326	-1.049093	0.067139	0.113627
Data328	-1.898636	-1.101685	-1.591492	-1.119893	-0.005595	0.056152
Data329	-1.947375	-1.144714	-1.631877	-1.186015	-0.07548	-0.000102
Data330	-1.990188	-1.183268	-1.667582	-1.247152	-0.142212	-0.055644
Data331	-2.027517	-1.217346	-1.69871	-1.303202	-0.205892	-0.110372
Data332	-2.059627	-1.247152	-1.725362	-1.353861	-0.266317	-0.164286
Data333	-2.086606	-1.272786	-1.747843	-1.399129	-0.323486	-0.217285
Data334	-2.108897	-1.29425	-1.766357	-1.438802	-0.377401	-0.269165
Data335	-2.126766	-1.311646	-1.780904	-1.472982	-0.428162	-0.319621
Data336	-2.140476	-1.325073	-1.791789	-1.501668	-0.475667	-0.368144
Data337	-2.150472	-1.334839	-1.799316	-1.524963	-0.52002	-0.414327
Data338	-2.156929	-1.341044	-1.803487	-1.542969	-0.561218	-0.45756
Data339	-2.160202	-1.343791	-1.804708	-1.555888	-0.599365	-0.497335
Data340	-2.160645	-1.343384	-1.802979	-1.563924	-0.63446	-0.533142
Data341	-2.158345	-1.340027	-1.798604	-1.567383	-0.666606	-0.564372
Data342	-2.153745	-1.334127	-1.791789	-1.566671	-0.695699	-0.590515
Data343	-2.146845	-1.325785	-1.782532	-1.561991	-0.721944	-0.611369
Data344	-2.137911	-1.315409	-1.771139	-1.553752	-0.745341	-0.626526
Data345	-2.127208	-1.303202	-1.757711	-1.542358	-0.765991	-0.635986
Data346	-2.114647	-1.289368	-1.742249	-1.528219	-0.783895	-0.639648
Data347	-2.100405	-1.274211	-1.725057	-1.511739	-0.799154	-0.637614
Data348	-2.08466	-1.257935	-1.706034	-1.493225	-0.811768	-0.63029
Data349	-2.067411	-1.240743	-1.685384	-1.473083	-0.822042	-0.618083
Data350	-2.048658	-1.222636	-1.663208	-1.451721	-0.829875	-0.6014
Data351	-2.028402	-1.203918	-1.639608	-1.429443	-0.835368	-0.580953
Data352	-2.006818	-1.184591	-1.614685	-1.406453	-0.838725	-0.557353
Data353	-1.983819	-1.164754	-1.588643	-1.382955	-0.839844	-0.531209
Data354	-1.959317	-1.144409	-1.561483	-1.359253	-0.83903	-0.503337
Data355	-1.933399	-1.123759	-1.533508	-1.335449	-0.836182	-0.474243
Data356	-1.905978	-1.102702	-1.504618	-1.311544	-0.831604	-0.444743
Data357	-1.877052	-1.081238	-1.47522	-1.287638	-0.825195	-0.415344
Data358	-1.846712	-1.059469	-1.445211	-1.263835	-0.817159	-0.386759
Data359	-1.814867	-1.037394	-1.414795	-1.239929	-0.807495	-0.359294
Data360	-1.781696	-1.014913	-1.384074	-1.216024	-0.796407	-0.333354
Data361	-1.747286	-0.992126	-1.353149	-1.191813	-0.783997	-0.309448
Data362	-1.711815	-0.968933	-1.322021	-1.167399	-0.770264	-0.287781
Data363	-1.675282	-0.945435	-1.290995	-1.142476	-0.75531	-0.268351
Data364	-1.637865	-0.921631	-1.259969	-1.116943	-0.739339	-0.251363
Data365	-1.599652	-0.897522	-1.228943	-1.090597	-0.722351	-0.236816
Data366	-1.560908	-0.873108	-1.198222	-1.063436	-0.704447	-0.224508
Data367	-1.521545	-0.848389	-1.167603	-1.035258	-0.685628	-0.214233
Data368	-1.481651	-0.823466	-1.137187	-1.005961	-0.666097	-0.205892
Data369	-1.441314	-0.798238	-1.107076	-0.975444	-0.645854	-0.199076
Data370	-1.40027	-0.772807	-1.077271	-0.943604	-0.625	-0.193481
Data371	-1.358607	-0.74707	-1.047567	-0.910543	-0.603536	-0.188802
Data372	-1.316148	-0.721029	-1.01827	-0.87616	-0.581462	-0.184733
Data373	-1.272716	-0.694682	-0.989075	-0.840454	-0.55898	-0.180969
Data374	-1.22831	-0.668132	-0.960185	-0.803528	-0.53599	-0.177307
Data375	-1.182667	-0.641276	-0.931498	-0.765483	-0.512492	-0.173645
Data376	-1.135785	-0.614014	-0.902913	-0.726318	-0.488586	-0.169779
Data377	-1.087664	-0.586548	-0.874532	-0.68634	-0.464172	-0.165812
Data378	-1.038394	-0.558879	-0.846252	-0.645549	-0.43925	-0.161641
Data379	-0.988062	-0.530904	-0.818075	-0.604248	-0.413818	-0.157471
Data380	-0.936757	-0.50293	-0.7901	-0.562541	-0.38798	-0.153402
Data381	-0.884833	-0.474854	-0.762227	-0.52063	-0.361633	-0.149536
Data382	-0.832378	-0.446879	-0.734558	-0.478923	-0.334778	-0.146179
Data383	-0.779746	-0.41921	-0.707194	-0.437419	-0.307414	-0.143331
Data384	-0.727114	-0.391744	-0.680033	-0.396627	-0.279541	-0.141195
Data385	-0.674837	-0.364787	-0.65328	-0.356445	-0.251363	-0.139872
Data386	-0.622912	-0.338338	-0.626831	-0.317383	-0.222677	-0.139262
Data387	-0.571608	-0.3125	-0.600789	-0.279439	-0.193685	-0.139465
Data388	-0.52101	-0.287272	-0.575256	-0.242818	-0.16449	-0.140381
Data389	-0.471121	-0.262655	-0.550232	-0.207621	-0.135091	-0.142008
Data390	-0.421939	-0.238647	-0.525716	-0.174052	-0.105591	-0.144043
Data391	-0.373464	-0.215251	-0.501709	-0.141907	-0.07609	-0.146383
Data392	-0.325609	-0.192261	-0.47821	-0.111491	-0.046794	-0.148824
Data393	-0.27855	-0.169779	-0.455221	-0.082499	-0.017497	-0.15096
Data394	-0.232111	-0.147502	-0.432841	-0.054932	0.011393	-0.15269
Data395	-0.186467	-0.125529	-0.410767	-0.028687	0.040181	-0.153503
Data396	-0.141531	-0.10376	-0.389099	-0.00356	0.068665	-0.1533
Data397	-0.097479	-0.082092	-0.367737	0.020549	0.096944	-0.151571
Data398	-0.054489	-0.060527	-0.34668	0.044047	0.124817	-0.148112
Data399	-0.012561	-0.039063	-0.325724	0.066935	0.152588	-0.142619
Data400	0.027952	-0.0177	-0.304972	0.089417	0.180054	-0.134888
Data401	0.067227	0.003357	-0.284322	0.111796	0.207316	-0.124817
Data402	0.104998	0.024312	-0.263774	0.134074	0.234477	-0.112101
Data403	0.141089	0.044963	-0.243225	0.156657	0.261536	-0.096944
Data404	0.175498	0.065206	-0.222778	0.179443	0.288595	-0.079346
Data405	0.208139	0.085042	-0.202535	0.202637	0.31545	-0.059306
Data406	0.239099	0.10437	-0.182495	0.226339	0.342306	-0.037231
Data407	0.268289	0.123088	-0.162659	0.250651	0.369059	-0.013224
Data408	0.295711	0.141195	-0.143229	0.275472	0.395711	0.012004
Data409	0.32154	0.158691	-0.124207	0.300903	0.422262	0.03835
Data410	0.345777	0.175578	-0.105693	0.327047	0.448608	0.065308
Data411	0.368511	0.191752	-0.087789	0.353597	0.47465	0.092163
Data412	0.389829	0.207316	-0.070496	0.380758	0.500387	0.118713
Data413	0.409909	0.222371	-0.053711	0.408325	0.525716	0.144246
Data414	0.428838	0.236715	-0.037638	0.436198	0.550741	0.168559
Data415	0.446795	0.250549	-0.022176	0.464274	0.575155	0.191142
Data416	0.463779	0.263774	-0.007222	0.49235	0.59906	0.211894
Data417	0.479966	0.276591	0.007121	0.520223	0.622355	0.230611
Data418	0.495446	0.288798	0.021159	0.547791	0.64504	0.247294
Data419	0.510395	0.300598	0.03479	0.574748	0.667013	0.261739
Data420	0.524902	0.31189	0.048116	0.600891	0.688375	0.274251
Data421	0.538967	0.322673	0.061137	0.626119	0.709127	0.285034
Data422	0.552678	0.333049	0.073853	0.650024	0.729268	0.294088
Data423	0.565946	0.342916	0.086263	0.672607	0.748698	0.301717
Data424	0.578949	0.352376	0.098368	0.693563	0.767721	0.308126
Data425	0.59151	0.361328	0.11027	0.712789	0.786235	0.313517
Data426	0.60354	0.369873	0.121765	0.730286	0.80424	0.317891
Data427	0.615128	0.378011	0.132853	0.745951	0.82194	0.321554
Data428	0.626097	0.385742	0.143433	0.759786	0.839335	0.3243
Data429	0.636358	0.393168	0.153605	0.77179	0.856425	0.326335
Data430	0.646	0.400085	0.163269	0.782064	0.873311	0.327555
Data431	0.654845	0.406698	0.172424	0.79071	0.889994	0.327962
Data432	0.663072	0.413005	0.181071	0.797933	0.906474	0.327555
Data433	0.670768	0.418803	0.189311	0.803833	0.92275	0.326436
Data434	0.677933	0.424398	0.19694	0.808614	0.938822	0.324504
Data435	0.684832	0.429484	0.204264	0.812683	0.95459	0.321655
Data436	0.691643	0.434163	0.211182	0.81604	0.970052	0.318197
Data437	0.698543	0.438538	0.217794	0.819194	0.985107	0.314026
Data438	0.705708	0.442403	0.224202	0.822347	0.999756	0.309143
Data439	0.713315	0.445862	0.230509	0.825602	1.013794	0.30365
Data440	0.72163	0.449015	0.236613	0.829468	1.027323	0.297648
Data441	0.730653	0.45166	0.242716	0.833944	1.040141	0.291138
Data442	0.74056	0.454	0.248922	0.839437	1.052348	0.284119
Data443	0.751529	0.456136	0.255025	0.845947	1.063741	0.276693
Data444	0.76347	0.457967	0.261332	0.853678	1.074524	0.268758
Data445	0.776473	0.459696	0.267741	0.86263	1.084391	0.26062
Data446	0.790626	0.461324	0.274353	0.872701	1.093547	0.252075
Data447	0.805753	0.46285	0.28127	0.883993	1.101888	0.243225
Data448	0.82194	0.464478	0.288391	0.896301	1.109517	0.234375
Data449	0.839101	0.466105	0.295817	0.90922	1.116231	0.225423
Data450	0.857146	0.467834	0.303548	0.92275	1.122233	0.216573
Data451	0.875987	0.469666	0.311686	0.936483	1.127319	0.208028
Data452	0.895448	0.4717	0.320231	0.950012	1.131592	0.199788
Data453	0.91535	0.473836	0.329081	0.963236	1.13505	0.192057
Data454	0.935607	0.476176	0.338236	0.975749	1.137594	0.184937
Data455	0.955775	0.478516	0.347697	0.987244	1.139323	0.17863
Data456	0.975855	0.480957	0.357361	0.997518	1.140137	0.173136
Data457	0.995581	0.483398	0.367126	1.006266	1.140035	0.168457
Data458	1.014599	0.485738	0.376892	1.013489	1.139221	0.164897
Data459	1.032821	0.48818	0.386556	1.018982	1.137492	0.162354
Data460	1.050159	0.490316	0.396016	1.022746	1.134949	0.160828
Data461	1.066523	0.49235	0.40507	1.024577	1.131694	0.160624
Data462	1.081738	0.494181	0.413717	1.024679	1.127726	0.161438
Data463	1.096068	0.495605	0.421753	1.023051	1.123047	0.163574
Data464	1.109425	0.496623	0.429281	1.019694	1.117655	0.166829
Data465	1.122074	0.497131	0.4363	1.014811	1.111654	0.171204
Data466	1.134104	0.497131	0.442708	1.008504	1.105042	0.176595
Data467	1.14578	0.496521	0.448608	1.000773	1.097921	0.183105
Data468	1.15728	0.4953	0.454102	0.992025	1.090393	0.19043
Data469	1.168602	0.493368	0.45929	0.982157	1.082357	0.198568
Data470	1.180013	0.490824	0.464274	0.971578	1.073914	0.207316
Data471	1.191512	0.487569	0.469055	0.960388	1.065165	0.216471
Data472	1.203012	0.483704	0.473836	0.948792	1.056112	0.225932
Data473	1.2146	0.479228	0.478719	0.937093	1.046855	0.235494
Data474	1.226011	0.474243	0.483805	0.925496	1.037496	0.244954
Data475	1.237245	0.468648	0.488993	0.914103	1.027934	0.25411
Data476	1.247859	0.462545	0.494385	0.903219	1.018372	0.262858
Data477	1.257855	0.456034	0.500081	0.893046	1.008708	0.271098
Data478	1.267054	0.449015	0.50588	0.883687	0.999044	0.278727
Data479	1.275104	0.441589	0.511983	0.875142	0.989278	0.285746
Data480	1.282004	0.433757	0.518087	0.867615	0.979513	0.292155
Data481	1.287488	0.425415	0.524292	0.861003	0.969645	0.297852
Data482	1.291645	0.416768	0.530497	0.855408	0.959676	0.302938
Data483	1.294388	0.407613	0.536804	0.850525	0.949605	0.307414
Data484	1.295803	0.398051	0.542908	0.846252	0.939331	0.311279
Data485	1.295803	0.388082	0.549011	0.842489	0.928955	0.314535
Data486	1.294653	0.377604	0.555115	0.838928	0.918376	0.317281
Data487	1.292442	0.366821	0.561015	0.835266	0.907593	0.319316
Data488	1.289346	0.355632	0.566813	0.831299	0.896606	0.32074
Data489	1.285542	0.344035	0.572611	0.826619	0.885315	0.32135
Data490	1.281119	0.332133	0.57841	0.821025	0.87382	0.321147
Data491	1.276254	0.319926	0.584106	0.814209	0.861918	0.320231
Data492	1.271123	0.307414	0.589803	0.805868	0.849711	0.3184
Data493	1.265905	0.294698	0.5955	0.795898	0.837199	0.315857
Data494	1.260509	0.281576	0.601196	0.783997	0.82428	0.3125
Data495	1.255201	0.26825	0.606893	0.77006	0.810852	0.308533
Data496	1.249894	0.25472	0.612386	0.754089	0.797017	0.304057
Data497	1.244586	0.240885	0.617778	0.736084	0.782572	0.299377
Data498	1.239279	0.226847	0.622965	0.715942	0.767721	0.294596
Data499	1.233795	0.212504	0.627848	0.693868	0.752258	0.289917
Data500	1.228222	0.198059	0.632324	0.670064	0.736287	0.285645
Data501	1.222472	0.183411	0.636292	0.644633	0.719706	0.281982
Data502	1.216369	0.168559	0.63975	0.617778	0.702616	0.279134
Data503	1.21	0.153707	0.642395	0.589905	0.68512	0.276998
Data504	1.2031	0.138652	0.64443	0.561117	0.667114	0.275879
Data505	1.195758	0.123494	0.64565	0.53182	0.648702	0.275472
Data506	1.187886	0.108337	0.646057	0.502319	0.629781	0.275981
Data507	1.179394	0.092977	0.64565	0.472921	0.610555	0.276998
Data508	1.170371	0.077515	0.644531	0.443827	0.591024	0.278524
Data509	1.160641	0.061747	0.6427	0.415446	0.571086	0.280253
Data510	1.150292	0.045776	0.640259	0.387777	0.550741	0.281881
Data511	1.139058	0.029399	0.637207	0.361328	0.53009	0.283101
Data512	1.127116	0.012614	0.63385	0.335999	0.509135	0.283712
Data513	1.114113	-0.004578	0.630188	0.312093	0.487671	0.283407
Data514	1.100225	-0.02238	0.626322	0.289612	0.465902	0.281881
Data515	1.085099	-0.040588	0.622355	0.268656	0.443827	0.278931
Data516	1.068911	-0.059408	0.61849	0.249125	0.421346	0.274455
Data517	1.051397	-0.078634	0.614726	0.23112	0.398661	0.26825
Data518	1.032644	-0.098267	0.611165	0.214437	0.375671	0.260213
Data519	1.012564	-0.118205	0.607808	0.198873	0.35258	0.250448
Data520	0.991158	-0.138245	0.604655	0.184326	0.329386	0.238851
Data521	0.968513	-0.158183	0.601705	0.170492	0.306193	0.225627
Data522	0.944718	-0.178019	0.59906	0.157267	0.283101	0.210876
Data523	0.919773	-0.197449	0.596415	0.144348	0.260111	0.195007
Data524	0.894032	-0.216471	0.593974	0.131327	0.237427	0.178223
Data525	0.867584	-0.23468	0.591634	0.118205	0.215047	0.160828
Data526	0.840781	-0.252075	0.589193	0.104574	0.193075	0.143229
Data527	0.813802	-0.268656	0.58665	0.090332	0.171305	0.125732
Data528	0.787088	-0.284119	0.584005	0.075175	0.149841	0.108846
Data529	0.760993	-0.298462	0.581156	0.059001	0.128682	0.092875
Data530	0.735783	-0.311686	0.578003	0.041707	0.107829	0.078125
Data531	0.711811	-0.323893	0.574544	0.023193	0.086975	0.064901
Data532	0.689432	-0.334981	0.57078	0.00356	0.066223	0.053507
Data533	0.66891	-0.345154	0.566711	-0.017192	0.045471	0.043945
Data534	0.650511	-0.354411	0.562439	-0.039164	0.024618	0.036316
Data535	0.634235	-0.362956	0.557963	-0.062154	0.00356	0.030721
Data536	0.62017	-0.370992	0.553284	-0.085856	-0.017598	0.027161
Data537	0.608406	-0.37852	0.548604	-0.11027	-0.039164	0.025228
Data538	0.598675	-0.385946	0.543823	-0.135091	-0.061035	0.025024
Data539	0.590803	-0.393168	0.539144	-0.160014	-0.083211	0.026143
Data540	0.584699	-0.400492	0.534566	-0.184937	-0.105693	0.028381
Data541	0.579834	-0.407918	0.530192	-0.209554	-0.128581	0.031433
Data542	0.57603	-0.415751	0.52592	-0.233663	-0.151571	0.034993
Data543	0.572934	-0.423787	0.521952	-0.25706	-0.174866	0.038757
Data544	0.570281	-0.432129	0.518188	-0.279439	-0.198364	0.042419
Data545	0.567715	-0.440979	0.514628	-0.3007	-0.221863	0.045776
Data546	0.564973	-0.450134	0.511271	-0.320638	-0.245361	0.048625
Data547	0.562054	-0.459595	0.508016	-0.339254	-0.268758	0.050761
Data548	0.558604	-0.469462	0.504964	-0.356445	-0.292053	0.052185
Data549	0.554712	-0.479635	0.502116	-0.372009	-0.315145	0.052897
Data550	0.550201	-0.490112	0.499369	-0.386047	-0.33783	0.052897
Data551	0.545247	-0.500692	0.496724	-0.39856	-0.360209	0.052287
Data552	0.539852	-0.511576	0.494181	-0.409648	-0.382182	0.05127
Data553	0.534102	-0.522664	0.491842	-0.419413	-0.403748	0.050151
Data554	0.528175	-0.533854	0.489604	-0.427856	-0.424805	0.049133
Data555	0.522249	-0.545146	0.487467	-0.435181	-0.445353	0.048421
Data556	0.51641	-0.556539	0.485433	-0.441589	-0.465597	0.048116
Data557	0.510838	-0.567932	0.4835	-0.447388	-0.485331	0.048523
Data558	0.505619	-0.579224	0.481567	-0.452576	-0.504761	0.049744
Data559	0.500931	-0.590312	0.479635	-0.45756	-0.523987	0.051676
Data560	0.496685	-0.601298	0.477498	-0.462545	-0.543111	0.05422
Data561	0.492969	-0.611979	0.475159	-0.467733	-0.562134	0.057271
Data562	0.489785	-0.622253	0.472514	-0.473226	-0.581156	0.060628
Data563	0.487043	-0.632222	0.469462	-0.479431	-0.600281	0.063985
Data564	0.484743	-0.641683	0.465902	-0.486247	-0.619507	0.067139
Data565	0.482708	-0.650736	0.461934	-0.49408	-0.638936	0.069682
Data566	0.480762	-0.659281	0.457357	-0.502726	-0.658569	0.071411
Data567	0.478905	-0.667419	0.452169	-0.51239	-0.678202	0.072021
Data568	0.47687	-0.675252	0.446574	-0.523071	-0.698039	0.071309
Data569	0.47457	-0.682882	0.44047	-0.53477	-0.717773	0.069173
Data570	0.471917	-0.690308	0.433858	-0.547282	-0.737508	0.065409
Data571	0.468732	-0.697632	0.426839	-0.56071	-0.757039	0.059916
Data572	0.46484	-0.705058	0.419515	-0.574951	-0.776265	0.052795
Data573	0.46024	-0.712687	0.411784	-0.589701	-0.795288	0.043945
Data574	0.454845	-0.72052	0.403951	-0.60496	-0.813904	0.033468
Data575	0.448564	-0.728658	0.395813	-0.620524	-0.832113	0.021362
Data576	0.441311	-0.737305	0.387573	-0.63619	-0.850016	0.007629
Data577	0.433173	-0.746257	0.37913	-0.651754	-0.867513	-0.007528
Data578	0.424239	-0.755717	0.370687	-0.667114	-0.884705	-0.024007
Data579	0.414597	-0.765584	0.36204	-0.682068	-0.901693	-0.041809
Data580	0.404247	-0.77596	0.353394	-0.696411	-0.918376	-0.060527
Data581	0.393633	-0.786641	0.344747	-0.709941	-0.934855	-0.079956
Data582	0.382752	-0.797729	0.336202	-0.722555	-0.951233	-0.099894
Data583	0.371784	-0.809224	0.327861	-0.733948	-0.967407	-0.119832
Data584	0.361169	-0.820821	0.319722	-0.744019	-0.983378	-0.139465
Data585	0.350819	-0.832621	0.31189	-0.752665	-0.999044	-0.158386
Data586	0.341178	-0.844523	0.304565	-0.759888	-1.014404	-0.176188
Data587	0.332244	-0.856425	0.29775	-0.765483	-1.029358	-0.192464
Data588	0.324194	-0.868225	0.291545	-0.769653	-1.043803	-0.206909
Data589	0.317029	-0.880025	0.28595	-0.772298	-1.057638	-0.21932
Data590	0.310925	-0.89152	0.281169	-0.773621	-1.070964	-0.229289
Data591	0.305795	-0.90271	0.276998	-0.773722	-1.083577	-0.236918
Data592	0.301638	-0.913595	0.273539	-0.772705	-1.095581	-0.242106
Data593	0.298276	-0.924276	0.270691	-0.770976	-1.106974	-0.244751
Data594	0.295711	-0.934448	0.26825	-0.768636	-1.117757	-0.24526
Data595	0.293765	-0.944417	0.266317	-0.765991	-1.128133	-0.243734
Data596	0.292438	-0.953979	0.264486	-0.763143	-1.138	-0.240479
Data597	0.291465	-0.963338	0.262756	-0.760498	-1.147563	-0.235799
Data598	0.290757	-0.972493	0.260824	-0.75826	-1.15682	-0.230103
Data599	0.290227	-0.981547	0.258586	-0.756429	-1.165975	-0.223592
Data600	0.289696	-0.990499	0.255839	-0.75531	-1.175028	-0.216573
Data601	0.288988	-0.999451	0.25238	-0.754903	-1.183879	-0.209249
Data602	0.288104	-1.008504	0.24821	-0.755412	-1.192729	-0.201925
Data603	0.286777	-1.01766	0.243022	-0.756836	-1.201274	-0.194702
Data604	0.284919	-1.026815	0.236918	-0.759074	-1.209717	-0.187581
Data605	0.282354	-1.03597	0.229797	-0.762227	-1.217855	-0.180766
Data606	0.278993	-1.045227	0.221659	-0.766296	-1.225688	-0.174052
Data607	0.274835	-1.054281	0.212504	-0.771179	-1.233114	-0.167643
Data608	0.269705	-1.063131	0.202535	-0.776876	-1.240133	-0.161336
Data609	0.263601	-1.071676	0.191549	-0.783183	-1.246745	-0.155131
Data610	0.256613	-1.079814	0.179952	-0.790202	-1.25295	-0.149129
Data611	0.24874	-1.087443	0.167643	-0.797628	-1.258647	-0.143229
Data612	0.240072	-1.094564	0.154724	-0.805461	-1.26414	-0.137431
Data613	0.230784	-1.101176	0.141398	-0.813497	-1.269226	-0.131836
Data614	0.220965	-1.107076	0.127767	-0.821635	-1.274211	-0.126444
Data615	0.210792	-1.112467	0.113932	-0.829671	-1.278992	-0.121257
Data616	0.200443	-1.117452	0.099894	-0.837402	-1.283773	-0.116374
Data617	0.190094	-1.121826	0.085754	-0.844523	-1.288452	-0.112
Data618	0.179833	-1.125997	0.071615	-0.850932	-1.293233	-0.108032
Data619	0.169837	-1.129862	0.057678	-0.856425	-1.298014	-0.104675
Data620	0.160195	-1.133525	0.043742	-0.860697	-1.302795	-0.10203
Data621	0.150907	-1.137187	0.030111	-0.863647	-1.307475	-0.100098
Data622	0.14215	-1.140951	0.016683	-0.865173	-1.312154	-0.09908
Data623	0.133835	-1.144714	0.00356	-0.865173	-1.31663	-0.09908
Data624	0.126228	-1.148682	-0.009054	-0.863647	-1.320903	-0.100199
Data625	0.119151	-1.152852	-0.021464	-0.860596	-1.32487	-0.102743
Data626	0.112694	-1.157227	-0.033569	-0.85612	-1.328532	-0.10671
Data627	0.106856	-1.161906	-0.045166	-0.850321	-1.331889	-0.112305
Data628	0.101814	-1.166687	-0.056458	-0.843302	-1.334941	-0.119629
Data629	0.097479	-1.171773	-0.06724	-0.835266	-1.337585	-0.128682
Data630	0.093853	-1.176961	-0.077718	-0.826619	-1.339925	-0.139567
Data631	0.091022	-1.182353	-0.087687	-0.817362	-1.34196	-0.152181
Data632	0.088987	-1.187846	-0.097351	-0.8078	-1.343689	-0.166524
Data633	0.087661	-1.193441	-0.106506	-0.798238	-1.345317	-0.18219
Data634	0.087041	-1.199036	-0.115255	-0.788778	-1.346639	-0.199178
Data635	0.087041	-1.204529	-0.123596	-0.779622	-1.34786	-0.21698
Data636	0.087661	-1.209819	-0.131429	-0.770874	-1.348979	-0.235291
Data637	0.088722	-1.215007	-0.138753	-0.762736	-1.349996	-0.253805
Data638	0.090049	-1.219991	-0.145467	-0.75531	-1.35081	-0.272217
Data639	0.09173	-1.224569	-0.151672	-0.748494	-1.351624	-0.290019
