# Supplementary material for: Integration of MRI and somatosensory evoked potentials facilitate diagnosis of spinal cord compression
Source: Sci Rep. 2023 May 15;13:7861. doi: 10.1038/s41598-023-34832-2 (PMC10185544; doi:10.1038/s41598-023-34832-2)
Supplement: Supplementary file 3 — Supplementary Information 3. [file 41598_2023_34832_MOESM3_ESM.zip › Preoperative SSEP data/spinal cord compression group/2190104_2/2190104_2_Lt Tibial SEP_Cz'-Fpz_200829_115419.csv]

Index	1	2	3	4	5	6	7	8	9	10	11	12	13	14
Name	Cz'-Fpz	Cz'-Fpz	Cz'-Fpz	Cz'-Fpz	Cz'-Fpz	Cz'-Fpz	Cz'-Fpz	Cz'-Fpz	Cz'-Fpz	Cz'-Fpz	Cz'-Fpz	Cz'-Fpz	Cz'-Fpz	Cz'-Fpz
Time	2.02002E+13	2.02002E+13	2.02002E+13	2.02002E+13	2.02002E+13	2.02002E+13	2.02002E+13	2.02002E+13	2.02002E+13	2.02002E+13	2.02002E+13	2.02002E+13	2.02002E+13	2.02002E+13
Highcut	500	500	500	500	500	500	500	500	500	500	500	500	500	500
Lowcut	10	10	10	10	10	10	10	10	10	10	10	10	10	10
Period	0.000156	0.000156	0.000156	0.000156	0.000156	0.000156	0.000156	0.000156	0.000156	0.000156	0.000156	0.000156	0.000156	0.000156
Averages	120	120	120	120	120	120	120	120	120	120	120	120	120	120
Int (mA)	22/21.6mA	22/21.6mA	35/35mA	35/35mA	35/35mA	35/35mA	35/35mA	35/35mA	35/35mA	35/35mA	35/35mA	35/35mA	35/35mA	35/35mA
Pulse Width (�gs)	200�s	200�s	200�s	200�s	200�s	200�s	200�s	200�s	200�s	200�s	200�s	200�s	200�s	200�s
Rep Rate (Hz)	2.78Hz	2.78Hz	2.78Hz	2.78Hz	2.78Hz	2.78Hz	2.78Hz	2.78Hz	2.78Hz	2.78Hz	2.78Hz	2.78Hz	2.78Hz	2.78Hz
Data0	0.071309	0.511678	1.479492	0.764669	0.056051	0.341899	-0.415649	0.625102	0.611471	0.951945	0.451253	0.788472	1.065267	-1.785075
Data1	1.463725	2.349447	5.915934	2.550964	2.191264	2.586263	1.545512	2.794393	3.127238	3.33964	3.402913	3.305868	3.666992	0.663452
Data2	0.522563	3.713582	8.581136	0.862427	1.92098	1.771342	1.961975	0.991109	0.913188	1.337891	0.407918	1.471659	1.866048	-1.737061
Data3	-1.741536	0.641683	0.489502	-1.881307	-1.618652	-1.49526	-1.75944	-1.676025	-1.695862	-1.289266	-1.941325	-1.235352	-0.808105	-3.851522
Data4	-2.447205	-1.777344	-4.945882	-2.215881	-2.47111	-2.220357	-2.728068	-2.13857	-2.01884	-1.701253	-2.128092	-1.765645	-1.370646	-3.998413
Data5	-2.249552	-2.484538	-6.865641	-1.666361	-2.065837	-1.841838	-2.426147	-1.741231	-1.588542	-1.305542	-1.656494	-1.412862	-1.055094	-3.594564
Data6	-1.83665	-2.374878	-6.972656	-0.958659	-1.37675	-1.197001	-1.817322	-1.166687	-1.001383	-0.722453	-1.050618	-0.852865	-0.537313	-3.106689
Data7	-1.407979	-1.904297	-6.22762	-0.350444	-0.721842	-0.571086	-1.197713	-0.625916	-0.472819	-0.155233	-0.522868	-0.320943	-0.045776	-2.735596
Data8	-1.057434	-1.363118	-5.20752	0.079854	-0.225118	-0.098877	-0.703939	-0.201518	-0.065918	0.279744	-0.141805	0.096334	0.332031	-2.409261
Data9	-0.806478	-0.874634	-4.260661	0.320841	0.093384	0.204366	-0.368245	0.080363	0.192566	0.567424	0.084635	0.352783	0.598145	-2.150472
Data10	-0.668437	-0.519613	-3.514811	0.419922	0.25177	0.354919	-0.186971	0.241394	0.337016	0.71106	0.202026	0.499369	0.756022	-1.980387
Data11	-0.613505	-0.299683	-3.002523	0.417277	0.29836	0.376587	-0.133464	0.288289	0.393066	0.754395	0.235799	0.568848	0.817057	-1.882935
Data12	-0.597839	-0.186157	-2.693278	0.355632	0.280863	0.330505	-0.15564	0.270182	0.393372	0.754801	0.219523	0.567729	0.833333	-1.842041
Data13	-0.624186	-0.140381	-2.538249	0.274353	0.225321	0.267537	-0.212606	0.224609	0.356852	0.721029	0.164795	0.525716	0.815226	-1.790771
Data14	-0.667623	-0.124919	-2.484538	0.192871	0.164897	0.193278	-0.281169	0.180257	0.3184	0.679728	0.104167	0.469869	0.773112	-1.806844
Data15	-0.704854	-0.121257	-2.485758	0.109863	0.107422	0.12736	-0.347493	0.128988	0.28422	0.649618	0.036621	0.411174	0.70638	-1.746216
Data16	-0.710144	-0.135091	-2.502035	0.035095	0.059916	0.075684	-0.39388	0.082296	0.23763	0.631917	-0.013835	0.362549	0.6486	-1.791789
Data17	-0.705973	-0.157674	-2.530111	-0.013631	0.033875	0.033264	-0.442098	0.049337	0.184937	0.619303	-0.065511	0.325419	0.614624	-1.795858
Data18	-0.69163	-0.176595	-2.555339	-0.0354	-0.003153	0.010681	-0.492045	0.020142	0.148722	0.617676	-0.117594	0.315348	0.603027	-1.811117
Data19	-0.681152	-0.187378	-2.562256	-0.040385	-0.032552	-0.003866	-0.531921	-0.003662	0.139465	0.6014	-0.136922	0.318502	0.591227	-1.756999
Data20	-0.684509	-0.193888	-2.572021	-0.038961	-0.050049	-0.002543	-0.568237	-0.023193	0.13855	0.568034	-0.130412	0.313416	0.598755	-1.686605
Data21	-0.677185	-0.209757	-2.566325	-0.032552	-0.055949	-0.016988	-0.595093	-0.032552	0.14679	0.551147	-0.125936	0.308126	0.599772	-1.614787
Data22	-0.662944	-0.215658	-2.553711	-0.038961	-0.072937	-0.037435	-0.611674	-0.047913	0.147196	0.537109	-0.125122	0.304159	0.582072	-1.553548
Data23	-0.657247	-0.222168	-2.533366	-0.041504	-0.075989	-0.043742	-0.602214	-0.050252	0.133972	0.512492	-0.118001	0.311584	0.575968	-1.494548
Data24	-0.646871	-0.232951	-2.490641	-0.039775	-0.078837	-0.028687	-0.588074	-0.039571	0.130615	0.49764	-0.112712	0.317586	0.573527	-1.40564
Data25	-0.634867	-0.235596	-2.441406	-0.042928	-0.081584	-0.019836	-0.580037	-0.018107	0.127869	0.487671	-0.103149	0.327657	0.579427	-1.366781
Data26	-0.61971	-0.230713	-2.398275	-0.052897	-0.073954	-0.019124	-0.582581	-0.007935	0.123901	0.470581	-0.100098	0.333455	0.580851	-1.302287
Data27	-0.611877	-0.223592	-2.357585	-0.058289	-0.05249	-0.026449	-0.591329	-0.005493	0.1179	0.467936	-0.103353	0.325826	0.575155	-1.310425
Data28	-0.617269	-0.219116	-2.316895	-0.052592	-0.03245	-0.048828	-0.587158	0.013224	0.111389	0.490112	-0.102336	0.332947	0.565389	-1.2382
Data29	-0.616964	-0.211995	-2.272542	-0.057068	-0.021159	-0.080363	-0.567017	0.036418	0.096741	0.516154	-0.069784	0.336812	0.560303	-1.242065
Data30	-0.611064	-0.205688	-2.227376	-0.048828	-0.005086	-0.101318	-0.545959	0.039266	0.082703	0.533651	-0.054932	0.326945	0.567424	-1.237793
Data31	-0.602214	-0.194092	-2.186686	-0.022786	0.010071	-0.108846	-0.532023	0.04425	0.066732	0.539144	-0.047201	0.322774	0.571696	-1.252645
Data32	-0.585836	-0.182699	-2.151286	-0.000102	0.021871	-0.119324	-0.520528	0.050761	0.044556	0.540771	-0.049032	0.325216	0.573527	-1.228434
Data33	-0.575358	-0.170085	-2.116292	0.008545	0.015971	-0.131734	-0.518392	0.061544	0.02004	0.54484	-0.073853	0.322876	0.575358	-1.196493
Data34	-0.559896	-0.162354	-2.080892	0.006816	0.021159	-0.142924	-0.542399	0.065206	-0.004374	0.556641	-0.09318	0.33549	0.593872	-1.150309
Data35	-0.552673	-0.156657	-2.038574	0.002747	0.0295	-0.15096	-0.56071	0.082703	-0.009969	0.557861	-0.103556	0.335693	0.568441	-1.16394
Data36	-0.559794	-0.157267	-2.008464	0.00061	0.040385	-0.157267	-0.560608	0.083313	-0.012105	0.555216	-0.112101	0.31779	0.52002	-1.149902
Data37	-0.572611	-0.167033	-1.979167	-0.002441	0.044657	-0.166931	-0.550435	0.078837	-0.015666	0.563965	-0.117798	0.299683	0.47994	-1.173299
Data38	-0.577494	-0.171102	-1.940511	-0.003357	0.047607	-0.179443	-0.550842	0.07314	-0.011393	0.570882	-0.127563	0.291545	0.45695	-1.180827
Data39	-0.569051	-0.169271	-1.893717	0.000814	0.058797	-0.189107	-0.559998	0.081889	-0.004679	0.585938	-0.152791	0.275167	0.440674	-1.221313
Data40	-0.556335	-0.152995	-1.848551	0.018921	0.073039	-0.189718	-0.579224	0.09257	0.000305	0.598348	-0.170492	0.26652	0.437826	-1.206258
Data41	-0.540771	-0.12797	-1.80013	0.040487	0.085144	-0.188904	-0.600484	0.086161	-0.001526	0.618693	-0.169067	0.264587	0.440063	-1.195882
Data42	-0.521952	-0.125732	-1.746826	0.05249	0.089111	-0.186666	-0.606486	0.087382	-0.001831	0.621338	-0.164795	0.261841	0.449015	-1.196696
Data43	-0.498149	-0.135701	-1.689046	0.049032	0.076803	-0.184224	-0.59611	0.097961	0.003866	0.616455	-0.135905	0.265706	0.457764	-1.178589
Data44	-0.476278	-0.145671	-1.63737	0.041097	0.074666	-0.181783	-0.579834	0.107727	-0.002543	0.604045	-0.101318	0.278422	0.466309	-1.157633
Data45	-0.45461	-0.153809	-1.606445	0.028585	0.072225	-0.180868	-0.561829	0.120036	-0.000916	0.577189	-0.080973	0.285645	0.480754	-1.109416
Data46	-0.432739	-0.169474	-1.574707	0.023804	0.073954	-0.18748	-0.543722	0.123901	0.006816	0.550537	-0.076497	0.287781	0.49235	-1.128947
Data47	-0.424906	-0.172729	-1.540934	0.027771	0.070903	-0.187581	-0.536906	0.118103	-0.009359	0.527954	-0.085653	0.288289	0.495809	-1.09436
Data48	-0.421041	-0.169271	-1.503906	0.021159	0.066325	-0.183919	-0.534973	0.111186	-0.044963	0.522054	-0.102743	0.290426	0.492961	-1.08256
Data49	-0.430806	-0.163167	-1.45752	0.016886	0.070699	-0.194906	-0.524089	0.106608	-0.060832	0.518799	-0.109253	0.276082	0.484823	-1.007894
Data50	-0.441793	-0.150146	-1.412354	0.01414	0.085347	-0.197347	-0.524597	0.103251	-0.081075	0.52124	-0.106201	0.263367	0.46814	-0.977987
Data51	-0.446879	-0.131022	-1.375732	0.02238	0.09847	-0.199483	-0.517069	0.096639	-0.095927	0.517782	-0.103149	0.255229	0.46224	-0.934652
Data52	-0.441386	-0.130615	-1.348063	0.029806	0.111186	-0.209757	-0.494486	0.086263	-0.108643	0.510661	-0.107015	0.260925	0.46224	-0.919189
Data53	-0.440979	-0.128377	-1.321615	0.041809	0.108643	-0.219625	-0.478312	0.083008	-0.122986	0.518799	-0.107829	0.282186	0.461833	-0.877482
Data54	-0.432638	-0.131022	-1.293132	0.04598	0.117493	-0.225321	-0.468241	0.079854	-0.134888	0.534465	-0.102539	0.290934	0.454102	-0.820719
Data55	-0.421041	-0.145671	-1.257731	0.060018	0.139974	-0.249837	-0.463359	0.084635	-0.152486	0.544637	-0.085246	0.312093	0.454712	-0.812581
Data56	-0.408427	-0.148519	-1.212565	0.069173	0.16866	-0.281982	-0.455831	0.098674	-0.150757	0.549316	-0.084229	0.321757	0.452881	-0.84554
Data57	-0.400798	-0.143433	-1.167806	0.077413	0.182699	-0.305379	-0.458272	0.113424	-0.1474	0.553385	-0.089111	0.314636	0.44047	-0.893148
Data58	-0.395711	-0.140584	-1.134847	0.084839	0.188192	-0.307719	-0.463359	0.133565	-0.13916	0.550741	-0.096639	0.29541	0.408122	-0.902303
Data59	-0.392354	-0.137939	-1.08846	0.062866	0.179443	-0.30131	-0.463867	0.144755	-0.136922	0.553385	-0.115356	0.295003	0.36967	-0.924276
Data60	-0.391947	-0.13855	-1.047363	0.05249	0.156555	-0.28951	-0.466207	0.144755	-0.128988	0.565186	-0.128784	0.292765	0.325724	-0.862223
Data61	-0.386454	-0.13265	-1.009115	0.064392	0.132751	-0.280253	-0.468241	0.150248	-0.127258	0.565592	-0.141195	0.287374	0.299683	-0.837809
Data62	-0.369263	-0.130005	-0.979004	0.091553	0.105387	-0.283915	-0.465088	0.153503	-0.130615	0.555827	-0.148519	0.282389	0.288493	-0.810954
Data63	-0.349325	-0.124308	-0.967611	0.115458	0.086466	-0.278117	-0.469157	0.161845	-0.134379	0.556844	-0.144857	0.279032	0.276896	-0.811768
Data64	-0.323283	-0.118205	-0.95459	0.120748	0.086161	-0.283712	-0.472616	0.166016	-0.148722	0.558268	-0.124715	0.259094	0.26062	-0.766602
Data65	-0.30894	-0.113118	-0.937907	0.127665	0.091044	-0.290426	-0.461833	0.166423	-0.15981	0.562337	-0.099487	0.25472	0.24943	-0.764364
Data66	-0.309855	-0.111084	-0.919596	0.124613	0.101318	-0.298971	-0.445658	0.168966	-0.168152	0.557048	-0.076294	0.25828	0.244141	-0.753581
Data67	-0.326131	-0.128377	-0.892741	0.130208	0.114441	-0.30599	-0.424601	0.175476	-0.158183	0.524089	-0.059611	0.266012	0.243327	-0.800781
Data68	-0.342712	-0.144246	-0.869548	0.146281	0.13092	-0.303548	-0.398661	0.185547	-0.150655	0.486857	-0.045573	0.273132	0.232747	-0.802002
Data69	-0.344442	-0.152384	-0.830892	0.162048	0.146077	-0.291545	-0.375671	0.183614	-0.147196	0.46224	-0.047404	0.274658	0.219523	-0.807699
Data70	-0.338745	-0.142619	-0.790202	0.167033	0.161641	-0.28951	-0.350545	0.183004	-0.150045	0.441895	-0.06368	0.258891	0.213216	-0.772502
Data71	-0.321452	-0.129598	-0.751546	0.172933	0.184021	-0.290629	-0.326131	0.187887	-0.145365	0.437826	-0.087077	0.259705	0.216878	-0.778605
Data72	-0.30955	-0.118001	-0.724284	0.167847	0.211894	-0.296224	-0.309753	0.196533	-0.134176	0.455119	-0.106812	0.282898	0.223185	-0.749308
Data73	-0.315247	-0.103149	-0.70516	0.145976	0.244649	-0.298055	-0.291646	0.205383	-0.134888	0.474854	-0.107422	0.300496	0.22522	-0.710449
Data74	-0.316569	-0.086873	-0.68278	0.13265	0.266622	-0.298157	-0.292053	0.216675	-0.133057	0.491333	-0.102336	0.301005	0.23641	-0.638021
Data75	-0.310872	-0.078735	-0.680339	0.132039	0.272115	-0.300293	-0.30721	0.217183	-0.154012	0.509237	-0.094198	0.285136	0.245565	-0.607707
Data76	-0.286967	-0.073039	-0.669352	0.145671	0.258179	-0.291748	-0.32135	0.207926	-0.174967	0.531209	-0.101318	0.278829	0.258993	-0.6073
Data77	-0.259501	-0.072835	-0.643717	0.166016	0.239766	-0.296021	-0.329895	0.212097	-0.197245	0.547078	-0.106405	0.276489	0.283203	-0.549316
Data78	-0.235087	-0.084839	-0.615234	0.184428	0.221761	-0.300598	-0.341695	0.226542	-0.238342	0.566406	-0.106405	0.278727	0.296021	-0.540568
Data79	-0.221456	-0.109456	-0.591634	0.188904	0.205994	-0.314636	-0.347493	0.232442	-0.259908	0.597941	-0.097656	0.289917	0.292562	-0.509033
Data80	-0.217183	-0.114746	-0.573324	0.19104	0.197957	-0.324504	-0.360006	0.226542	-0.263977	0.611165	-0.101929	0.296529	0.282796	-0.516561
Data81	-0.221863	-0.11495	-0.55542	0.201823	0.186768	-0.332845	-0.366414	0.218709	-0.264587	0.608317	-0.119019	0.281881	0.271606	-0.480143
Data82	-0.225728	-0.117391	-0.527344	0.190531	0.166016	-0.330404	-0.371806	0.221252	-0.2712	0.607096	-0.121663	0.271403	0.27242	-0.510661
Data83	-0.219014	-0.130005	-0.493978	0.178324	0.152486	-0.319722	-0.369975	0.229085	-0.261129	0.595907	-0.119629	0.262655	0.281372	-0.50354
Data84	-0.220032	-0.143229	-0.464681	0.159302	0.153097	-0.32369	-0.355733	0.234477	-0.242004	0.594279	-0.134481	0.25533	0.294189	-0.500488
Data85	-0.21108	-0.133464	-0.439453	0.153605	0.16276	-0.326742	-0.338643	0.237935	-0.221354	0.585327	-0.146891	0.257772	0.305786	-0.487264
Data86	-0.187785	-0.117391	-0.414225	0.168559	0.188904	-0.327861	-0.324402	0.225932	-0.219116	0.565592	-0.155233	0.246989	0.314331	-0.470174
Data87	-0.177511	-0.124919	-0.390218	0.168559	0.215658	-0.333354	-0.316976	0.218913	-0.217794	0.557861	-0.153809	0.234782	0.340983	-0.459798
Data88	-0.166829	-0.135091	-0.37679	0.178019	0.213318	-0.352681	-0.317485	0.210775	-0.20752	0.532633	-0.140788	0.230204	0.367432	-0.413615
Data89	-0.162862	-0.149536	-0.38208	0.190735	0.202128	-0.352071	-0.3007	0.195719	-0.204671	0.524495	-0.123494	0.227763	0.365194	-0.377197
Data90	-0.177917	-0.159709	-0.389811	0.201925	0.195414	-0.335388	-0.282796	0.19755	-0.218709	0.517985	-0.113322	0.218302	0.354004	-0.289714
Data91	-0.183105	-0.160726	-0.397949	0.207214	0.197042	-0.315959	-0.261739	0.209961	-0.235087	0.521647	-0.108032	0.217997	0.340373	-0.256551
Data92	-0.187378	-0.157878	-0.402832	0.19928	0.199382	-0.305583	-0.252889	0.232646	-0.23936	0.524902	-0.110677	0.211792	0.315145	-0.176392
Data93	-0.193787	-0.155843	-0.408936	0.188395	0.205078	-0.312398	-0.23112	0.250448	-0.255839	0.531006	-0.112508	0.197652	0.291748	-0.152588
Data94	-0.1946	-0.157471	-0.377604	0.186971	0.218709	-0.336507	-0.207214	0.259094	-0.25828	0.542399	-0.124308	0.184733	0.266113	-0.098063
Data95	-0.19633	-0.164998	-0.348307	0.182495	0.235087	-0.337321	-0.203145	0.262349	-0.256246	0.561117	-0.140584	0.166524	0.24943	-0.100301
Data96	-0.183411	-0.181885	-0.334066	0.169983	0.234578	-0.334981	-0.200094	0.245158	-0.246887	0.569661	-0.157471	0.151062	0.246989	-0.044352
Data97	-0.168254	-0.189209	-0.314941	0.152486	0.220642	-0.337321	-0.191956	0.228882	-0.250753	0.592244	-0.158081	0.150248	0.268555	-0.054525
Data98	-0.158285	-0.173136	-0.301514	0.140177	0.224406	-0.33193	-0.184428	0.212708	-0.259908	0.614827	-0.151571	0.156657	0.285848	-0.09847
Data99	-0.143026	-0.159912	-0.283203	0.132243	0.236918	-0.331217	-0.180766	0.209452	-0.2771	0.621134	-0.147909	0.16744	0.278117	-0.180054
Data100	-0.132751	-0.161133	-0.273031	0.130107	0.240784	-0.331624	-0.175578	0.213623	-0.3007	0.61849	-0.138957	0.181478	0.257975	-0.192668
Data101	-0.13031	-0.163778	-0.267334	0.138448	0.243123	-0.335592	-0.185954	0.209351	-0.314535	0.614217	-0.114136	0.188192	0.23173	-0.224202
Data102	-0.14445	-0.165812	-0.243734	0.149841	0.244548	-0.34729	-0.203247	0.207621	-0.318298	0.610962	-0.097046	0.183818	0.210164	-0.225423
Data103	-0.156352	-0.16744	-0.211995	0.139465	0.253398	-0.339152	-0.227153	0.207316	-0.310059	0.6191	-0.100708	0.176392	0.20874	-0.283203
Data104	-0.160522	-0.170492	-0.187581	0.120341	0.263977	-0.335286	-0.248006	0.212606	-0.309448	0.636393	-0.10498	0.166829	0.211182	-0.333455
Data105	-0.164083	-0.163574	-0.16154	0.121358	0.273031	-0.34668	-0.263265	0.209351	-0.320028	0.647786	-0.099284	0.167643	0.221558	-0.373535
Data106	-0.172119	-0.15686	-0.141195	0.128072	0.267944	-0.353902	-0.269368	0.202637	-0.3184	0.656128	-0.080363	0.161845	0.248413	-0.374552
Data107	-0.171305	-0.156453	-0.136719	0.134989	0.262349	-0.357768	-0.288391	0.20284	-0.303853	0.655924	-0.050863	0.157878	0.284424	-0.369466
Data108	-0.15981	-0.167033	-0.13265	0.134684	0.246277	-0.356852	-0.298157	0.192668	-0.286967	0.650635	-0.038656	0.147298	0.311279	-0.360514
Data109	-0.142822	-0.176188	-0.129801	0.130208	0.239766	-0.347595	-0.293986	0.179443	-0.279643	0.6368	-0.039876	0.14801	0.317383	-0.312703
Data110	-0.132141	-0.179443	-0.125732	0.128276	0.251872	-0.328369	-0.278117	0.165202	-0.289408	0.623779	-0.053711	0.135091	0.303955	-0.314128
Data111	-0.136617	-0.174967	-0.116781	0.139364	0.26357	-0.316264	-0.242716	0.171814	-0.301717	0.606689	-0.067342	0.122579	0.297648	-0.26652
Data112	-0.133565	-0.166016	-0.107015	0.15859	0.277913	-0.322571	-0.199788	0.185242	-0.295817	0.58431	-0.074259	0.118205	0.296427	-0.27181
Data113	-0.129395	-0.159505	-0.091553	0.177917	0.283915	-0.328776	-0.173035	0.201721	-0.297648	0.568441	-0.072428	0.116069	0.283203	-0.231934
Data114	-0.126343	-0.151367	-0.072021	0.179443	0.280762	-0.327148	-0.137024	0.208232	-0.302938	0.569051	-0.061442	0.120036	0.258586	-0.27832
Data115	-0.115865	-0.151978	-0.048828	0.169169	0.260518	-0.319926	-0.098063	0.207113	-0.313009	0.588786	-0.061646	0.118205	0.235189	-0.304565
Data116	-0.119629	-0.154215	-0.034587	0.16276	0.252787	-0.314433	-0.058492	0.210266	-0.320943	0.607707	-0.064697	0.108439	0.225627	-0.349731
Data117	-0.138753	-0.158691	-0.043132	0.155945	0.250549	-0.31484	-0.051982	0.203552	-0.317485	0.621338	-0.055745	0.116679	0.209554	-0.336507
Data118	-0.15859	-0.162354	-0.05127	0.14445	0.252686	-0.323283	-0.057373	0.188802	-0.315552	0.625	-0.044963	0.127157	0.193685	-0.327148
Data119	-0.177816	-0.164998	-0.042725	0.126953	0.25828	-0.328267	-0.069682	0.197042	-0.303752	0.62439	-0.027873	0.127055	0.176799	-0.314331
Data120	-0.190328	-0.17924	-0.029704	0.114543	0.26947	-0.321655	-0.086466	0.199076	-0.287984	0.623576	-0.024414	0.107931	0.168457	-0.308024
Data121	-0.191243	-0.195313	-0.020345	0.109965	0.28656	-0.312398	-0.102437	0.197042	-0.282694	0.644735	-0.026449	0.078634	0.16276	-0.266927
Data122	-0.196533	-0.207113	-0.008952	0.115255	0.292867	-0.299581	-0.116577	0.181783	-0.273438	0.674642	-0.042318	0.071004	0.138143	-0.200602
Data123	-0.207926	-0.195719	0.006104	0.11617	0.304972	-0.291748	-0.132548	0.169779	-0.294189	0.698853	-0.056152	0.066935	0.112915	-0.177205
Data124	-0.208028	-0.160726	0.034993	0.121663	0.315043	-0.292867	-0.1415	0.169271	-0.321655	0.714518	-0.07548	0.06134	0.091553	-0.141602
Data125	-0.1946	-0.136719	0.055745	0.134074	0.313619	-0.278727	-0.139974	0.165914	-0.332336	0.719808	-0.103149	0.068461	0.080363	-0.142822
Data126	-0.17985	-0.130819	0.058187	0.141093	0.297953	-0.264079	-0.141398	0.165609	-0.326233	0.715129	-0.118001	0.077413	0.073242	-0.126139
Data127	-0.164388	-0.135701	0.044759	0.153097	0.277405	-0.254313	-0.130717	0.181274	-0.310974	0.705363	-0.11027	0.082194	0.080566	-0.089722
Data128	-0.147603	-0.14384	0.05127	0.163574	0.269063	-0.249837	-0.115255	0.191243	-0.309957	0.692342	-0.099284	0.102336	0.079346	0.00529
Data129	-0.122375	-0.130208	0.062663	0.161336	0.253398	-0.249227	-0.115662	0.210266	-0.306905	0.669759	-0.089722	0.10966	0.085449	0.037638
Data130	-0.105082	-0.118205	0.07609	0.148824	0.253906	-0.246887	-0.116475	0.215556	-0.316569	0.644735	-0.074259	0.120036	0.089925	0.094808
Data131	-0.099996	-0.118815	0.089111	0.131632	0.263774	-0.250142	-0.123088	0.204163	-0.320129	0.610962	-0.067952	0.123596	0.09196	0.098267
Data132	-0.111593	-0.118001	0.097249	0.119629	0.261841	-0.250346	-0.114543	0.195007	-0.323486	0.586344	-0.067139	0.130412	0.079142	0.148112
Data133	-0.127665	-0.123088	0.10498	0.108236	0.264587	-0.246785	-0.087789	0.192159	-0.341593	0.569255	-0.066732	0.126343	0.063883	0.125529
Data134	-0.15269	-0.12146	0.113932	0.123901	0.253499	-0.248515	-0.047099	0.178528	-0.336405	0.563761	-0.064901	0.112101	0.041097	0.149943
Data135	-0.162659	-0.11556	0.11556	0.142822	0.258484	-0.248006	-0.011393	0.168254	-0.336507	0.557454	-0.060628	0.093282	0.013428	0.093384
Data136	-0.166931	-0.114339	0.11027	0.144043	0.281067	-0.240275	0.012004	0.156657	-0.337016	0.562134	-0.056152	0.090129	-0.016479	0.148519
Data137	-0.173848	-0.120239	0.110677	0.140889	0.282694	-0.231934	0.031331	0.156962	-0.347697	0.575155	-0.043132	0.084025	-0.042928	0.167643
Data138	-0.169881	-0.130819	0.109863	0.132548	0.273946	-0.236511	0.041402	0.158793	-0.362752	0.584513	-0.020345	0.085246	-0.088704	0.243734
Data139	-0.159607	-0.127157	0.111491	0.114339	0.266012	-0.225016	0.059102	0.164998	-0.385539	0.598145	-0.012817	0.094401	-0.143026	0.253296
Data140	-0.144552	-0.12085	0.109049	0.105998	0.262858	-0.207926	0.063782	0.164998	-0.411784	0.599976	-0.016276	0.081075	-0.169067	0.260824
Data141	-0.137227	-0.131226	0.111084	0.108643	0.271708	-0.194702	0.064494	0.151571	-0.417582	0.604451	-0.025635	0.09613	-0.175985	0.253499
Data142	-0.127563	-0.142619	0.113525	0.108236	0.278727	-0.186869	0.062663	0.145874	-0.424296	0.607707	-0.030721	0.111898	-0.205485	0.205078
Data143	-0.124919	-0.13916	0.12085	0.111389	0.275269	-0.192973	0.052083	0.132548	-0.427755	0.615031	-0.032552	0.112101	-0.222778	0.192057
Data144	-0.123393	-0.125326	0.128581	0.118001	0.276693	-0.204773	0.034383	0.119629	-0.41921	0.612183	-0.041707	0.108541	-0.218099	0.152995
Data145	-0.115153	-0.108439	0.142008	0.114543	0.290324	-0.215556	0.02238	0.109762	-0.411682	0.614421	-0.0413	0.113831	-0.19633	0.229899
Data146	-0.097758	-0.089722	0.148112	0.105184	0.309245	-0.220337	0.011393	0.095723	-0.390523	0.618693	-0.037842	0.126444	-0.170492	0.274251
Data147	-0.081075	-0.074056	0.146484	0.109355	0.318502	-0.205587	0.002238	0.084534	-0.366821	0.614827	-0.025024	0.151367	-0.148112	0.352173
Data148	-0.073344	-0.062256	0.130615	0.111796	0.304159	-0.178731	0.008341	0.088603	-0.348104	0.600586	-0.016276	0.164998	-0.132039	0.332438
Data149	-0.079753	-0.056966	0.114339	0.11617	0.273844	-0.152181	0.012207	0.08728	-0.331624	0.584513	-0.030314	0.163574	-0.136922	0.365601
Data150	-0.089315	-0.045369	0.110677	0.136617	0.249227	-0.127869	0.009054	0.095622	-0.316467	0.562134	-0.043945	0.153402	-0.144653	0.366618
Data151	-0.09196	-0.042521	0.121257	0.150553	0.24526	-0.105082	0.020752	0.103149	-0.312703	0.528971	-0.050049	0.140584	-0.153402	0.360107
Data152	-0.095418	-0.044149	0.125732	0.143127	0.240173	-0.092672	0.030212	0.09552	-0.320028	0.497843	-0.061035	0.142517	-0.152181	0.351969
Data153	-0.09786	-0.049032	0.109456	0.131836	0.227559	-0.097351	0.027059	0.088399	-0.331116	0.463053	-0.059611	0.131226	-0.147095	0.320028
Data154	-0.097046	-0.061035	0.088298	0.12441	0.211995	-0.101624	0.019023	0.073649	-0.355123	0.457967	-0.053711	0.119425	-0.154826	0.328369
Data155	-0.098267	-0.072021	0.076497	0.120036	0.207113	-0.106608	0.011495	0.055542	-0.382182	0.460205	-0.051676	0.117391	-0.158285	0.352987
Data156	-0.087789	-0.079346	0.071208	0.105794	0.198263	-0.101013	0.022481	0.04364	-0.394084	0.442505	-0.037435	0.160624	-0.16215	0.443726
Data157	-0.059204	-0.073853	0.07609	0.091146	0.190328	-0.104675	0.035604	0.042419	-0.396525	0.420532	-0.020752	0.198161	-0.16744	0.486043
Data158	-0.036214	-0.076294	0.096436	0.081991	0.201314	-0.114136	0.048625	0.054118	-0.408427	0.416463	-0.014038	0.189514	-0.176188	0.501709
Data159	-0.024414	-0.068359	0.130208	0.084127	0.200297	-0.105489	0.05127	0.069885	-0.42277	0.418498	-0.002645	0.167033	-0.177409	0.507609
Data160	-0.008952	-0.058594	0.146077	0.084534	0.197754	-0.096029	0.047099	0.073954	-0.435588	0.416667	0.003459	0.148315	-0.169881	0.546468
Data161	0.009257	-0.044963	0.148519	0.091553	0.189412	-0.102336	0.044556	0.066935	-0.427043	0.429077	-0.014038	0.124105	-0.152995	0.545044
Data162	0.015259	-0.036825	0.131836	0.105794	0.180766	-0.109863	0.036112	0.052287	-0.41982	0.460205	-0.030518	0.099792	-0.128988	0.574341
Data163	0.01943	-0.036011	0.111898	0.113729	0.182292	-0.126139	0.027161	0.038147	-0.415039	0.484212	-0.044352	0.089823	-0.102132	0.558268
Data164	0.031637	-0.039469	0.115153	0.116374	0.182902	-0.117188	0.03123	0.036112	-0.39561	0.495199	-0.048625	0.096944	-0.077108	0.598755
Data165	0.045675	-0.040894	0.122477	0.104065	0.177205	-0.112406	0.042623	0.030009	-0.393372	0.496216	-0.054321	0.085653	-0.070394	0.555216
Data166	0.031942	-0.035197	0.136312	0.082499	0.169067	-0.104777	0.045878	0.019633	-0.395406	0.487671	-0.06429	0.06663	-0.099487	0.538127
Data167	0.03184	-0.029093	0.144043	0.069682	0.16276	-0.09257	0.053914	0.011393	-0.399068	0.475667	-0.065715	0.052083	-0.132853	0.439046
Data168	0.051982	-0.033569	0.139567	0.055949	0.148112	-0.074259	0.059509	0.003967	-0.402222	0.464884	-0.067342	0.046285	-0.150146	0.418701
Data169	0.07019	-0.052083	0.138346	0.044963	0.136922	-0.049642	0.05422	0.007426	-0.403239	0.434977	-0.06429	0.052897	-0.140991	0.388997
Data170	0.077311	-0.063883	0.144857	0.051676	0.114136	-0.026042	0.050863	-0.005391	-0.408325	0.392863	-0.056356	0.077006	-0.130412	0.392456
Data171	0.07843	-0.064901	0.138753	0.05544	0.094706	-0.014038	0.049438	-0.015259	-0.424093	0.362345	-0.050456	0.090434	-0.113322	0.341593
Data172	0.08016	-0.060628	0.122884	0.064189	0.074666	-0.008036	0.035197	-0.018311	-0.428467	0.3479	-0.033162	0.09908	-0.116374	0.338338
Data173	0.099386	-0.05839	0.111491	0.064697	0.054626	-0.016886	0.020752	-0.007935	-0.443319	0.338949	-0.019938	0.122986	-0.107625	0.3479
Data174	0.120443	-0.068359	0.102132	0.052185	0.059509	-0.021871	0.013021	0.000916	-0.449626	0.321248	-0.008545	0.14384	-0.094808	0.3007
Data175	0.136515	-0.072021	0.098877	0.04659	0.078634	-0.028178	0.010173	0.013428	-0.439351	0.304159	-0.006714	0.162252	-0.103963	0.275879
Data176	0.124613	-0.064087	0.093994	0.038757	0.086466	-0.043844	0.020243	0.011292	-0.420634	0.302327	-0.0118	0.164795	-0.133057	0.243937
Data177	0.116882	-0.05839	0.082601	0.020752	0.089315	-0.050151	0.044352	-0.001119	-0.419617	0.302327	-0.014445	0.169067	-0.17334	0.270182
Data178	0.112915	-0.05778	0.072835	0.016785	0.096842	-0.031331	0.057678	-0.010783	-0.425212	0.301717	-0.021973	0.166728	-0.216675	0.287069
Data179	0.126343	-0.071208	0.072021	0.020854	0.096436	-0.017395	0.062358	-0.015259	-0.429484	0.298869	-0.030111	0.161235	-0.23763	0.330607
Data180	0.144246	-0.082804	0.078532	0.02655	0.089417	-0.017395	0.068258	-0.017497	-0.430501	0.303752	-0.0354	0.146383	-0.226237	0.363566
Data181	0.150655	-0.09318	0.079753	0.027974	0.080566	-0.022278	0.073344	-0.0236	-0.441691	0.323486	-0.03479	0.135295	-0.217082	0.429077
Data182	0.167745	-0.102743	0.059408	0.033671	0.06012	-0.032654	0.084127	-0.038757	-0.443217	0.334473	-0.030518	0.119222	-0.209554	0.37618
Data183	0.185343	-0.10376	0.047607	0.039469	0.031942	-0.036621	0.082296	-0.047607	-0.437215	0.333049	-0.028076	0.120443	-0.189006	0.373535
Data184	0.191854	-0.096639	0.039469	0.033976	0.015462	-0.029399	0.075684	-0.05544	-0.425212	0.341797	-0.031738	0.131531	-0.162354	0.381877
Data185	0.187683	-0.093994	0.024821	0.014038	0.007731	-0.011495	0.078735	-0.063782	-0.406799	0.341797	-0.033366	0.122782	-0.145874	0.406087
Data186	0.178528	-0.079753	0.026042	0.012309	-0.005798	0.016988	0.08077	-0.069682	-0.384725	0.345256	-0.033366	0.107931	-0.13387	0.406087
Data187	0.179952	-0.077108	0.039063	0.003967	-0.027262	0.024312	0.087992	-0.073954	-0.368245	0.352376	-0.02238	0.09908	-0.122274	0.377401
Data188	0.187683	-0.079346	0.049235	0.007935	-0.048523	0.020854	0.102234	-0.078023	-0.334676	0.350138	-0.018717	0.098572	-0.105387	0.370483
Data189	0.19399	-0.07487	0.054932	0.015462	-0.071208	0.015259	0.115153	-0.086772	-0.320638	0.350749	-0.017904	0.103658	-0.093994	0.326945
Data190	0.204163	-0.078532	0.047201	0.021362	-0.077006	0.009359	0.121969	-0.098775	-0.314229	0.350749	-0.024414	0.102743	-0.080363	0.295003
Data191	0.228577	-0.089315	0.043538	0.027059	-0.062968	0.016988	0.120748	-0.112915	-0.301514	0.344238	-0.036825	0.106506	-0.069173	0.295614
Data192	0.252584	-0.096842	0.042725	0.030009	-0.064189	0.03713	0.1238	-0.120443	-0.276286	0.329183	-0.036621	0.113118	-0.055542	0.355225
Data193	0.260111	-0.087891	0.056152	0.027466	-0.076599	0.050659	0.11261	-0.110779	-0.249227	0.317586	-0.038249	0.124105	-0.043335	0.360921
Data194	0.258484	-0.073853	0.049642	0.018005	-0.097758	0.050354	0.100199	-0.107015	-0.221965	0.317383	-0.039876	0.131327	-0.022583	0.379435
Data195	0.259399	-0.055542	0.045166	0.00946	-0.10498	0.039978	0.107931	-0.105693	-0.205383	0.298055	-0.034587	0.138346	0.003662	0.31901
Data196	0.26886	-0.033773	0.048421	0.008138	-0.105082	0.031942	0.130819	-0.112508	-0.193278	0.258179	-0.021973	0.141703	0.01709	0.322469
Data197	0.277812	-0.028076	0.04069	0.003866	-0.090129	0.036011	0.157166	-0.126139	-0.191956	0.240275	-0.009155	0.150045	0.021159	0.296427
Data198	0.286458	-0.036011	0.022786	0.004069	-0.079447	0.038249	0.189412	-0.135091	-0.194906	0.223389	-0.006307	0.166524	0.006104	0.312907
Data199	0.309143	-0.048218	-0.012614	0.017497	-0.070496	0.044149	0.213826	-0.139058	-0.1946	0.213013	-0.006917	0.151571	-0.013631	0.270386
Data200	0.331421	-0.059204	-0.052083	0.032857	-0.076701	0.049845	0.226847	-0.142212	-0.187378	0.205078	-0.014852	0.146891	-0.032552	0.308228
Data201	0.335388	-0.078735	-0.072428	0.033366	-0.087891	0.046895	0.236206	-0.156148	-0.19104	0.193278	-0.028687	0.154317	-0.03479	0.323893
Data202	0.338949	-0.094808	-0.083415	0.025838	-0.091146	0.051575	0.244649	-0.176188	-0.203959	0.177816	-0.038045	0.143636	-0.033976	0.400187
Data203	0.338135	-0.101318	-0.092773	0.006104	-0.094096	0.052795	0.254822	-0.192057	-0.202026	0.168457	-0.045573	0.130107	-0.017904	0.414022
Data204	0.340678	-0.108846	-0.098063	-0.013224	-0.109151	0.046794	0.253601	-0.193787	-0.20284	0.175171	-0.04598	0.125427	-0.002035	0.403646
Data205	0.352681	-0.115153	-0.087077	-0.028076	-0.107218	0.047607	0.24943	-0.193075	-0.206095	0.181478	-0.043945	0.124207	0.007935	0.391642
Data206	0.361735	-0.112712	-0.071615	-0.042318	-0.105184	0.056356	0.23112	-0.183105	-0.21637	0.169271	-0.049845	0.132955	0.001628	0.34078
Data207	0.368245	-0.108846	-0.056559	-0.041606	-0.107218	0.079854	0.219727	-0.185445	-0.230815	0.176595	-0.053101	0.131836	-0.002848	0.319214
Data208	0.36204	-0.105184	-0.043945	-0.051778	-0.105794	0.084229	0.209757	-0.196228	-0.214233	0.170288	-0.046387	0.140279	-0.021362	0.272827
Data209	0.36499	-0.095622	-0.036214	-0.067647	-0.109049	0.076701	0.198263	-0.192769	-0.186259	0.155233	-0.039876	0.134074	-0.043538	0.32369
Data210	0.373128	-0.08077	-0.034587	-0.073344	-0.130514	0.071818	0.187581	-0.201111	-0.17334	0.160929	-0.037842	0.135498	-0.059001	0.304159
Data211	0.386759	-0.072835	-0.042725	-0.085347	-0.156047	0.075378	0.183309	-0.211995	-0.173442	0.170898	-0.044759	0.138855	-0.059408	0.350342
Data212	0.404663	-0.076497	-0.056559	-0.084127	-0.166524	0.087687	0.170797	-0.211894	-0.17629	0.178223	-0.04598	0.151367	-0.049032	0.31779
Data213	0.424805	-0.082804	-0.071208	-0.071411	-0.169067	0.102946	0.164591	-0.216064	-0.183207	0.183716	-0.034993	0.151672	-0.043538	0.34668
Data214	0.444031	-0.099284	-0.071615	-0.047302	-0.174459	0.11912	0.154521	-0.215658	-0.205688	0.176392	-0.019531	0.15035	-0.036621	0.265096
Data215	0.462341	-0.110677	-0.073242	-0.038757	-0.182902	0.127462	0.144348	-0.208232	-0.228475	0.154012	-0.002441	0.146688	-0.030518	0.231323
Data216	0.470072	-0.109049	-0.080973	-0.027364	-0.195719	0.137431	0.146179	-0.19043	-0.212301	0.128581	0.011597	0.152486	-0.014852	0.181885
Data217	0.481466	-0.111287	-0.09847	-0.027771	-0.190735	0.149841	0.1592	-0.164083	-0.185242	0.100505	0.015055	0.154826	0.02299	0.162964
Data218	0.490417	-0.122681	-0.111898	-0.038961	-0.1651	0.156759	0.180562	-0.149028	-0.175781	0.069173	0.013631	0.146891	0.06429	0.181681
Data219	0.481364	-0.126343	-0.121257	-0.047506	-0.132345	0.160014	0.1946	-0.144043	-0.168254	0.039876	0.008952	0.155843	0.095011	0.19165
Data220	0.470683	-0.117391	-0.124512	-0.056051	-0.123189	0.151164	0.210063	-0.140076	-0.164693	0.015462	-0.005086	0.163371	0.100098	0.201619
Data221	0.469259	-0.106201	-0.131429	-0.065409	-0.12502	0.147298	0.218811	-0.150859	-0.151367	0.008748	-0.022176	0.172628	0.096436	0.205078
Data222	0.467936	-0.108032	-0.128174	-0.063782	-0.128784	0.154521	0.232137	-0.161641	-0.154521	0.013631	-0.044963	0.177307	0.10498	0.232137
Data223	0.460409	-0.103556	-0.135091	-0.051982	-0.127869	0.165304	0.242716	-0.174154	-0.14679	0.027059	-0.066121	0.182495	0.126343	0.281169
Data224	0.463562	-0.083211	-0.145671	-0.053202	-0.128581	0.181478	0.251668	-0.184123	-0.143636	0.047811	-0.071411	0.171305	0.137126	0.30721
Data225	0.471191	-0.068766	-0.150553	-0.046997	-0.121155	0.1828	0.269572	-0.194499	-0.134888	0.062663	-0.058797	0.159607	0.143229	0.306396
Data226	0.487773	-0.059001	-0.154215	-0.036723	-0.12441	0.175374	0.290527	-0.207418	-0.125224	0.069784	-0.037842	0.155131	0.15035	0.317586
Data227	0.511271	-0.046183	-0.142008	-0.034485	-0.132751	0.163981	0.304871	-0.227763	-0.115458	0.07548	-0.008952	0.165914	0.159098	0.315552
Data228	0.519714	-0.050049	-0.13387	-0.024312	-0.142924	0.154521	0.300598	-0.240377	-0.086161	0.07609	0.008341	0.173747	0.160726	0.335286
Data229	0.514628	-0.063883	-0.12207	-0.014343	-0.155029	0.146688	0.285441	-0.237427	-0.06368	0.083618	0.006307	0.191447	0.15686	0.325317
Data230	0.516866	-0.085653	-0.109049	-0.016073	-0.167135	0.146586	0.264384	-0.245667	-0.061747	0.089315	-0.001831	0.205892	0.17985	0.373942
Data231	0.53304	-0.09908	-0.104167	-0.008036	-0.172729	0.169373	0.253601	-0.254924	-0.058289	0.080566	-0.009562	0.21403	0.187378	0.337728
Data232	0.546875	-0.089722	-0.110677	0.001424	-0.178019	0.182292	0.238139	-0.25411	-0.068359	0.062256	-0.021566	0.22349	0.183716	0.328776
Data233	0.557048	-0.077311	-0.114746	0.006714	-0.172119	0.203451	0.233968	-0.250041	-0.084635	0.053914	-0.032756	0.223796	0.185343	0.294393
Data234	0.574036	-0.069173	-0.123291	0.001424	-0.169779	0.216573	0.236918	-0.24648	-0.099182	0.041097	-0.03479	0.221354	0.190023	0.312297
Data235	0.591329	-0.064494	-0.131022	-0.008443	-0.167643	0.21698	0.254618	-0.231222	-0.094808	0.034587	-0.036011	0.223287	0.176595	0.274048
Data236	0.606588	-0.057983	-0.131429	-0.010783	-0.177307	0.210063	0.258993	-0.215963	-0.083618	0.01709	-0.044963	0.220947	0.153198	0.328166
Data237	0.63914	-0.05188	-0.11556	-0.018311	-0.184021	0.20752	0.268453	-0.218608	-0.068156	-0.001831	-0.039876	0.216573	0.13916	0.388387
Data238	0.662231	-0.035197	-0.112305	-0.017192	-0.18575	0.206095	0.282898	-0.229289	-0.051575	-0.022583	-0.037638	0.204671	0.124105	0.423381
Data239	0.675659	-0.034587	-0.110677	-0.013631	-0.190125	0.215251	0.290629	-0.240072	-0.033468	-0.039469	-0.037028	0.195618	0.107625	0.452067
Data240	0.683085	-0.046183	-0.111898	-0.010478	-0.189514	0.232544	0.295817	-0.243429	-0.022583	-0.047811	-0.043945	0.171509	0.084839	0.429891
Data241	0.690002	-0.054932	-0.122477	-0.011902	-0.180562	0.23997	0.309041	-0.249634	-0.011902	-0.050456	-0.04659	0.158081	0.071208	0.43335
Data242	0.704651	-0.066732	-0.13265	-0.008647	-0.161235	0.241699	0.332438	-0.245361	-0.004171	-0.054932	-0.049235	0.168864	0.074463	0.422974
Data243	0.710246	-0.068563	-0.128174	0.001729	-0.151672	0.228068	0.341085	-0.227559	-0.014038	-0.059001	-0.037028	0.181376	0.071818	0.446777
Data244	0.697835	-0.065715	-0.122884	0.007426	-0.143229	0.216064	0.349223	-0.197347	-0.014954	-0.063477	-0.026245	0.209351	0.081584	0.419312
Data245	0.693461	-0.047811	-0.128174	-0.000102	-0.134074	0.217794	0.366516	-0.183309	-0.005595	-0.063883	-0.013428	0.216471	0.108032	0.467733
Data246	0.685323	-0.03418	-0.13265	-0.010274	-0.127462	0.216675	0.37557	-0.175476	0.004476	-0.050659	-0.020345	0.21932	0.134074	0.472005
Data247	0.677287	-0.024414	-0.133057	-0.009257	-0.126648	0.193278	0.382894	-0.182495	0.006205	-0.020549	-0.033976	0.218201	0.169474	0.494385
Data248	0.675557	-0.020955	-0.124105	0.000305	-0.125326	0.174662	0.393778	-0.203654	0.004781	0.001424	-0.048014	0.21759	0.20284	0.500081
Data249	0.692851	-0.017293	-0.104167	0.006816	-0.132345	0.153605	0.384827	-0.219218	-0.010986	0.030314	-0.068563	0.202535	0.223592	0.518799
Data250	0.71462	-0.008545	-0.098063	0.007426	-0.138957	0.125326	0.353495	-0.226949	-0.036723	0.051066	-0.083618	0.195821	0.229696	0.483602
Data251	0.736287	-0.00061	-0.105387	-0.005798	-0.146383	0.11322	0.311279	-0.234375	-0.040487	0.072021	-0.089518	0.208435	0.230306	0.459391
Data252	0.74646	-0.002441	-0.118001	-0.005697	-0.143331	0.107727	0.275675	-0.239868	-0.032756	0.079956	-0.09786	0.211487	0.214437	0.444946
Data253	0.758667	0.00061	-0.11556	-0.005595	-0.13387	0.10732	0.24882	-0.246277	-0.010986	0.077311	-0.12207	0.207621	0.209351	0.414632
Data254	0.757345	0.014648	-0.107422	0.004476	-0.128988	0.120544	0.250651	-0.262655	0.025736	0.046794	-0.138753	0.207621	0.206909	0.35848
Data255	0.746358	0.026652	-0.100505	0.013123	-0.134176	0.149434	0.254313	-0.277201	0.049032	0.0118	-0.142415	0.206909	0.206299	0.321452
Data256	0.739543	0.036418	-0.10376	0.022888	-0.137024	0.171204	0.269572	-0.2948	0.057271	-0.020345	-0.129801	0.201619	0.211182	0.291951
Data257	0.722351	0.048828	-0.107422	0.029907	-0.146281	0.18158	0.285848	-0.306498	0.052185	-0.043132	-0.101929	0.201314	0.219523	0.246785
Data258	0.717265	0.064494	-0.108643	0.030314	-0.143331	0.182292	0.295919	-0.298055	0.043233	-0.05778	-0.089111	0.194194	0.234172	0.242716
Data259	0.730794	0.073853	-0.110677	0.037231	-0.138957	0.16866	0.317383	-0.285441	0.034485	-0.073649	-0.084025	0.191345	0.223796	0.240275
Data260	0.72876	0.082601	-0.10498	0.025228	-0.123901	0.155538	0.339355	-0.287781	0.024516	-0.081584	-0.082194	0.194092	0.206502	0.321248
Data261	0.740763	0.089925	-0.107829	0.002645	-0.105489	0.146077	0.353495	-0.294088	0.00234	-0.071615	-0.083822	0.199585	0.183512	0.316162
Data262	0.752767	0.096436	-0.110677	-0.002238	-0.092672	0.135498	0.349019	-0.287577	-0.004171	-0.066935	-0.085449	0.211283	0.149943	0.376383
Data263	0.77006	0.101522	-0.092367	-0.002747	-0.091654	0.11912	0.346273	-0.276591	-0.032756	-0.080566	-0.093384	0.217794	0.121053	0.372314
Data264	0.787557	0.105184	-0.074463	-0.006104	-0.100708	0.106812	0.34434	-0.272217	-0.05483	-0.087687	-0.108439	0.207316	0.106201	0.434367
Data265	0.801086	0.10376	-0.065104	-0.000916	-0.100403	0.10376	0.351563	-0.279032	-0.070699	-0.071411	-0.112915	0.203654	0.110474	0.469157
Data266	0.812988	0.105387	-0.055745	0.002136	-0.110474	0.09613	0.370687	-0.28005	-0.083415	-0.043945	-0.094401	0.202332	0.127563	0.548706
Data267	0.810547	0.098063	-0.032145	0.005493	-0.122986	0.093994	0.377604	-0.274658	-0.072225	-0.0118	-0.073039	0.208333	0.161133	0.572306
Data268	0.797831	0.098063	-0.0236	0.014445	-0.113729	0.092977	0.378113	-0.279541	-0.049032	0.007528	-0.066935	0.22227	0.201213	0.6309
Data269	0.791016	0.109253	-0.017904	0.029704	-0.096232	0.090841	0.370076	-0.278625	-0.036825	0.017497	-0.067139	0.240479	0.233561	0.637614
Data270	0.784403	0.135701	0.010986	0.043335	-0.081075	0.111389	0.361328	-0.255839	-0.023804	0.025635	-0.06958	0.259196	0.26652	0.615234
Data271	0.783285	0.159912	0.036621	0.051982	-0.068461	0.138245	0.368245	-0.230001	-0.000814	0.049642	-0.069377	0.282389	0.312093	0.574544
Data272	0.779928	0.173136	0.054932	0.046183	-0.051676	0.160116	0.380452	-0.214945	0.02238	0.075887	-0.068156	0.290629	0.347087	0.534871
Data273	0.776367	0.180257	0.058187	0.054728	-0.044352	0.168457	0.390015	-0.193176	0.033569	0.089722	-0.052694	0.319112	0.365194	0.534465
Data274	0.771993	0.182292	0.056152	0.079041	-0.032349	0.183919	0.390523	-0.163981	0.061239	0.10498	-0.021769	0.347392	0.39266	0.525106
Data275	0.765177	0.191447	0.054525	0.117594	-0.017293	0.212708	0.391439	-0.133158	0.084635	0.129395	0.026042	0.360514	0.43457	0.576986
Data276	0.7606	0.206502	0.057373	0.150045	0.002747	0.266927	0.40802	-0.117798	0.123189	0.152181	0.069987	0.385742	0.488892	0.558472
Data277	0.766602	0.223592	0.06429	0.175883	0.031535	0.324707	0.447184	-0.109151	0.14974	0.171509	0.115153	0.419006	0.53304	0.646769
Data278	0.771993	0.245565	0.066732	0.214742	0.063782	0.363057	0.474141	-0.091349	0.169678	0.191447	0.168254	0.449931	0.571696	0.676066
Data279	0.773621	0.266113	0.071208	0.246073	0.097148	0.380859	0.495097	-0.063477	0.166728	0.213826	0.208333	0.472921	0.600789	0.767415
Data280	0.778605	0.280762	0.076904	0.268453	0.13265	0.39683	0.52419	-0.02655	0.183411	0.234578	0.23112	0.501811	0.628662	0.828044
Data281	0.791423	0.306396	0.08138	0.291443	0.168355	0.41158	0.559489	0.016073	0.204264	0.248413	0.255127	0.520426	0.633341	0.917358
Data282	0.807699	0.332438	0.093994	0.308126	0.208028	0.443014	0.60201	0.051575	0.224101	0.247192	0.276489	0.560608	0.623169	0.967611
Data283	0.823771	0.355225	0.118408	0.330709	0.248311	0.475667	0.655212	0.074666	0.260722	0.254313	0.287882	0.598043	0.615234	1.022339
Data284	0.833333	0.374349	0.144043	0.35848	0.280253	0.512288	0.700684	0.096436	0.295308	0.280355	0.295207	0.640157	0.626017	1.066895
Data285	0.825399	0.385132	0.163981	0.372213	0.312195	0.541484	0.745036	0.131632	0.323283	0.308024	0.302531	0.678304	0.628255	1.126709
Data286	0.806681	0.394287	0.197347	0.382284	0.342407	0.562439	0.78064	0.1769	0.353394	0.345459	0.333252	0.709025	0.625814	1.216227
Data287	0.795186	0.411174	0.230713	0.40446	0.371501	0.573832	0.80719	0.226237	0.377909	0.379028	0.369873	0.716553	0.639852	1.288859
Data288	0.785421	0.431722	0.251872	0.43101	0.413106	0.572103	0.823263	0.265706	0.404968	0.405884	0.402018	0.724386	0.665283	1.363729
Data289	0.771077	0.445964	0.255127	0.461833	0.446574	0.573527	0.838725	0.280457	0.444132	0.441488	0.421753	0.744527	0.685018	1.397502
Data290	0.754089	0.447591	0.256755	0.477091	0.474141	0.582581	0.863953	0.280863	0.478312	0.477702	0.446167	0.753988	0.695394	1.437785
Data291	0.740865	0.461833	0.260417	0.488688	0.502828	0.596924	0.887248	0.284526	0.482585	0.494588	0.471191	0.750529	0.68217	1.471965
Data292	0.733643	0.478719	0.264486	0.498657	0.521139	0.601095	0.894674	0.287069	0.484517	0.498657	0.477702	0.728556	0.645142	1.519572
Data293	0.736186	0.504557	0.269368	0.505473	0.522359	0.608724	0.885315	0.295919	0.481567	0.506999	0.477498	0.730693	0.614827	1.469727
Data294	0.744832	0.521037	0.289307	0.521444	0.526225	0.617065	0.878092	0.304769	0.475871	0.507609	0.481974	0.738627	0.604248	1.437785
Data295	0.74056	0.540161	0.310872	0.53833	0.531209	0.628662	0.882772	0.308329	0.485128	0.515747	0.499064	0.761108	0.606079	1.391805
Data296	0.725301	0.547485	0.323893	0.539246	0.527954	0.628255	0.87677	0.308736	0.503337	0.514933	0.510457	0.786947	0.612996	1.386515
Data297	0.714111	0.541789	0.327962	0.527344	0.52124	0.616455	0.880839	0.305379	0.525106	0.506795	0.498861	0.797628	0.62561	1.322021
Data298	0.704956	0.526326	0.337321	0.509338	0.519613	0.614319	0.891113	0.303345	0.540771	0.489502	0.487467	0.796814	0.644328	1.326294
Data299	0.699972	0.508626	0.354004	0.492045	0.529582	0.621541	0.888163	0.295715	0.552877	0.490316	0.478109	0.792745	0.678711	1.345825
Data300	0.706685	0.504761	0.357259	0.479533	0.541178	0.623983	0.876363	0.289205	0.563253	0.508219	0.459595	0.776062	0.724691	1.390177
Data301	0.71757	0.50944	0.347087	0.458476	0.543111	0.615336	0.869548	0.29246	0.569153	0.508423	0.460612	0.776164	0.777384	1.374919
Data302	0.708822	0.522054	0.338542	0.441182	0.529989	0.618184	0.860697	0.298767	0.575256	0.507202	0.457764	0.767008	0.791829	1.332601
Data303	0.700989	0.534465	0.328369	0.436096	0.518188	0.634257	0.861613	0.313517	0.564168	0.491536	0.45166	0.746257	0.775146	1.280721
Data304	0.694682	0.536906	0.316976	0.429382	0.514119	0.638021	0.851746	0.322367	0.553182	0.473022	0.45105	0.730896	0.750326	1.286418
Data305	0.687052	0.528158	0.317383	0.426534	0.510864	0.635274	0.854797	0.318807	0.519206	0.449219	0.442301	0.714518	0.728963	1.312866
Data306	0.675354	0.52124	0.328776	0.423075	0.500183	0.631816	0.866801	0.315552	0.479431	0.422363	0.434367	0.703023	0.692749	1.313273
Data307	0.672302	0.513713	0.339355	0.415446	0.484924	0.614115	0.881551	0.309041	0.455017	0.398153	0.438232	0.703634	0.658569	1.312866
Data308	0.66508	0.523275	0.338949	0.393168	0.476176	0.595296	0.8962	0.291036	0.422363	0.377808	0.429281	0.687968	0.643311	1.262207
Data309	0.667318	0.539754	0.335286	0.373027	0.469157	0.577291	0.895793	0.257975	0.406901	0.37557	0.408732	0.660604	0.621745	1.254272
Data310	0.669861	0.541789	0.333659	0.342102	0.460917	0.557658	0.88623	0.215251	0.392558	0.369873	0.382894	0.626729	0.588379	1.203206
Data311	0.668437	0.52002	0.339355	0.322367	0.454203	0.544739	0.865479	0.173848	0.376078	0.346069	0.3538	0.60791	0.567627	1.172892
Data312	0.667114	0.492147	0.343018	0.287679	0.451864	0.520833	0.826619	0.153402	0.366516	0.332642	0.335286	0.597941	0.552572	1.119385
Data313	0.65623	0.466512	0.333659	0.252787	0.459086	0.502319	0.794576	0.144246	0.345154	0.329183	0.301717	0.594991	0.527751	1.116333
Data314	0.656433	0.449422	0.312907	0.217285	0.464274	0.500081	0.762533	0.1179	0.320841	0.322266	0.267131	0.590922	0.498657	1.059367
Data315	0.675354	0.438639	0.305583	0.200602	0.44637	0.488892	0.729472	0.085856	0.296834	0.302734	0.226034	0.591939	0.464681	1.03536
Data316	0.690206	0.444336	0.300293	0.190328	0.408122	0.475362	0.698853	0.058899	0.270691	0.274251	0.176799	0.586039	0.430298	0.982869
Data317	0.69397	0.444743	0.289714	0.178019	0.36143	0.458069	0.652466	0.035706	0.257975	0.263875	0.137329	0.568746	0.418498	0.944621
Data318	0.684509	0.43396	0.279948	0.174561	0.320129	0.445964	0.604757	0.019226	0.246887	0.23112	0.109049	0.533244	0.400187	0.878296
Data319	0.688985	0.432943	0.274658	0.157979	0.282694	0.423787	0.563761	0.018209	0.247396	0.173747	0.08667	0.484009	0.372721	0.860392
Data320	0.692851	0.423787	0.28361	0.135295	0.259399	0.397237	0.544027	0.006917	0.242106	0.123494	0.072428	0.414632	0.350952	0.847778
Data321	0.699056	0.40568	0.294189	0.10732	0.23641	0.366313	0.539042	-0.001526	0.226746	0.092977	0.047201	0.352885	0.354411	0.869344
Data322	0.694377	0.380046	0.293376	0.069173	0.233154	0.33549	0.534261	-0.010783	0.197245	0.060018	0.022176	0.301615	0.349121	0.890096
Data323	0.673828	0.362956	0.286458	0.033061	0.23763	0.301412	0.526937	-0.035502	0.156555	0.027466	-0.007528	0.257365	0.32959	0.828857
Data324	0.663045	0.343628	0.274251	-0.001831	0.232442	0.263875	0.507914	-0.048726	0.105794	-0.020955	-0.035807	0.213725	0.283	0.808716
Data325	0.643921	0.337931	0.255941	-0.042114	0.222371	0.224406	0.484314	-0.070394	0.051473	-0.069173	-0.060221	0.170186	0.224813	0.750122
Data326	0.628459	0.336304	0.233968	-0.061137	0.203145	0.199585	0.457967	-0.095418	0.009664	-0.113729	-0.074259	0.13855	0.155233	0.722249
Data327	0.607808	0.328776	0.208333	-0.082906	0.178324	0.190226	0.441895	-0.128174	-0.008952	-0.15564	-0.106405	0.112813	0.082601	0.62439
Data328	0.588582	0.319621	0.192057	-0.107117	0.152791	0.171712	0.435079	-0.15686	-0.027771	-0.174764	-0.169271	0.075989	0.017293	0.602824
Data329	0.587667	0.306396	0.192871	-0.123698	0.115356	0.144348	0.432231	-0.18809	-0.049947	-0.177816	-0.23641	0.027364	-0.013224	0.560913
Data330	0.594279	0.297445	0.194092	-0.141805	0.076192	0.124105	0.427958	-0.209351	-0.076396	-0.190633	-0.298665	-0.002441	-0.03479	0.546468
Data331	0.597534	0.285645	0.189209	-0.163269	0.042318	0.095317	0.418091	-0.230001	-0.075277	-0.202433	-0.34139	-0.028178	-0.072632	0.446777
Data332	0.603231	0.276693	0.192871	-0.183004	0.026652	0.074056	0.389404	-0.245361	-0.061951	-0.210775	-0.376994	-0.061137	-0.103353	0.421956
Data333	0.59255	0.275472	0.188395	-0.194397	0.012716	0.041097	0.357056	-0.266418	-0.069275	-0.229696	-0.415649	-0.114441	-0.108439	0.380452
Data334	0.586243	0.270996	0.179443	-0.204061	-0.016988	0.004171	0.323588	-0.285441	-0.095113	-0.240072	-0.45166	-0.159912	-0.134277	0.366414
Data335	0.585836	0.26652	0.176595	-0.223999	-0.04303	-0.030416	0.280457	-0.308736	-0.128377	-0.248413	-0.474447	-0.19338	-0.159098	0.3243
Data336	0.580444	0.264282	0.179036	-0.251465	-0.071208	-0.047099	0.233765	-0.341695	-0.163371	-0.264079	-0.490723	-0.222575	-0.199992	0.251465
Data337	0.573832	0.250854	0.16154	-0.279032	-0.10203	-0.054525	0.18809	-0.382487	-0.2005	-0.292562	-0.50354	-0.248617	-0.248006	0.204468
Data338	0.566915	0.236206	0.146484	-0.297852	-0.130208	-0.067139	0.15391	-0.416768	-0.24292	-0.332235	-0.523275	-0.258382	-0.306396	0.146281
Data339	0.551046	0.226644	0.134277	-0.312805	-0.151672	-0.084737	0.117493	-0.435486	-0.271912	-0.379639	-0.544027	-0.287272	-0.361938	0.156047
Data340	0.548096	0.22644	0.128581	-0.322469	-0.169474	-0.098877	0.088094	-0.433757	-0.301717	-0.416463	-0.567424	-0.329895	-0.400594	0.129801
Data341	0.547892	0.228271	0.132243	-0.322978	-0.184428	-0.11261	0.058695	-0.428772	-0.315145	-0.447998	-0.590007	-0.365295	-0.440267	0.145467
Data342	0.543315	0.218913	0.12736	-0.331828	-0.19755	-0.127767	0.04069	-0.436707	-0.319316	-0.477091	-0.617065	-0.395101	-0.483805	0.06368
Data343	0.549927	0.212199	0.112712	-0.348511	-0.211182	-0.143331	0.028381	-0.459493	-0.313314	-0.492757	-0.652262	-0.422974	-0.526123	0.036214
Data344	0.55481	0.202026	0.099691	-0.358378	-0.221456	-0.150248	0.018311	-0.483704	-0.318502	-0.517985	-0.67627	-0.449117	-0.570068	-0.053101
Data345	0.551656	0.195516	0.090739	-0.356547	-0.22878	-0.144348	-0.001322	-0.514933	-0.33254	-0.551351	-0.697428	-0.456848	-0.616455	-0.055339
Data346	0.541178	0.185547	0.101725	-0.367635	-0.24821	-0.1415	-0.015055	-0.543009	-0.334676	-0.585938	-0.707804	-0.466614	-0.661214	-0.032959
Data347	0.539653	0.174154	0.113525	-0.37262	-0.264893	-0.143026	-0.031026	-0.56722	-0.336507	-0.611369	-0.725708	-0.473429	-0.703328	0.027059
Data348	0.532633	0.158285	0.13265	-0.38269	-0.277507	-0.155233	-0.038554	-0.578105	-0.35319	-0.640259	-0.739339	-0.469666	-0.748088	0.067342
Data349	0.521749	0.147705	0.141195	-0.398763	-0.290019	-0.179647	-0.034485	-0.574849	-0.388387	-0.671997	-0.74646	-0.462646	-0.776367	0.086263
Data350	0.514425	0.138143	0.141602	-0.418498	-0.300191	-0.201111	-0.027161	-0.582987	-0.430603	-0.699666	-0.762329	-0.479329	-0.798136	0.106812
Data351	0.508626	0.129395	0.143636	-0.446065	-0.3066	-0.225525	-0.02299	-0.591024	-0.476074	-0.710653	-0.778809	-0.512797	-0.798543	0.129801
Data352	0.484009	0.115153	0.140788	-0.466309	-0.306295	-0.243632	-0.021871	-0.593465	-0.514628	-0.705973	-0.788167	-0.541687	-0.796916	0.099284
Data353	0.471191	0.102132	0.135905	-0.474447	-0.293884	-0.251668	-0.031637	-0.599569	-0.537109	-0.696818	-0.784912	-0.573934	-0.796916	0.061646
Data354	0.463155	0.102539	0.131836	-0.476278	-0.28422	-0.262044	-0.051168	-0.619303	-0.542094	-0.697835	-0.792847	-0.600077	-0.787354	0.023397
Data355	0.456645	0.107218	0.116374	-0.473633	-0.283407	-0.26825	-0.072327	-0.631714	-0.537211	-0.700277	-0.804443	-0.616353	-0.784302	-0.021769
Data356	0.442403	0.108643	0.102132	-0.474955	-0.278219	-0.26652	-0.096232	-0.63914	-0.527445	-0.696615	-0.826213	-0.630595	-0.820109	-0.039469
Data357	0.416056	0.106812	0.096842	-0.478923	-0.279948	-0.272624	-0.119019	-0.6486	-0.529582	-0.693563	-0.847982	-0.631205	-0.84554	-0.090129
Data358	0.386759	0.107829	0.09318	-0.486145	-0.290426	-0.287476	-0.143941	-0.667928	-0.534261	-0.698242	-0.866699	-0.627441	-0.860189	-0.145467
Data359	0.369771	0.100911	0.094808	-0.484823	-0.292358	-0.299276	-0.174459	-0.69692	-0.546061	-0.710856	-0.875041	-0.655518	-0.869344	-0.230306
Data360	0.382996	0.094808	0.095215	-0.47994	-0.295308	-0.312093	-0.173442	-0.721029	-0.56132	-0.730998	-0.876465	-0.681864	-0.887044	-0.295207
Data361	0.396729	0.079753	0.101725	-0.471598	-0.319722	-0.319417	-0.152893	-0.729472	-0.566203	-0.746257	-0.86853	-0.711772	-0.890503	-0.353394
Data362	0.400289	0.05127	0.110677	-0.45695	-0.337219	-0.32491	-0.135498	-0.733846	-0.575968	-0.767212	-0.877482	-0.751953	-0.88623	-0.365804
Data363	0.408936	0.033976	0.117188	-0.452576	-0.345662	-0.325724	-0.142517	-0.740458	-0.57546	-0.795085	-0.886841	-0.77006	-0.87972	-0.433146
Data364	0.410767	0.032145	0.130615	-0.453084	-0.346578	-0.310465	-0.156148	-0.7488	-0.577087	-0.821126	-0.886027	-0.782369	-0.889282	-0.410767
Data365	0.398051	0.036011	0.141195	-0.461426	-0.340678	-0.313924	-0.164286	-0.753072	-0.577291	-0.842896	-0.894368	-0.781453	-0.909017	-0.449422
Data366	0.386759	0.045166	0.143229	-0.46814	-0.334269	-0.318909	-0.15096	-0.753682	-0.570374	-0.857137	-0.894165	-0.768026	-0.931803	-0.450846
Data367	0.385132	0.044963	0.133057	-0.469157	-0.321452	-0.329895	-0.12502	-0.744019	-0.562541	-0.858358	-0.896606	-0.770162	-0.961711	-0.50883
Data368	0.381165	0.039673	0.122477	-0.462036	-0.297852	-0.32959	-0.101115	-0.723267	-0.540771	-0.860799	-0.887451	-0.781047	-1.005249	-0.522868
Data369	0.365194	0.038859	0.113932	-0.446472	-0.283915	-0.332235	-0.084229	-0.715942	-0.531108	-0.862427	-0.869548	-0.782776	-1.037394	-0.551351
Data370	0.355733	0.023193	0.116781	-0.43162	-0.278727	-0.343119	-0.069173	-0.710754	-0.524902	-0.859782	-0.852661	-0.788574	-1.071981	-0.552572
Data371	0.345459	0.01241	0.118408	-0.414022	-0.26652	-0.363159	-0.060832	-0.69692	-0.535482	-0.864868	-0.850627	-0.788167	-1.091512	-0.50944
Data372	0.332642	0.010579	0.126953	-0.391337	-0.248922	-0.389099	-0.060221	-0.702515	-0.553385	-0.883789	-0.841471	-0.785726	-1.087036	-0.483195
Data373	0.321452	-0.000407	0.119629	-0.377502	-0.244954	-0.400492	-0.058899	-0.706075	-0.563761	-0.900675	-0.844523	-0.807699	-1.069336	-0.40446
Data374	0.315348	0.000203	0.119222	-0.360819	-0.244649	-0.405884	-0.04659	-0.709635	-0.576274	-0.910645	-0.860189	-0.815125	-1.051432	-0.431315
Data375	0.305278	0.009969	0.117188	-0.364075	-0.261434	-0.411682	-0.041504	-0.711263	-0.585531	-0.912272	-0.873006	-0.797526	-1.033936	-0.419312
Data376	0.288289	0.017904	0.116374	-0.375061	-0.272013	-0.419312	-0.040894	-0.70516	-0.597432	-0.917765	-0.878703	-0.772909	-1.009115	-0.43986
Data377	0.281474	0.021362	0.125732	-0.376587	-0.281881	-0.420024	-0.05249	-0.698446	-0.589294	-0.918783	-0.876668	-0.742594	-0.993856	-0.41036
Data378	0.270081	0.030314	0.140788	-0.380656	-0.286153	-0.413818	-0.062358	-0.698446	-0.569153	-0.912679	-0.890706	-0.733337	-0.989787	-0.410156
Data379	0.24587	0.04069	0.15096	-0.38208	-0.285645	-0.408529	-0.06134	-0.697632	-0.554403	-0.904134	-0.890503	-0.728963	-0.983887	-0.358276
Data380	0.226034	0.038045	0.148112	-0.384827	-0.27476	-0.396016	-0.065308	-0.690918	-0.546875	-0.901489	-0.88033	-0.727641	-0.978394	-0.405884
Data381	0.204875	0.019735	0.137939	-0.390015	-0.266418	-0.386861	-0.059713	-0.694173	-0.541484	-0.897624	-0.876058	-0.723063	-0.967611	-0.39266
Data382	0.181274	0.008341	0.127767	-0.384216	-0.267232	-0.381368	-0.05422	-0.687256	-0.547587	-0.904541	-0.869141	-0.71401	-0.963949	-0.416056
Data383	0.169983	-0.003052	0.111491	-0.364583	-0.276591	-0.384928	-0.056559	-0.684713	-0.55776	-0.916748	-0.861816	-0.706482	-0.958252	-0.388387
Data384	0.165304	-0.006307	0.09318	-0.345154	-0.279134	-0.394185	-0.046387	-0.677389	-0.563354	-0.926921	-0.84432	-0.68868	-0.957235	-0.394287
Data385	0.157166	-0.000407	0.078939	-0.318502	-0.27476	-0.404765	-0.031535	-0.662028	-0.577698	-0.9434	-0.811971	-0.660502	-0.959473	-0.347087
Data386	0.147603	0.013224	0.065511	-0.293172	-0.2771	-0.401103	-0.02299	-0.641886	-0.59021	-0.967204	-0.779826	-0.626729	-0.94991	-0.274048
Data387	0.134583	0.035604	0.078532	-0.292562	-0.273946	-0.399475	-0.00356	-0.613403	-0.593974	-0.982259	-0.765788	-0.597026	-0.943807	-0.204468
Data388	0.122986	0.040487	0.111491	-0.309245	-0.265198	-0.383809	0.013529	-0.59672	-0.58665	-0.979411	-0.753377	-0.588175	-0.939128	-0.147909
Data389	0.122274	0.041911	0.134684	-0.31545	-0.274353	-0.355326	0.030111	-0.577291	-0.57607	-0.971273	-0.732422	-0.595194	-0.937907	-0.131022
Data390	0.118205	0.049438	0.147298	-0.315145	-0.273539	-0.327657	0.053813	-0.566711	-0.555827	-0.970866	-0.711466	-0.595907	-0.936686	-0.108236
Data391	0.099792	0.05249	0.164795	-0.303243	-0.273031	-0.315043	0.08667	-0.571696	-0.540771	-0.965169	-0.697021	-0.596517	-0.916138	-0.161133
Data392	0.08901	0.046794	0.181478	-0.270996	-0.268351	-0.310872	0.114746	-0.576375	-0.505575	-0.957642	-0.686646	-0.587158	-0.8962	-0.159709
Data393	0.086466	0.047811	0.194906	-0.249227	-0.244344	-0.311991	0.13621	-0.575968	-0.487671	-0.944214	-0.673218	-0.576986	-0.881348	-0.184733
Data394	0.079651	0.052287	0.190837	-0.233866	-0.230611	-0.309753	0.156759	-0.576375	-0.474141	-0.928141	-0.656942	-0.560811	-0.864054	-0.167847
Data395	0.062154	0.05127	0.190837	-0.214844	-0.219421	-0.313416	0.158081	-0.57902	-0.472514	-0.904744	-0.647786	-0.551046	-0.850423	-0.176188
Data396	0.0354	0.038859	0.197754	-0.190735	-0.206909	-0.306193	0.148112	-0.592346	-0.454915	-0.885417	-0.637614	-0.550435	-0.856527	-0.09847
Data397	0.009054	0.033976	0.20223	-0.170593	-0.208944	-0.31016	0.136617	-0.594076	-0.432027	-0.872192	-0.62439	-0.557861	-0.853678	-0.078328
Data398	-0.01709	0.044963	0.197347	-0.163778	-0.214945	-0.311686	0.125529	-0.581563	-0.40863	-0.855103	-0.619914	-0.556742	-0.847778	-0.043742
Data399	-0.040894	0.059204	0.186768	-0.166728	-0.21637	-0.3125	0.111694	-0.566915	-0.383403	-0.83903	-0.63029	-0.556132	-0.845947	-0.062052
Data400	-0.062256	0.05778	0.186361	-0.170898	-0.218302	-0.303548	0.105998	-0.55898	-0.36967	-0.834351	-0.621134	-0.554199	-0.859578	-0.048218
Data401	-0.078125	0.056152	0.19043	-0.173238	-0.22644	-0.291138	0.110372	-0.549927	-0.346273	-0.823364	-0.61381	-0.544739	-0.841675	-0.097453
Data402	-0.086365	0.057373	0.190023	-0.176086	-0.23407	-0.282186	0.113322	-0.533346	-0.341085	-0.812378	-0.591838	-0.541178	-0.816854	-0.111287
Data403	-0.091349	0.044149	0.197347	-0.183716	-0.25116	-0.279948	0.113118	-0.516968	-0.344442	-0.807088	-0.57312	-0.548197	-0.792033	-0.036418
Data404	-0.094706	0.033366	0.209554	-0.17985	-0.264282	-0.291748	0.104472	-0.501607	-0.338236	-0.79366	-0.565592	-0.557454	-0.74646	-0.051066
Data405	-0.092977	0.027873	0.220133	-0.173238	-0.254822	-0.302836	0.106405	-0.495707	-0.320028	-0.784912	-0.559489	-0.549927	-0.728963	-0.009969
Data406	-0.092265	0.031738	0.229899	-0.168254	-0.235901	-0.306498	0.117086	-0.490723	-0.304159	-0.773926	-0.541178	-0.523478	-0.705566	-0.01709
Data407	-0.08606	0.032145	0.229492	-0.167033	-0.21108	-0.315348	0.132548	-0.48879	-0.295105	-0.769653	-0.519613	-0.515849	-0.661418	0.030314
Data408	-0.088196	0.033569	0.224202	-0.157471	-0.185547	-0.316772	0.153809	-0.492655	-0.290934	-0.766805	-0.495402	-0.509033	-0.601807	0.030314
Data409	-0.089213	0.043945	0.216471	-0.143229	-0.165405	-0.311279	0.174662	-0.490417	-0.285645	-0.759888	-0.461833	-0.48645	-0.583903	0.068156
Data410	-0.099284	0.05188	0.222982	-0.116679	-0.16215	-0.298055	0.19755	-0.479126	-0.273743	-0.75175	-0.432129	-0.460103	-0.594686	0.085653
Data411	-0.115763	0.056763	0.243734	-0.097453	-0.177612	-0.292867	0.207011	-0.471802	-0.271505	-0.735474	-0.410563	-0.435181	-0.592041	0.185547
Data412	-0.143127	0.053304	0.249023	-0.09196	-0.184733	-0.28951	0.220032	-0.466207	-0.267029	-0.733643	-0.400798	-0.417887	-0.591024	0.245768
Data413	-0.180054	0.048421	0.250244	-0.094503	-0.182699	-0.292053	0.229899	-0.469055	-0.260925	-0.720825	-0.402222	-0.417582	-0.614624	0.270793
Data414	-0.203857	0.048828	0.263265	-0.088501	-0.174154	-0.287476	0.231832	-0.465597	-0.237732	-0.709839	-0.410563	-0.409342	-0.617879	0.258179
Data415	-0.223287	0.038045	0.286458	-0.075887	-0.163269	-0.292257	0.229289	-0.454203	-0.223287	-0.706177	-0.407308	-0.396423	-0.599365	0.296224
Data416	-0.233663	0.021362	0.3007	-0.065613	-0.149536	-0.287882	0.233968	-0.430298	-0.220235	-0.697021	-0.400798	-0.406799	-0.563965	0.313314
Data417	-0.245565	0.017293	0.311279	-0.05249	-0.143331	-0.278524	0.246684	-0.405477	-0.208537	-0.69458	-0.383097	-0.407104	-0.557048	0.293579
Data418	-0.250651	0.014038	0.323079	-0.051575	-0.139465	-0.271403	0.263977	-0.382996	-0.206706	-0.689494	-0.362345	-0.386454	-0.583903	0.273844
Data419	-0.243429	0.012004	0.326335	-0.054525	-0.138245	-0.269775	0.270284	-0.366313	-0.223083	-0.674235	-0.349325	-0.349833	-0.61849	0.249227
Data420	-0.224609	0.016683	0.316569	-0.054932	-0.142008	-0.25472	0.261129	-0.358988	-0.238342	-0.667114	-0.32491	-0.317688	-0.639242	0.190633
Data421	-0.227763	0.005493	0.306803	-0.051371	-0.132039	-0.248413	0.257568	-0.360107	-0.24648	-0.663045	-0.296021	-0.286153	-0.643921	0.131429
Data422	-0.248413	-0.014852	0.311279	-0.054016	-0.120036	-0.245667	0.247904	-0.343526	-0.236308	-0.656535	-0.279338	-0.25828	-0.655111	0.098877
Data423	-0.279032	-0.016479	0.322673	-0.067342	-0.11027	-0.220744	0.24943	-0.318604	-0.215454	-0.638631	-0.260417	-0.243022	-0.675456	0.057373
Data424	-0.303853	-0.000407	0.328776	-0.070496	-0.115967	-0.194397	0.244751	-0.291951	-0.18514	-0.608317	-0.249837	-0.227356	-0.670776	0.042114
Data425	-0.316671	0.005086	0.328369	-0.053406	-0.12441	-0.173442	0.233968	-0.27537	-0.152893	-0.591024	-0.22522	-0.212809	-0.628052	-0.007528
Data426	-0.332947	0.008952	0.334473	-0.034587	-0.123291	-0.157979	0.238647	-0.253703	-0.128479	-0.588175	-0.197347	-0.200399	-0.575155	-0.000203
Data427	-0.358988	0.01709	0.338542	-0.02828	-0.119731	-0.149638	0.241394	-0.233459	-0.113729	-0.588582	-0.17924	-0.193278	-0.515137	-0.036011
Data428	-0.380961	0.021769	0.334066	-0.036723	-0.115967	-0.149434	0.243123	-0.220032	-0.119731	-0.599365	-0.171102	-0.186666	-0.427246	0.046997
Data429	-0.389506	0.015666	0.336507	-0.049845	-0.09847	-0.147095	0.244446	-0.222677	-0.140788	-0.615641	-0.165812	-0.17863	-0.338542	0.048218
Data430	-0.40507	0.013428	0.350342	-0.059509	-0.086263	-0.143127	0.254924	-0.230408	-0.143534	-0.615031	-0.149129	-0.166626	-0.274048	0.057576
Data431	-0.426534	0.00651	0.357259	-0.046794	-0.081075	-0.12736	0.268351	-0.220642	-0.129293	-0.606893	-0.141195	-0.153707	-0.250041	-0.000407
Data432	-0.446472	-0.006307	0.37028	-0.0236	-0.062358	-0.109049	0.284119	-0.198975	-0.112305	-0.601196	-0.134277	-0.151978	-0.241292	-0.010173
Data433	-0.463053	-0.021159	0.372314	-0.003459	-0.05127	-0.103048	0.299276	-0.1828	-0.088399	-0.589396	-0.120443	-0.147298	-0.251668	0.032552
Data434	-0.486755	-0.028076	0.371501	0.005595	-0.03835	-0.091044	0.315145	-0.177917	-0.047201	-0.584717	-0.109863	-0.141907	-0.26652	0.07548
Data435	-0.4953	-0.031738	0.366211	0.002645	-0.040385	-0.078328	0.322774	-0.169271	-0.011698	-0.562744	-0.095825	-0.12675	-0.287476	0.061646
Data436	-0.504964	-0.019124	0.358887	-0.006307	-0.033162	-0.076701	0.322062	-0.169474	-0.006816	-0.528564	-0.088094	-0.111186	-0.295817	0.036011
Data437	-0.51005	-0.004476	0.345052	-0.008138	-0.013631	-0.07253	0.320231	-0.158488	-0.014547	-0.488281	-0.100098	-0.09908	-0.301107	0.055949
Data438	-0.503947	-0.002441	0.348307	-0.014343	-0.006307	-0.068563	0.320435	-0.144552	-0.01475	-0.452677	-0.099894	-0.086466	-0.323283	0.003052
Data439	-0.488485	-0.014852	0.357666	-0.017395	-0.001119	-0.056966	0.315857	-0.131938	-0.007731	-0.426229	-0.089518	-0.087687	-0.336507	0.0236
Data440	-0.468343	-0.028483	0.366618	-0.014954	-0.000916	-0.050456	0.295715	-0.124919	0.001424	-0.407511	-0.071208	-0.085347	-0.351969	0.006917
Data441	-0.454	-0.036214	0.368245	-0.002136	0.000712	-0.045268	0.283915	-0.116882	0.027364	-0.401815	-0.054728	-0.08667	-0.389811	0.098877
Data442	-0.452067	-0.04069	0.373128	0.018514	-0.001628	-0.035502	0.27537	-0.119222	0.055644	-0.39917	-0.035197	-0.080465	-0.431722	0.131836
Data443	-0.44342	-0.042318	0.375977	0.047201	-0.009562	-0.019226	0.275675	-0.123291	0.083516	-0.380656	-0.024821	-0.084432	-0.446777	0.16276
Data444	-0.423279	-0.049642	0.388184	0.07782	-0.018717	0.00234	0.264181	-0.131022	0.104472	-0.361532	-0.021769	-0.102641	-0.477091	0.145671
Data445	-0.421244	-0.060018	0.396322	0.100911	-0.014038	0.018209	0.25238	-0.127258	0.104574	-0.345866	-0.016073	-0.122884	-0.501302	0.183512
Data446	-0.43752	-0.059814	0.38737	0.112406	-0.012512	0.030721	0.238139	-0.11851	0.103556	-0.332031	-0.015869	-0.145264	-0.49174	0.170898
Data447	-0.461222	-0.056559	0.37028	0.118103	-0.018209	0.033366	0.221863	-0.107524	0.092875	-0.304362	-0.01119	-0.149028	-0.447184	0.262451
Data448	-0.477193	-0.055135	0.362956	0.130107	-0.02533	0.030721	0.210978	-0.108439	0.073242	-0.275269	-0.00651	-0.142924	-0.413208	0.291341
Data449	-0.474243	-0.059814	0.375163	0.162964	-0.03835	0.027059	0.202637	-0.114136	0.06663	-0.268555	0.006917	-0.144145	-0.396932	0.330607
Data450	-0.474447	-0.059814	0.384521	0.195923	-0.038249	0.028585	0.197347	-0.116781	0.048218	-0.290324	0.027873	-0.13682	-0.385132	0.335693
Data451	-0.473735	-0.062459	0.391032	0.210164	-0.038656	0.011292	0.20752	-0.126851	0.039164	-0.325521	0.056559	-0.113525	-0.370687	0.37028
Data452	-0.481873	-0.059814	0.396729	0.226644	-0.035604	0.010783	0.214437	-0.137329	0.045776	-0.345866	0.091349	-0.068665	-0.362142	0.41626
Data453	-0.502523	-0.053914	0.401204	0.253906	-0.016683	0.016174	0.221761	-0.124308	0.070699	-0.365397	0.115967	-0.023295	-0.379842	0.460409
Data454	-0.511678	-0.057373	0.393473	0.27832	0.009359	0.0236	0.22878	-0.105896	0.095723	-0.400187	0.127157	0.015564	-0.390422	0.447388
Data455	-0.519104	-0.080566	0.38208	0.295817	0.022786	0.038452	0.243327	-0.087891	0.107727	-0.426229	0.14506	0.042114	-0.391642	0.39266
Data456	-0.523682	-0.095418	0.371094	0.301615	0.033569	0.05249	0.255432	-0.062866	0.103455	-0.429688	0.16276	0.044352	-0.37028	0.385335
Data457	-0.525411	-0.101725	0.365397	0.297546	0.049744	0.053711	0.255229	-0.03713	0.071004	-0.412191	0.177816	0.047302	-0.349731	0.387573
Data458	-0.528259	-0.087687	0.370687	0.296834	0.061442	0.054525	0.241801	-0.021159	0.042114	-0.392049	0.175781	0.031026	-0.3184	0.394287
Data459	-0.523987	-0.071818	0.369466	0.29012	0.064392	0.063171	0.222168	-0.002136	0.019023	-0.370687	0.165812	0.015869	-0.296021	0.344035
Data460	-0.511068	-0.066121	0.375163	0.287679	0.060832	0.072734	0.21047	0.011088	0.008036	-0.359904	0.158488	-0.006002	-0.2771	0.381673
Data461	-0.499268	-0.066528	0.385335	0.279948	0.06073	0.08728	0.190531	0.018819	0.012919	-0.334066	0.154012	-0.012105	-0.254924	0.352376
Data462	-0.491943	-0.072225	0.385742	0.277507	0.061544	0.094503	0.167847	0.029195	0.025838	-0.310465	0.161133	-0.015564	-0.241292	0.366618
Data463	-0.4953	-0.096842	0.388184	0.268758	0.061849	0.086772	0.164286	0.051473	0.04954	-0.296224	0.160116	-0.021362	-0.227458	0.341593
Data464	-0.501404	-0.113729	0.398763	0.246379	0.05188	0.096741	0.15686	0.065104	0.071309	-0.28422	0.164998	-0.008443	-0.214233	0.361735
Data465	-0.498861	-0.113932	0.407308	0.222168	0.049032	0.104879	0.142619	0.082296	0.079753	-0.263265	0.17334	0.004272	-0.207723	0.351563
Data466	-0.510457	-0.115763	0.413818	0.210164	0.039164	0.098368	0.122477	0.087179	0.08016	-0.23641	0.174357	0.001628	-0.215454	0.343424
Data467	-0.531006	-0.108032	0.418701	0.215861	0.020549	0.085246	0.105794	0.099691	0.071106	-0.220337	0.180461	-0.01241	-0.211589	0.325317
Data468	-0.542094	-0.089518	0.424398	0.225728	0.018311	0.075277	0.097961	0.122172	0.082703	-0.22522	0.201823	-0.020447	-0.196126	0.290934
Data469	-0.534566	-0.083415	0.424805	0.226746	0.028381	0.073039	0.088298	0.124003	0.112712	-0.233561	0.211182	-0.021973	-0.187174	0.28951
Data470	-0.534159	-0.073446	0.41748	0.224406	0.033366	0.07843	0.083211	0.116984	0.144653	-0.249634	0.215047	-0.033162	-0.176188	0.167643
Data471	-0.531718	-0.066732	0.408936	0.222168	0.040894	0.08901	0.082397	0.112	0.171712	-0.260213	0.207316	-0.027262	-0.163371	0.134277
Data472	-0.533346	-0.048828	0.402018	0.215149	0.052185	0.09786	0.071716	0.105184	0.187073	-0.257568	0.20874	-0.007731	-0.161133	0.132853
Data473	-0.53477	-0.03479	0.41097	0.217997	0.056864	0.124207	0.06134	0.109151	0.211589	-0.250448	0.213826	-0.00061	-0.185343	0.172119
Data474	-0.515544	-0.034587	0.421549	0.226949	0.064596	0.154419	0.056254	0.108948	0.221761	-0.247599	0.222371	0.008748	-0.212199	0.198161
Data475	-0.497131	-0.041707	0.431722	0.24353	0.066325	0.179138	0.065511	0.122782	0.227153	-0.238037	0.241292	0.023092	-0.218506	0.275472
Data476	-0.49764	-0.060018	0.432129	0.259806	0.057882	0.204773	0.066528	0.137939	0.229187	-0.231323	0.255534	0.037944	-0.218506	0.299886
Data477	-0.489197	-0.08138	0.425618	0.25472	0.051066	0.208333	0.068461	0.139771	0.240479	-0.234985	0.267741	0.036519	-0.218506	0.335286
Data478	-0.482381	-0.094198	0.417887	0.241394	0.047201	0.205282	0.074463	0.162048	0.272725	-0.233968	0.263468	0.024923	-0.216268	0.346273
Data479	-0.477295	-0.096029	0.411784	0.226339	0.040995	0.208333	0.08433	0.181376	0.284729	-0.236816	0.248413	0.0236	-0.204061	0.376994
Data480	-0.484416	-0.093994	0.426839	0.219116	0.042013	0.216166	0.102641	0.205485	0.2889	-0.236206	0.236613	0.016683	-0.199382	0.374959
Data481	-0.497538	-0.103963	0.441081	0.227153	0.061849	0.224101	0.109558	0.224202	0.286662	-0.218099	0.241496	0.016276	-0.172323	0.372314
Data482	-0.514018	-0.12085	0.447998	0.252177	0.079244	0.223592	0.088196	0.221558	0.292155	-0.198771	0.240885	0.016378	-0.138957	0.324707
Data483	-0.518595	-0.124105	0.450439	0.255839	0.066528	0.224813	0.066935	0.212504	0.317891	-0.181071	0.24292	0.003357	-0.123494	0.299276
Data484	-0.505778	-0.12207	0.455322	0.244344	0.054118	0.227763	0.044657	0.201111	0.348307	-0.163778	0.251668	-0.008748	-0.116374	0.263672
Data485	-0.49703	-0.134481	0.46875	0.243734	0.05483	0.231934	0.023905	0.19694	0.358887	-0.149333	0.259806	-0.007629	-0.129395	0.230713
Data486	-0.493469	-0.144653	0.486247	0.246887	0.052795	0.231018	0.016073	0.1946	0.362447	-0.134888	0.252686	-0.010173	-0.164185	0.211792
Data487	-0.495402	-0.147909	0.485026	0.249532	0.052999	0.241191	-0.000814	0.197042	0.356344	-0.113932	0.249227	-0.013936	-0.195516	0.146688
Data488	-0.50059	-0.133667	0.483398	0.26001	0.055949	0.253703	-0.018107	0.206095	0.351664	-0.093791	0.267131	-0.013835	-0.226237	0.128174
Data489	-0.494588	-0.127157	0.467122	0.261027	0.051676	0.262858	-0.045573	0.21698	0.355835	-0.085653	0.296224	-0.018819	-0.250244	0.086466
Data490	-0.484924	-0.131429	0.458577	0.253092	0.044861	0.258179	-0.074972	0.224915	0.383301	-0.083211	0.335286	-0.031433	-0.254924	0.096232
Data491	-0.477295	-0.129395	0.457357	0.249532	0.052185	0.254517	-0.085042	0.224813	0.419413	-0.091349	0.370483	-0.049032	-0.246175	0.055339
Data492	-0.478617	-0.127563	0.453695	0.240885	0.063578	0.253499	-0.085958	0.227254	0.444438	-0.095825	0.381877	-0.068359	-0.241699	0.090332
Data493	-0.488485	-0.142822	0.458984	0.239563	0.065613	0.256653	-0.084941	0.239258	0.447184	-0.108439	0.389201	-0.080872	-0.214437	0.069784
Data494	-0.497131	-0.158488	0.464274	0.238647	0.060832	0.268962	-0.070801	0.254313	0.447795	-0.12675	0.395101	-0.086568	-0.176595	0.09847
Data495	-0.505168	-0.170492	0.474447	0.249023	0.050863	0.290731	-0.059814	0.27476	0.440369	-0.144043	0.389201	-0.076803	-0.151367	0.108439
Data496	-0.513509	-0.173543	0.495605	0.25533	0.030924	0.306905	-0.049133	0.298462	0.425924	-0.16866	0.380859	-0.069478	-0.143433	0.147502
Data497	-0.497945	-0.169067	0.506185	0.244446	0.010579	0.30365	-0.039978	0.316772	0.430705	-0.181885	0.382487	-0.079956	-0.134481	0.119425
Data498	-0.480245	-0.16215	0.507406	0.234477	-0.004272	0.286865	-0.036418	0.320943	0.444336	-0.184937	0.38737	-0.085449	-0.134684	0.141602
Data499	-0.465088	-0.157878	0.493978	0.228068	-0.009155	0.275065	-0.025431	0.322266	0.452576	-0.174154	0.396322	-0.074768	-0.125732	0.154215
Data500	-0.434163	-0.159912	0.492757	0.233053	-0.010579	0.28005	-0.014038	0.324809	0.454407	-0.159912	0.426432	-0.073547	-0.10437	0.188802
Data501	-0.413717	-0.170695	0.500895	0.23763	-0.011698	0.290222	-0.009562	0.329895	0.467122	-0.131022	0.459391	-0.094401	-0.089518	0.220744
Data502	-0.425618	-0.180054	0.518799	0.246073	-0.008647	0.303752	-0.020549	0.319316	0.471497	-0.117391	0.486247	-0.129191	-0.077718	0.157064
Data503	-0.442912	-0.181071	0.534668	0.25828	0.015157	0.315959	-0.032145	0.30365	0.460612	-0.09908	0.498454	-0.163269	-0.072021	0.151571
Data504	-0.456136	-0.162964	0.546875	0.259094	0.022583	0.325521	-0.054118	0.302633	0.452169	-0.074056	0.499471	-0.164591	-0.064494	0.177002
Data505	-0.458679	-0.150146	0.54484	0.253194	0.035095	0.333557	-0.078227	0.298055	0.44281	-0.060628	0.496216	-0.167948	-0.057983	0.252482
Data506	-0.458577	-0.139974	0.548503	0.242004	0.044759	0.332235	-0.092773	0.299174	0.435893	-0.065308	0.475667	-0.167847	-0.056559	0.264689
Data507	-0.440572	-0.140991	0.545247	0.23407	0.049642	0.327861	-0.111186	0.3066	0.437826	-0.061442	0.438029	-0.164388	-0.065104	0.282186
Data508	-0.420431	-0.15096	0.544027	0.227763	0.049845	0.323792	-0.1297	0.312805	0.445353	-0.049642	0.417684	-0.165202	-0.078939	0.299072
Data509	-0.418091	-0.160929	0.544434	0.233866	0.040588	0.317586	-0.151672	0.325114	0.459696	-0.031535	0.419922	-0.15686	-0.083211	0.304159
Data510	-0.420431	-0.162964	0.537516	0.235901	0.039673	0.314128	-0.171	0.335185	0.475057	-0.022786	0.421753	-0.153707	-0.074463	0.252889
Data511	-0.423686	-0.154419	0.531413	0.230204	0.031128	0.32196	-0.174662	0.340373	0.484111	-0.034383	0.421956	-0.158691	-0.063273	0.24231
Data512	-0.404663	-0.145671	0.524495	0.228984	0.026754	0.342	-0.190938	0.342814	0.470785	-0.065104	0.440877	-0.163472	-0.05188	0.218709
Data513	-0.380961	-0.134074	0.534261	0.220846	0.028381	0.357056	-0.19633	0.340983	0.453389	-0.098267	0.459188	-0.172831	-0.052897	0.236613
Data514	-0.364176	-0.12146	0.538737	0.214844	0.028483	0.36672	-0.198669	0.339355	0.459798	-0.120036	0.470378	-0.186462	-0.032349	0.201619
Data515	-0.34963	-0.118612	0.529378	0.202332	0.035604	0.371195	-0.187683	0.333455	0.46346	-0.129801	0.478109	-0.201314	-0.015259	0.236613
Data516	-0.350138	-0.115153	0.530192	0.18575	0.041402	0.369059	-0.178426	0.341797	0.470378	-0.145467	0.475464	-0.218201	-0.027466	0.23702
Data517	-0.355225	-0.125936	0.539144	0.170492	0.024821	0.362752	-0.177002	0.351359	0.467631	-0.158488	0.478923	-0.22817	-0.046183	0.252279
Data518	-0.369263	-0.130615	0.541178	0.159709	0.020549	0.362549	-0.168152	0.348409	0.447998	-0.182495	0.48055	-0.220947	-0.064901	0.20752
Data519	-0.36967	-0.148519	0.535482	0.144958	0.022888	0.357971	-0.163371	0.349833	0.41453	-0.205078	0.479533	-0.198364	-0.080363	0.21993
Data520	-0.368042	-0.16744	0.537109	0.143331	0.020345	0.344747	-0.162048	0.354919	0.397135	-0.221761	0.468953	-0.18158	-0.081787	0.23763
Data521	-0.372925	-0.165812	0.539958	0.154826	0.003967	0.325216	-0.158285	0.364278	0.377401	-0.216471	0.454508	-0.180155	-0.048014	0.218913
Data522	-0.361837	-0.159709	0.546061	0.158997	-0.011902	0.301208	-0.15859	0.393473	0.341085	-0.198771	0.443115	-0.199687	0.016276	0.195313
Data523	-0.345662	-0.138753	0.54362	0.151876	-0.009054	0.284424	-0.14679	0.424906	0.338542	-0.167643	0.440063	-0.234172	0.082804	0.152791
Data524	-0.322164	-0.126546	0.552165	0.145365	0.014547	0.286051	-0.144246	0.432027	0.336914	-0.132853	0.437826	-0.260925	0.126139	0.186361
Data525	-0.298767	-0.138957	0.563965	0.126139	0.040588	0.301005	-0.149841	0.434062	0.340373	-0.10437	0.428874	-0.263672	0.156657	0.123291
Data526	-0.277608	-0.149536	0.566813	0.109355	0.052999	0.313924	-0.152893	0.440572	0.343628	-0.096029	0.411987	-0.248311	0.161947	0.113525
Data527	-0.252482	-0.158285	0.563558	0.105896	0.062561	0.332235	-0.163574	0.439555	0.335999	-0.089518	0.418091	-0.244446	0.160522	0.07487
Data528	-0.234375	-0.155233	0.561117	0.105998	0.059814	0.35024	-0.184021	0.415853	0.346578	-0.076294	0.418498	-0.244141	0.15686	0.097249
Data529	-0.250346	-0.148722	0.576172	0.095317	0.057271	0.361226	-0.194092	0.40212	0.345052	-0.070597	0.413411	-0.255941	0.160116	0.064494
Data530	-0.276286	-0.146281	0.593669	0.08138	0.044759	0.353699	-0.199178	0.409749	0.331624	-0.067749	0.419312	-0.269674	0.147705	0.063273
Data531	-0.288289	-0.146891	0.595296	0.079244	0.041809	0.331116	-0.205892	0.414937	0.327148	-0.067749	0.438639	-0.280762	0.15035	0.050456
Data532	-0.288086	-0.148315	0.592448	0.069071	0.030212	0.333557	-0.209961	0.434977	0.342611	-0.072021	0.461833	-0.299581	0.167847	0.001424
Data533	-0.278829	-0.152181	0.593262	0.073446	0.002238	0.347188	-0.221965	0.439657	0.361125	-0.077718	0.490926	-0.321248	0.186564	-0.026245
Data534	-0.275167	-0.147705	0.594076	0.070699	-0.028687	0.358582	-0.223185	0.439046	0.377299	-0.106405	0.494385	-0.326335	0.201213	-0.05778
Data535	-0.268758	-0.134074	0.592041	0.067037	-0.037028	0.363973	-0.219625	0.436096	0.390625	-0.130208	0.485636	-0.308838	0.209554	-0.078939
Data536	-0.259399	-0.12085	0.585124	0.060527	-0.030924	0.362549	-0.224406	0.427348	0.40212	-0.147298	0.490112	-0.282898	0.218709	-0.105387
Data537	-0.24821	-0.110474	0.571696	0.06307	-0.016886	0.364176	-0.233256	0.407817	0.402222	-0.166219	0.509644	-0.27476	0.22054	-0.054932
Data538	-0.238953	-0.095418	0.557861	0.061646	-0.003153	0.366007	-0.227763	0.398153	0.413513	-0.186157	0.53182	-0.272013	0.208333	-0.05188
Data539	-0.23112	-0.093587	0.558268	0.053304	0.017497	0.349935	-0.20284	0.380758	0.41921	-0.184326	0.546061	-0.276591	0.19043	-0.000814
Data540	-0.237325	-0.109456	0.559489	0.054932	0.021362	0.338643	-0.175883	0.367635	0.414327	-0.175781	0.557048	-0.287781	0.165812	0.033569
Data541	-0.227763	-0.120036	0.558268	0.044149	0.01709	0.325114	-0.170593	0.368958	0.404256	-0.181478	0.564168	-0.29246	0.134684	0.053914
Data542	-0.205587	-0.125732	0.555827	0.039469	0.004781	0.313009	-0.181783	0.383097	0.397847	-0.193481	0.558268	-0.283813	0.111287	0.053101
Data543	-0.185038	-0.129598	0.563558	0.039876	0.0059	0.297038	-0.190328	0.384216	0.377909	-0.197144	0.56661	-0.275472	0.078125	0.085653
Data544	-0.178019	-0.131226	0.577799	0.042928	0.01475	0.27832	-0.189006	0.382284	0.375977	-0.195719	0.571899	-0.26947	0.05717	0.053304
Data545	-0.159607	-0.124308	0.578613	0.032959	0.024923	0.25828	-0.200602	0.389201	0.403442	-0.191243	0.582682	-0.278727	0.02299	0.071004
Data546	-0.139771	-0.125732	0.590413	0.019735	0.023905	0.251363	-0.218709	0.406291	0.429382	-0.171509	0.588989	-0.300293	-0.003662	0.024211
Data547	-0.125834	-0.138753	0.596517	0.015767	0.033773	0.243327	-0.238241	0.418599	0.448405	-0.150553	0.584513	-0.307109	-0.022786	0.020955
Data548	-0.136414	-0.147298	0.608317	0.014547	0.047506	0.249634	-0.249634	0.418905	0.463053	-0.126953	0.5837	-0.300496	-0.030721	-0.001628
Data549	-0.149028	-0.14506	0.630697	-0.00885	0.04598	0.267436	-0.246175	0.406698	0.470683	-0.115763	0.591227	-0.287984	-0.031738	-0.053101
Data550	-0.150452	-0.133667	0.644124	-0.028788	0.033976	0.28422	-0.243225	0.389303	0.497335	-0.111084	0.594686	-0.278727	-0.026245	-0.158081
Data551	-0.153809	-0.109863	0.6486	-0.040283	0.017598	0.287476	-0.247904	0.369873	0.515951	-0.11556	0.600179	-0.271098	-0.01241	-0.235596
Data552	-0.157674	-0.087077	0.644531	-0.04069	0.009054	0.282796	-0.258687	0.358276	0.528768	-0.140177	0.599162	-0.273031	0.026042	-0.277913
Data553	-0.162048	-0.068563	0.625	-0.033671	-0.003764	0.269267	-0.259196	0.352987	0.538635	-0.15096	0.593058	-0.280965	0.091553	-0.268148
Data554	-0.147807	-0.055745	0.607096	-0.024618	-0.014038	0.264587	-0.253092	0.345561	0.554606	-0.161133	0.594279	-0.280253	0.148112	-0.215658
Data555	-0.151367	-0.061442	0.598551	-0.015259	-0.016479	0.259094	-0.249227	0.340576	0.574443	-0.169474	0.594889	-0.277405	0.182902	-0.188802
Data556	-0.151265	-0.060425	0.592855	-0.014038	-0.018311	0.252584	-0.254618	0.342102	0.55898	-0.176799	0.584717	-0.279236	0.201823	-0.111694
Data557	-0.139058	-0.056559	0.590413	-0.023702	-0.013021	0.258891	-0.259501	0.343424	0.528971	-0.193481	0.586751	-0.278524	0.219523	-0.089925
Data558	-0.118612	-0.054525	0.59082	-0.042928	-0.011597	0.269775	-0.26062	0.35258	0.512187	-0.223389	0.59611	-0.266317	0.221354	-0.049438
Data559	-0.101827	-0.064697	0.596924	-0.049438	-0.015259	0.27537	-0.258891	0.364889	0.496826	-0.249023	0.5896	-0.261332	0.207926	-0.056763
Data560	-0.086263	-0.060425	0.608724	-0.05544	-0.015564	0.269063	-0.255229	0.371908	0.501404	-0.261637	0.576172	-0.257263	0.194906	-0.0413
Data561	-0.075887	-0.049032	0.617269	-0.063273	-0.014648	0.261129	-0.255025	0.37262	0.500895	-0.262655	0.580037	-0.253194	0.198161	-0.093994
Data562	-0.062764	-0.030518	0.614421	-0.073446	-0.019938	0.249736	-0.26357	0.373739	0.489502	-0.26652	0.584717	-0.25706	0.210775	-0.098063
Data563	-0.050456	-0.015869	0.611165	-0.078735	-0.031433	0.247192	-0.256755	0.367432	0.476379	-0.263875	0.570068	-0.258077	0.211995	-0.135701
Data564	-0.03835	-0.005086	0.6132	-0.079447	-0.031128	0.24587	-0.238037	0.373942	0.465393	-0.254517	0.561523	-0.24587	0.195313	-0.10437
Data565	-0.021973	0.008952	0.618083	-0.07253	-0.020955	0.251465	-0.226542	0.388794	0.466309	-0.244954	0.560913	-0.244751	0.191243	-0.106201
Data566	-0.008952	0.010173	0.624186	-0.078328	-0.017395	0.249837	-0.243835	0.399475	0.4717	-0.239054	0.557048	-0.250244	0.190226	-0.131429
Data567	-0.007019	0.009969	0.639648	-0.095927	-0.009969	0.232849	-0.262146	0.408834	0.464884	-0.226644	0.543416	-0.252584	0.203247	-0.124512
Data568	-0.016886	0.010986	0.633952	-0.112915	-0.011902	0.210876	-0.269877	0.410868	0.455424	-0.212606	0.541178	-0.249939	0.223592	-0.115356
Data569	-0.027771	0.00651	0.622152	-0.118408	-0.033468	0.186666	-0.263977	0.409444	0.446472	-0.205688	0.544637	-0.260518	0.222371	-0.059814
Data570	-0.033366	-0.000407	0.620117	-0.125631	-0.041707	0.17395	-0.256755	0.403544	0.449117	-0.208944	0.52002	-0.277405	0.213826	-0.066325
Data571	-0.038045	0.003866	0.616048	-0.138448	-0.056356	0.161743	-0.259298	0.387166	0.467834	-0.215454	0.510457	-0.275981	0.210571	-0.043945
Data572	-0.021973	0.022176	0.614014	-0.150757	-0.08606	0.160828	-0.27242	0.367737	0.481364	-0.225627	0.515951	-0.260315	0.201213	-0.052694
Data573	0.000305	0.032349	0.613607	-0.148214	-0.106812	0.166117	-0.270081	0.363464	0.504862	-0.230713	0.525309	-0.252279	0.172323	-0.020955
Data574	0.010173	0.035807	0.620117	-0.143941	-0.113729	0.166829	-0.266012	0.363973	0.515645	-0.228271	0.533244	-0.248006	0.146891	-0.057576
Data575	0.012309	0.05188	0.616862	-0.136414	-0.106099	0.170492	-0.265096	0.353292	0.521444	-0.231934	0.539551	-0.255636	0.143026	-0.053101
Data576	0.01943	0.06429	0.621338	-0.141296	-0.09491	0.187073	-0.263265	0.345561	0.534261	-0.233358	0.533447	-0.26825	0.150553	-0.086466
Data577	0.009766	0.067139	0.625	-0.15859	-0.102946	0.201213	-0.255941	0.328979	0.539856	-0.237427	0.520833	-0.267639	0.158895	-0.088501
Data578	-0.005391	0.07019	0.631917	-0.16449	-0.10732	0.210368	-0.247599	0.303345	0.542094	-0.253499	0.501099	-0.258993	0.16805	-0.141602
Data579	-0.015055	0.055135	0.642497	-0.162557	-0.109049	0.207316	-0.22878	0.279236	0.533956	-0.281576	0.48645	-0.245056	0.190633	-0.148926
Data580	-0.018209	0.039266	0.648193	-0.153503	-0.112101	0.196533	-0.201009	0.260315	0.520528	-0.305379	0.472616	-0.231425	0.196737	-0.205892
Data581	-0.029907	0.036825	0.645752	-0.154928	-0.108846	0.18575	-0.167135	0.247091	0.518087	-0.315552	0.460002	-0.213318	0.206706	-0.198771
Data582	-0.038961	0.035197	0.634359	-0.163066	-0.105693	0.169983	-0.146688	0.253703	0.513916	-0.3125	0.455933	-0.213928	0.216471	-0.222371
Data583	-0.031942	0.042725	0.625	-0.160217	-0.107727	0.16215	-0.134684	0.264994	0.513	-0.307414	0.460002	-0.228678	0.202433	-0.223999
Data584	-0.01475	0.05127	0.620524	-0.155334	-0.109253	0.148722	-0.130412	0.285441	0.506287	-0.309448	0.467529	-0.245056	0.179036	-0.234985
Data585	0.002238	0.061035	0.626628	-0.156962	-0.104879	0.138957	-0.139262	0.301005	0.494283	-0.3184	0.477702	-0.248922	0.164795	-0.217896
Data586	0.010986	0.081787	0.640869	-0.1651	-0.107829	0.124003	-0.136312	0.315145	0.501302	-0.321452	0.487671	-0.251363	0.176188	-0.206909
Data587	0.015259	0.095011	0.655111	-0.185038	-0.126953	0.110168	-0.143433	0.304565	0.492147	-0.316162	0.493571	-0.234884	0.193685	-0.251872
Data588	0.016886	0.100911	0.653076	-0.201111	-0.136007	0.093282	-0.154724	0.302327	0.476278	-0.316162	0.486654	-0.213216	0.200399	-0.23173
Data589	0.017192	0.114543	0.646566	-0.203552	-0.131836	0.082601	-0.15981	0.303345	0.46875	-0.306193	0.485636	-0.200399	0.193888	-0.270793
Data590	0.024109	0.12207	0.649414	-0.205383	-0.121257	0.075175	-0.177816	0.296021	0.469971	-0.275269	0.479533	-0.196635	0.181274	-0.257975
Data591	0.028381	0.128988	0.657552	-0.215658	-0.12675	0.05778	-0.203349	0.275675	0.458679	-0.239665	0.467936	-0.199178	0.16805	-0.245361
Data592	0.026957	0.137533	0.65918	-0.243123	-0.124715	0.0354	-0.230306	0.275675	0.444539	-0.217489	0.447591	-0.20874	0.172119	-0.16866
Data593	0.02533	0.163981	0.65389	-0.258179	-0.123596	0.013936	-0.253296	0.276693	0.449524	-0.22054	0.435994	-0.213623	0.176799	-0.145671
Data594	0.018412	0.194702	0.640869	-0.25177	-0.135905	0.004069	-0.260315	0.275777	0.447998	-0.218913	0.435384	-0.210266	0.164388	-0.122274
Data595	0.002747	0.210571	0.64738	-0.247701	-0.155538	0.004374	-0.26357	0.2712	0.445658	-0.210775	0.432943	-0.212606	0.172323	-0.137736
Data596	-0.002848	0.208944	0.657959	-0.247091	-0.182292	0.018005	-0.261841	0.264486	0.431315	-0.202637	0.428874	-0.215149	0.172933	-0.120443
Data597	0.011495	0.198568	0.658366	-0.262146	-0.21342	0.021566	-0.252075	0.261332	0.423686	-0.205688	0.425618	-0.210266	0.181681	-0.101929
Data598	0.030518	0.195313	0.638428	-0.26591	-0.228882	0.017293	-0.251567	0.259399	0.412903	-0.225423	0.413615	-0.20284	0.19633	-0.066732
Data599	0.036011	0.169881	0.629476	-0.253906	-0.239156	0.019735	-0.249736	0.257975	0.40151	-0.24821	0.402222	-0.197042	0.21403	-0.055949
Data600	0.038045	0.145264	0.621745	-0.254517	-0.238851	0.026347	-0.243327	0.253194	0.381266	-0.279338	0.389201	-0.189616	0.218099	-0.089518
Data601	0.035502	0.132039	0.608724	-0.256449	-0.225423	0.013631	-0.23997	0.250549	0.378723	-0.309652	0.378418	-0.184224	0.198568	-0.092367
Data602	0.043132	0.120239	0.606689	-0.257772	-0.207926	0.007324	-0.238342	0.245361	0.382284	-0.325928	0.378215	-0.161031	0.150146	-0.100301
Data603	0.043437	0.130208	0.615234	-0.270182	-0.199788	-0.001628	-0.231527	0.250244	0.381368	-0.336711	0.389811	-0.146586	0.11617	-0.084229
Data604	0.032043	0.142415	0.632731	-0.291443	-0.192769	-0.006917	-0.228271	0.254008	0.369568	-0.346069	0.392253	-0.150146	0.092773	-0.084839
Data605	0.013326	0.153402	0.642904	-0.298971	-0.199788	-0.023397	-0.217997	0.255941	0.36733	-0.344645	0.383911	-0.169169	0.068156	-0.036214
Data606	-0.003967	0.164591	0.644531	-0.292664	-0.202738	-0.044047	-0.196025	0.261536	0.377299	-0.338949	0.379639	-0.16744	0.036418	0.002848
Data607	-0.012309	0.186564	0.655518	-0.284831	-0.204468	-0.054525	-0.187683	0.267131	0.370687	-0.329386	0.377604	-0.15269	0.022583	0.064697
Data608	-0.012207	0.208944	0.668945	-0.29246	-0.204468	-0.061035	-0.183818	0.258993	0.366211	-0.316976	0.35848	-0.149129	0.021362	0.037028
Data609	-0.02299	0.227458	0.683594	-0.314636	-0.198263	-0.070597	-0.180155	0.244242	0.362447	-0.302938	0.319621	-0.153605	0.031331	0.045369
Data610	-0.014954	0.223185	0.690511	-0.343119	-0.198669	-0.087687	-0.180969	0.235392	0.354106	-0.284017	0.282389	-0.162455	0.027466	0.017497
Data611	0.001933	0.21993	0.677897	-0.356445	-0.219421	-0.110779	-0.1887	0.229594	0.348612	-0.246989	0.258993	-0.166016	0.028483	0.00529
Data612	0.006205	0.212199	0.652262	-0.362752	-0.227254	-0.129089	-0.212199	0.219116	0.343221	-0.223389	0.244344	-0.176392	0.029297	-0.038859
Data613	-0.010478	0.199382	0.626628	-0.358175	-0.231832	-0.149333	-0.247192	0.214233	0.331116	-0.207316	0.222778	-0.169474	0.017293	-0.057373
Data614	-0.030721	0.19165	0.614827	-0.351766	-0.24821	-0.167643	-0.277303	0.19694	0.303955	-0.188395	0.216878	-0.165812	-0.002035	-0.100301
Data615	-0.042419	0.182902	0.603027	-0.357768	-0.26062	-0.180562	-0.287882	0.177307	0.303141	-0.181071	0.209961	-0.163269	-0.01709	-0.109049
Data616	-0.038147	0.200602	0.607503	-0.359701	-0.259399	-0.194397	-0.279846	0.167338	0.297852	-0.185954	0.195313	-0.176799	-0.012614	-0.141602
Data617	-0.038961	0.228068	0.616455	-0.365295	-0.271708	-0.201823	-0.281576	0.155741	0.286458	-0.203247	0.189412	-0.185649	0.003662	-0.12675
Data618	-0.03713	0.257772	0.623372	-0.379639	-0.286153	-0.204468	-0.281372	0.173136	0.280965	-0.224813	0.187581	-0.19399	0.015666	-0.077108
Data619	-0.034993	0.265503	0.621338	-0.397746	-0.296224	-0.209554	-0.277608	0.18453	0.286357	-0.241292	0.186768	-0.188802	0.028076	-0.045369
Data620	-0.040792	0.266317	0.625	-0.410665	-0.289001	-0.219014	-0.281779	0.188904	0.294902	-0.260213	0.180054	-0.186462	0.02828	-0.017904
Data621	-0.053813	0.264282	0.639648	-0.420227	-0.29012	-0.224711	-0.275269	0.17629	0.305583	-0.280558	0.193888	-0.176493	0.026245	-0.081991
Data622	-0.063375	0.253092	0.6486	-0.429382	-0.299479	-0.225118	-0.25472	0.170492	0.320231	-0.294596	0.198771	-0.174967	0.028687	-0.108439
Data623	-0.071309	0.233968	0.655111	-0.412191	-0.3125	-0.232442	-0.251465	0.157674	0.326538	-0.298258	0.184937	-0.174154	0.020955	-0.149943
Data624	-0.076803	0.233154	0.67749	-0.404358	-0.329692	-0.235494	-0.250041	0.164286	0.340576	-0.30131	0.173543	-0.164185	0.014242	-0.112101
Data625	-0.085653	0.249023	0.698649	-0.403341	-0.33315	-0.250854	-0.237122	0.180054	0.354106	-0.308431	0.166423	-0.154622	0.008545	-0.113118
Data626	-0.089315	0.262248	0.701904	-0.411174	-0.33315	-0.274251	-0.226135	0.183207	0.362956	-0.309855	0.164185	-0.162354	-0.002035	-0.063477
Data627	-0.074666	0.2712	0.697021	-0.420329	-0.325216	-0.298258	-0.205282	0.173848	0.360006	-0.302734	0.159709	-0.16744	-0.012614	-0.043538
Data628	-0.061747	0.276286	0.692139	-0.434774	-0.304565	-0.312602	-0.199382	0.170695	0.339457	-0.29541	0.153605	-0.164083	-0.009969	0.019735
Data629	-0.054525	0.280762	0.686442	-0.452271	-0.285339	-0.315043	-0.196838	0.169067	0.317586	-0.28951	0.132446	-0.163472	0.001424	0.050049
Data630	-0.038554	0.285034	0.680339	-0.472819	-0.281779	-0.312805	-0.192464	0.163472	0.280863	-0.276489	0.125732	-0.164083	0.003255	0.039063
Data631	-0.03418	0.287679	0.658366	-0.482992	-0.283813	-0.305074	-0.192159	0.170492	0.25472	-0.259196	0.114746	-0.157267	0.012817	0.040283
Data632	-0.041606	0.281169	0.645752	-0.498861	-0.28595	-0.31189	-0.197754	0.174967	0.250854	-0.232137	0.09257	-0.148315	0.010986	0.027669
Data633	-0.050354	0.268962	0.6486	-0.515544	-0.301615	-0.327861	-0.211283	0.155538	0.263875	-0.211589	0.069987	-0.142822	0.000203	0.036214
Data634	-0.058695	0.266927	0.65918	-0.52358	-0.304972	-0.337728	-0.214335	0.140889	0.273743	-0.195516	0.033569	-0.139771	-0.006714	0.049438
Data635	-0.069377	0.271403	0.683594	-0.540466	-0.301208	-0.345866	-0.229594	0.121155	0.282186	-0.174154	-0.020955	-0.131734	-0.014648	0.062459
Data636	-0.07548	0.290934	0.701904	-0.544128	-0.300496	-0.355123	-0.252889	0.108643	0.285543	-0.165609	-0.039469	-0.127563	-0.021362	0.038859
Data637	-0.08077	0.314535	0.712891	-0.547892	-0.297953	-0.357056	-0.271606	0.105794	0.276998	-0.168254	-0.046997	-0.121155	-0.037231	0.039063
Data638	-0.095723	0.31779	0.725098	-0.55186	-0.301514	-0.362752	-0.286764	0.111491	0.268656	-0.175171	-0.050049	-0.121053	-0.03479	0.008952
Data639	-0.103251	0.319214	0.71167	-0.554097	-0.307719	-0.374451	-0.293579	0.103455	0.267436	-0.177002	-0.061442	-0.121358	-0.033569	0.030518
