# Supplementary material for: Integration of MRI and somatosensory evoked potentials facilitate diagnosis of spinal cord compression
Source: Sci Rep. 2023 May 15;13:7861. doi: 10.1038/s41598-023-34832-2 (PMC10185544; doi:10.1038/s41598-023-34832-2)
Supplement: Supplementary file 3 — Supplementary Information 3. [file 41598_2023_34832_MOESM3_ESM.zip › Preoperative SSEP data/spinal cord compression group/2190104_2/2190104_2_Rt Tibial SEP_Cz'-Fpz_200829_115422.csv]

Index	1	2	3	4	5	6	7	8	9	10	11	12	13	14
Name	Cz'-Fpz	Cz'-Fpz	Cz'-Fpz	Cz'-Fpz	Cz'-Fpz	Cz'-Fpz	Cz'-Fpz	Cz'-Fpz	Cz'-Fpz	Cz'-Fpz	Cz'-Fpz	Cz'-Fpz	Cz'-Fpz	Cz'-Fpz
Time	2.02002E+13	2.02002E+13	2.02002E+13	2.02002E+13	2.02002E+13	2.02002E+13	2.02002E+13	2.02002E+13	2.02002E+13	2.02002E+13	2.02002E+13	2.02002E+13	2.02002E+13	2.02002E+13
Highcut	500	500	500	500	500	500	500	500	500	500	500	500	500	500
Lowcut	10	10	10	10	10	10	10	10	10	10	10	10	10	10
Period	0.000156	0.000156	0.000156	0.000156	0.000156	0.000156	0.000156	0.000156	0.000156	0.000156	0.000156	0.000156	0.000156	0.000156
Averages	120	120	120	120	120	120	120	120	120	120	120	120	120	120
Int (mA)	25/24.9mA	25/24.9mA	44/44mA	44/44mA	44/44mA	44/44mA	44/44mA	44/44mA	44/44mA	44/44mA	44/44mA	44/44mA	44/44mA	44/44mA
Pulse Width (�gs)	200�s	200�s	200�s	200�s	200�s	200�s	200�s	200�s	200�s	200�s	200�s	200�s	200�s	200�s
Rep Rate (Hz)	2.78Hz	2.78Hz	2.78Hz	2.78Hz	2.78Hz	2.78Hz	2.78Hz	2.78Hz	2.78Hz	2.78Hz	2.78Hz	2.78Hz	2.78Hz	2.78Hz
Data0	0.072021	0.323486	1.243388	-0.312297	0.478719	0.725606	0.643921	0.761922	1.223958	0.572815	0.572917	1.236979	0.863037	0.586446
Data1	2.746684	4.058431	2.890523	1.736247	2.953389	2.819926	2.973429	2.900492	3.72762	3.253174	3.055725	3.847656	3.391724	3.001099
Data2	2.884115	3.161825	1.466878	0.691528	1.454773	2.035522	0.190633	1.060181	0.689087	-0.462545	0.215963	1.191406	0.479736	-0.065104
Data3	-0.742289	-1.776733	-1.684875	-3.03833	-2.14386	-1.712036	-2.575887	-2.093709	-2.040202	-2.760417	-2.402852	-1.690267	-1.986491	-2.140605
Data4	-2.467244	-3.185018	-2.114054	-3.477173	-2.422485	-2.187093	-2.491252	-2.258911	-1.876017	-2.431946	-2.349752	-1.703695	-1.826782	-1.777445
Data5	-2.622884	-3.337199	-1.431783	-2.634481	-1.602987	-1.419881	-1.658529	-1.456502	-1.070964	-1.593628	-1.557719	-0.937907	-1.120605	-1.066691
Data6	-2.154846	-2.924398	-0.578512	-1.676229	-0.692444	-0.556742	-0.848592	-0.617269	-0.2889	-0.831502	-0.756938	-0.172526	-0.458781	-0.467631
Data7	-1.515706	-2.330119	0.143026	-0.903524	0.027873	0.147603	-0.243632	0.026449	0.292969	-0.284831	-0.186361	0.412191	-0.02299	-0.061951
Data8	-0.920003	-1.779785	0.646159	-0.385946	0.495402	0.618184	0.161235	0.454712	0.657145	0.042521	0.149841	0.76945	0.251058	0.136414
Data9	-0.461934	-1.358439	0.926412	-0.105794	0.742493	0.870972	0.378113	0.667623	0.834351	0.200094	0.305074	0.942993	0.372721	0.216064
Data10	-0.155741	-1.072998	1.048075	-0.004476	0.829264	0.967306	0.465088	0.725403	0.888062	0.241394	0.330098	0.98999	0.356445	0.213521
Data11	0.015564	-0.916545	1.051534	-0.014648	0.821126	0.954692	0.463969	0.688578	0.869141	0.205383	0.282186	0.955607	0.362549	0.158691
Data12	0.085754	-0.852661	0.985514	-0.098674	0.761007	0.880941	0.41036	0.611979	0.799561	0.126851	0.208842	0.893148	0.303141	0.097656
Data13	0.086568	-0.849813	0.903625	-0.195516	0.665792	0.796611	0.345866	0.517883	0.725708	0.052389	0.131938	0.809733	0.254517	0.060018
Data14	0.050151	-0.881958	0.822347	-0.281576	0.558675	0.700582	0.272827	0.429484	0.661825	-0.019328	0.056356	0.73527	0.142415	0.068461
Data15	0.001017	-0.928752	0.7488	-0.352987	0.475871	0.61971	0.20874	0.356445	0.6073	-0.079753	0.002441	0.696004	0.083415	0.045064
Data16	-0.044556	-0.9611	0.687154	-0.417074	0.418396	0.550334	0.156657	0.295207	0.575358	-0.134989	-0.036825	0.665894	0.040283	0.033468
Data17	-0.084127	-0.990397	0.641174	-0.474854	0.374959	0.509237	0.103353	0.245565	0.552979	-0.169067	-0.06073	0.640259	0.044963	0.007731
Data18	-0.111389	-1.007284	0.597432	-0.519613	0.345052	0.476685	0.050456	0.216166	0.534261	-0.171916	-0.056458	0.620728	0.034383	0.027771
Data19	-0.127157	-0.999959	0.559082	-0.538737	0.330709	0.467224	0.025024	0.196635	0.511882	-0.183105	-0.040181	0.599569	0.06429	0.04893
Data20	-0.141195	-0.979411	0.525411	-0.54423	0.334778	0.479228	0.017904	0.191854	0.516561	-0.200806	-0.034078	0.587362	0.073649	0.068868
Data21	-0.147909	-0.970866	0.502014	-0.558065	0.338033	0.488586	0.016886	0.205282	0.512288	-0.213521	-0.027568	0.590413	0.128174	0.080465
Data22	-0.161845	-0.971069	0.495809	-0.564372	0.332336	0.490112	0.01414	0.223694	0.503947	-0.21637	-0.02889	0.600789	0.146077	0.109558
Data23	-0.177205	-0.966187	0.490112	-0.569255	0.323079	0.487874	0.011088	0.234782	0.488281	-0.226746	-0.049337	0.615438	0.213623	0.11617
Data24	-0.175374	-0.955811	0.475972	-0.564779	0.320435	0.495809	0.021769	0.245158	0.460409	-0.233561	-0.064392	0.627848	0.249023	0.125224
Data25	-0.155131	-0.948079	0.462748	-0.568237	0.319621	0.505575	0.010783	0.239665	0.423787	-0.230611	-0.067749	0.63029	0.302327	0.138448
Data26	-0.123291	-0.947266	0.454407	-0.57373	0.323792	0.517171	-0.001221	0.227865	0.388997	-0.228882	-0.073853	0.624797	0.338135	0.141398
Data27	-0.107931	-0.945638	0.441691	-0.572917	0.310974	0.524089	-0.001933	0.216573	0.36967	-0.225932	-0.090129	0.628459	0.333862	0.180257
Data28	-0.114543	-0.959473	0.431925	-0.572917	0.308533	0.521342	0.004883	0.21342	0.369059	-0.227559	-0.097961	0.630697	0.3361	0.168559
Data29	-0.124919	-0.961304	0.44047	-0.575765	0.318298	0.518188	0.004883	0.214335	0.388387	-0.232849	-0.095215	0.634155	0.284627	0.211894
Data30	-0.13092	-0.943604	0.450643	-0.557251	0.3361	0.515035	0.004679	0.219727	0.413615	-0.223999	-0.083618	0.627035	0.288289	0.250041
Data31	-0.13031	-0.923258	0.451253	-0.549113	0.347087	0.514018	0.013224	0.22878	0.429281	-0.213826	-0.056559	0.61849	0.255534	0.304464
Data32	-0.121257	-0.914917	0.446777	-0.539551	0.33844	0.508219	0.028381	0.233866	0.434774	-0.206095	-0.030009	0.6132	0.253703	0.308634
Data33	-0.11322	-0.902303	0.438843	-0.530192	0.32491	0.483398	0.036723	0.230204	0.435384	-0.19633	-0.013529	0.590413	0.199382	0.357666
Data34	-0.104472	-0.882568	0.419718	-0.521444	0.298157	0.452474	0.046692	0.233866	0.431315	-0.185343	-0.003764	0.577189	0.196533	0.365499
Data35	-0.114746	-0.863647	0.391032	-0.52002	0.284627	0.441488	0.040995	0.232544	0.427653	-0.190226	-0.001322	0.569865	0.176392	0.375061
Data36	-0.12502	-0.852051	0.372314	-0.52714	0.290731	0.429077	0.020243	0.229289	0.418701	-0.185649	0.001221	0.571289	0.19043	0.388896
Data37	-0.133565	-0.842692	0.381368	-0.539754	0.300293	0.42277	0.000916	0.229899	0.415243	-0.189412	0.020955	0.571493	0.147909	0.42277
Data38	-0.124308	-0.833333	0.40273	-0.547078	0.290426	0.430298	-0.009766	0.231425	0.425415	-0.197245	0.033162	0.575562	0.15096	0.433553
Data39	-0.110575	-0.830485	0.397339	-0.546672	0.294698	0.43101	-0.018921	0.220133	0.440063	-0.208435	0.026855	0.570882	0.132446	0.461528
Data40	-0.109355	-0.827026	0.383097	-0.541585	0.30599	0.429382	-0.027771	0.210978	0.438843	-0.214945	0.012105	0.559896	0.145874	0.463765
Data41	-0.104777	-0.811564	0.383911	-0.536702	0.315755	0.424194	-0.025024	0.195414	0.435181	-0.230001	0.004374	0.552979	0.141805	0.463765
Data42	-0.099792	-0.802002	0.401306	-0.524089	0.335795	0.429891	-0.032349	0.185445	0.409342	-0.25706	0.005595	0.551147	0.153198	0.403951
Data43	-0.097961	-0.790812	0.40446	-0.502726	0.342	0.450745	-0.047811	0.186564	0.386759	-0.293986	0.010173	0.574137	0.216471	0.352681
Data44	-0.095927	-0.780233	0.407817	-0.491943	0.339254	0.464071	-0.060832	0.190125	0.380656	-0.316874	0.016886	0.593262	0.245565	0.30894
Data45	-0.099996	-0.76416	0.415446	-0.498657	0.335286	0.465088	-0.06602	0.192362	0.384928	-0.314433	0.013936	0.604451	0.272013	0.299581
Data46	-0.105184	-0.750936	0.41687	-0.504964	0.337626	0.458171	-0.061747	0.196533	0.380249	-0.296326	0.016479	0.616862	0.269165	0.307617
Data47	-0.102743	-0.759684	0.418701	-0.50354	0.342407	0.454203	-0.046183	0.202433	0.358073	-0.289612	0.005188	0.617472	0.285034	0.273031
Data48	-0.108948	-0.759074	0.421143	-0.507406	0.348104	0.462545	-0.04069	0.202942	0.32491	-0.279134	-0.004781	0.603434	0.226237	0.272013
Data49	-0.128784	-0.760295	0.413005	-0.510864	0.35553	0.464783	-0.034383	0.20223	0.299072	-0.265299	-0.002848	0.582682	0.235189	0.257874
Data50	-0.138855	-0.753988	0.397339	-0.504354	0.371806	0.451355	-0.037638	0.207214	0.284831	-0.268555	0.011292	0.558268	0.199992	0.25828
Data51	-0.14679	-0.750936	0.363464	-0.495199	0.380758	0.428365	-0.035706	0.206197	0.268758	-0.280457	0.020549	0.544434	0.200195	0.233459
Data52	-0.154724	-0.733643	0.333557	-0.485026	0.391134	0.416158	-0.034892	0.204875	0.268148	-0.284526	0.032145	0.538534	0.193278	0.218913
Data53	-0.149943	-0.71757	0.304464	-0.490723	0.406494	0.407715	-0.02594	0.203857	0.268555	-0.279439	0.045369	0.536906	0.24353	0.181783
Data54	-0.142517	-0.71167	0.29246	-0.492554	0.401103	0.401713	-0.024211	0.206706	0.268351	-0.289307	0.046387	0.526326	0.253906	0.202942
Data55	-0.140584	-0.71757	0.284932	-0.482585	0.39622	0.395203	-0.024516	0.201619	0.271606	-0.297241	0.045064	0.503337	0.290527	0.183004
Data56	-0.141602	-0.727946	0.269572	-0.472616	0.396423	0.39622	-0.027873	0.194499	0.268148	-0.287882	0.039571	0.479329	0.283813	0.200602
Data57	-0.154928	-0.736491	0.262756	-0.470988	0.409851	0.400798	-0.022583	0.186462	0.270386	-0.278524	0.036519	0.45695	0.262248	0.221659
Data58	-0.161743	-0.72998	0.271912	-0.469971	0.41158	0.410258	-0.00885	0.179647	0.276693	-0.271505	0.032349	0.444946	0.26001	0.250651
Data59	-0.15859	-0.708211	0.278625	-0.465902	0.407918	0.416768	-0.00061	0.180664	0.298258	-0.273031	0.041606	0.434367	0.236613	0.308634
Data60	-0.169881	-0.67688	0.287272	-0.453491	0.41331	0.426127	0.010478	0.195618	0.328776	-0.272624	0.059814	0.432536	0.23112	0.296529
Data61	-0.17395	-0.649211	0.2889	-0.447388	0.412801	0.432332	0.015055	0.200602	0.344645	-0.271505	0.054321	0.427856	0.190023	0.353597
Data62	-0.164388	-0.624186	0.297852	-0.436401	0.411072	0.438334	0.014343	0.212809	0.355021	-0.285339	0.039978	0.409342	0.161133	0.370382
Data63	-0.152893	-0.606893	0.313212	-0.427653	0.407918	0.44576	-0.004883	0.22522	0.368652	-0.308126	0.014852	0.402222	0.11556	0.434774
Data64	-0.150859	-0.595296	0.328369	-0.411784	0.404561	0.45166	-0.022481	0.252991	0.37089	-0.326131	-0.010986	0.414429	0.097249	0.449727
Data65	-0.142314	-0.587972	0.329895	-0.393473	0.400899	0.459493	-0.04425	0.279948	0.363363	-0.337931	-0.029602	0.427653	0.038656	0.502523
Data66	-0.135498	-0.585327	0.327861	-0.364583	0.401103	0.466512	-0.054321	0.303141	0.362345	-0.342407	-0.030619	0.42277	0.030111	0.500488
Data67	-0.143941	-0.583293	0.326233	-0.34729	0.407817	0.485229	-0.065918	0.307617	0.352376	-0.33488	-0.014242	0.39266	-0.041504	0.534465
Data68	-0.154114	-0.570475	0.321248	-0.33549	0.406189	0.515645	-0.09023	0.305888	0.330404	-0.318298	0.017904	0.358276	-0.049235	0.513611
Data69	-0.16866	-0.555013	0.29775	-0.321655	0.389404	0.53243	-0.102844	0.297546	0.300496	-0.32196	0.040995	0.322266	-0.093587	0.487467
Data70	-0.17568	-0.547282	0.276388	-0.314331	0.385742	0.536804	-0.10081	0.283712	0.274455	-0.341797	0.027466	0.294189	-0.097453	0.453593
Data71	-0.17985	-0.546672	0.272929	-0.319417	0.394796	0.533244	-0.095825	0.280965	0.250041	-0.356038	0.02065	0.272013	-0.114746	0.463664
Data72	-0.197144	-0.556437	0.258382	-0.320841	0.394897	0.534058	-0.074666	0.276998	0.236816	-0.360921	0.02299	0.260824	-0.074463	0.455322
Data73	-0.209961	-0.567627	0.241801	-0.305176	0.383097	0.53894	-0.045268	0.274455	0.227865	-0.361938	0.011597	0.270182	-0.043742	0.463053
Data74	-0.218913	-0.565389	0.220337	-0.30009	0.381978	0.537008	-0.033162	0.278422	0.227254	-0.359497	-0.015971	0.269572	-0.019328	0.438131
Data75	-0.220846	-0.55542	0.201721	-0.303752	0.389201	0.52714	-0.031026	0.293884	0.237223	-0.354614	-0.024719	0.271403	0.001628	0.41748
Data76	-0.217082	-0.545858	0.198568	-0.299276	0.388285	0.510966	-0.024719	0.303141	0.242106	-0.333964	-0.032552	0.261434	-0.039876	0.392253
Data77	-0.215556	-0.527344	0.207926	-0.30721	0.384623	0.49825	-0.027568	0.297445	0.244751	-0.323486	-0.026245	0.246582	-0.059204	0.397135
Data78	-0.207011	-0.507406	0.222575	-0.308431	0.391846	0.481466	-0.036519	0.283915	0.255737	-0.331421	-0.017598	0.215658	-0.131429	0.428365
Data79	-0.198975	-0.502319	0.229797	-0.30721	0.389506	0.464986	-0.040995	0.263774	0.263265	-0.347188	-0.001424	0.19755	-0.154215	0.450439
Data80	-0.20223	-0.494588	0.242004	-0.309855	0.370483	0.447083	-0.046387	0.237834	0.288696	-0.372111	-0.001119	0.193278	-0.194295	0.482381
Data81	-0.209045	-0.49113	0.257568	-0.323283	0.361023	0.438334	-0.050252	0.221151	0.293579	-0.407613	-0.009155	0.172729	-0.214844	0.497945
Data82	-0.215352	-0.489095	0.249837	-0.338135	0.343831	0.43162	-0.058085	0.216268	0.302124	-0.431315	-0.014954	0.152995	-0.309245	0.507507
Data83	-0.216573	-0.480143	0.22878	-0.350952	0.312907	0.429281	-0.074259	0.222168	0.31189	-0.439453	-0.014343	0.131836	-0.331828	0.511373
Data84	-0.222982	-0.470988	0.207214	-0.360718	0.2889	0.438639	-0.100606	0.222575	0.314331	-0.451864	-0.019938	0.123901	-0.321452	0.525614
Data85	-0.23641	-0.469564	0.182495	-0.354614	0.276388	0.452067	-0.111796	0.223083	0.308634	-0.461629	-0.01943	0.134684	-0.233968	0.518188
Data86	-0.249532	-0.46875	0.154215	-0.345052	0.273539	0.458781	-0.118713	0.232442	0.284017	-0.469055	-0.022074	0.153402	-0.253296	0.559692
Data87	-0.248515	-0.457967	0.129089	-0.331421	0.276082	0.460002	-0.117493	0.232646	0.263672	-0.475464	-0.02828	0.159912	-0.215861	0.546265
Data88	-0.245056	-0.436605	0.121257	-0.322876	0.29012	0.461934	-0.121969	0.223592	0.242106	-0.482686	-0.029195	0.150757	-0.239665	0.529887
Data89	-0.24353	-0.418091	0.122681	-0.319621	0.302734	0.465495	-0.127665	0.220846	0.214233	-0.484721	-0.047302	0.13387	-0.209757	0.507813
Data90	-0.237834	-0.39978	0.132345	-0.311076	0.319316	0.47699	-0.130615	0.223796	0.182902	-0.490926	-0.059611	0.089925	-0.207316	0.503438
Data91	-0.223592	-0.399577	0.134277	-0.296224	0.329692	0.494385	-0.142517	0.225932	0.165202	-0.49998	-0.06012	0.05778	-0.185547	0.505371
Data92	-0.189107	-0.406087	0.115662	-0.289714	0.351563	0.516561	-0.145976	0.227763	0.157064	-0.504964	-0.070496	0.021362	-0.175781	0.466003
Data93	-0.160929	-0.416463	0.091654	-0.292969	0.378316	0.534973	-0.138041	0.213318	0.140584	-0.505981	-0.087789	-0.016073	-0.19104	0.486552
Data94	-0.156352	-0.422363	0.081177	-0.292562	0.393473	0.534566	-0.130819	0.200907	0.146891	-0.49825	-0.103556	-0.058187	-0.125936	0.476074
Data95	-0.174459	-0.428263	0.084229	-0.277507	0.415344	0.53182	-0.117493	0.19104	0.160726	-0.503133	-0.107727	-0.07548	-0.10498	0.499573
Data96	-0.203349	-0.416056	0.069682	-0.251261	0.415243	0.527039	-0.103963	0.192159	0.162557	-0.502523	-0.104167	-0.076904	-0.079346	0.477397
Data97	-0.229187	-0.395101	0.052185	-0.227661	0.408325	0.525208	-0.088603	0.185242	0.16866	-0.504049	-0.086772	-0.076701	-0.09908	0.483297
Data98	-0.257161	-0.380859	0.051778	-0.205485	0.406189	0.508016	-0.075989	0.171305	0.173747	-0.500488	-0.076294	-0.062459	-0.073649	0.467936
Data99	-0.262655	-0.388997	0.054118	-0.18453	0.399882	0.491638	-0.084635	0.165914	0.173136	-0.499878	-0.085754	-0.049845	-0.094604	0.460612
Data100	-0.264587	-0.395101	0.056356	-0.169474	0.372518	0.483093	-0.103455	0.1651	0.162557	-0.504456	-0.10203	-0.049235	-0.096842	0.423075
Data101	-0.263774	-0.398153	0.055339	-0.176799	0.344849	0.46875	-0.124919	0.164897	0.158081	-0.502523	-0.121765	-0.067342	-0.145264	0.43335
Data102	-0.274658	-0.383301	0.047099	-0.193075	0.323588	0.456034	-0.139771	0.163879	0.164388	-0.510763	-0.1356	-0.105387	-0.184123	0.418294
Data103	-0.281677	-0.36499	0.037537	-0.192464	0.304159	0.448812	-0.158691	0.152995	0.171305	-0.507202	-0.149231	-0.132039	-0.228475	0.432332
Data104	-0.280151	-0.362345	0.028483	-0.183105	0.284424	0.437622	-0.175171	0.139364	0.152995	-0.505575	-0.148112	-0.139974	-0.258993	0.381877
Data105	-0.278422	-0.362752	0.027974	-0.171102	0.285746	0.427246	-0.177917	0.139364	0.134074	-0.507711	-0.151672	-0.147298	-0.302734	0.368245
Data106	-0.287272	-0.37028	0.019124	-0.161133	0.29541	0.43335	-0.173848	0.151571	0.122681	-0.517476	-0.168966	-0.157267	-0.292969	0.309245
Data107	-0.288493	-0.368245	0.015869	-0.167643	0.302124	0.449117	-0.166829	0.167338	0.115967	-0.541077	-0.193481	-0.163167	-0.321045	0.275167
Data108	-0.273946	-0.359497	0.006714	-0.170695	0.303243	0.462748	-0.176086	0.18453	0.104167	-0.568034	-0.213114	-0.157674	-0.366821	0.215454
Data109	-0.264384	-0.349121	-0.004171	-0.172323	0.291138	0.472921	-0.18158	0.205688	0.08728	-0.578715	-0.221456	-0.160929	-0.398966	0.178528
Data110	-0.282084	-0.348918	-0.006714	-0.170492	0.265299	0.475972	-0.175171	0.207418	0.077515	-0.570577	-0.222168	-0.161336	-0.454915	0.151164
Data111	-0.307719	-0.340169	-0.006205	-0.158285	0.258077	0.482483	-0.164083	0.199382	0.071004	-0.556539	-0.216064	-0.165405	-0.492554	0.143433
Data112	-0.310974	-0.32959	-0.002645	-0.134481	0.253398	0.485738	-0.166016	0.187174	0.059611	-0.556539	-0.193176	-0.17395	-0.534871	0.157064
Data113	-0.30009	-0.315145	-0.017598	-0.118612	0.248718	0.478923	-0.15686	0.177714	0.056152	-0.553284	-0.16866	-0.186768	-0.56193	0.176086
Data114	-0.286865	-0.304769	-0.041097	-0.104777	0.25533	0.468241	-0.143026	0.177307	0.060425	-0.551656	-0.156453	-0.204264	-0.619507	0.196635
Data115	-0.273641	-0.296631	-0.058695	-0.093791	0.261943	0.46224	-0.143331	0.17863	0.071818	-0.546366	-0.164591	-0.23641	-0.588582	0.207418
Data116	-0.247498	-0.294596	-0.061747	-0.080566	0.261943	0.463969	-0.149028	0.183818	0.08077	-0.537313	-0.168152	-0.263062	-0.553182	0.231628
Data117	-0.227153	-0.297241	-0.066528	-0.068766	0.255941	0.457764	-0.15686	0.178528	0.078125	-0.522054	-0.183207	-0.292969	-0.446167	0.206706
Data118	-0.207214	-0.282389	-0.071309	-0.055135	0.240987	0.44576	-0.15981	0.166728	0.07487	-0.510559	-0.213623	-0.313517	-0.454508	0.223796
Data119	-0.204671	-0.276693	-0.067851	-0.055135	0.22644	0.434774	-0.167643	0.142822	0.081584	-0.496623	-0.239258	-0.310669	-0.412191	0.187785
Data120	-0.212301	-0.272013	-0.073751	-0.05717	0.208537	0.429789	-0.177307	0.128072	0.103149	-0.480143	-0.267741	-0.318807	-0.43335	0.182088
Data121	-0.223694	-0.247396	-0.071208	-0.060018	0.189819	0.417277	-0.173136	0.118612	0.116781	-0.472819	-0.266012	-0.325114	-0.473226	0.16744
Data122	-0.238444	-0.21932	-0.059814	-0.061646	0.183004	0.392456	-0.17924	0.113424	0.119222	-0.460205	-0.253703	-0.333455	-0.554403	0.169169
Data123	-0.247498	-0.199585	-0.050659	-0.072835	0.18453	0.370992	-0.180562	0.11851	0.131632	-0.453491	-0.261739	-0.351969	-0.573324	0.201009
Data124	-0.26001	-0.214233	-0.043335	-0.07548	0.182597	0.35614	-0.188904	0.127767	0.144653	-0.456136	-0.276591	-0.35909	-0.60791	0.200094
Data125	-0.265808	-0.239868	-0.039978	-0.06307	0.174459	0.354818	-0.193583	0.132243	0.141195	-0.462341	-0.282694	-0.379028	-0.59672	0.243123
Data126	-0.261434	-0.260213	-0.043132	-0.037028	0.164795	0.365295	-0.185343	0.141398	0.132446	-0.488383	-0.292867	-0.406291	-0.54952	0.252991
Data127	-0.264079	-0.260417	-0.046997	-0.015055	0.176493	0.361735	-0.166321	0.129496	0.123901	-0.522563	-0.296326	-0.422974	-0.526123	0.3184
Data128	-0.279744	-0.245565	-0.054728	-0.001831	0.185954	0.353699	-0.157878	0.1179	0.109049	-0.540263	-0.282186	-0.438436	-0.523478	0.308736
Data129	-0.312398	-0.219116	-0.059001	0.014648	0.195821	0.356649	-0.163472	0.106608	0.085042	-0.566508	-0.262553	-0.425618	-0.544434	0.339864
Data130	-0.341899	-0.19694	-0.050863	0.020142	0.194804	0.369975	-0.164286	0.09847	0.054525	-0.590108	-0.251058	-0.402018	-0.530802	0.3302
Data131	-0.359192	-0.19104	-0.051982	0.006307	0.191142	0.382385	-0.158691	0.095418	0.02828	-0.596619	-0.25116	-0.39388	-0.583293	0.330709
Data132	-0.37557	-0.190837	-0.045369	-0.001424	0.18453	0.391235	-0.150146	0.082296	0.016479	-0.583801	-0.255432	-0.40446	-0.596517	0.283
Data133	-0.388082	-0.18453	-0.045064	-0.003459	0.17039	0.386658	-0.136007	0.06602	0.016276	-0.569763	-0.266927	-0.407308	-0.67627	0.2712
Data134	-0.397542	-0.177816	-0.046997	0.004883	0.165202	0.384725	-0.121155	0.051066	0.021362	-0.545451	-0.283915	-0.421143	-0.655314	0.21993
Data135	-0.393677	-0.179647	-0.055237	0.010376	0.167643	0.377808	-0.108439	0.035299	0.032756	-0.527852	-0.301514	-0.440674	-0.681356	0.208028
Data136	-0.39266	-0.200195	-0.061442	0.018921	0.161641	0.372009	-0.090739	0.024923	0.03479	-0.52714	-0.306905	-0.458171	-0.69458	0.167643
Data137	-0.392761	-0.221151	-0.071818	0.021973	0.153809	0.369975	-0.08372	0.000407	0.034587	-0.524292	-0.304362	-0.472412	-0.726318	0.167542
Data138	-0.381063	-0.23112	-0.077209	0.015055	0.154317	0.357564	-0.090129	-0.01475	0.050659	-0.523987	-0.299784	-0.485433	-0.707194	0.153503
Data139	-0.370789	-0.226847	-0.075582	0.001628	0.150452	0.336507	-0.097961	-0.009969	0.065715	-0.506694	-0.285746	-0.467529	-0.653687	0.161031
Data140	-0.373332	-0.21464	-0.079854	0.001017	0.148315	0.327148	-0.107524	-0.000305	0.075684	-0.481466	-0.271505	-0.478109	-0.621541	0.146993
Data141	-0.38564	-0.203857	-0.083618	0.012817	0.151469	0.313416	-0.117391	-0.000712	0.081787	-0.464274	-0.26296	-0.493978	-0.639648	0.167338
Data142	-0.384623	-0.199992	-0.099894	0.016886	0.155436	0.290731	-0.115763	-0.011902	0.086263	-0.457255	-0.272624	-0.496012	-0.668742	0.202332
Data143	-0.374146	-0.209351	-0.112	0.021566	0.160929	0.262756	-0.109456	-0.021973	0.104167	-0.457255	-0.302938	-0.494385	-0.645142	0.231323
Data144	-0.367432	-0.210571	-0.105489	0.021769	0.159912	0.237122	-0.101522	-0.036723	0.126953	-0.466003	-0.327657	-0.501302	-0.675049	0.240784
Data145	-0.363973	-0.186157	-0.110779	0.007731	0.166626	0.213623	-0.083618	-0.044759	0.140991	-0.479024	-0.333761	-0.509847	-0.669352	0.255737
Data146	-0.376892	-0.163167	-0.103251	0.000814	0.172221	0.193888	-0.082296	-0.052694	0.146484	-0.487569	-0.331523	-0.528158	-0.705973	0.286662
Data147	-0.383708	-0.145264	-0.101929	-0.00061	0.167847	0.181681	-0.088908	-0.044861	0.153809	-0.486959	-0.331421	-0.553996	-0.663452	0.278524
Data148	-0.38859	-0.13387	-0.104472	0.015055	0.163371	0.178833	-0.090739	-0.022481	0.163371	-0.502523	-0.32664	-0.557454	-0.673625	0.29541
Data149	-0.382589	-0.128784	-0.10498	0.041097	0.139465	0.187378	-0.096537	-0.001017	0.165202	-0.521749	-0.318298	-0.56722	-0.592448	0.264486
Data150	-0.382894	-0.12675	-0.106506	0.043132	0.113729	0.194295	-0.101929	0.023905	0.163981	-0.541687	-0.314229	-0.566406	-0.610148	0.299377
Data151	-0.390116	-0.141398	-0.124919	0.023804	0.102743	0.197245	-0.104472	0.038554	0.171102	-0.564779	-0.320638	-0.570475	-0.516357	0.260824
Data152	-0.399679	-0.16276	-0.144958	0.015666	0.089823	0.192261	-0.099182	0.024923	0.167236	-0.583394	-0.330098	-0.564779	-0.511882	0.230713
Data153	-0.402222	-0.185547	-0.144348	0.008138	0.077209	0.181071	-0.083008	0.007731	0.154215	-0.582275	-0.321248	-0.552979	-0.447388	0.169881
Data154	-0.401611	-0.187785	-0.118205	0.009359	0.074768	0.16571	-0.078634	-0.012105	0.148112	-0.577087	-0.313212	-0.548096	-0.435791	0.173543
Data155	-0.398865	-0.191854	-0.103353	0.016073	0.083313	0.161133	-0.073751	-0.018514	0.131429	-0.568034	-0.319621	-0.554199	-0.407918	0.174357
Data156	-0.397339	-0.198568	-0.103353	0.034383	0.083923	0.153707	-0.061849	-0.018311	0.122477	-0.541077	-0.327047	-0.562744	-0.421753	0.198364
Data157	-0.404663	-0.197144	-0.108439	0.059814	0.090027	0.159912	-0.049947	-0.004476	0.109863	-0.514628	-0.315348	-0.582479	-0.442708	0.226746
Data158	-0.399272	-0.17985	-0.111694	0.077515	0.104879	0.152791	-0.040995	0.001221	0.10966	-0.502014	-0.303345	-0.5955	-0.453491	0.277812
Data159	-0.394185	-0.154012	-0.115865	0.078532	0.101725	0.138448	-0.034281	-0.015767	0.109456	-0.492249	-0.30955	-0.599772	-0.477498	0.359294
Data160	-0.394389	-0.147705	-0.10142	0.06368	0.097961	0.131226	-0.039063	-0.035706	0.111898	-0.479024	-0.321248	-0.604045	-0.47994	0.36794
Data161	-0.394389	-0.146891	-0.101318	0.045166	0.096029	0.119832	-0.037333	-0.038554	0.12146	-0.467021	-0.325826	-0.600179	-0.475057	0.352783
Data162	-0.394694	-0.15625	-0.107117	0.027466	0.100708	0.107931	-0.022888	-0.020447	0.148112	-0.458069	-0.321452	-0.591634	-0.461833	0.297546
Data163	-0.403341	-0.156657	-0.119324	0.006104	0.110677	0.092773	-0.000916	-0.007629	0.172526	-0.446574	-0.311686	-0.56722	-0.489705	0.291748
Data164	-0.414022	-0.153605	-0.139771	-0.005493	0.11851	0.053507	0.026042	-0.013428	0.182292	-0.431722	-0.299072	-0.54891	-0.534465	0.257772
Data165	-0.420532	-0.160116	-0.158285	-0.009969	0.129496	0.017904	0.044149	-0.032654	0.189819	-0.429993	-0.288493	-0.543009	-0.656535	0.226237
Data166	-0.420024	-0.172323	-0.156759	-0.008952	0.142619	-0.005086	0.051778	-0.044963	0.18575	-0.429688	-0.26947	-0.548503	-0.678507	0.151876
Data167	-0.412191	-0.183309	-0.148315	-0.014242	0.152995	-0.009359	0.037944	-0.062459	0.174764	-0.443624	-0.259603	-0.550741	-0.752157	0.113932
Data168	-0.402832	-0.182292	-0.132548	-0.010173	0.149943	-0.005493	0.027364	-0.06958	0.170695	-0.46346	-0.26591	-0.559692	-0.734456	0.021871
Data169	-0.391337	-0.17334	-0.11556	0.000203	0.141093	0.009257	0.020142	-0.072327	0.184326	-0.474854	-0.285238	-0.570068	-0.72347	-0.026042
Data170	-0.382284	-0.159098	-0.106913	0.012614	0.116374	0.018311	0.005188	-0.065816	0.20284	-0.482381	-0.300191	-0.597127	-0.684204	-0.092977
Data171	-0.382487	-0.166016	-0.105489	0.013428	0.08606	0.027568	-0.004171	-0.06012	0.21403	-0.474141	-0.314128	-0.614217	-0.66508	-0.086365
Data172	-0.397034	-0.163371	-0.105794	0.008545	0.065409	0.029297	-0.006714	-0.060832	0.205282	-0.453695	-0.323995	-0.610555	-0.625203	-0.077922
Data173	-0.412598	-0.158488	-0.117391	0.001221	0.053609	0.034485	-0.010173	-0.06073	0.189209	-0.431824	-0.326742	-0.598145	-0.54423	-0.066121
Data174	-0.427348	-0.158081	-0.126038	-0.007324	0.04954	0.048319	-0.010783	-0.068665	0.166016	-0.411479	-0.311788	-0.596313	-0.461629	-0.080872
Data175	-0.447184	-0.147502	-0.12146	-0.024618	0.045064	0.060832	-0.006816	-0.080465	0.141805	-0.394694	-0.294189	-0.589396	-0.377401	-0.087789
Data176	-0.446879	-0.144043	-0.125732	-0.028687	0.034485	0.062968	-0.000916	-0.083415	0.126953	-0.392151	-0.284424	-0.587565	-0.363566	-0.120544
Data177	-0.439657	-0.144246	-0.13326	-0.016073	0.034993	0.056966	0.00061	-0.086365	0.11027	-0.380249	-0.292969	-0.603231	-0.318197	-0.149536
Data178	-0.419108	-0.147909	-0.136312	0.002848	0.033671	0.046794	0.001017	-0.078227	0.089722	-0.375163	-0.292765	-0.621338	-0.329183	-0.164795
Data179	-0.410563	-0.156657	-0.137939	0.011597	0.036825	0.038757	0.007731	-0.072225	0.068563	-0.37618	-0.297038	-0.651245	-0.301107	-0.191854
Data180	-0.409139	-0.16215	-0.141195	0.006104	0.043742	0.022074	0.0177	-0.07609	0.048218	-0.377808	-0.320129	-0.667521	-0.313721	-0.190837
Data181	-0.411886	-0.18575	-0.14801	0.010986	0.053507	0.007629	0.031128	-0.072123	0.047811	-0.374756	-0.334167	-0.668742	-0.248006	-0.21932
Data182	-0.422872	-0.211792	-0.151774	0.009155	0.058492	-0.005798	0.053202	-0.087891	0.049438	-0.375163	-0.330607	-0.671183	-0.286458	-0.194906
Data183	-0.421956	-0.220947	-0.147705	0.005697	0.062052	-0.027669	0.084534	-0.1238	0.057576	-0.365499	-0.332133	-0.658366	-0.287069	-0.217997
Data184	-0.421956	-0.21932	-0.155233	0.011393	0.061646	-0.035604	0.102539	-0.139872	0.079549	-0.355021	-0.337423	-0.645142	-0.36438	-0.172017
Data185	-0.416972	-0.212199	-0.181986	0.032145	0.064494	-0.052999	0.111593	-0.126343	0.103353	-0.345968	-0.3243	-0.643514	-0.379028	-0.136312
Data186	-0.420024	-0.189412	-0.197347	0.048625	0.065002	-0.07782	0.113729	-0.109355	0.115967	-0.34078	-0.317179	-0.632324	-0.432129	-0.091451
Data187	-0.432332	-0.167236	-0.194906	0.03479	0.058695	-0.10376	0.113932	-0.079549	0.123901	-0.326233	-0.33254	-0.633952	-0.462036	-0.062663
Data188	-0.435588	-0.153605	-0.189616	-0.001424	0.038961	-0.126851	0.128784	-0.060628	0.136108	-0.315857	-0.335897	-0.650838	-0.541178	-0.060221
Data189	-0.429281	-0.133057	-0.180054	-0.02238	0.018819	-0.137024	0.139262	-0.050354	0.142619	-0.30721	-0.318604	-0.658569	-0.623983	-0.02655
Data190	-0.428874	-0.123901	-0.164897	-0.028076	-0.000203	-0.126648	0.13855	-0.047607	0.142619	-0.30365	-0.283712	-0.652262	-0.664063	-0.042826
Data191	-0.443014	-0.113932	-0.154928	-0.017904	-0.02828	-0.106506	0.130717	-0.048116	0.14445	-0.318095	-0.249837	-0.636393	-0.697632	-0.018921
Data192	-0.443929	-0.112305	-0.157064	-0.004883	-0.036214	-0.092163	0.122172	-0.061646	0.13916	-0.334066	-0.241292	-0.633545	-0.72998	-0.044454
Data193	-0.447388	-0.122477	-0.165202	0.018107	-0.041809	-0.083618	0.121765	-0.080872	0.113322	-0.342611	-0.231222	-0.6486	-0.789388	-0.015564
Data194	-0.455424	-0.12146	-0.184835	0.026855	-0.056356	-0.073853	0.123393	-0.101115	0.097249	-0.337016	-0.223592	-0.669556	-0.793457	-0.065104
Data195	-0.461324	-0.106608	-0.193787	0.0295	-0.05778	-0.069071	0.125122	-0.13031	0.089111	-0.326233	-0.234477	-0.663452	-0.815633	-0.074361
Data196	-0.458374	-0.105591	-0.200195	0.026855	-0.058594	-0.066223	0.1297	-0.167236	0.085856	-0.307007	-0.256653	-0.651245	-0.789795	-0.136312
Data197	-0.451355	-0.107218	-0.201619	0.028483	-0.050456	-0.055339	0.135701	-0.199687	0.093791	-0.291138	-0.272929	-0.655721	-0.814616	-0.157369
Data198	-0.426839	-0.108032	-0.193685	0.032959	-0.043335	-0.049438	0.147196	-0.214437	0.088704	-0.278727	-0.286662	-0.659383	-0.776774	-0.212911
Data199	-0.412496	-0.108846	-0.173645	0.031128	-0.035299	-0.059814	0.164185	-0.229289	0.073446	-0.268656	-0.300598	-0.661214	-0.771484	-0.206807
Data200	-0.395203	-0.107422	-0.165609	0.033162	-0.031026	-0.086772	0.184428	-0.234273	0.055542	-0.273132	-0.320435	-0.655111	-0.692342	-0.241292
Data201	-0.387268	-0.095825	-0.166117	0.031738	-0.042013	-0.115153	0.196126	-0.22878	0.038452	-0.277405	-0.336609	-0.652466	-0.648397	-0.240987
Data202	-0.391541	-0.088298	-0.166829	0.030111	-0.042826	-0.134888	0.200806	-0.22522	0.025228	-0.278422	-0.325012	-0.647786	-0.578613	-0.279236
Data203	-0.411072	-0.084229	-0.175883	0.043742	-0.035807	-0.154724	0.21047	-0.222473	0.020142	-0.271708	-0.298157	-0.645142	-0.503947	-0.290629
Data204	-0.428569	-0.084839	-0.187378	0.062052	-0.043844	-0.181986	0.206604	-0.223592	0.00651	-0.260722	-0.28422	-0.641886	-0.435791	-0.309245
Data205	-0.443014	-0.085856	-0.194804	0.072632	-0.07609	-0.198975	0.195211	-0.232442	-0.007528	-0.236816	-0.279134	-0.646159	-0.401204	-0.280457
Data206	-0.45929	-0.101929	-0.207825	0.077718	-0.10732	-0.212911	0.189006	-0.244344	-0.01241	-0.215352	-0.275269	-0.652466	-0.414429	-0.247294
Data207	-0.464783	-0.118001	-0.228882	0.092977	-0.121765	-0.228678	0.187174	-0.256958	-0.021566	-0.198771	-0.265299	-0.658162	-0.398153	-0.21403
Data208	-0.460103	-0.111287	-0.251465	0.103149	-0.122579	-0.234477	0.188497	-0.255636	-0.020142	-0.183004	-0.253906	-0.675049	-0.418091	-0.210164
Data209	-0.44515	-0.098063	-0.270081	0.102743	-0.109456	-0.234172	0.189006	-0.253499	-0.023397	-0.149434	-0.24648	-0.673218	-0.386149	-0.209859
Data210	-0.426839	-0.083008	-0.267029	0.099284	-0.100505	-0.224609	0.184326	-0.259196	-0.030721	-0.113932	-0.237122	-0.664469	-0.392253	-0.199178
Data211	-0.410258	-0.062459	-0.266724	0.088298	-0.110168	-0.218709	0.169373	-0.256348	-0.020955	-0.087789	-0.231222	-0.64209	-0.368652	-0.242513
Data212	-0.397237	-0.058594	-0.273438	0.071818	-0.115255	-0.215861	0.15981	-0.251058	-0.013631	-0.09257	-0.238241	-0.621134	-0.421143	-0.256551
Data213	-0.395711	-0.055949	-0.278727	0.055135	-0.127258	-0.208944	0.165914	-0.242004	-0.012817	-0.117696	-0.252177	-0.620524	-0.368856	-0.311178
Data214	-0.410563	-0.05778	-0.262044	0.044759	-0.15269	-0.203857	0.164388	-0.236003	-0.016683	-0.15035	-0.273336	-0.603841	-0.403239	-0.30894
Data215	-0.432739	-0.067749	-0.253499	0.043742	-0.178121	-0.201823	0.180054	-0.226237	-0.027059	-0.172424	-0.289205	-0.572306	-0.381877	-0.374654
Data216	-0.446167	-0.06307	-0.253499	0.051676	-0.20518	-0.210368	0.190125	-0.197652	-0.04069	-0.176188	-0.288696	-0.550741	-0.434977	-0.384013
Data217	-0.458476	-0.052897	-0.252787	0.069784	-0.224711	-0.216675	0.196737	-0.161133	-0.05188	-0.155131	-0.280762	-0.535482	-0.349121	-0.425822
Data218	-0.465698	-0.032145	-0.253805	0.081177	-0.230306	-0.212911	0.194804	-0.141703	-0.076701	-0.135396	-0.273641	-0.515137	-0.319417	-0.435893
Data219	-0.44932	-0.015869	-0.270386	0.088094	-0.227254	-0.210571	0.180868	-0.132345	-0.113729	-0.128276	-0.251872	-0.488281	-0.267334	-0.45166
Data220	-0.43457	-0.012614	-0.276388	0.091349	-0.211487	-0.208842	0.161336	-0.127258	-0.136922	-0.121358	-0.232239	-0.478923	-0.275472	-0.458679
Data221	-0.422668	-0.007528	-0.269267	0.111694	-0.188395	-0.221252	0.170797	-0.12441	-0.148519	-0.108541	-0.231832	-0.480754	-0.261434	-0.423482
Data222	-0.40212	-0.002238	-0.259603	0.129598	-0.168864	-0.240885	0.198873	-0.128072	-0.145671	-0.091146	-0.221049	-0.497437	-0.283813	-0.371602
Data223	-0.390422	-0.004476	-0.258586	0.114543	-0.156759	-0.264994	0.224508	-0.132548	-0.136719	-0.08077	-0.205383	-0.507202	-0.330607	-0.325216
Data224	-0.387065	-0.002645	-0.26357	0.095825	-0.149638	-0.28361	0.251872	-0.126139	-0.141195	-0.079956	-0.198771	-0.512288	-0.389404	-0.357869
Data225	-0.379333	-0.010783	-0.274862	0.088501	-0.142314	-0.304972	0.274455	-0.127258	-0.140991	-0.073751	-0.200907	-0.492554	-0.407104	-0.41392
Data226	-0.371704	-0.02238	-0.267639	0.098674	-0.146179	-0.315653	0.287374	-0.133769	-0.131836	-0.038961	-0.206909	-0.471395	-0.374959	-0.494995
Data227	-0.388692	-0.030314	-0.269674	0.11495	-0.155334	-0.320943	0.295919	-0.134277	-0.118815	0.000407	-0.208639	-0.446574	-0.35909	-0.537821
Data228	-0.401408	-0.023804	-0.281982	0.131429	-0.167338	-0.34139	0.30365	-0.129293	-0.102336	0.025736	-0.203756	-0.429077	-0.34729	-0.588786
Data229	-0.390828	-0.01709	-0.299479	0.144653	-0.167643	-0.357259	0.31016	-0.118205	-0.095011	0.024109	-0.204976	-0.408122	-0.395508	-0.601298
Data230	-0.38147	-0.008952	-0.316772	0.153402	-0.169678	-0.367839	0.312297	-0.114848	-0.078735	0.011698	-0.203654	-0.404053	-0.357056	-0.649109
Data231	-0.364482	-0.016886	-0.308024	0.14384	-0.160319	-0.363973	0.313924	-0.105591	-0.068563	-0.003153	-0.197042	-0.388387	-0.367432	-0.633138
Data232	-0.349935	-0.013021	-0.294596	0.124308	-0.140279	-0.359497	0.301107	-0.096334	-0.075684	-0.013428	-0.1946	-0.365601	-0.334473	-0.642802
Data233	-0.339661	0.007324	-0.287272	0.117594	-0.11851	-0.364176	0.297648	-0.092875	-0.097656	-0.013021	-0.200806	-0.349121	-0.345256	-0.619914
Data234	-0.342204	0.027669	-0.276693	0.121663	-0.106506	-0.36143	0.29836	-0.083618	-0.102946	-0.002136	-0.205078	-0.341187	-0.31901	-0.646362
Data235	-0.335999	0.044759	-0.264181	0.128581	-0.108541	-0.350545	0.304769	-0.075785	-0.122274	0.021159	-0.192973	-0.335693	-0.320435	-0.62266
Data236	-0.336914	0.046387	-0.246785	0.137736	-0.108846	-0.352783	0.30894	-0.071513	-0.159912	0.055237	-0.164795	-0.325317	-0.311076	-0.629679
Data237	-0.339457	0.036214	-0.233053	0.148722	-0.100606	-0.348206	0.312297	-0.070597	-0.177409	0.083822	-0.133972	-0.305379	-0.327962	-0.596415
Data238	-0.34373	0.029297	-0.227254	0.162557	-0.101217	-0.344747	0.3184	-0.085042	-0.183919	0.107218	-0.119222	-0.298462	-0.348104	-0.587463
Data239	-0.338033	0.028076	-0.23112	0.170085	-0.114543	-0.341187	0.339254	-0.114543	-0.191447	0.119425	-0.100199	-0.297241	-0.380452	-0.557251
Data240	-0.332947	0.026855	-0.236918	0.166219	-0.137329	-0.349121	0.362142	-0.144348	-0.182902	0.129395	-0.058492	-0.286865	-0.385946	-0.501709
Data241	-0.331421	0.035197	-0.237528	0.171509	-0.153402	-0.362142	0.384827	-0.159403	-0.173136	0.138245	-0.068359	-0.278727	-0.375977	-0.438131
Data242	-0.315043	0.047404	-0.243835	0.170695	-0.159403	-0.377197	0.408122	-0.166829	-0.171305	0.145671	-0.115153	-0.264893	-0.431722	-0.391744
Data243	-0.304565	0.067546	-0.256856	0.165609	-0.157572	-0.379944	0.417887	-0.17629	-0.178223	0.146891	-0.1474	-0.259196	-0.406698	-0.377502
Data244	-0.314941	0.084839	-0.251261	0.162557	-0.154215	-0.377096	0.427246	-0.174967	-0.190633	0.162557	-0.175781	-0.264689	-0.414632	-0.323893
Data245	-0.3302	0.093587	-0.243734	0.150757	-0.144653	-0.378316	0.441284	-0.159607	-0.201009	0.193685	-0.187887	-0.240682	-0.390625	-0.33254
Data246	-0.349528	0.088298	-0.245463	0.142008	-0.130208	-0.384521	0.438741	-0.14974	-0.190226	0.221049	-0.189209	-0.20874	-0.449219	-0.265401
Data247	-0.370076	0.090535	-0.250549	0.127157	-0.13326	-0.399882	0.429281	-0.152384	-0.183105	0.228271	-0.175578	-0.181885	-0.431722	-0.244141
Data248	-0.361532	0.102946	-0.246175	0.12085	-0.133972	-0.427856	0.416565	-0.153809	-0.246785	0.233765	-0.152283	-0.139771	-0.476074	-0.190531
Data249	-0.346171	0.120646	-0.235189	0.124512	-0.138957	-0.454508	0.403748	-0.137024	-0.267537	0.224508	-0.144755	-0.119222	-0.467529	-0.188192
Data250	-0.335693	0.145467	-0.226949	0.138957	-0.13326	-0.462952	0.405273	-0.113424	-0.23173	0.221456	-0.135396	-0.103149	-0.506795	-0.175578
Data251	-0.325012	0.16215	-0.228577	0.148519	-0.133667	-0.465393	0.412598	-0.107829	-0.187581	0.213216	-0.108846	-0.089111	-0.46285	-0.167745
Data252	-0.321147	0.170492	-0.21637	0.156453	-0.139567	-0.475972	0.415141	-0.124308	-0.159709	0.214437	-0.087687	-0.084432	-0.458984	-0.139669
Data253	-0.323792	0.173747	-0.190938	0.158285	-0.141907	-0.482178	0.422262	-0.138245	-0.13916	0.226339	-0.081889	-0.085246	-0.438639	-0.134176
Data254	-0.329895	0.174154	-0.178833	0.167847	-0.139771	-0.483805	0.424601	-0.133972	-0.116781	0.234578	-0.068258	-0.089925	-0.459798	-0.131124
Data255	-0.337118	0.177816	-0.171305	0.179443	-0.139872	-0.477804	0.415955	-0.140788	-0.095622	0.230103	-0.046082	-0.069173	-0.475057	-0.121053
Data256	-0.338949	0.183716	-0.168762	0.172526	-0.141703	-0.463867	0.413615	-0.143941	-0.092977	0.219523	-0.027262	-0.062256	-0.459391	-0.125834
Data257	-0.332235	0.183919	-0.1769	0.160929	-0.127563	-0.450846	0.412394	-0.146484	-0.096232	0.221049	-0.013733	-0.044556	-0.434977	-0.112305
Data258	-0.332438	0.168254	-0.182292	0.156453	-0.096334	-0.441793	0.420939	-0.145976	-0.117391	0.24943	-0.021566	-0.024821	-0.396932	-0.153503
Data259	-0.330607	0.165812	-0.175171	0.15096	-0.062358	-0.443929	0.43335	-0.127157	-0.143636	0.274048	-0.033671	-0.014242	-0.409953	-0.152079
Data260	-0.323283	0.160319	-0.169576	0.146077	-0.048726	-0.455017	0.448914	-0.099386	-0.153809	0.310771	-0.039368	-0.005697	-0.397339	-0.141907
Data261	-0.327657	0.161133	-0.174154	0.141398	-0.041097	-0.454305	0.452067	-0.076701	-0.155233	0.350647	-0.05483	0.01119	-0.419718	-0.057373
Data262	-0.326436	0.174561	-0.183411	0.131226	-0.026855	-0.438232	0.462748	-0.050049	-0.155843	0.367635	-0.062256	0.021566	-0.385335	-0.014648
Data263	-0.323486	0.170492	-0.174154	0.124512	-0.023092	-0.422974	0.477091	-0.029297	-0.163574	0.374756	-0.067952	0.035197	-0.371908	0.08372
Data264	-0.32196	0.16744	-0.159912	0.128988	-0.029297	-0.415955	0.501099	-0.011495	-0.168864	0.374654	-0.049845	0.055542	-0.366211	0.093486
Data265	-0.327555	0.163981	-0.134379	0.136719	-0.03184	-0.415243	0.496623	-0.001017	-0.171305	0.376485	-0.019531	0.069377	-0.351766	0.135193
Data266	-0.330302	0.167643	-0.111186	0.133464	-0.029602	-0.415141	0.50944	-0.00061	-0.171305	0.383809	0.003052	0.074056	-0.308431	0.114543
Data267	-0.336202	0.16805	-0.108337	0.12797	-0.031331	-0.418498	0.532532	-0.022278	-0.160116	0.384725	0.027262	0.081991	-0.305176	0.165609
Data268	-0.339355	0.166016	-0.09552	0.129801	-0.03245	-0.414836	0.563456	-0.027669	-0.141602	0.381571	0.020854	0.083822	-0.279541	0.186971
Data269	-0.3479	0.158895	-0.093994	0.145264	-0.029806	-0.425313	0.588379	-0.027568	-0.108032	0.394592	-0.009766	0.103353	-0.269368	0.22878
Data270	-0.345357	0.153605	-0.096029	0.173136	-0.023702	-0.454712	0.608419	-0.027364	-0.06307	0.405172	0.004679	0.139771	-0.274455	0.274353
Data271	-0.350444	0.14445	-0.098267	0.197754	-0.018005	-0.464274	0.620728	-0.013428	-0.0354	0.424805	0.044454	0.169881	-0.253703	0.327352
Data272	-0.341288	0.142415	-0.104167	0.224202	-0.007528	-0.461426	0.62795	0.003153	-0.004272	0.441284	0.09318	0.209351	-0.255534	0.332031
Data273	-0.32959	0.151774	-0.107829	0.235799	0.009969	-0.454	0.636292	0.026143	0.025635	0.460002	0.14445	0.254517	-0.247396	0.339661
Data274	-0.327759	0.165202	-0.104268	0.243123	0.031026	-0.448201	0.6309	0.062459	0.049235	0.477397	0.175883	0.290934	-0.259603	0.336812
Data275	-0.334473	0.187785	-0.082092	0.242716	0.039775	-0.428569	0.626017	0.09491	0.06958	0.501709	0.194499	0.311483	-0.18575	0.292664
Data276	-0.324504	0.216471	-0.049845	0.234985	0.055745	-0.413208	0.628153	0.119019	0.088501	0.532939	0.222778	0.345662	-0.169881	0.278829
Data277	-0.317891	0.237834	-0.020549	0.231323	0.059611	-0.385335	0.635681	0.139872	0.12207	0.570272	0.24882	0.384928	-0.09847	0.235901
Data278	-0.315348	0.251668	0.012004	0.232544	0.069478	-0.346273	0.658366	0.164388	0.156657	0.601603	0.274963	0.422363	-0.108439	0.251363
Data279	-0.309041	0.268351	0.031331	0.249837	0.097249	-0.293986	0.682475	0.190531	0.174764	0.625712	0.29541	0.46346	0.032552	0.22583
Data280	-0.289307	0.2771	0.048523	0.281982	0.13916	-0.239054	0.70516	0.221761	0.187988	0.648499	0.322978	0.484619	0.149129	0.239258
Data281	-0.267741	0.276489	0.059713	0.328369	0.187174	-0.192159	0.721029	0.26001	0.203451	0.651652	0.368754	0.508626	0.32369	0.215352
Data282	-0.256551	0.270589	0.076599	0.371094	0.237223	-0.144246	0.734863	0.305481	0.217692	0.67159	0.412699	0.53833	0.423177	0.259603
Data283	-0.257874	0.273438	0.082397	0.396932	0.275675	-0.108236	0.753072	0.343526	0.233154	0.705872	0.457458	0.561523	0.544434	0.253703
Data284	-0.262146	0.27771	0.076599	0.415039	0.307617	-0.092061	0.78481	0.376587	0.24821	0.742696	0.48818	0.595296	0.623576	0.284322
Data285	-0.26123	0.284627	0.075073	0.423177	0.338745	-0.078023	0.815633	0.413818	0.258993	0.776774	0.516459	0.629883	0.698446	0.330912
Data286	-0.268351	0.281576	0.086263	0.430298	0.371094	-0.059204	0.839945	0.45695	0.277507	0.797119	0.519409	0.662842	0.73466	0.349528
Data287	-0.283203	0.276896	0.117391	0.441284	0.401306	-0.046183	0.861308	0.49825	0.296427	0.828044	0.511576	0.699666	0.743205	0.359395
Data288	-0.299988	0.28361	0.167338	0.451864	0.422363	-0.053914	0.881144	0.538025	0.316162	0.85734	0.522868	0.734456	0.734253	0.348206
Data289	-0.322266	0.298665	0.211995	0.459798	0.447795	-0.069173	0.905965	0.570577	0.343018	0.884806	0.545247	0.765177	0.722453	0.357259
Data290	-0.335286	0.314738	0.236206	0.484619	0.456034	-0.078532	0.937195	0.585734	0.367432	0.910339	0.565389	0.796712	0.710653	0.36672
Data291	-0.335999	0.324504	0.249532	0.512492	0.458984	-0.080363	0.956116	0.582275	0.39327	0.941162	0.594482	0.818685	0.646973	0.388896
Data292	-0.318298	0.333455	0.271301	0.526123	0.459188	-0.072428	0.965169	0.581462	0.421956	0.973511	0.636698	0.837199	0.618286	0.397746
Data293	-0.30009	0.356445	0.304057	0.533447	0.454814	-0.054016	0.979207	0.588989	0.452067	0.987447	0.670268	0.848999	0.564372	0.413615
Data294	-0.291036	0.383301	0.327148	0.53243	0.463359	-0.032756	0.9788	0.586141	0.482992	0.987244	0.69753	0.847982	0.606486	0.36204
Data295	-0.281677	0.403442	0.345764	0.523885	0.486552	-0.006917	0.987854	0.579325	0.507813	0.993449	0.719604	0.840251	0.605062	0.349935
Data296	-0.270182	0.410156	0.372721	0.519206	0.501912	0.003255	0.99528	0.571696	0.516357	1.007182	0.743205	0.832723	0.616048	0.307719
Data297	-0.263875	0.409139	0.386556	0.518595	0.522257	0.021261	0.988566	0.562948	0.500081	1.022949	0.763245	0.826416	0.610555	0.329183
Data298	-0.267131	0.398153	0.389811	0.515951	0.548808	0.039978	0.972493	0.560099	0.480347	1.02478	0.777588	0.83964	0.650431	0.319824
Data299	-0.275574	0.383097	0.377197	0.524089	0.571899	0.053101	0.960795	0.559184	0.458577	1.02712	0.796611	0.86853	0.681356	0.375773
Data300	-0.283305	0.366007	0.358175	0.537109	0.582682	0.064697	0.940653	0.560201	0.443319	1.000163	0.820414	0.886434	0.707804	0.360311
Data301	-0.272624	0.35909	0.352275	0.53833	0.59611	0.08077	0.923258	0.558573	0.42277	0.988159	0.829163	0.902913	0.684001	0.379333
Data302	-0.236511	0.355428	0.35909	0.533244	0.60262	0.101624	0.908712	0.553385	0.397949	0.986633	0.811971	0.901693	0.661825	0.343933
Data303	-0.210571	0.348307	0.360921	0.532023	0.6014	0.120748	0.901489	0.532227	0.369466	0.982666	0.7665	0.887858	0.640869	0.344238
Data304	-0.204468	0.360514	0.347087	0.524699	0.585124	0.134074	0.893656	0.513102	0.344645	0.979207	0.730489	0.86731	0.615641	0.314026
Data305	-0.205383	0.363973	0.333049	0.515951	0.573324	0.140076	0.884705	0.486959	0.342814	0.982056	0.714722	0.84432	0.570272	0.291951
Data306	-0.204569	0.356649	0.331116	0.509847	0.564982	0.139567	0.869853	0.447489	0.346883	0.98409	0.691427	0.80953	0.463664	0.277812
Data307	-0.194702	0.361532	0.322266	0.508016	0.550028	0.133972	0.861308	0.419413	0.35909	0.987651	0.667623	0.772298	0.401611	0.256653
Data308	-0.193481	0.369059	0.298869	0.508423	0.526428	0.130005	0.848185	0.41331	0.368042	0.977987	0.65979	0.757039	0.325521	0.257975
Data309	-0.18809	0.362345	0.268656	0.496419	0.507304	0.116984	0.825806	0.404765	0.358276	0.967611	0.671285	0.75765	0.348918	0.188802
Data310	-0.174154	0.360107	0.250549	0.461426	0.488383	0.09613	0.815023	0.386658	0.338135	0.95459	0.680339	0.753988	0.312297	0.137634
Data311	-0.169983	0.355632	0.25238	0.435181	0.470886	0.06958	0.805359	0.360006	0.317179	0.947774	0.679932	0.727132	0.332642	0.042521
Data312	-0.171407	0.3479	0.250549	0.417684	0.447591	0.040283	0.79895	0.326538	0.307821	0.930278	0.669149	0.696004	0.288696	0.041707
Data313	-0.167338	0.345866	0.227458	0.402018	0.423075	0.005086	0.786031	0.299377	0.302531	0.905355	0.656738	0.671387	0.26001	0.000407
Data314	-0.171712	0.339355	0.201111	0.390015	0.399679	-0.021667	0.749105	0.275167	0.303955	0.865987	0.641581	0.646362	0.17334	-0.002238
Data315	-0.172323	0.322266	0.186361	0.375977	0.382589	-0.033976	0.705566	0.240784	0.296834	0.77535	0.620321	0.620524	0.149129	-0.060018
Data316	-0.16449	0.317179	0.173136	0.349121	0.377706	-0.04425	0.657756	0.210266	0.277913	0.777588	0.605469	0.589803	0.055339	-0.082906
Data317	-0.161641	0.314128	0.162048	0.332845	0.367025	-0.051778	0.607707	0.184021	0.253296	0.800273	0.596517	0.563761	0.012614	-0.115763
Data318	-0.155233	0.304972	0.160828	0.326131	0.351359	-0.057882	0.564473	0.172729	0.234172	0.805155	0.574748	0.537313	-0.088094	-0.137838
Data319	-0.156657	0.295817	0.147705	0.304362	0.340169	-0.06429	0.526428	0.161743	0.211792	0.78776	0.544637	0.515544	-0.184326	-0.147298
Data320	-0.167847	0.272217	0.125224	0.281169	0.313924	-0.08138	0.496216	0.153605	0.192464	0.768127	0.518188	0.493571	-0.323079	-0.180766
Data321	-0.173645	0.245768	0.097351	0.26123	0.294902	-0.09491	0.473226	0.134277	0.159098	0.743306	0.480754	0.492961	-0.420736	-0.186157
Data322	-0.183309	0.217692	0.091146	0.245565	0.287781	-0.109965	0.45105	0.112305	0.123291	0.710042	0.435893	0.48584	-0.510864	-0.231018
Data323	-0.195516	0.192668	0.090535	0.239054	0.277303	-0.117188	0.416667	0.094198	0.090332	0.688985	0.390625	0.465291	-0.570272	-0.226746
Data324	-0.190226	0.189412	0.078125	0.22054	0.266418	-0.120239	0.375671	0.082906	0.048828	0.661723	0.363363	0.43457	-0.594279	-0.265808
Data325	-0.180969	0.19104	0.048726	0.180461	0.270182	-0.133565	0.316772	0.073547	0.007935	0.632222	0.34373	0.388794	-0.65328	-0.264079
Data326	-0.168559	0.198568	0.020142	0.152181	0.271098	-0.136007	0.268046	0.054932	-0.024414	0.60262	0.332438	0.345866	-0.644938	-0.31606
Data327	-0.168355	0.208333	0.004272	0.12085	0.256755	-0.155538	0.228882	0.042826	-0.039876	0.575562	0.322774	0.309448	-0.655518	-0.321859
Data328	-0.171916	0.199382	-0.014445	0.107422	0.222168	-0.185954	0.189514	0.027568	-0.053507	0.556132	0.295512	0.257772	-0.634766	-0.401103
Data329	-0.171305	0.182088	-0.034688	0.091146	0.188293	-0.213521	0.159912	0.003866	-0.069987	0.53772	0.270691	0.208944	-0.63619	-0.411072
Data330	-0.17395	0.167643	-0.057983	0.067139	0.163981	-0.234477	0.133362	-0.032857	-0.091349	0.517375	0.24943	0.180257	-0.617879	-0.450643
Data331	-0.182088	0.150553	-0.086772	0.04659	0.132751	-0.264689	0.139262	-0.073751	-0.108439	0.495097	0.181071	0.161743	-0.622355	-0.474854
Data332	-0.194295	0.125326	-0.114237	0.03479	0.101115	-0.306905	0.138855	-0.118205	-0.127767	0.453491	0.137126	0.160726	-0.599162	-0.545247
Data333	-0.188293	0.104167	-0.144552	0.027669	0.063782	-0.332642	0.113017	-0.145874	-0.139771	0.420431	0.101929	0.161743	-0.654297	-0.568746
Data334	-0.175171	0.085042	-0.169169	0.021973	0.024007	-0.366618	0.081889	-0.179749	-0.148112	0.394389	0.078125	0.146077	-0.676473	-0.605164
Data335	-0.160014	0.079346	-0.19104	0.006917	0.001831	-0.409546	0.044454	-0.221456	-0.177409	0.368754	0.074768	0.123291	-0.70109	-0.593669
Data336	-0.140177	0.08138	-0.208435	-0.015462	-0.006205	-0.443115	-0.000916	-0.256551	-0.207316	0.328878	0.042725	0.096639	-0.688477	-0.588989
Data337	-0.141296	0.081177	-0.212809	-0.032756	-0.010885	-0.45929	-0.041199	-0.275167	-0.232544	0.291341	-0.002645	0.06897	-0.681152	-0.573527
Data338	-0.157267	0.09196	-0.22288	-0.056152	-0.02065	-0.468445	-0.08372	-0.293172	-0.242513	0.261536	-0.026855	0.054321	-0.695801	-0.571798
Data339	-0.168355	0.113729	-0.241801	-0.08138	-0.030009	-0.468038	-0.118001	-0.315145	-0.245361	0.242615	-0.030924	0.026652	-0.685425	-0.582072
Data340	-0.170593	0.104167	-0.251973	-0.096029	-0.03774	-0.473226	-0.161336	-0.325928	-0.257365	0.226644	-0.044963	0.003255	-0.703939	-0.570882
Data341	-0.161845	0.084025	-0.254211	-0.107015	-0.043132	-0.478007	-0.193075	-0.339762	-0.289307	0.201518	-0.073547	-0.005493	-0.663656	-0.610046
Data342	-0.160929	0.049438	-0.24882	-0.132243	-0.060527	-0.477804	-0.22939	-0.354614	-0.334269	0.169576	-0.095215	-0.017497	-0.663045	-0.605367
Data343	-0.160421	0.006104	-0.261536	-0.170085	-0.075277	-0.473429	-0.259806	-0.371297	-0.389608	0.149434	-0.117594	-0.024211	-0.622965	-0.641886
Data344	-0.166931	-0.031128	-0.28005	-0.207926	-0.104065	-0.485026	-0.279744	-0.386556	-0.438639	0.120443	-0.139058	-0.018717	-0.637004	-0.609131
Data345	-0.163981	-0.048421	-0.297546	-0.230713	-0.137227	-0.510661	-0.303446	-0.406189	-0.480957	0.092875	-0.162455	-0.018921	-0.590007	-0.627035
Data346	-0.158081	-0.067342	-0.307515	-0.241496	-0.152384	-0.529989	-0.318604	-0.429281	-0.499471	0.070801	-0.181274	-0.026042	-0.657756	-0.59021
Data347	-0.152588	-0.072835	-0.331116	-0.253092	-0.171509	-0.53538	-0.331319	-0.458577	-0.516968	0.048523	-0.21169	-0.047811	-0.681356	-0.608114
Data348	-0.158997	-0.065308	-0.362956	-0.267741	-0.169373	-0.532735	-0.322876	-0.487976	-0.528361	0.043945	-0.256958	-0.085449	-0.748088	-0.595805
Data349	-0.162048	-0.05188	-0.382385	-0.273438	-0.158997	-0.539856	-0.325419	-0.508016	-0.534668	0.035502	-0.281576	-0.113729	-0.763753	-0.553284
Data350	-0.171611	-0.052694	-0.386149	-0.270996	-0.156657	-0.552266	-0.342102	-0.528564	-0.550334	0.016276	-0.283407	-0.147298	-0.778402	-0.482483
Data351	-0.177205	-0.056559	-0.382284	-0.269368	-0.172526	-0.568339	-0.362651	-0.542501	-0.571086	0.001221	-0.279134	-0.161336	-0.785929	-0.440369
Data352	-0.178324	-0.048421	-0.386251	-0.284627	-0.195313	-0.588684	-0.381165	-0.543213	-0.585531	-0.003153	-0.274862	-0.14506	-0.807088	-0.441488
Data353	-0.173136	-0.04008	-0.392761	-0.324707	-0.211894	-0.608724	-0.40273	-0.532328	-0.597331	-0.008036	-0.263875	-0.130208	-0.792847	-0.429789
Data354	-0.165202	-0.041707	-0.41158	-0.35319	-0.226746	-0.633341	-0.435588	-0.529582	-0.597331	-0.007935	-0.252279	-0.118001	-0.773315	-0.445557
Data355	-0.169067	-0.05778	-0.417074	-0.368652	-0.249532	-0.660604	-0.469462	-0.538635	-0.586548	-0.017497	-0.246582	-0.100911	-0.824178	-0.454203
Data356	-0.183614	-0.085246	-0.421448	-0.381877	-0.264181	-0.691528	-0.498149	-0.550334	-0.565389	-0.041504	-0.251058	-0.095011	-0.861613	-0.472616
Data357	-0.198059	-0.103556	-0.41331	-0.394084	-0.258586	-0.706889	-0.519206	-0.56956	-0.549723	-0.065308	-0.270386	-0.108643	-0.907389	-0.476379
Data358	-0.183004	-0.10966	-0.412089	-0.398153	-0.245158	-0.707092	-0.53599	-0.598246	-0.541789	-0.075785	-0.275981	-0.129598	-0.863037	-0.534668
Data359	-0.164083	-0.109456	-0.408122	-0.395915	-0.237325	-0.704244	-0.547587	-0.627543	-0.526326	-0.068665	-0.276591	-0.148315	-0.827433	-0.553284
Data360	-0.151978	-0.118205	-0.396016	-0.402222	-0.23936	-0.692546	-0.558879	-0.639445	-0.501709	-0.061442	-0.281576	-0.152791	-0.745239	-0.578003
Data361	-0.143229	-0.136922	-0.385335	-0.408936	-0.261637	-0.69519	-0.561218	-0.637207	-0.488281	-0.064189	-0.287374	-0.155233	-0.724487	-0.568034
Data362	-0.134176	-0.15625	-0.394084	-0.412598	-0.296631	-0.700684	-0.559184	-0.637207	-0.498861	-0.080058	-0.296529	-0.163981	-0.658366	-0.598653
Data363	-0.1474	-0.167236	-0.405884	-0.411377	-0.326843	-0.706177	-0.564067	-0.628662	-0.523478	-0.115763	-0.294596	-0.170695	-0.604858	-0.55247
Data364	-0.171712	-0.177612	-0.416361	-0.407918	-0.341187	-0.70343	-0.564473	-0.61849	-0.549723	-0.137838	-0.290731	-0.158285	-0.545451	-0.533447
Data365	-0.187683	-0.182088	-0.420939	-0.395508	-0.352275	-0.70516	-0.586141	-0.613912	-0.573324	-0.141907	-0.292867	-0.142415	-0.532837	-0.487773
Data366	-0.194397	-0.182902	-0.421753	-0.385539	-0.367126	-0.712484	-0.601501	-0.594584	-0.587769	-0.137227	-0.291036	-0.120646	-0.553792	-0.495911
Data367	-0.185038	-0.185547	-0.428874	-0.360311	-0.375061	-0.715739	-0.608927	-0.580648	-0.601603	-0.14679	-0.295614	-0.096232	-0.603231	-0.468241
Data368	-0.17924	-0.181071	-0.430908	-0.336711	-0.372518	-0.69692	-0.610657	-0.571696	-0.61381	-0.157572	-0.306702	-0.099284	-0.642904	-0.4422
Data369	-0.193685	-0.173747	-0.422262	-0.320231	-0.364685	-0.67098	-0.600281	-0.569356	-0.622965	-0.164286	-0.316366	-0.117594	-0.649821	-0.425924
Data370	-0.198364	-0.161947	-0.413411	-0.313924	-0.360107	-0.652161	-0.591227	-0.576477	-0.632121	-0.163778	-0.328166	-0.144043	-0.629069	-0.436198
Data371	-0.198669	-0.146281	-0.412191	-0.313721	-0.361125	-0.649719	-0.591125	-0.60262	-0.644328	-0.145264	-0.336507	-0.165812	-0.567017	-0.470479
Data372	-0.191142	-0.121053	-0.414022	-0.325724	-0.357157	-0.665385	-0.593669	-0.629272	-0.658773	-0.122986	-0.344035	-0.184937	-0.568441	-0.487366
Data373	-0.173645	-0.113322	-0.419718	-0.349325	-0.351766	-0.668437	-0.589294	-0.652466	-0.649007	-0.108948	-0.340678	-0.192261	-0.587972	-0.529378
Data374	-0.151367	-0.114136	-0.423381	-0.368856	-0.339762	-0.662944	-0.581156	-0.671895	-0.635173	-0.09847	-0.337931	-0.178833	-0.604248	-0.523376
Data375	-0.12797	-0.09786	-0.433757	-0.371094	-0.337118	-0.666199	-0.582377	-0.692342	-0.622559	-0.08016	-0.360209	-0.168254	-0.591634	-0.582072
Data376	-0.111287	-0.075887	-0.427653	-0.368856	-0.331523	-0.673319	-0.589091	-0.701294	-0.608724	-0.063782	-0.367635	-0.148315	-0.655314	-0.575968
Data377	-0.10966	-0.066528	-0.415039	-0.359701	-0.340881	-0.660502	-0.605469	-0.694682	-0.591227	-0.050049	-0.362549	-0.122681	-0.657145	-0.632324
Data378	-0.109253	-0.076294	-0.407613	-0.357666	-0.37557	-0.644735	-0.620321	-0.695903	-0.57373	-0.05249	-0.348409	-0.112101	-0.703735	-0.61849
Data379	-0.114644	-0.083211	-0.404053	-0.362549	-0.405782	-0.647786	-0.621745	-0.704142	-0.556844	-0.062866	-0.321147	-0.118408	-0.691935	-0.637105
Data380	-0.131632	-0.078125	-0.411682	-0.352783	-0.42277	-0.670268	-0.624186	-0.708516	-0.540365	-0.064596	-0.294698	-0.123088	-0.782674	-0.574036
Data381	-0.144043	-0.074666	-0.404358	-0.343628	-0.426839	-0.680033	-0.630086	-0.710551	-0.522461	-0.052287	-0.283508	-0.122681	-0.815226	-0.541484
Data382	-0.147502	-0.086466	-0.383606	-0.32959	-0.414937	-0.683797	-0.626933	-0.69692	-0.505168	-0.062663	-0.289408	-0.122884	-0.830078	-0.513509
Data383	-0.140177	-0.098267	-0.362651	-0.318807	-0.385844	-0.678711	-0.622457	-0.677694	-0.498047	-0.083415	-0.277507	-0.123291	-0.824585	-0.523173
Data384	-0.140584	-0.103556	-0.338542	-0.310872	-0.368958	-0.667013	-0.616659	-0.666199	-0.490926	-0.109253	-0.258789	-0.115153	-0.859985	-0.540873
Data385	-0.146179	-0.106812	-0.319824	-0.296021	-0.36499	-0.648397	-0.621236	-0.659281	-0.49764	-0.124308	-0.249329	-0.095825	-0.871175	-0.525614
Data386	-0.137329	-0.105184	-0.302327	-0.282389	-0.372111	-0.625	-0.635986	-0.655009	-0.501302	-0.127665	-0.249634	-0.08606	-0.899048	-0.537923
Data387	-0.126241	-0.102946	-0.301412	-0.265706	-0.384521	-0.590719	-0.650126	-0.645955	-0.498861	-0.119019	-0.256958	-0.095825	-0.898234	-0.519307
Data388	-0.107625	-0.092367	-0.30894	-0.254924	-0.392354	-0.567118	-0.657247	-0.635885	-0.501709	-0.101318	-0.251872	-0.101115	-0.870972	-0.537923
Data389	-0.087585	-0.077515	-0.316976	-0.253296	-0.404968	-0.552572	-0.649109	-0.613708	-0.50944	-0.085347	-0.241089	-0.093791	-0.826823	-0.514425
Data390	-0.063578	-0.055339	-0.318909	-0.240275	-0.40568	-0.541789	-0.643005	-0.584005	-0.513713	-0.061442	-0.246684	-0.079142	-0.733032	-0.534363
Data391	-0.04425	-0.047404	-0.305278	-0.233968	-0.415141	-0.538635	-0.630595	-0.575562	-0.526326	-0.038147	-0.248311	-0.061646	-0.646362	-0.497131
Data392	-0.036316	-0.041707	-0.307719	-0.23173	-0.409648	-0.54484	-0.608622	-0.589396	-0.530599	-0.031637	-0.252991	-0.048014	-0.561727	-0.504761
Data393	-0.030009	-0.035197	-0.312907	-0.20874	-0.406087	-0.538025	-0.587158	-0.600586	-0.530599	-0.018311	-0.271301	-0.031128	-0.505371	-0.481262
Data394	-0.021871	-0.016276	-0.307515	-0.191243	-0.402832	-0.518188	-0.579122	-0.59316	-0.535075	-0.007833	-0.291239	-0.025431	-0.387166	-0.520528
Data395	-0.016886	-0.000203	-0.295715	-0.189616	-0.395813	-0.494283	-0.567322	-0.571899	-0.524902	-0.007833	-0.302022	-0.010173	-0.309855	-0.514832
Data396	-0.020447	0.000814	-0.28595	-0.185343	-0.388489	-0.482483	-0.551046	-0.548401	-0.505371	-0.009867	-0.298665	0.001221	-0.235596	-0.515544
Data397	-0.012309	0.006307	-0.272624	-0.180868	-0.376892	-0.490723	-0.531413	-0.532735	-0.479736	0.00356	-0.285136	0.006917	-0.265096	-0.481771
Data398	0.005188	0.004679	-0.245463	-0.165405	-0.36438	-0.51005	-0.526326	-0.512797	-0.456543	0.019735	-0.252482	0.003866	-0.276082	-0.463257
Data399	0.023905	0.005493	-0.205587	-0.143636	-0.357971	-0.527344	-0.538025	-0.486959	-0.438843	0.030416	-0.229696	0.022583	-0.301921	-0.408936
Data400	0.034993	0.020752	-0.174052	-0.121663	-0.35085	-0.535787	-0.567017	-0.457764	-0.442098	0.031942	-0.23173	0.040487	-0.298869	-0.363159
Data401	0.037333	0.030518	-0.155233	-0.096639	-0.35319	-0.548808	-0.587158	-0.439758	-0.451457	0.027669	-0.218709	0.039673	-0.298665	-0.250244
Data402	0.039571	0.042928	-0.147196	-0.071818	-0.354716	-0.550334	-0.591024	-0.430501	-0.44637	0.027059	-0.203044	0.039266	-0.273031	-0.160522
Data403	0.039876	0.066732	-0.146891	-0.070597	-0.35553	-0.54891	-0.605774	-0.434875	-0.438029	0.045573	-0.17863	0.02238	-0.218302	-0.11556
Data404	0.032145	0.080566	-0.157572	-0.070597	-0.367126	-0.54189	-0.619202	-0.435486	-0.427653	0.06429	-0.150859	0.010173	-0.166626	-0.106506
Data405	0.015767	0.06958	-0.15686	-0.062052	-0.380452	-0.524801	-0.621745	-0.423177	-0.417684	0.070597	-0.128377	0.030111	-0.111898	-0.136617
Data406	0.013631	0.054525	-0.150248	-0.040487	-0.393168	-0.511475	-0.605164	-0.408325	-0.420736	0.060323	-0.103353	0.056356	-0.077718	-0.154419
Data407	0.02533	0.061646	-0.134481	-0.025635	-0.395203	-0.494893	-0.591227	-0.399882	-0.429281	0.059306	-0.090535	0.073853	-0.006917	-0.224609
Data408	0.031331	0.075073	-0.117696	-0.009766	-0.378927	-0.463867	-0.575155	-0.398051	-0.427043	0.072327	-0.088501	0.085246	0.048625	-0.28066
Data409	0.035604	0.089111	-0.110372	0.001424	-0.352275	-0.434163	-0.56071	-0.404256	-0.423787	0.073954	-0.082499	0.100911	0.121053	-0.368347
Data410	0.027466	0.115153	-0.104065	0.002238	-0.332743	-0.415955	-0.542501	-0.405782	-0.415446	0.076192	-0.078837	0.095622	0.120239	-0.413411
Data411	0.030924	0.132243	-0.107931	0.009155	-0.339254	-0.39856	-0.522156	-0.398865	-0.379028	0.098979	-0.084127	0.09318	0.104777	-0.47465
Data412	0.038045	0.147095	-0.110779	0.030314	-0.353495	-0.38208	-0.50588	-0.376282	-0.329793	0.117289	-0.085347	0.086263	0.057983	-0.474752
Data413	0.044759	0.165202	-0.11027	0.044759	-0.349935	-0.370687	-0.49408	-0.357768	-0.285441	0.121663	-0.086365	0.068359	0.066325	-0.475972
Data414	0.051575	0.178426	-0.118103	0.062256	-0.35258	-0.366313	-0.488485	-0.325724	-0.26062	0.128886	-0.091044	0.04598	0.082194	-0.441589
Data415	0.062358	0.182699	-0.125326	0.085042	-0.35909	-0.355632	-0.484823	-0.298564	-0.24882	0.148621	-0.080465	0.038656	0.107625	-0.397746
Data416	0.078939	0.188395	-0.125122	0.100301	-0.363057	-0.367635	-0.486552	-0.269572	-0.242513	0.179545	-0.051168	0.025838	0.119019	-0.350342
Data417	0.104574	0.190023	-0.109762	0.117188	-0.352478	-0.384115	-0.48116	-0.259399	-0.24943	0.211894	-0.041402	0.008748	0.20284	-0.322367
Data418	0.128581	0.187988	-0.105082	0.139771	-0.325826	-0.396322	-0.481771	-0.262655	-0.244954	0.224406	-0.039266	0.009562	0.255737	-0.297139
Data419	0.147502	0.203044	-0.102437	0.170695	-0.296224	-0.400187	-0.47821	-0.267232	-0.232544	0.218608	-0.030619	0.031535	0.265503	-0.284526
Data420	0.167338	0.225627	-0.090535	0.193481	-0.292562	-0.398763	-0.466715	-0.264181	-0.217285	0.222778	-0.024007	0.059408	0.270182	-0.284322
Data421	0.184733	0.24882	-0.082804	0.196737	-0.291341	-0.389709	-0.461528	-0.256755	-0.211182	0.228373	-0.004476	0.08016	0.242716	-0.282084
Data422	0.189209	0.264079	-0.07487	0.194092	-0.293783	-0.37089	-0.466003	-0.248617	-0.194906	0.233561	0.014242	0.08077	0.261434	-0.301717
Data423	0.192159	0.276286	-0.067037	0.194092	-0.297445	-0.354614	-0.473429	-0.254415	-0.181681	0.241089	0.034993	0.083008	0.250651	-0.293376
Data424	0.200195	0.275065	-0.052999	0.196533	-0.302429	-0.347188	-0.466512	-0.265503	-0.163371	0.249532	0.054525	0.091553	0.274048	-0.304667
Data425	0.212301	0.261841	-0.048218	0.198975	-0.305786	-0.325826	-0.454	-0.258891	-0.145671	0.264486	0.063273	0.09196	0.27242	-0.314941
Data426	0.207316	0.244548	-0.047913	0.208537	-0.313416	-0.314433	-0.444539	-0.246785	-0.147909	0.276998	0.069987	0.08077	0.288289	-0.354106
Data427	0.194397	0.239054	-0.056763	0.225016	-0.306905	-0.313212	-0.436401	-0.220642	-0.145671	0.284627	0.073954	0.068359	0.276286	-0.342407
Data428	0.186666	0.246582	-0.062663	0.238851	-0.307312	-0.304972	-0.434367	-0.192261	-0.147909	0.282694	0.085042	0.074463	0.265503	-0.345052
Data429	0.190938	0.268351	-0.059814	0.264689	-0.297648	-0.293274	-0.442912	-0.16744	-0.164185	0.28422	0.095113	0.096029	0.181885	-0.294291
Data430	0.197856	0.280355	-0.044657	0.302938	-0.286865	-0.270793	-0.453593	-0.154012	-0.182088	0.280457	0.091756	0.130412	0.15096	-0.296427
Data431	0.196838	0.29012	-0.0295	0.348104	-0.271301	-0.251465	-0.465088	-0.140889	-0.188599	0.282084	0.090434	0.148722	0.12797	-0.266724
Data432	0.196228	0.291138	-0.027568	0.379232	-0.250142	-0.242004	-0.468038	-0.131124	-0.183309	0.295614	0.092672	0.154419	0.128784	-0.259399
Data433	0.193481	0.292358	-0.036418	0.399984	-0.247498	-0.229289	-0.457662	-0.095825	-0.181681	0.322978	0.110575	0.168864	0.102336	-0.235697
Data434	0.182597	0.299886	-0.06134	0.41748	-0.254008	-0.215352	-0.443014	-0.064494	-0.183512	0.344645	0.126139	0.180664	0.091349	-0.258077
Data435	0.183716	0.319824	-0.089315	0.428467	-0.253499	-0.198263	-0.430705	-0.037537	-0.199585	0.367635	0.129089	0.183716	0.07019	-0.291646
Data436	0.19165	0.342814	-0.096842	0.427043	-0.253194	-0.179342	-0.416056	-0.009155	-0.219523	0.390116	0.134888	0.168457	0.082804	-0.316569
Data437	0.196126	0.367635	-0.091553	0.415039	-0.248617	-0.168254	-0.409648	-0.00061	-0.234375	0.409851	0.135295	0.159302	0.089518	-0.340169
Data438	0.189616	0.380859	-0.088298	0.390015	-0.241089	-0.175883	-0.393372	-0.013428	-0.236816	0.425212	0.108846	0.147705	0.073649	-0.325623
Data439	0.186462	0.38737	-0.08016	0.371501	-0.228882	-0.182393	-0.383809	-0.025635	-0.234578	0.439351	0.072428	0.139364	0.108032	-0.33315
Data440	0.185445	0.385946	-0.07609	0.368042	-0.213623	-0.182088	-0.382284	-0.034688	-0.232137	0.44637	0.048421	0.134481	0.099487	-0.302734
Data441	0.180664	0.386963	-0.072225	0.376994	-0.193888	-0.175171	-0.38503	-0.033875	-0.228475	0.445455	0.045166	0.119629	0.104777	-0.34495
Data442	0.185649	0.395915	-0.067647	0.393473	-0.191243	-0.16866	-0.39266	-0.035706	-0.220337	0.443726	0.060323	0.116374	0.119019	-0.305583
Data443	0.186666	0.388997	-0.051575	0.408732	-0.198059	-0.169881	-0.388794	-0.036214	-0.200195	0.447693	0.080872	0.120239	0.153809	-0.32959
Data444	0.205892	0.390218	-0.037435	0.412394	-0.207621	-0.177409	-0.38442	-0.043844	-0.180257	0.440063	0.09786	0.118815	0.134277	-0.294596
Data445	0.216777	0.397135	-0.017598	0.407308	-0.220947	-0.172831	-0.381877	-0.047709	-0.162354	0.439657	0.11617	0.122477	0.149129	-0.301819
Data446	0.233459	0.41036	-0.001322	0.392253	-0.229085	-0.157674	-0.370483	-0.04425	-0.144043	0.441793	0.128886	0.116984	0.155233	-0.274862
Data447	0.260315	0.425822	0.013529	0.37679	-0.245768	-0.134074	-0.348918	-0.024007	-0.127767	0.434163	0.138448	0.128174	0.153809	-0.255941
Data448	0.283	0.444336	0.028178	0.369873	-0.246175	-0.114644	-0.340373	-0.00946	-0.129191	0.422567	0.155843	0.127767	0.084025	-0.221252
Data449	0.286662	0.471598	0.024516	0.381673	-0.244954	-0.101929	-0.338847	-0.006205	-0.131429	0.410055	0.164693	0.11495	0.090332	-0.203349
Data450	0.299886	0.473022	-0.002848	0.407511	-0.236003	-0.087585	-0.333557	-0.012207	-0.144857	0.40802	0.180969	0.104574	0.11027	-0.195109
Data451	0.319112	0.476278	-0.038045	0.42806	-0.224101	-0.067647	-0.328267	-0.023295	-0.156047	0.411479	0.181274	0.111898	0.138753	-0.135295
Data452	0.317993	0.478109	-0.05717	0.451457	-0.219523	-0.052694	-0.320129	-0.03479	-0.163167	0.408732	0.164286	0.116984	0.171305	-0.094198
Data453	0.325012	0.487264	-0.056458	0.464681	-0.207825	-0.031026	-0.312907	-0.043335	-0.161133	0.418091	0.158488	0.13265	0.207926	-0.049438
Data454	0.323283	0.491333	-0.047099	0.485636	-0.201518	-0.012309	-0.32196	-0.042216	-0.154826	0.42216	0.151672	0.138957	0.252075	-0.043437
Data455	0.305583	0.501709	-0.030518	0.51534	-0.203247	0.002645	-0.328471	-0.03123	-0.148519	0.431925	0.146077	0.139974	0.351766	-0.010376
Data456	0.299377	0.501506	-0.011393	0.538127	-0.214233	0.000305	-0.319722	-0.020447	-0.150553	0.435079	0.13621	0.142415	0.431925	-0.013123
Data457	0.315043	0.508626	0.009054	0.53894	-0.224711	-0.008952	-0.299377	-0.016988	-0.141195	0.431519	0.138346	0.136108	0.473633	-0.006307
Data458	0.328979	0.505981	0.016886	0.523682	-0.228984	-0.019938	-0.28005	-0.009766	-0.133667	0.439555	0.13092	0.142822	0.514119	-0.010173
Data459	0.349528	0.490519	0.016276	0.511068	-0.23173	-0.02655	-0.276591	0.013224	-0.136515	0.453898	0.133565	0.153809	0.473226	0.013224
Data460	0.374247	0.476888	0.006307	0.503743	-0.238037	-0.025228	-0.264587	0.037333	-0.133464	0.466512	0.145976	0.14974	0.435384	0.010579
Data461	0.390828	0.484416	-0.000712	0.513102	-0.244853	-0.014852	-0.254618	0.051676	-0.131022	0.475057	0.172933	0.137126	0.372314	0.0413
Data462	0.402934	0.494792	-0.006612	0.507406	-0.245158	-0.012817	-0.257975	0.067952	-0.126546	0.471497	0.177307	0.149943	0.344035	0.028178
Data463	0.426839	0.494385	-0.012207	0.49764	-0.230306	-0.015564	-0.268656	0.085754	-0.10498	0.470072	0.156352	0.173136	0.268555	0.046387
Data464	0.43925	0.496012	-0.024821	0.481974	-0.199788	-0.022278	-0.279338	0.098063	-0.097453	0.463765	0.151978	0.18453	0.248617	0.050659
Data465	0.441589	0.510661	-0.016479	0.46814	-0.174357	-0.025228	-0.279236	0.100708	-0.08728	0.456238	0.157064	0.185954	0.263468	0.089213
Data466	0.451457	0.516357	-0.006612	0.451864	-0.141907	-0.010376	-0.264282	0.10376	-0.071411	0.443014	0.160217	0.183309	0.296834	0.116374
Data467	0.457662	0.524902	-0.004374	0.444743	-0.122681	0.002035	-0.261943	0.112	-0.06307	0.429077	0.171509	0.169067	0.310669	0.137126
Data468	0.462036	0.537923	-0.006714	0.44047	-0.123596	0.011902	-0.271098	0.126444	-0.054321	0.422974	0.187683	0.170288	0.320435	0.115356
Data469	0.454203	0.550741	-0.002848	0.434163	-0.140889	0.025024	-0.281067	0.143534	-0.04069	0.418701	0.205078	0.182902	0.304769	0.09908
Data470	0.446676	0.553996	-0.002136	0.427246	-0.145874	0.034281	-0.277507	0.14384	-0.044149	0.410665	0.214335	0.179647	0.333862	0.077515
Data471	0.439657	0.576172	0.004781	0.435588	-0.144958	0.043437	-0.270386	0.129395	-0.069987	0.405884	0.220744	0.172526	0.358276	0.036112
Data472	0.450439	0.605672	-0.001729	0.430094	-0.142212	0.044352	-0.273336	0.119019	-0.078328	0.397542	0.217285	0.160522	0.384318	0.006307
Data473	0.465902	0.605062	-0.018311	0.424805	-0.138346	0.052897	-0.279948	0.124207	-0.069377	0.386251	0.21464	0.152791	0.43396	-0.026855
Data474	0.469564	0.591024	-0.028788	0.429077	-0.140381	0.065816	-0.285136	0.126343	-0.061646	0.375366	0.22288	0.145264	0.454508	-0.010885
Data475	0.47231	0.566203	-0.024414	0.441895	-0.15269	0.073853	-0.277608	0.128072	-0.065104	0.362345	0.232747	0.132853	0.516154	-0.021057
Data476	0.478414	0.54484	-0.005188	0.443115	-0.165812	0.082092	-0.271708	0.137329	-0.08016	0.361023	0.231425	0.126953	0.555623	0.036418
Data477	0.483907	0.533854	0.022278	0.431112	-0.175578	0.089722	-0.260315	0.146179	-0.103556	0.365397	0.240682	0.117391	0.583496	0.061646
Data478	0.494588	0.523682	0.04425	0.400187	-0.166016	0.096639	-0.233866	0.16154	-0.10966	0.374552	0.255127	0.111491	0.575765	0.086772
Data479	0.50415	0.514323	0.062968	0.375977	-0.157674	0.090942	-0.215454	0.178223	-0.110881	0.381266	0.260213	0.110474	0.56783	0.061747
Data480	0.499471	0.512492	0.07487	0.366821	-0.147502	0.079854	-0.198975	0.18809	-0.103963	0.380758	0.256856	0.096029	0.522868	0.065308
Data481	0.485636	0.512085	0.072835	0.373535	-0.143534	0.069885	-0.18514	0.184733	-0.076904	0.374146	0.251668	0.087891	0.518595	0.046285
Data482	0.476786	0.509033	0.064087	0.362752	-0.14384	0.053202	-0.17395	0.17985	-0.049235	0.356954	0.234172	0.088501	0.490723	0.018921
Data483	0.482483	0.509644	0.04954	0.362549	-0.145569	0.034993	-0.160522	0.162659	-0.039063	0.340373	0.208028	0.082194	0.432536	-0.001628
Data484	0.498657	0.511678	0.047099	0.371297	-0.147298	0.022888	-0.153707	0.153707	-0.031738	0.327555	0.195109	0.061035	0.374756	-0.020854
Data485	0.515849	0.518392	0.04893	0.371908	-0.148417	0.02065	-0.145874	0.131734	-0.033569	0.321248	0.204366	0.052897	0.333252	-0.048116
Data486	0.526937	0.524089	0.044861	0.355835	-0.161845	0.025024	-0.152893	0.109558	-0.0354	0.326131	0.229696	0.050252	0.309041	-0.055033
Data487	0.547791	0.526123	0.046387	0.338949	-0.170695	0.032756	-0.163066	0.108846	-0.044963	0.328267	0.248413	0.045369	0.291951	-0.049438
Data488	0.566711	0.533447	0.045471	0.321248	-0.171916	0.040995	-0.175069	0.114237	-0.051676	0.33315	0.253601	0.043538	0.294189	-0.0236
Data489	0.566305	0.538737	0.052083	0.310872	-0.177511	0.039775	-0.183309	0.116577	-0.068563	0.326131	0.249634	0.037638	0.263672	0.001119
Data490	0.560404	0.549723	0.051066	0.305176	-0.187785	0.042419	-0.186564	0.116475	-0.078328	0.312195	0.233561	0.0413	0.228678	0.012919
Data491	0.554606	0.557861	0.04598	0.306193	-0.184123	0.05483	-0.186666	0.124715	-0.084432	0.291341	0.218608	0.049235	0.194295	0.046692
Data492	0.547791	0.555827	0.046488	0.313517	-0.181173	0.081584	-0.187174	0.148519	-0.088298	0.289307	0.214742	0.063883	0.242716	0.069987
Data493	0.537415	0.551351	0.048116	0.317383	-0.191345	0.087789	-0.194194	0.168864	-0.097249	0.298055	0.206706	0.080566	0.2771	0.100403
Data494	0.538534	0.545044	0.046488	0.314535	-0.206502	0.107117	-0.205485	0.189107	-0.100098	0.293986	0.189921	0.090535	0.314535	0.078735
Data495	0.534668	0.532633	0.038757	0.314128	-0.216777	0.1238	-0.203145	0.214945	-0.113525	0.282288	0.186869	0.102336	0.327148	0.105387
Data496	0.522868	0.51473	0.031433	0.3125	-0.216471	0.146077	-0.18514	0.221965	-0.12675	0.285339	0.176392	0.100505	0.36967	0.10376
Data497	0.528158	0.499878	0.026449	0.3125	-0.207418	0.168254	-0.15625	0.223185	-0.137126	0.296936	0.164693	0.085246	0.328166	0.113017
Data498	0.542196	0.485229	0.036519	0.320435	-0.204671	0.180359	-0.141907	0.229594	-0.121663	0.304159	0.156759	0.065511	0.314738	0.099589
Data499	0.567424	0.47526	0.041606	0.311279	-0.203756	0.190226	-0.140991	0.228984	-0.086466	0.304057	0.154317	0.054321	0.35848	0.062561
Data500	0.591838	0.478923	0.051982	0.297241	-0.203959	0.19755	-0.144755	0.223185	-0.064901	0.292562	0.138652	0.045776	0.409953	0.054728
Data501	0.607707	0.487061	0.061137	0.286662	-0.196025	0.201009	-0.125631	0.224813	-0.042928	0.273438	0.124715	0.032552	0.437215	0.062358
Data502	0.609639	0.496012	0.058085	0.285848	-0.183309	0.189921	-0.105998	0.222677	-0.0413	0.255432	0.126241	0.023804	0.452881	0.070089
Data503	0.604757	0.494995	0.04598	0.278931	-0.186869	0.178935	-0.083618	0.203349	-0.052083	0.24292	0.132141	0.023397	0.44515	0.066325
Data504	0.603129	0.492757	0.042013	0.269775	-0.191752	0.156148	-0.075175	0.204569	-0.059001	0.248718	0.129903	0.025635	0.43457	0.092773
Data505	0.606384	0.487467	0.047302	0.249837	-0.196533	0.133057	-0.084432	0.207825	-0.06307	0.250854	0.14211	0.018514	0.425415	0.07019
Data506	0.60262	0.477905	0.050964	0.227458	-0.202433	0.115662	-0.095215	0.211182	-0.053507	0.254618	0.148722	0.021973	0.376383	0.084432
Data507	0.583191	0.460815	0.053813	0.206706	-0.206604	0.099691	-0.090637	0.210164	-0.057373	0.26652	0.133769	0.036214	0.383504	0.019531
Data508	0.566508	0.450236	0.058492	0.17985	-0.20579	0.089518	-0.08372	0.21698	-0.067546	0.267944	0.127157	0.045776	0.357666	0.060933
Data509	0.551351	0.454712	0.074158	0.171509	-0.202433	0.089925	-0.088603	0.213521	-0.069377	0.253296	0.127767	0.053507	0.389201	0.053507
Data510	0.541382	0.460612	0.079753	0.170085	-0.208537	0.091349	-0.093282	0.199992	-0.068563	0.24882	0.119629	0.062459	0.337728	0.098267
Data511	0.556437	0.458781	0.077311	0.177002	-0.215861	0.107015	-0.087891	0.18219	-0.05188	0.236613	0.117493	0.071411	0.345052	0.084025
Data512	0.572713	0.450846	0.076904	0.174967	-0.216878	0.141195	-0.094299	0.167338	-0.021362	0.215963	0.116475	0.082601	0.367635	0.103963
Data513	0.602214	0.441081	0.098674	0.169271	-0.199382	0.155843	-0.090841	0.166117	-0.007935	0.199788	0.127258	0.096436	0.476481	0.079956
Data514	0.625	0.431112	0.115255	0.162557	-0.180054	0.179342	-0.09491	0.186869	-0.012207	0.183614	0.136414	0.096842	0.534871	0.071309
Data515	0.627645	0.409953	0.118001	0.154419	-0.159302	0.199382	-0.106506	0.203349	-0.021362	0.174052	0.128479	0.077922	0.578613	0.065002
Data516	0.615845	0.38859	0.102844	0.157064	-0.153198	0.211283	-0.108744	0.209045	-0.026449	0.165609	0.125834	0.056152	0.591431	0.081889
Data517	0.604858	0.370483	0.086873	0.166423	-0.14506	0.221049	-0.104167	0.211792	-0.037435	0.144145	0.124105	0.032145	0.652466	0.088603
Data518	0.609741	0.3538	0.077413	0.177205	-0.137939	0.232442	-0.094401	0.210876	-0.04659	0.111084	0.12797	0.005697	0.692342	0.085754
Data519	0.611369	0.355021	0.067546	0.174561	-0.13855	0.240072	-0.087789	0.198364	-0.048218	0.094604	0.138143	-0.033162	0.737915	0.085653
Data520	0.617879	0.348511	0.056763	0.169474	-0.160319	0.236918	-0.079244	0.194702	-0.046387	0.099691	0.145772	-0.05839	0.76355	0.092367
Data521	0.622355	0.34668	0.052694	0.171509	-0.173238	0.228475	-0.084737	0.199585	-0.047811	0.113322	0.15564	-0.075277	0.796712	0.111694
Data522	0.619303	0.35848	0.056051	0.173747	-0.167847	0.217896	-0.093791	0.196228	-0.042114	0.12085	0.166321	-0.082194	0.878296	0.123291
Data523	0.630188	0.36499	0.067342	0.163574	-0.162354	0.20579	-0.079854	0.182088	-0.03418	0.134684	0.162557	-0.075277	0.905558	0.138753
Data524	0.645854	0.37618	0.078328	0.149943	-0.16571	0.189921	-0.060832	0.166524	-0.014852	0.156962	0.157572	-0.071004	0.87911	0.145264
Data525	0.6486	0.384521	0.081787	0.145264	-0.161947	0.153605	-0.039775	0.165202	0.004883	0.154419	0.150655	-0.059408	0.814412	0.170695
Data526	0.655721	0.382894	0.070394	0.134684	-0.164185	0.092265	-0.031331	0.16805	0.019124	0.141093	0.145772	-0.046387	0.811768	0.156148
Data527	0.663656	0.36499	0.075684	0.123901	-0.171509	0.048523	-0.043132	0.173442	0.0177	0.132141	0.157979	-0.046794	0.772298	0.139058
Data528	0.6604	0.353597	0.080261	0.107218	-0.186971	0.038554	-0.048625	0.187785	0.008545	0.116781	0.163676	-0.059408	0.767415	0.123189
Data529	0.661926	0.354818	0.078227	0.097046	-0.185954	0.053507	-0.056763	0.185954	0.01241	0.098979	0.162354	-0.061035	0.653687	0.134379
Data530	0.671082	0.357056	0.081177	0.093791	-0.190837	0.071411	-0.063782	0.177104	0.015666	0.083313	0.150146	-0.058594	0.591024	0.119222
Data531	0.664876	0.349935	0.080058	0.077311	-0.20579	0.084127	-0.062764	0.169067	0.021769	0.060933	0.145671	-0.044556	0.527547	0.097656
Data532	0.657043	0.339152	0.078023	0.06897	-0.203451	0.094706	-0.062154	0.173136	0.035604	0.045064	0.148417	-0.033773	0.496419	0.03713
Data533	0.647888	0.314128	0.077413	0.065715	-0.195821	0.117594	-0.067851	0.162964	0.036418	0.039978	0.142924	-0.020752	0.42867	-0.002035
Data534	0.643412	0.307007	0.068563	0.067952	-0.183614	0.140177	-0.075989	0.153605	0.017904	0.036316	0.139364	-0.017497	0.407918	-0.047099
Data535	0.639445	0.299683	0.082906	0.075073	-0.169373	0.158793	-0.077616	0.162659	-0.003662	0.027568	0.129598	-0.004476	0.422363	-0.079447
Data536	0.635173	0.292155	0.098674	0.086466	-0.158183	0.171102	-0.074056	0.166829	-0.020345	0.02533	0.119425	-0.000203	0.460205	-0.111593
Data537	0.633647	0.288086	0.114034	0.084025	-0.158691	0.177511	-0.075277	0.17334	-0.037231	0.015971	0.100301	0.00061	0.498047	-0.12675
Data538	0.633036	0.286865	0.114034	0.09257	-0.142517	0.190531	-0.072632	0.19633	-0.059814	0.00885	0.092163	-0.000814	0.484619	-0.090027
Data539	0.636393	0.284424	0.10498	0.09318	-0.12797	0.183105	-0.062052	0.203247	-0.08138	0.002848	0.09257	-0.013428	0.493368	-0.102336
Data540	0.644938	0.284424	0.105489	0.098877	-0.137533	0.182699	-0.056458	0.195109	-0.095215	0.007528	0.115255	-0.019531	0.481974	-0.058695
Data541	0.651652	0.288289	0.103149	0.128174	-0.140483	0.188599	-0.062154	0.184631	-0.098267	0.020345	0.126139	-0.039266	0.508016	-0.039673
Data542	0.664266	0.292155	0.095927	0.14384	-0.137939	0.186462	-0.059611	0.172729	-0.084229	0.026855	0.129496	-0.055135	0.456543	0.013733
Data543	0.651347	0.293986	0.080668	0.145264	-0.134277	0.175171	-0.051473	0.163676	-0.073446	0.02533	0.125529	-0.074666	0.452677	0.027161
Data544	0.635783	0.300903	0.069071	0.143229	-0.131124	0.161336	-0.040894	0.155029	-0.050049	0.022278	0.122579	-0.089315	0.46814	0.062358
Data545	0.628052	0.312907	0.059408	0.13387	-0.124919	0.164897	-0.028788	0.145264	-0.038859	0.013021	0.117696	-0.073446	0.539958	0.037028
Data546	0.625102	0.311076	0.057475	0.113525	-0.115051	0.156555	-0.007731	0.141093	-0.042318	0.022481	0.10376	-0.040487	0.589396	0.031637
Data547	0.628052	0.299276	0.060628	0.092977	-0.111287	0.14506	0.014038	0.122681	-0.035197	0.036011	0.097249	-0.037231	0.625407	0.027974
Data548	0.634359	0.293172	0.053101	0.085449	-0.125936	0.13265	0.026042	0.117086	-0.028687	0.041606	0.102336	-0.050456	0.57251	0.046082
Data549	0.630493	0.286255	0.050456	0.083415	-0.146484	0.11912	0.034383	0.123901	-0.029297	0.031128	0.123088	-0.036825	0.549113	0.05188
Data550	0.625102	0.272013	0.059204	0.084229	-0.158793	0.117188	0.042419	0.126038	-0.015055	0.008138	0.1297	-0.035604	0.544434	0.049744
Data551	0.619609	0.273844	0.065104	0.088501	-0.162862	0.129496	0.041199	0.117391	0.00061	-0.016785	0.135905	-0.059001	0.529175	0.041707
Data552	0.629374	0.27181	0.066223	0.095825	-0.152283	0.14679	0.044047	0.104574	0.019124	-0.049032	0.143941	-0.077515	0.481364	0.051982
Data553	0.64565	0.261637	0.082194	0.097046	-0.137736	0.151367	0.063578	0.093282	0.036825	-0.059509	0.129598	-0.087891	0.44637	0.062358
Data554	0.656637	0.25533	0.097148	0.085653	-0.125427	0.147298	0.07487	0.082804	0.05188	-0.079142	0.116882	-0.088501	0.437622	0.081482
Data555	0.670675	0.256958	0.098572	0.069784	-0.11261	0.143636	0.081991	0.094503	0.069377	-0.10498	0.114034	-0.079753	0.450846	0.089823
Data556	0.697835	0.268148	0.098267	0.055339	-0.116882	0.132243	0.07843	0.098979	0.060832	-0.112305	0.10203	-0.060425	0.465902	0.137431
Data557	0.720927	0.280762	0.108744	0.04659	-0.126241	0.112508	0.062459	0.108032	0.032959	-0.119527	0.095927	-0.041504	0.394694	0.218201
Data558	0.708415	0.298462	0.114543	0.050049	-0.136312	0.095723	0.04069	0.11495	0.013835	-0.134583	0.117289	-0.037842	0.321248	0.231222
Data559	0.675456	0.303955	0.113118	0.064697	-0.141602	0.085754	0.017904	0.118103	-0.016683	-0.132548	0.106913	-0.044963	0.254517	0.263468
Data560	0.649618	0.305786	0.103149	0.082194	-0.134786	0.087077	-0.004578	0.105184	-0.033569	-0.120544	0.094604	-0.05249	0.229492	0.271098
Data561	0.640157	0.289103	0.089823	0.085856	-0.127563	0.113322	-0.008748	0.079142	-0.032756	-0.1179	0.083822	-0.060832	0.191243	0.290833
Data562	0.625712	0.261637	0.082906	0.088704	-0.120036	0.155334	0.008952	0.061442	-0.041504	-0.115051	0.093587	-0.07609	0.210978	0.273844
Data563	0.608114	0.249837	0.089213	0.088704	-0.118103	0.180766	0.031128	0.048726	-0.030314	-0.096639	0.113424	-0.090535	0.176799	0.263062
Data564	0.598551	0.252279	0.095317	0.079346	-0.126648	0.177409	0.056966	0.054423	-0.016479	-0.060933	0.119527	-0.120646	0.223592	0.211385
Data565	0.605367	0.249023	0.091248	0.07609	-0.12797	0.153198	0.059509	0.062052	-0.009766	-0.033366	0.122172	-0.137329	0.244548	0.210063
Data566	0.606689	0.241496	0.101929	0.077515	-0.121155	0.123596	0.069275	0.065409	-0.008341	-0.034892	0.115255	-0.131836	0.333252	0.208537
Data567	0.61259	0.241089	0.120443	0.090942	-0.113424	0.09491	0.075887	0.07548	-0.00061	-0.039978	0.114339	-0.132243	0.404867	0.205078
Data568	0.62144	0.244751	0.123189	0.088298	-0.107931	0.074666	0.089722	0.075785	0.024211	-0.050049	0.120951	-0.116577	0.479736	0.221049
Data569	0.618693	0.250854	0.113831	0.074666	-0.106913	0.068054	0.10498	0.061137	0.044149	-0.074972	0.116374	-0.094198	0.474243	0.205688
Data570	0.613505	0.246582	0.117798	0.063273	-0.099996	0.072734	0.109456	0.046997	0.050456	-0.098267	0.106099	-0.096029	0.427246	0.239054
Data571	0.611369	0.234985	0.114848	0.05839	-0.108948	0.071208	0.116374	0.031331	0.045166	-0.118612	0.112712	-0.102743	0.421956	0.22878
Data572	0.606181	0.230713	0.106405	0.050659	-0.114746	0.065206	0.10437	0.011698	0.050252	-0.121765	0.122172	-0.10437	0.385742	0.295614
Data573	0.597839	0.227051	0.105082	0.028483	-0.099487	0.067546	0.087687	-0.001322	0.053711	-0.118306	0.132446	-0.115763	0.39856	0.329692
Data574	0.597636	0.222371	0.099691	0.012207	-0.088094	0.072632	0.092163	0.0059	0.044759	-0.117493	0.141398	-0.130005	0.434367	0.409444
Data575	0.605367	0.225423	0.103353	0.009155	-0.104268	0.069275	0.091654	0.010173	0.031535	-0.123596	0.131022	-0.143636	0.505168	0.426025
Data576	0.603231	0.236206	0.125834	0.022786	-0.12085	0.068665	0.103455	0.012919	0.018514	-0.135193	0.120544	-0.150553	0.544027	0.479228
Data577	0.607707	0.24943	0.151164	0.036214	-0.11851	0.07019	0.120036	0.0295	0.018107	-0.152486	0.124512	-0.14445	0.633138	0.457357
Data578	0.616455	0.299479	0.152079	0.044963	-0.112508	0.076396	0.120036	0.059916	0.01119	-0.157776	0.140177	-0.130819	0.70048	0.450439
Data579	0.61381	0.314535	0.149028	0.041504	-0.105082	0.092367	0.11912	0.073547	-0.015259	-0.156148	0.143229	-0.110067	0.769653	0.403035
Data580	0.604045	0.300903	0.156047	0.041911	-0.106303	0.098165	0.131836	0.083313	-0.029093	-0.171204	0.144246	-0.086466	0.760905	0.368958
Data581	0.593872	0.26001	0.160929	0.034383	-0.107931	0.100403	0.1592	0.079346	-0.040487	-0.186462	0.14801	-0.081991	0.767619	0.33315
Data582	0.587362	0.216268	0.162048	0.029704	-0.096741	0.107524	0.183614	0.06429	-0.053711	-0.196025	0.157064	-0.098063	0.69519	0.340169
Data583	0.581258	0.192871	0.164083	0.036214	-0.094198	0.127258	0.202637	0.056152	-0.08138	-0.201925	0.174459	-0.116984	0.674642	0.328471
Data584	0.573832	0.194702	0.144348	0.052897	-0.109965	0.143636	0.206807	0.059102	-0.090535	-0.203756	0.192261	-0.139567	0.6604	0.325419
Data585	0.566101	0.213826	0.116882	0.061646	-0.124512	0.148621	0.208842	0.064697	-0.087891	-0.213623	0.200907	-0.159709	0.650024	0.313416
Data586	0.554199	0.224406	0.092875	0.064087	-0.130514	0.147502	0.214233	0.06429	-0.072835	-0.210673	0.192362	-0.171509	0.676066	0.292155
Data587	0.556844	0.226644	0.068766	0.043335	-0.121053	0.142415	0.204468	0.064697	-0.051473	-0.199076	0.175171	-0.177002	0.691121	0.271403
Data588	0.553996	0.234985	0.05778	0.016683	-0.113831	0.12085	0.195007	0.065308	-0.028687	-0.189514	0.163676	-0.170085	0.753377	0.260518
Data589	0.537821	0.235799	0.054321	0.005493	-0.120951	0.107218	0.182088	0.061442	-0.021566	-0.183512	0.149333	-0.15625	0.667725	0.266927
Data590	0.534261	0.220337	0.060933	0.011597	-0.138855	0.092773	0.180562	0.056458	-0.034993	-0.17924	0.14801	-0.151978	0.619507	0.302124
Data591	0.529277	0.211182	0.063985	-0.002441	-0.145671	0.074259	0.182902	0.04069	-0.035807	-0.177002	0.160014	-0.15686	0.523071	0.361633
Data592	0.520833	0.206909	0.070496	-0.0177	-0.150553	0.070496	0.177816	0.014547	-0.030314	-0.174357	0.171305	-0.169067	0.489299	0.377604
Data593	0.519613	0.19694	0.067342	-0.029093	-0.140991	0.067749	0.173136	-0.016378	-0.017293	-0.1769	0.181986	-0.164591	0.430501	0.381978
Data594	0.518087	0.185547	0.052287	-0.040487	-0.119629	0.059001	0.177104	-0.037638	-0.005493	-0.192261	0.1887	-0.159098	0.46224	0.354309
Data595	0.521749	0.174154	0.046285	-0.038452	-0.101624	0.047201	0.177409	-0.032349	0.016276	-0.194397	0.17985	-0.160319	0.448812	0.324504
Data596	0.521647	0.171305	0.047811	-0.029093	-0.102437	0.043844	0.179443	-0.014954	0.032959	-0.18809	0.180257	-0.162964	0.510457	0.233663
Data597	0.517476	0.166423	0.05422	-0.029297	-0.100708	0.047913	0.185547	0.012207	0.047811	-0.183004	0.16744	-0.167033	0.533651	0.191447
Data598	0.516357	0.171712	0.06368	-0.028076	-0.106303	0.059306	0.177917	0.025024	0.054728	-0.169779	0.142008	-0.177205	0.62439	0.129191
Data599	0.503743	0.182292	0.065511	-0.026855	-0.111389	0.083618	0.177002	0.031128	0.061646	-0.169373	0.129496	-0.170085	0.686035	0.098572
Data600	0.485433	0.199788	0.069071	-0.045776	-0.108032	0.103861	0.182393	0.033264	0.056559	-0.177511	0.140584	-0.158895	0.794678	0.046082
Data601	0.4717	0.206909	0.077922	-0.065715	-0.110575	0.124817	0.190328	0.032043	0.040487	-0.180257	0.143433	-0.147502	0.850627	0.023397
Data602	0.460205	0.216878	0.08901	-0.064901	-0.116069	0.14445	0.198059	0.036825	0.023804	-0.176799	0.155029	-0.134277	0.853475	0.035706
Data603	0.451558	0.214233	0.092468	-0.04069	-0.121358	0.133972	0.204569	0.037944	0.006307	-0.170085	0.168457	-0.132039	0.841268	0.029806
Data604	0.444845	0.210368	0.105286	-0.016276	-0.122274	0.128174	0.196838	0.034281	-0.022786	-0.164998	0.164897	-0.139974	0.865275	0.078939
Data605	0.441081	0.206706	0.116272	-0.003866	-0.118713	0.138448	0.194906	0.0236	-0.042521	-0.154622	0.15035	-0.158895	0.963745	0.116984
Data606	0.449829	0.215861	0.111186	-0.000203	-0.115865	0.150553	0.191752	0.004679	-0.056559	-0.137329	0.119629	-0.181681	1.018473	0.229492
Data607	0.467529	0.232544	0.087585	-0.012004	-0.115662	0.150655	0.176188	-0.008443	-0.053304	-0.130514	0.086975	-0.195923	1.093953	0.292257
Data608	0.466512	0.249023	0.059509	-0.023397	-0.100606	0.145772	0.152893	-0.012207	-0.053914	-0.129801	0.061137	-0.194092	1.148682	0.331624
Data609	0.453796	0.24943	0.042318	-0.02828	-0.08606	0.134379	0.152791	-0.01709	-0.048218	-0.140177	0.042114	-0.188802	1.190999	0.315348
Data610	0.4304	0.258586	0.047607	-0.044963	-0.079651	0.124207	0.150248	-0.005697	-0.033773	-0.1474	0.035502	-0.184937	1.163737	0.312602
Data611	0.404663	0.239258	0.059509	-0.057983	-0.071513	0.107727	0.151164	0.005493	-0.031942	-0.148722	0.037435	-0.180664	1.120809	0.289815
Data612	0.383403	0.20874	0.060323	-0.062459	-0.082194	0.097656	0.150553	0.009562	-0.038859	-0.146993	0.045166	-0.186564	1.016846	0.289001
Data613	0.379333	0.177205	0.04303	-0.063883	-0.095215	0.088196	0.163981	0.023905	-0.0354	-0.148926	0.050049	-0.188192	0.916138	0.270386
Data614	0.38503	0.149129	0.02655	-0.063477	-0.102844	0.07843	0.176188	0.037028	-0.019328	-0.149028	0.061646	-0.188599	0.83252	0.307515
Data615	0.397034	0.151978	0.012512	-0.053914	-0.084941	0.063578	0.179952	0.018717	-0.00529	-0.155029	0.079854	-0.196737	0.828044	0.298157
Data616	0.406392	0.164388	0.008341	-0.052287	-0.08667	0.053202	0.177612	0.004781	0.01241	-0.175578	0.097961	-0.198364	0.82255	0.286865
Data617	0.404154	0.169067	0.006205	-0.077311	-0.093587	0.055745	0.17039	-0.008647	0.038249	-0.197144	0.111186	-0.198364	0.826823	0.231628
Data618	0.400289	0.167847	0.003153	-0.090332	-0.103861	0.073039	0.154826	-0.027466	0.073649	-0.20752	0.110982	-0.171712	0.835978	0.194295
Data619	0.388285	0.16276	0.006409	-0.094808	-0.099691	0.093791	0.149333	-0.06012	0.080973	-0.209961	0.108948	-0.150757	0.80485	0.152283
Data620	0.364685	0.16744	0.007528	-0.101115	-0.101318	0.116781	0.153605	-0.089315	0.058187	-0.226034	0.125427	-0.167643	0.765991	0.133362
Data621	0.348307	0.179443	0.004578	-0.10966	-0.108439	0.132751	0.154521	-0.094808	0.037842	-0.225118	0.124919	-0.18453	0.739543	0.118713
Data622	0.339457	0.183105	-0.002238	-0.111287	-0.11027	0.151367	0.152893	-0.09257	0.010376	-0.225525	0.117188	-0.198161	0.754598	0.079854
Data623	0.313822	0.188802	-0.023193	-0.11556	-0.102844	0.172323	0.15981	-0.089518	-0.015259	-0.227763	0.102336	-0.21932	0.740356	0.065002
Data624	0.297038	0.216471	-0.053101	-0.132243	-0.099691	0.170593	0.172628	-0.090637	-0.025635	-0.230916	0.07487	-0.23702	0.744425	0.042114
Data625	0.2889	0.23173	-0.074158	-0.148519	-0.092977	0.148417	0.190226	-0.093282	-0.044149	-0.224101	0.045471	-0.250448	0.702922	0.035604
Data626	0.281677	0.221558	-0.074361	-0.152588	-0.082906	0.118612	0.22227	-0.095418	-0.06897	-0.206807	0.023397	-0.252279	0.73466	0.00356
Data627	0.27476	0.213013	-0.072021	-0.161947	-0.072835	0.107218	0.249939	-0.098063	-0.078328	-0.181681	0.009257	-0.24231	0.736694	-0.000305
Data628	0.270589	0.213826	-0.070699	-0.157267	-0.067139	0.100708	0.266215	-0.109456	-0.07609	-0.161336	0.013529	-0.220744	0.829264	-0.024109
Data629	0.277608	0.200399	-0.061442	-0.157878	-0.055135	0.090841	0.269877	-0.11556	-0.052694	-0.149231	0.029399	-0.197144	0.848592	-0.016785
Data630	0.296631	0.184326	-0.054626	-0.157267	-0.043844	0.089925	0.257467	-0.120748	-0.0354	-0.131938	0.043335	-0.19043	0.899455	-0.063883
Data631	0.306498	0.160929	-0.05717	-0.152995	-0.037638	0.087891	0.244344	-0.125732	-0.021566	-0.123596	0.046285	-0.195719	0.873617	-0.077311
Data632	0.314128	0.144043	-0.070089	-0.157267	-0.031128	0.078328	0.225423	-0.133667	-0.013631	-0.137939	0.049235	-0.187174	0.881348	-0.091451
Data633	0.308024	0.144246	-0.069173	-0.161947	-0.027669	0.066121	0.211589	-0.149231	-0.014852	-0.15269	0.044963	-0.181681	0.85144	-0.086365
Data634	0.291545	0.145264	-0.078735	-0.153605	-0.035706	0.050964	0.201823	-0.172526	-0.012004	-0.173136	0.04364	-0.190023	0.808512	-0.045064
Data635	0.281576	0.144653	-0.081075	-0.141195	-0.044149	0.045776	0.195313	-0.176188	0.0059	-0.19989	0.032654	-0.215861	0.791626	-0.044861
Data636	0.272929	0.152791	-0.088908	-0.14506	-0.052999	0.055237	0.201416	-0.164083	0.032349	-0.211487	0.024923	-0.221761	0.754395	-0.006104
Data637	0.26296	0.166219	-0.094808	-0.163574	-0.062256	0.059001	0.216777	-0.160624	0.049845	-0.206197	0.010986	-0.211182	0.720215	0.003357
Data638	0.266113	0.172729	-0.103149	-0.188395	-0.067444	0.058289	0.220846	-0.151367	0.064494	-0.200094	0.000102	-0.188192	0.67688	0.059306
Data639	0.258993	0.177002	-0.118103	-0.20874	-0.066935	0.061646	0.222677	-0.146281	0.079346	-0.212199	-0.00946	-0.159505	0.659383	0.042623
