# Supplementary material for: Integration of MRI and somatosensory evoked potentials facilitate diagnosis of spinal cord compression
Source: Sci Rep. 2023 May 15;13:7861. doi: 10.1038/s41598-023-34832-2 (PMC10185544; doi:10.1038/s41598-023-34832-2)
Supplement: Supplementary file 3 — Supplementary Information 3. [file 41598_2023_34832_MOESM3_ESM.zip › Preoperative SSEP data/spinal cord compression group/2256056_2/2256056_2_Lt Tibial SEP_Cz'-Fpz_201220_134639.csv]

Index	1	2	3	4	5	6
Name	Cz'-Fpz	Cz'-Fpz	Cz'-Fpz	Cz'-Fpz	Cz'-Fpz	Cz'-Fpz
Time	2.01707E+13	2.01707E+13	2.01707E+13	2.01707E+13	2.01707E+13	2.01707E+13
Highcut	500	500	500	500	500	500
Lowcut	10	10	10	10	10	10
Period	0.000156	0.000156	0.000156	0.000156	0.000156	0.000156
Averages	120	120	120	120	120	120
Int (mA)	23/22.4mA	23/22.4mA	23/22.4mA	23/22.4mA	23/22.4mA	23/22.4mA
Pulse Width (�gs)	200�s	200�s	200�s	200�s	200�s	200�s
Rep Rate (Hz)	3.11Hz	3.11Hz	3.11Hz	3.11Hz	3.11Hz	3.11Hz
Data0	1.673787	0.05249	0.005493	-0.208333	-0.051676	0.045573
Data1	5.494181	1.96757	1.890462	1.754354	1.918742	2.08374
Data2	2.489827	4.295247	4.155273	4.09729	4.280192	4.540609
Data3	-2.126465	-1.381632	-1.465861	-1.653239	-1.456706	-1.26709
Data4	-2.766724	-3.711955	-3.716634	-3.900146	-3.787638	-3.668416
Data5	-2.029012	-3.513997	-3.462728	-3.612264	-3.566691	-3.481445
Data6	-0.890299	-2.543132	-2.479248	-2.598877	-2.58667	-2.508138
Data7	0.168864	-1.437785	-1.38265	-1.478882	-1.496582	-1.413167
Data8	0.98938	-0.505371	-0.468547	-0.555623	-0.583089	-0.494792
Data9	1.53422	0.148112	0.177409	0.090739	0.06429	0.132853
Data10	1.828613	0.523071	0.553589	0.464884	0.437622	0.499268
Data11	1.919556	0.68278	0.718994	0.631104	0.603841	0.658366
Data12	1.875	0.693563	0.745036	0.658569	0.631104	0.66569
Data13	1.756795	0.621338	0.677287	0.601807	0.574951	0.603841
Data14	1.611125	0.509847	0.554199	0.498861	0.474243	0.50944
Data15	1.490682	0.391439	0.430094	0.39327	0.361532	0.407918
Data16	1.389567	0.283203	0.324504	0.291138	0.250448	0.317993
Data17	1.310832	0.193075	0.253296	0.195719	0.153402	0.237427
Data18	1.243083	0.117798	0.208333	0.115356	0.073649	0.15686
Data19	1.185099	0.053304	0.188192	0.058594	0.020752	0.071411
Data20	1.144002	0.014648	0.174154	0.02828	-0.010376	0.003662
Data21	1.11735	-0.002441	0.162964	0.02238	-0.037638	-0.049235
Data22	1.09314	-0.017497	0.155233	0.014648	-0.058187	-0.08728
Data23	1.065063	-0.039266	0.152384	0.019938	-0.079142	-0.122274
Data24	1.047974	-0.056966	0.143636	0.035604	-0.083211	-0.136719
Data25	1.032104	-0.067546	0.125529	0.049845	-0.081787	-0.138957
Data26	1.020304	-0.077311	0.121663	0.047404	-0.079753	-0.112101
Data27	1.001994	-0.085042	0.099894	0.035604	-0.06958	-0.060832
Data28	0.982666	-0.102743	0.072428	0.020955	-0.06429	0.006104
Data29	0.956421	-0.128377	0.048625	0.008952	-0.067139	0.070597
Data30	0.935872	-0.155029	0.030721	-0.008341	-0.080566	0.134684
Data31	0.921021	-0.178223	0.024007	-0.018717	-0.095418	0.192464
Data32	0.9139	-0.190226	0.045776	-0.026245	-0.099894	0.234375
Data33	0.903524	-0.191447	0.067749	-0.02238	-0.099894	0.263265
Data34	0.89152	-0.187785	0.074463	-0.014852	-0.095418	0.279541
Data35	0.864665	-0.199382	0.078328	-0.015259	-0.098063	0.269368
Data36	0.823364	-0.217692	0.06958	-0.034587	-0.112915	0.251261
Data37	0.773315	-0.246379	0.049235	-0.061239	-0.124105	0.235596
Data38	0.709635	-0.278931	0.025635	-0.085856	-0.136922	0.217082
Data39	0.655314	-0.303752	0	-0.120646	-0.14974	0.207113
Data40	0.610758	-0.345256	-0.027059	-0.155029	-0.164388	0.204264
Data41	0.573527	-0.391032	-0.046387	-0.172119	-0.183512	0.198975
Data42	0.534871	-0.433553	-0.055745	-0.193075	-0.203654	0.205892
Data43	0.510864	-0.473226	-0.052694	-0.206706	-0.223592	0.222982
Data44	0.49113	-0.500081	-0.044352	-0.194906	-0.22522	0.239054
Data45	0.496419	-0.507406	-0.025024	-0.168254	-0.205282	0.256755
Data46	0.515747	-0.498454	0.00529	-0.12736	-0.170695	0.288696
Data47	0.534465	-0.481771	0.047811	-0.083008	-0.12797	0.326945
Data48	0.557658	-0.443319	0.084229	-0.034993	-0.079142	0.378215
Data49	0.584717	-0.392049	0.129191	0.004476	-0.025024	0.421346
Data50	0.610352	-0.332845	0.175171	0.038859	0.021159	0.455322
Data51	0.634562	-0.272013	0.207926	0.053101	0.04659	0.466512
Data52	0.635376	-0.229696	0.214233	0.049845	0.048014	0.465088
Data53	0.622762	-0.235392	0.228882	0.020549	0.025838	0.425415
Data54	0.5955	-0.258789	0.240682	-0.009155	-0.011597	0.356038
Data55	0.562744	-0.297241	0.22583	-0.026245	-0.03479	0.281576
Data56	0.539144	-0.326945	0.20284	-0.031535	-0.044556	0.210368
Data57	0.524292	-0.336711	0.163778	-0.021159	-0.036214	0.138143
Data58	0.499064	-0.341593	0.128784	-0.015259	-0.036825	0.075887
Data59	0.465495	-0.337118	0.107422	-0.012614	-0.035604	0.030924
Data60	0.430094	-0.340169	0.096639	-0.010173	-0.042521	0.000814
Data61	0.410767	-0.350545	0.102743	-0.006917	-0.044759	-0.02299
Data62	0.403035	-0.372111	0.118408	-0.003052	-0.036011	-0.045776
Data63	0.402832	-0.390828	0.140788	0.0118	-0.026449	-0.056763
Data64	0.38147	-0.397746	0.156453	0.025024	-0.022176	-0.07487
Data65	0.349121	-0.406901	0.165812	0.027466	-0.030518	-0.079549
Data66	0.322266	-0.406494	0.166829	0.026042	-0.048218	-0.07487
Data67	0.304362	-0.39856	0.160726	0.015462	-0.051676	-0.075073
Data68	0.293579	-0.39266	0.161743	-0.009969	-0.06307	-0.080566
Data69	0.280355	-0.395711	0.165202	-0.032145	-0.079346	-0.085246
Data70	0.267537	-0.400187	0.171102	-0.043335	-0.094401	-0.086873
Data71	0.255534	-0.400391	0.171305	-0.059611	-0.102336	-0.08138
Data72	0.245565	-0.414429	0.173543	-0.069377	-0.114136	-0.041707
Data73	0.244751	-0.447184	0.174561	-0.067546	-0.109049	0.007935
Data74	0.231527	-0.477295	0.159505	-0.071004	-0.114543	0.059611
Data75	0.211792	-0.494588	0.143026	-0.070801	-0.129801	0.114543
Data76	0.176188	-0.491536	0.135295	-0.064087	-0.137329	0.172933
Data77	0.142008	-0.490316	0.143229	-0.056152	-0.153809	0.25472
Data78	0.120443	-0.497843	0.155233	-0.033569	-0.176595	0.3538
Data79	0.106405	-0.50354	0.171102	-0.0118	-0.18514	0.439453
Data80	0.095418	-0.506388	0.181681	0.009969	-0.192871	0.514323
Data81	0.083211	-0.495199	0.188395	0.020752	-0.201416	0.557454
Data82	0.070801	-0.483195	0.199178	0.02828	-0.195923	0.56661
Data83	0.060018	-0.476074	0.210978	0.027873	-0.190837	0.564575
Data84	0.05839	-0.476888	0.213216	0.017293	-0.186564	0.550334
Data85	0.060832	-0.483805	0.210164	0.006307	-0.182088	0.537516
Data86	0.060628	-0.484619	0.222778	-0.007121	-0.182292	0.531209
Data87	0.051066	-0.482788	0.238444	-0.017293	-0.186157	0.536702
Data88	0.031331	-0.472616	0.23763	-0.027262	-0.198364	0.557861
Data89	0.008138	-0.465495	0.22644	-0.029297	-0.218302	0.580648
Data90	-0.020345	-0.466105	0.222371	-0.025635	-0.226644	0.597127
Data91	-0.045776	-0.465495	0.225016	-0.014242	-0.215861	0.598145
Data92	-0.064697	-0.461833	0.232544	-0.004679	-0.19633	0.585734
Data93	-0.077922	-0.458374	0.233358	0.000407	-0.186564	0.545247
Data94	-0.08667	-0.440674	0.250448	0	-0.187988	0.489909
Data95	-0.086466	-0.430501	0.261841	-0.000407	-0.187581	0.423584
Data96	-0.073039	-0.430705	0.275675	0.004679	-0.172323	0.339762
Data97	-0.066325	-0.421956	0.290324	0.0059	-0.175781	0.275472
Data98	-0.064087	-0.423991	0.296631	0.008545	-0.189412	0.23234
Data99	-0.064087	-0.436808	0.306803	0.003052	-0.191447	0.201823
Data100	-0.06429	-0.453695	0.324504	-0.008748	-0.204671	0.190226
Data101	-0.060425	-0.460205	0.343628	-0.025228	-0.219727	0.207723
Data102	-0.066121	-0.452474	0.346476	-0.039673	-0.230509	0.228475
Data103	-0.076497	-0.443726	0.337728	-0.046183	-0.235799	0.250651
Data104	-0.098063	-0.441488	0.336711	-0.038859	-0.225627	0.26652
Data105	-0.117391	-0.427246	0.325724	-0.033162	-0.214233	0.265096
Data106	-0.13387	-0.421346	0.319417	-0.029704	-0.219116	0.25411
Data107	-0.149943	-0.42745	0.329386	-0.030111	-0.230916	0.261434
Data108	-0.169067	-0.427246	0.334269	-0.030721	-0.253092	0.294596
Data109	-0.182699	-0.427043	0.331421	-0.024211	-0.261637	0.331217
Data110	-0.20223	-0.419718	0.330404	-0.013021	-0.241903	0.371297
Data111	-0.222168	-0.41036	0.323283	0.004679	-0.224813	0.409139
Data112	-0.238241	-0.399577	0.314535	0.009155	-0.222982	0.445353
Data113	-0.254517	-0.403849	0.314941	0.005493	-0.224202	0.480143
Data114	-0.279541	-0.418498	0.313314	0.008952	-0.213216	0.507406
Data115	-0.308431	-0.429484	0.314738	0.008138	-0.214844	0.531209
Data116	-0.327759	-0.436808	0.321248	-0.00061	-0.228068	0.551554
Data117	-0.328776	-0.437622	0.328166	-0.021769	-0.228271	0.58492
Data118	-0.323283	-0.443726	0.316366	-0.038656	-0.218709	0.618896
Data119	-0.321452	-0.441284	0.310262	-0.056356	-0.203044	0.651652
Data120	-0.320028	-0.429891	0.292969	-0.063883	-0.194295	0.676473
Data121	-0.316772	-0.416056	0.274455	-0.06368	-0.195923	0.699259
Data122	-0.314128	-0.411987	0.258382	-0.059204	-0.22583	0.694173
Data123	-0.312703	-0.407918	0.259806	-0.050049	-0.247599	0.675252
Data124	-0.310262	-0.397746	0.265096	-0.037842	-0.267944	0.640869
Data125	-0.309448	-0.397542	0.266927	-0.047404	-0.284831	0.59611
Data126	-0.319824	-0.395915	0.269775	-0.06307	-0.298462	0.535889
Data127	-0.337524	-0.397949	0.281576	-0.067342	-0.299072	0.490723
Data128	-0.35319	-0.392863	0.298055	-0.063273	-0.292562	0.475057
Data129	-0.365194	-0.391439	0.301514	-0.060018	-0.298869	0.472209
Data130	-0.379232	-0.394491	0.303345	-0.056152	-0.303548	0.452271
Data131	-0.39917	-0.381063	0.302734	-0.060628	-0.30721	0.432332
Data132	-0.423584	-0.371908	0.2948	-0.079956	-0.314535	0.410156
Data133	-0.458171	-0.367839	0.280355	-0.112508	-0.316772	0.389608
Data134	-0.49174	-0.354411	0.270996	-0.147502	-0.317383	0.349325
Data135	-0.497843	-0.342814	0.259196	-0.150146	-0.320435	0.309652
Data136	-0.490519	-0.331217	0.247599	-0.136922	-0.315959	0.273031
Data137	-0.488281	-0.312703	0.229899	-0.120443	-0.305379	0.235596
Data138	-0.488078	-0.304565	0.209757	-0.108846	-0.307414	0.205485
Data139	-0.484009	-0.304362	0.205282	-0.098674	-0.316162	0.185547
Data140	-0.488281	-0.31189	0.211792	-0.101725	-0.321655	0.155233
Data141	-0.50293	-0.302327	0.211589	-0.101318	-0.316976	0.10966
Data142	-0.513306	-0.292358	0.204875	-0.09847	-0.309855	0.062663
Data143	-0.507609	-0.302938	0.182292	-0.100708	-0.313924	0.025838
Data144	-0.515951	-0.307414	0.171712	-0.114543	-0.319621	-0.005697
Data145	-0.536296	-0.306193	0.178223	-0.124919	-0.326538	-0.05127
Data146	-0.562744	-0.2889	0.188802	-0.131632	-0.326131	-0.113322
Data147	-0.593262	-0.263062	0.198161	-0.139974	-0.314941	-0.161743
Data148	-0.627441	-0.250651	0.210164	-0.145467	-0.307414	-0.196126
Data149	-0.648804	-0.24943	0.213623	-0.152181	-0.318604	-0.217692
Data150	-0.661621	-0.237223	0.207316	-0.156047	-0.321045	-0.237834
Data151	-0.664266	-0.22522	0.203654	-0.165812	-0.316772	-0.243123
Data152	-0.660807	-0.215454	0.199585	-0.168254	-0.325928	-0.226034
Data153	-0.654093	-0.213013	0.188599	-0.170695	-0.342204	-0.203044
Data154	-0.6545	-0.213216	0.170288	-0.16805	-0.356852	-0.153809
Data155	-0.656535	-0.223796	0.159505	-0.169271	-0.366618	-0.094198
Data156	-0.652262	-0.231934	0.167643	-0.176595	-0.360107	-0.013631
Data157	-0.638835	-0.234578	0.171509	-0.193075	-0.348714	0.08016
Data158	-0.627238	-0.235799	0.158895	-0.217285	-0.339355	0.183105
Data159	-0.622559	-0.244751	0.144246	-0.247599	-0.323893	0.2771
Data160	-0.609741	-0.266927	0.140584	-0.258993	-0.307821	0.342407
Data161	-0.598958	-0.279541	0.140381	-0.268555	-0.297241	0.38147
Data162	-0.598145	-0.275269	0.137126	-0.283813	-0.275879	0.370483
Data163	-0.603638	-0.265706	0.132039	-0.296427	-0.262858	0.3479
Data164	-0.610555	-0.252686	0.132039	-0.314941	-0.271606	0.32491
Data165	-0.628866	-0.236816	0.126343	-0.332031	-0.283407	0.293783
Data166	-0.649618	-0.221151	0.122477	-0.351969	-0.293579	0.259806
Data167	-0.667521	-0.209961	0.115763	-0.365601	-0.309652	0.213216
Data168	-0.686849	-0.214437	0.106812	-0.37618	-0.327555	0.170695
Data169	-0.698446	-0.22583	0.124308	-0.386556	-0.338542	0.135295
Data170	-0.703939	-0.24943	0.126343	-0.384521	-0.351563	0.105387
Data171	-0.716349	-0.26062	0.128784	-0.378011	-0.357463	0.095011
Data172	-0.724691	-0.257365	0.117594	-0.382487	-0.357259	0.107218
Data173	-0.730184	-0.241089	0.097656	-0.400187	-0.347697	0.120443
Data174	-0.723267	-0.224813	0.081991	-0.410767	-0.335693	0.132446
Data175	-0.725098	-0.215658	0.091349	-0.416056	-0.3302	0.153809
Data176	-0.727539	-0.201416	0.108236	-0.425415	-0.322062	0.181681
Data177	-0.733439	-0.187378	0.10966	-0.429688	-0.304362	0.198364
Data178	-0.740967	-0.178223	0.104777	-0.436605	-0.288086	0.208944
Data179	-0.748494	-0.174764	0.10437	-0.439046	-0.281372	0.222575
Data180	-0.756836	-0.173543	0.104574	-0.453491	-0.279338	0.245361
Data181	-0.778198	-0.164185	0.099894	-0.467936	-0.280965	0.270996
Data182	-0.793864	-0.166016	0.102743	-0.46875	-0.286051	0.285238
Data183	-0.808919	-0.167236	0.09847	-0.460002	-0.278727	0.284424
Data184	-0.820109	-0.175374	0.089111	-0.447795	-0.267537	0.283813
Data185	-0.818685	-0.175781	0.07548	-0.438436	-0.262248	0.268148
Data186	-0.812785	-0.171305	0.076294	-0.428874	-0.27242	0.249227
Data187	-0.806071	-0.164591	0.079753	-0.434163	-0.278117	0.232544
Data188	-0.807699	-0.160929	0.082194	-0.449015	-0.287882	0.229492
Data189	-0.805461	-0.157064	0.077922	-0.460815	-0.291748	0.232137
Data190	-0.805257	-0.152995	0.061239	-0.464071	-0.284627	0.23173
Data191	-0.792236	-0.141602	0.046183	-0.46346	-0.281779	0.227865
Data192	-0.776164	-0.123698	0.034993	-0.454915	-0.286865	0.239054
Data193	-0.770264	-0.096029	0.029907	-0.447998	-0.280558	0.24353
Data194	-0.778402	-0.062866	0.039063	-0.45105	-0.268351	0.238444
Data195	-0.794678	-0.039673	0.049438	-0.458984	-0.258789	0.215047
Data196	-0.802816	-0.027669	0.060425	-0.470988	-0.259603	0.189616
Data197	-0.814616	-0.025024	0.064901	-0.483602	-0.246785	0.166219
Data198	-0.826619	-0.025228	0.05778	-0.476481	-0.242716	0.161336
Data199	-0.830892	-0.024618	0.045166	-0.468547	-0.232544	0.16215
Data200	-0.816447	-0.016683	0.037638	-0.455322	-0.222778	0.172729
Data201	-0.796509	-0.013224	0.039469	-0.439453	-0.223796	0.188599
Data202	-0.78186	0.007324	0.048014	-0.426229	-0.222168	0.194092
Data203	-0.775553	0.030314	0.062459	-0.407715	-0.22054	0.199788
Data204	-0.777588	0.055745	0.067749	-0.380046	-0.209147	0.21464
Data205	-0.785522	0.068359	0.071208	-0.349325	-0.192464	0.237223
Data206	-0.806885	0.077718	0.07609	-0.3184	-0.172323	0.273031
Data207	-0.829671	0.077922	0.076701	-0.309855	-0.143433	0.319214
Data208	-0.838216	0.07019	0.075277	-0.318807	-0.118612	0.36967
Data209	-0.83252	0.07019	0.088298	-0.316569	-0.103149	0.418701
Data210	-0.808105	0.085246	0.115967	-0.300293	-0.097046	0.46224
Data211	-0.777588	0.126343	0.123901	-0.282593	-0.095418	0.494588
Data212	-0.749308	0.161133	0.134277	-0.270589	-0.097046	0.519613
Data213	-0.725505	0.197754	0.140177	-0.265096	-0.09196	0.542806
Data214	-0.715942	0.232137	0.140381	-0.262044	-0.082601	0.570679
Data215	-0.715332	0.257975	0.139364	-0.254517	-0.079142	0.60201
Data216	-0.697021	0.273234	0.150146	-0.230306	-0.066732	0.631307
Data217	-0.666504	0.285441	0.165202	-0.195719	-0.052287	0.672607
Data218	-0.633545	0.292765	0.177002	-0.156657	-0.043335	0.716146
Data219	-0.605469	0.292765	0.190633	-0.121867	-0.036418	0.765177
Data220	-0.571696	0.303548	0.200399	-0.099894	-0.014242	0.805461
Data221	-0.559896	0.331014	0.207723	-0.067952	0.010986	0.851034
Data222	-0.557048	0.361735	0.221151	-0.030314	0.051066	0.882161
Data223	-0.539754	0.406291	0.234578	-0.011597	0.079956	0.890096
Data224	-0.517375	0.454102	0.241292	0.010579	0.11027	0.88501
Data225	-0.502523	0.500692	0.240479	0.04659	0.13387	0.876668
Data226	-0.477702	0.53833	0.240885	0.088094	0.168254	0.861206
Data227	-0.453898	0.555623	0.255127	0.123291	0.216064	0.832316
Data228	-0.440063	0.575765	0.278727	0.157674	0.253499	0.814006
Data229	-0.423177	0.608114	0.315145	0.197957	0.295614	0.820109
Data230	-0.425008	0.644938	0.364787	0.233154	0.342814	0.835775
Data231	-0.419312	0.682983	0.410156	0.262248	0.403442	0.869954
Data232	-0.397949	0.723063	0.435181	0.302531	0.463053	0.92509
Data233	-0.349325	0.759481	0.45634	0.352987	0.528564	0.999146
Data234	-0.300496	0.802205	0.478109	0.406901	0.5955	1.09375
Data235	-0.248006	0.860799	0.517578	0.464884	0.660604	1.202189
Data236	-0.203451	0.9375	0.560099	0.531209	0.726725	1.303711
Data237	-0.166626	1.002808	0.595093	0.6014	0.775553	1.39974
Data238	-0.12146	1.065063	0.617472	0.655721	0.807699	1.481323
Data239	-0.08077	1.11084	0.632731	0.701701	0.842896	1.540934
Data240	-0.051676	1.150716	0.65328	0.737305	0.882365	1.593628
Data241	-0.024211	1.191813	0.672404	0.776367	0.922445	1.634521
Data242	0.007121	1.234334	0.691325	0.809733	0.947673	1.666463
Data243	0.050863	1.26241	0.720622	0.831299	0.974528	1.682739
Data244	0.08667	1.299438	0.746053	0.86263	1.003825	1.684163
Data245	0.134684	1.342773	0.767212	0.90922	1.040243	1.674601
Data246	0.180257	1.385905	0.790405	0.958862	1.079305	1.657308
Data247	0.218302	1.442464	0.819499	0.996501	1.102498	1.620687
Data248	0.247396	1.493734	0.863444	1.024984	1.123861	1.585693
Data249	0.274658	1.537679	0.918172	1.05367	1.147054	1.566366
Data250	0.289714	1.5802	0.951335	1.080933	1.173706	1.558431
Data251	0.3007	1.612752	0.975342	1.109212	1.195068	1.573893
Data252	0.307617	1.647135	0.992432	1.14034	1.214396	1.584066
Data253	0.318604	1.671549	1.008301	1.167399	1.245728	1.598511
Data254	0.315348	1.694539	1.014201	1.186523	1.27828	1.636759
Data255	0.304565	1.711833	1.026815	1.209106	1.302897	1.701457
Data256	0.304362	1.723836	1.028239	1.223755	1.310628	1.758219
Data257	0.311483	1.730957	1.02417	1.222738	1.303304	1.795247
Data258	0.316569	1.734212	1.019694	1.217041	1.286621	1.816203
Data259	0.313721	1.738281	1.011759	1.205444	1.270752	1.832682
Data260	0.303752	1.728312	0.997111	1.200562	1.257731	1.841024
Data261	0.293579	1.723836	0.999756	1.198527	1.239421	1.833496
Data262	0.27242	1.717529	0.997111	1.183879	1.218465	1.820068
Data263	0.254517	1.714274	0.970866	1.165161	1.196493	1.792399
Data264	0.230509	1.716715	0.948079	1.142985	1.16394	1.753947
Data265	0.199178	1.717122	0.927124	1.123657	1.121623	1.711629
Data266	0.149536	1.703084	0.898844	1.091105	1.072388	1.656901
Data267	0.111694	1.681925	0.854899	1.039022	1.018066	1.596883
Data268	0.061035	1.653646	0.81014	0.977376	0.966797	1.557007
Data269	-0.002645	1.597087	0.771891	0.904744	0.916951	1.516927
Data270	-0.078532	1.537679	0.724894	0.833944	0.859578	1.478678
Data271	-0.159912	1.477254	0.663249	0.769653	0.792236	1.443685
Data272	-0.24882	1.403402	0.605062	0.70638	0.719604	1.417033
Data273	-0.338338	1.318156	0.551961	0.6309	0.645955	1.372274
Data274	-0.427043	1.241659	0.496623	0.568034	0.562541	1.31958
Data275	-0.496216	1.16394	0.424601	0.509237	0.473022	1.254476
Data276	-0.56661	1.077474	0.332845	0.44637	0.385946	1.17452
Data277	-0.63741	0.992635	0.234578	0.377808	0.308431	1.08195
Data278	-0.701497	0.929972	0.147909	0.319417	0.234375	0.991007
Data279	-0.783081	0.874837	0.066935	0.261637	0.160319	0.918783
Data280	-0.866089	0.827433	-0.006714	0.194092	0.08606	0.829875
Data281	-0.940552	0.787964	-0.074056	0.131022	0.019938	0.733236
Data282	-1.020101	0.739746	-0.142415	0.060628	-0.055745	0.653483
Data283	-1.106974	0.679118	-0.217082	-0.021973	-0.140584	0.570272
Data284	-1.187948	0.616455	-0.287679	-0.09257	-0.220947	0.487467
Data285	-1.255697	0.534058	-0.348714	-0.149333	-0.290527	0.404663
Data286	-1.329956	0.446574	-0.404256	-0.213013	-0.342611	0.315145
Data287	-1.408895	0.359294	-0.466105	-0.286458	-0.391235	0.228271
Data288	-1.494751	0.28422	-0.536092	-0.358276	-0.439657	0.124308
Data289	-1.571655	0.220744	-0.615438	-0.435588	-0.494588	0.001831
Data290	-1.624349	0.147909	-0.685832	-0.508423	-0.539958	-0.112101
Data291	-1.656698	0.072225	-0.756836	-0.562744	-0.581462	-0.227865
Data292	-1.704508	-0.005493	-0.814819	-0.607096	-0.626221	-0.338135
Data293	-1.767171	-0.056966	-0.861206	-0.651245	-0.681356	-0.44047
Data294	-1.830851	-0.098674	-0.901082	-0.69397	-0.728556	-0.523275
Data295	-1.90389	-0.138753	-0.957845	-0.731608	-0.777995	-0.581462
Data296	-1.963298	-0.183716	-1.011353	-0.766195	-0.823975	-0.627035
Data297	-2.004395	-0.231527	-1.068115	-0.79834	-0.863851	-0.656331
Data298	-2.047323	-0.274048	-1.128743	-0.842489	-0.905355	-0.68807
Data299	-2.08252	-0.310669	-1.17513	-0.887451	-0.933431	-0.708618
Data300	-2.107137	-0.359294	-1.214803	-0.920817	-0.953369	-0.704346
Data301	-2.131755	-0.42277	-1.262817	-0.957845	-0.974121	-0.689087
Data302	-2.156372	-0.480754	-1.310425	-0.992025	-1.00647	-0.668945
Data303	-2.194621	-0.537109	-1.350505	-1.008301	-1.032715	-0.654704
Data304	-2.242635	-0.600179	-1.397095	-1.011963	-1.059977	-0.644531
Data305	-2.293294	-0.662028	-1.435547	-1.020915	-1.07137	-0.635986
Data306	-2.327881	-0.703532	-1.462199	-1.031698	-1.08256	-0.6427
Data307	-2.352498	-0.729167	-1.484172	-1.040853	-1.097819	-0.65979
Data308	-2.364299	-0.743408	-1.500244	-1.052246	-1.099854	-0.672404
Data309	-2.373454	-0.756836	-1.501465	-1.075846	-1.098429	-0.668335
Data310	-2.378743	-0.760091	-1.510213	-1.095785	-1.087443	-0.646973
Data311	-2.370605	-0.77596	-1.520793	-1.097616	-1.068726	-0.633138
Data312	-2.355347	-0.791016	-1.533203	-1.107178	-1.05367	-0.611165
Data313	-2.335409	-0.796916	-1.542358	-1.109212	-1.047974	-0.573527
Data314	-2.330526	-0.807088	-1.55599	-1.09904	-1.039429	-0.532633
Data315	-2.322591	-0.81665	-1.569621	-1.088257	-1.044718	-0.499674
Data316	-2.301432	-0.823364	-1.588745	-1.075236	-1.057739	-0.480143
Data317	-2.289429	-0.828044	-1.594645	-1.070557	-1.069336	-0.489299
Data318	-2.286377	-0.836385	-1.586304	-1.067301	-1.058757	-0.524089
Data319	-2.28597	-0.845337	-1.5743	-1.055094	-1.028646	-0.557048
Data320	-2.284749	-0.846558	-1.5625	-1.038411	-1.004842	-0.581055
Data321	-2.281291	-0.852661	-1.558431	-1.016032	-0.9788	-0.589396
Data322	-2.26359	-0.855103	-1.55131	-0.99467	-0.954386	-0.59672
Data323	-2.229411	-0.858765	-1.544189	-0.976156	-0.921631	-0.611165
Data324	-2.190552	-0.855103	-1.532593	-0.971069	-0.894979	-0.622355
Data325	-2.158813	-0.855713	-1.508586	-0.960286	-0.865072	-0.612793
Data326	-2.134603	-0.83964	-1.488647	-0.938924	-0.840251	-0.582072
Data327	-2.103475	-0.834961	-1.466471	-0.922038	-0.80953	-0.551554
Data328	-2.070109	-0.814616	-1.443888	-0.907796	-0.771688	-0.531616
Data329	-2.050578	-0.800374	-1.425985	-0.887655	-0.737915	-0.505575
Data330	-2.033081	-0.784302	-1.40686	-0.85083	-0.707397	-0.478109
Data331	-1.990153	-0.763346	-1.387329	-0.808919	-0.679118	-0.482381
Data332	-1.935628	-0.753581	-1.360881	-0.773519	-0.657756	-0.514526
Data333	-1.894938	-0.748291	-1.341553	-0.74117	-0.629679	-0.545654
Data334	-1.865641	-0.739339	-1.319173	-0.714111	-0.604451	-0.568644
Data335	-1.834513	-0.720011	-1.293538	-0.678304	-0.566203	-0.599976
Data336	-1.815592	-0.705973	-1.265259	-0.639242	-0.522461	-0.6368
Data337	-1.794434	-0.695801	-1.232707	-0.606893	-0.489705	-0.663656
Data338	-1.757406	-0.680745	-1.193034	-0.582275	-0.462036	-0.681559
Data339	-1.714681	-0.654093	-1.165365	-0.57312	-0.424194	-0.675659
Data340	-1.671143	-0.620321	-1.142171	-0.55542	-0.380859	-0.654093
Data341	-1.62679	-0.59021	-1.103312	-0.526937	-0.344238	-0.604045
Data342	-1.576131	-0.56132	-1.070964	-0.498047	-0.315552	-0.550741
Data343	-1.533	-0.514526	-1.041056	-0.461833	-0.286662	-0.513713
Data344	-1.500854	-0.484009	-1.015625	-0.432739	-0.262248	-0.480957
Data345	-1.469116	-0.462443	-0.986532	-0.409953	-0.241292	-0.451864
Data346	-1.427205	-0.455322	-0.946655	-0.379842	-0.207926	-0.433757
Data347	-1.365356	-0.444336	-0.917765	-0.351766	-0.172933	-0.418091
Data348	-1.297607	-0.421346	-0.89742	-0.33488	-0.149943	-0.390422
Data349	-1.247152	-0.388387	-0.873413	-0.320841	-0.131226	-0.372925
Data350	-1.206462	-0.358683	-0.851644	-0.295817	-0.103149	-0.373128
Data351	-1.178182	-0.3361	-0.836182	-0.243327	-0.06307	-0.366211
Data352	-1.155802	-0.310872	-0.817057	-0.176799	-0.02299	-0.354818
Data353	-1.139119	-0.276896	-0.777995	-0.128581	0.020752	-0.32369
Data354	-1.100667	-0.248006	-0.730794	-0.09318	0.069784	-0.294189
Data355	-1.04187	-0.209147	-0.680745	-0.058594	0.110067	-0.275675
Data356	-0.976766	-0.173136	-0.629069	-0.032756	0.129395	-0.27771
Data357	-0.909627	-0.158285	-0.58492	-0.019735	0.15096	-0.28951
Data358	-0.837199	-0.156047	-0.539551	-0.020345	0.175374	-0.29541
Data359	-0.782878	-0.148112	-0.501302	-0.027669	0.222371	-0.307007
Data360	-0.743815	-0.128581	-0.463664	-0.014242	0.272013	-0.314535
Data361	-0.716349	-0.095825	-0.429688	0.006714	0.3243	-0.298869
Data362	-0.686035	-0.055949	-0.414022	0.030721	0.363973	-0.265503
Data363	-0.648193	-0.031942	-0.408325	0.052287	0.402018	-0.221965
Data364	-0.600586	-0.011597	-0.393677	0.076497	0.450846	-0.145671
Data365	-0.551147	0.011597	-0.356852	0.101522	0.475667	-0.073242
Data366	-0.512085	0.0354	-0.325724	0.127767	0.493164	0.015259
Data367	-0.475464	0.06897	-0.293783	0.137126	0.517985	0.104167
Data368	-0.443115	0.107015	-0.267131	0.144246	0.546468	0.179647
Data369	-0.401204	0.136108	-0.252686	0.15035	0.567017	0.250041
Data370	-0.351156	0.158895	-0.247192	0.162557	0.579631	0.319621
Data371	-0.303548	0.193075	-0.228475	0.183919	0.588379	0.368652
Data372	-0.268148	0.217082	-0.207316	0.214844	0.594482	0.402425
Data373	-0.228068	0.235799	-0.181274	0.227865	0.612183	0.433757
Data374	-0.180257	0.262858	-0.14384	0.249634	0.63741	0.475871
Data375	-0.124308	0.284424	-0.103556	0.269979	0.657349	0.523071
Data376	-0.074666	0.289103	-0.058797	0.2889	0.68278	0.561117
Data377	-0.036621	0.290527	-0.018921	0.299276	0.715535	0.607503
Data378	-0.01119	0.296021	0.015666	0.310059	0.740967	0.668335
Data379	0.012004	0.314738	0.053711	0.338745	0.761515	0.722046
Data380	0.037638	0.343424	0.090129	0.361735	0.776774	0.762329
Data381	0.061442	0.368245	0.114339	0.385946	0.791829	0.773315
Data382	0.085042	0.402018	0.12797	0.410563	0.815837	0.772298
Data383	0.113322	0.424805	0.141602	0.434367	0.835978	0.74056
Data384	0.148722	0.423177	0.15625	0.452881	0.853271	0.685221
Data385	0.188192	0.403239	0.184326	0.472819	0.869141	0.620728
Data386	0.218099	0.394084	0.21403	0.490112	0.877279	0.557251
Data387	0.254517	0.400187	0.243123	0.49764	0.879313	0.487874
Data388	0.289103	0.425822	0.265706	0.512899	0.879924	0.398966
Data389	0.3184	0.44515	0.302327	0.526937	0.888265	0.305786
Data390	0.345866	0.463053	0.340373	0.543823	0.90861	0.230306
Data391	0.376383	0.48116	0.365601	0.564168	0.928752	0.173136
Data392	0.39327	0.499674	0.393677	0.581258	0.956624	0.126139
Data393	0.408529	0.516154	0.414632	0.611165	0.993856	0.111694
Data394	0.426025	0.523071	0.426229	0.621134	1.023966	0.125122
Data395	0.450439	0.525513	0.436198	0.622559	1.047567	0.160726
Data396	0.477091	0.527954	0.438639	0.621338	1.061198	0.198975
Data397	0.500488	0.537313	0.441488	0.618896	1.065267	0.226847
Data398	0.513509	0.548706	0.458171	0.625814	1.067505	0.239054
Data399	0.540771	0.580037	0.478312	0.652873	1.084798	0.242106
Data400	0.579631	0.611979	0.484009	0.677897	1.098226	0.23641
Data401	0.623169	0.631104	0.494995	0.69519	1.116943	0.24292
Data402	0.666097	0.651042	0.50293	0.720418	1.134847	0.232544
Data403	0.68868	0.662028	0.508423	0.746663	1.159261	0.229696
Data404	0.702108	0.680339	0.517985	0.762939	1.171468	0.225627
Data405	0.711263	0.685832	0.536702	0.760701	1.165975	0.223592
Data406	0.716349	0.675456	0.554199	0.74707	1.16394	0.220947
Data407	0.736491	0.664673	0.559489	0.749715	1.159465	0.221558
Data408	0.764567	0.658366	0.574544	0.762939	1.149902	0.230509
Data409	0.783488	0.669556	0.582275	0.777791	1.140544	0.244548
Data410	0.795288	0.684204	0.583293	0.797526	1.126506	0.267131
Data411	0.806478	0.689697	0.582275	0.814616	1.123657	0.303955
Data412	0.824788	0.705566	0.585124	0.836385	1.131388	0.351969
Data413	0.844727	0.725505	0.593262	0.84554	1.143799	0.403239
Data414	0.862223	0.740763	0.600586	0.842692	1.165365	0.436808
Data415	0.895182	0.755819	0.608927	0.84554	1.164144	0.466309
Data416	0.936483	0.761922	0.637004	0.835571	1.181844	0.509847
Data417	0.971883	0.766805	0.666911	0.821126	1.206868	0.553182
Data418	0.991821	0.782064	0.67688	0.821737	1.230672	0.588786
Data419	0.996297	0.795085	0.673218	0.844116	1.254069	0.61849
Data420	0.998535	0.795288	0.679118	0.865682	1.287842	0.646769
Data421	0.986125	0.80424	0.681763	0.892334	1.306559	0.665487
Data422	0.975138	0.818481	0.683187	0.906372	1.304118	0.667114
Data423	0.964559	0.822347	0.68929	0.917155	1.30188	0.635986
Data424	0.969442	0.81075	0.700684	0.913493	1.304118	0.595907
Data425	0.997314	0.800985	0.703939	0.904744	1.31368	0.53772
Data426	1.029867	0.795695	0.703735	0.889282	1.33016	0.470378
Data427	1.058553	0.800578	0.71167	0.874227	1.322021	0.404256
Data428	1.079508	0.812785	0.710856	0.856527	1.306966	0.354411
Data429	1.086426	0.820516	0.696615	0.836182	1.30188	0.325317
Data430	1.095378	0.824992	0.68868	0.832723	1.307576	0.326335
Data431	1.101888	0.817668	0.690918	0.848185	1.302897	0.335693
Data432	1.109009	0.804036	0.70638	0.860596	1.288045	0.354207
Data433	1.112874	0.797323	0.720215	0.861003	1.269328	0.37557
Data434	1.12793	0.799967	0.70577	0.868123	1.258138	0.383708
Data435	1.137288	0.795288	0.700073	0.870768	1.242065	0.38208
Data436	1.133423	0.780843	0.69519	0.865072	1.230672	0.347087
Data437	1.129761	0.781453	0.682373	0.842082	1.225586	0.307617
Data438	1.114095	0.793864	0.683187	0.830688	1.233114	0.249634
Data439	1.107992	0.798747	0.674845	0.827637	1.240641	0.190633
Data440	1.111043	0.795898	0.668132	0.830078	1.217651	0.152181
Data441	1.112874	0.801595	0.663859	0.83964	1.189372	0.148112
Data442	1.111043	0.803019	0.664469	0.841268	1.158244	0.172323
Data443	1.112061	0.799561	0.6663	0.852865	1.138713	0.219116
Data444	1.111247	0.799967	0.666911	0.853271	1.118368	0.264689
Data445	1.106771	0.811971	0.654907	0.834351	1.100057	0.30721
Data446	1.103516	0.805054	0.648193	0.815023	1.094971	0.360311
Data447	1.106364	0.782674	0.648397	0.800781	1.085815	0.392049
Data448	1.103312	0.76355	0.651245	0.795085	1.063639	0.39266
Data449	1.091919	0.758464	0.637817	0.799764	1.041056	0.391235
Data450	1.092326	0.759888	0.619507	0.794881	1.022339	0.390828
Data451	1.091309	0.754395	0.611776	0.78776	1.014201	0.392253
Data452	1.088664	0.739746	0.606283	0.786743	1.015422	0.407511
Data453	1.091309	0.730591	0.597738	0.774536	1.012777	0.425008
Data454	1.090698	0.724487	0.59082	0.773519	1.016235	0.450846
Data455	1.08195	0.719808	0.574137	0.773315	1.005249	0.460815
Data456	1.074626	0.716349	0.557861	0.767822	1.003011	0.454915
Data457	1.069539	0.713704	0.540568	0.74117	1.01766	0.425822
Data458	1.058146	0.719198	0.523682	0.717773	1.027222	0.38737
Data459	1.043905	0.733032	0.498657	0.704549	1.034749	0.328166
Data460	1.025594	0.731405	0.492757	0.693156	1.037191	0.263265
Data461	1.017863	0.731201	0.496216	0.687459	1.034139	0.185547
Data462	1.021932	0.716146	0.500285	0.68217	1.019491	0.11495
Data463	1.047363	0.700684	0.487467	0.674032	0.988363	0.062256
Data464	1.075236	0.679525	0.472412	0.65918	0.94869	0.029093
Data465	1.075236	0.65918	0.460409	0.641073	0.929159	0.009155
Data466	1.067912	0.642497	0.460205	0.613403	0.918376	-0.013631
Data467	1.062215	0.636393	0.470378	0.595296	0.915731	-0.026449
Data468	1.037801	0.641276	0.474854	0.582886	0.921021	-0.03418
Data469	1.008097	0.644938	0.469564	0.585938	0.924072	-0.041504
Data470	0.994466	0.644938	0.44515	0.5955	0.908407	-0.055949
Data471	0.991414	0.639445	0.414022	0.600179	0.86792	-0.056763
Data472	0.986328	0.628255	0.395508	0.585327	0.836792	-0.05249
Data473	0.980021	0.608317	0.398153	0.557251	0.829671	-0.039469
Data474	0.984497	0.590007	0.39388	0.53304	0.832113	-0.023804
Data475	0.983276	0.579631	0.378621	0.515544	0.839437	-0.019735
Data476	0.982259	0.574544	0.363973	0.50883	0.843302	-0.027059
Data477	0.975138	0.577189	0.364176	0.502523	0.824788	-0.061239
Data478	0.965576	0.567017	0.372314	0.477702	0.793864	-0.116984
Data479	0.953979	0.558472	0.378621	0.45634	0.769857	-0.185547
Data480	0.938517	0.56132	0.372925	0.43925	0.749308	-0.260213
Data481	0.934245	0.574341	0.361125	0.435791	0.720418	-0.339762
Data482	0.929972	0.574137	0.347493	0.432536	0.694377	-0.431722
Data483	0.924072	0.561117	0.329793	0.433757	0.671183	-0.510661
Data484	0.905965	0.545858	0.313314	0.424398	0.655111	-0.575358
Data485	0.890299	0.529582	0.296631	0.407308	0.650431	-0.627238
Data486	0.871989	0.527344	0.281372	0.394287	0.639648	-0.660197
Data487	0.851847	0.528768	0.270793	0.384115	0.618896	-0.669352
Data488	0.84493	0.529785	0.246989	0.380656	0.599365	-0.664266
Data489	0.837606	0.529175	0.222982	0.385132	0.59082	-0.666504
Data490	0.83903	0.534261	0.210978	0.379028	0.585327	-0.672607
Data491	0.838013	0.525106	0.20752	0.363363	0.582682	-0.698649
Data492	0.827026	0.499471	0.210164	0.344849	0.569865	-0.749105
Data493	0.829671	0.478312	0.209554	0.320638	0.556234	-0.802612
Data494	0.82784	0.467122	0.200195	0.300293	0.527344	-0.844116
Data495	0.827026	0.45756	0.181681	0.275269	0.495809	-0.847778
Data496	0.833333	0.445353	0.146281	0.249837	0.466919	-0.817464
Data497	0.826009	0.430908	0.119832	0.228678	0.443319	-0.767415
Data498	0.825399	0.425618	0.098063	0.209554	0.420329	-0.70638
Data499	0.831706	0.418701	0.082397	0.188395	0.39978	-0.631714
Data500	0.835164	0.409953	0.077515	0.163167	0.386353	-0.545044
Data501	0.852254	0.411987	0.079956	0.144043	0.368652	-0.455526
Data502	0.850423	0.415039	0.078532	0.139974	0.355021	-0.378215
Data503	0.830485	0.407918	0.076701	0.134481	0.343018	-0.321045
Data504	0.802205	0.395101	0.061442	0.139771	0.318604	-0.284831
Data505	0.78715	0.38269	0.047404	0.135498	0.282186	-0.267537
Data506	0.772705	0.376383	0.044149	0.136515	0.256958	-0.282796
Data507	0.771077	0.37028	0.04069	0.133667	0.250651	-0.308838
Data508	0.777181	0.366821	0.031942	0.122477	0.250244	-0.322469
Data509	0.762939	0.363973	0.021362	0.126953	0.255941	-0.333455
Data510	0.74585	0.343831	0.01709	0.129801	0.25411	-0.32491
Data511	0.735067	0.328573	0.009766	0.119425	0.246582	-0.295003
Data512	0.732218	0.308431	0.007528	0.088094	0.229696	-0.254924
Data513	0.720418	0.294393	-0.001017	0.055542	0.213826	-0.227254
Data514	0.713094	0.281779	-0.010173	0.040283	0.194499	-0.222778
Data515	0.697835	0.263672	-0.026042	0.038656	0.16154	-0.217692
Data516	0.693766	0.236613	-0.054728	0.027262	0.137939	-0.218709
Data517	0.70109	0.221965	-0.078532	0.021362	0.12146	-0.229899
Data518	0.724894	0.208537	-0.110881	0.026042	0.101522	-0.266317
Data519	0.74056	0.191854	-0.145467	0.019328	0.076701	-0.319214
Data520	0.752563	0.166016	-0.171509	0.009766	0.050049	-0.356242
Data521	0.741781	0.142822	-0.194092	0.004679	0.039063	-0.379435
Data522	0.722046	0.124512	-0.215047	-0.001424	0.017904	-0.389608
Data523	0.706584	0.118205	-0.21932	-0.011393	-0.005493	-0.385539
Data524	0.70048	0.110677	-0.217082	-0.022583	-0.036418	-0.365804
Data525	0.68278	0.108236	-0.212809	-0.020955	-0.071818	-0.335693
Data526	0.675252	0.090739	-0.222575	-0.015869	-0.091553	-0.325521
Data527	0.680949	0.066528	-0.23173	-0.008952	-0.112712	-0.32959
Data528	0.687663	0.042725	-0.241699	-0.02238	-0.138753	-0.351969
Data529	0.691935	0.017293	-0.245158	-0.038656	-0.159098	-0.380046
Data530	0.687459	-0.008545	-0.255127	-0.057983	-0.161336	-0.436605
Data531	0.673218	-0.028687	-0.261637	-0.071411	-0.168254	-0.498657
Data532	0.65328	-0.042114	-0.268148	-0.093791	-0.181681	-0.546265
Data533	0.635986	-0.06307	-0.283813	-0.124105	-0.206502	-0.586344
Data534	0.635173	-0.082601	-0.304565	-0.140991	-0.23763	-0.628459
Data535	0.6368	-0.100708	-0.318604	-0.161133	-0.273031	-0.664266
Data536	0.642293	-0.117798	-0.316976	-0.171916	-0.298462	-0.692139
Data537	0.637817	-0.146484	-0.326131	-0.172729	-0.306803	-0.703939
Data538	0.63151	-0.165202	-0.343424	-0.171305	-0.317993	-0.681763
Data539	0.615641	-0.189819	-0.355835	-0.153402	-0.334066	-0.647176
Data540	0.610555	-0.201009	-0.360311	-0.128988	-0.359294	-0.599365
Data541	0.6132	-0.217285	-0.35319	-0.12146	-0.383708	-0.548299
Data542	0.618286	-0.234172	-0.35848	-0.127767	-0.401815	-0.513713
Data543	0.622355	-0.243123	-0.375773	-0.129191	-0.431315	-0.500285
Data544	0.628459	-0.254517	-0.404867	-0.146484	-0.471802	-0.504761
Data545	0.620931	-0.2771	-0.431315	-0.15564	-0.496419	-0.532837
Data546	0.627645	-0.298258	-0.45634	-0.16866	-0.520426	-0.566203
Data547	0.638631	-0.314941	-0.469767	-0.177409	-0.543416	-0.616252
Data548	0.631307	-0.328369	-0.472209	-0.189819	-0.559285	-0.681559
Data549	0.622355	-0.346069	-0.483398	-0.20874	-0.555827	-0.762533
Data550	0.609945	-0.354818	-0.495402	-0.225016	-0.546265	-0.840658
Data551	0.59672	-0.360921	-0.497233	-0.239868	-0.535685	-0.923665
Data552	0.599976	-0.372111	-0.493774	-0.250651	-0.540365	-0.997314
Data553	0.606079	-0.396932	-0.478516	-0.264689	-0.555013	-1.055298
Data554	0.599162	-0.418905	-0.470785	-0.274251	-0.570882	-1.101481
Data555	0.597738	-0.432536	-0.482381	-0.268555	-0.590007	-1.12793
Data556	0.6014	-0.443929	-0.504761	-0.262248	-0.622965	-1.130981
Data557	0.592448	-0.451457	-0.512695	-0.263468	-0.656942	-1.131795
Data558	0.564982	-0.461833	-0.505981	-0.274455	-0.675252	-1.125285
Data559	0.539958	-0.481567	-0.498861	-0.280355	-0.671794	-1.126506
Data560	0.527547	-0.494995	-0.483602	-0.291138	-0.674438	-1.118978
Data561	0.52653	-0.509033	-0.476685	-0.311076	-0.687459	-1.127726
Data562	0.526123	-0.531209	-0.484416	-0.311483	-0.717367	-1.147054
Data563	0.529175	-0.53894	-0.495809	-0.311686	-0.739543	-1.16984
Data564	0.537516	-0.545451	-0.50883	-0.315552	-0.753377	-1.187948
Data565	0.542603	-0.549113	-0.512085	-0.317993	-0.750326	-1.207682
Data566	0.534465	-0.553996	-0.501912	-0.315145	-0.742391	-1.229858
Data567	0.531209	-0.562948	-0.488281	-0.3125	-0.749512	-1.257935
Data568	0.531209	-0.575968	-0.482381	-0.311279	-0.76945	-1.277873
Data569	0.529175	-0.582275	-0.470785	-0.325521	-0.789795	-1.29659
Data570	0.520426	-0.59021	-0.461833	-0.339559	-0.798543	-1.332194
Data571	0.498861	-0.603638	-0.449422	-0.358073	-0.823568	-1.378988
Data572	0.478109	-0.620524	-0.443115	-0.379639	-0.841064	-1.400757
Data573	0.468343	-0.633748	-0.450236	-0.385946	-0.856934	-1.401367
Data574	0.460205	-0.638428	-0.465495	-0.376383	-0.880941	-1.380005
Data575	0.465291	-0.64738	-0.473226	-0.365601	-0.900879	-1.352946
Data576	0.473022	-0.656331	-0.474854	-0.366414	-0.908407	-1.324259
Data577	0.482992	-0.661418	-0.470988	-0.378215	-0.91451	-1.297811
Data578	0.484416	-0.672607	-0.472005	-0.391846	-0.916545	-1.270142
Data579	0.477091	-0.684408	-0.472412	-0.388997	-0.927327	-1.241659
Data580	0.464071	-0.698242	-0.466512	-0.388184	-0.940348	-1.229045
Data581	0.45634	-0.721029	-0.447795	-0.380656	-0.948079	-1.234538
Data582	0.460205	-0.745646	-0.423381	-0.359701	-0.939941	-1.245524
Data583	0.463257	-0.769043	-0.413208	-0.358887	-0.940552	-1.259766
Data584	0.466309	-0.783081	-0.411377	-0.38208	-0.93811	-1.258748
Data585	0.464884	-0.791016	-0.407918	-0.403442	-0.928548	-1.250203
Data586	0.462036	-0.784302	-0.398966	-0.415243	-0.932007	-1.235148
Data587	0.450236	-0.769857	-0.403849	-0.427856	-0.941772	-1.203003
Data588	0.436401	-0.753784	-0.403239	-0.427246	-0.953573	-1.162923
Data589	0.411377	-0.747274	-0.387166	-0.430094	-0.971069	-1.112467
Data590	0.403646	-0.745239	-0.366414	-0.437622	-0.978394	-1.066691
Data591	0.398356	-0.745443	-0.350749	-0.436605	-0.981242	-1.035767
Data592	0.389404	-0.763346	-0.338542	-0.435588	-0.982463	-1.022542
Data593	0.383504	-0.780843	-0.325724	-0.438029	-0.981242	-1.007894
Data594	0.386759	-0.797323	-0.315959	-0.437419	-0.964559	-0.980225
Data595	0.388997	-0.805868	-0.314535	-0.431925	-0.951335	-0.945435
Data596	0.370076	-0.810547	-0.31311	-0.431519	-0.939941	-0.930379
Data597	0.348104	-0.813599	-0.306803	-0.433757	-0.958049	-0.932007
Data598	0.331624	-0.822347	-0.290934	-0.442098	-0.981649	-0.948283
Data599	0.314941	-0.838826	-0.282186	-0.450846	-1.003825	-0.969238
Data600	0.304362	-0.846354	-0.269165	-0.441488	-1.028849	-1.007894
Data601	0.303345	-0.847982	-0.259399	-0.431112	-1.03597	-1.051229
Data602	0.303752	-0.863851	-0.25411	-0.442912	-1.018473	-1.094767
Data603	0.293376	-0.878092	-0.241089	-0.460612	-1.012166	-1.126912
Data604	0.274455	-0.881551	-0.233358	-0.47465	-1.014201	-1.126709
Data605	0.26123	-0.87911	-0.212402	-0.487467	-1.020508	-1.113892
Data606	0.246989	-0.883789	-0.193075	-0.486043	-1.032715	-1.083984
Data607	0.238647	-0.897217	-0.193685	-0.461629	-1.043498	-1.050618
Data608	0.23763	-0.898438	-0.182902	-0.443929	-1.054484	-1.014811
Data609	0.223796	-0.902913	-0.170492	-0.439453	-1.060588	-0.983276
Data610	0.22583	-0.892131	-0.163574	-0.458577	-1.052856	-0.982666
Data611	0.233561	-0.879517	-0.16744	-0.479736	-1.038005	-1.004232
Data612	0.229085	-0.878906	-0.172933	-0.497437	-1.024577	-1.039022
Data613	0.214233	-0.882161	-0.162557	-0.506795	-1.018473	-1.075439
Data614	0.197144	-0.891927	-0.155436	-0.521444	-1.020304	-1.104329
Data615	0.173747	-0.892537	-0.152384	-0.537516	-1.023356	-1.114095
Data616	0.152588	-0.880737	-0.146688	-0.534465	-1.040446	-1.118774
Data617	0.153809	-0.869954	-0.132853	-0.530396	-1.050618	-1.106364
Data618	0.161947	-0.857747	-0.116577	-0.531209	-1.054484	-1.096191
Data619	0.177002	-0.860189	-0.10437	-0.515747	-1.059367	-1.082967
Data620	0.178223	-0.875651	-0.093791	-0.498454	-1.047363	-1.070353
Data621	0.171916	-0.90271	-0.076497	-0.489502	-1.023153	-1.067912
Data622	0.152181	-0.9139	-0.060832	-0.493978	-1.00057	-1.079915
Data623	0.122274	-0.9198	-0.05717	-0.498657	-0.982666	-1.09965
Data624	0.099487	-0.928548	-0.047201	-0.481771	-0.97168	-1.139526
Data625	0.081787	-0.938314	-0.047811	-0.468547	-0.97758	-1.184489
Data626	0.073853	-0.952148	-0.059408	-0.473022	-0.997518	-1.231283
Data627	0.087484	-0.958252	-0.06368	-0.473022	-1.025594	-1.270345
Data628	0.09908	-0.947469	-0.061239	-0.484823	-1.049194	-1.272176
Data629	0.110677	-0.93689	-0.055135	-0.501709	-1.046956	-1.242065
Data630	0.120646	-0.927531	-0.043742	-0.516968	-1.044108	-1.180623
Data631	0.117798	-0.924479	-0.021362	-0.539347	-1.040446	-1.097616
Data632	0.095418	-0.930583	0.000203	-0.558675	-1.043091	-1.003011
Data633	0.075887	-0.934041	0.022786	-0.566813	-1.027832	-0.910034
Data634	0.062663	-0.930176	0.047404	-0.565592	-1.004028	-0.833944
Data635	0.043335	-0.928141	0.060221	-0.561727	-1.002197	-0.785319
Data636	0.030314	-0.916545	0.067139	-0.56132	-1.011149	-0.75765
Data637	0.022176	-0.909627	0.078939	-0.559896	-1.020915	-0.739136
Data638	0.025635	-0.918376	0.095622	-0.560506	-1.021118	-0.721639
Data639	0.019328	-0.930176	0.110474	-0.560506	-1.006877	-0.693359
