# Supplementary material for: Integration of MRI and somatosensory evoked potentials facilitate diagnosis of spinal cord compression
Source: Sci Rep. 2023 May 15;13:7861. doi: 10.1038/s41598-023-34832-2 (PMC10185544; doi:10.1038/s41598-023-34832-2)
Supplement: Supplementary file 3 — Supplementary Information 3. [file 41598_2023_34832_MOESM3_ESM.zip › Preoperative SSEP data/spinal cord compression group/2256056_2/2256056_2_Rt Tibial SEP_Cz'-Fpz_201220_134646.csv]

Index	1	2	3	4	5	6	7	8
Name	Cz'-Fpz	Cz'-Fpz	Cz'-Fpz	Cz'-Fpz	Cz'-Fpz	Cz'-Fpz	Cz'-Fpz	Cz'-Fpz
Time	2.01707E+13	2.01707E+13	2.01707E+13	2.01707E+13	2.01707E+13	2.01707E+13	2.01707E+13	2.01707E+13
Highcut	500	500	500	500	500	500	500	500
Lowcut	10	10	10	10	10	10	10	10
Period	0.000156	0.000156	0.000156	0.000156	0.000156	0.000156	0.000156	0.000156
Averages	120	120	120	120	120	120	120	120
Int (mA)	15/15.1mA	15/14.7mA	15/15.1mA	15/14.7mA	15/14.7mA	15/14.7mA	15/15.1mA	15/15.1mA
Pulse Width (�gs)	200�s	200�s	200�s	200�s	200�s	200�s	200�s	200�s
Rep Rate (Hz)	3.11Hz	3.11Hz	3.11Hz	3.11Hz	3.11Hz	3.11Hz	3.11Hz	3.11Hz
Data0	0.891927	0.438843	-0.384216	0.498352	1.476644	0.481567	0.937297	0.912679
Data1	5.582682	1.335449	-0.028178	1.283162	2.554321	0.982259	2.67395	1.551107
Data2	16.713867	4.019979	-1.436564	3.279114	2.986043	3.213501	4.733073	3.915812
Data3	11.877441	3.612467	-2.40387	2.614441	0.171916	4.100545	3.523966	4.452311
Data4	2.638346	0.627035	-1.748962	0.831197	-2.365723	2.312419	1.622925	2.496134
Data5	-2.556152	-1.595052	-1.364136	-0.277812	-4.279582	0.594889	0.272827	0.772705
Data6	-5.103353	-2.890828	-1.164754	-0.775045	-5.301107	-0.519613	-0.46285	-0.308228
Data7	-5.889486	-3.453369	-1.099854	-0.860291	-5.664876	-1.078695	-0.716349	-0.815633
Data8	-5.667318	-3.534953	-1.118469	-0.706787	-5.614217	-1.231689	-0.66508	-0.929769
Data9	-4.96582	-3.325399	-1.162313	-0.454	-5.345256	-1.142578	-0.444336	-0.799561
Data10	-4.144694	-2.992961	-1.221212	-0.193583	-4.999186	-0.921631	-0.171509	-0.546061
Data11	-3.40332	-2.664591	-1.273092	0.032247	-4.660645	-0.675049	0.099691	-0.268962
Data12	-2.809245	-2.374674	-1.315206	0.214945	-4.361369	-0.451457	0.331217	-0.023804
Data13	-2.403158	-2.125041	-1.342367	0.340881	-4.125366	-0.280965	0.515544	0.170085
Data14	-2.158203	-1.932373	-1.360575	0.410055	-3.956909	-0.151774	0.646769	0.303752
Data15	-2.032878	-1.80603	-1.373291	0.453491	-3.857015	-0.064901	0.743612	0.398763
Data16	-1.999512	-1.70695	-1.383769	0.476074	-3.802083	-0.025431	0.808105	0.457357
Data17	-2.006836	-1.638794	-1.404826	0.489807	-3.759766	-0.001017	0.838216	0.489299
Data18	-2.006836	-1.594238	-1.4269	0.498454	-3.723145	0.026245	0.857951	0.498657
Data19	-2.008464	-1.56901	-1.437581	0.499776	-3.688354	0.038249	0.870158	0.504354
Data20	-2.016602	-1.542155	-1.437276	0.486348	-3.66333	0.035604	0.883789	0.501709
Data21	-2.023112	-1.51591	-1.420898	0.48289	-3.639323	0.026042	0.894165	0.490926
Data22	-2.027995	-1.518758	-1.402384	0.488892	-3.610026	-0.004069	0.90861	0.468953
Data23	-2.035319	-1.517334	-1.394755	0.495504	-3.575236	-0.030721	0.918376	0.442505
Data24	-2.046712	-1.507975	-1.378479	0.499369	-3.537801	-0.050659	0.922241	0.421143
Data25	-2.054036	-1.498006	-1.360372	0.486247	-3.493245	-0.058797	0.924276	0.416463
Data26	-2.04834	-1.481934	-1.3679	0.476888	-3.461914	-0.060832	0.936279	0.430094
Data27	-2.032064	-1.459961	-1.381734	0.469869	-3.435669	-0.072225	0.957031	0.44576
Data28	-2.021484	-1.443685	-1.378581	0.461833	-3.406576	-0.067139	0.966593	0.462443
Data29	-2.008464	-1.423543	-1.364543	0.443014	-3.376261	-0.061646	0.968424	0.47526
Data30	-1.992188	-1.403402	-1.354675	0.429484	-3.336589	-0.058594	0.969238	0.484212
Data31	-1.975911	-1.386108	-1.347961	0.43335	-3.289388	-0.078125	0.967611	0.483195
Data32	-1.963704	-1.371053	-1.316528	0.440369	-3.254395	-0.088908	0.958455	0.460002
Data33	-1.951497	-1.362305	-1.288656	0.447184	-3.224691	-0.104777	0.941772	0.440267
Data34	-1.938477	-1.362305	-1.28479	0.448812	-3.189494	-0.126546	0.932414	0.413005
Data35	-1.923014	-1.358236	-1.28774	0.457967	-3.145752	-0.146281	0.9257	0.384521
Data36	-1.892904	-1.351522	-1.293844	0.456034	-3.107707	-0.170695	0.932617	0.358683
Data37	-1.849772	-1.346232	-1.294352	0.453491	-3.071696	-0.180868	0.947673	0.337118
Data38	-1.809082	-1.332397	-1.295064	0.451762	-3.030599	-0.19043	0.961507	0.334473
Data39	-1.784668	-1.31897	-1.282552	0.450338	-2.994588	-0.206909	0.967	0.338745
Data40	-1.77653	-1.306152	-1.272074	0.443827	-2.962036	-0.231323	0.974935	0.347697
Data41	-1.768392	-1.291707	-1.263529	0.431722	-2.923381	-0.246582	0.980428	0.372314
Data42	-1.765137	-1.281331	-1.251322	0.408732	-2.884928	-0.264893	0.970662	0.398356
Data43	-1.765137	-1.269735	-1.238607	0.386963	-2.837524	-0.279541	0.942993	0.401001
Data44	-1.778971	-1.26709	-1.232707	0.376587	-2.783	-0.27771	0.918986	0.408732
Data45	-1.804199	-1.264445	-1.236877	0.369771	-2.729696	-0.279948	0.902303	0.424398
Data46	-1.821289	-1.252441	-1.245931	0.384827	-2.698568	-0.3007	0.894165	0.438232
Data47	-1.822103	-1.238607	-1.257629	0.412903	-2.671916	-0.307007	0.890706	0.438232
Data48	-1.814779	-1.223551	-1.258952	0.423787	-2.643636	-0.302124	0.881348	0.426839
Data49	-1.803385	-1.202596	-1.250814	0.419413	-2.61495	-0.2948	0.865885	0.399373
Data50	-1.785482	-1.19873	-1.252136	0.416768	-2.597046	-0.298258	0.855509	0.354818
Data51	-1.764323	-1.195679	-1.251526	0.411174	-2.569987	-0.298869	0.847168	0.316772
Data52	-1.746419	-1.190592	-1.242981	0.405579	-2.537231	-0.29541	0.834961	0.276693
Data53	-1.740723	-1.190592	-1.235046	0.415243	-2.502238	-0.30721	0.829264	0.23702
Data54	-1.720378	-1.191813	-1.2264	0.431315	-2.476196	-0.314535	0.815837	0.211792
Data55	-1.692708	-1.191203	-1.213175	0.435893	-2.451375	-0.321452	0.807699	0.199178
Data56	-1.671549	-1.189372	-1.196086	0.420125	-2.434692	-0.335286	0.811768	0.182088
Data57	-1.65446	-1.177165	-1.205953	0.403239	-2.415365	-0.345459	0.825195	0.15625
Data58	-1.652832	-1.153361	-1.198018	0.383301	-2.387085	-0.346476	0.836589	0.121867
Data59	-1.664225	-1.131999	-1.191711	0.363363	-2.343547	-0.346273	0.841675	0.087484
Data60	-1.67806	-1.12793	-1.191813	0.344543	-2.293701	-0.350342	0.835164	0.058594
Data61	-1.688639	-1.122843	-1.195374	0.339457	-2.249959	-0.348714	0.812988	0.041504
Data62	-1.676432	-1.108805	-1.181132	0.335388	-2.200114	-0.34668	0.788778	0.053914
Data63	-1.652018	-1.101074	-1.161906	0.341695	-2.15332	-0.357056	0.772909	0.073649
Data64	-1.616211	-1.109416	-1.14329	0.346375	-2.129924	-0.364583	0.77474	0.105184
Data65	-1.581217	-1.121623	-1.120097	0.345561	-2.11263	-0.377604	0.766195	0.134684
Data66	-1.554362	-1.121826	-1.112366	0.341492	-2.099202	-0.402222	0.744222	0.15686
Data67	-1.549479	-1.122843	-1.098124	0.345154	-2.103068	-0.426636	0.734049	0.170695
Data68	-1.54541	-1.120605	-1.077881	0.347392	-2.090861	-0.444946	0.714722	0.182495
Data69	-1.554362	-1.112467	-1.049398	0.332642	-2.052816	-0.460815	0.690104	0.179443
Data70	-1.573893	-1.103109	-1.029561	0.322266	-2.019653	-0.466919	0.670369	0.172729
Data71	-1.571452	-1.08846	-1.019796	0.313721	-1.990153	-0.472819	0.648397	0.164591
Data72	-1.560872	-1.074422	-1.025289	0.306091	-1.954753	-0.467326	0.632121	0.143026
Data73	-1.550293	-1.061401	-1.031494	0.305176	-1.923421	-0.475667	0.615641	0.125326
Data74	-1.544596	-1.05245	-1.01532	0.315043	-1.908366	-0.479533	0.599365	0.115967
Data75	-1.531576	-1.037598	-1.00179	0.326029	-1.885783	-0.47404	0.594889	0.112101
Data76	-1.512044	-1.043905	-0.988464	0.326029	-1.855265	-0.474447	0.591431	0.107625
Data77	-1.503092	-1.04716	-0.985819	0.321045	-1.812744	-0.49174	0.583903	0.098267
Data78	-1.499837	-1.038818	-0.993042	0.308228	-1.773071	-0.499064	0.578817	0.083008
Data79	-1.500651	-1.036377	-0.999247	0.29246	-1.744588	-0.513509	0.581462	0.065511
Data80	-1.509603	-1.035767	-0.994568	0.276591	-1.721395	-0.509644	0.570272	0.039876
Data81	-1.519368	-1.031291	-0.974935	0.261129	-1.701457	-0.501709	0.542806	0.014038
Data82	-1.520182	-1.025798	-0.940348	0.261027	-1.668294	-0.507202	0.509033	-0.027466
Data83	-1.49821	-1.009521	-0.912069	0.256958	-1.637166	-0.529989	0.49764	-0.067546
Data84	-1.468913	-0.991007	-0.898336	0.242208	-1.605225	-0.547078	0.488078	-0.098063
Data85	-1.438802	-0.982056	-0.89681	0.237427	-1.569824	-0.550334	0.475464	-0.125326
Data86	-1.426595	-0.983887	-0.898234	0.237528	-1.543986	-0.546468	0.459188	-0.145264
Data87	-1.436361	-0.986735	-0.884501	0.235087	-1.534017	-0.541789	0.443115	-0.17985
Data88	-1.447754	-0.989787	-0.855509	0.225118	-1.52771	-0.535482	0.427043	-0.217692
Data89	-1.451009	-0.982869	-0.832418	0.225627	-1.514689	-0.530802	0.427856	-0.232137
Data90	-1.455078	-0.970866	-0.825094	0.21932	-1.492716	-0.528768	0.429688	-0.242106
Data91	-1.450195	-0.961507	-0.824076	0.209961	-1.461792	-0.524292	0.42806	-0.274455
Data92	-1.436361	-0.946655	-0.831197	0.204264	-1.431681	-0.519409	0.430298	-0.301717
Data93	-1.424967	-0.941162	-0.829264	0.198059	-1.409505	-0.524902	0.426839	-0.305176
Data94	-1.408691	-0.949707	-0.820109	0.189616	-1.382446	-0.518799	0.409342	-0.294393
Data95	-1.402995	-0.962931	-0.814616	0.186971	-1.354777	-0.503743	0.382284	-0.301514
Data96	-1.400553	-0.969849	-0.812683	0.171	-1.331787	-0.482381	0.370483	-0.309652
Data97	-1.398112	-0.961914	-0.808207	0.159403	-1.30127	-0.470785	0.37028	-0.305786
Data98	-1.392415	-0.946045	-0.809937	0.163981	-1.275431	-0.47994	0.367025	-0.28951
Data99	-1.398926	-0.944417	-0.809937	0.174764	-1.2559	-0.482178	0.371501	-0.272217
Data100	-1.405436	-0.941976	-0.804749	0.174764	-1.230876	-0.490316	0.367228	-0.254313
Data101	-1.395671	-0.934448	-0.786845	0.169271	-1.197306	-0.509033	0.36499	-0.24882
Data102	-1.376139	-0.920207	-0.759684	0.158183	-1.15804	-0.507609	0.359294	-0.24231
Data103	-1.349284	-0.917155	-0.731913	0.160319	-1.124064	-0.498047	0.341593	-0.232544
Data104	-1.328125	-0.917155	-0.716858	0.16449	-1.096598	-0.494588	0.342611	-0.237427
Data105	-1.328939	-0.910238	-0.70282	0.168152	-1.072184	-0.484416	0.351563	-0.246175
Data106	-1.337891	-0.905355	-0.675659	0.1592	-1.047974	-0.473633	0.34668	-0.255127
Data107	-1.337891	-0.899455	-0.652873	0.142924	-1.029053	-0.475057	0.325114	-0.263672
Data108	-1.334635	-0.891724	-0.648193	0.127665	-1.000366	-0.473836	0.305176	-0.274048
Data109	-1.336263	-0.88501	-0.658875	0.114441	-0.971273	-0.486043	0.274658	-0.273438
Data110	-1.342773	-0.87972	-0.671895	0.102743	-0.93689	-0.493571	0.239461	-0.288493
Data111	-1.350911	-0.883179	-0.663961	0.087992	-0.909627	-0.479329	0.199788	-0.310669
Data112	-1.356608	-0.885213	-0.648905	0.08606	-0.884603	-0.451864	0.171916	-0.321859
Data113	-1.36556	-0.880737	-0.634359	0.080058	-0.854085	-0.433553	0.152384	-0.321045
Data114	-1.361491	-0.889282	-0.617269	0.083008	-0.830078	-0.438232	0.148315	-0.315145
Data115	-1.341146	-0.889486	-0.609538	0.091044	-0.808309	-0.458781	0.143636	-0.3066
Data116	-1.319987	-0.888468	-0.605977	0.095113	-0.803223	-0.472819	0.144857	-0.316976
Data117	-1.298014	-0.876261	-0.597127	0.083822	-0.789998	-0.464681	0.143433	-0.330404
Data118	-1.278483	-0.855306	-0.580648	0.07253	-0.766195	-0.456136	0.137533	-0.33549
Data119	-1.265462	-0.840251	-0.561422	0.065715	-0.74585	-0.438029	0.12207	-0.33488
Data120	-1.259766	-0.832316	-0.540771	0.056966	-0.735474	-0.406698	0.113322	-0.345866
Data121	-1.241862	-0.827026	-0.513611	0.052287	-0.720418	-0.386963	0.107625	-0.344849
Data122	-1.223958	-0.819906	-0.496419	0.043335	-0.709635	-0.387573	0.096842	-0.3538
Data123	-1.213379	-0.806681	-0.493266	0.04008	-0.705363	-0.381673	0.084229	-0.374349
Data124	-1.217448	-0.797119	-0.498962	0.042521	-0.691325	-0.366007	0.065308	-0.388387
Data125	-1.223958	-0.796305	-0.487366	0.048116	-0.679728	-0.361735	0.05127	-0.397135
Data126	-1.21582	-0.802816	-0.465902	0.049133	-0.654907	-0.36377	0.049642	-0.402629
Data127	-1.202799	-0.801392	-0.446269	0.03184	-0.634562	-0.363973	0.054728	-0.414225
Data128	-1.203613	-0.804443	-0.440369	0.009155	-0.618693	-0.363159	0.053711	-0.427043
Data129	-1.205241	-0.812174	-0.428569	0.007121	-0.606689	-0.360718	0.037231	-0.450439
Data130	-1.199544	-0.814006	-0.408122	0.021566	-0.581258	-0.355021	0.0177	-0.473836
Data131	-1.177572	-0.811564	-0.379639	0.035807	-0.55542	-0.345256	-0.002848	-0.484009
Data132	-1.154785	-0.803426	-0.344442	0.040792	-0.542806	-0.34078	-0.036214	-0.500285
Data133	-1.15153	-0.792236	-0.317383	0.035706	-0.536092	-0.326131	-0.061035	-0.520223
Data134	-1.15153	-0.780843	-0.305583	0.027466	-0.515137	-0.304565	-0.072021	-0.531209
Data135	-1.139323	-0.770671	-0.299174	0.023499	-0.48116	-0.291341	-0.08138	-0.543416
Data136	-1.126302	-0.768636	-0.291036	0.021261	-0.459798	-0.295207	-0.084432	-0.545044
Data137	-1.114909	-0.747477	-0.285034	0.019836	-0.444946	-0.300293	-0.085856	-0.548706
Data138	-1.103516	-0.715535	-0.279032	0.017497	-0.431315	-0.30009	-0.097453	-0.549723
Data139	-1.102702	-0.706787	-0.263265	0.014445	-0.416463	-0.298665	-0.123088	-0.540365
Data140	-1.108398	-0.713704	-0.243937	0.009155	-0.404256	-0.303141	-0.146484	-0.549316
Data141	-1.123047	-0.717773	-0.231527	-0.002543	-0.397542	-0.303141	-0.171305	-0.564982
Data142	-1.131999	-0.721232	-0.234172	-0.013936	-0.380249	-0.287476	-0.184326	-0.590617
Data143	-1.123047	-0.714722	-0.239766	-0.027262	-0.362142	-0.273438	-0.183919	-0.614827
Data144	-1.121419	-0.708618	-0.239156	-0.033773	-0.348714	-0.262451	-0.181681	-0.617269
Data145	-1.131999	-0.702311	-0.229289	-0.031738	-0.343424	-0.253906	-0.197957	-0.612386
Data146	-1.136068	-0.714722	-0.229492	-0.012919	-0.337728	-0.253906	-0.210571	-0.604248
Data147	-1.13444	-0.727946	-0.235901	-0.003255	-0.324504	-0.250448	-0.21403	-0.595093
Data148	-1.119792	-0.734456	-0.233256	-0.021464	-0.303752	-0.249023	-0.221354	-0.580444
Data149	-1.085612	-0.723267	-0.221965	-0.044861	-0.269979	-0.24231	-0.238851	-0.575358
Data150	-1.046549	-0.703328	-0.205994	-0.057882	-0.242716	-0.23641	-0.248006	-0.57251
Data151	-1.039225	-0.672607	-0.191142	-0.056661	-0.236613	-0.228882	-0.244141	-0.567424
Data152	-1.046549	-0.653483	-0.181071	-0.048218	-0.234782	-0.20813	-0.246582	-0.561523
Data153	-1.05306	-0.635376	-0.175171	-0.039164	-0.24231	-0.189209	-0.260417	-0.562744
Data154	-1.05306	-0.617879	-0.1769	-0.035095	-0.257772	-0.176799	-0.283203	-0.56193
Data155	-1.039225	-0.606689	-0.189107	-0.046997	-0.268758	-0.174561	-0.297038	-0.577189
Data156	-1.031901	-0.602824	-0.18514	-0.059916	-0.270386	-0.178223	-0.302531	-0.600789
Data157	-1.027018	-0.584106	-0.168966	-0.071716	-0.258179	-0.176392	-0.308024	-0.620117
Data158	-1.027018	-0.570679	-0.151978	-0.072123	-0.234172	-0.177002	-0.306193	-0.634969
Data159	-1.013997	-0.570679	-0.129089	-0.056661	-0.194499	-0.180664	-0.299072	-0.647583
Data160	-0.996908	-0.571086	-0.104675	-0.061137	-0.158285	-0.181885	-0.312093	-0.650635
Data161	-0.979818	-0.564168	-0.091654	-0.062764	-0.130615	-0.169474	-0.347087	-0.632935
Data162	-0.968424	-0.553792	-0.082397	-0.06012	-0.101929	-0.146891	-0.367025	-0.605876
Data163	-0.957845	-0.56132	-0.075378	-0.065715	-0.076701	-0.125936	-0.380046	-0.583903
Data164	-0.946452	-0.559285	-0.078328	-0.082296	-0.055949	-0.107829	-0.403646	-0.575765
Data165	-0.948079	-0.56071	-0.087789	-0.080566	-0.048828	-0.101115	-0.419718	-0.556234
Data166	-0.948079	-0.562948	-0.096741	-0.080058	-0.047201	-0.101115	-0.417684	-0.556234
Data167	-0.95459	-0.551961	-0.087789	-0.083008	-0.040487	-0.106608	-0.427653	-0.581868
Data168	-0.950521	-0.540771	-0.061442	-0.075887	-0.02828	-0.118001	-0.432129	-0.623779
Data169	-0.957031	-0.529378	-0.038554	-0.073242	-0.02889	-0.119019	-0.424398	-0.663656
Data170	-0.956217	-0.513713	-0.033468	-0.082703	-0.021362	-0.124512	-0.408122	-0.696818
Data171	-0.951335	-0.501912	-0.031026	-0.094503	-0.020142	-0.140788	-0.39978	-0.715942
Data172	-0.94401	-0.496216	-0.035706	-0.114543	-0.02299	-0.153198	-0.398356	-0.723877
Data173	-0.936686	-0.498047	-0.034892	-0.131734	-0.017497	-0.154419	-0.393473	-0.718994
Data174	-0.929362	-0.495605	-0.025533	-0.13326	-0.015462	-0.144043	-0.396525	-0.721232
Data175	-0.923665	-0.496012	-0.014038	-0.134074	-0.015869	-0.134888	-0.401408	-0.726522
Data176	-0.917155	-0.488281	-0.003052	-0.143229	-0.008952	-0.122477	-0.393066	-0.724487
Data177	-0.9139	-0.483398	0.018005	-0.152791	0.010986	-0.112712	-0.380452	-0.717977
Data178	-0.913086	-0.477702	0.018005	-0.152486	0.045369	-0.101725	-0.366007	-0.717163
Data179	-0.914714	-0.473836	0.009359	-0.159098	0.073039	-0.092163	-0.344238	-0.716553
Data180	-0.917969	-0.465902	-0.006612	-0.163981	0.095825	-0.100098	-0.331828	-0.714111
Data181	-0.914714	-0.451253	-0.010681	-0.154419	0.107625	-0.112508	-0.331217	-0.704142
Data182	-0.904948	-0.437622	-0.005697	-0.144552	0.108643	-0.110677	-0.344238	-0.680542
Data183	-0.904134	-0.42277	-0.002441	-0.135905	0.111491	-0.105998	-0.352987	-0.657959
Data184	-0.909017	-0.408936	-0.002645	-0.121663	0.121257	-0.100301	-0.375366	-0.628052
Data185	-0.912272	-0.398966	-0.007935	-0.115865	0.130005	-0.08667	-0.386963	-0.598145
Data186	-0.93099	-0.392863	-0.001322	-0.129089	0.13855	-0.067139	-0.399577	-0.581258
Data187	-0.944824	-0.38859	0.004374	-0.144145	0.13855	-0.056966	-0.407511	-0.580444
Data188	-0.947266	-0.385335	0.001221	-0.155538	0.14445	-0.058594	-0.408325	-0.568034
Data189	-0.931803	-0.379028	0.001322	-0.151876	0.159505	-0.059611	-0.413005	-0.563354
Data190	-0.909831	-0.37089	0.006104	-0.140381	0.170492	-0.064494	-0.425008	-0.568441
Data191	-0.887044	-0.355632	0.023295	-0.133158	0.184123	-0.05839	-0.431519	-0.574544
Data192	-0.857747	-0.330607	0.045675	-0.137736	0.195313	-0.032959	-0.435384	-0.575765
Data193	-0.83252	-0.307007	0.065104	-0.139974	0.210571	0.001221	-0.441488	-0.568237
Data194	-0.826009	-0.283	0.074768	-0.136312	0.223389	0.024618	-0.438843	-0.557861
Data195	-0.818685	-0.274251	0.085449	-0.130107	0.236613	0.0236	-0.437419	-0.558879
Data196	-0.822754	-0.272013	0.095215	-0.130819	0.255941	0.02238	-0.451253	-0.571899
Data197	-0.817057	-0.268148	0.107524	-0.133464	0.264893	0.027466	-0.455933	-0.587362
Data198	-0.80485	-0.265706	0.126444	-0.133972	0.25533	0.036011	-0.461222	-0.606893
Data199	-0.79834	-0.255737	0.13855	-0.152486	0.251058	0.031738	-0.465495	-0.627645
Data200	-0.796712	-0.240682	0.150452	-0.177307	0.265706	0.030314	-0.473226	-0.628662
Data201	-0.791016	-0.223796	0.153503	-0.193176	0.280558	0.031535	-0.466105	-0.631307
Data202	-0.794271	-0.212199	0.147705	-0.207621	0.279541	0.033162	-0.453288	-0.633952
Data203	-0.804036	-0.20874	0.149028	-0.220235	0.275269	0.031942	-0.435384	-0.646159
Data204	-0.806478	-0.221151	0.151672	-0.223389	0.276896	0.033976	-0.418294	-0.658976
Data205	-0.782064	-0.223389	0.144043	-0.224915	0.282389	0.018717	-0.410767	-0.651245
Data206	-0.761719	-0.215047	0.134074	-0.217997	0.293579	0.000407	-0.407715	-0.637207
Data207	-0.751953	-0.201823	0.120544	-0.211894	0.306803	-0.002238	-0.407308	-0.632528
Data208	-0.750326	-0.185343	0.113525	-0.211894	0.333862	0.001017	-0.412598	-0.617879
Data209	-0.753581	-0.176799	0.117594	-0.201111	0.362752	0.003255	-0.407511	-0.620524
Data210	-0.765788	-0.164998	0.129801	-0.201721	0.394694	0.004679	-0.39978	-0.645345
Data211	-0.766602	-0.148722	0.142008	-0.210876	0.425008	-0.00061	-0.390625	-0.654907
Data212	-0.763346	-0.129395	0.154521	-0.220235	0.430501	-0.020955	-0.383504	-0.649007
Data213	-0.764974	-0.111084	0.166219	-0.226644	0.425008	-0.037435	-0.373942	-0.633341
Data214	-0.765788	-0.09908	0.185547	-0.227254	0.418498	-0.033366	-0.367228	-0.625814
Data215	-0.756836	-0.088094	0.221863	-0.225728	0.410563	-0.019124	-0.359497	-0.63151
Data216	-0.752767	-0.08138	0.237732	-0.227661	0.405477	-0.010579	-0.354411	-0.635783
Data217	-0.748698	-0.066935	0.240885	-0.219523	0.40568	-0.018717	-0.35909	-0.639242
Data218	-0.74707	-0.055949	0.247803	-0.21169	0.418498	-0.018717	-0.357259	-0.641479
Data219	-0.751953	-0.054932	0.259399	-0.194804	0.420532	-0.020752	-0.344238	-0.640259
Data220	-0.748698	-0.060018	0.270691	-0.177307	0.420736	-0.007528	-0.332235	-0.635579
Data221	-0.744629	-0.066732	0.278625	-0.178731	0.434367	0.014648	-0.330404	-0.628662
Data222	-0.733236	-0.065918	0.284932	-0.189209	0.454305	0.018311	-0.343424	-0.627441
Data223	-0.725911	-0.058797	0.292664	-0.206502	0.474243	0.010986	-0.357056	-0.632324
Data224	-0.717773	-0.045573	0.302022	-0.222778	0.480957	0.014445	-0.356852	-0.63619
Data225	-0.699056	-0.0295	0.315959	-0.238749	0.482585	0.014445	-0.341797	-0.653687
Data226	-0.684408	-0.016073	0.320231	-0.246073	0.488892	0.0059	-0.322876	-0.685221
Data227	-0.65918	-0.001221	0.31606	-0.249939	0.505168	-0.003052	-0.321452	-0.705363
Data228	-0.639648	0.001424	0.312195	-0.245463	0.50415	-0.016479	-0.325317	-0.723877
Data229	-0.625814	0.013631	0.304972	-0.247701	0.496216	-0.037842	-0.32491	-0.739746
Data230	-0.612793	0.029297	0.302836	-0.251261	0.489095	-0.05127	-0.325317	-0.761515
Data231	-0.60791	0.050456	0.301412	-0.253092	0.484009	-0.05778	-0.3184	-0.792033
Data232	-0.589193	0.069173	0.301107	-0.261332	0.482178	-0.055949	-0.322062	-0.80485
Data233	-0.564779	0.08016	0.308024	-0.276896	0.487467	-0.047607	-0.319621	-0.814209
Data234	-0.547689	0.094401	0.323792	-0.283813	0.492147	-0.060018	-0.30599	-0.828654
Data235	-0.537109	0.106812	0.345357	-0.287781	0.508016	-0.066732	-0.292969	-0.846965
Data236	-0.531413	0.13265	0.357768	-0.279439	0.539347	-0.078125	-0.280151	-0.859172
Data237	-0.532227	0.154826	0.375773	-0.267334	0.56722	-0.102336	-0.268758	-0.871379
Data238	-0.518392	0.182699	0.396016	-0.260722	0.581055	-0.130005	-0.255941	-0.892334
Data239	-0.513509	0.198161	0.413106	-0.255941	0.582682	-0.13855	-0.23641	-0.917562
Data240	-0.508626	0.210775	0.422058	-0.248413	0.574341	-0.139974	-0.223185	-0.926107
Data241	-0.507813	0.214233	0.428874	-0.242411	0.560913	-0.133667	-0.231323	-0.926717
Data242	-0.506185	0.222778	0.44047	-0.236003	0.551351	-0.116577	-0.250651	-0.934448
Data243	-0.494792	0.231934	0.434062	-0.239461	0.552775	-0.117798	-0.25472	-0.937093
Data244	-0.487467	0.238444	0.425313	-0.243225	0.552165	-0.133667	-0.247192	-0.940145
Data245	-0.484212	0.239461	0.427958	-0.251872	0.549113	-0.146281	-0.228271	-0.922038
Data246	-0.472005	0.238037	0.426941	-0.260213	0.549723	-0.159912	-0.215454	-0.907593
Data247	-0.454102	0.241699	0.415955	-0.255534	0.552165	-0.171305	-0.203247	-0.894979
Data248	-0.444336	0.24821	0.410055	-0.239766	0.553792	-0.177409	-0.199585	-0.87382
Data249	-0.42806	0.246379	0.403442	-0.22227	0.562337	-0.167236	-0.199585	-0.856934
Data250	-0.408529	0.243937	0.402527	-0.223999	0.565186	-0.163371	-0.188802	-0.837199
Data251	-0.385742	0.234985	0.402222	-0.220133	0.565796	-0.160929	-0.162354	-0.826009
Data252	-0.362142	0.25411	0.385132	-0.219218	0.573527	-0.166219	-0.136515	-0.820109
Data253	-0.338542	0.284017	0.380758	-0.228475	0.579834	-0.183512	-0.120036	-0.815226
Data254	-0.309245	0.294393	0.392456	-0.246785	0.572713	-0.200195	-0.113118	-0.807292
Data255	-0.27832	0.323893	0.410868	-0.265299	0.566813	-0.204671	-0.110677	-0.786133
Data256	-0.251465	0.351766	0.434163	-0.277913	0.559489	-0.204264	-0.09786	-0.769653
Data257	-0.222168	0.363566	0.446676	-0.285441	0.560506	-0.19633	-0.081991	-0.753581
Data258	-0.179036	0.36377	0.449422	-0.290731	0.557048	-0.188395	-0.078532	-0.736084
Data259	-0.135905	0.362549	0.45756	-0.284119	0.553996	-0.177205	-0.067546	-0.716756
Data260	-0.091146	0.366007	0.46285	-0.275981	0.542399	-0.178223	-0.060425	-0.703125
Data261	-0.056966	0.384928	0.463257	-0.28127	0.526123	-0.179443	-0.062256	-0.703735
Data262	-0.039063	0.41097	0.454407	-0.289307	0.510457	-0.186768	-0.059611	-0.715332
Data263	-0.041504	0.434774	0.444438	-0.282898	0.502116	-0.190633	-0.053711	-0.733643
Data264	-0.035807	0.450846	0.44515	-0.274353	0.50883	-0.188395	-0.051066	-0.730998
Data265	-0.009766	0.46936	0.463765	-0.263977	0.53182	-0.196126	-0.041911	-0.732015
Data266	0.011393	0.483805	0.488383	-0.252787	0.535075	-0.19755	-0.039469	-0.730998
Data267	0.030111	0.499064	0.506795	-0.243123	0.534058	-0.193685	-0.021566	-0.713704
Data268	0.046387	0.506592	0.511576	-0.237732	0.551351	-0.178223	-0.002238	-0.714315
Data269	0.062663	0.518392	0.519918	-0.238444	0.567627	-0.15686	0.0059	-0.723267
Data270	0.078939	0.51473	0.52887	-0.238037	0.571086	-0.145671	0.014242	-0.72347
Data271	0.089518	0.514323	0.531921	-0.239054	0.563965	-0.13855	0.035197	-0.735474
Data272	0.103353	0.529378	0.534465	-0.240377	0.56132	-0.141195	0.044759	-0.744832
Data273	0.105794	0.544637	0.534973	-0.245972	0.560506	-0.145467	0.06368	-0.743001
Data274	0.107422	0.553996	0.525614	-0.253398	0.576986	-0.156657	0.088501	-0.746663
Data275	0.118815	0.579224	0.519714	-0.248006	0.606079	-0.170492	0.111084	-0.750122
Data276	0.120443	0.594076	0.516968	-0.236003	0.63619	-0.17395	0.133464	-0.749715
Data277	0.127767	0.591838	0.529277	-0.23112	0.654297	-0.166423	0.157878	-0.755208
Data278	0.146484	0.579427	0.546773	-0.230001	0.65918	-0.162354	0.167236	-0.756632
Data279	0.170085	0.560303	0.552266	-0.232747	0.654093	-0.158081	0.166829	-0.765788
Data280	0.187174	0.555827	0.55013	-0.230611	0.644328	-0.158081	0.153198	-0.76884
Data281	0.194499	0.553385	0.546061	-0.224813	0.64209	-0.15625	0.142822	-0.774536
Data282	0.198568	0.542603	0.55542	-0.230713	0.638835	-0.15096	0.136922	-0.783488
Data283	0.187988	0.539144	0.566406	-0.243937	0.632528	-0.154826	0.140177	-0.788778
Data284	0.181478	0.540365	0.576986	-0.250346	0.624186	-0.161133	0.161743	-0.789795
Data285	0.17985	0.532837	0.591634	-0.247803	0.629883	-0.168457	0.194906	-0.77596
Data286	0.165202	0.507609	0.610046	-0.247192	0.645345	-0.176799	0.211792	-0.769043
Data287	0.154622	0.476481	0.620728	-0.23936	0.656738	-0.183512	0.218506	-0.771077
Data288	0.167643	0.449219	0.629374	-0.235189	0.655518	-0.174154	0.228475	-0.76355
Data289	0.194499	0.427856	0.63741	-0.22878	0.645955	-0.167847	0.246582	-0.754598
Data290	0.216471	0.409546	0.63975	-0.215251	0.64209	-0.178019	0.284424	-0.753988
Data291	0.222982	0.406698	0.643005	-0.202433	0.652873	-0.193685	0.328573	-0.753988
Data292	0.217285	0.404053	0.643616	-0.183309	0.658162	-0.208537	0.353394	-0.74646
Data293	0.208333	0.398763	0.64209	-0.174561	0.655518	-0.212606	0.354207	-0.730184
Data294	0.212402	0.39856	0.652262	-0.156047	0.648804	-0.207723	0.340169	-0.712077
Data295	0.218913	0.387166	0.659688	-0.148722	0.645142	-0.206299	0.309245	-0.684001
Data296	0.206706	0.374552	0.670064	-0.149841	0.639852	-0.200602	0.293376	-0.658976
Data297	0.186361	0.358683	0.687764	-0.155233	0.631104	-0.195313	0.273234	-0.631104
Data298	0.179036	0.3479	0.700073	-0.169271	0.626424	-0.203044	0.253499	-0.59611
Data299	0.170898	0.338745	0.697123	-0.171611	0.634969	-0.208537	0.256755	-0.557861
Data300	0.159505	0.320028	0.687459	-0.150757	0.644124	-0.216064	0.277303	-0.531006
Data301	0.147298	0.286662	0.690613	-0.133464	0.645142	-0.217896	0.309855	-0.513713
Data302	0.138346	0.26062	0.685933	-0.127665	0.648804	-0.234985	0.332438	-0.505371
Data303	0.127767	0.238851	0.670776	-0.12797	0.655314	-0.259603	0.341593	-0.506592
Data304	0.135905	0.219727	0.662638	-0.125326	0.673828	-0.279744	0.344238	-0.520223
Data305	0.145671	0.212402	0.658773	-0.129801	0.680542	-0.283813	0.342611	-0.545858
Data306	0.146484	0.206909	0.656637	-0.140686	0.679321	-0.291951	0.343018	-0.579427
Data307	0.13916	0.199382	0.650228	-0.151367	0.686239	-0.321045	0.331828	-0.617065
Data308	0.130208	0.205282	0.647074	-0.158691	0.680949	-0.338745	0.334676	-0.640055
Data309	0.128581	0.199178	0.649109	-0.169474	0.677287	-0.335897	0.3361	-0.657145
Data310	0.122884	0.184123	0.651042	-0.177917	0.678101	-0.326131	0.348104	-0.678914
Data311	0.109049	0.182088	0.652568	-0.182088	0.670166	-0.328369	0.355835	-0.690104
Data312	0.091146	0.174154	0.654093	-0.183919	0.663656	-0.326945	0.360921	-0.70109
Data313	0.072428	0.163981	0.655212	-0.188599	0.670573	-0.326335	0.354818	-0.716756
Data314	0.054525	0.146484	0.666402	-0.174967	0.675456	-0.319824	0.334473	-0.728556
Data315	0.048828	0.127157	0.683899	-0.160726	0.680542	-0.320638	0.306803	-0.730591
Data316	0.044759	0.106608	0.689697	-0.162455	0.685628	-0.33488	0.310872	-0.724284
Data317	0.05127	0.081991	0.693868	-0.170186	0.68278	-0.348714	0.326335	-0.719198
Data318	0.053711	0.056763	0.696411	-0.171	0.669556	-0.355225	0.358073	-0.720622
Data319	0.058594	0.027059	0.69397	-0.169271	0.658569	-0.351969	0.376587	-0.712891
Data320	0.068359	-0.007528	0.705261	-0.160624	0.655924	-0.343221	0.379842	-0.699259
Data321	0.072428	-0.036214	0.704447	-0.154724	0.644735	-0.341797	0.375773	-0.700887
Data322	0.071615	-0.043945	0.699259	-0.13855	0.643311	-0.336507	0.366618	-0.700073
Data323	0.07487	-0.048828	0.689799	-0.140381	0.657959	-0.339762	0.357666	-0.687256
Data324	0.078939	-0.057983	0.681254	-0.147603	0.662638	-0.360718	0.349325	-0.669556
Data325	0.083008	-0.070394	0.676473	-0.142212	0.651855	-0.383504	0.359904	-0.651855
Data326	0.080566	-0.082194	0.670064	-0.13387	0.643514	-0.402629	0.383911	-0.646566
Data327	0.082194	-0.101929	0.660909	-0.131327	0.643311	-0.415853	0.397542	-0.647176
Data328	0.078125	-0.129395	0.657552	-0.136515	0.64209	-0.423381	0.404867	-0.653076
Data329	0.078939	-0.164795	0.656942	-0.125732	0.641886	-0.443929	0.407104	-0.660807
Data330	0.088704	-0.198568	0.652161	-0.123393	0.626628	-0.470785	0.418294	-0.659993
Data331	0.113932	-0.233358	0.649719	-0.126648	0.617065	-0.48116	0.432739	-0.646159
Data332	0.143229	-0.248413	0.651754	-0.132853	0.609538	-0.473633	0.429891	-0.622559
Data333	0.157064	-0.238851	0.649516	-0.14211	0.596924	-0.461222	0.398356	-0.590007
Data334	0.159505	-0.216471	0.6545	-0.144246	0.602214	-0.462443	0.354614	-0.555216
Data335	0.169271	-0.210164	0.657349	-0.147298	0.615438	-0.472412	0.328573	-0.52124
Data336	0.175781	-0.215251	0.658162	-0.146586	0.625203	-0.477295	0.317383	-0.491943
Data337	0.183105	-0.226034	0.667725	-0.147196	0.626017	-0.481974	0.317586	-0.457357
Data338	0.179036	-0.26062	0.676982	-0.140177	0.633748	-0.494995	0.330404	-0.43925
Data339	0.174154	-0.274862	0.681356	-0.136922	0.64799	-0.511678	0.345052	-0.437419
Data340	0.17985	-0.279338	0.670878	-0.145264	0.664266	-0.533447	0.358887	-0.431519
Data341	0.17985	-0.286865	0.658671	-0.145671	0.665283	-0.553385	0.367635	-0.430094
Data342	0.179036	-0.297852	0.658569	-0.133565	0.66508	-0.563761	0.374756	-0.423381
Data343	0.186361	-0.3066	0.657043	-0.121969	0.658773	-0.574951	0.374349	-0.421753
Data344	0.187988	-0.3066	0.65623	-0.132751	0.656128	-0.585531	0.363363	-0.419922
Data345	0.197754	-0.302938	0.651754	-0.157572	0.662028	-0.585734	0.346476	-0.411987
Data346	0.206706	-0.311686	0.654806	-0.171305	0.666911	-0.580851	0.338949	-0.399984
Data347	0.218099	-0.318807	0.672099	-0.169779	0.682373	-0.582886	0.320638	-0.389404
Data348	0.234375	-0.340373	0.66925	-0.154012	0.68807	-0.581258	0.303752	-0.392456
Data349	0.24821	-0.366821	0.651957	-0.137227	0.676676	-0.583903	0.308431	-0.40568
Data350	0.252279	-0.389404	0.646159	-0.128072	0.670166	-0.577393	0.325928	-0.420329
Data351	0.260417	-0.417074	0.643514	-0.116475	0.6663	-0.56071	0.3243	-0.420532
Data352	0.282389	-0.425212	0.632935	-0.118612	0.650228	-0.562744	0.337524	-0.41036
Data353	0.308431	-0.411377	0.625916	-0.121663	0.621541	-0.574748	0.364583	-0.402629
Data354	0.332031	-0.402222	0.620219	-0.132955	0.61381	-0.583089	0.372314	-0.398966
Data355	0.345866	-0.39917	0.613302	-0.143636	0.6191	-0.582886	0.379639	-0.402425
Data356	0.350749	-0.410156	0.60791	-0.145365	0.623372	-0.582479	0.364787	-0.415039
Data357	0.360514	-0.419515	0.605265	-0.149028	0.624593	-0.579834	0.348714	-0.432332
Data358	0.369466	-0.422567	0.610657	-0.147705	0.63619	-0.577189	0.340983	-0.441081
Data359	0.375163	-0.438639	0.626933	-0.151469	0.634562	-0.565389	0.341187	-0.435588
Data360	0.382487	-0.449626	0.63385	-0.151469	0.649414	-0.541382	0.349325	-0.409749
Data361	0.392253	-0.450846	0.63446	-0.150757	0.6663	-0.524699	0.350952	-0.374959
Data362	0.41097	-0.446981	0.620931	-0.140381	0.68807	-0.52063	0.34139	-0.339559
Data363	0.428874	-0.441691	0.600382	-0.138957	0.699056	-0.514119	0.3243	-0.317383
Data364	0.442708	-0.447388	0.589396	-0.145874	0.686646	-0.50415	0.316976	-0.305379
Data365	0.456543	-0.44515	0.578003	-0.153503	0.667114	-0.484416	0.316772	-0.291341
Data366	0.458171	-0.442098	0.561727	-0.1533	0.646566	-0.472616	0.335083	-0.280762
Data367	0.470378	-0.445964	0.549316	-0.148417	0.640259	-0.476888	0.350545	-0.271403
Data368	0.491536	-0.449015	0.549316	-0.136007	0.644531	-0.490112	0.354207	-0.256551
Data369	0.507813	-0.439657	0.561117	-0.129801	0.643921	-0.496012	0.348714	-0.232137
Data370	0.528971	-0.426025	0.569661	-0.127462	0.641073	-0.506795	0.332642	-0.215251
Data371	0.547689	-0.413818	0.579936	-0.126851	0.643921	-0.508423	0.320435	-0.203857
Data372	0.570475	-0.395508	0.580444	-0.141093	0.653076	-0.512085	0.309041	-0.177816
Data373	0.594889	-0.38737	0.576884	-0.143026	0.668945	-0.50944	0.296631	-0.160319
Data374	0.60791	-0.383097	0.590413	-0.144348	0.671794	-0.500895	0.294393	-0.15035
Data375	0.604655	-0.387573	0.592041	-0.148417	0.667928	-0.486654	0.296224	-0.143026
Data376	0.607096	-0.397542	0.57841	-0.158488	0.655314	-0.464274	0.293986	-0.133667
Data377	0.603841	-0.401001	0.553691	-0.151469	0.647583	-0.457153	0.308838	-0.123494
Data378	0.600586	-0.411174	0.531921	-0.145569	0.631307	-0.45756	0.318604	-0.11556
Data379	0.604655	-0.416056	0.52063	-0.1533	0.617472	-0.453288	0.307821	-0.094401
Data380	0.625814	-0.418294	0.524394	-0.163066	0.61971	-0.434367	0.291138	-0.084025
Data381	0.64209	-0.414225	0.513509	-0.168559	0.639242	-0.420329	0.273641	-0.071615
Data382	0.660807	-0.403646	0.507406	-0.167948	0.663045	-0.40568	0.270793	-0.044759
Data383	0.687663	-0.383708	0.507304	-0.15686	0.655924	-0.398356	0.2771	-0.015259
Data384	0.708008	-0.365601	0.501099	-0.144755	0.650431	-0.383301	0.28361	0.015666
Data385	0.72347	-0.357259	0.494283	-0.136719	0.6486	-0.368449	0.292969	0.038452
Data386	0.74056	-0.342611	0.490214	-0.136108	0.645345	-0.362345	0.313924	0.054321
Data387	0.760091	-0.341797	0.488281	-0.138448	0.638021	-0.362142	0.340373	0.076497
Data388	0.794271	-0.354411	0.486247	-0.140177	0.632528	-0.362752	0.359497	0.105591
Data389	0.823568	-0.359904	0.493876	-0.142212	0.641276	-0.340373	0.357869	0.121867
Data390	0.820313	-0.355632	0.509135	-0.147603	0.660807	-0.32369	0.360107	0.142822
Data391	0.802409	-0.336507	0.517476	-0.152181	0.672811	-0.310872	0.377401	0.168864
Data392	0.796712	-0.314331	0.512288	-0.144958	0.675863	-0.299683	0.387166	0.177816
Data393	0.796712	-0.309245	0.500488	-0.133158	0.668945	-0.296021	0.39388	0.185343
Data394	0.810547	-0.305176	0.490621	-0.134684	0.651042	-0.298665	0.386353	0.188395
Data395	0.830078	-0.296834	0.464478	-0.13092	0.646362	-0.292358	0.377401	0.188192
Data396	0.854492	-0.288493	0.431519	-0.131632	0.667114	-0.26591	0.371501	0.195923
Data397	0.868327	-0.282389	0.409241	-0.12441	0.689901	-0.244751	0.365397	0.203451
Data398	0.87972	-0.274862	0.405273	-0.107931	0.70109	-0.230103	0.367228	0.216878
Data399	0.895182	-0.263672	0.408223	-0.08667	0.71696	-0.207316	0.35848	0.227254
Data400	0.910645	-0.243734	0.398661	-0.078532	0.717367	-0.192464	0.348714	0.251872
Data401	0.923665	-0.222982	0.386047	-0.077515	0.716349	-0.187988	0.354614	0.285441
Data402	0.930176	-0.207316	0.384928	-0.080363	0.72286	-0.186157	0.358683	0.325521
Data403	0.932617	-0.211182	0.381775	-0.091756	0.72408	-0.172119	0.362345	0.372721
Data404	0.935059	-0.218506	0.384521	-0.098877	0.720215	-0.175781	0.369466	0.421549
Data405	0.94401	-0.221354	0.388184	-0.104065	0.725708	-0.18575	0.389811	0.453288
Data406	0.968424	-0.218506	0.398254	-0.108032	0.729777	-0.184937	0.391846	0.485433
Data407	0.994466	-0.199788	0.41453	-0.111694	0.737915	-0.170085	0.396932	0.514119
Data408	1.019694	-0.17334	0.41453	-0.109762	0.750122	-0.139567	0.424194	0.526326
Data409	1.025391	-0.141602	0.39388	-0.102336	0.754801	-0.119832	0.456746	0.521647
Data410	1.023763	-0.108032	0.36672	-0.098877	0.755819	-0.10376	0.484416	0.52063
Data411	1.020508	-0.094604	0.353699	-0.090332	0.750732	-0.088298	0.494588	0.526937
Data412	1.017253	-0.097453	0.362244	-0.083415	0.754598	-0.065715	0.491536	0.533854
Data413	1.021322	-0.098267	0.377808	-0.093282	0.751343	-0.03479	0.481364	0.535889
Data414	1.027832	-0.100911	0.398254	-0.099589	0.744222	-0.0177	0.471598	0.54484
Data415	1.039225	-0.09196	0.414022	-0.105184	0.738729	-0.002645	0.468547	0.561523
Data416	1.046549	-0.078125	0.416056	-0.113525	0.73527	0.017293	0.480143	0.570882
Data417	1.054688	-0.058797	0.411784	-0.123494	0.733643	0.031331	0.48584	0.585124
Data418	1.062012	-0.0413	0.404256	-0.122681	0.734456	0.048218	0.486857	0.604045
Data419	1.062826	-0.020752	0.399984	-0.110372	0.741984	0.06307	0.486043	0.628866
Data420	1.074219	-0.001628	0.402323	-0.105082	0.737915	0.083822	0.489299	0.648193
Data421	1.09375	0.004679	0.398356	-0.112	0.729777	0.102743	0.494588	0.664673
Data422	1.110026	0.007324	0.374756	-0.105998	0.723877	0.118001	0.506185	0.689087
Data423	1.113281	0.013428	0.353292	-0.097555	0.705566	0.130412	0.511068	0.709229
Data424	1.130371	0.021159	0.332133	-0.09491	0.699259	0.135091	0.495199	0.718791
Data425	1.14502	0.026652	0.317891	-0.081075	0.713501	0.149536	0.484009	0.717367
Data426	1.153971	0.0413	0.331726	-0.073446	0.730794	0.168457	0.485636	0.730794
Data427	1.15153	0.058187	0.348511	-0.084941	0.736287	0.187988	0.499268	0.747274
Data428	1.171875	0.07548	0.358276	-0.09613	0.72937	0.203654	0.508626	0.754598
Data429	1.195475	0.100505	0.357971	-0.09552	0.712687	0.214844	0.526326	0.760701
Data430	1.200358	0.116781	0.340881	-0.093892	0.708822	0.217489	0.548706	0.764771
Data431	1.199544	0.143433	0.325724	-0.088908	0.70638	0.22522	0.553589	0.763346
Data432	1.197103	0.166016	0.320638	-0.095723	0.700887	0.225627	0.564982	0.766398
Data433	1.211751	0.183512	0.330404	-0.109355	0.697225	0.234985	0.566813	0.781657
Data434	1.222331	0.191854	0.330811	-0.113017	0.697225	0.252075	0.543009	0.807292
Data435	1.238607	0.192871	0.324707	-0.109253	0.707601	0.269572	0.525309	0.836792
Data436	1.260579	0.186564	0.326131	-0.105794	0.69519	0.283813	0.522054	0.864868
Data437	1.285807	0.183512	0.3361	-0.108643	0.684814	0.293579	0.522868	0.884806
Data438	1.317546	0.190837	0.335897	-0.112	0.690308	0.293783	0.526937	0.902303
Data439	1.33138	0.206706	0.335999	-0.12441	0.700887	0.287679	0.52653	0.911255
Data440	1.342773	0.220744	0.323792	-0.133362	0.715129	0.289307	0.510457	0.90332
Data441	1.360677	0.237834	0.310771	-0.132243	0.725098	0.285441	0.496826	0.899048
Data442	1.377767	0.256551	0.292969	-0.129089	0.739543	0.280558	0.487671	0.883789
Data443	1.383464	0.286865	0.283915	-0.124613	0.745646	0.279134	0.487671	0.879924
Data444	1.392415	0.313314	0.273132	-0.124919	0.740967	0.296834	0.49174	0.874023
Data445	1.386719	0.333252	0.267843	-0.119731	0.72408	0.330811	0.492147	0.869548
Data446	1.376953	0.339355	0.27537	-0.124817	0.706584	0.36967	0.501912	0.875041
Data447	1.376139	0.356242	0.290833	-0.129191	0.687052	0.39266	0.505778	0.882772
Data448	1.379395	0.376587	0.300395	-0.127767	0.673625	0.414836	0.505981	0.907593
Data449	1.386719	0.394491	0.304667	-0.123698	0.655721	0.424601	0.49235	0.936279
Data450	1.394857	0.418294	0.302226	-0.120544	0.651449	0.429077	0.475057	0.958659
Data451	1.407064	0.449422	0.28951	-0.118917	0.662231	0.430094	0.464884	0.969645
Data452	1.414388	0.479126	0.274862	-0.124105	0.67098	0.432943	0.469767	0.985514
Data453	1.429036	0.497437	0.27537	-0.126953	0.678711	0.440267	0.487264	1.008911
Data454	1.442057	0.504761	0.269368	-0.137533	0.686239	0.448405	0.506388	1.033732
Data455	1.452637	0.506999	0.272217	-0.151367	0.678304	0.452271	0.510661	1.063436
Data456	1.467285	0.514323	0.266724	-0.153707	0.659383	0.444946	0.511882	1.087036
Data457	1.482747	0.53182	0.259705	-0.148315	0.662842	0.440877	0.516154	1.104126
Data458	1.484375	0.540161	0.247294	-0.133158	0.665894	0.43986	0.517171	1.101481
Data459	1.491699	0.558472	0.244649	-0.124817	0.655518	0.441284	0.506185	1.078898
Data460	1.515299	0.579834	0.251363	-0.133057	0.650635	0.440267	0.505371	1.061605
Data461	1.542155	0.614827	0.272827	-0.141195	0.657145	0.440063	0.521444	1.053874
Data462	1.564128	0.635173	0.289917	-0.143534	0.664063	0.443726	0.540161	1.051432
Data463	1.577962	0.658569	0.285238	-0.14211	0.672607	0.45634	0.540771	1.045736
Data464	1.56901	0.676066	0.283915	-0.146993	0.693563	0.474447	0.531616	1.048584
Data465	1.565755	0.69458	0.278931	-0.148519	0.703939	0.482381	0.522868	1.056722
Data466	1.57959	0.717773	0.271708	-0.145264	0.704346	0.486247	0.540771	1.060791
Data467	1.584473	0.740967	0.269979	-0.130717	0.705363	0.48645	0.561727	1.065267
Data468	1.582031	0.756226	0.27771	-0.11556	0.691325	0.479736	0.574748	1.06547
Data469	1.575521	0.767415	0.282084	-0.109151	0.681356	0.477091	0.582072	1.072184
Data470	1.582845	0.781047	0.291239	-0.101318	0.673625	0.478312	0.578817	1.084391
Data471	1.594238	0.802205	0.291239	-0.09908	0.671794	0.485636	0.559285	1.083171
Data472	1.600749	0.814006	0.282288	-0.115662	0.663452	0.498047	0.550944	1.068929
Data473	1.604818	0.824178	0.2712	-0.139262	0.653483	0.513102	0.552165	1.05957
Data474	1.621094	0.836182	0.270386	-0.148112	0.628662	0.536499	0.546875	1.055705
Data475	1.63737	0.846965	0.263265	-0.138855	0.606689	0.568848	0.552368	1.048787
Data476	1.652832	0.851644	0.26357	-0.128276	0.601603	0.584717	0.568441	1.035156
Data477	1.66097	0.861206	0.269165	-0.142619	0.599569	0.577393	0.573527	1.015625
Data478	1.655273	0.861816	0.283407	-0.160522	0.595703	0.568237	0.570882	1.003621
Data479	1.651204	0.863444	0.291341	-0.167643	0.592244	0.554606	0.559285	1.003011
Data480	1.66097	0.881958	0.294393	-0.177714	0.593669	0.534261	0.552368	0.998739
Data481	1.670736	0.90922	0.295919	-0.180461	0.599162	0.526326	0.536296	1.005046
Data482	1.678874	0.929159	0.294698	-0.171204	0.6014	0.518799	0.508219	1.012777
Data483	1.691895	0.945638	0.287679	-0.16215	0.597534	0.523682	0.494588	0.994873
Data484	1.69515	0.961304	0.285645	-0.162252	0.592651	0.540365	0.488078	0.982869
Data485	1.69515	0.970256	0.279338	-0.166829	0.578613	0.547689	0.482381	0.985514
Data486	1.699219	0.973511	0.276388	-0.160929	0.573527	0.557454	0.480957	0.98409
Data487	1.703288	0.984294	0.270487	-0.149536	0.566406	0.565999	0.496012	0.976766
Data488	1.694336	0.98999	0.270793	-0.134684	0.558268	0.579224	0.499674	0.981852
Data489	1.673991	0.999552	0.265503	-0.115865	0.547892	0.591024	0.509847	0.986532
Data490	1.647135	1.015625	0.261434	-0.109151	0.54484	0.596517	0.512695	0.98409
Data491	1.617025	1.031087	0.258179	-0.113729	0.553182	0.595907	0.506999	0.975545
Data492	1.595866	1.051432	0.274963	-0.118408	0.556234	0.5896	0.505168	0.962118
Data493	1.592611	1.066895	0.293681	-0.115356	0.553996	0.576579	0.49174	0.939535
Data494	1.597493	1.072795	0.305278	-0.105591	0.558675	0.572103	0.473226	0.912272
Data495	1.609701	1.07137	0.315348	-0.11617	0.559285	0.569865	0.463867	0.891724
Data496	1.619466	1.071981	0.314026	-0.122172	0.559082	0.569458	0.460815	0.882365
Data497	1.634115	1.073405	0.296326	-0.135091	0.551961	0.571696	0.461222	0.86731
Data498	1.641439	1.074829	0.277405	-0.145467	0.553385	0.560099	0.447795	0.842896
Data499	1.645508	1.084595	0.268351	-0.145467	0.550741	0.559082	0.43457	0.825602
Data500	1.650391	1.098022	0.269775	-0.141602	0.55013	0.557251	0.429484	0.804647
Data501	1.657715	1.112671	0.273336	-0.1238	0.555216	0.558879	0.413208	0.795288
Data502	1.652018	1.12915	0.275269	-0.098267	0.556844	0.553385	0.37557	0.792643
Data503	1.633301	1.148682	0.271301	-0.078328	0.54952	0.555216	0.352376	0.79244
Data504	1.61377	1.166585	0.265299	-0.059916	0.547485	0.549316	0.339559	0.799967
Data505	1.598307	1.178589	0.251567	-0.04893	0.545654	0.539754	0.3243	0.803019
Data506	1.597493	1.175944	0.258077	-0.040995	0.534261	0.539144	0.315145	0.805868
Data507	1.599121	1.181641	0.269368	-0.040894	0.530192	0.547689	0.314128	0.79834
Data508	1.592611	1.182861	0.26886	-0.03713	0.52714	0.549113	0.30009	0.784709
Data509	1.588542	1.189168	0.265299	-0.041097	0.50354	0.54362	0.267131	0.774129
Data510	1.587728	1.188761	0.244751	-0.049337	0.496012	0.524902	0.232951	0.772705
Data511	1.589355	1.190389	0.223083	-0.059611	0.506388	0.504557	0.204061	0.771077
Data512	1.601563	1.195475	0.218811	-0.069784	0.521851	0.499674	0.168254	0.769653
Data513	1.601563	1.199341	0.212606	-0.074666	0.530192	0.518188	0.136922	0.781453
Data514	1.594238	1.200968	0.203857	-0.061951	0.529175	0.557454	0.118001	0.800578
Data515	1.57959	1.207682	0.20579	-0.042928	0.52124	0.585327	0.100911	0.811157
Data516	1.567383	1.21582	0.221252	-0.042521	0.509847	0.597127	0.072428	0.823364
Data517	1.551921	1.224365	0.225525	-0.033061	0.502726	0.59021	0.050252	0.822144
Data518	1.534017	1.233317	0.214945	-0.014242	0.498657	0.573527	0.02828	0.831299
Data519	1.527507	1.237386	0.195923	-0.014547	0.493774	0.556437	-0.010783	0.845744
Data520	1.523438	1.227417	0.185852	-0.030619	0.492147	0.554403	-0.045776	0.844116
Data521	1.508789	1.21582	0.179443	-0.041402	0.494588	0.568237	-0.062663	0.859578
Data522	1.500651	1.196696	0.178426	-0.044657	0.50293	0.580648	-0.082397	0.883179
Data523	1.490072	1.18571	0.164693	-0.028992	0.497233	0.579631	-0.105387	0.897217
Data524	1.482747	1.173096	0.153809	-0.006816	0.492961	0.566813	-0.115763	0.911255
Data525	1.48763	1.159871	0.146077	0.01414	0.486654	0.550944	-0.116984	0.929362
Data526	1.480306	1.159261	0.140381	0.017497	0.478923	0.543823	-0.129598	0.928345
Data527	1.468913	1.174316	0.1474	0.019836	0.486857	0.551351	-0.140584	0.918579
Data528	1.458333	1.18632	0.147807	0.03418	0.505371	0.549927	-0.154622	0.905558
Data529	1.450195	1.190999	0.144145	0.057271	0.520223	0.549723	-0.185954	0.883382
Data530	1.444499	1.188558	0.15096	0.067749	0.529582	0.550944	-0.223592	0.851644
Data531	1.426595	1.175537	0.160116	0.077413	0.52714	0.549316	-0.244954	0.82255
Data532	1.394857	1.174113	0.162455	0.07609	0.523682	0.54484	-0.254924	0.81604
Data533	1.352539	1.174113	0.161031	0.084839	0.517375	0.542196	-0.255737	0.806274
Data534	1.316732	1.172078	0.163574	0.096639	0.516968	0.532023	-0.26123	0.788778
Data535	1.283366	1.166992	0.162354	0.091654	0.52002	0.531006	-0.279541	0.773722
Data536	1.258138	1.16272	0.151164	0.083618	0.525106	0.530802	-0.298462	0.764567
Data537	1.258138	1.158854	0.135498	0.076599	0.528158	0.533447	-0.313924	0.763753
Data538	1.266276	1.170654	0.124817	0.070292	0.533651	0.531413	-0.334269	0.76884
Data539	1.271159	1.17513	0.120138	0.059713	0.545654	0.521037	-0.362142	0.770874
Data540	1.258952	1.177165	0.116882	0.059713	0.558879	0.499268	-0.38798	0.761922
Data541	1.250814	1.181437	0.111287	0.063171	0.566406	0.473022	-0.411987	0.751953
Data542	1.241862	1.176351	0.116984	0.070089	0.56722	0.452067	-0.440267	0.739543
Data543	1.231283	1.171265	0.122782	0.095825	0.564982	0.43925	-0.452474	0.723674
Data544	1.220703	1.169434	0.123901	0.119324	0.554403	0.427653	-0.46814	0.714722
Data545	1.191406	1.177572	0.118408	0.133667	0.545451	0.419108	-0.492961	0.708008
Data546	1.155599	1.180623	0.11027	0.139262	0.542806	0.427043	-0.52002	0.689494
Data547	1.128743	1.178589	0.10376	0.146993	0.547689	0.442301	-0.547892	0.663045
Data548	1.105957	1.18042	0.099284	0.147196	0.541382	0.457764	-0.571493	0.640055
Data549	1.09375	1.182861	0.107524	0.146281	0.544027	0.473429	-0.596924	0.632731
Data550	1.084798	1.180827	0.119731	0.153097	0.562337	0.47465	-0.626831	0.63151
Data551	1.073405	1.183268	0.122681	0.156047	0.587769	0.478516	-0.669963	0.626017
Data552	1.05957	1.178385	0.107931	0.163879	0.614624	0.483602	-0.714315	0.619914
Data553	1.062012	1.173299	0.102743	0.170492	0.634155	0.481364	-0.747477	0.618286
Data554	1.039225	1.173503	0.103048	0.177714	0.649414	0.47404	-0.776367	0.608114
Data555	1.023763	1.170451	0.101115	0.190531	0.662028	0.464274	-0.792236	0.583293
Data556	1.01237	1.16394	0.089722	0.1887	0.66508	0.457764	-0.809326	0.563965
Data557	1.002604	1.142375	0.084127	0.185343	0.670776	0.451253	-0.828857	0.554606
Data558	0.982259	1.12915	0.077616	0.172119	0.682576	0.445964	-0.862427	0.536702
Data559	0.956217	1.12264	0.072428	0.16449	0.685018	0.437215	-0.899048	0.505168
Data560	0.934245	1.118774	0.071106	0.164693	0.690104	0.432332	-0.931396	0.464274
Data561	0.913086	1.113892	0.062663	0.174052	0.707804	0.442912	-0.956421	0.429688
Data562	0.898438	1.111043	0.055847	0.18219	0.721842	0.456543	-0.985311	0.400187
Data563	0.887858	1.098022	0.056356	0.202738	0.726929	0.455526	-1.011759	0.381063
Data564	0.868327	1.096802	0.07019	0.215149	0.718587	0.45105	-1.037191	0.361328
Data565	0.843913	1.098836	0.068359	0.219116	0.693359	0.448201	-1.056315	0.362345
Data566	0.827637	1.102091	0.049337	0.21047	0.665283	0.449422	-1.052043	0.356649
Data567	0.803223	1.124878	0.022481	0.205994	0.656738	0.436198	-1.057332	0.346069
Data568	0.772298	1.131185	0.020955	0.207723	0.657552	0.439453	-1.068319	0.327352
Data569	0.751953	1.100667	0.030518	0.208435	0.658366	0.434977	-1.085612	0.302734
Data570	0.733236	1.07076	0.052389	0.20813	0.668742	0.427246	-1.108398	0.288696
Data571	0.708008	1.052246	0.069275	0.208537	0.689087	0.427653	-1.133016	0.282593
Data572	0.698242	1.040039	0.074972	0.215352	0.704753	0.440063	-1.147664	0.274048
Data573	0.686849	1.032511	0.082296	0.210266	0.718384	0.439453	-1.166992	0.279948
Data574	0.67627	1.018677	0.093791	0.191447	0.72998	0.447388	-1.19222	0.294393
Data575	0.667318	0.997518	0.085958	0.183716	0.733846	0.45634	-1.23291	0.310262
Data576	0.654297	0.9729	0.076396	0.180969	0.737101	0.452881	-1.268514	0.314535
Data577	0.635579	0.963135	0.075887	0.177816	0.736491	0.447184	-1.298625	0.317993
Data578	0.621745	0.969645	0.078125	0.182495	0.741781	0.450033	-1.319987	0.310669
Data579	0.621745	0.975749	0.067139	0.175273	0.74707	0.454508	-1.327922	0.309041
Data580	0.625814	0.981649	0.063375	0.179138	0.74585	0.444539	-1.346639	0.307414
Data581	0.621745	0.981852	0.060832	0.184224	0.759888	0.431112	-1.357829	0.306193
Data582	0.60791	0.969238	0.048625	0.204061	0.777384	0.413411	-1.366577	0.303548
Data583	0.580241	0.959473	0.039571	0.216573	0.783081	0.398763	-1.379801	0.297038
Data584	0.564779	0.945841	0.022786	0.232442	0.788778	0.397746	-1.391602	0.301921
Data585	0.538737	0.939128	0.010986	0.240987	0.789998	0.411784	-1.412964	0.302327
Data586	0.516764	0.934448	-0.003764	0.226847	0.790609	0.416056	-1.437785	0.297038
Data587	0.515137	0.930583	-0.02655	0.208842	0.799764	0.421143	-1.46342	0.299072
Data588	0.50944	0.918579	-0.0354	0.202128	0.807292	0.435791	-1.488647	0.299886
Data589	0.490723	0.908407	-0.022176	0.200602	0.810547	0.449626	-1.50533	0.280762
Data590	0.478516	0.900675	-0.001628	0.198466	0.808716	0.461019	-1.523641	0.278931
Data591	0.481771	0.910848	0.01709	0.19043	0.808309	0.468953	-1.543172	0.276693
Data592	0.478516	0.920614	0.026347	0.187683	0.809326	0.476074	-1.560465	0.263265
Data593	0.471191	0.923462	0.037638	0.192464	0.821737	0.450846	-1.575317	0.244954
Data594	0.455729	0.915527	0.038859	0.211182	0.840047	0.435181	-1.578979	0.197144
Data595	0.438639	0.904338	0.035197	0.235494	0.850627	0.435384	-1.577148	0.157674
Data596	0.427246	0.899658	0.035807	0.24231	0.85612	0.451864	-1.5861	0.120646
Data597	0.41097	0.892131	0.027974	0.233459	0.86263	0.464274	-1.59668	0.087687
Data598	0.395508	0.885417	0.009562	0.22522	0.87321	0.476481	-1.60258	0.065715
Data599	0.372721	0.88033	-0.006714	0.213216	0.89091	0.479126	-1.610107	0.053304
Data600	0.357259	0.86792	-0.009257	0.198161	0.898234	0.468343	-1.610921	0.037638
Data601	0.347493	0.864258	-0.002136	0.181885	0.90861	0.467529	-1.623942	0.014648
Data602	0.3361	0.856323	-0.008036	0.158793	0.911458	0.465902	-1.643473	-0.018717
Data603	0.334473	0.852051	-0.015157	0.14445	0.904744	0.477295	-1.651611	-0.054728
Data604	0.335286	0.839233	-0.01414	0.136719	0.894165	0.483805	-1.647135	-0.076701
Data605	0.339355	0.818278	-0.013224	0.137024	0.878092	0.475464	-1.644491	-0.09257
Data606	0.325521	0.818685	-0.018514	0.134786	0.869344	0.464478	-1.647746	-0.103149
Data607	0.298665	0.83374	-0.045471	0.138652	0.881551	0.462646	-1.655477	-0.114746
Data608	0.275879	0.833944	-0.067037	0.148824	0.893962	0.473226	-1.666667	-0.122681
Data609	0.245768	0.821737	-0.084025	0.150045	0.904541	0.472412	-1.683553	-0.137329
Data610	0.212402	0.807495	-0.099487	0.149638	0.906576	0.472209	-1.682129	-0.161133
Data611	0.19043	0.793864	-0.102132	0.15035	0.904134	0.46285	-1.686198	-0.177816
Data612	0.174154	0.788778	-0.100403	0.153402	0.897827	0.45756	-1.691488	-0.195313
Data613	0.14974	0.791423	-0.104574	0.159403	0.879924	0.455933	-1.691895	-0.202433
Data614	0.128581	0.795085	-0.107727	0.156657	0.871379	0.459798	-1.699422	-0.207723
Data615	0.117188	0.795898	-0.106506	0.146484	0.875448	0.477498	-1.698812	-0.201009
Data616	0.111491	0.785726	-0.10732	0.145467	0.876872	0.492961	-1.693522	-0.196737
Data617	0.106608	0.772095	-0.111389	0.133565	0.878703	0.506185	-1.683146	-0.188395
Data618	0.103353	0.773722	-0.115865	0.1238	0.885824	0.51005	-1.677856	-0.178833
Data619	0.106608	0.785726	-0.121765	0.104675	0.893555	0.502116	-1.684163	-0.153809
Data620	0.11556	0.78776	-0.12502	0.097046	0.909017	0.494588	-1.705322	-0.12085
Data621	0.121257	0.78654	-0.120951	0.085551	0.9316	0.474447	-1.734212	-0.108032
Data622	0.118815	0.77596	-0.122884	0.078837	0.949707	0.45756	-1.756999	-0.118001
Data623	0.10498	0.771077	-0.128988	0.081889	0.967	0.461833	-1.757202	-0.126139
Data624	0.088704	0.765584	-0.122579	0.091756	0.974121	0.461833	-1.746012	-0.127157
Data625	0.06429	0.757446	-0.113831	0.102234	0.990601	0.475057	-1.749471	-0.115967
Data626	0.048828	0.758464	-0.107015	0.118713	0.996094	0.484212	-1.751912	-0.111898
Data627	0.043945	0.759481	-0.099691	0.123393	0.997111	0.490926	-1.739502	-0.127767
Data628	0.045573	0.755615	-0.088806	0.122274	1.00118	0.498047	-1.732381	-0.144857
Data629	0.04069	0.743408	-0.073649	0.124105	1.000977	0.505575	-1.728923	-0.166423
Data630	0.030111	0.726929	-0.075073	0.110982	0.996704	0.510661	-1.730754	-0.194092
Data631	0.016276	0.709839	-0.075277	0.10376	0.994059	0.517782	-1.732381	-0.211995
Data632	0.000814	0.701904	-0.077108	0.089213	0.997925	0.522664	-1.721802	-0.238037
Data633	-0.010579	0.705566	-0.078328	0.079549	1.003621	0.523478	-1.736654	-0.262248
Data634	-0.021973	0.703125	-0.085144	0.077515	1.01237	0.526123	-1.746623	-0.272217
Data635	-0.030111	0.692546	-0.102844	0.076497	1.016032	0.526733	-1.737061	-0.275675
Data636	-0.030924	0.679525	-0.122172	0.072835	1.008504	0.524699	-1.712646	-0.289917
Data637	-0.028483	0.667725	-0.132751	0.068461	0.996297	0.529582	-1.692098	-0.303955
Data638	-0.033366	0.657552	-0.145365	0.062764	0.987956	0.533447	-1.681112	-0.338745
Data639	-0.039063	0.643514	-0.155843	0.061137	0.990194	0.538737	-1.684977	-0.36967
