# Supplementary material for: Integration of MRI and somatosensory evoked potentials facilitate diagnosis of spinal cord compression
Source: Sci Rep. 2023 May 15;13:7861. doi: 10.1038/s41598-023-34832-2 (PMC10185544; doi:10.1038/s41598-023-34832-2)
Supplement: Supplementary file 3 — Supplementary Information 3. [file 41598_2023_34832_MOESM3_ESM.zip › Preoperative SSEP data/spinal cord compression group/2319456_2/2319456_2_Lt Tibial SEP_Cz'-Fpz_201220_085901.csv]

Index	1	2	3	4	5
Name	Cz'-Fpz	Cz'-Fpz	Cz'-Fpz	Cz'-Fpz	Cz'-Fpz
Time	2.01705E+13	2.01705E+13	2.01705E+13	2.01705E+13	2.01705E+13
Highcut	500	500	500	500	500
Lowcut	10	10	10	10	10
Period	0.000156	0.000156	0.000156	0.000156	0.000156
Averages	120	120	120	120	120
Int (mA)	21/20.4mA	21/20.4mA	21/20.4mA	21/23.3mA	21/20.4mA
Pulse Width (�gs)	200�s	200�s	200�s	200�s	200�s
Rep Rate (Hz)	3.11Hz	3.11Hz	3.11Hz	3.11Hz	3.11Hz
Data0	0.782369	0.608521	0.351664	-0.516764	0.579173
Data1	0.753581	0.466003	0.039164	-0.542755	0.620295
Data2	1.728109	1.122538	0.955607	-0.271606	0.711136
Data3	2.850952	2.256775	1.847229	0.010122	0.723063
Data4	2.54954	2.184245	1.674805	-0.091044	0.695368
Data5	1.778768	1.597697	1.171875	-0.288137	0.649541
Data6	1.060994	0.977376	0.673421	-0.44337	0.609156
Data7	0.557353	0.511373	0.288188	-0.530039	0.58403
Data8	0.271606	0.242615	0.038961	-0.570831	0.559591
Data9	0.160929	0.122782	-0.08433	-0.575205	0.538737
Data10	0.17863	0.105896	-0.11261	-0.548604	0.537084
Data11	0.260417	0.156962	-0.072835	-0.515137	0.539169
Data12	0.374044	0.243734	0.000203	-0.478312	0.533371
Data13	0.489807	0.332133	0.076396	-0.445811	0.525436
Data14	0.587056	0.429077	0.145264	-0.413361	0.52859
Data15	0.662842	0.518799	0.199585	-0.378215	0.53716
Data16	0.721334	0.579122	0.235901	-0.366364	0.543874
Data17	0.756022	0.60262	0.251058	-0.359446	0.55186
Data18	0.761414	0.616252	0.254517	-0.357971	0.550639
Data19	0.77006	0.619507	0.249532	-0.36972	0.549774
Data20	0.779012	0.617167	0.261332	-0.38269	0.559311
Data21	0.792542	0.588888	0.275574	-0.395762	0.573756
Data22	0.811768	0.557251	0.277405	-0.398153	0.575841
Data23	0.835571	0.531514	0.272522	-0.390066	0.563304
Data24	0.850321	0.510457	0.281779	-0.381571	0.544764
Data25	0.861206	0.500997	0.289103	-0.373179	0.516739
Data26	0.866191	0.506287	0.3007	-0.366872	0.49352
Data27	0.867513	0.509033	0.309143	-0.358938	0.482127
Data28	0.868429	0.501607	0.305176	-0.350291	0.476786
Data29	0.872192	0.492249	0.293579	-0.349935	0.470378
Data30	0.875854	0.472819	0.292765	-0.357615	0.455093
Data31	0.880127	0.45105	0.301208	-0.363312	0.435384
Data32	0.877075	0.444641	0.293681	-0.361938	0.411046
Data33	0.869954	0.445048	0.287374	-0.356394	0.405223
Data34	0.875346	0.445353	0.281067	-0.345866	0.400187
Data35	0.884196	0.452372	0.288289	-0.345662	0.385488
Data36	0.882568	0.458069	0.284729	-0.346934	0.371526
Data37	0.882975	0.445557	0.268555	-0.339203	0.366338
Data38	0.896505	0.429993	0.257365	-0.320892	0.355479
Data39	0.924784	0.419312	0.24943	-0.308685	0.344187
Data40	0.946147	0.409648	0.249939	-0.303904	0.345662
Data41	0.943502	0.400391	0.252686	-0.29892	0.345205
Data42	0.924886	0.400798	0.258687	-0.295868	0.339432
Data43	0.927531	0.416361	0.258077	-0.300039	0.339254
Data44	0.939026	0.4304	0.258382	-0.302734	0.333964
Data45	0.937297	0.436198	0.263875	-0.293223	0.326589
Data46	0.958862	0.433248	0.273539	-0.276744	0.328852
Data47	0.987549	0.426331	0.280151	-0.265757	0.336431
Data48	1.014404	0.41036	0.271606	-0.261739	0.331217
Data49	1.020915	0.387472	0.256653	-0.26652	0.341517
Data50	1.027323	0.37028	0.235087	-0.275167	0.344798
Data51	1.032715	0.357157	0.21169	-0.290171	0.341695
Data52	1.031799	0.352885	0.192668	-0.304616	0.341314
Data53	1.028239	0.349833	0.181478	-0.306142	0.346959
Data54	1.032104	0.333354	0.184835	-0.298208	0.346705
Data55	1.03831	0.322062	0.197347	-0.298971	0.337652
Data56	1.057129	0.292765	0.210063	-0.309347	0.333099
Data57	1.080831	0.249329	0.200297	-0.318451	0.320002
Data58	1.082662	0.205587	0.184326	-0.325979	0.301921
Data59	1.085002	0.184021	0.157572	-0.32491	0.280482
Data60	1.088664	0.166423	0.139669	-0.327759	0.274963
Data61	1.082764	0.139058	0.143229	-0.331014	0.27916
Data62	1.072896	0.10142	0.150655	-0.328725	0.281016
Data63	1.066386	0.067647	0.129496	-0.326589	0.275726
Data64	1.055094	0.04659	0.096029	-0.325419	0.276006
Data65	1.052653	0.030518	0.068563	-0.320282	0.280202
Data66	1.060486	0.013529	0.05717	-0.312754	0.282084
Data67	1.073914	0.007019	0.045776	-0.306702	0.293605
Data68	1.0731	0.010681	0.034587	-0.304616	0.308533
Data69	1.075439	0.019735	0.022074	-0.30721	0.31044
Data70	1.069438	0.015971	-0.008647	-0.305532	0.295664
Data71	1.048686	0.010986	-0.031738	-0.30599	0.283763
Data72	1.025594	0.013529	-0.045776	-0.302378	0.272903
Data73	1.016439	0.016378	-0.055135	-0.308482	0.266291
Data74	0.998535	-0.003255	-0.051982	-0.318451	0.25327
Data75	0.97758	-0.018209	-0.051168	-0.326029	0.244726
Data76	0.958862	-0.033162	-0.058594	-0.322978	0.248515
Data77	0.939738	-0.05249	-0.069377	-0.310872	0.24854
Data78	0.934448	-0.062663	-0.069275	-0.302734	0.246887
Data79	0.95164	-0.067647	-0.072937	-0.29424	0.24765
Data80	0.9611	-0.066121	-0.085144	-0.28834	0.238266
Data81	0.956217	-0.059509	-0.097758	-0.289764	0.229263
Data82	0.947978	-0.045573	-0.105591	-0.286306	0.227153
Data83	0.944417	-0.041504	-0.122375	-0.277303	0.215988
Data84	0.929769	-0.041402	-0.154521	-0.264994	0.193024
Data85	0.916951	-0.053914	-0.170695	-0.24531	0.175578
Data86	0.900269	-0.074565	-0.180155	-0.230001	0.160065
Data87	0.885111	-0.099386	-0.182495	-0.215047	0.14857
Data88	0.88033	-0.111389	-0.190328	-0.204468	0.142466
Data89	0.898132	-0.121358	-0.21169	-0.2034	0.138321
Data90	0.910645	-0.144246	-0.231934	-0.20635	0.135701
Data91	0.906881	-0.174866	-0.241191	-0.225118	0.135574
Data92	0.891418	-0.199178	-0.256144	-0.23997	0.120697
Data93	0.867615	-0.230306	-0.270691	-0.255585	0.092392
Data94	0.830485	-0.266215	-0.292664	-0.249685	0.068359
Data95	0.799255	-0.281067	-0.316671	-0.238393	0.048116
Data96	0.782471	-0.283	-0.335693	-0.233765	0.037715
Data97	0.779622	-0.287577	-0.350749	-0.220337	0.039902
Data98	0.778198	-0.296834	-0.367025	-0.207062	0.044403
Data99	0.79244	-0.313009	-0.391947	-0.204569	0.043767
Data100	0.793254	-0.308431	-0.401306	-0.195465	0.045395
Data101	0.782064	-0.314941	-0.410868	-0.1916	0.046844
Data102	0.753276	-0.332438	-0.421041	-0.194753	0.043182
Data103	0.730794	-0.356038	-0.417074	-0.197805	0.039927
Data104	0.712789	-0.373535	-0.423482	-0.187988	0.042063
Data105	0.705261	-0.37679	-0.451253	-0.183055	0.038376
Data106	0.702413	-0.368754	-0.482178	-0.172933	0.029119
Data107	0.69753	-0.367228	-0.496928	-0.144958	0.032781
Data108	0.689392	-0.369161	-0.493469	-0.115458	0.046387
Data109	0.67098	-0.37384	-0.481771	-0.101369	0.060374
Data110	0.6545	-0.379537	-0.463359	-0.09613	0.075963
Data111	0.637309	-0.377604	-0.439555	-0.09786	0.091375
Data112	0.619812	-0.357056	-0.423991	-0.100505	0.087611
Data113	0.602112	-0.337423	-0.412598	-0.100047	0.068156
Data114	0.578512	-0.331726	-0.42745	-0.09552	0.04715
Data115	0.561523	-0.321554	-0.460307	-0.081177	0.025024
Data116	0.541992	-0.308838	-0.491638	-0.067037	0.010656
Data117	0.539958	-0.29541	-0.522461	-0.062866	0.000687
Data118	0.541382	-0.300293	-0.543518	-0.062968	-0.002238
Data119	0.538127	-0.304769	-0.553792	-0.057729	-0.002263
Data120	0.53243	-0.32135	-0.543213	-0.048472	0.009435
Data121	0.522664	-0.333761	-0.539754	-0.048777	0.010452
Data122	0.520935	-0.333049	-0.53833	-0.050761	0.004044
Data123	0.516154	-0.328878	-0.534973	-0.053711	-0.006078
Data124	0.503438	-0.319417	-0.54484	-0.056966	-0.020269
Data125	0.482585	-0.314636	-0.57078	-0.061595	-0.03184
Data126	0.458272	-0.317281	-0.586141	-0.063121	-0.044912
Data127	0.439046	-0.322164	-0.591939	-0.056814	-0.059408
Data128	0.417887	-0.339152	-0.604757	-0.045319	-0.06574
Data129	0.399984	-0.348104	-0.625407	-0.045268	-0.071335
Data130	0.388997	-0.354309	-0.644633	-0.047302	-0.079625
Data131	0.381571	-0.360514	-0.661825	-0.063019	-0.089544
Data132	0.361837	-0.349121	-0.681763	-0.093943	-0.105845
Data133	0.338847	-0.346273	-0.710958	-0.117849	-0.124563
Data134	0.320435	-0.355937	-0.746257	-0.119629	-0.141907
Data135	0.30009	-0.379639	-0.773621	-0.107473	-0.153427
Data136	0.280863	-0.388082	-0.783488	-0.097402	-0.163498
Data137	0.271708	-0.393372	-0.797729	-0.087128	-0.166575
Data138	0.255127	-0.392354	-0.819906	-0.07604	-0.168101
Data139	0.244954	-0.367737	-0.834045	-0.068817	-0.168635
Data140	0.233968	-0.330098	-0.836995	-0.069682	-0.180893
Data141	0.224202	-0.300802	-0.832214	-0.060577	-0.194143
Data142	0.212606	-0.281576	-0.832316	-0.047963	-0.193761
Data143	0.192261	-0.27415	-0.843811	-0.032501	-0.191269
Data144	0.175374	-0.273539	-0.86141	-0.03006	-0.202357
Data145	0.171509	-0.282084	-0.874634	-0.035909	-0.226084
Data146	0.175578	-0.276998	-0.872192	-0.040029	-0.237045
Data147	0.178019	-0.27242	-0.866292	-0.038452	-0.249379
Data148	0.151876	-0.254211	-0.859884	-0.043081	-0.268809
Data149	0.120646	-0.223796	-0.866191	-0.045726	-0.271428
Data150	0.096232	-0.177002	-0.890096	-0.0442	-0.265121
Data151	0.074666	-0.133362	-0.902201	-0.045929	-0.247116
Data152	0.062256	-0.103861	-0.908203	-0.043894	-0.248769
Data153	0.059408	-0.096639	-0.906677	-0.031586	-0.245488
Data154	0.05717	-0.093892	-0.900167	-0.027669	-0.23735
Data155	0.057373	-0.092773	-0.897827	-0.027873	-0.23969
Data156	0.056661	-0.09552	-0.900472	-0.030365	-0.254339
Data157	0.036519	-0.092265	-0.911051	-0.035146	-0.258001
Data158	0.004679	-0.103963	-0.914408	-0.046234	-0.270513
Data159	-0.017802	-0.11322	-0.917358	-0.065257	-0.29335
Data160	-0.035807	-0.119832	-0.923665	-0.082601	-0.309168
Data161	-0.045573	-0.134481	-0.921834	-0.092265	-0.327123
Data162	-0.044657	-0.139771	-0.915324	-0.093842	-0.334269
Data163	-0.034688	-0.139669	-0.90566	-0.099131	-0.33666
Data164	-0.024923	-0.141602	-0.904948	-0.102539	-0.337296
Data165	-0.012207	-0.138143	-0.924174	-0.105591	-0.333811
Data166	-0.000305	-0.119425	-0.93516	-0.103556	-0.333557
Data167	0.0059	-0.101115	-0.939535	-0.111033	-0.335719
Data168	0.017904	-0.107524	-0.954386	-0.108897	-0.332286
Data169	0.015361	-0.113017	-0.960897	-0.115306	-0.327911
Data170	0.013835	-0.115153	-0.960592	-0.124156	-0.322393
Data171	0.009359	-0.11261	-0.957133	-0.135345	-0.313695
Data172	0.001729	-0.114543	-0.944824	-0.141703	-0.290833
Data173	-0.004679	-0.106405	-0.934245	-0.131582	-0.264969
Data174	0.007426	-0.082397	-0.929871	-0.128377	-0.252762
Data175	0.015971	-0.055542	-0.929057	-0.117798	-0.250142
Data176	0.024109	-0.027466	-0.939128	-0.112864	-0.259221
Data177	0.02889	-0.012614	-0.949402	-0.121358	-0.267181
Data178	0.033773	-0.001729	-0.946757	-0.128276	-0.273209
Data179	0.037537	0.005595	-0.926005	-0.140533	-0.28211
Data180	0.047302	0.007019	-0.894267	-0.149892	-0.290095
Data181	0.046692	0.014954	-0.881042	-0.146637	-0.284831
Data182	0.051371	0.045369	-0.880839	-0.15096	-0.266495
Data183	0.06012	0.071615	-0.877075	-0.156809	-0.243963
Data184	0.06724	0.096334	-0.874837	-0.15152	-0.230103
Data185	0.073853	0.124308	-0.874125	-0.13916	-0.220744
Data186	0.086772	0.142517	-0.849609	-0.123545	-0.220184
Data187	0.094503	0.168966	-0.821737	-0.115712	-0.227559
Data188	0.098368	0.192159	-0.801086	-0.099589	-0.221456
Data189	0.10376	0.213318	-0.784098	-0.08901	-0.208028
Data190	0.104879	0.232544	-0.771993	-0.080668	-0.201619
Data191	0.106303	0.250041	-0.762533	-0.071411	-0.209529
Data192	0.115458	0.268148	-0.744527	-0.062459	-0.227534
Data193	0.135091	0.295308	-0.71401	-0.059509	-0.251617
Data194	0.171509	0.324809	-0.698446	-0.058034	-0.271912
Data195	0.206807	0.354919	-0.687663	-0.059102	-0.272751
Data196	0.241699	0.389913	-0.674337	-0.059052	-0.263799
Data197	0.264587	0.422974	-0.649109	-0.045064	-0.258484
Data198	0.301005	0.45756	-0.60435	-0.024923	-0.261078
Data199	0.350952	0.490417	-0.542297	-0.009359	-0.25533
Data200	0.41687	0.540059	-0.473531	0.009562	-0.249379
Data201	0.483398	0.60435	-0.407308	0.02828	-0.237783
Data202	0.556844	0.676371	-0.335592	0.041199	-0.218913
Data203	0.63385	0.748189	-0.265503	0.067698	-0.198924
Data204	0.711873	0.809937	-0.195821	0.096232	-0.164464
Data205	0.786641	0.875956	-0.128479	0.131785	-0.137227
Data206	0.862223	0.952861	-0.043945	0.179138	-0.134557
Data207	0.93455	1.033529	0.052389	0.221354	-0.144475
Data208	1.014099	1.117655	0.142619	0.251668	-0.152868
Data209	1.072591	1.189473	0.227458	0.286204	-0.154063
Data210	1.117045	1.252136	0.285543	0.32313	-0.166931
Data211	1.168518	1.312764	0.345968	0.351461	-0.176875
Data212	1.216329	1.365153	0.406799	0.384267	-0.17156
Data213	1.257629	1.430257	0.468648	0.426737	-0.158742
Data214	1.286723	1.495158	0.526123	0.471446	-0.148188
Data215	1.329346	1.558431	0.572306	0.501963	-0.141424
Data216	1.381734	1.62679	0.615133	0.519663	-0.142593
Data217	1.447245	1.697795	0.659383	0.546875	-0.131175
Data218	1.502482	1.766866	0.697632	0.578156	-0.124232
Data219	1.541646	1.827291	0.737	0.607147	-0.122375
Data220	1.577148	1.868286	0.777791	0.634257	-0.118841
Data221	1.612956	1.917826	0.810038	0.648346	-0.118917
Data222	1.635539	1.959737	0.836385	0.658722	-0.13298
Data223	1.643168	1.977844	0.841471	0.669861	-0.137863
Data224	1.631571	1.984456	0.83018	0.672353	-0.141551
Data225	1.605835	1.981608	0.823161	0.670319	-0.137583
Data226	1.582438	1.970215	0.812683	0.682526	-0.115967
Data227	1.58193	1.94458	0.798442	0.701853	-0.099436
Data228	1.581828	1.926982	0.792542	0.717723	-0.095647
Data229	1.576742	1.911011	0.792643	0.728505	-0.084941
Data230	1.555684	1.891073	0.777486	0.733083	-0.086721
Data231	1.522624	1.879069	0.744731	0.737406	-0.101115
Data232	1.479594	1.861471	0.700175	0.736338	-0.106125
Data233	1.434631	1.822713	0.659383	0.716197	-0.086823
Data234	1.368408	1.776123	0.615845	0.68517	-0.061188
Data235	1.31073	1.727905	0.575256	0.656789	-0.046921
Data236	1.259766	1.6745	0.522257	0.637716	-0.037842
Data237	1.214803	1.624654	0.44515	0.609639	-0.034968
Data238	1.158854	1.573181	0.351359	0.577037	-0.038757
Data239	1.089376	1.492208	0.236206	0.540619	-0.045369
Data240	1.001689	1.394653	0.131938	0.500844	-0.054754
Data241	0.90271	1.289876	0.038961	0.46168	-0.0678
Data242	0.800985	1.177165	-0.057678	0.418549	-0.083771
Data243	0.711263	1.062215	-0.166117	0.365143	-0.08695
Data244	0.616659	0.952148	-0.261129	0.312195	-0.084737
Data245	0.521444	0.861308	-0.358887	0.264943	-0.086619
Data246	0.426127	0.769043	-0.472412	0.215098	-0.096232
Data247	0.326436	0.669556	-0.591125	0.164134	-0.117137
Data248	0.206909	0.566101	-0.691935	0.118815	-0.131658
Data249	0.081991	0.447591	-0.797017	0.063426	-0.136414
Data250	-0.050557	0.312297	-0.914917	0.013885	-0.154546
Data251	-0.189006	0.176086	-1.041361	-0.038859	-0.172043
Data252	-0.319519	0.03835	-1.169027	-0.099436	-0.184759
Data253	-0.453491	-0.097555	-1.305847	-0.178884	-0.206324
Data254	-0.586446	-0.217997	-1.431478	-0.250244	-0.230713
Data255	-0.728963	-0.328573	-1.555888	-0.313212	-0.24236
Data256	-0.883993	-0.445353	-1.686401	-0.373179	-0.249151
Data257	-1.025899	-0.55308	-1.816406	-0.431417	-0.246175
Data258	-1.144002	-0.6486	-1.933797	-0.499674	-0.244853
Data259	-1.2559	-0.746358	-2.026774	-0.571391	-0.245845
Data260	-1.362	-0.846558	-2.110596	-0.632884	-0.247167
Data261	-1.465556	-0.953674	-2.191366	-0.687714	-0.243683
Data262	-1.578471	-1.067912	-2.262268	-0.753326	-0.23674
Data263	-1.684977	-1.17686	-2.337036	-0.815786	-0.252889
Data264	-1.795247	-1.297709	-2.409668	-0.881449	-0.277379
Data265	-1.895854	-1.409098	-2.463277	-0.947825	-0.290833
Data266	-1.990662	-1.514486	-2.507324	-1.015218	-0.299454
Data267	-2.071025	-1.615295	-2.547506	-1.072795	-0.296987
Data268	-2.137756	-1.708069	-2.583618	-1.126099	-0.301056
Data269	-2.198181	-1.785889	-2.618713	-1.16628	-0.322444
Data270	-2.252299	-1.847839	-2.649943	-1.217143	-0.341492
Data271	-2.320353	-1.902568	-2.682393	-1.269175	-0.356166
Data272	-2.373047	-1.971639	-2.714437	-1.308492	-0.371679
Data273	-2.422892	-2.02769	-2.734375	-1.355693	-0.376205
Data274	-2.480977	-2.056783	-2.746379	-1.391551	-0.381648
Data275	-2.536418	-2.090454	-2.752889	-1.416575	-0.392761
Data276	-2.570903	-2.13501	-2.742818	-1.426086	-0.394287
Data277	-2.599792	-2.179565	-2.719218	-1.427511	-0.406214
Data278	-2.61556	-2.213643	-2.674662	-1.445974	-0.415166
Data279	-2.622172	-2.235413	-2.625834	-1.469625	-0.406774
Data280	-2.629191	-2.250264	-2.585653	-1.475118	-0.389862
Data281	-2.637126	-2.256877	-2.546692	-1.476491	-0.371755
Data282	-2.647298	-2.243652	-2.500916	-1.489665	-0.365168
Data283	-2.657878	-2.213745	-2.450155	-1.51179	-0.368576
Data284	-2.667847	-2.179565	-2.408142	-1.52832	-0.373027
Data285	-2.660319	-2.165426	-2.354431	-1.534576	-0.376612
Data286	-2.650757	-2.153625	-2.28831	-1.533508	-0.375061
Data287	-2.645772	-2.143046	-2.230021	-1.527913	-0.376765
Data288	-2.633158	-2.124736	-2.1875	-1.523336	-0.373611
Data289	-2.611491	-2.08374	-2.132467	-1.517029	-0.360387
Data290	-2.587687	-2.028198	-2.061056	-1.506856	-0.335922
Data291	-2.551676	-1.972148	-1.981913	-1.477763	-0.311508
Data292	-2.504374	-1.918437	-1.899109	-1.450551	-0.296046
Data293	-2.464193	-1.868795	-1.829529	-1.419423	-0.276031
Data294	-2.442729	-1.838888	-1.76005	-1.392365	-0.256322
Data295	-2.42686	-1.801961	-1.687215	-1.381785	-0.245285
Data296	-2.410787	-1.747945	-1.609395	-1.37736	-0.23229
Data297	-2.384949	-1.697693	-1.534119	-1.365	-0.236104
Data298	-2.342224	-1.653035	-1.448873	-1.334635	-0.238063
Data299	-2.284241	-1.599935	-1.375122	-1.30366	-0.241165
Data300	-2.237244	-1.547343	-1.309916	-1.277568	-0.245921
Data301	-2.190552	-1.502177	-1.221313	-1.261597	-0.250066
Data302	-2.153931	-1.460876	-1.123149	-1.235809	-0.239156
Data303	-2.110291	-1.414897	-1.03953	-1.210734	-0.230306
Data304	-2.074585	-1.367798	-0.959981	-1.18515	-0.241013
Data305	-2.031555	-1.317342	-0.884399	-1.157888	-0.239131
Data306	-1.97113	-1.273295	-0.799967	-1.132609	-0.2373
Data307	-1.922404	-1.224365	-0.719096	-1.111298	-0.24236
Data308	-1.880493	-1.160889	-0.647176	-1.088918	-0.239538
Data309	-1.834005	-1.102804	-0.579122	-1.058502	-0.239868
Data310	-1.784058	-1.051331	-0.509847	-1.037394	-0.225856
Data311	-1.72699	-1.001587	-0.438741	-1.014099	-0.200831
Data312	-1.662598	-0.958252	-0.370585	-0.968831	-0.17573
Data313	-1.60848	-0.922241	-0.296427	-0.917257	-0.162659
Data314	-1.572266	-0.896505	-0.211995	-0.878754	-0.159836
Data315	-1.536357	-0.870056	-0.134176	-0.840912	-0.167491
Data316	-1.499023	-0.833333	-0.061544	-0.807953	-0.172857
Data317	-1.448669	-0.792135	0.006917	-0.775909	-0.177205
Data318	-1.397909	-0.745748	0.065511	-0.73349	-0.175578
Data319	-1.358337	-0.70048	0.127563	-0.695852	-0.170441
Data320	-1.313477	-0.651449	0.196838	-0.664622	-0.169983
Data321	-1.271464	-0.603129	0.273031	-0.627747	-0.166372
Data322	-1.217041	-0.551453	0.33315	-0.592753	-0.155563
Data323	-1.158244	-0.488586	0.372009	-0.56249	-0.149511
Data324	-1.104329	-0.427856	0.418396	-0.533956	-0.143967
Data325	-1.057027	-0.366211	0.481771	-0.495351	-0.145442
Data326	-1.025391	-0.302124	0.558167	-0.446065	-0.141627
Data327	-1.006063	-0.239054	0.624084	-0.397085	-0.125783
Data328	-0.98053	-0.178324	0.670878	-0.35553	-0.119934
Data329	-0.941467	-0.129191	0.70516	-0.321452	-0.112966
Data330	-0.893453	-0.080872	0.738831	-0.294088	-0.118764
Data331	-0.845947	-0.040588	0.780945	-0.255941	-0.126063
Data332	-0.790304	-0.009664	0.81665	-0.20401	-0.13209
Data333	-0.742188	0.024211	0.853271	-0.163829	-0.145493
Data334	-0.699768	0.064901	0.903117	-0.127157	-0.152613
Data335	-0.65328	0.113322	0.96049	-0.090485	-0.149307
Data336	-0.606486	0.157166	1.005859	-0.071106	-0.144297
Data337	-0.563354	0.18453	1.040853	-0.052643	-0.138702
Data338	-0.523071	0.203349	1.071167	-0.010986	-0.149409
Data339	-0.496826	0.211385	1.108602	0.024211	-0.16482
Data340	-0.477498	0.230713	1.156311	0.045522	-0.170415
Data341	-0.450236	0.251872	1.179606	0.075531	-0.15686
Data342	-0.421244	0.266927	1.202698	0.106506	-0.136032
Data343	-0.393982	0.294596	1.241048	0.133565	-0.111313
Data344	-0.370585	0.325521	1.298421	0.150197	-0.098775
Data345	-0.328979	0.342	1.349182	0.163727	-0.097351
Data346	-0.29307	0.35024	1.384583	0.184631	-0.093816
Data347	-0.258586	0.357564	1.419474	0.223389	-0.079346
Data348	-0.221863	0.369364	1.442973	0.262095	-0.06485
Data349	-0.170797	0.381978	1.459351	0.297292	-0.052134
Data350	-0.117391	0.386149	1.480916	0.323588	-0.041758
Data351	-0.070699	0.40151	1.486104	0.341136	-0.026296
Data352	-0.046082	0.423686	1.494242	0.350901	-0.009791
Data353	-0.035706	0.456441	1.514791	0.366669	-0.001119
Data354	-0.021769	0.49703	1.536764	0.393677	0.000483
Data355	-0.027873	0.531921	1.553345	0.412954	0.00618
Data356	-0.022074	0.559184	1.565247	0.433858	0.01442
Data357	0.00824	0.587463	1.576538	0.455271	0.008876
Data358	0.034281	0.626831	1.590576	0.47226	-0.013351
Data359	0.057373	0.662638	1.622009	0.49586	-0.042114
Data360	0.072428	0.682475	1.662191	0.527496	-0.063629
Data361	0.094401	0.701904	1.695455	0.55481	-0.076675
Data362	0.11851	0.714823	1.713257	0.574951	-0.081482
Data363	0.138245	0.739441	1.719564	0.601349	-0.080973
Data364	0.170593	0.767822	1.724955	0.613658	-0.071462
Data365	0.205587	0.783895	1.738688	0.635173	-0.064952
Data366	0.240682	0.809428	1.761576	0.664164	-0.059738
Data367	0.282593	0.835876	1.789856	0.690409	-0.055389
Data368	0.309347	0.861104	1.802572	0.715841	-0.054779
Data369	0.325724	0.880025	1.801351	0.726318	-0.068258
Data370	0.330505	0.886943	1.794637	0.720164	-0.082881
Data371	0.335999	0.885824	1.792704	0.709279	-0.091782
Data372	0.335185	0.874736	1.806844	0.699921	-0.102946
Data373	0.33488	0.864868	1.824443	0.702922	-0.119781
Data374	0.34729	0.876668	1.8455	0.713247	-0.126979
Data375	0.373739	0.896098	1.862183	0.721232	-0.136871
Data376	0.397949	0.908407	1.862284	0.717824	-0.15358
Data377	0.420227	0.918274	1.851603	0.727132	-0.155869
Data378	0.440063	0.931702	1.834412	0.736338	-0.158997
Data379	0.455424	0.945129	1.829529	0.745036	-0.168559
Data380	0.470072	0.944112	1.82841	0.750732	-0.181147
Data381	0.481262	0.933431	1.827799	0.7547	-0.19605
Data382	0.486755	0.923971	1.81722	0.75587	-0.207748
Data383	0.47821	0.915222	1.806742	0.762889	-0.236867
Data384	0.471903	0.905863	1.79952	0.773977	-0.249303
Data385	0.470378	0.897929	1.818034	0.785319	-0.262044
Data386	0.478516	0.889587	1.836955	0.806986	-0.268275
Data387	0.495402	0.892741	1.846212	0.821838	-0.263646
Data388	0.506999	0.897725	1.839701	0.832011	-0.279185
Data389	0.515035	0.90332	1.826274	0.839895	-0.302684
Data390	0.523987	0.916036	1.808675	0.841777	-0.324478
Data391	0.527547	0.924072	1.787618	0.842438	-0.337118
Data392	0.533549	0.927836	1.77887	0.837402	-0.340449
Data393	0.538534	0.937805	1.770426	0.829468	-0.333328
Data394	0.534668	0.948995	1.760152	0.833028	-0.333405
Data395	0.552979	0.958964	1.737569	0.834656	-0.334193
Data396	0.581055	0.963643	1.710714	0.839895	-0.328903
Data397	0.600688	0.962219	1.696167	0.84259	-0.326691
Data398	0.612284	0.960999	1.700134	0.852	-0.323435
Data399	0.617065	0.967102	1.717122	0.864207	-0.314102
Data400	0.620117	0.966187	1.720581	0.863851	-0.303294
Data401	0.621745	0.970866	1.717224	0.867157	-0.281906
Data402	0.631205	0.972697	1.711121	0.874379	-0.272522
Data403	0.630595	0.958455	1.701965	0.882772	-0.283457
Data404	0.627747	0.943604	1.693014	0.879008	-0.298386
Data405	0.625102	0.945536	1.674398	0.869598	-0.315653
Data406	0.628052	0.942586	1.651001	0.85729	-0.31573
Data407	0.650228	0.940653	1.617432	0.85434	-0.315196
Data408	0.674845	0.932922	1.59495	0.860901	-0.307592
Data409	0.683187	0.92926	1.591187	0.874481	-0.299479
Data410	0.684713	0.926615	1.589355	0.871633	-0.283178
Data411	0.678406	0.905355	1.594747	0.861664	-0.279999
Data412	0.666402	0.880636	1.597087	0.856578	-0.287374
Data413	0.667114	0.858968	1.594645	0.856883	-0.278727
Data414	0.67749	0.834554	1.593831	0.849762	-0.269775
Data415	0.682576	0.815226	1.597188	0.844065	-0.258662
Data416	0.689697	0.794271	1.587321	0.837555	-0.253194
Data417	0.702616	0.78125	1.573385	0.828705	-0.239385
Data418	0.71462	0.770467	1.565755	0.817719	-0.23735
Data419	0.710653	0.747579	1.555786	0.816345	-0.241597
Data420	0.697632	0.742594	1.535848	0.819499	-0.253754
Data421	0.696818	0.75297	1.504618	0.816905	-0.249761
Data422	0.693054	0.72642	1.475423	0.820262	-0.240885
Data423	0.691528	0.690918	1.454163	0.8225	-0.236079
Data424	0.68217	0.670573	1.448568	0.823263	-0.238825
Data425	0.674642	0.658671	1.431885	0.820923	-0.236969
Data426	0.677185	0.651143	1.421611	0.81014	-0.23646
Data427	0.673014	0.646566	1.413574	0.807241	-0.242666
Data428	0.66925	0.638428	1.394653	0.80953	-0.238673
Data429	0.661112	0.62856	1.372375	0.806427	-0.222549
Data430	0.646769	0.623372	1.352132	0.797068	-0.211487
Data431	0.633138	0.620015	1.343079	0.785929	-0.207901
Data432	0.621847	0.623678	1.336466	0.781199	-0.214005
Data433	0.609233	0.641581	1.322632	0.794373	-0.213826
Data434	0.585327	0.657043	1.303304	0.803579	-0.198466
Data435	0.563965	0.66569	1.286723	0.809174	-0.194651
Data436	0.54891	0.66274	1.274923	0.825907	-0.20134
Data437	0.550232	0.652568	1.25529	0.841268	-0.205765
Data438	0.559591	0.631917	1.22762	0.846049	-0.209681
Data439	0.561727	0.620015	1.213684	0.848541	-0.211843
Data440	0.57546	0.606893	1.202799	0.847575	-0.217133
Data441	0.584106	0.594686	1.195475	0.885569	-0.21431
Data442	0.581563	0.584208	1.185913	0.934092	-0.20251
Data443	0.574036	0.571594	1.17218	0.959473	-0.190862
Data444	0.557556	0.552165	1.150818	0.956472	-0.194778
Data445	0.534566	0.534465	1.146139	0.930227	-0.210978
Data446	0.506083	0.516764	1.13444	0.897319	-0.211792
Data447	0.480652	0.492757	1.116943	0.853577	-0.189514
Data448	0.457865	0.464274	1.099345	0.804342	-0.167592
Data449	0.438232	0.438944	1.082865	0.771128	-0.160904
Data450	0.422465	0.424296	1.079508	0.759277	-0.161896
Data451	0.407613	0.412089	1.076864	0.747172	-0.179164
Data452	0.392354	0.405477	1.058248	0.726471	-0.197805
Data453	0.367839	0.394491	1.038818	0.706991	-0.208842
Data454	0.350444	0.37679	1.015523	0.697378	-0.209579
Data455	0.335185	0.346375	0.9788	0.688782	-0.208206
Data456	0.324707	0.319824	0.94635	0.688782	-0.222549
Data457	0.322367	0.296224	0.927124	0.689748	-0.222015
Data458	0.316874	0.282288	0.904236	0.69931	-0.216522
Data459	0.303243	0.270284	0.889384	0.700989	-0.214005
Data460	0.279846	0.264486	0.885722	0.697123	-0.223414
Data461	0.265401	0.267741	0.884094	0.692139	-0.233103
Data462	0.250041	0.261637	0.88562	0.67866	-0.22611
Data463	0.234782	0.238647	0.880432	0.669352	-0.205561
Data464	0.230001	0.212097	0.855713	0.668386	-0.185979
Data465	0.22817	0.182292	0.818583	0.661519	-0.161133
Data466	0.218811	0.1651	0.779012	0.656891	-0.135829
Data467	0.197144	0.162862	0.738627	0.645549	-0.118459
Data468	0.158183	0.16805	0.708415	0.629578	-0.09936
Data469	0.120748	0.175781	0.691121	0.61676	-0.081635
Data470	0.100911	0.177511	0.686849	0.605774	-0.069046
Data471	0.077311	0.175374	0.707499	0.596059	-0.046616
Data472	0.062052	0.190531	0.725708	0.592346	-0.035426
Data473	0.059204	0.185649	0.725199	0.60023	-0.031331
Data474	0.058085	0.174154	0.713908	0.609487	-0.031281
Data475	0.044047	0.1651	0.694071	0.611369	-0.029806
Data476	0.008952	0.159505	0.655823	0.608521	-0.025838
Data477	-0.019226	0.161438	0.625509	0.592957	-0.02538
Data478	-0.048828	0.143229	0.606689	0.578969	-0.016886
Data479	-0.07548	0.119019	0.600077	0.566966	-0.013123
Data480	-0.089111	0.092977	0.592957	0.542959	-0.019913
Data481	-0.090637	0.077311	0.589396	0.532074	-0.026779
Data482	-0.082906	0.063883	0.589193	0.520732	-0.027771
Data483	-0.081991	0.05249	0.58726	0.515951	-0.017192
Data484	-0.098267	0.041809	0.572408	0.516307	-0.007604
Data485	-0.122477	0.031738	0.562744	0.51651	-0.00206
Data486	-0.137024	0.036519	0.547689	0.508016	-0.007579
Data487	-0.134074	0.042419	0.529175	0.500081	-0.017598
Data488	-0.145976	0.022786	0.495707	0.487518	-0.011749
Data489	-0.168254	-0.000305	0.465495	0.473989	-0.010122
Data490	-0.18514	-0.020142	0.441793	0.462138	-0.002467
Data491	-0.21169	-0.030111	0.421244	0.454814	0.019836
Data492	-0.22817	-0.042623	0.392456	0.450236	0.039037
Data493	-0.232646	-0.040588	0.36794	0.444539	0.054194
Data494	-0.229797	-0.039775	0.360819	0.436096	0.064418
Data495	-0.250346	-0.049337	0.362956	0.433909	0.061951
Data496	-0.270894	-0.061239	0.364176	0.43396	0.051473
Data497	-0.299886	-0.07548	0.358175	0.424703	0.041656
Data498	-0.326131	-0.073446	0.355428	0.424042	0.039419
Data499	-0.349121	-0.064596	0.350342	0.412649	0.040588
Data500	-0.368449	-0.052999	0.342407	0.393117	0.049693
Data501	-0.387166	-0.032654	0.318705	0.387624	0.069631
Data502	-0.403341	-0.000407	0.295308	0.385234	0.086924
Data503	-0.435079	0.018717	0.276998	0.3803	0.088577
Data504	-0.455017	0.028076	0.267843	0.375264	0.092138
Data505	-0.469055	0.036519	0.265808	0.372721	0.100759
Data506	-0.484619	0.040894	0.25828	0.355275	0.10498
Data507	-0.50293	0.056966	0.243327	0.337067	0.12207
Data508	-0.529683	0.066121	0.232239	0.319824	0.138677
Data509	-0.548096	0.058085	0.217285	0.297394	0.145035
Data510	-0.564575	0.052897	0.190837	0.29068	0.149002
Data511	-0.563049	0.044657	0.164897	0.288696	0.146154
Data512	-0.563354	0.045573	0.146281	0.277507	0.135701
Data513	-0.563558	0.049133	0.142212	0.255686	0.130183
Data514	-0.568848	0.051066	0.137736	0.237783	0.124791
Data515	-0.571187	0.052795	0.126343	0.226695	0.129674
Data516	-0.58136	0.038452	0.124207	0.227051	0.148799
Data517	-0.605062	0.009766	0.117289	0.229594	0.168508
Data518	-0.624084	-0.0295	0.096944	0.239156	0.180842
Data519	-0.635478	-0.056051	0.079651	0.245056	0.178477
Data520	-0.643514	-0.070089	0.065409	0.240987	0.185547
Data521	-0.652466	-0.074361	0.053813	0.241954	0.19605
Data522	-0.670573	-0.074056	0.03418	0.232849	0.198491
Data523	-0.687866	-0.086873	0.010274	0.222117	0.214233
Data524	-0.701396	-0.109762	-0.016378	0.21225	0.231527
Data525	-0.70282	-0.130717	-0.034892	0.206248	0.2388
Data526	-0.687256	-0.136414	-0.04598	0.210419	0.246201
Data527	-0.681254	-0.134074	-0.069071	0.220795	0.252787
Data528	-0.674235	-0.147298	-0.101318	0.214996	0.268046
Data529	-0.67922	-0.158386	-0.1179	0.199025	0.27092
Data530	-0.687358	-0.152486	-0.120341	0.183563	0.27298
Data531	-0.694885	-0.135498	-0.122172	0.170339	0.283661
Data532	-0.702922	-0.118815	-0.128988	0.163371	0.299225
Data533	-0.706075	-0.131734	-0.136719	0.163981	0.317637
Data534	-0.706075	-0.148824	-0.145162	0.162506	0.342967
Data535	-0.720723	-0.151469	-0.147502	0.165558	0.361608
Data536	-0.727336	-0.138753	-0.152995	0.171611	0.376561
Data537	-0.72286	-0.120544	-0.155945	0.173136	0.388718
Data538	-0.707601	-0.11851	-0.162659	0.17395	0.398687
Data539	-0.682068	-0.119324	-0.179952	0.190582	0.410716
Data540	-0.672811	-0.1179	-0.202332	0.204875	0.421422
Data541	-0.675964	-0.116577	-0.224609	0.207723	0.426839
Data542	-0.681966	-0.116475	-0.244954	0.199788	0.432994
Data543	-0.695801	-0.123494	-0.259196	0.1828	0.437215
Data544	-0.713501	-0.122681	-0.263163	0.176341	0.437241
Data545	-0.722555	-0.122477	-0.276591	0.184021	0.450109
Data546	-0.732524	-0.134481	-0.303446	0.201263	0.464935
Data547	-0.744934	-0.139771	-0.325724	0.205129	0.4776
Data548	-0.752767	-0.147909	-0.333455	0.196228	0.485916
Data549	-0.760905	-0.179036	-0.339457	0.190786	0.496852
Data550	-0.773926	-0.229492	-0.334167	0.179392	0.483627
Data551	-0.785522	-0.281779	-0.324809	0.168304	0.470352
Data552	-0.785624	-0.320943	-0.321452	0.154317	0.475235
Data553	-0.788778	-0.348409	-0.325114	0.13682	0.489375
Data554	-0.783386	-0.366516	-0.343119	0.12914	0.491969
Data555	-0.765076	-0.379333	-0.368042	0.125682	0.488485
Data556	-0.746053	-0.375468	-0.389913	0.11851	0.490417
Data557	-0.728251	-0.380452	-0.403849	0.115204	0.493088
Data558	-0.70638	-0.397441	-0.411377	0.11795	0.490036
Data559	-0.684306	-0.428975	-0.437419	0.112203	0.479533
Data560	-0.665181	-0.457052	-0.466715	0.106099	0.473124
Data561	-0.663554	-0.475667	-0.481771	0.098928	0.470301
Data562	-0.676473	-0.494995	-0.489095	0.08845	0.481847
Data563	-0.68868	-0.521342	-0.499369	0.077209	0.493215
Data564	-0.686137	-0.531311	-0.502726	0.062358	0.497615
Data565	-0.685323	-0.529989	-0.498962	0.053202	0.497004
Data566	-0.685832	-0.533956	-0.498556	0.052897	0.482839
Data567	-0.684611	-0.539042	-0.494181	0.045776	0.462112
Data568	-0.685018	-0.53894	-0.490926	0.037791	0.44253
Data569	-0.677389	-0.540975	-0.495707	0.021973	0.424016
Data570	-0.670573	-0.555725	-0.503743	0.011648	0.417379
Data571	-0.649618	-0.575155	-0.510559	0.00885	0.406291
Data572	-0.626729	-0.581563	-0.515951	0.014038	0.388285
Data573	-0.596822	-0.582987	-0.525411	0.007782	0.376918
Data574	-0.573934	-0.58075	-0.541178	-0.007477	0.376587
Data575	-0.568339	-0.57841	-0.563151	-0.02004	0.370687
Data576	-0.573527	-0.571187	-0.579834	-0.030212	0.365575
Data577	-0.566305	-0.562541	-0.596517	-0.035502	0.364278
Data578	-0.548096	-0.559184	-0.606689	-0.04659	0.369059
Data579	-0.527649	-0.562134	-0.607096	-0.046692	0.372264
Data580	-0.510864	-0.559184	-0.60496	-0.033773	0.372747
Data581	-0.497335	-0.553996	-0.601298	-0.022125	0.36349
Data582	-0.494385	-0.559489	-0.597636	-0.022685	0.353673
Data583	-0.481364	-0.567322	-0.585531	-0.037435	0.34579
Data584	-0.477905	-0.57902	-0.580037	-0.053253	0.34434
Data585	-0.476685	-0.591939	-0.58492	-0.066172	0.350596
Data586	-0.458984	-0.616659	-0.593974	-0.077718	0.347722
Data587	-0.438944	-0.638529	-0.611165	-0.100199	0.342229
Data588	-0.421549	-0.662231	-0.629272	-0.114594	0.33666
Data589	-0.418091	-0.692444	-0.641988	-0.132599	0.324504
Data590	-0.41036	-0.719198	-0.647888	-0.144399	0.313314
Data591	-0.409953	-0.732015	-0.656942	-0.151011	0.309372
Data592	-0.401103	-0.738322	-0.669149	-0.150655	0.303853
Data593	-0.38208	-0.753581	-0.681356	-0.153147	0.29569
Data594	-0.342611	-0.782674	-0.694987	-0.158386	0.300522
Data595	-0.31484	-0.815023	-0.72113	-0.171458	0.310364
Data596	-0.313009	-0.831299	-0.733236	-0.180308	0.312678
Data597	-0.312093	-0.843099	-0.73527	-0.187785	0.30777
Data598	-0.30426	-0.860901	-0.734762	-0.18748	0.299377
Data599	-0.288798	-0.873108	-0.728149	-0.187073	0.278397
Data600	-0.266012	-0.870667	-0.722555	-0.186818	0.255941
Data601	-0.254415	-0.861613	-0.715739	-0.198517	0.234578
Data602	-0.252279	-0.848389	-0.712484	-0.218658	0.216268
Data603	-0.253296	-0.840251	-0.704142	-0.24058	0.201848
Data604	-0.244344	-0.851542	-0.704549	-0.261078	0.186768
Data605	-0.247192	-0.873413	-0.706787	-0.281321	0.171204
Data606	-0.267334	-0.912374	-0.713908	-0.305379	0.157979
Data607	-0.301208	-0.939535	-0.715739	-0.326538	0.153173
Data608	-0.310059	-0.952047	-0.714925	-0.339203	0.158717
Data609	-0.297241	-0.953166	-0.70638	-0.35258	0.169322
Data610	-0.281576	-0.932312	-0.694377	-0.369517	0.178324
Data611	-0.263774	-0.916138	-0.706584	-0.378977	0.18158
Data612	-0.242513	-0.911967	-0.722351	-0.382741	0.18247
Data613	-0.219727	-0.901693	-0.735067	-0.388845	0.184301
Data614	-0.208435	-0.899251	-0.740662	-0.405579	0.17072
Data615	-0.215556	-0.898031	-0.738424	-0.43045	0.147247
Data616	-0.219116	-0.88562	-0.740051	-0.449371	0.116399
Data617	-0.207316	-0.885315	-0.744527	-0.466105	0.086746
Data618	-0.196635	-0.892334	-0.743713	-0.470022	0.058924
Data619	-0.179342	-0.894572	-0.747172	-0.468394	0.037867
Data620	-0.161438	-0.892639	-0.741577	-0.470378	0.022049
Data621	-0.140177	-0.886637	-0.728353	-0.474904	0.021795
Data622	-0.119527	-0.876058	-0.727844	-0.484517	0.026042
Data623	-0.109151	-0.876465	-0.72286	-0.492147	0.03596
Data624	-0.099996	-0.892232	-0.713908	-0.503082	0.026042
Data625	-0.098165	-0.914408	-0.712179	-0.519155	0.009969
Data626	-0.121053	-0.938416	-0.713806	-0.538127	-0.01325
Data627	-0.145162	-0.976461	-0.709432	-0.563049	-0.041682
Data628	-0.157572	-0.999247	-0.705973	-0.567424	-0.065969
Data629	-0.155843	-1.006266	-0.697225	-0.569712	-0.09407
Data630	-0.145671	-1.008199	-0.68929	-0.569102	-0.119832
Data631	-0.128784	-1.011861	-0.683797	-0.568492	-0.130615
Data632	-0.114136	-1.003215	-0.683594	-0.575918	-0.135447
Data633	-0.091858	-1.006063	-0.691223	-0.589447	-0.155309
Data634	-0.078939	-1.018372	-0.698853	-0.603231	-0.179774
Data635	-0.08138	-1.011454	-0.707804	-0.62266	-0.196559
Data636	-0.096029	-0.992635	-0.703023	-0.644073	-0.216446
Data637	-0.117289	-0.985209	-0.691121	-0.662842	-0.240122
Data638	-0.12502	-0.985413	-0.679728	-0.676117	-0.266876
Data639	-0.124308	-0.991313	-0.685628	-0.674591	-0.283051
