# Supplementary material for: Integration of MRI and somatosensory evoked potentials facilitate diagnosis of spinal cord compression
Source: Sci Rep. 2023 May 15;13:7861. doi: 10.1038/s41598-023-34832-2 (PMC10185544; doi:10.1038/s41598-023-34832-2)
Supplement: Supplementary file 3 — Supplementary Information 3. [file 41598_2023_34832_MOESM3_ESM.zip › Preoperative SSEP data/spinal cord compression group/2319456_2/2319456_2_Rt Tibial SEP_Cz'-Fpz_201220_085909.csv]

Index	1	2	3	4	5	6
Name	Cz'-Fpz	Cz'-Fpz	Cz'-Fpz	Cz'-Fpz	Cz'-Fpz	Cz'-Fpz
Time	2.01705E+13	2.01705E+13	2.01705E+13	2.01705E+13	2.01705E+13	2.01705E+13
Highcut	500	500	500	500	500	500
Lowcut	10	10	10	10	10	10
Period	0.000156	0.000156	0.000156	0.000156	0.000156	0.000156
Averages	120	120	120	120	120	120
Int (mA)	19.5/19.2mA	19.5/19.2mA	19.5/19.2mA	19.5/20mA	19.5/19.2mA	19.5/19.2mA
Pulse Width (�gs)	200�s	200�s	200�s	200�s	200�s	200�s
Rep Rate (Hz)	3.11Hz	3.11Hz	3.11Hz	3.11Hz	3.11Hz	3.11Hz
Data0	0.487925	-0.699819	0.237325	-0.622737	-0.173594	0.532735
Data1	0.196279	-0.977173	-0.186412	-0.770213	-0.624949	0.075429
Data2	0.261281	-0.998942	0.398204	-0.791499	-0.2565	0.618083
Data3	1.057943	-0.133972	1.073863	-0.348536	0.167338	1.170807
Data4	1.26063	0.150859	1.146189	-0.186513	0.248057	1.250203
Data5	1.102041	0.024465	0.968628	-0.209325	0.189412	1.142222
Data6	0.849253	-0.209503	0.738373	-0.303497	0.100555	0.955455
Data7	0.617015	-0.425873	0.533346	-0.406926	0.031179	0.769501
Data8	0.434316	-0.57663	0.384267	-0.501506	-0.023092	0.62795
Data9	0.314382	-0.652822	0.301615	-0.584081	-0.059764	0.543416
Data10	0.250956	-0.683034	0.269318	-0.619863	-0.068563	0.510101
Data11	0.238953	-0.672251	0.258179	-0.622075	-0.049642	0.507202
Data12	0.27003	-0.644684	0.257721	-0.620626	-0.030162	0.528259
Data13	0.321096	-0.615692	0.266724	-0.600866	-0.013733	0.561473
Data14	0.371653	-0.575816	0.289815	-0.584844	0.008189	0.610809
Data15	0.401001	-0.528514	0.331014	-0.563939	0.042877	0.657399
Data16	0.415904	-0.483348	0.364482	-0.545019	0.083872	0.690562
Data17	0.42455	-0.437113	0.394541	-0.521367	0.117442	0.715078
Data18	0.439657	-0.414174	0.429484	-0.505778	0.142568	0.72525
Data19	0.459188	-0.394236	0.459798	-0.493469	0.154826	0.682729
Data20	0.468699	-0.379995	0.477753	-0.482941	0.168508	0.598145
Data21	0.466614	-0.360107	0.506032	-0.483983	0.177561	0.519765
Data22	0.465902	-0.346171	0.537211	-0.484517	0.179189	0.472107
Data23	0.450643	-0.337219	0.558573	-0.483246	0.17039	0.434265
Data24	0.43513	-0.322215	0.562693	-0.469894	0.159556	0.408223
Data25	0.425212	-0.300802	0.560201	-0.451177	0.159963	0.398661
Data26	0.437724	-0.280762	0.551198	-0.437775	0.166982	0.405324
Data27	0.441437	-0.271403	0.546468	-0.433833	0.178782	0.415853
Data28	0.442759	-0.255788	0.544739	-0.433248	0.183004	0.434621
Data29	0.456034	-0.237885	0.537669	-0.426051	0.18158	0.460561
Data30	0.468699	-0.219879	0.536957	-0.419896	0.184072	0.476379
Data31	0.47582	-0.200246	0.533244	-0.413742	0.205485	0.494385
Data32	0.478465	-0.190125	0.536143	-0.400467	0.246531	0.506795
Data33	0.464783	-0.17924	0.531667	-0.376663	0.272064	0.521393
Data34	0.44932	-0.169423	0.531972	-0.360514	0.279744	0.527496
Data35	0.449219	-0.152995	0.534668	-0.336431	0.286814	0.524089
Data36	0.449422	-0.131429	0.52714	-0.307973	0.304921	0.519511
Data37	0.438843	-0.12558	0.534261	-0.293859	0.324097	0.517426
Data38	0.416514	-0.123698	0.554657	-0.291595	0.343018	0.529226
Data39	0.390015	-0.119019	0.574799	-0.291672	0.345154	0.604451
Data40	0.376129	-0.114136	0.584768	-0.302658	0.345256	0.703481
Data41	0.359243	-0.104014	0.585734	-0.318502	0.34373	0.8019
Data42	0.34846	-0.091146	0.575409	-0.326335	0.348816	0.874176
Data43	0.344798	-0.075328	0.560964	-0.329158	0.361684	0.902049
Data44	0.338898	-0.057576	0.555216	-0.318909	0.368754	0.90922
Data45	0.338694	-0.03713	0.55659	-0.300827	0.36499	0.906779
Data46	0.340729	-0.016886	0.563202	-0.285797	0.359955	0.887756
Data47	0.336914	0.001119	0.569407	-0.271479	0.364024	0.874583
Data48	0.341746	0.008596	0.567424	-0.260595	0.371348	0.860697
Data49	0.35497	0.009715	0.557505	-0.264969	0.373179	0.849508
Data50	0.36377	0.018768	0.550537	-0.259832	0.363159	0.825399
Data51	0.359751	0.02299	0.543264	-0.238902	0.355072	0.775859
Data52	0.345052	0.024516	0.539805	-0.226796	0.353546	0.743306
Data53	0.344289	0.030365	0.537872	-0.228933	0.35024	0.723979
Data54	0.342407	0.029653	0.553996	-0.228984	0.353851	0.695648
Data55	0.345612	0.038656	0.563609	-0.222575	0.36733	0.689545
Data56	0.347087	0.047709	0.558879	-0.219981	0.391235	0.686849
Data57	0.340729	0.04659	0.551453	-0.22639	0.41036	0.695546
Data58	0.332387	0.032247	0.538737	-0.234095	0.421549	0.693207
Data59	0.320333	0.02828	0.524953	-0.235494	0.428263	0.677897
Data60	0.315145	0.027974	0.51417	-0.223872	0.427755	0.659027
Data61	0.303192	0.027669	0.502167	-0.206807	0.419515	0.644582
Data62	0.287425	0.036672	0.497894	-0.194295	0.405884	0.641225
Data63	0.273438	0.04893	0.500437	-0.177231	0.39561	0.640157
Data64	0.270691	0.057424	0.497742	-0.157064	0.383199	0.628408
Data65	0.265503	0.068207	0.506694	-0.145899	0.37267	0.630849
Data66	0.261739	0.076141	0.52124	-0.143661	0.363668	0.64682
Data67	0.256805	0.082296	0.529683	-0.1371	0.362803	0.660197
Data68	0.249481	0.078786	0.538127	-0.134506	0.35909	0.648346
Data69	0.237274	0.071462	0.54128	-0.142441	0.361684	0.614421
Data70	0.224152	0.086568	0.534617	-0.150197	0.363515	0.60379
Data71	0.211995	0.102539	0.529683	-0.161235	0.35909	0.600332
Data72	0.202738	0.112406	0.551503	-0.174052	0.353851	0.58548
Data73	0.200348	0.116272	0.564626	-0.176875	0.366262	0.573222
Data74	0.1975	0.11322	0.558573	-0.169398	0.369771	0.568899
Data75	0.204213	0.11734	0.544128	-0.151393	0.372925	0.571035
Data76	0.210724	0.116781	0.53772	-0.135167	0.370127	0.55898
Data77	0.204061	0.110372	0.512034	-0.132802	0.378672	0.541178
Data78	0.181376	0.107066	0.496114	-0.132345	0.387573	0.515238
Data79	0.167898	0.116069	0.504201	-0.133667	0.392456	0.487976
Data80	0.172119	0.137838	0.515951	-0.127538	0.383911	0.45049
Data81	0.172679	0.159251	0.515696	-0.122147	0.380656	0.409342
Data82	0.16332	0.176493	0.5041	-0.124308	0.363515	0.377197
Data83	0.143992	0.189718	0.486145	-0.123215	0.34612	0.353241
Data84	0.12146	0.200297	0.471954	-0.105743	0.329844	0.325114
Data85	0.081533	0.197398	0.465342	-0.08906	0.322825	0.296275
Data86	0.042369	0.177968	0.467072	-0.083186	0.315552	0.270182
Data87	0.024872	0.167033	0.464122	-0.089671	0.314331	0.269063
Data88	0.020498	0.163371	0.469462	-0.105947	0.315145	0.274862
Data89	0.025431	0.158539	0.473073	-0.112127	0.324809	0.269928
Data90	0.021718	0.142873	0.464223	-0.110804	0.338796	0.261943
Data91	0.004832	0.125326	0.458781	-0.101395	0.344391	0.256246
Data92	-0.008291	0.115	0.463918	-0.087102	0.337524	0.255788
Data93	-0.014343	0.110779	0.47582	-0.084788	0.32313	0.261383
Data94	-0.021311	0.118357	0.477804	-0.082448	0.303396	0.271556
Data95	-0.031891	0.132548	0.460866	-0.075658	0.285034	0.280863
Data96	-0.040843	0.151622	0.451202	-0.070928	0.281372	0.29775
Data97	-0.040436	0.154063	0.444387	-0.072327	0.284932	0.30309
Data98	-0.034027	0.143077	0.455678	-0.07075	0.294037	0.32135
Data99	-0.020091	0.130056	0.462138	-0.069809	0.291087	0.365855
Data100	-0.010376	0.118561	0.474599	-0.067164	0.278625	0.438944
Data101	-0.003306	0.103963	0.48055	-0.06752	0.28422	0.514374
Data102	-0.00473	0.096792	0.476481	-0.061086	0.284678	0.570221
Data103	-0.011292	0.08901	0.464274	-0.049464	0.279541	0.603434
Data104	-0.023448	0.080973	0.446981	-0.043945	0.271556	0.613607
Data105	-0.027313	0.074107	0.439606	-0.045878	0.262756	0.614268
Data106	-0.042521	0.065918	0.434926	-0.050837	0.238953	0.623983
Data107	-0.053101	0.052999	0.435384	-0.053482	0.208689	0.625
Data108	-0.061086	0.052032	0.439504	-0.050176	0.188293	0.617879
Data109	-0.066884	0.050151	0.430094	-0.045802	0.16566	0.61854
Data110	-0.075633	0.037435	0.416667	-0.035985	0.161896	0.611369
Data111	-0.080261	0.025482	0.409953	-0.035121	0.164541	0.593313
Data112	-0.086365	0.019328	0.410665	-0.028076	0.164744	0.561879
Data113	-0.09201	0.019226	0.409546	-0.02065	0.171407	0.534159
Data114	-0.092316	0.034739	0.407613	-0.019099	0.17451	0.499573
Data115	-0.103251	0.057322	0.39566	-0.016632	0.172679	0.46346
Data116	-0.113525	0.06429	0.383911	-0.017751	0.157979	0.430806
Data117	-0.111186	0.060221	0.369364	-0.020701	0.155284	0.383962
Data118	-0.109558	0.06017	0.356496	-0.014776	0.154928	0.362803
Data119	-0.117696	0.068359	0.356649	-0.005341	0.14328	0.356852
Data120	-0.130463	0.067546	0.367279	0.00295	0.118561	0.346476
Data121	-0.155691	0.067698	0.378215	0.00473	0.093486	0.342814
Data122	-0.173899	0.075582	0.385386	0.006816	0.072784	0.335999
Data123	-0.192108	0.075226	0.395813	0.002391	0.065409	0.346069
Data124	-0.200348	0.076904	0.4098	-0.003433	0.059611	0.352376
Data125	-0.21225	0.087179	0.424245	-0.001984	0.054372	0.338338
Data126	-0.229696	0.081991	0.418752	0.003942	0.062663	0.313466
Data127	-0.246073	0.084381	0.415293	0.007579	0.058136	0.286865
Data128	-0.260213	0.087026	0.416056	0.009562	0.046844	0.259298
Data129	-0.271708	0.085602	0.430806	0.009893	0.033875	0.250295
Data130	-0.282135	0.081584	0.444438	0.008163	0.027873	0.235799
Data131	-0.288951	0.082499	0.451355	-0.00824	0.015767	0.253601
Data132	-0.283356	0.086772	0.447337	-0.034078	0.001882	0.29775
Data133	-0.275625	0.095622	0.432027	-0.060806	-0.014089	0.332438
Data134	-0.28005	0.116323	0.415955	-0.071615	-0.020955	0.360819
Data135	-0.283966	0.135854	0.398356	-0.078328	-0.025686	0.377808
Data136	-0.286458	0.151825	0.39683	-0.071309	-0.029958	0.377045
Data137	-0.289968	0.156911	0.401154	-0.057398	-0.020752	0.35436
Data138	-0.295156	0.152384	0.395355	-0.03746	-0.016886	0.332286
Data139	-0.301412	0.160675	0.396678	-0.023753	-0.027008	0.331472
Data140	-0.313365	0.159607	0.386607	-0.011953	-0.05366	0.316569
Data141	-0.325775	0.152435	0.385132	-0.006231	-0.074615	0.270386
Data142	-0.326436	0.143534	0.382334	-0.009562	-0.081126	0.215658
Data143	-0.32191	0.131022	0.384776	-0.011698	-0.065918	0.166016
Data144	-0.32018	0.128021	0.389557	-0.00267	-0.053457	0.140839
Data145	-0.334015	0.126801	0.387166	-0.003103	-0.054474	0.125783
Data146	-0.339864	0.125071	0.389048	-0.021439	-0.057678	0.09903
Data147	-0.344187	0.134125	0.39327	-0.045395	-0.078379	0.087738
Data148	-0.352173	0.147858	0.398407	-0.065155	-0.099487	0.091807
Data149	-0.348867	0.151265	0.381724	-0.080439	-0.111491	0.109202
Data150	-0.343424	0.145111	0.357412	-0.082499	-0.122223	0.106455
Data151	-0.335134	0.136261	0.330658	-0.070267	-0.137583	0.09786
Data152	-0.33666	0.132853	0.326233	-0.060221	-0.13682	0.085602
Data153	-0.345612	0.12914	0.3243	-0.04982	-0.136617	0.072072
Data154	-0.369008	0.136108	0.331675	-0.048192	-0.13092	0.063934
Data155	-0.380809	0.130259	0.33788	-0.055186	-0.126394	0.054626
Data156	-0.391642	0.112457	0.319519	-0.055745	-0.120188	0.055593
Data157	-0.380503	0.104167	0.290324	-0.057805	-0.134176	0.057678
Data158	-0.369364	0.10025	0.268148	-0.050151	-0.141602	0.063527
Data159	-0.353546	0.090434	0.263062	-0.045217	-0.134583	0.061289
Data160	-0.351257	0.084941	0.252787	-0.03835	-0.137075	0.080261
Data161	-0.368958	0.080007	0.241699	-0.032552	-0.142161	0.152232
Data162	-0.387828	0.058645	0.220998	-0.034637	-0.147502	0.233663
Data163	-0.392863	0.038656	0.200043	-0.028127	-0.155334	0.286458
Data164	-0.396678	0.030619	0.179392	-0.037435	-0.172729	0.308584
Data165	-0.394236	0.016378	0.163269	-0.066198	-0.183411	0.310771
Data166	-0.390727	0.021464	0.172882	-0.089366	-0.192566	0.309194
Data167	-0.392558	0.021973	0.188955	-0.102081	-0.196126	0.318451
Data168	-0.388896	0.026093	0.184326	-0.104879	-0.183258	0.325267
Data169	-0.390778	0.038757	0.175527	-0.095876	-0.174408	0.326436
Data170	-0.39266	0.051524	0.163574	-0.087331	-0.176341	0.33254
Data171	-0.406443	0.050761	0.158691	-0.081457	-0.177714	0.350952
Data172	-0.416158	0.04776	0.169118	-0.083694	-0.178884	0.367839
Data173	-0.421143	0.041707	0.176086	-0.092239	-0.185699	0.379486
Data174	-0.432638	0.025482	0.171712	-0.100225	-0.182902	0.405121
Data175	-0.450643	0.014038	0.161692	-0.095011	-0.178986	0.420074
Data176	-0.463613	0.009562	0.167948	-0.089773	-0.172984	0.400492
Data177	-0.472412	0.022329	0.194194	-0.09196	-0.162913	0.388184
Data178	-0.458934	0.039927	0.214589	-0.092799	-0.157522	0.371552
Data179	-0.45049	0.055949	0.210826	-0.106735	-0.165507	0.342051
Data180	-0.436554	0.050557	0.200907	-0.131938	-0.167084	0.317281
Data181	-0.426992	0.033061	0.207163	-0.157191	-0.174052	0.291239
Data182	-0.420532	0.020549	0.196635	-0.170135	-0.180155	0.277608
Data183	-0.413361	0.003662	0.168813	-0.161489	-0.186259	0.268555
Data184	-0.411021	-0.001729	0.152791	-0.14183	-0.190125	0.269775
Data185	-0.415599	-0.00885	0.137838	-0.118764	-0.17863	0.270945
Data186	-0.4216	-0.015259	0.123952	-0.090154	-0.164998	0.267131
Data187	-0.428518	-0.011749	0.117645	-0.066935	-0.145264	0.26123
Data188	-0.431213	-0.002645	0.11322	-0.064952	-0.125122	0.252686
Data189	-0.432332	0.007782	0.122477	-0.083745	-0.115	0.247498
Data190	-0.43162	0.005493	0.137939	-0.105184	-0.119629	0.230052
Data191	-0.437927	0.005697	0.155589	-0.117722	-0.135091	0.20813
Data192	-0.44047	0.0059	0.156708	-0.12825	-0.14211	0.1916
Data193	-0.438283	0.006663	0.138804	-0.13972	-0.147451	0.198517
Data194	-0.427399	0.015615	0.123952	-0.132345	-0.149231	0.221914
Data195	-0.431264	0.013275	0.110474	-0.129929	-0.160014	0.248617
Data196	-0.425212	0.013326	0.110118	-0.136897	-0.160573	0.270945
Data197	-0.41153	0.022227	0.10615	-0.136312	-0.154673	0.283763
Data198	-0.399272	0.02416	0.097351	-0.138855	-0.151062	0.290629
Data199	-0.382284	0.034383	0.081177	-0.138067	-0.14211	0.324249
Data200	-0.36499	0.046336	0.07548	-0.106506	-0.132904	0.343068
Data201	-0.356191	0.050354	0.063273	-0.083542	-0.138855	0.339152
Data202	-0.359039	0.059611	0.036367	-0.088374	-0.141856	0.291748
Data203	-0.37206	0.06546	0.020854	-0.103938	-0.142721	0.220896
Data204	-0.374858	0.06719	0.014038	-0.116094	-0.144602	0.152334
Data205	-0.363057	0.073853	0.019938	-0.104116	-0.146688	0.089722
Data206	-0.345662	0.071971	0.032756	-0.088552	-0.136159	0.042928
Data207	-0.329488	0.048472	0.047353	-0.090485	-0.122426	0.025736
Data208	-0.3302	0.032399	0.049438	-0.090663	-0.108999	0.019328
Data209	-0.332794	0.030975	0.043945	-0.092138	-0.09786	0.024974
Data210	-0.312297	0.042521	0.040436	-0.098139	-0.080414	0.048879
Data211	-0.284983	0.05188	0.037537	-0.100021	-0.065511	0.053406
Data212	-0.261739	0.056152	0.01653	-0.10114	-0.066172	0.044912
Data213	-0.242513	0.06424	-0.003052	-0.108007	-0.071411	0.036672
Data214	-0.219523	0.070852	-0.016378	-0.105031	-0.074565	0.044454
Data215	-0.21286	0.068766	-0.040131	-0.087865	-0.075022	0.040029
Data216	-0.217845	0.064799	-0.056661	-0.054321	-0.076701	0.02538
Data217	-0.221507	0.073242	-0.05305	-0.008926	-0.080007	0.006307
Data218	-0.212657	0.09374	-0.036316	0.023702	-0.066376	-0.01653
Data219	-0.193583	0.107218	-0.030263	0.031408	-0.044403	-0.024719
Data220	-0.148977	0.115814	-0.038096	0.023702	-0.0236	-0.01592
Data221	-0.119578	0.131276	-0.066833	-0.004145	-0.009969	0.014496
Data222	-0.097656	0.141144	-0.093333	-0.034281	-0.003662	0.071767
Data223	-0.07487	0.152283	-0.105438	-0.032832	-0.001221	0.115611
Data224	-0.059102	0.161235	-0.122325	-0.023168	0.005035	0.139414
Data225	-0.066274	0.164032	-0.134328	-0.004145	0.00707	0.166423
Data226	-0.065104	0.156759	-0.134074	0.038681	0.004934	0.204112
Data227	-0.055491	0.142365	-0.124054	0.073064	-0.012614	0.232442
Data228	-0.036672	0.136566	-0.113576	0.09079	-0.025024	0.244039
Data229	-0.013173	0.142059	-0.12029	0.108261	-0.02238	0.23763
Data230	-0.0059	0.149282	-0.128988	0.124283	-0.020955	0.215505
Data231	-0.010834	0.154521	-0.13738	0.125936	-0.018158	0.176544
Data232	-0.008494	0.156199	-0.143382	0.113093	-0.01002	0.131531
Data233	-0.000356	0.156453	-0.14445	0.086161	0.005646	0.105896
Data234	0.01531	0.168101	-0.129242	0.063299	0.015004	0.084279
Data235	0.045115	0.184123	-0.114085	0.058568	0.004985	0.088348
Data236	0.082906	0.206757	-0.110524	0.062052	0.004069	0.096385
Data237	0.107422	0.231476	-0.115051	0.074031	0.000559	0.107574
Data238	0.126343	0.247548	-0.119273	0.075963	0.000865	0.127716
Data239	0.148265	0.275472	-0.117238	0.059662	-0.001475	0.14684
Data240	0.16393	0.297648	-0.112966	0.050252	-0.011698	0.147451
Data241	0.176849	0.325267	-0.106252	0.049082	-0.028585	0.134735
Data242	0.183105	0.344086	-0.116831	0.042623	-0.038401	0.112101
Data243	0.189768	0.355682	-0.121663	0.040131	-0.040436	0.09374
Data244	0.19399	0.360514	-0.128835	0.042165	-0.034434	0.073039
Data245	0.206045	0.373433	-0.14384	0.040894	-0.034637	0.07019
Data246	0.209707	0.384674	-0.162099	0.037486	-0.053813	0.056966
Data247	0.212199	0.381317	-0.16393	0.04893	-0.078634	0.036112
Data248	0.225779	0.383046	-0.160065	0.07136	-0.09023	0.03657
Data249	0.246226	0.398254	-0.160675	0.093994	-0.090078	0.049337
Data250	0.282084	0.414785	-0.153758	0.118484	-0.076447	0.052389
Data251	0.309041	0.44281	-0.147146	0.138041	-0.067139	0.045064
Data252	0.319316	0.471242	-0.161082	0.147069	-0.058645	0.035248
Data253	0.332286	0.490214	-0.182037	0.14651	-0.056152	0.064952
Data254	0.34963	0.496877	-0.206146	0.143483	-0.073853	0.094147
Data255	0.379283	0.491282	-0.219828	0.134583	-0.096741	0.112101
Data256	0.408325	0.485891	-0.235087	0.141424	-0.108592	0.127462
Data257	0.420278	0.484212	-0.250498	0.151342	-0.116425	0.126902
Data258	0.437469	0.488993	-0.252482	0.154572	-0.129954	0.127767
Data259	0.444336	0.495199	-0.257416	0.158768	-0.142161	0.126292
Data260	0.455678	0.517222	-0.258636	0.165685	-0.156301	0.113017
Data261	0.465647	0.534515	-0.24587	0.179214	-0.166168	0.09608
Data262	0.477091	0.564372	-0.240733	0.197474	-0.172984	0.078684
Data263	0.477346	0.576172	-0.251465	0.215276	-0.185954	0.032552
Data264	0.477498	0.578461	-0.268809	0.23557	-0.189362	-0.036418
Data265	0.499929	0.579834	-0.285746	0.253576	-0.194956	-0.104167
Data266	0.514119	0.575612	-0.312398	0.259501	-0.206706	-0.166168
Data267	0.513102	0.576782	-0.326233	0.260874	-0.225677	-0.198619
Data268	0.530599	0.570577	-0.334269	0.262731	-0.237783	-0.212657
Data269	0.578003	0.558929	-0.342	0.266012	-0.245361	-0.22761
Data270	0.615082	0.557404	-0.34907	0.267868	-0.248973	-0.234477
Data271	0.62617	0.567932	-0.345205	0.258535	-0.24353	-0.227102
Data272	0.619965	0.573781	-0.350342	0.252482	-0.252279	-0.217539
Data273	0.615285	0.5808	-0.361938	0.248362	-0.248515	-0.217336
Data274	0.610657	0.585581	-0.3685	0.247879	-0.236206	-0.221965
Data275	0.617523	0.573069	-0.380656	0.256144	-0.228221	-0.236155
Data276	0.626017	0.575002	-0.400848	0.268148	-0.233917	-0.257467
Data277	0.62795	0.585531	-0.421804	0.285568	-0.245717	-0.258382
Data278	0.618998	0.588786	-0.438131	0.284144	-0.259552	-0.252431
Data279	0.617778	0.579274	-0.451914	0.280609	-0.278931	-0.259043
Data280	0.620677	0.574036	-0.453389	0.278829	-0.305583	-0.269216
Data281	0.624695	0.558828	-0.449931	0.275574	-0.330048	-0.277507
Data282	0.632426	0.535889	-0.456543	0.272166	-0.357971	-0.268148
Data283	0.629374	0.535431	-0.469106	0.276947	-0.380147	-0.220896
Data284	0.62266	0.538228	-0.483653	0.284704	-0.397441	-0.156962
Data285	0.61142	0.542094	-0.505931	0.280253	-0.396678	-0.105438
Data286	0.597178	0.546722	-0.526988	0.271606	-0.394084	-0.078583
Data287	0.598958	0.534007	-0.553385	0.270716	-0.397441	-0.066986
Data288	0.61437	0.515645	-0.583649	0.274506	-0.40451	-0.051829
Data289	0.640462	0.504761	-0.611267	0.279032	-0.420583	-0.034129
Data290	0.652059	0.486806	-0.620422	0.284398	-0.425364	-0.025075
Data291	0.653534	0.471751	-0.62912	0.282262	-0.430603	-0.027974
Data292	0.650024	0.468597	-0.626017	0.286662	-0.437673	-0.032399
Data293	0.644836	0.471191	-0.627899	0.290985	-0.441182	-0.042063
Data294	0.635071	0.474701	-0.628866	0.286916	-0.449524	-0.073446
Data295	0.618947	0.473124	-0.632629	0.281982	-0.468547	-0.114543
Data296	0.609792	0.473226	-0.651652	0.279566	-0.494843	-0.145264
Data297	0.602976	0.466156	-0.691986	0.279617	-0.510457	-0.170135
Data298	0.594635	0.450846	-0.728302	0.262858	-0.519867	-0.215454
Data299	0.590617	0.443776	-0.750478	0.254618	-0.526683	-0.251312
Data300	0.585327	0.441793	-0.775706	0.269394	-0.530497	-0.272013
Data301	0.573476	0.431163	-0.793457	0.259755	-0.539958	-0.278219
Data302	0.564168	0.407359	-0.809937	0.251694	-0.543722	-0.284831
Data303	0.557658	0.391897	-0.808563	0.24203	-0.548452	-0.294342
Data304	0.547791	0.38737	-0.802714	0.24409	-0.553589	-0.308126
Data305	0.541941	0.370738	-0.812124	0.249303	-0.548553	-0.323792
Data306	0.544739	0.345866	-0.818634	0.253932	-0.56249	-0.331421
Data307	0.536855	0.318349	-0.834351	0.251363	-0.57373	-0.342356
Data308	0.535329	0.289001	-0.851491	0.243556	-0.577189	-0.362956
Data309	0.52475	0.276896	-0.863749	0.225321	-0.580495	-0.382182
Data310	0.511475	0.273387	-0.849711	0.206324	-0.584666	-0.408529
Data311	0.489451	0.265656	-0.836589	0.1916	-0.59316	-0.447388
Data312	0.461273	0.256551	-0.830943	0.19104	-0.605672	-0.483144
Data313	0.451355	0.249786	-0.840047	0.197525	-0.626373	-0.521749
Data314	0.454203	0.237834	-0.847219	0.191956	-0.641429	-0.550588
Data315	0.463765	0.228729	-0.85851	0.174484	-0.65033	-0.552928
Data316	0.456899	0.223185	-0.867106	0.158742	-0.660909	-0.53126
Data317	0.437266	0.211639	-0.875346	0.148112	-0.670726	-0.508423
Data318	0.418294	0.19989	-0.890656	0.14356	-0.677745	-0.509033
Data319	0.408885	0.178833	-0.914917	0.141983	-0.699259	-0.521647
Data320	0.397441	0.157623	-0.940959	0.14712	-0.720266	-0.542603
Data321	0.393321	0.14211	-0.964559	0.152842	-0.73349	-0.575002
Data322	0.389608	0.107981	-0.968068	0.165685	-0.739085	-0.618337
Data323	0.370127	0.069326	-0.970256	0.170288	-0.749512	-0.683339
Data324	0.34785	0.043182	-0.961507	0.171585	-0.747681	-0.773214
Data325	0.335948	0.013173	-0.94101	0.165609	-0.733185	-0.862885
Data326	0.327861	-0.005341	-0.915476	0.152384	-0.715739	-0.950267
Data327	0.327911	-0.018616	-0.918579	0.135345	-0.716909	-1.018931
Data328	0.328623	-0.026652	-0.923462	0.119832	-0.719198	-1.056671
Data329	0.318197	-0.022685	-0.931956	0.113754	-0.730642	-1.086324
Data330	0.306549	-0.01592	-0.950673	0.114034	-0.743612	-1.107534
Data331	0.294596	-0.017039	-0.967611	0.116145	-0.74173	-1.119741
Data332	0.289205	-0.025228	-0.976003	0.115102	-0.751648	-1.128896
Data333	0.280101	-0.038605	-0.967611	0.107091	-0.770721	-1.133728
Data334	0.264943	-0.050507	-0.963847	0.102412	-0.795135	-1.122284
Data335	0.245412	-0.061086	-0.959676	0.096919	-0.823161	-1.10672
Data336	0.231222	-0.065104	-0.959015	0.092545	-0.841319	-1.104838
Data337	0.232544	-0.068461	-0.955861	0.09051	-0.845744	-1.11618
Data338	0.229594	-0.068817	-0.974579	0.097097	-0.839132	-1.126302
Data339	0.22288	-0.075582	-0.982056	0.101776	-0.832469	-1.11735
Data340	0.211131	-0.088145	-0.98175	0.104472	-0.832163	-1.103109
Data341	0.198466	-0.107117	-0.983327	0.09229	-0.833689	-1.087189
Data342	0.195363	-0.123851	-0.985718	0.075785	-0.836538	-1.081034
Data343	0.180511	-0.123545	-0.980428	0.063477	-0.839844	-1.0554
Data344	0.163727	-0.121053	-0.965678	0.051448	-0.830943	-0.989329
Data345	0.155996	-0.126801	-0.950267	0.044785	-0.825246	-0.930227
Data346	0.161896	-0.138957	-0.927785	0.037766	-0.83252	-0.888672
Data347	0.163371	-0.158183	-0.910339	0.032578	-0.832469	-0.864716
Data348	0.152028	-0.176493	-0.887451	0.026372	-0.831045	-0.841522
Data349	0.143738	-0.190074	-0.865428	0.013733	-0.833486	-0.822703
Data350	0.135854	-0.199331	-0.850118	0.008214	-0.834452	-0.817922
Data351	0.122477	-0.208282	-0.844269	0.013911	-0.817617	-0.81426
Data352	0.113169	-0.206909	-0.845998	0.028966	-0.799408	-0.804749
Data353	0.098674	-0.215607	-0.849508	0.045141	-0.791524	-0.795848
Data354	0.085958	-0.227814	-0.827789	0.057551	-0.799408	-0.770721
Data355	0.070089	-0.233968	-0.804189	0.058136	-0.814006	-0.743968
Data356	0.05661	-0.243835	-0.793203	0.061493	-0.827332	-0.732218
Data357	0.050201	-0.255839	-0.79244	0.068207	-0.820821	-0.716553
Data358	0.042063	-0.262248	-0.779978	0.066147	-0.800527	-0.727895
Data359	0.03301	-0.259399	-0.757141	0.071055	-0.789591	-0.74412
Data360	0.042674	-0.253805	-0.726522	0.082906	-0.789134	-0.763601
Data361	0.043742	-0.262299	-0.697683	0.088425	-0.788422	-0.78537
Data362	0.035451	-0.263265	-0.687968	0.080312	-0.786641	-0.797882
Data363	0.037842	-0.250753	-0.688222	0.067952	-0.788116	-0.8137
Data364	0.032145	-0.250854	-0.684001	0.056966	-0.789134	-0.827535
Data365	0.00885	-0.258586	-0.672658	0.05071	-0.785522	-0.843557
Data366	-0.013021	-0.26474	-0.652822	0.075989	-0.780589	-0.865122
Data367	-0.024109	-0.260111	-0.632019	0.121969	-0.781708	-0.867208
Data368	-0.025126	-0.254161	-0.61615	0.18369	-0.786285	-0.850372
Data369	-0.008494	-0.244853	-0.590312	0.220032	-0.801036	-0.832723
Data370	0.010325	-0.233866	-0.560811	0.227331	-0.810699	-0.814056
Data371	0.015513	-0.225169	-0.536194	0.219167	-0.811208	-0.805562
Data372	0.004018	-0.233358	-0.52241	0.209859	-0.809886	-0.803223
Data373	-0.014089	-0.233765	-0.509338	0.203018	-0.802358	-0.801595
Data374	-0.020701	-0.243276	-0.492045	0.202535	-0.79539	-0.802409
Data375	-0.011749	-0.264435	-0.473022	0.178833	-0.782216	-0.791626
Data376	-0.003713	-0.277456	-0.458883	0.168584	-0.76472	-0.782928
Data377	-0.014954	-0.267181	-0.440521	0.170186	-0.749563	-0.77947
Data378	-0.032094	-0.251109	-0.431366	0.164591	-0.742137	-0.766958
Data379	-0.039927	-0.230662	-0.436096	0.150426	-0.730743	-0.772654
Data380	-0.029958	-0.214895	-0.427806	0.12502	-0.724538	-0.774231
Data381	-0.03301	-0.213674	-0.399933	0.088272	-0.735219	-0.756632
Data382	-0.030365	-0.214488	-0.381012	0.051575	-0.749563	-0.735524
Data383	-0.025431	-0.204315	-0.374196	0.027568	-0.757497	-0.704702
Data384	-0.018311	-0.213928	-0.354258	0.012105	-0.755005	-0.705363
Data385	-0.014954	-0.234375	-0.356801	0.004501	-0.739797	-0.750529
Data386	-0.010834	-0.248057	-0.360972	0.007757	-0.714417	-0.798747
Data387	-0.0177	-0.245361	-0.341949	0.006409	-0.696004	-0.850677
Data388	-0.019124	-0.235189	-0.315908	-0.011317	-0.689799	-0.895894
Data389	-0.022736	-0.230357	-0.298716	-0.020701	-0.690613	-0.927836
Data390	-0.032298	-0.221863	-0.277863	-0.024312	-0.688324	-0.941264
Data391	-0.038706	-0.214132	-0.255076	-0.048472	-0.681559	-0.929108
Data392	-0.043437	-0.204824	-0.242615	-0.07459	-0.673625	-0.910187
Data393	-0.048828	-0.195262	-0.255534	-0.10231	-0.665436	-0.869954
Data394	-0.059408	-0.194041	-0.27298	-0.11584	-0.664571	-0.834605
Data395	-0.05717	-0.19104	-0.277507	-0.124257	-0.670471	-0.826213
Data396	-0.028381	-0.188904	-0.274251	-0.116653	-0.664368	-0.823466
Data397	0.000203	-0.1975	-0.273132	-0.102844	-0.649872	-0.837046
Data398	0.01414	-0.204722	-0.264638	-0.105921	-0.637258	-0.84905
Data399	0.023753	-0.20635	-0.251363	-0.107218	-0.613047	-0.83669
Data400	0.022888	-0.206706	-0.238444	-0.109685	-0.592194	-0.801748
Data401	0.01358	-0.195313	-0.209249	-0.117162	-0.580597	-0.76889
Data402	0.010376	-0.183156	-0.163879	-0.117366	-0.567424	-0.752869
Data403	-0.001373	-0.182343	-0.131429	-0.122248	-0.553792	-0.751546
Data404	-0.015361	-0.185547	-0.126597	-0.126088	-0.545298	-0.751038
Data405	-0.024923	-0.176799	-0.117645	-0.138931	-0.543111	-0.720927
Data406	-0.031993	-0.174205	-0.117544	-0.156886	-0.551147	-0.66213
Data407	-0.035248	-0.164846	-0.12441	-0.178146	-0.557302	-0.590719
Data408	-0.033671	-0.147247	-0.114543	-0.196559	-0.555115	-0.531769
Data409	-0.035299	-0.128733	-0.111237	-0.219421	-0.550842	-0.480143
Data410	-0.027262	-0.116272	-0.116119	-0.236359	-0.553487	-0.453847
Data411	-0.0177	-0.109406	-0.111338	-0.239105	-0.549062	-0.425618
Data412	-0.004425	-0.106405	-0.110982	-0.231705	-0.538635	-0.407359
Data413	0.010834	-0.109456	-0.103607	-0.225118	-0.531616	-0.395711
Data414	0.037333	-0.129089	-0.108948	-0.215581	-0.515289	-0.38442
Data415	0.063934	-0.146535	-0.119171	-0.219752	-0.497691	-0.387268
Data416	0.067952	-0.149333	-0.10732	-0.225449	-0.483348	-0.400594
Data417	0.0619	-0.154724	-0.087789	-0.22405	-0.480194	-0.411631
Data418	0.056152	-0.153097	-0.079803	-0.232315	-0.480601	-0.421092
Data419	0.059052	-0.142975	-0.084381	-0.245539	-0.479787	-0.426025
Data420	0.059458	-0.150045	-0.082855	-0.256297	-0.485179	-0.410055
Data421	0.057576	-0.147044	-0.081075	-0.265681	-0.480296	-0.376027
Data422	0.057729	-0.143738	-0.072327	-0.27921	-0.478973	-0.330098
Data423	0.060883	-0.146027	-0.075887	-0.284729	-0.480601	-0.293986
Data424	0.073751	-0.141907	-0.074412	-0.27626	-0.468903	-0.268148
Data425	0.079447	-0.111084	-0.077108	-0.272319	-0.457306	-0.255992
Data426	0.09023	-0.071716	-0.084229	-0.276184	-0.459849	-0.260162
Data427	0.105591	-0.040538	-0.078074	-0.280609	-0.471802	-0.267334
Data428	0.112508	-0.027161	-0.069021	-0.274251	-0.475667	-0.272217
Data429	0.122528	-0.029093	-0.069021	-0.262884	-0.472209	-0.275981
Data430	0.13682	-0.032094	-0.067393	-0.25322	-0.460256	-0.290527
Data431	0.153503	-0.018514	-0.057729	-0.242106	-0.445913	-0.289764
Data432	0.154419	-0.011902	-0.065409	-0.237579	-0.430094	-0.281576
Data433	0.162303	-0.014496	-0.072734	-0.247904	-0.412649	-0.266876
Data434	0.169322	-0.017395	-0.087382	-0.27125	-0.396779	-0.255432
Data435	0.178528	-0.009969	-0.096283	-0.308431	-0.382741	-0.252075
Data436	0.178223	0.000661	-0.101674	-0.329132	-0.374095	-0.23351
Data437	0.155334	0.012614	-0.097707	-0.343781	-0.363566	-0.207825
Data438	0.135905	0.018209	-0.095978	-0.353444	-0.343781	-0.184326
Data439	0.121918	0.018768	-0.105693	-0.354004	-0.335693	-0.171153
Data440	0.123851	0.023193	-0.117747	-0.339254	-0.334727	-0.168355
Data441	0.12792	0.033773	-0.133718	-0.326894	-0.332947	-0.183462
Data442	0.113831	0.042063	-0.140228	-0.32224	-0.337575	-0.197144
Data443	0.108999	0.059255	-0.141652	-0.313365	-0.345001	-0.1828
Data444	0.105133	0.065765	-0.132141	-0.308228	-0.354716	-0.17278
Data445	0.09201	0.0737	-0.133057	-0.305303	-0.35085	-0.185547
Data446	0.090332	0.074361	-0.138753	-0.307668	-0.339355	-0.219218
Data447	0.084737	0.068258	-0.14328	-0.317739	-0.329946	-0.241089
Data448	0.081736	0.066681	-0.143941	-0.329946	-0.311839	-0.257009
Data449	0.087128	0.063273	-0.144857	-0.337245	-0.290171	-0.267181
Data450	0.099335	0.069377	-0.142975	-0.340068	-0.260061	-0.267537
Data451	0.113271	0.081177	-0.151978	-0.346909	-0.252736	-0.268606
Data452	0.117849	0.079295	-0.154521	-0.347799	-0.25355	-0.247345
Data453	0.127818	0.083771	-0.155843	-0.352885	-0.23936	-0.223796
Data454	0.130107	0.091604	-0.157827	-0.359777	-0.212199	-0.186361
Data455	0.123444	0.122274	-0.165151	-0.365397	-0.191447	-0.155843
Data456	0.121104	0.152232	-0.160217	-0.366236	-0.189972	-0.130361
Data457	0.116526	0.164439	-0.141449	-0.351257	-0.184937	-0.110982
Data458	0.113068	0.173492	-0.140076	-0.337601	-0.18631	-0.090892
Data459	0.108795	0.177663	-0.140432	-0.331395	-0.196838	-0.063629
Data460	0.10966	0.176036	-0.136719	-0.323334	-0.211792	-0.044149
Data461	0.098724	0.172984	-0.13677	-0.306269	-0.217336	-0.015717
Data462	0.08784	0.171204	-0.131836	-0.304464	-0.21225	0.01531
Data463	0.079702	0.176188	-0.135396	-0.311559	-0.193227	0.038706
Data464	0.074361	0.189107	-0.126699	-0.3081	-0.17746	0.04954
Data465	0.054576	0.200907	-0.105387	-0.297826	-0.159505	0.06663
Data466	0.0413	0.215658	-0.07726	-0.297546	-0.140839	0.105743
Data467	0.038605	0.224202	-0.074565	-0.305862	-0.136719	0.158539
Data468	0.022481	0.222422	-0.087077	-0.313365	-0.139923	0.205739
Data469	0.0118	0.233002	-0.107574	-0.326665	-0.133921	0.239156
Data470	0.009257	0.241038	-0.123698	-0.33048	-0.132243	0.248362
Data471	0.009054	0.246887	-0.143229	-0.319392	-0.137227	0.258128
Data472	0.01475	0.247192	-0.156809	-0.296809	-0.134939	0.270131
Data473	0.01943	0.257975	-0.150909	-0.280711	-0.126699	0.289714
Data474	0.031942	0.260569	-0.146688	-0.267944	-0.110118	0.30899
Data475	0.033061	0.254059	-0.144908	-0.256348	-0.097249	0.333557
Data476	0.031433	0.231323	-0.143331	-0.242615	-0.100606	0.355377
Data477	0.030924	0.208232	-0.133209	-0.230459	-0.104319	0.347951
Data478	0.027771	0.201162	-0.131632	-0.216217	-0.104319	0.332692
Data479	0.024719	0.202281	-0.14211	-0.208766	-0.101827	0.328471
Data480	0.008698	0.21642	-0.144857	-0.209529	-0.086619	0.317942
Data481	-0.007782	0.230103	-0.133972	-0.19872	-0.068817	0.307465
Data482	-0.018616	0.231323	-0.132497	-0.179469	-0.047811	0.309194
Data483	-0.028585	0.22288	-0.129852	-0.160217	-0.041606	0.322266
Data484	-0.04425	0.211538	-0.125987	-0.145086	-0.046285	0.319112
Data485	-0.058289	0.19694	-0.110881	-0.135295	-0.048218	0.312805
Data486	-0.064443	0.2005	-0.103353	-0.127157	-0.054525	0.310974
Data487	-0.065358	0.200958	-0.109202	-0.136337	-0.058746	0.318604
Data488	-0.072123	0.205282	-0.097758	-0.146662	-0.039368	0.316569
Data489	-0.085805	0.208588	-0.099691	-0.157801	-0.021159	0.316823
Data490	-0.107727	0.197957	-0.088196	-0.154673	-0.017904	0.321503
Data491	-0.114899	0.184835	-0.071665	-0.132828	-0.017344	0.329336
Data492	-0.120748	0.161031	-0.048828	-0.112	-0.013428	0.341593
Data493	-0.135091	0.144602	-0.027924	-0.104472	-0.018768	0.344493
Data494	-0.146434	0.121409	-0.018819	-0.105743	-0.017955	0.331828
Data495	-0.151774	0.108337	-0.018311	-0.104752	-0.007629	0.324504
Data496	-0.160319	0.099742	-0.027618	-0.100886	0.005442	0.317993
Data497	-0.171305	0.092163	-0.040487	-0.08901	0.010122	0.318502
Data498	-0.171865	0.085653	-0.056966	-0.082703	0.012919	0.348307
Data499	-0.163422	0.079651	-0.064189	-0.086619	0.015208	0.396881
Data500	-0.154266	0.076294	-0.061035	-0.08316	0.02538	0.437724
Data501	-0.134226	0.071411	-0.052694	-0.077667	0.038452	0.45873
Data502	-0.127207	0.069987	-0.043538	-0.058187	0.049795	0.461731
Data503	-0.132243	0.065511	-0.020294	-0.025202	0.060018	0.469767
Data504	-0.153503	0.053711	0.014699	-0.001399	0.055084	0.486196
Data505	-0.183614	0.05071	0.044708	0.01063	0.046895	0.501404
Data506	-0.217641	0.041555	0.047658	0.017014	0.044657	0.494995
Data507	-0.233002	0.030467	0.043996	0.028661	0.04715	0.473124
Data508	-0.239258	0.021871	0.047455	0.037994	0.05956	0.446828
Data509	-0.246226	0.029907	0.041707	0.04598	0.067291	0.410614
Data510	-0.248718	0.027618	0.031026	0.050761	0.065053	0.382131
Data511	-0.256805	0.007935	0.028127	0.060679	0.072937	0.35375
Data512	-0.270437	-0.007985	0.016683	0.065969	0.090586	0.330861
Data513	-0.270437	-0.024261	0.016022	0.072301	0.096385	0.3243
Data514	-0.246277	-0.029755	0.023956	0.074005	0.096334	0.331217
Data515	-0.233663	-0.036062	0.028585	0.071971	0.088806	0.344493
Data516	-0.235748	-0.038045	0.031077	0.072784	0.081889	0.348562
Data517	-0.239817	-0.027618	0.051982	0.079066	0.079091	0.354411
Data518	-0.239003	-0.010732	0.090841	0.081635	0.083872	0.358887
Data519	-0.245819	-0.005747	0.109253	0.080032	0.104218	0.36026
Data520	-0.250244	-0.000254	0.128784	0.083516	0.130005	0.353088
Data521	-0.246836	0.013275	0.156657	0.082804	0.15625	0.367432
Data522	-0.245158	0.007172	0.193329	0.083872	0.170848	0.375875
Data523	-0.239156	-0.012614	0.222982	0.098521	0.17863	0.381114
Data524	-0.250448	-0.018514	0.250498	0.117009	0.181885	0.377706
Data525	-0.262095	-0.025889	0.279083	0.125478	0.183258	0.373993
Data526	-0.274607	-0.035044	0.285441	0.132828	0.186818	0.390371
Data527	-0.29658	-0.052694	0.291138	0.143077	0.196788	0.419057
Data528	-0.320994	-0.051168	0.283051	0.149765	0.212148	0.450236
Data529	-0.325114	-0.05132	0.281932	0.1548	0.219523	0.483602
Data530	-0.312653	-0.062205	0.285848	0.160548	0.22522	0.514272
Data531	-0.283457	-0.065969	0.293986	0.165456	0.237528	0.539907
Data532	-0.25528	-0.074717	0.291901	0.168482	0.251414	0.53304
Data533	-0.233968	-0.092214	0.278727	0.167847	0.259654	0.516968
Data534	-0.236613	-0.094757	0.261739	0.177256	0.273488	0.484517
Data535	-0.250753	-0.096893	0.258942	0.191396	0.294596	0.44754
Data536	-0.258484	-0.087382	0.273183	0.205917	0.322571	0.433248
Data537	-0.257517	-0.088298	0.290222	0.212072	0.337982	0.434316
Data538	-0.247803	-0.089315	0.314077	0.220922	0.35258	0.428721
Data539	-0.24175	-0.090281	0.336863	0.228068	0.374146	0.404917
Data540	-0.249583	-0.108236	0.347392	0.234451	0.389252	0.389557
Data541	-0.252533	-0.122884	0.352936	0.236588	0.394389	0.382029
Data542	-0.253143	-0.139567	0.36321	0.237223	0.392761	0.375366
Data543	-0.265452	-0.150706	0.373739	0.241394	0.388743	0.3626
Data544	-0.279846	-0.141856	0.369161	0.240809	0.405935	0.345408
Data545	-0.282694	-0.140483	0.370229	0.233866	0.435994	0.319621
Data546	-0.276998	-0.137177	0.384521	0.238139	0.46107	0.294952
Data547	-0.283101	-0.135091	0.394236	0.241267	0.464122	0.269012
Data548	-0.274251	-0.123647	0.393524	0.237096	0.467326	0.243785
Data549	-0.26179	-0.104167	0.390523	0.253067	0.486043	0.229085
Data550	-0.260417	-0.088501	0.390574	0.264715	0.493011	0.213013
Data551	-0.27476	-0.083771	0.391591	0.276871	0.505524	0.201467
Data552	-0.282288	-0.088501	0.390472	0.29129	0.516307	0.192362
Data553	-0.279287	-0.101827	0.394847	0.301819	0.52302	0.169983
Data554	-0.280762	-0.124003	0.390116	0.304616	0.534871	0.148773
Data555	-0.296783	-0.139771	0.385844	0.294418	0.550893	0.134176
Data556	-0.311941	-0.148112	0.397542	0.280228	0.574849	0.128835
Data557	-0.308177	-0.155131	0.416463	0.268682	0.599416	0.146993
Data558	-0.303141	-0.158132	0.429382	0.267919	0.625763	0.163167
Data559	-0.300751	-0.157166	0.4334	0.26385	0.643361	0.171458
Data560	-0.306753	-0.166372	0.424245	0.261587	0.661469	0.174103
Data561	-0.316925	-0.170186	0.422923	0.255458	0.665283	0.171356
Data562	-0.327454	-0.173594	0.428365	0.249329	0.673879	0.158285
Data563	-0.330353	-0.186768	0.424194	0.24854	0.684916	0.139516
Data564	-0.337168	-0.192006	0.410004	0.255636	0.691579	0.121765
Data565	-0.351156	-0.200907	0.395457	0.268046	0.700785	0.123291
Data566	-0.365448	-0.213369	0.370687	0.290273	0.707347	0.110474
Data567	-0.375468	-0.231374	0.362091	0.315247	0.712229	0.075226
Data568	-0.372874	-0.235748	0.373077	0.336405	0.726624	0.036062
Data569	-0.365245	-0.222626	0.385335	0.346247	0.746104	-0.004527
Data570	-0.375163	-0.201263	0.387878	0.348282	0.775401	-0.047404
Data571	-0.389353	-0.176493	0.38208	0.350571	0.797882	-0.101878
Data572	-0.400798	-0.159403	0.372518	0.358073	0.801849	-0.162404
Data573	-0.393016	-0.149028	0.354106	0.365957	0.806427	-0.209707
Data574	-0.391388	-0.145315	0.342611	0.354792	0.81248	-0.228984
Data575	-0.40034	-0.158539	0.332082	0.340449	0.816345	-0.24531
Data576	-0.392303	-0.179443	0.32191	0.32987	0.825958	-0.257874
Data577	-0.378316	-0.202332	0.328369	0.32725	0.844777	-0.265045
Data578	-0.371908	-0.227814	0.329183	0.333913	0.86853	-0.274506
Data579	-0.376333	-0.240479	0.338236	0.346985	0.891368	-0.293783
Data580	-0.369822	-0.229289	0.345408	0.366109	0.896047	-0.313466
Data581	-0.365702	-0.222473	0.351766	0.371297	0.905202	-0.335897
Data582	-0.366007	-0.22522	0.343831	0.375722	0.90627	-0.349528
Data583	-0.371755	-0.22878	0.33844	0.375341	0.915273	-0.359446
Data584	-0.360616	-0.22995	0.341288	0.373001	0.921885	-0.370331
Data585	-0.354309	-0.246531	0.33493	0.374196	0.933228	-0.402018
Data586	-0.369619	-0.270386	0.318298	0.376307	0.937347	-0.431112
Data587	-0.383097	-0.285848	0.298309	0.379308	0.945079	-0.4275
Data588	-0.383708	-0.285441	0.259959	0.382919	0.963287	-0.396576
Data589	-0.385183	-0.281932	0.213267	0.382818	0.975444	-0.354156
Data590	-0.387777	-0.274506	0.184275	0.379893	0.987244	-0.310415
Data591	-0.391693	-0.272064	0.165354	0.3818	0.995789	-0.27949
Data592	-0.383962	-0.275421	0.157318	0.38325	1.012065	-0.257517
Data593	-0.379028	-0.282288	0.148875	0.376231	1.02946	-0.262858
Data594	-0.375468	-0.293223	0.152791	0.375748	1.052246	-0.270589
Data595	-0.383403	-0.295461	0.156606	0.379486	1.083018	-0.279897
Data596	-0.384928	-0.311432	0.1592	0.387777	1.095479	-0.282338
Data597	-0.383657	-0.320892	0.16271	0.401688	1.097666	-0.278473
Data598	-0.384369	-0.3302	0.160319	0.41125	1.088003	-0.285441
Data599	-0.384878	-0.342509	0.159302	0.410792	1.081696	-0.300954
Data600	-0.389455	-0.362447	0.154215	0.412903	1.086375	-0.315297
Data601	-0.392609	-0.372772	0.142059	0.401789	1.096598	-0.329437
Data602	-0.395457	-0.370941	0.136007	0.383453	1.110738	-0.346018
Data603	-0.407206	-0.371653	0.132853	0.374985	1.127574	-0.351461
Data604	-0.410258	-0.374298	0.131276	0.37941	1.139221	-0.377197
Data605	-0.407054	-0.358938	0.119832	0.382512	1.136525	-0.407817
Data606	-0.406189	-0.327962	0.100657	0.373917	1.136831	-0.417023
Data607	-0.413513	-0.314433	0.08667	0.368322	1.147817	-0.427246
Data608	-0.423228	-0.317841	0.067393	0.361659	1.155853	-0.43869
Data609	-0.424906	-0.325114	0.046488	0.357742	1.149038	-0.429535
Data610	-0.430247	-0.32959	0.038706	0.364634	1.135763	-0.430654
Data611	-0.435079	-0.334167	0.043233	0.375086	1.130015	-0.436096
Data612	-0.437012	-0.34078	0.045522	0.390142	1.129812	-0.440369
Data613	-0.43691	-0.345306	0.040944	0.394669	1.132762	-0.436503
Data614	-0.444997	-0.355682	0.041046	0.397924	1.146495	-0.420074
Data615	-0.459086	-0.369415	0.049082	0.396271	1.150716	-0.407918
Data616	-0.467275	-0.386403	0.044403	0.391235	1.146139	-0.408325
Data617	-0.458883	-0.411377	0.028483	0.39093	1.139221	-0.426687
Data618	-0.457255	-0.435486	0.006968	0.393499	1.136831	-0.451965
Data619	-0.465088	-0.443675	-0.007935	0.393677	1.145833	-0.460459
Data620	-0.458272	-0.448914	-0.013631	0.387599	1.144562	-0.459391
Data621	-0.440725	-0.451762	-0.005697	0.374578	1.127065	-0.434316
Data622	-0.42394	-0.454559	-0.008596	0.365143	1.11201	-0.397797
Data623	-0.41509	-0.455424	-0.022481	0.365295	1.105194	-0.357768
Data624	-0.407308	-0.462901	-0.034332	0.367508	1.118724	-0.328878
Data625	-0.399017	-0.467529	-0.052083	0.362269	1.128031	-0.313416
Data626	-0.391795	-0.463816	-0.070089	0.361125	1.134084	-0.31189
Data627	-0.383504	-0.458425	-0.087585	0.363566	1.129506	-0.322113
Data628	-0.389709	-0.461324	-0.099742	0.366338	1.123606	-0.334829
Data629	-0.399628	-0.468648	-0.116475	0.368729	1.112264	-0.356598
Data630	-0.403341	-0.469513	-0.137278	0.372416	1.101481	-0.381266
Data631	-0.408529	-0.473938	-0.15508	0.369848	1.091563	-0.402425
Data632	-0.419718	-0.48823	-0.157216	0.359548	1.088664	-0.413717
Data633	-0.435435	-0.510915	-0.156352	0.343781	1.091156	-0.430298
Data634	-0.437724	-0.535583	-0.14918	0.322469	1.098735	-0.442047
Data635	-0.434723	-0.550842	-0.139262	0.305227	1.120707	-0.44164
Data636	-0.423635	-0.541077	-0.126241	0.293147	1.131694	-0.441437
Data637	-0.40863	-0.53538	-0.115763	0.282059	1.132558	-0.442149
Data638	-0.400085	-0.530802	-0.116323	0.287247	1.124827	-0.429382
Data639	-0.405935	-0.526581	-0.126088	0.3066	1.107839	-0.413615
