# Supplementary material for: Integration of MRI and somatosensory evoked potentials facilitate diagnosis of spinal cord compression
Source: Sci Rep. 2023 May 15;13:7861. doi: 10.1038/s41598-023-34832-2 (PMC10185544; doi:10.1038/s41598-023-34832-2)
Supplement: Supplementary file 3 — Supplementary Information 3. [file 41598_2023_34832_MOESM3_ESM.zip › Preoperative SSEP data/spinal cord compression group/2340189_2/2340189_2_Lt Tibial SEP_Cz'-Fpz_201220_115301.csv]

Index	1	2	3	4	5	6
Name	Cz'-Fpz	Cz'-Fpz	Cz'-Fpz	Cz'-Fpz	Cz'-Fpz	Cz'-Fpz
Time	2.01805E+13	2.01805E+13	2.01805E+13	2.01805E+13	2.01805E+13	2.01805E+13
Highcut	500	500	500	500	500	500
Lowcut	10	10	10	10	10	10
Period	0.000156	0.000156	0.000156	0.000156	0.000156	0.000156
Averages	120	120	120	120	120	120
Int (mA)	19/18.5mA	18/17.5mA	18/17.5mA	18/17.5mA	18/17.5mA	18/17.5mA
Pulse Width (�gs)	200�s	200�s	200�s	200�s	200�s	200�s
Rep Rate (Hz)	2.66Hz	2.66Hz	2.66Hz	2.66Hz	2.66Hz	2.66Hz
Data0	-2.602986	-1.688665	-1.298644	-2.981409	-1.381857	-1.221942
Data1	-2.655477	-1.737087	-1.350729	-3.023728	-1.446759	-1.279113
Data2	-2.693319	-1.771471	-1.389588	-3.053839	-1.496198	-1.320617
Data3	-2.713664	-1.789782	-1.413189	-3.069708	-1.52753	-1.344218
Data4	-2.715292	-1.790392	-1.420106	-3.070929	-1.538923	-1.34788
Data5	-2.697795	-1.773302	-1.409934	-3.05628	-1.530378	-1.331807
Data6	-2.660767	-1.738918	-1.382874	-3.026983	-1.502302	-1.296203
Data7	-2.605834	-1.688462	-1.340556	-2.983444	-1.456321	-1.243305
Data8	-2.535032	-1.623967	-1.284606	-2.927698	-1.395692	-1.175352
Data9	-2.450802	-1.548079	-1.21767	-2.862186	-1.323262	-1.096005
Data10	-2.356807	-1.464052	-1.142392	-2.788942	-1.243102	-1.008723
Data11	-2.255487	-1.374736	-1.062028	-2.710409	-1.159075	-0.917169
Data12	-2.150912	-1.283385	-0.979222	-2.629842	-1.074642	-0.825208
Data13	-2.04593	-1.192849	-0.89723	-2.549681	-0.993057	-0.735892
Data14	-1.943389	-1.105567	-0.81829	-2.471148	-0.916762	-0.651459
Data15	-1.845731	-1.023575	-0.744233	-2.396277	-0.847791	-0.57435
Data16	-1.754177	-0.948501	-0.676687	-2.327103	-0.787366	-0.505582
Data17	-1.669947	-0.880954	-0.616871	-2.263625	-0.736095	-0.445767
Data18	-1.594263	-0.821546	-0.565194	-2.206658	-0.69398	-0.395107
Data19	-1.526716	-0.770072	-0.521655	-2.156202	-0.66041	-0.353195
Data20	-1.466901	-0.726329	-0.486458	-2.111849	-0.634775	-0.319422
Data21	-1.41441	-0.689504	-0.458788	-2.074006	-0.616058	-0.29277
Data22	-1.368836	-0.658986	-0.438646	-2.041047	-0.60263	-0.271611
Data23	-1.328959	-0.633758	-0.424811	-2.01297	-0.593474	-0.255741
Data24	-1.292744	-0.612192	-0.416673	-1.988556	-0.589609	-0.245162
Data25	-1.260599	-0.594085	-0.413621	-1.967397	-0.588591	-0.238041
Data26	-1.232522	-0.579639	-0.416673	-1.950306	-0.589405	-0.233158
Data27	-1.20648	-0.567636	-0.424201	-1.936065	-0.591643	-0.230106
Data28	-1.182066	-0.556649	-0.435594	-1.923044	-0.595102	-0.228682
Data29	-1.158465	-0.546883	-0.450446	-1.91165	-0.599171	-0.228478
Data30	-1.135678	-0.538135	-0.468961	-1.901478	-0.60385	-0.228885
Data31	-1.113298	-0.529793	-0.49073	-1.892119	-0.608733	-0.229903
Data32	-1.091325	-0.521859	-0.515145	-1.883574	-0.613413	-0.231123
Data33	-1.069352	-0.514331	-0.542204	-1.875842	-0.618092	-0.232344
Data34	-1.046972	-0.50721	-0.571501	-1.867704	-0.622365	-0.233565
Data35	-1.024592	-0.500089	-0.602223	-1.859973	-0.62623	-0.234379
Data36	-1.001806	-0.493172	-0.634368	-1.851428	-0.629486	-0.235192
Data37	-0.979019	-0.486458	-0.667124	-1.842883	-0.632334	-0.235599
Data38	-0.955418	-0.479744	-0.700084	-1.833524	-0.634368	-0.235803
Data39	-0.931818	-0.473233	-0.73284	-1.823351	-0.635996	-0.235803
Data40	-0.90781	-0.466926	-0.764782	-1.812365	-0.63681	-0.235803
Data41	-0.883803	-0.460619	-0.795504	-1.800565	-0.637217	-0.235803
Data42	-0.859795	-0.454312	-0.824598	-1.78795	-0.637217	-0.235803
Data43	-0.835381	-0.447801	-0.851453	-1.774523	-0.63681	-0.236006
Data44	-0.811373	-0.441291	-0.875868	-1.760281	-0.636199	-0.23682
Data45	-0.787772	-0.434577	-0.898044	-1.745225	-0.635589	-0.237837
Data46	-0.764579	-0.427253	-0.917372	-1.729356	-0.634979	-0.239465
Data47	-0.741792	-0.419521	-0.934056	-1.71308	-0.634572	-0.241499
Data48	-0.719412	-0.41118	-0.948094	-1.696396	-0.634165	-0.244551
Data49	-0.698253	-0.402024	-0.959894	-1.678899	-0.634165	-0.24801
Data50	-0.677907	-0.392055	-0.96966	-1.660995	-0.634572	-0.252282
Data51	-0.658376	-0.380865	-0.977798	-1.642278	-0.635386	-0.257165
Data52	-0.639658	-0.368861	-0.984309	-1.623153	-0.636403	-0.262862
Data53	-0.622161	-0.355637	-0.990005	-1.603215	-0.637827	-0.269169
Data54	-0.605478	-0.341192	-0.994685	-1.582462	-0.639658	-0.27629
Data55	-0.589202	-0.325729	-0.999161	-1.561303	-0.641693	-0.283818
Data56	-0.574146	-0.30925	-1.003026	-1.539737	-0.643931	-0.292363
Data57	-0.559497	-0.291549	-1.006689	-1.517357	-0.646169	-0.301315
Data58	-0.545663	-0.273035	-1.009944	-1.494163	-0.64861	-0.311081
Data59	-0.532235	-0.253707	-1.012589	-1.470563	-0.650848	-0.321253
Data60	-0.519621	-0.233565	-1.014623	-1.446148	-0.653086	-0.33224
Data61	-0.507413	-0.212609	-1.015437	-1.421327	-0.654917	-0.343633
Data62	-0.495613	-0.191246	-1.014827	-1.396506	-0.656545	-0.355637
Data63	-0.484627	-0.169273	-1.012589	-1.370871	-0.657562	-0.368251
Data64	-0.474047	-0.147097	-1.008113	-1.345642	-0.658376	-0.381272
Data65	-0.463874	-0.124514	-1.001602	-1.320007	-0.658579	-0.3947
Data66	-0.454515	-0.10193	-0.992447	-1.293965	-0.658172	-0.408738
Data67	-0.445157	-0.079143	-0.981053	-1.26833	-0.657359	-0.423184
Data68	-0.437018	-0.05656	-0.967219	-1.243102	-0.656138	-0.438036
Data69	-0.42888	-0.03418	-0.951146	-1.217873	-0.654307	-0.453295
Data70	-0.421963	-0.0118	-0.933038	-1.192645	-0.652272	-0.468757
Data71	-0.415045	0.009766	-0.913303	-1.168231	-0.650034	-0.484423
Data72	-0.408942	0.030925	-0.892348	-1.143816	-0.647389	-0.500089
Data73	-0.402838	0.051677	-0.870578	-1.120216	-0.644745	-0.515958
Data74	-0.397548	0.071412	-0.848605	-1.096615	-0.641896	-0.531624
Data75	-0.392259	0.09013	-0.826429	-1.074235	-0.639251	-0.54729
Data76	-0.387376	0.108034	-0.804863	-1.051855	-0.63681	-0.562346
Data77	-0.382493	0.124514	-0.78411	-1.030289	-0.634165	-0.576994
Data78	-0.37761	0.139976	-0.764782	-1.009537	-0.631927	-0.591236
Data79	-0.37232	0.154014	-0.747082	-0.989192	-0.629689	-0.604461
Data80	-0.36703	0.166832	-0.731212	-0.969253	-0.627451	-0.617075
Data81	-0.360927	0.178429	-0.717581	-0.950128	-0.625416	-0.628468
Data82	-0.354416	0.188805	-0.706188	-0.931818	-0.623178	-0.639048
Data83	-0.347092	0.19796	-0.697439	-0.913507	-0.620737	-0.648407
Data84	-0.338954	0.206302	-0.691132	-0.895603	-0.617889	-0.656748
Data85	-0.330002	0.213626	-0.687673	-0.878106	-0.614837	-0.663869
Data86	-0.320236	0.22034	-0.686656	-0.861016	-0.611175	-0.670176
Data87	-0.309656	0.226444	-0.68808	-0.843926	-0.606902	-0.675466
Data88	-0.297856	0.231734	-0.691946	-0.827242	-0.601816	-0.680145
Data89	-0.285242	0.23682	-0.697846	-0.810559	-0.596119	-0.684418
Data90	-0.271814	0.241499	-0.705374	-0.794283	-0.589812	-0.688284
Data91	-0.257979	0.245772	-0.714529	-0.778007	-0.582691	-0.691946
Data92	-0.243737	0.249841	-0.724702	-0.761323	-0.57496	-0.695811
Data93	-0.228682	0.253503	-0.735281	-0.745454	-0.566618	-0.699677
Data94	-0.213626	0.256962	-0.746268	-0.729178	-0.557666	-0.704153
Data95	-0.198164	0.260217	-0.756847	-0.713308	-0.548714	-0.708832
Data96	-0.182701	0.263269	-0.766817	-0.697439	-0.539559	-0.713919
Data97	-0.167239	0.266321	-0.775972	-0.681977	-0.530607	-0.719615
Data98	-0.151776	0.269169	-0.783703	-0.666921	-0.522062	-0.725516
Data99	-0.136314	0.272424	-0.79001	-0.651865	-0.514127	-0.731823
Data100	-0.121258	0.27568	-0.79469	-0.637217	-0.506803	-0.738537
Data101	-0.106203	0.279342	-0.797538	-0.622568	-0.500292	-0.745454
Data102	-0.091554	0.283411	-0.798759	-0.608326	-0.495003	-0.752575
Data103	-0.076905	0.287887	-0.798149	-0.594085	-0.49073	-0.760103
Data104	-0.062664	0.292973	-0.795911	-0.58025	-0.487475	-0.767834
Data105	-0.048829	0.29867	-0.792045	-0.566415	-0.48544	-0.775972
Data106	-0.035401	0.30518	-0.787162	-0.55258	-0.48422	-0.784517
Data107	-0.02238	0.312098	-0.780855	-0.538745	-0.484016	-0.793266
Data108	-0.009766	0.319626	-0.773734	-0.52491	-0.48422	-0.802625
Data109	0.001628	0.327764	-0.765799	-0.511482	-0.485033	-0.81239
Data110	0.013021	0.336309	-0.757254	-0.497648	-0.486051	-0.822563
Data111	0.024008	0.345464	-0.748302	-0.483813	-0.487068	-0.833143
Data112	0.03418	0.35523	-0.739147	-0.469978	-0.488085	-0.843926
Data113	0.043946	0.365199	-0.729585	-0.456143	-0.488696	-0.854709
Data114	0.052898	0.375575	-0.719819	-0.442308	-0.489103	-0.865695
Data115	0.061036	0.386358	-0.70985	-0.428066	-0.489103	-0.876478
Data116	0.069174	0.397548	-0.69988	-0.414232	-0.488696	-0.887261
Data117	0.076905	0.409145	-0.689911	-0.400397	-0.487882	-0.897637
Data118	0.08423	0.420946	-0.679739	-0.386562	-0.486865	-0.907607
Data119	0.091554	0.433153	-0.669566	-0.373134	-0.485644	-0.917169
Data120	0.098878	0.445563	-0.659393	-0.359706	-0.484423	-0.926528
Data121	0.10661	0.457974	-0.649221	-0.346278	-0.483202	-0.935276
Data122	0.114341	0.470588	-0.638844	-0.333257	-0.482185	-0.943414
Data123	0.122479	0.483202	-0.628672	-0.320236	-0.481575	-0.951349
Data124	0.131024	0.49541	-0.618702	-0.307215	-0.481371	-0.958673
Data125	0.140383	0.50721	-0.608937	-0.294194	-0.481778	-0.965591
Data126	0.150149	0.5184	-0.599781	-0.281173	-0.482795	-0.972101
Data127	0.160321	0.528979	-0.591033	-0.267745	-0.484627	-0.978002
Data128	0.170901	0.538542	-0.583302	-0.25391	-0.486865	-0.983495
Data129	0.182294	0.547087	-0.576384	-0.240075	-0.489916	-0.988581
Data130	0.193688	0.554818	-0.570891	-0.225427	-0.493375	-0.993261
Data131	0.205895	0.561329	-0.566618	-0.210371	-0.497241	-0.997533
Data132	0.218102	0.566822	-0.56377	-0.194909	-0.501106	-1.001399
Data133	0.230716	0.571298	-0.562753	-0.178632	-0.504972	-1.005061
Data134	0.243737	0.575163	-0.563363	-0.161542	-0.508431	-1.008723
Data135	0.256758	0.578215	-0.565805	-0.144045	-0.511482	-1.012385
Data136	0.270186	0.58086	-0.570281	-0.126141	-0.513924	-1.016047
Data137	0.284021	0.583098	-0.576588	-0.108237	-0.515551	-1.01971
Data138	0.297856	0.58554	-0.584726	-0.08952	-0.516162	-1.023575
Data139	0.311691	0.587981	-0.594491	-0.070802	-0.515755	-1.027644
Data140	0.325933	0.591033	-0.605885	-0.052084	-0.514331	-1.031713
Data141	0.340581	0.594288	-0.618702	-0.033366	-0.512296	-1.035782
Data142	0.35523	0.598357	-0.632741	-0.014649	-0.509244	-1.039851
Data143	0.370286	0.603037	-0.647593	0.003255	-0.505582	-1.043921
Data144	0.385341	0.608123	-0.663055	0.021566	-0.501513	-1.047786
Data145	0.400397	0.61382	-0.678518	0.039877	-0.497037	-1.051448
Data146	0.415859	0.61972	-0.694184	0.057374	-0.492561	-1.054907
Data147	0.430508	0.626027	-0.709036	0.074871	-0.487882	-1.058366
Data148	0.445157	0.63213	-0.723278	0.091961	-0.483406	-1.061824
Data149	0.459398	0.638031	-0.736095	0.108644	-0.47893	-1.06508
Data150	0.472826	0.643524	-0.747489	0.124921	-0.474657	-1.068132
Data151	0.48544	0.64861	-0.757051	0.14079	-0.470792	-1.07098
Data152	0.496834	0.653086	-0.764375	0.155845	-0.466926	-1.073828
Data153	0.507413	0.656952	-0.769665	0.170494	-0.463467	-1.076066
Data154	0.516365	0.660004	-0.772717	0.184329	-0.460212	-1.077897
Data155	0.524503	0.662648	-0.773327	0.197757	-0.456957	-1.079118
Data156	0.531014	0.664683	-0.7717	0.210371	-0.454108	-1.079321
Data157	0.536304	0.666514	-0.768037	0.222171	-0.451464	-1.078915
Data158	0.540373	0.668142	-0.762341	0.233158	-0.449022	-1.07749
Data159	0.543221	0.669973	-0.754813	0.243331	-0.446784	-1.075252
Data160	0.544849	0.672007	-0.745861	0.252689	-0.444953	-1.072404
Data161	0.545256	0.674449	-0.735485	0.261641	-0.443122	-1.068945
Data162	0.545256	0.677297	-0.724295	0.26978	-0.441494	-1.065283
Data163	0.544442	0.680959	-0.712088	0.277104	-0.44007	-1.061621
Data164	0.542814	0.685435	-0.699067	0.284428	-0.438646	-1.058162
Data165	0.54078	0.690522	-0.685842	0.290939	-0.437425	-1.055517
Data166	0.538338	0.696422	-0.672211	0.297449	-0.436205	-1.053483
Data167	0.53549	0.702932	-0.658376	0.303553	-0.434984	-1.052466
Data168	0.532235	0.710053	-0.644338	0.310063	-0.433967	-1.052262
Data169	0.528979	0.717784	-0.630503	0.316167	-0.432746	-1.052669
Data170	0.525724	0.725923	-0.616464	0.322271	-0.431525	-1.05389
Data171	0.522062	0.734264	-0.602426	0.328374	-0.430101	-1.055111
Data172	0.518807	0.742606	-0.588388	0.334885	-0.42888	-1.056535
Data173	0.515145	0.750947	-0.57435	0.340988	-0.427253	-1.057755
Data174	0.511482	0.758882	-0.560311	0.347092	-0.425625	-1.058366
Data175	0.50782	0.766817	-0.546273	0.353195	-0.42359	-1.058162
Data176	0.504565	0.774141	-0.532438	0.358892	-0.421556	-1.056942
Data177	0.500903	0.780855	-0.518603	0.364589	-0.419114	-1.054704
Data178	0.497241	0.787162	-0.504768	0.369472	-0.416266	-1.051245
Data179	0.493578	0.792655	-0.490934	0.373948	-0.413011	-1.046565
Data180	0.490323	0.797538	-0.477506	0.37761	-0.409145	-1.040462
Data181	0.486661	0.801811	-0.464281	0.380865	-0.404873	-1.033341
Data182	0.483406	0.805269	-0.45126	0.3829	-0.39999	-1.024999
Data183	0.480151	0.808118	-0.438646	0.384527	-0.3947	-1.01564
Data184	0.476895	0.810356	-0.426439	0.385341	-0.389003	-1.005264
Data185	0.474047	0.811983	-0.415045	0.385748	-0.3829	-0.993871
Data186	0.471199	0.813204	-0.404262	0.385748	-0.376593	-0.981867
Data187	0.46835	0.813815	-0.39409	0.385341	-0.370286	-0.969253
Data188	0.465909	0.814018	-0.384934	0.384527	-0.364182	-0.956435
Data189	0.463467	0.813611	-0.376593	0.38412	-0.358282	-0.943211
Data190	0.461026	0.813001	-0.369065	0.383714	-0.352789	-0.929987
Data191	0.458991	0.811983	-0.362758	0.383307	-0.347906	-0.917169
Data192	0.45655	0.810559	-0.357265	0.383714	-0.343837	-0.904758
Data193	0.454108	0.808932	-0.352789	0.384934	-0.340378	-0.892755
Data194	0.451667	0.806897	-0.349126	0.386562	-0.33753	-0.881565
Data195	0.449226	0.804456	-0.346075	0.389003	-0.335698	-0.870782
Data196	0.446377	0.801811	-0.34404	0.391852	-0.334274	-0.860609
Data197	0.443122	0.798759	-0.342209	0.395514	-0.33346	-0.850843
Data198	0.439867	0.7953	-0.340988	0.39999	-0.333054	-0.841281
Data199	0.436205	0.791638	-0.339768	0.404466	-0.333054	-0.831515
Data200	0.432542	0.787772	-0.33875	0.409349	-0.333257	-0.821342
Data201	0.428473	0.783703	-0.337326	0.414232	-0.33346	-0.810559
Data202	0.423997	0.779227	-0.335495	0.418708	-0.333867	-0.798759
Data203	0.419521	0.774955	-0.333054	0.422777	-0.334071	-0.785941
Data204	0.415045	0.770479	-0.329595	0.425625	-0.334274	-0.771903
Data205	0.410569	0.766206	-0.325119	0.42766	-0.334274	-0.756644
Data206	0.406093	0.762137	-0.319219	0.428066	-0.334274	-0.740164
Data207	0.401617	0.758272	-0.311894	0.426846	-0.334071	-0.722667
Data208	0.397141	0.754813	-0.302942	0.42359	-0.333867	-0.704356
Data209	0.392665	0.751965	-0.292159	0.418301	-0.333664	-0.685232
Data210	0.38819	0.749523	-0.279545	0.411383	-0.333664	-0.665904
Data211	0.383714	0.747692	-0.264693	0.402024	-0.333664	-0.646169
Data212	0.378831	0.746471	-0.247807	0.390631	-0.334071	-0.62623
Data213	0.374355	0.745861	-0.228682	0.37761	-0.334681	-0.606292
Data214	0.369472	0.746268	-0.207319	0.362961	-0.335495	-0.586353
Data215	0.364589	0.747285	-0.183515	0.346685	-0.336716	-0.566618
Data216	0.358892	0.749116	-0.157473	0.329188	-0.337936	-0.547087
Data217	0.353602	0.751761	-0.12899	0.310877	-0.339361	-0.527352
Data218	0.347499	0.75522	-0.097861	0.291752	-0.340785	-0.50782
Data219	0.341395	0.759696	-0.064291	0.272221	-0.341802	-0.488085
Data220	0.334885	0.764986	-0.02828	0.253096	-0.342819	-0.468147
Data221	0.328374	0.771496	0.010376	0.233565	-0.343226	-0.447801
Data222	0.321864	0.779024	0.051881	0.214847	-0.343226	-0.427253
Data223	0.314946	0.787569	0.096234	0.196129	-0.342819	-0.406297
Data224	0.308436	0.797538	0.143435	0.178225	-0.341802	-0.384934
Data225	0.301925	0.809135	0.193484	0.161135	-0.340581	-0.362758
Data226	0.295822	0.822156	0.246586	0.144452	-0.33875	-0.340378
Data227	0.290532	0.837212	0.302536	0.128583	-0.336919	-0.317184
Data228	0.285649	0.854098	0.361537	0.113934	-0.334681	-0.293787
Data229	0.281987	0.873426	0.42359	0.099285	-0.332647	-0.26978
Data230	0.279952	0.894992	0.488899	0.085857	-0.330409	-0.245365
Data231	0.279138	0.919407	0.557259	0.072836	-0.328171	-0.220951
Data232	0.279952	0.946466	0.628672	0.060629	-0.325933	-0.196333
Data233	0.283207	0.976781	0.703543	0.049236	-0.323491	-0.171715
Data234	0.288904	1.009944	0.781669	0.038656	-0.320846	-0.1473
Data235	0.297449	1.046362	0.862847	0.02889	-0.317591	-0.123089
Data236	0.30925	1.086035	0.94728	0.020345	-0.313929	-0.099082
Data237	0.324712	1.128761	1.034765	0.012614	-0.30925	-0.075481
Data238	0.343837	1.174538	1.124895	0.006511	-0.303553	-0.052288
Data239	0.36703	1.22296	1.21767	0.002441	-0.296635	-0.029297
Data240	0.394293	1.27362	1.312683	0	-0.288294	-0.006307
Data241	0.426439	1.326518	1.409323	0	-0.278325	0.016276
Data242	0.46306	1.380636	1.507388	0.002848	-0.266728	0.039267
Data243	0.504158	1.435976	1.606063	0.008138	-0.2533	0.062867
Data244	0.550139	1.491722	1.704941	0.01709	-0.238041	0.087282
Data245	0.601002	1.547468	1.803209	0.029297	-0.220951	0.112713
Data246	0.656341	1.602401	1.90046	0.045574	-0.202029	0.139569
Data247	0.716157	1.656113	1.996084	0.065512	-0.181277	0.168053
Data248	0.780041	1.708197	2.089469	0.08952	-0.15849	0.198978
Data249	0.847995	1.757636	2.180006	0.118003	-0.133669	0.232141
Data250	0.919203	1.80443	2.267287	0.150963	-0.10661	0.267948
Data251	0.993261	1.847969	2.35111	0.187991	-0.077516	0.306808
Data252	1.069759	1.887846	2.431067	0.229089	-0.045981	0.348516
Data253	1.148292	1.923857	2.506956	0.274255	-0.012004	0.393479
Data254	1.227639	1.9558	2.578368	0.323084	0.024414	0.441698
Data255	1.3078	1.983266	2.645304	0.375575	0.063681	0.492968
Data256	1.387147	2.006053	2.707764	0.430508	0.106203	0.547494
Data257	1.46568	2.02416	2.765342	0.487475	0.151573	0.605071
Data258	1.542585	2.037588	2.81824	0.54607	0.199791	0.6657
Data259	1.616643	2.046133	2.866051	0.605478	0.251062	0.729178
Data260	1.687444	2.049795	2.90898	0.66448	0.304774	0.7953
Data261	1.754177	2.048575	2.947026	0.72226	0.360927	0.863864
Data262	1.816434	2.042471	2.979782	0.778414	0.418911	0.934463
Data263	1.873401	2.031484	3.007451	0.831312	0.477913	1.006689
Data264	1.924671	2.015412	3.029628	0.880954	0.537524	1.080339
Data265	1.970245	1.994659	3.046515	0.926121	0.596933	1.154396
Data266	2.008901	1.968414	3.057501	0.965998	0.655324	1.228453
Data267	2.041047	1.937082	3.062791	1.000585	0.711884	1.301696
Data268	2.066275	1.900053	3.061774	1.029068	0.765596	1.373109
Data269	2.084586	1.857125	3.054246	1.051855	0.815646	1.442079
Data270	2.095572	1.807889	3.039801	1.068132	0.861626	1.507591
Data271	2.099641	1.751939	3.018235	1.077897	0.90252	1.568831
Data272	2.095979	1.688665	2.989141	1.081559	0.937921	1.625188
Data273	2.0854	1.61766	2.952112	1.079118	0.967625	1.675644
Data274	2.067496	1.53872	2.906742	1.070573	0.991226	1.719793
Data275	2.041861	1.451031	2.852623	1.056331	1.00852	1.757229
Data276	2.008901	1.354798	2.789756	1.035986	1.01971	1.78734
Data277	1.967803	1.249409	2.71753	1.010758	1.024999	1.81033
Data278	1.919382	1.134864	2.636149	0.979833	1.024389	1.825996
Data279	1.862414	1.011165	2.545408	0.944025	1.018489	1.834541
Data280	1.797309	0.878716	2.445513	0.902927	1.007706	1.835966
Data281	1.723659	0.737926	2.336665	0.856947	0.992243	1.830676
Data282	1.641464	0.588795	2.218865	0.806083	0.972712	1.819282
Data283	1.550317	0.432339	2.093131	0.74993	0.949722	1.802192
Data284	1.451031	0.269373	1.959665	0.689301	0.923476	1.780016
Data285	1.343201	0.100506	1.818875	0.623382	0.894586	1.75316
Data286	1.227232	-0.072836	1.671982	0.552987	0.863254	1.722235
Data287	1.103532	-0.250248	1.519392	0.477302	0.829684	1.687851
Data288	0.972101	-0.430508	1.361715	0.396735	0.794283	1.650619
Data289	0.833753	-0.611989	1.200376	0.311691	0.757254	1.610946
Data290	0.689708	-0.794079	1.035579	0.221764	0.718395	1.569034
Data291	0.539559	-0.975153	0.868544	0.126955	0.677907	1.525699
Data292	0.385341	-1.153989	0.69988	0.02767	0.635793	1.480532
Data293	0.227054	-1.329569	0.530607	-0.075685	0.59205	1.434348
Data294	0.066326	-1.500674	0.361741	-0.183108	0.54668	1.386943
Data295	-0.096437	-1.666082	0.193688	-0.295008	0.499275	1.338318
Data296	-0.260421	-1.824979	0.02767	-0.410163	0.450039	1.288472
Data297	-0.423997	-1.975942	-0.135297	-0.528979	0.398769	1.237405
Data298	-0.587167	-2.118563	-0.295008	-0.650645	0.345464	1.184914
Data299	-0.748302	-2.252028	-0.450039	-0.775158	0.289921	1.130999
Data300	-0.906589	-2.375728	-0.599781	-0.902113	0.232141	1.075659
Data301	-1.061214	-2.489662	-0.74342	-1.030696	0.171918	1.018489
Data302	-1.21177	-2.593016	-0.880344	-1.160906	0.109662	0.959691
Data303	-1.357443	-2.686402	-1.009537	-1.292337	0.044963	0.899265
Data304	-1.497419	-2.769614	-1.130592	-1.424175	-0.021566	0.837415
Data305	-1.631291	-2.843061	-1.242898	-1.556013	-0.09074	0.774344
Data306	-1.758653	-2.907149	-1.346049	-1.687851	-0.161746	0.71046
Data307	-1.879098	-2.962285	-1.439638	-1.818875	-0.234989	0.645762
Data308	-1.992218	-3.009079	-1.523257	-1.948679	-0.30986	0.58086
Data309	-2.098828	-3.047939	-1.596908	-2.076855	-0.386562	0.515958
Data310	-2.197706	-3.079474	-1.660588	-2.202589	-0.464688	0.451464
Data311	-2.28926	-3.104295	-1.714504	-2.326696	-0.544035	0.387783
Data312	-2.373897	-3.122606	-1.75845	-2.447547	-0.624399	0.324915
Data313	-2.451616	-3.13522	-1.79324	-2.56555	-0.705577	0.263066
Data314	-2.522011	-3.142341	-1.819079	-2.679891	-0.787162	0.20264
Data315	-2.586302	-3.143969	-1.836779	-2.790977	-0.86895	0.143638
Data316	-2.643676	-3.140917	-1.846545	-2.897993	-0.950739	0.085857
Data317	-2.695354	-3.132982	-1.849597	-3.000941	-1.03212	0.029501
Data318	-2.740927	-3.120368	-1.846342	-3.099819	-1.112688	-0.025228
Data319	-2.780804	-3.103482	-1.837593	-3.194222	-1.192238	-0.078737
Data320	-2.814984	-3.082322	-1.824165	-3.283742	-1.270568	-0.130821
Data321	-2.844282	-3.056891	-1.806872	-3.369192	-1.347066	-0.181277
Data322	-2.868696	-3.027593	-1.785916	-3.449353	-1.42153	-0.230106
Data323	-2.888228	-2.99443	-1.762519	-3.524631	-1.49396	-0.277511
Data324	-2.902876	-2.957605	-1.736477	-3.594619	-1.563541	-0.322881
Data325	-2.913456	-2.917118	-1.708604	-3.65891	-1.630274	-0.366623
Data326	-2.919966	-2.873376	-1.678899	-3.718318	-1.693955	-0.408331
Data327	-2.922001	-2.826378	-1.647364	-3.771623	-1.754381	-0.448005
Data328	-2.920373	-2.776328	-1.613998	-3.819231	-1.811348	-0.485644
Data329	-2.915084	-2.72343	-1.5788	-3.86155	-1.864652	-0.520638
Data330	-2.905318	-2.667684	-1.541568	-3.897765	-1.914092	-0.553394
Data331	-2.892297	-2.609496	-1.502098	-3.928283	-1.960072	-0.583708
Data332	-2.875614	-2.548867	-1.45978	-3.953104	-2.002391	-0.611175
Data333	-2.855268	-2.485796	-1.414613	-3.972635	-2.040843	-0.635793
Data334	-2.831668	-2.420691	-1.366395	-3.986877	-2.075837	-0.657359
Data335	-2.804405	-2.353348	-1.314514	-3.995829	-2.107169	-0.675873
Data336	-2.773887	-2.284174	-1.258971	-4.000305	-2.135042	-0.691335
Data337	-2.739707	-2.213169	-1.199766	-3.999898	-2.159253	-0.703339
Data338	-2.702678	-2.140332	-1.136899	-3.995015	-2.180006	-0.711884
Data339	-2.662394	-2.066072	-1.070166	-3.986063	-2.197299	-0.717174
Data340	-2.619262	-1.990387	-0.999975	-3.973449	-2.211337	-0.719412
Data341	-2.572875	-1.913278	-0.926324	-3.956766	-2.221714	-0.718395
Data342	-2.524046	-1.834948	-0.849826	-3.936421	-2.228631	-0.714529
Data343	-2.471962	-1.755601	-0.770682	-3.91282	-2.232293	-0.707815
Data344	-2.417029	-1.675644	-0.689301	-3.885557	-2.232904	-0.698863
Data345	-2.359655	-1.594873	-0.606292	-3.855446	-2.230259	-0.687877
Data346	-2.29984	-1.513492	-0.522062	-3.821673	-2.224969	-0.675059
Data347	-2.237176	-1.431907	-0.437018	-3.785051	-2.216831	-0.660817
Data348	-2.171664	-1.350118	-0.351771	-3.745988	-2.206251	-0.645558
Data349	-2.104117	-1.268126	-0.266524	-3.70367	-2.193434	-0.629282
Data350	-2.034129	-1.186135	-0.181888	-3.659317	-2.178785	-0.612599
Data351	-1.962107	-1.104346	-0.098065	-3.612523	-2.162305	-0.595509
Data352	-1.88805	-1.022354	-0.015056	-3.563694	-2.144401	-0.578215
Data353	-1.812365	-0.940566	0.066326	-3.512423	-2.125277	-0.560515
Data354	-1.735053	-0.858778	0.146894	-3.459525	-2.104728	-0.542611
Data355	-1.656519	-0.777193	0.225834	-3.405	-2.083365	-0.524503
Data356	-1.576766	-0.695608	0.303756	-3.348847	-2.060985	-0.505989
Data357	-1.496198	-0.614226	0.380255	-3.290659	-2.037995	-0.487068
Data358	-1.415223	-0.533252	0.455736	-3.23125	-2.014191	-0.467943
Data359	-1.333842	-0.452277	0.5302	-3.170214	-1.98998	-0.448208
Data360	-1.252461	-0.37171	0.60385	-3.107551	-1.965159	-0.427863
Data361	-1.170672	-0.291549	0.677094	-3.043666	-1.940337	-0.407111
Data362	-1.089291	-0.211795	0.74993	-2.978154	-1.915312	-0.385952
Data363	-1.008316	-0.132448	0.822766	-2.911014	-1.890288	-0.364182
Data364	-0.928155	-0.053915	0.895603	-2.842654	-1.865466	-0.341802
Data365	-0.848402	0.023804	0.968439	-2.77348	-1.841052	-0.319015
Data366	-0.769462	0.10132	1.041886	-2.703085	-1.817044	-0.295618
Data367	-0.690929	0.178225	1.115333	-2.631876	-1.793647	-0.271814
Data368	-0.613616	0.254724	1.18939	-2.559854	-1.77086	-0.2474
Data369	-0.537524	0.330816	1.263854	-2.487831	-1.748684	-0.222375
Data370	-0.46184	0.406704	1.338318	-2.415401	-1.726914	-0.197147
Data371	-0.387376	0.482592	1.413189	-2.342972	-1.705348	-0.171511
Data372	-0.313725	0.55848	1.48806	-2.270949	-1.683986	-0.145876
Data373	-0.240889	0.634775	1.562931	-2.199334	-1.662216	-0.120038
Data374	-0.16846	0.711477	1.637395	-2.128125	-1.640243	-0.094606
Data375	-0.097251	0.78879	1.711859	-2.05773	-1.617253	-0.069581
Data376	-0.026449	0.866712	1.785712	-1.987335	-1.593449	-0.045167
Data377	0.043132	0.945042	1.859159	-1.917754	-1.568017	-0.021566
Data378	0.112713	1.023982	1.931996	-1.84858	-1.541161	0.001017
Data379	0.181888	1.103329	2.004425	-1.779405	-1.512474	0.022583
Data380	0.249841	1.183083	2.076448	-1.710231	-1.481753	0.042929
Data381	0.317388	1.262837	2.14786	-1.64065	-1.448997	0.062257
Data382	0.38412	1.34259	2.219069	-1.571069	-1.414206	0.080161
Data383	0.450039	1.422141	2.290074	-1.501081	-1.377381	0.097251
Data384	0.515145	1.501081	2.360672	-1.429872	-1.338725	0.11312
Data385	0.579436	1.579004	2.431474	-1.358256	-1.298034	0.127972
Data386	0.6421	1.656113	2.501869	-1.28542	-1.255716	0.142011
Data387	0.70395	1.731594	2.572468	-1.211363	-1.21177	0.155439
Data388	0.764986	1.805447	2.643066	-1.136492	-1.1664	0.168256
Data389	0.824394	1.87747	2.713461	-1.060807	-1.119402	0.18087
Data390	0.882989	1.947458	2.783856	-0.984309	-1.071183	0.193281
Data391	0.94077	2.015208	2.854047	-0.906589	-1.021337	0.205895
Data392	0.99733	2.080517	2.923832	-0.828463	-0.970067	0.218713
Data393	1.053076	2.14318	2.992803	-0.74993	-0.917372	0.232141
Data394	1.108415	2.203403	3.061163	-0.67099	-0.863254	0.246179
Data395	1.162534	2.260777	3.128099	-0.591643	-0.807711	0.260828
Data396	1.216246	2.315506	3.193408	-0.512703	-0.750947	0.276493
Data397	1.269551	2.367793	3.256886	-0.433763	-0.69276	0.293177
Data398	1.322449	2.417233	3.318125	-0.354823	-0.633555	0.310877
Data399	1.374533	2.46423	3.376516	-0.27629	-0.573536	0.329595
Data400	1.425803	2.50899	3.431856	-0.198571	-0.512907	0.349126
Data401	1.476666	2.551308	3.483736	-0.120851	-0.451871	0.369675
Data402	1.526716	2.591796	3.531751	-0.043539	-0.391038	0.390834
Data403	1.576359	2.630248	3.575901	0.032553	-0.330409	0.4124
Data404	1.624781	2.66687	3.615778	0.109051	-0.27039	0.434577
Data405	1.672389	2.701864	3.651586	0.184736	-0.211185	0.456753
Data406	1.719183	2.735231	3.683324	0.260421	-0.153404	0.479133
Data407	1.76435	2.767376	3.710791	0.335292	-0.097047	0.501106
Data408	1.808703	2.797894	3.734391	0.410163	-0.042318	0.522876
Data409	1.851835	2.827192	3.754533	0.484627	0.010376	0.544035
Data410	1.893339	2.855065	3.77142	0.558684	0.061036	0.564584
Data411	1.93403	2.881514	3.785458	0.632334	0.109662	0.584522
Data412	1.973093	2.906538	3.796852	0.705984	0.155845	0.603647
Data413	2.010529	2.929936	3.806414	0.779227	0.199791	0.622365
Data414	2.046743	2.951705	3.814552	0.852064	0.241093	0.640472
Data415	2.081737	2.971644	3.821266	0.924493	0.279952	0.658172
Data416	2.115511	2.989751	3.827573	0.996109	0.31637	0.675669
Data417	2.148063	3.005824	3.83327	1.067318	0.350347	0.693167
Data418	2.179395	3.020066	3.838763	1.137713	0.382289	0.71046
Data419	2.209506	3.032273	3.844663	1.207294	0.412197	0.727754
Data420	2.238397	3.042446	3.850563	1.276061	0.440274	0.745251
Data421	2.266473	3.050787	3.857074	1.343201	0.466723	0.762341
Data422	2.293736	3.057298	3.863991	1.409527	0.492154	0.779431
Data423	2.319778	3.061977	3.871316	1.474225	0.516772	0.796114
Data424	2.3446	3.065029	3.879047	1.537296	0.540983	0.81239
Data425	2.369014	3.06686	3.886982	1.598739	0.564991	0.82826
Data426	2.392208	3.067267	3.894916	1.658961	0.588998	0.843315
Data427	2.414588	3.066656	3.902851	1.717149	0.613209	0.857964
Data428	2.436154	3.065232	3.910582	1.773709	0.638031	0.871799
Data429	2.456499	3.062791	3.9175	1.828641	0.663259	0.88543
Data430	2.476438	3.059536	3.923807	1.881946	0.688894	0.898655
Data431	2.495155	3.055873	3.928893	1.933623	0.715343	0.911879
Data432	2.513059	3.051397	3.932759	1.98408	0.741995	0.9249
Data433	2.530556	3.046311	3.934793	2.032909	0.769258	0.938328
Data434	2.546832	3.040411	3.9352	2.080517	0.796928	0.952163
Data435	2.563109	3.0339	3.933776	2.126904	0.825004	0.966405
Data436	2.578164	3.02678	3.930114	2.172478	0.853285	0.981257
Data437	2.59322	3.018845	3.924214	2.217238	0.881971	0.996719
Data438	2.607869	3.0103	3.916279	2.260777	0.910862	1.012589
Data439	2.622517	3.000941	3.905903	2.303909	0.940159	1.028865
Data440	2.636352	2.990972	3.893492	2.346634	0.969863	1.045548
Data441	2.650594	2.980189	3.878843	2.388546	1.000178	1.062231
Data442	2.664022	2.968795	3.86216	2.43005	1.031103	1.078915
Data443	2.67745	2.956792	3.843442	2.470741	1.062638	1.095394
Data444	2.690471	2.943974	3.822894	2.511432	1.094784	1.111467
Data445	2.703085	2.930749	3.800921	2.551308	1.127743	1.12693
Data446	2.714885	2.916915	3.777117	2.590778	1.161313	1.141375
Data447	2.726279	2.902266	3.751888	2.629435	1.195697	1.155006
Data448	2.736858	2.88721	3.725439	2.667277	1.230691	1.167213
Data449	2.746624	2.871138	3.697566	2.704306	1.266295	1.177996
Data450	2.755576	2.854251	3.668472	2.74052	1.302307	1.187355
Data451	2.763714	2.83655	3.638158	2.775514	1.339132	1.195087
Data452	2.770631	2.817833	3.606419	2.809288	1.376364	1.20119
Data453	2.776735	2.797894	3.573256	2.84184	1.414003	1.205666
Data454	2.782432	2.776735	3.538669	2.873172	1.451845	1.208311
Data455	2.786908	2.754355	3.502251	2.902876	1.490094	1.209532
Data456	2.791384	2.730755	3.464205	2.93136	1.528547	1.209328
Data457	2.795046	2.705933	3.424125	2.958216	1.566796	1.208108
Data458	2.798708	2.679484	3.38201	2.983444	1.604842	1.205666
Data459	2.801963	2.652018	3.337657	3.007451	1.642481	1.202614
Data460	2.804812	2.623128	3.291269	3.029831	1.679306	1.198952
Data461	2.80766	2.593016	3.24244	3.050991	1.715318	1.195087
Data462	2.810508	2.561888	3.191374	3.071336	1.749905	1.191221
Data463	2.812543	2.529539	3.138272	3.090054	1.783068	1.187355
Data464	2.814577	2.496173	3.083136	3.107958	1.814196	1.183897
Data465	2.815391	2.461789	3.026373	3.125048	1.843493	1.180641
Data466	2.815391	2.426591	2.967981	3.140917	1.870146	1.177793
Data467	2.814171	2.390173	2.908573	3.156786	1.894357	1.175148
Data468	2.811322	2.352941	2.848351	3.171842	1.915923	1.172707
Data469	2.807253	2.314692	2.787518	3.186084	1.934437	1.170265
Data470	2.800743	2.275222	2.726889	3.200326	1.9499	1.168027
Data471	2.792198	2.234531	2.66626	3.21416	1.96231	1.165586
Data472	2.781211	2.193027	2.606444	3.227181	1.971873	1.163144
Data473	2.76819	2.150098	2.547443	3.240202	1.978587	1.160296
Data474	2.752728	2.106152	2.489662	3.252817	1.982452	1.157244
Data475	2.734417	2.061392	2.433509	3.265431	1.98408	1.153989
Data476	2.714071	2.015615	2.37878	3.276824	1.983469	1.150327
Data477	2.691691	1.969228	2.326085	3.288217	1.981028	1.146461
Data478	2.66687	1.922433	2.275018	3.298797	1.977162	1.142392
Data479	2.640421	1.875436	2.225783	3.30897	1.972279	1.137916
Data480	2.612345	1.828438	2.178378	3.318329	1.966786	1.13344
Data481	2.582233	1.781643	2.132601	3.326467	1.960886	1.128354
Data482	2.551308	1.735663	2.088451	3.334198	1.954782	1.123064
Data483	2.519163	1.690089	2.045726	3.340302	1.949086	1.117367
Data484	2.486203	1.645329	2.004222	3.345591	1.943796	1.110857
Data485	2.45243	1.601587	1.963734	3.350067	1.939117	1.103939
Data486	2.417843	1.558455	1.924264	3.352916	1.935047	1.096005
Data487	2.382442	1.515933	1.885405	3.354543	1.931996	1.087256
Data488	2.347041	1.474225	1.847155	3.35495	1.929961	1.077287
Data489	2.310419	1.432517	1.80911	3.354136	1.92874	1.066504
Data490	2.273798	1.391216	1.771267	3.352509	1.928537	1.0545
Data491	2.236362	1.349508	1.733425	3.34966	1.929351	1.041276
Data492	2.19852	1.307393	1.695583	3.345591	1.931385	1.027237
Data493	2.160271	1.264464	1.657537	3.341115	1.934437	1.012182
Data494	2.121207	1.220315	1.619491	3.336233	1.938506	0.996516
Data495	2.081331	1.175148	1.581038	3.330536	1.943796	0.98024
Data496	2.041047	1.128354	1.542382	3.324839	1.9499	0.963353
Data497	1.999949	1.080135	1.503522	3.318736	1.957224	0.946466
Data498	1.958038	1.030086	1.464459	3.312225	1.965362	0.929376
Data499	1.916126	0.978815	1.425193	3.305715	1.974314	0.91249
Data500	1.873401	0.925714	1.385723	3.299204	1.984283	0.895806
Data501	1.830269	0.871595	1.345846	3.292693	1.994863	0.87953
Data502	1.78673	0.816052	1.305562	3.285776	2.006053	0.864068
Data503	1.742784	0.759899	1.264668	3.278859	2.01765	0.849012
Data504	1.698838	0.702932	1.223163	3.271534	2.029857	0.83477
Data505	1.654485	0.645558	1.181048	3.26421	2.042064	0.821139
Data506	1.609725	0.588184	1.137713	3.256479	2.054475	0.808525
Data507	1.564965	0.531014	1.093156	3.248747	2.066682	0.796521
Data508	1.519799	0.47425	1.047176	3.240609	2.078482	0.785128
Data509	1.474225	0.417894	0.999568	3.232064	2.090079	0.774548
Data510	1.428651	0.362147	0.949925	3.223519	2.100862	0.764172
Data511	1.383078	0.307012	0.898451	3.214974	2.110628	0.754203
Data512	1.337097	0.252689	0.844536	3.206022	2.119376	0.744233
Data513	1.291117	0.198774	0.78879	3.196663	2.126904	0.734061
Data514	1.245136	0.145469	0.730602	3.187304	2.132601	0.723685
Data515	1.198749	0.092368	0.67038	3.177946	2.13667	0.712902
Data516	1.152768	0.039673	0.608326	3.168587	2.138908	0.701305
Data517	1.106788	-0.012818	0.544442	3.159228	2.138705	0.689301
Data518	1.061214	-0.065716	0.479133	3.149869	2.13606	0.676687
Data519	1.01564	-0.118613	0.412807	3.14051	2.130973	0.663462
Data520	0.970474	-0.172122	0.345871	3.130744	2.123242	0.649831
Data521	0.925307	-0.225834	0.278731	3.120979	2.112866	0.635793
Data522	0.880547	-0.280156	0.211592	3.110806	2.099641	0.621958
Data523	0.835787	-0.335088	0.145266	3.099819	2.083772	0.608123
Data524	0.791028	-0.390428	0.079754	3.088426	2.065258	0.594491
Data525	0.746268	-0.446174	0.015462	3.075812	2.044302	0.581267
Data526	0.700694	-0.50253	-0.046998	3.061977	2.021108	0.568653
Data527	0.655121	-0.558887	-0.10783	3.046515	1.99588	0.556649
Data528	0.608733	-0.615651	-0.166832	3.029018	1.968821	0.545052
Data529	0.561939	-0.672414	-0.223596	3.009486	1.940337	0.534066
Data530	0.513924	-0.728974	-0.278528	2.987513	1.910633	0.523486
Data531	0.465095	-0.785128	-0.331223	2.963099	1.880115	0.513517
Data532	0.415452	-0.840874	-0.382086	2.936243	1.848987	0.503751
Data533	0.364996	-0.895806	-0.430915	2.906132	1.817451	0.494596
Data534	0.313725	-0.950128	-0.477913	2.873579	1.785916	0.485644
Data535	0.261641	-1.00323	-0.523283	2.838585	1.754584	0.477099
Data536	0.208743	-1.055517	-0.566822	2.80115	1.723659	0.468961
Data537	0.155439	-1.106381	-0.608937	2.76168	1.693141	0.461433
Data538	0.101727	-1.15582	-0.649627	2.720582	1.663233	0.454312
Data539	0.047608	-1.204039	-0.689097	2.678264	1.633936	0.447801
Data540	-0.005697	-1.250833	-0.727347	2.634724	1.605046	0.441901
Data541	-0.059002	-1.296407	-0.764375	2.591185	1.576766	0.436815
Data542	-0.111899	-1.340352	-0.800387	2.547239	1.549096	0.432339
Data543	-0.164391	-1.383281	-0.835584	2.5037	1.521833	0.428473
Data544	-0.215661	-1.424989	-0.869764	2.460975	1.495181	0.425422
Data545	-0.26571	-1.46568	-0.903334	2.418657	1.468935	0.42298
Data546	-0.314946	-1.50576	-0.93609	2.377559	1.443503	0.420946
Data547	-0.362961	-1.545027	-0.968643	2.337682	1.418682	0.419521
Data548	-0.409349	-1.583886	-1.000788	2.298619	1.394675	0.418301
Data549	-0.454922	-1.622543	-1.032731	2.260777	1.371684	0.417283
Data550	-0.499275	-1.660995	-1.064876	2.224155	1.350118	0.41647
Data551	-0.542407	-1.699652	-1.097225	2.18794	1.329976	0.415656
Data552	-0.584726	-1.738511	-1.130185	2.152132	1.311462	0.414842
Data553	-0.62623	-1.777574	-1.163551	2.117138	1.294575	0.413418
Data554	-0.666921	-1.816841	-1.197935	2.082144	1.279723	0.411587
Data555	-0.707205	-1.856107	-1.233336	2.04715	1.266906	0.409145
Data556	-0.747082	-1.895781	-1.269754	2.012156	1.255919	0.405687
Data557	-0.786552	-1.935251	-1.307596	1.976755	1.246967	0.401007
Data558	-0.825615	-1.974721	-1.346863	1.941354	1.24005	0.394903
Data559	-0.864271	-2.013784	-1.387757	1.90514	1.23476	0.387376
Data560	-0.90252	-2.052237	-1.430279	1.868925	1.230894	0.378017
Data561	-0.940363	-2.090079	-1.474835	1.83149	1.22825	0.366827
Data562	-0.977391	-2.127311	-1.521019	1.794054	1.226622	0.353806
Data563	-1.013606	-2.163526	-1.569645	1.755398	1.225605	0.339157
Data564	-1.0486	-2.198723	-1.620305	1.715928	1.224384	0.322677
Data565	-1.082373	-2.233107	-1.673406	1.675644	1.223163	0.304977
Data566	-1.114926	-2.26627	-1.729152	1.63414	1.220925	0.286056
Data567	-1.146258	-2.298212	-1.78734	1.591414	1.217263	0.266524
Data568	-1.175555	-2.329341	-1.848173	1.547875	1.211973	0.246789
Data569	-1.203632	-2.359248	-1.911854	1.502302	1.204445	0.227054
Data570	-1.230081	-2.388342	-1.977976	1.455914	1.194476	0.20793
Data571	-1.254902	-2.416622	-2.046947	1.407899	1.181252	0.189619
Data572	-1.278503	-2.444088	-2.118359	1.358663	1.164975	0.172325
Data573	-1.300882	-2.470741	-2.192213	1.3078	1.14524	0.156456
Data574	-1.322855	-2.496783	-2.268101	1.255716	1.122047	0.142011
Data575	-1.344015	-2.522215	-2.34582	1.202818	1.095191	0.129397
Data576	-1.364767	-2.547036	-2.425167	1.148699	1.064876	0.118207
Data577	-1.385519	-2.571247	-2.505938	1.09336	1.031306	0.108441
Data578	-1.406678	-2.595051	-2.587523	1.037613	0.994888	0.100303
Data579	-1.428651	-2.618245	-2.669922	0.981053	0.955825	0.093385
Data580	-1.451438	-2.640828	-2.752728	0.924086	0.914727	0.087689
Data581	-1.475039	-2.662801	-2.835533	0.866712	0.871799	0.082806
Data582	-1.500267	-2.683757	-2.918135	0.808932	0.827649	0.078737
Data583	-1.526716	-2.703695	-3.000331	0.751151	0.782686	0.074871
Data584	-1.554386	-2.722413	-3.081916	0.692963	0.737519	0.071209
Data585	-1.583683	-2.739707	-3.16228	0.634368	0.692556	0.06714
Data586	-1.614201	-2.755779	-3.241627	0.576181	0.648	0.06246
Data587	-1.64594	-2.770225	-3.319549	0.517993	0.604054	0.056764
Data588	-1.678492	-2.783042	-3.395844	0.459805	0.561125	0.049846
Data589	-1.711859	-2.794232	-3.470308	0.402024	0.519214	0.041301
Data590	-1.745632	-2.803794	-3.542941	0.34465	0.478319	0.031128
Data591	-1.778998	-2.812136	-3.61354	0.287683	0.438646	0.019125
Data592	-1.812772	-2.81885	-3.6819	0.231123	0.39999	0.00529
Data593	-1.845731	-2.824547	-3.748226	0.175377	0.362758	-0.009969
Data594	-1.877877	-2.82943	-3.812111	0.120445	0.326543	-0.027263
Data595	-1.909209	-2.833499	-3.873757	0.065919	0.291549	-0.045981
Data596	-1.93932	-2.836957	-3.932962	0.012207	0.257979	-0.065919
Data597	-1.968617	-2.840416	-3.989929	-0.040284	0.22563	-0.086671
Data598	-1.996694	-2.843671	-4.044455	-0.093182	0.194705	-0.108034
Data599	-2.023143	-2.846927	-4.096539	-0.145266	0.165408	-0.129803
Data600	-2.048778	-2.850182	-4.146385	-0.196943	0.137738	-0.151573
Data601	-2.073599	-2.853844	-4.19379	-0.249027	0.111899	-0.172936
Data602	-2.0972	-2.857506	-4.238956	-0.300704	0.088095	-0.194095
Data603	-2.120394	-2.861372	-4.282088	-0.352789	0.066122	-0.214644
Data604	-2.142774	-2.865237	-4.322779	-0.404873	0.046387	-0.234379
Data605	-2.164747	-2.869103	-4.361639	-0.457771	0.028687	-0.2533
Data606	-2.187126	-2.872765	-4.398667	-0.511076	0.013021	-0.271407
Data607	-2.209099	-2.876427	-4.434068	-0.564787	-0.00061	-0.288497
Data608	-2.231072	-2.879683	-4.468045	-0.618906	-0.012207	-0.30457
Data609	-2.253452	-2.882734	-4.501208	-0.673431	-0.022176	-0.319829
Data610	-2.276239	-2.885583	-4.533557	-0.727957	-0.030721	-0.334071
Data611	-2.299433	-2.888228	-4.565499	-0.78289	-0.037639	-0.347499
Data612	-2.322627	-2.890669	-4.597645	-0.837415	-0.043539	-0.359909
Data613	-2.346227	-2.893314	-4.630401	-0.891941	-0.048422	-0.371303
Data614	-2.370235	-2.896162	-4.663767	-0.946059	-0.052491	-0.382086
Data615	-2.394242	-2.899418	-4.698558	-0.998957	-0.056153	-0.392259
Data616	-2.41825	-2.903283	-4.734773	-1.051041	-0.059815	-0.401414
Data617	-2.442257	-2.907556	-4.772819	-1.101905	-0.063274	-0.410366
Data618	-2.465451	-2.912642	-4.812899	-1.151548	-0.066936	-0.418504
Data619	-2.488645	-2.918339	-4.85481	-1.199563	-0.071209	-0.426439
Data620	-2.510618	-2.924849	-4.89896	-1.245543	-0.076092	-0.433967
Data621	-2.532184	-2.93197	-4.94494	-1.290303	-0.081992	-0.441291
Data622	-2.552529	-2.939498	-4.992752	-1.333028	-0.089113	-0.448412
Data623	-2.572061	-2.947229	-5.041581	-1.373719	-0.097658	-0.455533
Data624	-2.590372	-2.955367	-5.09163	-1.412782	-0.10783	-0.46245
Data625	-2.607869	-2.963302	-5.142087	-1.449811	-0.119834	-0.469368
Data626	-2.624552	-2.971033	-5.19234	-1.485211	-0.134076	-0.476285
Data627	-2.640421	-2.978154	-5.241983	-1.518171	-0.150149	-0.482795
Data628	-2.65507	-2.984665	-5.290201	-1.54991	-0.16846	-0.489509
Data629	-2.669312	-2.990565	-5.336589	-1.579614	-0.188805	-0.495816
Data630	-2.683146	-2.995651	-5.380738	-1.607284	-0.211185	-0.501717
Data631	-2.696167	-2.99972	-5.422039	-1.633326	-0.234989	-0.507413
Data632	-2.708375	-3.002976	-5.460085	-1.65774	-0.260217	-0.512907
Data633	-2.720175	-3.005417	-5.495079	-1.68012	-0.286259	-0.517789
Data634	-2.731568	-3.007248	-5.526411	-1.701279	-0.312708	-0.522469
Data635	-2.742148	-3.008265	-5.554284	-1.720404	-0.338954	-0.526741
Data636	-2.752321	-3.008876	-5.578902	-1.737901	-0.364589	-0.530607
Data637	-2.76168	-3.008876	-5.600061	-1.75377	-0.389003	-0.534269
Data638	-2.770225	-3.008672	-5.618372	-1.768012	-0.412197	-0.537524
Data639	-2.777956	-3.008265	-5.633834	-1.781033	-0.433356	-0.540576
