# Supplementary material for: Integration of MRI and somatosensory evoked potentials facilitate diagnosis of spinal cord compression
Source: Sci Rep. 2023 May 15;13:7861. doi: 10.1038/s41598-023-34832-2 (PMC10185544; doi:10.1038/s41598-023-34832-2)
Supplement: Supplementary file 3 — Supplementary Information 3. [file 41598_2023_34832_MOESM3_ESM.zip › Preoperative SSEP data/spinal cord compression group/2340189_2/2340189_2_Rt Tibial SEP_Cz'-Fpz_201220_115308.csv]

Index	1	2	3	4	5	6
Name	Cz'-Fpz	Cz'-Fpz	Cz'-Fpz	Cz'-Fpz	Cz'-Fpz	Cz'-Fpz
Time	2.01805E+13	2.01805E+13	2.01805E+13	2.01805E+13	2.01805E+13	2.01805E+13
Highcut	500	500	500	500	500	500
Lowcut	10	10	10	10	10	10
Period	0.000156	0.000156	0.000156	0.000156	0.000156	0.000156
Averages	120	120	120	120	120	120
Int (mA)	18/17.5mA	18/17.5mA	18/17.5mA	18/17.5mA	18/17.5mA	18/17.5mA
Pulse Width (�gs)	200�s	200�s	200�s	200�s	200�s	200�s
Rep Rate (Hz)	2.66Hz	2.66Hz	2.66Hz	2.66Hz	2.66Hz	2.66Hz
Data0	-0.148521	-0.683197	0.367641	-0.573129	-1.402202	-0.90781
Data1	-0.183719	-0.721447	0.336919	-0.591033	-1.442079	-0.94667
Data2	-0.208947	-0.750947	0.318608	-0.597747	-1.46507	-0.970067
Data3	-0.223189	-0.770479	0.313929	-0.59266	-1.469749	-0.976781
Data4	-0.226444	-0.779838	0.323695	-0.575163	-1.455304	-0.966405
Data5	-0.218509	-0.779227	0.347906	-0.545663	-1.422955	-0.939956
Data6	-0.200605	-0.769665	0.385341	-0.504972	-1.374736	-0.899265
Data7	-0.173953	-0.752168	0.43478	-0.454312	-1.313497	-0.847588
Data8	-0.140383	-0.728364	0.494392	-0.395921	-1.242898	-0.787772
Data9	-0.101727	-0.700287	0.561735	-0.331426	-1.166603	-0.723278
Data10	-0.060629	-0.669769	0.634165	-0.263269	-1.088273	-0.657562
Data11	-0.018718	-0.638844	0.709443	-0.193281	-1.011368	-0.593271
Data12	0.02177	-0.60914	0.784924	-0.1237	-0.938328	-0.532642
Data13	0.059408	-0.582081	0.858778	-0.056357	-0.871392	-0.477302
Data14	0.092775	-0.559091	0.928969	0.007121	-0.811577	-0.428677
Data15	0.120851	-0.540983	0.994278	0.066122	-0.760103	-0.386765
Data16	0.143028	-0.528369	1.053686	0.119631	-0.716971	-0.352178
Data17	0.159304	-0.521248	1.106788	0.167035	-0.681773	-0.324509
Data18	0.169477	-0.519621	1.153379	0.20854	-0.654103	-0.303146
Data19	0.17436	-0.523079	1.193662	0.243941	-0.633148	-0.287683
Data20	0.174156	-0.531217	1.228046	0.273645	-0.617482	-0.276697
Data21	0.16968	-0.543221	1.256936	0.298263	-0.605885	-0.26978
Data22	0.161542	-0.55848	1.280944	0.318608	-0.599374	-0.267745
Data23	0.150759	-0.575977	1.300679	0.334681	-0.595305	-0.268559
Data24	0.138552	-0.594695	1.317566	0.348313	-0.592457	-0.271407
Data25	0.124921	-0.614023	1.331401	0.359299	-0.590219	-0.275476
Data26	0.109458	-0.634572	1.341777	0.36703	-0.587981	-0.280969
Data27	0.093182	-0.654714	1.349711	0.373134	-0.585336	-0.287277
Data28	0.077109	-0.673838	1.355815	0.378017	-0.581674	-0.29399
Data29	0.06124	-0.691539	1.360291	0.382086	-0.576588	-0.300908
Data30	0.04537	-0.707815	1.362936	0.385341	-0.570281	-0.307825
Data31	0.029501	-0.72226	1.36375	0.387986	-0.562753	-0.314743
Data32	0.013835	-0.734874	1.362732	0.390021	-0.553801	-0.321457
Data33	-0.001628	-0.745658	1.359681	0.391648	-0.543832	-0.327967
Data34	-0.017294	-0.754609	1.354391	0.392869	-0.533048	-0.334478
Data35	-0.032959	-0.761934	1.347066	0.393886	-0.522062	-0.340785
Data36	-0.048625	-0.767427	1.337301	0.394293	-0.510669	-0.347295
Data37	-0.064291	-0.771496	1.325297	0.394497	-0.499479	-0.354009
Data38	-0.079957	-0.774141	1.310852	0.394497	-0.488696	-0.360723
Data39	-0.095827	-0.775769	1.293965	0.394293	-0.477913	-0.368048
Data40	-0.111493	-0.776379	1.27484	0.393886	-0.467333	-0.375575
Data41	-0.127159	-0.776379	1.253681	0.393276	-0.456753	-0.383307
Data42	-0.142824	-0.775769	1.230284	0.392665	-0.44597	-0.391445
Data43	-0.158287	-0.774751	1.205463	0.391852	-0.43478	-0.399583
Data44	-0.173546	-0.773531	1.17881	0.391241	-0.422777	-0.407925
Data45	-0.188602	-0.77231	1.151141	0.390428	-0.409959	-0.416063
Data46	-0.203454	-0.770886	1.122657	0.389614	-0.396328	-0.424201
Data47	-0.217899	-0.769869	1.09397	0.3888	-0.382086	-0.431932
Data48	-0.232141	-0.768648	1.06508	0.387783	-0.36703	-0.439256
Data49	-0.246179	-0.767834	1.036596	0.386765	-0.351568	-0.446377
Data50	-0.260014	-0.766817	1.00913	0.385545	-0.335902	-0.453295
Data51	-0.273645	-0.766003	0.983088	0.38412	-0.320236	-0.459805
Data52	-0.287073	-0.765189	0.958673	0.382289	-0.304774	-0.466316
Data53	-0.300298	-0.764375	0.936497	0.380255	-0.289515	-0.472826
Data54	-0.313725	-0.763358	0.916762	0.377813	-0.274459	-0.479337
Data55	-0.32695	-0.762137	0.899672	0.374965	-0.259403	-0.486254
Data56	-0.340378	-0.760713	0.885634	0.37171	-0.244144	-0.493578
Data57	-0.354009	-0.759085	0.874647	0.368251	-0.228682	-0.501106
Data58	-0.367641	-0.757051	0.866712	0.364385	-0.212609	-0.509041
Data59	-0.381882	-0.754609	0.86183	0.360316	-0.195926	-0.517383
Data60	-0.396328	-0.751761	0.859795	0.356247	-0.178429	-0.525928
Data61	-0.410976	-0.748506	0.860405	0.351975	-0.160118	-0.534473
Data62	-0.426439	-0.744844	0.863457	0.347702	-0.141197	-0.543018
Data63	-0.442105	-0.740978	0.868544	0.34343	-0.121665	-0.551359
Data64	-0.458381	-0.736909	0.875461	0.339157	-0.101727	-0.559091
Data65	-0.475268	-0.732433	0.883599	0.334885	-0.081788	-0.566415
Data66	-0.492765	-0.728161	0.892551	0.330612	-0.06185	-0.572925
Data67	-0.510669	-0.723685	0.902317	0.32634	-0.042115	-0.579029
Data68	-0.52959	-0.719615	0.912083	0.321864	-0.023194	-0.584522
Data69	-0.548918	-0.715546	0.922052	0.317184	-0.005086	-0.589609
Data70	-0.569263	-0.712088	0.931411	0.312505	0.012004	-0.594085
Data71	-0.590219	-0.708832	0.940363	0.307418	0.02828	-0.598357
Data72	-0.612192	-0.705984	0.948704	0.302332	0.043336	-0.602426
Data73	-0.634979	-0.703543	0.956029	0.296839	0.057781	-0.606292
Data74	-0.658783	-0.701305	0.962743	0.291142	0.071005	-0.609751
Data75	-0.683401	-0.69927	0.968439	0.285445	0.083619	-0.613006
Data76	-0.709036	-0.697236	0.973322	0.279749	0.09542	-0.616058
Data77	-0.735688	-0.694794	0.977391	0.274052	0.10661	-0.618499
Data78	-0.763155	-0.691946	0.980646	0.268762	0.117393	-0.62033
Data79	-0.791638	-0.688284	0.983088	0.263676	0.127565	-0.621551
Data80	-0.820732	-0.683604	0.984716	0.258793	0.137535	-0.622365
Data81	-0.850436	-0.677907	0.985733	0.254724	0.1473	-0.622365
Data82	-0.880547	-0.670787	0.985733	0.251062	0.156659	-0.621754
Data83	-0.911065	-0.662242	0.984919	0.248213	0.165611	-0.620534
Data84	-0.941787	-0.652272	0.983088	0.245975	0.17436	-0.619109
Data85	-0.972101	-0.640879	0.98024	0.244348	0.182905	-0.617075
Data86	-1.002213	-0.628061	0.97617	0.243534	0.19145	-0.61504
Data87	-1.03151	-0.614023	0.970677	0.243534	0.199791	-0.612599
Data88	-1.059993	-0.598967	0.96376	0.243941	0.208133	-0.610361
Data89	-1.08746	-0.582691	0.955215	0.244958	0.216882	-0.607919
Data90	-1.113502	-0.565601	0.945042	0.246586	0.225834	-0.605681
Data91	-1.138323	-0.547901	0.932835	0.24862	0.235192	-0.603037
Data92	-1.16172	-0.529793	0.919	0.251265	0.245365	-0.600392
Data93	-1.183286	-0.511076	0.903334	0.25391	0.255945	-0.597543
Data94	-1.203428	-0.491951	0.885634	0.256962	0.267135	-0.594491
Data95	-1.221942	-0.472826	0.866102	0.25981	0.278731	-0.591236
Data96	-1.238829	-0.453498	0.844739	0.262862	0.290532	-0.587778
Data97	-1.254292	-0.43417	0.821749	0.26571	0.302536	-0.584115
Data98	-1.268126	-0.415249	0.797335	0.268152	0.314336	-0.580453
Data99	-1.280537	-0.396531	0.771496	0.270186	0.325526	-0.576791
Data100	-1.291727	-0.378627	0.74464	0.271814	0.336309	-0.573739
Data101	-1.3019	-0.361334	0.716971	0.272831	0.346482	-0.570891
Data102	-1.310852	-0.344854	0.688894	0.273035	0.35584	-0.568653
Data103	-1.31899	-0.329595	0.660614	0.272628	0.364589	-0.566822
Data104	-1.326518	-0.31576	0.632741	0.271407	0.372524	-0.565601
Data105	-1.333435	-0.303146	0.605478	0.269576	0.379848	-0.564991
Data106	-1.340352	-0.292159	0.579436	0.267135	0.386562	-0.56438
Data107	-1.347066	-0.282801	0.554818	0.263879	0.392869	-0.563973
Data108	-1.354187	-0.275069	0.532031	0.260217	0.399176	-0.56316
Data109	-1.361919	-0.268762	0.511279	0.256148	0.40528	-0.561735
Data110	-1.370464	-0.263879	0.492765	0.251469	0.411383	-0.559701
Data111	-1.380026	-0.260421	0.476895	0.246789	0.41769	-0.556649
Data112	-1.390606	-0.258183	0.463264	0.241906	0.424201	-0.552783
Data113	-1.402813	-0.256758	0.452277	0.237023	0.431118	-0.547697
Data114	-1.416444	-0.256352	0.443529	0.232141	0.438239	-0.541594
Data115	-1.4315	-0.256555	0.437018	0.227665	0.445767	-0.535083
Data116	-1.448183	-0.257165	0.432339	0.223392	0.453295	-0.527759
Data117	-1.46629	-0.257979	0.429287	0.21973	0.461026	-0.520434
Data118	-1.485822	-0.258996	0.427456	0.216475	0.468554	-0.51311
Data119	-1.506778	-0.260014	0.426642	0.214033	0.476081	-0.506193
Data120	-1.528751	-0.261031	0.426235	0.212202	0.482999	-0.499886
Data121	-1.551944	-0.261641	0.426439	0.211185	0.489509	-0.494392
Data122	-1.575952	-0.261845	0.426439	0.210981	0.49541	-0.489916
Data123	-1.600773	-0.261438	0.426235	0.211592	0.500699	-0.486254
Data124	-1.625798	-0.260421	0.425828	0.213016	0.505379	-0.483406
Data125	-1.65123	-0.258793	0.424811	0.215457	0.509448	-0.481168
Data126	-1.676661	-0.256555	0.423387	0.218306	0.51311	-0.479133
Data127	-1.701686	-0.2533	0.421352	0.221968	0.516162	-0.477302
Data128	-1.726101	-0.249027	0.418911	0.226037	0.51901	-0.475064
Data129	-1.749498	-0.244144	0.416063	0.230716	0.521452	-0.472216
Data130	-1.771674	-0.238244	0.412604	0.235599	0.523486	-0.468554
Data131	-1.79202	-0.231734	0.408942	0.240889	0.525317	-0.463671
Data132	-1.810534	-0.224409	0.404669	0.246586	0.526741	-0.457771
Data133	-1.826607	-0.216271	0.400193	0.252282	0.527962	-0.45065
Data134	-1.840238	-0.207726	0.39531	0.258386	0.528573	-0.442512
Data135	-1.851225	-0.198774	0.390021	0.264693	0.528979	-0.433153
Data136	-1.859566	-0.189415	0.384324	0.271204	0.528979	-0.423184
Data137	-1.864856	-0.17965	0.377813	0.278121	0.528776	-0.4124
Data138	-1.867501	-0.169884	0.370693	0.285242	0.528369	-0.401414
Data139	-1.867704	-0.159711	0.362554	0.29277	0.527759	-0.390224
Data140	-1.865466	-0.149538	0.353195	0.300501	0.527148	-0.379238
Data141	-1.861397	-0.139162	0.342616	0.308436	0.526945	-0.368455
Data142	-1.855497	-0.128786	0.330409	0.31637	0.526945	-0.358282
Data143	-1.848376	-0.118207	0.316574	0.324509	0.527352	-0.348923
Data144	-1.840441	-0.107627	0.301111	0.332647	0.528166	-0.340378
Data145	-1.831693	-0.097047	0.283411	0.340581	0.529793	-0.332647
Data146	-1.822944	-0.086468	0.263676	0.348313	0.531828	-0.325933
Data147	-1.814196	-0.076499	0.241906	0.355433	0.534473	-0.320236
Data148	-1.806058	-0.066733	0.217899	0.362351	0.537728	-0.315353
Data149	-1.798327	-0.057577	0.191857	0.368658	0.541187	-0.311284
Data150	-1.791409	-0.049032	0.163984	0.374355	0.545256	-0.308029
Data151	-1.785306	-0.041708	0.133872	0.379644	0.549121	-0.304977
Data152	-1.780423	-0.035197	0.102337	0.384324	0.55319	-0.302536
Data153	-1.776354	-0.030111	0.069174	0.388393	0.557056	-0.300298
Data154	-1.773302	-0.026042	0.034994	0.392055	0.560515	-0.29806
Data155	-1.771267	-0.023601	0	0.39531	0.563567	-0.295618
Data156	-1.77025	-0.02238	-0.035604	0.398362	0.566008	-0.293177
Data157	-1.769843	-0.022583	-0.071209	0.400804	0.568043	-0.290735
Data158	-1.77025	-0.023804	-0.106406	0.403042	0.56967	-0.28809
Data159	-1.771064	-0.026449	-0.140993	0.405076	0.571094	-0.285445
Data160	-1.772488	-0.030111	-0.17436	0.406704	0.572112	-0.282801
Data161	-1.774319	-0.034587	-0.206099	0.408128	0.572925	-0.280563
Data162	-1.77615	-0.039877	-0.23621	0.409145	0.573739	-0.278935
Data163	-1.778185	-0.045777	-0.264083	0.409959	0.574553	-0.277918
Data164	-1.780423	-0.052084	-0.289718	0.410366	0.575163	-0.277511
Data165	-1.782457	-0.058595	-0.312912	0.410569	0.57557	-0.277714
Data166	-1.784288	-0.065309	-0.333664	0.410366	0.57557	-0.278731
Data167	-1.786119	-0.072023	-0.351975	0.409756	0.57496	-0.280156
Data168	-1.787544	-0.078533	-0.368048	0.408738	0.573536	-0.281783
Data169	-1.788764	-0.08484	-0.381882	0.407518	0.571501	-0.283411
Data170	-1.789578	-0.090333	-0.393886	0.406093	0.568449	-0.284632
Data171	-1.789782	-0.09542	-0.404059	0.404262	0.564584	-0.285242
Data172	-1.789578	-0.099489	-0.412807	0.402431	0.559904	-0.284835
Data173	-1.788764	-0.102744	-0.420132	0.400397	0.554615	-0.283411
Data174	-1.78734	-0.104982	-0.426439	0.398159	0.548918	-0.280563
Data175	-1.784899	-0.105999	-0.431932	0.396124	0.543018	-0.2769
Data176	-1.781847	-0.105796	-0.436815	0.39409	0.537118	-0.272017
Data177	-1.777981	-0.104575	-0.441494	0.392462	0.531217	-0.266321
Data178	-1.773098	-0.10193	-0.445563	0.390834	0.525724	-0.260014
Data179	-1.767402	-0.097861	-0.449633	0.389614	0.520434	-0.253503
Data180	-1.760688	-0.092775	-0.453702	0.3888	0.515755	-0.246586
Data181	-1.753363	-0.086468	-0.457771	0.388393	0.511482	-0.239872
Data182	-1.745225	-0.07894	-0.46184	0.388393	0.507413	-0.233158
Data183	-1.736273	-0.070192	-0.465909	0.3888	0.503955	-0.226444
Data184	-1.726914	-0.060629	-0.470385	0.389817	0.500699	-0.21973
Data185	-1.716945	-0.050253	-0.475064	0.391445	0.497851	-0.213016
Data186	-1.706569	-0.03886	-0.479947	0.393479	0.495206	-0.206302
Data187	-1.695786	-0.026652	-0.485237	0.396124	0.492968	-0.199588
Data188	-1.684799	-0.013835	-0.490934	0.399583	0.49073	-0.192874
Data189	-1.67361	-0.000407	-0.497241	0.403652	0.488899	-0.18616
Data190	-1.662013	0.013428	-0.504158	0.408535	0.487068	-0.179446
Data191	-1.650009	0.027873	-0.512093	0.414232	0.48544	-0.173139
Data192	-1.638005	0.042725	-0.521248	0.420742	0.484016	-0.167442
Data193	-1.625391	0.057984	-0.531624	0.42827	0.482999	-0.162153
Data194	-1.61237	0.073243	-0.543832	0.436611	0.482185	-0.157677
Data195	-1.598942	0.088706	-0.557666	0.445767	0.481575	-0.154014
Data196	-1.585107	0.104372	-0.573739	0.455736	0.481575	-0.151369
Data197	-1.570865	0.119631	-0.592254	0.466519	0.482185	-0.149538
Data198	-1.556217	0.13489	-0.613413	0.477913	0.482999	-0.148521
Data199	-1.540958	0.149742	-0.637217	0.489713	0.484423	-0.148318
Data200	-1.525292	0.164187	-0.663869	0.502124	0.486254	-0.148928
Data201	-1.509422	0.178429	-0.69337	0.514738	0.488289	-0.150149
Data202	-1.492943	0.19206	-0.725719	0.527555	0.490527	-0.152183
Data203	-1.47626	0.205488	-0.760713	0.540169	0.492765	-0.155032
Data204	-1.458966	0.218509	-0.798352	0.55258	0.495206	-0.15849
Data205	-1.441062	0.23153	-0.838229	0.564787	0.497241	-0.162763
Data206	-1.422751	0.244348	-0.88014	0.576791	0.499275	-0.167849
Data207	-1.403627	0.257572	-0.923273	0.588184	0.501106	-0.173749
Data208	-1.383892	0.271	-0.967625	0.599171	0.502734	-0.180667
Data209	-1.363139	0.285039	-1.012385	0.609954	0.504362	-0.188398
Data210	-1.341573	0.299687	-1.057145	0.620534	0.505582	-0.19674
Data211	-1.318786	0.315557	-1.101091	0.631113	0.5066	-0.205692
Data212	-1.295186	0.332647	-1.14402	0.641693	0.507413	-0.214644
Data213	-1.270568	0.350958	-1.185321	0.652476	0.50782	-0.223392
Data214	-1.245136	0.370896	-1.22418	0.663666	0.50782	-0.23153
Data215	-1.218891	0.392462	-1.260192	0.675669	0.50721	-0.238855
Data216	-1.191831	0.416063	-1.293151	0.68808	0.506193	-0.244551
Data217	-1.164162	0.441291	-1.322449	0.701508	0.504768	-0.248824
Data218	-1.135882	0.468961	-1.348084	0.71575	0.502937	-0.251265
Data219	-1.106991	0.498665	-1.369446	0.731009	0.500903	-0.251672
Data220	-1.07749	0.530811	-1.386536	0.747489	0.499072	-0.250248
Data221	-1.047379	0.565805	-1.398947	0.764782	0.497444	-0.247196
Data222	-1.016454	0.603443	-1.407085	0.783296	0.496223	-0.242517
Data223	-0.984309	0.644338	-1.410544	0.802828	0.495613	-0.23621
Data224	-0.950739	0.688691	-1.409323	0.823377	0.495816	-0.229089
Data225	-0.915745	0.736502	-1.403423	0.845146	0.49663	-0.220951
Data226	-0.878513	0.788179	-1.393047	0.867933	0.498258	-0.212202
Data227	-0.838839	0.843926	-1.377991	0.892144	0.500496	-0.20325
Data228	-0.796724	0.903741	-1.358256	0.917576	0.503344	-0.193891
Data229	-0.751558	0.967829	-1.334045	0.944432	0.5066	-0.184329
Data230	-0.703339	1.035782	-1.304952	0.972915	0.510262	-0.174767
Data231	-0.651662	1.107805	-1.271382	1.00323	0.514534	-0.165408
Data232	-0.596729	1.183286	-1.232929	1.035579	0.519214	-0.156049
Data233	-0.538542	1.262023	-1.19	1.070166	0.525114	-0.146894
Data234	-0.477099	1.343404	-1.142596	1.107195	0.532031	-0.137942
Data235	-0.412604	1.42682	-1.090715	1.147275	0.54078	-0.128786
Data236	-0.345668	1.511864	-1.034765	1.190407	0.551563	-0.119427
Data237	-0.276493	1.597518	-0.97495	1.236795	0.565194	-0.109662
Data238	-0.205488	1.683375	-0.911879	1.287048	0.581877	-0.099082
Data239	-0.133466	1.768215	-0.846164	1.341166	0.602426	-0.087078
Data240	-0.06124	1.851631	-0.77821	1.399354	0.626841	-0.073243
Data241	0.01058	1.932809	-0.708832	1.461611	0.655528	-0.05717
Data242	0.081178	2.010936	-0.639048	1.528344	0.688894	-0.038046
Data243	0.149538	2.085196	-0.569467	1.599145	0.72694	-0.015259
Data244	0.21505	2.155388	-0.50131	1.674016	0.769665	0.011393
Data245	0.276493	2.221103	-0.435187	1.752956	0.816866	0.042522
Data246	0.333257	2.281529	-0.372524	1.835355	0.868747	0.078533
Data247	0.384527	2.336868	-0.314336	1.921416	0.925104	0.119224
Data248	0.429694	2.386714	-0.261234	2.010325	0.985529	0.165001
Data249	0.46835	2.431271	-0.214237	2.101676	1.049821	0.215254
Data250	0.500089	2.470741	-0.174563	2.194858	1.117978	0.270186
Data251	0.525114	2.504921	-0.142418	2.289057	1.189593	0.329188
Data252	0.543221	2.534218	-0.11902	2.383866	1.264464	0.392055
Data253	0.554615	2.55904	-0.104779	2.478269	1.342184	0.457974
Data254	0.559701	2.579182	-0.099896	2.571247	1.422344	0.527148
Data255	0.558684	2.595254	-0.104982	2.661987	1.50454	0.598357
Data256	0.552173	2.607055	-0.120038	2.749472	1.587752	0.6716
Data257	0.540576	2.614583	-0.144859	2.832685	1.671575	0.746268
Data258	0.524097	2.617634	-0.179243	2.910811	1.754584	0.821546
Data259	0.503141	2.61621	-0.222985	2.982427	1.835966	0.896824
Data260	0.477709	2.609903	-0.275476	3.047125	1.914092	0.971491
Data261	0.447801	2.597899	-0.335698	3.103685	1.987945	1.044531
Data262	0.413418	2.579995	-0.403245	3.1517	2.056102	1.115129
Data263	0.374355	2.554971	-0.476895	3.190763	2.117342	1.182066
Data264	0.330002	2.522621	-0.556242	3.220264	2.170647	1.244322
Data265	0.279749	2.481931	-0.640065	3.239999	2.214796	1.300882
Data266	0.223392	2.432288	-0.727754	3.250375	2.249587	1.350525
Data267	0.160118	2.373083	-0.818494	3.251392	2.274408	1.39264
Data268	0.089113	2.303909	-0.912286	3.243051	2.289057	1.425803
Data269	0.009766	2.224155	-1.008723	3.226368	2.29394	1.449811
Data270	-0.078533	2.134025	-1.107602	3.201343	2.289057	1.463849
Data271	-0.176394	2.033722	-1.209125	3.16879	2.275018	1.467918
Data272	-0.284225	1.923247	-1.3137	3.129117	2.252639	1.461814
Data273	-0.402228	1.80382	-1.421937	3.082729	2.22212	1.446148
Data274	-0.530607	1.675848	-1.534447	3.030238	2.184685	1.420717
Data275	-0.669159	1.540754	-1.65184	2.972051	2.140536	1.386536
Data276	-0.817477	1.400168	-1.774726	2.908166	2.090283	1.344218
Data277	-0.974746	1.255105	-1.903716	2.838992	2.034536	1.294372
Data278	-1.140358	1.107805	-2.039216	2.764731	1.973907	1.237812
Data279	-1.312683	0.959894	-2.18143	2.684977	1.908395	1.175352
Data280	-1.490501	0.813001	-2.330561	2.600137	1.83861	1.107602
Data281	-1.671982	0.669159	-2.486203	2.510007	1.764553	1.035172
Data282	-1.855294	0.529793	-2.647949	2.414384	1.686427	0.958673
Data283	-2.038402	0.396735	-2.814781	2.313471	1.604639	0.878716
Data284	-2.219272	0.271204	-2.986089	2.206861	1.519595	0.795504
Data285	-2.395463	0.154421	-3.160245	2.094962	1.431296	0.70985
Data286	-2.565347	0.047608	-3.336233	1.977569	1.339946	0.621958
Data287	-2.726482	-0.048422	-3.512423	1.854683	1.246357	0.532235
Data288	-2.877445	-0.133262	-3.687394	1.726711	1.150327	0.441087
Data289	-3.016607	-0.206302	-3.859515	1.593652	1.052262	0.348923
Data290	-3.142341	-0.267542	-4.027568	1.455914	0.95257	0.255945
Data291	-3.253834	-0.316574	-4.189924	1.313904	0.85125	0.162356
Data292	-3.350067	-0.353399	-4.345363	1.168027	0.748302	0.06836
Data293	-3.430838	-0.378424	-4.49307	1.018896	0.644338	-0.025839
Data294	-3.495333	-0.392055	-4.631825	0.867119	0.538745	-0.120851
Data295	-3.544162	-0.394293	-4.760815	0.713105	0.432136	-0.216068
Data296	-3.577122	-0.385748	-4.879632	0.557666	0.324305	-0.311894
Data297	-3.594822	-0.36703	-4.987869	0.401414	0.215661	-0.408331
Data298	-3.597874	-0.33875	-5.084916	0.245365	0.106203	-0.505175
Data299	-3.587091	-0.301315	-5.170774	0.089927	-0.003662	-0.602426
Data300	-3.563083	-0.255334	-5.245645	-0.063884	-0.113731	-0.700287
Data301	-3.527072	-0.201623	-5.309529	-0.215864	-0.223392	-0.798149
Data302	-3.479871	-0.14079	-5.362427	-0.365199	-0.332036	-0.896213
Data303	-3.422497	-0.073243	-5.405152	-0.511279	-0.43946	-0.994074
Data304	-3.355968	0	-5.437908	-0.653696	-0.544849	-1.091325
Data305	-3.281504	0.078737	-5.461102	-0.791842	-0.648203	-1.187559
Data306	-3.199512	0.162356	-5.475344	-0.925511	-0.748913	-1.282572
Data307	-3.111416	0.250248	-5.481244	-1.054297	-0.847181	-1.375957
Data308	-3.017624	0.341802	-5.479616	-1.177996	-0.942397	-1.467308
Data309	-2.919153	0.436611	-5.470665	-1.296203	-1.034969	-1.55642
Data310	-2.816409	0.533862	-5.454999	-1.40912	-1.124692	-1.643091
Data311	-2.710002	0.633555	-5.433636	-1.51634	-1.21177	-1.726914
Data312	-2.600748	0.734671	-5.40678	-1.617863	-1.296407	-1.807889
Data313	-2.488441	0.837008	-5.374838	-1.713893	-1.378195	-1.885812
Data314	-2.3741	0.940363	-5.33842	-1.804227	-1.457542	-1.960683
Data315	-2.257521	1.043921	-5.297729	-1.888863	-1.534244	-2.032095
Data316	-2.139315	1.147275	-5.253376	-1.968007	-1.608301	-2.100048
Data317	-2.019481	1.250426	-5.205158	-2.041861	-1.679306	-2.16434
Data318	-1.898629	1.352967	-5.15348	-2.110221	-1.747056	-2.224765
Data319	-1.776761	1.45449	-5.098548	-2.173699	-1.811551	-2.280919
Data320	-1.654078	1.554793	-5.040157	-2.231886	-1.872587	-2.332799
Data321	-1.531192	1.653468	-4.97851	-2.285191	-1.929961	-2.379797
Data322	-1.408306	1.750718	-4.913609	-2.333613	-1.983469	-2.421912
Data323	-1.285827	1.845935	-4.845248	-2.377559	-2.033112	-2.458941
Data324	-1.163958	1.93932	-4.773632	-2.416826	-2.078889	-2.490679
Data325	-1.04331	2.030671	-4.698761	-2.451616	-2.120394	-2.517535
Data326	-0.92429	2.119783	-4.620432	-2.482134	-2.158033	-2.539305
Data327	-0.806897	2.206658	-4.53905	-2.508583	-2.191602	-2.556395
Data328	-0.691539	2.291498	-4.454617	-2.53076	-2.221307	-2.569416
Data329	-0.578419	2.374304	-4.367132	-2.548867	-2.247145	-2.578368
Data330	-0.46774	2.454871	-4.277206	-2.563312	-2.269118	-2.584268
Data331	-0.359706	2.533608	-4.184838	-2.573892	-2.287633	-2.586913
Data332	-0.25391	2.610513	-4.090435	-2.581013	-2.302281	-2.587116
Data333	-0.150759	2.685588	-3.994202	-2.584471	-2.313675	-2.585082
Data334	-0.049846	2.759035	-3.896747	-2.584471	-2.321609	-2.580809
Data335	0.048829	2.831057	-3.798276	-2.58142	-2.326492	-2.574502
Data336	0.145469	2.901452	-3.699194	-2.575113	-2.328323	-2.566161
Data337	0.240482	2.970219	-3.599705	-2.565957	-2.327306	-2.555784
Data338	0.333867	3.037766	-3.500216	-2.553953	-2.323644	-2.54317
Data339	0.426032	3.103482	-3.400931	-2.539305	-2.317744	-2.528115
Data340	0.517179	3.167569	-3.301849	-2.521808	-2.309606	-2.510821
Data341	0.607309	3.229826	-3.203581	-2.502073	-2.299433	-2.490883
Data342	0.696829	3.290049	-3.106126	-2.479896	-2.287429	-2.468503
Data343	0.786145	3.348236	-3.009689	-2.455685	-2.274001	-2.443681
Data344	0.875054	3.404186	-2.914473	-2.429236	-2.258946	-2.416419
Data345	0.964167	3.457694	-2.820478	-2.400753	-2.242466	-2.386918
Data346	1.053076	3.508761	-2.727906	-2.370642	-2.224765	-2.355179
Data347	1.142392	3.55698	-2.637166	-2.338699	-2.205641	-2.321406
Data348	1.231708	3.602757	-2.54846	-2.305333	-2.184888	-2.285801
Data349	1.321024	3.645889	-2.461789	-2.270339	-2.162915	-2.248569
Data350	1.410544	3.686173	-2.377356	-2.234124	-2.139111	-2.20971
Data351	1.49986	3.723608	-2.295364	-2.196689	-2.11368	-2.169223
Data352	1.588973	3.758399	-2.21622	-2.158033	-2.08662	-2.127718
Data353	1.677475	3.790544	-2.139722	-2.118563	-2.05773	-2.084789
Data354	1.765164	3.819638	-2.066478	-2.078075	-2.027212	-2.041047
Data355	1.852038	3.845884	-1.996084	-2.036978	-1.995066	-1.996287
Data356	1.937692	3.869281	-1.928944	-1.995066	-1.961293	-1.950713
Data357	2.021922	3.889626	-1.865059	-1.952748	-1.925892	-1.904326
Data358	2.104728	3.90692	-1.804634	-1.910023	-1.88927	-1.857328
Data359	2.185702	3.920755	-1.74726	-1.86689	-1.851225	-1.80972
Data360	2.265049	3.931334	-1.692938	-1.823758	-1.812161	-1.761298
Data361	2.342565	3.938455	-1.642074	-1.780626	-1.771878	-1.712469
Data362	2.418046	3.942117	-1.594059	-1.737494	-1.73078	-1.663233
Data363	2.491493	3.942117	-1.549096	-1.694565	-1.688665	-1.613387
Data364	2.563109	3.938659	-1.506778	-1.65184	-1.64594	-1.562931
Data365	2.63269	3.931741	-1.467104	-1.609725	-1.602604	-1.512271
Data366	2.700237	3.921569	-1.429669	-1.567814	-1.558862	-1.461407
Data367	2.765749	3.908141	-1.394268	-1.526513	-1.515119	-1.410341
Data368	2.829226	3.891661	-1.360494	-1.485618	-1.471173	-1.35907
Data369	2.890873	3.87274	-1.328349	-1.445131	-1.427634	-1.308207
Data370	2.950688	3.851377	-1.297017	-1.405254	-1.384298	-1.257547
Data371	3.008469	3.827777	-1.266295	-1.365581	-1.34137	-1.207294
Data372	3.064419	3.802548	-1.235777	-1.326111	-1.299051	-1.157855
Data373	3.118537	3.775896	-1.204852	-1.286844	-1.256936	-1.109229
Data374	3.171028	3.748226	-1.173521	-1.247781	-1.215025	-1.061418
Data375	3.221892	3.719539	-1.141171	-1.208311	-1.173114	-1.01503
Data376	3.271331	3.690242	-1.107398	-1.168638	-1.130999	-0.96966
Data377	3.319549	3.660538	-1.072201	-1.128557	-1.088273	-0.925307
Data378	3.36614	3.630426	-1.035375	-1.087867	-1.044938	-0.881971
Data379	3.411714	3.599908	-0.996719	-1.046565	-1.000788	-0.83945
Data380	3.455863	3.56939	-0.956232	-1.004654	-0.955825	-0.797538
Data381	3.498995	3.538872	-0.914117	-0.962132	-0.910048	-0.75583
Data382	3.540703	3.507947	-0.870578	-0.918797	-0.863661	-0.714122
Data383	3.580987	3.477226	-0.825615	-0.874851	-0.816866	-0.672007
Data384	3.619847	3.446301	-0.779431	-0.830498	-0.769869	-0.629486
Data385	3.657282	3.415173	-0.732637	-0.785738	-0.722667	-0.58615
Data386	3.69309	3.384248	-0.685028	-0.740368	-0.675873	-0.542
Data387	3.72727	3.353119	-0.637217	-0.694998	-0.629689	-0.497037
Data388	3.75962	3.321991	-0.588998	-0.649424	-0.584115	-0.45126
Data389	3.790341	3.290862	-0.540983	-0.604054	-0.539762	-0.405076
Data390	3.819231	3.259937	-0.492968	-0.55848	-0.496427	-0.358689
Data391	3.846291	3.228809	-0.44536	-0.513313	-0.454515	-0.312301
Data392	3.871926	3.198088	-0.397752	-0.468147	-0.414028	-0.266117
Data393	3.895933	3.167163	-0.350551	-0.423387	-0.375168	-0.220747
Data394	3.91872	3.136238	-0.303553	-0.379034	-0.337733	-0.175987
Data395	3.940083	3.105313	-0.256758	-0.335088	-0.301722	-0.132448
Data396	3.960225	3.074388	-0.210168	-0.291752	-0.267338	-0.089723
Data397	3.979146	3.043056	-0.16378	-0.249027	-0.233768	-0.048015
Data398	3.997253	3.011521	-0.117596	-0.207116	-0.201419	-0.007121
Data399	4.014343	2.979782	-0.071819	-0.165815	-0.169477	0.032756
Data400	4.03062	2.947229	-0.026652	-0.125327	-0.138145	0.072023
Data401	4.045879	2.914473	0.017904	-0.085654	-0.10722	0.110882
Data402	4.060121	2.880903	0.061646	-0.046998	-0.076092	0.149335
Data403	4.073548	2.84652	0.104372	-0.009155	-0.045167	0.187177
Data404	4.085959	2.811729	0.145673	0.02767	-0.014038	0.224816
Data405	4.097149	2.775921	0.185346	0.063884	0.01709	0.261438
Data406	4.107118	2.739503	0.222985	0.099285	0.048219	0.297449
Data407	4.11607	2.702271	0.258183	0.134076	0.07955	0.332443
Data408	4.123598	2.664225	0.290939	0.168053	0.110679	0.366217
Data409	4.129905	2.625569	0.320643	0.201419	0.141604	0.398362
Data410	4.134991	2.585896	0.347092	0.234175	0.172325	0.429287
Data411	4.138654	2.545408	0.370082	0.266321	0.202843	0.458381
Data412	4.141299	2.504107	0.389614	0.29806	0.232954	0.486051
Data413	4.142723	2.461992	0.40528	0.328985	0.262659	0.512093
Data414	4.143333	2.419267	0.417487	0.359096	0.291956	0.536711
Data415	4.14313	2.375525	0.425828	0.388596	0.320439	0.560108
Data416	4.142519	2.330968	0.430711	0.417487	0.348109	0.582488
Data417	4.141705	2.285395	0.432136	0.44536	0.374965	0.60385
Data418	4.140688	2.239211	0.430304	0.472216	0.401007	0.624399
Data419	4.140281	2.192213	0.425828	0.498258	0.426032	0.644338
Data420	4.140078	2.144401	0.418911	0.523079	0.450039	0.663869
Data421	4.140485	2.095979	0.410163	0.546883	0.47303	0.682994
Data422	4.141705	2.046743	0.39999	0.56967	0.495003	0.702118
Data423	4.143333	1.996694	0.3888	0.591236	0.516162	0.721243
Data424	4.145571	1.946237	0.377203	0.611582	0.5361	0.740368
Data425	4.148419	1.895374	0.366013	0.630706	0.555021	0.760103
Data426	4.151064	1.844104	0.355637	0.648407	0.572722	0.780245
Data427	4.153506	1.792223	0.346685	0.664886	0.589405	0.8012
Data428	4.155337	1.740342	0.339361	0.680145	0.604868	0.82297
Data429	4.156151	1.688462	0.334681	0.693777	0.618906	0.84535
Data430	4.155337	1.636378	0.332443	0.705984	0.631724	0.868747
Data431	4.152692	1.584497	0.33346	0.716971	0.64332	0.892551
Data432	4.147606	1.532616	0.33753	0.726329	0.653493	0.916965
Data433	4.139874	1.481142	0.345057	0.734468	0.662852	0.94138
Data434	4.129295	1.429872	0.35584	0.741385	0.671194	0.965794
Data435	4.115663	1.378805	0.369879	0.747285	0.678925	0.989802
Data436	4.098777	1.328145	0.386969	0.751965	0.686046	1.012996
Data437	4.078838	1.277892	0.406907	0.755627	0.692963	1.034765
Data438	4.055848	1.228046	0.429084	0.758679	0.69988	1.055314
Data439	4.030009	1.178607	0.453498	0.76112	0.706594	1.074235
Data440	4.001729	1.129778	0.47954	0.763155	0.713715	1.091529
Data441	3.971008	1.081153	0.507006	0.764782	0.720836	1.106991
Data442	3.938455	1.033341	0.535286	0.766206	0.728161	1.121029
Data443	3.904275	0.98614	0.563973	0.767631	0.735485	1.13344
Data444	3.869078	0.939549	0.592864	0.768851	0.742809	1.144834
Data445	3.833066	0.893975	0.621551	0.770275	0.74993	1.15521
Data446	3.796648	0.849419	0.650034	0.7717	0.756644	1.165179
Data447	3.76023	0.806083	0.678111	0.773327	0.762951	1.174945
Data448	3.724219	0.763968	0.705374	0.774955	0.768648	1.18471
Data449	3.689021	0.723278	0.731823	0.776582	0.773734	1.194476
Data450	3.654637	0.684011	0.757661	0.77821	0.778007	1.204852
Data451	3.621475	0.646576	0.782483	0.779634	0.781669	1.215432
Data452	3.589736	0.610564	0.806694	0.781058	0.784517	1.226418
Data453	3.559218	0.576384	0.830091	0.782279	0.786552	1.237405
Data454	3.530327	0.543832	0.852674	0.7835	0.788179	1.248798
Data455	3.502658	0.512703	0.874647	0.784314	0.788993	1.259988
Data456	3.476209	0.482999	0.89601	0.784924	0.789197	1.270975
Data457	3.451184	0.454515	0.916965	0.785534	0.788993	1.281758
Data458	3.426769	0.427253	0.937311	0.785738	0.788383	1.292134
Data459	3.403169	0.4006	0.957046	0.785941	0.787162	1.3019
Data460	3.380179	0.374558	0.976577	0.785941	0.785331	1.311259
Data461	3.357392	0.34872	0.995499	0.785534	0.783093	1.320211
Data462	3.334808	0.322881	1.013809	0.785128	0.780245	1.328552
Data463	3.312022	0.297042	1.031713	0.78411	0.776582	1.336487
Data464	3.289031	0.270593	1.048803	0.782686	0.772513	1.344015
Data465	3.265634	0.243331	1.065283	0.780855	0.767631	1.350932
Data466	3.242034	0.21505	1.080746	0.77821	0.762341	1.357646
Data467	3.217823	0.185753	1.095191	0.774955	0.756847	1.36375
Data468	3.193612	0.155032	1.108415	0.770682	0.750947	1.369243
Data469	3.16879	0.123089	1.120419	0.765596	0.745047	1.374126
Data470	3.143969	0.089316	1.130999	0.759289	0.739554	1.378398
Data471	3.118741	0.053915	1.139951	0.751965	0.734264	1.381857
Data472	3.093512	0.016887	1.147275	0.74342	0.729381	1.384705
Data473	3.068081	-0.02177	1.153175	0.733654	0.725109	1.386536
Data474	3.042649	-0.062053	1.157651	0.722667	0.72165	1.387757
Data475	3.017014	-0.104168	1.160906	0.710257	0.718802	1.388164
Data476	2.991582	-0.147504	1.163144	0.696829	0.716767	1.387961
Data477	2.965947	-0.192467	1.164772	0.681977	0.714936	1.386943
Data478	2.940312	-0.238448	1.166196	0.666107	0.713715	1.385112
Data479	2.91488	-0.285445	1.16762	0.649221	0.712902	1.382874
Data480	2.889245	-0.333257	1.169655	0.631317	0.712088	1.379619
Data481	2.863813	-0.381882	1.17291	0.612599	0.711274	1.375957
Data482	2.838382	-0.430915	1.17759	0.593067	0.710257	1.371277
Data483	2.813153	-0.480151	1.184304	0.573332	0.709036	1.365784
Data484	2.788128	-0.52959	1.193256	0.552987	0.707408	1.359477
Data485	2.763104	-0.579029	1.205056	0.532438	0.70517	1.352153
Data486	2.738079	-0.628468	1.219501	0.511889	0.702525	1.344218
Data487	2.713054	-0.677704	1.237201	0.491341	0.699067	1.335266
Data488	2.687826	-0.726736	1.25775	0.470792	0.695201	1.325704
Data489	2.662191	-0.775769	1.281351	0.450243	0.690725	1.315735
Data490	2.636352	-0.824598	1.308003	0.429694	0.685842	1.305155
Data491	2.610107	-0.873223	1.337097	0.409145	0.680552	1.294169
Data492	2.583047	-0.922052	1.368836	0.388596	0.675263	1.283182
Data493	2.555581	-0.970881	1.402609	0.367641	0.669769	1.271992
Data494	2.527504	-1.01971	1.438417	0.346482	0.664073	1.261006
Data495	2.498614	-1.068742	1.475649	0.324915	0.658376	1.249816
Data496	2.46952	-1.117978	1.514305	0.302942	0.652272	1.238626
Data497	2.440019	-1.16762	1.554182	0.280766	0.645965	1.227639
Data498	2.410112	-1.217466	1.594873	0.258386	0.639048	1.216653
Data499	2.380407	-1.26772	1.636378	0.235803	0.63152	1.205463
Data500	2.350907	-1.318176	1.678289	0.213219	0.622975	1.194069
Data501	2.321609	-1.369039	1.721014	0.191246	0.613209	1.182676
Data502	2.292515	-1.420106	1.764146	0.16968	0.602223	1.170876
Data503	2.264235	-1.47158	1.807685	0.148725	0.589812	1.159075
Data504	2.236159	-1.523461	1.851631	0.12899	0.576181	1.146868
Data505	2.208896	-1.575545	1.895781	0.110272	0.561735	1.134457
Data506	2.181837	-1.628036	1.940337	0.092978	0.54607	1.12164
Data507	2.155184	-1.681137	1.985097	0.076905	0.529997	1.108619
Data508	2.128939	-1.734646	2.029857	0.062257	0.51372	1.095598
Data509	2.102897	-1.788764	2.074617	0.048829	0.497241	1.08217
Data510	2.077058	-1.84329	2.11897	0.036622	0.481371	1.068538
Data511	2.051219	-1.898833	2.162915	0.025228	0.466112	1.054907
Data512	2.025381	-1.954986	2.206048	0.014445	0.451871	1.041276
Data513	1.999542	-2.011953	2.248163	0.004273	0.438646	1.027644
Data514	1.973297	-2.069937	2.289057	-0.005493	0.426642	1.014216
Data515	1.947051	-2.128532	2.328323	-0.015462	0.415859	1.000992
Data516	1.920399	-2.18794	2.365759	-0.025432	0.4065	0.988174
Data517	1.893339	-2.248163	2.40116	-0.035808	0.398159	0.975967
Data518	1.865873	-2.308792	2.434323	-0.046591	0.390631	0.964574
Data519	1.837797	-2.370235	2.464841	-0.057781	0.383714	0.953791
Data520	1.809313	-2.431881	2.492714	-0.069581	0.377203	0.944025
Data521	1.780016	-2.493935	2.517739	-0.081585	0.370896	0.935276
Data522	1.750312	-2.556191	2.539915	-0.093792	0.363979	0.927545
Data523	1.719793	-2.618448	2.559243	-0.106406	0.356654	0.920628
Data524	1.688665	-2.680705	2.575723	-0.11902	0.348516	0.914321
Data525	1.656723	-2.742758	2.589354	-0.131634	0.339361	0.908827
Data526	1.624374	-2.804812	2.600341	-0.144045	0.329391	0.903538
Data527	1.591211	-2.866458	2.608682	-0.156049	0.318405	0.898451
Data528	1.557641	-2.927901	2.614786	-0.167849	0.306605	0.893568
Data529	1.523461	-2.989141	2.618652	-0.179243	0.29399	0.888279
Data530	1.48867	-3.049973	2.620686	-0.190229	0.281173	0.882785
Data531	1.453269	-3.110602	2.621297	-0.201012	0.267745	0.876885
Data532	1.417258	-3.170621	2.620483	-0.211388	0.254317	0.870578
Data533	1.380433	-3.230233	2.618855	-0.221764	0.240889	0.863864
Data534	1.342997	-3.289235	2.616617	-0.232141	0.227258	0.856743
Data535	1.304748	-3.347422	2.614176	-0.242517	0.21383	0.849215
Data536	1.265685	-3.405	2.611734	-0.2533	0.200605	0.841484
Data537	1.225401	-3.46156	2.609903	-0.264693	0.187381	0.83355
Data538	1.184304	-3.517103	2.608682	-0.276493	0.17436	0.825411
Data539	1.141985	-3.571018	2.608275	-0.289311	0.161542	0.817273
Data540	1.09865	-3.623509	2.609089	-0.302739	0.148928	0.808932
Data541	1.054093	-3.674372	2.61092	-0.317388	0.136314	0.80059
Data542	1.008723	-3.722998	2.614176	-0.33285	0.124107	0.792045
Data543	0.962132	-3.769589	2.618245	-0.34933	0.111899	0.783296
Data544	0.914321	-3.813738	2.623534	-0.366827	0.099896	0.774548
Data545	0.865695	-3.855243	2.629435	-0.385341	0.087892	0.765799
Data546	0.816052	-3.894102	2.635945	-0.404466	0.075888	0.757254
Data547	0.765393	-3.930114	2.642863	-0.424201	0.063681	0.748913
Data548	0.713715	-3.963277	2.649577	-0.444546	0.051067	0.741182
Data549	0.661021	-3.993795	2.655884	-0.465095	0.038046	0.734061
Data550	0.607106	-4.021261	2.661377	-0.485847	0.024618	0.727754
Data551	0.55197	-4.046082	2.665853	-0.506803	0.010783	0.722464
Data552	0.495613	-4.068259	2.669108	-0.527759	-0.003459	0.718191
Data553	0.438036	-4.08779	2.670736	-0.548511	-0.018311	0.714936
Data554	0.379034	-4.104473	2.670736	-0.56906	-0.033366	0.712698
Data555	0.318608	-4.118715	2.668701	-0.589405	-0.048625	0.711274
Data556	0.256555	-4.130516	2.664836	-0.609344	-0.063884	0.710664
Data557	0.193281	-4.139467	2.658935	-0.629079	-0.079143	0.710664
Data558	0.128583	-4.145978	2.651001	-0.648407	-0.094199	0.71107
Data559	0.06246	-4.14964	2.641235	-0.667328	-0.108848	0.711681
Data560	-0.004679	-4.150861	2.629435	-0.685842	-0.123293	0.712698
Data561	-0.073243	-4.149233	2.616007	-0.703746	-0.137331	0.713715
Data562	-0.143028	-4.144961	2.600951	-0.72104	-0.150963	0.715139
Data563	-0.213626	-4.138247	2.584268	-0.737519	-0.164187	0.716564
Data564	-0.285242	-4.128888	2.566161	-0.753185	-0.177208	0.718395
Data565	-0.357671	-4.116884	2.546629	-0.767834	-0.189619	0.720836
Data566	-0.430915	-4.102642	2.525877	-0.781465	-0.202029	0.723481
Data567	-0.504972	-4.086163	2.503904	-0.794079	-0.214033	0.726736
Data568	-0.579436	-4.067648	2.480507	-0.805473	-0.225834	0.730602
Data569	-0.654714	-4.0471	2.455889	-0.815849	-0.237634	0.735078
Data570	-0.730602	-4.025127	2.43005	-0.825208	-0.249231	0.739961
Data571	-0.806897	-4.001526	2.402584	-0.833753	-0.261031	0.745251
Data572	-0.884006	-3.976705	2.373693	-0.841688	-0.272628	0.75054
Data573	-0.961522	-3.950662	2.342972	-0.849012	-0.284632	0.756034
Data574	-1.039648	-3.923807	2.310623	-0.856133	-0.296635	0.76112
Data575	-1.118181	-3.896137	2.276443	-0.863457	-0.309046	0.765799
Data576	-1.197325	-3.867653	2.240228	-0.870985	-0.32166	0.769869
Data577	-1.276875	-3.838763	2.201979	-0.87892	-0.334681	0.773124
Data578	-1.356832	-3.809262	2.161491	-0.887668	-0.348109	0.775769
Data579	-1.436993	-3.779151	2.119376	-0.897637	-0.361741	0.7776
Data580	-1.517154	-3.748633	2.075227	-0.90842	-0.375779	0.779227
Data581	-1.597518	-3.717708	2.02945	-0.920628	-0.389817	0.780245
Data582	-1.677679	-3.686173	1.982249	-0.934056	-0.404262	0.781465
Data583	-1.757839	-3.654027	1.93403	-0.948908	-0.418708	0.782686
Data584	-1.83739	-3.621271	1.884998	-0.964981	-0.432949	0.784721
Data585	-1.916533	-3.587905	1.835762	-0.982478	-0.447395	0.787162
Data586	-1.99527	-3.553724	1.78673	-1.000992	-0.461433	0.790417
Data587	-2.073192	-3.518527	1.738308	-1.020523	-0.475268	0.794283
Data588	-2.150505	-3.482719	1.691107	-1.040869	-0.488696	0.798759
Data589	-2.227003	-3.445894	1.645329	-1.061824	-0.501717	0.803438
Data590	-2.302892	-3.408052	1.601587	-1.083391	-0.514331	0.808118
Data591	-2.377966	-3.368989	1.560082	-1.104957	-0.526538	0.81239
Data592	-2.452633	-3.328908	1.521019	-1.12693	-0.538542	0.816052
Data593	-2.526487	-3.2872	1.484194	-1.148699	-0.550139	0.818697
Data594	-2.599934	-3.244272	1.450014	-1.170265	-0.561532	0.820528
Data595	-2.672974	-3.199715	1.418275	-1.191424	-0.572722	0.821139
Data596	-2.745403	-3.153328	1.388774	-1.212177	-0.583708	0.820732
Data597	-2.817426	-3.105109	1.361105	-1.232319	-0.594898	0.819308
Data598	-2.889041	-3.05506	1.335266	-1.252054	-0.606088	0.817273
Data599	-2.960454	-3.002772	1.310648	-1.271178	-0.617278	0.814425
Data600	-3.031256	-2.94845	1.286844	-1.289896	-0.628468	0.811373
Data601	-3.101854	-2.892093	1.263854	-1.308207	-0.639455	0.807914
Data602	-3.171842	-2.833295	1.241271	-1.325907	-0.650441	0.804049
Data603	-3.241627	-2.772463	1.218484	-1.343404	-0.661224	0.79998
Data604	-3.311208	-2.709595	1.19529	-1.360698	-0.671804	0.795707
Data605	-3.380382	-2.644694	1.171689	-1.377788	-0.681773	0.791231
Data606	-3.449353	-2.577757	1.147478	-1.394878	-0.691335	0.786348
Data607	-3.518324	-2.50899	1.122454	-1.412172	-0.700491	0.781669
Data608	-3.587091	-2.438799	1.096412	-1.429262	-0.709036	0.776786
Data609	-3.656265	-2.366979	1.069759	-1.446555	-0.717174	0.772107
Data610	-3.725439	-2.293736	1.042293	-1.464052	-0.724905	0.768037
Data611	-3.794817	-2.219069	1.013809	-1.481753	-0.73223	0.764579
Data612	-3.864195	-2.143384	0.984716	-1.499453	-0.739147	0.762137
Data613	-3.933979	-2.066885	0.955011	-1.517357	-0.746064	0.760917
Data614	-4.003357	-1.989166	0.924493	-1.535261	-0.752778	0.760713
Data615	-4.072735	-1.910836	0.893365	-1.553165	-0.759696	0.761934
Data616	-4.141299	-1.831896	0.861423	-1.571069	-0.766817	0.764375
Data617	-4.209049	-1.752346	0.828667	-1.588973	-0.773938	0.767834
Data618	-4.275374	-1.672389	0.794893	-1.606877	-0.781465	0.77231
Data619	-4.340276	-1.592228	0.759899	-1.624577	-0.789197	0.777396
Data620	-4.40294	-1.512067	0.723888	-1.642278	-0.796928	0.78289
Data621	-4.463569	-1.431907	0.686249	-1.659978	-0.804863	0.788586
Data622	-4.521553	-1.352356	0.647186	-1.677475	-0.812594	0.794486
Data623	-4.576893	-1.273213	0.606088	-1.695176	-0.820325	0.800183
Data624	-4.629587	-1.195087	0.563363	-1.712876	-0.827853	0.805676
Data625	-4.67923	-1.118181	0.518603	-1.730373	-0.834974	0.81117
Data626	-4.726228	-1.042496	0.472216	-1.748074	-0.842095	0.816663
Data627	-4.770377	-0.968846	0.423794	-1.765774	-0.848809	0.822156
Data628	-4.812085	-0.897027	0.373948	-1.783474	-0.855522	0.827446
Data629	-4.851352	-0.827853	0.322677	-1.800971	-0.86244	0.832939
Data630	-4.888177	-0.761527	0.27039	-1.818672	-0.869357	0.838432
Data631	-4.922967	-0.698049	0.217492	-1.836169	-0.876682	0.844129
Data632	-4.955316	-0.638234	0.164391	-1.853259	-0.884209	0.849622
Data633	-4.985631	-0.582081	0.111899	-1.870349	-0.891941	0.855116
Data634	-5.013911	-0.529997	0.060222	-1.886829	-0.899875	0.860202
Data635	-5.040157	-0.481778	0.010173	-1.902902	-0.908014	0.865085
Data636	-5.064164	-0.438239	-0.037639	-1.918364	-0.915948	0.869561
Data637	-5.085934	-0.398769	-0.083213	-1.933216	-0.923679	0.873223
Data638	-5.105669	-0.363775	-0.125734	-1.947051	-0.931004	0.876478
Data639	-5.123369	-0.333054	-0.165001	-1.960072	-0.937514	0.879123
