# Supplementary material for: Integration of MRI and somatosensory evoked potentials facilitate diagnosis of spinal cord compression
Source: Sci Rep. 2023 May 15;13:7861. doi: 10.1038/s41598-023-34832-2 (PMC10185544; doi:10.1038/s41598-023-34832-2)
Supplement: Supplementary file 3 — Supplementary Information 3. [file 41598_2023_34832_MOESM3_ESM.zip › Preoperative SSEP data/spinal cord compression group/2391384_2/2391384_2_Lt Tibial SEP_Cz'-Fpz_201220_110605.csv]

Index	1	2	3	4	5	6	7	8	9	10
Name	Cz'-Fpz	Cz'-Fpz	Cz'-Fpz	Cz'-Fpz	Cz'-Fpz	Cz'-Fpz	Cz'-Fpz	Cz'-Fpz	Cz'-Fpz	Cz'-Fpz
Time	2.01712E+13	2.01712E+13	2.01712E+13	2.01712E+13	2.01712E+13	2.01712E+13	2.01712E+13	2.01712E+13	2.01712E+13	2.01712E+13
Highcut	500	500	500	500	500	500	500	500	500	500
Lowcut	10	10	10	10	10	10	10	10	10	10
Period	0.000156	0.000156	0.000156	0.000156	0.000156	0.000156	0.000156	0.000156	0.000156	0.000156
Averages	120	120	120	120	120	120	120	120	120	120
Int (mA)	17.5/17.6mA	17.5/17.1mA	17.5/17.6mA	17.5/17.1mA	17.5/17.6mA	17.5/17.1mA	17.5/17.1mA	17.5/21.2mA	17.5/17.1mA	17.5/17.6mA
Pulse Width (�gs)	200�s	200�s	200�s	200�s	200�s	200�s	200�s	200�s	200�s	200�s
Rep Rate (Hz)	3.11Hz	3.11Hz	3.11Hz	3.11Hz	3.11Hz	3.11Hz	3.11Hz	3.11Hz	3.11Hz	3.11Hz
Data0	0.041707	0.403646	-0.245158	0.710449	1.383057	0.529785	0.976563	-1.535848	0.366007	0.015462
Data1	2.351074	5.952555	4.832153	5.975749	6.734619	5.928548	6.236979	2.080282	5.155029	2.711589
Data2	3.895874	4.468587	5.892537	7.191162	5.601807	7.247721	5.425415	2.780965	6.330566	7.610677
Data3	-0.159505	-1.152954	-0.441488	0.649821	0.320231	0.593669	0.078939	-1.37797	0.50293	2.329508
Data4	-2.081909	-3.336589	-3.111979	-2.191976	-2.361654	-2.349447	-2.548218	-3.232015	-2.110596	-1.839193
Data5	-2.293294	-3.693644	-3.754883	-2.937826	-3.003337	-3.146159	-3.164063	-3.783773	-2.861938	-3.23527
Data6	-1.893717	-3.206787	-3.410238	-2.628581	-2.668864	-2.865397	-2.821859	-3.652751	-2.637126	-3.319906
Data7	-1.315308	-2.438558	-2.668254	-1.888428	-1.938883	-2.137858	-2.097982	-3.228353	-1.983846	-2.803141
Data8	-0.76355	-1.675212	-1.88151	-1.091309	-1.165771	-1.322428	-1.327922	-2.730103	-1.239421	-2.052409
Data9	-0.333659	-1.065267	-1.232707	-0.406901	-0.526937	-0.631917	-0.679728	-2.272339	-0.593872	-1.319173
Data10	-0.046997	-0.633748	-0.769043	0.097249	-0.068766	-0.12085	-0.212402	-1.910197	-0.115356	-0.725505
Data11	0.106608	-0.381877	-0.479329	0.399984	0.21932	0.204264	0.074056	-1.684977	0.186361	-0.319417
Data12	0.150757	-0.260417	-0.337728	0.548096	0.362142	0.375163	0.228882	-1.569824	0.354614	-0.067952
Data13	0.136719	-0.23234	-0.296224	0.598551	0.390218	0.442301	0.300496	-1.514079	0.427653	0.053304
Data14	0.097249	-0.254313	-0.296224	0.580648	0.362549	0.454508	0.310669	-1.496175	0.432129	0.072021
Data15	0.065104	-0.305786	-0.323079	0.536702	0.308431	0.454102	0.287476	-1.496379	0.39917	0.05249
Data16	0.033773	-0.360107	-0.379639	0.486654	0.244548	0.424398	0.268148	-1.496379	0.362752	0.005697
Data17	0.002848	-0.408122	-0.421956	0.45166	0.174154	0.376383	0.244751	-1.506551	0.325521	-0.065104
Data18	-0.023804	-0.452067	-0.443929	0.428874	0.122884	0.328776	0.211182	-1.538696	0.339762	-0.142008
Data19	-0.042725	-0.47994	-0.45756	0.412598	0.098063	0.296224	0.175578	-1.560669	0.429484	-0.200195
Data20	-0.058594	-0.483195	-0.455119	0.379639	0.088704	0.275879	0.16154	-1.57491	0.630493	-0.239665
Data21	-0.069987	-0.467733	-0.449219	0.344238	0.088298	0.266927	0.169271	-1.575724	0.888265	-0.251465
Data22	-0.083822	-0.456746	-0.449219	0.329997	0.093994	0.265706	0.175985	-1.57491	1.10494	-0.250651
Data23	-0.090535	-0.454508	-0.458577	0.323486	0.10376	0.262858	0.186157	-1.566569	1.311442	-0.240072
Data24	-0.09196	-0.444336	-0.485636	0.314128	0.094808	0.256755	0.192871	-1.545614	1.509806	-0.227458
Data25	-0.098674	-0.44047	-0.509237	0.304362	0.07609	0.236816	0.19633	-1.522624	1.467489	-0.208333
Data26	-0.096842	-0.444946	-0.515747	0.301921	0.051676	0.218506	0.203857	-1.517944	1.237386	-0.182292
Data27	-0.09318	-0.455322	-0.526326	0.294596	0.034993	0.199382	0.207113	-1.522013	0.950521	-0.172119
Data28	-0.103353	-0.478719	-0.537109	0.273844	0.020752	0.190023	0.219523	-1.52771	0.683594	-0.190023
Data29	-0.125529	-0.517375	-0.537109	0.251465	0.019938	0.190837	0.228475	-1.534017	0.462443	-0.20874
Data30	-0.117188	-0.551961	-0.534261	0.246989	0.009359	0.193685	0.223389	-1.527913	0.322266	-0.226644
Data31	-0.094604	-0.560506	-0.542196	0.252686	0.004476	0.186768	0.222168	-1.504517	0.257975	-0.233968
Data32	-0.063477	-0.56783	-0.555623	0.249023	0.002441	0.192871	0.226237	-1.481934	0.250041	-0.222168
Data33	-0.020752	-0.559285	-0.566406	0.240885	0.006917	0.212809	0.23112	-1.458944	0.258586	-0.203044
Data34	0.001628	-0.537923	-0.575155	0.217692	0.017904	0.230306	0.233765	-1.430257	0.267131	-0.216878
Data35	0.006917	-0.535075	-0.563151	0.20223	0.021159	0.226237	0.230713	-1.407267	0.275879	-0.226644
Data36	0.003866	-0.529989	-0.546468	0.198161	0.009359	0.221761	0.222168	-1.393026	0.279338	-0.244954
Data37	0.002035	-0.534465	-0.536092	0.189616	-0.004883	0.221354	0.209961	-1.383464	0.287069	-0.263672
Data38	0.000814	-0.538737	-0.525309	0.164795	-0.02238	0.221761	0.206706	-1.375122	0.293376	-0.272217
Data39	-0.000814	-0.547282	-0.533244	0.13265	-0.042725	0.23112	0.216675	-1.36617	0.289307	-0.281169
Data40	-0.018921	-0.564575	-0.53772	0.118408	-0.077311	0.23112	0.229899	-1.354777	0.299683	-0.292969
Data41	-0.040894	-0.569865	-0.538127	0.109863	-0.113932	0.220133	0.242106	-1.346029	0.310465	-0.308024
Data42	-0.050659	-0.582072	-0.551758	0.100098	-0.140788	0.192057	0.250854	-1.33667	0.312297	-0.30599
Data43	-0.052694	-0.58431	-0.553385	0.078939	-0.168457	0.168457	0.241292	-1.321004	0.310669	-0.291341
Data44	-0.038859	-0.566813	-0.541382	0.056966	-0.198568	0.162354	0.221354	-1.315918	0.321045	-0.2771
Data45	-0.025838	-0.556844	-0.543009	0.04598	-0.22054	0.166423	0.204671	-1.311849	0.327962	-0.276693
Data46	-0.025838	-0.562541	-0.543213	0.034993	-0.235189	0.176595	0.205282	-1.299235	0.332031	-0.279948
Data47	-0.032552	-0.560506	-0.55013	0.029297	-0.24821	0.183512	0.209351	-1.287842	0.326742	-0.27832
Data48	-0.047201	-0.557454	-0.562948	0.032959	-0.264079	0.190837	0.218099	-1.274414	0.314941	-0.287679
Data49	-0.063883	-0.560303	-0.56132	0.02238	-0.27832	0.198568	0.23112	-1.26241	0.307414	-0.29541
Data50	-0.065104	-0.567017	-0.545858	0.005697	-0.285238	0.205485	0.229289	-1.252238	0.308838	-0.296631
Data51	-0.047811	-0.561523	-0.53243	-0.023193	-0.308838	0.183919	0.210978	-1.239217	0.315959	-0.310059
Data52	-0.037638	-0.559082	-0.516764	-0.059814	-0.320638	0.179036	0.191447	-1.221924	0.321045	-0.332845
Data53	-0.032552	-0.544637	-0.501099	-0.066732	-0.30599	0.185954	0.180664	-1.200968	0.311686	-0.343831
Data54	-0.016886	-0.533651	-0.505371	-0.052897	-0.284831	0.192464	0.176188	-1.176351	0.296427	-0.337321
Data55	-0.018514	-0.545247	-0.510457	-0.034993	-0.286865	0.187581	0.194295	-1.149699	0.272624	-0.3243
Data56	-0.030111	-0.561523	-0.512492	-0.044759	-0.288493	0.181885	0.220337	-1.12854	0.258382	-0.311279
Data57	-0.053507	-0.581258	-0.501709	-0.077311	-0.292562	0.159505	0.233561	-1.113485	0.26062	-0.286865
Data58	-0.069987	-0.616048	-0.495199	-0.121257	-0.284424	0.15625	0.233358	-1.102295	0.274048	-0.262044
Data59	-0.085042	-0.627645	-0.48116	-0.159505	-0.273438	0.158285	0.221151	-1.097412	0.292358	-0.252279
Data60	-0.085856	-0.635376	-0.466105	-0.19043	-0.273031	0.157878	0.211589	-1.100057	0.302327	-0.257568
Data61	-0.065715	-0.629272	-0.448812	-0.208333	-0.286051	0.147705	0.207723	-1.097209	0.310465	-0.279948
Data62	-0.044149	-0.603231	-0.442912	-0.223389	-0.298258	0.141602	0.215251	-1.091512	0.316162	-0.306396
Data63	-0.035197	-0.591431	-0.451457	-0.243734	-0.312907	0.134277	0.220133	-1.082764	0.317586	-0.323079
Data64	-0.030924	-0.579631	-0.459188	-0.262858	-0.332438	0.119222	0.216878	-1.08195	0.323283	-0.334473
Data65	-0.0354	-0.59611	-0.457153	-0.277913	-0.358887	0.097249	0.20223	-1.076864	0.333049	-0.356038
Data66	-0.049642	-0.610352	-0.44576	-0.276286	-0.376383	0.07609	0.183716	-1.068726	0.340576	-0.345866
Data67	-0.064494	-0.610555	-0.443522	-0.26123	-0.39266	0.056559	0.189412	-1.079305	0.334676	-0.324707
Data68	-0.05778	-0.59672	-0.440267	-0.259603	-0.398763	0.062256	0.216878	-1.083374	0.3184	-0.303955
Data69	-0.036214	-0.572103	-0.445964	-0.264079	-0.39266	0.077311	0.231934	-1.07666	0.312297	-0.275065
Data70	-0.012004	-0.551147	-0.448608	-0.2771	-0.377197	0.085042	0.22522	-1.069336	0.314331	-0.250651
Data71	0.014038	-0.542196	-0.439046	-0.297445	-0.351969	0.092773	0.203857	-1.055501	0.329997	-0.246175
Data72	0.027262	-0.532023	-0.421346	-0.309245	-0.342204	0.100505	0.176595	-1.040243	0.336914	-0.260417
Data73	0.030518	-0.524089	-0.417887	-0.319417	-0.362142	0.107015	0.163371	-1.014811	0.344238	-0.280762
Data74	0.027669	-0.536092	-0.40568	-0.336507	-0.386963	0.12085	0.166423	-0.99467	0.349731	-0.2889
Data75	0.0236	-0.547485	-0.377401	-0.348714	-0.397542	0.125326	0.170695	-0.975545	0.350138	-0.293783
Data76	0.021362	-0.551351	-0.354004	-0.362549	-0.409342	0.121257	0.178223	-0.953979	0.338745	-0.293376
Data77	0.012004	-0.549316	-0.335286	-0.37557	-0.421956	0.117594	0.188192	-0.94279	0.332031	-0.297852
Data78	0.006104	-0.544434	-0.326538	-0.386149	-0.430908	0.111084	0.195109	-0.942586	0.327962	-0.301921
Data79	0.010986	-0.543416	-0.316162	-0.397542	-0.433757	0.095215	0.19755	-0.9375	0.314128	-0.299479
Data80	0.00651	-0.551554	-0.302938	-0.415853	-0.434163	0.084229	0.19104	-0.940348	0.294596	-0.298258
Data81	0.012004	-0.55481	-0.307414	-0.425212	-0.460205	0.074056	0.182292	-0.947062	0.294189	-0.285645
Data82	0.029297	-0.554403	-0.308431	-0.42277	-0.495199	0.063477	0.175374	-0.953776	0.302938	-0.287272
Data83	0.027262	-0.546468	-0.290934	-0.426025	-0.516357	0.066325	0.173747	-0.953166	0.320028	-0.29541
Data84	0.025024	-0.541992	-0.29012	-0.419515	-0.524902	0.067546	0.162354	-0.947876	0.344645	-0.305583
Data85	0.033976	-0.554606	-0.290527	-0.427653	-0.516357	0.066325	0.148315	-0.93221	0.366007	-0.308431
Data86	0.048218	-0.571696	-0.292358	-0.439453	-0.501302	0.065918	0.143433	-0.903931	0.367025	-0.305583
Data87	0.062256	-0.580037	-0.294189	-0.430501	-0.489095	0.059001	0.163981	-0.882975	0.369873	-0.296631
Data88	0.08016	-0.575155	-0.288493	-0.426839	-0.483805	0.054932	0.185343	-0.869141	0.368449	-0.270182
Data89	0.087484	-0.559489	-0.271606	-0.431315	-0.491943	0.040283	0.180257	-0.861613	0.35909	-0.240072
Data90	0.085042	-0.536702	-0.256144	-0.447591	-0.500081	0.033773	0.16154	-0.852254	0.354818	-0.212402
Data91	0.088704	-0.521444	-0.239461	-0.467529	-0.507406	0.031738	0.140177	-0.849202	0.358073	-0.194906
Data92	0.08728	-0.519206	-0.22644	-0.483398	-0.506185	0.032145	0.128174	-0.855713	0.359701	-0.188802
Data93	0.076497	-0.505778	-0.214437	-0.499674	-0.490316	0.041504	0.131022	-0.862223	0.356445	-0.184733
Data94	0.043335	-0.506795	-0.200602	-0.53182	-0.472005	0.039876	0.128988	-0.866699	0.345459	-0.196533
Data95	0.002035	-0.517375	-0.190837	-0.561523	-0.469971	0.039063	0.125529	-0.864868	0.344238	-0.213623
Data96	-0.035807	-0.514933	-0.188802	-0.582682	-0.486247	0.053711	0.135701	-0.858968	0.36377	-0.217692
Data97	-0.050863	-0.490723	-0.17985	-0.600179	-0.507813	0.058594	0.154012	-0.855916	0.383911	-0.203857
Data98	-0.048625	-0.461426	-0.162557	-0.603027	-0.516764	0.05127	0.159505	-0.855306	0.397949	-0.196533
Data99	-0.037435	-0.443929	-0.152791	-0.605062	-0.523275	0.042725	0.165812	-0.857747	0.377808	-0.19694
Data100	-0.019938	-0.435588	-0.144246	-0.605876	-0.517985	0.031738	0.167033	-0.86853	0.349528	-0.205485
Data101	-0.011597	-0.444946	-0.138143	-0.606689	-0.508219	0.019938	0.162354	-0.874634	0.313314	-0.205892
Data102	-0.002645	-0.455119	-0.141195	-0.621745	-0.507406	0.017904	0.157878	-0.875448	0.284424	-0.192057
Data103	0.006714	-0.450846	-0.13265	-0.645345	-0.509033	0.020345	0.145467	-0.877889	0.278117	-0.186768
Data104	-0.005697	-0.435588	-0.118408	-0.666911	-0.50944	0.024821	0.132853	-0.865885	0.285034	-0.180664
Data105	-0.024821	-0.420532	-0.115763	-0.676676	-0.511475	0.037435	0.126546	-0.851034	0.293783	-0.168457
Data106	-0.029704	-0.416463	-0.10498	-0.669759	-0.498454	0.050456	0.13265	-0.829468	0.302327	-0.153402
Data107	-0.027466	-0.397135	-0.086466	-0.644124	-0.485433	0.06958	0.142212	-0.805054	0.301514	-0.140788
Data108	-0.030111	-0.377401	-0.066528	-0.625407	-0.498454	0.076904	0.142415	-0.782267	0.298055	-0.135498
Data109	-0.014648	-0.356852	-0.048218	-0.634766	-0.504557	0.063477	0.145467	-0.773519	0.282796	-0.123291
Data110	-0.008138	-0.341593	-0.032552	-0.670166	-0.505371	0.027262	0.125529	-0.750936	0.261637	-0.111084
Data111	-0.011597	-0.344238	-0.0118	-0.703125	-0.499674	0.015462	0.097249	-0.731405	0.250244	-0.112305
Data112	-0.015869	-0.3538	0.002441	-0.71818	-0.489909	0.016276	0.080566	-0.721639	0.246785	-0.102539
Data113	-0.0295	-0.364583	0.013835	-0.732015	-0.484619	0.032145	0.081991	-0.709229	0.253092	-0.091146
Data114	-0.050863	-0.38208	0.017497	-0.740153	-0.502523	0.061442	0.096029	-0.701701	0.267334	-0.085449
Data115	-0.061239	-0.381673	0.02299	-0.741781	-0.528564	0.08667	0.126139	-0.689494	0.278524	-0.085042
Data116	-0.070801	-0.359497	0.024618	-0.74585	-0.546468	0.093587	0.152384	-0.680949	0.274862	-0.089518
Data117	-0.074666	-0.333455	0.037028	-0.743001	-0.556641	0.096029	0.148519	-0.664876	0.262044	-0.092367
Data118	-0.089925	-0.322266	0.053914	-0.736898	-0.54891	0.095215	0.124919	-0.664673	0.23763	-0.092367
Data119	-0.116577	-0.320231	0.077311	-0.735677	-0.528564	0.091553	0.100301	-0.663656	0.208333	-0.089925
Data120	-0.145467	-0.312907	0.108439	-0.731608	-0.517171	0.070801	0.091146	-0.656331	0.19104	-0.08667
Data121	-0.159098	-0.300496	0.138346	-0.739339	-0.512695	0.054118	0.08606	-0.641479	0.188395	-0.07609
Data122	-0.154622	-0.286662	0.147909	-0.742188	-0.524495	0.046387	0.080566	-0.619507	0.201009	-0.047201
Data123	-0.156657	-0.269572	0.143026	-0.73527	-0.537923	0.05778	0.068766	-0.604248	0.219523	-0.024007
Data124	-0.175171	-0.241292	0.120646	-0.734863	-0.549316	0.058187	0.041097	-0.600789	0.230916	-0.013021
Data125	-0.195719	-0.212402	0.109049	-0.741781	-0.557861	0.035807	0.007935	-0.608724	0.249837	-0.012207
Data126	-0.197754	-0.192261	0.126546	-0.763753	-0.551351	0.026449	-0.014445	-0.61259	0.261027	-0.019531
Data127	-0.186971	-0.188802	0.148112	-0.78125	-0.558675	0.026855	-0.016073	-0.622965	0.259806	-0.00651
Data128	-0.175985	-0.196126	0.169067	-0.795898	-0.570882	0.024007	-0.016276	-0.633545	0.245972	0.005697
Data129	-0.169474	-0.198771	0.182292	-0.80485	-0.571696	0.043132	-0.031535	-0.622965	0.230509	0.020345
Data130	-0.17395	-0.187174	0.191243	-0.797933	-0.574951	0.055745	-0.053101	-0.586548	0.209757	0.046794
Data131	-0.184123	-0.156657	0.195923	-0.782064	-0.580241	0.05778	-0.080363	-0.549316	0.199992	0.056559
Data132	-0.188599	-0.115153	0.190023	-0.762939	-0.57373	0.075684	-0.100098	-0.512899	0.200806	0.059408
Data133	-0.199992	-0.088094	0.17334	-0.755615	-0.566813	0.084635	-0.110474	-0.496012	0.194499	0.058187
Data134	-0.223185	-0.074463	0.170085	-0.764974	-0.566813	0.087077	-0.102132	-0.492961	0.162557	0.073242
Data135	-0.235189	-0.077922	0.177612	-0.78125	-0.565999	0.092367	-0.083822	-0.489095	0.132243	0.094808
Data136	-0.236003	-0.095011	0.19104	-0.794678	-0.569661	0.095215	-0.079753	-0.478312	0.117594	0.11556
Data137	-0.234782	-0.10966	0.213013	-0.79834	-0.580648	0.093994	-0.072225	-0.463257	0.119019	0.134277
Data138	-0.227051	-0.111287	0.244141	-0.793864	-0.59082	0.087077	-0.082601	-0.444132	0.117594	0.135091
Data139	-0.212809	-0.107422	0.276896	-0.780843	-0.583089	0.08016	-0.092773	-0.425008	0.103149	0.134684
Data140	-0.203247	-0.111287	0.2889	-0.778809	-0.565186	0.072835	-0.096842	-0.40568	0.09908	0.138346
Data141	-0.21342	-0.119832	0.291545	-0.799154	-0.567627	0.064697	-0.09786	-0.396525	0.094604	0.127767
Data142	-0.22583	-0.125732	0.298055	-0.795492	-0.582682	0.051676	-0.087687	-0.391642	0.091756	0.112305
Data143	-0.247599	-0.121053	0.311483	-0.78776	-0.593262	0.048014	-0.075073	-0.391439	0.097046	0.100911
Data144	-0.261841	-0.106201	0.330811	-0.773519	-0.609538	0.046387	-0.07019	-0.391235	0.100505	0.103353
Data145	-0.28422	-0.08606	0.342611	-0.75765	-0.608317	0.050049	-0.084025	-0.402425	0.098063	0.102539
Data146	-0.303141	-0.061849	0.345662	-0.745036	-0.591227	0.053304	-0.097046	-0.408122	0.101929	0.09318
Data147	-0.309245	-0.040487	0.349528	-0.746663	-0.575358	0.056966	-0.118612	-0.419312	0.10498	0.074463
Data148	-0.315552	-0.035197	0.3538	-0.751953	-0.552979	0.054932	-0.143229	-0.420329	0.092367	0.075684
Data149	-0.323486	-0.040487	0.354818	-0.75765	-0.539144	0.050863	-0.169678	-0.412394	0.066325	0.098063
Data150	-0.327148	-0.038452	0.354004	-0.761719	-0.537923	0.050049	-0.198161	-0.396118	0.036418	0.124512
Data151	-0.324504	-0.018921	0.358073	-0.75765	-0.54484	0.037435	-0.230713	-0.377604	0.014242	0.133057
Data152	-0.320638	0.005493	0.351766	-0.745443	-0.564372	0.02889	-0.252889	-0.360718	0.005086	0.145671
Data153	-0.331217	0.015462	0.365397	-0.736084	-0.581868	0.039469	-0.261434	-0.345052	-0.0059	0.16805
Data154	-0.342407	0.008952	0.376587	-0.732829	-0.596924	0.044759	-0.265096	-0.326742	-0.021159	0.178223
Data155	-0.356852	0.00529	0.395711	-0.741374	-0.6132	0.030924	-0.244954	-0.321045	-0.028076	0.189209
Data156	-0.360718	0.015259	0.430094	-0.748291	-0.623372	0.013021	-0.23641	-0.331624	-0.014852	0.198161
Data157	-0.342611	0.030924	0.464071	-0.756836	-0.632324	-0.006104	-0.245158	-0.321859	0.008952	0.198568
Data158	-0.327148	0.029907	0.481567	-0.767415	-0.634359	-0.006104	-0.258382	-0.298258	0.028076	0.202637
Data159	-0.323079	0.030518	0.501302	-0.764567	-0.618896	0.010986	-0.27771	-0.267131	0.036011	0.211589
Data160	-0.326742	0.041504	0.508423	-0.740967	-0.600179	0.025635	-0.290324	-0.234375	0.047607	0.215658
Data161	-0.325928	0.045573	0.517375	-0.732422	-0.593262	0.030111	-0.301921	-0.205892	0.055745	0.216064
Data162	-0.32369	0.043538	0.536702	-0.721436	-0.589193	0.016276	-0.311483	-0.184123	0.062459	0.214844
Data163	-0.33488	0.044759	0.552572	-0.707194	-0.580241	-0.010986	-0.31189	-0.172729	0.061646	0.216064
Data164	-0.338542	0.04008	0.564168	-0.697835	-0.560303	-0.034993	-0.312703	-0.160319	0.052897	0.21932
Data165	-0.339355	0.02238	0.575968	-0.690104	-0.532633	-0.039876	-0.32491	-0.159302	0.04008	0.225423
Data166	-0.336914	0.015666	0.596313	-0.674235	-0.518799	-0.033773	-0.337728	-0.163981	0.026245	0.225016
Data167	-0.3302	0.036011	0.603027	-0.662028	-0.506999	-0.025228	-0.350952	-0.173136	0.013021	0.211589
Data168	-0.317993	0.05249	0.595093	-0.65918	-0.505371	-0.029704	-0.360311	-0.170898	0.005493	0.190023
Data169	-0.311279	0.070597	0.591227	-0.670166	-0.508219	-0.038656	-0.356038	-0.175985	0.004272	0.169271
Data170	-0.306803	0.090535	0.587362	-0.674642	-0.506185	-0.044759	-0.370483	-0.181885	-0.003052	0.152588
Data171	-0.313924	0.099894	0.574341	-0.675863	-0.495199	-0.053711	-0.379232	-0.183105	-0.002645	0.143636
Data172	-0.334066	0.106201	0.558675	-0.679118	-0.483805	-0.053304	-0.368652	-0.178426	0.002441	0.142415
Data173	-0.354004	0.120443	0.559285	-0.675456	-0.470378	-0.055745	-0.344645	-0.171712	-0.004883	0.15096
Data174	-0.369059	0.124308	0.586344	-0.680745	-0.455322	-0.061849	-0.315348	-0.164591	-0.025431	0.169678
Data175	-0.379232	0.118612	0.625407	-0.673421	-0.440267	-0.072428	-0.305583	-0.159912	-0.042114	0.187988
Data176	-0.385946	0.119222	0.657756	-0.657552	-0.418294	-0.092367	-0.324097	-0.151571	-0.05188	0.216878
Data177	-0.38798	0.111694	0.669759	-0.633138	-0.39266	-0.102946	-0.348307	-0.135905	-0.055745	0.22583
Data178	-0.378825	0.101318	0.687459	-0.606689	-0.380452	-0.120443	-0.366618	-0.108236	-0.052287	0.229899
Data179	-0.362142	0.092773	0.704346	-0.587972	-0.379232	-0.141602	-0.370687	-0.077922	-0.047811	0.240885
Data180	-0.337321	0.089518	0.70577	-0.582682	-0.377604	-0.155843	-0.373739	-0.059408	-0.0354	0.251058
Data181	-0.333862	0.089722	0.702922	-0.587972	-0.37557	-0.154215	-0.385132	-0.048218	-0.033773	0.260824
Data182	-0.347697	0.110881	0.701904	-0.609131	-0.373535	-0.152181	-0.391235	-0.038249	-0.030721	0.266927
Data183	-0.362752	0.135701	0.707601	-0.609131	-0.364583	-0.154622	-0.392456	-0.023397	-0.031942	0.268148
Data184	-0.378011	0.141195	0.728556	-0.584717	-0.354004	-0.165609	-0.393677	-0.002645	-0.0354	0.261637
Data185	-0.365804	0.141195	0.739339	-0.568848	-0.345459	-0.180664	-0.395508	0.003459	-0.05249	0.251872
Data186	-0.358887	0.128988	0.74585	-0.54891	-0.341797	-0.207113	-0.407715	0.013428	-0.069784	0.256348
Data187	-0.349935	0.118205	0.746257	-0.528564	-0.362956	-0.230306	-0.411377	0.024007	-0.068766	0.260417
Data188	-0.328166	0.103963	0.743408	-0.511882	-0.396729	-0.246989	-0.420329	0.019531	-0.061239	0.269368
Data189	-0.303548	0.099691	0.738118	-0.505371	-0.408936	-0.258382	-0.444539	0.027059	-0.050659	0.284424
Data190	-0.296021	0.110067	0.729574	-0.496419	-0.403239	-0.245361	-0.45634	0.039063	-0.041911	0.273031
Data191	-0.299276	0.126343	0.721639	-0.477295	-0.383301	-0.215658	-0.458781	0.064087	-0.043132	0.270182
Data192	-0.298665	0.117594	0.729777	-0.461426	-0.350749	-0.198568	-0.440674	0.093791	-0.05839	0.262451
Data193	-0.294393	0.091146	0.736898	-0.449626	-0.326335	-0.204671	-0.404053	0.111694	-0.079142	0.243327
Data194	-0.293172	0.066121	0.735881	-0.441081	-0.322673	-0.224609	-0.38269	0.127563	-0.110677	0.214437
Data195	-0.28951	0.06307	0.732015	-0.444743	-0.333659	-0.245361	-0.385539	0.141602	-0.144857	0.196533
Data196	-0.287882	0.068156	0.729574	-0.43457	-0.338542	-0.273438	-0.393066	0.151164	-0.159709	0.193278
Data197	-0.280965	0.07548	0.736084	-0.40568	-0.339355	-0.305176	-0.39978	0.157064	-0.157267	0.194906
Data198	-0.27771	0.084635	0.755005	-0.396729	-0.323079	-0.332031	-0.402425	0.160522	-0.15564	0.202637
Data199	-0.280151	0.098267	0.778809	-0.407308	-0.304362	-0.347087	-0.412801	0.163371	-0.153198	0.211182
Data200	-0.288289	0.100505	0.791626	-0.418294	-0.281576	-0.357259	-0.416463	0.174561	-0.150757	0.218506
Data201	-0.30721	0.106405	0.795695	-0.406494	-0.24943	-0.360514	-0.406698	0.189412	-0.157267	0.216471
Data202	-0.34729	0.117188	0.790202	-0.39917	-0.221761	-0.35848	-0.391235	0.21932	-0.155436	0.214437
Data203	-0.374552	0.127563	0.778605	-0.383301	-0.20752	-0.35319	-0.37557	0.240479	-0.128988	0.206299
Data204	-0.367635	0.128377	0.77006	-0.356038	-0.209147	-0.354411	-0.358276	0.252482	-0.107829	0.199382
Data205	-0.357259	0.114136	0.776978	-0.340576	-0.225016	-0.356852	-0.345052	0.26123	-0.106201	0.200602
Data206	-0.351563	0.096639	0.783691	-0.3243	-0.23234	-0.371501	-0.335286	0.243937	-0.103149	0.205078
Data207	-0.341797	0.090535	0.776571	-0.304362	-0.238444	-0.383301	-0.340576	0.234375	-0.107015	0.213216
Data208	-0.337931	0.089111	0.769857	-0.2889	-0.210775	-0.384521	-0.348918	0.233561	-0.116577	0.244141
Data209	-0.3302	0.091146	0.77006	-0.269775	-0.167236	-0.389404	-0.377401	0.245972	-0.121867	0.262858
Data210	-0.317993	0.094198	0.772909	-0.257161	-0.12085	-0.404867	-0.406087	0.274048	-0.115763	0.255941
Data211	-0.303955	0.100098	0.76945	-0.258382	-0.088704	-0.418701	-0.406494	0.303752	-0.108439	0.238444
Data212	-0.304769	0.088908	0.766602	-0.242513	-0.067139	-0.430908	-0.39327	0.312093	-0.096842	0.227458
Data213	-0.315552	0.071615	0.76355	-0.233154	-0.058187	-0.425618	-0.366821	0.321045	-0.097249	0.220133
Data214	-0.307007	0.06368	0.756429	-0.218099	-0.04069	-0.417887	-0.337728	0.332235	-0.108643	0.203451
Data215	-0.281576	0.053711	0.749715	-0.205892	-0.029297	-0.425212	-0.321859	0.348714	-0.134481	0.194499
Data216	-0.26062	0.047201	0.752157	-0.189616	-0.03418	-0.449219	-0.308431	0.350545	-0.160726	0.20223
Data217	-0.239461	0.043945	0.746867	-0.166016	-0.036214	-0.477702	-0.298462	0.350545	-0.167236	0.221354
Data218	-0.213623	0.049642	0.755819	-0.161133	-0.015869	-0.497233	-0.289307	0.355835	-0.147909	0.244141
Data219	-0.200195	0.06368	0.772095	-0.157471	-0.008138	-0.495199	-0.290527	0.357056	-0.135498	0.251058
Data220	-0.183919	0.071411	0.799154	-0.157064	-0.006917	-0.485026	-0.287882	0.358683	-0.135295	0.251872
Data221	-0.173543	0.071615	0.822957	-0.137533	-0.01709	-0.48055	-0.272013	0.378825	-0.130412	0.251872
Data222	-0.168254	0.084839	0.832113	-0.110677	-0.024007	-0.487061	-0.245768	0.40568	-0.129801	0.251465
Data223	-0.151164	0.100098	0.828857	-0.078125	-0.02238	-0.496419	-0.23234	0.429484	-0.132243	0.246989
Data224	-0.131632	0.115763	0.827433	-0.043132	-0.010173	-0.485433	-0.223185	0.453288	-0.128784	0.239258
Data225	-0.12146	0.132243	0.82255	-0.023193	0.002035	-0.469971	-0.211182	0.461019	-0.131022	0.242513
Data226	-0.121867	0.137329	0.826823	-0.003662	-0.00529	-0.46875	-0.170695	0.459391	-0.136719	0.246582
Data227	-0.10498	0.148315	0.852458	0.017497	-0.00651	-0.49235	-0.107218	0.469564	-0.147095	0.244954
Data228	-0.068766	0.156453	0.873006	0.034993	0.012207	-0.499674	-0.049845	0.493571	-0.157064	0.247396
Data229	-0.036621	0.157878	0.879313	0.060628	0.032959	-0.484212	0.000407	0.531006	-0.146484	0.252686
Data230	-0.015055	0.163167	0.878703	0.090332	0.059814	-0.459391	0.027873	0.552572	-0.113525	0.270182
Data231	0.001017	0.179443	0.869548	0.123698	0.08138	-0.436605	0.036418	0.564982	-0.078735	0.276286
Data232	0.006307	0.201009	0.866903	0.152588	0.096029	-0.424398	0.040487	0.550944	-0.051473	0.273844
Data233	0.010173	0.234172	0.87382	0.17863	0.116781	-0.423584	0.05188	0.547892	-0.040487	0.2771
Data234	0.019124	0.257161	0.884196	0.194092	0.138346	-0.429281	0.069377	0.547078	-0.028483	0.283203
Data235	0.038859	0.279541	0.89681	0.212402	0.162354	-0.433757	0.101318	0.562744	-0.026652	0.300293
Data236	0.05127	0.307617	0.914917	0.253499	0.189616	-0.450846	0.183716	0.586548	-0.023397	0.321045
Data237	0.052694	0.340373	0.932821	0.297038	0.215251	-0.46346	0.261027	0.621948	-0.009155	0.339355
Data238	0.061646	0.373332	0.936076	0.336507	0.251465	-0.452067	0.31189	0.654704	0.015666	0.345459
Data239	0.074259	0.386963	0.93099	0.37028	0.284831	-0.42806	0.321045	0.681559	0.055135	0.345459
Data240	0.086873	0.394694	0.929769	0.406901	0.30599	-0.401611	0.305786	0.688883	0.067749	0.349528
Data241	0.101929	0.413411	0.936686	0.432129	0.317383	-0.373128	0.296021	0.686646	0.068766	0.362956
Data242	0.122884	0.444946	0.934245	0.443522	0.339762	-0.343831	0.311483	0.690104	0.063477	0.36377
Data243	0.137329	0.471598	0.942586	0.456136	0.36499	-0.31779	0.337524	0.707397	0.062459	0.340983
Data244	0.164388	0.484823	0.965576	0.481771	0.396729	-0.302327	0.397339	0.735067	0.07487	0.335693
Data245	0.210368	0.506185	1.004028	0.517985	0.446777	-0.279541	0.457764	0.764567	0.103353	0.342204
Data246	0.272624	0.531006	1.044718	0.55542	0.490723	-0.277507	0.498047	0.803019	0.13265	0.378825
Data247	0.337728	0.549723	1.076457	0.599772	0.539551	-0.269368	0.52653	0.848389	0.164591	0.436605
Data248	0.384115	0.589396	1.109009	0.651042	0.591634	-0.245768	0.555013	0.890299	0.203451	0.495605
Data249	0.416056	0.646973	1.143188	0.710449	0.634766	-0.20223	0.587972	0.928752	0.232951	0.54362
Data250	0.439453	0.696615	1.173503	0.780029	0.69987	-0.152995	0.627035	0.960693	0.271403	0.573324
Data251	0.47994	0.747884	1.206055	0.84432	0.764974	-0.105387	0.671387	0.989176	0.306193	0.594482
Data252	0.531209	0.791423	1.232707	0.907389	0.830485	-0.064697	0.724894	1.016235	0.350138	0.615234
Data253	0.57312	0.83374	1.27299	0.965169	0.893962	-0.023193	0.780436	1.042074	0.409749	0.644124
Data254	0.621134	0.889079	1.33077	1.020915	0.963542	0.021973	0.837402	1.075439	0.464071	0.687256
Data255	0.696411	0.968831	1.407471	1.081136	1.044108	0.091146	0.89681	1.121826	0.519206	0.751139
Data256	0.788371	1.089071	1.500448	1.167399	1.14502	0.189616	0.976969	1.185099	0.588379	0.83374
Data257	0.906779	1.225586	1.605632	1.283773	1.247559	0.307617	1.069132	1.267497	0.668335	0.929769
Data258	1.036987	1.347453	1.728923	1.409912	1.338704	0.437419	1.181234	1.364543	0.759684	1.039225
Data259	1.161499	1.447754	1.851603	1.515706	1.438802	0.560303	1.30127	1.460164	0.851237	1.175944
Data260	1.269124	1.552734	1.969401	1.627197	1.550293	0.672607	1.425374	1.550496	0.962728	1.311849
Data261	1.388346	1.674398	2.099202	1.762695	1.665853	0.788981	1.555786	1.639404	1.096598	1.440023
Data262	1.528931	1.82251	2.219442	1.9104	1.791585	0.907389	1.698201	1.731567	1.24471	1.559652
Data263	1.67277	1.979574	2.328084	2.056478	1.924235	1.030273	1.836344	1.827189	1.393229	1.663411
Data264	1.824544	2.126058	2.439982	2.197673	2.06014	1.15804	1.974284	1.926473	1.542765	1.767171
Data265	1.995646	2.269084	2.561442	2.338053	2.1993	1.282552	2.116699	2.014364	1.679077	1.875407
Data266	2.169596	2.402344	2.698975	2.487793	2.340088	1.411133	2.253418	2.099813	1.818237	1.997477
Data267	2.330933	2.540894	2.837118	2.654622	2.5	1.555176	2.379557	2.205404	1.951701	2.132975
Data268	2.492065	2.697347	2.975871	2.823079	2.657878	1.69515	2.507528	2.323608	2.068481	2.26888
Data269	2.647705	2.84078	3.115031	2.983398	2.816162	1.831055	2.652181	2.442424	2.180379	2.41333
Data270	2.787882	2.973226	3.244425	3.122559	2.963867	1.976725	2.808634	2.556152	2.297363	2.558187
Data271	2.904663	3.083496	3.379313	3.241374	3.106283	2.092285	2.941691	2.642822	2.416178	2.687988
Data272	2.980754	3.172404	3.490804	3.33252	3.210449	2.184652	3.058268	2.711589	2.514648	2.798665
Data273	3.036906	3.227946	3.575643	3.406169	3.291423	2.272542	3.148397	2.740479	2.58606	2.898356
Data274	3.094076	3.266195	3.635661	3.475749	3.358561	2.359212	3.212484	2.754924	2.640788	2.954102
Data275	3.140666	3.305664	3.676554	3.530273	3.406982	2.415365	3.258057	2.761841	2.690633	2.972005
Data276	3.167318	3.342896	3.698324	3.571777	3.431396	2.438151	3.288574	2.766317	2.734172	2.970378
Data277	3.166504	3.365275	3.699951	3.604736	3.445638	2.462158	3.29895	2.772217	2.764893	2.961426
Data278	3.158162	3.359782	3.689575	3.609619	3.461914	2.483317	3.290812	2.770793	2.781576	2.949219
Data279	3.141683	3.35022	3.665771	3.594564	3.479004	2.485758	3.290812	2.766113	2.799479	2.944336
Data280	3.111776	3.330078	3.64563	3.585612	3.496094	2.470296	3.306681	2.744141	2.814738	2.947998
Data281	3.074748	3.294881	3.636068	3.559977	3.499349	2.456055	3.31014	2.728678	2.820028	2.960205
Data282	3.025513	3.248698	3.614502	3.532715	3.480225	2.433268	3.301392	2.704264	2.821859	2.957357
Data283	2.986654	3.194784	3.57076	3.519694	3.459066	2.397868	3.289388	2.675985	2.810262	2.932129
Data284	2.957153	3.140259	3.523153	3.503418	3.439535	2.356364	3.263346	2.640584	2.788696	2.893066
Data285	2.928263	3.076172	3.47168	3.46639	3.412679	2.292887	3.249308	2.595011	2.771606	2.857666
Data286	2.886353	2.996419	3.416341	3.423258	3.365072	2.222087	3.223267	2.550456	2.760824	2.825928
Data287	2.821859	2.92277	3.361003	3.366292	3.302409	2.155355	3.172404	2.501017	2.730103	2.787272
Data288	2.73173	2.854207	3.31543	3.311768	3.239746	2.10612	3.1073	2.453613	2.665812	2.733561
Data289	2.640991	2.805786	3.272705	3.259277	3.181152	2.067057	3.041585	2.422689	2.588908	2.679036
Data290	2.567952	2.759806	3.213501	3.211263	3.117676	2.02474	2.977091	2.384644	2.515462	2.635905
Data291	2.5059	2.694906	3.152669	3.161214	3.049723	1.954753	2.915039	2.332967	2.4587	2.589111
Data292	2.441813	2.610677	3.092041	3.119303	2.987061	1.878662	2.872925	2.263387	2.419434	2.53418
Data293	2.374268	2.519938	3.034058	3.066813	2.919108	1.804199	2.817993	2.1875	2.386678	2.480876
Data294	2.308553	2.425537	2.973226	2.997233	2.833659	1.716715	2.751668	2.104289	2.354329	2.423503
Data295	2.23409	2.35494	2.902832	2.917074	2.74821	1.636963	2.692871	2.016195	2.298177	2.357585
Data296	2.160645	2.283529	2.818197	2.854411	2.665609	1.560465	2.624919	1.938883	2.236532	2.281494
Data297	2.092692	2.187093	2.727661	2.795817	2.574056	1.49292	2.543742	1.855469	2.176717	2.205404
Data298	2.010498	2.088216	2.636719	2.729492	2.468262	1.424967	2.460734	1.773885	2.115479	2.113851
Data299	1.913045	1.983846	2.550049	2.66276	2.366536	1.358236	2.393799	1.697591	2.039388	2.019857
Data300	1.806641	1.885376	2.451986	2.593587	2.286784	1.276042	2.328491	1.623942	1.963298	1.92749
Data301	1.708984	1.798503	2.348836	2.506917	2.216797	1.186523	2.258911	1.549276	1.864624	1.847738
Data302	1.611532	1.71814	2.246501	2.421875	2.134603	1.09375	2.173055	1.486613	1.77002	1.752523
Data303	1.533407	1.636759	2.154338	2.345785	2.045492	0.994466	2.067261	1.418864	1.685181	1.65568
Data304	1.461792	1.558838	2.057902	2.248535	1.941732	0.902507	1.966553	1.328735	1.604207	1.564535
Data305	1.380005	1.469727	1.953735	2.141927	1.866862	0.813395	1.867472	1.219482	1.528524	1.472575
Data306	1.291911	1.373291	1.862996	2.046305	1.802979	0.721436	1.757202	1.103312	1.447957	1.368815
Data307	1.182454	1.276855	1.765544	1.94987	1.731364	0.617269	1.651611	0.994466	1.357015	1.263835
Data308	1.049805	1.195068	1.664429	1.848145	1.65446	0.515951	1.551107	0.887044	1.258545	1.142171
Data309	0.91512	1.11674	1.564941	1.740316	1.5507	0.421143	1.452637	0.788981	1.150106	1.037598
Data310	0.79244	1.01888	1.460368	1.633301	1.42863	0.316569	1.335856	0.699259	1.038005	0.933431
Data311	0.681356	0.926717	1.353963	1.531982	1.296387	0.204671	1.219482	0.616252	0.929972	0.820313
Data312	0.56661	0.82723	1.24471	1.438395	1.162109	0.085042	1.098022	0.523682	0.80424	0.695801
Data313	0.453084	0.713908	1.133423	1.340739	1.031087	-0.043538	0.968221	0.414429	0.655924	0.572103
Data314	0.339966	0.591024	1.014404	1.246338	0.912272	-0.172119	0.831502	0.307007	0.49703	0.455729
Data315	0.229696	0.464274	0.903931	1.158854	0.791829	-0.291341	0.699259	0.216064	0.348104	0.339355
Data316	0.131632	0.349731	0.797933	1.053874	0.678304	-0.406494	0.562744	0.135905	0.212199	0.215251
Data317	0.042521	0.245361	0.680542	0.954183	0.559896	-0.512288	0.426636	0.056763	0.091756	0.093587
Data318	-0.05839	0.135295	0.560913	0.834147	0.44637	-0.613607	0.302327	-0.013428	-0.005086	-0.029297
Data319	-0.163981	0.032349	0.456136	0.713298	0.328369	-0.715332	0.197144	-0.083415	-0.100098	-0.14974
Data320	-0.26123	-0.053711	0.356445	0.611979	0.205078	-0.808105	0.09196	-0.151774	-0.215861	-0.280355
Data321	-0.360311	-0.122681	0.254517	0.528564	0.091146	-0.90861	-0.02299	-0.223185	-0.338338	-0.404867
Data322	-0.458577	-0.181885	0.146688	0.448812	-0.006917	-1.015218	-0.145467	-0.303141	-0.455322	-0.50415
Data323	-0.540365	-0.256755	0.037842	0.360921	-0.101318	-1.12915	-0.27181	-0.397949	-0.560913	-0.598551
Data324	-0.630493	-0.340373	-0.059204	0.254313	-0.207926	-1.240234	-0.407715	-0.487874	-0.645955	-0.695394
Data325	-0.72408	-0.435791	-0.139567	0.148112	-0.316976	-1.338704	-0.544637	-0.558065	-0.715332	-0.785319
Data326	-0.806681	-0.530396	-0.21993	0.04598	-0.441081	-1.420085	-0.666504	-0.603027	-0.794271	-0.874023
Data327	-0.889689	-0.615438	-0.3066	-0.059814	-0.573324	-1.501058	-0.760091	-0.644124	-0.891927	-0.97819
Data328	-0.982666	-0.698242	-0.385946	-0.163167	-0.694173	-1.570638	-0.828451	-0.669759	-0.989583	-1.083984
Data329	-1.060181	-0.770467	-0.471395	-0.262451	-0.804036	-1.631673	-0.893148	-0.691121	-1.084595	-1.193034
Data330	-1.132202	-0.841878	-0.548299	-0.337728	-0.907796	-1.692708	-0.970256	-0.724284	-1.174316	-1.300049
Data331	-1.22172	-0.9139	-0.622965	-0.413411	-1.007487	-1.766764	-1.058146	-0.773519	-1.270142	-1.392008
Data332	-1.315104	-0.987142	-0.68217	-0.478516	-1.089274	-1.848145	-1.142985	-0.826416	-1.369832	-1.466064
Data333	-1.389567	-1.04716	-0.736694	-0.538737	-1.164958	-1.934814	-1.212362	-0.871989	-1.460368	-1.529948
Data334	-1.459351	-1.095785	-0.802612	-0.594889	-1.253662	-2.014974	-1.275024	-0.907796	-1.539307	-1.576335
Data335	-1.525879	-1.138306	-0.883179	-0.653483	-1.340739	-2.073568	-1.347453	-0.943197	-1.612142	-1.603597
Data336	-1.588135	-1.186117	-0.968221	-0.701904	-1.392415	-2.114665	-1.408691	-0.982463	-1.676025	-1.644694
Data337	-1.659342	-1.239827	-1.053467	-0.749919	-1.435547	-2.139486	-1.462402	-1.021525	-1.731567	-1.69515
Data338	-1.727295	-1.278483	-1.11084	-0.79305	-1.475423	-2.173258	-1.507365	-1.064657	-1.773682	-1.757406
Data339	-1.78243	-1.311849	-1.155599	-0.830485	-1.521403	-2.207031	-1.560872	-1.101888	-1.824544	-1.81722
Data340	-1.831258	-1.340332	-1.207275	-0.866699	-1.576335	-2.23999	-1.611328	-1.136068	-1.877645	-1.864421
Data341	-1.864421	-1.368612	-1.267904	-0.90861	-1.631673	-2.273356	-1.644084	-1.161296	-1.925659	-1.901855
Data342	-1.896769	-1.385295	-1.312052	-0.956217	-1.676839	-2.29126	-1.677043	-1.175741	-1.947835	-1.914063
Data343	-1.937866	-1.401571	-1.344198	-0.999756	-1.72404	-2.317301	-1.703491	-1.183675	-1.952922	-1.918538
Data344	-1.967773	-1.414795	-1.366781	-1.036784	-1.765137	-2.348226	-1.738688	-1.197713	-1.952311	-1.925049
Data345	-1.987508	-1.43453	-1.384684	-1.076253	-1.78182	-2.385254	-1.766561	-1.202189	-1.956991	-1.936035
Data346	-2.004801	-1.464844	-1.414591	-1.114095	-1.81722	-2.425537	-1.788737	-1.194255	-1.981201	-1.945394
Data347	-2.023926	-1.49943	-1.444906	-1.163737	-1.848145	-2.44751	-1.82841	-1.188354	-2.013143	-1.966146
Data348	-2.043457	-1.520589	-1.469727	-1.204427	-1.864827	-2.444661	-1.860352	-1.180623	-2.05363	-1.99585
Data349	-2.055257	-1.532389	-1.492513	-1.234538	-1.873779	-2.447917	-1.884969	-1.170858	-2.090047	-2.028809
Data350	-2.068888	-1.548258	-1.51001	-1.266683	-1.885986	-2.438151	-1.883545	-1.171265	-2.118123	-2.068685
Data351	-2.072144	-1.556193	-1.532186	-1.288249	-1.901042	-2.427572	-1.87561	-1.165568	-2.122192	-2.095133
Data352	-2.06014	-1.561279	-1.542562	-1.301676	-1.90389	-2.413737	-1.885173	-1.151123	-2.119141	-2.11263
Data353	-2.049764	-1.576335	-1.537882	-1.311035	-1.905518	-2.399902	-1.885173	-1.142782	-2.114461	-2.128092
Data354	-2.029419	-1.587118	-1.532186	-1.334229	-1.911621	-2.39624	-1.879476	-1.140747	-2.108968	-2.122396
Data355	-2.023315	-1.578979	-1.52832	-1.359049	-1.923014	-2.40682	-1.88029	-1.148885	-2.115885	-2.102051
Data356	-2.030233	-1.568604	-1.503906	-1.365153	-1.939697	-2.411296	-1.893107	-1.154175	-2.119548	-2.074382
Data357	-2.033285	-1.547241	-1.502279	-1.378174	-1.958415	-2.388916	-1.893514	-1.150309	-2.110596	-2.059733
Data358	-2.038167	-1.518148	-1.515706	-1.39445	-1.973877	-2.371419	-1.894124	-1.143595	-2.092896	-2.04305
Data359	-2.049561	-1.490072	-1.531372	-1.409912	-1.971842	-2.344564	-1.875	-1.141764	-2.06543	-2.034098
Data360	-2.061361	-1.494344	-1.5448	-1.415609	-1.965739	-2.305094	-1.853638	-1.143188	-2.04244	-2.011719
Data361	-2.064006	-1.490072	-1.5507	-1.409098	-1.957601	-2.270915	-1.833293	-1.144206	-2.023315	-1.991781
Data362	-2.067261	-1.477254	-1.546224	-1.404622	-1.958008	-2.247314	-1.816406	-1.139323	-2.016195	-1.958415
Data363	-2.068888	-1.458537	-1.537476	-1.389567	-1.973877	-2.226969	-1.799723	-1.132406	-2.022095	-1.927083
Data364	-2.062988	-1.431274	-1.512248	-1.375326	-2.001953	-2.212321	-1.772664	-1.102091	-2.023112	-1.88029
Data365	-2.047933	-1.410522	-1.482544	-1.372884	-2.002767	-2.195638	-1.750285	-1.062826	-2.011719	-1.832275
Data366	-2.020264	-1.392619	-1.460164	-1.372884	-1.996663	-2.169189	-1.751709	-1.024984	-1.999308	-1.784668
Data367	-1.994019	-1.382039	-1.437581	-1.35498	-1.973063	-2.139486	-1.748047	-0.98938	-1.982829	-1.737061
Data368	-1.975301	-1.380412	-1.417033	-1.324463	-1.935221	-2.11263	-1.750488	-0.967	-1.964925	-1.700846
Data369	-1.942139	-1.374308	-1.415609	-1.298014	-1.920166	-2.086589	-1.750488	-0.953369	-1.939494	-1.676432
Data370	-1.885173	-1.352946	-1.403198	-1.281331	-1.922201	-2.054443	-1.739095	-0.942383	-1.902873	-1.656494
Data371	-1.848958	-1.324259	-1.386312	-1.279704	-1.912028	-2.026367	-1.727905	-0.932414	-1.856893	-1.631266
Data372	-1.826579	-1.288045	-1.370646	-1.286214	-1.894938	-1.99056	-1.708171	-0.910238	-1.810099	-1.600749
Data373	-1.802165	-1.248983	-1.34908	-1.289063	-1.869303	-1.941732	-1.68925	-0.874634	-1.792196	-1.569824
Data374	-1.776326	-1.206462	-1.328939	-1.283773	-1.842448	-1.886393	-1.663818	-0.836182	-1.779582	-1.541341
Data375	-1.747437	-1.165365	-1.319377	-1.281738	-1.824951	-1.843262	-1.627197	-0.797729	-1.767985	-1.505941
Data376	-1.73116	-1.127726	-1.310221	-1.294352	-1.805827	-1.807048	-1.604004	-0.759481	-1.74825	-1.469727
Data377	-1.714681	-1.110433	-1.29659	-1.291504	-1.775309	-1.783854	-1.602376	-0.735067	-1.706543	-1.42863
Data378	-1.691895	-1.099854	-1.286621	-1.287435	-1.737874	-1.759847	-1.588949	-0.711263	-1.661987	-1.384684
Data379	-1.66748	-1.082357	-1.268311	-1.27889	-1.712646	-1.732992	-1.560059	-0.691935	-1.635132	-1.353353
Data380	-1.646525	-1.055298	-1.253662	-1.262614	-1.699219	-1.713867	-1.525879	-0.674642	-1.615194	-1.325684
Data381	-1.627604	-1.015218	-1.234131	-1.250814	-1.689453	-1.68986	-1.496989	-0.65389	-1.594442	-1.294759
Data382	-1.598307	-0.975342	-1.2205	-1.240641	-1.670329	-1.64917	-1.467692	-0.638428	-1.567179	-1.259766
Data383	-1.569214	-0.934041	-1.196086	-1.211751	-1.638997	-1.614583	-1.439006	-0.626831	-1.526896	-1.216634
Data384	-1.540934	-0.884196	-1.171265	-1.194661	-1.614176	-1.587728	-1.425171	-0.612386	-1.475627	-1.182454
Data385	-1.513875	-0.840861	-1.158447	-1.168213	-1.593831	-1.548258	-1.403198	-0.588582	-1.421509	-1.144206
Data386	-1.498617	-0.816243	-1.15743	-1.136068	-1.568197	-1.51123	-1.360067	-0.569255	-1.368205	-1.098226
Data387	-1.492716	-0.795695	-1.157227	-1.109619	-1.534017	-1.462809	-1.30839	-0.562337	-1.331787	-1.044108
Data388	-1.46342	-0.78064	-1.142782	-1.104329	-1.49943	-1.403402	-1.267293	-0.545654	-1.306152	-0.999349
Data389	-1.410726	-0.750936	-1.126506	-1.119385	-1.459147	-1.340332	-1.226196	-0.524292	-1.286011	-0.961914
Data390	-1.374919	-0.709432	-1.118164	-1.138916	-1.418457	-1.289063	-1.198324	-0.506592	-1.276245	-0.922445
Data391	-1.344401	-0.679525	-1.096191	-1.144613	-1.385091	-1.246745	-1.172282	-0.482788	-1.25529	-0.892334
Data392	-1.312256	-0.6604	-1.069743	-1.151123	-1.361491	-1.211751	-1.150716	-0.476685	-1.2264	-0.866699
Data393	-1.282959	-0.640055	-1.04777	-1.153158	-1.324056	-1.188965	-1.118571	-0.469157	-1.192627	-0.847982
Data394	-1.247762	-0.612996	-1.028442	-1.147054	-1.298421	-1.173503	-1.080526	-0.444539	-1.16272	-0.825195
Data395	-1.236572	-0.587158	-1.016439	-1.115316	-1.288249	-1.140951	-1.065063	-0.416056	-1.144613	-0.797526
Data396	-1.22172	-0.552572	-1.005452	-1.083171	-1.279297	-1.101074	-1.05896	-0.393473	-1.122233	-0.757243
Data397	-1.183879	-0.526123	-0.991211	-1.066488	-1.259766	-1.047363	-1.045329	-0.373535	-1.089478	-0.695394
Data398	-1.142375	-0.510457	-0.981038	-1.046549	-1.246338	-0.996501	-1.021322	-0.356852	-1.050415	-0.626628
Data399	-1.10026	-0.507813	-0.960693	-1.023356	-1.239014	-0.959473	-0.997721	-0.334066	-1.017456	-0.548503
Data400	-1.059977	-0.514933	-0.937907	-1.007894	-1.225993	-0.934245	-0.97819	-0.302734	-0.986532	-0.509033
Data401	-1.022746	-0.503133	-0.927938	-1.009928	-1.216227	-0.904948	-0.957031	-0.269368	-0.967407	-0.469971
Data402	-1.008504	-0.497843	-0.922038	-1.023356	-1.224772	-0.87972	-0.942179	-0.228678	-0.939941	-0.430094
Data403	-1.009928	-0.487467	-0.906576	-1.038411	-1.239827	-0.85734	-0.928752	-0.196126	-0.915731	-0.404867
Data404	-0.989583	-0.474447	-0.899455	-1.035156	-1.237386	-0.819092	-0.920817	-0.169881	-0.890299	-0.358073
Data405	-0.954793	-0.468953	-0.888265	-1.021729	-1.209717	-0.777588	-0.907389	-0.146281	-0.863444	-0.31901
Data406	-0.911458	-0.452677	-0.870972	-1.002604	-1.162923	-0.744222	-0.888265	-0.12736	-0.846151	-0.291341
Data407	-0.85734	-0.419718	-0.872396	-0.975749	-1.118164	-0.710042	-0.851237	-0.112915	-0.829875	-0.260824
Data408	-0.817464	-0.38859	-0.86141	-0.950521	-1.089681	-0.678711	-0.804036	-0.092367	-0.817464	-0.23112
Data409	-0.78064	-0.356038	-0.83903	-0.931803	-1.077881	-0.655924	-0.760498	-0.062866	-0.797729	-0.201823
Data410	-0.732829	-0.332235	-0.804036	-0.917155	-1.04248	-0.634766	-0.733846	-0.038656	-0.771077	-0.174967
Data411	-0.697225	-0.316366	-0.77474	-0.911458	-0.994873	-0.602214	-0.709839	-0.035197	-0.737508	-0.153402
Data412	-0.666707	-0.308431	-0.765177	-0.912272	-0.950928	-0.563558	-0.696818	-0.032349	-0.694377	-0.130208
Data413	-0.657145	-0.299886	-0.773112	-0.918783	-0.911458	-0.527751	-0.685221	-0.033773	-0.667318	-0.113118
Data414	-0.653483	-0.273031	-0.773722	-0.921224	-0.886637	-0.511882	-0.662638	-0.030924	-0.669149	-0.094808
Data415	-0.6604	-0.228475	-0.75765	-0.936279	-0.876872	-0.496826	-0.638631	-0.01709	-0.662435	-0.077311
Data416	-0.65979	-0.180664	-0.740763	-0.952555	-0.866699	-0.48584	-0.608114	-0.003662	-0.639648	-0.061849
Data417	-0.663859	-0.140788	-0.720825	-0.951335	-0.851644	-0.469971	-0.570882	0.012004	-0.594686	-0.045573
Data418	-0.6663	-0.11027	-0.70516	-0.931803	-0.842692	-0.433757	-0.550741	0.028483	-0.55013	-0.019531
Data419	-0.657756	-0.107422	-0.687663	-0.906576	-0.83903	-0.407308	-0.546468	0.054118	-0.515747	0.015869
Data420	-0.635986	-0.122884	-0.671794	-0.858154	-0.81665	-0.389404	-0.538737	0.085042	-0.490519	0.034993
Data421	-0.610962	-0.153809	-0.672811	-0.818685	-0.819499	-0.37679	-0.52002	0.11617	-0.481567	0.050049
Data422	-0.587362	-0.159912	-0.678101	-0.794271	-0.811361	-0.36499	-0.49235	0.135905	-0.475667	0.075277
Data423	-0.571086	-0.145264	-0.68868	-0.777995	-0.802002	-0.354818	-0.478719	0.153605	-0.478923	0.095622
Data424	-0.573324	-0.120443	-0.690918	-0.768636	-0.771891	-0.334066	-0.46224	0.160929	-0.488688	0.127767
Data425	-0.570272	-0.096842	-0.689087	-0.771077	-0.724284	-0.303955	-0.449422	0.178426	-0.479736	0.163167
Data426	-0.565592	-0.07609	-0.687256	-0.785726	-0.667725	-0.253906	-0.416463	0.211792	-0.458374	0.182699
Data427	-0.542603	-0.066732	-0.685628	-0.78125	-0.624186	-0.20874	-0.375977	0.232747	-0.44047	0.17863
Data428	-0.522257	-0.06958	-0.663859	-0.760905	-0.596924	-0.181885	-0.343424	0.243123	-0.424398	0.182292
Data429	-0.49825	-0.064494	-0.6486	-0.72998	-0.581868	-0.179443	-0.324504	0.253092	-0.414225	0.192057
Data430	-0.472209	-0.06368	-0.631104	-0.707194	-0.569255	-0.174967	-0.308634	0.264079	-0.403646	0.20752
Data431	-0.449219	-0.068156	-0.593465	-0.705566	-0.565999	-0.159912	-0.2889	0.278117	-0.377808	0.239665
Data432	-0.438843	-0.071004	-0.568237	-0.70638	-0.573324	-0.137939	-0.281372	0.278727	-0.355021	0.270182
Data433	-0.423991	-0.064901	-0.544027	-0.713704	-0.579427	-0.095622	-0.267741	0.270182	-0.338338	0.292969
Data434	-0.400798	-0.030314	-0.534465	-0.718994	-0.581868	-0.048014	-0.248006	0.2771	-0.318604	0.296631
Data435	-0.377808	0.004679	-0.533244	-0.71818	-0.578613	-0.025635	-0.230713	0.299479	-0.306396	0.29541
Data436	-0.35319	0.026652	-0.541382	-0.694987	-0.570882	-0.024414	-0.214437	0.330607	-0.292562	0.288493
Data437	-0.325114	0.02828	-0.551961	-0.670166	-0.548096	-0.021566	-0.212402	0.357056	-0.272217	0.282389
Data438	-0.314535	0.031738	-0.563151	-0.650228	-0.517578	-0.019938	-0.195109	0.355225	-0.267944	0.292562
Data439	-0.302124	0.041707	-0.576986	-0.623779	-0.495605	-0.024414	-0.172729	0.351359	-0.273438	0.294596
Data440	-0.289103	0.039063	-0.574341	-0.59611	-0.493571	-0.020345	-0.149129	0.358887	-0.275472	0.284424
Data441	-0.274251	0.039266	-0.56661	-0.585124	-0.49235	-0.018717	-0.116374	0.358887	-0.280965	0.299072
Data442	-0.252075	0.045573	-0.553792	-0.57902	-0.491943	-0.010986	-0.095011	0.366414	-0.276082	0.318604
Data443	-0.239258	0.052083	-0.529785	-0.574544	-0.482178	-0.003255	-0.079142	0.379639	-0.251668	0.344238
Data444	-0.231323	0.05188	-0.519206	-0.568848	-0.449219	0.016683	-0.093791	0.374959	-0.222575	0.366211
Data445	-0.231323	0.058797	-0.513916	-0.564779	-0.415039	0.0236	-0.095825	0.356852	-0.205688	0.380859
Data446	-0.241699	0.07019	-0.516968	-0.570882	-0.391846	0.036621	-0.089315	0.35319	-0.189412	0.388997
Data447	-0.242716	0.073446	-0.518188	-0.572103	-0.360514	0.073242	-0.072428	0.356445	-0.174561	0.393066
Data448	-0.236206	0.08667	-0.511068	-0.564372	-0.332438	0.116781	-0.044963	0.363159	-0.160522	0.391032
Data449	-0.241089	0.108846	-0.496216	-0.539958	-0.302734	0.151774	0.000407	0.381266	-0.142619	0.388184
Data450	-0.239258	0.125326	-0.488892	-0.510661	-0.285238	0.17863	0.034993	0.403646	-0.133667	0.393066
Data451	-0.226034	0.151164	-0.486857	-0.48584	-0.2771	0.204264	0.044556	0.425822	-0.12675	0.395508
Data452	-0.218302	0.16866	-0.484009	-0.465495	-0.270182	0.22054	0.036214	0.444946	-0.114746	0.402018
Data453	-0.213216	0.171509	-0.484619	-0.460612	-0.259603	0.218506	0.024618	0.451864	-0.114543	0.413005
Data454	-0.221965	0.169067	-0.482381	-0.458577	-0.259603	0.212809	0.022786	0.442505	-0.127157	0.427653
Data455	-0.243937	0.175781	-0.476074	-0.465902	-0.256348	0.230306	0.025635	0.44515	-0.140381	0.439046
Data456	-0.256348	0.19043	-0.458577	-0.47526	-0.238444	0.24943	0.022786	0.454712	-0.154622	0.442301
Data457	-0.246989	0.202637	-0.434977	-0.485433	-0.220133	0.264079	0.034993	0.470785	-0.152791	0.458984
Data458	-0.230916	0.191447	-0.421753	-0.489095	-0.207926	0.268962	0.066528	0.493164	-0.133464	0.458171
Data459	-0.204875	0.178019	-0.426432	-0.488688	-0.187581	0.266113	0.105998	0.519409	-0.125936	0.449219
Data460	-0.17863	0.166219	-0.432129	-0.486247	-0.160726	0.265299	0.132243	0.536296	-0.122477	0.445557
Data461	-0.165609	0.138346	-0.436808	-0.480957	-0.158691	0.280762	0.147298	0.554403	-0.114543	0.454915
Data462	-0.168864	0.13265	-0.453491	-0.469971	-0.162354	0.294596	0.149333	0.563761	-0.105184	0.453288
Data463	-0.175578	0.144246	-0.458984	-0.458577	-0.144043	0.30599	0.142212	0.559896	-0.087891	0.453288
Data464	-0.163574	0.16744	-0.455119	-0.436198	-0.113932	0.311686	0.137533	0.555216	-0.067342	0.453288
Data465	-0.138957	0.188192	-0.456543	-0.414225	-0.083008	0.310872	0.136108	0.564372	-0.038452	0.447591
Data466	-0.121867	0.201213	-0.464681	-0.390625	-0.05127	0.311686	0.136719	0.568848	-0.006917	0.424805
Data467	-0.12085	0.214844	-0.474243	-0.373535	-0.038656	0.313314	0.139771	0.56661	-0.004679	0.415853
Data468	-0.129801	0.227051	-0.479329	-0.371094	-0.038249	0.316976	0.143433	0.563354	-0.006917	0.421549
Data469	-0.13916	0.238241	-0.476074	-0.371094	-0.04598	0.330404	0.146891	0.552368	-0.006917	0.418701
Data470	-0.146688	0.241903	-0.476481	-0.361735	-0.06429	0.344645	0.161947	0.545247	-0.009766	0.41626
Data471	-0.13916	0.232137	-0.466105	-0.349935	-0.084635	0.373535	0.18453	0.53894	-0.024618	0.421549
Data472	-0.126139	0.215251	-0.458781	-0.33488	-0.085856	0.394287	0.189006	0.549113	-0.035197	0.435384
Data473	-0.113118	0.197754	-0.475057	-0.323079	-0.08667	0.414225	0.18575	0.575968	-0.05188	0.447184
Data474	-0.113322	0.203044	-0.499064	-0.321045	-0.092367	0.424805	0.185954	0.587972	-0.066935	0.447184
Data475	-0.12736	0.222371	-0.504354	-0.327148	-0.083415	0.424398	0.193278	0.59611	-0.062052	0.44515
Data476	-0.133057	0.248617	-0.497437	-0.31779	-0.074056	0.417887	0.183716	0.609945	-0.037842	0.457764
Data477	-0.125529	0.266317	-0.494588	-0.30721	-0.071615	0.41626	0.172119	0.614421	-0.008138	0.466715
Data478	-0.112101	0.266113	-0.496826	-0.296631	-0.05778	0.414632	0.152791	0.617065	0.000407	0.461426
Data479	-0.112101	0.258382	-0.488688	-0.271403	-0.032145	0.411784	0.152181	0.619303	0.002645	0.428467
Data480	-0.120239	0.251261	-0.48645	-0.247396	-0.01709	0.410563	0.14974	0.615438	0.014852	0.413005
Data481	-0.122477	0.242513	-0.488485	-0.224609	-0.014648	0.400391	0.157878	0.620931	0.023804	0.412598
Data482	-0.119832	0.244344	-0.497233	-0.202637	-0.009766	0.394694	0.171305	0.6309	0.026449	0.415446
Data483	-0.119832	0.24353	-0.502726	-0.185547	0.017497	0.386149	0.175374	0.637817	0.025228	0.431722
Data484	-0.112712	0.242106	-0.509847	-0.171305	0.056152	0.388184	0.177002	0.65918	0.0177	0.447184
Data485	-0.09786	0.239665	-0.52124	-0.172119	0.097656	0.415853	0.189006	0.694377	0.001424	0.454508
Data486	-0.07487	0.241089	-0.53304	-0.172526	0.124512	0.452067	0.192871	0.711466	-0.005697	0.459798
Data487	-0.056356	0.253092	-0.524292	-0.177409	0.120443	0.473633	0.202026	0.717367	-0.008545	0.455729
Data488	-0.036214	0.26591	-0.500488	-0.181478	0.104167	0.48584	0.207926	0.704346	-0.009766	0.44515
Data489	-0.006714	0.281372	-0.477702	-0.187988	0.093994	0.481771	0.199585	0.667318	0.003459	0.440674
Data490	-0.00061	0.297241	-0.479126	-0.191243	0.102539	0.472819	0.192057	0.641886	0.012207	0.439453
Data491	-0.014445	0.301717	-0.486043	-0.194906	0.11556	0.470378	0.180664	0.633341	0.025228	0.434163
Data492	-0.03418	0.2948	-0.504354	-0.190837	0.133057	0.466715	0.164591	0.630086	0.034383	0.430501
Data493	-0.044759	0.290731	-0.515544	-0.189616	0.132243	0.473633	0.165202	0.621541	0.033976	0.422363
Data494	-0.049032	0.273234	-0.519206	-0.192871	0.126139	0.482178	0.180664	0.616862	0.025635	0.412191
Data495	-0.055745	0.268148	-0.501709	-0.187174	0.126546	0.501302	0.187785	0.612793	0.02889	0.412598
Data496	-0.057373	0.27242	-0.490723	-0.170085	0.135498	0.520426	0.200399	0.606486	0.041504	0.408122
Data497	-0.048421	0.293986	-0.487467	-0.153809	0.156657	0.538737	0.209961	0.605469	0.04659	0.384521
Data498	-0.045573	0.323893	-0.485229	-0.118408	0.174561	0.539551	0.209351	0.607503	0.055135	0.363363
Data499	-0.037231	0.333049	-0.48584	-0.078532	0.199382	0.526937	0.204264	0.611572	0.060018	0.340576
Data500	-0.030924	0.326945	-0.489909	-0.059408	0.21932	0.509847	0.205892	0.607503	0.068563	0.332031
Data501	-0.023397	0.315145	-0.490112	-0.056152	0.229492	0.49113	0.204671	0.599365	0.059814	0.328369
Data502	-0.021769	0.310059	-0.487264	-0.059408	0.231527	0.50415	0.177205	0.604451	0.043742	0.325521
Data503	-0.01709	0.310669	-0.476888	-0.061849	0.23641	0.542806	0.159098	0.611369	0.036011	0.32959
Data504	-0.01709	0.320028	-0.460409	-0.066325	0.235189	0.565999	0.156047	0.629883	0.044149	0.32959
Data505	-0.008341	0.317993	-0.456543	-0.067952	0.244954	0.577799	0.173747	0.633341	0.044556	0.335286
Data506	0.010376	0.294189	-0.455933	-0.078125	0.246989	0.566406	0.195109	0.637817	0.039266	0.327555
Data507	0.036418	0.278727	-0.452067	-0.094808	0.240885	0.555013	0.208333	0.635783	0.043132	0.311686
Data508	0.051066	0.290934	-0.447184	-0.097249	0.229899	0.55013	0.212402	0.638428	0.048421	0.299479
Data509	0.044759	0.309855	-0.455526	-0.084635	0.227458	0.536296	0.209554	0.640055	0.056356	0.282389
Data510	0.027873	0.32959	-0.450846	-0.063477	0.233968	0.539144	0.192261	0.643311	0.082194	0.274658
Data511	0.02299	0.327352	-0.463867	-0.027669	0.24943	0.554606	0.172526	0.649211	0.102539	0.269775
Data512	0.023804	0.295817	-0.480143	0.003662	0.258789	0.566406	0.154826	0.65328	0.106812	0.26652
Data513	0.02828	0.253296	-0.497233	0.015462	0.2771	0.564372	0.140584	0.665487	0.088908	0.270589
Data514	0.032145	0.232137	-0.50944	0.002035	0.304769	0.56071	0.131226	0.683594	0.070801	0.27832
Data515	0.044149	0.23112	-0.52002	0.000814	0.313314	0.544434	0.130819	0.684204	0.05127	0.26652
Data516	0.055542	0.239461	-0.524495	0.003662	0.3125	0.531006	0.133464	0.69987	0.051676	0.267741
Data517	0.068563	0.241089	-0.521444	0.033366	0.316976	0.535075	0.138143	0.734863	0.056966	0.268555
Data518	0.083618	0.232544	-0.513306	0.068766	0.319824	0.544027	0.137533	0.721842	0.076294	0.246175
Data519	0.107829	0.203451	-0.512288	0.081787	0.325114	0.54891	0.146281	0.686849	0.086466	0.215658
Data520	0.10966	0.186157	-0.510254	0.068766	0.335286	0.561523	0.165202	0.650838	0.090535	0.202637
Data521	0.112915	0.17924	-0.502726	0.067546	0.334066	0.576986	0.174561	0.625	0.08667	0.203451
Data522	0.104777	0.193481	-0.513916	0.060628	0.340576	0.590007	0.181274	0.590617	0.080973	0.218099
Data523	0.095825	0.209351	-0.517171	0.048014	0.361735	0.60791	0.171712	0.559082	0.082397	0.208333
Data524	0.090332	0.231323	-0.500488	0.033773	0.388184	0.632324	0.158691	0.543416	0.087484	0.187581
Data525	0.093384	0.22522	-0.49174	0.037842	0.40446	0.635173	0.145467	0.543416	0.105387	0.169271
Data526	0.108846	0.213013	-0.480347	0.045166	0.42806	0.637207	0.125529	0.548299	0.118612	0.142008
Data527	0.129395	0.205688	-0.46936	0.068766	0.451253	0.646566	0.09908	0.553182	0.121663	0.13265
Data528	0.150553	0.190633	-0.455729	0.103353	0.473633	0.640462	0.088298	0.562134	0.097656	0.130615
Data529	0.160522	0.181478	-0.456746	0.111491	0.481771	0.61971	0.082194	0.560913	0.06958	0.126953
Data530	0.163981	0.175171	-0.465291	0.102539	0.48055	0.593262	0.06897	0.561523	0.056966	0.109456
Data531	0.172323	0.174967	-0.480143	0.09847	0.482585	0.575765	0.068156	0.557658	0.039469	0.084635
Data532	0.18575	0.15625	-0.503133	0.100911	0.494385	0.572103	0.076701	0.559692	0.016479	0.061442
Data533	0.203044	0.137939	-0.508016	0.093587	0.494792	0.581462	0.080566	0.564982	-0.003255	0.041504
Data534	0.216878	0.133667	-0.501506	0.093587	0.493164	0.591634	0.077311	0.563558	-0.009766	0.025228
Data535	0.229492	0.147502	-0.490926	0.117594	0.496826	0.592448	0.081177	0.56071	-0.008138	0.020345
Data536	0.235189	0.164185	-0.488078	0.146077	0.511882	0.594482	0.082397	0.553792	0.0059	0.006104
Data537	0.250854	0.169067	-0.48645	0.159505	0.526123	0.583089	0.072021	0.545858	0.027669	0.006917
Data538	0.274048	0.165202	-0.471191	0.17334	0.537923	0.572103	0.055745	0.534261	0.047201	0.013021
Data539	0.2948	0.15686	-0.451864	0.182699	0.512695	0.561523	0.050456	0.526326	0.059611	0.002848
Data540	0.317586	0.143433	-0.440063	0.187988	0.494792	0.546061	0.038656	0.499878	0.074666	-0.008545
Data541	0.339355	0.127563	-0.429891	0.187988	0.471191	0.533854	0.034993	0.481364	0.075887	-0.019938
Data542	0.362142	0.113322	-0.420125	0.183105	0.452067	0.524495	0.010986	0.486043	0.065918	-0.033773
Data543	0.38798	0.101725	-0.441081	0.186361	0.476074	0.523682	-0.005697	0.503133	0.0354	-0.049642
Data544	0.403035	0.087077	-0.474447	0.191243	0.51473	0.518799	-0.016479	0.522054	0.013631	-0.05778
Data545	0.397949	0.066935	-0.502319	0.184733	0.532633	0.542806	-0.008952	0.524902	0.002645	-0.065918
Data546	0.396118	0.052287	-0.511475	0.175781	0.522461	0.579427	0.008138	0.505371	-0.021769	-0.07487
Data547	0.400187	0.04659	-0.506999	0.158285	0.501709	0.594482	0.02889	0.495402	-0.051473	-0.069987
Data548	0.416463	0.058594	-0.501506	0.155029	0.49235	0.590007	0.026855	0.499674	-0.07609	-0.077311
Data549	0.437826	0.059001	-0.484212	0.16805	0.494385	0.571696	0.006104	0.492961	-0.097656	-0.089111
Data550	0.455526	0.0413	-0.482178	0.19043	0.509847	0.562337	-0.016479	0.46875	-0.102132	-0.099691
Data551	0.469157	0.018311	-0.487874	0.222575	0.536296	0.550537	-0.03479	0.434163	-0.078532	-0.12085
Data552	0.46936	0.009969	-0.489705	0.239665	0.559489	0.541992	-0.035807	0.409953	-0.061239	-0.13916
Data553	0.467326	0.027059	-0.493368	0.223389	0.573324	0.559082	-0.038249	0.394694	-0.034383	-0.137939
Data554	0.473836	0.040487	-0.481364	0.199788	0.587158	0.569255	-0.046183	0.381673	-0.01709	-0.120443
Data555	0.487467	0.036214	-0.467122	0.180257	0.596924	0.574137	-0.054932	0.379842	-0.021769	-0.112712
Data556	0.512085	0.049845	-0.454305	0.187174	0.592855	0.56193	-0.071615	0.386149	-0.026042	-0.132243
Data557	0.537923	0.072835	-0.450439	0.220133	0.593262	0.55013	-0.088094	0.401204	-0.026652	-0.147705
Data558	0.560506	0.078532	-0.452677	0.251465	0.602214	0.539551	-0.102132	0.41626	-0.029907	-0.163574
Data559	0.583903	0.070801	-0.453288	0.264486	0.599772	0.522868	-0.112305	0.402222	-0.035807	-0.160726
Data560	0.598145	0.055339	-0.45695	0.26123	0.583903	0.516764	-0.116781	0.367025	-0.056356	-0.144857
Data561	0.606283	0.030924	-0.464478	0.24821	0.572917	0.521647	-0.125936	0.347697	-0.069173	-0.124512
Data562	0.598145	0.018514	-0.477295	0.240885	0.570475	0.519613	-0.120239	0.34668	-0.072835	-0.139567
Data563	0.597941	0.007121	-0.489909	0.247396	0.57251	0.519206	-0.105998	0.338338	-0.083618	-0.174967
Data564	0.605062	-0.008748	-0.495402	0.269368	0.592041	0.537109	-0.097453	0.342814	-0.086466	-0.205078
Data565	0.618693	-0.033773	-0.499674	0.289307	0.628662	0.548503	-0.091146	0.351563	-0.089111	-0.225423
Data566	0.632935	-0.048218	-0.499878	0.296631	0.64738	0.551758	-0.076497	0.360514	-0.097453	-0.236003
Data567	0.646362	-0.05249	-0.489502	0.288493	0.66569	0.533854	-0.065104	0.36377	-0.12207	-0.262451
Data568	0.643311	-0.047811	-0.482585	0.279134	0.669759	0.523275	-0.079346	0.363566	-0.129598	-0.286865
Data569	0.645142	-0.031128	-0.479126	0.2771	0.669759	0.522054	-0.103353	0.355835	-0.134888	-0.288493
Data570	0.655111	-0.008341	-0.470174	0.276693	0.662435	0.522054	-0.118612	0.337931	-0.136515	-0.287679
Data571	0.66569	0.004069	-0.469767	0.27181	0.662842	0.524902	-0.109253	0.307007	-0.124105	-0.30599
Data572	0.665283	-0.012004	-0.473836	0.249837	0.668132	0.527344	-0.099487	0.279744	-0.103353	-0.325928
Data573	0.6604	-0.033366	-0.479533	0.244954	0.67627	0.537923	-0.109863	0.271606	-0.088704	-0.35319
Data574	0.653076	-0.059001	-0.47465	0.251872	0.687256	0.535075	-0.129395	0.283813	-0.071818	-0.364176
Data575	0.652669	-0.067749	-0.462036	0.276693	0.680745	0.533447	-0.159302	0.312907	-0.073039	-0.372721
Data576	0.651855	-0.065511	-0.452474	0.307617	0.675863	0.527751	-0.191447	0.31311	-0.090942	-0.388997
Data577	0.661825	-0.06307	-0.442098	0.339762	0.669759	0.528564	-0.206909	0.299683	-0.118612	-0.409342
Data578	0.666911	-0.074056	-0.424805	0.354818	0.635579	0.536702	-0.216675	0.274658	-0.144043	-0.412598
Data579	0.682983	-0.104777	-0.415853	0.343831	0.59082	0.541178	-0.214233	0.256755	-0.163574	-0.40446
Data580	0.696615	-0.131022	-0.413818	0.31901	0.568034	0.548503	-0.201009	0.258586	-0.177205	-0.395101
Data581	0.697632	-0.152588	-0.402629	0.316569	0.559082	0.549723	-0.19694	0.271403	-0.194092	-0.38737
Data582	0.698446	-0.158895	-0.379842	0.322673	0.558268	0.540771	-0.190837	0.266927	-0.198161	-0.39266
Data583	0.696208	-0.159912	-0.359701	0.320231	0.561117	0.532633	-0.18453	0.26001	-0.186971	-0.416667
Data584	0.708822	-0.159912	-0.352376	0.31779	0.570068	0.532633	-0.196126	0.248617	-0.156047	-0.437419
Data585	0.740763	-0.164998	-0.366414	0.310465	0.581462	0.544434	-0.216471	0.230306	-0.132243	-0.462646
Data586	0.773926	-0.166219	-0.377604	0.309245	0.602214	0.559082	-0.203451	0.216878	-0.11617	-0.483398
Data587	0.795288	-0.171916	-0.386353	0.325928	0.618896	0.574951	-0.18575	0.219116	-0.119019	-0.487061
Data588	0.807495	-0.170085	-0.379232	0.355225	0.61849	0.586751	-0.179036	0.232747	-0.124512	-0.488281
Data589	0.794067	-0.160726	-0.377401	0.38737	0.605062	0.581462	-0.192057	0.238037	-0.138346	-0.493164
Data590	0.779215	-0.16154	-0.377401	0.40568	0.608724	0.563151	-0.208537	0.238444	-0.157878	-0.502523
Data591	0.774129	-0.16866	-0.362956	0.39266	0.623372	0.539958	-0.218913	0.236003	-0.171509	-0.497233
Data592	0.763143	-0.180054	-0.350342	0.382487	0.620524	0.52002	-0.227661	0.225627	-0.176595	-0.495605
Data593	0.763753	-0.183105	-0.347493	0.382894	0.608724	0.496826	-0.247192	0.21464	-0.182292	-0.503743
Data594	0.762939	-0.184123	-0.35909	0.395508	0.600993	0.477702	-0.267334	0.194295	-0.170695	-0.518392
Data595	0.773722	-0.17863	-0.373128	0.397135	0.600586	0.466715	-0.28361	0.125936	-0.141805	-0.539144
Data596	0.794271	-0.164795	-0.383301	0.408529	0.592041	0.474447	-0.294393	-0.0177	-0.127157	-0.55013
Data597	0.811768	-0.152791	-0.38798	0.414632	0.59082	0.485433	-0.30009	-0.024007	-0.122884	-0.553385
Data598	0.807088	-0.151978	-0.378418	0.421143	0.5896	0.483398	-0.303141	0.042521	-0.130005	-0.551758
Data599	0.778605	-0.164998	-0.372314	0.428874	0.584717	0.466715	-0.297038	0.114136	-0.135905	-0.546875
Data600	0.754191	-0.194499	-0.363973	0.439046	0.590007	0.454915	-0.29012	0.147705	-0.134481	-0.535482
Data601	0.733643	-0.213826	-0.345866	0.430908	0.598145	0.454102	-0.288493	0.159302	-0.140788	-0.533447
Data602	0.723063	-0.213623	-0.340576	0.419108	0.608724	0.445964	-0.306396	0.177409	-0.152384	-0.522054
Data603	0.716146	-0.216268	-0.343424	0.415446	0.621338	0.446777	-0.306396	0.186564	-0.151978	-0.515951
Data604	0.722656	-0.220337	-0.335897	0.413005	0.622965	0.44515	-0.293579	0.18575	-0.142619	-0.519206
Data605	0.728963	-0.216064	-0.326742	0.413411	0.622152	0.434163	-0.268555	0.184733	-0.131022	-0.532227
Data606	0.728149	-0.216471	-0.316976	0.409342	0.627441	0.427246	-0.252279	0.179647	-0.117798	-0.559896
Data607	0.728353	-0.218302	-0.293986	0.411784	0.632324	0.422363	-0.253703	0.182088	-0.107015	-0.576986
Data608	0.720418	-0.229085	-0.288086	0.414225	0.634359	0.420329	-0.259196	0.180257	-0.113932	-0.586344
Data609	0.704142	-0.240072	-0.281982	0.41626	0.621338	0.425618	-0.260213	0.182495	-0.119019	-0.59611
Data610	0.694784	-0.24353	-0.267944	0.419108	0.591634	0.423584	-0.268555	0.181681	-0.131226	-0.597738
Data611	0.690308	-0.249837	-0.266927	0.430501	0.545654	0.408122	-0.292358	0.165812	-0.13265	-0.60262
Data612	0.697428	-0.265299	-0.28361	0.443522	0.500488	0.37557	-0.314738	0.15035	-0.127157	-0.611165
Data613	0.717977	-0.281576	-0.292358	0.433757	0.476074	0.350749	-0.335286	0.155436	-0.114543	-0.616455
Data614	0.724487	-0.298462	-0.279744	0.414225	0.467122	0.336507	-0.343018	0.160726	-0.09318	-0.613607
Data615	0.727539	-0.30721	-0.275675	0.39266	0.453695	0.326742	-0.340373	0.165202	-0.067139	-0.609538
Data616	0.727539	-0.320028	-0.278931	0.390218	0.435384	0.327555	-0.333659	0.173136	-0.061849	-0.616862
Data617	0.717977	-0.3361	-0.27181	0.404053	0.406087	0.340983	-0.345459	0.183919	-0.066121	-0.615641
Data618	0.707804	-0.368042	-0.262044	0.418294	0.40446	0.340983	-0.356038	0.191243	-0.073853	-0.611572
Data619	0.721029	-0.397746	-0.246582	0.441081	0.424398	0.335693	-0.361735	0.193888	-0.082804	-0.592855
Data620	0.726522	-0.417074	-0.238037	0.469157	0.449219	0.333659	-0.384521	0.19165	-0.103556	-0.590413
Data621	0.733236	-0.421753	-0.250448	0.469971	0.472412	0.343018	-0.411987	0.190837	-0.121257	-0.600993
Data622	0.741577	-0.414225	-0.26062	0.46224	0.477295	0.353597	-0.430501	0.18514	-0.125529	-0.617676
Data623	0.743001	-0.385132	-0.271403	0.452067	0.457764	0.360514	-0.426229	0.171305	-0.124512	-0.627035
Data624	0.726115	-0.362752	-0.278524	0.456136	0.441081	0.357666	-0.40446	0.150146	-0.116577	-0.646566
Data625	0.704549	-0.351766	-0.275879	0.460612	0.444743	0.342204	-0.378825	0.119019	-0.081584	-0.655518
Data626	0.68278	-0.350545	-0.26652	0.466309	0.442708	0.325521	-0.366821	0.096232	-0.055542	-0.650228
Data627	0.660807	-0.361735	-0.260824	0.465088	0.44515	0.299886	-0.360921	0.08606	-0.042725	-0.655924
Data628	0.635173	-0.378621	-0.257568	0.462646	0.43335	0.265299	-0.360107	0.078125	-0.046997	-0.664063
Data629	0.619303	-0.397746	-0.261434	0.468343	0.420736	0.25472	-0.384725	0.067749	-0.063477	-0.676676
Data630	0.613607	-0.390828	-0.260213	0.465088	0.39388	0.267741	-0.413411	0.055135	-0.066935	-0.681152
Data631	0.614421	-0.387166	-0.25411	0.440267	0.366211	0.270996	-0.424398	0.047404	-0.05778	-0.679118
Data632	0.623169	-0.38859	-0.248413	0.425618	0.354004	0.272624	-0.420125	0.037435	-0.043132	-0.668945
Data633	0.624593	-0.413615	-0.248413	0.427653	0.356445	0.269775	-0.419718	0.024414	-0.041911	-0.644531
Data634	0.632324	-0.442912	-0.247396	0.441895	0.355632	0.265706	-0.430094	0.020142	-0.044352	-0.620931
Data635	0.640259	-0.449829	-0.253906	0.460612	0.354818	0.257975	-0.435994	0.029093	-0.061849	-0.609131
Data636	0.640869	-0.438639	-0.254924	0.469157	0.360514	0.238037	-0.449219	0.02828	-0.071818	-0.611165
Data637	0.631307	-0.425415	-0.247192	0.47404	0.358887	0.215658	-0.46875	0.014648	-0.087077	-0.6132
Data638	0.61849	-0.412598	-0.240885	0.453288	0.356038	0.209147	-0.470581	0.000203	-0.093994	-0.607096
Data639	0.609334	-0.413005	-0.243734	0.429688	0.354004	0.228678	-0.470785	-0.008748	-0.104574	-0.607096
