# Supplementary material for: Integration of MRI and somatosensory evoked potentials facilitate diagnosis of spinal cord compression
Source: Sci Rep. 2023 May 15;13:7861. doi: 10.1038/s41598-023-34832-2 (PMC10185544; doi:10.1038/s41598-023-34832-2)
Supplement: Supplementary file 3 — Supplementary Information 3. [file 41598_2023_34832_MOESM3_ESM.zip › Preoperative SSEP data/spinal cord compression group/2391384_2/2391384_2_Rt Tibial SEP_Cz'-Fpz_201220_110612.csv]

Index	1	2	3	4	5	6
Name	Cz'-Fpz	Cz'-Fpz	Cz'-Fpz	Cz'-Fpz	Cz'-Fpz	Cz'-Fpz
Time	2.01712E+13	2.01712E+13	2.01712E+13	2.01712E+13	2.01712E+13	2.01712E+13
Highcut	500	500	500	500	500	500
Lowcut	10	10	10	10	10	10
Period	0.000156	0.000156	0.000156	0.000156	0.000156	0.000156
Averages	120	120	120	120	120	120
Int (mA)	17.5/17.1mA	17.5/17.1mA	17.5/17.1mA	17.5/17.6mA	17.5/17.1mA	17.5/17.1mA
Pulse Width (�gs)	200�s	200�s	200�s	200�s	200�s	200�s
Rep Rate (Hz)	3.11Hz	3.11Hz	3.11Hz	3.11Hz	3.11Hz	3.11Hz
Data0	0.652873	1.172689	1.144206	1.254476	1.043294	0.817057
Data1	3.662313	7.203369	7.181396	7.538249	7.495931	7.261149
Data2	5.796509	3.879801	3.999023	4.479167	4.395752	4.39738
Data3	0.198161	-1.686605	-1.539714	-1.324463	-1.492106	-1.582438
Data4	-2.176107	-3.109538	-2.999268	-2.927653	-3.177897	-3.320719
Data5	-2.371012	-3.011882	-2.971598	-2.942708	-3.267822	-3.417969
Data6	-1.806234	-2.277832	-2.305908	-2.270915	-2.662354	-2.7889
Data7	-1.034953	-1.38916	-1.475423	-1.422526	-1.855062	-1.961263
Data8	-0.321248	-0.615234	-0.727539	-0.655111	-1.107992	-1.187744
Data9	0.211995	-0.062663	-0.182699	-0.076497	-0.52124	-0.585531
Data10	0.556234	0.270589	0.151774	0.281576	-0.119222	-0.167643
Data11	0.733643	0.447184	0.320638	0.458577	0.128988	0.085042
Data12	0.784505	0.51473	0.379232	0.506592	0.250244	0.206299
Data13	0.762736	0.500081	0.367025	0.503743	0.316569	0.230713
Data14	0.716146	0.441488	0.328776	0.467529	0.314128	0.205485
Data15	0.662231	0.35848	0.303548	0.424398	0.27181	0.157471
Data16	0.598755	0.285238	0.289714	0.367432	0.216471	0.097249
Data17	0.550741	0.222575	0.268148	0.303141	0.154622	0.034993
Data18	0.526937	0.181478	0.23763	0.26001	0.101725	-0.014648
Data19	0.518595	0.155436	0.217285	0.234782	0.065511	-0.053711
Data20	0.504964	0.145671	0.189209	0.220133	0.05127	-0.065918
Data21	0.472819	0.142822	0.157878	0.229899	0.051676	-0.073242
Data22	0.435588	0.134277	0.134277	0.229492	0.044352	-0.054932
Data23	0.419718	0.115967	0.116374	0.216471	0.04069	-0.033773
Data24	0.41036	0.101318	0.107015	0.192871	0.031738	-0.013021
Data25	0.398356	0.078939	0.085449	0.174154	0.03418	-0.001221
Data26	0.384725	0.060628	0.070394	0.163981	0.044759	0.010173
Data27	0.383911	0.05249	0.054525	0.157064	0.059001	0.013835
Data28	0.383301	0.06429	0.049235	0.142822	0.072021	0.0236
Data29	0.394084	0.070801	0.062663	0.123698	0.082194	0.0354
Data30	0.383504	0.050456	0.088704	0.116374	0.097656	0.038249
Data31	0.371501	0.01709	0.097656	0.117594	0.100911	0.0354
Data32	0.358683	-0.012207	0.101725	0.115967	0.105387	0.037435
Data33	0.350545	-0.022786	0.10498	0.104167	0.109049	0.028483
Data34	0.339152	-0.025228	0.107422	0.091553	0.106201	0.019124
Data35	0.341187	-0.024414	0.109863	0.092773	0.098877	-0.000407
Data36	0.331014	-0.031331	0.117594	0.107015	0.091146	-0.023193
Data37	0.316569	-0.04069	0.107829	0.123291	0.087077	-0.038249
Data38	0.303955	-0.039876	0.08667	0.138346	0.091553	-0.036214
Data39	0.313517	-0.039063	0.071208	0.131836	0.099691	-0.020345
Data40	0.313721	-0.053304	0.059001	0.111084	0.098063	0.004883
Data41	0.307007	-0.065511	0.038656	0.094808	0.100505	0.026449
Data42	0.288493	-0.073649	0.029704	0.083822	0.109049	0.043945
Data43	0.2771	-0.078125	0.031331	0.073242	0.100505	0.055745
Data44	0.270996	-0.085449	0.039876	0.065918	0.096436	0.077718
Data45	0.262858	-0.096029	0.043132	0.072428	0.099284	0.095215
Data46	0.253296	-0.111084	0.030518	0.08016	0.078125	0.085449
Data47	0.23234	-0.114746	0.02238	0.075684	0.060221	0.076904
Data48	0.215861	-0.118001	0.015462	0.061849	0.062256	0.065918
Data49	0.211995	-0.125732	-0.00651	0.045573	0.077718	0.032552
Data50	0.210164	-0.140788	-0.032552	0.036214	0.086263	0.016276
Data51	0.201416	-0.159098	-0.037028	0.036214	0.093587	0.014242
Data52	0.193075	-0.163981	-0.048421	0.039876	0.099691	0.021159
Data53	0.186768	-0.152181	-0.041911	0.042318	0.109863	0.044352
Data54	0.178833	-0.154215	-0.020345	0.04598	0.11027	0.069173
Data55	0.164795	-0.17334	-0.006917	0.05249	0.106201	0.087077
Data56	0.141602	-0.192871	-0.012207	0.060628	0.096436	0.085856
Data57	0.117594	-0.201009	-0.033366	0.06958	0.074056	0.083008
Data58	0.114339	-0.209554	-0.062663	0.077311	0.056966	0.072021
Data59	0.105591	-0.218913	-0.074463	0.082601	0.054525	0.059408
Data60	0.084025	-0.229492	-0.067139	0.085449	0.058594	0.054118
Data61	0.063477	-0.229899	-0.066732	0.078125	0.052897	0.05778
Data62	0.045776	-0.227865	-0.064697	0.070801	0.047607	0.065511
Data63	0.036621	-0.228678	-0.059001	0.068359	0.048828	0.068359
Data64	0.020345	-0.236003	-0.060221	0.078125	0.043945	0.085449
Data65	-0.000407	-0.241292	-0.047201	0.079346	0.025635	0.11027
Data66	-0.006307	-0.236816	-0.041504	0.065104	0.009359	0.115967
Data67	-0.004476	-0.238851	-0.045573	0.044759	0.004069	0.089518
Data68	0.000407	-0.265706	-0.055745	0.034993	0.005697	0.069173
Data69	0.010986	-0.292155	-0.06429	0.040283	0.018311	0.062663
Data70	0.024211	-0.330404	-0.081787	0.049235	0.037028	0.056152
Data71	0.03418	-0.351156	-0.089518	0.059408	0.036621	0.065918
Data72	0.039063	-0.351156	-0.08667	0.063477	0.034587	0.074056
Data73	0.036011	-0.344238	-0.089518	0.064697	0.034993	0.058594
Data74	0.016683	-0.345866	-0.094401	0.065511	0.035807	0.044352
Data75	-0.015259	-0.346273	-0.09318	0.06429	0.042318	0.0354
Data76	-0.041911	-0.341797	-0.088704	0.058594	0.059408	0.039876
Data77	-0.058187	-0.343831	-0.082601	0.043945	0.062663	0.047607
Data78	-0.06307	-0.351563	-0.088704	0.024007	0.049642	0.058187
Data79	-0.079549	-0.351156	-0.10498	0.021566	0.036214	0.062256
Data80	-0.098267	-0.350342	-0.129801	0.043132	0.034993	0.043945
Data81	-0.104167	-0.358887	-0.145671	0.05127	0.028076	0.023193
Data82	-0.115967	-0.367025	-0.151367	0.051676	0.040283	0.000814
Data83	-0.127157	-0.373535	-0.138346	0.055339	0.056966	-0.009359
Data84	-0.149536	-0.388184	-0.121663	0.056559	0.056966	-0.010579
Data85	-0.174357	-0.408529	-0.106201	0.072021	0.054118	0.00529
Data86	-0.183716	-0.410563	-0.10376	0.085856	0.062256	0.030111
Data87	-0.173747	-0.412191	-0.108236	0.079753	0.059814	0.033773
Data88	-0.163371	-0.426025	-0.109049	0.071208	0.062256	0.033366
Data89	-0.16866	-0.438232	-0.106201	0.065918	0.084635	0.026042
Data90	-0.189412	-0.450846	-0.09196	0.063883	0.084229	0.019938
Data91	-0.204264	-0.449626	-0.083008	0.05127	0.069173	0.025635
Data92	-0.195719	-0.444336	-0.082601	0.041097	0.047201	0.033366
Data93	-0.177816	-0.453288	-0.087891	0.024414	0.034993	0.038656
Data94	-0.159098	-0.448405	-0.102539	-0.002441	0.031738	0.028483
Data95	-0.160726	-0.42806	-0.118001	-0.019124	0.037435	0.028076
Data96	-0.173747	-0.412598	-0.124919	-0.024821	0.038656	0.041911
Data97	-0.19104	-0.401204	-0.126546	-0.024821	0.029297	0.063883
Data98	-0.211589	-0.415853	-0.138346	-0.021973	0.018311	0.074463
Data99	-0.213623	-0.442301	-0.147705	-0.01709	0.0118	0.065104
Data100	-0.21464	-0.457764	-0.151774	-0.022786	0.015462	0.048421
Data101	-0.214844	-0.465495	-0.155029	-0.025228	0.021159	0.031738
Data102	-0.21993	-0.476481	-0.162354	-0.025228	0.028076	0.012207
Data103	-0.219523	-0.484619	-0.170898	-0.026042	0.037435	-0.011393
Data104	-0.222575	-0.509033	-0.188395	-0.026449	0.036214	-0.017497
Data105	-0.218709	-0.514323	-0.200195	-0.034993	0.030924	-0.024414
Data106	-0.215454	-0.505371	-0.200195	-0.048828	0.007731	-0.024414
Data107	-0.194295	-0.500488	-0.179036	-0.05778	-0.001221	-0.030518
Data108	-0.197144	-0.496012	-0.155029	-0.064697	-0.001628	-0.016276
Data109	-0.202433	-0.494385	-0.147705	-0.070394	0.003662	0.005697
Data110	-0.207316	-0.507813	-0.150146	-0.077718	0.00529	0.019938
Data111	-0.220744	-0.519206	-0.157878	-0.08138	0.011393	0.01709
Data112	-0.233968	-0.522868	-0.166829	-0.077311	0.014242	0.004476
Data113	-0.238647	-0.516357	-0.140381	-0.077311	0.008952	-0.008545
Data114	-0.239868	-0.506185	-0.100505	-0.09318	0.008138	-0.021159
Data115	-0.249634	-0.491943	-0.102132	-0.093587	0.00651	-0.043945
Data116	-0.270386	-0.480143	-0.126139	-0.072428	0.006104	-0.060628
Data117	-0.290934	-0.485026	-0.151367	-0.046387	0.00529	-0.058594
Data118	-0.2948	-0.506592	-0.155436	-0.016276	-0.003255	-0.050863
Data119	-0.292765	-0.513916	-0.148926	-0.006104	-0.019124	-0.037435
Data120	-0.290324	-0.50415	-0.155843	-0.003662	-0.029704	-0.032959
Data121	-0.28361	-0.494385	-0.16154	-0.028076	-0.032552	-0.032145
Data122	-0.274251	-0.488281	-0.157064	-0.047201	-0.038656	-0.026855
Data123	-0.267537	-0.482178	-0.157471	-0.056559	-0.045573	-0.032552
Data124	-0.253906	-0.493164	-0.164388	-0.059814	-0.049235	-0.043132
Data125	-0.235392	-0.506592	-0.165609	-0.067139	-0.06429	-0.053711
Data126	-0.218913	-0.509847	-0.172933	-0.073649	-0.078939	-0.062256
Data127	-0.21993	-0.508626	-0.186768	-0.059408	-0.093994	-0.051676
Data128	-0.232544	-0.497233	-0.190837	-0.05249	-0.11027	-0.027262
Data129	-0.236206	-0.482992	-0.188395	-0.048014	-0.120443	-0.008545
Data130	-0.238444	-0.478923	-0.172119	-0.024821	-0.124105	0.004069
Data131	-0.228678	-0.493571	-0.154215	-0.012207	-0.126139	0.004883
Data132	-0.223592	-0.513102	-0.148112	-0.015869	-0.135905	-0.004476
Data133	-0.230103	-0.529785	-0.161133	-0.03418	-0.148519	-0.011393
Data134	-0.22583	-0.53304	-0.179036	-0.06307	-0.156657	-0.015055
Data135	-0.215251	-0.529785	-0.19043	-0.078532	-0.154215	-0.0236
Data136	-0.212606	-0.528564	-0.188802	-0.075277	-0.151367	-0.037842
Data137	-0.225016	-0.520426	-0.181885	-0.061442	-0.157064	-0.051676
Data138	-0.245361	-0.526937	-0.18514	-0.054932	-0.16154	-0.061849
Data139	-0.276693	-0.529785	-0.199382	-0.059408	-0.15625	-0.050456
Data140	-0.300293	-0.53304	-0.203044	-0.066732	-0.15096	-0.043538
Data141	-0.318197	-0.543213	-0.19694	-0.058594	-0.151367	-0.048014
Data142	-0.336507	-0.557048	-0.178223	-0.063477	-0.153809	-0.038249
Data143	-0.342407	-0.554199	-0.146484	-0.054525	-0.170492	-0.029704
Data144	-0.331014	-0.554199	-0.134277	-0.030518	-0.184733	-0.019124
Data145	-0.319214	-0.557861	-0.15096	-0.024821	-0.189616	0.000814
Data146	-0.303141	-0.553792	-0.174967	-0.038656	-0.194499	0.008138
Data147	-0.291341	-0.55013	-0.203857	-0.06307	-0.195313	0
Data148	-0.291545	-0.55013	-0.221761	-0.085042	-0.195719	-0.019938
Data149	-0.29541	-0.543213	-0.228678	-0.090332	-0.203044	-0.013021
Data150	-0.298258	-0.534668	-0.227458	-0.072021	-0.20752	0.004883
Data151	-0.310872	-0.53182	-0.211995	-0.06307	-0.229085	0.02238
Data152	-0.325521	-0.537109	-0.174561	-0.080973	-0.255127	0.026449
Data153	-0.325928	-0.55013	-0.168864	-0.103353	-0.274251	0.025635
Data154	-0.316976	-0.560303	-0.165609	-0.124919	-0.281576	0.014648
Data155	-0.311686	-0.557048	-0.173747	-0.145264	-0.288493	0.005697
Data156	-0.298462	-0.560303	-0.182292	-0.156657	-0.290934	0.005697
Data157	-0.297038	-0.56722	-0.198568	-0.148926	-0.293783	0.006917
Data158	-0.316366	-0.571696	-0.213623	-0.137939	-0.295003	0.009766
Data159	-0.348918	-0.574137	-0.212402	-0.125326	-0.287679	0.009359
Data160	-0.384318	-0.57902	-0.190837	-0.112712	-0.280355	0.015462
Data161	-0.408732	-0.583089	-0.174154	-0.105387	-0.268555	0.021566
Data162	-0.405273	-0.592855	-0.169271	-0.104574	-0.26652	0.025635
Data163	-0.402425	-0.611572	-0.172119	-0.101725	-0.273438	0.017497
Data164	-0.413411	-0.627035	-0.180257	-0.102539	-0.295817	0.007324
Data165	-0.419515	-0.642497	-0.17985	-0.120443	-0.311686	-0.007731
Data166	-0.40446	-0.656738	-0.16276	-0.138346	-0.313314	-0.023193
Data167	-0.383097	-0.658773	-0.148519	-0.159098	-0.30599	-0.024414
Data168	-0.359294	-0.651449	-0.159505	-0.170492	-0.299886	-0.021973
Data169	-0.349121	-0.640869	-0.170085	-0.17334	-0.297852	-0.00651
Data170	-0.354614	-0.655518	-0.183105	-0.164388	-0.301514	0.008952
Data171	-0.356445	-0.68807	-0.193685	-0.17863	-0.313721	0.027262
Data172	-0.369059	-0.712484	-0.185954	-0.187581	-0.325521	0.039063
Data173	-0.372314	-0.719401	-0.157064	-0.195719	-0.33488	0.034993
Data174	-0.361938	-0.722656	-0.136312	-0.194906	-0.34668	0.0118
Data175	-0.348918	-0.720215	-0.122477	-0.197754	-0.362549	0.003255
Data176	-0.338135	-0.729167	-0.119629	-0.183919	-0.374756	0.00529
Data177	-0.320841	-0.750732	-0.121663	-0.163574	-0.385742	0.001221
Data178	-0.297648	-0.785319	-0.123291	-0.168864	-0.386149	-0.002441
Data179	-0.285848	-0.795898	-0.124919	-0.181885	-0.386963	-0.008545
Data180	-0.28951	-0.800781	-0.135905	-0.191243	-0.390218	-0.023193
Data181	-0.300293	-0.796305	-0.156657	-0.194499	-0.401204	-0.030111
Data182	-0.319824	-0.77474	-0.169271	-0.198568	-0.411377	-0.015055
Data183	-0.321248	-0.766195	-0.168457	-0.20223	-0.417074	0.000407
Data184	-0.310262	-0.763753	-0.155843	-0.213216	-0.423584	0.00529
Data185	-0.304565	-0.772298	-0.144857	-0.213623	-0.435791	-0.005697
Data186	-0.309041	-0.784505	-0.146891	-0.209554	-0.437012	-0.020345
Data187	-0.305379	-0.795492	-0.162354	-0.204671	-0.425212	-0.026042
Data188	-0.304362	-0.808105	-0.164795	-0.197754	-0.413005	-0.021566
Data189	-0.294189	-0.823161	-0.140381	-0.205078	-0.397135	-0.006104
Data190	-0.296021	-0.838216	-0.120036	-0.219727	-0.390218	0.004069
Data191	-0.306396	-0.845947	-0.09847	-0.232747	-0.383708	0.004476
Data192	-0.312093	-0.837809	-0.097249	-0.231934	-0.366211	0.007324
Data193	-0.312907	-0.826823	-0.115153	-0.21932	-0.347493	0.013835
Data194	-0.293986	-0.818685	-0.140381	-0.221354	-0.326335	0.019124
Data195	-0.288289	-0.808105	-0.163981	-0.21932	-0.316162	0.00529
Data196	-0.282389	-0.801595	-0.177409	-0.203857	-0.3243	-0.014242
Data197	-0.270386	-0.802816	-0.182292	-0.188802	-0.331217	-0.021159
Data198	-0.245158	-0.814209	-0.184733	-0.176188	-0.34139	-0.006104
Data199	-0.220133	-0.833333	-0.188802	-0.17985	-0.35848	0.004069
Data200	-0.200399	-0.854085	-0.205078	-0.201823	-0.367432	-0.001221
Data201	-0.193278	-0.865479	-0.212809	-0.22583	-0.371094	-0.010173
Data202	-0.199585	-0.858154	-0.212809	-0.245361	-0.380452	-0.012614
Data203	-0.210978	-0.855713	-0.203451	-0.250244	-0.385742	-0.009359
Data204	-0.210164	-0.861816	-0.203857	-0.245361	-0.377197	-0.032552
Data205	-0.19633	-0.876872	-0.222575	-0.252279	-0.352376	-0.008545
Data206	-0.162964	-0.885417	-0.245768	-0.262451	-0.318604	0.028076
Data207	-0.126546	-0.882975	-0.257975	-0.273844	-0.285645	0.061849
Data208	-0.106812	-0.864258	-0.238851	-0.281982	-0.275065	0.06958
Data209	-0.091756	-0.846761	-0.229899	-0.280762	-0.268962	0.068359
Data210	-0.091756	-0.839844	-0.216878	-0.279541	-0.266927	0.069173
Data211	-0.101115	-0.838216	-0.19043	-0.269368	-0.267741	0.065511
Data212	-0.109253	-0.842692	-0.179443	-0.256755	-0.261637	0.059814
Data213	-0.112305	-0.85083	-0.157878	-0.267741	-0.26652	0.061442
Data214	-0.096029	-0.856934	-0.133057	-0.273844	-0.270182	0.084635
Data215	-0.080973	-0.866292	-0.126139	-0.279541	-0.273031	0.093994
Data216	-0.054321	-0.889079	-0.13265	-0.279134	-0.255534	0.083822
Data217	-0.030111	-0.881755	-0.146484	-0.285645	-0.221354	0.070801
Data218	-0.01241	-0.861816	-0.159912	-0.271403	-0.197347	0.050863
Data219	0.010579	-0.842692	-0.163574	-0.254313	-0.159505	0.046387
Data220	0.039876	-0.799967	-0.15625	-0.246582	-0.115153	0.072835
Data221	0.053914	-0.745443	-0.137533	-0.245768	-0.087891	0.101725
Data222	0.053711	-0.708415	-0.12085	-0.255941	-0.091146	0.118408
Data223	0.049642	-0.691732	-0.113118	-0.276693	-0.096029	0.126546
Data224	0.065715	-0.686035	-0.104167	-0.281169	-0.094808	0.149333
Data225	0.081584	-0.686442	-0.096029	-0.267334	-0.082601	0.155843
Data226	0.101725	-0.686035	-0.087077	-0.236816	-0.064697	0.145671
Data227	0.144043	-0.668538	-0.090332	-0.201009	-0.035807	0.138753
Data228	0.190226	-0.640055	-0.083822	-0.172119	-0.006104	0.160319
Data229	0.238444	-0.612386	-0.050049	-0.160726	0.025228	0.205485
Data230	0.292969	-0.591227	-0.00651	-0.171305	0.041504	0.255534
Data231	0.340576	-0.566813	0.040283	-0.200195	0.05127	0.273438
Data232	0.376587	-0.537516	0.056966	-0.231934	0.062256	0.279948
Data233	0.395508	-0.511475	0.05778	-0.251872	0.085449	0.298665
Data234	0.396525	-0.486247	0.052897	-0.268148	0.111491	0.325521
Data235	0.396118	-0.472819	0.06429	-0.270182	0.133464	0.34668
Data236	0.404663	-0.441895	0.090739	-0.241292	0.170492	0.371908
Data237	0.444336	-0.385742	0.125326	-0.197754	0.212809	0.408936
Data238	0.484212	-0.344238	0.146077	-0.157878	0.254313	0.447591
Data239	0.520223	-0.297038	0.172933	-0.130615	0.29541	0.482992
Data240	0.54484	-0.24943	0.20752	-0.117188	0.331217	0.513102
Data241	0.574748	-0.212809	0.23641	-0.114339	0.366211	0.539551
Data242	0.614624	-0.177002	0.264079	-0.099284	0.400798	0.559896
Data243	0.656942	-0.140788	0.305176	-0.060221	0.429281	0.576172
Data244	0.705973	-0.093587	0.359701	-0.01709	0.460205	0.611572
Data245	0.76416	-0.037842	0.415039	0.038249	0.499268	0.670166
Data246	0.832113	0.015055	0.455729	0.08667	0.545247	0.743001
Data247	0.895589	0.066325	0.479329	0.115967	0.600586	0.810954
Data248	0.942586	0.115153	0.527344	0.155843	0.673014	0.870361
Data249	0.977783	0.17985	0.578613	0.206706	0.752767	0.929769
Data250	1.033732	0.245768	0.638021	0.265299	0.836182	0.98999
Data251	1.102091	0.321045	0.692139	0.327555	0.917969	1.044922
Data252	1.177775	0.403239	0.734863	0.377197	0.984701	1.123861
Data253	1.248779	0.489502	0.784505	0.409749	1.023763	1.190186
Data254	1.323446	0.561523	0.849202	0.430908	1.072591	1.234538
Data255	1.382853	0.626221	0.90861	0.461833	1.137695	1.280924
Data256	1.421305	0.681559	0.965983	0.515544	1.195068	1.322835
Data257	1.460164	0.734863	1.025391	0.596924	1.257324	1.389567
Data258	1.517334	0.799154	1.090495	0.682373	1.319987	1.477051
Data259	1.594035	0.883789	1.173503	0.782878	1.410726	1.561279
Data260	1.698201	0.987549	1.274821	0.887858	1.519368	1.635335
Data261	1.810913	1.113688	1.387533	1.000977	1.63208	1.718343
Data262	1.933797	1.247965	1.489665	1.097005	1.756999	1.811523
Data263	2.04305	1.356201	1.586507	1.16984	1.857503	1.883952
Data264	2.144572	1.448975	1.675618	1.250814	1.938477	1.929118
Data265	2.234904	1.539714	1.746419	1.320394	2.021891	2.006429
Data266	2.32076	1.621501	1.815999	1.381022	2.11141	2.100016
Data267	2.413737	1.718343	1.909993	1.454264	2.1993	2.20459
Data268	2.501831	1.815186	2.003988	1.529134	2.286784	2.313232
Data269	2.583415	1.8986	2.086589	1.606038	2.358398	2.400309
Data270	2.631836	1.954346	2.159831	1.666667	2.426351	2.463786
Data271	2.660726	1.995443	2.207438	1.70166	2.498779	2.510579
Data272	2.688599	2.036133	2.237142	1.727295	2.561035	2.543132
Data273	2.718913	2.072754	2.256266	1.756999	2.590739	2.550456
Data274	2.740885	2.098796	2.270508	1.782633	2.596436	2.54598
Data275	2.74292	2.102051	2.274577	1.804199	2.593587	2.5354
Data276	2.715454	2.093913	2.247721	1.812337	2.590332	2.515869
Data277	2.662354	2.068685	2.204997	1.801351	2.580973	2.497152
Data278	2.60437	2.041016	2.157389	1.774902	2.569987	2.480469
Data279	2.550863	2.026367	2.108154	1.722005	2.543538	2.453206
Data280	2.500407	2.011312	2.058105	1.671956	2.519938	2.407227
Data281	2.456462	1.980387	2.009277	1.630452	2.4764	2.33724
Data282	2.41272	1.920166	1.960042	1.599528	2.426351	2.275798
Data283	2.350871	1.854655	1.914063	1.565348	2.373454	2.230225
Data284	2.283529	1.801758	1.875814	1.52832	2.324219	2.178141
Data285	2.226156	1.756592	1.830648	1.488444	2.288411	2.109375
Data286	2.162272	1.705322	1.765951	1.43514	2.259928	2.03125
Data287	2.08903	1.649984	1.695964	1.371257	2.214355	1.958415
Data288	1.998291	1.598714	1.634115	1.303711	2.161051	1.905111
Data289	1.905518	1.534017	1.589762	1.242676	2.09432	1.868083
Data290	1.822713	1.468506	1.554362	1.191406	2.026774	1.80542
Data291	1.746419	1.405843	1.499837	1.12264	1.935221	1.717936
Data292	1.672567	1.333008	1.422119	1.052653	1.847331	1.610514
Data293	1.598104	1.254883	1.313883	0.978597	1.771647	1.495768
Data294	1.521606	1.183675	1.195475	0.901286	1.698405	1.383464
Data295	1.43514	1.118571	1.095785	0.825195	1.618245	1.258138
Data296	1.337687	1.052246	1.016032	0.747884	1.530762	1.139323
Data297	1.219076	0.981852	0.937093	0.658773	1.442464	1.025391
Data298	1.08846	0.900472	0.869954	0.561117	1.34847	0.918376
Data299	0.941976	0.80485	0.783691	0.466715	1.227214	0.81014
Data300	0.787557	0.694173	0.670166	0.378011	1.113688	0.713704
Data301	0.662028	0.580241	0.56193	0.275879	1.034342	0.611165
Data302	0.54362	0.458171	0.456543	0.155843	0.934652	0.485433
Data303	0.435588	0.351156	0.35848	0.039469	0.829264	0.337321
Data304	0.326131	0.239665	0.251058	-0.06958	0.722656	0.196533
Data305	0.232747	0.135498	0.13387	-0.170898	0.60791	0.072835
Data306	0.130819	0.048828	-0.003255	-0.283203	0.493571	-0.032959
Data307	0.014242	-0.043945	-0.128581	-0.393066	0.374349	-0.146484
Data308	-0.097046	-0.131429	-0.253906	-0.499674	0.260417	-0.255534
Data309	-0.204468	-0.221761	-0.378418	-0.582682	0.14974	-0.353597
Data310	-0.304159	-0.309245	-0.494385	-0.653483	0.051676	-0.448812
Data311	-0.408732	-0.405273	-0.601807	-0.732829	-0.053711	-0.555013
Data312	-0.501099	-0.49764	-0.704346	-0.818278	-0.152181	-0.662028
Data313	-0.581868	-0.591227	-0.800781	-0.911865	-0.238444	-0.769857
Data314	-0.656128	-0.668538	-0.885824	-0.996501	-0.31901	-0.870361
Data315	-0.720622	-0.731201	-0.958252	-1.069743	-0.405273	-0.965576
Data316	-0.785522	-0.785319	-1.028646	-1.138509	-0.489095	-1.066081
Data317	-0.858154	-0.858561	-1.097005	-1.200765	-0.56071	-1.15804
Data318	-0.946452	-0.918783	-1.167806	-1.257324	-0.616455	-1.24471
Data319	-1.034546	-0.982259	-1.220296	-1.317952	-0.67627	-1.298828
Data320	-1.118978	-1.043701	-1.260986	-1.377767	-0.747884	-1.343994
Data321	-1.194051	-1.119385	-1.309814	-1.433919	-0.822754	-1.384684
Data322	-1.259562	-1.197103	-1.370443	-1.473796	-0.878906	-1.442871
Data323	-1.314697	-1.252848	-1.44694	-1.512858	-0.911865	-1.516113
Data324	-1.375122	-1.302083	-1.522624	-1.564128	-0.934652	-1.578776
Data325	-1.435343	-1.337484	-1.571045	-1.606038	-0.973714	-1.649984
Data326	-1.487223	-1.366374	-1.600342	-1.62557	-1.022949	-1.707357
Data327	-1.529744	-1.389567	-1.597087	-1.634928	-1.064453	-1.735433
Data328	-1.570028	-1.402181	-1.592204	-1.641846	-1.110026	-1.765951
Data329	-1.59078	-1.418864	-1.612549	-1.658529	-1.149089	-1.78182
Data330	-1.60319	-1.451823	-1.652425	-1.662191	-1.174316	-1.80542
Data331	-1.613159	-1.494954	-1.697998	-1.670329	-1.202393	-1.824137
Data332	-1.625773	-1.524658	-1.728923	-1.667887	-1.209717	-1.843262
Data333	-1.651611	-1.556803	-1.752116	-1.641439	-1.207275	-1.875
Data334	-1.685588	-1.573486	-1.762288	-1.628418	-1.19873	-1.901855
Data335	-1.696777	-1.579997	-1.772461	-1.62557	-1.185303	-1.905518
Data336	-1.690674	-1.587321	-1.782227	-1.631266	-1.177979	-1.897786
Data337	-1.665243	-1.575928	-1.794027	-1.64388	-1.193441	-1.890462
Data338	-1.630249	-1.562093	-1.798096	-1.643066	-1.206868	-1.8868
Data339	-1.602376	-1.54012	-1.794027	-1.633708	-1.210938	-1.881917
Data340	-1.588338	-1.524251	-1.784668	-1.621094	-1.216227	-1.861979
Data341	-1.589355	-1.501465	-1.769613	-1.60848	-1.219482	-1.8514
Data342	-1.598307	-1.483968	-1.756185	-1.588949	-1.206868	-1.826579
Data343	-1.602173	-1.47583	-1.761882	-1.564941	-1.194661	-1.801758
Data344	-1.581014	-1.479899	-1.772868	-1.555583	-1.182048	-1.774495
Data345	-1.556803	-1.471761	-1.780599	-1.556396	-1.161296	-1.748047
Data346	-1.542969	-1.461995	-1.778158	-1.558431	-1.137288	-1.708577
Data347	-1.511434	-1.43514	-1.778564	-1.555583	-1.103923	-1.692301
Data348	-1.477458	-1.407471	-1.766764	-1.541341	-1.069336	-1.687419
Data349	-1.45813	-1.392822	-1.74764	-1.514486	-1.056315	-1.690674
Data350	-1.449178	-1.385498	-1.722005	-1.473389	-1.053467	-1.699219
Data351	-1.454264	-1.378174	-1.688639	-1.440837	-1.055908	-1.697998
Data352	-1.453247	-1.356608	-1.662191	-1.404622	-1.046549	-1.67806
Data353	-1.438395	-1.317952	-1.652425	-1.357422	-1.029053	-1.654053
Data354	-1.419881	-1.271159	-1.636556	-1.311849	-1.012777	-1.62028
Data355	-1.397705	-1.225993	-1.614176	-1.279704	-0.98999	-1.585286
Data356	-1.375732	-1.203613	-1.599528	-1.253255	-0.961914	-1.570638
Data357	-1.34847	-1.191813	-1.577148	-1.220296	-0.932617	-1.542562
Data358	-1.326497	-1.189779	-1.559652	-1.189372	-0.922445	-1.505941
Data359	-1.300456	-1.182048	-1.542155	-1.16862	-0.920817	-1.481934
Data360	-1.27238	-1.159668	-1.52832	-1.149089	-0.910238	-1.468506
Data361	-1.233927	-1.133219	-1.507161	-1.12264	-0.876058	-1.453451
Data362	-1.197713	-1.10555	-1.474609	-1.092936	-0.846354	-1.427816
Data363	-1.165365	-1.07666	-1.443685	-1.064453	-0.822347	-1.384684
Data364	-1.145426	-1.042887	-1.409912	-1.019287	-0.812174	-1.332194
Data365	-1.116333	-1.014404	-1.370443	-0.972493	-0.791016	-1.27238
Data366	-1.091715	-0.980632	-1.329753	-0.936279	-0.755208	-1.238607
Data367	-1.056925	-0.935465	-1.284993	-0.903727	-0.717773	-1.211751
Data368	-1.009521	-0.897624	-1.25	-0.865885	-0.69458	-1.177979
Data369	-0.964152	-0.871582	-1.207682	-0.824788	-0.666504	-1.134033
Data370	-0.920817	-0.842285	-1.177572	-0.797933	-0.633138	-1.102295
Data371	-0.878703	-0.808919	-1.161296	-0.772298	-0.600586	-1.078288
Data372	-0.854492	-0.782878	-1.144613	-0.75236	-0.563965	-1.055908
Data373	-0.849202	-0.771077	-1.116536	-0.720622	-0.534668	-1.014811
Data374	-0.826619	-0.743815	-1.078288	-0.673828	-0.513102	-0.973714
Data375	-0.779622	-0.707601	-1.037191	-0.634766	-0.500488	-0.94279
Data376	-0.733439	-0.653076	-1.022135	-0.594482	-0.490723	-0.915934
Data377	-0.698853	-0.588786	-1.006266	-0.552979	-0.474854	-0.900879
Data378	-0.674438	-0.549316	-0.981038	-0.518799	-0.449219	-0.894368
Data379	-0.636393	-0.516357	-0.948893	-0.496419	-0.435791	-0.867513
Data380	-0.5896	-0.495605	-0.91512	-0.485433	-0.42806	-0.835368
Data381	-0.549927	-0.480143	-0.887451	-0.46875	-0.408529	-0.799154
Data382	-0.531413	-0.461426	-0.853678	-0.434163	-0.38208	-0.784505
Data383	-0.502319	-0.440674	-0.839844	-0.400798	-0.347493	-0.749105
Data384	-0.460409	-0.413005	-0.847575	-0.367839	-0.322266	-0.702311
Data385	-0.430094	-0.395915	-0.836589	-0.345459	-0.301107	-0.65389
Data386	-0.408529	-0.373128	-0.80363	-0.325114	-0.297445	-0.603027
Data387	-0.383708	-0.346273	-0.762533	-0.308838	-0.283203	-0.555827
Data388	-0.355632	-0.326335	-0.720215	-0.288086	-0.261637	-0.522461
Data389	-0.339966	-0.314535	-0.691732	-0.269368	-0.246582	-0.503743
Data390	-0.336304	-0.305176	-0.667725	-0.246989	-0.23641	-0.495605
Data391	-0.321655	-0.286051	-0.637614	-0.216471	-0.229899	-0.48584
Data392	-0.287272	-0.272624	-0.609131	-0.19694	-0.222982	-0.466309
Data393	-0.246379	-0.242106	-0.578613	-0.165202	-0.205485	-0.453288
Data394	-0.224406	-0.204264	-0.555827	-0.135905	-0.192464	-0.444336
Data395	-0.210571	-0.170492	-0.539551	-0.111084	-0.177409	-0.426432
Data396	-0.195516	-0.142822	-0.523275	-0.090332	-0.173747	-0.398356
Data397	-0.168254	-0.111084	-0.511475	-0.080566	-0.17334	-0.368652
Data398	-0.142619	-0.077718	-0.488281	-0.078532	-0.172119	-0.341797
Data399	-0.124919	-0.044352	-0.471191	-0.064697	-0.174154	-0.314941
Data400	-0.106608	-0.006917	-0.455322	-0.037028	-0.16154	-0.304362
Data401	-0.081584	0.021159	-0.439046	-0.013428	-0.13387	-0.292562
Data402	-0.046997	0.05249	-0.41626	0.004069	-0.112712	-0.277913
Data403	-0.024414	0.083415	-0.38859	0.017904	-0.097656	-0.248617
Data404	-0.023397	0.104167	-0.369873	0.016276	-0.094808	-0.214844
Data405	-0.033773	0.121663	-0.362956	0.025635	-0.093587	-0.165609
Data406	-0.030721	0.139974	-0.341797	0.044352	-0.087484	-0.124105
Data407	-0.017293	0.151367	-0.313314	0.056966	-0.078532	-0.095622
Data408	-0.00529	0.157878	-0.282796	0.069173	-0.065104	-0.092367
Data409	0.002441	0.168864	-0.247396	0.094808	-0.055745	-0.107422
Data410	0.025635	0.193278	-0.220133	0.128988	-0.041911	-0.116781
Data411	0.058797	0.215251	-0.201416	0.149333	-0.018717	-0.109863
Data412	0.093587	0.229899	-0.188395	0.16805	-0.004883	-0.09196
Data413	0.133464	0.244954	-0.183512	0.174967	0.000814	-0.072428
Data414	0.167236	0.259196	-0.178223	0.17863	0.010173	-0.066732
Data415	0.184937	0.274658	-0.161133	0.195313	0.03418	-0.053711
Data416	0.191243	0.298258	-0.13265	0.221354	0.065511	-0.037028
Data417	0.188802	0.325521	-0.111898	0.238851	0.08667	-0.006104
Data418	0.202433	0.34668	-0.102539	0.262451	0.087484	0.021566
Data419	0.216675	0.372314	-0.102946	0.268962	0.079346	0.038656
Data420	0.239868	0.395101	-0.102539	0.268962	0.073649	0.0354
Data421	0.267537	0.418294	-0.091146	0.278727	0.080566	0.039469
Data422	0.292562	0.439046	-0.085449	0.306803	0.084635	0.055745
Data423	0.3125	0.442708	-0.093994	0.330404	0.087891	0.065104
Data424	0.307821	0.436605	-0.097249	0.3361	0.087484	0.070801
Data425	0.293172	0.435384	-0.087484	0.323893	0.088298	0.099691
Data426	0.286458	0.441081	-0.065511	0.312907	0.085449	0.129801
Data427	0.293783	0.467122	-0.013835	0.323079	0.084229	0.159912
Data428	0.314128	0.490316	0.018717	0.33488	0.085449	0.165202
Data429	0.338949	0.495605	0.036621	0.347087	0.079346	0.157878
Data430	0.349121	0.511068	0.035807	0.362142	0.066732	0.13387
Data431	0.338745	0.530192	0.039469	0.371908	0.067139	0.115153
Data432	0.338135	0.539551	0.059408	0.378011	0.061849	0.101725
Data433	0.346883	0.562744	0.083415	0.396729	0.068766	0.092773
Data434	0.346476	0.581868	0.106608	0.410156	0.06958	0.099691
Data435	0.343831	0.58431	0.126546	0.417887	0.074056	0.123291
Data436	0.328776	0.588786	0.137533	0.429281	0.083822	0.147705
Data437	0.319214	0.600586	0.137533	0.442301	0.083415	0.166016
Data438	0.318604	0.615234	0.134277	0.442708	0.070394	0.189616
Data439	0.325724	0.626221	0.133057	0.439453	0.061442	0.198568
Data440	0.344645	0.629476	0.148926	0.437826	0.061849	0.196533
Data441	0.36967	0.641276	0.166016	0.437419	0.080566	0.192871
Data442	0.388387	0.654297	0.162354	0.449219	0.104167	0.194499
Data443	0.405884	0.65918	0.166423	0.472005	0.113525	0.209554
Data444	0.419718	0.663249	0.170085	0.493571	0.106201	0.226644
Data445	0.442708	0.667318	0.173747	0.506999	0.087077	0.242513
Data446	0.457357	0.666911	0.178223	0.49764	0.051676	0.258382
Data447	0.458781	0.673421	0.191243	0.489502	0.047201	0.275065
Data448	0.460002	0.694987	0.202637	0.492757	0.043945	0.301921
Data449	0.442912	0.721436	0.225016	0.504557	0.046387	0.331624
Data450	0.429484	0.73527	0.257975	0.524089	0.05249	0.340983
Data451	0.42745	0.718587	0.292155	0.538737	0.071615	0.322673
Data452	0.443522	0.692546	0.319417	0.556234	0.074056	0.299479
Data453	0.466512	0.669759	0.316976	0.565186	0.058594	0.289307
Data454	0.477498	0.666504	0.316569	0.581055	0.0354	0.284831
Data455	0.48116	0.678711	0.320638	0.609538	0.015869	0.284017
Data456	0.45756	0.697021	0.316976	0.633545	-0.001628	0.285645
Data457	0.432332	0.720215	0.327148	0.638835	-0.020752	0.288086
Data458	0.412191	0.739746	0.338135	0.638428	-0.018717	0.297852
Data459	0.399577	0.747884	0.330404	0.638021	-0.006917	0.329997
Data460	0.397339	0.753174	0.325521	0.635579	0.003662	0.36377
Data461	0.410563	0.76416	0.314941	0.623779	0.008138	0.375977
Data462	0.414836	0.782471	0.319417	0.622965	0.010579	0.349935
Data463	0.424398	0.802002	0.3479	0.621745	0.01709	0.314535
Data464	0.434774	0.81543	0.369466	0.621338	0.015462	0.287272
Data465	0.439657	0.822754	0.374756	0.617269	0.009766	0.284424
Data466	0.44047	0.837402	0.38859	0.609131	-0.004883	0.294189
Data467	0.452474	0.832926	0.41097	0.611979	-0.008138	0.314128
Data468	0.440877	0.815837	0.425212	0.622559	-0.011393	0.335693
Data469	0.425618	0.808105	0.42806	0.635986	-0.020752	0.34668
Data470	0.41158	0.825602	0.412191	0.656738	-0.03418	0.365804
Data471	0.387777	0.84432	0.391032	0.666911	-0.046794	0.374349
Data472	0.367025	0.849202	0.383301	0.669759	-0.05249	0.374756
Data473	0.350952	0.859375	0.390625	0.65918	-0.056152	0.367025
Data474	0.33549	0.872396	0.401204	0.652262	-0.056966	0.362549
Data475	0.319417	0.87972	0.411377	0.644531	-0.046794	0.358887
Data476	0.321655	0.875244	0.406087	0.627035	-0.044352	0.367432
Data477	0.3184	0.864258	0.391846	0.615234	-0.065104	0.37679
Data478	0.309041	0.841878	0.379232	0.615234	-0.092367	0.388184
Data479	0.29541	0.825602	0.376383	0.611979	-0.101725	0.382487
Data480	0.284424	0.799967	0.383301	0.594482	-0.084635	0.379639
Data481	0.281779	0.777588	0.376383	0.582275	-0.050456	0.381266
Data482	0.279541	0.78776	0.374349	0.577799	-0.015055	0.38208
Data483	0.269572	0.809326	0.366618	0.577799	-0.000407	0.385742
Data484	0.261027	0.823975	0.357666	0.580241	0.005697	0.371908
Data485	0.252482	0.835775	0.359294	0.581462	-0.004069	0.350342
Data486	0.255941	0.841471	0.377197	0.564372	-0.023193	0.343018
Data487	0.263265	0.847168	0.39388	0.536702	-0.030518	0.350749
Data488	0.262655	0.858968	0.405273	0.517985	-0.032552	0.364176
Data489	0.244141	0.854492	0.410156	0.513102	-0.025635	0.370687
Data490	0.210368	0.833333	0.402425	0.524902	-0.015869	0.374756
Data491	0.18575	0.800781	0.382894	0.541585	-0.008952	0.379639
Data492	0.167847	0.783691	0.369059	0.52653	-0.00529	0.375977
Data493	0.171305	0.78654	0.360921	0.492757	-0.002035	0.356445
Data494	0.182699	0.797526	0.348307	0.477702	0.00651	0.325114
Data495	0.205282	0.810547	0.33488	0.478516	0.005697	0.294189
Data496	0.220133	0.82194	0.316569	0.485433	-0.003662	0.274658
Data497	0.238851	0.82194	0.312907	0.493571	-0.016276	0.267741
Data498	0.245361	0.824382	0.327148	0.493978	-0.02889	0.264486
Data499	0.244344	0.82723	0.34668	0.500488	-0.030111	0.257568
Data500	0.226644	0.821126	0.35848	0.495605	-0.027669	0.257568
Data501	0.20284	0.820313	0.35848	0.483398	-0.008138	0.273844
Data502	0.183309	0.805257	0.359701	0.472005	0.00529	0.303548
Data503	0.168457	0.789388	0.373535	0.455729	0.000814	0.328369
Data504	0.162964	0.78776	0.386963	0.438232	-0.0118	0.334473
Data505	0.155436	0.777181	0.394287	0.406901	-0.013835	0.338949
Data506	0.150146	0.763346	0.390625	0.384521	-0.003255	0.340169
Data507	0.137126	0.76416	0.381673	0.386556	0	0.334066
Data508	0.123698	0.762533	0.360514	0.396729	-0.013428	0.314128
Data509	0.112712	0.768229	0.344238	0.40446	-0.039876	0.296224
Data510	0.096639	0.770671	0.329183	0.415853	-0.074056	0.280762
Data511	0.085449	0.782878	0.313721	0.415039	-0.095215	0.274658
Data512	0.070394	0.798747	0.307617	0.39917	-0.105387	0.2771
Data513	0.065918	0.806478	0.296224	0.364583	-0.111898	0.273031
Data514	0.070394	0.81665	0.281169	0.335286	-0.115153	0.273844
Data515	0.071411	0.82723	0.282796	0.308838	-0.109456	0.274251
Data516	0.055745	0.83252	0.288086	0.291748	-0.117188	0.265706
Data517	0.036214	0.820719	0.295817	0.288086	-0.123291	0.255534
Data518	0.029297	0.802816	0.302734	0.290934	-0.121663	0.24292
Data519	0.032552	0.780029	0.313314	0.290527	-0.120443	0.228678
Data520	0.048218	0.762939	0.308838	0.278727	-0.117594	0.205485
Data521	0.046387	0.746257	0.289307	0.261637	-0.104167	0.198568
Data522	0.017904	0.730794	0.269368	0.245768	-0.097249	0.196126
Data523	-0.003255	0.716553	0.273438	0.234375	-0.096842	0.217692
Data524	-0.025635	0.698649	0.279541	0.229492	-0.107829	0.243327
Data525	-0.041097	0.687256	0.273031	0.215251	-0.118001	0.246989
Data526	-0.033976	0.682373	0.272217	0.196126	-0.126139	0.227051
Data527	-0.013835	0.679525	0.277507	0.190023	-0.13387	0.203451
Data528	-0.008138	0.67098	0.272217	0.194092	-0.13387	0.163981
Data529	-0.009766	0.662435	0.26123	0.19694	-0.153402	0.12085
Data530	-0.018921	0.640869	0.244954	0.193278	-0.166829	0.09196
Data531	-0.033773	0.618896	0.23112	0.175781	-0.169271	0.082601
Data532	-0.050049	0.611979	0.229899	0.162354	-0.158285	0.070394
Data533	-0.065104	0.620931	0.229492	0.162354	-0.13916	0.082194
Data534	-0.077108	0.641276	0.223389	0.164388	-0.127767	0.098063
Data535	-0.083211	0.643717	0.22054	0.155029	-0.146077	0.107829
Data536	-0.089518	0.631104	0.200195	0.140381	-0.155436	0.09318
Data537	-0.108846	0.625814	0.181478	0.122884	-0.149333	0.05249
Data538	-0.11556	0.626221	0.181478	0.10376	-0.136312	-0.026855
Data539	-0.123291	0.624186	0.199788	0.088298	-0.129395	-0.085856
Data540	-0.138346	0.612386	0.213623	0.082601	-0.124105	-0.120036
Data541	-0.144246	0.603841	0.234782	0.077718	-0.132243	-0.115967
Data542	-0.151164	0.611979	0.252686	0.061849	-0.148519	-0.082194
Data543	-0.171102	0.613607	0.263672	0.050456	-0.155436	-0.039063
Data544	-0.187378	0.607503	0.257161	0.029704	-0.16154	-0.003662
Data545	-0.202433	0.608724	0.250244	0.002441	-0.178223	0.008138
Data546	-0.222982	0.605876	0.243734	-0.012207	-0.183105	-0.005697
Data547	-0.229492	0.593669	0.24821	-0.008545	-0.17334	-0.020345
Data548	-0.220744	0.574544	0.258382	0.004069	-0.155436	-0.010579
Data549	-0.212606	0.561523	0.263672	0.028483	-0.147298	0.008138
Data550	-0.211182	0.54484	0.257568	0.047607	-0.148519	0.010986
Data551	-0.217896	0.53304	0.251872	0.048014	-0.164795	-0.00651
Data552	-0.218099	0.532227	0.246582	0.030924	-0.176188	-0.019938
Data553	-0.238444	0.543213	0.238037	0.009766	-0.19165	-0.024821
Data554	-0.263468	0.564372	0.23234	-0.025228	-0.213623	-0.013021
Data555	-0.297445	0.585124	0.219727	-0.05249	-0.233154	-0.003662
Data556	-0.321248	0.588379	0.224609	-0.062663	-0.261637	-0.003662
Data557	-0.327962	0.573324	0.229492	-0.066732	-0.266113	-0.018311
Data558	-0.315755	0.554606	0.23234	-0.055745	-0.246582	-0.043945
Data559	-0.301921	0.539958	0.22583	-0.053304	-0.217285	-0.056559
Data560	-0.280151	0.525716	0.220947	-0.062663	-0.181885	-0.074056
Data561	-0.26062	0.512695	0.211589	-0.077311	-0.152181	-0.089111
Data562	-0.249227	0.497233	0.211182	-0.092367	-0.14445	-0.079753
Data563	-0.26062	0.481771	0.218506	-0.091553	-0.145671	-0.062256
Data564	-0.273234	0.469564	0.225423	-0.082601	-0.146484	-0.054932
Data565	-0.286458	0.458171	0.221761	-0.083008	-0.161947	-0.044352
Data566	-0.303345	0.454915	0.214437	-0.09196	-0.182292	-0.062663
Data567	-0.317993	0.450439	0.205078	-0.10376	-0.194906	-0.088704
Data568	-0.327148	0.445964	0.202637	-0.103353	-0.192871	-0.111491
Data569	-0.345052	0.427246	0.208333	-0.092773	-0.179036	-0.140381
Data570	-0.362142	0.414632	0.214844	-0.077311	-0.180257	-0.160726
Data571	-0.367025	0.41097	0.218099	-0.069173	-0.19694	-0.176595
Data572	-0.374349	0.401204	0.204264	-0.073242	-0.22054	-0.177002
Data573	-0.376383	0.391032	0.199382	-0.07609	-0.233968	-0.169271
Data574	-0.384115	0.376383	0.211995	-0.092773	-0.223389	-0.172119
Data575	-0.395101	0.373128	0.228678	-0.121663	-0.218099	-0.168457
Data576	-0.423787	0.381266	0.239665	-0.139567	-0.212809	-0.157471
Data577	-0.443522	0.390625	0.240072	-0.146891	-0.203044	-0.157064
Data578	-0.446574	0.394694	0.240479	-0.161133	-0.186361	-0.168457
Data579	-0.438843	0.399984	0.241292	-0.179443	-0.172119	-0.163981
Data580	-0.427043	0.394694	0.239258	-0.187581	-0.181885	-0.16154
Data581	-0.421143	0.384115	0.226644	-0.181478	-0.207113	-0.171712
Data582	-0.415649	0.378011	0.222168	-0.177409	-0.204671	-0.194499
Data583	-0.39856	0.360514	0.226237	-0.177002	-0.200602	-0.22583
Data584	-0.386149	0.333252	0.233968	-0.179036	-0.197754	-0.24821
Data585	-0.395711	0.311686	0.229899	-0.198975	-0.189616	-0.257975
Data586	-0.413005	0.284831	0.239665	-0.227051	-0.187174	-0.248617
Data587	-0.42216	0.265706	0.255941	-0.247396	-0.189209	-0.239665
Data588	-0.434163	0.261637	0.265706	-0.253906	-0.182699	-0.236003
Data589	-0.432332	0.244548	0.247803	-0.247803	-0.177409	-0.225016
Data590	-0.434367	0.235189	0.209554	-0.218099	-0.179443	-0.22054
Data591	-0.449015	0.226237	0.184733	-0.189616	-0.182292	-0.225016
Data592	-0.442912	0.218913	0.184733	-0.170085	-0.187988	-0.223389
Data593	-0.425008	0.218099	0.192871	-0.166423	-0.195719	-0.220133
Data594	-0.415853	0.223796	0.199788	-0.182699	-0.204264	-0.234375
Data595	-0.407104	0.226237	0.200602	-0.198975	-0.204264	-0.250244
Data596	-0.408529	0.225423	0.187174	-0.192464	-0.192464	-0.267334
Data597	-0.418091	0.209147	0.181478	-0.176595	-0.190023	-0.2771
Data598	-0.425008	0.196533	0.177002	-0.154622	-0.177816	-0.283203
Data599	-0.421143	0.183512	0.166829	-0.146891	-0.16276	-0.285645
Data600	-0.41687	0.183105	0.188395	-0.155843	-0.15625	-0.279134
Data601	-0.424601	0.177816	0.20752	-0.168864	-0.152588	-0.280355
Data602	-0.437419	0.155029	0.203044	-0.17863	-0.162354	-0.273031
Data603	-0.453084	0.131022	0.205892	-0.174154	-0.184733	-0.276286
Data604	-0.459595	0.114746	0.20752	-0.179036	-0.194499	-0.294189
Data605	-0.453491	0.101725	0.213216	-0.183105	-0.19694	-0.332845
Data606	-0.451253	0.087891	0.223389	-0.181478	-0.209554	-0.371908
Data607	-0.454915	0.066732	0.221761	-0.172526	-0.219727	-0.38208
Data608	-0.458171	0.042725	0.218099	-0.165609	-0.21403	-0.365804
Data609	-0.457153	0.027669	0.216064	-0.144857	-0.212402	-0.346273
Data610	-0.447591	0.03418	0.221354	-0.136312	-0.212402	-0.337728
Data611	-0.432943	0.045166	0.238851	-0.144857	-0.222168	-0.343424
Data612	-0.428874	0.062663	0.240885	-0.161133	-0.22583	-0.376383
Data613	-0.435588	0.061035	0.234782	-0.169271	-0.224609	-0.395915
Data614	-0.444132	0.054932	0.217285	-0.16805	-0.222168	-0.407715
Data615	-0.437622	0.029297	0.200195	-0.171305	-0.21403	-0.40446
Data616	-0.441691	0.008952	0.21403	-0.163981	-0.214844	-0.41097
Data617	-0.454712	-0.008545	0.229492	-0.161133	-0.218913	-0.419108
Data618	-0.472616	-0.006917	0.222982	-0.156657	-0.224609	-0.412598
Data619	-0.486654	-0.012207	0.205078	-0.156657	-0.23763	-0.403646
Data620	-0.496623	-0.01709	0.195719	-0.150146	-0.239258	-0.39266
Data621	-0.503337	-0.017497	0.204264	-0.137939	-0.225016	-0.380859
Data622	-0.505575	-0.016276	0.225423	-0.139567	-0.221354	-0.368652
Data623	-0.509644	-0.012614	0.261637	-0.132243	-0.219727	-0.368245
Data624	-0.505575	-0.008138	0.294596	-0.12207	-0.218913	-0.375163
Data625	-0.475871	-0.019531	0.306803	-0.121663	-0.222168	-0.382894
Data626	-0.454915	-0.034993	0.304769	-0.128581	-0.217692	-0.395915
Data627	-0.438436	-0.040283	0.29012	-0.142822	-0.209961	-0.415853
Data628	-0.420736	-0.047201	0.289307	-0.150146	-0.213216	-0.438639
Data629	-0.418091	-0.055339	0.288086	-0.131022	-0.216064	-0.45166
Data630	-0.431519	-0.055339	0.276693	-0.093994	-0.231527	-0.445964
Data631	-0.444336	-0.069987	0.265706	-0.068359	-0.238037	-0.427246
Data632	-0.457967	-0.073649	0.236003	-0.058187	-0.241292	-0.426432
Data633	-0.455322	-0.068359	0.209961	-0.066325	-0.241292	-0.441895
Data634	-0.443726	-0.059814	0.201823	-0.072021	-0.24292	-0.452067
Data635	-0.425415	-0.070394	0.201823	-0.061849	-0.23112	-0.454915
Data636	-0.39388	-0.099691	0.198975	-0.055339	-0.236816	-0.464681
Data637	-0.366007	-0.126139	0.195719	-0.059408	-0.245361	-0.469564
Data638	-0.376383	-0.145671	0.193278	-0.074463	-0.226237	-0.460612
Data639	-0.395508	-0.160726	0.212809	-0.089111	-0.204264	-0.442708
