# Supplementary material for: Integration of MRI and somatosensory evoked potentials facilitate diagnosis of spinal cord compression
Source: Sci Rep. 2023 May 15;13:7861. doi: 10.1038/s41598-023-34832-2 (PMC10185544; doi:10.1038/s41598-023-34832-2)
Supplement: Supplementary file 3 — Supplementary Information 3. [file 41598_2023_34832_MOESM3_ESM.zip › Preoperative SSEP data/spinal cord compression group/2408875_2/2408875_2_Lt Tibial SEP_Cz'-Fpz_201219_164539.csv]

Index	1	2	3	4	5
Name	Cz'-Fpz	Cz'-Fpz	Cz'-Fpz	Cz'-Fpz	Cz'-Fpz
Time	2.01709E+13	2.01709E+13	2.01709E+13	2.01709E+13	2.01709E+13
Highcut	500	500	500	500	500
Lowcut	10	10	10	10	10
Period	0.000156	0.000156	0.000156	0.000156	0.000156
Averages	120	120	120	120	120
Int (mA)	13/12.4mA	13/12.5mA	13/12.4mA	13/12.5mA	13/12.5mA
Pulse Width (�gs)	200�s	200�s	200�s	200�s	200�s
Rep Rate (Hz)	2.66Hz	2.66Hz	2.66Hz	2.66Hz	2.66Hz
Data0	0.210981	0.286259	-1.208921	0.212609	-0.432034
Data1	0.348007	0.536914	-0.922154	0.491544	-0.112917
Data2	0.464892	0.885735	-0.54902	0.881259	0.224613
Data3	-0.838534	-0.339768	-1.757839	-0.363266	-0.900384
Data4	-1.129168	-0.800895	-2.218967	-0.813408	-1.385926
Data5	-0.475776	-0.309046	-1.74787	-0.339564	-0.948806
Data6	0.032959	0.089723	-1.341268	0.036927	-0.573434
Data7	0.331223	0.300908	-1.103634	0.249027	-0.360418
Data8	0.451464	0.375881	-0.985631	0.342718	-0.245975
Data9	0.454821	0.369065	-0.940363	0.348821	-0.204471
Data10	0.422573	0.335292	-0.954299	0.316269	-0.215254
Data11	0.36113	0.281275	-0.99143	0.26449	-0.257572
Data12	0.276087	0.223087	-1.022354	0.220849	-0.313929
Data13	0.193484	0.158287	-1.05745	0.194807	-0.36703
Data14	0.132652	0.102541	-1.091529	0.190941	-0.394903
Data15	0.093589	0.069073	-1.115536	0.190433	-0.409044
Data16	0.0589	0.039267	-1.131813	0.184227	-0.434882
Data17	0.037944	0.02238	-1.14402	0.171817	-0.455838
Data18	0.039267	0.020447	-1.14402	0.143231	-0.458483
Data19	0.02594	0.024211	-1.13812	0.109051	-0.458991
Data20	0.01353	0.0118	-1.130795	0.091351	-0.456855
Data21	-0.005798	0.003255	-1.115841	0.08423	-0.443834
Data22	-0.029196	-0.015056	-1.105974	0.07131	-0.437222
Data23	-0.041606	-0.037741	-1.093156	0.048931	-0.422471
Data24	-0.042522	-0.057679	-1.077287	0.031637	-0.403347
Data25	-0.038758	-0.07894	-1.063656	0.025432	-0.401821
Data26	-0.038249	-0.100811	-1.031408	0.023295	-0.393581
Data27	-0.052491	-0.121055	-1.001195	0.034689	-0.37171
Data28	-0.066835	-0.131736	-0.973729	0.048219	-0.347397
Data29	-0.086773	-0.145164	-0.962946	0.039165	-0.33285
Data30	-0.108848	-0.153099	-0.963251	0.034791	-0.331629
Data31	-0.120139	-0.171104	-0.965184	0.012818	-0.346787
Data32	-0.128684	-0.195315	-0.966812	-0.002136	-0.363673
Data33	-0.138145	-0.23743	-0.970372	-0.020447	-0.360723
Data34	-0.166425	-0.278019	-0.974441	-0.048015	-0.341192
Data35	-0.19084	-0.295923	-0.969863	-0.048524	-0.318812
Data36	-0.218509	-0.300298	-0.964777	-0.039775	-0.303756
Data37	-0.237023	-0.31047	-0.942194	-0.040792	-0.301823
Data38	-0.257471	-0.327662	-0.922052	-0.043641	-0.307622
Data39	-0.272526	-0.339055	-0.917983	-0.036927	-0.311996
Data40	-0.277612	-0.351364	-0.922662	-0.041301	-0.301111
Data41	-0.280156	-0.380865	-0.912286	-0.037741	-0.280868
Data42	-0.280766	-0.398566	-0.911269	-0.027771	-0.277409
Data43	-0.300298	-0.415656	-0.90191	-0.016581	-0.27039
Data44	-0.327153	-0.43712	-0.904046	-0.013428	-0.26744
Data45	-0.364385	-0.444241	-0.916152	-0.016378	-0.282495
Data46	-0.393988	-0.456753	-0.919712	-0.018718	-0.280868
Data47	-0.406907	-0.480252	-0.916864	-0.031739	-0.280054
Data48	-0.409959	-0.506294	-0.903334	-0.057679	-0.271407
Data49	-0.411078	-0.517383	-0.883294	-0.076193	-0.264083
Data50	-0.417894	-0.529895	-0.86895	-0.082806	-0.244653
Data51	-0.432949	-0.552478	-0.862236	-0.083721	-0.224002
Data52	-0.453905	-0.577808	-0.857862	-0.081178	-0.211388
Data53	-0.452989	-0.589303	-0.839043	-0.085349	-0.190026
Data54	-0.443122	-0.600086	-0.816968	-0.093283	-0.173851
Data55	-0.448208	-0.618804	-0.796114	-0.093182	-0.158999
Data56	-0.461331	-0.638641	-0.78289	-0.081483	-0.131329
Data57	-0.480252	-0.659902	-0.790112	-0.07955	-0.11607
Data58	-0.497139	-0.67628	-0.808016	-0.081585	-0.109051
Data59	-0.520231	-0.695201	-0.807304	-0.087689	-0.106508
Data60	-0.535388	-0.724498	-0.794079	-0.102744	-0.105389
Data61	-0.55787	-0.751863	-0.793367	-0.113324	-0.119732
Data62	-0.58025	-0.775362	-0.798047	-0.10783	-0.129397
Data63	-0.601104	-0.810051	-0.795097	-0.086061	-0.119224
Data64	-0.61382	-0.845655	-0.771394	-0.079245	-0.103151
Data65	-0.622873	-0.895806	-0.731518	-0.080771	-0.092775
Data66	-0.629587	-0.937718	-0.696829	-0.100201	-0.082704
Data67	-0.638946	-0.963556	-0.668956	-0.125327	-0.083619
Data68	-0.653696	-0.961217	-0.658478	-0.142214	-0.085857
Data69	-0.656443	-0.971593	-0.654307	-0.156456	-0.082297
Data70	-0.654103	-0.983088	-0.642303	-0.156964	-0.078024
Data71	-0.661733	-0.999669	-0.649424	-0.147911	-0.059205
Data72	-0.675771	-1.003433	-0.669159	-0.139061	-0.033672
Data73	-0.674042	-1.011978	-0.68279	-0.132143	-0.015157
Data74	-0.665395	-1.02561	-0.678213	-0.128684	0.01058
Data75	-0.652679	-1.037613	-0.657766	-0.124921	0.03591
Data76	-0.654205	-1.038224	-0.625315	-0.114748	0.048524
Data77	-0.676483	-1.04097	-0.602121	-0.106915	0.05005
Data78	-0.700389	-1.036189	-0.581877	-0.080262	0.055746
Data79	-0.717886	-1.045955	-0.561939	-0.07009	0.069174
Data80	-0.738537	-1.069251	-0.538847	-0.077007	0.078737
Data81	-0.772615	-1.105058	-0.510669	-0.07365	0.093792
Data82	-0.804557	-1.139645	-0.48839	-0.079449	0.118105
Data83	-0.825615	-1.153786	-0.474149	-0.082704	0.138755
Data84	-0.835279	-1.152768	-0.470588	-0.074362	0.150657
Data85	-0.83477	-1.160499	-0.459297	-0.08423	0.157473
Data86	-0.837212	-1.155718	-0.438239	-0.108441	0.15727
Data87	-0.848809	-1.145647	-0.413113	-0.127464	0.151573
Data88	-0.859083	-1.142901	-0.389003	-0.138552	0.14313
Data89	-0.874444	-1.150632	-0.378119	-0.123598	0.135398
Data90	-0.88187	-1.175148	-0.373541	-0.091859	0.132041
Data91	-0.884311	-1.190712	-0.36052	-0.0648	0.124514
Data92	-0.882887	-1.21004	-0.338547	-0.045268	0.119224
Data93	-0.890211	-1.225503	-0.325119	-0.049541	0.131024
Data94	-0.896722	-1.239134	-0.319626	-0.066529	0.141909
Data95	-0.89662	-1.241576	-0.317896	-0.080262	0.142621
Data96	-0.899367	-1.230996	-0.314844	-0.082907	0.155642
Data97	-0.909336	-1.240762	-0.297958	-0.092877	0.172529
Data98	-0.920628	-1.263345	-0.289108	-0.116884	0.178632
Data99	-0.919305	-1.292134	-0.286971	-0.133872	0.184736
Data100	-0.910862	-1.318176	-0.277409	-0.129193	0.193077
Data101	-0.895298	-1.323364	-0.254317	-0.109153	0.195926
Data102	-0.890822	-1.324788	-0.239261	-0.093792	0.196943
Data103	-0.899875	-1.330587	-0.221154	-0.093182	0.202131
Data104	-0.91666	-1.325806	-0.215152	-0.091859	0.197553
Data105	-0.931614	-1.319092	-0.221764	-0.098878	0.212406
Data106	-0.960606	-1.32784	-0.23031	-0.109967	0.229394
Data107	-0.987971	-1.342082	-0.246484	-0.114443	0.231327
Data108	-1.004044	-1.353679	-0.241601	-0.113222	0.229496
Data109	-1.016454	-1.354289	-0.224715	-0.120343	0.242008
Data110	-1.03151	-1.348999	-0.20091	-0.13194	0.251265
Data111	-1.0486	-1.341573	-0.17558	-0.134483	0.252282
Data112	-1.065792	-1.337606	-0.160728	-0.139366	0.236311
Data113	-1.076982	-1.329976	-0.165103	-0.133974	0.222273
Data114	-1.093563	-1.333537	-0.169477	-0.151776	0.211287
Data115	-1.099565	-1.338827	-0.174767	-0.161339	0.221358
Data116	-1.080542	-1.336894	-0.172325	-0.160728	0.232242
Data117	-1.057755	-1.340251	-0.162254	-0.161949	0.243534
Data118	-1.029984	-1.362631	-0.139467	-0.177412	0.240584
Data119	-1.018591	-1.385417	-0.106203	-0.195519	0.240482
Data120	-1.009028	-1.400066	-0.08189	-0.203657	0.243331
Data121	-1.000381	-1.408103	-0.073752	-0.194095	0.238549
Data122	-0.979527	-1.411154	-0.080771	-0.198164	0.223799
Data123	-0.942194	-1.420411	-0.082094	-0.221561	0.197655
Data124	-0.920017	-1.427329	-0.097251	-0.238142	0.189314
Data125	-0.903131	-1.425193	-0.110272	-0.247603	0.194095
Data126	-0.891839	-1.417258	-0.099082	-0.249129	0.184431
Data127	-0.903029	-1.413596	-0.072328	-0.259098	0.171206
Data128	-0.926324	-1.416444	-0.047303	-0.262557	0.164085
Data129	-0.921441	-1.419801	-0.029196	-0.268457	0.164899
Data130	-0.911777	-1.424582	-0.003662	-0.267847	0.169375
Data131	-0.887465	-1.427736	0.012818	-0.272119	0.176903
Data132	-0.873325	-1.434653	0.010071	-0.272323	0.183719
Data133	-0.87068	-1.438214	0.004679	-0.275985	0.187889
Data134	-0.868238	-1.435162	0.019023	-0.280257	0.187584
Data135	-0.861931	-1.422344	0.021973	-0.291346	0.187177
Data136	-0.846469	-1.409527	0.034689	-0.297347	0.183922
Data137	-0.842705	-1.402711	0.045981	-0.295313	0.185651
Data138	-0.840365	-1.397116	0.058696	-0.278121	0.181277
Data139	-0.845452	-1.415834	0.066835	-0.269169	0.173851
Data140	-0.849724	-1.438824	0.080161	-0.268762	0.163068
Data141	-0.82948	-1.453473	0.090944	-0.263167	0.153607
Data142	-0.821037	-1.453676	0.096539	-0.261234	0.1414
Data143	-0.809033	-1.438722	0.104168	-0.268864	0.137128
Data144	-0.800285	-1.439841	0.103049	-0.29043	0.135093
Data145	-0.792045	-1.449912	0.103761	-0.318507	0.13194
Data146	-0.783398	-1.461306	0.111899	-0.337835	0.13611
Data147	-0.772513	-1.464052	0.114443	-0.335495	0.148826
Data148	-0.767427	-1.458152	0.110679	-0.322779	0.155439
Data149	-0.748506	-1.468325	0.109865	-0.313013	0.154523
Data150	-0.729178	-1.492129	0.092164	-0.305791	0.151675
Data151	-0.720938	-1.504438	0.082907	-0.306198	0.156049
Data152	-0.717683	-1.508507	0.067445	-0.305893	0.155032
Data153	-0.706086	-1.499453	0.051067	-0.309453	0.14435
Data154	-0.692963	-1.48216	0.037944	-0.322169	0.136517
Data155	-0.672821	-1.469749	0.038148	-0.331223	0.119936
Data156	-0.649424	-1.470461	0.039267	-0.336004	0.109051
Data157	-0.629892	-1.47921	0.03357	-0.345668	0.103558
Data158	-0.595305	-1.471784	0.02472	-0.342514	0.115867
Data159	-0.568856	-1.465171	0.012309	-0.327255	0.13021
Data160	-0.548714	-1.459678	0.00824	-0.313319	0.141604
Data161	-0.537931	-1.459373	0.008342	-0.32695	0.156252
Data162	-0.531116	-1.455914	0.01709	-0.342718	0.17141
Data163	-0.527962	-1.452354	0.030111	-0.357163	0.168053
Data164	-0.521452	-1.447064	0.042522	-0.365403	0.170698
Data165	-0.514432	-1.439129	0.055441	-0.367132	0.189415
Data166	-0.498054	-1.436179	0.060731	-0.36581	0.197859
Data167	-0.481066	-1.427532	0.058086	-0.369167	0.201623
Data168	-0.474149	-1.406068	0.057272	-0.372524	0.196333
Data169	-0.465705	-1.395387	0.063478	-0.380763	0.179446
Data170	-0.449938	-1.395997	0.060934	-0.388698	0.161746
Data171	-0.427151	-1.410239	0.060833	-0.393581	0.149335
Data172	-0.412502	-1.425905	0.053915	-0.386053	0.131838
Data173	-0.375982	-1.428855	0.045981	-0.366522	0.103253
Data174	-0.332138	-1.426719	0.03652	-0.342209	0.07833
Data175	-0.298873	-1.415732	0.037944	-0.327255	0.054424
Data176	-0.270695	-1.410035	0.062257	-0.324	0.031637
Data177	-0.238753	-1.402914	0.090944	-0.328069	0.023906
Data178	-0.221256	-1.388774	0.101422	-0.340785	0.013733
Data179	-0.19969	-1.389588	0.10427	-0.34994	0.002136
Data180	-0.178429	-1.396607	0.119732	-0.359503	-0.008036
Data181	-0.150352	-1.408611	0.126243	-0.374965	-0.006409
Data182	-0.125124	-1.419903	0.119936	-0.372015	-0.011292
Data183	-0.112103	-1.42092	0.111391	-0.352789	-0.021464
Data184	-0.102337	-1.404033	0.103456	-0.333562	-0.028484
Data185	-0.091554	-1.382773	0.109051	-0.336817	-0.024008
Data186	-0.074566	-1.365174	0.10488	-0.322779	-0.019532
Data187	-0.056764	-1.354493	0.095216	-0.30691	-0.025635
Data188	-0.056357	-1.337708	0.090028	-0.310775	-0.034689
Data189	-0.055645	-1.328247	0.077109	-0.311182	-0.047303
Data190	-0.04832	-1.317973	0.062867	-0.326238	-0.066021
Data191	-0.030721	-1.305867	0.057984	-0.335088	-0.083009
Data192	-0.005697	-1.29661	0.062867	-0.32461	-0.095623
Data193	0.006816	-1.277689	0.069276	-0.303146	-0.108034
Data194	0.017294	-1.248086	0.074667	-0.275883	-0.113629
Data195	0.030009	-1.222146	0.071819	-0.244755	-0.110882
Data196	0.043336	-1.213296	0.059917	-0.202131	-0.12899
Data197	0.069886	-1.202106	0.053712	-0.176496	-0.150047
Data198	0.092673	-1.178709	0.038758	-0.165204	-0.173749
Data199	0.100201	-1.155718	0.025432	-0.172223	-0.179141
Data200	0.102032	-1.150937	0.011902	-0.179853	-0.167239
Data201	0.106508	-1.143613	0.021668	-0.199283	-0.135704
Data202	0.116477	-1.135475	0.05066	-0.209964	-0.105491
Data203	0.107932	-1.118079	0.091351	-0.218814	-0.083213
Data204	0.100099	-1.102922	0.113425	-0.227868	-0.084332
Data205	0.101422	-1.086442	0.115562	-0.224511	-0.088502
Data206	0.125734	-1.052364	0.13316	-0.198672	-0.089418
Data207	0.147402	-1.034969	0.144452	-0.168765	-0.087587
Data208	0.151776	-1.028153	0.140586	-0.162458	-0.107017
Data209	0.147199	-1.025508	0.130109	-0.163475	-0.138552
Data210	0.159202	-1.018184	0.130821	-0.171206	-0.161237
Data211	0.172732	-0.997431	0.131126	-0.172936	-0.185245
Data212	0.184736	-0.978103	0.122581	-0.166222	-0.193179
Data213	0.183922	-0.959996	0.125022	-0.163577	-0.202436
Data214	0.192264	-0.938837	0.132652	-0.152794	-0.211083
Data215	0.198978	-0.913507	0.153709	-0.133567	-0.217492
Data216	0.19969	-0.891432	0.179955	-0.117393	-0.215763
Data217	0.190738	-0.864373	0.202843	-0.104779	-0.217899
Data218	0.177717	-0.832634	0.232547	-0.092368	-0.223494
Data219	0.170494	-0.802828	0.252893	-0.107118	-0.234175
Data220	0.174156	-0.786653	0.286158	-0.117596	-0.240686
Data221	0.202131	-0.777396	0.328883	-0.10722	-0.24567
Data222	0.245467	-0.744844	0.363979	-0.105999	-0.252384
Data223	0.290328	-0.711579	0.39175	-0.098573	-0.258895
Data224	0.3299	-0.67394	0.426947	-0.080568	-0.259607
Data225	0.358587	-0.644338	0.457364	-0.067343	-0.25686
Data226	0.377915	-0.625823	0.476183	-0.054831	-0.246789
Data227	0.402126	-0.620127	0.482083	-0.046286	-0.229191
Data228	0.405178	-0.611887	0.493578	-0.028789	-0.213118
Data229	0.403347	-0.592355	0.520129	0.011495	-0.186669
Data230	0.412807	-0.566008	0.552071	0.056967	-0.165103
Data231	0.455838	-0.531421	0.592152	0.092673	-0.149335
Data232	0.499173	-0.471707	0.631724	0.121767	-0.131634
Data233	0.530505	-0.402736	0.680145	0.144961	-0.098166
Data234	0.55553	-0.340073	0.724498	0.173953	-0.062359
Data235	0.60029	-0.275273	0.768343	0.20793	-0.037639
Data236	0.653493	-0.225834	0.815646	0.251367	-0.024313
Data237	0.695303	-0.183719	0.863864	0.274357	0.002136
Data238	0.740469	-0.139467	0.910048	0.300603	0.056357
Data239	0.804659	-0.07955	0.953791	0.347194	0.116579
Data240	0.890517	-0.015462	0.998245	0.407212	0.172122
Data241	0.970576	0.055136	1.059586	0.477607	0.223596
Data242	1.049007	0.102744	1.120826	0.544442	0.273747
Data243	1.119707	0.159711	1.184609	0.605376	0.32756
Data244	1.183083	0.216678	1.252257	0.660105	0.388393
Data245	1.232624	0.289616	1.312378	0.69988	0.455126
Data246	1.263956	0.351364	1.352967	0.729178	0.517586
Data247	1.292948	0.403652	1.379212	0.761832	0.575163
Data248	1.331502	0.455329	1.408204	0.799369	0.633249
Data249	1.37494	0.512907	1.436383	0.833651	0.696829
Data250	1.42621	0.573637	1.460187	0.855421	0.761629
Data251	1.479108	0.63213	1.496707	0.877089	0.808626
Data252	1.517866	0.671499	1.53638	0.900282	0.855726
Data253	1.55642	0.700694	1.556319	0.934869	0.899468
Data254	1.597518	0.733247	1.574222	0.951146	0.944635
Data255	1.621424	0.765087	1.58114	0.973729	0.988581
Data256	1.626408	0.797436	1.577274	0.991633	1.032324
Data257	1.609013	0.823682	1.574222	0.999059	1.076677
Data258	1.579716	0.837924	1.54696	0.99794	1.109941
Data259	1.552758	0.847995	1.499046	0.997431	1.14107
Data260	1.517764	0.853997	1.467816	0.982884	1.167213
Data261	1.471275	0.841993	1.448386	0.956944	1.183591
Data262	1.431093	0.811577	1.43211	0.938837	1.180743
Data263	1.395692	0.762036	1.411866	0.902419	1.1664
Data264	1.357951	0.708324	1.392131	0.843112	1.156634
Data265	1.316955	0.661224	1.363343	0.786348	1.128862
Data266	1.262328	0.616464	1.309122	0.75054	1.093258
Data267	1.196511	0.571196	1.237303	0.707103	1.060909
Data268	1.135475	0.530607	1.151344	0.671194	1.019404
Data269	1.062842	0.485644	1.046667	0.629486	0.984614
Data270	0.989395	0.444444	0.946365	0.584115	0.949722
Data271	0.9131	0.403143	0.867425	0.525317	0.907098
Data272	0.826225	0.348211	0.805066	0.455838	0.862949
Data273	0.730805	0.278528	0.746064	0.375677	0.819511
Data274	0.627553	0.197147	0.690115	0.292973	0.763765
Data275	0.535592	0.124921	0.625518	0.20498	0.691641
Data276	0.442817	0.053101	0.561532	0.12604	0.61209
Data277	0.342718	-0.026958	0.497342	0.049338	0.524605
Data278	0.239872	-0.12604	0.448717	-0.02594	0.439053
Data279	0.144757	-0.238142	0.378831	-0.092978	0.363673
Data280	0.056865	-0.34699	0.280359	-0.16378	0.281987
Data281	-0.031637	-0.45655	0.176496	-0.246891	0.205386
Data282	-0.1237	-0.543526	0.067038	-0.333867	0.141604
Data283	-0.211185	-0.611582	-0.046286	-0.423997	0.084332
Data284	-0.305587	-0.674754	-0.158592	-0.518705	0.028585
Data285	-0.411994	-0.746268	-0.238041	-0.608123	-0.033163
Data286	-0.520943	-0.814323	-0.305689	-0.687572	-0.104575
Data287	-0.632232	-0.88482	-0.373846	-0.750642	-0.179446
Data288	-0.738638	-0.939345	-0.456143	-0.807304	-0.274052
Data289	-0.817884	-0.975662	-0.540271	-0.869052	-0.383714
Data290	-0.884616	-1.005163	-0.608021	-0.920119	-0.488797
Data291	-0.944228	-1.053076	-0.666209	-0.971389	-0.570993
Data292	-1.026729	-1.106076	-0.72226	-1.029679	-0.627146
Data293	-1.104346	-1.167417	-0.776176	-1.09631	-0.677501
Data294	-1.163144	-1.21472	-0.817884	-1.163144	-0.725617
Data295	-1.218992	-1.253274	-0.859998	-1.225706	-0.790112
Data296	-1.282673	-1.285217	-0.900282	-1.286946	-0.870578
Data297	-1.350322	-1.306681	-0.933242	-1.348287	-0.937311
Data298	-1.41563	-1.329569	-0.979527	-1.397116	-0.997635
Data299	-1.484499	-1.356629	-1.042903	-1.442588	-1.075151
Data300	-1.545942	-1.376059	-1.105262	-1.47748	-1.155413
Data301	-1.61176	-1.383383	-1.160499	-1.514102	-1.244628
Data302	-1.663539	-1.388673	-1.219094	-1.555912	-1.325297
Data303	-1.703212	-1.396607	-1.270466	-1.569848	-1.399456
Data304	-1.729966	-1.392335	-1.296712	-1.583073	-1.461
Data305	-1.751736	-1.390911	-1.331401	-1.596602	-1.50281
Data306	-1.75672	-1.383688	-1.37616	-1.623051	-1.539025
Data307	-1.771979	-1.383179	-1.418479	-1.663742	-1.565779
Data308	-1.807075	-1.380636	-1.425396	-1.708197	-1.603621
Data309	-1.839119	-1.379009	-1.413901	-1.750515	-1.648381
Data310	-1.86038	-1.37494	-1.400168	-1.774624	-1.682358
Data311	-1.873096	-1.375041	-1.378703	-1.771064	-1.703822
Data312	-1.881946	-1.367208	-1.370769	-1.754584	-1.731594
Data313	-1.895781	-1.354798	-1.367208	-1.747972	-1.759162
Data314	-1.895781	-1.338216	-1.367514	-1.747361	-1.783474
Data315	-1.879098	-1.310648	-1.369853	-1.750108	-1.795071
Data316	-1.863635	-1.269958	-1.371176	-1.755907	-1.813484
Data317	-1.859566	-1.229369	-1.365886	-1.764045	-1.842069
Data318	-1.848478	-1.185117	-1.343608	-1.7732	-1.870247
Data319	-1.845121	-1.13639	-1.314616	-1.768012	-1.895171
Data320	-1.836169	-1.096005	-1.287658	-1.752041	-1.914397
Data321	-1.819893	-1.048498	-1.272297	-1.74431	-1.917754
Data322	-1.783474	-0.995905	-1.253783	-1.749396	-1.915211
Data323	-1.751532	-0.929478	-1.219806	-1.744717	-1.915312
Data324	-1.740851	-0.892246	-1.164263	-1.722235	-1.905547
Data325	-1.73607	-0.862643	-1.120114	-1.68897	-1.892322
Data326	-1.719081	-0.82592	-1.081051	-1.666183	-1.864856
Data327	-1.69365	-0.775667	-1.038427	-1.635055	-1.847562
Data328	-1.648381	-0.736095	-1.001195	-1.596704	-1.82091
Data329	-1.593652	-0.696523	-0.959996	-1.567814	-1.80677
Data330	-1.535973	-0.642913	-0.9308	-1.527835	-1.801073
Data331	-1.48633	-0.578113	-0.902215	-1.489687	-1.784085
Data332	-1.450116	-0.500496	-0.868645	-1.44625	-1.758043
Data333	-1.41858	-0.436001	-0.825004	-1.408001	-1.719387
Data334	-1.392742	-0.361639	-0.778312	-1.368022	-1.689682
Data335	-1.359172	-0.303044	-0.729585	-1.332621	-1.670863
Data336	-1.317159	-0.257776	-0.683197	-1.285013	-1.658147
Data337	-1.269754	-0.218102	-0.647389	-1.235269	-1.658147
Data338	-1.219399	-0.185245	-0.608123	-1.181455	-1.645736
Data339	-1.183083	-0.153709	-0.555632	-1.127235	-1.613387
Data340	-1.137102	-0.096539	-0.49836	-1.071285	-1.555403
Data341	-1.08746	-0.024618	-0.454821	-1.025101	-1.512271
Data342	-1.047786	0.043539	-0.437222	-0.982884	-1.477684
Data343	-1.010758	0.10956	-0.421658	-0.939549	-1.43974
Data344	-0.975458	0.180463	-0.399786	-0.899774	-1.403728
Data345	-0.938633	0.254419	-0.348007	-0.855522	-1.369141
Data346	-0.892144	0.315353	-0.289413	-0.818901	-1.336283
Data347	-0.835177	0.393988	-0.219221	-0.769869	-1.309834
Data348	-0.7717	0.464281	-0.149335	-0.717377	-1.284199
Data349	-0.714733	0.520943	-0.092978	-0.679535	-1.250731
Data350	-0.663971	0.576282	-0.056357	-0.650441	-1.201394
Data351	-0.611683	0.642405	-0.021261	-0.62094	-1.137916
Data352	-0.571908	0.713207	0.018209	-0.57791	-1.082068
Data353	-0.538237	0.780448	0.069378	-0.529285	-1.030493
Data354	-0.487984	0.853793	0.111187	-0.494392	-0.982986
Data355	-0.445767	0.937718	0.158287	-0.466417	-0.929376
Data356	-0.417589	1.008214	0.208031	-0.426134	-0.878818
Data357	-0.382086	1.059993	0.257572	-0.378525	-0.838432
Data358	-0.35228	1.113197	0.29806	-0.323898	-0.797335
Data359	-0.321152	1.178505	0.343125	-0.270492	-0.756237
Data360	-0.276188	1.238015	0.382086	-0.218509	-0.715852
Data361	-0.211999	1.284708	0.414842	-0.170189	-0.660716
Data362	-0.14608	1.326619	0.455838	-0.121157	-0.597238
Data363	-0.089723	1.371176	0.498258	-0.066428	-0.54434
Data364	-0.040386	1.41146	0.542509	-0.007833	-0.500089
Data365	0	1.461814	0.569162	0.048117	-0.458483
Data366	0.043234	1.511254	0.579741	0.098777	-0.416368
Data367	0.086366	1.562727	0.601511	0.136619	-0.372015
Data368	0.126955	1.613998	0.63976	0.17792	-0.319117
Data369	0.167341	1.659876	0.678823	0.216983	-0.270186
Data370	0.208642	1.695888	0.707612	0.249027	-0.222883
Data371	0.251977	1.725694	0.735485	0.288802	-0.18382
Data372	0.288192	1.768724	0.757458	0.332443	-0.157575
Data373	0.304061	1.811958	0.780957	0.374049	-0.127057
Data374	0.33814	1.863025	0.811068	0.407823	-0.09664
Data375	0.375372	1.911854	0.844739	0.443732	-0.067343
Data376	0.397141	1.956817	0.87068	0.480354	-0.032349
Data377	0.410671	1.988047	0.888279	0.528878	-0.016683
Data378	0.432339	2.027721	0.902215	0.564686	0.003866
Data379	0.478319	2.063121	0.927749	0.581165	0.024821
Data380	0.546375	2.101676	0.943618	0.599069	0.054017
Data381	0.601205	2.131177	0.970169	0.612802	0.083416
Data382	0.64332	2.149793	1.0015	0.635691	0.103761
Data383	0.678416	2.153557	1.043615	0.657766	0.13255
Data384	0.702831	2.154574	1.081865	0.689097	0.167544
Data385	0.739757	2.146843	1.096818	0.727957	0.19969
Data386	0.780143	2.143791	1.11991	0.762442	0.22797
Data387	0.810458	2.151319	1.14697	0.805676	0.251977
Data388	0.827751	2.169223	1.163246	0.852674	0.274357
Data389	0.846367	2.190483	1.173419	0.881565	0.302942
Data390	0.863559	2.214288	1.196409	0.915745	0.326848
Data391	0.881971	2.228631	1.219806	0.95491	0.338649
Data392	0.896925	2.247959	1.235167	0.985021	0.346176
Data393	0.914626	2.264235	1.253274	1.011673	0.343226
Data394	0.935175	2.269118	1.279011	1.044734	0.354721
Data395	0.954808	2.281122	1.300984	1.068742	0.380967
Data396	0.971186	2.292821	1.314412	1.097225	0.396429
Data397	0.985326	2.296483	1.319092	1.121436	0.403957
Data398	0.98675	2.302688	1.319295	1.141578	0.419114
Data399	0.983088	2.310318	1.326314	1.154192	0.431322
Data400	0.970779	2.309809	1.336792	1.157651	0.435086
Data401	0.984207	2.309402	1.367514	1.161822	0.421759
Data402	1.009537	2.324763	1.399252	1.166196	0.391648
Data403	1.030798	2.343582	1.410849	1.185931	0.369065
Data404	1.060705	2.35935	1.395692	1.199868	0.370387
Data405	1.089291	2.379899	1.38206	1.217975	0.394903
Data406	1.123573	2.393428	1.370057	1.233845	0.416368
Data407	1.142697	2.405025	1.354187	1.234557	0.427965
Data408	1.141782	2.419369	1.346965	1.241372	0.431627
Data409	1.138933	2.430966	1.348287	1.248391	0.442105
Data410	1.138425	2.432797	1.362529	1.243814	0.44302
Data411	1.133644	2.426998	1.381654	1.241779	0.432441
Data412	1.120826	2.436154	1.391216	1.238727	0.424404
Data413	1.104753	2.441037	1.400473	1.239541	0.418606
Data414	1.083391	2.434933	1.402101	1.241576	0.420946
Data415	1.081458	2.430864	1.403627	1.235167	0.434373
Data416	1.075252	2.432695	1.38969	1.22357	0.436408
Data417	1.067114	2.428117	1.374024	1.219908	0.457669
Data418	1.036901	2.419064	1.3608	1.205971	0.463773
Data419	1.009537	2.408382	1.366598	1.183185	0.456041
Data420	1.005875	2.394547	1.357646	1.167824	0.438748
Data421	1.01564	2.384578	1.34432	1.155311	0.432237
Data422	1.026118	2.383663	1.322957	1.144427	0.438646
Data423	1.025915	2.388546	1.308105	1.129168	0.454719
Data424	1.027644	2.392208	1.314107	1.113909	0.466112
Data425	1.016251	2.392106	1.31899	1.103024	0.470588
Data426	1.007197	2.389258	1.32133	1.100888	0.462857
Data427	0.98909	2.373693	1.312276	1.099463	0.467028
Data428	0.954808	2.345515	1.296407	1.082678	0.475268
Data429	0.933852	2.306249	1.27779	1.075151	0.468249
Data430	0.927749	2.284377	1.242186	1.063554	0.442206
Data431	0.929783	2.27512	1.213397	1.062842	0.423997
Data432	0.92134	2.245925	1.179522	1.072608	0.421352
Data433	0.92134	2.216017	1.133644	1.090817	0.423285
Data434	0.920017	2.201673	1.094275	1.104448	0.429084
Data435	0.919407	2.193942	1.061214	1.098344	0.440172
Data436	0.917271	2.197197	1.048397	1.089087	0.4536
Data437	0.913812	2.200758	1.042191	1.073523	0.450345
Data438	0.898858	2.195672	1.037919	1.0604	0.436306
Data439	0.883701	2.189771	1.018387	1.059993	0.40528
Data440	0.880547	2.160678	1.001602	1.064673	0.368861
Data441	0.868035	2.14552	0.998856	1.056636	0.349126
Data442	0.853285	2.131177	0.997635	1.038224	0.343226
Data443	0.843315	2.117138	0.973322	1.016556	0.351568
Data444	0.83711	2.099235	0.946466	0.988479	0.356959
Data445	0.838432	2.081941	0.91839	0.965693	0.35757
Data446	0.841281	2.053051	0.891534	0.950841	0.372625
Data447	0.840874	2.031484	0.868645	0.938328	0.381272
Data448	0.832532	2.01236	0.845757	0.928766	0.393479
Data449	0.837008	1.994456	0.822766	0.925816	0.405178
Data450	0.835787	1.962412	0.821342	0.906895	0.427965
Data451	0.815035	1.918364	0.80649	0.880751	0.447293
Data452	0.803031	1.873503	0.793469	0.857862	0.448005
Data453	0.793266	1.84156	0.787874	0.838839	0.426947
Data454	0.785026	1.813687	0.772717	0.808525	0.397548
Data455	0.768953	1.787035	0.745352	0.784822	0.379441
Data456	0.75522	1.768928	0.708731	0.783296	0.366929
Data457	0.752168	1.757229	0.694591	0.791231	0.351975
Data458	0.75054	1.741156	0.688284	0.785636	0.339462
Data459	0.742911	1.716335	0.66743	0.762036	0.336309
Data460	0.731416	1.697414	0.650238	0.73518	0.339666
Data461	0.712088	1.677068	0.641388	0.718293	0.313013
Data462	0.696727	1.660385	0.628875	0.701508	0.285751
Data463	0.672821	1.653569	0.61087	0.687572	0.270899
Data464	0.639862	1.647567	0.605681	0.670888	0.256046
Data465	0.618499	1.634343	0.604562	0.655019	0.249231
Data466	0.60558	1.619491	0.596729	0.64505	0.245569
Data467	0.599171	1.60708	0.583505	0.627248	0.255639
Data468	0.60385	1.598026	0.558989	0.604562	0.271305
Data469	0.625315	1.585412	0.537016	0.588388	0.271814
Data470	0.638336	1.57056	0.515653	0.584522	0.271712
Data471	0.632639	1.540246	0.482694	0.587879	0.278019
Data472	0.620737	1.49101	0.447191	0.588083	0.296737
Data473	0.604257	1.448997	0.408433	0.571196	0.321152
Data474	0.581979	1.417563	0.367742	0.548816	0.330612
Data475	0.569975	1.387757	0.334376	0.537016	0.333562
Data476	0.570077	1.377483	0.311691	0.522978	0.331935
Data477	0.559599	1.359681	0.28158	0.490425	0.334579
Data478	0.545256	1.327026	0.249739	0.470385	0.334885
Data479	0.525622	1.295288	0.218916	0.468961	0.338038
Data480	0.508329	1.267109	0.185651	0.470893	0.356044
Data481	0.509753	1.233234	0.151268	0.450039	0.377712
Data482	0.504056	1.194273	0.119122	0.423692	0.390224
Data483	0.494494	1.157346	0.089927	0.407416	0.387986
Data484	0.478726	1.119707	0.069276	0.401211	0.364487
Data485	0.464281	1.102312	0.04476	0.397854	0.338242
Data486	0.453193	1.092648	0.024516	0.400193	0.320134
Data487	0.456041	1.071489	0.01943	0.386358	0.312301
Data488	0.452684	1.035274	0.017599	0.374151	0.307317
Data489	0.447598	1.001907	0.010376	0.371405	0.300196
Data490	0.450752	0.967829	0.010986	0.358994	0.300196
Data491	0.463467	0.927647	0.009359	0.334173	0.288396
Data492	0.474454	0.886956	0.005697	0.310674	0.273747
Data493	0.487068	0.844638	-0.008443	0.29806	0.271
Data494	0.48422	0.820935	-0.020752	0.300603	0.273035
Data495	0.479845	0.811983	-0.033773	0.309555	0.259709
Data496	0.49012	0.77821	-0.048422	0.315048	0.251876
Data497	0.494189	0.721752	-0.067038	0.302027	0.259709
Data498	0.490323	0.669261	-0.077109	0.291447	0.268457
Data499	0.487475	0.629689	-0.078635	0.288396	0.271
Data500	0.48188	0.59205	-0.09013	0.285039	0.282597
Data501	0.500292	0.56967	-0.099997	0.281173	0.291651
Data502	0.522265	0.559599	-0.101727	0.281987	0.28687
Data503	0.526945	0.559599	-0.107729	0.288192	0.260522
Data504	0.525317	0.551665	-0.121258	0.287175	0.234989
Data505	0.510567	0.526843	-0.140078	0.285954	0.211795
Data506	0.490628	0.491849	-0.152387	0.274866	0.209252
Data507	0.468655	0.474454	-0.142824	0.261031	0.204369
Data508	0.445665	0.460314	-0.132143	0.246281	0.203861
Data509	0.436103	0.440375	-0.131533	0.236922	0.207523
Data510	0.433967	0.425828	-0.11841	0.242008	0.213118
Data511	0.435492	0.415249	-0.113934	0.229699	0.219221
Data512	0.440579	0.413418	-0.1237	0.21973	0.223596
Data513	0.444546	0.418504	-0.134076	0.222171	0.228377
Data514	0.44892	0.426947	-0.153099	0.234887	0.229903
Data515	0.453498	0.433051	-0.169172	0.246382	0.22268
Data516	0.451972	0.444139	-0.191552	0.243636	0.223697
Data517	0.45065	0.457465	-0.203962	0.23092	0.22502
Data518	0.452481	0.461331	-0.204064	0.225427	0.231937
Data519	0.440477	0.461636	-0.204776	0.213728	0.231123
Data520	0.419521	0.453091	-0.20793	0.194705	0.219832
Data521	0.400397	0.43773	-0.215254	0.189822	0.220442
Data522	0.380662	0.41474	-0.226444	0.173648	0.231022
Data523	0.355637	0.39999	-0.228682	0.14903	0.243229
Data524	0.324407	0.382798	-0.219628	0.133771	0.253503
Data525	0.313725	0.357773	-0.211083	0.123191	0.246382
Data526	0.32339	0.352178	-0.203759	0.132143	0.24038
Data527	0.328985	0.34872	-0.182498	0.151064	0.227054
Data528	0.327764	0.344244	-0.17436	0.152082	0.210778
Data529	0.327052	0.340785	-0.182193	0.139976	0.200097
Data530	0.333969	0.333155	-0.19796	0.115256	0.199995
Data531	0.340581	0.320338	-0.215152	0.078838	0.204064
Data532	0.351873	0.298568	-0.235396	0.061646	0.211693
Data533	0.362758	0.285547	-0.244755	0.045167	0.227766
Data534	0.372625	0.268661	-0.247501	0.044048	0.233666
Data535	0.376796	0.262862	-0.249841	0.041708	0.233565
Data536	0.362961	0.264388	-0.245874	0.056662	0.239363
Data537	0.336512	0.261845	-0.239058	0.068869	0.24211
Data538	0.313929	0.246077	-0.226851	0.078533	0.258081
Data539	0.299585	0.219018	-0.221968	0.080669	0.265202
Data540	0.299382	0.182294	-0.220035	0.092877	0.280054
Data541	0.305079	0.152794	-0.228377	0.102439	0.272424
Data542	0.323186	0.123598	-0.240177	0.107729	0.260828
Data543	0.342412	0.110577	-0.255131	0.111493	0.25391
Data544	0.359604	0.101727	-0.276087	0.095216	0.243737
Data545	0.357061	0.080568	-0.282801	0.070598	0.23916
Data546	0.347804	0.047405	-0.290023	0.033163	0.235192
Data547	0.342616	0.026754	-0.29572	-0.002848	0.245162
Data548	0.331426	0.023804	-0.302841	-0.019633	0.253808
Data549	0.320033	0.029399	-0.294601	-0.030213	0.265202
Data550	0.317286	0.048829	-0.279545	-0.029399	0.275171
Data551	0.31515	0.064597	-0.258081	-0.016073	0.275476
Data552	0.31871	0.063071	-0.246281	-0.010681	0.273035
Data553	0.332341	0.039877	-0.239058	-0.018107	0.261031
Data554	0.339055	0.02533	-0.234887	-0.034689	0.25035
Data555	0.340174	0.001831	-0.235091	-0.032756	0.258488
Data556	0.343328	-0.023702	-0.228682	-0.03123	0.271
Data557	0.353094	-0.045574	-0.210575	-0.032654	0.284937
Data558	0.357977	-0.069276	-0.188602	-0.047405	0.294703
Data559	0.371913	-0.08423	-0.18382	-0.065512	0.304163
Data560	0.399481	-0.077516	-0.187177	-0.078737	0.315862
Data561	0.418809	-0.071717	-0.182396	-0.086773	0.313725
Data562	0.435492	-0.062867	-0.172529	-0.096437	0.314031
Data563	0.440782	-0.05005	-0.179344	-0.112612	0.321152
Data564	0.433254	-0.029908	-0.20091	-0.128176	0.34109
Data565	0.426642	-0.015869	-0.212304	-0.141604	0.360316
Data566	0.40884	-0.030111	-0.224104	-0.161135	0.362961
Data567	0.377508	-0.055645	-0.24211	-0.173953	0.355535
Data568	0.349228	-0.065512	-0.274357	-0.188195	0.343735
Data569	0.331833	-0.062765	-0.301823	-0.189212	0.336309
Data570	0.320338	-0.069581	-0.311691	-0.186262	0.333867
Data571	0.315658	-0.087994	-0.316574	-0.198571	0.34404
Data572	0.306808	-0.106508	-0.310674	-0.227461	0.353602
Data573	0.294397	-0.117494	-0.314539	-0.241906	0.363165
Data574	0.291244	-0.126141	-0.324814	-0.249434	0.361232
Data575	0.285547	-0.144045	-0.333257	-0.262353	0.366623
Data576	0.282699	-0.158592	-0.328985	-0.265304	0.376694
Data577	0.284021	-0.170901	-0.323084	-0.252995	0.366623
Data578	0.293685	-0.186669	-0.321558	-0.248417	0.345159
Data579	0.296941	-0.206811	-0.332952	-0.244551	0.345566
Data580	0.287582	-0.21088	-0.350245	-0.265914	0.362758
Data581	0.282597	-0.200097	-0.365098	-0.288599	0.37466
Data582	0.281275	-0.201317	-0.370794	-0.305079	0.390631
Data583	0.290532	-0.21444	-0.359096	-0.314743	0.404669
Data584	0.295822	-0.224104	-0.347601	-0.326441	0.403449
Data585	0.28219	-0.2474	-0.34109	-0.326238	0.397752
Data586	0.272424	-0.277714	-0.34404	-0.317591	0.395209
Data587	0.277612	-0.295822	-0.348516	-0.310979	0.403143
Data588	0.280969	-0.31515	-0.352076	-0.299789	0.415147
Data589	0.277816	-0.342718	-0.364385	-0.290023	0.424201
Data590	0.267542	-0.364589	-0.378119	-0.285344	0.422675
Data591	0.257674	-0.373643	-0.383408	-0.272628	0.40823
Data592	0.232954	-0.379441	-0.37171	-0.254317	0.382289
Data593	0.229903	-0.380763	-0.360927	-0.262048	0.381476
Data594	0.232344	-0.373948	-0.361741	-0.289108	0.368048
Data595	0.233361	-0.367336	-0.358892	-0.317489	0.354213
Data596	0.245874	-0.360927	-0.352992	-0.327764	0.353297
Data597	0.255538	-0.356451	-0.342412	-0.331426	0.362758
Data598	0.264388	-0.362249	-0.342819	-0.325221	0.359401
Data599	0.265812	-0.375067	-0.34343	-0.313319	0.347194
Data600	0.255741	-0.390224	-0.338649	-0.298568	0.338038
Data601	0.25157	-0.409349	-0.330816	-0.277816	0.332647
Data602	0.265812	-0.431525	-0.314234	-0.283818	0.322881
Data603	0.274764	-0.44007	-0.290634	-0.297653	0.321152
Data604	0.27985	-0.436611	-0.291956	-0.311081	0.319117
Data605	0.265304	-0.429185	-0.305282	-0.303756	0.308131
Data606	0.246484	-0.426744	-0.32695	-0.304468	0.299585
Data607	0.232446	-0.430711	-0.339768	-0.307215	0.304265
Data608	0.212609	-0.437324	-0.357265	-0.285547	0.328476
Data609	0.184838	-0.443427	-0.355535	-0.25859	0.363877
Data610	0.156659	-0.445665	-0.357265	-0.247807	0.381272
Data611	0.125022	-0.434577	-0.344549	-0.226953	0.377
Data612	0.106406	-0.424913	-0.327764	-0.200402	0.357265
Data613	0.110272	-0.415656	-0.31637	-0.175886	0.341395
Data614	0.125938	-0.40823	-0.310063	-0.150963	0.350958
Data615	0.122784	-0.416266	-0.305486	-0.132347	0.351263
Data616	0.112713	-0.418199	-0.301111	-0.130516	0.361232
Data617	0.102948	-0.42003	-0.299687	-0.129193	0.361232
Data618	0.102541	-0.422268	-0.287277	-0.139366	0.360825
Data619	0.102134	-0.426744	-0.274662	-0.151675	0.354314
Data620	0.113324	-0.409145	-0.25859	-0.149233	0.349126
Data621	0.133567	-0.394497	-0.256657	-0.130414	0.355433
Data622	0.150251	-0.382391	-0.264083	-0.106203	0.370184
Data623	0.162865	-0.37761	-0.279749	-0.088197	0.378017
Data624	0.164594	-0.358078	-0.306605	-0.080059	0.353195
Data625	0.147199	-0.337224	-0.333562	-0.059815	0.338038
Data626	0.12431	-0.331426	-0.327764	-0.049541	0.3299
Data627	0.105084	-0.33285	-0.314234	-0.033163	0.330612
Data628	0.077719	-0.340683	-0.318201	-0.001424	0.335292
Data629	0.066122	-0.351975	-0.328476	0.032858	0.347906
Data630	0.060731	-0.375067	-0.328374	0.059002	0.369879
Data631	0.049541	-0.413316	-0.314743	0.07538	0.397854
Data632	0.039877	-0.453498	-0.304367	0.080059	0.423896
Data633	0.041301	-0.491137	-0.301213	0.083925	0.432136
Data634	0.036011	-0.518298	-0.306401	0.092164	0.418301
Data635	0.0177	-0.536609	-0.322474	0.102439	0.39826
Data636	-0.007121	-0.542	-0.358587	0.116884	0.371099
Data637	-0.036723	-0.555327	-0.387477	0.128379	0.342311
Data638	-0.069581	-0.577808	-0.409044	0.135805	0.310267
Data639	-0.098268	-0.597136	-0.43061	0.124514	0.294397
