# Supplementary material for: Integration of MRI and somatosensory evoked potentials facilitate diagnosis of spinal cord compression
Source: Sci Rep. 2023 May 15;13:7861. doi: 10.1038/s41598-023-34832-2 (PMC10185544; doi:10.1038/s41598-023-34832-2)
Supplement: Supplementary file 3 — Supplementary Information 3. [file 41598_2023_34832_MOESM3_ESM.zip › Preoperative SSEP data/spinal cord compression group/2408875_2/2408875_2_Rt Tibial SEP_Cz'-Fpz_201219_164549.csv]

Index	1	2	3	4	5	6
Name	Cz'-Fpz	Cz'-Fpz	Cz'-Fpz	Cz'-Fpz	Cz'-Fpz	Cz'-Fpz
Time	2.01709E+13	2.01709E+13	2.01709E+13	2.01709E+13	2.01709E+13	2.01709E+13
Highcut	500	500	500	500	500	500
Lowcut	10	10	10	10	10	10
Period	0.000156	0.000156	0.000156	0.000156	0.000156	0.000156
Averages	120	120	120	120	120	120
Int (mA)	15/14.5mA	15/14.5mA	15/14.4mA	15/14.5mA	15/14.4mA	15/14.2mA
Pulse Width (�gs)	200�s	200�s	200�s	200�s	200�s	200�s
Rep Rate (Hz)	2.66Hz	2.66Hz	2.66Hz	2.66Hz	2.66Hz	2.66Hz
Data0	0.504463	0.613464	1.197019	-0.349839	-0.263116	1.047176
Data1	0.865187	1.032476	1.638209	0.196129	0.189415	1.465883
Data2	1.096259	1.387452	2.007579	0.370336	0.560362	1.73841
Data3	-0.570637	-0.132601	0.548104	-1.180234	-0.925256	0.299179
Data4	-0.812085	-0.604257	0.044455	-1.396048	-1.363495	-0.220239
Data5	-0.129753	-0.049185	0.607513	-0.817578	-0.814425	0.164696
Data6	0.364029	0.393632	1.060604	-0.368302	-0.372015	0.486763
Data7	0.642151	0.687368	1.33547	-0.102693	-0.107169	0.620534
Data8	0.771649	0.826022	1.455812	0.009257	0.014496	0.616464
Data9	0.79352	0.861321	1.489484	0.02945	0.06007	0.542611
Data10	0.752524	0.82592	1.459576	0.006154	0.048422	0.447903
Data11	0.682994	0.757407	1.404949	-0.026296	0.001017	0.346482
Data12	0.619364	0.677094	1.35317	-0.072124	-0.062409	0.261133
Data13	0.5567	0.597645	1.308512	-0.116274	-0.122174	0.206709
Data14	0.508278	0.540322	1.267516	-0.141858	-0.163628	0.178124
Data15	0.480151	0.485644	1.250935	-0.164136	-0.177208	0.158389
Data16	0.460466	0.433102	1.238015	-0.202792	-0.190992	0.132957
Data17	0.449327	0.399074	1.221027	-0.235142	-0.214186	0.1178
Data18	0.458941	0.381984	1.223265	-0.253351	-0.228326	0.117088
Data19	0.474352	0.374812	1.21533	-0.250706	-0.222629	0.116274
Data20	0.492917	0.383714	1.212177	-0.231937	-0.191552	0.121157
Data21	0.519824	0.387681	1.22357	-0.206861	-0.162254	0.137128
Data22	0.542814	0.382645	1.242186	-0.181888	-0.155744	0.145062
Data23	0.551156	0.358129	1.258971	-0.160576	-0.160881	0.140993
Data24	0.559294	0.32105	1.264057	-0.138806	-0.155133	0.134381
Data25	0.551461	0.293634	1.242695	-0.127209	-0.145062	0.131533
Data26	0.553648	0.258081	1.228453	-0.124056	-0.120089	0.134178
Data27	0.559701	0.231327	1.20943	-0.115358	-0.106305	0.144757
Data28	0.548969	0.229241	1.182472	-0.104016	-0.097912	0.168561
Data29	0.524453	0.21444	1.139747	-0.096488	-0.098217	0.196536
Data30	0.502988	0.198774	1.110043	-0.086366	-0.087638	0.221663
Data31	0.479998	0.177361	1.098446	-0.074515	-0.071056	0.226953
Data32	0.464078	0.150149	1.092648	-0.064088	-0.060121	0.217797
Data33	0.455787	0.116986	1.090817	-0.043336	-0.060171	0.208133
Data34	0.451006	0.100252	1.086035	-0.039877	-0.053457	0.192569
Data35	0.44714	0.086468	1.07922	-0.041911	-0.033773	0.181684
Data36	0.44302	0.082195	1.080746	-0.045167	-0.025177	0.202131
Data37	0.445716	0.066072	1.089596	-0.045828	-0.020142	0.23682
Data38	0.453193	0.053661	1.10282	-0.031993	-0.002594	0.26276
Data39	0.451514	0.052186	1.108924	-0.001322	0.013428	0.279749
Data40	0.469825	0.038911	1.125099	0.013123	0.015412	0.293889
Data41	0.49424	0.033061	1.131304	0.033112	0.032654	0.27985
Data42	0.5184	0.043437	1.128354	0.050914	0.04359	0.270492
Data43	0.529285	0.043895	1.122555	0.080262	0.055746	0.258691
Data44	0.520638	0.035452	1.122352	0.108186	0.062053	0.243432
Data45	0.504819	0.019633	1.112484	0.118257	0.05712	0.214644
Data46	0.479642	0.008392	1.1016	0.115256	0.051932	0.176089
Data47	0.454668	0.005188	1.101091	0.10839	0.057781	0.151776
Data48	0.43473	-0.004273	1.111976	0.104423	0.076549	0.137128
Data49	0.417995	-0.02355	1.109026	0.104626	0.109509	0.131228
Data50	0.415808	-0.045523	1.096005	0.100557	0.131889	0.135907
Data51	0.429592	-0.066631	1.092648	0.090689	0.144554	0.117393
Data52	0.448463	-0.082806	1.097632	0.086264	0.150607	0.100404
Data53	0.46891	-0.097149	1.101091	0.084942	0.148826	0.089011
Data54	0.476336	-0.099845	1.091529	0.08779	0.162966	0.07365
Data55	0.468961	-0.113018	1.084611	0.102337	0.177005	0.059815
Data56	0.460263	-0.132652	1.080949	0.121411	0.199639	0.041403
Data57	0.455482	-0.170545	1.077897	0.143282	0.204623	0.016175
Data58	0.453346	-0.206455	1.078406	0.164136	0.200605	-0.005392
Data59	0.451413	-0.220493	1.070064	0.175835	0.197452	-0.022176
Data60	0.441189	-0.234073	1.05684	0.186414	0.189873	-0.026551
Data61	0.447089	-0.241042	1.056128	0.195875	0.193739	-0.021159
Data62	0.475929	-0.245212	1.050838	0.22151	0.200809	-0.007019
Data63	0.500801	-0.246942	1.030187	0.238499	0.207014	0.008036
Data64	0.518756	-0.235955	0.992955	0.247908	0.209354	0.012004
Data65	0.542407	-0.244755	0.951756	0.265456	0.22034	0.010478
Data66	0.567381	-0.256962	0.941685	0.279901	0.240737	0.005595
Data67	0.595407	-0.280969	0.949925	0.275934	0.254317	0.006307
Data68	0.619109	-0.309555	0.958775	0.271458	0.271305	0.029297
Data69	0.631673	-0.331375	0.960505	0.254012	0.281529	0.02533
Data70	0.641438	-0.357366	0.948501	0.221002	0.295262	0.000712
Data71	0.658325	-0.383917	0.922154	0.197045	0.308029	0.00356
Data72	0.682892	-0.411943	0.880954	0.17792	0.320083	0.000916
Data73	0.71107	-0.436103	0.855116	0.164645	0.349584	-0.017294
Data74	0.753796	-0.461687	0.837415	0.170189	0.378831	-0.055645
Data75	0.782025	-0.485288	0.816866	0.171969	0.408891	-0.086773
Data76	0.813001	-0.505124	0.774853	0.169986	0.442715	-0.097454
Data77	0.846316	-0.517993	0.740469	0.178429	0.467689	-0.098472
Data78	0.870375	-0.515551	0.705069	0.197096	0.473945	-0.097556
Data79	0.888635	-0.506396	0.678416	0.208947	0.470995	-0.09013
Data80	0.895501	-0.496376	0.663971	0.206353	0.454363	-0.081483
Data81	0.900537	-0.499733	0.648814	0.207014	0.446123	-0.057781
Data82	0.903131	-0.516264	0.638234	0.213016	0.442054	-0.03713
Data83	0.903792	-0.532947	0.62562	0.213067	0.43829	-0.019735
Data84	0.919865	-0.536355	0.606597	0.209201	0.446377	0.003662
Data85	0.957402	-0.532642	0.579334	0.196841	0.445869	0.021566
Data86	0.989497	-0.515806	0.548104	0.186007	0.4448	0.027059
Data87	1.015793	-0.509906	0.530098	0.195417	0.45126	0.03357
Data88	1.024898	-0.529997	0.528674	0.232904	0.472877	0.028484
Data89	1.043361	-0.555886	0.516874	0.275018	0.495816	0.015056
Data90	1.056738	-0.577808	0.496122	0.287378	0.508787	0.009054
Data91	1.060553	-0.593271	0.472623	0.28158	0.521757	0.000407
Data92	1.054297	-0.601765	0.45655	0.285191	0.541797	0.008545
Data93	1.049363	-0.609394	0.444953	0.276137	0.55436	0.038148
Data94	1.037817	-0.606088	0.432848	0.255487	0.56906	0.043539
Data95	1.040055	-0.595458	0.407721	0.253859	0.583861	0.023499
Data96	1.040208	-0.581623	0.393988	0.265863	0.602121	0.019023
Data97	1.036749	-0.567788	0.395717	0.269067	0.614481	0.03062
Data98	1.035375	-0.551665	0.407416	0.271305	0.62801	0.030315
Data99	1.039445	-0.536253	0.403245	0.29104	0.638336	0.030111
Data100	1.037156	-0.531472	0.382798	0.312708	0.639353	0.043844
Data101	1.01737	-0.527911	0.346583	0.328323	0.654714	0.042929
Data102	0.992955	-0.525622	0.295008	0.34877	0.661173	0.038148
Data103	0.977188	-0.529997	0.245772	0.360571	0.641794	0.025228
Data104	0.96437	-0.530912	0.216271	0.363979	0.619415	0.008036
Data105	0.954198	-0.530811	0.193484	0.365657	0.599934	-0.001322
Data106	0.95023	-0.530811	0.16612	0.366623	0.5832	-0.021363
Data107	0.940414	-0.529793	0.153099	0.362198	0.575265	-0.048219
Data108	0.93136	-0.525928	0.149742	0.367539	0.589202	-0.077414
Data109	0.930749	-0.519722	0.144147	0.375118	0.617889	-0.098675
Data110	0.933394	-0.519519	0.117393	0.384985	0.655985	-0.091859
Data111	0.93609	-0.528216	0.086366	0.39409	0.671143	-0.086366
Data112	0.937057	-0.540678	0.061646	0.4124	0.674042	-0.079754
Data113	0.943262	-0.542357	0.033672	0.424353	0.678213	-0.081381
Data114	0.950484	-0.542051	-0.001221	0.426083	0.679739	-0.071717
Data115	0.957148	-0.539203	-0.031942	0.424709	0.687775	-0.068564
Data116	0.967524	-0.542814	-0.048219	0.421047	0.696981	-0.083416
Data117	0.96142	-0.530607	-0.056865	0.413519	0.706544	-0.101523
Data118	0.934513	-0.513161	-0.053712	0.393581	0.70456	-0.101727
Data119	0.908878	-0.509804	-0.04537	0.385799	0.701864	-0.105389
Data120	0.902317	-0.505023	-0.048117	0.393327	0.705475	-0.123903
Data121	0.909641	-0.508634	-0.061036	0.410875	0.690929	-0.136416
Data122	0.917525	-0.521909	-0.070293	0.417131	0.68452	-0.145062
Data123	0.925053	-0.533913	-0.094402	0.409552	0.69281	-0.1414
Data124	0.938989	-0.552682	-0.127565	0.400702	0.699168	-0.128786
Data125	0.956079	-0.567127	-0.166527	0.395209	0.709087	-0.111696
Data126	0.949467	-0.56733	-0.203861	0.394344	0.716055	-0.083925
Data127	0.936243	-0.565143	-0.237227	0.405127	0.71107	-0.041403
Data128	0.935938	-0.565855	-0.272526	0.421302	0.700135	-0.011699
Data129	0.942753	-0.579131	-0.288599	0.42593	0.691386	0.004374
Data130	0.940414	-0.590982	-0.306299	0.41942	0.680247	0.013224
Data131	0.936192	-0.590982	-0.324305	0.41118	0.669362	0.025127
Data132	0.938481	-0.596323	-0.344752	0.406704	0.671143	0.062867
Data133	0.929071	-0.593627	-0.368963	0.406043	0.669718	0.093283
Data134	0.919865	-0.595865	-0.396531	0.407416	0.657766	0.108339
Data135	0.895349	-0.591389	-0.437222	0.412604	0.637878	0.101218
Data136	0.866255	-0.590168	-0.477607	0.418606	0.627248	0.093283
Data137	0.84418	-0.578571	-0.480049	0.411129	0.6333	0.088095
Data138	0.827192	-0.558073	-0.474759	0.385799	0.632995	0.08657
Data139	0.826988	-0.532998	-0.463874	0.368556	0.624806	0.083721
Data140	0.834007	-0.508583	-0.469774	0.368098	0.621398	0.083925
Data141	0.845706	-0.490934	-0.482287	0.372574	0.626383	0.089927
Data142	0.850284	-0.481727	-0.503548	0.381832	0.629689	0.118003
Data143	0.840314	-0.468198	-0.524605	0.385952	0.623077	0.149844
Data144	0.822105	-0.466163	-0.542814	0.38117	0.60914	0.167849
Data145	0.802828	-0.47425	-0.547189	0.373693	0.599832	0.175987
Data146	0.794842	-0.477913	-0.547595	0.372524	0.609649	0.172223
Data147	0.797284	-0.475115	-0.543933	0.381526	0.61504	0.166527
Data148	0.797742	-0.476844	-0.547595	0.394903	0.603698	0.160423
Data149	0.793927	-0.494291	-0.56021	0.390377	0.59266	0.16144
Data150	0.786755	-0.512652	-0.584217	0.379441	0.580657	0.169884
Data151	0.775514	-0.523283	-0.61443	0.372574	0.564838	0.185957
Data152	0.750235	-0.517484	-0.637318	0.373693	0.560362	0.214542
Data153	0.735637	-0.520384	-0.653188	0.374253	0.560973	0.23621
Data154	0.73401	-0.516518	-0.678009	0.369523	0.553394	0.227868
Data155	0.726279	-0.505837	-0.697236	0.360062	0.538694	0.215152
Data156	0.702881	-0.511432	-0.707307	0.359553	0.544747	0.195824
Data157	0.678569	-0.519519	-0.710155	0.375219	0.56143	0.169273
Data158	0.67038	-0.51723	-0.71636	0.394649	0.573688	0.144249
Data159	0.672567	-0.507006	-0.731721	0.402431	0.580606	0.13845
Data160	0.680552	-0.484932	-0.749828	0.40767	0.566974	0.124921
Data161	0.670787	-0.467282	-0.768546	0.424201	0.551054	0.107932
Data162	0.652527	-0.467892	-0.78706	0.440121	0.537677	0.102846
Data163	0.627502	-0.46835	-0.810152	0.447649	0.534676	0.089621
Data164	0.584624	-0.461077	-0.808728	0.451006	0.541594	0.080975
Data165	0.555734	-0.442003	-0.810864	0.448056	0.529641	0.070395
Data166	0.552783	-0.421505	-0.822563	0.444648	0.509143	0.034282
Data167	0.549223	-0.398667	-0.833651	0.430559	0.48422	-0.007935
Data168	0.536609	-0.380204	-0.837822	0.419928	0.465553	-0.045574
Data169	0.528216	-0.374304	-0.839144	0.425523	0.464078	-0.074261
Data170	0.525673	-0.374049	-0.862135	0.433254	0.459907	-0.09369
Data171	0.52252	-0.379746	-0.886041	0.441138	0.460161	-0.103965
Data172	0.510821	-0.383815	-0.909336	0.456753	0.458025	-0.122377
Data173	0.500038	-0.381425	-0.928054	0.479489	0.439307	-0.128176
Data174	0.487831	-0.375525	-0.933242	0.503599	0.411688	-0.117291
Data175	0.485389	-0.362707	-0.943821	0.513059	0.385697	-0.119732
Data176	0.472419	-0.350703	-0.949009	0.540627	0.364233	-0.1296
Data177	0.460873	-0.33636	-0.954401	0.569823	0.343226	-0.151573
Data178	0.444292	-0.341446	-0.965286	0.588947	0.326747	-0.170494
Data179	0.426032	-0.326441	-0.985936	0.60207	0.311284	-0.180158
Data180	0.415351	-0.308334	-1.010554	0.602731	0.317439	-0.181277
Data181	0.420437	-0.312606	-1.026424	0.595509	0.335698	-0.183719
Data182	0.410722	-0.322525	-1.023677	0.596323	0.355637	-0.182803
Data183	0.402126	-0.328628	-1.021948	0.604562	0.366013	-0.185448
Data184	0.393072	-0.32049	-1.015132	0.61209	0.361486	-0.193281
Data185	0.380814	-0.30162	-1.006892	0.609191	0.363266	-0.188703
Data186	0.382849	-0.268508	-1.015234	0.609445	0.353602	-0.183108
Data187	0.371354	-0.240482	-1.024389	0.61504	0.343277	-0.182091
Data188	0.359909	-0.234633	-1.017472	0.620839	0.338242	-0.181379
Data189	0.353399	-0.239414	-0.991531	0.630198	0.336156	-0.178124
Data190	0.354009	-0.241093	-0.974339	0.634826	0.33285	-0.183922
Data191	0.358028	-0.244806	-0.985631	0.631774	0.333155	-0.204573
Data192	0.345515	-0.264083	-1.011775	0.63681	0.336767	-0.223189
Data193	0.338445	-0.268762	-1.034867	0.640726	0.340276	-0.216882
Data194	0.316269	-0.25803	-1.041479	0.657664	0.33402	-0.208235
Data195	0.286615	-0.245721	-1.046464	0.680095	0.325577	-0.198571
Data196	0.267033	-0.241805	-1.049109	0.694489	0.32049	-0.191755
Data197	0.2533	-0.241347	-1.050431	0.697999	0.318659	-0.198672
Data198	0.244246	-0.237786	-1.027848	0.696269	0.336156	-0.203657
Data199	0.226902	-0.25035	-0.991328	0.705221	0.342463	-0.210778
Data200	0.219577	-0.260573	-0.955113	0.704712	0.340124	-0.208133
Data201	0.20854	-0.249892	-0.947687	0.691081	0.330358	-0.192264
Data202	0.196028	-0.231683	-0.956944	0.699931	0.322016	-0.193891
Data203	0.167188	-0.22975	-0.96966	0.705018	0.31398	-0.193891
Data204	0.128735	-0.218357	-0.989395	0.709951	0.312352	-0.20264
Data205	0.098726	-0.201216	-1.015844	0.717937	0.306401	-0.207319
Data206	0.079906	-0.1797	-1.037919	0.713614	0.302332	-0.211795
Data207	0.059917	-0.162305	-1.045752	0.702831	0.298009	-0.218509
Data208	0.059103	-0.145012	-1.054093	0.693065	0.293177	-0.244043
Data209	0.055289	-0.131584	-1.047786	0.683909	0.292719	-0.261947
Data210	0.029806	-0.120902	-1.033341	0.678721	0.280919	-0.267643
Data211	-0.001628	-0.119071	-1.024287	0.67806	0.259658	-0.264083
Data212	-0.026449	-0.095572	-1.022558	0.670431	0.232446	-0.245975
Data213	-0.057781	-0.064495	-1.018692	0.666158	0.216271	-0.235599
Data214	-0.089469	-0.048778	-0.999364	0.666718	0.214542	-0.227156
Data215	-0.123344	-0.026347	-0.989497	0.661835	0.207675	-0.220035
Data216	-0.154472	-0.009359	-0.984105	0.66041	0.207472	-0.222171
Data217	-0.171003	-0.012868	-0.977595	0.652832	0.210575	-0.245263
Data218	-0.184176	-0.011902	-0.968032	0.642761	0.214694	-0.282902
Data219	-0.215966	-0.007273	-0.96905	0.641286	0.218357	-0.340073
Data220	-0.248366	-0.000153	-0.965998	0.654409	0.198978	-0.388698
Data221	-0.262099	0.009461	-0.964167	0.676992	0.180616	-0.405076
Data222	-0.269678	0.0147	-0.96081	0.686046	0.152997	-0.404568
Data223	-0.280105	0.018667	-0.947382	0.677958	0.131177	-0.406399
Data224	-0.28453	0.0206	-0.936294	0.678925	0.134279	-0.415961
Data225	-0.300755	0.029857	-0.940159	0.688284	0.133008	-0.438443
Data226	-0.317998	0.044658	-0.943618	0.69515	0.1149	-0.457872
Data227	-0.329341	0.058646	-0.949213	0.703136	0.090333	-0.471911
Data228	-0.337072	0.067547	-0.958572	0.699474	0.066428	-0.486458
Data229	-0.346176	0.08601	-0.963455	0.701203	0.041861	-0.500394
Data230	-0.356603	0.083263	-0.970067	0.69281	0.020447	-0.5184
Data231	-0.367386	0.057069	-0.964167	0.688334	-0.009969	-0.521045
Data232	-0.386104	0.030467	-0.950434	0.682587	-0.039521	-0.512907
Data233	-0.417589	0.02416	-0.93253	0.687826	-0.056357	-0.503955
Data234	-0.44714	0.032298	-0.914727	0.700135	-0.065716	-0.494392
Data235	-0.469673	0.044556	-0.913609	0.690064	-0.070649	-0.480151
Data236	-0.505124	0.0501	-0.916762	0.663259	-0.072277	-0.483508
Data237	-0.540983	0.05417	-0.924086	0.630808	-0.081025	-0.496325
Data238	-0.59144	0.063223	-0.921645	0.610208	-0.08779	-0.50192
Data239	-0.63152	0.087282	-0.90781	0.597391	-0.091554	-0.500801
Data240	-0.654154	0.096691	-0.913303	0.586709	-0.10956	-0.513313
Data241	-0.669769	0.097302	-0.935683	0.583047	-0.132245	-0.52664
Data242	-0.663666	0.10661	-0.961217	0.587981	-0.15966	-0.525724
Data243	-0.664937	0.106711	-0.979629	0.592864	-0.183413	-0.524809
Data244	-0.68747	0.101727	-0.983393	0.613158	-0.197859	-0.533964
Data245	-0.709646	0.091045	-0.95491	0.618499	-0.219526	-0.531116
Data246	-0.720836	0.077872	-0.920831	0.597594	-0.253808	-0.522469
Data247	-0.730093	0.072073	-0.891127	0.571196	-0.276799	-0.510669
Data248	-0.734162	0.075024	-0.869968	0.564431	-0.283258	-0.497648
Data249	-0.747234	0.081432	-0.849521	0.571196	-0.289565	-0.482795
Data250	-0.772208	0.08835	-0.844739	0.562905	-0.305791	-0.480049
Data251	-0.798403	0.103304	-0.841789	0.543526	-0.309606	-0.480456
Data252	-0.830243	0.105796	-0.836805	0.525826	-0.293126	-0.484728
Data253	-0.859337	0.099896	-0.829684	0.503039	-0.281427	-0.469978
Data254	-0.880547	0.095013	-0.827853	0.476387	-0.278833	-0.44597
Data255	-0.909489	0.072429	-0.834262	0.437832	-0.287683	-0.429694
Data256	-0.945398	0.053101	-0.832227	0.413214	-0.299382	-0.437934
Data257	-0.981613	0.026907	-0.839246	0.389715	-0.297653	-0.448514
Data258	-0.999619	-0.004425	-0.865899	0.362453	-0.290939	-0.44892
Data259	-1.000483	-0.010376	-0.894179	0.332291	-0.283614	-0.448412
Data260	-0.986699	0.008799	-0.910862	0.316218	-0.290786	-0.435187
Data261	-0.981511	0.023041	-0.903843	0.301467	-0.307317	-0.433967
Data262	-0.996211	0.023397	-0.861626	0.283563	-0.31871	-0.444343
Data263	-0.997889	0.009766	-0.80415	0.271763	-0.312149	-0.450548
Data264	-0.988022	-0.020549	-0.756949	0.262353	-0.317337	-0.460517
Data265	-0.978765	-0.048829	-0.731212	0.251977	-0.342667	-0.4654
Data266	-0.965642	-0.052745	-0.7128	0.23387	-0.362453	-0.460517
Data267	-0.936294	-0.069276	-0.710969	0.232039	-0.384782	-0.463976
Data268	-0.906742	-0.091961	-0.710664	0.223189	-0.403092	-0.468757
Data269	-0.88716	-0.116325	-0.703339	0.203454	-0.405127	-0.493172
Data270	-0.880191	-0.120546	-0.685028	0.198266	-0.409857	-0.515551
Data271	-0.879988	-0.119834	-0.655833	0.192671	-0.423234	-0.550342
Data272	-0.881107	-0.116782	-0.638336	0.174105	-0.443529	-0.584827
Data273	-0.88014	-0.109458	-0.622059	0.172529	-0.453752	-0.605885
Data274	-0.870019	-0.102337	-0.604054	0.180616	-0.466875	-0.611989
Data275	-0.856896	-0.089672	-0.575367	0.178836	-0.473335	-0.600595
Data276	-0.837263	-0.074159	-0.544238	0.176293	-0.471199	-0.585133
Data277	-0.808474	-0.063834	-0.498156	0.161898	-0.461026	-0.559599
Data278	-0.778668	-0.053254	-0.454515	0.154574	-0.428372	-0.540576
Data279	-0.736502	-0.056764	-0.420539	0.154726	-0.402177	-0.547087
Data280	-0.704051	-0.060731	-0.390428	0.145724	-0.40238	-0.554106
Data281	-0.675873	-0.06424	-0.350754	0.142112	-0.41179	-0.570891
Data282	-0.656138	-0.062002	-0.327662	0.132906	-0.422522	-0.580453
Data283	-0.634979	-0.05127	-0.320541	0.111849	-0.439256	-0.577096
Data284	-0.605529	-0.043895	-0.313624	0.086875	-0.438137	-0.562346
Data285	-0.576486	-0.032451	-0.302129	0.067445	-0.421302	-0.534371
Data286	-0.564329	-0.015717	-0.283004	0.05183	-0.405534	-0.502632
Data287	-0.566974	-0.010834	-0.26744	0.05005	-0.385952	-0.4654
Data288	-0.571756	-0.025533	-0.257064	0.060426	-0.365911	-0.421149
Data289	-0.568805	-0.03474	-0.242212	0.076092	-0.341141	-0.38412
Data290	-0.558836	-0.04771	-0.230615	0.084535	-0.318914	-0.368048
Data291	-0.549884	-0.062613	-0.224715	0.090944	-0.287124	-0.338954
Data292	-0.537982	-0.063884	-0.20264	0.091503	-0.265812	-0.311894
Data293	-0.532947	-0.059815	-0.173648	0.094148	-0.253554	-0.277409
Data294	-0.516518	-0.051728	-0.142824	0.108186	-0.251469	-0.229801
Data295	-0.494443	-0.056865	-0.108848	0.111187	-0.257064	-0.198062
Data296	-0.484881	-0.071005	-0.0825	0.122428	-0.251214	-0.178531
Data297	-0.492714	-0.083416	-0.053508	0.121462	-0.244602	-0.148216
Data298	-0.503446	-0.103354	-0.020549	0.117138	-0.239567	-0.126853
Data299	-0.522927	-0.119275	0.019532	0.112052	-0.241601	-0.113832
Data300	-0.547443	-0.131991	0.039979	0.089367	-0.238549	-0.10722
Data301	-0.563516	-0.14023	0.059205	0.05712	-0.240279	-0.094708
Data302	-0.581114	-0.144045	0.077211	0.032654	-0.223239	-0.073345
Data303	-0.597594	-0.14318	0.093589	0.015513	-0.201063	-0.060934
Data304	-0.611175	-0.142367	0.10366	-0.006002	-0.189314	-0.040589
Data305	-0.616821	-0.149894	0.105287	-0.024821	-0.184024	-0.033468
Data306	-0.627146	-0.166883	0.094809	-0.042776	-0.18143	-0.021871
Data307	-0.645965	-0.178632	0.073955	-0.051626	-0.182498	0.012512
Data308	-0.683706	-0.185702	0.065207	-0.049643	-0.186414	0.057679
Data309	-0.738028	-0.203047	0.073142	-0.05183	-0.198978	0.115358
Data310	-0.77882	-0.239516	0.099489	-0.072531	-0.207879	0.159101
Data311	-0.807101	-0.280003	0.119326	-0.096335	-0.208896	0.175275
Data312	-0.828158	-0.292465	0.144452	-0.117647	-0.206861	0.175784
Data313	-0.843671	-0.299382	0.164492	-0.13845	-0.207624	0.171918
Data314	-0.879581	-0.302078	0.175784	-0.152387	-0.216831	0.169579
Data315	-0.915541	-0.308944	0.192569	-0.153607	-0.23682	0.169273
Data316	-0.942957	-0.317744	0.181175	-0.148674	-0.2592	0.175682
Data317	-0.965184	-0.32166	0.165815	-0.159965	-0.283411	0.183312
Data318	-0.988225	-0.323288	0.145571	-0.173342	-0.311233	0.197859
Data319	-1.00735	-0.319931	0.136924	-0.183413	-0.326543	0.210066
Data320	-1.030696	-0.336512	0.140485	-0.199639	-0.333511	0.199995
Data321	-1.054246	-0.364792	0.138145	-0.22268	-0.33814	0.189314
Data322	-1.074846	-0.382289	0.129295	-0.26154	-0.331019	0.17792
Data323	-1.080898	-0.39821	0.114748	-0.293075	-0.334834	0.168256
Data324	-1.07571	-0.400549	0.101422	-0.308131	-0.347397	0.162966
Data325	-1.070013	-0.408586	0.090435	-0.325373	-0.374812	0.164085
Data326	-1.060756	-0.41118	0.080262	-0.345719	-0.411078	0.166934
Data327	-1.052873	-0.403347	0.074973	-0.364945	-0.449073	0.166527
Data328	-1.052211	-0.414842	0.07955	-0.378678	-0.477811	0.167341
Data329	-1.065944	-0.430304	0.088299	-0.385646	-0.496732	0.158287
Data330	-1.091224	-0.437476	0.090537	-0.387833	-0.505226	0.144961
Data331	-1.1193	-0.459551	0.08423	-0.382238	-0.517739	0.128583
Data332	-1.154345	-0.47481	0.077821	-0.382035	-0.528522	0.126243
Data333	-1.190305	-0.473945	0.084738	-0.410163	-0.529742	0.124005
Data334	-1.216347	-0.476234	0.106203	-0.434475	-0.521401	0.1296
Data335	-1.241525	-0.486865	0.120241	-0.465654	-0.519621	0.143638
Data336	-1.262277	-0.514585	0.142723	-0.505074	-0.538694	0.162661
Data337	-1.289845	-0.558277	0.173139	-0.536863	-0.546782	0.178632
Data338	-1.294525	-0.593881	0.194705	-0.566567	-0.552071	0.190127
Data339	-1.28893	-0.612751	0.194705	-0.57557	-0.555988	0.201724
Data340	-1.270263	-0.618448	0.191552	-0.554665	-0.568704	0.226037
Data341	-1.251189	-0.627451	0.190127	-0.55314	-0.590677	0.259912
Data342	-1.254749	-0.635487	0.187483	-0.569874	-0.618245	0.29867
Data343	-1.268839	-0.639506	0.192772	-0.594186	-0.650034	0.326238
Data344	-1.278859	-0.655121	0.200504	-0.613718	-0.668345	0.345464
Data345	-1.279571	-0.684774	0.20793	-0.612192	-0.669159	0.352585
Data346	-1.276773	-0.703085	0.203861	-0.612243	-0.664276	0.358587
Data347	-1.282216	-0.714783	0.196129	-0.611226	-0.675059	0.383917
Data348	-1.281758	-0.719666	0.186567	-0.608733	-0.683401	0.404262
Data349	-1.295949	-0.718751	0.190433	-0.601562	-0.690166	0.419928
Data350	-1.304087	-0.712647	0.198469	-0.60558	-0.686605	0.444546
Data351	-1.300221	-0.733196	0.203861	-0.610819	-0.682027	0.45889
Data352	-1.296203	-0.741131	0.210066	-0.616159	-0.69159	0.466417
Data353	-1.287251	-0.723888	0.216678	-0.616566	-0.705628	0.467536
Data354	-1.290913	-0.716411	0.213219	-0.614125	-0.71397	0.471199
Data355	-1.305715	-0.706188	0.226647	-0.619618	-0.715394	0.486356
Data356	-1.311767	-0.690623	0.240482	-0.619059	-0.72282	0.515348
Data357	-1.299814	-0.668243	0.259098	-0.596373	-0.733755	0.532235
Data358	-1.280639	-0.65863	0.272221	-0.583047	-0.743114	0.5361
Data359	-1.256224	-0.649068	0.279749	-0.576689	-0.753134	0.540576
Data360	-1.22825	-0.634267	0.276392	-0.574553	-0.742199	0.545561
Data361	-1.205208	-0.604512	0.25981	-0.569975	-0.714783	0.558989
Data362	-1.193154	-0.573892	0.235294	-0.574299	-0.68747	0.563872
Data363	-1.19173	-0.560973	0.202029	-0.584064	-0.672923	0.552377
Data364	-1.193052	-0.573485	0.181277	-0.588947	-0.664073	0.554208
Data365	-1.183948	-0.579843	0.189008	-0.591491	-0.649831	0.564686
Data366	-1.176572	-0.58793	0.210778	-0.579995	-0.629994	0.589202
Data367	-1.180336	-0.592915	0.237837	-0.566211	-0.612548	0.599374
Data368	-1.176115	-0.578164	0.253605	-0.564889	-0.626078	0.581572
Data369	-1.160347	-0.558938	0.26276	-0.574197	-0.656494	0.563668
Data370	-1.134305	-0.538237	0.25686	-0.575926	-0.684621	0.557768
Data371	-1.109178	-0.519621	0.254012	-0.566008	-0.706238	0.550139
Data372	-1.089291	-0.508634	0.255334	-0.559803	-0.714682	0.54902
Data373	-1.073218	-0.511889	0.262557	-0.545052	-0.724346	0.566618
Data374	-1.047227	-0.510872	0.267135	-0.546273	-0.735281	0.579945
Data375	-1.018031	-0.473233	0.285039	-0.550596	-0.752931	0.578419
Data376	-1.016251	-0.440172	0.312912	-0.551512	-0.756746	0.559396
Data377	-0.997279	-0.406958	0.339768	-0.563414	-0.746064	0.534574
Data378	-0.960962	-0.373287	0.355942	-0.584268	-0.732026	0.509448
Data379	-0.941787	-0.345312	0.367234	-0.592152	-0.724397	0.509041
Data380	-0.933649	-0.313675	0.362758	-0.589354	-0.731874	0.513822
Data381	-0.926375	-0.290074	0.345159	-0.570586	-0.730907	0.513212
Data382	-0.930241	-0.272984	0.323796	-0.559396	-0.716055	0.488289
Data383	-0.912133	-0.256708	0.315353	-0.558226	-0.707815	0.471707
Data384	-0.888533	-0.247807	0.317184	-0.559141	-0.713563	0.445563
Data385	-0.867272	-0.239821	0.329595	-0.536609	-0.719005	0.42003
Data386	-0.838483	-0.224715	0.356654	-0.510567	-0.734671	0.40233
Data387	-0.806795	-0.207879	0.377915	-0.494087	-0.749167	0.387986
Data388	-0.784619	-0.199791	0.38351	-0.465248	-0.758729	0.366623
Data389	-0.781618	-0.198571	0.372625	-0.422217	-0.764324	0.347804
Data390	-0.77938	-0.205285	0.347499	-0.377915	-0.771801	0.334376
Data391	-0.758068	-0.20854	0.317489	-0.350551	-0.770428	0.340276
Data392	-0.720887	-0.214186	0.301518	-0.329747	-0.76346	0.364894
Data393	-0.682587	-0.227512	0.294092	-0.312657	-0.733501	0.395717
Data394	-0.637878	-0.226902	0.276392	-0.295262	-0.691081	0.41179
Data395	-0.605376	-0.207675	0.271102	-0.275731	-0.661428	0.411587
Data396	-0.581114	-0.187177	0.276392	-0.259353	-0.642151	0.405483
Data397	-0.561685	-0.182752	0.290532	-0.248264	-0.644083	0.389105
Data398	-0.543272	-0.174309	0.303044	-0.231683	-0.652628	0.364487
Data399	-0.524656	-0.171918	0.297347	-0.216068	-0.665141	0.340887
Data400	-0.513517	-0.169477	0.297042	-0.204064	-0.694387	0.332138
Data401	-0.504463	-0.172783	0.293685	-0.201826	-0.722616	0.321355
Data402	-0.498665	-0.164848	0.286361	-0.186669	-0.742809	0.317286
Data403	-0.49719	-0.148725	0.271102	-0.162712	-0.741588	0.321355
Data404	-0.481117	-0.136263	0.265202	-0.147962	-0.728364	0.358892
Data405	-0.464179	-0.123395	0.263066	-0.137636	-0.70812	0.390733
Data406	-0.433509	-0.117952	0.251774	-0.130617	-0.68691	0.387172
Data407	-0.426897	-0.12075	0.226037	-0.116325	-0.66041	0.352178
Data408	-0.419877	-0.115104	0.212914	-0.094148	-0.6333	0.327052
Data409	-0.417385	-0.100201	0.203861	-0.055034	-0.616312	0.31932
Data410	-0.413876	-0.102744	0.201114	-0.009664	-0.614735	0.308131
Data411	-0.399125	-0.099794	0.219933	0.010783	-0.609598	0.283818
Data412	-0.380662	-0.095267	0.238142	-0.000916	-0.608733	0.28514
Data413	-0.358841	-0.085756	0.249943	-0.026907	-0.598713	0.322983
Data414	-0.352839	-0.058798	0.264388	-0.047557	-0.571756	0.377915
Data415	-0.345464	-0.03596	0.278731	-0.049134	-0.540424	0.435492
Data416	-0.344905	-0.019837	0.296737	-0.022278	-0.526792	0.4713
Data417	-0.341395	0.008494	0.30691	0.00646	-0.516009	0.462755
Data418	-0.330409	0.046845	0.306401	0.029094	-0.504412	0.427253
Data419	-0.326187	0.085959	0.294194	0.044556	-0.505175	0.380458
Data420	-0.311131	0.123954	0.279952	0.046642	-0.499479	0.353297
Data421	-0.299891	0.142418	0.263066	0.043081	-0.4801	0.313725
Data422	-0.301976	0.156252	0.268966	0.032451	-0.468961	0.271407
Data423	-0.29984	0.170698	0.272831	0.02299	-0.468859	0.237736
Data424	-0.299789	0.179243	0.271	0.019226	-0.489865	0.221256
Data425	-0.287429	0.179802	0.263167	0.037029	-0.50838	0.195112
Data426	-0.27685	0.187177	0.256555	0.066428	-0.518044	0.181786
Data427	-0.268966	0.201317	0.249943	0.081534	-0.514992	0.177513
Data428	-0.259861	0.219018	0.237125	0.099438	-0.49012	0.139671
Data429	-0.246281	0.24506	0.23031	0.119326	-0.459449	0.113832
Data430	-0.228478	0.272984	0.213423	0.11897	-0.431627	0.079754
Data431	-0.216322	0.283767	0.198571	0.125887	-0.406246	0.063071
Data432	-0.198774	0.298619	0.194298	0.135907	-0.381679	0.046082
Data433	-0.199639	0.315963	0.185957	0.142774	-0.369675	0.026856
Data434	-0.192925	0.32517	0.171817	0.153862	-0.377915	0.008647
Data435	-0.181226	0.334885	0.169375	0.1502	-0.382442	0.006612
Data436	-0.169986	0.349991	0.175377	0.150657	-0.374456	-0.024008
Data437	-0.1679	0.364131	0.182294	0.157829	-0.356247	-0.036011
Data438	-0.17258	0.370845	0.199283	0.163678	-0.351008	-0.02533
Data439	-0.160881	0.371455	0.213016	0.176242	-0.352483	-0.048625
Data440	-0.148826	0.385087	0.220747	0.187228	-0.342565	-0.079449
Data441	-0.146334	0.404568	0.22268	0.199639	-0.333562	-0.118003
Data442	-0.131685	0.413367	0.218916	0.211134	-0.319015	-0.122886
Data443	-0.118919	0.420742	0.213118	0.228173	-0.303858	-0.126853
Data444	-0.093792	0.423438	0.212711	0.229801	-0.271865	-0.13784
Data445	-0.065665	0.428372	0.221052	0.224867	-0.236973	-0.149437
Data446	-0.047659	0.449226	0.227258	0.215203	-0.217645	-0.137535
Data447	-0.038961	0.46011	0.226546	0.213575	-0.20442	-0.138959
Data448	-0.032451	0.471402	0.208743	0.213525	-0.194196	-0.129702
Data449	-0.028789	0.472368	0.179446	0.21444	-0.186516	-0.077312
Data450	-0.03535	0.468655	0.167544	0.198011	-0.177259	-0.051982
Data451	-0.054932	0.459602	0.156558	0.179395	-0.167493	-0.053
Data452	-0.069785	0.475064	0.145164	0.190382	-0.165001	-0.069378
Data453	-0.082094	0.503243	0.139264	0.213016	-0.157524	-0.080975
Data454	-0.086213	0.544645	0.123191	0.214491	-0.150861	-0.086976
Data455	-0.07894	0.572671	0.111594	0.216729	-0.1414	-0.092775
Data456	-0.068615	0.578826	0.116375	0.203504	-0.114646	-0.108136
Data457	-0.059968	0.583607	0.121462	0.192467	-0.086112	-0.116681
Data458	-0.057933	0.591847	0.125938	0.195773	-0.081687	-0.13255
Data459	-0.049083	0.598255	0.13194	0.20264	-0.08189	-0.157066
Data460	-0.045472	0.592813	0.131736	0.220493	-0.077007	-0.117901
Data461	-0.049134	0.578978	0.123496	0.226291	-0.086468	-0.07833
Data462	-0.0324	0.584319	0.113934	0.224511	-0.085908	-0.060731
Data463	-0.01592	0.598662	0.105694	0.225477	-0.079805	-0.05595
Data464	-0.01943	0.611785	0.106305	0.22212	-0.077668	-0.072328
Data465	-0.023448	0.607563	0.106101	0.228631	-0.059866	-0.084026
Data466	-0.011699	0.603138	0.109051	0.240737	-0.034536	-0.108136
Data467	0.009054	0.606343	0.1178	0.251926	-0.01592	-0.142112
Data468	0.020447	0.629333	0.124615	0.269271	0.002899	-0.123395
Data469	0.011546	0.664836	0.130414	0.265354	0.019837	-0.091859
Data470	0.009613	0.696117	0.135195	0.227614	0.044251	-0.065919
Data471	0.01648	0.717225	0.12726	0.200707	0.054119	-0.02004
Data472	0.022634	0.732738	0.106406	0.179599	0.043183	0.001119
Data473	0.02004	0.756542	0.102134	0.171766	0.036978	-0.041505
Data474	0.012309	0.786653	0.099387	0.164797	0.033621	-0.068055
Data475	0.00768	0.823885	0.091961	0.156608	0.030874	-0.10488
Data476	-0.00234	0.863508	0.08718	0.149437	0.050558	-0.132041
Data477	0.002543	0.883904	0.079143	0.131787	0.07365	-0.160016
Data478	0.019074	0.875817	0.065817	0.105186	0.089011	-0.177818
Data479	0.051728	0.862694	0.049032	0.090181	0.099794	-0.199486
Data480	0.085705	0.857659	0.036316	0.08601	0.093029	-0.214745
Data481	0.108339	0.860965	0.027975	0.092877	0.10249	-0.224918
Data482	0.123547	0.862186	0.035299	0.100048	0.116528	-0.19674
Data483	0.147402	0.858676	0.031332	0.104372	0.11546	-0.169273
Data484	0.155286	0.857608	0.029501	0.118664	0.123039	-0.19969
Data485	0.150149	0.873223	0.033672	0.122072	0.139061	-0.230411
Data486	0.151675	0.894789	0.014547	0.117189	0.14552	-0.260014
Data487	0.158134	0.901961	-0.027059	0.108644	0.13311	-0.246586
Data488	0.156659	0.90959	-0.069581	0.111543	0.126599	-0.246281
Data489	0.152794	0.916915	-0.104779	0.126446	0.129905	-0.255334
Data490	0.155998	0.92902	-0.119122	0.129295	0.141604	-0.27395
Data491	0.172834	0.931055	-0.120546	0.12197	0.175275	-0.285547
Data492	0.197503	0.92134	-0.09898	0.121767	0.193383	-0.294092
Data493	0.213169	0.903232	-0.074362	0.12136	0.210625	-0.268966
Data494	0.238397	0.888024	-0.070802	0.117342	0.210168	-0.229394
Data495	0.254927	0.888075	-0.073243	0.106101	0.216475	-0.244755
Data496	0.253147	0.906488	-0.067038	0.094606	0.213982	-0.271509
Data497	0.239261	0.926121	-0.064393	0.073192	0.210269	-0.321762
Data498	0.230615	0.943465	-0.072429	0.06302	0.201368	-0.333969
Data499	0.219832	0.966862	-0.082806	0.04242	0.20676	-0.36347
Data500	0.215152	0.98024	-0.099285	0.04125	0.212812	-0.382289
Data501	0.228275	0.991175	-0.116986	0.048168	0.225172	-0.35584
Data502	0.245212	1.003128	-0.135195	0.048473	0.233768	-0.329188
Data503	0.253401	1.012843	-0.155235	0.037181	0.228784	-0.33875
Data504	0.268661	1.023626	-0.168561	0.027873	0.214847	-0.328985
Data505	0.279698	1.047634	-0.182193	0.027721	0.198978	-0.308131
Data506	0.292922	1.048854	-0.19501	0.020142	0.196078	-0.282699
Data507	0.303705	1.038682	-0.216576	0.003001	0.214542	-0.244755
Data508	0.310114	1.023168	-0.238448	-0.018718	0.241601	-0.23326
Data509	0.317744	1.004349	-0.248519	-0.037079	0.262811	-0.220137
Data510	0.320897	0.996312	-0.254419	-0.035859	0.26978	-0.238956
Data511	0.304367	0.987513	-0.246382	-0.029755	0.259251	-0.287378
Data512	0.294855	0.978459	-0.229496	-0.030976	0.255029	-0.295516
Data513	0.275018	0.986699	-0.21912	-0.050355	0.262252	-0.283411
Data514	0.248773	0.997737	-0.214135	-0.079906	0.265253	-0.278833
Data515	0.217797	1.010402	-0.215356	-0.09954	0.271865	-0.232242
Data516	0.198418	1.013809	-0.204674	-0.114087	0.281834	-0.21149
Data517	0.210625	1.004247	-0.191857	-0.1296	0.29399	-0.181684
Data518	0.228428	1.000381	-0.183007	-0.150861	0.313573	-0.160932
Data519	0.244755	1.003026	-0.184838	-0.1738	0.323186	-0.15849
Data520	0.256606	1.022151	-0.171715	-0.180311	0.327204	-0.131533
Data521	0.260421	1.045497	-0.153201	-0.182193	0.300959	-0.088299
Data522	0.262811	1.055975	-0.129397	-0.175479	0.270593	-0.091147
Data523	0.263066	1.053381	-0.121869	-0.165052	0.25452	-0.069683
Data524	0.256962	1.060197	-0.118715	-0.155591	0.261641	-0.039368
Data525	0.255334	1.071946	-0.107627	-0.161084	0.279952	-0.042725
Data526	0.262099	1.075252	-0.096539	-0.186465	0.311589	-0.029908
Data527	0.266117	1.076626	-0.101829	-0.224867	0.332901	-0.045777
Data528	0.267542	1.068335	-0.1296	-0.263676	0.347244	-0.043844
Data529	0.267643	1.055772	-0.173546	-0.295516	0.346227	-0.020752
Data530	0.26098	1.04448	-0.208845	-0.32639	0.344752	0.001831
Data531	0.24623	1.045497	-0.216983	-0.327306	0.338445	0.021566
Data532	0.231937	1.073472	-0.210473	-0.302027	0.348821	0.059103
Data533	0.2209	1.087867	-0.202538	-0.29221	0.37288	0.044556
Data534	0.199842	1.087612	-0.203352	-0.292871	0.380509	0.016175
Data535	0.174614	1.088579	-0.216576	-0.293634	0.380102	0.038046
Data536	0.154218	1.074337	-0.222883	-0.315658	0.378627	0.032146
Data537	0.14669	1.060197	-0.237227	-0.352585	0.368556	0.01058
Data538	0.151675	1.052771	-0.248926	-0.379848	0.353094	-0.038554
Data539	0.157778	1.043565	-0.266829	-0.398159	0.339869	-0.075481
Data540	0.165204	1.03802	-0.261336	-0.418657	0.325017	-0.114036
Data541	0.16968	1.048549	-0.243432	-0.442562	0.320897	-0.119122
Data542	0.176801	1.049516	-0.213016	-0.462704	0.339208	-0.112917
Data543	0.178175	1.02444	-0.199791	-0.46479	0.358231	-0.066835
Data544	0.17085	0.999415	-0.191145	-0.48127	0.382035	-0.063274
Data545	0.172885	0.972712	-0.189314	-0.495359	0.384578	-0.079754
Data546	0.178581	0.951044	-0.191348	-0.50426	0.387833	-0.066428
Data547	0.18967	0.922967	-0.199893	-0.531472	0.389512	-0.065207
Data548	0.212812	0.903385	-0.221154	-0.564177	0.392004	-0.054932
Data549	0.21973	0.88599	-0.225528	-0.596272	0.392157	-0.029806
Data550	0.22212	0.869968	-0.238041	-0.615193	0.392716	-0.002136
Data551	0.216373	0.8424	-0.238549	-0.626841	0.394598	0.025127
Data552	0.219781	0.809339	-0.225427	-0.625315	0.395921	0.078431
Data553	0.223239	0.774904	-0.221256	-0.624806	0.396938	0.101625
Data554	0.201877	0.736858	-0.221561	-0.627197	0.384578	0.153302
Data555	0.175326	0.715241	-0.22207	-0.620534	0.379695	0.168358
Data556	0.159406	0.684164	-0.233463	-0.631215	0.373287	0.118003
Data557	0.14725	0.649933	-0.250451	-0.650696	0.372168	0.090232
Data558	0.136873	0.623585	-0.271712	-0.671956	0.355332	0.079754
Data559	0.119122	0.59912	-0.290532	-0.686809	0.328934	0.046794
Data560	0.110577	0.572315	-0.303756	-0.707205	0.302688	0.015564
Data561	0.096895	0.552427	-0.307622	-0.725465	0.278477	-0.0059
Data562	0.090333	0.533608	-0.301722	-0.740775	0.27334	0.006307
Data563	0.085552	0.511991	-0.299687	-0.741538	0.274612	0.039775
Data564	0.092724	0.484779	-0.295109	-0.729737	0.274408	0.071209
Data565	0.110679	0.464892	-0.271305	-0.72221	0.26744	0.122988
Data566	0.129803	0.461077	-0.257471	-0.716716	0.25981	0.17202
Data567	0.152082	0.449429	-0.255538	-0.709748	0.261031	0.191348
Data568	0.16083	0.428728	-0.252689	-0.68986	0.262506	0.240889
Data569	0.154421	0.403296	-0.243941	-0.672821	0.275069	0.317795
Data570	0.145164	0.393988	-0.219221	-0.677958	0.288446	0.323695
Data571	0.131685	0.401974	-0.195315	-0.679433	0.296991	0.338242
Data572	0.115613	0.404211	-0.173851	-0.684723	0.296178	0.329086
Data573	0.108949	0.405737	-0.161034	-0.697236	0.304316	0.33814
Data574	0.112713	0.403957	-0.144961	-0.703339	0.320643	0.343125
Data575	0.11134	0.375372	-0.133567	-0.694489	0.329035	0.34699
Data576	0.11368	0.349991	-0.127464	-0.688334	0.341599	0.32756
Data577	0.132601	0.323135	-0.114544	-0.689606	0.342412	0.284733
Data578	0.160728	0.303298	-0.11546	-0.705628	0.343125	0.220747
Data579	0.193281	0.290481	-0.102948	-0.710358	0.341497	0.173851
Data580	0.226647	0.290684	-0.075583	-0.718598	0.314183	0.155845
Data581	0.242974	0.289972	-0.057272	-0.724753	0.265965	0.128278
Data582	0.250146	0.292515	-0.042725	-0.72811	0.221307	0.088197
Data583	0.247501	0.291854	-0.013123	-0.753033	0.182396	0.06185
Data584	0.234684	0.268254	0.01119	-0.776074	0.160983	0.029908
Data585	0.214033	0.224002	0.024618	-0.778566	0.166018	0.014954
Data586	0.20676	0.187381	0.028484	-0.764833	0.175224	0.0059
Data587	0.211541	0.154269	0.013123	-0.751965	0.185601	-0.01119
Data588	0.211592	0.135805	-0.014954	-0.74403	0.201877	-0.000203
Data589	0.208693	0.130007	-0.043234	-0.733196	0.214949	0.012411
Data590	0.200656	0.124463	-0.043539	-0.722871	0.233209	0.027873
Data591	0.18733	0.102744	-0.037842	-0.713868	0.244958	0.05361
Data592	0.177513	0.074413	-0.049643	-0.712698	0.236871	0.059408
Data593	0.175275	0.045981	-0.045675	-0.694387	0.220595	0.044353
Data594	0.180565	0.019989	-0.031027	-0.679128	0.20442	0.028789
Data595	0.187584	-0.004679	-0.00885	-0.675364	0.186618	0.037232
Data596	0.181837	-0.034028	0.023601	-0.664174	0.173699	0.042624
Data597	0.174411	-0.051219	0.059103	-0.640472	0.15493	0.032146
Data598	0.193027	-0.065766	0.074667	-0.624399	0.136873	0.012818
Data599	0.236108	-0.084891	0.105796	-0.620584	0.102693	-0.022685
Data600	0.281427	-0.112968	0.146995	-0.606546	0.070598	-0.067954
Data601	0.303502	-0.153557	0.167951	-0.600137	0.04181	-0.090435
Data602	0.311386	-0.195722	0.176496	-0.588388	0.015971	-0.085552
Data603	0.324559	-0.213525	0.166629	-0.575774	-0.003815	-0.058696
Data604	0.339005	-0.215407	0.147809	-0.567229	-0.009918	-0.042115
Data605	0.345413	-0.234124	0.124514	-0.552631	-0.015819	-0.035197
Data606	0.337631	-0.262913	0.116477	-0.533608	-0.024516	-0.01353
Data607	0.323491	-0.28631	0.120953	-0.52664	-0.027771	0.01648
Data608	0.315201	-0.305893	0.1237	-0.522621	-0.031383	0.01475
Data609	0.307418	-0.322677	0.124921	-0.514331	-0.037588	0.022482
Data610	0.299585	-0.3417	0.123395	-0.48834	-0.046235	0.010071
Data611	0.301823	-0.358078	0.122276	-0.454515	-0.063274	-0.00885
Data612	0.311386	-0.383154	0.118308	-0.430711	-0.081636	-0.036113
Data613	0.322728	-0.418504	0.126345	-0.436357	-0.102032	-0.080568
Data614	0.33046	-0.453142	0.12604	-0.433712	-0.117444	-0.073548
Data615	0.33814	-0.49012	0.120546	-0.441291	-0.116782	-0.056051
Data616	0.344803	-0.528318	0.130922	-0.45243	-0.121157	-0.057374
Data617	0.362656	-0.569721	0.155947	-0.452023	-0.135449	-0.061138
Data618	0.36586	-0.605376	0.170901	-0.448056	-0.148725	-0.043336
Data619	0.357773	-0.615447	0.195112	-0.440477	-0.158999	-0.080669
Data620	0.34226	-0.618804	0.22207	-0.443173	-0.162712	-0.104168
Data621	0.32344	-0.616159	0.232751	-0.443783	-0.156303	-0.106101
Data622	0.300755	-0.62328	0.237634	-0.442664	-0.144249	-0.105999
Data623	0.291091	-0.626179	0.249536	-0.424048	-0.124259	-0.10956
Data624	0.295415	-0.615549	0.252791	-0.395972	-0.117749	-0.134279
Data625	0.306045	-0.610717	0.270593	-0.379288	-0.124615	-0.134076
Data626	0.319931	-0.594848	0.31932	-0.375525	-0.139417	-0.11251
Data627	0.321508	-0.572925	0.36937	-0.373592	-0.157422	-0.096437
Data628	0.307418	-0.578724	0.404059	-0.365504	-0.172834	-0.06836
Data629	0.299738	-0.606444	0.443834	-0.366929	-0.196129	-0.004374
Data630	0.292312	-0.631571	0.468757	-0.37583	-0.21622	0.01414
Data631	0.299077	-0.647593	0.475064	-0.381425	-0.219933	-0.009257
Data632	0.315353	-0.65919	0.480964	-0.382188	-0.216576	-0.034587
Data633	0.340174	-0.673482	0.497037	-0.380458	-0.222273	-0.073447
Data634	0.347244	-0.680858	0.497444	-0.375677	-0.219933	-0.111391
Data635	0.335851	-0.681977	0.490527	-0.386969	-0.217797	-0.140688
Data636	0.319473	-0.699168	0.500903	-0.396938	-0.226342	-0.155642
Data637	0.299789	-0.716615	0.521553	-0.404924	-0.246331	-0.180463
Data638	0.271407	-0.720734	0.532031	-0.406449	-0.258844	-0.16968
Data639	0.249027	-0.710562	0.550342	-0.394395	-0.27156	-0.186364
