# Supplementary material for: Integration of MRI and somatosensory evoked potentials facilitate diagnosis of spinal cord compression
Source: Sci Rep. 2023 May 15;13:7861. doi: 10.1038/s41598-023-34832-2 (PMC10185544; doi:10.1038/s41598-023-34832-2)
Supplement: Supplementary file 3 — Supplementary Information 3. [file 41598_2023_34832_MOESM3_ESM.zip › Preoperative SSEP data/spinal cord compression group/2529544_2/2529544_2_Lt Tibial SEP_Cz'-Fpz_201219_110925.csv]

Index	1	2	3	4	5
Name	Cz'-Fpz	Cz'-Fpz	Cz'-Fpz	Cz'-Fpz	Cz'-Fpz
Time	2.01709E+13	2.01709E+13	2.01709E+13	2.01709E+13	2.01709E+13
Highcut	500	500	500	500	500
Lowcut	10	10	10	10	10
Period	0.000156	0.000156	0.000156	0.000156	0.000156
Averages	120	120	120	120	120
Int (mA)	26/25.3mA	26/26.1mA	26/25.7mA	26/25.3mA	26/25.3mA
Pulse Width (�gs)	200�s	200�s	200�s	200�s	200�s
Rep Rate (Hz)	3.11Hz	3.11Hz	3.11Hz	3.11Hz	3.11Hz
Data0	-0.958099	0.423075	0.822449	0.119375	0.738831
Data1	-1.629486	-0.420939	-0.066528	-0.425975	-0.168152
Data2	-1.628977	-0.405273	-0.243937	-1.03124	-0.254211
Data3	-1.153514	0.27476	0.553385	-0.390727	0.529582
Data4	-0.83608	0.738932	1.106262	0.229899	1.026408
Data5	-0.717875	0.881653	1.300761	0.449982	1.179911
Data6	-0.690053	0.821533	1.324259	0.434774	1.188151
Data7	-0.712331	0.692444	1.296895	0.346883	1.139018
Data8	-0.764872	0.574646	1.263021	0.26001	1.070862
Data9	-0.830383	0.484517	1.246134	0.202942	1.003825
Data10	-0.924428	0.430094	1.232503	0.177816	0.928701
Data11	-1.018829	0.397441	1.249898	0.171865	0.848541
Data12	-1.057434	0.39388	1.280721	0.149333	0.725454
Data13	-1.022085	0.403137	1.286519	0.082347	0.594788
Data14	-0.974019	0.418905	1.274618	-0.023448	0.520833
Data15	-0.963084	0.411174	1.293844	-0.119527	0.501353
Data16	-1.002808	0.39032	1.325582	-0.17395	0.521342
Data17	-1.026967	0.370687	1.331685	-0.174815	0.541128
Data18	-1.036377	0.327759	1.282756	-0.140533	0.547231
Data19	-1.038361	0.270589	1.19283	-0.08077	0.559591
Data20	-1.018778	0.202433	1.122131	-0.007375	0.55186
Data21	-1.018575	0.129089	1.095479	0.035146	0.519765
Data22	-1.040853	0.034892	1.079407	0.025431	0.472921
Data23	-1.080526	-0.077515	1.073507	-0.030721	0.446421
Data24	-1.074168	-0.167948	1.084391	-0.130564	0.449778
Data25	-0.99706	-0.241089	1.100159	-0.24882	0.489553
Data26	-0.889689	-0.295715	1.10789	-0.339101	0.525462
Data27	-0.815481	-0.336405	1.097412	-0.364075	0.539449
Data28	-0.795085	-0.341187	1.086426	-0.309092	0.537415
Data29	-0.817108	-0.341797	1.076355	-0.199229	0.540771
Data30	-0.830841	-0.345154	1.03658	-0.104268	0.532481
Data31	-0.808868	-0.365906	0.931295	-0.060018	0.491943
Data32	-0.764109	-0.401408	0.812174	-0.065816	0.432587
Data33	-0.695903	-0.451864	0.677592	-0.099538	0.37969
Data34	-0.621185	-0.521749	0.517273	-0.166575	0.36616
Data35	-0.566711	-0.617167	0.370585	-0.247294	0.367584
Data36	-0.531972	-0.717367	0.274556	-0.295461	0.39444
Data37	-0.476023	-0.78715	0.206502	-0.291901	0.45049
Data38	-0.39271	-0.820211	0.140584	-0.246531	0.505269
Data39	-0.309041	-0.848592	0.080566	-0.182749	0.554555
Data40	-0.277812	-0.878398	0.006714	-0.12502	0.539093
Data41	-0.294495	-0.900574	-0.070496	-0.115153	0.467478
Data42	-0.308177	-0.91807	-0.138652	-0.169169	0.392151
Data43	-0.26825	-0.954895	-0.203349	-0.264486	0.368601
Data44	-0.207163	-1.00179	-0.268453	-0.351257	0.384674
Data45	-0.146637	-1.061198	-0.333252	-0.394897	0.403951
Data46	-0.10025	-1.108195	-0.383504	-0.381266	0.403188
Data47	-0.069427	-1.119385	-0.437724	-0.330251	0.411631
Data48	-0.049896	-1.089986	-0.52358	-0.250092	0.435435
Data49	-0.009257	-1.063944	-0.616557	-0.167185	0.428925
Data50	0.048676	-1.043701	-0.697835	-0.110118	0.387268
Data51	0.121663	-1.038106	-0.761515	-0.116374	0.353699
Data52	0.178833	-1.067403	-0.837402	-0.192922	0.356445
Data53	0.184072	-1.116536	-0.924276	-0.286662	0.384776
Data54	0.184784	-1.161397	-1.01888	-0.361684	0.407359
Data55	0.231832	-1.149699	-1.098022	-0.384623	0.408478
Data56	0.31779	-1.112569	-1.167501	-0.362142	0.412292
Data57	0.401357	-1.081645	-1.214905	-0.29363	0.447591
Data58	0.455882	-1.058146	-1.232096	-0.192312	0.468191
Data59	0.448558	-1.019694	-1.258748	-0.118866	0.44988
Data60	0.408834	-0.978088	-1.312154	-0.081228	0.404002
Data61	0.371246	-0.95459	-1.385295	-0.075531	0.36377
Data62	0.354462	-0.956217	-1.480815	-0.104726	0.334676
Data63	0.386403	-0.976156	-1.563009	-0.168101	0.304209
Data64	0.462545	-0.986938	-1.645406	-0.232391	0.287933
Data65	0.520935	-0.969645	-1.726074	-0.263011	0.324046
Data66	0.513255	-0.951335	-1.749878	-0.238241	0.397949
Data67	0.459747	-0.928345	-1.734823	-0.153046	0.469615
Data68	0.444082	-0.890096	-1.708171	-0.034485	0.500234
Data69	0.479635	-0.847168	-1.711528	0.045064	0.476227
Data70	0.524546	-0.817159	-1.715291	0.062917	0.423991
Data71	0.534363	-0.81309	-1.675008	0.024312	0.391134
Data72	0.52124	-0.80068	-1.58254	-0.061289	0.381419
Data73	0.504812	-0.779317	-1.470846	-0.159454	0.363922
Data74	0.49235	-0.756938	-1.375834	-0.209249	0.363515
Data75	0.502981	-0.719808	-1.319377	-0.194143	0.375112
Data76	0.53243	-0.644633	-1.28245	-0.134786	0.393626
Data77	0.545197	-0.555725	-1.262207	-0.048676	0.40624
Data78	0.498962	-0.465088	-1.262207	0.065206	0.377299
Data79	0.423431	-0.376078	-1.270955	0.199178	0.337931
Data80	0.362345	-0.295207	-1.250814	0.289764	0.311228
Data81	0.34078	-0.241597	-1.202494	0.285492	0.299988
Data82	0.361938	-0.246785	-1.162923	0.18926	0.285492
Data83	0.383046	-0.273031	-1.122945	0.070394	0.270844
Data84	0.370585	-0.293477	-1.033732	-0.01063	0.279388
Data85	0.343221	-0.270894	-0.892436	-0.017141	0.314382
Data86	0.314891	-0.203857	-0.716248	0.035044	0.35553
Data87	0.281626	-0.113932	-0.53009	0.13092	0.371399
Data88	0.24704	-0.015666	-0.359294	0.227305	0.358785
Data89	0.224508	0.076904	-0.232951	0.282288	0.349325
Data90	0.191752	0.140991	-0.152486	0.27771	0.331065
Data91	0.128682	0.173035	-0.109863	0.224355	0.287018
Data92	0.037537	0.183105	-0.08962	0.147654	0.230815
Data93	-0.034078	0.183411	-0.08372	0.069529	0.210724
Data94	-0.05661	0.18575	-0.090129	0.015666	0.258586
Data95	-0.060832	0.186056	-0.090535	0.008596	0.311076
Data96	-0.099131	0.198568	-0.038147	0.071462	0.313924
Data97	-0.182343	0.23702	0.053202	0.168711	0.277303
Data98	-0.259196	0.286153	0.163066	0.280965	0.226593
Data99	-0.310059	0.320943	0.269165	0.334727	0.179392
Data100	-0.345357	0.333455	0.381571	0.314738	0.134786
Data101	-0.37969	0.334981	0.541382	0.228221	0.101115
Data102	-0.416514	0.338236	0.71696	0.118001	0.098114
Data103	-0.475108	0.346171	0.864665	0.027364	0.137329
Data104	-0.551147	0.364889	0.950521	-0.0059	0.18453
Data105	-0.628052	0.397847	0.993144	0.044556	0.200704
Data106	-0.656026	0.45756	1.028035	0.145315	0.179596
Data107	-0.633036	0.49174	1.056722	0.244446	0.14211
Data108	-0.602519	0.480143	1.079712	0.302734	0.116882
Data109	-0.621847	0.455729	1.088765	0.322927	0.096893
Data110	-0.67454	0.427043	1.086629	0.306956	0.067902
Data111	-0.74824	0.410563	1.062317	0.243683	0.049489
Data112	-0.808004	0.379333	1.051025	0.176748	0.030162
Data113	-0.836182	0.336304	1.07605	0.137227	0.035858
Data114	-0.837402	0.298157	1.122945	0.123138	0.057322
Data115	-0.839183	0.291545	1.187236	0.146332	0.065664
Data116	-0.878448	0.313619	1.263733	0.204875	0.072378
Data117	-0.952962	0.362956	1.333923	0.280253	0.077413
Data118	-1.020508	0.418193	1.384989	0.31367	0.048319
Data119	-1.021118	0.449727	1.380412	0.309296	-0.032705
Data120	-0.953064	0.470276	1.312256	0.253092	-0.133514
Data121	-0.87265	0.47994	1.246847	0.147196	-0.190023
Data122	-0.852509	0.468241	1.2323	0.05249	-0.19104
Data123	-0.865479	0.41097	1.241964	0.008494	-0.164286
Data124	-0.866903	0.340474	1.2264	-0.0059	-0.147451
Data125	-0.860291	0.265808	1.171468	0.041504	-0.149282
Data126	-0.856374	0.180461	1.09375	0.137482	-0.160828
Data127	-0.847931	0.099792	1.027222	0.219014	-0.178528
Data128	-0.850576	0.023193	0.969238	0.235392	-0.203247
Data129	-0.872955	-0.066223	0.927938	0.183309	-0.23936
Data130	-0.895894	-0.143127	0.918986	0.100505	-0.258535
Data131	-0.891825	-0.207214	0.917765	-0.009104	-0.249888
Data132	-0.835114	-0.265605	0.9316	-0.112813	-0.206146
Data133	-0.742696	-0.297038	0.94635	-0.166473	-0.171661
Data134	-0.688833	-0.312703	0.913188	-0.149028	-0.168101
Data135	-0.681966	-0.31545	0.888468	-0.067444	-0.178274
Data136	-0.686391	-0.322774	0.888875	0.034332	-0.186971
Data137	-0.668284	-0.314229	0.869344	0.117696	-0.207316
Data138	-0.630086	-0.318298	0.810649	0.143687	-0.253499
Data139	-0.589345	-0.350342	0.704854	0.110779	-0.319316
Data140	-0.543671	-0.396118	0.563761	0.030772	-0.373789
Data141	-0.499624	-0.429179	0.427246	-0.069529	-0.386658
Data142	-0.475159	-0.462443	0.296733	-0.154063	-0.376129
Data143	-0.446828	-0.479838	0.167745	-0.175273	-0.350647
Data144	-0.401713	-0.477804	0.056254	-0.13621	-0.310211
Data145	-0.342916	-0.470479	-0.013631	-0.070801	-0.263774
Data146	-0.290476	-0.493062	-0.036621	0.002035	-0.236104
Data147	-0.283051	-0.522868	-0.057271	0.050151	-0.27832
Data148	-0.297699	-0.542399	-0.08016	0.052745	-0.342
Data149	-0.288951	-0.568441	-0.103861	-0.000407	-0.40329
Data150	-0.223033	-0.608215	-0.120748	-0.087077	-0.417531
Data151	-0.129598	-0.661112	-0.147603	-0.176493	-0.39327
Data152	-0.033824	-0.713094	-0.189819	-0.235341	-0.368856
Data153	0.028585	-0.749817	-0.22939	-0.230153	-0.352834
Data154	0.064545	-0.751953	-0.296834	-0.17217	-0.33198
Data155	0.086924	-0.736186	-0.395406	-0.072988	-0.3125
Data156	0.103963	-0.730184	-0.5071	0.028381	-0.328217
Data157	0.141754	-0.718689	-0.597331	0.084941	-0.367533
Data158	0.199992	-0.728455	-0.647074	0.06073	-0.416311
Data159	0.244649	-0.780131	-0.680644	-0.042979	-0.432078
Data160	0.253855	-0.85378	-0.714315	-0.154572	-0.41331
Data161	0.27771	-0.896505	-0.765483	-0.239563	-0.385691
Data162	0.330658	-0.876973	-0.832621	-0.267741	-0.360514
Data163	0.405223	-0.827637	-0.885925	-0.237579	-0.327657
Data164	0.476583	-0.783793	-0.917562	-0.156504	-0.299632
Data165	0.529683	-0.720418	-0.932109	-0.071767	-0.289408
Data166	0.534363	-0.660706	-0.961609	-0.010783	-0.309296
Data167	0.523224	-0.595093	-0.995382	0.009511	-0.358327
Data168	0.514882	-0.534566	-1.049296	-0.005951	-0.406799
Data169	0.531514	-0.506795	-1.145325	-0.051676	-0.464783
Data170	0.580851	-0.489604	-1.258952	-0.131632	-0.521444
Data171	0.655721	-0.464478	-1.371562	-0.204366	-0.546366
Data172	0.683238	-0.444234	-1.446635	-0.24526	-0.484416
Data173	0.635274	-0.432739	-1.459045	-0.225271	-0.379028
Data174	0.576986	-0.420227	-1.432393	-0.131785	-0.281576
Data175	0.571747	-0.397949	-1.408488	-0.00885	-0.242411
Data176	0.609538	-0.367228	-1.40981	0.072835	-0.267283
Data177	0.642242	-0.34139	-1.385091	0.099691	-0.323385
Data178	0.65211	-0.312398	-1.299438	0.058238	-0.363566
Data179	0.650177	-0.290833	-1.177165	-0.040029	-0.386556
Data180	0.65033	-0.229797	-1.078491	-0.137177	-0.400238
Data181	0.657094	-0.154419	-1.028544	-0.185191	-0.384064
Data182	0.682882	-0.081685	-0.998027	-0.164439	-0.337728
Data183	0.720317	-0.004985	-0.979411	-0.099335	-0.282135
Data184	0.727234	0.053507	-0.975749	0.006104	-0.257823
Data185	0.677287	0.104065	-0.989685	0.140025	-0.293783
Data186	0.613403	0.1651	-1.01532	0.259349	-0.340678
Data187	0.577189	0.209147	-1.005859	0.304362	-0.372213
Data188	0.603282	0.207825	-0.962219	0.265452	-0.39149
Data189	0.645803	0.180257	-0.931295	0.153859	-0.401255
Data190	0.659485	0.169067	-0.882975	0.031738	-0.393778
Data191	0.633545	0.184123	-0.807088	-0.037384	-0.350037
Data192	0.595703	0.248311	-0.687764	-0.035299	-0.276998
Data193	0.567118	0.327148	-0.531514	0.029958	-0.220184
Data194	0.530446	0.413717	-0.356852	0.132345	-0.195719
Data195	0.502014	0.517476	-0.197245	0.223643	-0.203552
Data196	0.500946	0.620626	-0.078328	0.285594	-0.215454
Data197	0.508016	0.69458	-0.000305	0.289256	-0.251007
Data198	0.483042	0.743103	0.054118	0.250142	-0.317281
Data199	0.44047	0.78654	0.099996	0.196126	-0.393422
Data200	0.413971	0.814921	0.152791	0.147247	-0.416972
Data201	0.409444	0.827433	0.202128	0.122375	-0.37501
Data202	0.391795	0.868937	0.267639	0.140991	-0.338745
Data203	0.342407	0.939229	0.346985	0.199585	-0.350494
Data204	0.267639	1.04716	0.432231	0.289815	-0.386658
Data205	0.204671	1.158447	0.529378	0.370534	-0.416209
Data206	0.178121	1.244202	0.640157	0.409444	-0.41982
Data207	0.18926	1.290995	0.794881	0.375926	-0.410258
Data208	0.211741	1.337789	1.014404	0.285288	-0.41153
Data209	0.216064	1.379089	1.226501	0.176748	-0.399373
Data210	0.1887	1.404317	1.384888	0.101573	-0.36143
Data211	0.130514	1.424255	1.48641	0.112661	-0.314789
Data212	0.081329	1.464539	1.550191	0.206197	-0.285187
Data213	0.0914	1.536662	1.595459	0.311432	-0.275319
Data214	0.133057	1.589457	1.654358	0.405629	-0.272268
Data215	0.174917	1.612345	1.72109	0.471751	-0.261536
Data216	0.188497	1.61672	1.787211	0.51651	-0.242208
Data217	0.184174	1.637777	1.836039	0.496775	-0.243123
Data218	0.182444	1.645304	1.861979	0.428111	-0.257517
Data219	0.191956	1.640218	1.906535	0.369364	-0.268606
Data220	0.212606	1.630046	2.001241	0.345052	-0.227051
Data221	0.236257	1.623027	2.136129	0.373484	-0.163422
Data222	0.249634	1.635234	2.281901	0.453339	-0.096385
Data223	0.232442	1.682739	2.402954	0.572561	-0.016581
Data224	0.201314	1.73879	2.517598	0.682627	0.05483
Data225	0.195974	1.784566	2.591146	0.752411	0.067088
Data226	0.248617	1.836548	2.605591	0.772247	0.025686
Data227	0.319061	1.891378	2.569478	0.722046	-0.02299
Data228	0.35614	1.918945	2.544759	0.643107	-0.03418
Data229	0.341746	1.919352	2.558289	0.580597	0.009359
Data230	0.305481	1.91803	2.575073	0.564779	0.077515
Data231	0.27181	1.905212	2.559204	0.585327	0.122833
Data232	0.256704	1.864827	2.505188	0.645447	0.131683
Data233	0.277456	1.799011	2.459513	0.723419	0.137126
Data234	0.289256	1.737467	2.436015	0.774536	0.142161
Data235	0.267283	1.674194	2.39034	0.77357	0.119934
Data236	0.217387	1.596578	2.320353	0.72403	0.079041
Data237	0.192057	1.518656	2.249756	0.625254	0.059865
Data238	0.216675	1.440633	2.193502	0.494385	0.087636
Data239	0.274353	1.36912	2.155863	0.383911	0.143382
Data240	0.318197	1.300557	2.100932	0.326029	0.177968
Data241	0.309143	1.243693	2.019958	0.332286	0.188497
Data242	0.263621	1.193136	1.954346	0.414886	0.197805
Data243	0.236104	1.136271	1.908773	0.512339	0.192159
Data244	0.24531	1.055908	1.83787	0.558421	0.165405
Data245	0.270691	0.956116	1.734823	0.553284	0.11261
Data246	0.288137	0.863444	1.598002	0.507558	0.046692
Data247	0.312551	0.780029	1.440023	0.434062	0.009511
Data248	0.336253	0.684814	1.273193	0.356344	0.002441
Data249	0.332082	0.605672	1.10199	0.307668	0.013377
Data250	0.33076	0.54362	0.951029	0.314891	0.057882
Data251	0.366872	0.520833	0.847473	0.3508	0.112356
Data252	0.446981	0.519511	0.772502	0.410868	0.176341
Data253	0.508169	0.492961	0.71991	0.464935	0.223643
Data254	0.518443	0.446167	0.676371	0.499166	0.221049
Data255	0.5159	0.394287	0.633952	0.491079	0.191243
Data256	0.532786	0.332336	0.600891	0.419261	0.181376
Data257	0.583649	0.265605	0.576579	0.312449	0.206248
Data258	0.640666	0.187174	0.550639	0.223745	0.242411
Data259	0.678609	0.123393	0.514628	0.181376	0.276133
Data260	0.707855	0.084941	0.473429	0.202942	0.300954
Data261	0.730845	0.073853	0.386658	0.269012	0.328217
Data262	0.748952	0.085246	0.261536	0.379842	0.342458
Data263	0.777842	0.146688	0.153707	0.499674	0.338643
Data264	0.815226	0.204875	0.079854	0.58665	0.307617
Data265	0.842082	0.209147	0.010783	0.570475	0.282898
Data266	0.836741	0.156352	-0.069275	0.482737	0.283864
Data267	0.803477	0.078939	-0.130514	0.369008	0.293783
Data268	0.782216	0.026652	-0.1828	0.288951	0.29363
Data269	0.800171	0.027669	-0.231425	0.249125	0.298971
Data270	0.847626	0.051168	-0.282796	0.241292	0.322673
Data271	0.899302	0.063883	-0.308736	0.277049	0.341848
Data272	0.92509	0.086873	-0.313314	0.319926	0.336558
Data273	0.904948	0.116374	-0.350138	0.352885	0.295207
Data274	0.869242	0.127869	-0.421651	0.365092	0.234528
Data275	0.825297	0.111491	-0.53894	0.344442	0.177968
Data276	0.811106	0.062358	-0.675252	0.290273	0.125224
Data277	0.833791	-0.009969	-0.812581	0.231069	0.075022
Data278	0.84671	-0.075378	-0.941366	0.158437	0.034485
Data279	0.800527	-0.123189	-1.009827	0.093638	0.061086
Data280	0.714467	-0.161438	-1.010335	0.083567	0.128428
Data281	0.641632	-0.177714	-0.975647	0.131582	0.166626
Data282	0.615133	-0.186462	-0.955709	0.185242	0.136515
Data283	0.626831	-0.180868	-0.957438	0.208791	0.056814
Data284	0.622101	-0.164083	-0.969035	0.179647	-0.031331
Data285	0.588125	-0.139669	-0.953776	0.10493	-0.083466
Data286	0.540263	-0.102437	-0.908407	-0.011139	-0.111186
Data287	0.487671	-0.052592	-0.872396	-0.12324	-0.12085
Data288	0.455627	-0.00946	-0.861715	-0.18809	-0.121358
Data289	0.453542	0.030924	-0.852458	-0.19221	-0.099131
Data290	0.465037	0.049032	-0.856934	-0.16566	-0.079142
Data291	0.443726	0.061544	-0.895284	-0.083771	-0.102386
Data292	0.381419	0.077413	-0.950928	0.031026	-0.174154
Data293	0.287526	0.087077	-0.992228	0.094655	-0.242971
Data294	0.211436	0.078328	-0.964457	0.081991	-0.288442
Data295	0.187225	0.050964	-0.911865	-0.014191	-0.331777
Data296	0.173747	0.035909	-0.879415	-0.171865	-0.368245
Data297	0.132345	0.042216	-0.854797	-0.305328	-0.417684
Data298	0.068054	0.103455	-0.821737	-0.377553	-0.438538
Data299	0.025635	0.182495	-0.746867	-0.390727	-0.423381
Data300	-0.008087	0.263875	-0.664063	-0.335185	-0.416107
Data301	-0.045369	0.339966	-0.584208	-0.251312	-0.440267
Data302	-0.055745	0.402832	-0.515442	-0.183411	-0.48879
Data303	-0.069427	0.42277	-0.470276	-0.166524	-0.542704
Data304	-0.108643	0.40507	-0.441589	-0.217234	-0.591329
Data305	-0.183512	0.365397	-0.390116	-0.294596	-0.649567
Data306	-0.264079	0.326335	-0.339355	-0.378723	-0.697479
Data307	-0.314484	0.284017	-0.282694	-0.452627	-0.709635
Data308	-0.32369	0.254313	-0.228882	-0.500793	-0.705668
Data309	-0.336711	0.261536	-0.197042	-0.476023	-0.710347
Data310	-0.393066	0.297241	-0.190531	-0.399323	-0.737508
Data311	-0.463003	0.361532	-0.160929	-0.300395	-0.780233
Data312	-0.504761	0.432943	-0.108337	-0.229747	-0.813802
Data313	-0.524139	0.492961	-0.042521	-0.245514	-0.830434
Data314	-0.532227	0.520833	0.044047	-0.330556	-0.83135
Data315	-0.568441	0.524089	0.186971	-0.46168	-0.832316
Data316	-0.640869	0.513	0.377401	-0.601298	-0.83725
Data317	-0.733083	0.498352	0.534973	-0.679677	-0.824534
Data318	-0.824331	0.510966	0.627035	-0.665894	-0.813548
Data319	-0.879618	0.550232	0.677185	-0.574697	-0.828857
Data320	-0.894928	0.580139	0.699158	-0.464732	-0.867666
Data321	-0.88384	0.562541	0.718486	-0.372365	-0.908
Data322	-0.879822	0.524089	0.744324	-0.319672	-0.927175
Data323	-0.915985	0.492249	0.765889	-0.311788	-0.950368
Data324	-0.964712	0.519816	0.756632	-0.359802	-0.966644
Data325	-1.01359	0.554606	0.738424	-0.438334	-0.980123
Data326	-1.032613	0.572205	0.743408	-0.513255	-0.96522
Data327	-1.030223	0.559896	0.794983	-0.561778	-0.911967
Data328	-1.017354	0.547892	0.87616	-0.574799	-0.872447
Data329	-1.034088	0.549825	0.974426	-0.539551	-0.839132
Data330	-1.082713	0.555522	1.086121	-0.466868	-0.805562
Data331	-1.146647	0.55542	1.194763	-0.40624	-0.779978
Data332	-1.189575	0.545146	1.259969	-0.391337	-0.801544
Data333	-1.161652	0.531514	1.260274	-0.417277	-0.871073
Data334	-1.106059	0.528056	1.221619	-0.492655	-0.932109
Data335	-1.096802	0.535075	1.198934	-0.56839	-0.940857
Data336	-1.134033	0.536499	1.201986	-0.628052	-0.888163
Data337	-1.169434	0.535075	1.218262	-0.642548	-0.837708
Data338	-1.168874	0.512899	1.198324	-0.621897	-0.81543
Data339	-1.152089	0.468852	1.142375	-0.539551	-0.819041
Data340	-1.153717	0.401204	1.089681	-0.455017	-0.831909
Data341	-1.169179	0.310669	1.060079	-0.402629	-0.842438
Data342	-1.198934	0.207214	1.028442	-0.397898	-0.86736
Data343	-1.234487	0.101318	1.002706	-0.456289	-0.89208
Data344	-1.230367	-0.00651	0.963135	-0.537872	-0.90093
Data345	-1.172841	-0.097961	0.950012	-0.649974	-0.862528
Data346	-1.095632	-0.154215	0.962931	-0.732524	-0.79305
Data347	-1.04365	-0.176188	0.954997	-0.742696	-0.743459
Data348	-1.048584	-0.172017	0.913798	-0.681152	-0.706991
Data349	-1.091665	-0.153809	0.89325	-0.563507	-0.668284
Data350	-1.108754	-0.142415	0.86731	-0.44459	-0.647125
Data351	-1.0672	-0.150146	0.814718	-0.370483	-0.643361
Data352	-1.001485	-0.175069	0.710653	-0.346934	-0.682831
Data353	-0.939738	-0.195414	0.568949	-0.35909	-0.731099
Data354	-0.889587	-0.234782	0.411174	-0.426737	-0.739237
Data355	-0.856069	-0.314738	0.256958	-0.517069	-0.708669
Data356	-0.848236	-0.396423	0.122274	-0.568492	-0.67632
Data357	-0.845083	-0.442607	0.015055	-0.569509	-0.633901
Data358	-0.815125	-0.462138	-0.097351	-0.541585	-0.581868
Data359	-0.772502	-0.492961	-0.209045	-0.494436	-0.528564
Data360	-0.747884	-0.544332	-0.285238	-0.443014	-0.513916
Data361	-0.74468	-0.559387	-0.339864	-0.407206	-0.541077
Data362	-0.748037	-0.562744	-0.373739	-0.414225	-0.581411
Data363	-0.706482	-0.581563	-0.40273	-0.466766	-0.600891
Data364	-0.612793	-0.615641	-0.421448	-0.542653	-0.560404
Data365	-0.515798	-0.687561	-0.45929	-0.605825	-0.495911
Data366	-0.428314	-0.767721	-0.507914	-0.6132	-0.460459
Data367	-0.366516	-0.829976	-0.582072	-0.567373	-0.440725
Data368	-0.322825	-0.860799	-0.688273	-0.47582	-0.407562
Data369	-0.290985	-0.873718	-0.80953	-0.354513	-0.383657
Data370	-0.258128	-0.871887	-0.924581	-0.252635	-0.388031
Data371	-0.210775	-0.88501	-0.997518	-0.218709	-0.414174
Data372	-0.171509	-0.926107	-1.052653	-0.281423	-0.422262
Data373	-0.164998	-1.000875	-1.105245	-0.369263	-0.397797
Data374	-0.16037	-1.04716	-1.15509	-0.446828	-0.351003
Data375	-0.125326	-1.048482	-1.194967	-0.493927	-0.305634
Data376	-0.042013	-1.033122	-1.217753	-0.490723	-0.255941
Data377	0.049082	-1.011963	-1.231079	-0.444946	-0.191905
Data378	0.110372	-0.978495	-1.222026	-0.349375	-0.140483
Data379	0.138448	-0.929667	-1.215515	-0.259654	-0.125885
Data380	0.145823	-0.872701	-1.256816	-0.205434	-0.156097
Data381	0.149078	-0.8255	-1.301982	-0.171916	-0.185191
Data382	0.172221	-0.797424	-1.371867	-0.166575	-0.186971
Data383	0.219014	-0.784607	-1.465149	-0.200958	-0.185649
Data384	0.277303	-0.771688	-1.573283	-0.254313	-0.175222
Data385	0.313975	-0.750122	-1.655477	-0.314585	-0.147044
Data386	0.299784	-0.720927	-1.673075	-0.339101	-0.078023
Data387	0.237935	-0.682475	-1.637777	-0.299377	0.005442
Data388	0.197652	-0.628255	-1.59729	-0.213928	0.070496
Data389	0.215759	-0.569967	-1.566772	-0.117645	0.07431
Data390	0.256704	-0.534465	-1.523641	-0.073191	0.025635
Data391	0.288595	-0.502116	-1.440735	-0.069021	-0.015157
Data392	0.295105	-0.439453	-1.330261	-0.122528	-0.016734
Data393	0.285746	-0.359599	-1.236369	-0.193736	-0.00234
Data394	0.277812	-0.285543	-1.182963	-0.246073	0.034587
Data395	0.298716	-0.238647	-1.153971	-0.250651	0.082194
Data396	0.349426	-0.207113	-1.136475	-0.226949	0.133362
Data397	0.393117	-0.179443	-1.12559	-0.1651	0.174662
Data398	0.404409	-0.136414	-1.128438	-0.043182	0.172068
Data399	0.366007	-0.090841	-1.121114	0.086823	0.139008
Data400	0.299733	-0.037638	-1.093953	0.177053	0.113831
Data401	0.269165	0.004476	-1.020203	0.202789	0.09908
Data402	0.276031	0.00529	-0.938619	0.138957	0.096944
Data403	0.284271	-0.002136	-0.858256	0.020599	0.12324
Data404	0.263112	0.022786	-0.769348	-0.072378	0.157267
Data405	0.238851	0.073751	-0.674438	-0.095927	0.21047
Data406	0.214844	0.140686	-0.567627	-0.063629	0.278117
Data407	0.194956	0.216675	-0.448914	0.007477	0.322164
Data408	0.190328	0.286357	-0.334371	0.115712	0.337524
Data409	0.210927	0.337118	-0.256144	0.194702	0.314585
Data410	0.224457	0.366821	-0.203044	0.209351	0.276998
Data411	0.194194	0.379333	-0.168966	0.18809	0.244293
Data412	0.1356	0.396118	-0.13682	0.140889	0.198263
Data413	0.081024	0.434672	-0.093892	0.071615	0.171102
Data414	0.056559	0.467529	-0.041504	0.003052	0.176188
Data415	0.048421	0.486247	0.019023	-0.028737	0.204519
Data416	0.010579	0.514425	0.090841	0.008494	0.21642
Data417	-0.067902	0.572205	0.156148	0.115509	0.205587
Data418	-0.138753	0.63151	0.216166	0.251312	0.172984
Data419	-0.194855	0.684204	0.263774	0.355225	0.14389
Data420	-0.21876	0.709432	0.320536	0.349579	0.127462
Data421	-0.224915	0.710449	0.435893	0.264333	0.113983
Data422	-0.231781	0.722961	0.5837	0.14389	0.113678
Data423	-0.248667	0.73822	0.727743	0.021718	0.152334
Data424	-0.286967	0.72876	0.838318	-0.0442	0.228933
Data425	-0.329895	0.724386	0.902303	-0.002797	0.290934
Data426	-0.346069	0.734863	0.953979	0.100555	0.314636
Data427	-0.328573	0.721639	1.002502	0.214589	0.306244
Data428	-0.314789	0.69692	1.06486	0.298055	0.290578
Data429	-0.329539	0.664469	1.125387	0.340271	0.279236
Data430	-0.372721	0.633036	1.161499	0.333811	0.252431
Data431	-0.416209	0.594177	1.147868	0.252991	0.209045
Data432	-0.434621	0.54128	1.094462	0.138601	0.184224
Data433	-0.430908	0.47109	1.052043	0.052592	0.200094
Data434	-0.418752	0.406291	1.065979	0.005391	0.24409
Data435	-0.42216	0.365092	1.12854	0.00646	0.276591
Data436	-0.466512	0.358582	1.223246	0.061849	0.296733
Data437	-0.531514	0.376383	1.33311	0.145009	0.30009
Data438	-0.601451	0.408122	1.448059	0.211639	0.286357
Data439	-0.614421	0.445353	1.519267	0.243378	0.243378
Data440	-0.567881	0.468953	1.509603	0.233358	0.186564
Data441	-0.531769	0.470581	1.450806	0.170542	0.147044
Data442	-0.546417	0.456543	1.415304	0.078176	0.136617
Data443	-0.601451	0.427246	1.406352	0.019226	0.180562
Data444	-0.618388	0.414124	1.395162	0.005595	0.240377
Data445	-0.592397	0.383097	1.355998	0.04125	0.252431
Data446	-0.550944	0.349325	1.29954	0.120087	0.2388
Data447	-0.521088	0.311178	1.271973	0.188802	0.221202
Data448	-0.528514	0.265198	1.273702	0.210826	0.209401
Data449	-0.563354	0.195109	1.270345	0.178121	0.17156
Data450	-0.592804	0.12502	1.25885	0.122782	0.122935
Data451	-0.584462	0.058085	1.250407	0.028788	0.111542
Data452	-0.522003	-0.015361	1.274414	-0.099182	0.165304
Data453	-0.429331	-0.076497	1.294657	-0.191447	0.234985
Data454	-0.394847	-0.115051	1.247355	-0.211639	0.270081
Data455	-0.421143	-0.113831	1.188761	-0.147807	0.280863
Data456	-0.467478	-0.095317	1.147563	-0.034281	0.286662
Data457	-0.4835	-0.091248	1.096191	0.063883	0.276896
Data458	-0.449778	-0.127258	1.013997	0.116984	0.252177
Data459	-0.421041	-0.192668	0.888265	0.130412	0.182393
Data460	-0.388997	-0.270081	0.733032	0.092061	0.109049
Data461	-0.36677	-0.354106	0.565186	0.009766	0.088247
Data462	-0.352122	-0.453898	0.409444	-0.069224	0.122172
Data463	-0.34317	-0.536397	0.267232	-0.106913	0.173136
Data464	-0.320892	-0.597432	0.175578	-0.102488	0.213877
Data465	-0.279185	-0.634155	0.122579	-0.055033	0.259908
Data466	-0.241648	-0.648804	0.082092	0.010986	0.302989
Data467	-0.239817	-0.654907	0.041606	0.08194	0.29129
Data468	-0.267843	-0.643921	-0.002441	0.098419	0.226949
Data469	-0.258687	-0.655212	-0.062154	0.057933	0.15686
Data470	-0.196381	-0.690918	-0.131734	-0.031179	0.128886
Data471	-0.121562	-0.73822	-0.204671	-0.131632	0.149536
Data472	-0.06724	-0.796509	-0.283	-0.21052	0.174255
Data473	-0.039419	-0.834961	-0.355733	-0.234273	0.203349
Data474	-0.016225	-0.854594	-0.446065	-0.191193	0.253448
Data475	0.009054	-0.849813	-0.570984	-0.085551	0.291087
Data476	0.031738	-0.835876	-0.685018	0.034587	0.290273
Data477	0.055389	-0.809021	-0.758057	0.126139	0.253754
Data478	0.099487	-0.807495	-0.797119	0.137533	0.217845
Data479	0.137126	-0.834351	-0.837504	0.072988	0.202637
Data480	0.149841	-0.87087	-0.896403	-0.029399	0.22878
Data481	0.160014	-0.887248	-0.973816	-0.126597	0.262299
Data482	0.214386	-0.861918	-1.04421	-0.181224	0.280101
Data483	0.30014	-0.812378	-1.105042	-0.20284	0.309397
Data484	0.391541	-0.777181	-1.163432	-0.167338	0.346476
Data485	0.450694	-0.737406	-1.182353	-0.078532	0.372721
Data486	0.477244	-0.700785	-1.212565	0.008596	0.393524
Data487	0.487315	-0.674642	-1.263021	0.061696	0.368296
Data488	0.492554	-0.659383	-1.337585	0.079803	0.323995
Data489	0.51473	-0.67454	-1.437785	0.073497	0.282338
Data490	0.544942	-0.702311	-1.543376	0.021057	0.248108
Data491	0.588633	-0.740255	-1.641235	-0.058645	0.239105
Data492	0.602671	-0.760701	-1.710815	-0.117442	0.262299
Data493	0.56722	-0.763041	-1.723836	-0.125478	0.328929
Data494	0.525258	-0.767619	-1.68986	-0.063782	0.395253
Data495	0.521189	-0.752462	-1.670532	0.042521	0.414886
Data496	0.573273	-0.712179	-1.666667	0.12675	0.389557
Data497	0.62266	-0.692342	-1.65151	0.15269	0.341543
Data498	0.641327	-0.668945	-1.588847	0.124003	0.30721
Data499	0.637919	-0.625814	-1.48112	0.040436	0.301463
Data500	0.627289	-0.549723	-1.371358	-0.051524	0.307821
Data501	0.614675	-0.461731	-1.292928	-0.104167	0.310771
Data502	0.637919	-0.386759	-1.236471	-0.118866	0.318451
Data503	0.670217	-0.321859	-1.195577	-0.092417	0.351563
Data504	0.685476	-0.27242	-1.180318	-0.029195	0.375621
Data505	0.661112	-0.212708	-1.196594	0.078379	0.346883
Data506	0.588175	-0.143636	-1.195068	0.174306	0.293376
Data507	0.552317	-0.058899	-1.142578	0.218201	0.26769
Data508	0.562897	0.009766	-1.060893	0.202535	0.25828
Data509	0.599264	0.05422	-1.000163	0.11495	0.25411
Data510	0.615336	0.07548	-0.953573	0.009613	0.250702
Data511	0.595347	0.102641	-0.900065	-0.04893	0.259196
Data512	0.566203	0.13326	-0.810852	-0.052338	0.279846
Data513	0.558624	0.172119	-0.68278	-0.027059	0.335846
Data514	0.563354	0.221456	-0.560099	0.051931	0.37089
Data515	0.562134	0.267436	-0.446879	0.13209	0.354818
Data516	0.551351	0.328979	-0.340271	0.181936	0.308838
Data517	0.517985	0.397847	-0.265401	0.174866	0.24943
Data518	0.436198	0.465088	-0.224101	0.140991	0.195007
Data519	0.345662	0.525716	-0.18453	0.085704	0.151164
Data520	0.304006	0.577901	-0.154622	0.020752	0.138245
Data521	0.303904	0.590312	-0.11261	-0.033468	0.15625
Data522	0.293935	0.577189	-0.055745	-0.040487	0.193024
Data523	0.262349	0.546875	0.023702	0.029348	0.207672
Data524	0.206858	0.537008	0.081787	0.135803	0.197856
Data525	0.154673	0.550741	0.149333	0.219065	0.154215
Data526	0.132904	0.56132	0.217489	0.251261	0.124868
Data527	0.127513	0.562134	0.29307	0.221761	0.109406
Data528	0.109202	0.558675	0.406087	0.148214	0.089213
Data529	0.084076	0.555929	0.539754	0.049133	0.080312
Data530	0.03418	0.546977	0.673014	-0.025024	0.099436
Data531	-0.04837	0.553487	0.776062	-0.041707	0.132141
Data532	-0.122833	0.581055	0.845439	0.008087	0.153249
Data533	-0.136414	0.636393	0.881348	0.076141	0.139008
Data534	-0.110372	0.672099	0.900777	0.135956	0.109202
Data535	-0.093943	0.688171	0.909831	0.184021	0.09669
Data536	-0.10966	0.683797	0.91512	0.23229	0.08372
Data537	-0.16449	0.673828	0.900777	0.249939	0.055084
Data538	-0.223541	0.645854	0.874736	0.192261	0.01943
Data539	-0.239919	0.571187	0.855713	0.113017	0.002238
Data540	-0.241597	0.487874	0.846659	0.049591	0.017242
Data541	-0.238037	0.431213	0.863037	0.015869	0.043691
Data542	-0.241191	0.411377	0.905762	0.017853	0.064087
Data543	-0.281219	0.434163	0.979411	0.077057	0.081838
Data544	-0.339712	0.486552	1.060079	0.149841	0.076497
Data545	-0.371958	0.540466	1.134847	0.203705	0.051676
Data546	-0.362752	0.576579	1.149902	0.222982	-0.013987
Data547	-0.322673	0.593872	1.107585	0.190786	-0.086466
Data548	-0.288188	0.578918	1.055603	0.120595	-0.128835
Data549	-0.317535	0.512695	1.018168	0.036875	-0.123952
Data550	-0.369008	0.424194	0.997925	-0.012105	-0.074412
Data551	-0.371399	0.353495	0.966695	-0.027974	-0.032705
Data552	-0.339203	0.273336	0.900981	0.007172	-0.022278
Data553	-0.297394	0.194906	0.822042	0.083516	-0.043894
Data554	-0.279134	0.131531	0.765991	0.137126	-0.07899
Data555	-0.288289	0.077616	0.733134	0.143382	-0.117086
Data556	-0.322367	0.0236	0.715739	0.09964	-0.177663
Data557	-0.335083	-0.021057	0.693665	0.034841	-0.231984
Data558	-0.294139	-0.074158	0.678609	-0.074158	-0.240275
Data559	-0.224915	-0.135498	0.677389	-0.194143	-0.184428
Data560	-0.161489	-0.203145	0.669657	-0.2742	-0.111796
Data561	-0.142263	-0.240377	0.625305	-0.284882	-0.080566
Data562	-0.164337	-0.236816	0.590719	-0.217082	-0.08021
Data563	-0.187378	-0.236206	0.557861	-0.103353	-0.081584
Data564	-0.176493	-0.24821	0.517171	-0.002492	-0.080007
Data565	-0.134989	-0.28005	0.468038	0.059255	-0.095978
Data566	-0.088196	-0.332947	0.393372	0.067749	-0.152028
Data567	-0.036774	-0.393066	0.264791	0.025736	-0.208944
Data568	0.015564	-0.451253	0.104167	-0.047658	-0.223185
Data569	0.027008	-0.50293	-0.062663	-0.108287	-0.194041
Data570	0.03713	-0.548299	-0.207418	-0.13443	-0.13265
Data571	0.07609	-0.579224	-0.316366	-0.133565	-0.081126
Data572	0.126241	-0.584412	-0.378011	-0.115407	-0.052338
Data573	0.160217	-0.596415	-0.406494	-0.068868	-0.013733
Data574	0.153097	-0.628866	-0.43335	-0.02889	-0.024109
Data575	0.1209	-0.656942	-0.481873	-0.036112	-0.079549
Data576	0.129852	-0.68807	-0.545959	-0.099996	-0.149282
Data577	0.199636	-0.741882	-0.609233	-0.193125	-0.178782
Data578	0.280965	-0.821228	-0.680135	-0.292867	-0.151062
Data579	0.328217	-0.907389	-0.736898	-0.366872	-0.101369
Data580	0.348307	-0.962931	-0.787252	-0.368958	-0.073293
Data581	0.378062	-0.975545	-0.87443	-0.311178	-0.054626
Data582	0.406596	-0.935059	-0.972392	-0.19928	-0.050151
Data583	0.449473	-0.895182	-1.037496	-0.076853	-0.077209
Data584	0.511678	-0.883993	-1.083171	0.016581	-0.118764
Data585	0.56956	-0.905457	-1.127828	0.027466	-0.155792
Data586	0.587362	-0.96283	-1.174418	-0.03067	-0.150096
Data587	0.577138	-1.024475	-1.216838	-0.11673	-0.113017
Data588	0.587362	-1.054789	-1.268209	-0.200806	-0.081024
Data589	0.654551	-1.042684	-1.322937	-0.256551	-0.05483
Data590	0.755666	-1.015015	-1.377258	-0.270996	-0.016429
Data591	0.845846	-1.010844	-1.420288	-0.208232	0.034231
Data592	0.89503	-1.000773	-1.454061	-0.107981	0.067444
Data593	0.87972	-0.964254	-1.483256	-0.009969	0.07548
Data594	0.849202	-0.935059	-1.538086	0.055186	0.048676
Data595	0.836741	-0.908203	-1.61143	0.082957	0.016022
Data596	0.858256	-0.910543	-1.717021	0.060883	-0.000712
Data597	0.927378	-0.926514	-1.82841	-0.011851	-0.002594
Data598	1.007843	-0.921326	-1.934509	-0.102539	0.001068
Data599	1.038615	-0.892944	-1.985168	-0.191345	0.039775
Data600	1.009115	-0.85022	-1.975505	-0.208079	0.112559
Data601	0.968933	-0.78776	-1.939799	-0.151011	0.187429
Data602	0.964457	-0.730286	-1.917318	-0.047404	0.21932
Data603	0.995534	-0.681254	-1.912028	0.032756	0.1887
Data604	1.010081	-0.648193	-1.905212	0.062358	0.119527
Data605	1.00413	-0.599162	-1.864115	0.021057	0.069784
Data606	0.968628	-0.536702	-1.788635	-0.053762	0.066884
Data607	0.928955	-0.463155	-1.727702	-0.109049	0.061747
Data608	0.919291	-0.38798	-1.688639	-0.122375	0.069987
Data609	0.944417	-0.323792	-1.642965	-0.091349	0.095622
Data610	0.992025	-0.278931	-1.605225	-0.02772	0.127207
Data611	1.001282	-0.236613	-1.586609	0.068512	0.137736
Data612	0.96461	-0.198975	-1.597799	0.186615	0.107524
Data613	0.902761	-0.167338	-1.604106	0.288086	0.061391
Data614	0.869904	-0.154826	-1.553243	0.320994	0.046285
Data615	0.878906	-0.179749	-1.490275	0.289764	0.063121
Data616	0.905151	-0.207214	-1.457011	0.200297	0.077209
Data617	0.896352	-0.21932	-1.4151	0.09613	0.088094
Data618	0.852814	-0.191142	-1.341349	0.039164	0.120138
Data619	0.821279	-0.133667	-1.238403	0.03835	0.187124
Data620	0.80719	-0.060933	-1.103719	0.088806	0.244497
Data621	0.805257	0.02889	-0.965678	0.182851	0.262655
Data622	0.8019	0.121765	-0.840963	0.273794	0.23997
Data623	0.80073	0.186768	-0.740051	0.327098	0.193888
Data624	0.771077	0.216573	-0.65389	0.326742	0.14328
Data625	0.7105	0.251668	-0.588074	0.30482	0.094503
Data626	0.645752	0.304159	-0.527954	0.245717	0.069631
Data627	0.620117	0.347188	-0.456441	0.167847	0.081482
Data628	0.6191	0.377299	-0.349019	0.110677	0.140788
Data629	0.605062	0.426941	-0.217896	0.127513	0.204519
Data630	0.548757	0.466614	-0.082194	0.207876	0.228221
Data631	0.467021	0.495199	0.049133	0.320638	0.215963
Data632	0.414022	0.519918	0.172017	0.4275	0.187937
Data633	0.40095	0.536296	0.236206	0.473582	0.16866
Data634	0.400238	0.555216	0.279846	0.42689	0.15742
Data635	0.388031	0.572001	0.348918	0.328827	0.135396
Data636	0.35792	0.612996	0.43457	0.230204	0.139109
Data637	0.308278	0.651143	0.51829	0.142212	0.179749
Data638	0.247345	0.692851	0.594584	0.1356	0.231374
Data639	0.202789	0.748291	0.653788	0.210164	0.25116
