# Supplementary material for: Integration of MRI and somatosensory evoked potentials facilitate diagnosis of spinal cord compression
Source: Sci Rep. 2023 May 15;13:7861. doi: 10.1038/s41598-023-34832-2 (PMC10185544; doi:10.1038/s41598-023-34832-2)
Supplement: Supplementary file 3 — Supplementary Information 3. [file 41598_2023_34832_MOESM3_ESM.zip › Preoperative SSEP data/spinal cord compression group/2529544_2/2529544_2_Rt Tibial SEP_Cz'-Fpz_201219_110932.csv]

Index	1	2	3	4	5	6	7
Name	Cz'-Fpz	Cz'-Fpz	Cz'-Fpz	Cz'-Fpz	Cz'-Fpz	Cz'-Fpz	Cz'-Fpz
Time	2.01709E+13	2.01709E+13	2.01709E+13	2.01709E+13	2.01709E+13	2.01709E+13	2.01709E+13
Highcut	500	500	500	500	500	500	500
Lowcut	10	10	10	10	10	10	10
Period	0.000156	0.000156	0.000156	0.000156	0.000156	0.000156	0.000156
Averages	120	120	120	120	120	120	120
Int (mA)	21/20.8mA	21/20.8mA	21/20.8mA	21/20.4mA	21/20.4mA	21/20.4mA	21/20.4mA
Pulse Width (�gs)	200�s	200�s	200�s	200�s	200�s	200�s	200�s
Rep Rate (Hz)	3.11Hz	3.11Hz	3.11Hz	3.11Hz	3.11Hz	3.11Hz	3.11Hz
Data0	0.933177	-0.077209	0.603383	0.070343	-1.23525	-0.325419	-0.307515
Data1	0.908712	-0.873413	-0.262705	-1.508026	-2.579956	-1.890971	-1.898804
Data2	0.890401	-2.000529	-1.523641	-1.307882	-2.953491	-1.468099	-1.44928
Data3	0.87855	-0.824585	-0.359192	0.125224	-1.381124	0.004374	-0.059916
Data4	0.872498	0.175171	0.758158	0.829264	-0.504659	0.679626	0.526835
Data5	0.870972	0.533651	1.199188	1.008504	-0.209656	0.909932	0.644124
Data6	0.872091	0.546773	1.289063	0.905507	-0.214132	0.897827	0.529378
Data7	0.873718	0.410055	1.228689	0.67571	-0.323486	0.748494	0.363566
Data8	0.87382	0.259705	1.100108	0.471344	-0.445964	0.543925	0.218913
Data9	0.870565	0.159302	0.955455	0.30955	-0.494995	0.345357	0.109253
Data10	0.862732	0.100403	0.805918	0.173238	-0.501099	0.184123	0.015259
Data11	0.849508	0.065918	0.678253	0.033976	-0.539856	0.086466	-0.041504
Data12	0.830688	0.032654	0.589193	-0.105387	-0.609131	0.006917	-0.058594
Data13	0.806376	-0.019531	0.531769	-0.231578	-0.676371	-0.062764	-0.046183
Data14	0.776876	-0.099589	0.50649	-0.308126	-0.713603	-0.091858	-0.02533
Data15	0.742645	-0.174561	0.495707	-0.322011	-0.720418	-0.068563	-0.030009
Data16	0.704091	-0.19928	0.479787	-0.294444	-0.716248	-0.03479	-0.039571
Data17	0.661519	-0.160319	0.457916	-0.244853	-0.714722	-0.009664	-0.06429
Data18	0.615336	-0.085653	0.429433	-0.207876	-0.724792	0.011088	-0.101013
Data19	0.565898	0.015666	0.379791	-0.222829	-0.729879	0.0177	-0.145264
Data20	0.51356	0.074972	0.305227	-0.291494	-0.704346	0.018412	-0.146281
Data21	0.458577	0.058492	0.265961	-0.375315	-0.645142	0.02299	-0.111389
Data22	0.401611	0.006002	0.251007	-0.438232	-0.597534	0.045878	-0.077616
Data23	0.343781	-0.057882	0.256704	-0.466614	-0.582886	0.054321	-0.059509
Data24	0.286102	-0.12675	0.297292	-0.471954	-0.626933	0.059204	-0.040995
Data25	0.229594	-0.177104	0.344035	-0.473785	-0.727844	0.054525	-0.0236
Data26	0.175374	-0.174459	0.391184	-0.488739	-0.809428	0.046794	-0.003866
Data27	0.124359	-0.116577	0.434367	-0.540059	-0.826823	0.035299	0.019226
Data28	0.077413	-0.030314	0.455933	-0.57195	-0.815633	-0.012512	0.03835
Data29	0.035044	0.070089	0.444946	-0.578257	-0.792033	-0.074972	0.064901
Data30	-0.002441	0.178935	0.410716	-0.558929	-0.768127	-0.128174	0.069478
Data31	-0.034943	0.221252	0.337423	-0.544383	-0.749003	-0.142314	0.043538
Data32	-0.062663	0.191142	0.244293	-0.561879	-0.711466	-0.109049	-0.012716
Data33	-0.085704	0.110575	0.175578	-0.609843	-0.659078	-0.05717	-0.072021
Data34	-0.10437	0.024516	0.1592	-0.656077	-0.626322	-0.041809	-0.119629
Data35	-0.118815	-0.02238	0.157776	-0.675151	-0.61971	-0.028687	-0.157979
Data36	-0.129191	-0.022074	0.148468	-0.659993	-0.643209	0.004679	-0.191956
Data37	-0.135345	0.027059	0.139008	-0.613708	-0.710856	0.022176	-0.193583
Data38	-0.137126	0.099996	0.133209	-0.575053	-0.791626	-0.000509	-0.125122
Data39	-0.134277	0.180766	0.150655	-0.556895	-0.835164	-0.027059	-0.044047
Data40	-0.126495	0.220133	0.170898	-0.556742	-0.796305	-0.025533	0.008036
Data41	-0.113475	0.196533	0.170848	-0.555878	-0.718994	-0.017598	0.027262
Data42	-0.095062	0.12207	0.182393	-0.539398	-0.667725	-0.028076	0.029093
Data43	-0.071157	0.047404	0.215149	-0.50415	-0.686849	-0.066427	0.021667
Data44	-0.041758	-0.007019	0.251058	-0.461731	-0.756327	-0.117391	-0.004069
Data45	-0.007019	-0.037537	0.251668	-0.427653	-0.843506	-0.156352	-0.027568
Data46	0.032705	-0.020142	0.236613	-0.400492	-0.909526	-0.180969	-0.046183
Data47	0.076904	0.065308	0.194143	-0.367076	-0.946554	-0.182292	-0.064494
Data48	0.124969	0.189006	0.146484	-0.329539	-0.976054	-0.160624	-0.09613
Data49	0.176036	0.305786	0.094808	-0.30131	-0.991211	-0.122579	-0.152181
Data50	0.229136	0.352275	0.033722	-0.296021	-0.984395	-0.075887	-0.195313
Data51	0.283305	0.312093	-0.01297	-0.285187	-0.945129	-0.046285	-0.206095
Data52	0.33727	0.217692	-0.035502	-0.254618	-0.867106	-0.03479	-0.209859
Data53	0.389964	0.09847	-0.024516	-0.225576	-0.770569	-0.027364	-0.190023
Data54	0.440369	-0.00061	0.021667	-0.197652	-0.722249	-0.02533	-0.144145
Data55	0.487366	-0.049642	0.090637	-0.173035	-0.749613	-0.051168	-0.091858
Data56	0.530243	-0.03835	0.156759	-0.161031	-0.831401	-0.086466	-0.050049
Data57	0.568339	0.033671	0.194143	-0.146586	-0.92041	-0.08901	-0.0413
Data58	0.601349	0.12675	0.21342	-0.119476	-0.974935	-0.087891	-0.036214
Data59	0.629018	0.214335	0.192769	-0.083415	-0.965271	-0.099589	-0.011597
Data60	0.651652	0.254822	0.138448	-0.042013	-0.929769	-0.116984	-0.017904
Data61	0.669556	0.232544	0.062917	-0.034485	-0.882874	-0.126648	-0.062256
Data62	0.683441	0.154215	0.009308	-0.058492	-0.847677	-0.098775	-0.107931
Data63	0.694275	0.050964	-0.003204	-0.082703	-0.842692	-0.05778	-0.139262
Data64	0.703125	-0.049744	0.01297	-0.085907	-0.831502	-0.01943	-0.145671
Data65	0.71111	-0.095825	0.024007	-0.032399	-0.805257	-0.003052	-0.14445
Data66	0.719401	-0.085144	0.026703	0.071513	-0.774638	0.007019	-0.148824
Data67	0.729014	-0.032959	0.020192	0.175476	-0.752665	0.012614	-0.158691
Data68	0.740662	0.045776	-0.006104	0.237681	-0.768738	-0.005798	-0.139669
Data69	0.754598	0.102641	-0.014547	0.24882	-0.80658	-0.02889	-0.113729
Data70	0.770569	0.099894	0.019633	0.23056	-0.805257	-0.043538	-0.095723
Data71	0.787862	0.051575	0.071869	0.202586	-0.735677	-0.050252	-0.066121
Data72	0.805206	-0.036926	0.126851	0.215047	-0.637512	-0.049337	-0.029297
Data73	0.820923	-0.121765	0.192159	0.279083	-0.547689	-0.048421	-0.011597
Data74	0.83313	-0.165812	0.239512	0.363108	-0.516052	-0.025533	-0.018209
Data75	0.840098	-0.160929	0.259654	0.427399	-0.536906	-0.015869	-0.01709
Data76	0.840149	-0.12736	0.24765	0.452881	-0.57902	-0.015055	-0.026855
Data77	0.832265	-0.049642	0.207977	0.456492	-0.593974	-0.012004	-0.049032
Data78	0.815837	0.032654	0.141347	0.472005	-0.537008	0.020752	-0.070496
Data79	0.791117	0.065613	0.086161	0.505981	-0.431925	0.061747	-0.081991
Data80	0.75887	0.031738	0.049998	0.568492	-0.355225	0.092163	-0.091349
Data81	0.720622	-0.056254	0.036214	0.621694	-0.325114	0.141703	-0.108337
Data82	0.678304	-0.161133	0.039673	0.629781	-0.276693	0.203247	-0.139058
Data83	0.634206	-0.262146	0.065155	0.598043	-0.204163	0.247091	-0.1474
Data84	0.590668	-0.306498	0.138143	0.569305	-0.099894	0.276082	-0.106201
Data85	0.549927	-0.295308	0.220744	0.568136	-0.007121	0.253499	-0.052287
Data86	0.513916	-0.249329	0.288696	0.592448	0.028178	0.194194	0.000203
Data87	0.484263	-0.167033	0.313466	0.624746	0.014242	0.157369	0.052083
Data88	0.461985	-0.086263	0.32074	0.62734	-0.022685	0.160828	0.091654
Data89	0.447591	-0.037028	0.312093	0.602722	-0.046895	0.168254	0.120341
Data90	0.441182	-0.042521	0.299276	0.559031	-0.023499	0.171305	0.14384
Data91	0.442301	-0.10203	0.281474	0.525411	0.051778	0.197144	0.124512
Data92	0.450236	-0.186157	0.26886	0.52124	0.119324	0.226237	0.092265
Data93	0.464071	-0.273539	0.267487	0.550995	0.14974	0.244954	0.068054
Data94	0.482686	-0.309448	0.291595	0.573273	0.14679	0.270894	0.05422
Data95	0.504913	-0.27181	0.302531	0.581462	0.163371	0.286051	0.035502
Data96	0.529531	-0.207723	0.272522	0.579173	0.215658	0.310465	0.029195
Data97	0.555369	-0.162455	0.235189	0.565898	0.286458	0.335999	0.045471
Data98	0.581512	-0.118815	0.220032	0.537771	0.351054	0.352885	0.082092
Data99	0.606944	-0.101929	0.220184	0.494944	0.382589	0.361633	0.118408
Data100	0.631053	-0.142924	0.254059	0.453949	0.38503	0.367533	0.151571
Data101	0.65328	-0.235392	0.305278	0.421244	0.385946	0.359802	0.194906
Data102	0.67337	-0.336711	0.339915	0.408936	0.420227	0.316874	0.246785
Data103	0.691223	-0.409953	0.384928	0.413259	0.479431	0.264486	0.273641
Data104	0.707041	-0.427755	0.42333	0.417277	0.541992	0.250854	0.275472
Data105	0.721232	-0.374756	0.456238	0.389709	0.583598	0.252889	0.268656
Data106	0.734253	-0.299479	0.449524	0.357412	0.576172	0.23641	0.253499
Data107	0.746511	-0.218811	0.388438	0.337321	0.558573	0.241496	0.248108
Data108	0.758413	-0.15564	0.302175	0.311076	0.559082	0.284322	0.241903
Data109	0.770009	-0.130717	0.228017	0.284119	0.594889	0.336304	0.228882
Data110	0.78125	-0.180969	0.190633	0.267741	0.648702	0.369466	0.23468
Data111	0.79188	-0.270894	0.183309	0.23585	0.673116	0.386251	0.241597
Data112	0.801239	-0.337118	0.183462	0.164795	0.676778	0.406799	0.229085
Data113	0.808716	-0.383708	0.185547	0.092519	0.684713	0.438232	0.212199
Data114	0.813395	-0.392965	0.190481	0.032959	0.717977	0.445658	0.228373
Data115	0.814412	-0.343831	0.192871	0.026398	0.7842	0.418905	0.278524
Data116	0.810954	-0.268656	0.206858	0.039825	0.88623	0.369873	0.319214
Data117	0.802256	-0.193787	0.214996	0.037486	0.965373	0.351664	0.33549
Data118	0.78771	-0.140788	0.237122	-0.007833	0.967407	0.329488	0.361023
Data119	0.766958	-0.13387	0.255076	-0.087179	0.893148	0.291443	0.403239
Data120	0.739848	-0.173238	0.262146	-0.181274	0.790304	0.250956	0.445658
Data121	0.70638	-0.241801	0.265299	-0.260671	0.726217	0.220337	0.447083
Data122	0.667063	-0.302022	0.253042	-0.28066	0.712179	0.222982	0.414327
Data123	0.62266	-0.309143	0.223694	-0.254313	0.71523	0.232035	0.397034
Data124	0.574137	-0.256551	0.172424	-0.210164	0.708923	0.239156	0.385234
Data125	0.52297	-0.172221	0.123444	-0.202026	0.68278	0.239665	0.362142
Data126	0.470581	-0.073446	0.068715	-0.242411	0.657654	0.235087	0.351969
Data127	0.418599	-0.024211	0.026805	-0.314789	0.661418	0.213521	0.368144
Data128	0.368347	-0.040283	0.000916	-0.378977	0.687256	0.194397	0.381368
Data129	0.320892	-0.082296	0.012054	-0.412038	0.703328	0.175171	0.392965
Data130	0.276947	-0.129191	0.043742	-0.429688	0.677083	0.16154	0.415446
Data131	0.236613	-0.183309	0.075277	-0.443624	0.583801	0.140279	0.460815
Data132	0.199382	-0.214742	0.111389	-0.468089	0.475464	0.112305	0.514628
Data133	0.164286	-0.188395	0.139008	-0.500997	0.398254	0.086568	0.551961
Data134	0.130056	-0.123698	0.158946	-0.539042	0.387268	0.068665	0.56661
Data135	0.095113	-0.032654	0.166931	-0.544179	0.392863	0.025635	0.567424
Data136	0.058085	0.063171	0.159556	-0.527903	0.412903	-0.017293	0.561829
Data137	0.017751	0.130615	0.101217	-0.528412	0.433044	-0.054932	0.536906
Data138	-0.026601	0.133565	0.01709	-0.542043	0.43396	-0.056661	0.487773
Data139	-0.075073	0.089925	-0.06663	-0.568492	0.412292	-0.015666	0.442098
Data140	-0.127207	0.004985	-0.117645	-0.611013	0.380249	0.021159	0.414327
Data141	-0.181681	-0.069784	-0.136871	-0.631816	0.348307	-0.006714	0.396525
Data142	-0.236715	-0.094198	-0.14801	-0.627645	0.30894	-0.021261	0.39032
Data143	-0.290019	-0.066833	-0.155334	-0.585276	0.259603	-0.028178	0.393066
Data144	-0.339152	-0.015869	-0.161896	-0.528971	0.172424	-0.052185	0.413106
Data145	-0.381775	0.039063	-0.174866	-0.495707	0.109151	-0.106303	0.447286
Data146	-0.4157	0.095215	-0.169627	-0.491079	0.078227	-0.144857	0.466105
Data147	-0.439097	0.130005	-0.164032	-0.500488	0.114848	-0.161845	0.472921
Data148	-0.450846	0.105489	-0.157369	-0.508626	0.187988	-0.182902	0.4953
Data149	-0.450236	0.061137	-0.130208	-0.505575	0.203044	-0.225321	0.520223
Data150	-0.437368	0.021159	-0.093435	-0.485484	0.150146	-0.273539	0.536092
Data151	-0.412801	-0.016174	-0.054881	-0.442708	0.062663	-0.317179	0.535889
Data152	-0.377706	-0.047913	-0.041911	-0.387777	-0.048319	-0.354818	0.510864
Data153	-0.333761	-0.036723	-0.069529	-0.340729	-0.136312	-0.363566	0.480347
Data154	-0.282898	0.051982	-0.126444	-0.300649	-0.195719	-0.338338	0.443827
Data155	-0.227305	0.166117	-0.181986	-0.266317	-0.24058	-0.299377	0.380147
Data156	-0.16922	0.261841	-0.243022	-0.238393	-0.258789	-0.256042	0.329183
Data157	-0.110779	0.284729	-0.312805	-0.217845	-0.24882	-0.243225	0.305379
Data158	-0.053914	0.247091	-0.36555	-0.185242	-0.210571	-0.258891	0.308431
Data159	-0.000254	0.171407	-0.388845	-0.137431	-0.143331	-0.280863	0.3007
Data160	0.04893	0.083618	-0.380096	-0.090383	-0.07487	-0.295614	0.301717
Data161	0.092824	0.018616	-0.335999	-0.046488	-0.063477	-0.332947	0.3184
Data162	0.131022	-0.018412	-0.275472	-0.001119	-0.108948	-0.372925	0.367025
Data163	0.163422	0.004578	-0.227458	0.020142	-0.187073	-0.381063	0.413208
Data164	0.190277	0.071716	-0.196075	0.040181	-0.251872	-0.374044	0.440877
Data165	0.211995	0.164388	-0.163066	0.084178	-0.294902	-0.380961	0.487467
Data166	0.229034	0.231527	-0.157827	0.139262	-0.297445	-0.396525	0.532735
Data167	0.241903	0.26123	-0.185343	0.18336	-0.293376	-0.42277	0.512797
Data168	0.251261	0.242716	-0.241954	0.197957	-0.280253	-0.426331	0.458476
Data169	0.257619	0.173543	-0.307719	0.167796	-0.302429	-0.403137	0.398153
Data170	0.261688	0.085246	-0.353038	0.142161	-0.344747	-0.38564	0.354818
Data171	0.264181	0.024618	-0.363617	0.166016	-0.363464	-0.376485	0.338033
Data172	0.265859	-0.003459	-0.346476	0.253143	-0.350138	-0.365702	0.322978
Data173	0.267588	0.027669	-0.325623	0.363413	-0.319722	-0.343831	0.301107
Data174	0.270081	0.108236	-0.308838	0.446726	-0.294291	-0.327759	0.310059
Data175	0.2742	0.191447	-0.303192	0.484314	-0.298258	-0.333862	0.354919
Data176	0.280507	0.231527	-0.293528	0.494741	-0.312297	-0.354207	0.401408
Data177	0.289154	0.210266	-0.253245	0.493825	-0.291646	-0.360107	0.443726
Data178	0.300191	0.140381	-0.204722	0.510101	-0.244141	-0.359497	0.475464
Data179	0.313161	0.039063	-0.138957	0.550334	-0.165812	-0.351868	0.504659
Data180	0.327352	-0.037537	-0.066274	0.605214	-0.10498	-0.337016	0.502523
Data181	0.341899	-0.039368	-0.018158	0.669963	-0.114339	-0.31016	0.476074
Data182	0.355632	0.005595	-0.00946	0.711009	-0.14801	-0.304362	0.457357
Data183	0.367584	0.067851	-0.042775	0.724742	-0.171611	-0.296326	0.440572
Data184	0.37679	0.138143	-0.101674	0.728861	-0.158183	-0.295308	0.421956
Data185	0.382538	0.196737	-0.166728	0.747172	-0.08606	-0.2712	0.386251
Data186	0.384471	0.21464	-0.225576	0.779724	0.005595	-0.238546	0.334981
Data187	0.382538	0.178935	-0.265198	0.815481	0.076803	-0.208944	0.287984
Data188	0.376994	0.091553	-0.288391	0.836233	0.137736	-0.177104	0.258077
Data189	0.368449	-0.007528	-0.286764	0.831502	0.208232	-0.147298	0.232442
Data190	0.357564	-0.085653	-0.247548	0.825297	0.270691	-0.115458	0.242716
Data191	0.345205	-0.112406	-0.16566	0.831807	0.327759	-0.092672	0.3007
Data192	0.332031	-0.085042	-0.07253	0.859273	0.35909	-0.113932	0.370687
Data193	0.318807	-0.023397	-0.020752	0.894063	0.356954	-0.151672	0.411784
Data194	0.306091	0.060628	0.001882	0.911967	0.32959	-0.158793	0.443014
Data195	0.294342	0.120748	0.017446	0.894165	0.286764	-0.147705	0.490214
Data196	0.284068	0.14506	0.015462	0.838979	0.263062	-0.140076	0.546366
Data197	0.275726	0.125427	-0.001933	0.776672	0.284526	-0.118612	0.571391
Data198	0.269877	0.083516	-0.017904	0.738576	0.332133	-0.075684	0.527344
Data199	0.267181	0.02299	-0.034587	0.742188	0.388387	-0.03774	0.468241
Data200	0.268504	-0.016581	-0.039724	0.784709	0.407003	0.006816	0.43925
Data201	0.274607	-0.011292	-0.021617	0.840454	0.397135	0.055745	0.429484
Data202	0.286458	0.045675	-0.005951	0.884247	0.415548	0.090637	0.423584
Data203	0.304667	0.132243	-0.003764	0.893809	0.497742	0.138143	0.419006
Data204	0.329692	0.217997	-0.007579	0.877024	0.584615	0.169983	0.414124
Data205	0.361786	0.277913	-0.000203	0.849457	0.639343	0.177816	0.431315
Data206	0.400696	0.289001	0.037638	0.826416	0.672811	0.182495	0.463867
Data207	0.445862	0.241699	0.111338	0.811818	0.67983	0.180461	0.504354
Data208	0.49647	0.156962	0.195313	0.814056	0.700175	0.174967	0.565999
Data209	0.551453	0.083313	0.262858	0.825195	0.763346	0.169067	0.638835
Data210	0.609436	0.068766	0.336405	0.827586	0.851034	0.184123	0.686035
Data211	0.669047	0.127462	0.396423	0.816701	0.940145	0.214437	0.717367
Data212	0.728861	0.22878	0.4481	0.80246	1.014913	0.240377	0.736084
Data213	0.787506	0.365397	0.479126	0.798086	1.064148	0.275879	0.753682
Data214	0.843658	0.509237	0.472565	0.790456	1.082865	0.334269	0.764364
Data215	0.896098	0.611471	0.435588	0.797221	1.12264	0.417074	0.768026
Data216	0.943604	0.651855	0.404714	0.828756	1.166585	0.505168	0.776469
Data217	0.985107	0.62561	0.41453	0.854848	1.20931	0.573832	0.802612
Data218	1.019643	0.575053	0.438741	0.861918	1.236267	0.628459	0.815938
Data219	1.046244	0.543925	0.488586	0.852661	1.253764	0.69519	0.834452
Data220	1.06425	0.553589	0.552877	0.843404	1.300354	0.766805	0.87321
Data221	1.073201	0.615031	0.624288	0.850932	1.382345	0.817973	0.941264
Data222	1.072693	0.71462	0.701447	0.906576	1.506551	0.828857	1.018473
Data223	1.062673	0.847778	0.773163	0.992025	1.655273	0.852051	1.07666
Data224	1.043396	0.975138	0.841268	1.058858	1.750692	0.88623	1.115824
Data225	1.015422	1.060994	0.899455	1.050466	1.7512	0.902608	1.171163
Data226	0.979716	1.084595	0.937754	1.000773	1.691895	0.89681	1.251933
Data227	0.937449	1.049805	0.952962	0.940094	1.627197	0.886841	1.330566
Data228	0.890198	0.990499	0.966949	0.918884	1.596781	0.905863	1.368713
Data229	0.839589	0.962219	0.973409	0.941772	1.602071	0.959473	1.374919
Data230	0.787354	0.994466	0.962982	0.968781	1.617635	1.00708	1.363729
Data231	0.735016	1.058146	0.924581	0.992279	1.623637	1.051941	1.35203
Data232	0.68395	1.143392	0.878448	0.999552	1.614278	1.07666	1.331075
Data233	0.63502	1.212158	0.819194	0.965068	1.594238	1.080221	1.318461
Data234	0.588735	1.208496	0.764821	0.888163	1.593119	1.067607	1.310323
Data235	0.545095	1.146851	0.729421	0.821737	1.591085	1.051025	1.306763
Data236	0.503438	1.072998	0.724996	0.76889	1.570943	1.037089	1.322021
Data237	0.462901	0.996195	0.747172	0.708872	1.497498	1.019084	1.348775
Data238	0.42216	0.905253	0.770467	0.645955	1.351013	0.985921	1.359049
Data239	0.379842	0.843709	0.800273	0.586395	1.200765	0.93394	1.366984
Data240	0.334422	0.819499	0.791575	0.506032	1.119385	0.881348	1.363627
Data241	0.284373	0.828145	0.75292	0.423024	1.074524	0.83313	1.336873
Data242	0.228526	0.86558	0.695241	0.373535	1.054382	0.759786	1.300863
Data243	0.165812	0.910848	0.615641	0.362498	1.038818	0.671997	1.260071
Data244	0.095774	0.924479	0.503794	0.347341	1.012166	0.59967	1.202087
Data245	0.018361	0.875244	0.394897	0.30482	0.971476	0.570068	1.114299
Data246	-0.065816	0.774943	0.299937	0.229441	0.927531	0.57902	1.02356
Data247	-0.155691	0.643819	0.245514	0.144043	0.886536	0.555318	0.958354
Data248	-0.249329	0.513204	0.201213	0.078023	0.828654	0.512085	0.902812
Data249	-0.344442	0.419617	0.148621	0.039978	0.743917	0.481059	0.846761
Data250	-0.438436	0.387472	0.092163	0.040588	0.635478	0.44342	0.808512
Data251	-0.528666	0.400798	0.049286	0.055898	0.505473	0.374044	0.824585
Data252	-0.612437	0.432638	0.005137	0.045064	0.38208	0.283813	0.86558
Data253	-0.687764	0.462443	-0.0236	-0.005798	0.323385	0.208333	0.895386
Data254	-0.75297	0.450033	-0.043132	-0.062917	0.329081	0.165304	0.905762
Data255	-0.807241	0.379944	-0.050964	-0.112508	0.336405	0.138855	0.883179
Data256	-0.850474	0.274048	-0.055745	-0.139771	0.269165	0.088196	0.849915
Data257	-0.883179	0.171102	-0.045726	-0.128988	0.140788	0.035706	0.811361
Data258	-0.906423	0.082397	-0.051473	-0.122884	-0.008138	-0.016378	0.766907
Data259	-0.921631	0.015971	-0.080312	-0.108643	-0.139364	-0.079142	0.704549
Data260	-0.930278	0.003662	-0.132039	-0.0855	-0.240377	-0.128886	0.643412
Data261	-0.933889	0.077922	-0.199585	-0.055084	-0.317688	-0.154419	0.577494
Data262	-0.933685	0.169983	-0.25589	-0.045115	-0.370992	-0.155436	0.4835
Data263	-0.930684	0.225118	-0.328776	-0.06602	-0.418905	-0.156047	0.396118
Data264	-0.925395	0.192871	-0.409037	-0.088196	-0.442505	-0.164083	0.335693
Data265	-0.918172	0.097046	-0.468699	-0.104218	-0.444539	-0.195313	0.289103
Data266	-0.909068	-0.028687	-0.502014	-0.105845	-0.4245	-0.238851	0.251363
Data267	-0.897878	-0.160522	-0.487671	-0.095876	-0.407003	-0.275472	0.237122
Data268	-0.884298	-0.258382	-0.436757	-0.102946	-0.434672	-0.335592	0.246073
Data269	-0.868174	-0.299581	-0.374552	-0.118408	-0.502828	-0.401001	0.268148
Data270	-0.849253	-0.276184	-0.344899	-0.143789	-0.599569	-0.440267	0.264689
Data271	-0.827484	-0.219828	-0.33666	-0.166524	-0.688477	-0.46224	0.246785
Data272	-0.803172	-0.157267	-0.351054	-0.162506	-0.746663	-0.495911	0.238851
Data273	-0.776571	-0.115051	-0.385335	-0.146739	-0.788472	-0.527751	0.209452
Data274	-0.74824	-0.108337	-0.441742	-0.115153	-0.826009	-0.546875	0.142721
Data275	-0.718791	-0.169169	-0.503438	-0.124003	-0.846049	-0.552572	0.049133
Data276	-0.688883	-0.26123	-0.551249	-0.176697	-0.88796	-0.54891	-0.016378
Data277	-0.65918	-0.355225	-0.575511	-0.205739	-0.941772	-0.557048	-0.046692
Data278	-0.630239	-0.426636	-0.600281	-0.180562	-0.957336	-0.581665	-0.078532
Data279	-0.602519	-0.453796	-0.612539	-0.09491	-0.9375	-0.58665	-0.143636
Data280	-0.576375	-0.433248	-0.61259	0.003255	-0.904643	-0.58197	-0.210368
Data281	-0.552114	-0.371704	-0.617523	0.066325	-0.898641	-0.605469	-0.250956
Data282	-0.529938	-0.319316	-0.625712	0.076345	-0.921834	-0.640055	-0.268453
Data283	-0.510101	-0.315857	-0.627238	0.058645	-0.954183	-0.671997	-0.278015
Data284	-0.492706	-0.360413	-0.61554	0.035909	-0.948792	-0.708516	-0.283305
Data285	-0.477956	-0.443624	-0.596313	0.027415	-0.908508	-0.743205	-0.287577
Data286	-0.466054	-0.527751	-0.559998	0.045471	-0.855103	-0.761515	-0.289815
Data287	-0.457102	-0.595601	-0.525411	0.073853	-0.832316	-0.758158	-0.306905
Data288	-0.451152	-0.611572	-0.505015	0.100047	-0.871989	-0.757853	-0.326843
Data289	-0.448303	-0.591024	-0.499217	0.113169	-0.927836	-0.770976	-0.345256
Data290	-0.448405	-0.544637	-0.517019	0.123291	-0.976156	-0.773417	-0.389811
Data291	-0.45105	-0.471598	-0.572662	0.118154	-0.963338	-0.76121	-0.45756
Data292	-0.455933	-0.42511	-0.643158	0.115611	-0.883993	-0.732218	-0.532328
Data293	-0.462341	-0.453593	-0.694936	0.137278	-0.807699	-0.727336	-0.592651
Data294	-0.469564	-0.526733	-0.721283	0.161336	-0.775452	-0.726217	-0.649516
Data295	-0.476583	-0.629578	-0.724538	0.151062	-0.754293	-0.700175	-0.69753
Data296	-0.482432	-0.713603	-0.708822	0.137634	-0.719706	-0.65918	-0.740153
Data297	-0.486043	-0.779826	-0.651042	0.121562	-0.655314	-0.63151	-0.751851
Data298	-0.48645	-0.808512	-0.557607	0.115306	-0.590312	-0.652161	-0.729268
Data299	-0.482788	-0.786947	-0.462901	0.126139	-0.557658	-0.701192	-0.697123
Data300	-0.474497	-0.705363	-0.405375	0.122782	-0.556234	-0.733846	-0.669657
Data301	-0.461222	-0.608622	-0.404612	0.09552	-0.572205	-0.738017	-0.663249
Data302	-0.442963	-0.555115	-0.416921	0.051219	-0.58431	-0.74707	-0.646261
Data303	-0.420125	-0.556335	-0.431163	-0.010935	-0.572103	-0.764872	-0.630086
Data304	-0.393321	-0.601298	-0.457458	-0.075226	-0.523071	-0.762533	-0.655111
Data305	-0.363312	-0.660604	-0.465088	-0.118306	-0.453898	-0.728658	-0.71401
Data306	-0.330963	-0.71167	-0.467072	-0.124461	-0.418701	-0.689697	-0.751648
Data307	-0.296987	-0.740967	-0.453898	-0.09608	-0.424093	-0.653687	-0.774434
Data308	-0.262095	-0.724284	-0.422618	-0.039419	-0.434367	-0.621847	-0.784302
Data309	-0.226695	-0.675354	-0.399628	0.002187	-0.391337	-0.594889	-0.79834
Data310	-0.190989	-0.606079	-0.408783	0.002645	-0.308533	-0.572917	-0.806783
Data311	-0.15508	-0.531006	-0.423228	-0.017192	-0.244548	-0.565084	-0.82133
Data312	-0.118764	-0.476278	-0.424093	-0.055339	-0.193481	-0.558167	-0.810445
Data313	-0.081991	-0.478414	-0.409749	-0.11261	-0.163167	-0.553284	-0.794881
Data314	-0.044607	-0.546875	-0.386709	-0.169983	-0.164998	-0.567118	-0.769348
Data315	-0.006663	-0.654602	-0.346018	-0.207926	-0.154724	-0.59316	-0.719401
Data316	0.031484	-0.755107	-0.302378	-0.224457	-0.10966	-0.604248	-0.663249
Data317	0.06958	-0.813192	-0.257619	-0.221151	-0.0295	-0.601095	-0.63151
Data318	0.106761	-0.784302	-0.233714	-0.222677	0.055237	-0.59672	-0.613098
Data319	0.142212	-0.694478	-0.237427	-0.243225	0.081889	-0.594279	-0.604045
Data320	0.174967	-0.586955	-0.270793	-0.260366	0.070903	-0.597229	-0.625
Data321	0.204061	-0.498861	-0.313059	-0.26886	0.06368	-0.585531	-0.664368
Data322	0.228526	-0.457052	-0.365245	-0.268453	0.087891	-0.550639	-0.709025
Data323	0.24765	-0.466105	-0.400136	-0.272725	0.125631	-0.523682	-0.734863
Data324	0.260824	-0.529277	-0.404358	-0.299784	0.150146	-0.51178	-0.743713
Data325	0.267893	-0.589701	-0.392812	-0.367686	0.146281	-0.495402	-0.765788
Data326	0.268758	-0.636495	-0.362345	-0.457713	0.150146	-0.479838	-0.776062
Data327	0.263723	-0.666504	-0.321198	-0.531006	0.173442	-0.463257	-0.747477
Data328	0.253347	-0.655924	-0.258636	-0.562286	0.231323	-0.469564	-0.678406
Data329	0.238241	-0.580953	-0.197957	-0.559692	0.342712	-0.503947	-0.617371
Data330	0.219218	-0.478821	-0.164032	-0.544535	0.447286	-0.524394	-0.598043
Data331	0.197042	-0.393575	-0.147247	-0.543162	0.474752	-0.523987	-0.603434
Data332	0.172526	-0.357666	-0.134532	-0.592448	0.414327	-0.522461	-0.590413
Data333	0.14623	-0.375875	-0.151418	-0.664113	0.321859	-0.525106	-0.556742
Data334	0.118815	-0.438029	-0.174408	-0.721792	0.250753	-0.511475	-0.537618
Data335	0.090688	-0.500183	-0.176239	-0.72759	0.223897	-0.472412	-0.555216
Data336	0.062154	-0.520325	-0.19928	-0.703278	0.228475	-0.430908	-0.573222
Data337	0.033569	-0.474752	-0.23819	-0.679626	0.227559	-0.39388	-0.582174
Data338	0.005035	-0.370178	-0.263723	-0.665232	0.221456	-0.368449	-0.591329
Data339	-0.023295	-0.243022	-0.291189	-0.685374	0.226949	-0.359701	-0.614217
Data340	-0.051371	-0.128784	-0.321096	-0.746511	0.249329	-0.362345	-0.612996
Data341	-0.079193	-0.091349	-0.347544	-0.829773	0.295308	-0.381063	-0.581563
Data342	-0.106608	-0.100403	-0.350342	-0.887909	0.335795	-0.391337	-0.550741
Data343	-0.133667	-0.11912	-0.32369	-0.930786	0.327962	-0.384521	-0.540873
Data344	-0.160268	-0.152588	-0.26708	-0.945485	0.251567	-0.377909	-0.532125
Data345	-0.186361	-0.211182	-0.187124	-0.94635	0.128174	-0.403849	-0.518901
Data346	-0.211995	-0.245768	-0.111237	-0.965474	0.018616	-0.441793	-0.4953
Data347	-0.237122	-0.217896	-0.061849	-0.999451	-0.024109	-0.452067	-0.453084
Data348	-0.261841	-0.136108	-0.043437	-1.016744	-0.013428	-0.475769	-0.407003
Data349	-0.286255	-0.030314	-0.061798	-0.992788	0.018107	-0.526632	-0.383199
Data350	-0.310567	0.079346	-0.125376	-0.943247	0.04303	-0.573934	-0.382996
Data351	-0.335032	0.142619	-0.218353	-0.902964	0.061646	-0.579631	-0.414327
Data352	-0.359701	0.131836	-0.310669	-0.902608	0.100606	-0.544434	-0.450643
Data353	-0.384776	0.070699	-0.381775	-0.925242	0.135193	-0.508423	-0.479024
Data354	-0.410156	-0.013123	-0.407511	-0.954742	0.145264	-0.490112	-0.480448
Data355	-0.435537	-0.065002	-0.414378	-0.971985	0.118917	-0.475667	-0.474548
Data356	-0.460205	-0.068258	-0.403951	-0.958303	0.068054	-0.452779	-0.475871
Data357	-0.483348	-0.025024	-0.388794	-0.915273	-0.008443	-0.447591	-0.450033
Data358	-0.503591	0.038757	-0.362345	-0.88796	-0.09491	-0.461019	-0.400594
Data359	-0.519511	0.103048	-0.332082	-0.86736	-0.161947	-0.467733	-0.349121
Data360	-0.529378	0.159912	-0.311483	-0.857442	-0.156352	-0.468547	-0.309652
Data361	-0.531514	0.187785	-0.306244	-0.8638	-0.09908	-0.471598	-0.292562
Data362	-0.524343	0.166423	-0.289815	-0.874379	-0.069173	-0.473938	-0.27537
Data363	-0.506541	0.110677	-0.251719	-0.864207	-0.120239	-0.498556	-0.263468
Data364	-0.477244	0.050863	-0.221507	-0.817413	-0.195618	-0.538534	-0.257874
Data365	-0.436045	-0.006917	-0.21047	-0.759735	-0.276998	-0.566915	-0.257772
Data366	-0.38325	-0.017395	-0.220337	-0.704702	-0.354818	-0.586751	-0.267944
Data367	-0.319875	0.056559	-0.240326	-0.665131	-0.40802	-0.576172	-0.292257
Data368	-0.247447	0.183207	-0.274862	-0.62912	-0.445251	-0.53833	-0.335897
Data369	-0.16805	0.315043	-0.312602	-0.606842	-0.464071	-0.490112	-0.391947
Data370	-0.084178	0.39683	-0.377553	-0.580953	-0.474141	-0.440979	-0.437215
Data371	0.001424	0.403748	-0.44047	-0.55776	-0.464274	-0.40802	-0.457052
Data372	0.086161	0.37323	-0.483246	-0.517476	-0.413411	-0.398051	-0.472819
Data373	0.167389	0.299072	-0.493011	-0.476278	-0.33193	-0.404867	-0.471293
Data374	0.24292	0.220133	-0.440826	-0.436198	-0.277812	-0.427246	-0.444946
Data375	0.311025	0.170085	-0.361837	-0.397034	-0.291748	-0.475362	-0.399475
Data376	0.370433	0.186259	-0.288696	-0.363668	-0.35675	-0.516968	-0.34078
Data377	0.420481	0.266927	-0.236053	-0.345408	-0.435486	-0.512695	-0.311483
Data378	0.460968	0.361328	-0.20284	-0.327555	-0.477498	-0.505676	-0.283101
Data379	0.492198	0.452576	-0.200195	-0.276947	-0.472616	-0.510152	-0.250041
Data380	0.514882	0.517375	-0.236053	-0.21347	-0.461833	-0.506897	-0.240173
Data381	0.529938	0.512695	-0.291697	-0.154215	-0.45634	-0.505676	-0.279338
Data382	0.538686	0.453593	-0.333303	-0.140483	-0.459188	-0.480754	-0.329386
Data383	0.542399	0.360006	-0.336863	-0.1533	-0.481771	-0.444031	-0.35024
Data384	0.542552	0.283508	-0.30721	-0.158183	-0.472209	-0.409037	-0.349019
Data385	0.540517	0.253398	-0.266571	-0.114746	-0.41921	-0.394897	-0.352071
Data386	0.537669	0.274862	-0.230662	-0.039113	-0.364482	-0.372721	-0.385844
Data387	0.535126	0.335795	-0.211233	0.031077	-0.328573	-0.351461	-0.409546
Data388	0.533752	0.426432	-0.214539	0.086314	-0.351969	-0.354818	-0.402018
Data389	0.534261	0.503743	-0.208028	0.101573	-0.40568	-0.366313	-0.364176
Data390	0.537008	0.530192	-0.182343	0.078634	-0.447591	-0.37028	-0.326843
Data391	0.541992	0.506388	-0.148824	0.05427	-0.430501	-0.366414	-0.313212
Data392	0.54896	0.438334	-0.11556	0.078328	-0.351766	-0.358887	-0.284322
Data393	0.557505	0.352071	-0.053457	0.146179	-0.250041	-0.346273	-0.254822
Data394	0.566762	0.293783	0.001119	0.232951	-0.192057	-0.318502	-0.249125
Data395	0.575765	0.287069	0.012461	0.312144	-0.183512	-0.292053	-0.258586
Data396	0.583496	0.302226	-0.022939	0.35202	-0.204976	-0.269775	-0.273743
Data397	0.588735	0.355733	-0.074463	0.368296	-0.195821	-0.244751	-0.300496
Data398	0.590261	0.430196	-0.124969	0.388692	-0.138245	-0.20813	-0.327861
Data399	0.587107	0.479431	-0.159709	0.424042	-0.052897	-0.167338	-0.358785
Data400	0.578308	0.458374	-0.183055	0.480092	0	-0.139669	-0.386658
Data401	0.563405	0.382589	-0.198212	0.53299	0.020549	-0.113627	-0.410665
Data402	0.542247	0.280151	-0.215556	0.545756	0.057271	-0.076192	-0.458272
Data403	0.515035	0.169576	-0.210876	0.521088	0.110881	-0.038452	-0.481364
Data404	0.482483	0.082804	-0.160522	0.507456	0.180868	-0.024923	-0.441589
Data405	0.445557	0.075277	-0.074972	0.508219	0.247498	-0.030619	-0.371908
Data406	0.405426	0.134277	0.010223	0.526733	0.26886	-0.071513	-0.313314
Data407	0.363464	0.231934	0.067749	0.537211	0.271301	-0.088399	-0.268351
Data408	0.320892	0.318604	0.095622	0.528208	0.247701	-0.071004	-0.239665
Data409	0.278829	0.369161	0.104828	0.502523	0.238342	-0.053609	-0.203654
Data410	0.23819	0.35614	0.086009	0.457001	0.276896	-0.032247	-0.187073
Data411	0.199585	0.302633	0.071818	0.410919	0.344442	0.013123	-0.220744
Data412	0.163574	0.224406	0.060425	0.381673	0.407003	0.064799	-0.276896
Data413	0.13031	0.15981	0.043996	0.401764	0.45105	0.097351	-0.300496
Data414	0.100149	0.133972	0.043233	0.458883	0.441589	0.133565	-0.321554
Data415	0.073191	0.157572	0.049235	0.519714	0.420125	0.155233	-0.322876
Data416	0.049795	0.220133	0.051982	0.556539	0.433044	0.194804	-0.31779
Data417	0.030111	0.283915	0.024465	0.55013	0.485433	0.235392	-0.320536
Data418	0.014394	0.334066	-0.002391	0.535838	0.552877	0.263875	-0.313924
Data419	0.002848	0.359497	-0.010274	0.506541	0.606181	0.290019	-0.28951
Data420	-0.004527	0.344137	0.006205	0.441335	0.606384	0.301717	-0.263163
Data421	-0.007935	0.267944	0.046132	0.399424	0.5955	0.296834	-0.216166
Data422	-0.007884	0.163879	0.093638	0.368551	0.618286	0.281576	-0.157674
Data423	-0.004985	0.089925	0.165151	0.351156	0.688171	0.248006	-0.116069
Data424	-0.000203	0.074158	0.228271	0.341492	0.77769	0.240072	-0.091553
Data425	0.005239	0.099691	0.279795	0.322011	0.853882	0.258993	-0.073344
Data426	0.010274	0.174357	0.30304	0.300191	0.875346	0.270589	-0.07487
Data427	0.013733	0.268148	0.262146	0.263926	0.847575	0.2771	-0.087484
Data428	0.014445	0.338542	0.179342	0.205587	0.816752	0.309245	-0.097249
Data429	0.011698	0.338643	0.077362	0.163422	0.806173	0.344442	-0.122986
Data430	0.004832	0.27537	-0.005544	0.145976	0.83669	0.362345	-0.149943
Data431	-0.006358	0.180766	-0.043742	0.128174	0.844421	0.381978	-0.16744
Data432	-0.022125	0.086365	-0.054932	0.075938	0.841166	0.402527	-0.21108
Data433	-0.042216	0.010783	-0.041504	0.000407	0.859884	0.42806	-0.240987
Data434	-0.066325	-0.016174	-0.002085	-0.073446	0.906677	0.437215	-0.218608
Data435	-0.094147	0.01241	0.050507	-0.112305	0.984294	0.422668	-0.172221
Data436	-0.125427	0.085042	0.105591	-0.112203	1.086324	0.386861	-0.117289
Data437	-0.159861	0.162862	0.148671	-0.099284	1.144918	0.381368	-0.095317
Data438	-0.197245	0.211589	0.175374	-0.129598	1.130066	0.406087	-0.074565
Data439	-0.237478	0.214742	0.179494	-0.188039	1.055094	0.410258	-0.027771
Data440	-0.280355	0.163066	0.155945	-0.255025	0.962931	0.390727	0.016174
Data441	-0.325623	0.083923	0.130666	-0.308329	0.898539	0.374552	0.007731
Data442	-0.372823	0.016581	0.113424	-0.32074	0.884501	0.374247	-0.02828
Data443	-0.421397	0.002136	0.10849	-0.303599	0.87443	0.379232	-0.050252
Data444	-0.47053	0.055644	0.091044	-0.290375	0.866801	0.386047	-0.076803
Data445	-0.519257	0.147705	0.063426	-0.302429	0.851237	0.397135	-0.114034
Data446	-0.566508	0.244344	0.018768	-0.3302	0.820516	0.405477	-0.131531
Data447	-0.611318	0.310262	-0.041656	-0.383403	0.80485	0.411174	-0.133362
Data448	-0.652669	0.308838	-0.096385	-0.437012	0.816447	0.416463	-0.135498
Data449	-0.689901	0.27537	-0.121409	-0.464122	0.820618	0.431722	-0.13092
Data450	-0.722555	0.220133	-0.092977	-0.486094	0.792135	0.440063	-0.114034
Data451	-0.750427	0.150655	-0.022685	-0.491435	0.682882	0.425008	-0.08138
Data452	-0.77357	0.087077	0.072581	-0.497843	0.572205	0.391337	-0.041707
Data453	-0.792338	0.084534	0.147603	-0.51122	0.484721	0.372314	-0.005086
Data454	-0.807241	0.127563	0.181325	-0.526581	0.467733	0.365397	0.014343
Data455	-0.818939	0.210368	0.183055	-0.514577	0.483297	0.335999	0.019633
Data456	-0.828094	0.333761	0.154419	-0.482788	0.505575	0.303446	0.031331
Data457	-0.835419	0.439148	0.111593	-0.44693	0.497131	0.280558	0.013835
Data458	-0.841675	0.471293	0.032043	-0.450643	0.480754	0.272217	-0.024211
Data459	-0.847422	0.415344	-0.055949	-0.493927	0.481771	0.292562	-0.06368
Data460	-0.853221	0.301615	-0.112864	-0.55481	0.484619	0.292053	-0.090027
Data461	-0.859273	0.179952	-0.123138	-0.595957	0.471395	0.267232	-0.113627
Data462	-0.865682	0.118408	-0.121613	-0.590973	0.427043	0.271403	-0.132751
Data463	-0.872091	0.130107	-0.116781	-0.544993	0.357666	0.281982	-0.12736
Data464	-0.877991	0.191142	-0.120799	-0.471649	0.278524	0.27476	-0.098877
Data465	-0.882365	0.264791	-0.128682	-0.417074	0.199076	0.24353	-0.047913
Data466	-0.883942	0.346375	-0.116679	-0.380046	0.159709	0.218099	-0.010376
Data467	-0.881399	0.409342	-0.09908	-0.372162	0.191956	0.204773	-0.010885
Data468	-0.87326	0.420125	-0.077006	-0.384827	0.243835	0.195516	-0.034485
Data469	-0.858307	0.367839	-0.044912	-0.392965	0.229289	0.181173	-0.042419
Data470	-0.835724	0.297648	0.013224	-0.390269	0.146179	0.140889	-0.03479
Data471	-0.805054	0.232035	0.055796	-0.369568	0.0413	0.113017	-0.038859
Data472	-0.7665	0.179036	0.056966	-0.322927	-0.054423	0.101115	-0.073751
Data473	-0.720723	0.179545	0.033773	-0.268656	-0.12207	0.102641	-0.103251
Data474	-0.668996	0.244853	0.000254	-0.206553	-0.159912	0.115356	-0.132751
Data475	-0.612844	0.345256	-0.042114	-0.147756	-0.203145	0.141907	-0.179342
Data476	-0.554097	0.436401	-0.100962	-0.121104	-0.246073	0.181071	-0.241496
Data477	-0.494639	0.484517	-0.18041	-0.108185	-0.277812	0.215352	-0.289714
Data478	-0.436096	0.464274	-0.241496	-0.106557	-0.293884	0.219727	-0.303548
Data479	-0.379944	0.388489	-0.258687	-0.087077	-0.254517	0.225525	-0.29307
Data480	-0.327199	0.295105	-0.23173	-0.056203	-0.200806	0.225728	-0.287476
Data481	-0.278676	0.211487	-0.170644	-0.026143	-0.189921	0.19399	-0.268148
Data482	-0.234578	0.153402	-0.082092	0.016734	-0.229594	0.138652	-0.229289
Data483	-0.195058	0.154521	-0.00234	0.036062	-0.30131	0.099386	-0.196025
Data484	-0.159709	0.215454	0.039419	0.040181	-0.373027	0.093587	-0.191956
Data485	-0.128072	0.291239	0.060628	0.064087	-0.417277	0.08016	-0.184733
Data486	-0.099589	0.360616	0.051371	0.089264	-0.425517	0.062154	-0.159912
Data487	-0.073497	0.399373	0.023753	0.127513	-0.433757	0.033875	-0.170593
Data488	-0.049082	0.381775	-0.019023	0.143941	-0.431722	0.025126	-0.211487
Data489	-0.025736	0.295105	-0.069834	0.125376	-0.434265	0.048218	-0.247396
Data490	-0.002797	0.195007	-0.090993	0.102386	-0.441386	0.080058	-0.278015
Data491	0.02004	0.11322	-0.10671	0.127563	-0.436096	0.103251	-0.287781
Data492	0.043182	0.077718	-0.115712	0.219269	-0.400391	0.130514	-0.311991
Data493	0.066579	0.093079	-0.131175	0.323385	-0.372416	0.175273	-0.365601
Data494	0.090027	0.159607	-0.128937	0.427043	-0.36967	0.19694	-0.38564
Data495	0.112966	0.243937	-0.122223	0.485687	-0.404256	0.186666	-0.35553
Data496	0.134583	0.30599	-0.093842	0.482534	-0.449219	0.167135	-0.326335
Data497	0.153859	0.303955	-0.05188	0.440521	-0.460103	0.160014	-0.327148
Data498	0.169525	0.24821	-0.024312	0.407715	-0.430501	0.165507	-0.312602
Data499	0.18041	0.164897	0.006256	0.411784	-0.354716	0.166626	-0.284119
Data500	0.185191	0.078532	0.063324	0.46641	-0.292358	0.169983	-0.273743
Data501	0.182902	0.043233	0.116221	0.549876	-0.285238	0.183919	-0.264486
Data502	0.172882	0.067444	0.136312	0.611877	-0.329488	0.188192	-0.266317
Data503	0.154826	0.125326	0.126088	0.638885	-0.386454	0.190633	-0.286051
Data504	0.129191	0.195923	0.088298	0.649923	-0.399068	0.199483	-0.310567
Data505	0.096741	0.265808	0.034993	0.67393	-0.338542	0.22054	-0.362651
Data506	0.059001	0.281067	-0.028687	0.713704	-0.255636	0.254211	-0.42867
Data507	0.0177	0.21047	-0.065104	0.760142	-0.19989	0.28656	-0.469869
Data508	-0.024974	0.091654	-0.077922	0.78476	-0.167847	0.310974	-0.502218
Data509	-0.066935	-0.044861	-0.076141	0.756785	-0.123088	0.333252	-0.515442
Data510	-0.106201	-0.155233	-0.058899	0.703735	-0.047709	0.336812	-0.489299
Data511	-0.140991	-0.199992	-0.010173	0.670624	0.039368	0.345764	-0.432027
Data512	-0.170186	-0.168966	0.055949	0.674998	0.107625	0.330709	-0.37679
Data513	-0.193125	-0.085042	0.116221	0.712229	0.122884	0.316162	-0.314636
Data514	-0.209808	0.012207	0.140686	0.736237	0.086772	0.322062	-0.285848
Data515	-0.220846	0.089213	0.14445	0.716451	0.033468	0.341187	-0.262349
Data516	-0.227153	0.116069	0.139109	0.672048	-0.007833	0.339966	-0.231323
Data517	-0.230001	0.092061	0.138194	0.62144	-0.01709	0.337321	-0.22288
Data518	-0.230713	0.024211	0.125326	0.578105	0.03123	0.366618	-0.269165
Data519	-0.23056	-0.05544	0.126495	0.579834	0.08667	0.408122	-0.313517
Data520	-0.230408	-0.130819	0.126394	0.598246	0.121358	0.454814	-0.330912
Data521	-0.230967	-0.177816	0.132701	0.632731	0.126546	0.473938	-0.330505
Data522	-0.232595	-0.179138	0.129242	0.668538	0.143433	0.475769	-0.315348
Data523	-0.235189	-0.141093	0.10498	0.698293	0.193075	0.49998	-0.307922
Data524	-0.238444	-0.075378	0.070343	0.686696	0.237223	0.504049	-0.315348
Data525	-0.241954	-0.011088	0.044301	0.642446	0.266113	0.498861	-0.312602
Data526	-0.24531	0.007935	0.042063	0.578817	0.268555	0.504354	-0.294596
Data527	-0.248159	-0.034892	0.055745	0.496674	0.248718	0.516968	-0.262655
Data528	-0.250397	-0.116679	0.085754	0.433146	0.24058	0.5071	-0.22227
Data529	-0.251923	-0.204875	0.115102	0.409597	0.261536	0.490519	-0.172831
Data530	-0.253092	-0.267843	0.161641	0.415243	0.329692	0.472616	-0.127462
Data531	-0.254364	-0.266215	0.209707	0.422109	0.40507	0.463765	-0.098368
Data532	-0.256399	-0.200602	0.242767	0.403493	0.442708	0.44342	-0.088196
Data533	-0.259857	-0.11027	0.243327	0.366109	0.418599	0.428263	-0.099894
Data534	-0.265452	-0.020142	0.204112	0.311534	0.380147	0.44515	-0.128174
Data535	-0.273794	0.036316	0.12502	0.240885	0.371602	0.492961	-0.189921
Data536	-0.285238	0.026347	0.042267	0.182444	0.400696	0.540771	-0.235291
Data537	-0.299886	-0.038045	-0.008799	0.138041	0.419515	0.546163	-0.250041
Data538	-0.317637	-0.136108	-0.045878	0.088348	0.412394	0.54128	-0.263977
Data539	-0.337931	-0.218709	-0.059916	0.027212	0.412394	0.555318	-0.287069
Data540	-0.360057	-0.263265	-0.039317	-0.034688	0.429993	0.570679	-0.297343
Data541	-0.383199	-0.270793	0.008647	-0.094401	0.4658	0.571289	-0.25706
Data542	-0.406443	-0.22227	0.073649	-0.100047	0.531718	0.555013	-0.193685
Data543	-0.429026	-0.14506	0.120697	-0.072174	0.598857	0.524495	-0.140381
Data544	-0.450338	-0.08433	0.137939	-0.066325	0.643717	0.501404	-0.121867
Data545	-0.470225	-0.060527	0.148417	-0.129598	0.624084	0.490417	-0.103658
Data546	-0.488942	-0.08728	0.127207	-0.237579	0.554606	0.464884	-0.055135
Data547	-0.506948	-0.151978	0.086517	-0.346018	0.477091	0.435994	-0.013021
Data548	-0.525055	-0.23407	0.065918	-0.415802	0.424398	0.423177	-0.021566
Data549	-0.544332	-0.281067	0.070343	-0.415395	0.413208	0.43986	-0.077006
Data550	-0.565694	-0.269368	0.06012	-0.382792	0.404256	0.466715	-0.125732
Data551	-0.589956	-0.208333	0.033925	-0.357971	0.375875	0.492554	-0.151571
Data552	-0.617727	-0.110881	0.009715	-0.36677	0.35085	0.515544	-0.169067
Data553	-0.64916	-0.005086	-0.027669	-0.418142	0.344849	0.518697	-0.166016
Data554	-0.684153	0.0295	-0.078837	-0.502167	0.37089	0.496521	-0.129089
Data555	-0.722249	-0.000916	-0.105286	-0.571645	0.401204	0.476481	-0.091044
Data556	-0.762787	-0.046488	-0.099182	-0.626272	0.406087	0.447489	-0.054626
Data557	-0.804952	-0.096436	-0.070038	-0.663859	0.35553	0.414937	-0.029806
Data558	-0.84788	-0.154317	-0.033366	-0.69046	0.232035	0.381571	-0.004578
Data559	-0.890808	-0.189412	0.010274	-0.729472	0.115255	0.334167	0.018717
Data560	-0.933278	-0.181478	0.038096	-0.774994	0.066833	0.287679	0.036011
Data561	-0.974782	-0.145264	0.05722	-0.814006	0.07487	0.252482	0.045675
Data562	-1.015116	-0.061747	0.062103	-0.82545	0.094503	0.224508	0.059713
Data563	-1.054281	0.032552	0.039419	-0.812632	0.090129	0.19104	0.060221
Data564	-1.092275	0.097555	-0.023753	-0.786845	0.062358	0.159403	0.025126
Data565	-1.1291	0.09847	-0.127818	-0.772349	0.036621	0.157369	-0.018209
Data566	-1.1645	0.033162	-0.216471	-0.796712	0.035604	0.192973	-0.053202
Data567	-1.198171	-0.074056	-0.260925	-0.857086	0.041402	0.207723	-0.070292
Data568	-1.229502	-0.169576	-0.269419	-0.911865	0.040995	0.19928	-0.065104
Data569	-1.257528	-0.213013	-0.267436	-0.934347	0.011495	0.22522	-0.063375
Data570	-1.281128	-0.187276	-0.269521	-0.927887	-0.048319	0.238851	-0.056254
Data571	-1.299032	-0.132751	-0.261332	-0.880534	-0.124003	0.205994	-0.026347
Data572	-1.309764	-0.056559	-0.261637	-0.836487	-0.189616	0.138143	0.016581
Data573	-1.312103	0.014242	-0.244548	-0.814056	-0.214742	0.08372	0.046692
Data574	-1.304932	0.048218	-0.229848	-0.81782	-0.185649	0.055847	0.061544
Data575	-1.287537	0.020345	-0.201874	-0.849202	-0.158895	0.053406	0.072734
Data576	-1.259562	-0.038249	-0.160217	-0.892181	-0.19338	0.023193	0.074972
Data577	-1.221059	-0.105387	-0.120036	-0.913289	-0.285034	-0.027568	0.088196
Data578	-1.17274	-0.171305	-0.086161	-0.903778	-0.384827	-0.052389	0.08311
Data579	-1.11557	-0.217387	-0.068614	-0.845184	-0.476176	-0.06958	0.059204
Data580	-1.050822	-0.217082	-0.079295	-0.757243	-0.535075	-0.084025	0.027466
Data581	-0.980021	-0.162862	-0.106761	-0.674896	-0.559998	-0.059408	0.000509
Data582	-0.904897	-0.069173	-0.139313	-0.60847	-0.576579	-0.025533	-0.048523
Data583	-0.827026	-0.000203	-0.192312	-0.569458	-0.583293	0.013021	-0.089925
Data584	-0.747986	-0.000916	-0.263723	-0.55898	-0.582072	0.059306	-0.11261
Data585	-0.669149	-0.070903	-0.308024	-0.54479	-0.561523	0.054118	-0.132548
Data586	-0.591634	-0.186056	-0.323486	-0.513763	-0.495402	0.020243	-0.132751
Data587	-0.516459	-0.293172	-0.277456	-0.46641	-0.432638	-0.023499	-0.110575
Data588	-0.444336	-0.35675	-0.185496	-0.411987	-0.42806	-0.080465	-0.078328
Data589	-0.375722	-0.373535	-0.092316	-0.392558	-0.493469	-0.137939	-0.035604
Data590	-0.311076	-0.339966	-0.041046	-0.406952	-0.584717	-0.158691	0.000712
Data591	-0.250702	-0.255636	-0.027466	-0.425873	-0.673014	-0.151469	0.022888
Data592	-0.194753	-0.163472	-0.026957	-0.415955	-0.726522	-0.148926	0.043844
Data593	-0.143483	-0.086772	-0.038706	-0.386759	-0.733439	-0.154114	0.049642
Data594	-0.097046	-0.061239	-0.075378	-0.352478	-0.728149	-0.164083	0.020142
Data595	-0.055389	-0.103455	-0.142873	-0.332235	-0.712585	-0.16276	-0.034485
Data596	-0.018565	-0.201416	-0.189107	-0.348816	-0.72286	-0.147095	-0.07548
Data597	0.013479	-0.309652	-0.193125	-0.369619	-0.725098	-0.135193	-0.093282
Data598	0.041199	-0.383403	-0.178324	-0.337168	-0.691528	-0.142008	-0.098572
Data599	0.064799	-0.395508	-0.159454	-0.254669	-0.647481	-0.124919	-0.113017
Data600	0.084839	-0.349426	-0.143229	-0.151418	-0.615641	-0.083516	-0.141093
Data601	0.101674	-0.26886	-0.117696	-0.084483	-0.621643	-0.064596	-0.149434
Data602	0.115865	-0.184123	-0.105642	-0.084127	-0.667114	-0.086365	-0.108337
Data603	0.127818	-0.147095	-0.084585	-0.107168	-0.689494	-0.112915	-0.07019
Data604	0.137787	-0.168966	-0.059255	-0.126038	-0.662842	-0.141602	-0.052287
Data605	0.145976	-0.232239	-0.045217	-0.110219	-0.605367	-0.17924	-0.034688
Data606	0.152435	-0.324809	0.007782	-0.04069	-0.537313	-0.209045	-0.013021
Data607	0.157166	-0.403748	0.07899	0.037282	-0.519714	-0.232747	-0.008952
Data608	0.160065	-0.424093	0.123138	0.109355	-0.548299	-0.250448	-0.032654
Data609	0.161082	-0.410665	0.131836	0.161387	-0.589193	-0.266622	-0.056356
Data610	0.160116	-0.375366	0.095367	0.189667	-0.600789	-0.269572	-0.085856
Data611	0.157216	-0.32959	0.017649	0.202281	-0.562948	-0.266215	-0.126546
Data612	0.152384	-0.298055	-0.059611	0.219676	-0.483805	-0.249329	-0.17039
Data613	0.145823	-0.316264	-0.114237	0.256856	-0.405986	-0.208944	-0.223592
Data614	0.137939	-0.372721	-0.148926	0.307261	-0.370076	-0.174255	-0.247599
Data615	0.128886	-0.447896	-0.157878	0.328623	-0.338643	-0.142415	-0.259399
Data616	0.119069	-0.542501	-0.133616	0.327962	-0.309143	-0.110982	-0.249227
Data617	0.108795	-0.625509	-0.078125	0.328827	-0.25472	-0.087585	-0.208333
Data618	0.098368	-0.654907	0.011241	0.336151	-0.177104	-0.099792	-0.15686
Data619	0.087789	-0.605977	0.11439	0.347493	-0.124919	-0.147603	-0.108134
Data620	0.077159	-0.514933	0.192566	0.359497	-0.111084	-0.176799	-0.064901
Data621	0.066172	-0.438029	0.222015	0.363413	-0.138346	-0.177511	-0.040995
Data622	0.054677	-0.396322	0.227	0.346324	-0.186768	-0.199178	-0.017192
Data623	0.042216	-0.393575	0.216268	0.319163	-0.217183	-0.240682	0.018819
Data624	0.028381	-0.445557	0.201874	0.283915	-0.209249	-0.265401	0.024516
Data625	0.013021	-0.523885	0.18102	0.257924	-0.169576	-0.238139	-0.018514
Data626	-0.003967	-0.60791	0.162354	0.250244	-0.132548	-0.195211	-0.040385
Data627	-0.022532	-0.662638	0.138194	0.267029	-0.114237	-0.160116	-0.055033
Data628	-0.042267	-0.684306	0.127309	0.296682	-0.115763	-0.144043	-0.084432
Data629	-0.062561	-0.659281	0.123494	0.32491	-0.073751	-0.13326	-0.11027
Data630	-0.082703	-0.609843	0.099284	0.331523	0.007833	-0.1179	-0.134176
Data631	-0.101776	-0.554708	0.07782	0.319875	0.090332	-0.116984	-0.147095
Data632	-0.119069	-0.508728	0.064443	0.281525	0.125122	-0.113017	-0.149841
Data633	-0.133972	-0.501607	0.091756	0.220235	0.121765	-0.116679	-0.151367
Data634	-0.145925	-0.560811	0.142873	0.154877	0.097758	-0.124207	-0.13387
Data635	-0.154877	-0.6663	0.181783	0.13087	0.101115	-0.146891	-0.074259
Data636	-0.160828	-0.761108	0.225779	0.141449	0.139364	-0.170186	-0.002543
Data637	-0.164032	-0.810242	0.28244	0.151774	0.221252	-0.186768	0.032959
Data638	-0.165049	-0.798848	0.319621	0.165354	0.304057	-0.213216	0.046997
Data639	-0.164286	-0.724894	0.317942	0.156199	0.337219	-0.227254	0.032959
