# Supplementary material for: Integration of MRI and somatosensory evoked potentials facilitate diagnosis of spinal cord compression
Source: Sci Rep. 2023 May 15;13:7861. doi: 10.1038/s41598-023-34832-2 (PMC10185544; doi:10.1038/s41598-023-34832-2)
Supplement: Supplementary file 3 — Supplementary Information 3. [file 41598_2023_34832_MOESM3_ESM.zip › Preoperative SSEP data/spinal cord compression group/2533986_2/2533986_2_Lt Tibial SEP_Cz'-Fpz_201219_144456.csv]

Index	1	2	3	4	5	6	7
Name	Cz'-Fpz	Cz'-Fpz	Cz'-Fpz	Cz'-Fpz	Cz'-Fpz	Cz'-Fpz	Cz'-Fpz
Time	2.0181E+13	2.0181E+13	2.0181E+13	2.0181E+13	2.0181E+13	2.0181E+13	2.0181E+13
Highcut	500	500	500	500	500	500	500
Lowcut	10	10	10	10	10	10	10
Period	0.000156	0.000156	0.000156	0.000156	0.000156	0.000156	0.000156
Averages	120	120	120	120	120	120	120
Int (mA)	18/17.6mA	18/17.6mA	18/17.6mA	18/17.9mA	18/17.9mA	18/17.6mA	18/17.9mA
Pulse Width (�gs)	200�s	200�s	200�s	200�s	200�s	200�s	200�s
Rep Rate (Hz)	2.78Hz	2.78Hz	3.11Hz	3.11Hz	3.11Hz	3.11Hz	3.11Hz
Data0	1.559448	0.979818	0.927734	0.943197	0.21464	0.20284	0.337118
Data1	1.530558	0.958659	0.891113	0.913289	0.160726	0.174357	0.309855
Data2	1.488241	0.924479	0.842285	0.871785	0.096436	0.133667	0.27181
Data3	1.433919	0.878499	0.783081	0.820516	0.0236	0.081991	0.224202
Data4	1.369629	0.82194	0.715942	0.761719	-0.054118	0.021769	0.169474
Data5	1.297607	0.757446	0.643717	0.698242	-0.133667	-0.044352	0.109863
Data6	1.221517	0.68807	0.569865	0.634155	-0.211385	-0.112915	0.049235
Data7	1.144613	0.617472	0.498047	0.57251	-0.283203	-0.180257	-0.009359
Data8	1.070557	0.548706	0.431519	0.516968	-0.346069	-0.242716	-0.062663
Data9	1.002604	0.485026	0.373535	0.470174	-0.397542	-0.297445	-0.108236
Data10	0.942993	0.429688	0.325928	0.43457	-0.436198	-0.341797	-0.143636
Data11	0.893758	0.384115	0.29012	0.411174	-0.460815	-0.374552	-0.167643
Data12	0.855713	0.349528	0.26652	0.400391	-0.472412	-0.394694	-0.17985
Data13	0.829061	0.326538	0.254924	0.401408	-0.471598	-0.403035	-0.180868
Data14	0.812581	0.314535	0.253906	0.412801	-0.460409	-0.400391	-0.171712
Data15	0.805461	0.312093	0.261841	0.432943	-0.441081	-0.388387	-0.154215
Data16	0.805461	0.317993	0.276693	0.459595	-0.416056	-0.369466	-0.130615
Data17	0.81075	0.329997	0.296427	0.490112	-0.387573	-0.345662	-0.102539
Data18	0.819092	0.346273	0.318807	0.522664	-0.357666	-0.319214	-0.072428
Data19	0.829061	0.364787	0.342204	0.555216	-0.328573	-0.292358	-0.042114
Data20	0.83903	0.384115	0.364787	0.585938	-0.301107	-0.266317	-0.013021
Data21	0.847371	0.403035	0.385742	0.614014	-0.276693	-0.242716	0.013428
Data22	0.853678	0.420125	0.404256	0.638631	-0.255737	-0.221965	0.037028
Data23	0.857544	0.434774	0.419922	0.659587	-0.238241	-0.204671	0.057373
Data24	0.858154	0.446981	0.432129	0.67627	-0.224813	-0.19104	0.073853
Data25	0.855916	0.455729	0.441081	0.68868	-0.215047	-0.181274	0.08667
Data26	0.851237	0.462036	0.447795	0.698446	-0.207316	-0.174357	0.096639
Data27	0.845337	0.466512	0.452881	0.705973	-0.201619	-0.169067	0.104574
Data28	0.838216	0.46936	0.455933	0.711466	-0.197957	-0.165202	0.110677
Data29	0.829671	0.470378	0.45756	0.714722	-0.19633	-0.162557	0.11495
Data30	0.820313	0.469971	0.457357	0.716349	-0.196126	-0.161336	0.117798
Data31	0.809937	0.468343	0.455933	0.716553	-0.197347	-0.160929	0.119019
Data32	0.799154	0.465698	0.453491	0.715739	-0.199585	-0.160929	0.119222
Data33	0.78776	0.462443	0.450236	0.713908	-0.202637	-0.161133	0.118612
Data34	0.776367	0.458781	0.446167	0.711466	-0.206299	-0.16154	0.117188
Data35	0.764567	0.455119	0.441488	0.708415	-0.210571	-0.161947	0.115356
Data36	0.752563	0.451253	0.436401	0.704956	-0.215047	-0.162354	0.112712
Data37	0.74056	0.447591	0.430705	0.701294	-0.219727	-0.16276	0.109863
Data38	0.728149	0.444132	0.424805	0.697225	-0.224609	-0.163371	0.106201
Data39	0.715535	0.440877	0.418498	0.692546	-0.229696	-0.163981	0.101929
Data40	0.702718	0.437826	0.41158	0.687866	-0.234782	-0.164998	0.097249
Data41	0.689494	0.434977	0.404663	0.682576	-0.240072	-0.166016	0.09196
Data42	0.676066	0.432332	0.397135	0.677083	-0.245158	-0.16744	0.08606
Data43	0.662435	0.429891	0.389404	0.671183	-0.250651	-0.169067	0.079549
Data44	0.648804	0.427246	0.38147	0.66508	-0.255941	-0.170898	0.072835
Data45	0.634969	0.424805	0.373332	0.658366	-0.26123	-0.172933	0.065715
Data46	0.621134	0.42216	0.364787	0.651652	-0.26652	-0.175171	0.05839
Data47	0.6073	0.419515	0.356038	0.644531	-0.27181	-0.177612	0.050863
Data48	0.593872	0.416667	0.347087	0.637004	-0.2771	-0.180054	0.043742
Data49	0.580444	0.413818	0.338135	0.629476	-0.282389	-0.182495	0.036621
Data50	0.567424	0.410767	0.328979	0.621541	-0.287679	-0.184733	0.029907
Data51	0.55481	0.407918	0.319621	0.613607	-0.292969	-0.187174	0.023804
Data52	0.542603	0.404867	0.310262	0.605469	-0.298258	-0.189412	0.018107
Data53	0.530802	0.401815	0.3007	0.597331	-0.303752	-0.19165	0.013021
Data54	0.519613	0.398966	0.291341	0.589193	-0.309041	-0.193888	0.008545
Data55	0.50883	0.396118	0.281779	0.581055	-0.314128	-0.195923	0.004476
Data56	0.498861	0.39327	0.27242	0.572713	-0.319214	-0.198161	0.000814
Data57	0.489299	0.390828	0.263062	0.564575	-0.3243	-0.200399	-0.002441
Data58	0.480143	0.388387	0.253906	0.55603	-0.328979	-0.202637	-0.005493
Data59	0.471802	0.385946	0.244751	0.547485	-0.333252	-0.205078	-0.008341
Data60	0.464071	0.383708	0.236003	0.538737	-0.337321	-0.20752	-0.01119
Data61	0.456746	0.38147	0.227254	0.529785	-0.340576	-0.210164	-0.014242
Data62	0.450033	0.379232	0.218709	0.520426	-0.343424	-0.213013	-0.01709
Data63	0.443929	0.376994	0.210368	0.510661	-0.345459	-0.216064	-0.020345
Data64	0.438232	0.374552	0.20223	0.500488	-0.34668	-0.21932	-0.0236
Data65	0.433146	0.372111	0.194092	0.490112	-0.347087	-0.222778	-0.027262
Data66	0.428467	0.369466	0.186157	0.479126	-0.346883	-0.226644	-0.030721
Data67	0.424194	0.366821	0.178426	0.467733	-0.345662	-0.230509	-0.034587
Data68	0.420532	0.363973	0.170492	0.456136	-0.344035	-0.234578	-0.038452
Data69	0.417277	0.361125	0.162557	0.444132	-0.341797	-0.238647	-0.042521
Data70	0.414225	0.358276	0.154419	0.432129	-0.338949	-0.243123	-0.04659
Data71	0.411784	0.355632	0.146281	0.419718	-0.3361	-0.247396	-0.050863
Data72	0.409749	0.352987	0.137736	0.407511	-0.332845	-0.251668	-0.054932
Data73	0.408122	0.350342	0.128988	0.395101	-0.329793	-0.255941	-0.059204
Data74	0.406901	0.3479	0.120036	0.382894	-0.326742	-0.260213	-0.063477
Data75	0.406087	0.345866	0.110677	0.370483	-0.324097	-0.264079	-0.067546
Data76	0.405477	0.343831	0.101318	0.358276	-0.321655	-0.267944	-0.071818
Data77	0.405273	0.342	0.091553	0.345866	-0.319824	-0.271403	-0.075887
Data78	0.405273	0.340576	0.081584	0.333659	-0.318197	-0.274658	-0.079956
Data79	0.40568	0.339152	0.071615	0.321248	-0.317383	-0.277507	-0.084025
Data80	0.406087	0.337931	0.061646	0.309041	-0.316772	-0.280151	-0.087891
Data81	0.406698	0.337118	0.051473	0.296631	-0.316772	-0.282389	-0.091756
Data82	0.407308	0.336304	0.0413	0.284017	-0.316976	-0.28422	-0.095418
Data83	0.408122	0.33549	0.031128	0.271403	-0.317586	-0.285848	-0.098877
Data84	0.408936	0.335083	0.020955	0.258789	-0.318197	-0.287069	-0.102336
Data85	0.409749	0.334676	0.010783	0.246175	-0.318807	-0.288086	-0.105591
Data86	0.410563	0.334473	0.000407	0.233561	-0.319417	-0.288493	-0.108643
Data87	0.41158	0.334269	-0.009766	0.221151	-0.319621	-0.2889	-0.111491
Data88	0.412394	0.334269	-0.020345	0.208944	-0.319824	-0.288696	-0.114136
Data89	0.413411	0.334676	-0.031128	0.196737	-0.319621	-0.288289	-0.116781
Data90	0.414632	0.335083	-0.042114	0.18514	-0.31901	-0.287679	-0.119222
Data91	0.415853	0.335693	-0.053304	0.173543	-0.31779	-0.286865	-0.12146
Data92	0.417277	0.336304	-0.06429	0.162557	-0.316366	-0.285848	-0.123698
Data93	0.418905	0.337524	-0.07548	0.151978	-0.314738	-0.284627	-0.125529
Data94	0.420736	0.338745	-0.086466	0.142008	-0.3125	-0.283203	-0.12736
Data95	0.422974	0.340169	-0.097249	0.132243	-0.310059	-0.281982	-0.128988
Data96	0.425415	0.341593	-0.107422	0.122884	-0.307414	-0.280558	-0.130412
Data97	0.428263	0.343424	-0.117391	0.113729	-0.304565	-0.278931	-0.131632
Data98	0.431315	0.345256	-0.126546	0.10498	-0.301514	-0.277507	-0.13265
Data99	0.43457	0.34729	-0.135295	0.096436	-0.298462	-0.276082	-0.133667
Data100	0.438232	0.349325	-0.143229	0.087687	-0.295207	-0.274455	-0.134277
Data101	0.442098	0.351156	-0.15035	0.079142	-0.291951	-0.273031	-0.134888
Data102	0.445964	0.35319	-0.15686	0.07019	-0.288493	-0.2712	-0.135295
Data103	0.450033	0.355225	-0.16276	0.061035	-0.285034	-0.269572	-0.135701
Data104	0.454102	0.357259	-0.16805	0.05127	-0.281372	-0.267537	-0.135701
Data105	0.458171	0.35909	-0.172729	0.0413	-0.277913	-0.265299	-0.135701
Data106	0.46224	0.361125	-0.177205	0.030721	-0.274251	-0.263062	-0.135295
Data107	0.466105	0.363159	-0.181274	0.019531	-0.270589	-0.260417	-0.134888
Data108	0.469564	0.365397	-0.185343	0.008138	-0.267131	-0.257568	-0.134277
Data109	0.473022	0.367839	-0.189412	-0.003662	-0.263875	-0.254517	-0.13326
Data110	0.476278	0.37028	-0.193481	-0.015869	-0.260824	-0.251261	-0.132039
Data111	0.479126	0.373332	-0.197754	-0.02828	-0.257975	-0.247803	-0.130819
Data112	0.481567	0.376587	-0.20223	-0.04069	-0.255534	-0.244344	-0.128988
Data113	0.483805	0.380249	-0.207113	-0.053101	-0.253499	-0.240885	-0.127157
Data114	0.48584	0.384318	-0.212402	-0.065104	-0.251872	-0.237427	-0.125122
Data115	0.487467	0.388794	-0.217896	-0.076701	-0.250651	-0.234172	-0.123088
Data116	0.488688	0.39388	-0.223999	-0.087891	-0.249837	-0.230916	-0.12085
Data117	0.489705	0.399373	-0.230509	-0.098674	-0.24943	-0.227865	-0.118815
Data118	0.490316	0.40507	-0.237223	-0.108643	-0.249227	-0.225016	-0.116781
Data119	0.490723	0.411377	-0.244548	-0.118205	-0.249227	-0.222575	-0.115153
Data120	0.490926	0.417887	-0.251872	-0.126953	-0.249227	-0.220337	-0.113729
Data121	0.490723	0.424805	-0.259603	-0.135295	-0.24943	-0.218506	-0.112508
Data122	0.490316	0.431519	-0.267334	-0.143229	-0.249634	-0.216878	-0.111694
Data123	0.489502	0.438436	-0.275269	-0.150757	-0.249634	-0.215658	-0.111287
Data124	0.488688	0.445353	-0.283	-0.158081	-0.249634	-0.214844	-0.111287
Data125	0.487264	0.451864	-0.290731	-0.165202	-0.24943	-0.214233	-0.111491
Data126	0.48584	0.457967	-0.298258	-0.172119	-0.249227	-0.213826	-0.111898
Data127	0.483805	0.463664	-0.305786	-0.179036	-0.24882	-0.213826	-0.112305
Data128	0.481567	0.46875	-0.312907	-0.186157	-0.248413	-0.213826	-0.112712
Data129	0.478923	0.473226	-0.319824	-0.193278	-0.248006	-0.213826	-0.112915
Data130	0.475871	0.476888	-0.326335	-0.200399	-0.247599	-0.21403	-0.113118
Data131	0.472209	0.47994	-0.332845	-0.207723	-0.247192	-0.21403	-0.113118
Data132	0.46814	0.481974	-0.339152	-0.215251	-0.246989	-0.21403	-0.112712
Data133	0.463664	0.483398	-0.345256	-0.222982	-0.246785	-0.213826	-0.112101
Data134	0.458374	0.483805	-0.351359	-0.230916	-0.246989	-0.213216	-0.111287
Data135	0.452677	0.483602	-0.357259	-0.238851	-0.247192	-0.212402	-0.110474
Data136	0.44637	0.482585	-0.363159	-0.246989	-0.247599	-0.211182	-0.109456
Data137	0.439453	0.480754	-0.369263	-0.255127	-0.24821	-0.209757	-0.108236
Data138	0.432129	0.478312	-0.375366	-0.263468	-0.249227	-0.207723	-0.107218
Data139	0.424398	0.47526	-0.38147	-0.27181	-0.250041	-0.205485	-0.106405
Data140	0.41626	0.471598	-0.387573	-0.280151	-0.251261	-0.20284	-0.105591
Data141	0.407715	0.467122	-0.394084	-0.288289	-0.252482	-0.199992	-0.10498
Data142	0.398966	0.46224	-0.400594	-0.296224	-0.253703	-0.196737	-0.104574
Data143	0.390015	0.456746	-0.407104	-0.304159	-0.254924	-0.193481	-0.10437
Data144	0.381063	0.450643	-0.413818	-0.311686	-0.256144	-0.189819	-0.10437
Data145	0.371908	0.444132	-0.420939	-0.31901	-0.257161	-0.186361	-0.104574
Data146	0.362549	0.437012	-0.42806	-0.325724	-0.257975	-0.182699	-0.104777
Data147	0.35319	0.429484	-0.435181	-0.332235	-0.258382	-0.17924	-0.10498
Data148	0.343831	0.421549	-0.442708	-0.338135	-0.258586	-0.175781	-0.105387
Data149	0.334269	0.413208	-0.450439	-0.343628	-0.258586	-0.172526	-0.105794
Data150	0.324707	0.404663	-0.458374	-0.348714	-0.257975	-0.169474	-0.105998
Data151	0.314941	0.395711	-0.466512	-0.35319	-0.257161	-0.166423	-0.106405
Data152	0.304972	0.386353	-0.47465	-0.357463	-0.255941	-0.163778	-0.106812
Data153	0.2948	0.376994	-0.482992	-0.361328	-0.254517	-0.161336	-0.107015
Data154	0.284424	0.367228	-0.49113	-0.36499	-0.252686	-0.159098	-0.107422
Data155	0.273641	0.357259	-0.499471	-0.368245	-0.250651	-0.157064	-0.108032
Data156	0.262655	0.347087	-0.507406	-0.371501	-0.248413	-0.155233	-0.108439
Data157	0.251261	0.336507	-0.51534	-0.374756	-0.246175	-0.153402	-0.109253
Data158	0.239665	0.325724	-0.522664	-0.377808	-0.243937	-0.151571	-0.110067
Data159	0.227661	0.314535	-0.529785	-0.381063	-0.241496	-0.14974	-0.111084
Data160	0.215658	0.303141	-0.536296	-0.384318	-0.239054	-0.147909	-0.112101
Data161	0.203247	0.291138	-0.541992	-0.387573	-0.236816	-0.145671	-0.113322
Data162	0.190837	0.278727	-0.547282	-0.391235	-0.234375	-0.143433	-0.114543
Data163	0.178426	0.26591	-0.551554	-0.394694	-0.232137	-0.140584	-0.115763
Data164	0.166219	0.252889	-0.555216	-0.39856	-0.229899	-0.137533	-0.116781
Data165	0.153809	0.239461	-0.557861	-0.402222	-0.227458	-0.134074	-0.117798
Data166	0.141805	0.22583	-0.559896	-0.406087	-0.22522	-0.130208	-0.118205
Data167	0.129801	0.211995	-0.560913	-0.409749	-0.222778	-0.125936	-0.118408
Data168	0.118001	0.197957	-0.56132	-0.413411	-0.220337	-0.12146	-0.118001
Data169	0.106608	0.183919	-0.561117	-0.417074	-0.217896	-0.116577	-0.117188
Data170	0.095215	0.170085	-0.560099	-0.420329	-0.215047	-0.111491	-0.11556
Data171	0.084229	0.15625	-0.558675	-0.423381	-0.212402	-0.106405	-0.113525
Data172	0.073446	0.142822	-0.557048	-0.426229	-0.209351	-0.101318	-0.110881
Data173	0.062866	0.129395	-0.555013	-0.42867	-0.206299	-0.096232	-0.107829
Data174	0.052287	0.116374	-0.552572	-0.430705	-0.20284	-0.091349	-0.104167
Data175	0.042114	0.10376	-0.550334	-0.432536	-0.199382	-0.086466	-0.100301
Data176	0.031942	0.091349	-0.548096	-0.434163	-0.195719	-0.081991	-0.096232
Data177	0.021973	0.079549	-0.545858	-0.435384	-0.191854	-0.077515	-0.09196
Data178	0.012004	0.067952	-0.543823	-0.436198	-0.187581	-0.073242	-0.087484
Data179	0.002238	0.056763	-0.541992	-0.436808	-0.183309	-0.069173	-0.083211
Data180	-0.007121	0.046183	-0.540568	-0.437215	-0.17863	-0.065308	-0.078939
Data181	-0.016683	0.035807	-0.539144	-0.437419	-0.17395	-0.061239	-0.07487
Data182	-0.026042	0.026042	-0.538127	-0.437215	-0.168864	-0.057576	-0.071004
Data183	-0.035197	0.016479	-0.537109	-0.436808	-0.163574	-0.053711	-0.067342
Data184	-0.044149	0.007324	-0.536296	-0.435994	-0.158081	-0.049845	-0.06368
Data185	-0.053101	-0.001424	-0.535685	-0.434977	-0.152384	-0.04598	-0.060221
Data186	-0.061849	-0.010173	-0.535075	-0.433553	-0.146484	-0.042114	-0.056763
Data187	-0.070597	-0.018514	-0.534261	-0.431925	-0.140381	-0.038249	-0.053507
Data188	-0.079346	-0.026855	-0.533447	-0.429891	-0.13387	-0.034383	-0.050252
Data189	-0.087891	-0.034993	-0.532633	-0.427653	-0.12736	-0.030518	-0.047201
Data190	-0.096639	-0.043132	-0.531413	-0.425212	-0.12085	-0.026855	-0.044352
Data191	-0.105387	-0.051066	-0.529785	-0.422363	-0.113932	-0.023397	-0.041504
Data192	-0.114136	-0.058797	-0.527954	-0.419515	-0.107015	-0.019938	-0.039063
Data193	-0.123088	-0.066528	-0.525513	-0.416667	-0.100098	-0.016683	-0.036621
Data194	-0.132039	-0.073853	-0.522664	-0.413615	-0.09318	-0.013428	-0.034587
Data195	-0.140991	-0.081177	-0.519206	-0.410767	-0.08606	-0.010173	-0.032756
Data196	-0.149943	-0.087891	-0.51534	-0.407715	-0.079142	-0.006917	-0.031128
Data197	-0.158691	-0.094401	-0.510864	-0.404867	-0.072225	-0.003459	-0.0295
Data198	-0.16744	-0.100505	-0.505778	-0.402018	-0.065511	-0.000203	-0.02828
Data199	-0.175985	-0.106201	-0.500081	-0.39917	-0.059001	0.003255	-0.026855
Data200	-0.183919	-0.111491	-0.493774	-0.396322	-0.052897	0.006714	-0.025635
Data201	-0.19165	-0.11617	-0.487061	-0.39327	-0.046997	0.010579	-0.024007
Data202	-0.198975	-0.120239	-0.47994	-0.390218	-0.0413	0.014445	-0.02238
Data203	-0.205688	-0.124105	-0.472209	-0.387166	-0.036214	0.018514	-0.020142
Data204	-0.211995	-0.12736	-0.464478	-0.383708	-0.031535	0.022583	-0.0177
Data205	-0.217489	-0.130208	-0.45634	-0.380046	-0.027262	0.026652	-0.014648
Data206	-0.222778	-0.132853	-0.447998	-0.376383	-0.023397	0.030721	-0.01119
Data207	-0.227254	-0.135091	-0.439657	-0.372314	-0.019938	0.03479	-0.006917
Data208	-0.231323	-0.136922	-0.431315	-0.368245	-0.016479	0.038859	-0.002441
Data209	-0.234782	-0.13855	-0.422974	-0.363973	-0.013428	0.042928	0.002441
Data210	-0.237834	-0.139771	-0.414632	-0.359701	-0.010376	0.047201	0.008138
Data211	-0.240479	-0.140788	-0.406087	-0.355021	-0.007324	0.051473	0.014242
Data212	-0.242716	-0.141398	-0.397746	-0.350545	-0.004069	0.055949	0.020549
Data213	-0.244751	-0.141602	-0.389201	-0.345866	-0.00061	0.060628	0.027262
Data214	-0.246379	-0.141195	-0.380452	-0.341187	0.003052	0.065918	0.034383
Data215	-0.247803	-0.140381	-0.371501	-0.336304	0.007528	0.071615	0.041504
Data216	-0.249023	-0.138957	-0.362345	-0.331421	0.01241	0.077922	0.049032
Data217	-0.249837	-0.136922	-0.352783	-0.326131	0.017904	0.084839	0.056763
Data218	-0.250448	-0.134277	-0.342814	-0.320638	0.024007	0.092367	0.064697
Data219	-0.250854	-0.131022	-0.332438	-0.314941	0.030924	0.100708	0.072835
Data220	-0.250651	-0.126953	-0.321248	-0.308634	0.038452	0.109863	0.08138
Data221	-0.250244	-0.122274	-0.309448	-0.301717	0.046794	0.119832	0.090332
Data222	-0.249023	-0.116984	-0.296834	-0.294189	0.055949	0.130615	0.099487
Data223	-0.247192	-0.111084	-0.28361	-0.285848	0.065918	0.142212	0.109253
Data224	-0.244548	-0.10437	-0.269368	-0.276693	0.076904	0.154622	0.119425
Data225	-0.240885	-0.097249	-0.254313	-0.266317	0.088501	0.167643	0.130208
Data226	-0.236206	-0.089315	-0.238444	-0.254924	0.101115	0.181478	0.141602
Data227	-0.230103	-0.08077	-0.221761	-0.242513	0.114746	0.195923	0.153605
Data228	-0.222778	-0.071615	-0.204061	-0.228882	0.129191	0.210978	0.166016
Data229	-0.21403	-0.061849	-0.185343	-0.213826	0.14445	0.226644	0.179036
Data230	-0.203654	-0.051473	-0.166016	-0.197754	0.160522	0.24292	0.192668
Data231	-0.191854	-0.04008	-0.145671	-0.180461	0.177612	0.259603	0.206502
Data232	-0.17863	-0.028076	-0.124715	-0.161947	0.195313	0.276693	0.220744
Data233	-0.163778	-0.015259	-0.102946	-0.142415	0.213623	0.294189	0.235189
Data234	-0.147909	-0.001628	-0.080566	-0.12207	0.232544	0.31189	0.249837
Data235	-0.130615	0.013021	-0.057373	-0.100708	0.251872	0.329793	0.264689
Data236	-0.112508	0.028483	-0.033773	-0.078735	0.27181	0.348104	0.279541
Data237	-0.093384	0.045166	-0.009766	-0.056152	0.291748	0.366414	0.294393
Data238	-0.073649	0.062663	0.014242	-0.032959	0.312093	0.384928	0.309245
Data239	-0.053507	0.081177	0.039063	-0.009562	0.332438	0.403442	0.324097
Data240	-0.033162	0.100505	0.06368	0.014038	0.352783	0.421956	0.338949
Data241	-0.012817	0.120646	0.088501	0.037842	0.373128	0.44047	0.353597
Data242	0.007121	0.141398	0.113322	0.061849	0.39327	0.458984	0.368245
Data243	0.026855	0.16276	0.138143	0.085653	0.413208	0.477498	0.382487
Data244	0.04598	0.184326	0.162557	0.10966	0.432943	0.496012	0.396729
Data245	0.064494	0.206299	0.186564	0.133464	0.452474	0.514119	0.410767
Data246	0.081991	0.228271	0.210368	0.157064	0.471598	0.532227	0.424398
Data247	0.09847	0.250041	0.233561	0.180461	0.490316	0.549723	0.437826
Data248	0.113729	0.271606	0.256348	0.203857	0.508626	0.567017	0.450846
Data249	0.127563	0.292562	0.278524	0.226847	0.526326	0.5837	0.463257
Data250	0.140381	0.31311	0.30009	0.249634	0.54362	0.599569	0.475464
Data251	0.151571	0.332845	0.321045	0.272217	0.560303	0.614827	0.487061
Data252	0.16154	0.351766	0.341593	0.294596	0.576375	0.629272	0.498047
Data253	0.170085	0.36967	0.361328	0.316569	0.591838	0.6427	0.508626
Data254	0.177205	0.386963	0.380859	0.338338	0.606486	0.654907	0.518392
Data255	0.182902	0.403035	0.399577	0.359701	0.620524	0.6663	0.527751
Data256	0.187581	0.418294	0.418091	0.380859	0.633545	0.676473	0.536499
Data257	0.190837	0.432536	0.435994	0.401611	0.645752	0.685628	0.544637
Data258	0.193075	0.44576	0.453491	0.421956	0.657145	0.693766	0.552165
Data259	0.194295	0.457967	0.470581	0.441895	0.667521	0.700887	0.559082
Data260	0.194499	0.46936	0.487264	0.461426	0.676676	0.707397	0.565389
Data261	0.193685	0.479736	0.503337	0.480347	0.685018	0.713094	0.571086
Data262	0.192261	0.489299	0.519206	0.498454	0.692342	0.71818	0.576172
Data263	0.190023	0.498047	0.534261	0.516154	0.698649	0.72286	0.580444
Data264	0.186971	0.505778	0.549113	0.532837	0.704142	0.727132	0.58431
Data265	0.183105	0.512899	0.563151	0.548503	0.708618	0.730998	0.587362
Data266	0.178833	0.519002	0.576579	0.563354	0.71228	0.734456	0.589803
Data267	0.173543	0.524292	0.589193	0.576986	0.715129	0.737508	0.591838
Data268	0.167847	0.528564	0.600993	0.589396	0.717367	0.740356	0.593058
Data269	0.161133	0.532227	0.611979	0.600382	0.718994	0.742798	0.593872
Data270	0.153605	0.534871	0.621948	0.609945	0.720215	0.744629	0.594076
Data271	0.145264	0.536906	0.631104	0.618286	0.721029	0.746257	0.593669
Data272	0.136108	0.537923	0.639038	0.625	0.721436	0.747274	0.593058
Data273	0.125732	0.538127	0.646159	0.630086	0.721436	0.747681	0.592041
Data274	0.114543	0.537313	0.651855	0.633545	0.721029	0.747681	0.590413
Data275	0.102132	0.535685	0.656535	0.635579	0.720418	0.74707	0.588582
Data276	0.088501	0.533244	0.659993	0.635986	0.719604	0.74585	0.586141
Data277	0.073853	0.529785	0.662231	0.634766	0.717977	0.743815	0.583293
Data278	0.057983	0.525309	0.663249	0.632121	0.716146	0.74117	0.579631
Data279	0.041097	0.519816	0.663045	0.627848	0.713501	0.737508	0.575562
Data280	0.02299	0.513306	0.661621	0.622152	0.710042	0.733236	0.570679
Data281	0.003662	0.505778	0.658773	0.614827	0.70577	0.727946	0.564779
Data282	-0.016683	0.497233	0.654907	0.606079	0.70048	0.721639	0.557861
Data283	-0.038249	0.487467	0.649618	0.59611	0.694173	0.714111	0.549927
Data284	-0.060832	0.476685	0.642904	0.584513	0.686849	0.705566	0.540975
Data285	-0.084635	0.464681	0.634969	0.571493	0.678101	0.696004	0.530599
Data286	-0.109456	0.451457	0.62561	0.557454	0.667928	0.685018	0.518799
Data287	-0.135091	0.437215	0.614827	0.541992	0.656535	0.673218	0.505778
Data288	-0.16154	0.421753	0.60262	0.525513	0.643717	0.659993	0.491333
Data289	-0.189006	0.40507	0.588989	0.507813	0.629476	0.645955	0.475667
Data290	-0.217285	0.387166	0.574137	0.489299	0.614014	0.6309	0.458577
Data291	-0.246175	0.368042	0.557658	0.469971	0.597127	0.614827	0.44047
Data292	-0.275472	0.347697	0.539958	0.449829	0.579224	0.597941	0.421346
Data293	-0.305583	0.326335	0.520833	0.429077	0.560099	0.580241	0.401204
Data294	-0.335897	0.303752	0.500488	0.407715	0.539754	0.56193	0.380249
Data295	-0.366618	0.279948	0.479126	0.385946	0.518595	0.542806	0.358683
Data296	-0.397542	0.255127	0.456746	0.36377	0.496826	0.523275	0.336711
Data297	-0.42867	0.229289	0.433553	0.341187	0.474243	0.50293	0.314331
Data298	-0.459798	0.202637	0.409953	0.3184	0.451253	0.482381	0.291748
Data299	-0.490926	0.175171	0.385946	0.295207	0.427856	0.461019	0.269368
Data300	-0.522054	0.147095	0.361735	0.27181	0.404053	0.439453	0.247192
Data301	-0.552979	0.118612	0.337524	0.248006	0.380249	0.417277	0.22522
Data302	-0.5837	0.089722	0.313721	0.223999	0.356242	0.394694	0.203654
Data303	-0.614217	0.060425	0.29012	0.199788	0.332235	0.371704	0.182495
Data304	-0.644328	0.031331	0.267334	0.175374	0.308228	0.348511	0.161947
Data305	-0.674032	0.002035	0.245158	0.15096	0.284424	0.324707	0.142008
Data306	-0.703532	-0.027059	0.223592	0.126343	0.260417	0.300903	0.122681
Data307	-0.732422	-0.056356	0.203044	0.101929	0.236613	0.276693	0.103963
Data308	-0.760701	-0.085449	0.183105	0.077515	0.212809	0.252482	0.085856
Data309	-0.788371	-0.114339	0.163778	0.053507	0.189006	0.228068	0.068156
Data310	-0.81543	-0.143026	0.145264	0.029907	0.165405	0.203654	0.05127
Data311	-0.841675	-0.171509	0.127157	0.006714	0.141805	0.17924	0.034587
Data312	-0.86731	-0.199585	0.10966	-0.015666	0.118205	0.155029	0.018514
Data313	-0.892131	-0.227661	0.092367	-0.037435	0.094808	0.131022	0.002848
Data314	-0.915934	-0.255127	0.07548	-0.058797	0.071615	0.107625	-0.012207
Data315	-0.939128	-0.282186	0.059001	-0.079346	0.048828	0.084432	-0.026855
Data316	-0.961304	-0.308838	0.042521	-0.099284	0.026042	0.062052	-0.041097
Data317	-0.982666	-0.334676	0.026449	-0.118408	0.003866	0.040487	-0.054932
Data318	-1.003215	-0.360107	0.010579	-0.137126	-0.017904	0.019531	-0.068156
Data319	-1.022949	-0.384521	-0.005086	-0.155233	-0.039063	-0.000203	-0.080566
Data320	-1.041667	-0.408325	-0.020345	-0.172729	-0.059814	-0.019124	-0.09257
Data321	-1.05957	-0.431315	-0.0354	-0.190023	-0.079956	-0.037028	-0.10376
Data322	-1.07666	-0.453288	-0.050252	-0.206706	-0.099284	-0.053914	-0.114339
Data323	-1.092936	-0.474447	-0.064697	-0.222982	-0.118001	-0.069784	-0.124105
Data324	-1.108602	-0.494995	-0.078532	-0.238851	-0.135905	-0.084839	-0.13326
Data325	-1.12325	-0.514526	-0.092163	-0.25411	-0.152791	-0.098877	-0.141602
Data326	-1.137288	-0.533447	-0.105184	-0.268758	-0.168864	-0.112101	-0.149536
Data327	-1.150513	-0.551758	-0.117798	-0.282796	-0.183919	-0.124512	-0.15686
Data328	-1.163127	-0.569458	-0.130005	-0.296224	-0.198161	-0.136312	-0.163574
Data329	-1.17513	-0.586751	-0.141602	-0.308634	-0.211182	-0.147298	-0.169881
Data330	-1.186727	-0.603434	-0.152791	-0.320231	-0.223185	-0.157878	-0.175985
Data331	-1.197713	-0.61971	-0.163371	-0.330811	-0.234172	-0.16805	-0.181681
Data332	-1.208089	-0.635376	-0.17334	-0.340373	-0.243937	-0.177409	-0.187174
Data333	-1.218058	-0.650635	-0.182699	-0.349121	-0.252482	-0.186564	-0.192464
Data334	-1.227417	-0.665487	-0.191447	-0.356852	-0.26001	-0.195313	-0.197754
Data335	-1.235962	-0.679728	-0.199382	-0.363566	-0.266317	-0.203654	-0.20284
Data336	-1.2441	-0.693563	-0.206706	-0.36967	-0.271606	-0.211385	-0.207723
Data337	-1.251221	-0.706584	-0.213013	-0.374959	-0.275675	-0.218913	-0.212402
Data338	-1.257528	-0.718994	-0.218506	-0.379842	-0.278931	-0.226034	-0.216675
Data339	-1.262817	-0.730794	-0.222982	-0.384115	-0.281169	-0.232747	-0.220947
Data340	-1.266683	-0.741781	-0.226644	-0.388184	-0.282796	-0.239054	-0.224609
Data341	-1.269531	-0.751953	-0.229492	-0.391846	-0.28361	-0.244954	-0.228068
Data342	-1.270955	-0.761312	-0.231527	-0.395304	-0.284017	-0.250448	-0.230916
Data343	-1.271159	-0.77006	-0.232747	-0.398356	-0.283813	-0.255534	-0.233154
Data344	-1.269938	-0.777995	-0.233358	-0.401408	-0.283203	-0.26001	-0.234985
Data345	-1.267293	-0.785319	-0.233358	-0.404053	-0.282593	-0.264079	-0.236003
Data346	-1.263224	-0.791829	-0.232951	-0.406291	-0.281779	-0.267334	-0.236206
Data347	-1.258138	-0.797933	-0.232137	-0.408122	-0.280762	-0.269979	-0.236003
Data348	-1.252035	-0.803223	-0.23112	-0.409546	-0.279744	-0.27181	-0.234985
Data349	-1.244914	-0.807902	-0.230103	-0.41036	-0.278727	-0.272624	-0.233358
Data350	-1.236979	-0.812174	-0.228678	-0.410563	-0.27771	-0.272624	-0.23112
Data351	-1.228231	-0.815837	-0.227458	-0.410156	-0.276693	-0.271606	-0.228475
Data352	-1.219279	-0.819295	-0.226237	-0.409139	-0.275675	-0.269572	-0.22522
Data353	-1.209717	-0.822347	-0.225016	-0.407511	-0.274251	-0.266317	-0.221761
Data354	-1.200155	-0.824992	-0.223796	-0.405273	-0.272827	-0.262248	-0.218099
Data355	-1.190186	-0.827433	-0.222371	-0.402629	-0.270996	-0.257365	-0.214437
Data356	-1.18042	-0.829671	-0.220947	-0.399373	-0.268758	-0.251872	-0.210571
Data357	-1.170451	-0.831909	-0.21932	-0.395915	-0.26591	-0.245768	-0.206909
Data358	-1.160685	-0.834147	-0.217285	-0.392253	-0.262655	-0.239461	-0.203654
Data359	-1.151123	-0.836589	-0.215047	-0.388387	-0.258586	-0.232951	-0.200602
Data360	-1.141561	-0.83903	-0.212402	-0.384318	-0.253906	-0.226644	-0.197754
Data361	-1.131999	-0.841878	-0.209554	-0.380656	-0.248413	-0.22054	-0.195313
Data362	-1.12264	-0.84493	-0.206502	-0.376994	-0.242106	-0.215047	-0.193278
Data363	-1.113281	-0.848389	-0.203247	-0.373535	-0.235189	-0.210164	-0.19165
Data364	-1.103923	-0.852254	-0.199788	-0.37028	-0.227661	-0.205688	-0.190023
Data365	-1.094564	-0.856323	-0.19633	-0.367432	-0.219523	-0.202026	-0.188802
Data366	-1.085002	-0.860799	-0.192871	-0.364787	-0.210978	-0.198975	-0.187581
Data367	-1.075033	-0.865682	-0.189616	-0.362345	-0.202026	-0.19633	-0.186361
Data368	-1.06486	-0.870565	-0.186564	-0.360107	-0.193075	-0.194092	-0.184937
Data369	-1.054484	-0.875448	-0.183919	-0.357869	-0.183919	-0.191854	-0.183512
Data370	-1.043498	-0.88033	-0.181478	-0.355835	-0.174967	-0.189616	-0.181885
Data371	-1.032104	-0.885213	-0.179443	-0.353597	-0.166219	-0.187378	-0.179647
Data372	-1.020101	-0.889689	-0.177612	-0.351156	-0.157674	-0.184733	-0.177409
Data373	-1.007487	-0.893962	-0.176188	-0.348307	-0.14974	-0.181478	-0.174561
Data374	-0.994263	-0.897624	-0.174764	-0.345256	-0.142008	-0.177612	-0.171509
Data375	-0.980632	-0.901082	-0.173747	-0.341797	-0.134684	-0.173136	-0.16805
Data376	-0.966187	-0.903931	-0.172526	-0.337728	-0.127767	-0.167847	-0.164388
Data377	-0.951131	-0.906372	-0.171509	-0.333049	-0.121257	-0.161947	-0.160522
Data378	-0.935262	-0.908407	-0.170492	-0.327962	-0.114746	-0.155436	-0.156657
Data379	-0.918986	-0.909831	-0.169271	-0.322469	-0.108643	-0.148315	-0.152588
Data380	-0.9021	-0.911255	-0.167847	-0.316569	-0.102336	-0.140991	-0.148519
Data381	-0.884806	-0.912069	-0.166423	-0.310465	-0.096029	-0.13326	-0.144653
Data382	-0.866699	-0.912882	-0.164795	-0.303955	-0.089518	-0.125732	-0.140788
Data383	-0.848389	-0.913493	-0.163167	-0.297648	-0.082804	-0.118001	-0.137126
Data384	-0.829468	-0.914103	-0.161133	-0.291138	-0.075887	-0.110677	-0.133667
Data385	-0.81014	-0.914714	-0.159098	-0.285034	-0.068359	-0.103963	-0.130412
Data386	-0.790202	-0.915324	-0.157064	-0.278931	-0.060628	-0.097453	-0.12736
Data387	-0.770264	-0.916138	-0.154826	-0.273031	-0.05249	-0.091756	-0.124512
Data388	-0.749715	-0.916951	-0.152588	-0.267537	-0.043742	-0.086873	-0.121663
Data389	-0.729167	-0.918172	-0.150146	-0.262248	-0.03479	-0.082397	-0.119019
Data390	-0.708211	-0.919596	-0.147909	-0.257161	-0.025228	-0.078939	-0.116577
Data391	-0.687052	-0.921224	-0.145264	-0.252279	-0.015462	-0.075887	-0.113932
Data392	-0.66569	-0.923258	-0.142822	-0.247396	-0.00529	-0.073446	-0.111287
Data393	-0.644124	-0.925293	-0.140177	-0.242513	0.004883	-0.071615	-0.108643
Data394	-0.622559	-0.927734	-0.137533	-0.237427	0.015462	-0.069987	-0.105794
Data395	-0.600789	-0.930379	-0.134684	-0.23234	0.026245	-0.068766	-0.102743
Data396	-0.57902	-0.933024	-0.131632	-0.226847	0.037028	-0.067749	-0.099691
Data397	-0.557048	-0.935872	-0.128581	-0.221151	0.047811	-0.066528	-0.096436
Data398	-0.534871	-0.938721	-0.125326	-0.215251	0.058594	-0.065511	-0.092977
Data399	-0.512695	-0.941569	-0.12207	-0.209147	0.069377	-0.06429	-0.089518
Data400	-0.490316	-0.944417	-0.118815	-0.202637	0.079753	-0.062866	-0.08606
Data401	-0.467733	-0.947266	-0.11556	-0.196126	0.089925	-0.061035	-0.082804
Data402	-0.444946	-0.94991	-0.112101	-0.189616	0.099691	-0.059204	-0.079753
Data403	-0.421956	-0.952555	-0.108846	-0.183105	0.109253	-0.05717	-0.077108
Data404	-0.398763	-0.954793	-0.105591	-0.176799	0.118205	-0.054932	-0.074666
Data405	-0.375163	-0.957031	-0.102539	-0.170695	0.12675	-0.05249	-0.072632
Data406	-0.351359	-0.958862	-0.099691	-0.164795	0.134888	-0.049845	-0.071208
Data407	-0.327352	-0.96049	-0.096842	-0.159302	0.142619	-0.047201	-0.07019
Data408	-0.302938	-0.961507	-0.094198	-0.154215	0.149943	-0.044556	-0.069784
Data409	-0.27832	-0.962118	-0.091756	-0.149333	0.157064	-0.042114	-0.06958
Data410	-0.253499	-0.962118	-0.089315	-0.144857	0.163778	-0.039673	-0.069784
Data411	-0.228271	-0.961507	-0.08667	-0.140788	0.170085	-0.037435	-0.070394
Data412	-0.20284	-0.960286	-0.084229	-0.136719	0.176392	-0.0354	-0.071004
Data413	-0.177205	-0.958049	-0.08138	-0.133057	0.182495	-0.033773	-0.071818
Data414	-0.151367	-0.954997	-0.078532	-0.129598	0.188395	-0.032552	-0.072428
Data415	-0.125732	-0.951131	-0.075277	-0.126139	0.194092	-0.031738	-0.073039
Data416	-0.100098	-0.946452	-0.071615	-0.122884	0.199992	-0.031331	-0.073242
Data417	-0.074463	-0.940755	-0.067546	-0.119425	0.205485	-0.031331	-0.073446
Data418	-0.049032	-0.934245	-0.06307	-0.11617	0.211182	-0.031942	-0.073242
Data419	-0.024007	-0.926717	-0.057983	-0.112915	0.216675	-0.032756	-0.072632
Data420	0.000407	-0.918376	-0.05249	-0.109863	0.221965	-0.03418	-0.071818
Data421	0.024414	-0.90922	-0.04659	-0.106608	0.227254	-0.035807	-0.070801
Data422	0.047811	-0.899251	-0.04008	-0.10376	0.232544	-0.037638	-0.06958
Data423	0.070597	-0.888468	-0.033366	-0.100911	0.23763	-0.039469	-0.067952
Data424	0.092367	-0.876668	-0.026245	-0.098267	0.242716	-0.041504	-0.066325
Data425	0.113322	-0.864258	-0.018717	-0.095825	0.247599	-0.043335	-0.064494
Data426	0.13326	-0.85083	-0.010986	-0.093587	0.252482	-0.044759	-0.062663
Data427	0.152181	-0.836385	-0.002848	-0.091756	0.257568	-0.04598	-0.060832
Data428	0.169881	-0.820923	0.005086	-0.090332	0.262451	-0.04659	-0.059001
Data429	0.186361	-0.80424	0.013428	-0.089111	0.267334	-0.04659	-0.05717
Data430	0.201619	-0.786133	0.022176	-0.088094	0.272217	-0.046183	-0.055339
Data431	0.215658	-0.766602	0.031128	-0.08728	0.2771	-0.044963	-0.053914
Data432	0.228068	-0.745443	0.040283	-0.086466	0.281982	-0.042928	-0.05249
Data433	0.239258	-0.72286	0.049845	-0.085856	0.286662	-0.040487	-0.051473
Data434	0.249227	-0.698446	0.059611	-0.085042	0.291341	-0.037231	-0.050659
Data435	0.257772	-0.672201	0.069987	-0.084229	0.295817	-0.033569	-0.050252
Data436	0.265096	-0.644328	0.080566	-0.083008	0.30009	-0.0295	-0.050049
Data437	0.271403	-0.614827	0.091756	-0.081584	0.304362	-0.025024	-0.050456
Data438	0.276693	-0.5837	0.103353	-0.079956	0.308228	-0.020549	-0.05127
Data439	0.280965	-0.551147	0.115153	-0.078125	0.312093	-0.015869	-0.05249
Data440	0.284627	-0.517171	0.12736	-0.075887	0.315755	-0.01119	-0.054321
Data441	0.287476	-0.482178	0.139771	-0.073446	0.31901	-0.006714	-0.056356
Data442	0.29012	-0.445964	0.152384	-0.070801	0.322266	-0.002645	-0.059001
Data443	0.292155	-0.409139	0.165202	-0.068156	0.325317	0.001017	-0.062052
Data444	0.293783	-0.371704	0.177816	-0.065308	0.328166	0.004476	-0.065511
Data445	0.29541	-0.333862	0.190226	-0.062663	0.330811	0.007324	-0.069377
Data446	0.296631	-0.295614	0.202637	-0.060018	0.333252	0.009766	-0.073446
Data447	0.297445	-0.257161	0.214437	-0.057576	0.33549	0.0118	-0.077922
Data448	0.298055	-0.218506	0.226034	-0.055135	0.337524	0.013428	-0.082397
Data449	0.298462	-0.17985	0.236816	-0.053101	0.339355	0.014648	-0.08728
Data450	0.298258	-0.140991	0.247192	-0.051066	0.340983	0.015462	-0.09196
Data451	0.297648	-0.102132	0.256958	-0.049032	0.342204	0.016073	-0.096842
Data452	0.296224	-0.06307	0.26591	-0.047201	0.343018	0.016683	-0.101522
Data453	0.294393	-0.024007	0.274048	-0.045369	0.343628	0.01709	-0.105998
Data454	0.291748	0.014852	0.281576	-0.043335	0.344035	0.017497	-0.110474
Data455	0.288289	0.054118	0.288289	-0.041504	0.344035	0.017904	-0.114543
Data456	0.284017	0.093587	0.294189	-0.039469	0.343831	0.018514	-0.118408
Data457	0.278931	0.133057	0.299276	-0.037231	0.343628	0.019328	-0.121867
Data458	0.273234	0.172526	0.303548	-0.034993	0.343018	0.020345	-0.125122
Data459	0.266927	0.211995	0.30721	-0.032552	0.342611	0.021566	-0.127767
Data460	0.26001	0.251465	0.310262	-0.030314	0.342204	0.02299	-0.130208
Data461	0.252686	0.290934	0.312703	-0.027873	0.341797	0.024618	-0.132446
Data462	0.244954	0.329997	0.314535	-0.025431	0.341797	0.026449	-0.134277
Data463	0.236816	0.368652	0.315959	-0.02299	0.342	0.02828	-0.135905
Data464	0.228678	0.407104	0.317179	-0.020752	0.342611	0.030314	-0.137329
Data465	0.220133	0.444946	0.317993	-0.018514	0.343424	0.032349	-0.138753
Data466	0.211792	0.482178	0.318604	-0.016479	0.344849	0.03418	-0.139974
Data467	0.203247	0.518799	0.31901	-0.014648	0.346476	0.036214	-0.141195
Data468	0.194499	0.554606	0.319214	-0.013224	0.348511	0.037842	-0.142415
Data469	0.185954	0.5896	0.319417	-0.0118	0.350749	0.039469	-0.143636
Data470	0.177002	0.623576	0.319417	-0.010579	0.35319	0.040894	-0.144857
Data471	0.16805	0.656535	0.319214	-0.009562	0.355632	0.042114	-0.146077
Data472	0.158691	0.688477	0.31901	-0.008748	0.357869	0.043132	-0.147298
Data473	0.149129	0.719198	0.318604	-0.007935	0.360107	0.044149	-0.148315
Data474	0.13916	0.748698	0.31779	-0.007324	0.361735	0.044759	-0.149333
Data475	0.128784	0.776978	0.316772	-0.006917	0.362956	0.045369	-0.15035
Data476	0.117798	0.804036	0.315348	-0.006307	0.36377	0.04598	-0.151367
Data477	0.106608	0.829468	0.313517	-0.005697	0.36377	0.046387	-0.152181
Data478	0.094808	0.853678	0.311279	-0.00529	0.363159	0.046997	-0.152791
Data479	0.082397	0.876261	0.308431	-0.004679	0.361735	0.047607	-0.153402
Data480	0.069784	0.897624	0.304972	-0.004069	0.359701	0.048421	-0.153809
Data481	0.056559	0.917358	0.301107	-0.003255	0.356852	0.049642	-0.154215
Data482	0.042725	0.935465	0.296631	-0.002645	0.353597	0.05127	-0.154419
Data483	0.02889	0.952352	0.291748	-0.001831	0.349528	0.053304	-0.154419
Data484	0.014445	0.967814	0.286255	-0.001017	0.345052	0.055745	-0.154419
Data485	0	0.981852	0.280355	-0.000407	0.340169	0.058594	-0.154012
Data486	-0.014648	0.994466	0.274251	0.000203	0.335083	0.061849	-0.153605
Data487	-0.029704	1.005859	0.267741	0.000814	0.329386	0.065308	-0.152995
Data488	-0.044556	1.016032	0.26123	0.001424	0.32369	0.069173	-0.151978
Data489	-0.059204	1.02478	0.254313	0.001831	0.31779	0.073039	-0.150757
Data490	-0.073853	1.032308	0.247396	0.002238	0.311686	0.076701	-0.149333
Data491	-0.088094	1.038411	0.240479	0.002441	0.305583	0.080363	-0.147502
Data492	-0.101725	1.043294	0.233358	0.002441	0.299479	0.083822	-0.145467
Data493	-0.114746	1.046753	0.226237	0.002441	0.293376	0.08667	-0.143026
Data494	-0.127157	1.048787	0.219116	0.002238	0.287272	0.089111	-0.140177
Data495	-0.138753	1.049398	0.211995	0.001831	0.281169	0.090942	-0.137126
Data496	-0.149536	1.048787	0.204671	0.001221	0.275269	0.092163	-0.13387
Data497	-0.159505	1.046549	0.197347	0.000203	0.269572	0.092977	-0.130208
Data498	-0.16866	1.042887	0.189819	-0.00061	0.263875	0.09318	-0.126546
Data499	-0.177002	1.038005	0.182088	-0.002035	0.258179	0.09318	-0.122681
Data500	-0.18453	1.031494	0.17395	-0.003866	0.252482	0.09257	-0.118815
Data501	-0.191243	1.02356	0.165812	-0.0059	0.246989	0.09196	-0.11495
Data502	-0.19755	1.014201	0.157064	-0.008341	0.241292	0.090942	-0.111084
Data503	-0.203247	1.003621	0.148112	-0.01119	0.235596	0.089925	-0.107422
Data504	-0.208537	0.991618	0.138957	-0.014242	0.229696	0.088908	-0.103963
Data505	-0.213623	0.97819	0.129395	-0.0177	0.223592	0.087687	-0.100911
Data506	-0.218302	0.963542	0.119425	-0.021362	0.217285	0.08667	-0.098063
Data507	-0.222982	0.947469	0.109253	-0.025228	0.210571	0.085653	-0.095622
Data508	-0.227458	0.930176	0.098877	-0.029093	0.203654	0.084635	-0.093587
Data509	-0.231934	0.911662	0.088501	-0.033162	0.19633	0.083822	-0.092163
Data510	-0.236206	0.891724	0.078125	-0.037028	0.188599	0.083211	-0.091146
Data511	-0.240479	0.870565	0.067749	-0.04069	0.180664	0.082397	-0.090535
Data512	-0.244751	0.848185	0.057576	-0.044352	0.172323	0.081991	-0.090332
Data513	-0.24882	0.824585	0.047811	-0.047811	0.163778	0.08138	-0.090535
Data514	-0.252482	0.799967	0.038452	-0.051066	0.155029	0.080973	-0.091146
Data515	-0.256144	0.774333	0.029704	-0.053914	0.146077	0.080566	-0.091756
Data516	-0.259603	0.747884	0.021362	-0.056763	0.137126	0.080363	-0.092773
Data517	-0.262655	0.720418	0.013835	-0.059204	0.128174	0.079956	-0.093791
Data518	-0.265299	0.692342	0.006714	-0.061646	0.119425	0.079549	-0.094604
Data519	-0.267537	0.663859	0.000407	-0.064087	0.110677	0.078939	-0.095418
Data520	-0.269165	0.634766	-0.005086	-0.066325	0.102132	0.078328	-0.096029
Data521	-0.270589	0.605469	-0.009969	-0.068563	0.093994	0.077311	-0.096232
Data522	-0.27181	0.575968	-0.014445	-0.070801	0.08606	0.076294	-0.096029
Data523	-0.27242	0.546061	-0.018311	-0.073039	0.078328	0.075073	-0.095418
Data524	-0.272827	0.516357	-0.021769	-0.075277	0.071004	0.073446	-0.094401
Data525	-0.273031	0.48645	-0.024618	-0.077515	0.063883	0.071615	-0.092977
Data526	-0.273234	0.45634	-0.027262	-0.079753	0.056966	0.06958	-0.091146
Data527	-0.273031	0.426432	-0.0295	-0.081991	0.050456	0.067139	-0.088908
Data528	-0.272827	0.396322	-0.031535	-0.084025	0.043945	0.064697	-0.086263
Data529	-0.272624	0.366414	-0.033366	-0.085856	0.037638	0.062052	-0.083415
Data530	-0.272217	0.336304	-0.034993	-0.087484	0.031331	0.059408	-0.080363
Data531	-0.271606	0.30599	-0.036418	-0.088908	0.025228	0.056559	-0.077108
Data532	-0.270793	0.275879	-0.038045	-0.089925	0.019124	0.053711	-0.073649
Data533	-0.269979	0.245565	-0.039673	-0.090739	0.012817	0.050863	-0.07019
Data534	-0.268555	0.215454	-0.0413	-0.091349	0.006714	0.048218	-0.066528
Data535	-0.266927	0.185343	-0.042928	-0.091756	0.000407	0.045573	-0.062866
Data536	-0.264689	0.155436	-0.044759	-0.091756	-0.005697	0.043132	-0.059204
Data537	-0.262044	0.125732	-0.046794	-0.091756	-0.012207	0.040894	-0.055542
Data538	-0.258993	0.096232	-0.048828	-0.091553	-0.018514	0.038859	-0.05188
Data539	-0.25533	0.067139	-0.050863	-0.091349	-0.025024	0.037231	-0.048218
Data540	-0.251261	0.038656	-0.052897	-0.090942	-0.031535	0.035604	-0.044556
Data541	-0.246989	0.010376	-0.055135	-0.090739	-0.037842	0.034383	-0.041097
Data542	-0.242106	-0.016886	-0.057373	-0.090535	-0.043945	0.033162	-0.037842
Data543	-0.237223	-0.043742	-0.059408	-0.090332	-0.050049	0.032349	-0.034587
Data544	-0.231934	-0.069987	-0.061646	-0.090129	-0.055949	0.031535	-0.031738
Data545	-0.226644	-0.095418	-0.06368	-0.089925	-0.061646	0.030721	-0.029093
Data546	-0.221354	-0.120036	-0.065715	-0.089925	-0.067139	0.029907	-0.026652
Data547	-0.216064	-0.144043	-0.067749	-0.089722	-0.072428	0.029093	-0.024618
Data548	-0.210775	-0.167236	-0.069784	-0.089722	-0.077311	0.028076	-0.02299
Data549	-0.205485	-0.189616	-0.071818	-0.089518	-0.082194	0.026855	-0.021769
Data550	-0.200195	-0.211182	-0.073649	-0.089315	-0.086873	0.025431	-0.020955
Data551	-0.194906	-0.231934	-0.07548	-0.088908	-0.091553	0.0236	-0.020549
Data552	-0.189616	-0.252075	-0.077311	-0.088501	-0.096029	0.021362	-0.020549
Data553	-0.184326	-0.271606	-0.078939	-0.087891	-0.100505	0.018921	-0.020752
Data554	-0.178833	-0.290324	-0.08016	-0.087077	-0.10498	0.016276	-0.021159
Data555	-0.17334	-0.308431	-0.08138	-0.086263	-0.109253	0.013224	-0.021769
Data556	-0.167847	-0.326131	-0.082397	-0.085042	-0.113525	0.009969	-0.022176
Data557	-0.16215	-0.343018	-0.083008	-0.083618	-0.117594	0.00651	-0.022786
Data558	-0.156453	-0.359497	-0.083211	-0.081787	-0.121663	0.003255	-0.02299
Data559	-0.150553	-0.375366	-0.083211	-0.079956	-0.125326	0	-0.02299
Data560	-0.144653	-0.390422	-0.082804	-0.077922	-0.128988	-0.003255	-0.022583
Data561	-0.13855	-0.40507	-0.081991	-0.075684	-0.132243	-0.006307	-0.021769
Data562	-0.13265	-0.418905	-0.080973	-0.073242	-0.135295	-0.009155	-0.020345
Data563	-0.126546	-0.431925	-0.079753	-0.070394	-0.138346	-0.011597	-0.018311
Data564	-0.120646	-0.444336	-0.078328	-0.067749	-0.140991	-0.014038	-0.015666
Data565	-0.114746	-0.456136	-0.076701	-0.064697	-0.143636	-0.016073	-0.01241
Data566	-0.108846	-0.466919	-0.075073	-0.061646	-0.146281	-0.017904	-0.008748
Data567	-0.102946	-0.477091	-0.073446	-0.05839	-0.148722	-0.019531	-0.004679
Data568	-0.097249	-0.486654	-0.071818	-0.055339	-0.151164	-0.021159	-0.000203
Data569	-0.091349	-0.495605	-0.07019	-0.052083	-0.153605	-0.022786	0.004476
Data570	-0.085653	-0.503947	-0.068563	-0.049032	-0.156047	-0.024414	0.009562
Data571	-0.079549	-0.511882	-0.067342	-0.04598	-0.158488	-0.026042	0.014648
Data572	-0.073649	-0.519206	-0.066121	-0.043132	-0.160929	-0.027669	0.019938
Data573	-0.067342	-0.526326	-0.065104	-0.04069	-0.163167	-0.0295	0.025228
Data574	-0.061035	-0.53304	-0.06429	-0.038656	-0.165202	-0.031331	0.030518
Data575	-0.054321	-0.539551	-0.06368	-0.037028	-0.166829	-0.033366	0.035807
Data576	-0.047607	-0.545858	-0.063273	-0.036011	-0.168457	-0.0354	0.04069
Data577	-0.040487	-0.551758	-0.06307	-0.0354	-0.169678	-0.037435	0.045573
Data578	-0.032959	-0.557454	-0.06307	-0.0354	-0.170492	-0.039469	0.050252
Data579	-0.025431	-0.562948	-0.06307	-0.035807	-0.170898	-0.0413	0.054728
Data580	-0.017497	-0.568034	-0.063477	-0.036825	-0.171305	-0.042928	0.058594
Data581	-0.009359	-0.572713	-0.064087	-0.038249	-0.171305	-0.044352	0.062052
Data582	-0.001221	-0.576782	-0.064901	-0.04008	-0.170898	-0.045573	0.064901
Data583	0.006917	-0.580648	-0.065715	-0.042114	-0.170695	-0.04659	0.066732
Data584	0.015462	-0.583903	-0.066732	-0.044149	-0.170288	-0.047201	0.067749
Data585	0.024007	-0.586751	-0.067749	-0.046387	-0.169881	-0.047607	0.067546
Data586	0.032756	-0.588989	-0.06897	-0.048421	-0.169474	-0.048014	0.066325
Data587	0.041504	-0.59082	-0.069987	-0.050456	-0.169474	-0.048014	0.06368
Data588	0.050252	-0.592244	-0.071208	-0.052287	-0.169678	-0.048014	0.060018
Data589	0.059204	-0.593058	-0.072428	-0.053711	-0.170288	-0.047811	0.054932
Data590	0.068359	-0.593669	-0.073649	-0.055135	-0.171305	-0.047607	0.048828
Data591	0.077922	-0.593669	-0.07487	-0.056152	-0.172729	-0.047404	0.041707
Data592	0.087484	-0.593262	-0.076294	-0.056966	-0.174561	-0.047404	0.033976
Data593	0.097453	-0.592651	-0.077718	-0.057576	-0.176799	-0.047607	0.025838
Data594	0.107829	-0.591431	-0.079142	-0.058187	-0.179443	-0.048014	0.017497
Data595	0.118612	-0.590007	-0.080973	-0.058594	-0.182292	-0.048625	0.009155
Data596	0.129801	-0.588175	-0.082804	-0.059001	-0.185547	-0.049438	0.001221
Data597	0.141398	-0.585938	-0.085042	-0.059408	-0.188802	-0.050659	-0.006104
Data598	0.153402	-0.583293	-0.087484	-0.059611	-0.192261	-0.052287	-0.012817
Data599	0.165812	-0.580241	-0.090332	-0.060018	-0.195516	-0.053914	-0.018514
Data600	0.178833	-0.576782	-0.093587	-0.060425	-0.198568	-0.055949	-0.023397
Data601	0.192057	-0.57312	-0.097046	-0.060832	-0.201213	-0.058187	-0.027466
Data602	0.205892	-0.569051	-0.100911	-0.061239	-0.203654	-0.060628	-0.030314
Data603	0.220133	-0.564779	-0.10498	-0.061646	-0.205485	-0.06307	-0.032349
Data604	0.234782	-0.560303	-0.109456	-0.062256	-0.206909	-0.065308	-0.033569
Data605	0.249837	-0.555827	-0.114136	-0.062866	-0.20752	-0.067546	-0.03418
Data606	0.265503	-0.551147	-0.118815	-0.063477	-0.207723	-0.06958	-0.033976
Data607	0.281576	-0.546468	-0.123698	-0.06429	-0.207113	-0.071411	-0.033162
Data608	0.298258	-0.541789	-0.128581	-0.065104	-0.205892	-0.073039	-0.031942
Data609	0.315348	-0.537313	-0.13326	-0.066121	-0.204061	-0.074259	-0.030314
Data610	0.332845	-0.532837	-0.137939	-0.067139	-0.201416	-0.075073	-0.028076
Data611	0.350952	-0.528768	-0.142212	-0.068359	-0.198161	-0.07548	-0.025635
Data612	0.369466	-0.524699	-0.146484	-0.069377	-0.194295	-0.07548	-0.022786
Data613	0.388184	-0.521037	-0.150146	-0.070597	-0.189819	-0.07548	-0.019531
Data614	0.407308	-0.517375	-0.153605	-0.071615	-0.184937	-0.07487	-0.015869
Data615	0.426636	-0.514119	-0.156657	-0.072428	-0.179443	-0.074259	-0.012004
Data616	0.446167	-0.511068	-0.159505	-0.073242	-0.173747	-0.073446	-0.007935
Data617	0.465698	-0.508219	-0.161947	-0.073649	-0.167847	-0.072632	-0.003459
Data618	0.485229	-0.505371	-0.163981	-0.073853	-0.161743	-0.071818	0.000814
Data619	0.504761	-0.502726	-0.165812	-0.073649	-0.15564	-0.071004	0.00529
Data620	0.524292	-0.500081	-0.16744	-0.073039	-0.149536	-0.070597	0.009766
Data621	0.543823	-0.497437	-0.168864	-0.072225	-0.143636	-0.07019	0.014038
Data622	0.563354	-0.494792	-0.170492	-0.071004	-0.137736	-0.07019	0.018311
Data623	0.582682	-0.49174	-0.171916	-0.06958	-0.132243	-0.070597	0.022176
Data624	0.60201	-0.488688	-0.173543	-0.067749	-0.12675	-0.071411	0.025838
Data625	0.621338	-0.485026	-0.175171	-0.065918	-0.12146	-0.072835	0.029093
Data626	0.640869	-0.48116	-0.177002	-0.06368	-0.116374	-0.074666	0.032145
Data627	0.660197	-0.476481	-0.178833	-0.061442	-0.111287	-0.077108	0.035197
Data628	0.679728	-0.471598	-0.181071	-0.059204	-0.106405	-0.08016	0.037842
Data629	0.699056	-0.465902	-0.183309	-0.056966	-0.101318	-0.083618	0.040283
Data630	0.718384	-0.459798	-0.185547	-0.054728	-0.096232	-0.087484	0.042725
Data631	0.737508	-0.452881	-0.187988	-0.052694	-0.090942	-0.091756	0.044963
Data632	0.756429	-0.44576	-0.19043	-0.050659	-0.085653	-0.096436	0.047201
Data633	0.77474	-0.438029	-0.192871	-0.048828	-0.08016	-0.101115	0.049235
Data634	0.792643	-0.430094	-0.195313	-0.046997	-0.07487	-0.105998	0.05127
Data635	0.809733	-0.421753	-0.19755	-0.045573	-0.069377	-0.110881	0.053101
Data636	0.826009	-0.413615	-0.199788	-0.044149	-0.064087	-0.115763	0.054932
Data637	0.841268	-0.405477	-0.201619	-0.042928	-0.059001	-0.120239	0.056356
Data638	0.855306	-0.397542	-0.203451	-0.041911	-0.054118	-0.124308	0.05778
Data639	0.868123	-0.390015	-0.205078	-0.041097	-0.049642	-0.128174	0.058797
