# Supplementary material for: Integration of MRI and somatosensory evoked potentials facilitate diagnosis of spinal cord compression
Source: Sci Rep. 2023 May 15;13:7861. doi: 10.1038/s41598-023-34832-2 (PMC10185544; doi:10.1038/s41598-023-34832-2)
Supplement: Supplementary file 3 — Supplementary Information 3. [file 41598_2023_34832_MOESM3_ESM.zip › Preoperative SSEP data/spinal cord compression group/2533986_2/2533986_2_Rt Tibial SEP_Cz'-Fpz_201219_144503.csv]

Index	1	2	3	4	5	6	7
Name	Cz'-Fpz	Cz'-Fpz	Cz'-Fpz	Cz'-Fpz	Cz'-Fpz	Cz'-Fpz	Cz'-Fpz
Time	2.0181E+13	2.0181E+13	2.0181E+13	2.0181E+13	2.0181E+13	2.0181E+13	2.0181E+13
Highcut	500	500	500	500	500	500	500
Lowcut	10	10	10	10	10	10	10
Period	0.000156	0.000156	0.000156	0.000156	0.000156	0.000156	0.000156
Averages	120	120	120	120	120	120	120
Int (mA)	18/17.6mA	18/17.6mA	18/17.6mA	18/17.6mA	18/17.6mA	18/17.9mA	18/17.6mA
Pulse Width (�gs)	200�s	200�s	200�s	200�s	200�s	200�s	200�s
Rep Rate (Hz)	2.78Hz	2.78Hz	3.11Hz	3.11Hz	3.11Hz	3.11Hz	3.11Hz
Data0	0.019735	0.748901	-0.34078	-0.403035	-0.144958	0.243429	-0.343323
Data1	0.013224	0.73822	-0.347697	-0.400391	-0.143738	0.234782	-0.344849
Data2	0.018107	0.73995	-0.342814	-0.390422	-0.135905	0.233968	-0.341492
Data3	0.034993	0.754903	-0.325521	-0.373128	-0.12146	0.241496	-0.332947
Data4	0.063883	0.783081	-0.296021	-0.348714	-0.100505	0.25706	-0.319214
Data5	0.10376	0.823568	-0.255737	-0.317993	-0.073853	0.279744	-0.300496
Data6	0.152588	0.874329	-0.206502	-0.282593	-0.042826	0.307922	-0.277507
Data7	0.207926	0.932617	-0.15096	-0.244344	-0.008952	0.339661	-0.251261
Data8	0.26652	0.995076	-0.09257	-0.205282	0.025838	0.372823	-0.22288
Data9	0.325317	1.058044	-0.034587	-0.167643	0.059916	0.40507	-0.193685
Data10	0.381063	1.117961	0.019531	-0.133464	0.091349	0.434265	-0.164897
Data11	0.431315	1.17157	0.067342	-0.10437	0.118612	0.458577	-0.137634
Data12	0.473836	1.216227	0.106812	-0.081787	0.140686	0.476685	-0.112915
Data13	0.507202	1.250305	0.136108	-0.066325	0.15686	0.487773	-0.091451
Data14	0.530802	1.272685	0.155029	-0.057983	0.166931	0.491842	-0.073649
Data15	0.54484	1.283468	0.163371	-0.056559	0.171204	0.488892	-0.059713
Data16	0.55013	1.283162	0.162354	-0.061035	0.170288	0.47994	-0.049235
Data17	0.547892	1.273092	0.153198	-0.070394	0.1651	0.465902	-0.042216
Data18	0.539551	1.254781	0.137329	-0.083415	0.156657	0.447998	-0.037944
Data19	0.526937	1.230265	0.116781	-0.098674	0.145976	0.427551	-0.035909
Data20	0.511475	1.201172	0.09318	-0.11495	0.134176	0.405782	-0.035502
Data21	0.494792	1.16923	0.067952	-0.131429	0.12207	0.383606	-0.036316
Data22	0.477905	1.135864	0.042318	-0.147298	0.110372	0.361837	-0.03774
Data23	0.461629	1.102397	0.017497	-0.161743	0.099691	0.341288	-0.039368
Data24	0.446777	1.069336	-0.005697	-0.174764	0.090027	0.322164	-0.041097
Data25	0.433757	1.037699	-0.026855	-0.18575	0.081991	0.305176	-0.042521
Data26	0.42277	1.008097	-0.045573	-0.194499	0.07609	0.29012	-0.043233
Data27	0.413208	0.979818	-0.062663	-0.201823	0.071208	0.276693	-0.043742
Data28	0.404867	0.952861	-0.077922	-0.207926	0.067139	0.264689	-0.044149
Data29	0.397746	0.927124	-0.091146	-0.212606	0.064087	0.254313	-0.04425
Data30	0.391642	0.902913	-0.102743	-0.216064	0.062052	0.245565	-0.04425
Data31	0.386353	0.879924	-0.112508	-0.218302	0.060933	0.238139	-0.043945
Data32	0.381877	0.858256	-0.121053	-0.21932	0.060628	0.231934	-0.043437
Data33	0.378011	0.837708	-0.128174	-0.21932	0.061137	0.226847	-0.042826
Data34	0.374552	0.818075	-0.134277	-0.218099	0.062256	0.222778	-0.042216
Data35	0.371297	0.799255	-0.139567	-0.216268	0.063883	0.219523	-0.041504
Data36	0.368449	0.781352	-0.144246	-0.21342	0.065918	0.216777	-0.040792
Data37	0.365601	0.764058	-0.148519	-0.209757	0.068258	0.214437	-0.040181
Data38	0.362956	0.747477	-0.152181	-0.205485	0.070801	0.212402	-0.039571
Data39	0.360311	0.731303	-0.155436	-0.200399	0.073547	0.210164	-0.038859
Data40	0.357666	0.715637	-0.158691	-0.194906	0.076396	0.207825	-0.038147
Data41	0.355428	0.700378	-0.16154	-0.189209	0.079142	0.204875	-0.037333
Data42	0.352987	0.685323	-0.164185	-0.183105	0.081787	0.201416	-0.036316
Data43	0.350749	0.670471	-0.166829	-0.177002	0.084229	0.19694	-0.035197
Data44	0.348714	0.655721	-0.169474	-0.170898	0.086466	0.19165	-0.033671
Data45	0.346883	0.640869	-0.171916	-0.164998	0.088298	0.185242	-0.031942
Data46	0.345256	0.625814	-0.174357	-0.159098	0.089925	0.177714	-0.029806
Data47	0.343831	0.610657	-0.177002	-0.153809	0.091044	0.169067	-0.027364
Data48	0.342814	0.595093	-0.179647	-0.148722	0.09196	0.159403	-0.024414
Data49	0.342	0.579325	-0.182495	-0.144043	0.09257	0.148722	-0.021159
Data50	0.341593	0.563151	-0.185343	-0.139771	0.092773	0.137329	-0.017395
Data51	0.34139	0.54657	-0.188395	-0.135905	0.092875	0.125122	-0.013326
Data52	0.341593	0.529683	-0.19165	-0.132243	0.092773	0.112508	-0.008952
Data53	0.342	0.51239	-0.194702	-0.128988	0.09257	0.099589	-0.004272
Data54	0.342814	0.494792	-0.197754	-0.126139	0.092265	0.08667	0.000509
Data55	0.343831	0.476888	-0.200602	-0.123494	0.09196	0.073853	0.005595
Data56	0.344849	0.458577	-0.203044	-0.12085	0.091654	0.061442	0.010579
Data57	0.346069	0.439962	-0.205282	-0.118612	0.091349	0.049438	0.015666
Data58	0.34729	0.421143	-0.206909	-0.11617	0.091146	0.038147	0.020549
Data59	0.348714	0.402018	-0.207723	-0.113932	0.091044	0.027568	0.025126
Data60	0.349935	0.38269	-0.20813	-0.111491	0.090942	0.017904	0.029602
Data61	0.350952	0.363057	-0.20752	-0.109049	0.091044	0.009054	0.033671
Data62	0.352173	0.343323	-0.206299	-0.106608	0.091146	0.001119	0.037435
Data63	0.35319	0.323283	-0.204061	-0.103963	0.091451	-0.006002	0.040792
Data64	0.354207	0.303243	-0.201213	-0.101115	0.09196	-0.01241	0.043945
Data65	0.355021	0.282898	-0.19755	-0.098267	0.09257	-0.018209	0.046794
Data66	0.356242	0.262553	-0.193481	-0.095418	0.093486	-0.023397	0.049337
Data67	0.357259	0.242106	-0.188599	-0.092773	0.094604	-0.02828	0.051778
Data68	0.35848	0.221659	-0.183309	-0.090129	0.095927	-0.032857	0.054118
Data69	0.359904	0.201111	-0.177816	-0.087687	0.097555	-0.03713	0.056458
Data70	0.361532	0.180664	-0.172119	-0.085449	0.099386	-0.041504	0.058695
Data71	0.363566	0.160319	-0.166219	-0.083415	0.10142	-0.045675	0.060933
Data72	0.365804	0.140177	-0.160319	-0.081787	0.10376	-0.049947	0.063273
Data73	0.368449	0.120138	-0.154419	-0.08016	0.106099	-0.054321	0.065511
Data74	0.371704	0.100403	-0.148722	-0.078735	0.108541	-0.058594	0.067749
Data75	0.375163	0.080872	-0.143433	-0.077311	0.111084	-0.062866	0.069987
Data76	0.379232	0.061849	-0.138143	-0.075887	0.113525	-0.067037	0.072123
Data77	0.383708	0.043233	-0.13326	-0.074259	0.115865	-0.071106	0.074056
Data78	0.388794	0.025228	-0.128581	-0.072428	0.118103	-0.074768	0.075989
Data79	0.394287	0.007833	-0.124105	-0.070394	0.120239	-0.078125	0.077616
Data80	0.400187	-0.008748	-0.119832	-0.067749	0.122274	-0.081075	0.079041
Data81	0.406494	-0.024719	-0.11556	-0.064901	0.124105	-0.083415	0.080363
Data82	0.413208	-0.039876	-0.111491	-0.061849	0.125834	-0.085144	0.081482
Data83	0.420125	-0.054321	-0.107218	-0.058594	0.127563	-0.086263	0.082499
Data84	0.427043	-0.067851	-0.102946	-0.055135	0.129191	-0.086772	0.083313
Data85	0.434163	-0.080668	-0.098674	-0.051676	0.13092	-0.08667	0.084025
Data86	0.441081	-0.092875	-0.093994	-0.048218	0.132751	-0.08606	0.084635
Data87	0.447795	-0.10437	-0.089315	-0.044759	0.134583	-0.084839	0.085246
Data88	0.454102	-0.115458	-0.084229	-0.041504	0.136617	-0.083211	0.085856
Data89	0.460205	-0.126139	-0.079142	-0.038249	0.138855	-0.081177	0.086466
Data90	0.465698	-0.136617	-0.073853	-0.034993	0.141296	-0.078837	0.086975
Data91	0.470785	-0.146993	-0.068156	-0.031738	0.14384	-0.076396	0.087687
Data92	0.47526	-0.157267	-0.062663	-0.02828	0.146688	-0.073751	0.088298
Data93	0.479126	-0.167542	-0.056763	-0.024821	0.149638	-0.071208	0.08901
Data94	0.482381	-0.177816	-0.050863	-0.020955	0.152893	-0.068563	0.089722
Data95	0.485026	-0.188192	-0.044963	-0.016886	0.156352	-0.066121	0.090434
Data96	0.487061	-0.198669	-0.038859	-0.01241	0.159912	-0.063883	0.091146
Data97	0.488485	-0.209147	-0.032959	-0.007731	0.163574	-0.061849	0.091858
Data98	0.489299	-0.219523	-0.026855	-0.002848	0.167236	-0.060018	0.092672
Data99	0.489909	-0.229797	-0.020549	0.002238	0.171	-0.058594	0.093282
Data100	0.489909	-0.23997	-0.014445	0.007528	0.174561	-0.057475	0.093994
Data101	0.489299	-0.249939	-0.008341	0.013021	0.178019	-0.056864	0.094604
Data102	0.488485	-0.259603	-0.002238	0.018311	0.181173	-0.056559	0.095113
Data103	0.487467	-0.268962	0.003459	0.023397	0.184021	-0.056661	0.095622
Data104	0.48584	-0.278015	0.009562	0.02828	0.186361	-0.057271	0.09613
Data105	0.484009	-0.286662	0.015462	0.032959	0.188293	-0.058289	0.096537
Data106	0.481567	-0.295105	0.021362	0.037231	0.189718	-0.059713	0.096944
Data107	0.478923	-0.303243	0.027059	0.0413	0.190531	-0.061442	0.097351
Data108	0.475871	-0.311178	0.032959	0.044963	0.190837	-0.063375	0.097656
Data109	0.472412	-0.31901	0.038656	0.048421	0.190531	-0.065613	0.09786
Data110	0.468547	-0.326742	0.044556	0.051676	0.189921	-0.067851	0.098063
Data111	0.464274	-0.334574	0.050252	0.054728	0.188802	-0.070089	0.098165
Data112	0.459595	-0.342509	0.056152	0.057373	0.187378	-0.072327	0.098267
Data113	0.454305	-0.350647	0.062052	0.060018	0.185852	-0.074361	0.098165
Data114	0.448812	-0.35909	0.067952	0.062256	0.184123	-0.07609	0.098063
Data115	0.442912	-0.367839	0.073649	0.06429	0.182393	-0.077718	0.09786
Data116	0.436605	-0.376994	0.079346	0.066325	0.180766	-0.079041	0.097555
Data117	0.429891	-0.386454	0.085042	0.067952	0.17924	-0.08016	0.097249
Data118	0.422974	-0.39622	0.090535	0.069377	0.177816	-0.081075	0.096741
Data119	0.415853	-0.406189	0.095825	0.070597	0.176697	-0.081787	0.096334
Data120	0.408325	-0.416361	0.100911	0.071818	0.175883	-0.082499	0.095825
Data121	0.400798	-0.426432	0.105794	0.072632	0.175273	-0.083211	0.095317
Data122	0.392863	-0.436503	0.110474	0.073446	0.174866	-0.084025	0.094808
Data123	0.384521	-0.44637	0.115153	0.074259	0.174662	-0.084839	0.094401
Data124	0.37618	-0.455831	0.119629	0.075073	0.174662	-0.085754	0.093892
Data125	0.367432	-0.464884	0.124105	0.075887	0.174662	-0.086873	0.093486
Data126	0.358276	-0.473328	0.128784	0.076904	0.174764	-0.087992	0.092977
Data127	0.348918	-0.481262	0.13326	0.078125	0.174662	-0.089213	0.092367
Data128	0.339152	-0.488485	0.137939	0.079346	0.174561	-0.090434	0.091756
Data129	0.328979	-0.495199	0.142822	0.080973	0.174052	-0.091553	0.090841
Data130	0.3184	-0.5012	0.147502	0.083008	0.17334	-0.092468	0.089823
Data131	0.307617	-0.506592	0.152384	0.085042	0.172323	-0.093079	0.088501
Data132	0.296427	-0.511475	0.157064	0.08728	0.170898	-0.093384	0.086873
Data133	0.285034	-0.515951	0.161743	0.089722	0.168966	-0.09318	0.084941
Data134	0.273438	-0.519918	0.166219	0.092367	0.166728	-0.092468	0.082601
Data135	0.261637	-0.523478	0.170492	0.095011	0.164185	-0.091248	0.079854
Data136	0.249634	-0.526835	0.174357	0.097453	0.161235	-0.089213	0.076599
Data137	0.23763	-0.529887	0.178019	0.099894	0.158183	-0.086568	0.073039
Data138	0.225423	-0.532837	0.181274	0.102132	0.154928	-0.083313	0.06897
Data139	0.213216	-0.535482	0.184123	0.10437	0.151672	-0.079244	0.064494
Data140	0.201009	-0.538127	0.186768	0.106405	0.148621	-0.074666	0.059509
Data141	0.188599	-0.540466	0.189006	0.108236	0.145671	-0.069377	0.054321
Data142	0.176188	-0.542806	0.191243	0.109863	0.143026	-0.063578	0.048726
Data143	0.163371	-0.545044	0.193278	0.111491	0.140788	-0.057373	0.042826
Data144	0.150553	-0.54718	0.195313	0.113118	0.138957	-0.050761	0.036723
Data145	0.137329	-0.549215	0.19755	0.114746	0.137634	-0.043945	0.030518
Data146	0.123698	-0.551147	0.199585	0.116374	0.136719	-0.037028	0.024211
Data147	0.109863	-0.55308	0.201823	0.118205	0.13621	-0.030212	0.017904
Data148	0.095418	-0.554911	0.204264	0.120239	0.136007	-0.0236	0.011597
Data149	0.080566	-0.556742	0.206502	0.122274	0.136108	-0.017293	0.005493
Data150	0.065308	-0.558472	0.209147	0.124512	0.136515	-0.011495	-0.000407
Data151	0.049845	-0.560201	0.211589	0.126953	0.136922	-0.006409	-0.006205
Data152	0.033976	-0.56193	0.214233	0.129395	0.137431	-0.002136	-0.011698
Data153	0.018107	-0.563558	0.216878	0.131632	0.137939	0.001017	-0.016988
Data154	0.002035	-0.565084	0.21932	0.133667	0.138245	0.003255	-0.022074
Data155	-0.013835	-0.56661	0.221761	0.135701	0.138346	0.004272	-0.026855
Data156	-0.029704	-0.567932	0.224202	0.137126	0.138245	0.004069	-0.031433
Data157	-0.045166	-0.569153	0.226644	0.13855	0.137838	0.002747	-0.035807
Data158	-0.060425	-0.570272	0.229085	0.139364	0.137227	0.000305	-0.039978
Data159	-0.075073	-0.571086	0.23173	0.139974	0.136312	-0.003153	-0.043844
Data160	-0.089111	-0.571594	0.234578	0.140381	0.135091	-0.007629	-0.047506
Data161	-0.102336	-0.571899	0.23763	0.140381	0.133565	-0.012817	-0.051066
Data162	-0.11495	-0.571899	0.241089	0.140381	0.131836	-0.018616	-0.054423
Data163	-0.126953	-0.571391	0.244954	0.140381	0.129801	-0.024821	-0.057576
Data164	-0.138143	-0.570577	0.249023	0.140584	0.127462	-0.031128	-0.06073
Data165	-0.148722	-0.569255	0.253499	0.140991	0.12502	-0.037537	-0.06368
Data166	-0.158691	-0.567424	0.258179	0.141602	0.122274	-0.043844	-0.06663
Data167	-0.168254	-0.565084	0.262858	0.142822	0.119425	-0.049845	-0.069478
Data168	-0.177409	-0.562236	0.267944	0.144653	0.116272	-0.055542	-0.072428
Data169	-0.186361	-0.558675	0.272624	0.146891	0.113017	-0.060933	-0.075378
Data170	-0.195109	-0.554606	0.277303	0.14974	0.109558	-0.065918	-0.078532
Data171	-0.203654	-0.549825	0.281779	0.153198	0.106099	-0.070699	-0.081787
Data172	-0.212606	-0.544332	0.286051	0.157064	0.102437	-0.075277	-0.085144
Data173	-0.221354	-0.538228	0.289714	0.161336	0.098877	-0.079753	-0.088704
Data174	-0.230509	-0.531311	0.293172	0.166016	0.095317	-0.084025	-0.092468
Data175	-0.239665	-0.52358	0.296224	0.171102	0.091756	-0.088399	-0.096334
Data176	-0.249023	-0.515238	0.299072	0.176188	0.088298	-0.092875	-0.100301
Data177	-0.258382	-0.505981	0.301514	0.181478	0.085042	-0.097453	-0.104268
Data178	-0.267944	-0.496114	0.303752	0.186564	0.081787	-0.102132	-0.108236
Data179	-0.277303	-0.485433	0.305786	0.191854	0.078634	-0.106812	-0.112203
Data180	-0.286662	-0.474141	0.307821	0.196737	0.075684	-0.111491	-0.116069
Data181	-0.295817	-0.462341	0.309855	0.201619	0.072734	-0.11617	-0.119731
Data182	-0.304769	-0.450033	0.311686	0.206095	0.069987	-0.120646	-0.123189
Data183	-0.313314	-0.437419	0.313721	0.210775	0.067342	-0.124715	-0.126546
Data184	-0.321655	-0.424601	0.315755	0.215251	0.064799	-0.128377	-0.129598
Data185	-0.329793	-0.411784	0.317586	0.219727	0.062358	-0.131327	-0.132446
Data186	-0.337728	-0.399068	0.319621	0.224202	0.059916	-0.133667	-0.135091
Data187	-0.345459	-0.386759	0.321655	0.228678	0.057576	-0.135091	-0.137533
Data188	-0.352783	-0.374858	0.323486	0.233358	0.055339	-0.1356	-0.139872
Data189	-0.360107	-0.363566	0.325521	0.238444	0.053202	-0.135193	-0.141907
Data190	-0.367025	-0.352885	0.327352	0.24353	0.051066	-0.133769	-0.14384
Data191	-0.373942	-0.342916	0.329183	0.24882	0.049032	-0.131327	-0.145671
Data192	-0.380452	-0.333557	0.331217	0.254313	0.046997	-0.127869	-0.147298
Data193	-0.386556	-0.32491	0.333049	0.26001	0.045064	-0.123596	-0.148824
Data194	-0.392049	-0.316569	0.33488	0.265706	0.04303	-0.118408	-0.15035
Data195	-0.397135	-0.308634	0.336711	0.27181	0.041097	-0.11261	-0.151571
Data196	-0.401408	-0.3007	0.338542	0.277913	0.039266	-0.106099	-0.152791
Data197	-0.404663	-0.292562	0.340576	0.284017	0.037537	-0.099182	-0.153809
Data198	-0.406698	-0.283915	0.342611	0.290324	0.035909	-0.092061	-0.154622
Data199	-0.407511	-0.274455	0.345052	0.296834	0.034485	-0.084839	-0.155233
Data200	-0.406494	-0.263774	0.3479	0.303752	0.033366	-0.077616	-0.15564
Data201	-0.403849	-0.251567	0.351156	0.310872	0.032552	-0.070597	-0.155741
Data202	-0.39917	-0.237528	0.355225	0.3184	0.032145	-0.063883	-0.155436
Data203	-0.392253	-0.221151	0.360107	0.326538	0.032349	-0.057678	-0.154724
Data204	-0.38269	-0.202332	0.365804	0.33549	0.033061	-0.051982	-0.153707
Data205	-0.370687	-0.180766	0.372925	0.345052	0.034485	-0.046794	-0.152079
Data206	-0.355835	-0.156148	0.381266	0.355428	0.036621	-0.042013	-0.149841
Data207	-0.338135	-0.128377	0.391032	0.366821	0.039571	-0.03774	-0.146993
Data208	-0.316976	-0.097351	0.402222	0.379232	0.043335	-0.033569	-0.143433
Data209	-0.292765	-0.063171	0.415243	0.392456	0.048116	-0.029399	-0.139058
Data210	-0.265299	-0.025635	0.429891	0.406901	0.053813	-0.024821	-0.133667
Data211	-0.234375	0.01475	0.446167	0.421956	0.06073	-0.019531	-0.12736
Data212	-0.199992	0.05839	0.464274	0.438232	0.068766	-0.013123	-0.119934
Data213	-0.162354	0.104675	0.484009	0.455322	0.078227	-0.005086	-0.111287
Data214	-0.121663	0.153605	0.505575	0.473226	0.08901	0.004679	-0.101217
Data215	-0.077718	0.204773	0.528768	0.492147	0.10142	0.016785	-0.089823
Data216	-0.031128	0.257975	0.553589	0.512085	0.115356	0.031331	-0.077006
Data217	0.018107	0.312907	0.579834	0.53304	0.131124	0.048726	-0.062663
Data218	0.069784	0.369364	0.607503	0.555013	0.148722	0.068766	-0.046692
Data219	0.123698	0.426839	0.6368	0.578206	0.168152	0.091756	-0.029195
Data220	0.179443	0.485229	0.667114	0.602824	0.189514	0.117289	-0.010173
Data221	0.236613	0.54423	0.698853	0.628662	0.212708	0.145467	0.010173
Data222	0.295207	0.603231	0.731608	0.656128	0.237732	0.175781	0.032043
Data223	0.354614	0.66213	0.765381	0.685018	0.264587	0.208028	0.055135
Data224	0.414836	0.72052	0.799967	0.715535	0.292969	0.241903	0.079346
Data225	0.475057	0.777893	0.835164	0.747477	0.322978	0.276794	0.104675
Data226	0.535075	0.834045	0.870972	0.78064	0.354309	0.3125	0.130717
Data227	0.594482	0.888468	0.907186	0.815226	0.386658	0.348612	0.157471
Data228	0.652873	0.940755	0.943604	0.850627	0.420024	0.384623	0.184733
Data229	0.710042	0.990906	0.980021	0.886841	0.453898	0.420227	0.212301
Data230	0.765381	1.03831	1.016235	0.923462	0.488078	0.455119	0.240072
Data231	0.818685	1.082967	1.052246	0.95988	0.522257	0.489095	0.267741
Data232	0.869751	1.124674	1.087443	0.996094	0.556132	0.521851	0.295105
Data233	0.917969	1.16333	1.12203	1.031698	0.589396	0.553182	0.322164
Data234	0.963542	1.199036	1.155396	1.066284	0.621745	0.582987	0.348612
Data235	1.006063	1.231791	1.187744	1.09965	0.652873	0.611064	0.374349
Data236	1.045532	1.261698	1.218872	1.131388	0.682475	0.63741	0.399272
Data237	1.08195	1.288961	1.248372	1.161296	0.710347	0.661926	0.423075
Data238	1.115316	1.313578	1.276245	1.189372	0.736389	0.684713	0.445658
Data239	1.14563	1.335958	1.302083	1.21521	0.760498	0.705668	0.466919
Data240	1.173299	1.355998	1.326294	1.239217	0.782572	0.725098	0.486857
Data241	1.197917	1.374003	1.34847	1.26119	0.802612	0.742798	0.505269
Data242	1.220093	1.389974	1.368408	1.280924	0.820618	0.759176	0.522156
Data243	1.239624	1.404012	1.386515	1.298828	0.836589	0.774231	0.537415
Data244	1.25651	1.416016	1.402384	1.314901	0.850728	0.788167	0.551046
Data245	1.270955	1.425985	1.416423	1.329346	0.862935	0.800985	0.563049
Data246	1.282756	1.433919	1.428223	1.342163	0.873515	0.812988	0.573527
Data247	1.292318	1.439514	1.438192	1.353556	0.882365	0.824178	0.582479
Data248	1.299032	1.442871	1.44633	1.363525	0.889689	0.834452	0.589905
Data249	1.303304	1.443787	1.452637	1.37207	0.895589	0.844014	0.596008
Data250	1.304728	1.441956	1.457316	1.379598	0.900065	0.852763	0.600789
Data251	1.303507	1.437378	1.460368	1.385905	0.903219	0.860494	0.60435
Data252	1.299235	1.42985	1.461589	1.390991	0.905151	0.867106	0.606893
Data253	1.291911	1.419373	1.461385	1.39506	0.906067	0.872498	0.608521
Data254	1.281738	1.405741	1.459554	1.397909	0.905863	0.876363	0.609233
Data255	1.268107	1.388855	1.456095	1.399333	0.904744	0.878499	0.609334
Data256	1.251424	1.368612	1.451009	1.399536	0.902812	0.878703	0.608724
Data257	1.231689	1.345215	1.444295	1.398112	0.900065	0.876872	0.607707
Data258	1.208496	1.318461	1.43575	1.395264	0.896606	0.872701	0.606181
Data259	1.182454	1.288452	1.425374	1.390788	0.892537	0.866191	0.60435
Data260	1.153158	1.255188	1.413167	1.384481	0.887858	0.857239	0.602214
Data261	1.121012	1.21877	1.398926	1.376343	0.882467	0.845846	0.599874
Data262	1.086019	1.179403	1.38265	1.36617	0.876363	0.832113	0.597229
Data263	1.048584	1.137187	1.364339	1.354167	0.869548	0.816243	0.594381
Data264	1.008504	1.092224	1.343994	1.340129	0.861816	0.798238	0.591227
Data265	0.966187	1.044617	1.321818	1.324056	0.853068	0.778402	0.587769
Data266	0.921834	0.994771	1.297404	1.305949	0.843099	0.756938	0.583903
Data267	0.875651	0.94279	1.271362	1.286011	0.831909	0.734151	0.579529
Data268	0.827637	0.888875	1.243286	1.263835	0.819194	0.710347	0.574748
Data269	0.778402	0.83313	1.213582	1.240031	0.804952	0.685628	0.569255
Data270	0.727946	0.775859	1.182251	1.214396	0.789083	0.6604	0.563049
Data271	0.67627	0.717265	1.149495	1.18693	0.771383	0.634664	0.556132
Data272	0.623779	0.657552	1.115316	1.157633	0.751953	0.608724	0.548401
Data273	0.570475	0.59672	1.079712	1.126912	0.730591	0.582581	0.539754
Data274	0.516561	0.535075	1.042887	1.09436	0.707499	0.556437	0.530294
Data275	0.462036	0.472616	1.004639	1.060181	0.682475	0.530294	0.52002
Data276	0.407308	0.409749	0.965373	1.024373	0.655619	0.504049	0.509033
Data277	0.352173	0.346375	0.924886	0.986938	0.627035	0.477905	0.497131
Data278	0.297038	0.282694	0.883179	0.947876	0.596822	0.451558	0.484721
Data279	0.241699	0.219014	0.840251	0.907389	0.56488	0.425313	0.471598
Data280	0.186361	0.155233	0.796102	0.865275	0.531311	0.398865	0.458069
Data281	0.131429	0.091858	0.751139	0.821737	0.496318	0.372314	0.444031
Data282	0.076701	0.028687	0.704956	0.776978	0.459798	0.345662	0.429586
Data283	0.022583	-0.033671	0.658162	0.730998	0.421956	0.318909	0.414937
Data284	-0.030924	-0.09552	0.610555	0.684408	0.382792	0.292155	0.399984
Data285	-0.083618	-0.156555	0.562541	0.6368	0.342509	0.265198	0.384928
Data286	-0.135498	-0.216573	0.514119	0.588989	0.301208	0.238342	0.36967
Data287	-0.186157	-0.275574	0.465495	0.540975	0.258993	0.211385	0.354411
Data288	-0.235799	-0.333354	0.417074	0.492757	0.216064	0.184428	0.33905
Data289	-0.284017	-0.389811	0.368856	0.444946	0.172526	0.157572	0.32369
Data290	-0.331014	-0.444946	0.320841	0.397339	0.128682	0.130615	0.308329
Data291	-0.376587	-0.498657	0.273641	0.350138	0.084534	0.10376	0.29307
Data292	-0.420736	-0.550944	0.227051	0.303548	0.040487	0.077006	0.27771
Data293	-0.463257	-0.601807	0.181274	0.257772	-0.003153	0.050151	0.262553
Data294	-0.504557	-0.651143	0.136515	0.212402	-0.04659	0.023397	0.247498
Data295	-0.544434	-0.698954	0.09257	0.167847	-0.089315	-0.003357	0.232544
Data296	-0.582682	-0.745239	0.049845	0.124105	-0.131226	-0.030009	0.217794
Data297	-0.61971	-0.789897	0.008341	0.08077	-0.172119	-0.056559	0.203247
Data298	-0.655111	-0.833028	-0.031942	0.038249	-0.211894	-0.083008	0.188904
Data299	-0.689087	-0.87443	-0.071004	-0.003255	-0.250346	-0.108948	0.174866
Data300	-0.721639	-0.914103	-0.108846	-0.044352	-0.287476	-0.134583	0.161133
Data301	-0.752767	-0.952148	-0.145671	-0.084432	-0.322978	-0.159505	0.147807
Data302	-0.782267	-0.988363	-0.181071	-0.123698	-0.357157	-0.183716	0.134786
Data303	-0.810343	-1.022746	-0.215251	-0.16215	-0.389709	-0.207011	0.122274
Data304	-0.836792	-1.055298	-0.24821	-0.199382	-0.420837	-0.22939	0.11027
Data305	-0.861816	-1.086019	-0.279948	-0.235596	-0.450439	-0.250549	0.098877
Data306	-0.885213	-1.114705	-0.310669	-0.270589	-0.478719	-0.270589	0.087891
Data307	-0.907186	-1.141561	-0.340169	-0.304362	-0.505778	-0.28951	0.077616
Data308	-0.927531	-1.166382	-0.368652	-0.336711	-0.531514	-0.30721	0.067952
Data309	-0.946452	-1.18927	-0.395711	-0.368042	-0.556132	-0.32369	0.058899
Data310	-0.963949	-1.210225	-0.421956	-0.398153	-0.579732	-0.33905	0.050557
Data311	-0.980225	-1.229248	-0.446777	-0.426839	-0.602315	-0.35319	0.042826
Data312	-0.995076	-1.246541	-0.470581	-0.454508	-0.623881	-0.366414	0.035807
Data313	-1.008708	-1.261902	-0.492961	-0.480957	-0.644633	-0.37852	0.0295
Data314	-1.021322	-1.275736	-0.514323	-0.506388	-0.664266	-0.389608	0.023905
Data315	-1.032715	-1.287944	-0.534261	-0.530599	-0.682983	-0.39978	0.018921
Data316	-1.043294	-1.298726	-0.552979	-0.553589	-0.700785	-0.409037	0.01475
Data317	-1.052856	-1.308289	-0.570272	-0.575562	-0.717367	-0.417379	0.01119
Data318	-1.061401	-1.316732	-0.586344	-0.596313	-0.732931	-0.424805	0.008443
Data319	-1.069336	-1.324158	-0.601196	-0.616048	-0.747375	-0.431519	0.006205
Data320	-1.076457	-1.330668	-0.614827	-0.634562	-0.7606	-0.437317	0.004781
Data321	-1.082967	-1.336568	-0.627035	-0.651855	-0.772705	-0.442301	0.003967
Data322	-1.088867	-1.341756	-0.638224	-0.667928	-0.783488	-0.446574	0.003662
Data323	-1.094157	-1.346436	-0.648193	-0.68278	-0.793152	-0.450033	0.004069
Data324	-1.098836	-1.350606	-0.657145	-0.696615	-0.801697	-0.452779	0.004883
Data325	-1.103109	-1.35437	-0.664876	-0.709432	-0.809224	-0.454712	0.006205
Data326	-1.106771	-1.357625	-0.671997	-0.721232	-0.815633	-0.455831	0.007935
Data327	-1.110026	-1.360474	-0.677897	-0.732015	-0.821228	-0.456136	0.010071
Data328	-1.112671	-1.362813	-0.68339	-0.742188	-0.825907	-0.455627	0.012512
Data329	-1.115112	-1.364644	-0.687866	-0.751343	-0.829875	-0.454305	0.015259
Data330	-1.116943	-1.365865	-0.691935	-0.760091	-0.83313	-0.452067	0.018209
Data331	-1.118368	-1.366475	-0.69519	-0.768026	-0.835876	-0.449015	0.021261
Data332	-1.119181	-1.366374	-0.698039	-0.77535	-0.838013	-0.445251	0.024516
Data333	-1.119588	-1.36556	-0.70048	-0.782064	-0.839742	-0.440674	0.027974
Data334	-1.119385	-1.364034	-0.702515	-0.788167	-0.841064	-0.435486	0.031331
Data335	-1.118571	-1.361796	-0.704142	-0.793457	-0.84198	-0.429789	0.034892
Data336	-1.117147	-1.358846	-0.705566	-0.798136	-0.842489	-0.423686	0.038452
Data337	-1.115112	-1.355184	-0.70638	-0.802205	-0.84259	-0.417277	0.042114
Data338	-1.112467	-1.350708	-0.706991	-0.805461	-0.842285	-0.410665	0.045878
Data339	-1.109212	-1.345622	-0.707194	-0.807902	-0.841573	-0.403951	0.049744
Data340	-1.105347	-1.339925	-0.707194	-0.80953	-0.840352	-0.397237	0.053711
Data341	-1.100871	-1.333516	-0.706584	-0.810547	-0.838623	-0.390523	0.057882
Data342	-1.096191	-1.326396	-0.705363	-0.81075	-0.836385	-0.383911	0.062154
Data343	-1.090698	-1.318665	-0.703939	-0.810343	-0.833537	-0.377299	0.066528
Data344	-1.085002	-1.310323	-0.701701	-0.80953	-0.829976	-0.370789	0.071106
Data345	-1.078898	-1.30127	-0.699056	-0.808105	-0.825806	-0.364176	0.075887
Data346	-1.072591	-1.291504	-0.695801	-0.806071	-0.821025	-0.357564	0.08077
Data347	-1.065877	-1.28123	-0.692139	-0.803833	-0.815531	-0.35085	0.085754
Data348	-1.059163	-1.270243	-0.687866	-0.801188	-0.809428	-0.344035	0.090841
Data349	-1.052246	-1.258748	-0.682983	-0.79834	-0.802612	-0.337016	0.095825
Data350	-1.045125	-1.246643	-0.677897	-0.795085	-0.795186	-0.329895	0.100911
Data351	-1.038005	-1.234233	-0.672404	-0.791423	-0.787252	-0.322673	0.105896
Data352	-1.03068	-1.221415	-0.666504	-0.787557	-0.778707	-0.315348	0.110779
Data353	-1.023356	-1.208496	-0.660604	-0.783081	-0.769552	-0.307922	0.115458
Data354	-1.015828	-1.195272	-0.6545	-0.778402	-0.759989	-0.300598	0.120036
Data355	-1.008301	-1.182149	-0.648397	-0.773112	-0.749817	-0.293274	0.124207
Data356	-1.00057	-1.169027	-0.642293	-0.767415	-0.739136	-0.286153	0.128174
Data357	-0.992635	-1.155904	-0.635986	-0.761312	-0.727946	-0.279134	0.131836
Data358	-0.984497	-1.142985	-0.629883	-0.754598	-0.716349	-0.272319	0.135091
Data359	-0.975952	-1.130168	-0.623576	-0.747477	-0.704244	-0.265808	0.138041
Data360	-0.967	-1.117452	-0.617269	-0.740153	-0.691732	-0.259603	0.140686
Data361	-0.957642	-1.104736	-0.610758	-0.732422	-0.678813	-0.253703	0.143026
Data362	-0.947673	-1.092122	-0.604045	-0.724487	-0.665588	-0.248108	0.14506
Data363	-0.937297	-1.079407	-0.597331	-0.716349	-0.652161	-0.242818	0.14679
Data364	-0.926514	-1.066589	-0.590007	-0.708211	-0.638631	-0.237834	0.148519
Data365	-0.91512	-1.053467	-0.582682	-0.700073	-0.625	-0.233154	0.150045
Data366	-0.90332	-1.040039	-0.574748	-0.691935	-0.611471	-0.228678	0.151571
Data367	-0.891317	-1.026306	-0.56661	-0.684001	-0.597941	-0.224508	0.153198
Data368	-0.878906	-1.012065	-0.558065	-0.676066	-0.584717	-0.220439	0.155029
Data369	-0.866089	-0.997314	-0.54952	-0.668335	-0.571594	-0.21637	0.157064
Data370	-0.853271	-0.982157	-0.540568	-0.660604	-0.558777	-0.212199	0.159403
Data371	-0.840454	-0.966492	-0.531413	-0.652873	-0.546163	-0.207723	0.162048
Data372	-0.827637	-0.950317	-0.522461	-0.645142	-0.533752	-0.20284	0.164897
Data373	-0.814616	-0.933634	-0.513306	-0.63741	-0.521444	-0.197449	0.168152
Data374	-0.802002	-0.916646	-0.504354	-0.629476	-0.509237	-0.191345	0.171509
Data375	-0.789388	-0.899353	-0.495402	-0.621541	-0.496928	-0.184631	0.175069
Data376	-0.777181	-0.881755	-0.486654	-0.613607	-0.484619	-0.177002	0.17863
Data377	-0.765381	-0.864054	-0.478109	-0.605265	-0.472005	-0.16866	0.182088
Data378	-0.753784	-0.846354	-0.469767	-0.59672	-0.45929	-0.159505	0.185547
Data379	-0.742594	-0.828756	-0.461426	-0.588175	-0.446167	-0.14974	0.188599
Data380	-0.731812	-0.811462	-0.453491	-0.579427	-0.432739	-0.139567	0.191447
Data381	-0.721639	-0.794474	-0.44576	-0.570475	-0.419006	-0.129089	0.19399
Data382	-0.71167	-0.777893	-0.438029	-0.56132	-0.404968	-0.118713	0.196025
Data383	-0.702311	-0.761922	-0.430705	-0.551961	-0.390625	-0.108439	0.197652
Data384	-0.693563	-0.746562	-0.423381	-0.542806	-0.376078	-0.098674	0.198873
Data385	-0.685018	-0.731913	-0.41626	-0.533447	-0.361226	-0.089518	0.199687
Data386	-0.676676	-0.717977	-0.409342	-0.524089	-0.346375	-0.081177	0.200195
Data387	-0.668945	-0.704651	-0.402629	-0.514933	-0.331523	-0.073954	0.200297
Data388	-0.661214	-0.692037	-0.396118	-0.505981	-0.316569	-0.067749	0.200195
Data389	-0.653687	-0.679932	-0.389811	-0.497233	-0.301819	-0.062663	0.19989
Data390	-0.646159	-0.668233	-0.383504	-0.488485	-0.28717	-0.058695	0.199382
Data391	-0.638835	-0.656942	-0.377401	-0.480143	-0.272624	-0.055949	0.198771
Data392	-0.631307	-0.645752	-0.371297	-0.472005	-0.25828	-0.054321	0.198059
Data393	-0.623983	-0.634664	-0.365397	-0.464274	-0.244141	-0.053813	0.197449
Data394	-0.616659	-0.623372	-0.359497	-0.456543	-0.230204	-0.054321	0.196737
Data395	-0.609334	-0.611877	-0.353597	-0.449219	-0.216471	-0.055644	0.196025
Data396	-0.601807	-0.599976	-0.347697	-0.441895	-0.20284	-0.05778	0.195414
Data397	-0.594482	-0.587565	-0.341797	-0.43457	-0.189412	-0.060628	0.194906
Data398	-0.587158	-0.574544	-0.335693	-0.427653	-0.176086	-0.064087	0.194295
Data399	-0.579631	-0.561117	-0.329386	-0.420532	-0.162862	-0.067851	0.193787
Data400	-0.572306	-0.546977	-0.323079	-0.413411	-0.14974	-0.07192	0.193176
Data401	-0.564982	-0.532328	-0.316772	-0.406291	-0.136719	-0.07609	0.192566
Data402	-0.557454	-0.517171	-0.310262	-0.39917	-0.123596	-0.08016	0.191854
Data403	-0.55013	-0.501607	-0.303752	-0.392049	-0.110575	-0.084025	0.190837
Data404	-0.542603	-0.485636	-0.297038	-0.385132	-0.097555	-0.087687	0.189718
Data405	-0.534871	-0.46936	-0.29012	-0.378011	-0.084432	-0.090942	0.188293
Data406	-0.52714	-0.452983	-0.283407	-0.371297	-0.071411	-0.093791	0.186666
Data407	-0.519409	-0.436605	-0.276489	-0.364583	-0.058492	-0.09613	0.184631
Data408	-0.511475	-0.420125	-0.269572	-0.358276	-0.045471	-0.098063	0.18219
Data409	-0.503337	-0.403849	-0.262655	-0.351969	-0.032654	-0.099487	0.179443
Data410	-0.495199	-0.387675	-0.255737	-0.346273	-0.02004	-0.100606	0.17629
Data411	-0.486654	-0.371806	-0.248617	-0.34078	-0.007528	-0.101318	0.172831
Data412	-0.478109	-0.356242	-0.241699	-0.335693	0.004578	-0.101827	0.168966
Data413	-0.46936	-0.341085	-0.234782	-0.331014	0.016378	-0.102132	0.164897
Data414	-0.460205	-0.326335	-0.227865	-0.326742	0.027873	-0.102437	0.160624
Data415	-0.450846	-0.312093	-0.220947	-0.322876	0.038859	-0.102641	0.156148
Data416	-0.441488	-0.298258	-0.21403	-0.319214	0.049235	-0.103048	0.151469
Data417	-0.431722	-0.284932	-0.207113	-0.316162	0.059102	-0.103556	0.14679
Data418	-0.421549	-0.271912	-0.200399	-0.313314	0.068258	-0.104268	0.142008
Data419	-0.411377	-0.259298	-0.193888	-0.310872	0.076803	-0.105184	0.137329
Data420	-0.401001	-0.246989	-0.187581	-0.308431	0.084737	-0.106506	0.132751
Data421	-0.390422	-0.234884	-0.181681	-0.306193	0.09196	-0.108032	0.128377
Data422	-0.379639	-0.222778	-0.175985	-0.303955	0.09847	-0.109863	0.124105
Data423	-0.368856	-0.210571	-0.170695	-0.301514	0.104268	-0.111898	0.120138
Data424	-0.357869	-0.198364	-0.166016	-0.298665	0.109558	-0.113932	0.116475
Data425	-0.346883	-0.185852	-0.161743	-0.295614	0.114237	-0.116069	0.113017
Data426	-0.3361	-0.172933	-0.158081	-0.292155	0.118408	-0.118103	0.109965
Data427	-0.325317	-0.159709	-0.155029	-0.288289	0.122172	-0.119832	0.107117
Data428	-0.314941	-0.146077	-0.152791	-0.284017	0.125529	-0.121257	0.104574
Data429	-0.304769	-0.132039	-0.15096	-0.279134	0.128581	-0.122172	0.102234
Data430	-0.2948	-0.117696	-0.149536	-0.273844	0.131429	-0.122375	0.100098
Data431	-0.285441	-0.102844	-0.148722	-0.268555	0.134074	-0.121969	0.098063
Data432	-0.276286	-0.087687	-0.148315	-0.262858	0.136719	-0.12085	0.096029
Data433	-0.267741	-0.072327	-0.148315	-0.257365	0.139364	-0.119019	0.094096
Data434	-0.259806	-0.056559	-0.148519	-0.252075	0.141907	-0.116475	0.09196
Data435	-0.252279	-0.040588	-0.148722	-0.246989	0.144653	-0.113322	0.089722
Data436	-0.245158	-0.024312	-0.149333	-0.242513	0.1474	-0.10966	0.08728
Data437	-0.238444	-0.007731	-0.14974	-0.238647	0.150146	-0.105489	0.084534
Data438	-0.232137	0.008952	-0.150146	-0.235596	0.152995	-0.101115	0.081584
Data439	-0.226034	0.026042	-0.150757	-0.233154	0.155945	-0.096436	0.078227
Data440	-0.220337	0.043335	-0.151367	-0.231527	0.158895	-0.091756	0.074565
Data441	-0.21464	0.060933	-0.151978	-0.230713	0.161641	-0.087077	0.070699
Data442	-0.209147	0.078634	-0.152588	-0.230509	0.164388	-0.082499	0.066528
Data443	-0.203857	0.096334	-0.153402	-0.230916	0.167033	-0.077922	0.062052
Data444	-0.198568	0.114136	-0.154419	-0.23173	0.169373	-0.073446	0.057373
Data445	-0.193278	0.131632	-0.15564	-0.232747	0.171509	-0.068868	0.052592
Data446	-0.188192	0.148722	-0.157267	-0.233968	0.17334	-0.064189	0.047709
Data447	-0.183105	0.165405	-0.158895	-0.235189	0.174967	-0.059204	0.042826
Data448	-0.178019	0.181478	-0.160929	-0.236206	0.176188	-0.053914	0.037944
Data449	-0.173136	0.196737	-0.162964	-0.23702	0.177205	-0.048014	0.033162
Data450	-0.168457	0.211182	-0.165405	-0.237223	0.177816	-0.041504	0.028585
Data451	-0.163778	0.224813	-0.167847	-0.237223	0.178324	-0.034383	0.024007
Data452	-0.159302	0.237528	-0.170288	-0.236816	0.178528	-0.02655	0.019735
Data453	-0.155233	0.249329	-0.172933	-0.235799	0.17863	-0.018107	0.015666
Data454	-0.151164	0.260213	-0.175171	-0.234375	0.178528	-0.009257	0.011698
Data455	-0.147298	0.270386	-0.177409	-0.232544	0.178528	0	0.008036
Data456	-0.14384	0.279846	-0.17924	-0.230306	0.178426	0.009155	0.004476
Data457	-0.140788	0.288696	-0.180868	-0.227661	0.178426	0.018209	0.001119
Data458	-0.137736	0.297038	-0.182088	-0.224406	0.17863	0.026855	-0.002136
Data459	-0.135091	0.304769	-0.182902	-0.220947	0.178833	0.034587	-0.005391
Data460	-0.132853	0.312195	-0.183309	-0.217082	0.17924	0.0413	-0.008647
Data461	-0.130615	0.319214	-0.183512	-0.212809	0.179749	0.04659	-0.011902
Data462	-0.128581	0.325928	-0.183309	-0.20813	0.180359	0.050354	-0.015361
Data463	-0.126546	0.332336	-0.182902	-0.203044	0.180969	0.05249	-0.019023
Data464	-0.124308	0.338338	-0.182292	-0.19755	0.181681	0.052897	-0.022888
Data465	-0.12207	0.344035	-0.181478	-0.19165	0.182292	0.051473	-0.027161
Data466	-0.119425	0.349426	-0.180868	-0.185343	0.182699	0.048523	-0.031738
Data467	-0.116577	0.354411	-0.180054	-0.178833	0.183004	0.043945	-0.036825
Data468	-0.113118	0.35909	-0.179443	-0.171712	0.182902	0.037944	-0.042318
Data469	-0.109253	0.363261	-0.179036	-0.164591	0.182495	0.030924	-0.048218
Data470	-0.104777	0.367025	-0.17863	-0.157064	0.18158	0.023092	-0.054525
Data471	-0.099894	0.370382	-0.178223	-0.149536	0.180257	0.014547	-0.061239
Data472	-0.094401	0.37323	-0.178019	-0.141805	0.178426	0.005697	-0.068258
Data473	-0.088501	0.375671	-0.178019	-0.134277	0.175985	-0.003052	-0.07548
Data474	-0.082194	0.377808	-0.178019	-0.12675	0.173035	-0.011698	-0.082906
Data475	-0.075684	0.379435	-0.178223	-0.119425	0.169474	-0.02004	-0.09023
Data476	-0.068766	0.380859	-0.178426	-0.112101	0.165507	-0.027771	-0.097555
Data477	-0.062052	0.38208	-0.179036	-0.10498	0.161031	-0.034688	-0.104675
Data478	-0.055339	0.383097	-0.179647	-0.098063	0.156148	-0.040792	-0.111593
Data479	-0.048625	0.384013	-0.180461	-0.091349	0.150859	-0.04598	-0.118205
Data480	-0.042318	0.38503	-0.181478	-0.084635	0.145264	-0.050049	-0.124613
Data481	-0.036214	0.386251	-0.182699	-0.077922	0.139465	-0.053101	-0.130615
Data482	-0.030518	0.387472	-0.184326	-0.071615	0.133362	-0.055033	-0.136414
Data483	-0.025024	0.388896	-0.186361	-0.065104	0.127157	-0.055949	-0.14211
Data484	-0.019938	0.390523	-0.188599	-0.058797	0.12085	-0.055644	-0.147705
Data485	-0.015259	0.392253	-0.191243	-0.052694	0.114441	-0.054423	-0.1533
Data486	-0.010783	0.394084	-0.194295	-0.046794	0.108032	-0.052083	-0.158997
Data487	-0.006714	0.395813	-0.19755	-0.040894	0.101522	-0.04893	-0.164998
Data488	-0.002645	0.397339	-0.201009	-0.035197	0.095113	-0.044861	-0.171204
Data489	0.000814	0.398661	-0.204875	-0.029907	0.088603	-0.040181	-0.177917
Data490	0.004476	0.399577	-0.20874	-0.024618	0.082194	-0.034993	-0.184937
Data491	0.007935	0.399984	-0.212809	-0.019531	0.075684	-0.029297	-0.192464
Data492	0.011393	0.39978	-0.216878	-0.014852	0.069275	-0.023499	-0.200195
Data493	0.014648	0.398966	-0.220947	-0.010376	0.062764	-0.017598	-0.208333
Data494	0.018107	0.397542	-0.22522	-0.006104	0.056356	-0.0118	-0.216573
Data495	0.021362	0.395508	-0.229289	-0.001831	0.049845	-0.006307	-0.225016
Data496	0.024821	0.392761	-0.233358	0.002035	0.043335	-0.001322	-0.233358
Data497	0.028483	0.389608	-0.237427	0.0059	0.036825	0.003052	-0.241699
Data498	0.032145	0.385946	-0.241496	0.009766	0.030314	0.006612	-0.249634
Data499	0.036011	0.381978	-0.245565	0.013631	0.023702	0.009359	-0.257365
Data500	0.040283	0.377706	-0.249837	0.017497	0.01709	0.01119	-0.264689
Data501	0.044556	0.37323	-0.25411	0.021362	0.010376	0.012004	-0.271505
Data502	0.049235	0.368551	-0.258382	0.025024	0.003662	0.0118	-0.277812
Data503	0.053914	0.36377	-0.262655	0.02889	-0.003052	0.010478	-0.283712
Data504	0.059001	0.358887	-0.267131	0.032552	-0.009867	0.008341	-0.289103
Data505	0.06429	0.353902	-0.271606	0.036011	-0.016785	0.00529	-0.294088
Data506	0.06958	0.348816	-0.276082	0.039266	-0.023702	0.001526	-0.298665
Data507	0.07487	0.343526	-0.280355	0.042521	-0.030619	-0.002747	-0.30304
Data508	0.080363	0.338135	-0.28422	0.045166	-0.037537	-0.007426	-0.30721
Data509	0.085653	0.332438	-0.287882	0.047607	-0.044454	-0.01241	-0.311178
Data510	0.091146	0.32664	-0.291138	0.049642	-0.05127	-0.017293	-0.315043
Data511	0.096436	0.320536	-0.293986	0.051473	-0.058085	-0.022074	-0.318909
Data512	0.101522	0.314331	-0.296021	0.052694	-0.064697	-0.026347	-0.322673
Data513	0.106812	0.308024	-0.297241	0.053507	-0.071106	-0.030212	-0.326538
Data514	0.112305	0.301717	-0.297852	0.054118	-0.077515	-0.033366	-0.330404
Data515	0.117798	0.295512	-0.297852	0.054525	-0.08372	-0.035706	-0.334167
Data516	0.123494	0.289408	-0.297038	0.054525	-0.089722	-0.037333	-0.337931
Data517	0.129598	0.283712	-0.295817	0.054525	-0.095723	-0.038147	-0.341492
Data518	0.136108	0.27832	-0.293986	0.054321	-0.101624	-0.038249	-0.34495
Data519	0.143229	0.273438	-0.291748	0.054321	-0.107524	-0.037638	-0.348206
Data520	0.15096	0.269165	-0.289307	0.054118	-0.113424	-0.036519	-0.351156
Data521	0.159098	0.265401	-0.286662	0.054118	-0.119425	-0.034993	-0.353902
Data522	0.167847	0.262349	-0.283813	0.054321	-0.125529	-0.033264	-0.356242
Data523	0.177205	0.259908	-0.281169	0.054525	-0.131734	-0.031433	-0.358378
Data524	0.186971	0.258077	-0.278524	0.054728	-0.138143	-0.029806	-0.360107
Data525	0.197144	0.256856	-0.276082	0.054932	-0.144755	-0.028381	-0.361532
Data526	0.20752	0.256144	-0.273844	0.054932	-0.151469	-0.027262	-0.362752
Data527	0.218099	0.255839	-0.271606	0.055135	-0.158386	-0.026652	-0.363668
Data528	0.228678	0.255941	-0.269572	0.054932	-0.165304	-0.02655	-0.364278
Data529	0.238851	0.256348	-0.267537	0.054525	-0.172323	-0.026957	-0.364583
Data530	0.248617	0.256958	-0.265503	0.054118	-0.179138	-0.027873	-0.364685
Data531	0.257975	0.257568	-0.263468	0.053101	-0.185954	-0.029195	-0.364583
Data532	0.26652	0.25828	-0.261434	0.05188	-0.192464	-0.030823	-0.364075
Data533	0.274455	0.258891	-0.259196	0.050456	-0.198669	-0.032857	-0.363261
Data534	0.281372	0.259298	-0.256958	0.048625	-0.204366	-0.034993	-0.36204
Data535	0.287272	0.259705	-0.25472	0.04659	-0.209656	-0.03713	-0.360514
Data536	0.292358	0.259806	-0.252279	0.044352	-0.214437	-0.039266	-0.358582
Data537	0.296631	0.259806	-0.249634	0.041911	-0.218608	-0.0413	-0.356344
Data538	0.299886	0.259705	-0.247192	0.039266	-0.222168	-0.043233	-0.353699
Data539	0.302531	0.259399	-0.244548	0.036621	-0.22522	-0.044861	-0.35085
Data540	0.304362	0.259094	-0.241699	0.033976	-0.227661	-0.046387	-0.347799
Data541	0.305786	0.258789	-0.239054	0.031331	-0.229696	-0.047709	-0.344543
Data542	0.307007	0.258586	-0.23641	0.028687	-0.231323	-0.04893	-0.341288
Data543	0.307821	0.258586	-0.233765	0.026245	-0.232646	-0.050049	-0.338135
Data544	0.308431	0.258687	-0.23112	0.024007	-0.233765	-0.051168	-0.335083
Data545	0.309245	0.258993	-0.228475	0.021973	-0.23468	-0.052389	-0.332235
Data546	0.310059	0.259501	-0.226034	0.019938	-0.235596	-0.053813	-0.32959
Data547	0.311076	0.260213	-0.223389	0.018311	-0.236511	-0.05544	-0.327352
Data548	0.312297	0.261129	-0.220947	0.016683	-0.23763	-0.057475	-0.325317
Data549	0.313924	0.262248	-0.218506	0.015462	-0.238749	-0.059916	-0.32369
Data550	0.315755	0.263367	-0.216064	0.014445	-0.240072	-0.062764	-0.322164
Data551	0.317993	0.264587	-0.213623	0.013428	-0.241597	-0.06602	-0.320943
Data552	0.320435	0.26591	-0.211182	0.012614	-0.243123	-0.069682	-0.319824
Data553	0.322876	0.267029	-0.208537	0.0118	-0.244853	-0.073547	-0.318807
Data554	0.325521	0.268148	-0.205892	0.01119	-0.24648	-0.077718	-0.31779
Data555	0.328369	0.269165	-0.203044	0.010376	-0.24821	-0.081889	-0.316671
Data556	0.331014	0.269979	-0.200195	0.009766	-0.249837	-0.085958	-0.31545
Data557	0.333862	0.270691	-0.19694	0.008748	-0.251465	-0.089823	-0.314128
Data558	0.336304	0.2712	-0.193685	0.007528	-0.252889	-0.09318	-0.3125
Data559	0.338745	0.271606	-0.190226	0.006307	-0.254211	-0.095825	-0.310771
Data560	0.34078	0.27181	-0.186768	0.004679	-0.255229	-0.09786	-0.308838
Data561	0.342814	0.271912	-0.183105	0.002848	-0.256144	-0.098979	-0.306702
Data562	0.344442	0.27181	-0.17924	0.00061	-0.256958	-0.09908	-0.304565
Data563	0.345866	0.271708	-0.175578	-0.001628	-0.257467	-0.098267	-0.302327
Data564	0.346883	0.271403	-0.171712	-0.004069	-0.257874	-0.096436	-0.30009
Data565	0.3479	0.270996	-0.167643	-0.006917	-0.258077	-0.093791	-0.297953
Data566	0.348511	0.270487	-0.163778	-0.009766	-0.258077	-0.090535	-0.296021
Data567	0.348918	0.269877	-0.159912	-0.012614	-0.257874	-0.08667	-0.294189
Data568	0.349121	0.269165	-0.156047	-0.015462	-0.257467	-0.082601	-0.292562
Data569	0.348918	0.268453	-0.152181	-0.018311	-0.256856	-0.078634	-0.291138
Data570	0.348714	0.267741	-0.148112	-0.021159	-0.256042	-0.07487	-0.289917
Data571	0.348104	0.266927	-0.144246	-0.023804	-0.254924	-0.071716	-0.289001
Data572	0.347087	0.266113	-0.139974	-0.026245	-0.253499	-0.069275	-0.288188
Data573	0.345866	0.265299	-0.135701	-0.028687	-0.251872	-0.067647	-0.287577
Data574	0.344442	0.264486	-0.131226	-0.030924	-0.249837	-0.066935	-0.28717
Data575	0.342407	0.263672	-0.126343	-0.033162	-0.247599	-0.06724	-0.286764
Data576	0.339966	0.263062	-0.12146	-0.035197	-0.244954	-0.068461	-0.286357
Data577	0.336914	0.262451	-0.116374	-0.037231	-0.242004	-0.070597	-0.286051
Data578	0.333252	0.262044	-0.111084	-0.039063	-0.238749	-0.073344	-0.285543
Data579	0.329183	0.261841	-0.105591	-0.041097	-0.235087	-0.076497	-0.284932
Data580	0.3243	0.261841	-0.100301	-0.042928	-0.231222	-0.080058	-0.28422
Data581	0.318807	0.262146	-0.095215	-0.044759	-0.227051	-0.08372	-0.283305
Data582	0.312703	0.262655	-0.090332	-0.04659	-0.222677	-0.087484	-0.282084
Data583	0.306193	0.263468	-0.08606	-0.048218	-0.217997	-0.091146	-0.28066
Data584	0.299072	0.264587	-0.082194	-0.049845	-0.213114	-0.094706	-0.279032
Data585	0.291748	0.266012	-0.079142	-0.05127	-0.20813	-0.098165	-0.2771
Data586	0.284017	0.267537	-0.076701	-0.05249	-0.202942	-0.101624	-0.274963
Data587	0.276082	0.269267	-0.075277	-0.053507	-0.197652	-0.105082	-0.272725
Data588	0.268148	0.270996	-0.074666	-0.054321	-0.192362	-0.108643	-0.270386
Data589	0.260213	0.272725	-0.074666	-0.054728	-0.186971	-0.112305	-0.267944
Data590	0.252686	0.274353	-0.07548	-0.055135	-0.181681	-0.116374	-0.265605
Data591	0.245158	0.275675	-0.076701	-0.055135	-0.17629	-0.120646	-0.263468
Data592	0.238037	0.276693	-0.078532	-0.054932	-0.170898	-0.125224	-0.261434
Data593	0.23112	0.277405	-0.080566	-0.054525	-0.165507	-0.130107	-0.259806
Data594	0.224609	0.27771	-0.082804	-0.053914	-0.160116	-0.135295	-0.258586
Data595	0.218099	0.277608	-0.085042	-0.053304	-0.154622	-0.140584	-0.25767
Data596	0.211995	0.2771	-0.087077	-0.05249	-0.149129	-0.145874	-0.25706
Data597	0.205892	0.276286	-0.088908	-0.05188	-0.143534	-0.151164	-0.256958
Data598	0.199788	0.275269	-0.090739	-0.051473	-0.137736	-0.156352	-0.25706
Data599	0.193685	0.273946	-0.092163	-0.051066	-0.131836	-0.161235	-0.257467
Data600	0.187581	0.272624	-0.09318	-0.051066	-0.125732	-0.16571	-0.258077
Data601	0.181274	0.2712	-0.093994	-0.05127	-0.119425	-0.169779	-0.258789
Data602	0.174967	0.269979	-0.094604	-0.05188	-0.112915	-0.17334	-0.259501
Data603	0.168457	0.268758	-0.094808	-0.052897	-0.106099	-0.17629	-0.260315
Data604	0.161743	0.267843	-0.094808	-0.054321	-0.099182	-0.178731	-0.260925
Data605	0.155029	0.267232	-0.094604	-0.056152	-0.09196	-0.180664	-0.261536
Data606	0.148112	0.266825	-0.094198	-0.05839	-0.084534	-0.181986	-0.261943
Data607	0.141195	0.266927	-0.093587	-0.061035	-0.077006	-0.1828	-0.262248
Data608	0.134277	0.267334	-0.092773	-0.064087	-0.069377	-0.183105	-0.262349
Data609	0.12736	0.268046	-0.091756	-0.067546	-0.061747	-0.183004	-0.262248
Data610	0.120443	0.269267	-0.090535	-0.071208	-0.054118	-0.182393	-0.262044
Data611	0.113525	0.270793	-0.088908	-0.07487	-0.04659	-0.181376	-0.261536
Data612	0.106812	0.272725	-0.087077	-0.078939	-0.039164	-0.179952	-0.260824
Data613	0.100098	0.275167	-0.084839	-0.083008	-0.031942	-0.178223	-0.259806
Data614	0.093587	0.277913	-0.082194	-0.087077	-0.024923	-0.176086	-0.258484
Data615	0.08728	0.281067	-0.079142	-0.090942	-0.018209	-0.173645	-0.256755
Data616	0.081177	0.284729	-0.07548	-0.094604	-0.0118	-0.171	-0.254618
Data617	0.075073	0.2889	-0.071411	-0.098267	-0.005595	-0.16805	-0.252177
Data618	0.069377	0.293477	-0.066732	-0.101318	0.000305	-0.164897	-0.249227
Data619	0.063883	0.298462	-0.061646	-0.104167	0.006002	-0.161743	-0.245768
Data620	0.05839	0.303955	-0.055949	-0.106608	0.011495	-0.158488	-0.241801
Data621	0.053304	0.309957	-0.049642	-0.108439	0.016785	-0.155436	-0.237427
Data622	0.048421	0.316366	-0.042928	-0.109863	0.021973	-0.152486	-0.232442
Data623	0.043742	0.323079	-0.035604	-0.110881	0.027161	-0.149943	-0.226949
Data624	0.039063	0.330098	-0.028076	-0.111287	0.032247	-0.147705	-0.220846
Data625	0.034383	0.337423	-0.020345	-0.111287	0.037333	-0.145874	-0.214132
Data626	0.029907	0.34495	-0.01241	-0.110881	0.042419	-0.144653	-0.206807
Data627	0.025431	0.352478	-0.004476	-0.110067	0.047709	-0.14384	-0.198873
Data628	0.020752	0.360107	0.003255	-0.109253	0.052999	-0.143534	-0.190125
Data629	0.015869	0.367635	0.01119	-0.108032	0.058289	-0.143636	-0.180766
Data630	0.010986	0.374959	0.018921	-0.106812	0.063782	-0.144043	-0.170593
Data631	0.006104	0.382182	0.026245	-0.105794	0.069275	-0.144755	-0.159912
Data632	0.001017	0.389099	0.033162	-0.104574	0.074768	-0.145467	-0.148519
Data633	-0.003866	0.395711	0.039876	-0.10376	0.080261	-0.146281	-0.13682
Data634	-0.008952	0.402018	0.04598	-0.102946	0.085754	-0.146993	-0.124715
Data635	-0.014038	0.407918	0.051473	-0.102336	0.091044	-0.147603	-0.112406
Data636	-0.018921	0.413411	0.056559	-0.101929	0.09613	-0.147909	-0.100301
Data637	-0.023397	0.418498	0.061035	-0.101522	0.101013	-0.14801	-0.088298
Data638	-0.027873	0.423075	0.064901	-0.101522	0.105693	-0.147807	-0.076904
Data639	-0.031942	0.427246	0.068156	-0.101522	0.109863	-0.147502	-0.06602
