# Supplementary material for: Integration of MRI and somatosensory evoked potentials facilitate diagnosis of spinal cord compression
Source: Sci Rep. 2023 May 15;13:7861. doi: 10.1038/s41598-023-34832-2 (PMC10185544; doi:10.1038/s41598-023-34832-2)
Supplement: Supplementary file 3 — Supplementary Information 3. [file 41598_2023_34832_MOESM3_ESM.zip › Preoperative SSEP data/spinal cord compression group/2569224_2/2569224_2_Lt Tibial SEP_Cz'-Fpz_201219_131238.csv]

Index	1	2	3	4	5	6	7	8	9
Name	Cz'-Fpz	Cz'-Fpz	Cz'-Fpz	Cz'-Fpz	Cz'-Fpz	Cz'-Fpz	Cz'-Fpz	Cz'-Fpz	Cz'-Fpz
Time	2.02001E+13	2.02001E+13	2.02001E+13	2.02001E+13	2.02001E+13	2.02001E+13	2.02001E+13	2.02001E+13	2.02001E+13
Highcut	500	500	500	500	500	500	500	500	500
Lowcut	10	10	10	10	10	10	10	10	10
Period	0.000156	0.000156	0.000156	0.000156	0.000156	0.000156	0.000156	0.000156	0.000156
Averages	120	120	120	120	120	120	120	120	120
Int (mA)	18/17.5mA	18/17.5mA	18/17.5mA	18/17.5mA	18/17.5mA	18/17.5mA	18/17.5mA	18/17.5mA	18/17.5mA
Pulse Width (�gs)	200�s	200�s	200�s	200�s	200�s	200�s	200�s	200�s	200�s
Rep Rate (Hz)	2.66Hz	2.66Hz	2.66Hz	2.66Hz	2.66Hz	2.66Hz	2.66Hz	2.66Hz	2.66Hz
Data0	0.373337	0.483813	-0.007121	1.536075	1.568017	1.798734	1.161924	2.02416	-0.327153
Data1	0.467943	0.590219	0.104779	1.644109	1.743801	1.95641	1.338725	2.190992	1.552351
Data2	0.549121	0.684825	0.203555	1.741156	1.905954	2.098624	1.500877	2.34521	3.826556
Data3	0.612802	0.763358	0.284326	1.822741	2.044099	2.215	1.637191	2.476641	0.564787
Data4	0.655121	0.822156	0.343125	1.885608	2.148877	2.295974	1.737291	2.575723	1.145444
Data5	0.673431	0.858574	0.376593	1.926502	2.212355	2.33341	1.79324	2.635131	3.319753
Data6	0.666514	0.870578	0.3829	1.944203	2.229648	2.322627	1.799344	2.649373	3.951476
Data7	0.634165	0.857964	0.361537	1.937896	2.199741	2.261794	1.754177	2.617024	3.609267
Data8	0.577198	0.821139	0.313115	1.908395	2.124666	2.153353	1.659978	2.539305	2.814374
Data9	0.498054	0.762544	0.239872	1.857735	2.010732	2.002797	1.522443	2.421302	1.904326
Data10	0.39999	0.684621	0.145164	1.788764	1.865873	1.818672	1.350729	2.270542	1.100074
Data11	0.287277	0.591643	0.033163	1.705348	1.700872	1.61176	1.155413	2.096793	0.466112
Data12	0.164391	0.487678	-0.091045	1.611963	1.526513	1.393454	0.948297	1.91043	0.015056
Data13	0.036215	0.377203	-0.22268	1.512678	1.35317	1.174334	0.740571	1.721625	-0.266931
Data14	-0.092571	0.264693	-0.356858	1.411968	1.189797	0.96437	0.542	1.539127	-0.424811
Data15	-0.218102	0.154014	-0.488899	1.3137	1.04331	0.771293	0.360113	1.37026	-0.494596
Data16	-0.336919	0.048625	-0.61504	1.221129	0.917779	0.599985	0.199995	1.219908	-0.550139
Data17	-0.446581	-0.049032	-0.732331	1.136899	0.815239	0.453295	0.064088	1.090715	-0.584522
Data18	-0.544849	-0.137331	-0.838534	1.062638	0.735485	0.331629	-0.047405	0.982884	-0.585133
Data19	-0.631113	-0.21505	-0.93253	0.999364	0.676076	0.233361	-0.136924	0.894992	-0.570484
Data20	-0.704967	-0.28219	-1.013911	0.947077	0.634165	0.156252	-0.207116	0.825004	-0.532031
Data21	-0.767224	-0.338954	-1.08278	0.905776	0.607513	0.097861	-0.260217	0.770682	-0.500089
Data22	-0.818494	-0.386155	-1.139849	0.87424	0.591033	0.053508	-0.301315	0.72755	-0.495206
Data23	-0.860202	-0.424608	-1.186338	0.851657	0.581877	0.019938	-0.33346	0.692963	-0.505175
Data24	-0.893975	-0.456143	-1.223672	0.836398	0.577808	-0.004883	-0.359299	0.664276	-0.536304
Data25	-0.921238	-0.481778	-1.253376	0.827039	0.576994	-0.024008	-0.380458	0.640269	-0.577808
Data26	-0.942194	-0.501513	-1.275349	0.82358	0.578012	-0.03886	-0.398769	0.618906	-0.62562
Data27	-0.959284	-0.517383	-1.291829	0.823987	0.58025	-0.051067	-0.414842	0.599578	-0.656545
Data28	-0.973526	-0.530404	-1.304239	0.827039	0.582895	-0.06124	-0.429491	0.581674	-0.680959
Data29	-0.985326	-0.54078	-1.312785	0.832736	0.586353	-0.070598	-0.442512	0.565398	-0.695404
Data30	-0.995295	-0.549121	-1.318074	0.840263	0.590422	-0.079347	-0.454312	0.550546	-0.702525
Data31	-1.00384	-0.555225	-1.320516	0.849419	0.595509	-0.087689	-0.464281	0.537321	-0.706391
Data32	-1.011165	-0.559904	-1.320617	0.859795	0.601612	-0.09603	-0.472826	0.525928	-0.707001
Data33	-1.017472	-0.56316	-1.318786	0.871392	0.608937	-0.104575	-0.47954	0.516772	-0.723685
Data34	-1.023168	-0.564991	-1.315226	0.883803	0.617278	-0.113324	-0.48483	0.509651	-0.729788
Data35	-1.028255	-0.565805	-1.310241	0.896824	0.627044	-0.122276	-0.488696	0.504565	-0.738333
Data36	-1.032527	-0.565601	-1.303934	0.910455	0.637827	-0.131634	-0.491341	0.50131	-0.761934
Data37	-1.036189	-0.564177	-1.296407	0.924697	0.649424	-0.141604	-0.493172	0.499682	-0.772513
Data38	-1.039038	-0.561939	-1.28776	0.939345	0.661835	-0.15198	-0.494392	0.499275	-0.755016
Data39	-1.041072	-0.558684	-1.277994	0.954604	0.674449	-0.162763	-0.49541	0.499886	-0.734874
Data40	-1.0427	-0.554615	-1.267109	0.970067	0.687266	-0.173749	-0.496427	0.50131	-0.722057
Data41	-1.04331	-0.549732	-1.255207	0.985733	0.69988	-0.184939	-0.497648	0.502937	-0.712902
Data42	-1.043514	-0.544238	-1.242288	1.001399	0.712291	-0.195926	-0.499072	0.505175	-0.701101
Data43	-1.04331	-0.538135	-1.228453	1.017065	0.724295	-0.206709	-0.501106	0.507413	-0.717581
Data44	-1.0427	-0.531624	-1.213804	1.032527	0.735892	-0.217288	-0.503548	0.509855	-0.733247
Data45	-1.041683	-0.524707	-1.198444	1.047786	0.746878	-0.226851	-0.505989	0.512093	-0.743216
Data46	-1.040665	-0.517586	-1.182371	1.062435	0.757458	-0.235803	-0.508838	0.514331	-0.748913
Data47	-1.039445	-0.510262	-1.165688	1.076677	0.767631	-0.243941	-0.511279	0.516569	-0.737316
Data48	-1.038427	-0.502734	-1.148597	1.090105	0.777396	-0.251062	-0.513313	0.518603	-0.711274
Data49	-1.037613	-0.495206	-1.1311	1.102922	0.787162	-0.257572	-0.514941	0.520434	-0.691742
Data50	-1.0368	-0.487678	-1.113502	1.114926	0.796928	-0.263472	-0.515551	0.521859	-0.678925
Data51	-1.036189	-0.480151	-1.095801	1.126116	0.80649	-0.268966	-0.515348	0.523079	-0.655731
Data52	-1.035782	-0.472623	-1.078202	1.136288	0.816459	-0.274459	-0.513924	0.523893	-0.639658
Data53	-1.035375	-0.465298	-1.060909	1.145851	0.826429	-0.279749	-0.511686	0.524503	-0.627451
Data54	-1.035172	-0.457974	-1.043921	1.154396	0.836398	-0.285445	-0.508227	0.524707	-0.619109
Data55	-1.034765	-0.45065	-1.027543	1.162127	0.846571	-0.291346	-0.503548	0.525114	-0.609344
Data56	-1.034358	-0.443529	-1.011877	1.169248	0.856743	-0.297653	-0.498054	0.525521	-0.578419
Data57	-1.033544	-0.436611	-0.997126	1.175352	0.866509	-0.30396	-0.491544	0.526131	-0.553394
Data58	-1.032324	-0.429694	-0.983393	1.180845	0.876071	-0.310267	-0.484423	0.527148	-0.535897
Data59	-1.0309	-0.42298	-0.970881	1.185524	0.88482	-0.316574	-0.476692	0.528979	-0.517383
Data60	-1.028865	-0.416266	-0.959894	1.18939	0.893161	-0.322271	-0.468554	0.531624	-0.510465
Data61	-1.026424	-0.409552	-0.950332	1.192849	0.900282	-0.327153	-0.460416	0.53488	-0.519417
Data62	-1.023372	-0.403245	-0.942397	1.195494	0.906589	-0.331223	-0.452481	0.539152	-0.52959
Data63	-1.019913	-0.396735	-0.936192	1.197528	0.911879	-0.334274	-0.44536	0.543832	-0.541187
Data64	-1.016047	-0.390224	-0.931818	1.199156	0.915745	-0.336105	-0.439053	0.548918	-0.56377
Data65	-1.012182	-0.383917	-0.929173	1.200173	0.918593	-0.336919	-0.43417	0.553597	-0.584319
Data66	-1.007909	-0.377406	-0.928257	1.20058	0.920424	-0.336512	-0.430915	0.55787	-0.599781
Data67	-1.003637	-0.370896	-0.928868	1.20058	0.921035	-0.335292	-0.429287	0.561329	-0.596933
Data68	-0.999568	-0.364182	-0.931004	1.200173	0.920831	-0.33285	-0.429084	0.56316	-0.571094
Data69	-0.995702	-0.357265	-0.934259	1.199359	0.920017	-0.330002	-0.430508	0.563363	-0.545866
Data70	-0.99204	-0.350144	-0.938633	1.198342	0.918593	-0.326136	-0.433153	0.561939	-0.536711
Data71	-0.988785	-0.342819	-0.943618	1.197325	0.916559	-0.32166	-0.436205	0.559091	-0.525724
Data72	-0.985936	-0.335088	-0.949111	1.196104	0.914117	-0.316777	-0.43946	0.554818	-0.515551
Data73	-0.983495	-0.327153	-0.954706	1.195087	0.911269	-0.310877	-0.442105	0.549732	-0.502937
Data74	-0.981664	-0.318812	-0.960098	1.194069	0.908014	-0.304367	-0.443529	0.544238	-0.498868
Data75	-0.980036	-0.310063	-0.965082	1.193459	0.904555	-0.296839	-0.443122	0.539152	-0.529183
Data76	-0.978612	-0.301111	-0.969457	1.193459	0.900486	-0.288294	-0.440477	0.534473	-0.552987
Data77	-0.977595	-0.291752	-0.972814	1.193662	0.89601	-0.278528	-0.435594	0.530811	-0.551156
Data78	-0.976781	-0.281987	-0.97495	1.194476	0.890923	-0.267542	-0.428066	0.528573	-0.518603
Data79	-0.97617	-0.272221	-0.975865	1.1959	0.885227	-0.255538	-0.417894	0.527352	-0.486458
Data80	-0.97556	-0.262048	-0.975357	1.197935	0.87892	-0.24211	-0.405687	0.527352	-0.483609
Data81	-0.97495	-0.251876	-0.973424	1.200376	0.872002	-0.227868	-0.391445	0.528166	-0.479947
Data82	-0.974339	-0.241296	-0.969863	1.203225	0.864474	-0.213016	-0.375575	0.52959	-0.461229
Data83	-0.973729	-0.23092	-0.964879	1.20648	0.85654	-0.19735	-0.358485	0.531014	-0.446581
Data84	-0.973119	-0.22034	-0.958368	1.209735	0.847995	-0.181684	-0.340581	0.532438	-0.430101
Data85	-0.972508	-0.209761	-0.950535	1.212991	0.839653	-0.165815	-0.321864	0.533252	-0.431729
Data86	-0.971695	-0.199385	-0.94138	1.216246	0.831108	-0.150149	-0.302332	0.533455	-0.443936
Data87	-0.971084	-0.188805	-0.931207	1.219094	0.82297	-0.13489	-0.282394	0.533048	-0.458381
Data88	-0.97027	-0.178225	-0.920017	1.221536	0.815442	-0.120241	-0.261641	0.532031	-0.448819
Data89	-0.96966	-0.167849	-0.908115	1.22357	0.808525	-0.105999	-0.240279	0.530404	-0.415859
Data90	-0.969253	-0.157066	-0.895603	1.224791	0.802625	-0.092164	-0.218306	0.528573	-0.387783
Data91	-0.96905	-0.146487	-0.882684	1.225401	0.797335	-0.078533	-0.195519	0.526741	-0.397548
Data92	-0.968846	-0.1355	-0.869764	1.225198	0.792859	-0.065309	-0.172325	0.52491	-0.43946
Data93	-0.96905	-0.124514	-0.856845	1.224384	0.788993	-0.052084	-0.148521	0.523486	-0.485847
Data94	-0.969457	-0.11312	-0.844231	1.222553	0.785331	-0.038453	-0.124717	0.522672	-0.502734
Data95	-0.97027	-0.101727	-0.832125	1.220111	0.781465	-0.024414	-0.10071	0.522469	-0.500089
Data96	-0.971491	-0.089927	-0.820834	1.216856	0.776989	-0.009766	-0.077109	0.522672	-0.489103
Data97	-0.972915	-0.078126	-0.810458	1.212787	0.771903	0.005697	-0.054119	0.523283	-0.482999
Data98	-0.97495	-0.065919	-0.8012	1.207904	0.765799	0.022583	-0.031942	0.5243	-0.471199
Data99	-0.977188	-0.053712	-0.793367	1.202411	0.758272	0.040487	-0.01058	0.525724	-0.465298
Data100	-0.979833	-0.041301	-0.786959	1.196511	0.74932	0.059612	0.009359	0.527148	-0.453295
Data101	-0.982884	-0.029094	-0.782177	1.189797	0.73935	0.079957	0.028077	0.528573	-0.464078
Data102	-0.98614	-0.016887	-0.779126	1.182879	0.727957	0.101116	0.045167	0.529793	-0.476692
Data103	-0.989802	-0.004679	-0.777803	1.175555	0.71575	0.122479	0.060629	0.531014	-0.491341
Data104	-0.993668	0.006917	-0.778312	1.167824	0.702729	0.144045	0.074261	0.531828	-0.530607
Data105	-0.99794	0.018514	-0.780448	1.160093	0.689504	0.165204	0.086061	0.532438	-0.581674
Data106	-1.002416	0.029704	-0.784314	1.152158	0.675873	0.185346	0.09603	0.532845	-0.620127
Data107	-1.007095	0.040691	-0.789705	1.144223	0.662445	0.204064	0.104575	0.532642	-0.650034
Data108	-1.011978	0.051067	-0.796419	1.136288	0.649424	0.221358	0.111493	0.531828	-0.665497
Data109	-1.016861	0.061036	-0.804252	1.128354	0.636606	0.23682	0.117393	0.5302	-0.669159
Data110	-1.022151	0.070395	-0.812899	1.120623	0.623992	0.250655	0.122479	0.527759	-0.686046
Data111	-1.027237	0.079347	-0.821953	1.113298	0.611989	0.262659	0.126955	0.524097	-0.685435
Data112	-1.032324	0.087485	-0.831312	1.105974	0.600392	0.273442	0.131431	0.519214	-0.673838
Data113	-1.037207	0.095216	-0.840569	1.09865	0.588998	0.283004	0.135907	0.51311	-0.657766
Data114	-1.041886	0.102337	-0.849419	1.091732	0.578012	0.291752	0.140993	0.505582	-0.640472
Data115	-1.046362	0.108848	-0.857455	1.084815	0.567432	0.300298	0.14669	0.49663	-0.634572
Data116	-1.050431	0.114748	-0.864678	1.078101	0.557259	0.308639	0.152997	0.486458	-0.629079
Data117	-1.05389	0.120038	-0.87068	1.07159	0.54729	0.317184	0.160321	0.475064	-0.631317
Data118	-1.056942	0.124921	-0.875257	1.064876	0.538135	0.32634	0.168663	0.462654	-0.62623
Data119	-1.059586	0.129193	-0.878513	1.058366	0.529793	0.336512	0.178225	0.449633	-0.629486
Data120	-1.061418	0.133262	-0.880344	1.051855	0.522265	0.347906	0.188805	0.436205	-0.635996
Data121	-1.062638	0.136924	-0.880547	1.045141	0.515551	0.36052	0.200605	0.422573	-0.61972
Data122	-1.063452	0.140383	-0.87953	1.038427	0.509855	0.374355	0.213423	0.408942	-0.615651
Data123	-1.063452	0.143435	-0.877089	1.031713	0.505175	0.389817	0.227665	0.395717	-0.617889
Data124	-1.062842	0.14669	-0.873426	1.024796	0.501106	0.406297	0.242924	0.382696	-0.619109
Data125	-1.061824	0.149945	-0.868747	1.017878	0.497851	0.424201	0.2592	0.370489	-0.61972
Data126	-1.060197	0.153201	-0.863254	1.010758	0.494799	0.442919	0.27629	0.358485	-0.621958
Data127	-1.057959	0.156456	-0.856947	1.003433	0.491951	0.46245	0.29399	0.347092	-0.627654
Data128	-1.055111	0.160321	-0.850131	0.996109	0.488899	0.482389	0.312098	0.336105	-0.637624
Data129	-1.051855	0.164187	-0.842908	0.988581	0.48544	0.50253	0.330205	0.325119	-0.652272
Data130	-1.04799	0.16846	-0.835482	0.981053	0.481168	0.522469	0.348109	0.314132	-0.672414
Data131	-1.043514	0.173139	-0.827955	0.973526	0.476081	0.542204	0.365403	0.303146	-0.69398
Data132	-1.038427	0.178225	-0.820528	0.965998	0.469774	0.561329	0.382289	0.291752	-0.711274
Data133	-1.032731	0.183719	-0.813102	0.95847	0.46245	0.579436	0.398159	0.280156	-0.72165
Data134	-1.026424	0.189822	-0.80588	0.950739	0.453702	0.596729	0.413011	0.268355	-0.711477
Data135	-1.01971	0.196333	-0.798861	0.943414	0.443732	0.612599	0.427049	0.256555	-0.709239
Data136	-1.012182	0.20325	-0.792045	0.935887	0.432542	0.627248	0.440274	0.244958	-0.702525
Data137	-1.004247	0.210778	-0.785433	0.928766	0.420539	0.640675	0.452684	0.233768	-0.701508
Data138	-0.995702	0.218713	-0.778922	0.921645	0.407925	0.652679	0.464688	0.223392	-0.717377
Data139	-0.98675	0.227461	-0.772615	0.914727	0.394497	0.663666	0.476081	0.214033	-0.736095
Data140	-0.977391	0.236617	-0.766206	0.90781	0.381069	0.673838	0.487271	0.206099	-0.741792
Data141	-0.967625	0.246382	-0.759899	0.901096	0.367641	0.683401	0.498665	0.199385	-0.762951
Data142	-0.957656	0.256758	-0.753389	0.894586	0.354416	0.692556	0.510058	0.194298	-0.7717
Data143	-0.94728	0.267745	-0.746878	0.888075	0.341599	0.701712	0.521655	0.190636	-0.780448
Data144	-0.936904	0.279545	-0.740164	0.881361	0.329188	0.71107	0.533862	0.188195	-0.787569
Data145	-0.926528	0.291752	-0.733247	0.874647	0.317591	0.720429	0.546476	0.186974	-0.790214
Data146	-0.916355	0.30457	-0.726126	0.867526	0.306605	0.730195	0.559701	0.186567	-0.767224
Data147	-0.905979	0.317998	-0.719005	0.860202	0.296025	0.740164	0.573129	0.187177	-0.746878
Data148	-0.895806	0.331833	-0.711681	0.852471	0.286056	0.750134	0.58676	0.188398	-0.719005
Data149	-0.885634	0.346075	-0.704356	0.844129	0.27629	0.759492	0.600799	0.190229	-0.697439
Data150	-0.875461	0.360723	-0.697032	0.835381	0.266931	0.768241	0.614633	0.192671	-0.685232
Data151	-0.865085	0.375575	-0.689708	0.826022	0.257369	0.775972	0.628265	0.195519	-0.680349
Data152	-0.854505	0.390834	-0.682485	0.816256	0.24801	0.782483	0.641693	0.199181	-0.692556
Data153	-0.843315	0.406093	-0.675161	0.80588	0.238855	0.787366	0.654714	0.203454	-0.717988
Data154	-0.831515	0.421556	-0.667837	0.795097	0.229496	0.790621	0.667328	0.208337	-0.734264
Data155	-0.818697	0.437018	-0.66041	0.783907	0.220544	0.792452	0.679535	0.214033	-0.753389
Data156	-0.804863	0.452074	-0.652781	0.77231	0.211592	0.792859	0.691335	0.220544	-0.780652
Data157	-0.789807	0.46713	-0.644745	0.760713	0.20325	0.792248	0.702932	0.227868	-0.805269
Data158	-0.773327	0.481778	-0.636301	0.749116	0.195519	0.791028	0.714326	0.235599	-0.819918
Data159	-0.755423	0.49602	-0.627248	0.737316	0.188398	0.789807	0.725312	0.243737	-0.818087
Data160	-0.736095	0.509651	-0.617482	0.725923	0.182091	0.788586	0.736095	0.252079	-0.814221
Data161	-0.715139	0.522876	-0.607004	0.714733	0.176394	0.788179	0.746268	0.260421	-0.806083
Data162	-0.692963	0.535083	-0.595712	0.703746	0.171104	0.788993	0.756034	0.268559	-0.79001
Data163	-0.669362	0.54668	-0.583505	0.693167	0.166425	0.791028	0.764986	0.276493	-0.781465
Data164	-0.644541	0.557666	-0.570586	0.682994	0.162153	0.79469	0.77292	0.284021	-0.793062
Data165	-0.618499	0.567839	-0.556954	0.673228	0.15788	0.799776	0.779838	0.291142	-0.803438
Data166	-0.591847	0.577198	-0.542814	0.663869	0.154014	0.806083	0.785534	0.297856	-0.825411
Data167	-0.564177	0.58615	-0.528267	0.654917	0.149945	0.813204	0.790214	0.304367	-0.850436
Data168	-0.535693	0.594695	-0.513415	0.646372	0.146283	0.821139	0.793876	0.310674	-0.868544
Data169	-0.506803	0.602833	-0.498665	0.638234	0.142621	0.82887	0.796724	0.316777	-0.883599
Data170	-0.477506	0.610971	-0.48422	0.630299	0.139366	0.836398	0.799166	0.322881	-0.881565
Data171	-0.447598	0.618906	-0.470181	0.622568	0.136517	0.842908	0.801404	0.328578	-0.868137
Data172	-0.417283	0.626841	-0.456855	0.615244	0.133872	0.848198	0.803642	0.333867	-0.872206
Data173	-0.386765	0.635182	-0.444343	0.607716	0.131634	0.85186	0.80588	0.33875	-0.886651
Data174	-0.356044	0.643931	-0.432949	0.600392	0.1296	0.854098	0.808525	0.342819	-0.894586
Data175	-0.324915	0.652883	-0.422573	0.593067	0.127565	0.854505	0.81117	0.346278	-0.897027
Data176	-0.293787	0.662242	-0.413316	0.585743	0.125327	0.853488	0.813815	0.348923	-0.894179
Data177	-0.262252	0.672007	-0.40528	0.578215	0.122683	0.851047	0.816052	0.350551	-0.903334
Data178	-0.230716	0.681977	-0.398362	0.570891	0.119224	0.847384	0.81768	0.351161	-0.919203
Data179	-0.199181	0.692353	-0.392462	0.563363	0.114951	0.842908	0.81829	0.350958	-0.937311
Data180	-0.167646	0.702729	-0.387477	0.556039	0.109458	0.837619	0.817477	0.349737	-0.948501
Data181	-0.135907	0.713308	-0.383205	0.548714	0.102948	0.831922	0.815239	0.348109	-0.938735
Data182	-0.104372	0.723888	-0.379441	0.541594	0.09542	0.825818	0.811577	0.345871	-0.905572
Data183	-0.072836	0.734468	-0.376084	0.53488	0.086875	0.819918	0.80649	0.343226	-0.884209
Data184	-0.041505	0.745047	-0.372829	0.528573	0.077516	0.813815	0.79998	0.340581	-0.869764
Data185	-0.010173	0.755423	-0.369472	0.522672	0.067954	0.808118	0.792655	0.337936	-0.867119
Data186	0.021159	0.765799	-0.36581	0.517586	0.058188	0.802828	0.784721	0.335698	-0.870782
Data187	0.052491	0.776379	-0.361741	0.51311	0.048829	0.798149	0.776786	0.333664	-0.870171
Data188	0.084026	0.787162	-0.356959	0.509651	0.039877	0.794079	0.769055	0.332443	-0.873833
Data189	0.115562	0.798149	-0.351568	0.507006	0.032146	0.790824	0.762137	0.331833	-0.866712
Data190	0.1473	0.809949	-0.345261	0.505582	0.025432	0.788383	0.756441	0.332036	-0.848198
Data191	0.179446	0.822156	-0.33814	0.505379	0.020345	0.786959	0.752168	0.333257	-0.846164
Data192	0.211592	0.835584	-0.330205	0.506193	0.016683	0.786348	0.74932	0.335292	-0.84596
Data193	0.244348	0.849826	-0.321457	0.508431	0.014852	0.786755	0.748302	0.338343	-0.847588
Data194	0.277307	0.865492	-0.311894	0.511889	0.014852	0.787772	0.749116	0.342412	-0.859795
Data195	0.310877	0.882378	-0.30162	0.516976	0.01648	0.7894	0.751558	0.347499	-0.87363
Data196	0.344854	0.900893	-0.290735	0.523486	0.020142	0.791638	0.755627	0.353399	-0.883599
Data197	0.379441	0.920628	-0.279138	0.531624	0.025635	0.793876	0.761527	0.360316	-0.875257
Data198	0.415045	0.94199	-0.267033	0.541187	0.033163	0.796114	0.768851	0.367844	-0.850436
Data199	0.45126	0.964981	-0.254317	0.55258	0.042318	0.798149	0.777803	0.376389	-0.833956
Data200	0.488696	0.989395	-0.241093	0.565805	0.053305	0.799776	0.788383	0.385748	-0.82948
Data201	0.527352	1.015437	-0.227156	0.580657	0.066326	0.8012	0.800387	0.396124	-0.816459
Data202	0.567432	1.0427	-0.212507	0.59734	0.080975	0.802218	0.814221	0.407314	-0.806083
Data203	0.608937	1.071794	-0.196943	0.616058	0.097861	0.803235	0.82948	0.419725	-0.805676
Data204	0.652069	1.102108	-0.180362	0.636403	0.116579	0.804659	0.846774	0.433153	-0.811373
Data205	0.696625	1.133847	-0.162661	0.658579	0.137535	0.807101	0.865899	0.448208	-0.805676
Data206	0.743013	1.16701	-0.14374	0.682383	0.160728	0.810559	0.886854	0.464892	-0.781262
Data207	0.791231	1.201597	-0.123496	0.708019	0.18616	0.816052	0.909845	0.483609	-0.733654
Data208	0.84067	1.237405	-0.10193	0.734874	0.214237	0.823987	0.935073	0.504362	-0.717988
Data209	0.891534	1.274434	-0.079042	0.763358	0.244551	0.834363	0.962336	0.527148	-0.705374
Data210	0.943618	1.312683	-0.054932	0.792859	0.277511	0.847384	0.991633	0.552377	-0.665904
Data211	0.996312	1.351746	-0.029704	0.823377	0.312708	0.863254	1.022965	0.579639	-0.626637
Data212	1.049617	1.391623	-0.00356	0.854505	0.350144	0.881565	1.056128	0.60853	-0.578826
Data213	1.103126	1.431907	0.023194	0.886244	0.389614	0.90191	1.090715	0.639048	-0.534066
Data214	1.156227	1.472597	0.050456	0.91839	0.430915	0.923883	1.126523	0.670176	-0.48483
Data215	1.208921	1.513492	0.077923	0.950535	0.473843	0.94667	1.162941	0.701508	-0.44597
Data216	1.260599	1.553979	0.105186	0.982274	0.517993	0.970067	1.199563	0.732433	-0.403245
Data217	1.311055	1.594059	0.132143	1.013809	0.56316	0.993261	1.235777	0.76173	-0.351161
Data218	1.359884	1.633529	0.158389	1.044531	0.608937	1.015844	1.270975	0.789197	-0.285039
Data219	1.406882	1.671982	0.183719	1.074235	0.655528	1.03741	1.304748	0.813815	-0.218509
Data220	1.451845	1.709417	0.20793	1.102922	0.702729	1.057755	1.336283	0.835381	-0.15198
Data221	1.49457	1.745632	0.23092	1.129981	0.750337	1.076677	1.365174	0.853285	-0.065919
Data222	1.535058	1.780626	0.252486	1.155617	0.798555	1.094174	1.391012	0.867323	0.017294
Data223	1.5729	1.813993	0.272526	1.179421	0.846977	1.10984	1.413596	0.877292	0.099896
Data224	1.608097	1.845731	0.29104	1.201394	0.895603	1.123471	1.43272	0.883192	0.173546
Data225	1.640853	1.875842	0.307927	1.221129	0.944228	1.134864	1.448386	0.885227	0.223596
Data226	1.670761	1.904326	0.323288	1.238829	0.99265	1.14402	1.46039	0.883803	0.266524
Data227	1.698024	1.930978	0.337021	1.254292	1.040665	1.150327	1.468935	0.87892	0.323084
Data228	1.722642	1.9558	0.349228	1.267313	1.087663	1.153582	1.474428	0.870985	0.397345
Data229	1.744411	1.978587	0.359909	1.278096	1.133237	1.153786	1.476666	0.860202	0.480964
Data230	1.763536	1.999339	0.369167	1.286234	1.176979	1.150123	1.47626	0.846977	0.567636
Data231	1.780016	2.01765	0.377101	1.292134	1.218484	1.143002	1.473411	0.831515	0.647186
Data232	1.793851	2.033722	0.383714	1.295186	1.25714	1.131813	1.468121	0.814221	0.721853
Data233	1.805041	2.04715	0.389105	1.295796	1.292541	1.116757	1.460594	0.794893	0.783093
Data234	1.813789	2.05773	0.393479	1.293558	1.32428	1.098039	1.450828	0.773734	0.841484
Data235	1.819689	2.065461	0.396735	1.288472	1.352153	1.075456	1.438621	0.750947	0.890313
Data236	1.823148	2.069734	0.399074	1.280537	1.375753	1.049617	1.423972	0.726126	0.952366
Data237	1.824165	2.070751	0.400498	1.269551	1.394878	1.020523	1.406475	0.699677	1.012792
Data238	1.822334	2.068106	0.401109	1.255309	1.40912	0.988378	1.385723	0.671397	1.058366
Data239	1.818062	2.061596	0.400905	1.237812	1.418479	0.953587	1.361308	0.641693	1.100074
Data240	1.810737	2.051423	0.399685	1.21706	1.422955	0.916355	1.333028	0.610361	1.139137
Data241	1.800768	2.037181	0.39765	1.193052	1.422141	0.876478	1.300476	0.577401	1.167417
Data242	1.787747	2.019277	0.394497	1.165586	1.416444	0.834567	1.263854	0.543221	1.167824
Data243	1.771674	1.997304	0.390122	1.134864	1.405661	0.790214	1.22296	0.507413	1.154599
Data244	1.752346	1.971669	0.384222	1.100684	1.390402	0.743623	1.177996	0.470181	1.146054
Data245	1.729559	1.942575	0.376593	1.063249	1.370464	0.694794	1.129168	0.430915	1.139544
Data246	1.70311	1.910023	0.366929	1.022761	1.346253	0.643524	1.077083	0.38941	1.132423
Data247	1.673406	1.874418	0.354925	0.979222	1.318176	0.589812	1.021744	0.345668	1.129371
Data248	1.639836	1.835559	0.340174	0.932631	1.286641	0.533455	0.963556	0.298873	1.14463
Data249	1.602808	1.794054	0.322474	0.883192	1.251647	0.474657	0.902724	0.249027	1.14402
Data250	1.56232	1.749905	0.301315	0.831312	1.213601	0.413214	0.839857	0.195926	1.12693
Data251	1.518781	1.70311	0.276697	0.776989	1.172707	0.349533	0.774751	0.139773	1.095801
Data252	1.47219	1.654078	0.248315	0.720429	1.129168	0.283411	0.707612	0.080364	1.05918
Data253	1.422955	1.602808	0.216373	0.661631	1.082984	0.215254	0.638844	0.018107	1.032731
Data254	1.371481	1.549299	0.180769	0.601205	1.034562	0.145266	0.568449	-0.046387	1.007095
Data255	1.318176	1.493553	0.141807	0.538949	0.983698	0.07365	0.496427	-0.112917	0.971898
Data256	1.263447	1.435976	0.099896	0.475268	0.9308	0.000814	0.42298	-0.18087	0.939142
Data257	1.207904	1.37616	0.055543	0.410569	0.875868	-0.072836	0.348313	-0.249638	0.924697
Data258	1.151751	1.314717	0.009155	0.344854	0.819104	-0.147707	0.272628	-0.318608	0.893568
Data259	1.095394	1.251443	-0.038554	0.278528	0.760713	-0.222985	0.195926	-0.387579	0.848198
Data260	1.039241	1.186745	-0.086976	0.211795	0.701101	-0.298466	0.11841	-0.455736	0.798962
Data261	0.983698	1.121029	-0.135398	0.144859	0.640269	-0.374355	0.040284	-0.523283	0.745047
Data262	0.928969	1.054093	-0.18321	0.07833	0.579029	-0.449836	-0.037842	-0.589405	0.689504
Data263	0.875054	0.98675	-0.229801	0.012207	0.517179	-0.524707	-0.115969	-0.654103	0.635996
Data264	0.822563	0.919407	-0.274561	-0.052898	0.455329	-0.598764	-0.193688	-0.717377	0.565805
Data265	0.771293	0.852267	-0.317184	-0.116986	0.393683	-0.671397	-0.270186	-0.778617	0.49663
Data266	0.721447	0.785941	-0.357061	-0.179446	0.332443	-0.742402	-0.344854	-0.838025	0.42888
Data267	0.673228	0.720836	-0.394191	-0.240075	0.271814	-0.810966	-0.41708	-0.895196	0.379441
Data268	0.626841	0.657359	-0.428066	-0.298466	0.212202	-0.877089	-0.486051	-0.949925	0.323898
Data269	0.582081	0.595712	-0.458686	-0.354213	0.153607	-0.940159	-0.551156	-1.002009	0.261641
Data270	0.539152	0.536507	-0.485949	-0.407518	0.096234	-1.000178	-0.611785	-1.051041	0.208947
Data271	0.498258	0.479947	-0.509753	-0.457771	0.04008	-1.056535	-0.667938	-1.096818	0.134483
Data272	0.459195	0.426032	-0.5302	-0.504972	-0.014242	-1.109433	-0.719209	-1.13934	0.039877
Data273	0.422166	0.374965	-0.547189	-0.548918	-0.06714	-1.158668	-0.765799	-1.1782	-0.051474
Data274	0.387172	0.327153	-0.56082	-0.589812	-0.11841	-1.204242	-0.807914	-1.213397	-0.127972
Data275	0.354416	0.28219	-0.571196	-0.627654	-0.167849	-1.246357	-0.846164	-1.244933	-0.183515
Data276	0.323491	0.240279	-0.578317	-0.662445	-0.215864	-1.285217	-0.880954	-1.273213	-0.22624
Data277	0.295008	0.201012	-0.582284	-0.694184	-0.262048	-1.320414	-0.912896	-1.297831	-0.265507
Data278	0.268355	0.164797	-0.583403	-0.723074	-0.306401	-1.352356	-0.942601	-1.319804	-0.307418
Data279	0.244144	0.130821	-0.581674	-0.74932	-0.34933	-1.38084	-0.970474	-1.338928	-0.348923
Data280	0.221764	0.099489	-0.577198	-0.773124	-0.390428	-1.405865	-0.996719	-1.356018	-0.408738
Data281	0.201623	0.070395	-0.570281	-0.794283	-0.429491	-1.427024	-1.021744	-1.371074	-0.477302
Data282	0.183719	0.043539	-0.561125	-0.813001	-0.466519	-1.444114	-1.045752	-1.384502	-0.54668
Data283	0.167849	0.018718	-0.549732	-0.829277	-0.501513	-1.457338	-1.068132	-1.396506	-0.595509
Data284	0.154014	-0.003866	-0.536507	-0.843112	-0.534066	-1.46629	-1.088884	-1.407085	-0.630299
Data285	0.142418	-0.024821	-0.521553	-0.854505	-0.563973	-1.47097	-1.108008	-1.416241	-0.664073
Data286	0.133059	-0.043743	-0.504972	-0.86305	-0.59144	-1.47158	-1.124895	-1.423565	-0.69276
Data287	0.125734	-0.060629	-0.486966	-0.868747	-0.616058	-1.468325	-1.139137	-1.428855	-0.715953
Data288	0.120851	-0.075278	-0.467638	-0.871799	-0.638031	-1.461407	-1.150937	-1.431907	-0.736095
Data289	0.118207	-0.087892	-0.446988	-0.872002	-0.657359	-1.451031	-1.159482	-1.432314	-0.766817
Data290	0.118207	-0.098268	-0.425218	-0.86895	-0.674245	-1.437603	-1.165179	-1.429872	-0.799369
Data291	0.120445	-0.106406	-0.402126	-0.863254	-0.688691	-1.421124	-1.16762	-1.423972	-0.846367
Data292	0.125327	-0.112103	-0.378017	-0.854505	-0.700898	-1.401999	-1.16701	-1.414817	-0.878106
Data293	0.133059	-0.115358	-0.352687	-0.843112	-0.71107	-1.380229	-1.163144	-1.402202	-0.895603
Data294	0.143231	-0.116375	-0.326034	-0.829074	-0.719005	-1.356425	-1.15643	-1.38613	-0.905165
Data295	0.156456	-0.114951	-0.298161	-0.812594	-0.725109	-1.330383	-1.147072	-1.366801	-0.913507
Data296	0.172122	-0.111086	-0.268966	-0.794283	-0.729381	-1.30251	-1.135068	-1.344422	-0.932225
Data297	0.190636	-0.105186	-0.238448	-0.773938	-0.731823	-1.273009	-1.121233	-1.319193	-0.9367
Data298	0.211795	-0.097251	-0.206404	-0.752372	-0.732433	-1.241881	-1.10577	-1.291727	-0.950535
Data299	0.235396	-0.087485	-0.172936	-0.729585	-0.731416	-1.209735	-1.088884	-1.261819	-0.966608
Data300	0.261234	-0.075888	-0.137942	-0.706188	-0.728567	-1.176776	-1.071183	-1.230081	-0.982884
Data301	0.289311	-0.062867	-0.10132	-0.681977	-0.724498	-1.143002	-1.052466	-1.196918	-1.007095
Data302	0.319015	-0.048219	-0.063274	-0.657766	-0.719005	-1.108619	-1.033341	-1.162331	-1.000992
Data303	0.350347	-0.032553	-0.023601	-0.633351	-0.712495	-1.073625	-1.013606	-1.126726	-0.979833
Data304	0.3829	-0.015869	0.017497	-0.60914	-0.704763	-1.038427	-0.993057	-1.090105	-0.975967
Data305	0.41647	0.001628	0.060019	-0.585133	-0.696422	-1.002619	-0.971898	-1.052669	-0.974136
Data306	0.45065	0.019938	0.103965	-0.561532	-0.687063	-0.966201	-0.949315	-1.01442	-0.960505
Data307	0.485237	0.039063	0.149132	-0.538135	-0.677094	-0.928969	-0.925307	-0.97556	-0.944432
Data308	0.520231	0.058798	0.195417	-0.515145	-0.666107	-0.891127	-0.899468	-0.93609	-0.928155
Data309	0.555225	0.07894	0.242618	-0.492561	-0.65451	-0.852267	-0.871392	-0.895806	-0.913914
Data310	0.590016	0.099489	0.290634	-0.470181	-0.641896	-0.81239	-0.841281	-0.855116	-0.899875
Data311	0.624806	0.120445	0.339157	-0.448005	-0.628468	-0.771293	-0.808525	-0.813611	-0.878716
Data312	0.65919	0.141807	0.388088	-0.425828	-0.61382	-0.729178	-0.773734	-0.771293	-0.838636
Data313	0.693573	0.163373	0.437324	-0.403449	-0.598357	-0.685842	-0.736909	-0.728161	-0.792655
Data314	0.72755	0.185143	0.486661	-0.381272	-0.581877	-0.641286	-0.698253	-0.684011	-0.750947
Data315	0.761323	0.207116	0.535999	-0.358689	-0.564584	-0.595509	-0.658376	-0.639251	-0.714733
Data316	0.795097	0.229496	0.585234	-0.335698	-0.546476	-0.548511	-0.617889	-0.593474	-0.677297
Data317	0.828463	0.251876	0.634267	-0.312505	-0.527555	-0.500496	-0.576791	-0.546883	-0.656952
Data318	0.86183	0.274662	0.682994	-0.289108	-0.508227	-0.451464	-0.535897	-0.499682	-0.633555
Data319	0.894992	0.297449	0.731619	-0.2651	-0.488289	-0.401821	-0.49541	-0.452074	-0.59266
Data320	0.927952	0.320643	0.779838	-0.240686	-0.467943	-0.351364	-0.455329	-0.404262	-0.559294
Data321	0.960708	0.344244	0.827853	-0.216068	-0.447191	-0.300704	-0.416266	-0.356654	-0.512907
Data322	0.993057	0.368048	0.875563	-0.191246	-0.426032	-0.250045	-0.377813	-0.30925	-0.462857
Data323	1.024999	0.392055	0.922866	-0.166222	-0.404262	-0.199181	-0.340378	-0.262659	-0.404873
Data324	1.056535	0.41647	0.969965	-0.140993	-0.382289	-0.148725	-0.303553	-0.216882	-0.341599
Data325	1.08746	0.441291	1.016658	-0.115765	-0.359909	-0.098675	-0.267135	-0.171918	-0.283207
Data326	1.117774	0.466316	1.062842	-0.090537	-0.337123	-0.048829	-0.231327	-0.127972	-0.231123
Data327	1.147478	0.491951	1.108619	-0.065512	-0.313725	0.00061	-0.195519	-0.084637	-0.187584
Data328	1.176572	0.517586	1.153684	-0.040691	-0.290125	0.050253	-0.159508	-0.041911	-0.145266
Data329	1.205056	0.543628	1.198037	-0.016073	-0.265914	0.100099	-0.123089	0	-0.118817
Data330	1.232929	0.569874	1.241576	0.008138	-0.241296	0.150149	-0.085857	0.042115	-0.09542
Data331	1.260599	0.596119	1.284301	0.032349	-0.216271	0.200809	-0.047608	0.084433	-0.066529
Data332	1.288065	0.622568	1.325907	0.056357	-0.190636	0.252079	-0.007935	0.127159	-0.035604
Data333	1.315328	0.649017	1.366395	0.080161	-0.164594	0.30396	0.032756	0.170291	-0.004069
Data334	1.342387	0.675263	1.405865	0.103761	-0.137738	0.356044	0.075074	0.214237	0.040487
Data335	1.36965	0.701305	1.444012	0.126955	-0.110475	0.408331	0.11902	0.258996	0.064698
Data336	1.397116	0.727143	1.480939	0.150149	-0.082806	0.460416	0.163984	0.30457	0.07955
Data337	1.424582	0.752778	1.516543	0.173139	-0.054729	0.511889	0.209964	0.350551	0.107627
Data338	1.452455	0.777803	1.550927	0.195519	-0.026449	0.561939	0.256555	0.396938	0.152387
Data339	1.480329	0.802625	1.583988	0.217695	0.001831	0.610564	0.303146	0.443529	0.210778
Data340	1.508202	0.826836	1.615727	0.239261	0.029704	0.656952	0.34933	0.489713	0.268355
Data341	1.536075	0.85064	1.646245	0.260217	0.05717	0.701101	0.394497	0.53549	0.334681
Data342	1.563948	0.873833	1.675542	0.280563	0.083823	0.742402	0.438443	0.58025	0.393276
Data343	1.591211	0.896213	1.703721	0.300094	0.109255	0.781262	0.480557	0.623992	0.440884
Data344	1.618067	0.917779	1.730678	0.318608	0.133262	0.817273	0.521045	0.666514	0.476285
Data345	1.644312	0.938735	1.756415	0.336105	0.156049	0.85064	0.559701	0.707612	0.49602
Data346	1.66954	0.95847	1.781236	0.352585	0.177005	0.881768	0.596526	0.747692	0.527148
Data347	1.693751	0.977391	1.804939	0.368048	0.196536	0.910455	0.631927	0.786348	0.548918
Data348	1.716945	0.994888	1.827726	0.382493	0.214644	0.937514	0.666107	0.824191	0.557463
Data349	1.738511	1.011368	1.849597	0.396124	0.231123	0.962743	0.699474	0.861219	0.567432
Data350	1.758653	1.026424	1.870654	0.408535	0.246179	0.98675	0.732026	0.897637	0.581267
Data351	1.777167	1.040055	1.891	0.420132	0.25981	1.009537	0.764172	0.933649	0.597136
Data352	1.794054	1.052466	1.910735	0.430915	0.272221	1.031103	0.796114	0.969253	0.608937
Data353	1.80911	1.063249	1.929758	0.440884	0.283004	1.051652	0.827853	1.004451	0.624196
Data354	1.822334	1.072811	1.948272	0.450039	0.29277	1.071183	0.859185	1.039038	0.640065
Data355	1.833728	1.080949	1.966176	0.458584	0.301111	1.089901	0.890313	1.072811	0.656341
Data356	1.843086	1.087663	1.983571	0.466112	0.308436	1.107602	0.921238	1.105974	0.680552
Data357	1.850818	1.093156	2.000254	0.47303	0.314946	1.124285	0.951756	1.137713	0.715139
Data358	1.856718	1.097632	2.016327	0.479133	0.320846	1.139747	0.981867	1.168027	0.761527
Data359	1.860787	1.101091	2.031484	0.484423	0.326136	1.153989	1.011571	1.196918	0.804252
Data360	1.863432	1.103532	2.045828	0.488899	0.331223	1.167213	1.040462	1.223977	0.826836
Data361	1.864449	1.105364	2.059256	0.492561	0.336512	1.179014	1.068742	1.249409	0.870171
Data362	1.864246	1.106381	2.071463	0.495206	0.341802	1.189797	1.096005	1.273009	0.923273
Data363	1.862821	1.106584	2.082551	0.497037	0.347499	1.199563	1.122657	1.295186	0.976984
Data364	1.860583	1.106381	2.092317	0.497648	0.353602	1.208311	1.147885	1.315735	1.011571
Data365	1.857532	1.105364	2.100964	0.497444	0.359909	1.216246	1.1723	1.334859	1.033138
Data366	1.853666	1.103736	2.108186	0.49602	0.366623	1.22357	1.19529	1.35317	1.040258
Data367	1.849597	1.101498	2.11429	0.493782	0.373541	1.230081	1.21706	1.37026	1.043717
Data368	1.845121	1.098446	2.119173	0.49012	0.380662	1.236184	1.237608	1.386536	1.054093
Data369	1.840441	1.094581	2.12314	0.48544	0.387783	1.241881	1.25714	1.402406	1.081763
Data370	1.835559	1.089698	2.126192	0.47954	0.394497	1.246967	1.275858	1.417461	1.109026
Data371	1.830676	1.083797	2.128634	0.472623	0.400804	1.25185	1.293965	1.431907	1.149513
Data372	1.825793	1.07688	2.130465	0.464281	0.406297	1.256123	1.311869	1.445945	1.181862
Data373	1.82091	1.068742	2.132092	0.454922	0.410976	1.260192	1.329366	1.459576	1.208108
Data374	1.816027	1.05918	2.133516	0.444343	0.414638	1.264057	1.347066	1.473004	1.224994
Data375	1.810941	1.0486	2.134941	0.432542	0.41708	1.267313	1.364767	1.486229	1.228453
Data376	1.805854	1.0368	2.136467	0.419521	0.417894	1.270161	1.382467	1.49925	1.230691
Data377	1.800361	1.023779	2.138196	0.405483	0.41708	1.272602	1.400168	1.512474	1.235777
Data378	1.794664	1.009537	2.14023	0.390631	0.414638	1.274434	1.417665	1.525699	1.239643
Data379	1.788561	0.994278	2.142367	0.374558	0.410569	1.275654	1.434958	1.53933	1.25124
Data380	1.78205	0.978205	2.144706	0.357875	0.404466	1.276061	1.451845	1.553165	1.250019
Data381	1.774929	0.961115	2.147148	0.340581	0.396938	1.275858	1.467918	1.567203	1.252054
Data382	1.767198	0.943211	2.149488	0.322474	0.387783	1.275044	1.48338	1.581648	1.245136
Data383	1.758857	0.9249	2.151522	0.304163	0.377203	1.273416	1.497622	1.596094	1.237812
Data384	1.749905	0.905776	2.153251	0.285445	0.365606	1.271585	1.510643	1.610539	1.232726
Data385	1.740139	0.886244	2.154269	0.266728	0.352992	1.269551	1.52224	1.624781	1.215839
Data386	1.729356	0.866102	2.154574	0.24801	0.339768	1.267313	1.532616	1.638412	1.195494
Data387	1.717962	0.845757	2.153862	0.229292	0.32634	1.265278	1.541161	1.65123	1.19
Data388	1.705552	0.825004	2.152132	0.210981	0.313115	1.263854	1.548079	1.662826	1.208108
Data389	1.692327	0.804049	2.149284	0.193077	0.300094	1.262633	1.553368	1.672796	1.226825
Data390	1.678086	0.782686	2.145317	0.17558	0.287683	1.26243	1.557031	1.681341	1.226622
Data391	1.662826	0.761323	2.14023	0.158694	0.27629	1.262633	1.559065	1.688055	1.222756
Data392	1.646957	0.739757	2.134229	0.142418	0.26571	1.26365	1.559675	1.692734	1.223774
Data393	1.63007	0.718395	2.127311	0.126955	0.256148	1.265482	1.559269	1.695379	1.214618
Data394	1.61237	0.697032	2.11958	0.112103	0.247807	1.26772	1.557844	1.696396	1.192645
Data395	1.594263	0.675873	2.11134	0.098065	0.239872	1.270364	1.55581	1.695989	1.170265
Data396	1.575545	0.655121	2.102795	0.08484	0.232751	1.273213	1.553165	1.693955	1.156837
Data397	1.55642	0.634572	2.094046	0.072429	0.22563	1.276265	1.550317	1.690903	1.154599
Data398	1.536889	0.614633	2.0854	0.060833	0.218509	1.27952	1.547061	1.687241	1.164365
Data399	1.517561	0.595305	2.076855	0.050253	0.210981	1.282775	1.543806	1.682765	1.179624
Data400	1.498029	0.576384	2.068615	0.040284	0.20264	1.28603	1.540551	1.678289	1.175352
Data401	1.478701	0.558073	2.06068	0.031128	0.193688	1.289082	1.537092	1.673406	1.172707
Data402	1.459576	0.540169	2.053152	0.022787	0.183922	1.292134	1.533633	1.668727	1.171689
Data403	1.440859	0.522876	2.046031	0.014852	0.173546	1.294982	1.530175	1.663844	1.178607
Data404	1.422141	0.505989	2.039114	0.007528	0.162966	1.297831	1.526513	1.658961	1.185524
Data405	1.403627	0.489306	2.032502	0.000407	0.152183	1.300476	1.522647	1.653875	1.18471
Data406	1.385112	0.472623	2.025991	-0.006104	0.141604	1.30312	1.518985	1.648585	1.170469
Data407	1.366801	0.456143	2.019481	-0.012818	0.131634	1.305765	1.515119	1.642888	1.152361
Data408	1.348287	0.439663	2.012868	-0.019735	0.122683	1.308614	1.511254	1.636784	1.139544
Data409	1.329569	0.423184	2.006053	-0.026652	0.114544	1.311666	1.507388	1.629664	1.141171
Data410	1.310648	0.4065	1.998932	-0.033977	0.10783	1.314921	1.503522	1.621932	1.129778
Data411	1.291524	0.389614	1.991201	-0.041708	0.102134	1.318583	1.499453	1.613184	1.124081
Data412	1.271789	0.372524	1.983062	-0.049846	0.097454	1.322652	1.495181	1.603621	1.103126
Data413	1.251647	0.355433	1.974212	-0.058595	0.093589	1.327128	1.490908	1.593042	1.07749
Data414	1.231098	0.337936	1.96465	-0.06775	0.090537	1.331807	1.486229	1.581445	1.053686
Data415	1.210346	0.320643	1.954376	-0.077516	0.087689	1.336487	1.481346	1.568831	1.044327
Data416	1.188983	0.302942	1.943287	-0.087892	0.08484	1.341166	1.476056	1.555606	1.041886
Data417	1.167417	0.285242	1.931487	-0.098675	0.081788	1.345235	1.470563	1.541568	1.034969
Data418	1.145647	0.267338	1.918975	-0.109865	0.077923	1.348898	1.464663	1.526919	1.034358
Data419	1.123674	0.249434	1.90575	-0.121258	0.073447	1.351542	1.458356	1.512271	1.041072
Data420	1.101294	0.23153	1.891814	-0.133059	0.06775	1.352763	1.451438	1.497215	1.05979
Data421	1.078915	0.213423	1.877368	-0.145062	0.06124	1.352763	1.44391	1.482567	1.073625
Data422	1.056331	0.195315	1.862313	-0.157066	0.053508	1.351339	1.435569	1.468121	1.082373
Data423	1.033544	0.177208	1.84685	-0.16907	0.044963	1.348084	1.42621	1.45449	1.090308
Data424	1.010758	0.158897	1.830981	-0.181074	0.035604	1.343608	1.41563	1.441469	1.08807
Data425	0.987564	0.140993	1.814603	-0.192671	0.025839	1.337504	1.404033	1.429465	1.077897
Data426	0.964167	0.122886	1.79792	-0.203861	0.015869	1.329976	1.391012	1.418479	1.060604
Data427	0.940363	0.105389	1.78083	-0.214847	0.006104	1.321228	1.377178	1.408509	1.033138
Data428	0.916152	0.087892	1.763434	-0.225427	-0.003255	1.311462	1.362122	1.399151	1.016454
Data429	0.891737	0.071005	1.745734	-0.235599	-0.012004	1.300476	1.346456	1.390606	1.011165
Data430	0.866916	0.054729	1.727626	-0.245162	-0.020142	1.288472	1.329976	1.382671	1.004247
Data431	0.841891	0.039267	1.709214	-0.254317	-0.027263	1.275247	1.313497	1.374736	0.98736
Data432	0.816663	0.024414	1.690496	-0.263066	-0.033163	1.261006	1.29661	1.366801	0.972508
Data433	0.791028	0.010376	1.671473	-0.271407	-0.037842	1.245747	1.279927	1.358256	0.969863
Data434	0.765393	-0.002441	1.652247	-0.279138	-0.041301	1.229267	1.26304	1.349101	0.980036
Data435	0.739961	-0.014445	1.632817	-0.286463	-0.043132	1.211973	1.246357	1.339132	0.985936
Data436	0.714529	-0.025432	1.613184	-0.293177	-0.043743	1.193866	1.229674	1.327942	1.000381
Data437	0.689504	-0.035401	1.593551	-0.299484	-0.042929	1.175352	1.212584	1.315735	1.010758
Data438	0.66509	-0.044353	1.573917	-0.305384	-0.040691	1.156634	1.19529	1.30251	1.000381
Data439	0.641082	-0.052288	1.554386	-0.310674	-0.037029	1.137916	1.17759	1.288065	0.982071
Data440	0.618092	-0.059205	1.534854	-0.315353	-0.032146	1.120012	1.159075	1.273213	0.970474
Data441	0.595712	-0.065105	1.515526	-0.319626	-0.026042	1.102922	1.139951	1.257547	0.956029
Data442	0.574553	-0.070395	1.496401	-0.323491	-0.018921	1.087053	1.119809	1.241677	0.934259
Data443	0.554615	-0.074667	1.477277	-0.327153	-0.010783	1.072404	1.09865	1.225605	0.904962
Data444	0.535693	-0.078533	1.458457	-0.330409	-0.002035	1.059586	1.076473	1.209532	0.872613
Data445	0.517789	-0.081788	1.43974	-0.333664	0.006917	1.04799	1.053076	1.193662	0.848198
Data446	0.50131	-0.084637	1.421124	-0.336919	0.016683	1.037613	1.028255	1.177793	0.854709
Data447	0.485847	-0.087282	1.402609	-0.340174	0.026652	1.028255	1.002416	1.161924	0.873426
Data448	0.471606	-0.089723	1.384197	-0.343837	0.036622	1.019303	0.975153	1.145851	0.873426
Data449	0.458178	-0.091961	1.365886	-0.347702	0.046387	1.010758	0.946873	1.129371	0.85776
Data450	0.445563	-0.094402	1.347677	-0.351975	0.055746	1.001806	0.917372	1.112281	0.85125
Data451	0.433967	-0.096844	1.329366	-0.356858	0.064698	0.99204	0.887058	1.094377	0.849419
Data452	0.422777	-0.099489	1.311157	-0.362147	0.07304	0.981664	0.855929	1.075659	0.841077
Data453	0.412197	-0.102134	1.292846	-0.367641	0.080568	0.970067	0.824598	1.055721	0.82887
Data454	0.401821	-0.105186	1.274535	-0.373744	0.087078	0.957249	0.793266	1.034765	0.816256
Data455	0.391852	-0.108034	1.256123	-0.379848	0.092571	0.943211	0.762341	1.012589	0.810152
Data456	0.381882	-0.111086	1.23771	-0.385952	0.096844	0.928359	0.731823	0.989598	0.789604
Data457	0.371913	-0.113934	1.219298	-0.391852	0.100099	0.91249	0.702118	0.965591	0.780245
Data458	0.361944	-0.116986	1.200783	-0.397548	0.102337	0.895806	0.673635	0.94077	0.759899
Data459	0.351771	-0.119834	1.182371	-0.402838	0.103558	0.878716	0.645965	0.915541	0.736909
Data460	0.341395	-0.122479	1.163856	-0.407518	0.104168	0.861219	0.619313	0.889703	0.709646
Data461	0.330816	-0.124921	1.145444	-0.411587	0.104372	0.843112	0.593474	0.863457	0.679128
Data462	0.320033	-0.127362	1.127031	-0.414842	0.104575	0.825004	0.568449	0.836601	0.673025
Data463	0.308843	-0.1296	1.108822	-0.417283	0.104779	0.80649	0.544035	0.808932	0.684011
Data464	0.297449	-0.131634	1.090613	-0.419114	0.105389	0.787772	0.520027	0.780448	0.658172
Data465	0.285852	-0.133872	1.072506	-0.420132	0.106406	0.768851	0.496223	0.750744	0.658783
Data466	0.273645	-0.136314	1.054602	-0.420539	0.108034	0.749727	0.472826	0.719412	0.693167
Data467	0.261234	-0.138755	1.0368	-0.420742	0.110068	0.730399	0.449226	0.686249	0.73223
Data468	0.248213	-0.141807	1.019099	-0.420539	0.11251	0.711274	0.425828	0.651052	0.764579
Data469	0.234785	-0.145062	1.0015	-0.420132	0.114951	0.692353	0.402228	0.614023	0.793266
Data470	0.220951	-0.148928	0.984003	-0.420132	0.117596	0.673635	0.378627	0.57496	0.790824
Data471	0.206709	-0.153607	0.966506	-0.420132	0.120038	0.655121	0.35462	0.534269	0.7776
Data472	0.19206	-0.158694	0.949213	-0.420742	0.122072	0.637217	0.330612	0.492358	0.759289
Data473	0.177005	-0.164391	0.932123	-0.422166	0.124107	0.619516	0.306198	0.449633	0.729178
Data474	0.161746	-0.170901	0.915033	-0.424201	0.125734	0.602426	0.281783	0.406907	0.69927
Data475	0.146283	-0.177818	0.898146	-0.427049	0.127565	0.585743	0.257165	0.364589	0.676076
Data476	0.131024	-0.185346	0.881463	-0.431118	0.1296	0.56906	0.232547	0.323288	0.660817
Data477	0.115562	-0.193484	0.864983	-0.436001	0.132041	0.55258	0.208133	0.283614	0.669566
Data478	0.10071	-0.201623	0.848707	-0.442105	0.135093	0.5361	0.183922	0.245569	0.675059
Data479	0.086061	-0.210371	0.832634	-0.449226	0.138552	0.519214	0.160118	0.209761	0.688284
Data480	0.072023	-0.21912	0.816765	-0.457364	0.142418	0.50192	0.136721	0.175987	0.713512
Data481	0.058798	-0.227868	0.800895	-0.466723	0.14669	0.483813	0.113731	0.144452	0.725516
Data482	0.045981	-0.23682	0.785229	-0.476895	0.150759	0.465095	0.091351	0.114748	0.71636
Data483	0.033977	-0.245772	0.769462	-0.487882	0.154625	0.44536	0.069174	0.086671	0.703543
Data484	0.022583	-0.25452	0.753694	-0.499886	0.15788	0.424811	0.047405	0.060019	0.686249
Data485	0.0118	-0.263269	0.737926	-0.512703	0.160118	0.403042	0.025839	0.034587	0.66448
Data486	0.001424	-0.272017	0.721955	-0.526335	0.161542	0.380458	0.004476	0.009969	0.64332
Data487	-0.008342	-0.280563	0.705984	-0.540576	0.161949	0.356858	-0.016276	-0.013835	0.623992
Data488	-0.018311	-0.289108	0.689911	-0.555632	0.161339	0.332443	-0.037232	-0.037639	0.605681
Data489	-0.028077	-0.297653	0.67394	-0.571094	0.160118	0.307215	-0.057781	-0.061646	0.589405
Data490	-0.038249	-0.305994	0.657969	-0.587167	0.158287	0.281173	-0.078126	-0.085654	0.591643
Data491	-0.048422	-0.314132	0.642201	-0.603443	0.156252	0.254724	-0.097861	-0.110068	0.599985
Data492	-0.059002	-0.322067	0.626739	-0.62033	0.154218	0.227665	-0.117596	-0.135093	0.606088
Data493	-0.069988	-0.329798	0.611683	-0.637217	0.152183	0.200402	-0.136721	-0.160932	0.608123
Data494	-0.081381	-0.337326	0.597035	-0.654307	0.149945	0.172732	-0.155845	-0.187381	0.613616
Data495	-0.093385	-0.344244	0.582996	-0.671397	0.147911	0.144656	-0.174767	-0.214644	0.614023
Data496	-0.105796	-0.350958	0.569568	-0.688284	0.145673	0.116375	-0.194095	-0.242517	0.592254
Data497	-0.11841	-0.357265	0.556751	-0.704967	0.143435	0.087689	-0.213626	-0.271204	0.555428
Data498	-0.131634	-0.363165	0.544544	-0.721243	0.140586	0.058595	-0.233972	-0.300298	0.522876
Data499	-0.145062	-0.368658	0.532845	-0.737112	0.137331	0.028687	-0.254724	-0.329798	0.495206
Data500	-0.158694	-0.373744	0.521553	-0.752372	0.133669	-0.001628	-0.27629	-0.359706	0.481982
Data501	-0.172529	-0.378627	0.510567	-0.76702	0.129803	-0.033163	-0.298466	-0.38941	0.477709
Data502	-0.18677	-0.383307	0.499784	-0.781262	0.125327	-0.065716	-0.32105	-0.419114	0.487882
Data503	-0.201012	-0.38819	0.489001	-0.794893	0.120851	-0.099285	-0.343633	-0.448412	0.493782
Data504	-0.215254	-0.392869	0.478218	-0.807914	0.116375	-0.133872	-0.366013	-0.477302	0.492968
Data505	-0.229903	-0.397955	0.467231	-0.820528	0.111899	-0.168867	-0.387783	-0.505379	0.505379
Data506	-0.244348	-0.403245	0.456041	-0.832736	0.107627	-0.204267	-0.408535	-0.532642	0.515755
Data507	-0.2592	-0.408942	0.444546	-0.844536	0.103558	-0.239872	-0.428066	-0.559091	0.505379
Data508	-0.274255	-0.415249	0.432644	-0.856336	0.099692	-0.274866	-0.446174	-0.584929	0.486458
Data509	-0.289515	-0.421963	0.420437	-0.86773	0.09603	-0.309046	-0.462654	-0.609954	0.485237
Data510	-0.30518	-0.429084	0.408026	-0.87892	0.092164	-0.342006	-0.477506	-0.634572	0.493172
Data511	-0.32105	-0.436815	0.395209	-0.89011	0.088299	-0.373744	-0.491137	-0.658783	0.508634
Data512	-0.33753	-0.444953	0.382391	-0.901096	0.083823	-0.403855	-0.503751	-0.682587	0.524503
Data513	-0.35462	-0.453295	0.369472	-0.911879	0.07894	-0.432339	-0.515348	-0.706594	0.531828
Data514	-0.37232	-0.462247	0.356552	-0.922662	0.073447	-0.459602	-0.526538	-0.730602	0.540576
Data515	-0.390631	-0.471402	0.343837	-0.933242	0.067343	-0.48544	-0.537524	-0.754813	0.551359
Data516	-0.409959	-0.480761	0.331426	-0.943821	0.060426	-0.510262	-0.548308	-0.779431	0.561939
Data517	-0.429898	-0.49073	0.31932	-0.954198	0.053305	-0.534473	-0.559091	-0.804252	0.57435
Data518	-0.45065	-0.500903	0.307622	-0.96437	0.045574	-0.558277	-0.570077	-0.829684	0.590422
Data519	-0.472419	-0.511889	0.296432	-0.974543	0.037842	-0.581674	-0.581267	-0.855116	0.596933
Data520	-0.494596	-0.523283	0.285751	-0.984919	0.030111	-0.604868	-0.59266	-0.880954	0.599374
Data521	-0.517586	-0.535286	0.275578	-0.995295	0.022787	-0.628265	-0.60385	-0.906793	0.596119
Data522	-0.540983	-0.548104	0.265812	-1.005671	0.015666	-0.651865	-0.614837	-0.932428	0.589405
Data523	-0.564787	-0.561735	0.256352	-1.016454	0.009155	-0.675669	-0.62562	-0.95786	0.577401
Data524	-0.588795	-0.576384	0.247298	-1.027644	0.003052	-0.69988	-0.636199	-0.982884	0.573536
Data525	-0.612802	-0.591847	0.238346	-1.039038	-0.002848	-0.724091	-0.646372	-1.007299	0.578215
Data526	-0.637013	-0.608326	0.229496	-1.051041	-0.009155	-0.748709	-0.655934	-1.031103	0.583505
Data527	-0.660817	-0.62562	0.220544	-1.063452	-0.015666	-0.773531	-0.665293	-1.05389	0.583708
Data528	-0.684621	-0.643931	0.211287	-1.076473	-0.023397	-0.798555	-0.674449	-1.075863	0.565805
Data529	-0.708019	-0.662852	0.201724	-1.089901	-0.032146	-0.823987	-0.683401	-1.097022	0.566618
Data530	-0.731212	-0.68279	0.191653	-1.103939	-0.042725	-0.849622	-0.692149	-1.117164	0.574756
Data531	-0.754203	-0.703136	0.181074	-1.118588	-0.055543	-0.875868	-0.701101	-1.136288	0.604868
Data532	-0.776786	-0.724295	0.16968	-1.133847	-0.070598	-0.902317	-0.710053	-1.154803	0.6421
Data533	-0.798962	-0.745861	0.157575	-1.149513	-0.088095	-0.929376	-0.719005	-1.172707	0.669362
Data534	-0.821139	-0.767834	0.144656	-1.165789	-0.108034	-0.956842	-0.728161	-1.190204	0.677704
Data535	-0.843112	-0.79001	0.131024	-1.182676	-0.130617	-0.984919	-0.737316	-1.207497	0.658172
Data536	-0.864881	-0.812797	0.116477	-1.199766	-0.155439	-1.013199	-0.746675	-1.224791	0.632537
Data537	-0.886447	-0.835584	0.101116	-1.217466	-0.182091	-1.041886	-0.75583	-1.242491	0.60914
Data538	-0.907607	-0.858574	0.084942	-1.235574	-0.210575	-1.070776	-0.765189	-1.260599	0.59734
Data539	-0.928562	-0.881565	0.067954	-1.253885	-0.240279	-1.099667	-0.774344	-1.279316	0.606495
Data540	-0.949111	-0.904758	0.05005	-1.272399	-0.271	-1.128557	-0.7835	-1.298848	0.619313
Data541	-0.969253	-0.927952	0.03123	-1.290913	-0.302332	-1.157244	-0.792859	-1.319193	0.630706
Data542	-0.988581	-0.950942	0.011597	-1.309631	-0.333867	-1.185728	-0.802421	-1.340556	0.631724
Data543	-1.007502	-0.973933	-0.008952	-1.328145	-0.365606	-1.214008	-0.81239	-1.362529	0.622365
Data544	-1.025406	-0.996923	-0.03062	-1.346456	-0.396938	-1.242084	-0.82297	-1.385519	0.615244
Data545	-1.042496	-1.01971	-0.053203	-1.36436	-0.427863	-1.270161	-0.83416	-1.408916	0.599171
Data546	-1.058569	-1.042496	-0.076804	-1.38206	-0.457974	-1.298034	-0.84596	-1.432924	0.578419
Data547	-1.073625	-1.065283	-0.101422	-1.399151	-0.487068	-1.325704	-0.858778	-1.457135	0.560311
Data548	-1.087867	-1.088273	-0.126853	-1.415834	-0.514941	-1.35317	-0.872613	-1.481549	0.557463
Data549	-1.100888	-1.11106	-0.153099	-1.431907	-0.541594	-1.380229	-0.887261	-1.50576	0.550342
Data550	-1.113095	-1.134051	-0.180158	-1.447573	-0.567025	-1.406475	-0.903131	-1.529564	0.537321
Data551	-1.124488	-1.157448	-0.20793	-1.462425	-0.590829	-1.431907	-0.920221	-1.552962	0.53488
Data552	-1.135068	-1.180845	-0.236108	-1.477073	-0.613413	-1.456321	-0.938328	-1.575545	0.5361
Data553	-1.145037	-1.204852	-0.264897	-1.491112	-0.634979	-1.479108	-0.95786	-1.597111	0.538745
Data554	-1.154599	-1.229063	-0.29399	-1.50515	-0.655934	-1.500064	-0.978612	-1.61766	0.536914
Data555	-1.163755	-1.253478	-0.323491	-1.518781	-0.676483	-1.519595	-1.000585	-1.637191	0.517179
Data556	-1.17291	-1.278503	-0.353297	-1.532209	-0.697236	-1.537092	-1.024186	-1.655299	0.493985
Data557	-1.182066	-1.303731	-0.383408	-1.545841	-0.718802	-1.553165	-1.04921	-1.672389	0.484016
Data558	-1.191424	-1.329163	-0.413825	-1.559472	-0.741792	-1.56761	-1.075659	-1.688462	0.469571
Data559	-1.20119	-1.355001	-0.444648	-1.573103	-0.766817	-1.581038	-1.103532	-1.703721	0.46306
Data560	-1.211363	-1.38084	-0.475776	-1.586938	-0.794079	-1.593652	-1.13283	-1.718369	0.45126
Data561	-1.221942	-1.406882	-0.50721	-1.600773	-0.824191	-1.605656	-1.163551	-1.732611	0.441494
Data562	-1.233336	-1.433127	-0.539254	-1.614608	-0.857354	-1.61766	-1.195697	-1.746446	0.437222
Data563	-1.245543	-1.459169	-0.571705	-1.628443	-0.893772	-1.629867	-1.22886	-1.760484	0.437629
Data564	-1.258361	-1.485211	-0.604664	-1.642278	-0.933242	-1.642481	-1.26304	-1.774726	0.437832
Data565	-1.271992	-1.51105	-0.638132	-1.655706	-0.97556	-1.656113	-1.298034	-1.789375	0.444343
Data566	-1.286437	-1.536889	-0.672211	-1.66893	-1.02032	-1.670761	-1.333639	-1.804634	0.444139
Data567	-1.301493	-1.562524	-0.706696	-1.681748	-1.067114	-1.686631	-1.369446	-1.820503	0.429084
Data568	-1.317159	-1.587956	-0.741894	-1.693955	-1.115129	-1.704128	-1.405051	-1.836983	0.404873
Data569	-1.333028	-1.613184	-0.7776	-1.705552	-1.164162	-1.723456	-1.440452	-1.854276	0.38819
Data570	-1.349508	-1.638005	-0.813815	-1.716538	-1.213397	-1.744615	-1.475039	-1.872384	0.366013
Data571	-1.365784	-1.662216	-0.85064	-1.726914	-1.262633	-1.767605	-1.508812	-1.891508	0.337326
Data572	-1.38206	-1.686224	-0.888075	-1.73668	-1.311462	-1.792833	-1.541568	-1.91165	0.312301
Data573	-1.398133	-1.709824	-0.926121	-1.745632	-1.359884	-1.819689	-1.573307	-1.932606	0.289515
Data574	-1.413799	-1.732815	-0.964777	-1.754177	-1.407696	-1.84858	-1.604232	-1.954579	0.270593
Data575	-1.429058	-1.755398	-1.003942	-1.762315	-1.455304	-1.879098	-1.634546	-1.977569	0.245162
Data576	-1.443503	-1.777574	-1.043717	-1.770047	-1.502505	-1.910836	-1.664454	-2.00117	0.221561
Data577	-1.457338	-1.79914	-1.083899	-1.777574	-1.550113	-1.943592	-1.694158	-2.025584	0.190433
Data578	-1.470563	-1.8203	-1.124488	-1.784899	-1.597925	-1.976959	-1.724473	-2.050406	0.151166
Data579	-1.483177	-1.841052	-1.165382	-1.792223	-1.646143	-2.010529	-1.755194	-2.075634	0.11251
Data580	-1.494977	-1.861804	-1.20648	-1.799751	-1.694565	-2.044505	-1.78673	-2.100862	0.074667
Data581	-1.506167	-1.881946	-1.247476	-1.807279	-1.743598	-2.078075	-1.818875	-2.125887	0.035401
Data582	-1.516747	-1.902291	-1.28837	-1.815213	-1.79263	-2.111238	-1.851631	-2.150708	0.001017
Data583	-1.526919	-1.92223	-1.328756	-1.823351	-1.841459	-2.143791	-1.884794	-2.174919	-0.046794
Data584	-1.536482	-1.942372	-1.368531	-1.831896	-1.889881	-2.17553	-1.917957	-2.198316	-0.078126
Data585	-1.545637	-1.96231	-1.40739	-1.840848	-1.937489	-2.206455	-1.950713	-2.221103	-0.101116
Data586	-1.554386	-1.982452	-1.445233	-1.850004	-1.983673	-2.236159	-1.982452	-2.242873	-0.128583
Data587	-1.562524	-2.002391	-1.481753	-1.859566	-2.028433	-2.264642	-2.01297	-2.263422	-0.171104
Data588	-1.570052	-2.022126	-1.516849	-1.869128	-2.071361	-2.291498	-2.041657	-2.282953	-0.242517
Data589	-1.577173	-2.041861	-1.550418	-1.879098	-2.112459	-2.316523	-2.068513	-2.301467	-0.312505
Data590	-1.583683	-2.061392	-1.582462	-1.888863	-2.151319	-2.339513	-2.093131	-2.319168	-0.364996
Data591	-1.589583	-2.080517	-1.61298	-1.898629	-2.188144	-2.360266	-2.115714	-2.335648	-0.420742
Data592	-1.594873	-2.099438	-1.642074	-1.908192	-2.222934	-2.378576	-2.136467	-2.35172	-0.486661
Data593	-1.599349	-2.117749	-1.669947	-1.917754	-2.255487	-2.394242	-2.155591	-2.367183	-0.554208
Data594	-1.603215	-2.135246	-1.696803	-1.926909	-2.286412	-2.40767	-2.173088	-2.382645	-0.619516
Data595	-1.606266	-2.152336	-1.722947	-1.936065	-2.315709	-2.418657	-2.189771	-2.398311	-0.672821
Data596	-1.608708	-2.168612	-1.748684	-1.945017	-2.343786	-2.427609	-2.205641	-2.414588	-0.694387
Data597	-1.610335	-2.184075	-1.774421	-1.953765	-2.370845	-2.434933	-2.221103	-2.431881	-0.720633
Data598	-1.611353	-2.19852	-1.800361	-1.962717	-2.397091	-2.440833	-2.236566	-2.450395	-0.762341
Data599	-1.611556	-2.212151	-1.826912	-1.971466	-2.423133	-2.445919	-2.252435	-2.47013	-0.813204
Data600	-1.611149	-2.224765	-1.854276	-1.980214	-2.449175	-2.450395	-2.268915	-2.491697	-0.849215
Data601	-1.609929	-2.236566	-1.882556	-1.989166	-2.47542	-2.455075	-2.286208	-2.514687	-0.888685
Data602	-1.607894	-2.247349	-1.912057	-1.998118	-2.501869	-2.459958	-2.304519	-2.539305	-0.939549
Data603	-1.605249	-2.256911	-1.942779	-2.00707	-2.528522	-2.465654	-2.323644	-2.565143	-0.983088
Data604	-1.602197	-2.26566	-1.974517	-2.016022	-2.555378	-2.471962	-2.343786	-2.591592	-1.029272
Data605	-1.598535	-2.273391	-2.007375	-2.024567	-2.581827	-2.479082	-2.364538	-2.618652	-1.084204
Data606	-1.594466	-2.280105	-2.04125	-2.032909	-2.607869	-2.487221	-2.385697	-2.645507	-1.139951
Data607	-1.58999	-2.285598	-2.075837	-2.04064	-2.6333	-2.495969	-2.406653	-2.67155	-1.194883
Data608	-1.585514	-2.290074	-2.110933	-2.047557	-2.657308	-2.505124	-2.427202	-2.696371	-1.244933
Data609	-1.580835	-2.293329	-2.146436	-2.053457	-2.679688	-2.514483	-2.446733	-2.719565	-1.305155
Data610	-1.576155	-2.295364	-2.18204	-2.05834	-2.700237	-2.523435	-2.465044	-2.74052	-1.362936
Data611	-1.571476	-2.296178	-2.217645	-2.061799	-2.718344	-2.531777	-2.481931	-2.759238	-1.399761
Data612	-1.566796	-2.295567	-2.253045	-2.064037	-2.734213	-2.539101	-2.49719	-2.775718	-1.433331
Data613	-1.562117	-2.293533	-2.288141	-2.064444	-2.747234	-2.545001	-2.511025	-2.789756	-1.452659
Data614	-1.557234	-2.290074	-2.32283	-2.063223	-2.75761	-2.54907	-2.523435	-2.801556	-1.462018
Data615	-1.551944	-2.285191	-2.35701	-2.060578	-2.764935	-2.551308	-2.534625	-2.811322	-1.473411
Data616	-1.546451	-2.278681	-2.39058	-2.056102	-2.769411	-2.551715	-2.545001	-2.819257	-1.49457
Data617	-1.540347	-2.270746	-2.423641	-2.050406	-2.770835	-2.549884	-2.554971	-2.825564	-1.521019
Data618	-1.533633	-2.261184	-2.45599	-2.043081	-2.769411	-2.546019	-2.564533	-2.83065	-1.549096
Data619	-1.526106	-2.249994	-2.487831	-2.03474	-2.764935	-2.540322	-2.573892	-2.834516	-1.57819
Data620	-1.517764	-2.23738	-2.519061	-2.025381	-2.757407	-2.532998	-2.583251	-2.837364	-1.616439
Data621	-1.508405	-2.223138	-2.549579	-2.015208	-2.747438	-2.524046	-2.592203	-2.839195	-1.65245
Data622	-1.498029	-2.207675	-2.579487	-2.004425	-2.73462	-2.51367	-2.600951	-2.840213	-1.694972
Data623	-1.486839	-2.190992	-2.608682	-1.993235	-2.719768	-2.502073	-2.608682	-2.840416	-1.739528
Data624	-1.475039	-2.173088	-2.637064	-1.981842	-2.702678	-2.489459	-2.615193	-2.840213	-1.803006
Data625	-1.462425	-2.154167	-2.664632	-1.970448	-2.68396	-2.476031	-2.619872	-2.839399	-1.860787
Data626	-1.449404	-2.134229	-2.691183	-1.959258	-2.664022	-2.461585	-2.622517	-2.838178	-1.904326
Data627	-1.436179	-2.11368	-2.716818	-1.948068	-2.643473	-2.44653	-2.622721	-2.836754	-1.935658
Data628	-1.423158	-2.092521	-2.741232	-1.937489	-2.622517	-2.430864	-2.620076	-2.835126	-1.971059
Data629	-1.410137	-2.071158	-2.764324	-1.926909	-2.601968	-2.414791	-2.614583	-2.833702	-1.995473
Data630	-1.397726	-2.049388	-2.786196	-1.91694	-2.58203	-2.398515	-2.606444	-2.832278	-2.019684
Data631	-1.385723	-2.028026	-2.806439	-1.907378	-2.563109	-2.382238	-2.595661	-2.831261	-2.046133
Data632	-1.374736	-2.006663	-2.825259	-1.898019	-2.545815	-2.366369	-2.58264	-2.830243	-2.065461
Data633	-1.36436	-1.985911	-2.842451	-1.88927	-2.530353	-2.350703	-2.567992	-2.82943	-2.08601
Data634	-1.355001	-1.966176	-2.857913	-1.880725	-2.516925	-2.335851	-2.552122	-2.829023	-2.101269
Data635	-1.34666	-1.947051	-2.87185	-1.872587	-2.505735	-2.321609	-2.535439	-2.828616	-2.117749
Data636	-1.339335	-1.929351	-2.884057	-1.865059	-2.496579	-2.308385	-2.518959	-2.828209	-2.139722
Data637	-1.332825	-1.912871	-2.894738	-1.857939	-2.489662	-2.296381	-2.502886	-2.828005	-2.151929
Data638	-1.327331	-1.897815	-2.903894	-1.851225	-2.484372	-2.285395	-2.487831	-2.827802	-2.163322
Data639	-1.322652	-1.884184	-2.911625	-1.845121	-2.480914	-2.275629	-2.473996	-2.827395	-2.170443
