# Supplementary material for: Integration of MRI and somatosensory evoked potentials facilitate diagnosis of spinal cord compression
Source: Sci Rep. 2023 May 15;13:7861. doi: 10.1038/s41598-023-34832-2 (PMC10185544; doi:10.1038/s41598-023-34832-2)
Supplement: Supplementary file 3 — Supplementary Information 3. [file 41598_2023_34832_MOESM3_ESM.zip › Preoperative SSEP data/spinal cord compression group/2569224_2/2569224_2_Rt Tibial SEP_Cz'-Fpz_201219_131245.csv]

Index	1	3	4	5	6
Name	Cz'-Fpz	Cz'-Fpz	Cz'-Fpz	Cz'-Fpz	Cz'-Fpz
Time	2.02001E+13	2.02001E+13	2.02001E+13	2.02001E+13	2.02001E+13
Highcut	500	500	500	500	500
Lowcut	10	10	10	10	10
Period	0.000156	0.000156	0.000156	0.000156	0.000156
Averages	120	120	120	120	120
Int (mA)	18/17.5mA	18/17.5mA	18/17.5mA	18/17.5mA	18/17.5mA
Pulse Width (�gs)	200�s	200�s	200�s	200�s	200�s
Rep Rate (Hz)	2.66Hz	2.66Hz	2.66Hz	2.66Hz	2.66Hz
Data0	-0.218916	-1.143816	0.826836	1.115943	-0.133872
Data1	-3.561049	-4.445055	-2.49719	-2.169223	-3.237354
Data2	-6.388647	-7.730831	-5.959157	-5.82386	-6.733908
Data3	-3.262582	-3.943745	-2.811526	-2.510414	-3.709366
Data4	-3.47804	-4.342921	-3.141527	-2.807863	-3.711808
Data5	-4.973627	-5.972178	-4.840365	-4.59968	-5.507897
Data6	-4.965896	-5.991302	-4.75878	-4.573434	-5.497317
Data7	-4.142519	-5.151446	-3.73785	-3.583836	-4.582589
Data8	-3.026983	-3.985657	-2.395056	-2.269525	-3.24712
Data9	-1.946848	-2.83004	-1.105974	-1.019913	-1.9735
Data10	-1.074846	-1.888457	-0.075074	-0.020752	-0.985936
Data11	-0.468554	-1.221129	0.652883	0.673431	-0.275069
Data12	-0.104982	-0.821546	1.084408	1.078101	0.159915
Data13	0.08952	-0.628672	1.290099	1.26304	0.364996
Data14	0.177818	-0.544849	1.356629	1.318786	0.446377
Data15	0.164797	-0.551359	1.345439	1.303527	0.457364
Data16	0.078533	-0.635182	1.263854	1.206887	0.406907
Data17	-0.032349	-0.737316	1.165382	1.076066	0.311691
Data18	-0.118817	-0.816663	1.102515	0.967422	0.23031
Data19	-0.174767	-0.849215	1.055111	0.892551	0.168867
Data20	-0.182905	-0.854098	1.019506	0.840874	0.138348
Data21	-0.154421	-0.842298	0.992854	0.809339	0.1473
Data22	-0.144249	-0.829277	0.988174	0.77882	0.159915
Data23	-0.157677	-0.82887	0.973526	0.744437	0.161542
Data24	-0.17436	-0.837415	0.941583	0.719615	0.150149
Data25	-0.192874	-0.848809	0.909438	0.680959	0.133059
Data26	-0.20264	-0.854098	0.894586	0.63152	0.112713
Data27	-0.217288	-0.847995	0.885634	0.569874	0.113527
Data28	-0.23031	-0.82358	0.874037	0.50131	0.122072
Data29	-0.231123	-0.791435	0.869357	0.439053	0.10661
Data30	-0.232141	-0.761323	0.885634	0.378017	0.073243
Data31	-0.228682	-0.733654	0.89662	0.341395	0.041098
Data32	-0.234582	-0.714936	0.904758	0.321457	0.013021
Data33	-0.244144	-0.696218	0.893568	0.294397	0.001221
Data34	-0.249027	-0.672211	0.868747	0.274459	-0.002035
Data35	-0.256758	-0.639658	0.850029	0.250858	0.009359
Data36	-0.265914	-0.598967	0.844739	0.234582	0.013835
Data37	-0.281783	-0.563973	0.851047	0.21383	0.025228
Data38	-0.307825	-0.542	0.864068	0.189008	0.042725
Data39	-0.317184	-0.534269	0.864271	0.153404	0.075278
Data40	-0.314132	-0.533455	0.855319	0.104575	0.101727
Data41	-0.314946	-0.53549	0.835584	0.068157	0.118003
Data42	-0.320236	-0.522469	0.82236	0.048219	0.122072
Data43	-0.328781	-0.491951	0.81178	0.037639	0.126955
Data44	-0.346278	-0.453702	0.807101	0.021566	0.113527
Data45	-0.376389	-0.42359	0.795097	-0.001221	0.102948
Data46	-0.418504	-0.410569	0.778007	-0.02299	0.096437
Data47	-0.443936	-0.398769	0.755016	-0.047812	0.096844
Data48	-0.453295	-0.379238	0.733857	-0.06714	0.091961
Data49	-0.461229	-0.363368	0.732026	-0.088909	0.089113
Data50	-0.462247	-0.349126	0.740775	-0.123293	0.092368
Data51	-0.464078	-0.335292	0.737723	-0.159915	0.077719
Data52	-0.466316	-0.307215	0.73284	-0.18087	0.073243
Data53	-0.474861	-0.283207	0.723074	-0.210575	0.083416
Data54	-0.482389	-0.266117	0.724498	-0.250045	0.082602
Data55	-0.495816	-0.235599	0.732026	-0.296839	0.063478
Data56	-0.517383	-0.213219	0.75054	-0.349126	0.057781
Data57	-0.521859	-0.205081	0.775565	-0.3888	0.070395
Data58	-0.522876	-0.19206	0.802421	-0.413011	0.084637
Data59	-0.534473	-0.16968	0.810152	-0.436408	0.090333
Data60	-0.545256	-0.162356	0.811577	-0.466926	0.098878
Data61	-0.545866	-0.155032	0.806897	-0.505175	0.10661
Data62	-0.541594	-0.132652	0.7953	-0.533252	0.111493
Data63	-0.548511	-0.097658	0.800793	-0.568856	0.111086
Data64	-0.548918	-0.063071	0.801607	-0.59144	0.10661
Data65	-0.551766	-0.039063	0.796928	-0.610768	0.100913
Data66	-0.556649	-0.034587	0.793062	-0.606292	0.099285
Data67	-0.559497	-0.029704	0.791638	-0.577401	0.08952
Data68	-0.554004	-0.017497	0.801607	-0.55319	0.068767
Data69	-0.545256	-0.029297	0.815646	-0.539966	0.047608
Data70	-0.539559	-0.046387	0.823173	-0.54078	0.049236
Data71	-0.535286	-0.06185	0.846774	-0.541797	0.072023
Data72	-0.548104	-0.078533	0.870985	-0.549325	0.097251
Data73	-0.575367	-0.092775	0.877089	-0.566211	0.122072
Data74	-0.599985	-0.094402	0.870375	-0.590626	0.141604
Data75	-0.610361	-0.080161	0.861423	-0.619313	0.152183
Data76	-0.610564	-0.071616	0.858167	-0.631113	0.155032
Data77	-0.612192	-0.085044	0.850436	-0.639455	0.159508
Data78	-0.614837	-0.085451	0.855116	-0.643117	0.170901
Data79	-0.60914	-0.076499	0.859185	-0.630706	0.171715
Data80	-0.614023	-0.085857	0.853081	-0.624196	0.154218
Data81	-0.639658	-0.083416	0.866916	-0.61382	0.169273
Data82	-0.678518	-0.055339	0.892958	-0.608937	0.190433
Data83	-0.706188	-0.024008	0.93609	-0.609344	0.212812
Data84	-0.734061	-0.00529	0.967625	-0.628061	0.244551
Data85	-0.758679	0.004883	1.000992	-0.649831	0.264897
Data86	-0.778007	-0.008952	1.026627	-0.679535	0.270593
Data87	-0.797335	-0.025228	1.041276	-0.714733	0.277918
Data88	-0.819511	-0.029704	1.042089	-0.73345	0.275883
Data89	-0.849215	-0.019532	1.032527	-0.747285	0.275069
Data90	-0.871799	-0.025228	1.027237	-0.766003	0.285242
Data91	-0.882378	-0.048829	1.022965	-0.783703	0.292973
Data92	-0.888889	-0.076499	1.02561	-0.797335	0.29867
Data93	-0.895196	-0.115155	1.042089	-0.805473	0.294601
Data94	-0.909438	-0.144859	1.04921	-0.802218	0.291752
Data95	-0.925104	-0.170087	1.041479	-0.802828	0.284021
Data96	-0.929376	-0.198164	1.041479	-0.814221	0.271
Data97	-0.944839	-0.215254	1.051448	-0.821342	0.271814
Data98	-0.966812	-0.218102	1.070573	-0.829074	0.278731
Data99	-0.990412	-0.210371	1.098039	-0.841281	0.284428
Data100	-1.010351	-0.205895	1.132626	-0.850029	0.296635
Data101	-1.014623	-0.205895	1.172707	-0.842908	0.323491
Data102	-1.034765	-0.213626	1.199359	-0.828463	0.357671
Data103	-1.072404	-0.217288	1.209735	-0.825208	0.383307
Data104	-1.111467	-0.225427	1.214008	-0.815646	0.395514
Data105	-1.145444	-0.243331	1.21767	-0.798555	0.395107
Data106	-1.174741	-0.254317	1.208311	-0.789807	0.381679
Data107	-1.211363	-0.256352	1.210753	-0.794893	0.368658
Data108	-1.25124	-0.262862	1.222756	-0.795097	0.357265
Data109	-1.260192	-0.271407	1.259581	-0.787772	0.342616
Data110	-1.26304	-0.273849	1.289082	-0.793876	0.328781
Data111	-1.288879	-0.279138	1.312479	-0.797335	0.323491
Data112	-1.320211	-0.28809	1.321431	-0.792248	0.326747
Data113	-1.345642	-0.311284	1.316752	-0.795504	0.333664
Data114	-1.365581	-0.31576	1.316752	-0.794893	0.337733
Data115	-1.389792	-0.312098	1.338725	-0.792859	0.351568
Data116	-1.407492	-0.308843	1.362732	-0.805066	0.347906
Data117	-1.411765	-0.297042	1.368633	-0.81829	0.347906
Data118	-1.419292	-0.282394	1.360901	-0.823987	0.346685
Data119	-1.433534	-0.275476	1.353374	-0.82297	0.362554
Data120	-1.453473	-0.275476	1.342997	-0.817884	0.369879
Data121	-1.471377	-0.279138	1.349915	-0.824801	0.364589
Data122	-1.47626	-0.275883	1.370667	-0.831515	0.349533
Data123	-1.476463	-0.284835	1.392233	-0.829887	0.328781
Data124	-1.487043	-0.290939	1.406882	-0.809542	0.31576
Data125	-1.501691	-0.304367	1.418072	-0.787772	0.298263
Data126	-1.534244	-0.316981	1.417665	-0.776786	0.284835
Data127	-1.572086	-0.319015	1.420106	-0.768648	0.274662
Data128	-1.607691	-0.325119	1.432314	-0.749727	0.270593
Data129	-1.651026	-0.334478	1.44391	-0.733654	0.277104
Data130	-1.690089	-0.335698	1.452862	-0.728567	0.278325
Data131	-1.731594	-0.354009	1.46568	-0.733654	0.2592
Data132	-1.757636	-0.376796	1.482567	-0.744437	0.237227
Data133	-1.756212	-0.383714	1.498639	-0.743216	0.219323
Data134	-1.745225	-0.37761	1.498639	-0.745658	0.203047
Data135	-1.735866	-0.368251	1.488467	-0.753389	0.181074
Data136	-1.735663	-0.358485	1.493553	-0.74932	0.155439
Data137	-1.732408	-0.34994	1.498029	-0.741385	0.138755
Data138	-1.722235	-0.34465	1.478904	-0.736502	0.120038
Data139	-1.723659	-0.34343	1.443097	-0.736095	0.12899
Data140	-1.735256	-0.331223	1.423972	-0.739147	0.154625
Data141	-1.739935	-0.294194	1.412375	-0.72755	0.182294
Data142	-1.733832	-0.248213	1.436383	-0.70517	0.196129
Data143	-1.740139	-0.21444	1.455304	-0.685639	0.182701
Data144	-1.768215	-0.216068	1.439231	-0.678721	0.150963
Data145	-1.799954	-0.218509	1.428244	-0.671194	0.133059
Data146	-1.815213	-0.21973	1.424379	-0.667328	0.127362
Data147	-1.812975	-0.214847	1.443503	-0.648	0.113527
Data148	-1.789985	-0.194909	1.486025	-0.624196	0.089927
Data149	-1.777371	-0.178632	1.520612	-0.606292	0.069988
Data150	-1.782864	-0.172122	1.543399	-0.603037	0.050863
Data151	-1.793647	-0.164797	1.544416	-0.610971	0.015462
Data152	-1.806261	-0.170901	1.552351	-0.618906	-0.020345
Data153	-1.830879	-0.172529	1.567203	-0.620737	-0.054932
Data154	-1.86099	-0.17497	1.560489	-0.618296	-0.074464
Data155	-1.890288	-0.185143	1.545027	-0.608326	-0.086264
Data156	-1.913074	-0.189212	1.528954	-0.59144	-0.113527
Data157	-1.910023	-0.19206	1.524275	-0.58676	-0.1473
Data158	-1.887236	-0.183922	1.539127	-0.583708	-0.170087
Data159	-1.870553	-0.171715	1.540551	-0.571501	-0.178225
Data160	-1.84919	-0.161949	1.515119	-0.555632	-0.19206
Data161	-1.833321	-0.156252	1.496401	-0.551156	-0.206302
Data162	-1.830472	-0.149335	1.47097	-0.559497	-0.225834
Data163	-1.835762	-0.14608	1.453269	-0.558887	-0.247807
Data164	-1.834338	-0.153404	1.44391	-0.563567	-0.260421
Data165	-1.826403	-0.142418	1.420106	-0.577605	-0.269373
Data166	-1.818062	-0.119224	1.390606	-0.582895	-0.266931
Data167	-1.801378	-0.105796	1.379619	-0.581674	-0.260828
Data168	-1.795071	-0.104982	1.371277	-0.569467	-0.255945
Data169	-1.79263	-0.087078	1.368836	-0.551563	-0.262862
Data170	-1.800361	-0.058188	1.379212	-0.537931	-0.28809
Data171	-1.821724	-0.029297	1.389181	-0.544035	-0.313725
Data172	-1.827217	0.018718	1.381043	-0.550749	-0.356451
Data173	-1.818672	0.056153	1.37494	-0.559904	-0.399583
Data174	-1.806465	0.066733	1.362325	-0.557463	-0.425218
Data175	-1.801378	0.055746	1.338928	-0.54607	-0.454515
Data176	-1.798734	0.043132	1.317769	-0.534066	-0.478523
Data177	-1.790799	0.034994	1.317362	-0.536914	-0.492765
Data178	-1.774523	0.031739	1.334859	-0.533455	-0.49602
Data179	-1.737494	0.023194	1.334045	-0.517789	-0.487475
Data180	-1.687648	0.021159	1.328959	-0.487271	-0.464281
Data181	-1.650212	0.035808	1.325907	-0.480761	-0.445157
Data182	-1.627629	0.063071	1.323873	-0.489713	-0.443529
Data183	-1.608097	0.096437	1.317362	-0.500903	-0.462654
Data184	-1.592635	0.126141	1.304748	-0.521248	-0.476488
Data185	-1.57351	0.146894	1.294575	-0.541187	-0.493578
Data186	-1.565983	0.167239	1.28481	-0.547087	-0.537524
Data187	-1.548689	0.195315	1.273823	-0.550952	-0.58025
Data188	-1.530989	0.238041	1.265075	-0.548918	-0.605071
Data189	-1.501691	0.266931	1.258361	-0.554004	-0.639658
Data190	-1.501284	0.282394	1.238219	-0.561329	-0.672618
Data191	-1.489281	0.295415	1.228656	-0.548511	-0.704763
Data192	-1.457745	0.308843	1.230488	-0.521655	-0.720226
Data193	-1.438621	0.32105	1.227436	-0.504565	-0.726736
Data194	-1.424379	0.346278	1.210549	-0.486865	-0.739757
Data195	-1.413189	0.378831	1.200987	-0.468757	-0.727957
Data196	-1.38735	0.407721	1.194069	-0.454108	-0.714936
Data197	-1.359884	0.434984	1.188373	-0.433763	-0.70517
Data198	-1.345642	0.472826	1.187559	-0.400397	-0.694591
Data199	-1.337911	0.531421	1.197935	-0.365199	-0.67628
Data200	-1.325297	0.569263	1.197121	-0.32105	-0.658783
Data201	-1.303527	0.585946	1.188983	-0.265304	-0.635589
Data202	-1.283385	0.600188	1.181862	-0.229496	-0.61972
Data203	-1.265278	0.621754	1.181455	-0.198367	-0.616871
Data204	-1.236591	0.657562	1.183897	-0.158083	-0.618092
Data205	-1.196104	0.697846	1.177793	-0.122886	-0.64332
Data206	-1.12225	0.760103	1.1841	-0.078533	-0.641693
Data207	-1.035375	0.81829	1.192035	-0.023804	-0.622161
Data208	-0.956842	0.863864	1.178607	0.013835	-0.603037
Data209	-0.882989	0.88543	1.182269	0.03418	-0.579436
Data210	-0.818087	0.921645	1.187355	0.060019	-0.545256
Data211	-0.774955	0.957046	1.210346	0.10071	-0.50253
Data212	-0.731619	0.995702	1.236184	0.145876	-0.456957
Data213	-0.681163	1.038427	1.255105	0.200198	-0.395514
Data214	-0.641693	1.075049	1.266906	0.276087	-0.341802
Data215	-0.60385	1.137306	1.275858	0.361741	-0.303146
Data216	-0.533048	1.197121	1.307393	0.435187	-0.284835
Data217	-0.458381	1.243509	1.361715	0.500903	-0.271
Data218	-0.375982	1.29071	1.410341	0.558684	-0.263676
Data219	-0.29928	1.347677	1.452659	0.612395	-0.247807
Data220	-0.225834	1.389588	1.50576	0.674042	-0.211185
Data221	-0.157066	1.421327	1.555606	0.740164	-0.150963
Data222	-0.089723	1.457135	1.603825	0.802625	-0.080975
Data223	-0.042522	1.490094	1.632105	0.864068	-0.019938
Data224	0.002441	1.536482	1.638819	0.911472	0.031739
Data225	0.049236	1.579207	1.639226	0.942804	0.091147
Data226	0.110882	1.634953	1.640853	0.95786	0.161135
Data227	0.183922	1.691513	1.642685	0.967829	0.216882
Data228	0.250858	1.746853	1.643091	0.982681	0.264083
Data229	0.289515	1.806668	1.656519	1.006485	0.300704
Data230	0.338954	1.86567	1.655502	1.039241	0.324712
Data231	0.384527	1.912464	1.641667	1.05979	0.339768
Data232	0.432746	1.947865	1.617863	1.090511	0.353602
Data233	0.481778	1.958445	1.593652	1.119402	0.369472
Data234	0.513313	1.95112	1.563948	1.128354	0.411383
Data235	0.547697	1.935251	1.523664	1.132219	0.442715
Data236	0.571908	1.903105	1.481346	1.13812	0.485847
Data237	0.594898	1.86567	1.44859	1.158261	0.522876
Data238	0.60853	1.824165	1.399761	1.149716	0.54729
Data239	0.607919	1.785102	1.34727	1.10984	0.559904
Data240	0.623382	1.746853	1.297831	1.058773	0.566008
Data241	0.629282	1.710231	1.250629	1.033138	0.573739
Data242	0.63152	1.673203	1.207497	1.015437	0.584726
Data243	0.623585	1.637802	1.145851	0.982478	0.574146
Data244	0.608123	1.593856	1.069556	0.916355	0.556242
Data245	0.593881	1.531192	0.992447	0.838025	0.533455
Data246	0.557463	1.470156	0.901096	0.758068	0.486254
Data247	0.488492	1.408713	0.788383	0.680552	0.437018
Data248	0.417487	1.333028	0.674245	0.614837	0.387783
Data249	0.358078	1.245543	0.577808	0.572112	0.358892
Data250	0.300501	1.14463	0.507413	0.53488	0.333664
Data251	0.241906	1.05918	0.443325	0.488696	0.296635
Data252	0.196536	0.994074	0.368048	0.430711	0.23031
Data253	0.144452	0.913914	0.293584	0.350754	0.148521
Data254	0.074464	0.840263	0.217492	0.269983	0.064698
Data255	-0.001628	0.771089	0.130617	0.205081	-0.003662
Data256	-0.070598	0.704763	0.046387	0.141807	-0.063071
Data257	-0.138755	0.622975	-0.01709	0.073447	-0.126955
Data258	-0.204064	0.528573	-0.075278	-0.006307	-0.205488
Data259	-0.253707	0.44475	-0.126955	-0.073854	-0.284021
Data260	-0.29928	0.367437	-0.183312	-0.115765	-0.358078
Data261	-0.34465	0.292566	-0.260828	-0.142214	-0.448412
Data262	-0.386969	0.207523	-0.320846	-0.153811	-0.543628
Data263	-0.427863	0.125327	-0.376796	-0.177615	-0.633961
Data264	-0.470588	0.063478	-0.42298	-0.208133	-0.724295
Data265	-0.517789	0.010986	-0.461636	-0.239058	-0.819104
Data266	-0.569263	-0.036622	-0.501717	-0.277918	-0.896417
Data267	-0.634979	-0.07894	-0.545256	-0.343226	-0.975357
Data268	-0.694387	-0.119631	-0.597543	-0.411587	-1.057552
Data269	-0.734468	-0.17497	-0.629282	-0.46245	-1.149513
Data270	-0.767427	-0.225427	-0.637624	-0.478523	-1.236184
Data271	-0.802014	-0.279952	-0.666921	-0.482999	-1.298848
Data272	-0.842908	-0.348313	-0.699474	-0.505379	-1.357443
Data273	-0.88014	-0.391852	-0.697846	-0.536711	-1.413189
Data274	-0.905165	-0.424404	-0.68808	-0.537321	-1.468935
Data275	-0.911676	-0.450039	-0.682587	-0.524097	-1.521426
Data276	-0.916355	-0.459805	-0.689911	-0.503344	-1.566593
Data277	-0.925917	-0.472419	-0.694998	-0.498665	-1.603621
Data278	-0.932225	-0.494799	-0.695811	-0.522469	-1.637395
Data279	-0.930393	-0.524503	-0.693573	-0.543425	-1.685003
Data280	-0.910862	-0.554615	-0.706391	-0.560515	-1.722845
Data281	-0.881361	-0.588795	-0.720429	-0.585946	-1.760688
Data282	-0.873833	-0.626637	-0.721243	-0.606088	-1.812365
Data283	-0.877902	-0.651052	-0.741182	-0.612395	-1.852242
Data284	-0.879327	-0.671804	-0.749116	-0.590626	-1.893339
Data285	-0.883396	-0.691742	-0.733857	-0.560515	-1.947458
Data286	-0.890517	-0.705984	-0.706594	-0.535897	-1.99588
Data287	-0.891941	-0.709239	-0.668752	-0.524503	-2.034536
Data288	-0.896824	-0.704763	-0.637013	-0.499072	-2.06831
Data289	-0.893568	-0.697439	-0.617685	-0.470385	-2.092724
Data290	-0.881971	-0.683604	-0.606495	-0.436611	-2.107373
Data291	-0.855319	-0.681163	-0.594085	-0.38941	-2.129753
Data292	-0.82887	-0.691335	-0.583098	-0.342616	-2.157422
Data293	-0.79469	-0.694184	-0.56906	-0.286259	-2.17085
Data294	-0.757661	-0.701508	-0.533252	-0.245975	-2.185092
Data295	-0.721243	-0.710867	-0.489306	-0.238855	-2.19323
Data296	-0.692353	-0.723074	-0.444343	-0.226444	-2.206251
Data297	-0.677094	-0.743826	-0.407925	-0.19145	-2.210727
Data298	-0.621958	-0.76702	-0.368251	-0.145876	-2.211134
Data299	-0.550749	-0.783703	-0.311081	-0.087689	-2.218458
Data300	-0.508838	-0.780448	-0.260217	-0.041708	-2.23799
Data301	-0.498868	-0.770275	-0.204267	-0.027263	-2.245721
Data302	-0.503344	-0.749523	-0.157473	-0.023804	-2.2327
Data303	-0.501717	-0.735281	-0.113527	-0.018718	-2.208693
Data304	-0.481575	-0.728771	-0.060222	-0.008138	-2.173292
Data305	-0.456753	-0.729585	-0.008342	0.008952	-2.130566
Data306	-0.440274	-0.728771	0.038249	0.047812	-2.099235
Data307	-0.42298	-0.717784	0.083823	0.09664	-2.084179
Data308	-0.40589	-0.70395	0.120851	0.145673	-2.075227
Data309	-0.363572	-0.681977	0.149742	0.184939	-2.045523
Data310	-0.293177	-0.672211	0.177818	0.231937	-2.010936
Data311	-0.216475	-0.663259	0.217695	0.294397	-1.967397
Data312	-0.156456	-0.637217	0.270797	0.358078	-1.933216
Data313	-0.115765	-0.61443	0.323491	0.418301	-1.902291
Data314	-0.064495	-0.583098	0.376186	0.476488	-1.874215
Data315	-0.026856	-0.550139	0.423184	0.523893	-1.853463
Data316	-0.001017	-0.497241	0.463874	0.56967	-1.823758
Data317	0.031942	-0.452888	0.491544	0.613209	-1.797716
Data318	0.086061	-0.430508	0.526335	0.661021	-1.746039
Data319	0.149132	-0.426439	0.559497	0.707815	-1.696803
Data320	0.20325	-0.418708	0.584522	0.764172	-1.658961
Data321	0.235599	-0.401617	0.601816	0.805269	-1.614608
Data322	0.278935	-0.362554	0.626027	0.831922	-1.565779
Data323	0.342209	-0.301925	0.661021	0.865085	-1.503115
Data324	0.405687	-0.244144	0.695404	0.897637	-1.444928
Data325	0.468961	-0.19206	0.725719	0.931411	-1.409527
Data326	0.519621	-0.138348	0.749523	0.971084	-1.39325
Data327	0.568449	-0.09074	0.791435	0.998347	-1.378195
Data328	0.616668	-0.053712	0.824394	1.025203	-1.355408
Data329	0.656138	-0.015869	0.84006	1.044531	-1.331401
Data330	0.694794	0.013021	0.853895	1.064673	-1.296
Data331	0.737926	0.039877	0.879733	1.08868	-1.250833
Data332	0.765393	0.064698	0.919203	1.115536	-1.191424
Data333	0.806287	0.088706	0.949518	1.144223	-1.146665
Data334	0.852878	0.121258	0.993871	1.179217	-1.088477
Data335	0.877902	0.143231	1.036596	1.21706	-1.040462
Data336	0.890923	0.176191	1.067318	1.253885	-1.025406
Data337	0.909641	0.21973	1.098039	1.293151	-1.000585
Data338	0.939956	0.258386	1.124081	1.33608	-0.960301
Data339	0.962743	0.299891	1.146665	1.405865	-0.924493
Data340	1.004247	0.340988	1.19	1.472597	-0.876885
Data341	1.065487	0.380051	1.255309	1.531395	-0.837822
Data342	1.111671	0.412604	1.305562	1.570052	-0.823173
Data343	1.129575	0.420335	1.332011	1.600773	-0.814628
Data344	1.134864	0.406093	1.339335	1.62356	-0.802014
Data345	1.157651	0.416266	1.350932	1.653264	-0.798352
Data346	1.205666	0.419521	1.366801	1.669744	-0.802421
Data347	1.259785	0.413011	1.390606	1.682968	-0.776786
Data348	1.320211	0.407314	1.403627	1.706569	-0.734061
Data349	1.394878	0.426439	1.418682	1.738511	-0.68808
Data350	1.468935	0.458991	1.423362	1.771674	-0.636403
Data351	1.538313	0.492358	1.410341	1.799344	-0.588795
Data352	1.575341	0.532235	1.399761	1.824979	-0.554615
Data353	1.600163	0.582691	1.398337	1.851225	-0.52491
Data354	1.627629	0.625416	1.410341	1.876656	-0.481371
Data355	1.657333	0.65919	1.423158	1.893746	-0.436611
Data356	1.686224	0.67628	1.436383	1.909005	-0.381272
Data357	1.724676	0.68157	1.451642	1.901681	-0.332036
Data358	1.776557	0.690522	1.465883	1.883777	-0.285649
Data359	1.83739	0.706391	1.476666	1.900867	-0.242924
Data360	1.890288	0.711681	1.467308	1.923857	-0.194502
Data361	1.941965	0.716971	1.46039	1.935454	-0.144452
Data362	1.986114	0.722667	1.479718	1.95702	-0.107424
Data363	2.009308	0.73813	1.506778	1.97818	-0.072023
Data364	2.011343	0.751558	1.525088	1.974517	-0.047608
Data365	2.008494	0.764172	1.517357	1.9558	-0.032146
Data366	2.03006	0.770275	1.493146	1.947662	-0.005697
Data367	2.047964	0.770275	1.475446	1.966583	0.013835
Data368	2.050609	0.763358	1.464052	1.996084	0.037435
Data369	2.048575	0.773124	1.447776	2.029653	0.067954
Data370	2.05712	0.774344	1.435976	2.048575	0.100913
Data371	2.06953	0.762951	1.438621	2.056713	0.156659
Data372	2.100252	0.753185	1.443503	2.064444	0.203861
Data373	2.131991	0.756847	1.445945	2.058137	0.241703
Data374	2.175733	0.767427	1.451438	2.062613	0.26978
Data375	2.208082	0.77882	1.470563	2.069937	0.287277
Data376	2.219679	0.779634	1.485008	2.054475	0.297042
Data377	2.224155	0.780448	1.491112	2.026602	0.305994
Data378	2.225376	0.777193	1.495588	2.017243	0.306808
Data379	2.215407	0.77231	1.505353	2.01826	0.315353
Data380	2.200554	0.774751	1.513898	2.031281	0.32105
Data381	2.182244	0.795097	1.508202	2.029246	0.334885
Data382	2.165357	0.804456	1.491519	2.033112	0.358078
Data383	2.165764	0.804456	1.466494	2.040233	0.379644
Data384	2.168002	0.793469	1.439638	2.045116	0.396328
Data385	2.188144	0.778007	1.419089	2.041047	0.415859
Data386	2.204217	0.764579	1.40912	2.01826	0.431729
Data387	2.238804	0.753185	1.412375	1.988556	0.451667
Data388	2.300857	0.730805	1.413799	1.959869	0.473233
Data389	2.345617	0.712088	1.399964	1.926706	0.511889
Data390	2.371862	0.706391	1.362122	1.914906	0.544442
Data391	2.389156	0.709646	1.330383	1.912464	0.567229
Data392	2.403805	0.710867	1.316752	1.918364	0.579029
Data393	2.426388	0.708426	1.30841	1.937896	0.604257
Data394	2.440426	0.715343	1.313293	1.963124	0.642913
Data395	2.451209	0.711274	1.310852	1.971059	0.671804
Data396	2.464027	0.695404	1.303934	1.97289	0.685232
Data397	2.472979	0.691742	1.315124	1.989776	0.702322
Data398	2.478676	0.711274	1.351136	2.019277	0.737723
Data399	2.468503	0.72755	1.363343	2.034536	0.762951
Data400	2.449378	0.724702	1.347473	2.033112	0.758882
Data401	2.444699	0.724295	1.32428	2.02477	0.759696
Data402	2.44714	0.720226	1.320821	2.005035	0.751151
Data403	2.451006	0.723481	1.331197	1.994252	0.728771
Data404	2.453447	0.765799	1.335266	1.98937	0.733654
Data405	2.469927	0.814628	1.335266	2.004832	0.749523
Data406	2.490476	0.857354	1.332621	2.014394	0.764579
Data407	2.496579	0.871595	1.321635	2.007884	0.762544
Data408	2.499428	0.871595	1.301086	1.998525	0.758882
Data409	2.502276	0.878513	1.281351	1.988352	0.764172
Data410	2.501259	0.893161	1.274434	1.985097	0.767427
Data411	2.485186	0.897637	1.26833	1.969838	0.779634
Data412	2.485796	0.894789	1.270568	1.948882	0.795504
Data413	2.51367	0.873223	1.254902	1.931996	0.807304
Data414	2.551105	0.847995	1.222756	1.927113	0.813408
Data415	2.579995	0.828056	1.192645	1.909005	0.837008
Data416	2.595865	0.829277	1.17291	1.889067	0.868747
Data417	2.606037	0.847995	1.128964	1.872384	0.896417
Data418	2.59912	0.86834	1.086239	1.86628	0.915134
Data419	2.58793	0.891127	1.05918	1.862008	0.926121
Data420	2.575113	0.916762	1.03212	1.861397	0.951756
Data421	2.563516	0.937514	1.020727	1.862414	0.979019
Data422	2.544188	0.960708	1.007502	1.868925	0.990819
Data423	2.538491	0.984716	0.986343	1.876453	0.995295
Data424	2.547646	1.009944	0.96905	1.880929	0.99855
Data425	2.56555	1.026627	0.955215	1.87218	1.011978
Data426	2.575316	1.027034	0.91249	1.865466	1.023779
Data427	2.58732	1.02622	0.86305	1.864246	1.035986
Data428	2.610107	1.035172	0.819104	1.868925	1.057959
Data429	2.629028	1.049007	0.785128	1.871977	1.073828
Data430	2.614379	1.059993	0.748302	1.869332	1.073421
Data431	2.585692	1.064469	0.725923	1.864246	1.072201
Data432	2.562905	1.053483	0.703136	1.860176	1.079932
Data433	2.53666	1.053483	0.697439	1.851631	1.084408
Data434	2.517739	1.053076	0.696829	1.82742	1.084001
Data435	2.4919	1.051041	0.686046	1.786323	1.087663
Data436	2.475217	1.040055	0.661021	1.75255	1.088477
Data437	2.461992	1.028662	0.646779	1.730577	1.083594
Data438	2.456703	1.024999	0.638031	1.716538	1.084408
Data439	2.457516	1.018082	0.628265	1.700669	1.090511
Data440	2.456906	0.997737	0.606699	1.670558	1.098243
Data441	2.460568	0.972915	0.58615	1.648788	1.112484
Data442	2.450192	0.944839	0.564177	1.631698	1.130388
Data443	2.435136	0.922459	0.54139	1.610539	1.139747
Data444	2.402584	0.904962	0.494392	1.594263	1.139747
Data445	2.365555	0.88543	0.455329	1.58409	1.121843
Data446	2.338089	0.882175	0.411383	1.590804	1.103532
Data447	2.328527	0.89723	0.386765	1.599959	1.077897
Data448	2.327916	0.929376	0.373744	1.609725	1.073014
Data449	2.315302	0.94199	0.374355	1.617253	1.08807
Data450	2.292922	0.944025	0.360316	1.616236	1.104346
Data451	2.259149	0.955825	0.326747	1.603418	1.125099
Data452	2.238397	0.961929	0.282801	1.5729	1.13812
Data453	2.22741	0.955825	0.249434	1.549503	1.151954
Data454	2.215407	0.951349	0.221968	1.547875	1.180438
Data455	2.200758	0.959894	0.197553	1.546858	1.21177
Data456	2.180006	0.970474	0.168867	1.53404	1.222756
Data457	2.17553	0.983495	0.131634	1.512271	1.226012
Data458	2.172071	0.998957	0.101116	1.487043	1.209735
Data459	2.153557	0.999364	0.049236	1.454083	1.202004
Data460	2.136263	1.009944	-0.007935	1.423362	1.199969
Data461	2.123445	1.009537	-0.047405	1.39854	1.1959
Data462	2.096386	1.026627	-0.066936	1.386333	1.182879
Data463	2.05244	1.042903	-0.111696	1.359681	1.148699
Data464	2.001577	1.042496	-0.175377	1.317362	1.107195
Data465	1.977773	1.03802	-0.232751	1.291931	1.073014
Data466	1.9676	1.035986	-0.296635	1.284199	1.052262
Data467	1.956207	1.021744	-0.359096	1.282572	1.051448
Data468	1.960683	1.039648	-0.392259	1.283996	1.061214
Data469	1.971873	1.054297	-0.398159	1.285013	1.07627
Data470	1.975942	1.052669	-0.40589	1.281758	1.099056
Data471	1.960072	1.054297	-0.434373	1.258157	1.092953
Data472	1.924671	1.032324	-0.463874	1.249409	1.086035
Data473	1.89395	1.006689	-0.479744	1.231505	1.07749
Data474	1.859363	1.000585	-0.497648	1.215432	1.052669
Data475	1.831083	0.999364	-0.516976	1.203225	1.009537
Data476	1.794461	1.001399	-0.534473	1.165586	0.974543
Data477	1.743191	0.99204	-0.552173	1.119198	0.941583
Data478	1.699041	0.985122	-0.573943	1.096412	0.917983
Data479	1.676661	0.971288	-0.597136	1.078915	0.893975
Data480	1.678696	0.95908	-0.613006	1.060197	0.874851
Data481	1.686224	0.948501	-0.633758	1.035782	0.871595
Data482	1.676254	0.946059	-0.661428	1.003026	0.876885
Data483	1.635564	0.952977	-0.684011	0.969457	0.889906
Data484	1.601383	0.955418	-0.710053	0.924086	0.918797
Data485	1.570865	0.956639	-0.731212	0.883803	0.949315
Data486	1.545841	0.948094	-0.75522	0.850029	0.970067
Data487	1.532616	0.941583	-0.791028	0.822766	0.967625
Data488	1.52814	0.919203	-0.838229	0.807304	0.956639
Data489	1.580021	0.903741	-0.891941	0.796928	0.937514
Data490	1.64065	0.903741	-0.940363	0.785534	0.921645
Data491	1.676051	0.902113	-0.979833	0.76051	0.917576
Data492	1.667506	0.905776	-1.011368	0.733857	0.913507
Data493	1.614811	0.902113	-1.05918	0.699067	0.900893
Data494	1.546858	0.88014	-1.120012	0.655121	0.899265
Data495	1.478294	0.854505	-1.193866	0.626841	0.895603
Data496	1.413799	0.815849	-1.25653	0.584929	0.891941
Data497	1.368022	0.78289	-1.300069	0.547087	0.906182
Data498	1.33018	0.75522	-1.327331	0.516569	0.912286
Data499	1.285623	0.731619	-1.34137	0.471199	0.907403
Data500	1.237812	0.711274	-1.358053	0.433763	0.915948
Data501	1.184304	0.694998	-1.388368	0.399786	0.916355
Data502	1.133644	0.681977	-1.419089	0.361741	0.916355
Data503	1.082984	0.660817	-1.449404	0.325119	0.905369
Data504	1.036596	0.649831	-1.475649	0.289108	0.885023
Data505	1.003433	0.620534	-1.492739	0.260217	0.86834
Data506	0.992854	0.586353	-1.523257	0.243737	0.860609
Data507	0.974543	0.563973	-1.551537	0.213016	0.850843
Data508	0.967219	0.551359	-1.582462	0.16378	0.844333
Data509	0.949315	0.54078	-1.598535	0.104575	0.828463
Data510	0.924697	0.524097	-1.61298	0.036215	0.804863
Data511	0.889092	0.495613	-1.621322	-0.029704	0.791028
Data512	0.857964	0.468757	-1.643498	-0.094606	0.769055
Data513	0.82297	0.454922	-1.672389	-0.151166	0.743013
Data514	0.78411	0.452888	-1.701686	-0.19145	0.719819
Data515	0.76641	0.447598	-1.730577	-0.232344	0.70517
Data516	0.747082	0.432136	-1.740342	-0.2533	0.695811
Data517	0.728974	0.401617	-1.758653	-0.271814	0.696625
Data518	0.701915	0.355637	-1.785916	-0.297246	0.700287
Data519	0.657562	0.320643	-1.8203	-0.330816	0.694998
Data520	0.602019	0.287277	-1.872587	-0.371913	0.683604
Data521	0.534066	0.252689	-1.933216	-0.406297	0.673838
Data522	0.457974	0.194095	-1.983469	-0.433356	0.652679
Data523	0.38819	0.144859	-2.030874	-0.46184	0.621347
Data524	0.343837	0.105796	-2.072786	-0.494189	0.589202
Data525	0.30986	0.077312	-2.117342	-0.537524	0.570077
Data526	0.298873	0.060222	-2.166171	-0.588998	0.568856
Data527	0.274459	0.048422	-2.203403	-0.65329	0.596119
Data528	0.222782	0.009766	-2.24918	-0.706798	0.600595
Data529	0.181888	-0.028077	-2.29516	-0.735688	0.594898
Data530	0.164187	-0.081788	-2.325882	-0.754406	0.600595
Data531	0.161135	-0.127362	-2.351924	-0.770275	0.590422
Data532	0.153201	-0.147707	-2.37878	-0.790621	0.591236
Data533	0.139773	-0.157473	-2.399532	-0.820122	0.58676
Data534	0.115765	-0.164797	-2.412553	-0.852471	0.572112
Data535	0.085451	-0.195315	-2.448971	-0.868137	0.557056
Data536	0.058188	-0.23153	-2.498614	-0.881565	0.561939
Data537	0.046998	-0.286463	-2.548867	-0.892551	0.558277
Data538	0.036011	-0.32756	-2.60502	-0.914321	0.530607
Data539	0.02238	-0.364589	-2.652628	-0.941787	0.498054
Data540	-0.009969	-0.404059	-2.672974	-0.973119	0.474861
Data541	-0.035604	-0.434577	-2.68396	-1.012589	0.448005
Data542	-0.071616	-0.461026	-2.687419	-1.052669	0.413825
Data543	-0.109255	-0.477302	-2.686198	-1.088884	0.383307
Data544	-0.151776	-0.505379	-2.691488	-1.141375	0.369472
Data545	-0.20915	-0.536711	-2.707154	-1.190814	0.361334
Data546	-0.272017	-0.542407	-2.724651	-1.232115	0.353195
Data547	-0.327764	-0.559091	-2.747641	-1.270568	0.36052
Data548	-0.356451	-0.587167	-2.764324	-1.279927	0.381679
Data549	-0.366827	-0.618499	-2.775311	-1.270975	0.393072
Data550	-0.379441	-0.649831	-2.77938	-1.258768	0.388596
Data551	-0.407721	-0.674652	-2.789349	-1.244933	0.3829
Data552	-0.433356	-0.699474	-2.805015	-1.252257	0.38412
Data553	-0.459805	-0.72226	-2.820274	-1.273009	0.368658
Data554	-0.477709	-0.740978	-2.842858	-1.303324	0.347499
Data555	-0.504565	-0.769869	-2.846113	-1.343811	0.324305
Data556	-0.535693	-0.800387	-2.837364	-1.384298	0.324712
Data557	-0.562753	-0.818697	-2.832888	-1.41441	0.32634
Data558	-0.582284	-0.846367	-2.832888	-1.44391	0.334885
Data559	-0.59205	-0.854912	-2.836144	-1.478497	0.342209
Data560	-0.61504	-0.85125	-2.840213	-1.496605	0.334071
Data561	-0.644134	-0.858981	-2.849368	-1.510847	0.332443
Data562	-0.667531	-0.878513	-2.869713	-1.520816	0.356044
Data563	-0.680959	-0.904555	-2.898197	-1.519799	0.380458
Data564	-0.678721	-0.922866	-2.928715	-1.51634	0.397141
Data565	-0.678111	-0.944839	-2.959843	-1.526309	0.416266
Data566	-0.671397	-0.964777	-2.984054	-1.529157	0.436205
Data567	-0.678721	-0.965184	-2.999313	-1.527123	0.456957
Data568	-0.690115	-0.96437	-2.991786	-1.546044	0.477302
Data569	-0.680959	-0.971695	-2.972864	-1.569645	0.49602
Data570	-0.663055	-0.978612	-2.964319	-1.580835	0.500496
Data571	-0.657766	-0.98024	-2.956995	-1.579004	0.492358
Data572	-0.667328	-0.979019	-2.952722	-1.580021	0.489509
Data573	-0.672821	-0.978205	-2.936446	-1.598332	0.504565
Data574	-0.667124	-0.978205	-2.930139	-1.603825	0.531014
Data575	-0.672414	-0.979426	-2.923222	-1.600773	0.560311
Data576	-0.675466	-0.985529	-2.916711	-1.597518	0.599781
Data577	-0.673838	-1.004247	-2.909997	-1.591618	0.63152
Data578	-0.671804	-1.032324	-2.91427	-1.596094	0.655528
Data579	-0.666718	-1.050635	-2.920577	-1.605453	0.684825
Data580	-0.661428	-1.063249	-2.934615	-1.620508	0.712088
Data581	-0.642507	-1.074235	-2.920577	-1.634953	0.720633
Data582	-0.629689	-1.063249	-2.881107	-1.649602	0.718598
Data583	-0.63091	-1.043717	-2.855879	-1.672796	0.705577
Data584	-0.645965	-1.020116	-2.850589	-1.691717	0.686453
Data585	-0.669973	-0.996109	-2.834312	-1.7143	0.680349
Data586	-0.706188	-0.967219	-2.838178	-1.73139	0.679128
Data587	-0.744233	-0.95786	-2.852013	-1.750515	0.679942
Data588	-0.768037	-0.967219	-2.862796	-1.774523	0.686453
Data589	-0.781669	-0.96966	-2.870527	-1.782864	0.69866
Data590	-0.791028	-0.942397	-2.842451	-1.780626	0.717784
Data591	-0.795504	-0.927342	-2.812543	-1.784492	0.729585
Data592	-0.807711	-0.937921	-2.804201	-1.805447	0.725516
Data593	-0.819104	-0.945246	-2.813764	-1.822944	0.72104
Data594	-0.831922	-0.941176	-2.815391	-1.843493	0.701508
Data595	-0.846164	-0.939142	-2.798098	-1.861194	0.686046
Data596	-0.853488	-0.93019	-2.780804	-1.875232	0.684418
Data597	-0.852064	-0.915948	-2.767783	-1.880318	0.680756
Data598	-0.856336	-0.909845	-2.779583	-1.881336	0.661224
Data599	-0.870375	-0.906589	-2.809288	-1.898833	0.630299
Data600	-0.903334	-0.911472	-2.820885	-1.915312	0.60914
Data601	-0.926731	-0.926121	-2.816205	-1.938506	0.594491
Data602	-0.93609	-0.970067	-2.816815	-1.988556	0.594898
Data603	-0.955825	-1.0604	-2.826581	-2.048981	0.592864
Data604	-0.966812	-1.145851	-2.818443	-2.0854	0.587167
Data605	-0.974543	-1.17881	-2.800539	-2.093131	0.572519
Data606	-0.985326	-1.181252	-2.791384	-2.098624	0.553801
Data607	-1.002416	-1.154803	-2.786908	-2.122021	0.529386
Data608	-1.027644	-1.118995	-2.793622	-2.146639	0.50253
Data609	-1.058162	-1.08807	-2.798505	-2.165153	0.477709
Data610	-1.071387	-1.063249	-2.80705	-2.195061	0.449226
Data611	-1.08868	-1.03802	-2.813967	-2.223341	0.42766
Data612	-1.118181	-1.029475	-2.804608	-2.242669	0.400397
Data613	-1.141985	-1.029882	-2.789349	-2.263422	0.371506
Data614	-1.159686	-1.027848	-2.797894	-2.288243	0.337733
Data615	-1.167417	-1.022151	-2.81356	-2.326492	0.30396
Data616	-1.194273	-1.028662	-2.823123	-2.359248	0.267745
Data617	-1.239643	-1.055517	-2.831464	-2.406043	0.23153
Data618	-1.285827	-1.091732	-2.830447	-2.450802	0.191246
Data619	-1.317973	-1.122657	-2.825157	-2.499021	0.127362
Data620	-1.358053	-1.164975	-2.825971	-2.554564	0.071209
Data621	-1.391826	-1.203632	-2.815798	-2.608275	0.024008
Data622	-1.43272	-1.216246	-2.809695	-2.646321	-0.024008
Data623	-1.459576	-1.215432	-2.808474	-2.668091	-0.068767
Data624	-1.485822	-1.209735	-2.798505	-2.69515	-0.104982
Data625	-1.506371	-1.213804	-2.777345	-2.713868	-0.139162
Data626	-1.515323	-1.239846	-2.764528	-2.729127	-0.171715
Data627	-1.533633	-1.274027	-2.774497	-2.744589	-0.217695
Data628	-1.543196	-1.319193	-2.794842	-2.752728	-0.280359
Data629	-1.558658	-1.345642	-2.806439	-2.754966	-0.33814
Data630	-1.579207	-1.349711	-2.792198	-2.762697	-0.387376
Data631	-1.606063	-1.350118	-2.77348	-2.766155	-0.424811
Data632	-1.632308	-1.33669	-2.768597	-2.763917	-0.462247
Data633	-1.667302	-1.316752	-2.763307	-2.784059	-0.485033
Data634	-1.702296	-1.310241	-2.747031	-2.805015	-0.503751
Data635	-1.735866	-1.313904	-2.72811	-2.809491	-0.528573
Data636	-1.769843	-1.330994	-2.71692	-2.802777	-0.551359
Data637	-1.806465	-1.34727	-2.706544	-2.796267	-0.583505
Data638	-1.820503	-1.372498	-2.701864	-2.798098	-0.626637
Data639	-1.83149	-1.384298	-2.696574	-2.80115	-0.66448
