# Supplementary material for: Integration of MRI and somatosensory evoked potentials facilitate diagnosis of spinal cord compression
Source: Sci Rep. 2023 May 15;13:7861. doi: 10.1038/s41598-023-34832-2 (PMC10185544; doi:10.1038/s41598-023-34832-2)
Supplement: Supplementary file 3 — Supplementary Information 3. [file 41598_2023_34832_MOESM3_ESM.zip › Preoperative SSEP data/spinal cord compression group/2820099_2/2820099_2_Lt Tibial SEP_Cz'-Fpz_201220_110921.csv]

Index	1	6	7	8
Name	Cz'-Fpz	Cz'-Fpz	Cz'-Fpz	Cz'-Fpz
Time	2.01711E+13	2.01711E+13	2.01711E+13	2.01711E+13
Highcut	500	500	500	500
Lowcut	10	10	10	10
Period	0.000156	0.000156	0.000156	0.000156
Averages	120	120	120	120
Int (mA)	18/17.6mA	18/17.6mA	18/17.6mA	18/17.6mA
Pulse Width (�gs)	200�s	200�s	200�s	200�s
Rep Rate (Hz)	3.11Hz	3.11Hz	3.11Hz	3.11Hz
Data0	-0.657247	0.017598	0.276693	-0.122579
Data1	-0.725098	-2.374776	-1.65151	-1.178894
Data2	-0.729675	-2.311605	-2.647909	-3.250122
Data3	-0.65979	-0.396729	-0.712789	-1.845601
Data4	-0.522054	0.65155	0.579834	-0.259298
Data5	-0.33905	1.131185	1.20046	0.530294
Data6	-0.142822	1.250712	1.409709	0.826314
Data7	0.034993	1.178487	1.387126	0.827332
Data8	0.171712	1.016947	1.254272	0.685323
Data9	0.257568	0.820007	1.086222	0.497131
Data10	0.295308	0.657247	0.912069	0.308126
Data11	0.295817	0.561829	0.786947	0.166728
Data12	0.273539	0.514628	0.703023	0.071411
Data13	0.241089	0.484517	0.663147	-0.007731
Data14	0.207214	0.45756	0.665385	-0.054423
Data15	0.177307	0.427958	0.66508	-0.087077
Data16	0.153097	0.409241	0.658264	-0.107625
Data17	0.134074	0.402018	0.657959	-0.124308
Data18	0.118612	0.411377	0.674235	-0.126953
Data19	0.105184	0.428162	0.679118	-0.133464
Data20	0.092875	0.436198	0.682576	-0.1356
Data21	0.081685	0.4363	0.678609	-0.124512
Data22	0.072021	0.427856	0.664368	-0.118612
Data23	0.064697	0.426737	0.658569	-0.116069
Data24	0.060018	0.441182	0.66864	-0.113424
Data25	0.058085	0.459086	0.689697	-0.122274
Data26	0.057983	0.475769	0.706889	-0.145569
Data27	0.05839	0.48289	0.72581	-0.161133
Data28	0.057983	0.480347	0.730693	-0.163167
Data29	0.055644	0.465495	0.731099	-0.161031
Data30	0.051066	0.447184	0.719198	-0.166423
Data31	0.044556	0.425212	0.709127	-0.160522
Data32	0.036926	0.396932	0.71818	-0.145569
Data33	0.029399	0.384725	0.735677	-0.13916
Data34	0.022786	0.380656	0.732218	-0.134074
Data35	0.0177	0.388285	0.719808	-0.144653
Data36	0.014242	0.414327	0.703023	-0.161235
Data37	0.012207	0.444336	0.702311	-0.172933
Data38	0.011393	0.461934	0.712687	-0.18453
Data39	0.011495	0.457153	0.722453	-0.193685
Data40	0.012614	0.434265	0.732524	-0.189107
Data41	0.01475	0.432129	0.740865	-0.172831
Data42	0.017904	0.436503	0.751241	-0.152995
Data43	0.021769	0.461934	0.748189	-0.127665
Data44	0.025635	0.485433	0.756632	-0.115662
Data45	0.028687	0.494588	0.778809	-0.107524
Data46	0.030009	0.502218	0.794474	-0.105591
Data47	0.028788	0.496114	0.790507	-0.101522
Data48	0.024211	0.494893	0.775452	-0.099894
Data49	0.016378	0.494385	0.767619	-0.108541
Data50	0.005595	0.494893	0.756226	-0.121358
Data51	-0.007324	0.485229	0.74707	-0.138652
Data52	-0.021362	0.478516	0.746867	-0.147807
Data53	-0.03479	0.477091	0.757243	-0.138346
Data54	-0.046183	0.476176	0.767314	-0.117289
Data55	-0.054321	0.496928	0.773315	-0.101115
Data56	-0.058289	0.521444	0.771179	-0.091146
Data57	-0.058289	0.540365	0.756022	-0.094706
Data58	-0.054728	0.55542	0.743103	-0.104268
Data59	-0.048625	0.560608	0.724792	-0.108032
Data60	-0.040995	0.557454	0.687663	-0.107829
Data61	-0.032654	0.550435	0.656637	-0.104879
Data62	-0.024109	0.55603	0.638021	-0.104879
Data63	-0.015666	0.552775	0.630798	-0.112305
Data64	-0.007324	0.539958	0.623372	-0.110372
Data65	0.000203	0.528666	0.618591	-0.097148
Data66	0.006816	0.522257	0.587362	-0.09552
Data67	0.0118	0.514119	0.548197	-0.10203
Data68	0.014648	0.506185	0.519002	-0.108032
Data69	0.015666	0.503133	0.492757	-0.10966
Data70	0.015361	0.513916	0.465291	-0.108846
Data71	0.015055	0.543009	0.437724	-0.121663
Data72	0.016174	0.565287	0.409037	-0.142619
Data73	0.019836	0.553996	0.395203	-0.152486
Data74	0.026855	0.524495	0.401815	-0.147502
Data75	0.036926	0.503642	0.402832	-0.140686
Data76	0.049337	0.48818	0.399679	-0.140076
Data77	0.06307	0.477702	0.366313	-0.133972
Data78	0.076803	0.481466	0.327657	-0.130615
Data79	0.090129	0.502116	0.301208	-0.13621
Data80	0.102539	0.517476	0.274353	-0.146688
Data81	0.114339	0.519613	0.252889	-0.155843
Data82	0.125427	0.520732	0.253906	-0.140686
Data83	0.135803	0.499674	0.261739	-0.113017
Data84	0.145467	0.472209	0.258687	-0.089213
Data85	0.154012	0.463359	0.239665	-0.073446
Data86	0.161235	0.458476	0.209656	-0.067037
Data87	0.167338	0.448507	0.189311	-0.075175
Data88	0.172729	0.439962	0.166524	-0.091146
Data89	0.178223	0.435994	0.154724	-0.110067
Data90	0.184733	0.437113	0.164693	-0.124817
Data91	0.192871	0.447388	0.173442	-0.120443
Data92	0.20284	0.469055	0.173442	-0.097555
Data93	0.214437	0.479431	0.154521	-0.085856
Data94	0.226949	0.481974	0.138041	-0.084025
Data95	0.239461	0.465597	0.134583	-0.085144
Data96	0.251058	0.445353	0.132548	-0.084432
Data97	0.261434	0.418498	0.126343	-0.099386
Data98	0.270081	0.403035	0.112	-0.096944
Data99	0.277303	0.396729	0.084432	-0.086263
Data100	0.283407	0.399272	0.057271	-0.089111
Data101	0.2889	0.400085	0.056356	-0.090841
Data102	0.294495	0.401306	0.053101	-0.079346
Data103	0.300903	0.386963	0.048116	-0.065409
Data104	0.308634	0.366007	0.042216	-0.06307
Data105	0.318197	0.350138	0.02655	-0.06134
Data106	0.329183	0.333964	-0.007019	-0.059204
Data107	0.340881	0.320841	-0.041504	-0.047913
Data108	0.352275	0.32491	-0.075785	-0.028076
Data109	0.362142	0.337423	-0.100199	-0.025228
Data110	0.36967	0.345866	-0.11556	-0.031942
Data111	0.374349	0.355021	-0.110067	-0.036926
Data112	0.376587	0.348511	-0.095011	-0.041707
Data113	0.376892	0.333455	-0.079041	-0.049642
Data114	0.376078	0.3007	-0.065002	-0.045878
Data115	0.374959	0.248922	-0.073242	-0.035604
Data116	0.374349	0.206604	-0.08728	-0.030518
Data117	0.374858	0.187988	-0.107829	-0.03479
Data118	0.377096	0.184835	-0.127258	-0.04303
Data119	0.381775	0.195211	-0.141907	-0.044454
Data120	0.388997	0.207723	-0.143636	-0.041402
Data121	0.398865	0.204671	-0.136414	-0.039673
Data122	0.410767	0.203654	-0.135701	-0.02594
Data123	0.423787	0.220744	-0.14384	-0.015361
Data124	0.436605	0.233968	-0.152893	-0.009867
Data125	0.448201	0.219625	-0.16866	-0.01241
Data126	0.457458	0.199687	-0.181783	-0.011495
Data127	0.464376	0.183716	-0.183207	-0.019124
Data128	0.468953	0.167135	-0.182902	-0.042928
Data129	0.472107	0.154928	-0.197652	-0.058187
Data130	0.474447	0.15269	-0.201721	-0.064697
Data131	0.476888	0.161947	-0.200704	-0.079041
Data132	0.479635	0.183614	-0.202535	-0.097453
Data133	0.482788	0.20752	-0.210063	-0.116272
Data134	0.486043	0.225728	-0.226135	-0.113932
Data135	0.489095	0.215454	-0.227966	-0.112813
Data136	0.49174	0.193685	-0.235291	-0.111287
Data137	0.49408	0.185954	-0.240275	-0.111593
Data138	0.496114	0.169474	-0.246785	-0.115967
Data139	0.498047	0.153809	-0.237427	-0.129598
Data140	0.499878	0.145569	-0.226237	-0.132039
Data141	0.5012	0.14384	-0.217082	-0.125631
Data142	0.501506	0.15269	-0.212606	-0.112
Data143	0.49998	0.170492	-0.215454	-0.101217
Data144	0.496114	0.200094	-0.22878	-0.096232
Data145	0.489909	0.222168	-0.238749	-0.102641
Data146	0.481974	0.225118	-0.239054	-0.121257
Data147	0.473124	0.20518	-0.237223	-0.130005
Data148	0.464884	0.181274	-0.242106	-0.130412
Data149	0.458069	0.178935	-0.261739	-0.129496
Data150	0.453695	0.174662	-0.275675	-0.140483
Data151	0.45166	0.187276	-0.267436	-0.172933
Data152	0.451457	0.195414	-0.244853	-0.19694
Data153	0.452169	0.201619	-0.233765	-0.206502
Data154	0.452677	0.204061	-0.23641	-0.223083
Data155	0.451864	0.223592	-0.266215	-0.234578
Data156	0.448914	0.256755	-0.292664	-0.243734
Data157	0.443522	0.301921	-0.302124	-0.239461
Data158	0.436198	0.327047	-0.308329	-0.228271
Data159	0.42806	0.348714	-0.298564	-0.229594
Data160	0.420431	0.351969	-0.285645	-0.24231
Data161	0.415141	0.359599	-0.274658	-0.250346
Data162	0.413106	0.372009	-0.271505	-0.25706
Data163	0.414734	0.378316	-0.272522	-0.271708
Data164	0.419617	0.361125	-0.279032	-0.293884
Data165	0.426432	0.342407	-0.288086	-0.302226
Data166	0.433655	0.338847	-0.31606	-0.308736
Data167	0.440165	0.341288	-0.351257	-0.310974
Data168	0.445251	0.338033	-0.375977	-0.333964
Data169	0.448812	0.329285	-0.389506	-0.365092
Data170	0.451355	0.316874	-0.377197	-0.384725
Data171	0.453389	0.28717	-0.354207	-0.385742
Data172	0.455221	0.252279	-0.316264	-0.376892
Data173	0.45695	0.235901	-0.295003	-0.37262
Data174	0.458476	0.227458	-0.294088	-0.372518
Data175	0.459798	0.21932	-0.301717	-0.381571
Data176	0.460917	0.239563	-0.313924	-0.38798
Data177	0.462341	0.273844	-0.324198	-0.387777
Data178	0.464681	0.30131	-0.34668	-0.383301
Data179	0.468547	0.313721	-0.363871	-0.369263
Data180	0.474345	0.314128	-0.355428	-0.368652
Data181	0.481669	0.300903	-0.327962	-0.383403
Data182	0.490011	0.292664	-0.30365	-0.400289
Data183	0.49825	0.304159	-0.290833	-0.41921
Data184	0.505575	0.307007	-0.304972	-0.431112
Data185	0.511678	0.305278	-0.323385	-0.432841
Data186	0.516663	0.305176	-0.347493	-0.44047
Data187	0.52124	0.31016	-0.350444	-0.440165
Data188	0.526123	0.319926	-0.347799	-0.432536
Data189	0.531718	0.326742	-0.340474	-0.427043
Data190	0.538127	0.32491	-0.324402	-0.413411
Data191	0.544739	0.340678	-0.309347	-0.392354
Data192	0.550639	0.350037	-0.316671	-0.37557
Data193	0.555115	0.35319	-0.328776	-0.38269
Data194	0.557556	0.354919	-0.343221	-0.393778
Data195	0.557963	0.352275	-0.354818	-0.408223
Data196	0.556946	0.347392	-0.355123	-0.431824
Data197	0.555216	0.352071	-0.352987	-0.447998
Data198	0.553385	0.355123	-0.356954	-0.451152
Data199	0.552165	0.353597	-0.363464	-0.446269
Data200	0.551656	0.348511	-0.379944	-0.442301
Data201	0.55186	0.356242	-0.401204	-0.451152
Data202	0.552572	0.358785	-0.419515	-0.455221
Data203	0.553691	0.344137	-0.440776	-0.443115
Data204	0.554911	0.33549	-0.467428	-0.428162
Data205	0.556234	0.324605	-0.484924	-0.430603
Data206	0.557861	0.313314	-0.485535	-0.450134
Data207	0.559896	0.307007	-0.468445	-0.473022
Data208	0.562541	0.284526	-0.430806	-0.484009
Data209	0.566203	0.263265	-0.393778	-0.485331
Data210	0.570882	0.241597	-0.378621	-0.498657
Data211	0.576884	0.218099	-0.383199	-0.504862
Data212	0.584005	0.199992	-0.409749	-0.501811
Data213	0.591736	0.193888	-0.440776	-0.503845
Data214	0.599467	0.191345	-0.45634	-0.515137
Data215	0.606384	0.192057	-0.455933	-0.525309
Data216	0.611776	0.187785	-0.461324	-0.524394
Data217	0.615234	0.186564	-0.453389	-0.522257
Data218	0.616353	0.201009	-0.442607	-0.520223
Data219	0.61554	0.209961	-0.441182	-0.511373
Data220	0.613098	0.20813	-0.438334	-0.503235
Data221	0.609538	0.194194	-0.438843	-0.506694
Data222	0.60557	0.161845	-0.442708	-0.500081
Data223	0.601807	0.137838	-0.444946	-0.493368
Data224	0.598755	0.136007	-0.448201	-0.484009
Data225	0.59672	0.139465	-0.448914	-0.482585
Data226	0.595805	0.145365	-0.451965	-0.487162
Data227	0.595805	0.140788	-0.448405	-0.498047
Data228	0.595907	0.132548	-0.429586	-0.508118
Data229	0.595194	0.11617	-0.406596	-0.512288
Data230	0.592855	0.107829	-0.398356	-0.515137
Data231	0.587769	0.113729	-0.39683	-0.51239
Data232	0.579936	0.118205	-0.400391	-0.507609
Data233	0.569458	0.103048	-0.395406	-0.492859
Data234	0.557353	0.084737	-0.390116	-0.475871
Data235	0.545044	0.062358	-0.39683	-0.464986
Data236	0.533549	0.045268	-0.404968	-0.455933
Data237	0.523885	0.030518	-0.394389	-0.440776
Data238	0.516154	0.014954	-0.372925	-0.42572
Data239	0.509847	0.001322	-0.345357	-0.418498
Data240	0.50415	-0.006409	-0.328166	-0.418498
Data241	0.497843	-0.015971	-0.319621	-0.423482
Data242	0.490214	-0.01475	-0.312602	-0.427653
Data243	0.48116	-0.035502	-0.309855	-0.423279
Data244	0.470988	-0.054626	-0.326131	-0.432841
Data245	0.460815	-0.062968	-0.336507	-0.447286
Data246	0.45166	-0.078939	-0.328979	-0.454814
Data247	0.444641	-0.105387	-0.31484	-0.444336
Data248	0.440063	-0.119425	-0.3007	-0.410055
Data249	0.437927	-0.11851	-0.29775	-0.380554
Data250	0.437419	-0.128174	-0.297241	-0.349833
Data251	0.437622	-0.134074	-0.283813	-0.323893
Data252	0.437724	-0.141703	-0.281067	-0.315043
Data253	0.437317	-0.151265	-0.275269	-0.311178
Data254	0.436503	-0.169067	-0.264689	-0.287679
Data255	0.435384	-0.1769	-0.256042	-0.250956
Data256	0.434672	-0.176595	-0.241394	-0.222473
Data257	0.43457	-0.172526	-0.215658	-0.218201
Data258	0.434977	-0.165507	-0.178223	-0.219523
Data259	0.435588	-0.161336	-0.154622	-0.206807
Data260	0.435994	-0.156148	-0.145569	-0.192871
Data261	0.435689	-0.157267	-0.125427	-0.191752
Data262	0.434265	-0.147502	-0.107829	-0.179036
Data263	0.431824	-0.134888	-0.095215	-0.158793
Data264	0.428569	-0.133972	-0.077209	-0.130717
Data265	0.425008	-0.153198	-0.062561	-0.095418
Data266	0.421753	-0.17863	-0.06073	-0.065816
Data267	0.41921	-0.190735	-0.050252	-0.039571
Data268	0.417786	-0.193481	-0.033264	-0.012919
Data269	0.41748	-0.203959	-0.008647	0.020752
Data270	0.417989	-0.213521	0.025126	0.041809
Data271	0.419108	-0.215963	0.057271	0.058085
Data272	0.420329	-0.217285	0.08901	0.090535
Data273	0.421549	-0.212708	0.094096	0.116781
Data274	0.422872	-0.208232	0.08728	0.136515
Data275	0.425008	-0.209351	0.071818	0.142314
Data276	0.428569	-0.213216	0.066427	0.144958
Data277	0.434163	-0.222677	0.089925	0.150146
Data278	0.442098	-0.243022	0.115051	0.15096
Data279	0.451762	-0.256653	0.127258	0.159403
Data280	0.462545	-0.261739	0.131429	0.169576
Data281	0.473022	-0.283203	0.136007	0.176392
Data282	0.481974	-0.298462	0.139364	0.180969
Data283	0.48879	-0.325724	0.124512	0.18219
Data284	0.492961	-0.352071	0.097351	0.189412
Data285	0.494995	-0.359904	0.06724	0.201925
Data286	0.495402	-0.381368	0.063171	0.222677
Data287	0.495402	-0.414429	0.073649	0.238037
Data288	0.495402	-0.439148	0.085347	0.257365
Data289	0.496012	-0.462138	0.097555	0.270182
Data290	0.497131	-0.493978	0.097453	0.270691
Data291	0.498556	-0.514832	0.088196	0.267741
Data292	0.499776	-0.523885	0.065511	0.26357
Data293	0.500692	-0.540873	0.04659	0.251668
Data294	0.501302	-0.567525	0.021769	0.23997
Data295	0.501506	-0.591939	-0.007731	0.238241
Data296	0.501709	-0.615336	-0.034281	0.258789
Data297	0.501811	-0.638631	-0.05717	0.26001
Data298	0.501912	-0.656637	-0.085144	0.252889
Data299	0.501811	-0.686239	-0.116984	0.262756
Data300	0.501302	-0.702006	-0.139974	0.272217
Data301	0.500081	-0.721232	-0.149841	0.274556
Data302	0.498149	-0.741577	-0.161947	0.276896
Data303	0.495402	-0.762024	-0.18453	0.262858
Data304	0.49174	-0.777995	-0.229899	0.251363
Data305	0.487264	-0.781047	-0.290426	0.259196
Data306	0.481771	-0.787354	-0.356242	0.264181
Data307	0.474854	-0.80424	-0.418803	0.256958
Data308	0.46641	-0.843302	-0.45756	0.254924
Data309	0.456238	-0.88796	-0.480855	0.248108
Data310	0.444132	-0.926717	-0.510864	0.240885
Data311	0.430196	-0.959981	-0.54891	0.236511
Data312	0.414632	-0.980326	-0.589294	0.232849
Data313	0.397441	-1.002299	-0.615743	0.213114
Data314	0.378927	-1.018066	-0.635579	0.19104
Data315	0.35909	-1.034953	-0.663045	0.161845
Data316	0.338338	-1.064657	-0.70516	0.127665
Data317	0.316772	-1.10494	-0.755819	0.094198
Data318	0.294698	-1.139425	-0.796611	0.069377
Data319	0.272319	-1.175435	-0.807393	0.048421
Data320	0.249736	-1.218465	-0.820211	0.033875
Data321	0.226847	-1.251322	-0.848999	0.023397
Data322	0.203756	-1.286621	-0.901693	0.004679
Data323	0.180359	-1.316121	-0.946045	-0.006816
Data324	0.157166	-1.331482	-0.982056	-0.013936
Data325	0.134379	-1.347351	-0.998128	-0.026957
Data326	0.11261	-1.36617	-1.007182	-0.04659
Data327	0.092163	-1.385193	-0.997518	-0.074056
Data328	0.073039	-1.399943	-1.005758	-0.092265
Data329	0.055033	-1.419576	-1.037191	-0.10437
Data330	0.037537	-1.434224	-1.069946	-0.111694
Data331	0.02004	-1.442464	-1.107992	-0.126851
Data332	0.001933	-1.442668	-1.141357	-0.140686
Data333	-0.016988	-1.44043	-1.156616	-0.152893
Data334	-0.036825	-1.434326	-1.162211	-0.168254
Data335	-0.056966	-1.436768	-1.171875	-0.188904
Data336	-0.076904	-1.444804	-1.209005	-0.204773
Data337	-0.096029	-1.444804	-1.23586	-0.218913
Data338	-0.114136	-1.444702	-1.253459	-0.23234
Data339	-0.131022	-1.433309	-1.262309	-0.246684
Data340	-0.147095	-1.434733	-1.255391	-0.271606
Data341	-0.163066	-1.44165	-1.25356	-0.301005
Data342	-0.17924	-1.462504	-1.255798	-0.306702
Data343	-0.196126	-1.485291	-1.246033	-0.3007
Data344	-0.213623	-1.48234	-1.22996	-0.296427
Data345	-0.231527	-1.461385	-1.20575	-0.293274
Data346	-0.249532	-1.439006	-1.190898	-0.303345
Data347	-0.267131	-1.421305	-1.184896	-0.313721
Data348	-0.284119	-1.420492	-1.171875	-0.323588
Data349	-0.300293	-1.442973	-1.173604	-0.348612
Data350	-0.315145	-1.465149	-1.181234	-0.358378
Data351	-0.328267	-1.479085	-1.175232	-0.371399
Data352	-0.339152	-1.485697	-1.159159	-0.380249
Data353	-0.347087	-1.483561	-1.142985	-0.377604
Data354	-0.351359	-1.476746	-1.120199	-0.386454
Data355	-0.351868	-1.442261	-1.105347	-0.400391
Data356	-0.348511	-1.404317	-1.106262	-0.421956
Data357	-0.342204	-1.364441	-1.110433	-0.437622
Data358	-0.333761	-1.345622	-1.101583	-0.459493
Data359	-0.3243	-1.333211	-1.090597	-0.461528
Data360	-0.315043	-1.320394	-1.07371	-0.45634
Data361	-0.306396	-1.301778	-1.042379	-0.452067
Data362	-0.298665	-1.277669	-1.016947	-0.447795
Data363	-0.291646	-1.241455	-1.003011	-0.447795
Data364	-0.285034	-1.190796	-0.972392	-0.455424
Data365	-0.278422	-1.153463	-0.924988	-0.456848
Data366	-0.271301	-1.123962	-0.880127	-0.440267
Data367	-0.263468	-1.091919	-0.855408	-0.424805
Data368	-0.254924	-1.073507	-0.845032	-0.402527
Data369	-0.245768	-1.057231	-0.822449	-0.384725
Data370	-0.236308	-1.029053	-0.796305	-0.388285
Data371	-0.226847	-1.00179	-0.764771	-0.383097
Data372	-0.217489	-0.961609	-0.741679	-0.386658
Data373	-0.20813	-0.929667	-0.721842	-0.37323
Data374	-0.198263	-0.904541	-0.686849	-0.345866
Data375	-0.187581	-0.877177	-0.642293	-0.314026
Data376	-0.175781	-0.834351	-0.604757	-0.290019
Data377	-0.16276	-0.783793	-0.569153	-0.282796
Data378	-0.148824	-0.737915	-0.533651	-0.29012
Data379	-0.134379	-0.690409	-0.510763	-0.296631
Data380	-0.119934	-0.650228	-0.505676	-0.298869
Data381	-0.105591	-0.638428	-0.497538	-0.29307
Data382	-0.091248	-0.626221	-0.485229	-0.280253
Data383	-0.076803	-0.604757	-0.456645	-0.255127
Data384	-0.061747	-0.580648	-0.428569	-0.233866
Data385	-0.045878	-0.55542	-0.397135	-0.232442
Data386	-0.029399	-0.516357	-0.368856	-0.217794
Data387	-0.012716	-0.474345	-0.364278	-0.205892
Data388	0.003764	-0.433757	-0.365601	-0.1887
Data389	0.019633	-0.396729	-0.366821	-0.165405
Data390	0.03479	-0.37852	-0.36794	-0.154317
Data391	0.049438	-0.37028	-0.364278	-0.154724
Data392	0.064087	-0.363363	-0.363159	-0.150452
Data393	0.079244	-0.338542	-0.345256	-0.145162
Data394	0.095317	-0.320435	-0.316366	-0.145874
Data395	0.112305	-0.291951	-0.272725	-0.141195
Data396	0.129801	-0.247599	-0.254008	-0.132039
Data397	0.147196	-0.200602	-0.237427	-0.116781
Data398	0.163676	-0.158997	-0.222168	-0.094808
Data399	0.17924	-0.109456	-0.213318	-0.056864
Data400	0.193685	-0.059611	-0.198059	-0.02655
Data401	0.207825	-0.020752	-0.170186	-0.009054
Data402	0.222575	-0.000407	-0.143636	0.006002
Data403	0.238546	0.003662	-0.114746	0.026347
Data404	0.256449	-0.004476	-0.087687	0.0413
Data405	0.276388	0.002441	-0.069071	0.051575
Data406	0.298055	0.034892	-0.058695	0.053202
Data407	0.320536	0.072123	-0.034993	0.056559
Data408	0.343221	0.110779	0.002645	0.061646
Data409	0.365499	0.143636	0.036214	0.059001
Data410	0.386963	0.163472	0.05839	0.081278
Data411	0.407613	0.195618	0.079549	0.103861
Data412	0.427551	0.224508	0.103251	0.118612
Data413	0.446981	0.254008	0.128276	0.123698
Data414	0.466105	0.266825	0.163371	0.122274
Data415	0.485026	0.277507	0.1828	0.124207
Data416	0.503642	0.281982	0.195109	0.128784
Data417	0.521851	0.291443	0.210876	0.136007
Data418	0.539551	0.319621	0.221761	0.154215
Data419	0.556437	0.351054	0.250041	0.173543
Data420	0.57251	0.381165	0.288188	0.185954
Data421	0.587565	0.396322	0.339355	0.203349
Data422	0.601501	0.399984	0.380961	0.217082
Data423	0.614624	0.404663	0.411377	0.239054
Data424	0.627035	0.420532	0.435588	0.262248
Data425	0.63914	0.428569	0.457052	0.272929
Data426	0.651245	0.422465	0.477702	0.279236
Data427	0.663554	0.421244	0.488078	0.282898
Data428	0.675964	0.437622	0.494283	0.298258
Data429	0.688477	0.448405	0.500183	0.297038
Data430	0.700887	0.462036	0.515035	0.297852
Data431	0.713094	0.488485	0.534668	0.305278
Data432	0.725098	0.508321	0.572103	0.312703
Data433	0.736796	0.519613	0.632222	0.336304
Data434	0.747986	0.529378	0.666809	0.351766
Data435	0.758667	0.524902	0.688273	0.377909
Data436	0.768738	0.506795	0.706685	0.398763
Data437	0.7783	0.505676	0.711365	0.411987
Data438	0.787455	0.515747	0.724182	0.429789
Data439	0.796712	0.52124	0.741475	0.423177
Data440	0.806071	0.526021	0.769958	0.407104
Data441	0.815531	0.542603	0.803121	0.418701
Data442	0.824585	0.55186	0.822856	0.437622
Data443	0.832418	0.573018	0.84259	0.458679
Data444	0.837809	0.610758	0.869954	0.463969
Data445	0.839844	0.641683	0.893555	0.454305
Data446	0.837911	0.661825	0.911662	0.446472
Data447	0.831807	0.667623	0.907389	0.444132
Data448	0.822042	0.65684	0.901693	0.45461
Data449	0.809631	0.6486	0.918579	0.472717
Data450	0.795593	0.65328	0.94869	0.485535
Data451	0.780945	0.672811	0.977478	0.492147
Data452	0.766602	0.688578	0.999451	0.484314
Data453	0.752767	0.70811	1.018778	0.46875
Data454	0.73995	0.724589	1.030782	0.465597
Data455	0.728251	0.727946	1.050008	0.46641
Data456	0.717672	0.736593	1.058044	0.462545
Data457	0.708211	0.741475	1.055603	0.462748
Data458	0.699768	0.736491	1.067505	0.476583
Data459	0.691935	0.734558	1.08429	0.500183
Data460	0.684102	0.735168	1.101176	0.521037
Data461	0.675863	0.749512	1.124166	0.527242
Data462	0.666402	0.76182	1.155904	0.537516
Data463	0.655619	0.777893	1.180115	0.557963
Data464	0.643107	0.802511	1.199646	0.561829
Data465	0.628866	0.804749	1.215108	0.570679
Data466	0.613302	0.79834	1.226501	0.588786
Data467	0.59672	0.785726	1.214294	0.599772
Data468	0.579224	0.776774	1.204122	0.600382
Data469	0.561218	0.794271	1.213175	0.604858
Data470	0.542501	0.824585	1.239522	0.602926
Data471	0.52297	0.850627	1.27238	0.602315
Data472	0.502014	0.867208	1.302694	0.61676
Data473	0.479228	0.885111	1.319173	0.643921
Data474	0.454102	0.891622	1.317546	0.669657
Data475	0.426534	0.889181	1.297811	0.678813
Data476	0.396627	0.879822	1.288045	0.673116
Data477	0.36499	0.875956	1.289368	0.669861
Data478	0.332336	0.877889	1.297302	0.673523
Data479	0.299886	0.883484	1.306458	0.671895
Data480	0.268656	0.891317	1.320903	0.664164
Data481	0.239461	0.897827	1.356506	0.660299
Data482	0.212504	0.912272	1.377767	0.650635
Data483	0.187581	0.89742	1.38916	0.640361
Data484	0.163879	0.871684	1.379089	0.635579
Data485	0.140279	0.859273	1.360881	0.630493
Data486	0.11617	0.852661	1.331177	0.641785
Data487	0.090942	0.855815	1.303914	0.661519
Data488	0.065104	0.870768	1.265462	0.667928
Data489	0.039368	0.889486	1.223246	0.681458
Data490	0.014547	0.905457	1.21287	0.681661
Data491	-0.00824	0.901998	1.215108	0.683594
Data492	-0.029195	0.89681	1.224467	0.689799
Data493	-0.048421	0.891215	1.219788	0.685018
Data494	-0.066833	0.871073	1.200256	0.671183
Data495	-0.085551	0.849304	1.184082	0.655721
Data496	-0.105591	0.831502	1.177673	0.638123
Data497	-0.127462	0.810954	1.165365	0.623983
Data498	-0.151265	0.79895	1.154683	0.626221
Data499	-0.176595	0.787455	1.134033	0.644226
Data500	-0.202738	0.773926	1.1262	0.648804
Data501	-0.228882	0.757548	1.119588	0.645447
Data502	-0.25472	0.746053	1.107585	0.643311
Data503	-0.28005	0.724386	1.083781	0.641174
Data504	-0.304871	0.700684	1.051839	0.645549
Data505	-0.329793	0.681559	1.021932	0.655009
Data506	-0.354919	0.666504	1.00118	0.65094
Data507	-0.380351	0.654093	0.98348	0.63385
Data508	-0.406189	0.641683	0.951945	0.622762
Data509	-0.432231	0.623576	0.923258	0.633138
Data510	-0.458171	0.585734	0.906677	0.641886
Data511	-0.484111	0.552063	0.905151	0.640361
Data512	-0.510152	0.524495	0.890198	0.64443
Data513	-0.536499	0.508626	0.858459	0.649414
Data514	-0.563354	0.506897	0.832418	0.650635
Data515	-0.590922	0.511475	0.826416	0.651245
Data516	-0.618998	0.498454	0.826823	0.644735
Data517	-0.647176	0.489095	0.807292	0.630595
Data518	-0.674845	0.477295	0.78125	0.631205
Data519	-0.701294	0.464478	0.7547	0.636495
Data520	-0.726013	0.456136	0.726115	0.636698
Data521	-0.748393	0.444234	0.696309	0.620626
Data522	-0.768331	0.414022	0.668132	0.614217
Data523	-0.785828	0.387675	0.638123	0.597839
Data524	-0.801392	0.361633	0.608114	0.573832
Data525	-0.815531	0.330505	0.594076	0.564677
Data526	-0.829163	0.312398	0.591532	0.555318
Data527	-0.842997	0.311686	0.594482	0.538025
Data528	-0.857951	0.306803	0.602824	0.533244
Data529	-0.874532	0.297953	0.611979	0.527344
Data530	-0.892944	0.284526	0.598348	0.527242
Data531	-0.912882	0.26947	0.573324	0.518697
Data532	-0.933634	0.255839	0.549622	0.522766
Data533	-0.954285	0.23112	0.521139	0.533752
Data534	-0.974019	0.216064	0.493062	0.518901
Data535	-0.992228	0.193583	0.455729	0.49235
Data536	-1.008504	0.178731	0.418599	0.475566
Data537	-1.022949	0.179952	0.397949	0.465902
Data538	-1.03597	0.176188	0.382792	0.455017
Data539	-1.047974	0.153402	0.372925	0.447184
Data540	-1.059367	0.109253	0.375163	0.443319
Data541	-1.070455	0.064494	0.379028	0.439758
Data542	-1.081136	0.02299	0.375875	0.44637
Data543	-1.091207	-0.002543	0.344137	0.459696
Data544	-1.100464	-0.021057	0.302022	0.473735
Data545	-1.108602	-0.033366	0.268962	0.468241
Data546	-1.115519	-0.032959	0.239054	0.456034
Data547	-1.121623	-0.021566	0.211894	0.439148
Data548	-1.127523	-0.016988	0.203349	0.428263
Data549	-1.134237	-0.023499	0.195109	0.418193
Data550	-1.14268	-0.030619	0.178019	0.411784
Data551	-1.153463	-0.037333	0.157979	0.404561
Data552	-1.166789	-0.04069	0.136108	0.382792
Data553	-1.182353	-0.059713	0.116679	0.370483
Data554	-1.199137	-0.089925	0.094808	0.364278
Data555	-1.21582	-0.115967	0.065918	0.368042
Data556	-1.231283	-0.144246	0.032756	0.374146
Data557	-1.244507	-0.15391	0.004883	0.372416
Data558	-1.255188	-0.160014	0.002035	0.359904
Data559	-1.263529	-0.174255	0.015157	0.341593
Data560	-1.27004	-0.180969	0.028178	0.323385
Data561	-1.275228	-0.201111	0.031026	0.319112
Data562	-1.279704	-0.232544	0.015869	0.310059
Data563	-1.283773	-0.26001	-0.021566	0.303752
Data564	-1.287435	-0.278422	-0.056254	0.296427
Data565	-1.290588	-0.30721	-0.082397	0.272624
Data566	-1.29303	-0.328471	-0.08372	0.252889
Data567	-1.294454	-0.329692	-0.071411	0.233459
Data568	-1.294454	-0.314229	-0.061544	0.219014
Data569	-1.292928	-0.301412	-0.05422	0.213318
Data570	-1.289571	-0.285339	-0.055033	0.209757
Data571	-1.28418	-0.268656	-0.056254	0.194397
Data572	-1.277161	-0.267843	-0.069885	0.176392
Data573	-1.268514	-0.274862	-0.075887	0.165812
Data574	-1.258748	-0.290019	-0.075277	0.160522
Data575	-1.248169	-0.309957	-0.089722	0.162252
Data576	-1.237081	-0.319316	-0.111694	0.15981
Data577	-1.225789	-0.325216	-0.104268	0.150655
Data578	-1.214294	-0.338745	-0.092672	0.141602
Data579	-1.202799	-0.359395	-0.103149	0.121358
Data580	-1.191101	-0.380249	-0.131429	0.113322
Data581	-1.179403	-0.388896	-0.167847	0.108744
Data582	-1.167603	-0.38269	-0.222168	0.106913
Data583	-1.155802	-0.384216	-0.255636	0.101929
Data584	-1.144002	-0.388692	-0.271098	0.095927
Data585	-1.132304	-0.402323	-0.285034	0.08606
Data586	-1.120707	-0.413513	-0.292562	0.082601
Data587	-1.109416	-0.418905	-0.295207	0.089111
Data588	-1.098429	-0.412801	-0.289307	0.090027
Data589	-1.088257	-0.411174	-0.290731	0.080465
Data590	-1.079305	-0.414429	-0.299784	0.079651
Data591	-1.072184	-0.41453	-0.32135	0.061442
Data592	-1.0672	-0.424703	-0.347493	0.053101
Data593	-1.064453	-0.433858	-0.388285	0.046692
Data594	-1.063639	-0.437215	-0.421549	0.043844
Data595	-1.063944	-0.446879	-0.444234	0.043335
Data596	-1.064453	-0.457865	-0.463969	0.038554
Data597	-1.064351	-0.477702	-0.480957	0.025635
Data598	-1.063232	-0.502625	-0.499878	0.005493
Data599	-1.060791	-0.517985	-0.528463	-0.015869
Data600	-1.057434	-0.519206	-0.555522	-0.039876
Data601	-1.053569	-0.504964	-0.574646	-0.069987
Data602	-1.05011	-0.499064	-0.591227	-0.092672
Data603	-1.047567	-0.506592	-0.619202	-0.108744
Data604	-1.046244	-0.519206	-0.658875	-0.112
Data605	-1.046346	-0.530802	-0.689189	-0.113932
Data606	-1.047872	-0.539856	-0.704041	-0.112813
Data607	-1.050517	-0.551656	-0.701904	-0.112712
Data608	-1.054281	-0.562236	-0.701904	-0.109456
Data609	-1.058858	-0.569865	-0.72113	-0.10142
Data610	-1.064555	-0.571594	-0.741882	-0.094299
Data611	-1.071472	-0.582174	-0.777384	-0.096944
Data612	-1.07961	-0.58197	-0.817973	-0.11027
Data613	-1.089071	-0.564372	-0.85144	-0.139872
Data614	-1.09965	-0.538127	-0.863037	-0.166016
Data615	-1.111145	-0.523376	-0.872498	-0.191243
Data616	-1.123047	-0.524292	-0.875244	-0.200399
Data617	-1.135152	-0.546366	-0.885111	-0.205282
Data618	-1.147461	-0.566711	-0.900574	-0.20284
Data619	-1.160177	-0.567118	-0.911865	-0.195313
Data620	-1.174011	-0.549825	-0.926208	-0.181885
Data621	-1.189575	-0.533142	-0.945333	-0.172933
Data622	-1.207581	-0.525208	-0.956624	-0.186666
Data623	-1.228231	-0.526123	-0.967	-0.204264
Data624	-1.251424	-0.531006	-0.981547	-0.216268
Data625	-1.276347	-0.545451	-0.995585	-0.233256
Data626	-1.301778	-0.540466	-1.000671	-0.257874
Data627	-1.326497	-0.536804	-1.011353	-0.281372
Data628	-1.349284	-0.538127	-1.02417	-0.296224
Data629	-1.369527	-0.537618	-1.0613	-0.30009
Data630	-1.386922	-0.529785	-1.112671	-0.298971
Data631	-1.402079	-0.528361	-1.151021	-0.296021
Data632	-1.41571	-0.522766	-1.173706	-0.300293
Data633	-1.428426	-0.510661	-1.174316	-0.303243
Data634	-1.44104	-0.509033	-1.152445	-0.312602
Data635	-1.453552	-0.517782	-1.133931	-0.316569
Data636	-1.466064	-0.522257	-1.122538	-0.324402
Data637	-1.477865	-0.518392	-1.118673	-0.323893
Data638	-1.488546	-0.525004	-1.125997	-0.327555
Data639	-1.497599	-0.539653	-1.127726	-0.327555
