# Supplementary material for: Integration of MRI and somatosensory evoked potentials facilitate diagnosis of spinal cord compression
Source: Sci Rep. 2023 May 15;13:7861. doi: 10.1038/s41598-023-34832-2 (PMC10185544; doi:10.1038/s41598-023-34832-2)
Supplement: Supplementary file 3 — Supplementary Information 3. [file 41598_2023_34832_MOESM3_ESM.zip › Preoperative SSEP data/spinal cord compression group/2820099_2/2820099_2_Rt Tibial SEP_Cz'-Fpz_201220_110927.csv]

Index	1	2	3	4
Name	Cz'-Fpz	Cz'-Fpz	Cz'-Fpz	Cz'-Fpz
Time	2.01711E+13	2.01711E+13	2.01711E+13	2.01711E+13
Highcut	500	500	500	500
Lowcut	10	10	10	10
Period	0.000156	0.000156	0.000156	0.000156
Averages	120	120	120	120
Int (mA)	18/17.9mA	18/17.6mA	18/17.9mA	18/17.6mA
Pulse Width (�gs)	200�s	200�s	200�s	200�s
Rep Rate (Hz)	3.11Hz	3.11Hz	3.11Hz	3.11Hz
Data0	0.970662	-1.009521	-0.288493	-0.460205
Data1	-0.489299	-4.347738	-3.101807	-3.92863
Data2	-3.664754	-5.015259	-4.56604	-4.585571
Data3	-2.387492	-3.022461	-2.821859	-2.452799
Data4	-0.586751	-1.630859	-1.282756	-0.953776
Data5	0.643107	-0.633952	-0.190837	0.089315
Data6	1.441447	-0.021159	0.486654	0.718994
Data7	1.8868	0.293172	0.818685	1.021729
Data8	2.072957	0.397949	0.912069	1.10616
Data9	2.113444	0.387166	0.859782	1.053874
Data10	2.062174	0.31779	0.737101	0.912069
Data11	1.964111	0.212809	0.604045	0.725911
Data12	1.859334	0.091349	0.485026	0.55481
Data13	1.752726	-0.021362	0.38269	0.425415
Data14	1.654053	-0.093384	0.284627	0.322266
Data15	1.567383	-0.13326	0.205688	0.241292
Data16	1.490072	-0.155843	0.137329	0.184937
Data17	1.438599	-0.160726	0.100911	0.147909
Data18	1.40035	-0.160319	0.061035	0.127563
Data19	1.382853	-0.181274	0.010376	0.106812
Data20	1.386719	-0.201823	-0.0413	0.076294
Data21	1.39974	-0.225627	-0.08016	0.048625
Data22	1.423543	-0.23763	-0.092163	0.016683
Data23	1.431681	-0.245565	-0.080363	-0.009155
Data24	1.424764	-0.24353	-0.070597	-0.034587
Data25	1.40096	-0.249634	-0.096232	-0.06368
Data26	1.358846	-0.268962	-0.137939	-0.080566
Data27	1.329549	-0.297038	-0.167236	-0.09908
Data28	1.305135	-0.328979	-0.193278	-0.107625
Data29	1.286214	-0.351563	-0.20813	-0.129191
Data30	1.268921	-0.354411	-0.223999	-0.16215
Data31	1.254679	-0.339762	-0.235596	-0.19043
Data32	1.254679	-0.314535	-0.261637	-0.204468
Data33	1.269938	-0.305379	-0.281982	-0.210368
Data34	1.280721	-0.292358	-0.283407	-0.214844
Data35	1.283366	-0.275472	-0.270793	-0.212402
Data36	1.275228	-0.270793	-0.271606	-0.207723
Data37	1.246541	-0.270996	-0.290934	-0.200806
Data38	1.204224	-0.250448	-0.310059	-0.201416
Data39	1.161092	-0.22522	-0.316569	-0.215454
Data40	1.126709	-0.201213	-0.311686	-0.234375
Data41	1.116536	-0.174357	-0.313721	-0.239054
Data42	1.120809	-0.163167	-0.338949	-0.249227
Data43	1.107992	-0.166423	-0.375977	-0.247803
Data44	1.083781	-0.181681	-0.408732	-0.245158
Data45	1.065674	-0.203857	-0.42806	-0.248413
Data46	1.062012	-0.205688	-0.435994	-0.245361
Data47	1.058146	-0.18575	-0.439453	-0.240885
Data48	1.047974	-0.155843	-0.435588	-0.230713
Data49	1.018677	-0.127157	-0.426432	-0.242716
Data50	0.976359	-0.118001	-0.417074	-0.241496
Data51	0.929972	-0.131836	-0.409342	-0.248413
Data52	0.901082	-0.137329	-0.387777	-0.253499
Data53	0.892131	-0.155436	-0.35319	-0.248006
Data54	0.887451	-0.17863	-0.333455	-0.252482
Data55	0.869548	-0.190837	-0.318807	-0.271606
Data56	0.860392	-0.198161	-0.314941	-0.285848
Data57	0.847778	-0.205892	-0.314941	-0.30131
Data58	0.826619	-0.215251	-0.315959	-0.321655
Data59	0.800171	-0.226237	-0.317179	-0.330607
Data60	0.770467	-0.229492	-0.318197	-0.329793
Data61	0.73466	-0.229085	-0.308634	-0.339966
Data62	0.682576	-0.216064	-0.279338	-0.350749
Data63	0.638835	-0.181478	-0.245768	-0.352173
Data64	0.603434	-0.134074	-0.223592	-0.342611
Data65	0.5896	-0.095011	-0.203247	-0.325114
Data66	0.580037	-0.074259	-0.189616	-0.309855
Data67	0.557048	-0.065308	-0.172323	-0.292562
Data68	0.522257	-0.07019	-0.131429	-0.300293
Data69	0.503337	-0.081584	-0.086873	-0.313721
Data70	0.49235	-0.074666	-0.060628	-0.335083
Data71	0.476278	-0.059814	-0.034587	-0.349325
Data72	0.461019	-0.044352	-0.006714	-0.352376
Data73	0.432536	-0.027059	0.018514	-0.362142
Data74	0.400391	-0.019124	0.036825	-0.376587
Data75	0.367635	-0.01119	0.05127	-0.384115
Data76	0.331421	-0.00651	0.056966	-0.385335
Data77	0.3184	-0.003662	0.079346	-0.386149
Data78	0.314535	-0.009155	0.114339	-0.38859
Data79	0.321859	-0.018107	0.162964	-0.386759
Data80	0.315145	-0.017497	0.20752	-0.389608
Data81	0.290731	-0.004679	0.230713	-0.397135
Data82	0.268148	0.003052	0.249227	-0.389404
Data83	0.254517	-0.0059	0.254313	-0.381877
Data84	0.228882	-0.029704	0.262858	-0.379232
Data85	0.216675	-0.056559	0.286051	-0.38208
Data86	0.209147	-0.07609	0.31311	-0.381063
Data87	0.205485	-0.090739	0.344035	-0.383504
Data88	0.207316	-0.094401	0.356445	-0.382284
Data89	0.20223	-0.080566	0.364176	-0.379435
Data90	0.206909	-0.065918	0.372925	-0.382284
Data91	0.210571	-0.07548	0.381063	-0.391235
Data92	0.189006	-0.086263	0.381673	-0.407104
Data93	0.162964	-0.092977	0.39388	-0.40568
Data94	0.146077	-0.087484	0.409953	-0.403646
Data95	0.142008	-0.078532	0.432332	-0.397339
Data96	0.141195	-0.059204	0.45166	-0.395101
Data97	0.147909	-0.050252	0.473633	-0.396322
Data98	0.147298	-0.050863	0.50293	-0.413005
Data99	0.130412	-0.059204	0.519816	-0.438232
Data100	0.126953	-0.082804	0.534668	-0.462443
Data101	0.126953	-0.113525	0.544434	-0.482992
Data102	0.111084	-0.125122	0.554199	-0.490723
Data103	0.085042	-0.146688	0.562337	-0.477702
Data104	0.059408	-0.159505	0.56661	-0.473429
Data105	0.038045	-0.14506	0.564982	-0.467936
Data106	0.027873	-0.124308	0.571086	-0.471191
Data107	0.024007	-0.117391	0.585734	-0.479126
Data108	0.039469	-0.121663	0.606689	-0.46346
Data109	0.062256	-0.132243	0.631714	-0.436401
Data110	0.071411	-0.150146	0.65389	-0.432536
Data111	0.071615	-0.14506	0.672607	-0.44576
Data112	0.062459	-0.12675	0.685221	-0.453898
Data113	0.032756	-0.098877	0.681356	-0.443522
Data114	0.010173	-0.061646	0.684204	-0.443726
Data115	-0.008748	-0.044352	0.669149	-0.435994
Data116	-0.021159	-0.043742	0.662638	-0.415649
Data117	-0.031128	-0.055135	0.663045	-0.393473
Data118	-0.042318	-0.069987	0.67688	-0.38859
Data119	-0.051473	-0.099691	0.690308	-0.394287
Data120	-0.061035	-0.122477	0.69519	-0.394491
Data121	-0.082601	-0.126343	0.690104	-0.400798
Data122	-0.112508	-0.11617	0.699666	-0.415649
Data123	-0.145671	-0.111287	0.726115	-0.42806
Data124	-0.167643	-0.119222	0.75297	-0.430705
Data125	-0.17985	-0.140177	0.776571	-0.422363
Data126	-0.188192	-0.149333	0.802002	-0.418701
Data127	-0.189412	-0.161743	0.819499	-0.412191
Data128	-0.17863	-0.176595	0.845337	-0.407104
Data129	-0.169678	-0.180257	0.870768	-0.415853
Data130	-0.155029	-0.188395	0.885824	-0.418701
Data131	-0.151164	-0.198568	0.873617	-0.424398
Data132	-0.157674	-0.215454	0.83842	-0.438029
Data133	-0.162557	-0.235799	0.799967	-0.425415
Data134	-0.171916	-0.251668	0.78186	-0.408122
Data135	-0.180868	-0.257772	0.78654	-0.403646
Data136	-0.186157	-0.249023	0.795898	-0.406901
Data137	-0.18453	-0.235596	0.808309	-0.400594
Data138	-0.180664	-0.222168	0.799561	-0.392049
Data139	-0.16215	-0.212809	0.780029	-0.380046
Data140	-0.13916	-0.216675	0.758667	-0.373128
Data141	-0.121663	-0.22644	0.747681	-0.370687
Data142	-0.114136	-0.240072	0.747274	-0.377808
Data143	-0.114746	-0.259196	0.74707	-0.38859
Data144	-0.124919	-0.27832	0.748494	-0.391235
Data145	-0.139364	-0.273438	0.743815	-0.39327
Data146	-0.140381	-0.245972	0.73995	-0.380452
Data147	-0.125936	-0.231934	0.737101	-0.37028
Data148	-0.113729	-0.22583	0.72408	-0.372111
Data149	-0.105387	-0.228068	0.720418	-0.372111
Data150	-0.103556	-0.235392	0.712077	-0.365397
Data151	-0.11556	-0.240479	0.70577	-0.353597
Data152	-0.131429	-0.24231	0.70638	-0.330811
Data153	-0.143229	-0.230509	0.711873	-0.301514
Data154	-0.157674	-0.199382	0.717367	-0.276082
Data155	-0.159505	-0.181885	0.712687	-0.264282
Data156	-0.157064	-0.180868	0.697428	-0.251872
Data157	-0.162964	-0.178833	0.684408	-0.238647
Data158	-0.17395	-0.167847	0.694784	-0.231934
Data159	-0.184733	-0.158488	0.712077	-0.244548
Data160	-0.206909	-0.157674	0.730184	-0.26591
Data161	-0.225423	-0.157878	0.751343	-0.285645
Data162	-0.242716	-0.142822	0.790202	-0.286662
Data163	-0.25411	-0.125529	0.832926	-0.285848
Data164	-0.249634	-0.116374	0.854899	-0.27242
Data165	-0.227458	-0.114339	0.865072	-0.263672
Data166	-0.202637	-0.112101	0.867513	-0.25411
Data167	-0.203857	-0.108236	0.873617	-0.242106
Data168	-0.22583	-0.103353	0.878499	-0.230306
Data169	-0.259806	-0.073649	0.880534	-0.262248
Data170	-0.275065	-0.029704	0.864868	-0.273234
Data171	-0.274658	0.012207	0.844727	-0.241496
Data172	-0.278117	0.034993	0.836385	-0.196737
Data173	-0.271403	0.04598	0.841471	-0.181274
Data174	-0.273234	0.05249	0.855713	-0.211995
Data175	-0.280355	0.05717	0.881144	-0.228882
Data176	-0.273438	0.069784	0.902507	-0.236003
Data177	-0.262044	0.087891	0.913086	-0.241699
Data178	-0.251465	0.118001	0.918172	-0.230509
Data179	-0.245565	0.136108	0.899862	-0.219523
Data180	-0.228678	0.151164	0.884603	-0.214233
Data181	-0.228475	0.167236	0.880737	-0.217489
Data182	-0.223389	0.18514	0.880941	-0.224813
Data183	-0.215454	0.204671	0.889689	-0.233765
Data184	-0.200195	0.23112	0.907796	-0.222778
Data185	-0.175171	0.245768	0.911458	-0.199382
Data186	-0.144043	0.27242	0.895996	-0.178426
Data187	-0.118612	0.298665	0.882568	-0.17863
Data188	-0.114746	0.32491	0.864461	-0.163981
Data189	-0.109863	0.344035	0.853068	-0.141195
Data190	-0.09908	0.348511	0.834757	-0.121663
Data191	-0.108643	0.35258	0.835368	-0.103963
Data192	-0.11027	0.360107	0.859172	-0.092367
Data193	-0.096639	0.375163	0.871785	-0.102336
Data194	-0.070394	0.387777	0.880127	-0.116577
Data195	-0.047607	0.395304	0.870361	-0.117798
Data196	-0.031535	0.392863	0.858968	-0.118205
Data197	-0.020345	0.393677	0.858561	-0.104574
Data198	-0.009155	0.397135	0.866903	-0.090129
Data199	-0.009766	0.412801	0.868734	-0.092367
Data200	-0.014242	0.444336	0.856527	-0.095215
Data201	-0.018107	0.478719	0.840454	-0.084432
Data202	-0.013224	0.50944	0.830688	-0.056356
Data203	0.004272	0.536296	0.818278	-0.025431
Data204	0.021769	0.563761	0.813802	0.006104
Data205	0.044352	0.591838	0.813599	0.030111
Data206	0.063883	0.623779	0.822957	0.039673
Data207	0.10437	0.645142	0.835164	0.036011
Data208	0.160319	0.652059	0.859578	0.031128
Data209	0.204061	0.672404	0.901286	0.045776
Data210	0.23234	0.712891	0.941772	0.06897
Data211	0.248006	0.754191	0.970662	0.083008
Data212	0.27181	0.799764	0.983683	0.095418
Data213	0.309041	0.847575	0.984294	0.110677
Data214	0.349935	0.871379	1.010946	0.139567
Data215	0.388387	0.888468	1.028646	0.174967
Data216	0.429077	0.894775	1.046549	0.222371
Data217	0.475464	0.903727	1.071167	0.267741
Data218	0.513306	0.913696	1.097819	0.296631
Data219	0.528768	0.940552	1.124471	0.328166
Data220	0.533651	0.983683	1.150309	0.369059
Data221	0.550944	1.034139	1.166992	0.427246
Data222	0.568644	1.095785	1.18632	0.507202
Data223	0.593465	1.144409	1.220296	0.592651
Data224	0.628662	1.187744	1.267904	0.672811
Data225	0.668742	1.2264	1.315715	0.734863
Data226	0.71818	1.259766	1.358032	0.795898
Data227	0.768026	1.288249	1.396077	0.85022
Data228	0.816447	1.323853	1.419881	0.894368
Data229	0.868734	1.355794	1.446533	0.941772
Data230	0.900269	1.385091	1.496989	0.999349
Data231	0.90861	1.409505	1.545207	1.056722
Data232	0.923055	1.434733	1.581014	1.114299
Data233	0.927531	1.456095	1.598918	1.174723
Data234	0.930379	1.465251	1.620483	1.236776
Data235	0.939738	1.463826	1.638794	1.297811
Data236	0.961304	1.46464	1.664225	1.347249
Data237	0.972087	1.468506	1.701457	1.379801
Data238	0.981852	1.473592	1.73055	1.404826
Data239	0.997925	1.47522	1.733195	1.433309
Data240	1.010132	1.455688	1.726074	1.466878
Data241	1.019491	1.428223	1.708577	1.507772
Data242	1.027425	1.394246	1.70166	1.547648
Data243	1.028646	1.35966	1.712443	1.571655
Data244	1.026204	1.340129	1.713664	1.578166
Data245	1.020915	1.32609	1.702677	1.58488
Data246	1.025187	1.309408	1.686198	1.599325
Data247	1.020711	1.292725	1.66626	1.607869
Data248	1.006063	1.271973	1.648153	1.611125
Data249	0.986328	1.250407	1.615804	1.621094
Data250	0.944824	1.225789	1.574504	1.623739
Data251	0.884399	1.213175	1.519775	1.619466
Data252	0.819702	1.222941	1.465047	1.60909
Data253	0.777588	1.230672	1.429647	1.594645
Data254	0.756429	1.229045	1.399129	1.583862
Data255	0.746867	1.207072	1.34257	1.562907
Data256	0.733236	1.163737	1.279907	1.524455
Data257	0.707397	1.118164	1.207886	1.485189
Data258	0.671183	1.07137	1.132813	1.451619
Data259	0.635376	1.037598	1.051636	1.411743
Data260	0.601196	1.008301	0.98348	1.368001
Data261	0.562134	0.998332	0.908203	1.327515
Data262	0.514933	0.980632	0.820923	1.294352
Data263	0.465698	0.939941	0.730184	1.256104
Data264	0.408732	0.891317	0.662028	1.224569
Data265	0.348307	0.830892	0.593465	1.176147
Data266	0.291341	0.765788	0.541585	1.103516
Data267	0.235799	0.708822	0.494588	1.02356
Data268	0.17334	0.660604	0.443319	0.937703
Data269	0.099487	0.609131	0.390625	0.866089
Data270	0.04659	0.569865	0.315348	0.816447
Data271	0.010783	0.53833	0.245768	0.779622
Data272	-0.033569	0.509237	0.174967	0.741374
Data273	-0.087484	0.481567	0.09196	0.691528
Data274	-0.152588	0.449829	0.027873	0.641683
Data275	-0.221761	0.410563	-0.026855	0.591024
Data276	-0.288086	0.352376	-0.070801	0.525309
Data277	-0.342611	0.302531	-0.134684	0.46814
Data278	-0.375773	0.274658	-0.194499	0.412191
Data279	-0.39388	0.253499	-0.253499	0.34729
Data280	-0.408529	0.240072	-0.29541	0.281169
Data281	-0.44515	0.223796	-0.330607	0.198975
Data282	-0.483602	0.210164	-0.379435	0.117188
Data283	-0.534261	0.194499	-0.431315	0.052694
Data284	-0.593669	0.190837	-0.485229	-0.003662
Data285	-0.634155	0.186361	-0.536499	-0.062459
Data286	-0.655518	0.183105	-0.587769	-0.128174
Data287	-0.662231	0.195109	-0.619914	-0.180257
Data288	-0.68339	0.203247	-0.655518	-0.233561
Data289	-0.707194	0.193075	-0.69458	-0.286662
Data290	-0.705566	0.176799	-0.728556	-0.333049
Data291	-0.687866	0.164185	-0.763346	-0.396932
Data292	-0.661214	0.160522	-0.788167	-0.46814
Data293	-0.632528	0.174764	-0.797729	-0.523275
Data294	-0.61971	0.211182	-0.805461	-0.563151
Data295	-0.610962	0.234375	-0.822754	-0.60262
Data296	-0.605672	0.261841	-0.853271	-0.64209
Data297	-0.595703	0.284017	-0.884399	-0.684814
Data298	-0.572306	0.30131	-0.885417	-0.72876
Data299	-0.545044	0.310669	-0.888875	-0.794474
Data300	-0.528158	0.334676	-0.899048	-0.865275
Data301	-0.508219	0.375773	-0.917155	-0.923055
Data302	-0.483805	0.438436	-0.921021	-0.960083
Data303	-0.452271	0.491333	-0.910645	-0.994059
Data304	-0.393066	0.517578	-0.883993	-1.022746
Data305	-0.341593	0.540568	-0.853068	-1.062215
Data306	-0.299683	0.570475	-0.836182	-1.114909
Data307	-0.260824	0.594686	-0.830282	-1.159668
Data308	-0.211182	0.632324	-0.820923	-1.197306
Data309	-0.153809	0.694987	-0.810343	-1.222941
Data310	-0.093994	0.754801	-0.797119	-1.245728
Data311	-0.040894	0.812581	-0.791626	-1.263835
Data312	0.008952	0.856527	-0.797933	-1.281331
Data313	0.059408	0.886637	-0.788574	-1.290283
Data314	0.099691	0.929972	-0.753377	-1.308187
Data315	0.148519	0.984294	-0.715129	-1.313477
Data316	0.194702	1.032918	-0.682576	-1.329346
Data317	0.235189	1.07666	-0.651855	-1.33667
Data318	0.274862	1.122437	-0.612996	-1.32609
Data319	0.316976	1.168416	-0.599162	-1.303101
Data320	0.366821	1.205648	-0.595093	-1.2913
Data321	0.442098	1.230469	-0.579427	-1.270142
Data322	0.515137	1.242676	-0.549113	-1.23881
Data323	0.575765	1.251628	-0.516764	-1.219686
Data324	0.641073	1.275024	-0.478109	-1.220296
Data325	0.691732	1.307576	-0.446167	-1.23881
Data326	0.720011	1.343384	-0.426839	-1.249186
Data327	0.745646	1.363322	-0.412801	-1.251221
Data328	0.773315	1.39445	-0.385335	-1.237386
Data329	0.799154	1.437174	-0.344645	-1.207479
Data330	0.834554	1.463216	-0.295614	-1.184896
Data331	0.875448	1.488851	-0.251465	-1.167399
Data332	0.921427	1.509806	-0.210978	-1.154378
Data333	0.977173	1.523031	-0.183716	-1.139323
Data334	1.043701	1.535441	-0.161947	-1.119792
Data335	1.09375	1.545614	-0.135091	-1.076457
Data336	1.130168	1.544189	-0.100911	-1.038411
Data337	1.153971	1.537272	-0.056152	-1.01237
Data338	1.18632	1.543579	-0.014242	-1.00057
Data339	1.217041	1.545207	0.021566	-0.983073
Data340	1.243083	1.535848	0.05778	-0.957438
Data341	1.277262	1.526286	0.090535	-0.931193
Data342	1.327718	1.520996	0.124919	-0.920003
Data343	1.36027	1.51001	0.153605	-0.898438
Data344	1.376546	1.502889	0.188192	-0.871379
Data345	1.388143	1.492106	0.225016	-0.855509
Data346	1.389567	1.48702	0.250448	-0.829671
Data347	1.39445	1.459961	0.253703	-0.799764
Data348	1.41154	1.437988	0.250041	-0.772502
Data349	1.436768	1.422729	0.262655	-0.747681
Data350	1.457926	1.408895	0.276896	-0.718587
Data351	1.487427	1.403198	0.275472	-0.68807
Data352	1.525269	1.401571	0.275065	-0.647786
Data353	1.555786	1.399129	0.27242	-0.610352
Data354	1.582235	1.391602	0.273234	-0.591024
Data355	1.596883	1.375529	0.273641	-0.568441
Data356	1.604818	1.352336	0.281576	-0.537109
Data357	1.601766	1.319377	0.291341	-0.508219
Data358	1.589966	1.294963	0.309448	-0.484212
Data359	1.595256	1.283162	0.327759	-0.450643
Data360	1.60848	1.286418	0.348918	-0.411987
Data361	1.619873	1.286621	0.358276	-0.368245
Data362	1.633911	1.273804	0.36377	-0.346476
Data363	1.651815	1.24471	0.362752	-0.324504
Data364	1.665039	1.205851	0.373128	-0.299072
Data365	1.680298	1.171265	0.388184	-0.267131
Data366	1.686808	1.163127	0.392456	-0.243937
Data367	1.668294	1.156616	0.387166	-0.225016
Data368	1.649373	1.141357	0.395508	-0.211995
Data369	1.631673	1.107992	0.401204	-0.200195
Data370	1.617025	1.063029	0.404053	-0.178223
Data371	1.601766	1.024577	0.417684	-0.138143
Data372	1.600545	0.986938	0.429891	-0.090332
Data373	1.606852	0.936076	0.430501	-0.055745
Data374	1.601563	0.887044	0.440267	-0.042725
Data375	1.588745	0.853068	0.450643	-0.044963
Data376	1.579793	0.834147	0.472616	-0.050252
Data377	1.565552	0.814209	0.488078	-0.042928
Data378	1.548869	0.796102	0.476685	-0.0177
Data379	1.536662	0.772298	0.484009	0.014852
Data380	1.531982	0.755412	0.508423	0.050659
Data381	1.524658	0.744425	0.521851	0.071208
Data382	1.505127	0.742391	0.539144	0.086263
Data383	1.489665	0.738322	0.54423	0.103963
Data384	1.478271	0.746257	0.554606	0.137126
Data385	1.473592	0.743001	0.546265	0.172526
Data386	1.476034	0.730591	0.54952	0.19755
Data387	1.474609	0.72347	0.576782	0.207723
Data388	1.460775	0.708415	0.608521	0.204875
Data389	1.450195	0.698039	0.618896	0.222575
Data390	1.433309	0.685425	0.631307	0.247599
Data391	1.402181	0.677694	0.642293	0.27181
Data392	1.37797	0.67627	0.654907	0.286865
Data393	1.365356	0.68217	0.667114	0.302327
Data394	1.342163	0.685628	0.673218	0.323486
Data395	1.324056	0.681763	0.674642	0.347697
Data396	1.313883	0.664673	0.663859	0.358276
Data397	1.323242	0.63151	0.661214	0.382284
Data398	1.34196	0.604248	0.661621	0.40446
Data399	1.34786	0.5896	0.660197	0.429688
Data400	1.330973	0.590617	0.66508	0.452881
Data401	1.287231	0.589396	0.667725	0.449829
Data402	1.247965	0.580851	0.67098	0.444539
Data403	1.232096	0.557861	0.670166	0.43986
Data404	1.226807	0.532023	0.678914	0.443929
Data405	1.223145	0.496419	0.698649	0.456543
Data406	1.2205	0.464884	0.710449	0.467936
Data407	1.206868	0.453084	0.692952	0.490316
Data408	1.182251	0.457357	0.667114	0.525309
Data409	1.16862	0.473226	0.648804	0.560099
Data410	1.163737	0.479126	0.639038	0.588989
Data411	1.171468	0.474447	0.63741	0.605062
Data412	1.158244	0.459798	0.634359	0.598551
Data413	1.120605	0.435791	0.629069	0.58492
Data414	1.082357	0.411377	0.622355	0.577596
Data415	1.062826	0.38859	0.595296	0.585124
Data416	1.038818	0.367839	0.574951	0.604248
Data417	1.018066	0.357056	0.556641	0.608521
Data418	0.997518	0.339762	0.541992	0.615031
Data419	0.985514	0.296021	0.53182	0.617879
Data420	0.962931	0.255534	0.528768	0.606283
Data421	0.935669	0.229492	0.522054	0.598145
Data422	0.907186	0.211589	0.520833	0.598348
Data423	0.866292	0.198771	0.513916	0.583903
Data424	0.836182	0.181478	0.497437	0.565389
Data425	0.799967	0.159709	0.477091	0.555013
Data426	0.768636	0.142415	0.44515	0.546875
Data427	0.743612	0.119425	0.425618	0.533854
Data428	0.730184	0.090535	0.417074	0.531413
Data429	0.724691	0.042318	0.413411	0.537923
Data430	0.716553	-0.003459	0.417074	0.560506
Data431	0.699259	-0.038249	0.404867	0.567017
Data432	0.657552	-0.069173	0.372111	0.562948
Data433	0.59611	-0.095215	0.343424	0.576986
Data434	0.541382	-0.12146	0.310059	0.600789
Data435	0.515951	-0.160319	0.278117	0.628866
Data436	0.510457	-0.199788	0.263265	0.644938
Data437	0.502726	-0.233154	0.266724	0.645752
Data438	0.491536	-0.273234	0.286458	0.625814
Data439	0.47994	-0.301514	0.302734	0.609741
Data440	0.464681	-0.307821	0.287272	0.603231
Data441	0.447998	-0.304565	0.259196	0.598551
Data442	0.419312	-0.308634	0.239258	0.597127
Data443	0.376383	-0.322876	0.242106	0.594076
Data444	0.323079	-0.345052	0.267741	0.57902
Data445	0.284017	-0.372721	0.295207	0.562948
Data446	0.252482	-0.413208	0.305379	0.553792
Data447	0.229289	-0.458374	0.299276	0.557454
Data448	0.211589	-0.500081	0.283203	0.562541
Data449	0.188802	-0.53243	0.270996	0.555013
Data450	0.149943	-0.562948	0.260824	0.552979
Data451	0.11027	-0.5896	0.24943	0.563558
Data452	0.073853	-0.628255	0.233765	0.565592
Data453	0.03479	-0.660807	0.211792	0.569661
Data454	-0.001628	-0.675659	0.194499	0.566813
Data455	-0.031738	-0.698039	0.190226	0.555827
Data456	-0.069173	-0.714518	0.187785	0.53833
Data457	-0.114543	-0.730998	0.169271	0.526937
Data458	-0.149536	-0.759888	0.128377	0.521037
Data459	-0.17924	-0.796102	0.091349	0.536296
Data460	-0.206502	-0.828247	0.065715	0.549316
Data461	-0.23112	-0.849406	0.054728	0.556641
Data462	-0.252889	-0.87911	0.045573	0.548503
Data463	-0.291545	-0.909627	0.03479	0.53833
Data464	-0.34078	-0.917765	0.0177	0.522054
Data465	-0.386759	-0.910238	0.003866	0.507406
Data466	-0.43457	-0.892131	-0.008341	0.501506
Data467	-0.458577	-0.881551	-0.019735	0.515544
Data468	-0.458781	-0.874023	-0.028076	0.539958
Data469	-0.450846	-0.895589	-0.043132	0.550944
Data470	-0.462036	-0.939128	-0.064494	0.553589
Data471	-0.490112	-0.98409	-0.099284	0.544027
Data472	-0.505575	-1.021525	-0.129395	0.53304
Data473	-0.536499	-1.033122	-0.163574	0.533651
Data474	-0.573527	-1.039022	-0.181681	0.548299
Data475	-0.615234	-1.044108	-0.182292	0.56193
Data476	-0.662842	-1.05835	-0.17985	0.557658
Data477	-0.69987	-1.095378	-0.177816	0.54891
Data478	-0.716756	-1.136882	-0.171916	0.533854
Data479	-0.732218	-1.163127	-0.17395	0.524902
Data480	-0.75236	-1.174723	-0.172526	0.522054
Data481	-0.769857	-1.168823	-0.160319	0.524699
Data482	-0.795288	-1.145426	-0.153198	0.524495
Data483	-0.828857	-1.118774	-0.157878	0.517375
Data484	-0.875448	-1.106364	-0.165609	0.519816
Data485	-0.927531	-1.115926	-0.177612	0.524089
Data486	-0.959473	-1.138306	-0.178223	0.523478
Data487	-0.992839	-1.164347	-0.17395	0.502523
Data488	-1.038005	-1.196696	-0.16805	0.47526
Data489	-1.073405	-1.221517	-0.184733	0.453898
Data490	-1.093953	-1.22701	-0.217692	0.432536
Data491	-1.115926	-1.222331	-0.23234	0.430298
Data492	-1.133626	-1.22701	-0.243937	0.434367
Data493	-1.14563	-1.228231	-0.256551	0.426839
Data494	-1.177775	-1.239421	-0.258179	0.415649
Data495	-1.206665	-1.241455	-0.257161	0.404867
Data496	-1.223348	-1.242269	-0.264079	0.406087
Data497	-1.241659	-1.232096	-0.27242	0.411377
Data498	-1.271973	-1.214803	-0.276896	0.402629
Data499	-1.302287	-1.205648	-0.293783	0.39917
Data500	-1.322021	-1.201782	-0.320638	0.39266
Data501	-1.332804	-1.192017	-0.339966	0.396932
Data502	-1.345622	-1.195068	-0.339355	0.412598
Data503	-1.362101	-1.194661	-0.345459	0.430094
Data504	-1.382039	-1.193848	-0.349731	0.430908
Data505	-1.410929	-1.200358	-0.350952	0.405884
Data506	-1.440837	-1.207275	-0.355021	0.369466
Data507	-1.460775	-1.212362	-0.356445	0.3361
Data508	-1.471761	-1.216024	-0.366618	0.335897
Data509	-1.495565	-1.232707	-0.379842	0.363973
Data510	-1.518962	-1.245117	-0.389608	0.390625
Data511	-1.5389	-1.255086	-0.386759	0.404663
Data512	-1.542969	-1.266276	-0.385335	0.402832
Data513	-1.547852	-1.268311	-0.395304	0.37557
Data514	-1.558228	-1.265055	-0.414429	0.355225
Data515	-1.564738	-1.262207	-0.443522	0.351156
Data516	-1.568197	-1.257528	-0.467122	0.349731
Data517	-1.570231	-1.267293	-0.479126	0.337728
Data518	-1.577555	-1.276042	-0.491943	0.340169
Data519	-1.603597	-1.276042	-0.492554	0.341797
Data520	-1.640625	-1.275431	-0.50354	0.33488
Data521	-1.669922	-1.270345	-0.534058	0.325724
Data522	-1.680298	-1.258138	-0.56661	0.317586
Data523	-1.67745	-1.240641	-0.591634	0.3184
Data524	-1.668294	-1.216227	-0.615438	0.32491
Data525	-1.647339	-1.205241	-0.639038	0.331624
Data526	-1.641032	-1.207886	-0.665487	0.321045
Data527	-1.654053	-1.212972	-0.683594	0.287272
Data528	-1.660156	-1.228841	-0.685628	0.253499
Data529	-1.675822	-1.224162	-0.678914	0.239054
Data530	-1.695964	-1.204834	-0.679321	0.231934
Data531	-1.706746	-1.197306	-0.701294	0.230916
Data532	-1.710002	-1.172892	-0.724691	0.217489
Data533	-1.711426	-1.13383	-0.748901	0.203247
Data534	-1.717733	-1.098429	-0.783081	0.198364
Data535	-1.722005	-1.084391	-0.803833	0.200602
Data536	-1.715698	-1.090291	-0.812174	0.211385
Data537	-1.71346	-1.09436	-0.834961	0.204671
Data538	-1.715088	-1.086222	-0.869954	0.193685
Data539	-1.719971	-1.063232	-0.897624	0.178223
Data540	-1.74703	-1.041667	-0.923055	0.163371
Data541	-1.78833	-1.02478	-0.950521	0.150146
Data542	-1.811727	-1.022339	-0.977173	0.16154
Data543	-1.808472	-1.019084	-0.986328	0.174561
Data544	-1.787516	-1.026408	-0.979207	0.176392
Data545	-1.762288	-1.027629	-0.980428	0.167236
Data546	-1.753743	-1.019084	-0.982056	0.154826
Data547	-1.771851	-0.999756	-0.987752	0.144043
Data548	-1.790568	-0.973104	-1.005656	0.152588
Data549	-1.795654	-0.951945	-1.028239	0.157064
Data550	-1.793009	-0.940755	-1.039022	0.136922
Data551	-1.792196	-0.940959	-1.054281	0.101115
Data552	-1.80013	-0.943807	-1.068522	0.081787
Data553	-1.806437	-0.946248	-1.093953	0.056966
Data554	-1.796672	-0.956828	-1.114095	0.015666
Data555	-1.785278	-0.96049	-1.121012	0.003459
Data556	-1.786499	-0.954997	-1.119588	0.002848
Data557	-1.789144	-0.955811	-1.12915	0.012817
Data558	-1.801554	-0.956624	-1.141154	0.026652
Data559	-1.814575	-0.951742	-1.165975	0.024821
Data560	-1.822713	-0.952555	-1.204427	0.015869
Data561	-1.829834	-0.964355	-1.253459	-0.000814
Data562	-1.848551	-0.978597	-1.2854	-0.008952
Data563	-1.876424	-0.984904	-1.30249	-0.022176
Data564	-1.895142	-0.981445	-1.312256	-0.041707
Data565	-1.900838	-0.963338	-1.329346	-0.06307
Data566	-1.879679	-0.945028	-1.341756	-0.068156
Data567	-1.854655	-0.929362	-1.349284	-0.071615
Data568	-1.821289	-0.920817	-1.342163	-0.079346
Data569	-1.788534	-0.915324	-1.336466	-0.088704
Data570	-1.765137	-0.912069	-1.352132	-0.098674
Data571	-1.757609	-0.887858	-1.370443	-0.110881
Data572	-1.752523	-0.852865	-1.398112	-0.124308
Data573	-1.750081	-0.841878	-1.431274	-0.12085
Data574	-1.754354	-0.841268	-1.461385	-0.109863
Data575	-1.754964	-0.853271	-1.480509	-0.103556
Data576	-1.74764	-0.867513	-1.48702	-0.111491
Data577	-1.750081	-0.883586	-1.500651	-0.123291
Data578	-1.745402	-0.890706	-1.518555	-0.130819
Data579	-1.74113	-0.876261	-1.518758	-0.135701
Data580	-1.723429	-0.855306	-1.501668	-0.136922
Data581	-1.708577	-0.826416	-1.488647	-0.142619
Data582	-1.707967	-0.809937	-1.483968	-0.153809
Data583	-1.713053	-0.817261	-1.485596	-0.150553
Data584	-1.710612	-0.841471	-1.491089	-0.145874
Data585	-1.686198	-0.850627	-1.500041	-0.140584
Data586	-1.65507	-0.860596	-1.514689	-0.139771
Data587	-1.635132	-0.877889	-1.519979	-0.145467
Data588	-1.625163	-0.874634	-1.518962	-0.171102
Data589	-1.619059	-0.85083	-1.5271	-0.195313
Data590	-1.602783	-0.809937	-1.532796	-0.201823
Data591	-1.586914	-0.769043	-1.525065	-0.187174
Data592	-1.565145	-0.750936	-1.507772	-0.181071
Data593	-1.543376	-0.739746	-1.496989	-0.183512
Data594	-1.538696	-0.713298	-1.480509	-0.184123
Data595	-1.537882	-0.676066	-1.460978	-0.186564
Data596	-1.529948	-0.649414	-1.450602	-0.201619
Data597	-1.507772	-0.618693	-1.444092	-0.210978
Data598	-1.486816	-0.576782	-1.433512	-0.216268
Data599	-1.467082	-0.551351	-1.440633	-0.218506
Data600	-1.427205	-0.53833	-1.468302	-0.218506
Data601	-1.408285	-0.532837	-1.485189	-0.21342
Data602	-1.40096	-0.537313	-1.48641	-0.214233
Data603	-1.381226	-0.545451	-1.491496	-0.217285
Data604	-1.374512	-0.539754	-1.506144	-0.206095
Data605	-1.36556	-0.523478	-1.517741	-0.193481
Data606	-1.34908	-0.507202	-1.511841	-0.193075
Data607	-1.334635	-0.479533	-1.503296	-0.188395
Data608	-1.314697	-0.457153	-1.514282	-0.175985
Data609	-1.295573	-0.425008	-1.507975	-0.158691
Data610	-1.279704	-0.396525	-1.48641	-0.146281
Data611	-1.259359	-0.392253	-1.460978	-0.15035
Data612	-1.221924	-0.398966	-1.446737	-0.157674
Data613	-1.194865	-0.390828	-1.454061	-0.167847
Data614	-1.161092	-0.382894	-1.468506	-0.188192
Data615	-1.134237	-0.373739	-1.493327	-0.197144
Data616	-1.118164	-0.356649	-1.509399	-0.192871
Data617	-1.101888	-0.335083	-1.504924	-0.18453
Data618	-1.086019	-0.3243	-1.478475	-0.174764
Data619	-1.059163	-0.311279	-1.453654	-0.181681
Data620	-1.020508	-0.2889	-1.466268	-0.179036
Data621	-0.97758	-0.255127	-1.502279	-0.174154
Data622	-0.935465	-0.221558	-1.523844	-0.163371
Data623	-0.900269	-0.184733	-1.538289	-0.161947
Data624	-0.870768	-0.172729	-1.532186	-0.163574
Data625	-0.852254	-0.16744	-1.525472	-0.169271
Data626	-0.835571	-0.164185	-1.522013	-0.183105
Data627	-0.820923	-0.16866	-1.516927	-0.200195
Data628	-0.808919	-0.166626	-1.523438	-0.209351
Data629	-0.79244	-0.149333	-1.525269	-0.221151
Data630	-0.783285	-0.123901	-1.534627	-0.223592
Data631	-0.778402	-0.097046	-1.54012	-0.229289
Data632	-0.765584	-0.092163	-1.516317	-0.243123
Data633	-0.734456	-0.117798	-1.498617	-0.263062
Data634	-0.697428	-0.140991	-1.487223	-0.288289
Data635	-0.655314	-0.157674	-1.471558	-0.290324
Data636	-0.624186	-0.151978	-1.454061	-0.284627
Data637	-0.611979	-0.121663	-1.448364	-0.288696
Data638	-0.599569	-0.089315	-1.457926	-0.303955
Data639	-0.57902	-0.055949	-1.465047	-0.316366
