# Supplementary material for: Integration of MRI and somatosensory evoked potentials facilitate diagnosis of spinal cord compression
Source: Sci Rep. 2023 May 15;13:7861. doi: 10.1038/s41598-023-34832-2 (PMC10185544; doi:10.1038/s41598-023-34832-2)
Supplement: Supplementary file 3 — Supplementary Information 3. [file 41598_2023_34832_MOESM3_ESM.zip › Preoperative SSEP data/spinal cord compression group/2843009_2/2843009_2_Lt Tibial SEP_Cz'-Fpz_201220_140537.csv]

Index	1	2	3	4	5	6
Name	Cz'-Fpz	Cz'-Fpz	Cz'-Fpz	Cz'-Fpz	Cz'-Fpz	Cz'-Fpz
Time	2.01707E+13	2.01707E+13	2.01707E+13	2.01707E+13	2.01707E+13	2.01707E+13
Highcut	500	500	500	500	500	500
Lowcut	10	10	10	10	10	10
Period	0.000156	0.000156	0.000156	0.000156	0.000156	0.000156
Averages	120	120	120	120	120	120
Int (mA)	17/16.5mA	17/16.6mA	17/16.4mA	17/16.5mA	17/16.4mA	17/16.5mA
Pulse Width (�gs)	200�s	200�s	200�s	200�s	200�s	200�s
Rep Rate (Hz)	2.66Hz	2.66Hz	2.66Hz	2.66Hz	2.66Hz	2.66Hz
Data0	0.664276	-0.252282	0.521452	0.165916	0.161135	2.819053
Data1	0.990819	0.053203	0.864068	0.451158	0.439663	2.656087
Data2	1.60057	0.698558	1.435671	1.036291	0.986648	2.461789
Data3	1.134966	0.242415	0.929071	0.550139	0.543526	2.236973
Data4	0.292871	-0.645457	0.12726	-0.295313	-0.274255	1.983876
Data5	0.120546	-0.799064	0.00234	-0.425015	-0.428779	1.706976
Data6	0.189008	-0.718802	0.086163	-0.336105	-0.371303	1.411561
Data7	0.30691	-0.593067	0.207319	-0.208947	-0.278833	1.104957
Data8	0.421352	-0.475878	0.325221	-0.088401	-0.203759	0.794486
Data9	0.519621	-0.374762	0.424506	0.003866	-0.127769	0.487882
Data10	0.604562	-0.303553	0.489408	0.051575	-0.076092	0.192264
Data11	0.656036	-0.265202	0.524707	0.07304	-0.037639	-0.085654
Data12	0.660919	-0.249638	0.531523	0.086976	-0.024923	-0.341192
Data13	0.660207	-0.255639	0.52074	0.089316	-0.036316	-0.571094
Data14	0.660716	-0.263574	0.491544	0.075481	-0.060629	-0.773124
Data15	0.668956	-0.286361	0.4713	0.054729	-0.097556	-0.947077
Data16	0.692251	-0.29867	0.455838	0.041301	-0.131228	-1.093563
Data17	0.700389	-0.312098	0.454719	0.017497	-0.160321	-1.214618
Data18	0.707001	-0.332341	0.450955	0.00061	-0.19735	-1.312276
Data19	0.717377	-0.332036	0.449124	-0.027161	-0.228275	-1.389385
Data20	0.720226	-0.340174	0.440172	-0.055848	-0.245467	-1.448997
Data21	0.704662	-0.351975	0.414638	-0.077923	-0.267847	-1.49335
Data22	0.693573	-0.366623	0.379136	-0.105389	-0.297653	-1.525088
Data23	0.663666	-0.387477	0.343328	-0.131533	-0.324102	-1.546248
Data24	0.612294	-0.387884	0.318303	-0.145571	-0.353094	-1.558455
Data25	0.562346	-0.376084	0.301315	-0.141197	-0.376694	-1.563134
Data26	0.533862	-0.384222	0.291651	-0.144045	-0.394191	-1.561507
Data27	0.528573	-0.400804	0.283411	-0.168765	-0.415249	-1.554182
Data28	0.535999	-0.425625	0.273136	-0.192365	-0.442003	-1.542178
Data29	0.559294	-0.433763	0.27334	-0.204166	-0.456855	-1.525699
Data30	0.576079	-0.436917	0.264897	-0.226037	-0.482795	-1.50576
Data31	0.579741	-0.425422	0.266931	-0.253808	-0.522978	-1.482567
Data32	0.565703	-0.415147	0.277918	-0.287989	-0.5714	-1.456931
Data33	0.547087	-0.41179	0.279138	-0.329493	-0.609649	-1.429262
Data34	0.537219	-0.415249	0.283207	-0.368048	-0.624704	-1.400371
Data35	0.525724	-0.419318	0.277714	-0.398871	-0.642812	-1.370464
Data36	0.525419	-0.425218	0.26215	-0.418504	-0.671804	-1.340556
Data37	0.53549	-0.424709	0.242822	-0.421352	-0.699372	-1.311055
Data38	0.545968	-0.422065	0.226342	-0.431322	-0.717784	-1.282165
Data39	0.552071	-0.417894	0.207014	-0.44597	-0.734162	-1.254495
Data40	0.536609	-0.414537	0.194603	-0.457771	-0.747692	-1.227843
Data41	0.520943	-0.407314	0.188602	-0.470588	-0.759899	-1.202411
Data42	0.521146	-0.409349	0.173851	-0.477302	-0.768444	-1.177996
Data43	0.534167	-0.408942	0.158287	-0.481066	-0.783398	-1.153989
Data44	0.551054	-0.393886	0.134178	-0.484525	-0.794486	-1.130388
Data45	0.568144	-0.385036	0.110475	-0.498563	-0.805269	-1.106381
Data46	0.580758	-0.383205	0.095725	-0.507515	-0.827548	-1.081966
Data47	0.56733	-0.36703	0.083619	-0.526741	-0.838839	-1.056738
Data48	0.542102	-0.344854	0.075786	-0.55197	-0.842095	-1.030086
Data49	0.526538	-0.334478	0.05595	-0.581267	-0.855828	-1.002009
Data50	0.531217	-0.325221	0.021668	-0.603342	-0.869968	-0.972101
Data51	0.532336	-0.319524	-0.008342	-0.620534	-0.893263	-0.940363
Data52	0.529183	-0.314234	-0.026754	-0.617482	-0.920119	-0.906386
Data53	0.517789	-0.311996	-0.036723	-0.612497	-0.944737	-0.870171
Data54	0.505989	-0.310877	-0.040894	-0.615549	-0.972	-0.831718
Data55	0.494189	-0.30518	-0.037435	-0.619618	-1.003128	-0.791028
Data56	0.48483	-0.298568	-0.053101	-0.635793	-1.028255	-0.748099
Data57	0.474759	-0.299585	-0.061138	-0.651255	-1.054297	-0.703339
Data58	0.463162	-0.300298	-0.066733	-0.660512	-1.073218	-0.657155
Data59	0.449836	-0.291651	-0.072226	-0.680756	-1.085323	-0.610157
Data60	0.430711	-0.29399	-0.080161	-0.69866	-1.091224	-0.56316
Data61	0.416368	-0.300603	-0.079754	-0.704458	-1.098548	-0.517383
Data62	0.407009	-0.29572	-0.084332	-0.70395	-1.114519	-0.47364
Data63	0.404262	-0.29633	-0.083721	-0.711579	-1.129778	-0.43356
Data64	0.391953	-0.294906	-0.075481	-0.714834	-1.148597	-0.397955
Data65	0.38646	-0.281885	-0.082907	-0.716971	-1.161313	-0.367844
Data66	0.378119	-0.265507	-0.106203	-0.720734	-1.168434	-0.343837
Data67	0.368455	-0.249638	-0.122174	-0.717174	-1.186948	-0.326747
Data68	0.352789	-0.247501	-0.123395	-0.705882	-1.214822	-0.316777
Data69	0.352992	-0.245569	-0.135297	-0.690929	-1.237405	-0.313725
Data70	0.34048	-0.240686	-0.162966	-0.678518	-1.250731	-0.317388
Data71	0.326441	-0.245772	-0.190738	-0.677195	-1.274637	-0.326747
Data72	0.305689	-0.25157	-0.212609	-0.695404	-1.28481	-0.340785
Data73	0.27924	-0.245365	-0.242415	-0.701712	-1.284301	-0.358485
Data74	0.271	-0.232344	-0.275883	-0.691946	-1.280334	-0.378424
Data75	0.267948	-0.234175	-0.313115	-0.668854	-1.291931	-0.398566
Data76	0.269067	-0.234887	-0.331121	-0.637725	-1.302307	-0.41769
Data77	0.279647	-0.216068	-0.354111	-0.614023	-1.302917	-0.43417
Data78	0.282394	-0.206811	-0.380153	-0.597442	-1.308817	-0.446784
Data79	0.28514	-0.20325	-0.409247	-0.59205	-1.332926	-0.454719
Data80	0.27273	-0.2003	-0.433051	-0.601816	-1.354594	-0.456957
Data81	0.257064	-0.190229	-0.452888	-0.61382	-1.361308	-0.453905
Data82	0.235396	-0.169375	-0.463773	-0.620228	-1.353068	-0.445563
Data83	0.220747	-0.153099	-0.469774	-0.629994	-1.348389	-0.432746
Data84	0.20091	-0.142723	-0.48249	-0.637522	-1.340352	-0.41647
Data85	0.195824	-0.147911	-0.499479	-0.627654	-1.332825	-0.397955
Data86	0.191958	-0.153607	-0.508431	-0.619211	-1.326212	-0.378424
Data87	0.189822	-0.143943	-0.524809	-0.612599	-1.326009	-0.358892
Data88	0.183922	-0.139264	-0.545052	-0.595712	-1.334452	-0.339971
Data89	0.172427	-0.141299	-0.551258	-0.571908	-1.335978	-0.322881
Data90	0.146385	-0.139671	-0.542713	-0.561939	-1.338114	-0.307418
Data91	0.132041	-0.131024	-0.539864	-0.557463	-1.332825	-0.293787
Data92	0.120139	-0.116579	-0.547697	-0.559091	-1.320923	-0.281783
Data93	0.103761	-0.097047	-0.564279	-0.561634	-1.326619	-0.271
Data94	0.074566	-0.094911	-0.575469	-0.552987	-1.340454	-0.260828
Data95	0.043336	-0.087587	-0.584014	-0.546782	-1.333028	-0.250858
Data96	0.021464	-0.082195	-0.59266	-0.540881	-1.314107	-0.240482
Data97	0.010376	-0.081381	-0.611276	-0.528878	-1.309529	-0.229496
Data98	-0.007223	-0.085756	-0.633148	-0.511177	-1.309224	-0.217695
Data99	-0.036622	-0.080568	-0.653188	-0.497648	-1.309428	-0.204878
Data100	-0.049643	-0.066326	-0.667328	-0.485033	-1.31136	-0.191653
Data101	-0.051575	-0.062664	-0.681163	-0.476387	-1.316447	-0.178022
Data102	-0.042318	-0.047913	-0.704458	-0.471199	-1.309936	-0.164797
Data103	-0.043539	-0.033672	-0.723379	-0.466621	-1.287149	-0.152387
Data104	-0.058391	-0.036215	-0.749421	-0.470588	-1.253986	-0.1414
Data105	-0.065207	-0.035706	-0.770886	-0.467943	-1.242898	-0.132855
Data106	-0.077618	-0.036622	-0.782686	-0.465502	-1.239439	-0.126752
Data107	-0.092063	-0.025635	-0.788688	-0.466519	-1.227537	-0.123496
Data108	-0.092368	-0.01475	-0.788281	-0.450243	-1.204344	-0.123293
Data109	-0.091961	-0.005493	-0.787772	-0.428372	-1.194069	-0.125734
Data110	-0.099387	0.00885	-0.774344	-0.401109	-1.181353	-0.13021
Data111	-0.111289	0.018819	-0.767732	-0.378525	-1.179929	-0.13611
Data112	-0.130312	0.036927	-0.772005	-0.363266	-1.172707	-0.142621
Data113	-0.140078	0.058391	-0.771801	-0.359401	-1.154701	-0.148725
Data114	-0.141197	0.08128	-0.77231	-0.356146	-1.138526	-0.154014
Data115	-0.149538	0.10661	-0.775667	-0.350449	-1.124692	-0.15788
Data116	-0.153099	0.113324	-0.789807	-0.337428	-1.101193	-0.159711
Data117	-0.152692	0.103558	-0.805371	-0.314539	-1.075863	-0.159915
Data118	-0.140383	0.08718	-0.819511	-0.292058	-1.049617	-0.158897
Data119	-0.139773	0.070598	-0.824394	-0.277104	-1.025406	-0.15727
Data120	-0.146181	0.065716	-0.839653	-0.273136	-1.006078	-0.155845
Data121	-0.168968	0.060629	-0.839144	-0.263778	-0.997533	-0.155235
Data122	-0.185855	0.064597	-0.833855	-0.239058	-0.995499	-0.156456
Data123	-0.196536	0.070192	-0.826937	-0.223392	-0.980952	-0.159711
Data124	-0.21973	0.076702	-0.807101	-0.220239	-0.958877	-0.165001
Data125	-0.233972	0.077923	-0.797742	-0.207218	-0.935683	-0.172122
Data126	-0.254215	0.095725	-0.794893	-0.187686	-0.910353	-0.180463
Data127	-0.264998	0.120953	-0.807304	-0.17141	-0.891941	-0.189415
Data128	-0.270288	0.147911	-0.820528	-0.150657	-0.879327	-0.197553
Data129	-0.290735	0.163678	-0.817375	-0.150047	-0.861321	-0.204471
Data130	-0.311894	0.163678	-0.817985	-0.161135	-0.838025	-0.209557
Data131	-0.330205	0.154421	-0.826225	-0.166425	-0.805269	-0.212406
Data132	-0.342006	0.15432	-0.834872	-0.166222	-0.772005	-0.213423
Data133	-0.342514	0.157575	-0.842603	-0.167544	-0.751354	-0.212609
Data134	-0.343125	0.140485	-0.838331	-0.168968	-0.72104	-0.211185
Data135	-0.359197	0.125022	-0.834363	-0.151064	-0.691641	-0.210168
Data136	-0.383103	0.110374	-0.833244	-0.133262	-0.671092	-0.209964
Data137	-0.41413	0.094708	-0.830294	-0.118715	-0.655222	-0.211592
Data138	-0.441494	0.094301	-0.831312	-0.107017	-0.639963	-0.215661
Data139	-0.475268	0.105898	-0.842196	-0.075786	-0.631317	-0.221764
Data140	-0.511177	0.127667	-0.855828	-0.054831	-0.62857	-0.229699
Data141	-0.536507	0.147911	-0.863966	-0.047201	-0.611785	-0.238651
Data142	-0.562854	0.167239	-0.870375	-0.058493	-0.590829	-0.247603
Data143	-0.587778	0.178429	-0.868747	-0.083009	-0.573739	-0.254724
Data144	-0.610463	0.179039	-0.858371	-0.086976	-0.54668	-0.258996
Data145	-0.644541	0.177615	-0.843519	-0.078126	-0.519112	-0.258793
Data146	-0.69866	0.171613	-0.810458	-0.057679	-0.495206	-0.252893
Data147	-0.730602	0.152183	-0.776074	-0.039877	-0.467842	-0.240279
Data148	-0.750337	0.134686	-0.759085	-0.03062	-0.436103	-0.220137
Data149	-0.762442	0.123903	-0.745963	-0.036113	-0.422573	-0.192671
Data150	-0.783907	0.12075	-0.731518	-0.038961	-0.412197	-0.15788
Data151	-0.822461	0.124717	-0.723481	-0.02299	-0.385239	-0.116782
Data152	-0.86539	0.130312	-0.710053	-0.004171	-0.353195	-0.070802
Data153	-0.891534	0.139366	-0.699067	0.008952	-0.329086	-0.021363
Data154	-0.912591	0.163882	-0.693065	0.009664	-0.302841	0.029704
Data155	-0.925714	0.172936	-0.682078	-0.000509	-0.278528	0.080568
Data156	-0.93253	0.16612	-0.683401	-0.001017	-0.26215	0.129193
Data157	-0.938125	0.155032	-0.677195	0.031027	-0.243737	0.17436
Data158	-0.955825	0.158796	-0.683909	0.076092	-0.228682	0.214237
Data159	-0.977391	0.17263	-0.68574	0.112713	-0.245263	0.247807
Data160	-1.004044	0.187584	-0.681977	0.133872	-0.25981	0.274662
Data161	-1.021744	0.210269	-0.681264	0.150759	-0.254927	0.29399
Data162	-1.038529	0.228072	-0.681875	0.148318	-0.240075	0.306198
Data163	-1.066097	0.249943	-0.688792	0.139569	-0.226139	0.311081
Data164	-1.10811	0.268457	-0.690827	0.136009	-0.203759	0.309453
Data165	-1.159177	0.270593	-0.695099	0.12604	-0.189212	0.301925
Data166	-1.177488	0.268966	-0.689504	0.1178	-0.17497	0.289718
Data167	-1.184202	0.277002	-0.693472	0.126853	-0.14964	0.274052
Data168	-1.183388	0.278121	-0.694794	0.140383	-0.127159	0.256148
Data169	-1.186847	0.281173	-0.70395	0.163373	-0.115256	0.237227
Data170	-1.197731	0.280257	-0.703136	0.182091	-0.102134	0.218713
Data171	-1.225096	0.27629	-0.69927	0.181074	-0.077618	0.201623
Data172	-1.266092	0.28748	-0.686859	0.173851	-0.057883	0.186974
Data173	-1.310445	0.303451	-0.675263	0.161237	-0.054424	0.17497
Data174	-1.342692	0.313624	-0.668956	0.168154	-0.055645	0.165815
Data175	-1.361206	0.315048	-0.656647	0.183413	-0.043641	0.159304
Data176	-1.372803	0.309656	-0.633758	0.196434	-0.023092	0.155439
Data177	-1.38969	0.306706	-0.614532	0.19206	-0.016276	0.153811
Data178	-1.393861	0.30162	-0.590321	0.206709	-0.0059	0.153607
Data179	-1.391521	0.300908	-0.562346	0.230106	0.011292	0.155032
Data180	-1.408204	0.302434	-0.542	0.255843	0.025432	0.157473
Data181	-1.430788	0.311894	-0.517383	0.276392	0.026856	0.160932
Data182	-1.44625	0.318608	-0.497037	0.293889	0.033977	0.165611
Data183	-1.458356	0.315251	-0.484728	0.313319	0.049338	0.171511
Data184	-1.468427	0.313827	-0.460721	0.318608	0.056255	0.178632
Data185	-1.486229	0.299382	-0.425625	0.3181	0.06124	0.187177
Data186	-1.521833	0.276392	-0.397752	0.316574	0.055543	0.197147
Data187	-1.553775	0.248824	-0.377813	0.319524	0.045065	0.208337
Data188	-1.571578	0.221561	-0.36408	0.302942	0.039673	0.220137
Data189	-1.58938	0.201724	-0.349839	0.277307	0.040284	0.232751
Data190	-1.590092	0.1885	-0.33519	0.261641	0.04008	0.245365
Data191	-1.585921	0.17731	-0.325628	0.246789	0.038656	0.257776
Data192	-1.593754	0.158694	-0.326136	0.235294	0.033977	0.26978
Data193	-1.608911	0.145876	-0.306808	0.252689	0.042624	0.280766
Data194	-1.62356	0.129803	-0.287582	0.273747	0.042929	0.290735
Data195	-1.627934	0.120546	-0.272017	0.289311	0.035706	0.300094
Data196	-1.61827	0.126752	-0.261743	0.29633	0.033061	0.308639
Data197	-1.605351	0.125022	-0.254012	0.306096	0.04303	0.316777
Data198	-1.591211	0.115867	-0.246586	0.328374	0.056662	0.325322
Data199	-1.591109	0.104677	-0.23153	0.343633	0.076193	0.334681
Data200	-1.583988	0.087383	-0.206811	0.356044	0.089316	0.346075
Data201	-1.568831	0.06775	-0.175784	0.373439	0.084332	0.359909
Data202	-1.560693	0.051677	-0.148725	0.392665	0.086976	0.377813
Data203	-1.546756	0.055136	-0.12665	0.413011	0.096234	0.39999
Data204	-1.543196	0.055848	-0.096437	0.430203	0.107322	0.427863
Data205	-1.545332	0.060527	-0.056662	0.431525	0.105999	0.461636
Data206	-1.556319	0.071514	-0.02767	0.421352	0.105186	0.502124
Data207	-1.578393	0.087689	0.004781	0.413519	0.121462	0.549528
Data208	-1.59823	0.102134	0.026246	0.418402	0.14313	0.60324
Data209	-1.617355	0.109458	0.035503	0.434475	0.159202	0.663055
Data210	-1.629969	0.109255	0.044658	0.449633	0.175682	0.727957
Data211	-1.628748	0.107118	0.042115	0.479235	0.181277	0.796114
Data212	-1.634546	0.10783	0.044556	0.512296	0.188602	0.865899
Data213	-1.637293	0.097759	0.067648	0.528776	0.197655	0.935073
Data214	-1.63536	0.097658	0.091758	0.535286	0.21383	1.001195
Data215	-1.638819	0.081585	0.12726	0.541695	0.22268	1.062231
Data216	-1.646957	0.054729	0.169884	0.540881	0.225528	1.11574
Data217	-1.644414	0.029297	0.209557	0.533761	0.23387	1.159686
Data218	-1.648686	-0.001933	0.229292	0.532845	0.245975	1.192645
Data219	-1.650924	-0.007731	0.249332	0.540271	0.255436	1.213601
Data220	-1.646448	0.013937	0.270288	0.561227	0.272831	1.221942
Data221	-1.632919	0.040691	0.292973	0.570687	0.284326	1.217873
Data222	-1.628646	0.053508	0.313827	0.570687	0.283818	1.202004
Data223	-1.625696	0.061952	0.334478	0.567636	0.27568	1.175555
Data224	-1.617049	0.068666	0.357366	0.570281	0.268762	1.140358
Data225	-1.608606	0.068767	0.370082	0.586862	0.270695	1.098243
Data226	-1.582971	0.065716	0.381272	0.612904	0.254826	1.051245
Data227	-1.550215	0.064902	0.391852	0.63915	0.25096	1.001602
Data228	-1.528852	0.050253	0.401109	0.669668	0.267135	0.951349
Data229	-1.509219	0.039063	0.415656	0.693167	0.282902	0.902317
Data230	-1.487043	0.026856	0.439358	0.705984	0.314438	0.856133
Data231	-1.462628	0.021566	0.468147	0.700186	0.356858	0.814018
Data232	-1.447064	0.014242	0.501106	0.698761	0.394903	0.776786
Data233	-1.44035	-0.01119	0.51667	0.69927	0.423082	0.744844
Data234	-1.421327	-0.040487	0.544035	0.707103	0.435594	0.718191
Data235	-1.397828	-0.053508	0.58676	0.718293	0.443122	0.696829
Data236	-1.376059	-0.048117	0.622466	0.728873	0.456957	0.680349
Data237	-1.350525	-0.038249	0.663767	0.751049	0.47659	0.668549
Data238	-1.329366	-0.024618	0.711681	0.774955	0.510058	0.660817
Data239	-1.310445	0.004883	0.768139	0.806388	0.555021	0.657562
Data240	-1.293456	0.041505	0.823479	0.83477	0.581572	0.658376
Data241	-1.269144	0.071717	0.874647	0.864678	0.612497	0.663462
Data242	-1.224994	0.074871	0.899875	0.893772	0.635386	0.673431
Data243	-1.175453	0.068462	0.909641	0.921035	0.663157	0.68808
Data244	-1.140561	0.070192	0.926935	0.952265	0.685639	0.708222
Data245	-1.108822	0.085349	0.935683	0.985835	0.703746	0.733654
Data246	-1.07983	0.105999	0.941685	1.001297	0.726838	0.764782
Data247	-1.040869	0.130007	0.956029	1.014216	0.760611	0.801404
Data248	-1.011165	0.173648	0.974441	1.036393	0.790519	0.843519
Data249	-0.975865	0.212711	1.010554	1.059383	0.819003	0.890517
Data250	-0.919814	0.223799	1.061316	1.070268	0.841789	0.94199
Data251	-0.866916	0.220239	1.122047	1.090715	0.863254	0.997126
Data252	-0.831108	0.215559	1.186033	1.125404	0.884922	1.055314
Data253	-0.784415	0.223392	1.236184	1.161517	0.905572	1.115943
Data254	-0.734264	0.231835	1.282877	1.202309	0.927952	1.177996
Data255	-0.673126	0.245162	1.323466	1.254495	0.979934	1.240864
Data256	-0.615345	0.249231	1.362427	1.302917	1.033646	1.304138
Data257	-0.554818	0.262557	1.415223	1.340047	1.092953	1.367412
Data258	-0.510465	0.302434	1.476463	1.378398	1.143206	1.430076
Data259	-0.456245	0.346888	1.546553	1.416139	1.202411	1.491925
Data260	-0.398566	0.390733	1.629257	1.446047	1.264261	1.552555
Data261	-0.346075	0.435391	1.696091	1.479006	1.322449	1.61176
Data262	-0.293584	0.461128	1.737392	1.507184	1.371176	1.669134
Data263	-0.213321	0.480049	1.763129	1.51695	1.404339	1.724676
Data264	-0.146487	0.494596	1.786323	1.540449	1.447064	1.777981
Data265	-0.09898	0.510058	1.811653	1.584497	1.494062	1.828845
Data266	-0.05127	0.525216	1.829862	1.623865	1.539025	1.877267
Data267	0.016785	0.538542	1.856616	1.662114	1.564864	1.923451
Data268	0.086875	0.537219	1.894662	1.695176	1.597314	1.967803
Data269	0.165306	0.531116	1.943186	1.735663	1.641871	2.010529
Data270	0.229597	0.537118	1.985809	1.775743	1.677272	2.052033
Data271	0.279749	0.550342	2.01826	1.803413	1.700872	2.092724
Data272	0.318201	0.557972	2.042166	1.812263	1.721116	2.132601
Data273	0.351975	0.56733	2.059256	1.813687	1.738206	2.171461
Data274	0.380662	0.575163	2.070751	1.814908	1.756313	2.208489
Data275	0.420437	0.575469	2.081127	1.828133	1.767198	2.242669
Data276	0.455431	0.583912	2.084688	1.83566	1.778592	2.27278
Data277	0.470283	0.581776	2.084077	1.830879	1.795885	2.296991
Data278	0.48188	0.562448	2.088146	1.821012	1.81328	2.313471
Data279	0.502327	0.535286	2.092215	1.798021	1.825691	2.320389
Data280	0.51372	0.500903	2.088045	1.770352	1.828031	2.316726
Data281	0.523486	0.46245	2.078787	1.735358	1.824063	2.301061
Data282	0.532743	0.429694	2.055187	1.702296	1.804634	2.27278
Data283	0.559803	0.39704	2.032705	1.677272	1.779202	2.231886
Data284	0.583403	0.38941	2.009003	1.670965	1.758043	2.178785
Data285	0.600086	0.396735	1.978993	1.660588	1.729864	2.114087
Data286	0.602426	0.390021	1.95702	1.638514	1.697312	2.039623
Data287	0.600392	0.365911	1.939422	1.605453	1.66893	1.956614
Data288	0.60324	0.333766	1.908192	1.572493	1.643193	1.867094
Data289	0.609751	0.288802	1.864449	1.522037	1.609827	1.773098
Data290	0.615956	0.239668	1.816027	1.464256	1.574935	1.676661
Data291	0.61799	0.19735	1.768622	1.397726	1.534346	1.57941
Data292	0.61504	0.160321	1.719895	1.309224	1.485924	1.483177
Data293	0.573841	0.121767	1.640955	1.221027	1.430279	1.389385
Data294	0.510872	0.068462	1.55642	1.125505	1.369853	1.298848
Data295	0.439867	0.010681	1.481651	1.034969	1.293456	1.212177
Data296	0.372524	-0.037537	1.415223	0.958775	1.226317	1.129575
Data297	0.307927	-0.08952	1.343608	0.858167	1.162432	1.051448
Data298	0.242008	-0.15788	1.271178	0.73579	1.08868	0.977391
Data299	0.187076	-0.237023	1.180234	0.622466	0.998245	0.90781
Data300	0.14313	-0.325119	1.073218	0.513415	0.906793	0.842705
Data301	0.101727	-0.411994	0.970067	0.406907	0.822461	0.782483
Data302	0.058289	-0.505582	0.872816	0.282597	0.743013	0.727754
Data303	0.020854	-0.61738	0.789909	0.149945	0.668142	0.679332
Data304	-0.017294	-0.731314	0.704458	0.019023	0.590117	0.638234
Data305	-0.064902	-0.812289	0.617787	-0.09664	0.493477	0.605275
Data306	-0.122174	-0.875054	0.519519	-0.200402	0.38585	0.581064
Data307	-0.179853	-0.932123	0.43122	-0.305079	0.285547	0.566211
Data308	-0.235192	-0.995702	0.350245	-0.405381	0.197045	0.560922
Data309	-0.28809	-1.053788	0.258488	-0.508634	0.12197	0.564584
Data310	-0.336105	-1.09926	0.149844	-0.609649	0.030925	0.576384
Data311	-0.375372	-1.136492	0.057069	-0.705781	-0.057679	0.594898
Data312	-0.412197	-1.166807	-0.008443	-0.793774	-0.128176	0.618092
Data313	-0.4654	-1.196104	-0.050965	-0.885328	-0.192772	0.644134
Data314	-0.510974	-1.234862	-0.108644	-0.972407	-0.265609	0.67038
Data315	-0.55258	-1.275654	-0.169782	-1.061926	-0.328476	0.694591
Data316	-0.593576	-1.334351	-0.234887	-1.142189	-0.382086	0.714326
Data317	-0.625925	-1.391114	-0.301722	-1.224079	-0.425523	0.72755
Data318	-0.653595	-1.439841	-0.388088	-1.308207	-0.484423	0.733043
Data319	-0.688894	-1.472496	-0.470385	-1.372396	-0.548613	0.729992
Data320	-0.714529	-1.492129	-0.533557	-1.419903	-0.601714	0.717784
Data321	-0.727957	-1.514814	-0.577808	-1.467714	-0.650848	0.696829
Data322	-0.733247	-1.53699	-0.609038	-1.52163	-0.688284	0.668142
Data323	-0.733247	-1.564457	-0.638132	-1.577783	-0.716767	0.632741
Data324	-0.716971	-1.602096	-0.684723	-1.632614	-0.745759	0.59266
Data325	-0.722972	-1.632715	-0.731518	-1.678289	-0.792147	0.548918
Data326	-0.750947	-1.656723	-0.775972	-1.716335	-0.845146	0.503548
Data327	-0.774344	-1.668421	-0.812187	-1.745225	-0.891839	0.457567
Data328	-0.791435	-1.646855	-0.823275	-1.762824	-0.927342	0.412197
Data329	-0.801811	-1.618677	-0.824903	-1.788663	-0.951146	0.367641
Data330	-0.794588	-1.60474	-0.842603	-1.819181	-0.98146	0.323898
Data331	-0.780346	-1.588464	-0.880751	-1.855904	-1.007095	0.280969
Data332	-0.756441	-1.568017	-0.906589	-1.902698	-1.030594	0.237837
Data333	-0.734264	-1.563134	-0.92134	-1.935251	-1.057552	0.193688
Data334	-0.698355	-1.564762	-0.93548	-1.963734	-1.089087	0.147911
Data335	-0.663971	-1.567305	-0.947077	-1.990692	-1.115129	0.099285
Data336	-0.617889	-1.571069	-0.964268	-2.014089	-1.122454	0.047201
Data337	-0.561532	-1.56934	-0.991328	-2.034435	-1.118893	-0.008749
Data338	-0.510058	-1.546553	-1.014216	-2.061087	-1.110348	-0.068971
Data339	-0.491747	-1.501488	-1.044531	-2.072175	-1.100582	-0.133262
Data340	-0.488492	-1.449505	-1.076473	-2.081839	-1.087561	-0.201419
Data341	-0.490018	-1.393047	-1.100379	-2.082144	-1.08512	-0.272424
Data342	-0.472724	-1.334249	-1.112281	-2.071361	-1.089799	-0.345668
Data343	-0.452583	-1.277282	-1.111569	-2.050507	-1.083492	-0.419928
Data344	-0.424811	-1.228758	-1.09987	-2.040131	-1.099463	-0.494596
Data345	-0.391445	-1.184609	-1.087765	-2.042267	-1.111162	-0.568043
Data346	-0.347397	-1.149513	-1.079118	-2.033621	-1.11869	-0.639455
Data347	-0.290532	-1.119809	-1.072506	-2.016836	-1.123674	-0.707612
Data348	-0.236006	-1.094479	-1.064673	-2.007782	-1.128456	-0.771293
Data349	-0.183108	-1.071794	-1.053585	-1.983266	-1.137611	-0.829684
Data350	-0.147199	-1.030187	-1.056738	-1.94461	-1.133033	-0.881768
Data351	-0.107017	-0.989598	-1.063452	-1.909717	-1.117672	-0.926528
Data352	-0.066326	-0.937413	-1.061519	-1.880522	-1.105567	-0.963353
Data353	-0.028077	-0.886346	-1.058569	-1.87391	-1.08573	-0.99143
Data354	0.017904	-0.843519	-1.04097	-1.883065	-1.061621	-1.010554
Data355	0.0707	-0.803438	-1.008418	-1.866077	-1.044836	-1.020523
Data356	0.145062	-0.754304	-0.989598	-1.826301	-1.025813	-1.021541
Data357	0.209354	-0.701813	-0.980036	-1.781542	-1.007604	-1.014013
Data358	0.252384	-0.661428	-0.981765	-1.729559	-0.99204	-0.998347
Data359	0.296432	-0.61504	-0.983698	-1.675746	-0.965489	-0.97556
Data360	0.341293	-0.563973	-0.975153	-1.616032	-0.922662	-0.946263
Data361	0.396429	-0.515145	-0.959691	-1.552656	-0.894789	-0.911879
Data362	0.445665	-0.46245	-0.940464	-1.506167	-0.889194	-0.873223
Data363	0.491849	-0.412807	-0.914524	-1.477785	-0.880751	-0.831108
Data364	0.529997	-0.344854	-0.88187	-1.455609	-0.851352	-0.786755
Data365	0.555327	-0.283309	-0.861016	-1.43445	-0.813916	-0.740571
Data366	0.588591	-0.215966	-0.834872	-1.399354	-0.773734	-0.692963
Data367	0.617482	-0.138247	-0.815747	-1.357239	-0.736807	-0.644541
Data368	0.650136	-0.062765	-0.797335	-1.298136	-0.695099	-0.594898
Data369	0.684215	0.002035	-0.773734	-1.236388	-0.647288	-0.543832
Data370	0.716564	0.060527	-0.742402	-1.185321	-0.60324	-0.491137
Data371	0.768139	0.116477	-0.699168	-1.124997	-0.575672	-0.436205
Data372	0.830599	0.173953	-0.655731	-1.072608	-0.552682	-0.379034
Data373	0.893161	0.232344	-0.61738	-1.021846	-0.526843	-0.319219
Data374	0.941787	0.296127	-0.587879	-0.976781	-0.504362	-0.256962
Data375	0.998245	0.348109	-0.56672	-0.939345	-0.482389	-0.193077
Data376	1.055314	0.393886	-0.547189	-0.894484	-0.458076	-0.128176
Data377	1.106584	0.432237	-0.520638	-0.843214	-0.420437	-0.063681
Data378	1.14524	0.469469	-0.492256	-0.793367	-0.384222	-0.001221
Data379	1.183388	0.495104	-0.459703	-0.749015	-0.358689	0.057374
Data380	1.221434	0.530811	-0.426134	-0.70985	-0.332545	0.110475
Data381	1.251545	0.583505	-0.394802	-0.671194	-0.297856	0.156456
Data382	1.296712	0.65329	-0.373439	-0.629384	-0.254012	0.194095
Data383	1.332926	0.718802	-0.36113	-0.586252	-0.21912	0.222375
Data384	1.376466	0.759696	-0.331121	-0.55553	-0.182294	0.241093
Data385	1.427024	0.785433	-0.299992	-0.53254	-0.167646	0.251062
Data386	1.478803	0.81534	-0.280054	-0.492256	-0.152895	0.252689
Data387	1.527123	0.850334	-0.26571	-0.429796	-0.136924	0.247807
Data388	1.561812	0.88248	-0.238244	-0.366217	-0.10722	0.237634
Data389	1.580529	0.907301	-0.211592	-0.300603	-0.076804	0.224002
Data390	1.60942	0.942601	-0.187889	-0.238855	-0.043743	0.208337
Data391	1.632207	0.976069	-0.152692	-0.188602	-0.005392	0.191857
Data392	1.656926	1.013911	-0.117596	-0.14313	0.028992	0.17558
Data393	1.683274	1.04565	-0.089621	-0.100303	0.062562	0.159915
Data394	1.712469	1.064978	-0.052491	-0.060324	0.107017	0.144656
Data395	1.745734	1.091834	-0.008443	-0.031942	0.145266	0.1296
Data396	1.7732	1.113095	0.023601	-0.013123	0.178429	0.114137
Data397	1.820401	1.133745	0.051881	0.013937	0.216882	0.097658
Data398	1.860685	1.166501	0.082806	0.053101	0.241398	0.079754
Data399	1.902495	1.209939	0.109051	0.086671	0.265202	0.060019
Data400	1.939422	1.265685	0.129193	0.111289	0.300196	0.038453
Data401	1.974212	1.304748	0.141807	0.14964	0.323796	0.015259
Data402	2.00646	1.333537	0.149844	0.177513	0.356451	-0.008342
Data403	2.022227	1.360698	0.168053	0.201012	0.38941	-0.031942
Data404	2.030772	1.386842	0.186872	0.228275	0.420539	-0.054322
Data405	2.032197	1.413901	0.206709	0.271	0.443631	-0.074261
Data406	2.043692	1.444419	0.224206	0.332341	0.461535	-0.090944
Data407	2.066377	1.483991	0.240584	0.373134	0.483101	-0.103354
Data408	2.091096	1.523359	0.274459	0.400193	0.509346	-0.110882
Data409	2.120089	1.553775	0.30396	0.421963	0.532642	-0.113527
Data410	2.158033	1.56527	0.31932	0.454719	0.548918	-0.110882
Data411	2.181125	1.572391	0.334783	0.492866	0.567737	-0.103558
Data412	2.197604	1.580936	0.34638	0.519926	0.593271	-0.091554
Data413	2.205234	1.583886	0.370184	0.53844	0.622975	-0.075074
Data414	2.198418	1.592228	0.395921	0.571908	0.655833	-0.054729
Data415	2.199232	1.595178	0.411994	0.60914	0.689504	-0.030315
Data416	2.20798	1.583174	0.421759	0.638946	0.722667	-0.002441
Data417	2.217136	1.58114	0.426642	0.667837	0.736807	0.02889
Data418	2.211236	1.588871	0.433661	0.68513	0.743114	0.063681
Data419	2.209405	1.590194	0.451057	0.693777	0.759594	0.101727
Data420	2.203606	1.582259	0.469164	0.70395	0.780652	0.142824
Data421	2.19384	1.58643	0.484118	0.706798	0.805168	0.18616
Data422	2.196282	1.593449	0.493884	0.701406	0.823173	0.231734
Data423	2.201165	1.603113	0.501106	0.708731	0.845655	0.278528
Data424	2.223646	1.618779	0.50782	0.734061	0.861016	0.326136
Data425	2.245823	1.615727	0.497342	0.757661	0.861117	0.373948
Data426	2.266982	1.615625	0.488085	0.766715	0.865187	0.421556
Data427	2.289362	1.609013	0.474759	0.770784	0.868442	0.46835
Data428	2.305333	1.606266	0.46245	0.785941	0.870171	0.513924
Data429	2.300959	1.610335	0.451769	0.802523	0.864678	0.557666
Data430	2.284682	1.609827	0.45594	0.841993	0.871901	0.599374
Data431	2.271458	1.607589	0.467842	0.870883	0.878106	0.638437
Data432	2.270949	1.59294	0.48778	0.878106	0.893874	0.674652
Data433	2.265863	1.573409	0.51606	0.870171	0.923781	0.707408
Data434	2.261997	1.568424	0.521757	0.866611	0.936395	0.736095
Data435	2.254368	1.56934	0.534167	0.870782	0.954096	0.760103
Data436	2.253249	1.571069	0.557666	0.876885	0.980545	0.779227
Data437	2.241347	1.570865	0.564584	0.873528	1.005773	0.792655
Data438	2.221002	1.568119	0.567534	0.875257	1.024491	0.79998
Data439	2.189263	1.571781	0.558175	0.87658	1.031001	0.8012
Data440	2.171562	1.57524	0.546578	0.887363	1.043412	0.795911
Data441	2.165052	1.584395	0.553699	0.901706	1.054907	0.78411
Data442	2.156405	1.588464	0.567534	0.907301	1.062842	0.766003
Data443	2.14847	1.57941	0.578622	0.903334	1.068945	0.742199
Data444	2.150708	1.554691	0.583098	0.903232	1.083797	0.713105
Data445	2.151726	1.528445	0.590728	0.889398	1.097429	0.679332
Data446	2.151827	1.501589	0.608937	0.879632	1.107195	0.6421
Data447	2.136467	1.480939	0.639048	0.889194	1.121029	0.602019
Data448	2.115511	1.465782	0.656545	0.892653	1.12815	0.560311
Data449	2.094453	1.450828	0.648203	0.897129	1.131304	0.517993
Data450	2.069327	1.431601	0.641184	0.906589	1.13344	0.475878
Data451	2.057832	1.412782	0.63213	0.919814	1.146156	0.434577
Data452	2.054271	1.382671	0.63976	0.92785	1.14402	0.395107
Data453	2.056814	1.350627	0.65624	0.928461	1.150632	0.357671
Data454	2.051321	1.311666	0.658071	0.916965	1.163755	0.322271
Data455	2.051219	1.277587	0.659902	0.911167	1.170469	0.288904
Data456	2.042267	1.268635	0.661733	0.914727	1.158872	0.257572
Data457	2.02416	1.268228	0.654002	0.910252	1.141477	0.227868
Data458	1.998118	1.258768	0.639251	0.909539	1.134051	0.199385
Data459	1.960072	1.248697	0.622161	0.912083	1.127845	0.172122
Data460	1.929758	1.236286	0.61504	0.911472	1.119097	0.145876
Data461	1.901884	1.211261	0.613311	0.896111	1.125302	0.121055
Data462	1.888151	1.196409	0.607411	0.879327	1.137916	0.097658
Data463	1.869434	1.175555	0.593067	0.866916	1.152667	0.076295
Data464	1.842374	1.153989	0.568755	0.869663	1.1841	0.057577
Data465	1.808499	1.11574	0.554615	0.877801	1.217975	0.041911
Data466	1.780524	1.072302	0.55319	0.886041	1.240355	0.029297
Data467	1.757636	1.030594	0.564889	0.891229	1.242186	0.019938
Data468	1.735459	0.99499	0.58025	0.888787	1.238931	0.013224
Data469	1.72549	0.964777	0.588998	0.872613	1.23537	0.008749
Data470	1.723049	0.936294	0.589405	0.860405	1.233946	0.0059
Data471	1.712571	0.895908	0.588286	0.852471	1.231912	0.004069
Data472	1.693548	0.854403	0.582488	0.85715	1.233031	0.002645
Data473	1.669337	0.821953	0.575367	0.863661	1.227029	0.001628
Data474	1.64421	0.806795	0.562753	0.869663	1.22591	0.00061
Data475	1.611454	0.800793	0.537118	0.852776	1.225299	0.00061
Data476	1.581852	0.781872	0.508125	0.818799	1.221841	0.001831
Data477	1.56466	0.765494	0.474047	0.796216	1.221129	0.00529
Data478	1.554691	0.747387	0.435594	0.791536	1.21238	0.0118
Data479	1.539025	0.717581	0.409552	0.790824	1.205666	0.021973
Data480	1.510643	0.684316	0.402126	0.782177	1.201088	0.035808
Data481	1.460594	0.66865	0.398464	0.770174	1.206582	0.053305
Data482	1.418377	0.663564	0.399583	0.761222	1.193459	0.074057
Data483	1.383179	0.661021	0.405076	0.74993	1.158058	0.097251
Data484	1.365174	0.658274	0.402024	0.742606	1.125099	0.121665
Data485	1.340352	0.635284	0.398973	0.727652	1.089799	0.146283
Data486	1.301696	0.604562	0.396429	0.71636	1.064571	0.170087
Data487	1.275247	0.590321	0.395412	0.693777	1.039038	0.19206
Data488	1.248188	0.568449	0.40355	0.681061	1.02388	0.211592
Data489	1.209328	0.548613	0.406195	0.665802	1.016759	0.227868
Data490	1.167926	0.539559	0.39704	0.658274	1.007095	0.241093
Data491	1.11574	0.518908	0.374355	0.640879	0.990717	0.250858
Data492	1.089698	0.492154	0.352178	0.63447	0.96142	0.256962
Data493	1.073727	0.467435	0.334681	0.637929	0.948908	0.259403
Data494	1.058162	0.444648	0.296737	0.634674	0.946161	0.257572
Data495	1.021337	0.427049	0.254215	0.624196	0.947382	0.251062
Data496	0.98614	0.420539	0.219323	0.605987	0.95491	0.239668
Data497	0.950128	0.420233	0.209354	0.598967	0.959284	0.222375
Data498	0.913812	0.407619	0.213525	0.605071	0.959284	0.199181
Data499	0.887973	0.385952	0.210168	0.59968	0.949416	0.169884
Data500	0.845655	0.358587	0.198469	0.587981	0.927443	0.134483
Data501	0.791638	0.332341	0.19206	0.582488	0.901198	0.094199
Data502	0.74169	0.300603	0.186465	0.572315	0.885532	0.05005
Data503	0.68452	0.272526	0.162254	0.56021	0.867119	0.004069
Data504	0.647389	0.268661	0.14079	0.564482	0.849928	-0.041708
Data505	0.624908	0.275578	0.138959	0.582284	0.843417	-0.085247
Data506	0.611989	0.272221	0.142214	0.605173	0.835889	-0.124107
Data507	0.610056	0.242618	0.138145	0.617787	0.830498	-0.156456
Data508	0.594186	0.212609	0.125124	0.614837	0.824801	-0.18087
Data509	0.575875	0.193993	0.117901	0.599069	0.819308	-0.19674
Data510	0.55614	0.173444	0.13021	0.575062	0.816459	-0.203454
Data511	0.508329	0.160627	0.1355	0.559701	0.80293	-0.202029
Data512	0.454821	0.141095	0.131533	0.547595	0.784415	-0.192874
Data513	0.400702	0.119427	0.116579	0.539864	0.755016	-0.177818
Data514	0.361232	0.112205	0.090028	0.529386	0.726024	-0.15849
Data515	0.323288	0.102541	0.079347	0.53193	0.696523	-0.136517
Data516	0.290328	0.084942	0.074973	0.523995	0.671397	-0.113527
Data517	0.277816	0.065309	0.063478	0.498156	0.647186	-0.091147
Data518	0.268966	0.042013	0.05595	0.505277	0.618804	-0.070395
Data519	0.255029	0.020956	0.054322	0.50955	0.601511	-0.052288
Data520	0.240584	-0.005697	0.05656	0.513212	0.589303	-0.037232
Data521	0.217492	-0.030518	0.05066	0.517484	0.582793	-0.026042
Data522	0.179344	-0.05361	0.029908	0.496732	0.577707	-0.018311
Data523	0.139162	-0.065105	0.009562	0.491137	0.573637	-0.014649
Data524	0.124107	-0.063783	-0.007833	0.494087	0.555021	-0.014852
Data525	0.097759	-0.067648	-0.029501	0.496325	0.540068	-0.019125
Data526	0.062765	-0.075074	-0.039572	0.505379	0.520129	-0.027263
Data527	0.011393	-0.079652	-0.04181	0.511076	0.506905	-0.03947
Data528	-0.028178	-0.084433	-0.040996	0.509143	0.482795	-0.055543
Data529	-0.061952	-0.089723	-0.046794	0.504768	0.474454	-0.075888
Data530	-0.08484	-0.101422	-0.052491	0.495206	0.467638	-0.099896
Data531	-0.105186	-0.124717	-0.057781	0.47598	0.450752	-0.127362
Data532	-0.117596	-0.153811	-0.081992	0.455431	0.436001	-0.157677
Data533	-0.127464	-0.18026	-0.103253	0.434984	0.422065	-0.190433
Data534	-0.133466	-0.18911	-0.120343	0.417487	0.404466	-0.224409
Data535	-0.136823	-0.188296	-0.114646	0.390733	0.388088	-0.258793
Data536	-0.151064	-0.191958	-0.115765	0.381272	0.389919	-0.292566
Data537	-0.169273	-0.191755	-0.110374	0.378424	0.394903	-0.325119
Data538	-0.194909	-0.197452	-0.108237	0.387274	0.389003	-0.355433
Data539	-0.226444	-0.218204	-0.107932	0.394802	0.370489	-0.383307
Data540	-0.255741	-0.254317	-0.108848	0.392869	0.328883	-0.408942
Data541	-0.288701	-0.288701	-0.116782	0.389309	0.289413	-0.432542
Data542	-0.325526	-0.302739	-0.136619	0.382289	0.249841	-0.454312
Data543	-0.352076	-0.311894	-0.155032	0.367132	0.222375	-0.475064
Data544	-0.38056	-0.322779	-0.178632	0.366522	0.207421	-0.49541
Data545	-0.41769	-0.331833	-0.200605	0.37995	0.203962	-0.515958
Data546	-0.450548	-0.35167	-0.210778	0.378729	0.201216	-0.537118
Data547	-0.482389	-0.36642	-0.213219	0.364691	0.171918	-0.559294
Data548	-0.514636	-0.378932	-0.217288	0.361028	0.151776	-0.582284
Data549	-0.533354	-0.398973	-0.214135	0.3417	0.135297	-0.606292
Data550	-0.55553	-0.421861	-0.205285	0.319117	0.114544	-0.631113
Data551	-0.592152	-0.443631	-0.212304	0.295618	0.090639	-0.656545
Data552	-0.641591	-0.462043	-0.229191	0.268152	0.079042	-0.681977
Data553	-0.692251	-0.473742	-0.236108	0.249129	0.077312	-0.707205
Data554	-0.741792	-0.476285	-0.244856	0.226342	0.089011	-0.732026
Data555	-0.77882	-0.491646	-0.248824	0.214135	0.094809	-0.756237
Data556	-0.804863	-0.515653	-0.250655	0.215356	0.101116	-0.779431
Data557	-0.81829	-0.527148	-0.249536	0.209964	0.102948	-0.8012
Data558	-0.822868	-0.527555	-0.243127	0.190738	0.096742	-0.821546
Data559	-0.82002	-0.514229	-0.240075	0.167239	0.067445	-0.840263
Data560	-0.829684	-0.506803	-0.244958	0.137026	0.02472	-0.857354
Data561	-0.839755	-0.505074	-0.258895	0.12431	-0.014547	-0.872409
Data562	-0.857862	-0.509244	-0.26978	0.126548	-0.045472	-0.885634
Data563	-0.879428	-0.514839	-0.287582	0.116579	-0.063986	-0.897027
Data564	-0.898349	-0.527962	-0.302027	0.09074	-0.066529	-0.906793
Data565	-0.924493	-0.53193	-0.306401	0.06185	-0.061036	-0.914727
Data566	-0.962234	-0.531421	-0.299992	0.048219	-0.054322	-0.920831
Data567	-1.002213	-0.53193	-0.306706	0.044048	-0.053305	-0.925307
Data568	-1.029984	-0.526741	-0.317286	0.036927	-0.047608	-0.927952
Data569	-1.052974	-0.5361	-0.315557	0.037842	-0.067445	-0.928766
Data570	-1.077999	-0.537219	-0.32166	0.032858	-0.102032	-0.927545
Data571	-1.102108	-0.540068	-0.322372	0.024109	-0.107729	-0.923883
Data572	-1.132016	-0.559294	-0.325526	0.020447	-0.108949	-0.917169
Data573	-1.161618	-0.579334	-0.321355	0.015259	-0.099387	-0.907403
Data574	-1.191323	-0.600493	-0.324	0.01058	-0.090333	-0.894179
Data575	-1.20353	-0.619821	-0.331629	0.006917	-0.093996	-0.876885
Data576	-1.208209	-0.644338	-0.342616	-0.006205	-0.106203	-0.855726
Data577	-1.211872	-0.665802	-0.364894	-0.030213	-0.134178	-0.830905
Data578	-1.226317	-0.680858	-0.378932	-0.054831	-0.157371	-0.803031
Data579	-1.248697	-0.701101	-0.378119	-0.07833	-0.192467	-0.77292
Data580	-1.249714	-0.712291	-0.377915	-0.090944	-0.224816	-0.741588
Data581	-1.242898	-0.710155	-0.382493	-0.092368	-0.243229	-0.710664
Data582	-1.234557	-0.704865	-0.384222	-0.112306	-0.257165	-0.681773
Data583	-1.232726	-0.703644	-0.39531	-0.135195	-0.269983	-0.656341
Data584	-1.23771	-0.701915	-0.416571	-0.151268	-0.271305	-0.635793
Data585	-1.245645	-0.698456	-0.421149	-0.163882	-0.25452	-0.621551
Data586	-1.264566	-0.710257	-0.415656	-0.183108	-0.232853	-0.614023
Data587	-1.288268	-0.721345	-0.417995	-0.204878	-0.234582	-0.613616
Data588	-1.320211	-0.731518	-0.428779	-0.235498	-0.251367	-0.620737
Data589	-1.34259	-0.751659	-0.452989	-0.267338	-0.275883	-0.634572
Data590	-1.350627	-0.77465	-0.46479	-0.288701	-0.30101	-0.654917
Data591	-1.369243	-0.7835	-0.480456	-0.317184	-0.31281	-0.680959
Data592	-1.400473	-0.783398	-0.485644	-0.345566	-0.314438	-0.711884
Data593	-1.424481	-0.788078	-0.474657	-0.369777	-0.318914	-0.746878
Data594	-1.426413	-0.802319	-0.469978	-0.387884	-0.333766	-0.785128
Data595	-1.418682	-0.817884	-0.47893	-0.40884	-0.35462	-0.826022
Data596	-1.407899	-0.817477	-0.479133	-0.43417	-0.381984	-0.868544
Data597	-1.408815	-0.810763	-0.473437	-0.460721	-0.409756	-0.912083
Data598	-1.417563	-0.818901	-0.454719	-0.498767	-0.441087	-0.955825
Data599	-1.416749	-0.8424	-0.447496	-0.545561	-0.464586	-0.999161
Data600	-1.413901	-0.855828	-0.429491	-0.569568	-0.479947	-1.041276
Data601	-1.403321	-0.868137	-0.415961	-0.595	-0.479032	-1.081356
Data602	-1.407594	-0.887973	-0.397955	-0.628265	-0.466824	-1.118791
Data603	-1.426413	-0.920628	-0.380255	-0.641591	-0.451871	-1.152768
Data604	-1.454185	-0.938226	-0.389817	-0.660004	-0.433661	-1.183083
Data605	-1.472903	-0.932631	-0.404466	-0.693268	-0.418199	-1.208921
Data606	-1.483075	-0.921136	-0.409247	-0.719412	-0.4124	-1.230488
Data607	-1.493044	-0.919916	-0.407619	-0.743521	-0.417182	-1.247578
Data608	-1.497012	-0.924392	-0.405076	-0.752066	-0.438036	-1.260599
Data609	-1.49335	-0.932733	-0.40589	-0.782177	-0.464281	-1.270364
Data610	-1.469952	-0.93548	-0.401821	-0.827446	-0.491747	-1.277282
Data611	-1.454083	-0.949416	-0.393581	-0.86773	-0.516569	-1.282572
Data612	-1.452557	-0.960403	-0.40294	-0.914219	-0.519519	-1.286641
Data613	-1.457033	-0.958673	-0.40355	-0.94199	-0.522672	-1.29071
Data614	-1.458864	-0.958368	-0.389512	-0.973627	-0.526741	-1.294779
Data615	-1.470054	-0.9661	-0.39175	-0.989395	-0.547697	-1.299255
Data616	-1.49101	-0.971593	-0.396226	-0.999568	-0.561227	-1.303934
Data617	-1.508202	-0.984614	-0.409044	-1.013199	-0.579232	-1.30841
Data618	-1.51868	-0.99499	-0.434068	-1.041377	-0.596729	-1.311869
Data619	-1.538415	-0.993159	-0.456041	-1.081356	-0.620534	-1.313293
Data620	-1.568526	-0.99794	-0.475064	-1.115841	-0.64566	-1.311666
Data621	-1.57585	-1.002213	-0.489103	-1.130795	-0.664785	-1.305969
Data622	-1.573612	-1.009639	-0.512398	-1.145037	-0.673431	-1.295796
Data623	-1.548892	-1.018896	-0.517383	-1.165179	-0.679535	-1.280334
Data624	-1.528445	-1.033443	-0.527047	-1.192849	-0.693472	-1.259581
Data625	-1.531599	-1.054398	-0.525622	-1.215534	-0.711681	-1.23415
Data626	-1.549401	-1.074133	-0.511584	-1.233438	-0.723074	-1.204445
Data627	-1.564355	-1.081966	-0.509855	-1.259276	-0.736706	-1.171689
Data628	-1.559879	-1.091732	-0.514026	-1.293253	-0.737723	-1.136899
Data629	-1.53638	-1.104143	-0.520027	-1.331909	-0.755728	-1.101498
Data630	-1.520205	-1.118893	-0.505989	-1.358562	-0.780245	-1.066911
Data631	-1.516645	-1.130897	-0.484728	-1.378195	-0.799573	-1.034155
Data632	-1.514509	-1.127133	-0.487475	-1.404237	-0.818392	-1.004451
Data633	-1.514305	-1.12988	-0.495816	-1.430381	-0.835787	-0.978612
Data634	-1.515323	-1.116452	-0.495613	-1.452761	-0.8483	-0.956639
Data635	-1.516747	-1.097327	-0.480151	-1.460492	-0.855217	-0.939142
Data636	-1.506879	-1.084916	-0.468859	-1.474428	-0.864373	-0.925714
Data637	-1.505862	-1.083492	-0.462145	-1.49162	-0.876173	-0.915948
Data638	-1.507083	-1.080542	-0.450345	-1.508507	-0.885328	-0.909438
Data639	-1.49752	-1.078202	-0.437527	-1.52987	-0.890923	-0.905572
