# Supplementary material for: Integration of MRI and somatosensory evoked potentials facilitate diagnosis of spinal cord compression
Source: Sci Rep. 2023 May 15;13:7861. doi: 10.1038/s41598-023-34832-2 (PMC10185544; doi:10.1038/s41598-023-34832-2)
Supplement: Supplementary file 3 — Supplementary Information 3. [file 41598_2023_34832_MOESM3_ESM.zip › Preoperative SSEP data/spinal cord compression group/2843009_2/2843009_2_Rt Tibial SEP_Cz'-Fpz_201220_140544.csv]

Index	1	2	3	4	5	6
Name	Cz'-Fpz	Cz'-Fpz	Cz'-Fpz	Cz'-Fpz	Cz'-Fpz	Cz'-Fpz
Time	2.01707E+13	2.01707E+13	2.01707E+13	2.01707E+13	2.01707E+13	2.01707E+13
Highcut	500	500	500	500	500	500
Lowcut	10	10	10	10	10	10
Period	0.000156	0.000156	0.000156	0.000156	0.000156	0.000156
Averages	120	120	120	120	120	120
Int (mA)	14/13.4mA	14/13.4mA	14/13.4mA	14/13.4mA	14/13.5mA	14/13.4mA
Pulse Width (�gs)	200�s	200�s	200�s	200�s	200�s	200�s
Rep Rate (Hz)	2.66Hz	2.66Hz	2.66Hz	2.66Hz	2.66Hz	2.66Hz
Data0	0.752982	0.670075	-0.140637	-0.306503	-0.153201	4.892449
Data1	0.893161	0.781109	-0.035859	-0.208642	-0.034892	4.784009
Data2	0.70517	0.572773	-0.258386	-0.413418	-0.218204	4.046489
Data3	0.753796	0.645355	-0.241347	-0.368048	-0.162458	3.221485
Data4	1.008621	0.87302	0.01887	-0.099692	0.074464	2.804812
Data5	0.903538	0.791994	-0.073955	-0.181277	-0.036215	2.766766
Data6	0.789095	0.671244	-0.183871	-0.288802	-0.157778	2.579182
Data7	0.722871	0.585845	-0.244856	-0.351873	-0.226037	1.776557
Data8	0.702424	0.544747	-0.277969	-0.364691	-0.251876	0.706594
Data9	0.71341	0.534218	-0.290634	-0.377305	-0.249434	-0.307418
Data10	0.7364	0.537016	-0.280105	-0.388596	-0.232853	-1.121843
Data11	0.748302	0.559396	-0.268559	-0.391953	-0.200809	-1.69192
Data12	0.754406	0.572315	-0.255436	-0.378729	-0.168968	-2.050813
Data13	0.761527	0.584217	-0.248163	-0.36998	-0.153099	-2.267694
Data14	0.769869	0.598205	-0.247552	-0.350042	-0.130821	-2.344193
Data15	0.773429	0.601511	-0.231276	-0.337428	-0.115053	-2.336665
Data16	0.772005	0.601511	-0.220188	-0.334579	-0.116375	-2.288039
Data17	0.757356	0.59556	-0.22385	-0.32695	-0.136721	-2.166374
Data18	0.740469	0.579232	-0.239058	-0.315048	-0.153302	-1.976959
Data19	0.724702	0.58732	-0.252333	-0.316065	-0.171206	-1.835966
Data20	0.705272	0.583607	-0.254927	-0.326136	-0.181684	-1.798123
Data21	0.681163	0.580708	-0.264897	-0.332443	-0.187076	-1.806872
Data22	0.665599	0.565906	-0.274815	-0.345668	-0.195824	-1.827014
Data23	0.663971	0.553852	-0.300399	-0.362961	-0.208642	-1.770657
Data24	0.666311	0.549681	-0.329188	-0.374456	-0.205997	-1.664861
Data25	0.676687	0.557107	-0.340124	-0.389105	-0.197859	-1.514509
Data26	0.681366	0.547189	-0.337275	-0.399379	-0.186974	-1.402813
Data27	0.681468	0.531777	-0.346939	-0.408637	-0.180056	-1.26365
Data28	0.661326	0.518247	-0.362961	-0.417995	-0.185753	-1.164772
Data29	0.64627	0.506396	-0.372727	-0.427761	-0.213931	-1.117164
Data30	0.638031	0.498411	-0.383103	-0.444038	-0.238549	-1.143206
Data31	0.62796	0.479082	-0.384934	-0.444851	-0.251672	-1.198138
Data32	0.636708	0.452684	-0.385901	-0.43946	-0.252181	-1.246967
Data33	0.640981	0.447852	-0.380611	-0.440172	-0.258386	-1.305765
Data34	0.638437	0.4536	-0.382849	-0.431525	-0.244755	-1.37494
Data35	0.631215	0.463874	-0.400397	-0.42237	-0.233463	-1.463238
Data36	0.627044	0.460873	-0.414893	-0.414435	-0.223087	-1.558658
Data37	0.623484	0.468655	-0.423794	-0.419928	-0.219933	-1.575545
Data38	0.626739	0.477811	-0.420742	-0.423082	-0.221764	-1.576155
Data39	0.639658	0.475675	-0.424709	-0.427965	-0.222985	-1.602197
Data40	0.650645	0.466977	-0.43239	-0.420742	-0.212914	-1.67951
Data41	0.662038	0.452837	-0.441087	-0.413214	-0.197553	-1.76435
Data42	0.6716	0.42354	-0.452227	-0.404974	-0.185245	-1.805447
Data43	0.66804	0.404669	-0.465502	-0.417995	-0.174868	-1.810941
Data44	0.652476	0.401414	-0.486152	-0.425015	-0.160728	-1.741563
Data45	0.647186	0.403398	-0.501208	-0.415757	-0.149132	-1.635564
Data46	0.642405	0.395514	-0.498512	-0.392971	-0.15259	-1.504336
Data47	0.632741	0.385392	-0.488492	-0.381069	-0.150556	-1.374736
Data48	0.621042	0.376135	-0.484321	-0.363368	-0.144859	-1.261006
Data49	0.614328	0.361079	-0.493629	-0.352687	-0.130719	-1.169858
Data50	0.599883	0.357519	-0.496681	-0.344345	-0.113832	-1.14463
Data51	0.58381	0.376338	-0.507973	-0.336512	-0.103253	-1.050024
Data52	0.581979	0.386358	-0.525775	-0.333664	-0.089825	-0.953384
Data53	0.58147	0.386613	-0.552783	-0.335902	-0.078533	-0.875664
Data54	0.562753	0.38412	-0.582132	-0.34699	-0.077109	-0.798149
Data55	0.543425	0.365759	-0.604308	-0.364182	-0.076295	-0.735688
Data56	0.511279	0.347906	-0.611531	-0.384934	-0.08423	-0.62623
Data57	0.47954	0.339361	-0.606139	-0.404262	-0.098268	-0.497851
Data58	0.45716	0.323339	-0.582945	-0.401821	-0.117291	-0.420335
Data59	0.436408	0.301925	-0.557616	-0.404873	-0.142112	-0.345464
Data60	0.443224	0.285242	-0.546019	-0.406806	-0.1414	-0.304774
Data61	0.453295	0.274662	-0.542611	-0.387579	-0.134279	-0.301925
Data62	0.477913	0.272221	-0.541136	-0.362554	-0.125531	-0.347702
Data63	0.497648	0.27863	-0.544238	-0.354009	-0.131329	-0.37761
Data64	0.506091	0.292871	-0.562244	-0.335495	-0.132753	-0.348109
Data65	0.50426	0.307673	-0.574197	-0.317388	-0.117291	-0.210168
Data66	0.48717	0.314997	-0.561837	-0.295516	-0.093182	-0.045981
Data67	0.466824	0.315251	-0.543628	-0.274968	-0.078126	0.071412
Data68	0.467842	0.297602	-0.524046	-0.277307	-0.076193	0.168663
Data69	0.464078	0.288039	-0.518756	-0.282597	-0.079856	0.225223
Data70	0.464383	0.28809	-0.523842	-0.286564	-0.098166	0.255131
Data71	0.452786	0.27746	-0.53193	-0.300908	-0.11841	0.274662
Data72	0.447089	0.248163	-0.534778	-0.29867	-0.137433	0.276087
Data73	0.437324	0.221663	-0.52313	-0.291651	-0.136416	0.278325
Data74	0.43417	0.21973	-0.508685	-0.287785	-0.124412	0.279545
Data75	0.42064	0.215712	-0.501666	-0.273035	-0.092978	0.286666
Data76	0.407212	0.206505	-0.51016	-0.264591	-0.074769	0.284428
Data77	0.395819	0.195722	-0.516518	-0.264998	-0.061646	0.286666
Data78	0.391241	0.192213	-0.515145	-0.276493	-0.057577	0.326747
Data79	0.379238	0.192671	-0.509499	-0.295008	-0.053	0.369879
Data80	0.364385	0.181582	-0.491798	-0.298873	-0.049338	0.342819
Data81	0.342616	0.189263	-0.476895	-0.293685	-0.03886	0.268762
Data82	0.314438	0.187279	-0.475929	-0.281173	-0.038758	0.212812
Data83	0.297754	0.172122	-0.481626	-0.261641	-0.048015	0.099285
Data84	0.297042	0.156303	-0.489153	-0.25686	-0.060934	-0.029094
Data85	0.309046	0.12899	-0.502734	-0.262964	-0.073854	-0.099285
Data86	0.324305	0.101066	-0.511991	-0.26978	-0.087689	-0.164187
Data87	0.330409	0.076193	-0.498105	-0.28453	-0.080161	-0.203861
Data88	0.340378	0.054678	-0.474301	-0.29867	-0.042522	-0.181888
Data89	0.352992	0.048931	-0.452176	-0.309148	-0.008545	-0.136721
Data90	0.365199	0.040742	-0.438392	-0.304774	0.002035	-0.104168
Data91	0.358282	0.019786	-0.420386	-0.292363	0.003255	-0.103965
Data92	0.341395	0.010173	-0.392971	-0.294601	0.012919	-0.153404
Data93	0.334681	0.002441	-0.373032	-0.297958	0.018718	-0.220951
Data94	0.333257	0.006612	-0.372473	-0.288497	0.018718	-0.256148
Data95	0.325119	0.025076	-0.382086	-0.280766	0.014343	-0.266931
Data96	0.313115	0.032603	-0.392004	-0.285954	0.02004	-0.291142
Data97	0.320846	0.011851	-0.398362	-0.287785	0.02004	-0.317184
Data98	0.33519	-0.010834	-0.403906	-0.299484	0.018107	-0.346685
Data99	0.338242	-0.020396	-0.412807	-0.311894	0.003866	-0.37232
Data100	0.324	-0.035604	-0.430203	-0.322677	-0.004069	-0.356654
Data101	0.308639	-0.060629	-0.437374	-0.325628	-0.006917	-0.338954
Data102	0.287175	-0.071565	-0.432695	-0.314539	0.010986	-0.354823
Data103	0.257674	-0.075176	-0.431627	-0.305994	0.030823	-0.358282
Data104	0.239872	-0.084128	-0.432492	-0.304875	0.043132	-0.321457
Data105	0.233565	-0.081381	-0.415808	-0.314844	0.035503	-0.193281
Data106	0.23387	-0.065461	-0.378322	-0.327459	0.02889	0.001831
Data107	0.218204	-0.043183	-0.349432	-0.326136	0.030315	0.241703
Data108	0.197655	-0.048066	-0.333155	-0.324	0.034892	0.511076
Data109	0.172122	-0.071361	-0.319066	-0.318914	0.052389	0.758475
Data110	0.153201	-0.097149	-0.305079	-0.314031	0.072836	0.941583
Data111	0.147199	-0.10956	-0.286514	-0.309758	0.077211	1.033544
Data112	0.169375	-0.105847	-0.266982	-0.300806	0.057577	1.117774
Data113	0.184329	-0.093182	-0.246077	-0.292261	0.035299	1.134254
Data114	0.203657	-0.09191	-0.232497	-0.285445	0.01648	1.137509
Data115	0.216068	-0.105542	-0.221764	-0.287683	0.01648	1.165179
Data116	0.21505	-0.11958	-0.210931	-0.297449	0.032959	1.184507
Data117	0.199079	-0.136924	-0.202335	-0.298263	0.051067	1.181048
Data118	0.180565	-0.142367	-0.17848	-0.301722	0.051779	1.156227
Data119	0.158185	-0.141044	-0.169935	-0.302027	0.030823	1.183083
Data120	0.15259	-0.129753	-0.167137	-0.306401	0.006205	1.198138
Data121	0.144859	-0.114646	-0.147606	-0.328374	-0.016988	1.171689
Data122	0.122072	-0.12075	-0.136416	-0.356451	-0.035604	1.118181
Data123	0.103965	-0.131838	-0.119987	-0.384731	-0.03947	1.002619
Data124	0.107424	-0.142061	-0.091249	-0.395209	-0.041098	0.920424
Data125	0.116782	-0.155896	-0.063528	-0.397345	-0.050762	0.883396
Data126	0.117393	-0.167798	-0.050914	-0.400702	-0.056051	0.878106
Data127	0.129905	-0.168663	-0.06129	-0.410264	-0.042929	0.928766
Data128	0.146487	-0.158033	-0.072073	-0.40233	-0.029603	1.037613
Data129	0.156659	-0.141553	-0.08657	-0.395819	-0.021566	1.174741
Data130	0.158694	-0.142723	-0.092978	-0.393479	-0.028992	1.297017
Data131	0.154523	-0.149589	-0.093385	-0.382289	-0.051067	1.398947
Data132	0.147707	-0.156964	-0.096335	-0.383103	-0.082602	1.455304
Data133	0.147606	-0.156202	-0.088451	-0.392157	-0.101116	1.46039
Data134	0.140485	-0.159202	-0.070548	-0.384629	-0.110984	1.433534
Data135	0.136823	-0.16261	-0.042369	-0.377	-0.114646	1.341166
Data136	0.138654	-0.171308	-0.011749	-0.358078	-0.111289	1.186338
Data137	0.134585	-0.190382	0.017599	-0.351873	-0.11546	0.997126
Data138	0.128481	-0.215254	0.037232	-0.363673	-0.114443	0.801607
Data139	0.118308	-0.232904	0.057221	-0.378119	-0.115867	0.63152
Data140	0.101218	-0.248112	0.074718	-0.379034	-0.120648	0.535693
Data141	0.099997	-0.27039	0.10071	-0.383103	-0.110679	0.415249
Data142	0.095928	-0.282902	0.12019	-0.396022	-0.092877	0.284225
Data143	0.093487	-0.280461	0.125531	-0.38941	-0.068971	0.164594
Data144	0.101523	-0.261438	0.128023	-0.374965	-0.05951	0.061646
Data145	0.109153	-0.244704	0.123903	-0.372625	-0.049338	-0.029501
Data146	0.098675	-0.244246	0.11368	-0.386969	-0.035401	-0.144656
Data147	0.090232	-0.251977	0.108746	-0.40233	-0.046693	-0.247603
Data148	0.083416	-0.266524	0.115714	-0.410264	-0.068666	-0.278121
Data149	0.092266	-0.271051	0.124921	-0.417487	-0.074057	-0.2533
Data150	0.11251	-0.282088	0.141807	-0.423997	-0.068055	-0.209761
Data151	0.131838	-0.288701	0.160423	-0.421759	-0.076295	-0.17436
Data152	0.12899	-0.294347	0.162458	-0.415757	-0.093894	-0.130414
Data153	0.114748	-0.302078	0.154218	-0.413723	-0.104779	-0.119631
Data154	0.108644	-0.315607	0.160728	-0.387884	-0.091452	-0.118613
Data155	0.106813	-0.326696	0.167697	-0.36286	-0.081381	-0.094606
Data156	0.098878	-0.323695	0.175072	-0.343938	-0.084637	-0.094809
Data157	0.093792	-0.326848	0.177259	-0.325831	-0.099082	-0.149742
Data158	0.090435	-0.340734	0.190636	-0.319219	-0.100201	-0.132041
Data159	0.09074	-0.357671	0.210829	-0.333257	-0.116375	-0.041098
Data160	0.099997	-0.372574	0.231785	-0.345057	-0.129905	0.108644
Data161	0.09664	-0.373999	0.25452	-0.353602	-0.141299	0.248824
Data162	0.087689	-0.373643	0.264134	-0.361741	-0.153506	0.337123
Data163	0.080262	-0.37054	0.266066	-0.370998	-0.162254	0.378831
Data164	0.058798	-0.359553	0.26983	-0.380051	-0.154218	0.408535
Data165	0.021871	-0.334274	0.286005	-0.377305	-0.151268	0.462654
Data166	-0.00824	-0.31693	0.292871	-0.373643	-0.143333	0.574756
Data167	-0.015971	-0.331172	0.278172	-0.360825	-0.118105	0.678518
Data168	-0.018413	-0.364894	0.248213	-0.346888	-0.098166	0.82948
Data169	-0.030416	-0.397243	0.224918	-0.336716	-0.077312	0.958267
Data170	-0.034078	-0.40472	0.22034	-0.323898	-0.05127	1.081153
Data171	-0.03418	-0.385392	0.224765	-0.317184	-0.044658	1.211363
Data172	-0.042522	-0.361893	0.238041	-0.32105	-0.060426	1.332825
Data173	-0.047812	-0.349432	0.243585	-0.337631	-0.096742	1.411765
Data174	-0.063783	-0.34699	0.247756	-0.359503	-0.1178	1.447573
Data175	-0.083111	-0.343226	0.249587	-0.361944	-0.130109	1.449607
Data176	-0.10193	-0.350601	0.251367	-0.361537	-0.13845	1.404237
Data177	-0.109865	-0.351568	0.252791	-0.358689	-0.136721	1.29661
Data178	-0.117494	-0.352382	0.270237	-0.339055	-0.128278	1.169858
Data179	-0.123395	-0.36169	0.297602	-0.318507	-0.118512	1.080746
Data180	-0.128278	-0.352738	0.33875	-0.30457	-0.116274	1.0368
Data181	-0.139467	-0.339615	0.365708	-0.289718	-0.116274	1.005061
Data182	-0.169273	-0.322932	0.361842	-0.28392	-0.112713	0.984512
Data183	-0.178022	-0.305079	0.360571	-0.274561	-0.108949	0.927749
Data184	-0.183108	-0.293482	0.354416	-0.263269	-0.102744	0.88014
Data185	-0.199283	-0.283411	0.334986	-0.255334	-0.094606	0.845553
Data186	-0.209557	-0.285852	0.320236	-0.249027	-0.092978	0.839043
Data187	-0.211693	-0.303248	0.323084	-0.257165	-0.102134	0.86305
Data188	-0.211693	-0.31459	0.332392	-0.264286	-0.115562	0.913914
Data189	-0.208235	-0.316472	0.348363	-0.274357	-0.11546	0.919814
Data190	-0.201216	-0.322779	0.371761	-0.266423	-0.102235	0.921645
Data191	-0.204674	-0.338394	0.403296	-0.255843	-0.103151	0.907607
Data192	-0.224002	-0.338343	0.432034	-0.249129	-0.10783	0.870171
Data193	-0.236413	-0.328222	0.468503	-0.253096	-0.115867	0.769869
Data194	-0.23448	-0.313268	0.502937	-0.274357	-0.122683	0.634572
Data195	-0.234175	-0.313929	0.531523	-0.298772	-0.136314	0.472419
Data196	-0.245467	-0.327509	0.54607	-0.314844	-0.151268	0.352382
Data197	-0.252791	-0.344956	0.541848	-0.319931	-0.151471	0.155642
Data198	-0.258691	-0.352738	0.539864	-0.319219	-0.150759	-0.058188
Data199	-0.265914	-0.366929	0.541594	-0.318914	-0.161034	-0.191246
Data200	-0.271712	-0.38407	0.546222	-0.311182	-0.164289	-0.23682
Data201	-0.282902	-0.398108	0.545917	-0.310572	-0.17141	-0.271204
Data202	-0.283614	-0.394751	0.557666	-0.319829	-0.173546	-0.364385
Data203	-0.292261	-0.380611	0.566008	-0.327357	-0.16022	-0.472826
Data204	-0.308131	-0.370438	0.583098	-0.33224	-0.157168	-0.576791
Data205	-0.317998	-0.368251	0.595509	-0.332138	-0.15432	-0.643524
Data206	-0.330612	-0.369624	0.608682	-0.344142	-0.145062	-0.660207
Data207	-0.342819	-0.364792	0.619008	-0.344244	-0.132143	-0.676483
Data208	-0.35523	-0.373337	0.628875	-0.3417	-0.119326	-0.678111
Data209	-0.365504	-0.37232	0.645202	-0.341904	-0.102744	-0.665293
Data210	-0.368658	-0.372727	0.650645	-0.350449	-0.095827	-0.559904
Data211	-0.366623	-0.377508	0.648	-0.379848	-0.095928	-0.418301
Data212	-0.371099	-0.376796	0.65624	-0.407721	-0.096539	-0.28219
Data213	-0.374355	-0.380814	0.67333	-0.427863	-0.096234	-0.138348
Data214	-0.378729	-0.376135	0.690725	-0.431932	-0.099082	-0.013631
Data215	-0.38412	-0.372727	0.711579	-0.419928	-0.101625	0.028484
Data216	-0.392157	-0.371913	0.733501	-0.397854	-0.098878	0.047201
Data217	-0.393886	-0.372829	0.743013	-0.37171	-0.099896	0.050253
Data218	-0.401821	-0.366776	0.741538	-0.335597	-0.117494	0.034791
Data219	-0.408128	-0.364741	0.745352	-0.312301	-0.135398	0.095827
Data220	-0.409756	-0.365759	0.767224	-0.301518	-0.1473	0.182905
Data221	-0.40884	-0.377203	0.792248	-0.287175	-0.145775	0.361537
Data222	-0.408535	-0.388444	0.81534	-0.290837	-0.151471	0.518603
Data223	-0.416164	-0.38763	0.832176	-0.316065	-0.153811	0.639455
Data224	-0.413825	-0.391292	0.839399	-0.319422	-0.126548	0.660614
Data225	-0.399583	-0.382238	0.833448	-0.321762	-0.108034	0.588998
Data226	-0.379441	-0.37054	0.818647	-0.329391	-0.126752	0.5184
Data227	-0.365098	-0.361232	0.808321	-0.343735	-0.152794	0.508431
Data228	-0.368048	-0.355128	0.793418	-0.352687	-0.157371	0.543628
Data229	-0.376491	-0.357366	0.779583	-0.360622	-0.146894	0.581064
Data230	-0.391241	-0.361181	0.784771	-0.363979	-0.141705	0.657969
Data231	-0.387071	-0.36586	0.803438	-0.359096	-0.151675	0.76702
Data232	-0.378831	-0.369014	0.819867	-0.351568	-0.175275	0.85776
Data233	-0.366725	-0.380407	0.833397	-0.357875	-0.20264	0.96437
Data234	-0.344956	-0.381882	0.848758	-0.374049	-0.228478	1.080135
Data235	-0.325526	-0.369217	0.863813	-0.366115	-0.233666	1.117367
Data236	-0.318201	-0.347855	0.869256	-0.332545	-0.224308	1.094174
Data237	-0.316879	-0.325017	0.865899	-0.304672	-0.210473	1.033544
Data238	-0.30986	-0.302179	0.856235	-0.294194	-0.207014	0.968643
Data239	-0.3122	-0.269118	0.85776	-0.29277	-0.204776	0.904758
Data240	-0.309962	-0.245518	0.866204	-0.293787	-0.207523	0.864068
Data241	-0.308334	-0.225477	0.872663	-0.302536	-0.208337	0.824191
Data242	-0.305994	-0.204064	0.874647	-0.314946	-0.210981	0.765799
Data243	-0.304163	-0.187635	0.865339	-0.336004	-0.221764	0.629689
Data244	-0.312098	-0.179446	0.857811	-0.350754	-0.230716	0.403652
Data245	-0.314438	-0.179853	0.845808	-0.351161	-0.225223	0.197147
Data246	-0.311996	-0.180209	0.832074	-0.338242	-0.233463	0.036418
Data247	-0.319117	-0.158643	0.823885	-0.31932	-0.239872	-0.109662
Data248	-0.332341	-0.128023	0.824343	-0.301315	-0.251977	-0.220951
Data249	-0.335698	-0.080822	0.828819	-0.29572	-0.251164	-0.285445
Data250	-0.347092	-0.043285	0.833702	-0.297754	-0.24567	-0.298263
Data251	-0.353195	-0.025025	0.828514	-0.297347	-0.244958	-0.297246
Data252	-0.33875	-0.027619	0.815035	-0.29806	-0.238142	-0.269983
Data253	-0.322881	-0.037029	0.799318	-0.298975	-0.239465	-0.297042
Data254	-0.307825	-0.035197	0.804506	-0.282597	-0.250248	-0.388596
Data255	-0.295008	-0.030721	0.82948	-0.261234	-0.264795	-0.495816
Data256	-0.277511	-0.018819	0.853437	-0.237227	-0.270288	-0.552987
Data257	-0.251469	0.007935	0.868289	-0.206302	-0.272017	-0.617278
Data258	-0.225121	0.041199	0.877343	-0.189924	-0.264083	-0.689301
Data259	-0.204776	0.077211	0.879632	-0.185855	-0.258793	-0.717988
Data260	-0.192772	0.129295	0.898756	-0.183413	-0.249841	-0.705577
Data261	-0.192162	0.184583	0.933445	-0.16612	-0.215966	-0.698253
Data262	-0.194095	0.247044	0.957554	-0.154828	-0.172122	-0.603037
Data263	-0.190127	0.314997	0.974289	-0.1355	-0.127159	-0.540983
Data264	-0.177615	0.370184	0.984258	-0.103049	-0.099184	-0.557666
Data265	-0.164085	0.410468	0.993311	-0.071921	-0.094097	-0.570281
Data266	-0.14669	0.443987	1.012131	-0.049236	-0.098878	-0.585133
Data267	-0.120241	0.486254	1.023219	-0.036113	-0.092978	-0.531421
Data268	-0.092673	0.529844	1.03797	-0.020345	-0.071921	-0.436815
Data269	-0.060934	0.559752	1.058773	-0.00295	-0.048727	-0.306198
Data270	-0.042522	0.573943	1.056535	0.010478	-0.031332	-0.144045
Data271	-0.027466	0.584115	1.052974	0.020752	-0.007324	0.072226
Data272	-0.003764	0.601714	1.062994	0.042827	0.018311	0.260014
Data273	0.012512	0.643219	1.07627	0.064698	0.026856	0.373744
Data274	0.017802	0.679077	1.091885	0.095521	0.025839	0.49073
Data275	0.033163	0.686859	1.105669	0.112306	0.037029	0.569263
Data276	0.049744	0.69693	1.120623	0.127057	0.042624	0.582081
Data277	0.059205	0.707917	1.121029	0.131736	0.034384	0.56377
Data278	0.072226	0.736044	1.137916	0.131126	0.032146	0.49602
Data279	0.080771	0.774599	1.160906	0.137128	0.032044	0.449226
Data280	0.096946	0.809288	1.178556	0.139366	0.023295	0.453498
Data281	0.122174	0.845909	1.205107	0.153607	0.003967	0.511889
Data282	0.139162	0.883548	1.22123	0.169579	-0.004578	0.604868
Data283	0.135907	0.91371	1.229216	0.188296	-0.010071	0.691335
Data284	0.130007	0.938481	1.237507	0.202538	-0.00061	0.707815
Data285	0.127565	0.9661	1.244322	0.196231	0.017599	0.607513
Data286	0.129702	0.993261	1.247171	0.186364	0.028178	0.510872
Data287	0.119224	1.014878	1.258768	0.178429	0.036215	0.485644
Data288	0.106915	1.039699	1.265583	0.176496	0.053712	0.498461
Data289	0.107424	1.06452	1.274484	0.188093	0.07365	0.574553
Data290	0.106406	1.075202	1.28247	0.209862	0.076905	0.649017
Data291	0.100404	1.077389	1.294169	0.223392	0.063681	0.726533
Data292	0.09247	1.089494	1.298085	0.224613	0.038453	0.824191
Data293	0.083213	1.110704	1.302358	0.208337	0.013123	0.866509
Data294	0.059714	1.129422	1.30073	0.186974	-0.023499	0.860609
Data295	0.025839	1.132016	1.293304	0.17497	-0.058798	0.832125
Data296	-0.003255	1.119707	1.266702	0.166527	-0.084535	0.765393
Data297	-0.03184	1.099311	1.230437	0.144859	-0.091452	0.645762
Data298	-0.066529	1.07866	1.189441	0.126752	-0.095623	0.478726
Data299	-0.104168	1.054348	1.164619	0.105186	-0.115562	0.319219
Data300	-0.145266	1.023168	1.147631	0.074261	-0.141197	0.176191
Data301	-0.182803	0.992243	1.104448	0.04242	-0.174258	0.045167
Data302	-0.220442	0.972864	1.048905	-0.002136	-0.216068	-0.010986
Data303	-0.259302	0.957504	0.994939	-0.044556	-0.262659	-0.049846
Data304	-0.310979	0.946924	0.938786	-0.084942	-0.30101	-0.116986
Data305	-0.373032	0.938277	0.87068	-0.131431	-0.342514	-0.354416
Data306	-0.415045	0.933038	0.820427	-0.181582	-0.384833	-0.571298
Data307	-0.450955	0.931258	0.77704	-0.237837	-0.423794	-0.709646
Data308	-0.489306	0.924951	0.729432	-0.273136	-0.458991	-0.745658
Data309	-0.536304	0.896468	0.684825	-0.296839	-0.491137	-0.746878
Data310	-0.586455	0.856235	0.643219	-0.330816	-0.527148	-0.721853
Data311	-0.616159	0.815798	0.600799	-0.392055	-0.572519	-0.734671
Data312	-0.649119	0.759238	0.562295	-0.446988	-0.61087	-0.691946
Data313	-0.702525	0.707357	0.528471	-0.491849	-0.658071	-0.682994
Data314	-0.753185	0.654663	0.485237	-0.525928	-0.69866	-0.741385
Data315	-0.797843	0.590219	0.439104	-0.556039	-0.745149	-0.832532
Data316	-0.852776	0.541339	0.381425	-0.589303	-0.795097	-0.833143
Data317	-0.929274	0.50426	0.307368	-0.624501	-0.848096	-0.817884
Data318	-1.004044	0.476438	0.249892	-0.675263	-0.898248	-0.787976
Data319	-1.078813	0.450345	0.203301	-0.728262	-0.951654	-0.731212
Data320	-1.147072	0.414893	0.169273	-0.767631	-0.996007	-0.739554
Data321	-1.202818	0.386867	0.141909	-0.811271	-1.027543	-0.771496
Data322	-1.227537	0.353602	0.113476	-0.847893	-1.04799	-0.720429
Data323	-1.245747	0.313929	0.079143	-0.889703	-1.058467	-0.596323
Data324	-1.264159	0.273543	0.01475	-0.945958	-1.068844	-0.5243
Data325	-1.291931	0.24033	-0.050355	-0.998856	-1.094479	-0.525317
Data326	-1.317871	0.209252	-0.101472	-1.0309	-1.117367	-0.604461
Data327	-1.354594	0.170291	-0.135398	-1.0663	-1.140764	-0.651459
Data328	-1.388164	0.122683	-0.17319	-1.098344	-1.180133	-0.612395
Data329	-1.416546	0.081432	-0.215203	-1.116553	-1.22591	-0.546883
Data330	-1.439129	0.045624	-0.266016	-1.130795	-1.272501	-0.474861
Data331	-1.46924	0.010936	-0.292465	-1.158974	-1.318888	-0.443325
Data332	-1.499962	-0.017904	-0.308029	-1.188881	-1.359172	-0.428473
Data333	-1.518273	-0.038198	-0.336156	-1.208209	-1.387554	-0.345871
Data334	-1.536787	-0.04125	-0.380967	-1.234862	-1.417665	-0.249841
Data335	-1.556929	-0.050202	-0.418657	-1.264159	-1.426922	-0.220951
Data336	-1.581445	-0.066377	-0.461179	-1.291218	-1.433534	-0.263879
Data337	-1.609216	-0.075837	-0.497139	-1.318278	-1.43679	-0.275273
Data338	-1.640548	-0.104067	-0.522265	-1.346354	-1.450828	-0.296635
Data339	-1.655909	-0.143791	-0.559345	-1.362427	-1.470054	-0.29338
Data340	-1.667811	-0.178225	-0.591694	-1.37789	-1.497215	-0.313115
Data341	-1.687343	-0.199537	-0.623026	-1.393759	-1.525902	-0.312912
Data342	-1.704941	-0.208082	-0.642863	-1.399659	-1.544823	-0.291346
Data343	-1.719183	-0.202843	-0.68279	-1.390809	-1.568627	-0.200402
Data344	-1.731289	-0.18499	-0.715445	-1.392538	-1.5906	-0.096437
Data345	-1.734137	-0.178581	-0.739707	-1.399964	-1.605351	-0.056357
Data346	-1.728542	-0.184126	-0.756491	-1.412172	-1.61003	-0.071616
Data347	-1.72193	-0.192264	-0.770886	-1.416546	-1.629155	-0.139773
Data348	-1.726711	-0.218204	-0.783347	-1.42031	-1.650416	-0.283818
Data349	-1.725795	-0.237786	-0.790519	-1.433433	-1.660385	-0.43356
Data350	-1.721828	-0.255233	-0.804506	-1.428957	-1.662725	-0.54139
Data351	-1.7202	-0.265405	-0.822766	-1.404237	-1.671372	-0.600595
Data352	-1.718674	-0.271814	-0.839195	-1.369345	-1.688156	-0.62033
Data353	-1.708095	-0.280613	-0.839094	-1.340861	-1.699652	-0.62094
Data354	-1.696295	-0.288955	-0.822766	-1.308919	-1.704433	-0.624806
Data355	-1.688665	-0.293838	-0.806083	-1.281147	-1.705043	-0.569263
Data356	-1.681849	-0.311538	-0.805015	-1.271687	-1.692938	-0.538745
Data357	-1.68602	-0.332291	-0.813052	-1.256733	-1.673101	-0.584522
Data358	-1.695888	-0.341395	-0.815086	-1.237303	-1.662318	-0.660614
Data359	-1.711452	-0.340378	-0.813153	-1.230691	-1.661707	-0.78879
Data360	-1.721625	-0.332087	-0.807101	-1.211159	-1.663844	-0.968643
Data361	-1.71664	-0.324203	-0.800437	-1.187254	-1.662013	-1.112078
Data362	-1.700669	-0.318252	-0.801455	-1.16935	-1.651128	-1.180641
Data363	-1.681951	-0.301773	-0.794537	-1.151141	-1.654383	-1.159686
Data364	-1.669134	-0.270593	-0.791028	-1.129473	-1.670049	-1.117367
Data365	-1.65835	-0.242924	-0.772971	-1.101498	-1.687241	-1.041276
Data366	-1.6495	-0.216424	-0.756491	-1.065588	-1.69721	-1.035579
Data367	-1.652654	-0.194603	-0.740826	-1.035986	-1.691005	-1.049414
Data368	-1.659876	-0.171562	-0.725058	-0.997737	-1.662725	-1.069556
Data369	-1.669134	-0.1502	-0.709697	-0.960708	-1.631495	-1.064469
Data370	-1.675644	-0.145673	-0.705984	-0.921747	-1.603927	-0.997737
Data371	-1.669846	-0.150607	-0.704204	-0.879937	-1.577681	-0.93019
Data372	-1.657944	-0.159457	-0.693523	-0.841891	-1.548282	-0.792655
Data373	-1.661097	-0.184278	-0.678569	-0.81117	-1.517154	-0.627248
Data374	-1.65774	-0.195417	-0.652679	-0.794283	-1.496401	-0.445767
Data375	-1.635869	-0.197197	-0.634267	-0.769258	-1.470156	-0.296432
Data376	-1.609725	-0.183007	-0.615447	-0.734773	-1.441571	-0.18026
Data377	-1.575647	-0.169324	-0.614532	-0.695303	-1.42855	-0.134076
Data378	-1.553877	-0.164238	-0.610361	-0.654612	-1.413799	-0.108237
Data379	-1.537804	-0.154777	-0.604766	-0.616058	-1.398642	-0.105796
Data380	-1.528547	-0.146436	-0.580708	-0.58676	-1.383281	-0.077719
Data381	-1.502708	-0.132041	-0.558124	-0.565398	-1.361105	-0.044556
Data382	-1.479413	-0.126345	-0.544798	-0.542407	-1.326518	-0.018107
Data383	-1.45978	-0.122225	-0.533913	-0.509244	-1.285217	-0.001831
Data384	-1.440655	-0.129193	-0.519977	-0.4772	-1.248391	0.062867
Data385	-1.416749	-0.129549	-0.494697	-0.446682	-1.217466	0.178022
Data386	-1.394675	-0.116782	-0.463366	-0.410875	-1.187762	0.267745
Data387	-1.369548	-0.112205	-0.448717	-0.364589	-1.162331	0.298873
Data388	-1.348999	-0.09486	-0.446937	-0.315048	-1.141477	0.291752
Data389	-1.328349	-0.089367	-0.436917	-0.255741	-1.11401	0.258793
Data390	-1.313497	-0.086671	-0.430406	-0.196129	-1.084713	0.226851
Data391	-1.289184	-0.092978	-0.425778	-0.142926	-1.062231	0.252486
Data392	-1.258768	-0.093233	-0.435238	-0.115562	-1.038529	0.325322
Data393	-1.223265	-0.081585	-0.429541	-0.093182	-1.008011	0.450039
Data394	-1.190102	-0.064037	-0.403449	-0.066021	-0.976984	0.554615
Data395	-1.169553	-0.04537	-0.368811	-0.029704	-0.945958	0.647389
Data396	-1.154905	-0.025788	-0.338293	0.009257	-0.914829	0.733043
Data397	-1.133135	-0.015208	-0.313675	0.044862	-0.896518	0.794893
Data398	-1.097327	-0.001577	-0.292363	0.068971	-0.89367	0.793469
Data399	-1.061926	0.032756	-0.281427	0.096437	-0.877902	0.793062
Data400	-1.040869	0.067394	-0.26571	0.129295	-0.857252	0.716157
Data401	-1.02561	0.075024	-0.238804	0.159406	-0.822563	0.598357
Data402	-1.004044	0.070192	-0.20971	0.186058	-0.787874	0.472419
Data403	-0.984919	0.069785	-0.179853	0.198266	-0.748302	0.425422
Data404	-0.962743	0.080924	-0.146537	0.220544	-0.700491	0.334681
Data405	-0.94199	0.085196	-0.125531	0.251876	-0.658274	0.251876
Data406	-0.909031	0.09781	-0.12136	0.284733	-0.624603	0.153404
Data407	-0.889194	0.095369	-0.118664	0.320541	-0.591541	0.032146
Data408	-0.862745	0.097251	-0.128634	0.36581	-0.562549	-0.091147
Data409	-0.832736	0.109407	-0.135297	0.413011	-0.547494	-0.233972
Data410	-0.792452	0.126548	-0.130312	0.457059	-0.51077	-0.331223
Data411	-0.753897	0.145062	-0.111849	0.499784	-0.461229	-0.369268
Data412	-0.713105	0.173037	-0.091758	0.543628	-0.418301	-0.362554
Data413	-0.669668	0.191094	-0.071717	0.591236	-0.386969	-0.323288
Data414	-0.642507	0.191602	-0.048524	0.640777	-0.355332	-0.288497
Data415	-0.617177	0.180921	-0.014242	0.677399	-0.320745	-0.272017
Data416	-0.578724	0.177056	-0.000916	0.702424	-0.311793	-0.234989
Data417	-0.532438	0.179446	0.01058	0.727652	-0.318303	-0.243331
Data418	-0.495816	0.178734	0.027822	0.755525	-0.311488	-0.274255
Data419	-0.46774	0.169324	0.038911	0.776582	-0.289311	-0.267135
Data420	-0.447293	0.169477	0.05005	0.796521	-0.255945	-0.278528
Data421	-0.446072	0.172986	0.06831	0.823072	-0.216576	-0.294397
Data422	-0.439256	0.182447	0.107881	0.854709	-0.171104	-0.311894
Data423	-0.408026	0.181684	0.131838	0.90191	-0.142621	-0.236413
Data424	-0.385341	0.189822	0.143994	0.953791	-0.116884	-0.160728
Data425	-0.357875	0.208693	0.145418	0.98441	-0.095318	-0.084433
Data426	-0.325017	0.214949	0.137128	1.005061	-0.076804	0.028077
Data427	-0.28748	0.213931	0.125022	1.037003	-0.037334	0.083009
Data428	-0.244653	0.205793	0.125531	1.071794	0.010478	-0.004883
Data429	-0.196434	0.197604	0.138959	1.092749	0.057984	-0.055746
Data430	-0.159101	0.197757	0.160321	1.101498	0.093589	-0.061646
Data431	-0.122581	0.209303	0.168358	1.120623	0.122276	-0.014445
Data432	-0.108848	0.242008	0.169273	1.143308	0.155642	0.102744
Data433	-0.079449	0.262709	0.177666	1.156125	0.203962	0.241703
Data434	-0.033672	0.264541	0.212253	1.157244	0.250248	0.359096
Data435	0.002035	0.253554	0.253452	1.160093	0.278528	0.497241
Data436	0.030721	0.229496	0.280003	1.171893	0.299687	0.587574
Data437	0.042929	0.211388	0.306554	1.194985	0.324102	0.669973
Data438	0.043946	0.18911	0.31932	1.222349	0.357061	0.646169
Data439	0.059002	0.188042	0.334478	1.252969	0.380051	0.566211
Data440	0.075481	0.198825	0.353908	1.27423	0.401007	0.457771
Data441	0.097047	0.20971	0.363826	1.29427	0.431322	0.421149
Data442	0.128888	0.209557	0.373439	1.313802	0.468147	0.405483
Data443	0.160118	0.203047	0.391547	1.331197	0.489103	0.401414
Data444	0.188296	0.184126	0.398159	1.340556	0.498156	0.416673
Data445	0.212609	0.171511	0.395819	1.353577	0.515755	0.465909
Data446	0.237125	0.166425	0.393937	1.373719	0.525521	0.498258
Data447	0.266016	0.156252	0.399583	1.398947	0.523893	0.456753
Data448	0.292058	0.13962	0.408026	1.421937	0.540169	0.382493
Data449	0.299687	0.116986	0.408637	1.440452	0.560108	0.320439
Data450	0.302739	0.090283	0.41825	1.45744	0.580962	0.247807
Data451	0.313929	0.074718	0.427405	1.460085	0.617278	0.184329
Data452	0.327153	0.055136	0.42237	1.47453	0.670583	0.187177
Data453	0.34699	0.036062	0.416978	1.493248	0.722972	0.218102
Data454	0.375982	0.027721	0.399939	1.504234	0.757763	0.244958
Data455	0.410163	0.020549	0.390936	1.512678	0.786653	0.236006
Data456	0.454414	0.013275	0.393835	1.515526	0.826429	0.199181
Data457	0.507312	0.013123	0.38941	1.514814	0.852471	0.162153
Data458	0.550342	0.004527	0.378322	1.52224	0.880954	0.105389
Data459	0.586862	-0.017751	0.379085	1.538313	0.905267	-0.024821
Data460	0.610259	-0.03886	0.378932	1.554284	0.930597	-0.20264
Data461	0.635894	-0.06007	0.378525	1.568627	0.943516	-0.271204
Data462	0.666107	-0.080415	0.379238	1.573002	0.939651	-0.33285
Data463	0.694082	-0.080212	0.382645	1.599552	0.942295	-0.450446
Data464	0.724397	-0.069479	0.378932	1.620508	0.945144	-0.498868
Data465	0.760001	-0.05361	0.376847	1.628138	0.96142	-0.503344
Data466	0.795402	-0.038249	0.374253	1.642583	0.990921	-0.507617
Data467	0.829175	-0.039521	0.375474	1.64889	1.032019	-0.564584
Data468	0.846774	-0.051677	0.382595	1.645533	1.070064	-0.66041
Data469	0.861524	-0.075939	0.375474	1.648788	1.088986	-0.812594
Data470	0.856133	-0.096234	0.363368	1.653976	1.105669	-0.918186
Data471	0.83772	-0.118766	0.347295	1.659164	1.110246	-0.94077
Data472	0.830193	-0.125582	0.330663	1.659266	1.108619	-0.887872
Data473	0.831922	-0.133974	0.310521	1.675034	1.11869	-0.815035
Data474	0.849928	-0.155998	0.289209	1.695074	1.139747	-0.71046
Data475	0.885328	-0.170799	0.274306	1.71308	1.155413	-0.59266
Data476	0.921238	-0.175224	0.265049	1.711961	1.175046	-0.492561
Data477	0.951349	-0.182091	0.263676	1.709926	1.192035	-0.407111
Data478	0.983088	-0.188042	0.268101	1.70606	1.206989	-0.269169
Data479	1.009435	-0.191755	0.254826	1.717047	1.219094	-0.128786
Data480	1.033443	-0.189924	0.245925	1.730373	1.247781	-0.033773
Data481	1.054195	-0.191043	0.240584	1.740037	1.281453	0.003459
Data482	1.064775	-0.198113	0.233412	1.743699	1.307596	-0.040284
Data483	1.080339	-0.213881	0.22034	1.748887	1.334859	-0.121258
Data484	1.095293	-0.229241	0.208743	1.754177	1.351746	-0.11902
Data485	1.099158	-0.245212	0.196587	1.762926	1.374533	-0.027263
Data486	1.101396	-0.270593	0.186007	1.759569	1.376262	0.066733
Data487	1.101193	-0.295211	0.181582	1.754279	1.373719	0.135093
Data488	1.099463	-0.309453	0.176903	1.759162	1.372905	0.162356
Data489	1.093055	-0.322067	0.182345	1.754991	1.392945	0.142621
Data490	1.073218	-0.330765	0.178175	1.756212	1.413596	0.051474
Data491	1.04921	-0.350042	0.174004	1.754584	1.428753	0.021973
Data492	1.017675	-0.364233	0.160321	1.768622	1.451947	0.053915
Data493	0.993668	-0.381323	0.149538	1.767809	1.478803	0.183719
Data494	0.986445	-0.390224	0.121564	1.755703	1.491925	0.316981
Data495	0.988174	-0.390428	0.083925	1.743903	1.507184	0.418708
Data496	1.010758	-0.393835	0.04298	1.729661	1.527733	0.488085
Data497	1.025203	-0.401719	0.0147	1.711452	1.527021	0.541594
Data498	1.034358	-0.421047	0.00646	1.693345	1.534244	0.601612
Data499	1.042598	-0.440731	0.007324	1.677068	1.557336	0.629892
Data500	1.056738	-0.444495	0.001221	1.679713	1.56934	0.621754
Data501	1.059892	-0.43829	-0.006968	1.691819	1.577885	0.624399
Data502	1.07037	-0.430864	-0.009664	1.696498	1.589583	0.611785
Data503	1.080237	-0.434221	-0.020345	1.694972	1.586735	0.503141
Data504	1.087765	-0.434577	-0.050253	1.697007	1.571578	0.401007
Data505	1.095699	-0.436001	-0.073447	1.693039	1.552758	0.313319
Data506	1.09336	-0.434526	-0.088095	1.674016	1.549503	0.288701
Data507	1.097632	-0.433102	-0.117698	1.628951	1.564457	0.340174
Data508	1.109941	-0.447089	-0.140332	1.58114	1.581445	0.323288
Data509	1.128659	-0.465451	-0.170698	1.560082	1.592533	0.210778
Data510	1.13812	-0.476743	-0.194654	1.556624	1.585616	0.063884
Data511	1.121233	-0.489052	-0.206963	1.551334	1.569441	-0.076499
Data512	1.11401	-0.489713	-0.222273	1.541772	1.557438	-0.165204
Data513	1.119605	-0.489204	-0.249536	1.524376	1.556522	-0.205285
Data514	1.130287	-0.490374	-0.286514	1.510135	1.569645	-0.297246
Data515	1.148191	-0.478777	-0.300704	1.496503	1.586023	-0.377203
Data516	1.155006	-0.468147	-0.308487	1.506269	1.603418	-0.416673
Data517	1.159584	-0.456194	-0.296432	1.511355	1.608403	-0.409552
Data518	1.158974	-0.442562	-0.285547	1.509931	1.617558	-0.352178
Data519	1.154294	-0.426032	-0.276087	1.49101	1.617049	-0.330205
Data520	1.140764	-0.417538	-0.268559	1.473513	1.626001	-0.315353
Data521	1.116248	-0.421251	-0.271	1.473309	1.618474	-0.297653
Data522	1.087765	-0.440833	-0.274713	1.45744	1.617762	-0.356247
Data523	1.063961	-0.468147	-0.277358	1.423056	1.622237	-0.44597
Data524	1.045548	-0.487627	-0.28687	1.382366	1.618779	-0.526335
Data525	1.031306	-0.500445	-0.307774	1.348084	1.608403	-0.556649
Data526	1.023677	-0.510974	-0.323084	1.301595	1.61298	-0.565805
Data527	1.030493	-0.512703	-0.332189	1.253478	1.607996	-0.529183
Data528	1.034562	-0.513466	-0.339259	1.221637	1.590194	-0.504768
Data529	1.033036	-0.506447	-0.347092	1.20648	1.577885	-0.509448
Data530	1.033748	-0.491646	-0.359859	1.190407	1.570052	-0.49541
Data531	1.031103	-0.486254	-0.375728	1.177996	1.559269	-0.463671
Data532	1.02388	-0.479438	-0.403092	1.167722	1.537702	-0.384731
Data533	1.013606	-0.484118	-0.426693	1.161313	1.523766	-0.277918
Data534	1.000992	-0.492917	-0.446632	1.147072	1.508202	-0.136314
Data535	0.998652	-0.501106	-0.466265	1.141477	1.483177	0.031332
Data536	0.984716	-0.501513	-0.479489	1.131914	1.456931	0.215254
Data537	0.963048	-0.505175	-0.484372	1.118995	1.44096	0.442105
Data538	0.937616	-0.51311	-0.493121	1.095903	1.424684	0.622772
Data539	0.908929	-0.511025	-0.493375	1.079118	1.403016	0.734264
Data540	0.89306	-0.516925	-0.497597	1.059383	1.367615	0.846571
Data541	0.896213	-0.527504	-0.500496	1.036901	1.346456	0.903538
Data542	0.912083	-0.531268	-0.495308	1.013097	1.330892	0.929173
Data543	0.922154	-0.530505	-0.506294	0.980748	1.333639	0.92429
Data544	0.931818	-0.544493	-0.515043	0.957351	1.329976	0.893161
Data545	0.924086	-0.561125	-0.52196	0.945246	1.316955	0.849826
Data546	0.916253	-0.557921	-0.535643	0.920221	1.304748	0.804456
Data547	0.896925	-0.556903	-0.541899	0.899672	1.277282	0.824598
Data548	0.871595	-0.550902	-0.543323	0.876478	1.229572	0.862847
Data549	0.853691	-0.530098	-0.53432	0.845655	1.185524	0.871595
Data550	0.841586	-0.504819	-0.519977	0.813102	1.160601	0.837822
Data551	0.841891	-0.486	-0.513212	0.801404	1.152056	0.746675
Data552	0.842298	-0.471148	-0.51723	0.794588	1.145953	0.62623
Data553	0.838432	-0.466011	-0.520434	0.796317	1.148597	0.588591
Data554	0.832024	-0.463467	-0.532794	0.792045	1.146054	0.651459
Data555	0.829684	-0.460568	-0.535999	0.769869	1.12164	0.760306
Data556	0.835787	-0.457008	-0.53493	0.73813	1.097022	0.862236
Data557	0.84535	-0.449327	-0.545917	0.708324	1.07454	0.916152
Data558	0.855828	-0.441037	-0.552173	0.672719	1.064978	0.913914
Data559	0.85481	-0.431017	-0.55787	0.635996	1.053483	0.889296
Data560	0.851352	-0.430254	-0.565143	0.613107	1.051448	0.858981
Data561	0.839755	-0.428117	-0.55197	0.607919	1.04626	0.769869
Data562	0.82002	-0.434475	-0.544137	0.611785	1.043819	0.620737
Data563	0.798759	-0.433967	-0.540983	0.599273	1.033443	0.482999
Data564	0.787467	-0.442308	-0.533252	0.589812	1.00384	0.330816
Data565	0.779533	-0.443987	-0.537118	0.56377	0.982783	0.179446
Data566	0.759085	-0.446682	-0.536355	0.525724	0.970372	0.056764
Data567	0.737214	-0.452684	-0.531573	0.484728	0.948094	-0.001017
Data568	0.721752	-0.448157	-0.528369	0.461433	0.92195	-0.045167
Data569	0.72104	-0.426947	-0.513771	0.455431	0.900587	-0.121869
Data570	0.722566	-0.422065	-0.491646	0.442715	0.876987	-0.255538
Data571	0.715038	-0.424048	-0.479235	0.421352	0.853997	-0.425218
Data572	0.702525	-0.43122	-0.47069	0.391547	0.831312	-0.592864
Data573	0.684927	-0.421607	-0.480456	0.352076	0.796826	-0.68747
Data574	0.671804	-0.410163	-0.494189	0.311386	0.75583	-0.770275
Data575	0.659902	-0.386511	-0.502988	0.273747	0.71636	-0.826836
Data576	0.645151	-0.348669	-0.506193	0.252282	0.688385	-0.824191
Data577	0.630605	-0.320897	-0.509957	0.243534	0.659698	-0.808321
Data578	0.625111	-0.296941	-0.508583	0.221358	0.62857	-0.776176
Data579	0.618296	-0.277358	-0.495104	0.19674	0.599476	-0.748913
Data580	0.596526	-0.265202	-0.47776	0.181379	0.58849	-0.707408
Data581	0.562854	-0.261234	-0.458991	0.170494	0.584624	-0.646169
Data582	0.529692	-0.26276	-0.452277	0.151268	0.570382	-0.651255
Data583	0.497444	-0.263625	-0.437222	0.128176	0.544747	-0.68747
Data584	0.464078	-0.25569	-0.427303	0.109662	0.507006	-0.722464
Data585	0.426439	-0.258996	-0.422522	0.08952	0.467842	-0.733043
Data586	0.383815	-0.271356	-0.409857	0.056153	0.43122	-0.61504
Data587	0.362249	-0.269678	-0.399125	0.007935	0.411994	-0.444953
Data588	0.360316	-0.253045	-0.39882	-0.032146	0.379543	-0.256962
Data589	0.358892	-0.238041	-0.391953	-0.055339	0.359401	-0.05066
Data590	0.353704	-0.229241	-0.376186	-0.066122	0.353908	0.127972
Data591	0.350245	-0.222833	-0.362809	-0.084332	0.35167	0.220137
Data592	0.340683	-0.205641	-0.370489	-0.109763	0.341802	0.235396
Data593	0.314234	-0.181328	-0.373439	-0.155032	0.328985	0.210371
Data594	0.280257	-0.165408	-0.359808	-0.208438	0.32461	0.231937
Data595	0.260319	-0.163373	-0.339412	-0.268457	0.318914	0.284428
Data596	0.238956	-0.166527	-0.318049	-0.322881	0.305079	0.385952
Data597	0.212202	-0.156558	-0.291752	-0.370693	0.276595	0.494596
Data598	0.188602	-0.137687	-0.280969	-0.394293	0.245874	0.583098
Data599	0.180463	-0.114646	-0.283513	-0.412299	0.21088	0.672821
Data600	0.173851	-0.087994	-0.284225	-0.424303	0.185448	0.750337
Data601	0.15554	-0.065817	-0.297347	-0.4595	0.156456	0.792452
Data602	0.116375	-0.039928	-0.306096	-0.504362	0.113425	0.82887
Data603	0.083111	-0.022482	-0.300501	-0.544544	0.061545	0.816459
Data604	0.06419	-0.017243	-0.293075	-0.577401	0.02238	0.746878
Data605	0.035503	-0.019582	-0.28453	-0.606292	0.003866	0.710053
Data606	0.012614	-0.031637	-0.290735	-0.609242	-0.000203	0.662242
Data607	-0.015157	-0.034638	-0.304417	-0.562854	-0.008443	0.628061
Data608	-0.044862	-0.026347	-0.299738	-0.540576	-0.006511	0.644541
Data609	-0.081076	0.00117	-0.290023	-0.564991	-0.005798	0.655121
Data610	-0.113222	0.038097	-0.286158	-0.625925	-0.019023	0.600799
Data611	-0.142316	0.06363	-0.282139	-0.696422	-0.042725	0.500292
Data612	-0.176496	0.084789	-0.274612	-0.778922	-0.073345	0.352992
Data613	-0.210168	0.111493	-0.268864	-0.857964	-0.11485	0.227868
Data614	-0.245467	0.134585	-0.270899	-0.91839	-0.163984	0.146487
Data615	-0.279952	0.151471	-0.285801	-0.964777	-0.204267	0.129193
Data616	-0.321253	0.150301	-0.307927	-1.006078	-0.23326	0.104779
Data617	-0.362758	0.156812	-0.32049	-1.039343	-0.251876	0.076702
Data618	-0.400295	0.175886	-0.320083	-1.083492	-0.275171	0.064495
Data619	-0.430101	0.196841	-0.311844	-1.131609	-0.297856	0.031128
Data620	-0.444953	0.207624	-0.304367	-1.178709	-0.312403	-0.009562
Data621	-0.461433	0.211897	-0.299891	-1.221536	-0.328374	-0.093792
Data622	-0.466621	0.216322	-0.289718	-1.268228	-0.341497	-0.248824
Data623	-0.47008	0.225834	-0.26922	-1.30017	-0.362351	-0.396735
Data624	-0.482897	0.241296	-0.258793	-1.314514	-0.384833	-0.521655
Data625	-0.482389	0.256352	-0.246688	-1.325399	-0.404771	-0.640065
Data626	-0.487882	0.270848	-0.238244	-1.340352	-0.420844	-0.730805
Data627	-0.502225	0.27217	-0.221764	-1.362122	-0.442613	-0.798962
Data628	-0.504565	0.299484	-0.202691	-1.395488	-0.464993	-0.853691
Data629	-0.524605	0.328832	-0.179802	-1.445335	-0.490527	-0.878716
Data630	-0.542814	0.336411	-0.173292	-1.497927	-0.519519	-0.940363
Data631	-0.553394	0.333003	-0.175937	-1.541365	-0.561125	-1.042903
Data632	-0.56906	0.333308	-0.173851	-1.573409	-0.592966	-1.262633
Data633	-0.593881	0.344345	-0.182549	-1.616643	-0.640472	-1.40973
Data634	-0.609649	0.348211	-0.214135	-1.656926	-0.685435	-1.411765
Data635	-0.634165	0.369472	-0.243534	-1.673304	-0.734468	-1.338114
Data636	-0.647898	0.393479	-0.253554	-1.673203	-0.770072	-1.210346
Data637	-0.646372	0.412858	-0.244704	-1.669337	-0.799471	-1.081356
Data638	-0.639251	0.421403	-0.229597	-1.68541	-0.826632	-0.903944
Data639	-0.63681	0.429948	-0.207879	-1.70545	-0.851148	-0.679942
