# Supplementary material for: Integration of MRI and somatosensory evoked potentials facilitate diagnosis of spinal cord compression
Source: Sci Rep. 2023 May 15;13:7861. doi: 10.1038/s41598-023-34832-2 (PMC10185544; doi:10.1038/s41598-023-34832-2)
Supplement: Supplementary file 3 — Supplementary Information 3. [file 41598_2023_34832_MOESM3_ESM.zip › Preoperative SSEP data/spinal cord compression group/2882835_2/2882835_2_Lt Tibial SEP_Cz'-Fpz_201219_145434.csv]

Index	1	2	3	4	5	6
Name	Cz'-Fpz	Cz'-Fpz	Cz'-Fpz	Cz'-Fpz	Cz'-Fpz	Cz'-Fpz
Time	2.01808E+13	2.01808E+13	2.01808E+13	2.01808E+13	2.01808E+13	2.01808E+13
Highcut	500	500	500	500	500	500
Lowcut	10	10	10	10	10	10
Period	0.000156	0.000156	0.000156	0.000156	0.000156	0.000156
Averages	120	120	120	120	120	120
Int (mA)	20/19.5mA	20/19.5mA	20/19.4mA	20/19.5mA	20/19.4mA	20/19.5mA
Pulse Width (�gs)	200�s	200�s	200�s	200�s	200�s	200�s
Rep Rate (Hz)	2.66Hz	2.66Hz	2.66Hz	2.66Hz	2.66Hz	2.66Hz
Data0	0.138552	-0.199791	-0.166222	0.425828	0.193891	0.044149
Data1	0.972101	0.520434	0.651052	1.167824	0.972712	0.755627
Data2	3.04509	2.586506	2.735027	3.181608	3.023117	2.760255
Data3	4.772005	4.153709	4.460517	4.631825	4.430203	4.278833
Data4	2.147453	1.672796	1.841459	2.183871	1.898833	1.899646
Data5	-0.407111	-0.669769	-0.626434	-0.231327	-0.450853	-0.531828
Data6	-1.59528	-1.778185	-1.841255	-1.354798	-1.545637	-1.70779
Data7	-1.915109	-2.121614	-2.217238	-1.685817	-1.834948	-2.08011
Data8	-1.754991	-2.041657	-2.070344	-1.546044	-1.653061	-1.96231
Data9	-1.374736	-1.764553	-1.694158	-1.204445	-1.25185	-1.614608
Data10	-0.95908	-1.41502	-1.282979	-0.826225	-0.81117	-1.20709
Data11	-0.613006	-1.091732	-0.916762	-0.503751	-0.426439	-0.853488
Data12	-0.379238	-0.826836	-0.619923	-0.237837	-0.097251	-0.555225
Data13	-0.238244	-0.578622	-0.381476	-0.047201	0.139162	-0.29806
Data14	-0.1237	-0.379238	-0.209761	0.070395	0.29867	-0.099285
Data15	-0.064902	-0.256758	-0.115155	0.137738	0.398566	0.014445
Data16	-0.018107	-0.205081	-0.121258	0.167239	0.448412	0.050456
Data17	0.055746	-0.203454	-0.190229	0.186974	0.475064	0.035197
Data18	0.154218	-0.190229	-0.273035	0.184329	0.467536	0.008545
Data19	0.272221	-0.161746	-0.314539	0.15727	0.474861	-0.021159
Data20	0.336512	-0.140993	-0.294194	0.136924	0.465095	-0.085044
Data21	0.33875	-0.16968	-0.256758	0.1296	0.419521	-0.148725
Data22	0.314132	-0.188805	-0.223189	0.127769	0.352382	-0.153607
Data23	0.272017	-0.198164	-0.202436	0.108034	0.278325	-0.161135
Data24	0.221358	-0.19735	-0.17965	0.10783	0.223799	-0.155642
Data25	0.195722	-0.220951	-0.143638	0.115562	0.215457	-0.120851
Data26	0.200605	-0.274052	-0.092368	0.108237	0.20793	-0.082195
Data27	0.231327	-0.328171	-0.062867	0.091351	0.17436	-0.063274
Data28	0.277714	-0.377203	-0.064088	0.065309	0.139569	-0.048422
Data29	0.324509	-0.416266	-0.111696	0.044556	0.122276	-0.043539
Data30	0.348313	-0.432949	-0.163984	0.061036	0.112917	-0.057984
Data31	0.33753	-0.387579	-0.162153	0.101523	0.118207	-0.080161
Data32	0.326747	-0.294601	-0.10193	0.133262	0.122683	-0.099489
Data33	0.314336	-0.211185	-0.064088	0.168053	0.106813	-0.127362
Data34	0.303146	-0.166832	-0.044963	0.229292	0.075278	-0.142214
Data35	0.300908	-0.14079	-0.022176	0.290125	0.034587	-0.115969
Data36	0.309453	-0.154421	-0.00061	0.323898	0.032146	-0.072633
Data37	0.314539	-0.188195	0.031332	0.305384	0.071616	-0.056357
Data38	0.302332	-0.212202	0.06714	0.255334	0.114137	-0.057374
Data39	0.242924	-0.186364	0.065716	0.194502	0.114951	-0.047812
Data40	0.185957	-0.157066	0.002645	0.147097	0.106203	-0.037639
Data41	0.166425	-0.125938	-0.10661	0.158287	0.125531	-0.029908
Data42	0.161339	-0.11841	-0.226037	0.207116	0.143638	-0.009766
Data43	0.156456	-0.14079	-0.29806	0.226851	0.141197	0.004679
Data44	0.172936	-0.165611	-0.296635	0.228885	0.118003	0.004679
Data45	0.211999	-0.154625	-0.279952	0.218102	0.104168	-0.007121
Data46	0.236413	-0.14018	-0.252282	0.216882	0.081788	-0.004069
Data47	0.238855	-0.14669	-0.205285	0.193484	0.057781	-0.007731
Data48	0.243941	-0.16317	-0.161542	0.159915	0.026449	-0.027059
Data49	0.230513	-0.140586	-0.126955	0.121258	0.0059	-0.048015
Data50	0.219526	-0.098675	-0.101727	0.094402	-0.001628	-0.077719
Data51	0.237634	-0.117596	-0.109255	0.093385	0.014242	-0.097047
Data52	0.271	-0.193688	-0.162153	0.09664	0.036418	-0.127362
Data53	0.318405	-0.252079	-0.228682	0.099896	0.071412	-0.156863
Data54	0.364385	-0.276493	-0.279952	0.094809	0.101116	-0.17497
Data55	0.353195	-0.28809	-0.301722	0.078126	0.128583	-0.164391
Data56	0.285039	-0.265914	-0.269169	0.065919	0.120445	-0.1414
Data57	0.173342	-0.205488	-0.205692	0.063274	0.10783	-0.156252
Data58	0.074667	-0.147707	-0.159711	0.054932	0.121462	-0.164187
Data59	0.006104	-0.12431	-0.100303	0.039877	0.153811	-0.168663
Data60	-0.024821	-0.127159	-0.031128	0.012818	0.212609	-0.183515
Data61	-0.024008	-0.136517	0.031739	-0.005493	0.290532	-0.168053
Data62	0.008545	-0.141197	0.067954	-0.018718	0.346278	-0.140586
Data63	0.050863	-0.15198	0.071005	-0.009766	0.377406	-0.137331
Data64	0.100099	-0.138959	0.025025	0.008138	0.395717	-0.182091
Data65	0.146894	-0.081788	-0.03947	0.0118	0.440274	-0.218306
Data66	0.172122	0.021159	-0.063071	-0.025839	0.494596	-0.21973
Data67	0.156252	0.108441	-0.024414	-0.061443	0.528369	-0.211388
Data68	0.145266	0.148725	0.037435	-0.051677	0.526538	-0.20325
Data69	0.150556	0.150556	0.073447	-0.054932	0.5125	-0.210778
Data70	0.158897	0.121258	0.061036	-0.069785	0.502937	-0.243737
Data71	0.187584	0.076092	0.043132	-0.098268	0.5066	-0.251672
Data72	0.23031	0.017294	0.059205	-0.121665	0.510669	-0.229089
Data73	0.233158	-0.042115	0.098675	-0.128379	0.520027	-0.187788
Data74	0.222578	-0.09013	0.120445	-0.135093	0.491747	-0.174767
Data75	0.222985	-0.098878	0.126141	-0.143638	0.441494	-0.163577
Data76	0.230716	-0.088095	0.117189	-0.184736	0.414638	-0.138755
Data77	0.241703	-0.10071	0.085857	-0.233768	0.419114	-0.104575
Data78	0.270593	-0.128786	0.083009	-0.257165	0.432542	-0.065309
Data79	0.322677	-0.155642	0.139366	-0.241296	0.424811	-0.052898
Data80	0.391241	-0.139569	0.224816	-0.220544	0.367234	-0.055543
Data81	0.442512	-0.127972	0.297449	-0.213626	0.284021	-0.036011
Data82	0.460009	-0.148114	0.319015	-0.216475	0.213016	-0.022787
Data83	0.449429	-0.170494	0.323084	-0.218509	0.193281	-0.02889
Data84	0.429287	-0.173139	0.323084	-0.195315	0.17558	-0.078126
Data85	0.396531	-0.143842	0.333257	-0.168053	0.182091	-0.101727
Data86	0.363979	-0.098065	0.335495	-0.14669	0.170901	-0.114748
Data87	0.348516	-0.084637	0.305587	-0.114951	0.155439	-0.138755
Data88	0.356654	-0.098472	0.252079	-0.082602	0.137128	-0.141604
Data89	0.403855	-0.118613	0.173342	-0.073447	0.144859	-0.099285
Data90	0.460822	-0.142214	0.114951	-0.073243	0.185753	-0.058391
Data91	0.462857	-0.118613	0.100913	-0.072633	0.189415	-0.050253
Data92	0.380662	-0.031942	0.101523	-0.082399	0.144656	-0.060833
Data93	0.276087	0.082602	0.085247	-0.079347	0.103558	-0.064902
Data94	0.205895	0.194909	0.037639	-0.059002	0.075481	-0.067954
Data95	0.171308	0.253096	-0.011393	-0.030111	0.070395	-0.051067
Data96	0.141807	0.237634	-0.069581	-0.033773	0.092164	-0.016276
Data97	0.138959	0.183719	-0.098878	-0.078126	0.134686	0.002238
Data98	0.169884	0.10783	-0.099692	-0.149335	0.187991	-0.007121
Data99	0.215864	0.022787	-0.11251	-0.19735	0.212812	-0.028484
Data100	0.234379	-0.040487	-0.139366	-0.213423	0.213219	-0.063071
Data101	0.233361	-0.069174	-0.15788	-0.213423	0.222171	-0.102541
Data102	0.225834	-0.063681	-0.16907	-0.204471	0.213219	-0.120038
Data103	0.185753	-0.012207	-0.162966	-0.206099	0.19674	-0.124921
Data104	0.128583	0.044353	-0.129193	-0.204471	0.179039	-0.150149
Data105	0.07833	0.051474	-0.086671	-0.189619	0.162559	-0.166018
Data106	0.059612	0.018107	-0.049439	-0.192264	0.16317	-0.173953
Data107	0.047812	-0.028687	-0.010986	-0.203454	0.184939	-0.186567
Data108	0.042115	-0.065919	0.039267	-0.222782	0.205081	-0.182294
Data109	0.013021	-0.077109	0.088909	-0.252079	0.224816	-0.126955
Data110	-0.02299	-0.031535	0.122276	-0.276697	0.257165	-0.068971
Data111	-0.059612	0.054322	0.122479	-0.277714	0.289718	-0.068564
Data112	-0.088706	0.159101	0.097454	-0.256148	0.328781	-0.100913
Data113	-0.095623	0.280766	0.073447	-0.228682	0.376389	-0.161542
Data114	-0.061443	0.373541	0.072226	-0.191043	0.438036	-0.203657
Data115	0.000407	0.42298	0.104168	-0.159711	0.504158	-0.238244
Data116	0.053101	0.441698	0.139773	-0.165204	0.55319	-0.259607
Data117	0.071616	0.430915	0.172936	-0.187788	0.598154	-0.272017
Data118	0.058595	0.402228	0.190229	-0.210981	0.652272	-0.289921
Data119	0.027059	0.419928	0.224002	-0.230513	0.712291	-0.268966
Data120	-0.003459	0.475878	0.291142	-0.254317	0.764782	-0.187381
Data121	0.000814	0.54139	0.380865	-0.271611	0.785941	-0.10783
Data122	0.052288	0.584319	0.4065	-0.283818	0.788586	-0.065716
Data123	0.111493	0.615447	0.349126	-0.275883	0.757254	-0.068564
Data124	0.206505	0.628672	0.251672	-0.251469	0.714529	-0.103965
Data125	0.343837	0.622975	0.182091	-0.234785	0.713308	-0.126548
Data126	0.460416	0.617075	0.184939	-0.234785	0.711274	-0.160728
Data127	0.535693	0.594491	0.229699	-0.232954	0.688487	-0.211592
Data128	0.558887	0.545663	0.265914	-0.228072	0.623992	-0.251469
Data129	0.549528	0.49073	0.307012	-0.231327	0.534676	-0.265914
Data130	0.503955	0.438036	0.350754	-0.239668	0.453905	-0.267135
Data131	0.450243	0.403652	0.426439	-0.224409	0.402635	-0.222171
Data132	0.415045	0.339971	0.49541	-0.198367	0.355027	-0.144045
Data133	0.42359	0.261234	0.55787	-0.190026	0.30457	-0.093385
Data134	0.467536	0.209354	0.603443	-0.21444	0.252486	-0.053915
Data135	0.511686	0.156659	0.58025	-0.264083	0.209354	-0.029297
Data136	0.51372	0.111289	0.506803	-0.297246	0.161949	-0.016683
Data137	0.514738	0.087689	0.442105	-0.293584	0.105389	-0.015259
Data138	0.509448	0.116579	0.412197	-0.265304	0.044353	-0.03418
Data139	0.507413	0.170291	0.39531	-0.226647	-0.016276	-0.042318
Data140	0.498461	0.198164	0.368251	-0.18616	-0.069174	-0.047608
Data141	0.488085	0.199995	0.344447	-0.143028	-0.101727	-0.028687
Data142	0.474657	0.176191	0.32105	-0.132448	-0.130007	0.031942
Data143	0.454719	0.14079	0.30396	-0.144249	-0.092571	0.070598
Data144	0.419114	0.100913	0.315963	-0.14608	-0.054526	0.055136
Data145	0.330205	0.094606	0.305384	-0.174563	-0.033977	0.057984
Data146	0.227461	0.126752	0.254724	-0.225427	-0.036622	0.071616
Data147	0.169273	0.170291	0.159711	-0.256148	-0.02889	0.076905
Data148	0.162763	0.203657	0.043132	-0.249434	-0.017294	0.076092
Data149	0.160321	0.205488	-0.069988	-0.213219	-0.013021	0.094809
Data150	0.155439	0.165815	-0.136517	-0.19206	-0.031739	0.111086
Data151	0.177818	0.106406	-0.169884	-0.200198	-0.052491	0.120445
Data152	0.201419	0.062257	-0.210981	-0.222985	-0.068157	0.111696
Data153	0.209557	0.058798	-0.216678	-0.253707	-0.085247	0.093385
Data154	0.201419	0.074871	-0.193281	-0.279342	-0.114951	0.068564
Data155	0.183719	0.10661	-0.18026	-0.301722	-0.1473	0.033366
Data156	0.158083	0.171104	-0.171308	-0.310877	-0.177412	-0.006307
Data157	0.151776	0.222985	-0.155845	-0.323898	-0.195315	-0.046794
Data158	0.150759	0.213219	-0.162966	-0.296839	-0.19084	-0.074464
Data159	0.161542	0.152794	-0.218713	-0.255945	-0.189212	-0.078126
Data160	0.19145	0.100506	-0.288904	-0.23153	-0.176394	-0.077516
Data161	0.238244	0.089316	-0.339564	-0.219933	-0.151573	-0.07833
Data162	0.235803	0.086468	-0.338547	-0.230106	-0.1237	-0.064495
Data163	0.189822	0.116986	-0.286259	-0.264693	-0.09664	-0.070598
Data164	0.135704	0.16907	-0.236617	-0.282801	-0.06124	-0.101727
Data165	0.07304	0.211388	-0.197757	-0.277918	-0.025025	-0.134483
Data166	0.029297	0.244958	-0.147504	-0.263676	0.019735	-0.17497
Data167	0.014445	0.271611	-0.090537	-0.249841	0.097658	-0.139773
Data168	0.029297	0.286056	-0.033163	-0.230513	0.200809	-0.086671
Data169	0.06124	0.280766	0.008749	-0.205895	0.271611	-0.041708
Data170	0.114137	0.267745	0.031535	-0.197553	0.300704	-0.050253
Data171	0.182498	0.255131	-0.020142	-0.192874	0.326136	-0.090537
Data172	0.243941	0.279749	-0.081178	-0.199995	0.363775	-0.133262
Data173	0.271611	0.357468	-0.085451	-0.210778	0.411383	-0.154828
Data174	0.283004	0.446784	-0.003052	-0.185143	0.453091	-0.157066
Data175	0.263472	0.508431	0.118207	-0.146894	0.482185	-0.160525
Data176	0.245569	0.549935	0.181684	-0.121665	0.499072	-0.16846
Data177	0.236617	0.546273	0.205285	-0.121462	0.48483	-0.199181
Data178	0.274459	0.523283	0.251265	-0.141807	0.466723	-0.211999
Data179	0.330612	0.493578	0.330409	-0.155642	0.46245	-0.195926
Data180	0.341192	0.447395	0.4124	-0.127769	0.424811	-0.179243
Data181	0.314743	0.403245	0.449429	-0.069378	0.354009	-0.175987
Data182	0.310674	0.373948	0.448005	-0.052084	0.271	-0.155642
Data183	0.313929	0.361334	0.386562	-0.075074	0.211388	-0.144656
Data184	0.316777	0.314336	0.320033	-0.090333	0.149335	-0.128379
Data185	0.32756	0.238651	0.330002	-0.071412	0.054322	-0.109662
Data186	0.356451	0.159508	0.394903	-0.049439	-0.075074	-0.103354
Data187	0.394497	0.126955	0.450853	-0.065105	-0.233158	-0.099285
Data188	0.404059	0.087078	0.49602	-0.083619	-0.371506	-0.080975
Data189	0.371913	0.007528	0.506193	-0.102744	-0.475878	-0.031332
Data190	0.33224	-0.070192	0.50721	-0.101116	-0.532031	0.006104
Data191	0.279138	-0.138959	0.521248	-0.078737	-0.551563	0.015056
Data192	0.20915	-0.15849	0.562142	-0.068767	-0.548918	0.025635
Data193	0.143231	-0.154828	0.564584	-0.074871	-0.552987	0.031942
Data194	0.109255	-0.155439	0.48483	-0.097658	-0.535897	0.01119
Data195	0.102744	-0.173139	0.343837	-0.125327	-0.509244	0.007324
Data196	0.119427	-0.225223	0.20325	-0.144859	-0.465095	0.013631
Data197	0.126345	-0.258386	0.121055	-0.135704	-0.431729	0.014242
Data198	0.071209	-0.228885	0.083619	-0.140586	-0.439256	0.024414
Data199	-0.013021	-0.177208	0.052288	-0.158897	-0.477913	0.034384
Data200	-0.069174	-0.098675	-0.000203	-0.178022	-0.525521	0.066936
Data201	-0.078533	-0.030315	-0.057577	-0.171104	-0.558887	0.102134
Data202	-0.052084	-0.028077	-0.097454	-0.15259	-0.576791	0.136924
Data203	-0.050253	-0.081381	-0.126141	-0.156456	-0.539559	0.154218
Data204	-0.041505	-0.162153	-0.150352	-0.167035	-0.493375	0.142621
Data205	0.009155	-0.235396	-0.182701	-0.180667	-0.467333	0.114544
Data206	0.045167	-0.262252	-0.237023	-0.185346	-0.455736	0.103151
Data207	0.040487	-0.2651	-0.308232	-0.185957	-0.446988	0.110068
Data208	0.019532	-0.262048	-0.363775	-0.171715	-0.458178	0.100099
Data209	-0.015056	-0.216678	-0.388393	-0.175377	-0.48544	0.082195
Data210	-0.070192	-0.161339	-0.385545	-0.184736	-0.514331	0.054526
Data211	-0.128786	-0.152997	-0.353195	-0.166018	-0.544849	0.022176
Data212	-0.170901	-0.188398	-0.321253	-0.13489	-0.556649	-0.022176
Data213	-0.184939	-0.248213	-0.299484	-0.131431	-0.558073	-0.036011
Data214	-0.192264	-0.293787	-0.277104	-0.149742	-0.540169	-0.059205
Data215	-0.195112	-0.306808	-0.251876	-0.171308	-0.482592	-0.036418
Data216	-0.229699	-0.269169	-0.204267	-0.179039	-0.429898	0.032756
Data217	-0.252486	-0.177412	-0.152387	-0.185957	-0.366217	0.068971
Data218	-0.270186	-0.060019	-0.149335	-0.150352	-0.307622	0.058188
Data219	-0.288497	0.053712	-0.172325	-0.115765	-0.241906	-0.005086
Data220	-0.280766	0.151166	-0.185957	-0.085044	-0.148928	-0.073447
Data221	-0.257165	0.206302	-0.159101	-0.072429	-0.024211	-0.121869
Data222	-0.227054	0.238448	-0.126752	-0.068564	0.091147	-0.155032
Data223	-0.191857	0.262659	-0.099692	-0.042115	0.168867	-0.179039
Data224	-0.180463	0.276087	-0.060426	-0.030315	0.216068	-0.20325
Data225	-0.200198	0.317184	-0.02177	-0.025839	0.259403	-0.226037
Data226	-0.223799	0.415859	0.036825	-0.022787	0.319626	-0.185346
Data227	-0.222782	0.511076	0.135704	-0.01709	0.366827	-0.099082
Data228	-0.199791	0.588998	0.215864	0.002645	0.407111	-0.008749
Data229	-0.160321	0.636606	0.248213	0.022583	0.410773	0.038249
Data230	-0.104779	0.672211	0.203657	0.056357	0.397955	0.041098
Data231	-0.00529	0.713919	0.141197	0.079143	0.4065	0.018107
Data232	0.131634	0.743013	0.129803	0.08423	0.43478	-0.004679
Data233	0.273238	0.756847	0.184329	0.087282	0.430508	-0.031535
Data234	0.373948	0.739147	0.25391	0.099692	0.374965	-0.075074
Data235	0.42237	0.706391	0.326747	0.131634	0.286666	-0.059002
Data236	0.426032	0.67099	0.374965	0.137942	0.192874	-0.05066
Data237	0.391648	0.616871	0.429084	0.136314	0.082195	-0.064088
Data238	0.339768	0.522876	0.495613	0.145673	-0.034791	-0.038046
Data239	0.310063	0.402024	0.550749	0.156252	-0.127362	0.018311
Data240	0.314946	0.293177	0.607716	0.131431	-0.214847	0.07833
Data241	0.329595	0.21505	0.63742	0.08952	-0.302739	0.150759
Data242	0.298466	0.142621	0.613209	0.047812	-0.377203	0.223392
Data243	0.234379	0.07955	0.562346	0.046794	-0.384527	0.285649
Data244	0.166222	0.052898	0.5243	0.083823	-0.359503	0.31637
Data245	0.116782	0.086468	0.533252	0.132041	-0.341802	0.324712
Data246	0.082399	0.129193	0.529793	0.163577	-0.340581	0.349737
Data247	0.046184	0.133262	0.488492	0.202233	-0.33224	0.399583
Data248	0.012207	0.120445	0.454312	0.257776	-0.315353	0.460009
Data249	-0.01058	0.111696	0.427253	0.290939	-0.271204	0.535693
Data250	-0.012411	0.098878	0.409145	0.292566	-0.206099	0.572519
Data251	-0.007731	0.092164	0.421149	0.278121	-0.141604	0.589202
Data252	-0.050456	0.133466	0.432339	0.256352	-0.1178	0.606292
Data253	-0.092164	0.200198	0.388393	0.219933	-0.129803	0.610157
Data254	-0.085247	0.252893	0.292566	0.214033	-0.155642	0.592457
Data255	-0.062664	0.275476	0.177615	0.249027	-0.172936	0.587778
Data256	-0.041505	0.266117	0.092164	0.271407	-0.165815	0.596119
Data257	-0.008138	0.228478	0.065512	0.276493	-0.129397	0.614023
Data258	0.042522	0.215254	0.043539	0.275069	-0.059612	0.624196
Data259	0.069378	0.214847	0.020752	0.255741	-0.002848	0.648814
Data260	0.076702	0.228072	0.03418	0.211388	0.024211	0.679942
Data261	0.067343	0.241296	0.077109	0.160321	0.017904	0.680959
Data262	0.057374	0.269983	0.119834	0.132041	0.001628	0.685028
Data263	0.056357	0.322067	0.153607	0.119427	0.010376	0.678314
Data264	0.082399	0.336716	0.178225	0.133466	0.053508	0.683604
Data265	0.114544	0.310267	0.180667	0.16846	0.093996	0.672414
Data266	0.157066	0.271611	0.14018	0.203454	0.119631	0.642507
Data267	0.206505	0.235599	0.104168	0.216882	0.165204	0.606088
Data268	0.218509	0.243127	0.101116	0.22563	0.221968	0.58615
Data269	0.165408	0.273849	0.134686	0.228478	0.285852	0.588184
Data270	0.099692	0.349737	0.186567	0.227868	0.34933	0.575163
Data271	0.041708	0.457771	0.219323	0.23031	0.435798	0.54078
Data272	-0.02177	0.572925	0.254927	0.234582	0.528166	0.517383
Data273	-0.072429	0.660207	0.282597	0.261438	0.584726	0.489916
Data274	-0.063274	0.701305	0.30518	0.281987	0.662445	0.505786
Data275	-0.010986	0.727347	0.317998	0.308232	0.758272	0.533252
Data276	0.05066	0.759696	0.316574	0.333867	0.827649	0.549528
Data277	0.11312	0.789197	0.287887	0.357875	0.844129	0.5243
Data278	0.166832	0.831108	0.251062	0.383103	0.862033	0.484423
Data279	0.211999	0.913303	0.232547	0.377813	0.901096	0.454108
Data280	0.253503	1.014013	0.257979	0.36642	0.932021	0.426642
Data281	0.288701	1.107195	0.340988	0.386155	0.944839	0.428473
Data282	0.308639	1.142799	0.438239	0.401821	0.966201	0.442308
Data283	0.314336	1.126523	0.506396	0.398769	0.94138	0.43356
Data284	0.345261	1.077083	0.546476	0.369065	0.881971	0.417487
Data285	0.414638	0.994888	0.612395	0.35584	0.814221	0.429898
Data286	0.472216	0.89662	0.689911	0.34933	0.757051	0.451464
Data287	0.478319	0.7953	0.751354	0.366827	0.679535	0.464281
Data288	0.471402	0.69988	0.785128	0.389207	0.579232	0.462857
Data289	0.485644	0.634368	0.776176	0.364385	0.501106	0.464688
Data290	0.508634	0.556649	0.719005	0.333054	0.446988	0.457974
Data291	0.519621	0.446581	0.688284	0.337326	0.395514	0.453498
Data292	0.539762	0.327967	0.72694	0.363979	0.319626	0.446784
Data293	0.588184	0.22034	0.79998	0.383307	0.201012	0.429287
Data294	0.623585	0.147504	0.850843	0.408738	0.06246	0.434984
Data295	0.630706	0.054932	0.854505	0.421556	-0.075074	0.442105
Data296	0.599374	-0.043336	0.825615	0.396938	-0.178225	0.438239
Data297	0.546883	-0.129397	0.798555	0.361741	-0.230716	0.429694
Data298	0.471606	-0.183312	0.796521	0.333054	-0.263066	0.419928
Data299	0.390631	-0.193891	0.782076	0.286056	-0.279952	0.415656
Data300	0.338954	-0.224613	0.712902	0.23092	-0.294804	0.383917
Data301	0.310674	-0.292363	0.610768	0.194705	-0.279545	0.356451
Data302	0.303553	-0.345668	0.491544	0.150352	-0.25391	0.358689
Data303	0.301722	-0.387783	0.399176	0.120851	-0.225223	0.348313
Data304	0.261845	-0.394293	0.357061	0.130617	-0.223799	0.32695
Data305	0.201623	-0.359503	0.322067	0.126548	-0.261641	0.311488
Data306	0.146487	-0.277307	0.258183	0.099896	-0.309453	0.300094
Data307	0.113934	-0.19145	0.17436	0.078126	-0.348516	0.272831
Data308	0.093792	-0.136924	0.097454	0.065309	-0.371099	0.245569
Data309	0.069581	-0.142011	0.015259	0.041301	-0.376593	0.245162
Data310	0.036622	-0.204267	-0.052084	-0.008749	-0.364792	0.23153
Data311	0.030925	-0.299484	-0.086061	-0.074261	-0.339157	0.199791
Data312	0.037435	-0.387986	-0.1296	-0.152183	-0.326747	0.18677
Data313	0.020752	-0.452684	-0.196943	-0.204674	-0.342616	0.181481
Data314	-0.018311	-0.487271	-0.259403	-0.237634	-0.360113	0.165611
Data315	-0.072836	-0.464485	-0.312708	-0.251469	-0.397141	0.131024
Data316	-0.132041	-0.420132	-0.352992	-0.239668	-0.446174	0.083213
Data317	-0.203047	-0.396124	-0.374965	-0.223189	-0.470385	0.026856
Data318	-0.272831	-0.4124	-0.364792	-0.197147	-0.467943	-0.058391
Data319	-0.301518	-0.464485	-0.342006	-0.178225	-0.469978	-0.131431
Data320	-0.307215	-0.52959	-0.323695	-0.205488	-0.46835	-0.190636
Data321	-0.317591	-0.567025	-0.29399	-0.249027	-0.463874	-0.21444
Data322	-0.351771	-0.581267	-0.240482	-0.285445	-0.434373	-0.201826
Data323	-0.401821	-0.546273	-0.16907	-0.31637	-0.403245	-0.178022
Data324	-0.435187	-0.44597	-0.118817	-0.35462	-0.376186	-0.179243
Data325	-0.433967	-0.339157	-0.122683	-0.3829	-0.343023	-0.211795
Data326	-0.407925	-0.261438	-0.144249	-0.387376	-0.291752	-0.271
Data327	-0.346075	-0.210168	-0.161339	-0.366217	-0.23031	-0.321457
Data328	-0.277714	-0.205895	-0.145266	-0.333257	-0.130414	-0.346075
Data329	-0.232344	-0.204878	-0.122683	-0.315557	-0.033366	-0.368048
Data330	-0.203657	-0.209354	-0.092368	-0.315963	0.024618	-0.414232
Data331	-0.219526	-0.21912	-0.067954	-0.332443	0.033163	-0.470181
Data332	-0.254317	-0.182294	-0.036622	-0.344447	0.064088	-0.507413
Data333	-0.26978	-0.093792	0.042522	-0.36581	0.100913	-0.492358
Data334	-0.264083	-0.017294	0.139162	-0.392869	0.122276	-0.446988
Data335	-0.230513	0.018718	0.200605	-0.430101	0.130007	-0.404873
Data336	-0.183515	0.032959	0.17436	-0.449022	0.111086	-0.370286
Data337	-0.113324	0.000814	0.084637	-0.459398	0.076905	-0.37822
Data338	-0.004476	-0.073243	-0.001628	-0.46774	0.058798	-0.390224
Data339	0.110475	-0.154625	-0.02238	-0.490527	0.052898	-0.395514
Data340	0.18677	-0.206709	0.006511	-0.491951	0.02177	-0.425828
Data341	0.228072	-0.246382	0.043539	-0.460416	-0.064088	-0.444953
Data342	0.239058	-0.289515	0.081788	-0.430304	-0.184736	-0.429084
Data343	0.218916	-0.344854	0.107017	-0.417283	-0.322677	-0.434373
Data344	0.173953	-0.408128	0.142824	-0.393276	-0.449836	-0.448208
Data345	0.143231	-0.479133	0.206099	-0.362147	-0.538745	-0.436408
Data346	0.15198	-0.562956	0.264286	-0.361537	-0.618296	-0.405687
Data347	0.16378	-0.639251	0.312098	-0.404262	-0.69337	-0.3888
Data348	0.164797	-0.709036	0.30457	-0.454312	-0.768444	-0.368658
Data349	0.124717	-0.791028	0.22034	-0.510262	-0.821749	-0.333054
Data350	0.086671	-0.863661	0.125531	-0.530404	-0.858167	-0.321253
Data351	0.047812	-0.888889	0.076702	-0.508227	-0.911676	-0.331223
Data352	0.000203	-0.86773	0.056967	-0.481982	-0.952773	-0.329391
Data353	-0.065919	-0.846367	0.034587	-0.456346	-0.987971	-0.319829
Data354	-0.141807	-0.871799	0.000203	-0.428473	-1.007706	-0.296025
Data355	-0.203657	-0.894789	-0.045981	-0.421352	-1.022761	-0.255334
Data356	-0.23743	-0.888075	-0.080364	-0.430304	-0.990616	-0.225427
Data357	-0.274662	-0.86183	-0.083213	-0.429694	-0.942397	-0.210981
Data358	-0.331426	-0.811373	-0.087078	-0.444343	-0.891737	-0.208947
Data359	-0.389817	-0.74464	-0.122886	-0.471809	-0.845553	-0.192264
Data360	-0.408331	-0.66448	-0.20915	-0.498868	-0.807711	-0.191246
Data361	-0.402228	-0.616261	-0.324102	-0.487475	-0.770275	-0.215864
Data362	-0.400193	-0.624196	-0.426235	-0.446581	-0.735892	-0.230513
Data363	-0.421556	-0.671194	-0.50192	-0.430304	-0.711681	-0.220544
Data364	-0.415859	-0.718395	-0.547901	-0.42298	-0.681366	-0.212812
Data365	-0.408128	-0.725516	-0.592864	-0.441087	-0.657766	-0.210575
Data366	-0.41179	-0.701508	-0.62562	-0.498461	-0.654917	-0.221968
Data367	-0.410976	-0.667938	-0.624399	-0.563973	-0.676687	-0.244144
Data368	-0.42359	-0.645762	-0.606292	-0.605478	-0.719412	-0.260014
Data369	-0.442105	-0.612599	-0.58554	-0.607513	-0.786348	-0.264286
Data370	-0.433153	-0.568043	-0.567839	-0.595916	-0.816459	-0.265304
Data371	-0.404059	-0.560922	-0.553394	-0.567839	-0.788586	-0.272424
Data372	-0.366013	-0.602223	-0.568246	-0.535083	-0.75054	-0.294397
Data373	-0.329391	-0.6598	-0.586557	-0.514738	-0.717174	-0.326136
Data374	-0.313929	-0.686046	-0.58025	-0.491747	-0.671804	-0.37822
Data375	-0.318201	-0.672007	-0.550952	-0.492154	-0.630096	-0.3829
Data376	-0.364792	-0.59734	-0.468961	-0.493172	-0.590016	-0.359503
Data377	-0.448412	-0.488492	-0.355637	-0.490527	-0.536914	-0.352992
Data378	-0.532235	-0.392869	-0.258793	-0.476895	-0.457567	-0.351975
Data379	-0.593067	-0.320033	-0.192264	-0.453498	-0.376389	-0.364996
Data380	-0.618702	-0.279138	-0.13611	-0.426439	-0.285242	-0.354823
Data381	-0.599781	-0.263269	-0.071412	-0.397752	-0.193077	-0.318608
Data382	-0.552377	-0.239058	-0.001831	-0.35584	-0.105186	-0.282394
Data383	-0.494392	-0.198367	0.035604	-0.31576	-0.032349	-0.276087
Data384	-0.425015	-0.160932	0.01058	-0.283004	0.022176	-0.299077
Data385	-0.368455	-0.081381	-0.036215	-0.2592	0.091351	-0.340988
Data386	-0.327764	0.054932	-0.038249	-0.258996	0.15727	-0.361944
Data387	-0.288904	0.190229	0.013428	-0.230513	0.212812	-0.346278
Data388	-0.252893	0.289718	0.098065	-0.179039	0.272628	-0.30986
Data389	-0.208947	0.34465	0.138552	-0.137942	0.298873	-0.293584
Data390	-0.161135	0.331223	0.153811	-0.130821	0.264897	-0.30518
Data391	-0.11902	0.276697	0.155642	-0.143231	0.20264	-0.290532
Data392	-0.051067	0.214033	0.158897	-0.156659	0.170291	-0.249841
Data393	-0.009562	0.155032	0.190433	-0.136517	0.163577	-0.209964
Data394	-0.009359	0.104575	0.227665	-0.098065	0.124717	-0.18026
Data395	0.004679	0.064088	0.24801	-0.077719	0.055136	-0.150352
Data396	0.038046	0.03947	0.244348	-0.091758	-0.031128	-0.126141
Data397	0.02238	0.020549	0.212202	-0.111086	-0.092164	-0.13021
Data398	-0.00061	0.01709	0.195315	-0.109051	-0.132041	-0.143638
Data399	0.009969	0.002848	0.240482	-0.09664	-0.173546	-0.135297
Data400	0.040487	-0.008749	0.31515	-0.081381	-0.227868	-0.120241
Data401	0.056357	-0.024211	0.36581	-0.059815	-0.315353	-0.094199
Data402	0.058391	-0.086671	0.368861	-0.055339	-0.392462	-0.066122
Data403	0.036418	-0.189212	0.36052	-0.070598	-0.450446	-0.039267
Data404	-0.010173	-0.269983	0.363572	-0.077516	-0.492765	-0.01119
Data405	-0.06124	-0.301722	0.370082	-0.074261	-0.527962	0.007731
Data406	-0.126752	-0.293584	0.359706	-0.069378	-0.557056	-0.003662
Data407	-0.201012	-0.328781	0.302129	-0.061443	-0.55197	-0.014445
Data408	-0.261234	-0.385748	0.191857	-0.056967	-0.51311	0.007731
Data409	-0.274662	-0.42766	0.060833	-0.072023	-0.46306	0.061036
Data410	-0.287683	-0.449429	-0.001424	-0.092164	-0.412197	0.087689
Data411	-0.326747	-0.420132	-0.002238	-0.088299	-0.389614	0.095013
Data412	-0.363775	-0.343633	-0.024211	-0.071616	-0.404466	0.096844
Data413	-0.39409	-0.24862	-0.093996	-0.061443	-0.408535	0.069378
Data414	-0.403449	-0.13489	-0.167849	-0.054119	-0.386969	0.039673
Data415	-0.414435	-0.055543	-0.243737	-0.030111	-0.357671	0.020345
Data416	-0.42298	-0.049643	-0.334274	-0.025839	-0.352585	0.013428
Data417	-0.395107	-0.077312	-0.387172	-0.053305	-0.35523	0.005697
Data418	-0.330002	-0.108034	-0.419318	-0.110272	-0.344854	-0.014242
Data419	-0.280156	-0.133669	-0.469571	-0.172529	-0.319422	-0.009766
Data420	-0.273238	-0.167035	-0.521045	-0.196943	-0.295415	0.016683
Data421	-0.283004	-0.214644	-0.547901	-0.177005	-0.290532	0.024618
Data422	-0.339157	-0.227461	-0.563567	-0.137535	-0.299077	0.033163
Data423	-0.404873	-0.203047	-0.574756	-0.120851	-0.313319	0.039673
Data424	-0.455126	-0.187584	-0.552377	-0.095216	-0.292973	0.025228
Data425	-0.493985	-0.204878	-0.482389	-0.05005	-0.237634	-0.015259
Data426	-0.520231	-0.240075	-0.384934	-0.016073	-0.18087	-0.015056
Data427	-0.550952	-0.260217	-0.29867	-0.006917	-0.11902	-0.01119
Data428	-0.561939	-0.237837	-0.213423	-0.009562	-0.056153	0.013021
Data429	-0.55848	-0.167035	-0.136721	-0.0059	-0.034994	0.074057
Data430	-0.545663	-0.058391	-0.058188	-0.006104	-0.034791	0.115358
Data431	-0.535897	0.066122	-0.007528	-0.0059	-0.016683	0.1237
Data432	-0.546273	0.183719	0.005697	0.015462	0.021159	0.103965
Data433	-0.545866	0.269373	-0.007935	0.052084	0.091147	0.086875
Data434	-0.495613	0.33875	-0.01709	0.089316	0.193688	0.071412
Data435	-0.431118	0.390021	0.001221	0.128583	0.31047	0.05127
Data436	-0.3829	0.415249	0.040691	0.150352	0.415045	0.032959
Data437	-0.367437	0.441698	0.091351	0.141197	0.472012	0.002035
Data438	-0.366623	0.456753	0.132041	0.114951	0.492154	-0.034384
Data439	-0.376389	0.526741	0.175784	0.095013	0.525114	-0.044963
Data440	-0.37232	0.649424	0.229699	0.087892	0.574146	-0.01709
Data441	-0.340988	0.747489	0.279138	0.09603	0.614633	0.030721
Data442	-0.289718	0.824598	0.267948	0.123496	0.637013	0.059002
Data443	-0.215661	0.876071	0.197147	0.146283	0.628875	0.062664
Data444	-0.114951	0.870782	0.091351	0.162153	0.61382	0.03947
Data445	0.013835	0.838636	0.018107	0.16317	0.626637	0.021566
Data446	0.150759	0.787162	-0.004679	0.161542	0.64271	0.020345
Data447	0.236413	0.719615	-0.002645	0.176191	0.634572	0.00529
Data448	0.256758	0.627044	0.010376	0.193281	0.58554	0.004476
Data449	0.238855	0.562549	0.039673	0.196536	0.523079	0.025432
Data450	0.204267	0.527555	0.088502	0.189619	0.440884	0.015869
Data451	0.188398	0.448819	0.142214	0.208337	0.357875	0.033163
Data452	0.206302	0.350958	0.201623	0.246993	0.287887	0.077109
Data453	0.244755	0.255334	0.257572	0.268152	0.199181	0.116579
Data454	0.25452	0.194502	0.29806	0.24862	0.102948	0.127565
Data455	0.249434	0.140993	0.295008	0.204471	0.034791	0.140586
Data456	0.194909	0.055136	0.249434	0.169884	-0.023194	0.171715
Data457	0.133872	-0.031332	0.210778	0.160118	-0.079347	0.177208
Data458	0.075074	-0.039673	0.212812	0.177615	-0.149742	0.16907
Data459	0.026856	-0.003255	0.208337	0.186974	-0.217085	0.166832
Data460	-0.032553	-0.01058	0.165611	0.204471	-0.268762	0.173342
Data461	-0.072023	-0.042522	0.101727	0.228682	-0.313522	0.196333
Data462	-0.100913	-0.056967	0.062053	0.232141	-0.343226	0.254927
Data463	-0.122072	-0.062867	0.04008	0.212609	-0.314132	0.288904
Data464	-0.166629	-0.052491	0.012614	0.188398	-0.263066	0.267542
Data465	-0.232954	0.001017	-0.037029	0.157677	-0.256148	0.257165
Data466	-0.278121	0.068767	-0.106406	0.102948	-0.263066	0.266931
Data467	-0.275476	0.102337	-0.20793	0.06124	-0.248824	0.251876
Data468	-0.260624	0.101523	-0.325933	0.065716	-0.226444	0.221561
Data469	-0.254114	0.074464	-0.425015	0.097658	-0.231327	0.233361
Data470	-0.248417	0.059002	-0.478523	0.118003	-0.237227	0.240889
Data471	-0.23682	0.048015	-0.507413	0.118207	-0.23621	0.21383
Data472	-0.241296	0.052694	-0.556649	0.078737	-0.213219	0.183515
Data473	-0.255741	0.05656	-0.583708	0.01648	-0.182294	0.175784
Data474	-0.275476	0.058798	-0.585336	-0.03418	-0.162153	0.171715
Data475	-0.319219	0.077719	-0.57557	-0.052898	-0.179243	0.17497
Data476	-0.379238	0.120648	-0.544035	-0.026652	-0.190636	0.160728
Data477	-0.401211	0.145266	-0.505786	0.011597	-0.162153	0.146283
Data478	-0.399786	0.116782	-0.470995	0.060629	-0.122276	0.132448
Data479	-0.365606	0.059815	-0.462247	0.097861	-0.103354	0.127565
Data480	-0.330002	0.03357	-0.45716	0.111493	-0.072429	0.102948
Data481	-0.314539	0.060222	-0.424404	0.129397	-0.040487	0.075685
Data482	-0.339564	0.112917	-0.374965	0.13489	0.002441	0.090537
Data483	-0.397752	0.17965	-0.297042	0.120241	0.036622	0.102134
Data484	-0.460009	0.262048	-0.258996	0.10783	0.081788	0.069785
Data485	-0.51901	0.303349	-0.24801	0.101523	0.141807	0.037842
Data486	-0.562549	0.315353	-0.231734	0.115155	0.186974	0.009155
Data487	-0.578419	0.33346	-0.194298	0.122072	0.245162	0.00529
Data488	-0.549325	0.349533	-0.156252	0.133059	0.328171	0.040284
Data489	-0.502124	0.3829	-0.137942	0.149132	0.413011	0.085654
Data490	-0.450243	0.426642	-0.151166	0.165815	0.469571	0.102948
Data491	-0.405076	0.484627	-0.208947	0.17965	0.484627	0.073854
Data492	-0.378627	0.560515	-0.274662	0.170901	0.506193	0.024821
Data493	-0.351364	0.651662	-0.293584	0.167035	0.521655	-0.007121
Data494	-0.316981	0.739554	-0.255945	0.183719	0.527555	-0.008749
Data495	-0.297246	0.783703	-0.213016	0.210778	0.552783	0.004883
Data496	-0.282597	0.758475	-0.209557	0.226037	0.545459	-0.0059
Data497	-0.266931	0.690522	-0.216882	0.224002	0.475268	-0.077719
Data498	-0.202843	0.611785	-0.207116	0.205488	0.391445	-0.129193
Data499	-0.127362	0.520231	-0.153404	0.176191	0.32166	-0.11841
Data500	-0.088299	0.448412	-0.071819	0.184939	0.279952	-0.083213
Data501	-0.070802	0.385748	-0.015056	0.223392	0.203047	-0.043539
Data502	-0.060426	0.334478	-0.003866	0.237023	0.116579	0.007324
Data503	-0.067547	0.29399	-0.044556	0.214237	0.07833	0.020549
Data504	-0.085654	0.25391	-0.105999	0.183515	0.079957	0.015666
Data505	-0.083823	0.218102	-0.121462	0.17436	0.071412	0.025228
Data506	-0.038656	0.188398	-0.083009	0.182091	0.038656	0.043539
Data507	0.015462	0.195926	-0.047201	0.181481	-0.023194	0.031739
Data508	0.055136	0.184532	-0.028484	0.184939	-0.097251	0.040894
Data509	0.045167	0.115562	-0.019735	0.193281	-0.161339	0.079143
Data510	0.001424	0.012818	-0.003459	0.20854	-0.194502	0.101727
Data511	-0.046387	-0.076499	0.039063	0.218102	-0.252282	0.103558
Data512	-0.113731	-0.112917	0.076905	0.218509	-0.358689	0.102337
Data513	-0.199791	-0.136924	0.073447	0.199181	-0.454515	0.102337
Data514	-0.272424	-0.18677	0.006104	0.185753	-0.506193	0.102134
Data515	-0.291752	-0.231937	-0.093589	0.189008	-0.518196	0.126752
Data516	-0.277511	-0.272424	-0.187788	0.170698	-0.504158	0.168053
Data517	-0.302332	-0.27039	-0.225427	0.151776	-0.479337	0.199995
Data518	-0.36052	-0.197553	-0.215661	0.138959	-0.463467	0.212609
Data519	-0.426235	-0.091961	-0.217695	0.125734	-0.459602	0.220747
Data520	-0.462654	0.026449	-0.256555	0.106406	-0.451667	0.18616
Data521	-0.448819	0.11841	-0.313115	0.119834	-0.439663	0.146894
Data522	-0.421759	0.140383	-0.350347	0.162763	-0.426235	0.121055
Data523	-0.413621	0.104168	-0.381476	0.173139	-0.405483	0.084637
Data524	-0.394903	0.052694	-0.382086	0.149132	-0.385138	0.050253
Data525	-0.370082	-0.009766	-0.375779	0.09542	-0.381476	0.024821
Data526	-0.345464	-0.075685	-0.384934	0.041911	-0.382086	0.035604
Data527	-0.351161	-0.120241	-0.410163	0.021973	-0.390224	0.036825
Data528	-0.383917	-0.130007	-0.45126	0.020549	-0.408942	0.020549
Data529	-0.446784	-0.090944	-0.480354	0.042318	-0.421963	0.013021
Data530	-0.533048	-0.045574	-0.488085	0.060629	-0.43478	-0.003255
Data531	-0.590829	-0.036215	-0.460822	0.089723	-0.423794	-0.041708
Data532	-0.601205	-0.064698	-0.413214	0.127769	-0.383103	-0.073854
Data533	-0.585743	-0.123089	-0.368048	0.157066	-0.33753	-0.093792
Data534	-0.576181	-0.171104	-0.319422	0.163984	-0.280766	-0.106813
Data535	-0.570484	-0.189822	-0.274662	0.167646	-0.220747	-0.094199
Data536	-0.574146	-0.153811	-0.213016	0.171308	-0.160321	-0.040691
Data537	-0.569467	-0.061443	-0.14079	0.173749	-0.103354	0.001424
Data538	-0.553394	0.04537	-0.105592	0.190433	-0.034994	0.016276
Data539	-0.535286	0.108848	-0.093792	0.225427	0.035604	-0.014038
Data540	-0.503141	0.139569	-0.091147	0.242924	0.117596	-0.04008
Data541	-0.452481	0.155642	-0.046387	0.254114	0.201216	-0.052491
Data542	-0.417283	0.174156	0.001424	0.260624	0.305384	-0.069988
Data543	-0.414028	0.215864	0.040894	0.265507	0.407721	-0.086468
Data544	-0.408942	0.243127	0.060019	0.256352	0.477709	-0.09542
Data545	-0.407925	0.277714	0.088299	0.227461	0.527555	-0.097658
Data546	-0.388596	0.368251	0.120851	0.213016	0.594288	-0.082806
Data547	-0.352178	0.496834	0.172529	0.200198	0.6539	-0.038046
Data548	-0.30925	0.571094	0.215254	0.216882	0.685842	0.015462
Data549	-0.256962	0.613209	0.20793	0.235599	0.675873	0.034994
Data550	-0.188602	0.626027	0.143028	0.257572	0.624806	0.003255
Data551	-0.084433	0.599171	0.041301	0.296228	0.57496	-0.049439
Data552	0.069785	0.548308	-0.008138	0.317795	0.585946	-0.083416
Data553	0.201216	0.493782	0.013224	0.317591	0.622975	-0.110679
Data554	0.28219	0.426642	0.047201	0.309656	0.606902	-0.1355
Data555	0.310674	0.345668	0.069174	0.295822	0.5184	-0.123496
Data556	0.301925	0.280156	0.102337	0.274052	0.437222	-0.107424
Data557	0.25981	0.219526	0.145062	0.244755	0.349533	-0.111493
Data558	0.224613	0.158897	0.192874	0.242924	0.252893	-0.099896
Data559	0.221358	0.083213	0.245569	0.249638	0.155032	-0.064698
Data560	0.239872	0.013631	0.287073	0.249231	0.040487	-0.039673
Data561	0.251672	-0.052491	0.293787	0.20325	-0.098472	-0.019125
Data562	0.217899	-0.140383	0.245365	0.147707	-0.205285	0.002645
Data563	0.181277	-0.220747	0.190026	0.109458	-0.249638	0.014852
Data564	0.154421	-0.279952	0.189415	0.108848	-0.271204	0.015666
Data565	0.116375	-0.29867	0.219323	0.150759	-0.284835	0.0177
Data566	0.071616	-0.306401	0.225223	0.197757	-0.307418	0.022583
Data567	0.028077	-0.369065	0.193484	0.228072	-0.341192	0.027059
Data568	-0.006511	-0.437018	0.154218	0.253707	-0.360316	0.05656
Data569	-0.032146	-0.500292	0.114341	0.24862	-0.347092	0.10071
Data570	-0.080161	-0.537118	0.075685	0.226037	-0.28748	0.105796
Data571	-0.14669	-0.518807	0.037232	0.220951	-0.239872	0.082399
Data572	-0.20325	-0.450446	-0.007935	0.204674	-0.242313	0.085247
Data573	-0.207523	-0.375779	-0.061443	0.163984	-0.262252	0.090333
Data574	-0.157473	-0.313319	-0.138145	0.133466	-0.257979	0.058798
Data575	-0.122886	-0.275476	-0.229699	0.143028	-0.236006	0.027466
Data576	-0.099896	-0.267745	-0.304774	0.183312	-0.229496	0.043132
Data577	-0.072023	-0.290328	-0.357875	0.20915	-0.227868	0.049236
Data578	-0.060426	-0.312301	-0.401007	0.19674	-0.201012	0.018718
Data579	-0.080161	-0.327967	-0.442919	0.160728	-0.155845	-0.007121
Data580	-0.127769	-0.318812	-0.447801	0.107424	-0.113527	-0.008342
Data581	-0.174767	-0.286463	-0.431118	0.09664	-0.086671	0.003052
Data582	-0.213626	-0.237634	-0.431322	0.114748	-0.081381	0.001017
Data583	-0.232547	-0.195519	-0.425828	0.131634	-0.088909	-0.0059
Data584	-0.214847	-0.178225	-0.416063	0.135093	-0.095216	-0.010173
Data585	-0.164594	-0.198774	-0.421556	0.133669	-0.097861	-0.026856
Data586	-0.085654	-0.237227	-0.446784	0.11902	-0.095013	-0.026042
Data587	-0.021973	-0.263269	-0.474657	0.108237	-0.087078	-0.026856
Data588	0.001831	-0.25452	-0.480761	0.099896	-0.06714	-0.00061
Data589	-0.043539	-0.223392	-0.445767	0.087282	-0.019328	0.0118
Data590	-0.127159	-0.162966	-0.367844	0.084637	0.033773	-0.006307
Data591	-0.201012	-0.113324	-0.287887	0.098675	0.09013	-0.030518
Data592	-0.258183	-0.086061	-0.203657	0.107627	0.148114	-0.050253
Data593	-0.292973	-0.086468	-0.131024	0.130007	0.184532	-0.062053
Data594	-0.297449	-0.089927	-0.066122	0.150556	0.213016	-0.036011
Data595	-0.2769	-0.088706	-0.019125	0.195722	0.278528	0.027263
Data596	-0.226444	-0.038656	0.011597	0.228885	0.332647	0.089927
Data597	-0.175377	0.023601	-0.009155	0.242313	0.363368	0.104575
Data598	-0.114137	0.109662	-0.085857	0.243331	0.396735	0.107424
Data599	-0.065309	0.225223	-0.129397	0.23621	0.453905	0.106203
Data600	-0.033977	0.35584	-0.104779	0.229496	0.5184	0.103151
Data601	-0.003662	0.445157	-0.056357	0.249434	0.568043	0.099082
Data602	0.004679	0.46835	-0.014649	0.289718	0.591643	0.09074
Data603	0.037842	0.448615	-0.005493	0.294601	0.544035	0.057577
Data604	0.088095	0.384731	-0.021159	0.288701	0.456143	0.013835
Data605	0.168663	0.298263	0.009969	0.277511	0.387986	0.002035
Data606	0.249027	0.200198	0.055136	0.264897	0.369472	0.013835
Data607	0.297246	0.09074	0.093385	0.275069	0.333257	0.029908
Data608	0.330002	-0.011597	0.099489	0.278935	0.249027	0.054729
Data609	0.348109	-0.089723	0.059612	0.254114	0.144249	0.087485
Data610	0.345464	-0.156252	0.004883	0.203861	0.089927	0.099489
Data611	0.335088	-0.227054	-0.035197	0.164797	0.082806	0.095623
Data612	0.335088	-0.295618	-0.026449	0.166832	0.069785	0.080771
Data613	0.36113	-0.340174	0.038656	0.177005	0.019735	0.053508
Data614	0.377203	-0.358078	0.113934	0.184736	-0.066326	0.016683
Data615	0.373948	-0.404669	0.161542	0.190636	-0.154014	-0.004069
Data616	0.350144	-0.47425	0.190636	0.192671	-0.232141	-0.022787
Data617	0.313929	-0.558277	0.218306	0.195926	-0.301315	-0.044963
Data618	0.2533	-0.61382	0.245365	0.208337	-0.372524	-0.044149
Data619	0.171715	-0.627044	0.249027	0.22034	-0.442105	-0.048422
Data620	0.097454	-0.672211	0.198978	0.211999	-0.500496	-0.064902
Data621	0.058798	-0.734264	0.100303	0.210168	-0.519214	-0.071005
Data622	0.06185	-0.789604	0.000203	0.165001	-0.502327	-0.043336
Data623	0.080975	-0.82887	-0.076905	0.104575	-0.469164	-0.017497
Data624	0.075685	-0.821749	-0.1178	0.06246	-0.44536	-0.016073
Data625	0.031739	-0.759289	-0.160525	0.042522	-0.435594	0.001831
Data626	-0.00529	-0.678721	-0.23153	0.043946	-0.431729	0.04537
Data627	-0.010783	-0.591643	-0.30986	0.048422	-0.403855	0.056357
Data628	-0.013835	-0.523486	-0.368251	0.060426	-0.353602	0.034994
Data629	-0.014445	-0.508838	-0.406704	0.072023	-0.297856	0.012207
Data630	-0.021566	-0.528573	-0.435594	0.082399	-0.265507	-0.022176
Data631	-0.019328	-0.548511	-0.454922	0.054932	-0.246993	-0.056764
Data632	-0.013428	-0.571908	-0.480964	0.00529	-0.251672	-0.069378
Data633	-0.019938	-0.598154	-0.504565	-0.048625	-0.251469	-0.060426
Data634	-0.039673	-0.609751	-0.518807	-0.083213	-0.238651	-0.057577
Data635	-0.096234	-0.584115	-0.536304	-0.074261	-0.263676	-0.041911
Data636	-0.179039	-0.545256	-0.547901	-0.069988	-0.307012	-0.019532
Data637	-0.271407	-0.534066	-0.523486	-0.072836	-0.326136	-0.016683
Data638	-0.346278	-0.558277	-0.473437	-0.056153	-0.296432	-0.028687
Data639	-0.369675	-0.622772	-0.430304	-0.045777	-0.260217	-0.030315
