# Supplementary material for: Integration of MRI and somatosensory evoked potentials facilitate diagnosis of spinal cord compression
Source: Sci Rep. 2023 May 15;13:7861. doi: 10.1038/s41598-023-34832-2 (PMC10185544; doi:10.1038/s41598-023-34832-2)
Supplement: Supplementary file 3 — Supplementary Information 3. [file 41598_2023_34832_MOESM3_ESM.zip › Preoperative SSEP data/spinal cord compression group/2882835_2/2882835_2_Rt Tibial SEP_Cz'-Fpz_201219_145439.csv]

Index	1	2	3	4	5	6
Name	Cz'-Fpz	Cz'-Fpz	Cz'-Fpz	Cz'-Fpz	Cz'-Fpz	Cz'-Fpz
Time	2.01808E+13	2.01808E+13	2.01808E+13	2.01808E+13	2.01808E+13	2.01808E+13
Highcut	500	500	500	500	500	500
Lowcut	10	10	10	10	10	10
Period	0.000156	0.000156	0.000156	0.000156	0.000156	0.000156
Averages	120	120	120	120	120	120
Int (mA)	32/32mA	32/32mA	32/32mA	32/32mA	32/32mA	32/32mA
Pulse Width (�gs)	200�s	200�s	200�s	200�s	200�s	200�s
Rep Rate (Hz)	2.66Hz	2.66Hz	2.66Hz	2.66Hz	2.66Hz	2.66Hz
Data0	-0.075074	0.05066	0.00529	-0.291549	0.970067	2.269118
Data1	2.667887	2.883752	2.686605	2.528115	3.64182	2.355383
Data2	3.971211	4.137026	3.712622	3.552504	4.824903	2.397904
Data3	0.974339	1.092546	0.926528	0.893975	1.772488	2.381628
Data4	2.813967	3.077846	2.729534	2.608275	3.570815	2.295771
Data5	3.838153	3.994812	3.674983	3.623509	4.616566	2.137077
Data6	3.326263	3.43328	3.185473	3.187915	4.17792	1.909616
Data7	2.357824	2.465248	2.286615	2.339717	3.329722	1.625188
Data8	1.348694	1.487246	1.356832	1.434755	2.428626	1.30251
Data9	0.514941	0.71107	0.593474	0.649627	1.663233	0.962946
Data10	-0.09664	0.17497	0.05127	0.038656	1.093767	0.629282
Data11	-0.462857	-0.136721	-0.260421	-0.343023	0.692963	0.321457
Data12	-0.638844	-0.260624	-0.383714	-0.525114	0.463467	0.054932
Data13	-0.691132	-0.291346	-0.386562	-0.577198	0.376593	-0.161135
Data14	-0.658579	-0.253503	-0.343837	-0.538542	0.37822	-0.324305
Data15	-0.565601	-0.167849	-0.297856	-0.438036	0.402635	-0.437222
Data16	-0.455329	-0.070395	-0.249638	-0.314539	0.413418	-0.505786
Data17	-0.368251	-0.012614	-0.182294	-0.196333	0.417487	-0.538542
Data18	-0.326136	-0.008952	-0.132855	-0.087485	0.420946	-0.547087
Data19	-0.315353	0.002035	-0.124514	-0.016073	0.430915	-0.540373
Data20	-0.323695	0.029094	-0.15259	-0.000203	0.458991	-0.526131
Data21	-0.324509	0.117189	-0.183719	-0.024618	0.480151	-0.511076
Data22	-0.29867	0.215864	-0.172936	-0.066733	0.435187	-0.499682
Data23	-0.235192	0.259607	-0.155439	-0.129193	0.32695	-0.494596
Data24	-0.187584	0.273442	-0.175784	-0.19206	0.229292	-0.496427
Data25	-0.175174	0.285039	-0.217288	-0.246179	0.158287	-0.504362
Data26	-0.201012	0.303553	-0.270593	-0.307215	0.102541	-0.516569
Data27	-0.267745	0.314743	-0.311081	-0.391445	0.06775	-0.530404
Data28	-0.340378	0.29928	-0.345261	-0.47364	0.058595	-0.543425
Data29	-0.362758	0.271814	-0.398973	-0.544035	0.069378	-0.553597
Data30	-0.335495	0.243331	-0.451871	-0.579232	0.103354	-0.559497
Data31	-0.261845	0.236006	-0.486254	-0.575163	0.148521	-0.560311
Data32	-0.198367	0.263879	-0.507006	-0.554818	0.189008	-0.556446
Data33	-0.165815	0.28748	-0.502937	-0.545866	0.195519	-0.548714
Data34	-0.156659	0.289311	-0.483609	-0.534473	0.175377	-0.538542
Data35	-0.147504	0.267338	-0.442512	-0.543832	0.179446	-0.527352
Data36	-0.153404	0.248213	-0.375372	-0.544849	0.16907	-0.515958
Data37	-0.170901	0.260828	-0.323288	-0.541594	0.142418	-0.505379
Data38	-0.192671	0.279952	-0.305384	-0.555021	0.100099	-0.495613
Data39	-0.234379	0.259403	-0.328985	-0.596323	0.07833	-0.485847
Data40	-0.292973	0.225427	-0.346888	-0.652272	0.083009	-0.475268
Data41	-0.317388	0.184532	-0.349126	-0.699474	0.118817	-0.462857
Data42	-0.268355	0.161339	-0.362961	-0.725923	0.195519	-0.448005
Data43	-0.195315	0.156049	-0.382086	-0.739554	0.27039	-0.430508
Data44	-0.170698	0.139773	-0.394903	-0.754609	0.316777	-0.411587
Data45	-0.20264	0.10722	-0.387376	-0.75522	0.320846	-0.392462
Data46	-0.233972	0.079754	-0.361334	-0.747082	0.322271	-0.375168
Data47	-0.239872	0.077923	-0.304774	-0.705374	0.327967	-0.361537
Data48	-0.225834	0.111086	-0.239058	-0.630503	0.332443	-0.353195
Data49	-0.205895	0.117393	-0.166425	-0.539152	0.312912	-0.350551
Data50	-0.211185	0.122072	-0.132855	-0.469774	0.315963	-0.354009
Data51	-0.246586	0.113934	-0.110475	-0.476895	0.346482	-0.362554
Data52	-0.283004	0.10722	-0.091147	-0.520638	0.412197	-0.375372
Data53	-0.299687	0.107017	-0.076499	-0.533862	0.499886	-0.391648
Data54	-0.285852	0.114544	-0.085654	-0.483202	0.582488	-0.410569
Data55	-0.27568	0.133466	-0.114341	-0.398769	0.648407	-0.432339
Data56	-0.269983	0.155845	-0.120851	-0.356247	0.681163	-0.456753
Data57	-0.264286	0.167646	-0.10193	-0.345057	0.652476	-0.483813
Data58	-0.262252	0.153607	-0.069581	-0.36113	0.606699	-0.512907
Data59	-0.25452	0.108034	-0.027466	-0.377406	0.56316	-0.542611
Data60	-0.243737	0.032146	0.009766	-0.369472	0.515958	-0.570891
Data61	-0.239872	-0.014852	0.019328	-0.337733	0.455736	-0.595305
Data62	-0.251672	-0.020752	0.014242	-0.272017	0.391241	-0.61382
Data63	-0.288294	0.003052	0.024821	-0.215457	0.325933	-0.624196
Data64	-0.303553	0.060833	0.057577	-0.180667	0.269169	-0.62562
Data65	-0.299687	0.129193	0.131024	-0.158694	0.232344	-0.618092
Data66	-0.292566	0.154014	0.21383	-0.160728	0.218916	-0.602833
Data67	-0.281376	0.1473	0.2592	-0.181684	0.205692	-0.58147
Data68	-0.23153	0.126141	0.28687	-0.200809	0.221968	-0.556039
Data69	-0.199791	0.120851	0.289108	-0.225834	0.227461	-0.528573
Data70	-0.216271	0.093792	0.303349	-0.235599	0.183312	-0.500292
Data71	-0.277918	0.046794	0.314336	-0.262659	0.128583	-0.472826
Data72	-0.359909	0.013835	0.275476	-0.299891	0.092368	-0.446174
Data73	-0.44536	0.059002	0.194502	-0.355637	0.077516	-0.421149
Data74	-0.483406	0.152794	0.110068	-0.407518	0.091554	-0.397141
Data75	-0.454108	0.243534	0.046998	-0.441087	0.106406	-0.373948
Data76	-0.400804	0.27629	-0.006714	-0.448819	0.091147	-0.351364
Data77	-0.354416	0.25859	-0.066936	-0.435594	0.070395	-0.328985
Data78	-0.291549	0.242924	-0.13021	-0.399786	0.065309	-0.307215
Data79	-0.223596	0.234989	-0.182091	-0.379034	0.07894	-0.285852
Data80	-0.194909	0.243534	-0.229496	-0.366013	0.089316	-0.265507
Data81	-0.200605	0.259607	-0.272017	-0.374558	0.097658	-0.246586
Data82	-0.227258	0.256352	-0.301518	-0.415249	0.092775	-0.229699
Data83	-0.250858	0.236413	-0.331833	-0.482999	0.076905	-0.215457
Data84	-0.274866	0.208133	-0.350144	-0.54139	0.045574	-0.204064
Data85	-0.265507	0.200402	-0.395921	-0.602223	0.017497	-0.195519
Data86	-0.202233	0.182294	-0.423794	-0.63091	-0.002848	-0.189822
Data87	-0.1296	0.148521	-0.419114	-0.65451	-0.043539	-0.185957
Data88	-0.066326	0.088706	-0.413011	-0.67628	-0.065309	-0.182905
Data89	-0.008749	0.070598	-0.397548	-0.685842	-0.064495	-0.179446
Data90	0.019328	0.073854	-0.374762	-0.686046	-0.073447	-0.173749
Data91	0.046387	0.082399	-0.33814	-0.67099	-0.083619	-0.164391
Data92	0.08484	0.086264	-0.339157	-0.656545	-0.08484	-0.150352
Data93	0.109865	0.07365	-0.368658	-0.628061	-0.082602	-0.130821
Data94	0.120038	0.06246	-0.369472	-0.604868	-0.074057	-0.105999
Data95	0.139366	0.065512	-0.34404	-0.605885	-0.072429	-0.077109
Data96	0.18616	0.079143	-0.322881	-0.622161	-0.067343	-0.04537
Data97	0.234582	0.091147	-0.314743	-0.67099	-0.064698	-0.012411
Data98	0.249841	0.064698	-0.33875	-0.723278	-0.069581	0.019532
Data99	0.251265	0.018921	-0.349737	-0.749116	-0.059002	0.049439
Data100	0.252689	-0.03947	-0.334681	-0.735078	-0.009155	0.076702
Data101	0.262455	-0.078737	-0.317998	-0.685639	0.085654	0.100303
Data102	0.285242	-0.091961	-0.292566	-0.60914	0.165815	0.120241
Data103	0.302739	-0.092571	-0.275273	-0.514534	0.19145	0.136517
Data104	0.278528	-0.09664	-0.267745	-0.464078	0.178632	0.149132
Data105	0.247603	-0.099082	-0.254317	-0.471809	0.192467	0.158083
Data106	0.217085	-0.09013	-0.252079	-0.495206	0.227258	0.163373
Data107	0.183515	-0.096234	-0.245569	-0.476285	0.280156	0.165001
Data108	0.158694	-0.10783	-0.241703	-0.409959	0.323084	0.162763
Data109	0.136924	-0.103354	-0.232954	-0.343837	0.359909	0.15727
Data110	0.098065	-0.091758	-0.198164	-0.286463	0.377406	0.149335
Data111	0.084433	-0.095623	-0.149335	-0.219323	0.385341	0.139366
Data112	0.116172	-0.112103	-0.091758	-0.134483	0.407518	0.128583
Data113	0.140993	-0.151573	-0.046184	-0.040894	0.447598	0.1178
Data114	0.122276	-0.208337	-0.028484	0.049846	0.482389	0.10722
Data115	0.104168	-0.21973	-0.052694	0.100099	0.505379	0.097658
Data116	0.089927	-0.192467	-0.098065	0.120038	0.514738	0.089113
Data117	0.063274	-0.149538	-0.119427	0.133059	0.492561	0.081585
Data118	0.043336	-0.093996	-0.124514	0.150556	0.421352	0.074667
Data119	0.018718	-0.036215	-0.111899	0.185753	0.345261	0.06775
Data120	-0.018718	0.001017	-0.101116	0.235803	0.300298	0.060629
Data121	-0.072836	0.016276	-0.105796	0.284428	0.251469	0.052694
Data122	-0.092368	0.034994	-0.120851	0.319626	0.201419	0.043539
Data123	-0.079143	0.036418	-0.104982	0.337733	0.150963	0.033366
Data124	-0.057577	0.0118	-0.069174	0.350754	0.096234	0.02238
Data125	-0.083213	-0.030518	-0.072836	0.359299	0.083619	0.01119
Data126	-0.165408	-0.05066	-0.124107	0.337123	0.103761	0.000407
Data127	-0.250858	-0.025228	-0.205285	0.269169	0.145876	-0.008342
Data128	-0.322474	0.04008	-0.283207	0.163984	0.198978	-0.014852
Data129	-0.352585	0.080364	-0.337936	0.052491	0.173139	-0.0177
Data130	-0.339157	0.098268	-0.398973	-0.046591	0.071005	-0.016683
Data131	-0.317184	0.124514	-0.482389	-0.11312	-0.010783	-0.01119
Data132	-0.319829	0.14669	-0.549732	-0.160321	-0.071412	-0.001628
Data133	-0.345057	0.162763	-0.584929	-0.212406	-0.15259	0.01119
Data134	-0.38412	0.186567	-0.609954	-0.287683	-0.221968	0.026449
Data135	-0.413825	0.167239	-0.626841	-0.369879	-0.268559	0.042929
Data136	-0.382086	0.114544	-0.639862	-0.439663	-0.280969	0.059002
Data137	-0.297449	0.07304	-0.652476	-0.483202	-0.262455	0.07365
Data138	-0.189822	0.087282	-0.673838	-0.495206	-0.227665	0.086264
Data139	-0.107017	0.133669	-0.69337	-0.497444	-0.216068	0.09664
Data140	-0.034994	0.146283	-0.679535	-0.505989	-0.23682	0.105796
Data141	0.02828	0.14018	-0.656952	-0.508227	-0.273645	0.114544
Data142	0.10071	0.146894	-0.621347	-0.504362	-0.312098	0.12431
Data143	0.168663	0.166832	-0.551156	-0.502124	-0.356247	0.13611
Data144	0.216271	0.176598	-0.498665	-0.525724	-0.406704	0.150556
Data145	0.257776	0.148114	-0.475471	-0.568043	-0.450446	0.167239
Data146	0.26571	0.083416	-0.484423	-0.631317	-0.478523	0.185143
Data147	0.26571	-0.002238	-0.492154	-0.709239	-0.471606	0.202843
Data148	0.301722	-0.106406	-0.475268	-0.762748	-0.429491	0.218102
Data149	0.381679	-0.164391	-0.458788	-0.777193	-0.33753	0.229699
Data150	0.449226	-0.18677	-0.439663	-0.76641	-0.256352	0.236617
Data151	0.452481	-0.210575	-0.407111	-0.748302	-0.240889	0.238041
Data152	0.436205	-0.244551	-0.367844	-0.734874	-0.258996	0.234582
Data153	0.421352	-0.240889	-0.306808	-0.698049	-0.252893	0.226647
Data154	0.391445	-0.218509	-0.234175	-0.62501	-0.222985	0.215254
Data155	0.366827	-0.183108	-0.167442	-0.54607	-0.193688	0.201419
Data156	0.331019	-0.18026	-0.128583	-0.467536	-0.174563	0.186364
Data157	0.275883	-0.196129	-0.10132	-0.439867	-0.157473	0.171308
Data158	0.200198	-0.217085	-0.088909	-0.458381	-0.117393	0.156863
Data159	0.131634	-0.247603	-0.093792	-0.483609	-0.042115	0.144045
Data160	0.079143	-0.279545	-0.108441	-0.478726	0.066122	0.133669
Data161	0.049643	-0.291346	-0.127565	-0.415859	0.187991	0.125734
Data162	0.024008	-0.283004	-0.165815	-0.355027	0.299484	0.120648
Data163	0.003866	-0.25981	-0.170494	-0.309453	0.383714	0.117596
Data164	-0.024821	-0.268966	-0.16317	-0.291346	0.426642	0.115969
Data165	-0.041098	-0.311488	-0.138959	-0.279545	0.43478	0.115155
Data166	-0.023397	-0.360723	-0.083823	-0.240889	0.446377	0.114544
Data167	-0.006714	-0.428677	-0.034587	-0.212812	0.460619	0.114341
Data168	0.014445	-0.454312	-0.036622	-0.164797	0.476488	0.115562
Data169	-0.004883	-0.415656	-0.042318	-0.102541	0.493578	0.11902
Data170	-0.052898	-0.312505	-0.024414	-0.03357	0.536304	0.126955
Data171	-0.118003	-0.19084	0.013631	0.03357	0.58554	0.140383
Data172	-0.171308	-0.10132	0.071005	0.104168	0.593067	0.160321
Data173	-0.205895	-0.082602	0.111899	0.161949	0.590219	0.186974
Data174	-0.219526	-0.098675	0.134279	0.216271	0.572112	0.219933
Data175	-0.200198	-0.120445	0.151573	0.273442	0.549528	0.257165
Data176	-0.191653	-0.134279	0.144656	0.291346	0.483406	0.297042
Data177	-0.226444	-0.166018	0.150759	0.277918	0.347499	0.337326
Data178	-0.294601	-0.237837	0.152794	0.258793	0.199181	0.375168
Data179	-0.393479	-0.283004	0.114137	0.249638	0.049643	0.409145
Data180	-0.489713	-0.272628	0.049236	0.190636	-0.060833	0.437222
Data181	-0.534066	-0.201419	-0.019735	0.113934	-0.10193	0.458584
Data182	-0.516976	-0.119427	-0.087282	0.056153	-0.14079	0.472216
Data183	-0.462247	-0.072429	-0.13489	0.006511	-0.19796	0.478726
Data184	-0.369268	-0.064088	-0.170901	-0.043539	-0.251876	0.478116
Data185	-0.288497	-0.056357	-0.207726	-0.076092	-0.27629	0.471199
Data186	-0.242924	-0.059815	-0.251672	-0.101523	-0.278325	0.459398
Data187	-0.237837	-0.046184	-0.311284	-0.136721	-0.289921	0.443936
Data188	-0.254927	-0.038249	-0.348516	-0.185957	-0.318608	0.425828
Data189	-0.262455	-0.033773	-0.360316	-0.259403	-0.359503	0.406297
Data190	-0.233565	-0.033163	-0.374762	-0.337733	-0.441698	0.385748
Data191	-0.17436	-0.027873	-0.391648	-0.410976	-0.505989	0.364792
Data192	-0.110882	-0.010173	-0.422777	-0.463264	-0.533659	0.343837
Data193	-0.046184	-0.004476	-0.446581	-0.490934	-0.566211	0.323084
Data194	-0.002645	-0.038249	-0.437222	-0.509244	-0.598967	0.302739
Data195	0.04008	-0.098268	-0.398159	-0.53549	-0.606495	0.283004
Data196	0.091147	-0.125124	-0.307825	-0.572519	-0.600188	0.26449
Data197	0.154014	-0.1237	-0.197757	-0.593881	-0.576994	0.247196
Data198	0.222985	-0.133059	-0.126141	-0.588795	-0.555021	0.23153
Data199	0.297246	-0.156659	-0.086061	-0.555632	-0.575367	0.217492
Data200	0.362351	-0.18555	-0.045167	-0.534676	-0.611785	0.205488
Data201	0.416876	-0.19206	-0.002441	-0.544035	-0.61504	0.195315
Data202	0.469571	-0.165611	0.014852	-0.596729	-0.589609	0.18677
Data203	0.520638	-0.131024	0.007528	-0.667328	-0.546476	0.179853
Data204	0.545052	-0.128583	-0.012818	-0.737316	-0.501106	0.174156
Data205	0.541594	-0.187788	-0.052084	-0.775362	-0.461026	0.16968
Data206	0.540983	-0.245975	-0.055543	-0.789807	-0.431729	0.166425
Data207	0.565805	-0.29399	-0.030111	-0.754609	-0.387376	0.164187
Data208	0.586353	-0.351364	-0.017904	-0.686453	-0.29338	0.16317
Data209	0.626841	-0.379034	-0.007324	-0.602019	-0.231734	0.16378
Data210	0.640879	-0.403042	-0.026042	-0.547697	-0.228275	0.166018
Data211	0.631724	-0.414028	-0.043539	-0.538949	-0.249841	0.169884
Data212	0.60914	-0.394903	-0.042522	-0.543018	-0.238448	0.175784
Data213	0.556446	-0.382289	-0.052084	-0.537524	-0.18555	0.182701
Data214	0.518196	-0.343226	-0.044149	-0.481982	-0.102134	0.190229
Data215	0.471606	-0.295211	-0.063478	-0.396938	-0.038656	0.197147
Data216	0.419928	-0.256352	-0.070395	-0.316574	0.031942	0.202029
Data217	0.405076	-0.232141	-0.041098	-0.252893	0.13611	0.203657
Data218	0.443936	-0.219933	0.007324	-0.207523	0.24211	0.201623
Data219	0.498054	-0.236617	0.059815	-0.153607	0.32105	0.195722
Data220	0.528369	-0.279342	0.096844	-0.082806	0.411587	0.186364
Data221	0.517789	-0.295822	0.08952	-0.027263	0.504362	0.174767
Data222	0.480354	-0.297856	0.058595	0.010173	0.558277	0.162559
Data223	0.4065	-0.306198	0.034994	0.017904	0.571705	0.151369
Data224	0.31637	-0.336105	0.033773	0.022176	0.519417	0.142621
Data225	0.236617	-0.354213	0.078533	0.031332	0.423997	0.136924
Data226	0.152997	-0.347906	0.130821	0.043539	0.322474	0.134483
Data227	0.060019	-0.347906	0.167849	0.064291	0.236617	0.134483
Data228	-0.023601	-0.335088	0.173953	0.121055	0.147504	0.136314
Data229	-0.056764	-0.308436	0.168256	0.190026	0.059002	0.138755
Data230	-0.062257	-0.283411	0.202843	0.252689	-0.03418	0.140993
Data231	-0.081381	-0.295008	0.246179	0.300094	-0.110679	0.142621
Data232	-0.150963	-0.334885	0.232954	0.347499	-0.142214	0.143842
Data233	-0.25452	-0.35523	0.161949	0.34933	-0.159508	0.144452
Data234	-0.324102	-0.328781	0.09664	0.288497	-0.161339	0.144452
Data235	-0.381476	-0.258386	0.054526	0.196333	-0.198774	0.144045
Data236	-0.380865	-0.220951	0.042522	0.102948	-0.309046	0.142418
Data237	-0.324509	-0.203861	0.01648	0.037029	-0.449022	0.138959
Data238	-0.260014	-0.179446	-0.031942	0.022176	-0.590422	0.132855
Data239	-0.216068	-0.139976	-0.066529	0.03947	-0.700898	0.123903
Data240	-0.198774	-0.093182	-0.096844	0.036825	-0.756034	0.112306
Data241	-0.207523	-0.062257	-0.116782	0.010783	-0.786755	0.099082
Data242	-0.194502	-0.069785	-0.124107	-0.015869	-0.781872	0.086061
Data243	-0.143028	-0.10661	-0.10661	-0.039877	-0.777803	0.075685
Data244	-0.039063	-0.115969	-0.085857	-0.034791	-0.751151	0.070192
Data245	0.069174	-0.097047	-0.093589	-0.013021	-0.717988	0.072023
Data246	0.153404	-0.057984	-0.102541	0.006511	-0.691539	0.082602
Data247	0.217492	-0.041505	-0.085654	0.008952	-0.687673	0.102744
Data248	0.298466	-0.046998	-0.058188	-0.003662	-0.687673	0.132041
Data249	0.395514	-0.034994	-0.002035	-0.02889	-0.701508	0.16968
Data250	0.486051	0.008952	0.065105	-0.058595	-0.739147	0.21383
Data251	0.578622	0.063478	0.096437	-0.090944	-0.770072	0.262048
Data252	0.675466	0.066326	0.058391	-0.114544	-0.777396	0.311691
Data253	0.744233	0.051067	0.020549	-0.132855	-0.739757	0.360113
Data254	0.810763	0.013835	0.020549	-0.144452	-0.674042	0.40528
Data255	0.928969	-0.0177	0.036825	-0.15849	-0.578622	0.44475
Data256	1.043514	-0.019938	0.045981	-0.161949	-0.456957	0.477099
Data257	1.124692	0.001221	0.080975	-0.158083	-0.367641	0.50131
Data258	1.148292	0.010986	0.131431	-0.150352	-0.322474	0.517179
Data259	1.139137	0.01119	0.203861	-0.123903	-0.271	0.52491
Data260	1.14524	0.036825	0.298466	-0.068767	-0.180667	0.525317
Data261	1.193866	0.092368	0.409959	0.024821	-0.083009	0.519824
Data262	1.251036	0.139366	0.505379	0.133059	-0.003866	0.509855
Data263	1.265482	0.166629	0.548918	0.215457	0.070395	0.496427
Data264	1.24005	0.184532	0.546273	0.233565	0.167239	0.481168
Data265	1.188576	0.189619	0.5243	0.210575	0.308639	0.464485
Data266	1.147275	0.194298	0.486051	0.184126	0.485847	0.446988
Data267	1.125302	0.207116	0.47364	0.205488	0.666921	0.42827
Data268	1.12225	0.228478	0.472623	0.2592	0.812187	0.407925
Data269	1.113502	0.238244	0.482999	0.303553	0.926324	0.385545
Data270	1.07688	0.22502	0.523079	0.34404	0.996719	0.360927
Data271	1.023982	0.19206	0.567636	0.373744	1.03741	0.334274
Data272	1.002009	0.138755	0.628672	0.40589	1.038834	0.306605
Data273	1.008723	0.075481	0.697032	0.460822	1.039445	0.279342
Data274	1.009944	0.034791	0.724702	0.517383	1.043921	0.25391
Data275	0.989598	0.031128	0.706391	0.581674	1.033138	0.231937
Data276	0.935276	0.066936	0.700898	0.647389	1.001195	0.214237
Data277	0.856743	0.095827	0.708222	0.70985	0.959691	0.200809
Data278	0.776176	0.105796	0.729178	0.735281	0.902317	0.191246
Data279	0.690115	0.097251	0.765596	0.729788	0.827446	0.184126
Data280	0.620737	0.056357	0.798149	0.710257	0.77231	0.178022
Data281	0.589202	0.002238	0.80588	0.708629	0.720836	0.171918
Data282	0.570687	-0.031332	0.773124	0.706594	0.684011	0.165408
Data283	0.525928	-0.051677	0.747896	0.674245	0.587981	0.159101
Data284	0.443732	-0.092164	0.737112	0.6421	0.44007	0.153811
Data285	0.33224	-0.129397	0.697642	0.601612	0.250858	0.151166
Data286	0.212609	-0.094199	0.614837	0.54607	0.090537	0.152794
Data287	0.10661	-0.020549	0.510262	0.470588	-0.01709	0.159304
Data288	0.05595	0.071209	0.419114	0.406704	-0.077719	0.170494
Data289	0.06714	0.130007	0.361741	0.364996	-0.159915	0.18555
Data290	0.088095	0.155235	0.331019	0.345057	-0.243534	0.202436
Data291	0.115358	0.151369	0.296228	0.362758	-0.316167	0.218916
Data292	0.149742	0.146894	0.240889	0.410773	-0.37761	0.232547
Data293	0.137535	0.145876	0.183312	0.410569	-0.43946	0.241499
Data294	0.062053	0.151166	0.131431	0.367437	-0.497241	0.244551
Data295	-0.008952	0.148928	0.09074	0.312708	-0.559701	0.241499
Data296	-0.033773	0.150352	0.066936	0.228275	-0.633148	0.232954
Data297	-0.040691	0.136721	0.025228	0.134686	-0.706391	0.22034
Data298	-0.031739	0.149742	-0.064088	0.041708	-0.756237	0.205285
Data299	0.003662	0.184126	-0.161339	-0.019532	-0.788383	0.189212
Data300	0.032146	0.209761	-0.238855	-0.052694	-0.812594	0.173749
Data301	0.055339	0.176598	-0.268762	-0.055543	-0.834567	0.159304
Data302	0.097454	0.125327	-0.262252	-0.057984	-0.820528	0.145876
Data303	0.144656	0.098878	-0.235599	-0.07833	-0.796317	0.132652
Data304	0.189008	0.087282	-0.183108	-0.09664	-0.752778	0.118207
Data305	0.247603	0.058595	-0.170698	-0.084026	-0.734468	0.10132
Data306	0.323288	0.016073	-0.16968	-0.05005	-0.770072	0.080161
Data307	0.396328	-0.015462	-0.153201	-0.035197	-0.7835	0.053712
Data308	0.461636	-0.035401	-0.114748	-0.054526	-0.74464	0.021973
Data309	0.516569	-0.037842	-0.099896	-0.117393	-0.690115	-0.014649
Data310	0.522062	-0.063884	-0.085857	-0.203657	-0.636403	-0.055136
Data311	0.492968	-0.124921	-0.091961	-0.302129	-0.58025	-0.097861
Data312	0.47954	-0.193484	-0.130007	-0.391648	-0.50253	-0.14079
Data313	0.486661	-0.236617	-0.139162	-0.450039	-0.400397	-0.182701
Data314	0.505786	-0.272831	-0.122479	-0.46306	-0.253707	-0.221968
Data315	0.505582	-0.320643	-0.096844	-0.448412	-0.078533	-0.258386
Data316	0.493985	-0.351975	-0.064495	-0.402431	0.04537	-0.291549
Data317	0.471606	-0.395107	-0.064495	-0.37232	0.108441	-0.321864
Data318	0.434577	-0.438443	-0.049439	-0.382289	0.136721	-0.34933
Data319	0.394497	-0.446174	-0.024414	-0.403042	0.17497	-0.374355
Data320	0.356247	-0.439663	0.002848	-0.38819	0.217085	-0.397345
Data321	0.283818	-0.405076	0.001424	-0.312912	0.263066	-0.418301
Data322	0.213016	-0.330409	-0.001831	-0.225427	0.292973	-0.437018
Data323	0.165408	-0.260624	0.006714	-0.169477	0.324102	-0.453905
Data324	0.126345	-0.215254	0.02767	-0.126141	0.361334	-0.469164
Data325	0.10722	-0.194095	0.03357	-0.076092	0.382696	-0.482795
Data326	0.092775	-0.215661	0.024414	-0.00529	0.3829	-0.494799
Data327	0.042522	-0.262252	-0.012207	0.075278	0.37761	-0.505379
Data328	-0.023601	-0.287277	-0.084433	0.129397	0.380662	-0.513924
Data329	-0.103354	-0.309453	-0.166629	0.157066	0.351771	-0.519824
Data330	-0.191043	-0.339157	-0.219526	0.155235	0.317184	-0.522876
Data331	-0.263269	-0.361741	-0.222375	0.157066	0.252893	-0.522672
Data332	-0.33224	-0.355433	-0.201012	0.178429	0.160728	-0.519417
Data333	-0.402024	-0.335495	-0.165611	0.207116	0.048829	-0.513924
Data334	-0.469978	-0.334885	-0.14079	0.262048	-0.06775	-0.507413
Data335	-0.520027	-0.342616	-0.142824	0.313725	-0.165815	-0.501106
Data336	-0.545256	-0.339971	-0.120648	0.358689	-0.249638	-0.49663
Data337	-0.578826	-0.37232	-0.066122	0.396531	-0.343837	-0.495003
Data338	-0.635793	-0.446988	-0.034384	0.436408	-0.413214	-0.497037
Data339	-0.715546	-0.490323	-0.062664	0.457567	-0.473843	-0.502124
Data340	-0.804252	-0.473843	-0.146894	0.416063	-0.546273	-0.510058
Data341	-0.870985	-0.42827	-0.267338	0.325933	-0.607309	-0.519621
Data342	-0.894586	-0.382289	-0.346685	0.216475	-0.699067	-0.529997
Data343	-0.882785	-0.376796	-0.396735	0.127972	-0.846571	-0.539966
Data344	-0.84535	-0.370489	-0.473843	0.079347	-0.996109	-0.549121
Data345	-0.820935	-0.329595	-0.544849	0.071209	-1.12815	-0.557056
Data346	-0.803845	-0.27629	-0.623178	0.036622	-1.245543	-0.563567
Data347	-0.795707	-0.210371	-0.679128	-0.043132	-1.298848	-0.568449
Data348	-0.780652	-0.199588	-0.71046	-0.105186	-1.29661	-0.571501
Data349	-0.722057	-0.232751	-0.73223	-0.15259	-1.266906	-0.572315
Data350	-0.647796	-0.251265	-0.724091	-0.176394	-1.243915	-0.570687
Data351	-0.581267	-0.23743	-0.732433	-0.160728	-1.216042	-0.566008
Data352	-0.528979	-0.20264	-0.763155	-0.146894	-1.217466	-0.55848
Data353	-0.486458	-0.169884	-0.77821	-0.131024	-1.248595	-0.547697
Data354	-0.458991	-0.150556	-0.774955	-0.124921	-1.281758	-0.534473
Data355	-0.426032	-0.141197	-0.741995	-0.139773	-1.309631	-0.51901
Data356	-0.396938	-0.126141	-0.662445	-0.154218	-1.332011	-0.502327
Data357	-0.371913	-0.097861	-0.573739	-0.170087	-1.347473	-0.485033
Data358	-0.338343	-0.065512	-0.531014	-0.172732	-1.366191	-0.46774
Data359	-0.313725	-0.074871	-0.534473	-0.18677	-1.35907	-0.45065
Data360	-0.279545	-0.129397	-0.544645	-0.224409	-1.278096	-0.433763
Data361	-0.238651	-0.227665	-0.531217	-0.286463	-1.13812	-0.41708
Data362	-0.177615	-0.290532	-0.514941	-0.36642	-0.96437	-0.400397
Data363	-0.111289	-0.324915	-0.502124	-0.434577	-0.819918	-0.383917
Data364	-0.083416	-0.343633	-0.470995	-0.469571	-0.724702	-0.368048
Data365	-0.094606	-0.375575	-0.424608	-0.484016	-0.697236	-0.353602
Data366	-0.112917	-0.395717	-0.336919	-0.488492	-0.648407	-0.341395
Data367	-0.103965	-0.393072	-0.24801	-0.460619	-0.546273	-0.33224
Data368	-0.09542	-0.363979	-0.195112	-0.39409	-0.43356	-0.32695
Data369	-0.079347	-0.328374	-0.170901	-0.311081	-0.339361	-0.325933
Data370	-0.089113	-0.317795	-0.172122	-0.257572	-0.272628	-0.328985
Data371	-0.116986	-0.326543	-0.208133	-0.260217	-0.183312	-0.335698
Data372	-0.160932	-0.350551	-0.250248	-0.281987	-0.058798	-0.345464
Data373	-0.179853	-0.364792	-0.272424	-0.29867	0.08484	-0.357468
Data374	-0.181481	-0.34994	-0.270186	-0.252486	0.256962	-0.371303
Data375	-0.189415	-0.30518	-0.272017	-0.166018	0.386358	-0.386358
Data376	-0.204471	-0.252079	-0.25391	-0.102337	0.440274	-0.402228
Data377	-0.232954	-0.212406	-0.211592	-0.083619	0.48544	-0.418911
Data378	-0.273238	-0.20264	-0.177615	-0.070802	0.508634	-0.436205
Data379	-0.312912	-0.226037	-0.128379	-0.02238	0.500496	-0.453702
Data380	-0.336919	-0.283207	-0.090944	0.055543	0.47954	-0.470588
Data381	-0.345261	-0.31576	-0.100099	0.151166	0.424404	-0.485847
Data382	-0.366013	-0.311488	-0.133669	0.240279	0.363165	-0.498258
Data383	-0.42827	-0.284021	-0.146894	0.322677	0.333054	-0.507006
Data384	-0.524097	-0.224816	-0.130821	0.38412	0.313725	-0.510669
Data385	-0.624196	-0.162763	-0.068767	0.413011	0.268762	-0.508634
Data386	-0.694998	-0.134076	0.008545	0.424608	0.19206	-0.500496
Data387	-0.745251	-0.14079	0.071005	0.437425	0.110068	-0.486254
Data388	-0.773938	-0.171511	0.083823	0.460009	0.006917	-0.466519
Data389	-0.796317	-0.190636	0.082806	0.463671	-0.121258	-0.442105
Data390	-0.842501	-0.232954	0.088909	0.466926	-0.24801	-0.413825
Data391	-0.9308	-0.307622	0.088299	0.492968	-0.37293	-0.383103
Data392	-1.038834	-0.37293	0.038656	0.51372	-0.488492	-0.350958
Data393	-1.159279	-0.359909	-0.063478	0.493782	-0.581877	-0.317795
Data394	-1.245747	-0.268762	-0.195722	0.432136	-0.637217	-0.284632
Data395	-1.289082	-0.176394	-0.308029	0.359503	-0.67099	-0.251265
Data396	-1.289082	-0.1296	-0.362351	0.308843	-0.718395	-0.218306
Data397	-1.272196	-0.123903	-0.391241	0.315557	-0.767834	-0.185143
Data398	-1.234353	-0.121665	-0.393886	0.34933	-0.829074	-0.15198
Data399	-1.184507	-0.083619	-0.397141	0.379238	-0.936497	-0.11902
Data400	-1.177996	-0.016887	-0.442512	0.368251	-1.013809	-0.086061
Data401	-1.208718	0.054526	-0.492154	0.325933	-1.067521	-0.053712
Data402	-1.198342	0.089723	-0.508024	0.272831	-1.11106	-0.02238
Data403	-1.129575	0.09603	-0.504972	0.205692	-1.146665	0.007324
Data404	-1.074235	0.090944	-0.512703	0.149335	-1.18349	0.035197
Data405	-1.004654	0.079754	-0.530607	0.099285	-1.210549	0.060426
Data406	-0.906386	0.071412	-0.542204	0.062053	-1.191831	0.083009
Data407	-0.829277	0.04476	-0.532642	0.05127	-1.132626	0.102948
Data408	-0.771903	-0.009359	-0.50131	0.057781	-1.033138	0.120241
Data409	-0.720022	-0.05595	-0.437222	0.069378	-0.933242	0.135093
Data410	-0.658376	-0.066936	-0.36113	0.067343	-0.858981	0.147707
Data411	-0.566008	-0.077312	-0.304977	0.065512	-0.793062	0.158083
Data412	-0.462654	-0.118613	-0.277918	0.075888	-0.760306	0.166018
Data413	-0.360723	-0.191246	-0.25391	0.085044	-0.72165	0.171104
Data414	-0.274255	-0.251876	-0.234785	0.075888	-0.652476	0.172936
Data415	-0.206709	-0.284428	-0.205692	0.043743	-0.576384	0.171104
Data416	-0.181684	-0.285242	-0.177818	-0.025635	-0.522265	0.166222
Data417	-0.182701	-0.279342	-0.137331	-0.121869	-0.460416	0.159304
Data418	-0.198571	-0.289921	-0.142824	-0.225834	-0.374151	0.151573
Data419	-0.228478	-0.310674	-0.16317	-0.319626	-0.266524	0.144859
Data420	-0.237023	-0.321457	-0.161135	-0.364792	-0.116375	0.140383
Data421	-0.205488	-0.322881	-0.151369	-0.34933	0.080568	0.139773
Data422	-0.162966	-0.33875	-0.140993	-0.293177	0.231734	0.143028
Data423	-0.113934	-0.352178	-0.140993	-0.224816	0.337123	0.149945
Data424	-0.092164	-0.370693	-0.155845	-0.205692	0.436815	0.159304
Data425	-0.097454	-0.392055	-0.154828	-0.210778	0.516772	0.169477
Data426	-0.115765	-0.421352	-0.145876	-0.181684	0.582895	0.179243
Data427	-0.150963	-0.412807	-0.1414	-0.111289	0.668142	0.186364
Data428	-0.188398	-0.351568	-0.146283	-0.007731	0.715343	0.190433
Data429	-0.226851	-0.264083	-0.158897	0.099082	0.761323	0.190636
Data430	-0.258386	-0.168663	-0.13489	0.177818	0.801811	0.18677
Data431	-0.28687	-0.085044	-0.092571	0.2474	0.826836	0.179853
Data432	-0.319626	-0.050863	-0.034994	0.327153	0.822563	0.170291
Data433	-0.35584	-0.055746	0.042929	0.420946	0.810152	0.159915
Data434	-0.398159	-0.07304	0.075481	0.490323	0.799166	0.149335
Data435	-0.447598	-0.085247	0.051067	0.500089	0.769462	0.139773
Data436	-0.49663	-0.091147	0.0059	0.49602	0.692556	0.131634
Data437	-0.537931	-0.100913	-0.019125	0.487678	0.608733	0.125124
Data438	-0.586557	-0.076295	-0.031535	0.499682	0.540576	0.119631
Data439	-0.645762	-0.03418	-0.015462	0.536507	0.462247	0.114341
Data440	-0.720226	0.002645	0.020956	0.607309	0.348109	0.108237
Data441	-0.796114	0.036418	0.045574	0.684215	0.209964	0.100913
Data442	-0.826225	0.071819	0.057984	0.75054	0.083416	0.091554
Data443	-0.835177	0.114951	0.088299	0.805473	-0.021973	0.080568
Data444	-0.872816	0.107424	0.131431	0.869154	-0.121055	0.068767
Data445	-0.933649	0.05066	0.138552	0.943821	-0.208133	0.057374
Data446	-0.999975	0.028484	0.092571	0.972712	-0.275069	0.047405
Data447	-1.04799	0.067343	0.004883	0.931207	-0.32756	0.040487
Data448	-1.064876	0.145469	-0.064698	0.85186	-0.375575	0.037232
Data449	-1.052873	0.195519	-0.086875	0.768444	-0.459805	0.038249
Data450	-1.027237	0.212406	-0.094402	0.684825	-0.594288	0.042929
Data451	-0.995092	0.243737	-0.130007	0.645965	-0.720022	0.05066
Data452	-0.977798	0.277307	-0.171104	0.645151	-0.820935	0.060629
Data453	-0.970067	0.301518	-0.226444	0.610564	-0.902113	0.071209
Data454	-0.972712	0.302536	-0.276493	0.531217	-0.933242	0.081585
Data455	-0.95257	0.285039	-0.312505	0.471809	-0.931411	0.090537
Data456	-0.884616	0.221968	-0.331426	0.42827	-0.937921	0.098065
Data457	-0.796317	0.15727	-0.331426	0.405687	-0.943008	0.103965
Data458	-0.708222	0.135093	-0.324712	0.399176	-0.95257	0.109051
Data459	-0.63213	0.136721	-0.324712	0.385138	-1.011165	0.114137
Data460	-0.578622	0.143028	-0.308436	0.363979	-1.062435	0.120445
Data461	-0.532438	0.121665	-0.285445	0.345668	-1.064876	0.129193
Data462	-0.463467	0.109865	-0.216882	0.330002	-1.053686	0.14079
Data463	-0.387986	0.109662	-0.110272	0.314132	-1.033951	0.155439
Data464	-0.313522	0.107424	-0.01648	0.292363	-0.995295	0.172936
Data465	-0.214644	0.087689	0.005086	0.285445	-0.949925	0.192467
Data466	-0.131024	0.02889	-0.013428	0.264693	-0.822156	0.212609
Data467	-0.048219	-0.046794	-0.042318	0.232344	-0.645965	0.231937
Data468	0.056153	-0.123903	-0.048829	0.19206	-0.468961	0.249231
Data469	0.156049	-0.156863	-0.048219	0.149132	-0.312505	0.263472
Data470	0.208743	-0.166832	-0.030721	0.110882	-0.192264	0.273849
Data471	0.203047	-0.169273	-0.003459	0.095216	-0.084026	0.280563
Data472	0.173749	-0.163373	0.020549	0.08484	-0.033163	0.283818
Data473	0.134279	-0.14079	0.071005	0.080771	0.066733	0.284225
Data474	0.121869	-0.103354	0.123293	0.089927	0.214033	0.282597
Data475	0.128379	-0.079347	0.160321	0.138959	0.334681	0.279952
Data476	0.136721	-0.096234	0.172936	0.188602	0.427456	0.2769
Data477	0.121055	-0.132245	0.161746	0.19674	0.509651	0.274052
Data478	0.092978	-0.168663	0.139773	0.162559	0.594898	0.271407
Data479	0.067954	-0.195519	0.108034	0.115969	0.720429	0.268966
Data480	0.056764	-0.213626	0.091961	0.095827	0.865492	0.266321
Data481	0.054526	-0.19145	0.114544	0.132448	1.012589	0.263066
Data482	0.041301	-0.1414	0.132855	0.202233	1.102922	0.257776
Data483	0.018514	-0.081788	0.16846	0.255131	1.123267	0.249841
Data484	0.000203	-0.026856	0.241906	0.280766	1.129168	0.238244
Data485	-0.029704	-0.01709	0.329595	0.313319	1.097225	0.222171
Data486	-0.055543	-0.039063	0.431322	0.373744	1.01442	0.200809
Data487	-0.060629	-0.073447	0.471199	0.443122	0.910862	0.174767
Data488	-0.059612	-0.071209	0.443936	0.505379	0.849215	0.144656
Data489	-0.08952	-0.030925	0.432136	0.570484	0.802014	0.111696
Data490	-0.142824	0.020142	0.433153	0.652069	0.71046	0.07833
Data491	-0.211999	0.062053	0.439256	0.713919	0.598561	0.046794
Data492	-0.256758	0.085451	0.451057	0.749523	0.466519	0.019328
Data493	-0.279342	0.099489	0.457771	0.763561	0.352789	-0.001831
Data494	-0.287277	0.114137	0.42766	0.771903	0.262659	-0.015462
Data495	-0.273849	0.145876	0.398769	0.792655	0.21912	-0.020956
Data496	-0.243534	0.171511	0.391241	0.799369	0.135297	-0.018514
Data497	-0.236617	0.16907	0.426032	0.796928	-0.018921	-0.009155
Data498	-0.266728	0.15198	0.444953	0.807304	-0.185957	0.005697
Data499	-0.319422	0.19084	0.3888	0.823987	-0.365403	0.024414
Data500	-0.384731	0.271204	0.280766	0.792248	-0.508227	0.044963
Data501	-0.418504	0.376796	0.188602	0.728161	-0.595509	0.065716
Data502	-0.433967	0.43946	0.144249	0.690522	-0.640065	0.085857
Data503	-0.429898	0.468147	0.149945	0.68279	-0.649627	0.104372
Data504	-0.414435	0.47954	0.188602	0.666921	-0.651255	0.121665
Data505	-0.404873	0.496834	0.236006	0.65919	-0.665293	0.137942
Data506	-0.407925	0.543628	0.266117	0.626027	-0.722667	0.154014
Data507	-0.418911	0.595305	0.258996	0.551359	-0.773531	0.170901
Data508	-0.426846	0.624399	0.224206	0.468147	-0.811577	0.189415
Data509	-0.412807	0.649221	0.213016	0.389003	-0.9131	0.209761
Data510	-0.380458	0.655528	0.199385	0.322067	-1.014216	0.231734
Data511	-0.345464	0.639048	0.191246	0.245772	-1.103329	0.254724
Data512	-0.271407	0.615854	0.181277	0.161542	-1.154396	0.277714
Data513	-0.177615	0.597136	0.177615	0.098268	-1.132219	0.299077
Data514	-0.110068	0.545663	0.208743	0.072226	-1.062842	0.317591
Data515	-0.036011	0.475064	0.256758	0.081992	-0.977595	0.33224
Data516	0.02177	0.408128	0.297246	0.097861	-0.848605	0.342209
Data517	0.089113	0.323288	0.336919	0.116986	-0.703543	0.347499
Data518	0.187381	0.239668	0.348109	0.154014	-0.559294	0.34872
Data519	0.309656	0.157473	0.333867	0.187584	-0.42766	0.346888
Data520	0.448819	0.074871	0.319015	0.198774	-0.31637	0.343226
Data521	0.555632	0.005086	0.334478	0.177005	-0.192671	0.339361
Data522	0.623585	-0.026246	0.368048	0.145062	-0.071412	0.336716
Data523	0.657155	-0.038249	0.39999	0.097658	0.038453	0.336512
Data524	0.673635	-0.057984	0.406704	0.038249	0.16378	0.339564
Data525	0.672007	-0.096234	0.386358	-0.014242	0.326543	0.346278
Data526	0.67099	-0.122276	0.370286	-0.066326	0.506396	0.356044
Data527	0.708019	-0.139773	0.369268	-0.104779	0.680145	0.368048
Data528	0.780041	-0.157473	0.376593	-0.107627	0.809339	0.381069
Data529	0.838025	-0.193281	0.372524	-0.083009	0.940159	0.393276
Data530	0.860202	-0.239058	0.34404	-0.081178	1.038427	0.403449
Data531	0.844333	-0.261234	0.33224	-0.109662	1.13283	0.410569
Data532	0.80588	-0.249434	0.32634	-0.143231	1.207294	0.413621
Data533	0.770886	-0.212609	0.319829	-0.139569	1.245747	0.412807
Data534	0.731009	-0.163373	0.316574	-0.086875	1.309834	0.408128
Data535	0.691742	-0.10132	0.30925	-0.007935	1.320007	0.399786
Data536	0.648814	-0.025432	0.319626	0.050253	1.316955	0.388596
Data537	0.618702	0.058188	0.361537	0.076905	1.296203	0.374965
Data538	0.607716	0.119427	0.415249	0.139976	1.255716	0.358689
Data539	0.594085	0.130821	0.459398	0.237227	1.22825	0.340581
Data540	0.565194	0.10071	0.470385	0.349126	1.214415	0.320439
Data541	0.49602	0.088502	0.432136	0.425422	1.209939	0.298873
Data542	0.426439	0.106203	0.377406	0.444139	1.157855	0.27629
Data543	0.347499	0.099692	0.346278	0.434577	1.029882	0.2533
Data544	0.251469	0.085654	0.329391	0.444953	0.905979	0.230716
Data545	0.151776	0.106813	0.326543	0.452888	0.762137	0.208947
Data546	0.077312	0.152794	0.340785	0.465705	0.606292	0.188398
Data547	0.005493	0.192671	0.359503	0.492154	0.477506	0.169477
Data548	-0.059205	0.211795	0.371099	0.513517	0.3829	0.15198
Data549	-0.071209	0.238855	0.393683	0.554615	0.298263	0.13611
Data550	-0.077109	0.249231	0.442308	0.611785	0.18026	0.122276
Data551	-0.111086	0.217492	0.498665	0.675669	0.060426	0.110475
Data552	-0.193688	0.187991	0.491341	0.736095	-0.03947	0.101116
Data553	-0.261641	0.208947	0.421352	0.740775	-0.100303	0.094402
Data554	-0.298873	0.273645	0.328985	0.697642	-0.122072	0.089723
Data555	-0.303146	0.365199	0.257776	0.601816	-0.154218	0.086875
Data556	-0.275069	0.434984	0.228275	0.476895	-0.256962	0.08423
Data557	-0.247196	0.484016	0.206709	0.373541	-0.424608	0.080975
Data558	-0.243127	0.540983	0.182701	0.328781	-0.572925	0.075481
Data559	-0.265304	0.633148	0.148114	0.320236	-0.71575	0.066936
Data560	-0.272017	0.736909	0.118817	0.280359	-0.806694	0.054932
Data561	-0.262252	0.803642	0.10661	0.22563	-0.816052	0.039673
Data562	-0.189415	0.806694	0.108848	0.18087	-0.781058	0.022787
Data563	-0.070192	0.754406	0.144859	0.135704	-0.751761	0.00529
Data564	0.02889	0.694998	0.16907	0.127159	-0.717377	-0.009969
Data565	0.108441	0.670787	0.183922	0.136314	-0.700898	-0.022176
Data566	0.173546	0.65919	0.198164	0.147707	-0.669769	-0.029297
Data567	0.206099	0.619923	0.241499	0.131838	-0.615854	-0.030721
Data568	0.243331	0.560718	0.284225	0.097047	-0.552377	-0.026856
Data569	0.308436	0.508634	0.343023	0.03357	-0.558684	-0.017904
Data570	0.373948	0.480761	0.43356	-0.053712	-0.577198	-0.00529
Data571	0.44536	0.477099	0.493985	-0.126752	-0.54139	0.009359
Data572	0.504565	0.427863	0.480354	-0.171104	-0.504362	0.025839
Data573	0.571094	0.311488	0.417487	-0.22034	-0.401617	0.042725
Data574	0.62562	0.170901	0.351568	-0.284632	-0.220137	0.059612
Data575	0.658172	0.048219	0.307418	-0.330002	-0.035604	0.076295
Data576	0.655324	-0.054932	0.278528	-0.348516	0.175987	0.092368
Data577	0.63152	-0.150149	0.290532	-0.341395	0.382289	0.107424
Data578	0.572315	-0.223189	0.316574	-0.330612	0.551766	0.121258
Data579	0.505582	-0.271407	0.342006	-0.331629	0.682383	0.132448
Data580	0.479744	-0.28219	0.381272	-0.353399	0.769665	0.14018
Data581	0.504972	-0.252282	0.4124	-0.370693	0.898044	0.143842
Data582	0.542204	-0.232141	0.427863	-0.368455	0.961115	0.142418
Data583	0.575163	-0.280969	0.418504	-0.362758	0.953994	0.1355
Data584	0.569263	-0.360927	0.384527	-0.362351	0.967015	0.123089
Data585	0.531828	-0.408535	0.34343	-0.375372	1.054907	0.105186
Data586	0.481371	-0.435391	0.297653	-0.368861	1.174741	0.081788
Data587	0.474454	-0.430508	0.285649	-0.314132	1.298034	0.052898
Data588	0.465909	-0.392869	0.272017	-0.204267	1.359884	0.018107
Data589	0.417487	-0.323288	0.249638	-0.098472	1.406882	-0.02299
Data590	0.360316	-0.234582	0.263676	-0.040691	1.425193	-0.070395
Data591	0.312098	-0.188398	0.306605	-0.007324	1.416648	-0.123903
Data592	0.278121	-0.198164	0.379238	0.023601	1.36965	-0.182294
Data593	0.276697	-0.250451	0.446988	0.076295	1.247781	-0.243737
Data594	0.294194	-0.295822	0.467333	0.142621	1.102922	-0.305791
Data595	0.307418	-0.300298	0.433763	0.209354	0.982274	-0.36581
Data596	0.288701	-0.311894	0.404262	0.274052	0.827649	-0.420946
Data597	0.242313	-0.321864	0.409756	0.334478	0.679535	-0.469164
Data598	0.161746	-0.282394	0.449022	0.384934	0.563363	-0.509041
Data599	0.089316	-0.250655	0.467333	0.411587	0.506803	-0.54078
Data600	0.061646	-0.218306	0.444546	0.402228	0.437629	-0.564991
Data601	0.053101	-0.192874	0.407721	0.393276	0.327357	-0.583098
Data602	0.06124	-0.156252	0.362147	0.396531	0.206709	-0.596526
Data603	0.053508	-0.112306	0.317998	0.355637	0.099082	-0.607309
Data604	-0.009359	-0.092164	0.295211	0.30518	-0.043336	-0.616261
Data605	-0.10071	-0.076499	0.268355	0.290328	-0.187788	-0.623585
Data606	-0.19206	-0.033773	0.20264	0.278121	-0.356451	-0.628875
Data607	-0.258386	0.047405	0.111289	0.233768	-0.524097	-0.63152
Data608	-0.281987	0.154014	0.035197	0.194502	-0.633961	-0.630503
Data609	-0.284021	0.227258	0.012614	0.179243	-0.758272	-0.62501
Data610	-0.264083	0.274255	0.013224	0.177208	-0.825411	-0.614837
Data611	-0.248213	0.297042	0.00529	0.18677	-0.870578	-0.599985
Data612	-0.236413	0.343226	-0.011597	0.194298	-0.883396	-0.581674
Data613	-0.235803	0.418504	-0.036011	0.16968	-0.864474	-0.560718
Data614	-0.241093	0.500089	-0.086468	0.119224	-0.847181	-0.538338
Data615	-0.252689	0.522469	-0.126548	0.061646	-0.857964	-0.515551
Data616	-0.239261	0.509651	-0.156659	-0.020549	-0.909845	-0.492765
Data617	-0.204674	0.471199	-0.181277	-0.118613	-0.99794	-0.470385
Data618	-0.176394	0.413011	-0.211388	-0.198164	-1.06508	-0.448208
Data619	-0.134076	0.386562	-0.245772	-0.274052	-1.144223	-0.426235
Data620	-0.097454	0.364792	-0.2474	-0.325933	-1.198749	-0.404669
Data621	-0.072226	0.290735	-0.22034	-0.337123	-1.173317	-0.383714
Data622	-0.056153	0.191043	-0.167035	-0.328781	-1.082577	-0.364385
Data623	-0.032349	0.076092	-0.087282	-0.345668	-0.971898	-0.347702
Data624	0.009359	-0.051881	-0.011393	-0.390224	-0.850436	-0.334478
Data625	0.094606	-0.168053	0.003459	-0.440681	-0.781262	-0.325729
Data626	0.216271	-0.291549	-0.05595	-0.465705	-0.711274	-0.322067
Data627	0.323288	-0.416063	-0.137331	-0.487271	-0.612192	-0.323288
Data628	0.410569	-0.507413	-0.180463	-0.528979	-0.483406	-0.329188
Data629	0.477099	-0.568449	-0.216068	-0.573739	-0.345261	-0.338547
Data630	0.520434	-0.61504	-0.222782	-0.634979	-0.250858	-0.350551
Data631	0.545256	-0.673228	-0.236413	-0.694184	-0.149132	-0.363979
Data632	0.523283	-0.730602	-0.260421	-0.768444	-0.03947	-0.378017
Data633	0.512296	-0.762544	-0.268559	-0.831515	0.084637	-0.391445
Data634	0.551156	-0.774141	-0.277714	-0.855522	0.229292	-0.403855
Data635	0.594695	-0.804863	-0.296025	-0.842095	0.368455	-0.415249
Data636	0.635589	-0.841688	-0.332647	-0.81707	0.486254	-0.425422
Data637	0.641896	-0.888889	-0.382289	-0.782483	0.548104	-0.434373
Data638	0.60385	-0.9308	-0.442919	-0.751354	0.593474	-0.442105
Data639	0.529997	-0.95318	-0.493578	-0.754813	0.631113	-0.448819
