# Supplementary material for: Integration of MRI and somatosensory evoked potentials facilitate diagnosis of spinal cord compression
Source: Sci Rep. 2023 May 15;13:7861. doi: 10.1038/s41598-023-34832-2 (PMC10185544; doi:10.1038/s41598-023-34832-2)
Supplement: Supplementary file 3 — Supplementary Information 3. [file 41598_2023_34832_MOESM3_ESM.zip › Preoperative SSEP data/spinal cord compression group/2938978_2/2938978_2_Lt Tibial SEP_Cz'-Fpz_201219_120918.csv]

Index	1	2	3	4	5	6
Name	Cz'-Fpz	Cz'-Fpz	Cz'-Fpz	Cz'-Fpz	Cz'-Fpz	Cz'-Fpz
Time	2.02003E+13	2.02003E+13	2.02003E+13	2.02003E+13	2.02003E+13	2.02003E+13
Highcut	500	500	500	500	500	500
Lowcut	10	10	10	10	10	10
Period	0.000156	0.000156	0.000156	0.000156	0.000156	0.000156
Averages	120	120	120	120	120	120
Int (mA)	18/17.9mA	18/17.9mA	18/17.9mA	18/17.9mA	18/17.9mA	18/17.9mA
Pulse Width (�gs)	200�s	200�s	200�s	200�s	200�s	200�s
Rep Rate (Hz)	3.11Hz	3.11Hz	3.11Hz	3.11Hz	3.11Hz	3.11Hz
Data0	-0.190837	-0.311991	0.376078	0.389201	0.414937	0.0177
Data1	-1.652222	-0.276998	0.40802	0.415344	0.47109	0.050049
Data2	-2.781474	-0.243022	0.442708	0.445862	0.531209	0.087484
Data3	-0.520833	-0.212199	0.478312	0.478821	0.592855	0.12797
Data4	1.960246	-0.186666	0.512594	0.512085	0.653483	0.169474
Data5	2.522278	-0.168355	0.54362	0.543315	0.710144	0.209351
Data6	2.09493	-0.15859	0.569356	0.570068	0.760295	0.245361
Data7	1.356913	-0.158285	0.588379	0.590515	0.8019	0.275269
Data8	0.64504	-0.16744	0.599772	0.603027	0.833435	0.297648
Data9	0.095723	-0.185343	0.603231	0.606893	0.853984	0.311686
Data10	-0.25472	-0.210571	0.599264	0.601908	0.863647	0.316976
Data11	-0.431925	-0.241496	0.588786	0.588888	0.863037	0.313924
Data12	-0.477702	-0.275879	0.573222	0.568746	0.853373	0.303548
Data13	-0.436401	-0.311584	0.554403	0.543111	0.836589	0.287069
Data14	-0.350647	-0.346476	0.534058	0.513916	0.814514	0.26652
Data15	-0.242513	-0.378927	0.513814	0.482992	0.789185	0.24353
Data16	-0.139669	-0.40741	0.495199	0.451864	0.762533	0.219523
Data17	-0.063578	-0.431315	0.479228	0.42216	0.736084	0.196126
Data18	0.001119	-0.450134	0.466512	0.394796	0.711161	0.174561
Data19	0.049845	-0.463969	0.457458	0.370483	0.68868	0.155436
Data20	0.070394	-0.473226	0.451864	0.349528	0.668945	0.139364
Data21	0.076803	-0.478516	0.449422	0.331828	0.652161	0.126546
Data22	0.066833	-0.480448	0.449626	0.317281	0.638123	0.116374
Data23	0.049947	-0.480042	0.451864	0.305379	0.626526	0.109253
Data24	0.048625	-0.477498	0.455729	0.295817	0.617167	0.104777
Data25	0.03479	-0.473836	0.46051	0.288086	0.609131	0.102336
Data26	0.017598	-0.469971	0.465291	0.28127	0.601095	0.100708
Data27	0.020142	-0.466003	0.469564	0.274658	0.593058	0.099691
Data28	0.028992	-0.461833	0.473633	0.268453	0.585022	0.099691
Data29	0.041606	-0.457458	0.477397	0.262655	0.576782	0.100505
Data30	0.071615	-0.452983	0.480957	0.256958	0.568237	0.102132
Data31	0.104268	-0.448608	0.484111	0.251363	0.559184	0.104574
Data32	0.135498	-0.444438	0.486755	0.245565	0.549622	0.107422
Data33	0.147298	-0.44047	0.488993	0.239563	0.539347	0.110677
Data34	0.146383	-0.436707	0.490926	0.233256	0.528564	0.114136
Data35	0.148417	-0.433248	0.49235	0.226542	0.517273	0.118001
Data36	0.142212	-0.430094	0.493571	0.219523	0.505778	0.121867
Data37	0.1179	-0.427348	0.494385	0.212097	0.493978	0.125732
Data38	0.096944	-0.42511	0.494995	0.204264	0.482178	0.129801
Data39	0.093892	-0.423177	0.4953	0.196025	0.470378	0.133667
Data40	0.09257	-0.421855	0.495402	0.187276	0.458781	0.137329
Data41	0.089111	-0.420939	0.4953	0.178121	0.447286	0.140584
Data42	0.091146	-0.420532	0.495097	0.168559	0.435994	0.143636
Data43	0.091858	-0.420634	0.494893	0.15859	0.425008	0.146281
Data44	0.076294	-0.421244	0.49469	0.148214	0.414124	0.148519
Data45	0.058695	-0.42216	0.494588	0.137533	0.403544	0.15035
Data46	0.038554	-0.423482	0.494588	0.126648	0.393168	0.151774
Data47	0.029602	-0.425008	0.49469	0.115662	0.382996	0.152791
Data48	0.021464	-0.426636	0.495097	0.104574	0.373128	0.153402
Data49	0.015361	-0.428365	0.495605	0.093587	0.363363	0.153809
Data50	-0.003357	-0.429993	0.496216	0.082906	0.353902	0.154012
Data51	-0.031026	-0.431519	0.49703	0.07253	0.344645	0.154012
Data52	-0.060628	-0.432739	0.497742	0.062459	0.335693	0.153809
Data53	-0.079447	-0.433655	0.498352	0.052897	0.327047	0.153402
Data54	-0.088196	-0.434163	0.498759	0.043844	0.318807	0.152791
Data55	-0.106405	-0.434265	0.498962	0.035095	0.311076	0.151774
Data56	-0.124817	-0.43396	0.498759	0.026855	0.303752	0.150757
Data57	-0.141907	-0.433248	0.498149	0.018819	0.296834	0.149129
Data58	-0.148315	-0.432231	0.49703	0.010885	0.290527	0.147095
Data59	-0.150248	-0.43101	0.495605	0.003052	0.284729	0.144857
Data60	-0.153809	-0.429484	0.493673	-0.004781	0.279338	0.142008
Data61	-0.142619	-0.427958	0.491435	-0.012817	0.274455	0.138753
Data62	-0.139669	-0.426331	0.48879	-0.021159	0.270081	0.135091
Data63	-0.135295	-0.424703	0.485942	-0.029806	0.266012	0.130819
Data64	-0.133158	-0.423177	0.48289	-0.038656	0.262248	0.126343
Data65	-0.141398	-0.421753	0.479635	-0.047709	0.258687	0.121663
Data66	-0.151672	-0.420329	0.476278	-0.056864	0.25533	0.116781
Data67	-0.148112	-0.419006	0.472921	-0.066121	0.251973	0.111694
Data68	-0.149943	-0.417684	0.469462	-0.075277	0.248515	0.106608
Data69	-0.161947	-0.41626	0.466105	-0.084229	0.244954	0.101522
Data70	-0.165202	-0.414734	0.462646	-0.092875	0.241292	0.096436
Data71	-0.160929	-0.413106	0.45929	-0.101318	0.237325	0.091756
Data72	-0.153402	-0.411275	0.455933	-0.109355	0.233053	0.087077
Data73	-0.154928	-0.409139	0.452576	-0.117086	0.228475	0.082397
Data74	-0.139974	-0.406799	0.44932	-0.124512	0.223592	0.077922
Data75	-0.124715	-0.404154	0.445964	-0.131734	0.218404	0.073649
Data76	-0.114441	-0.401204	0.44281	-0.138957	0.213013	0.069173
Data77	-0.102132	-0.398153	0.439555	-0.146077	0.207214	0.064494
Data78	-0.096232	-0.394897	0.436401	-0.153402	0.201314	0.059814
Data79	-0.09613	-0.391541	0.43335	-0.160726	0.195313	0.054932
Data80	-0.108744	-0.388082	0.430298	-0.168254	0.189107	0.049642
Data81	-0.12675	-0.384725	0.42745	-0.175985	0.182902	0.044149
Data82	-0.135295	-0.381368	0.424601	-0.183818	0.176799	0.038249
Data83	-0.132446	-0.378113	0.421753	-0.191752	0.170797	0.031942
Data84	-0.139364	-0.375163	0.419108	-0.199788	0.164897	0.025431
Data85	-0.141093	-0.372518	0.416361	-0.207825	0.159302	0.018514
Data86	-0.135295	-0.370076	0.413717	-0.215658	0.154012	0.011393
Data87	-0.135396	-0.368042	0.41097	-0.223389	0.149129	0.003866
Data88	-0.121053	-0.366313	0.408122	-0.230916	0.144653	-0.003662
Data89	-0.111694	-0.364889	0.40507	-0.238037	0.140686	-0.011393
Data90	-0.105489	-0.363668	0.401815	-0.244954	0.137024	-0.019124
Data91	-0.108846	-0.362549	0.398254	-0.251465	0.133769	-0.027059
Data92	-0.109151	-0.361532	0.394287	-0.257568	0.13092	-0.034993
Data93	-0.114339	-0.360311	0.389913	-0.263367	0.128276	-0.042725
Data94	-0.114644	-0.358988	0.38503	-0.268758	0.125834	-0.050456
Data95	-0.112406	-0.357157	0.37974	-0.273743	0.123393	-0.057983
Data96	-0.120036	-0.354919	0.373942	-0.27832	0.121053	-0.065104
Data97	-0.129293	-0.352071	0.367635	-0.282491	0.11851	-0.072225
Data98	-0.128072	-0.348511	0.361023	-0.286255	0.115763	-0.079142
Data99	-0.122681	-0.34434	0.354004	-0.289714	0.112813	-0.085856
Data100	-0.119527	-0.339355	0.34668	-0.292867	0.109558	-0.092367
Data101	-0.105998	-0.333659	0.339152	-0.295715	0.106099	-0.098674
Data102	-0.097046	-0.32725	0.331421	-0.29836	0.102539	-0.104777
Data103	-0.082194	-0.320231	0.32369	-0.300802	0.098674	-0.110677
Data104	-0.05717	-0.312805	0.315857	-0.303141	0.09491	-0.116577
Data105	-0.033468	-0.304972	0.307922	-0.305481	0.091248	-0.122477
Data106	-0.020142	-0.296834	0.30009	-0.307719	0.087687	-0.128377
Data107	-0.016378	-0.288493	0.292155	-0.310059	0.084432	-0.134481
Data108	-0.031433	-0.280151	0.284119	-0.3125	0.081584	-0.140788
Data109	-0.055237	-0.271912	0.276082	-0.315145	0.079244	-0.147095
Data110	-0.079854	-0.263774	0.267843	-0.31779	0.077311	-0.153809
Data111	-0.079142	-0.255839	0.259501	-0.320638	0.075887	-0.160522
Data112	-0.069275	-0.24821	0.250854	-0.32369	0.07487	-0.167643
Data113	-0.068665	-0.240784	0.242106	-0.326843	0.074361	-0.174764
Data114	-0.082397	-0.233663	0.233053	-0.330098	0.074259	-0.182088
Data115	-0.089823	-0.226847	0.223796	-0.333455	0.074463	-0.189412
Data116	-0.085246	-0.220337	0.214335	-0.336914	0.074972	-0.196737
Data117	-0.070394	-0.21403	0.204671	-0.340474	0.075684	-0.203857
Data118	-0.05422	-0.207926	0.195007	-0.344035	0.076497	-0.210978
Data119	-0.039469	-0.201925	0.185242	-0.347799	0.077311	-0.217896
Data120	-0.041911	-0.196025	0.175476	-0.351563	0.078227	-0.224609
Data121	-0.031433	-0.190226	0.165812	-0.355326	0.079142	-0.231323
Data122	-0.013326	-0.18453	0.15625	-0.35909	0.079854	-0.237834
Data123	-0.004985	-0.178833	0.146891	-0.362752	0.080668	-0.244344
Data124	-0.004272	-0.173035	0.137634	-0.366313	0.081278	-0.250854
Data125	-0.012512	-0.167338	0.128682	-0.369466	0.081685	-0.257365
Data126	-0.027059	-0.16154	0.119832	-0.372314	0.081991	-0.263875
Data127	-0.040283	-0.155843	0.111084	-0.374756	0.082092	-0.270589
Data128	-0.039368	-0.150045	0.102539	-0.376587	0.082092	-0.277507
Data129	-0.027364	-0.144246	0.093892	-0.377808	0.081685	-0.284424
Data130	-0.025024	-0.138448	0.085347	-0.378316	0.081177	-0.291748
Data131	-0.023295	-0.132751	0.076599	-0.378215	0.080261	-0.299072
Data132	-0.035706	-0.126953	0.067647	-0.377401	0.079142	-0.3066
Data133	-0.041504	-0.121257	0.05839	-0.376078	0.077616	-0.314128
Data134	-0.036112	-0.11556	0.048828	-0.374451	0.075887	-0.321452
Data135	-0.038249	-0.109863	0.038859	-0.372416	0.073751	-0.328979
Data136	-0.05249	-0.104268	0.028483	-0.370382	0.071411	-0.3361
Data137	-0.064189	-0.098674	0.017598	-0.368347	0.068766	-0.343018
Data138	-0.063375	-0.093079	0.006307	-0.366516	0.065918	-0.349731
Data139	-0.055949	-0.087585	-0.005391	-0.365092	0.062866	-0.356038
Data140	-0.053711	-0.082092	-0.017497	-0.364075	0.059713	-0.361938
Data141	-0.051168	-0.076497	-0.029907	-0.363668	0.056356	-0.367432
Data142	-0.040283	-0.070903	-0.042419	-0.36377	0.052795	-0.372518
Data143	-0.020345	-0.065206	-0.055033	-0.36438	0.049235	-0.377197
Data144	-0.006714	-0.059408	-0.067647	-0.365499	0.045573	-0.38147
Data145	-0.015361	-0.053609	-0.08016	-0.366923	0.041809	-0.385132
Data146	-0.014547	-0.047811	-0.092468	-0.368652	0.038045	-0.388387
Data147	-0.004679	-0.041911	-0.104574	-0.370483	0.03418	-0.391439
Data148	0.018921	-0.036214	-0.116374	-0.372314	0.030212	-0.394084
Data149	0.029093	-0.030518	-0.128072	-0.373942	0.026245	-0.396322
Data150	0.045573	-0.025126	-0.139465	-0.375264	0.022176	-0.398356
Data151	0.056458	-0.020142	-0.150655	-0.37618	0.018005	-0.400187
Data152	0.055033	-0.015564	-0.161641	-0.376689	0.013936	-0.401815
Data153	0.046692	-0.011495	-0.172628	-0.376689	0.009766	-0.403442
Data154	0.028381	-0.008036	-0.183512	-0.376078	0.005697	-0.404663
Data155	0.008748	-0.005188	-0.194295	-0.374959	0.001729	-0.405884
Data156	0.001628	-0.002848	-0.205078	-0.373332	-0.002035	-0.406901
Data157	0.008138	-0.001119	-0.215759	-0.371195	-0.005697	-0.407715
Data158	0.006104	0	-0.226237	-0.368652	-0.009054	-0.408529
Data159	-0.009155	0.001017	-0.236715	-0.365804	-0.012105	-0.408936
Data160	-0.013123	0.001729	-0.246887	-0.362549	-0.01475	-0.409139
Data161	-0.018107	0.002543	-0.256856	-0.35909	-0.016988	-0.409139
Data162	-0.010579	0.003459	-0.26652	-0.355428	-0.018819	-0.408529
Data163	-0.00234	0.004679	-0.275777	-0.351664	-0.020142	-0.407715
Data164	0.003052	0.006409	-0.284729	-0.3479	-0.020955	-0.406291
Data165	0.011088	0.008647	-0.293274	-0.344035	-0.021261	-0.404256
Data166	0.00651	0.011597	-0.30131	-0.340169	-0.021057	-0.401815
Data167	-0.005595	0.015259	-0.309041	-0.336405	-0.020447	-0.398966
Data168	-0.012004	0.019531	-0.316264	-0.332743	-0.01943	-0.395304
Data169	-0.016378	0.024516	-0.323181	-0.329285	-0.018005	-0.391439
Data170	-0.01414	0.030212	-0.32959	-0.325928	-0.016378	-0.386759
Data171	-0.001017	0.036316	-0.335693	-0.322774	-0.014343	-0.381877
Data172	0.015157	0.04303	-0.341288	-0.319722	-0.012207	-0.376587
Data173	0.039673	0.050049	-0.346476	-0.316976	-0.009867	-0.37089
Data174	0.056356	0.057373	-0.351257	-0.314331	-0.007528	-0.36499
Data175	0.059102	0.065002	-0.35553	-0.311788	-0.005188	-0.358683
Data176	0.079142	0.072835	-0.359395	-0.309448	-0.002747	-0.352173
Data177	0.112915	0.080973	-0.362651	-0.307109	-0.000407	-0.345052
Data178	0.115662	0.089315	-0.365397	-0.304769	0.001831	-0.337728
Data179	0.11851	0.097961	-0.367432	-0.302429	0.004171	-0.329997
Data180	0.120239	0.106812	-0.368652	-0.299886	0.006612	-0.321859
Data181	0.140584	0.11617	-0.369161	-0.297038	0.009054	-0.312907
Data182	0.152893	0.125936	-0.368856	-0.293986	0.011698	-0.303345
Data183	0.168864	0.136108	-0.367635	-0.290324	0.014547	-0.292969
Data184	0.176697	0.14679	-0.365397	-0.286153	0.017802	-0.281576
Data185	0.169474	0.158081	-0.362142	-0.281169	0.021464	-0.269368
Data186	0.166931	0.169881	-0.357869	-0.275167	0.025736	-0.255941
Data187	0.158895	0.182292	-0.35258	-0.268046	0.030619	-0.241292
Data188	0.157674	0.195211	-0.346069	-0.259501	0.036418	-0.225423
Data189	0.162964	0.20874	-0.338338	-0.249532	0.043132	-0.208333
Data190	0.171204	0.22288	-0.329488	-0.237732	0.050964	-0.189819
Data191	0.179545	0.237732	-0.319316	-0.223999	0.060018	-0.169881
Data192	0.204468	0.253194	-0.307821	-0.208232	0.070292	-0.148315
Data193	0.225525	0.269674	-0.2948	-0.190328	0.082092	-0.125529
Data194	0.252991	0.287069	-0.280253	-0.169983	0.095418	-0.100911
Data195	0.265401	0.305583	-0.263977	-0.1474	0.110474	-0.07487
Data196	0.279541	0.325419	-0.245667	-0.122375	0.127157	-0.047404
Data197	0.306091	0.346883	-0.225423	-0.095011	0.145874	-0.018107
Data198	0.329081	0.370076	-0.20284	-0.065308	0.166423	0.012614
Data199	0.348816	0.395304	-0.177917	-0.033264	0.189107	0.044963
Data200	0.360718	0.422567	-0.150452	0.000916	0.213928	0.079142
Data201	0.392965	0.452067	-0.120341	0.037333	0.240784	0.11495
Data202	0.444438	0.484009	-0.087484	0.075989	0.269979	0.152588
Data203	0.479736	0.518188	-0.052083	0.116577	0.30131	0.19165
Data204	0.503235	0.554911	-0.014038	0.159302	0.334778	0.232544
Data205	0.524902	0.59377	0.026347	0.203857	0.37028	0.274862
Data206	0.552979	0.634969	0.069071	0.250244	0.407715	0.318604
Data207	0.582581	0.677999	0.113831	0.298258	0.446981	0.36377
Data208	0.61849	0.722961	0.160319	0.3479	0.487773	0.409953
Data209	0.671794	0.769246	0.208232	0.398865	0.529887	0.457153
Data210	0.731506	0.816752	0.257263	0.45105	0.572917	0.504964
Data211	0.798035	0.865072	0.306803	0.503947	0.616557	0.552979
Data212	0.86853	0.913696	0.356547	0.557353	0.6604	0.600993
Data213	0.925903	0.962321	0.406189	0.61086	0.704041	0.648804
Data214	0.973918	1.010335	0.455119	0.664063	0.746969	0.695597
Data215	1.02946	1.057231	0.503031	0.716553	0.788778	0.741374
Data216	1.107076	1.1026	0.549316	0.767721	0.829061	0.785522
Data217	1.178894	1.145935	0.59377	0.817261	0.86731	0.827637
Data218	1.24115	1.186727	0.635986	0.864563	0.903117	0.867513
Data219	1.305339	1.224467	0.675354	0.90922	0.935974	0.904744
Data220	1.350505	1.258748	0.71167	0.950826	0.965678	0.938721
Data221	1.377157	1.289164	0.744527	0.988973	0.991821	0.969442
Data222	1.411235	1.315409	0.773621	1.023254	1.014099	0.996501
Data223	1.443888	1.337077	0.798543	1.053263	1.032206	1.019694
Data224	1.463928	1.353963	0.819092	1.078898	1.046041	1.038615
Data225	1.481832	1.365865	0.834961	1.09965	1.055298	1.053263
Data226	1.506653	1.372681	0.845846	1.115519	1.059875	1.063436
Data227	1.519572	1.374308	0.851746	1.1262	1.059774	1.068929
Data228	1.530762	1.370646	0.852254	1.131694	1.054789	1.069539
Data229	1.526388	1.361694	0.847473	1.131897	1.045024	1.06547
Data230	1.513672	1.347656	0.837301	1.126709	1.030477	1.056519
Data231	1.476644	1.328532	0.821838	1.116231	1.011149	1.04248
Data232	1.4387	1.304423	0.800985	1.100464	0.987244	1.02356
Data233	1.402283	1.275635	0.774943	1.079712	0.958761	0.999552
Data234	1.353861	1.242269	0.743917	1.053874	0.925903	0.970866
Data235	1.313273	1.204631	0.70811	1.023356	0.888774	0.937297
Data236	1.286825	1.163127	0.667826	0.988363	0.847575	0.899251
Data237	1.251119	1.117961	0.623474	0.948995	0.802511	0.856934
Data238	1.201477	1.069641	0.575256	0.90566	0.753784	0.810343
Data239	1.148173	1.01827	0.523682	0.858663	0.701599	0.759888
Data240	1.088867	0.964457	0.469055	0.808309	0.646159	0.706177
Data241	1.03241	0.908407	0.411784	0.754903	0.58787	0.649211
Data242	0.958252	0.850525	0.352376	0.698853	0.527039	0.589803
Data243	0.870768	0.791219	0.291036	0.640666	0.463867	0.528158
Data244	0.777995	0.730794	0.22817	0.580546	0.398763	0.464884
Data245	0.686951	0.669556	0.164185	0.519104	0.332133	0.400391
Data246	0.621948	0.607707	0.099284	0.456645	0.264282	0.335083
Data247	0.55776	0.545654	0.033976	0.393677	0.195821	0.269368
Data248	0.491842	0.4835	-0.031637	0.330709	0.126953	0.203857
Data249	0.416463	0.421651	-0.097249	0.267944	0.058187	0.138753
Data250	0.338033	0.360209	-0.162659	0.205994	-0.009969	0.074259
Data251	0.257874	0.299377	-0.227458	0.14506	-0.077311	0.010783
Data252	0.172526	0.239258	-0.291443	0.085551	-0.143433	-0.05127
Data253	0.077006	0.180257	-0.354309	0.027568	-0.207926	-0.112101
Data254	-0.00529	0.122375	-0.415853	-0.028483	-0.270691	-0.171509
Data255	-0.077006	0.065816	-0.475769	-0.082601	-0.331319	-0.229085
Data256	-0.150248	0.010681	-0.533752	-0.134684	-0.389811	-0.285034
Data257	-0.217794	-0.042725	-0.5896	-0.18453	-0.445862	-0.338949
Data258	-0.280965	-0.094604	-0.643107	-0.232035	-0.499471	-0.391032
Data259	-0.3302	-0.144653	-0.694071	-0.277201	-0.550537	-0.441081
Data260	-0.369873	-0.192769	-0.742493	-0.319824	-0.598958	-0.488892
Data261	-0.417887	-0.238953	-0.788066	-0.359904	-0.644938	-0.534465
Data262	-0.455322	-0.283203	-0.830994	-0.397339	-0.688273	-0.578003
Data263	-0.495707	-0.325216	-0.871073	-0.431925	-0.729065	-0.6191
Data264	-0.533346	-0.365194	-0.908407	-0.463765	-0.767314	-0.657959
Data265	-0.584717	-0.402832	-0.943095	-0.492655	-0.803019	-0.69458
Data266	-0.640971	-0.438232	-0.975138	-0.518697	-0.836182	-0.728963
Data267	-0.68868	-0.471191	-1.00474	-0.541687	-0.866801	-0.760905
Data268	-0.727641	-0.501709	-1.031901	-0.561829	-0.894979	-0.790609
Data269	-0.752869	-0.529785	-1.056722	-0.579224	-0.920512	-0.818278
Data270	-0.775859	-0.55542	-1.079305	-0.59377	-0.943604	-0.843506
Data271	-0.808004	-0.57841	-1.099752	-0.605876	-0.964152	-0.866699
Data272	-0.851339	-0.598857	-1.118062	-0.615641	-0.982361	-0.887858
Data273	-0.891215	-0.61676	-1.13444	-0.623169	-0.998027	-0.906779
Data274	-0.921733	-0.632121	-1.148885	-0.628866	-1.011353	-0.923665
Data275	-0.959676	-0.64504	-1.161397	-0.632731	-1.022542	-0.938721
Data276	-0.986125	-0.655416	-1.17218	-0.634969	-1.031494	-0.951742
Data277	-0.996399	-0.663554	-1.181234	-0.635681	-1.038513	-0.963135
Data278	-1.007182	-0.66925	-1.188558	-0.635173	-1.043701	-0.972493
Data279	-1.016439	-0.672913	-1.194356	-0.633341	-1.04716	-0.980428
Data280	-1.013489	-0.674337	-1.198527	-0.630188	-1.049093	-0.986735
Data281	-1.01237	-0.673828	-1.201274	-0.625916	-1.049805	-0.991414
Data282	-1.029053	-0.671488	-1.202596	-0.620422	-1.049194	-0.994873
Data283	-1.039225	-0.667318	-1.202494	-0.613607	-1.047465	-0.997111
Data284	-1.034953	-0.661723	-1.200968	-0.60557	-1.04482	-0.998128
Data285	-1.01237	-0.654704	-1.198222	-0.596313	-1.04126	-0.998128
Data286	-0.992126	-0.646566	-1.194153	-0.585734	-1.036886	-0.997314
Data287	-0.972595	-0.637309	-1.188863	-0.573832	-1.031596	-0.995483
Data288	-0.946554	-0.62734	-1.182353	-0.560811	-1.025594	-0.993042
Data289	-0.921631	-0.61676	-1.174622	-0.54657	-1.018677	-0.989787
Data290	-0.892537	-0.605672	-1.165771	-0.531108	-1.010946	-0.985718
Data291	-0.870056	-0.594177	-1.155904	-0.51473	-1.002197	-0.981038
Data292	-0.84259	-0.582581	-1.14502	-0.497335	-0.992533	-0.975545
Data293	-0.81665	-0.57078	-1.133219	-0.479126	-0.981852	-0.969238
Data294	-0.809326	-0.55898	-1.120504	-0.460205	-0.970154	-0.962118
Data295	-0.808309	-0.546977	-1.107178	-0.440674	-0.957336	-0.953979
Data296	-0.816854	-0.534973	-1.093241	-0.420634	-0.943502	-0.945028
Data297	-0.830892	-0.522868	-1.078796	-0.400187	-0.928446	-0.935059
Data298	-0.836182	-0.510559	-1.063843	-0.379639	-0.912374	-0.924072
Data299	-0.825806	-0.498149	-1.048686	-0.358785	-0.895284	-0.912069
Data300	-0.82133	-0.485433	-1.033223	-0.337931	-0.877177	-0.899251
Data301	-0.815226	-0.472412	-1.017558	-0.316976	-0.858053	-0.885417
Data302	-0.814718	-0.459188	-1.00179	-0.296021	-0.838216	-0.870565
Data303	-0.815531	-0.445658	-0.985819	-0.275167	-0.817566	-0.855103
Data304	-0.820516	-0.431824	-0.969747	-0.254415	-0.796204	-0.838826
Data305	-0.820923	-0.417684	-0.953573	-0.233663	-0.774434	-0.82194
Data306	-0.810547	-0.403239	-0.937195	-0.213013	-0.752258	-0.80485
Data307	-0.785319	-0.388489	-0.920512	-0.192464	-0.729777	-0.78715
Data308	-0.757243	-0.373433	-0.903625	-0.171916	-0.707194	-0.769246
Data309	-0.72998	-0.358175	-0.886434	-0.151367	-0.684611	-0.751139
Data310	-0.721334	-0.342712	-0.868835	-0.13092	-0.66213	-0.733032
Data311	-0.72113	-0.326945	-0.850932	-0.110575	-0.639852	-0.714722
Data312	-0.718689	-0.311076	-0.832621	-0.09023	-0.617778	-0.696411
Data313	-0.714111	-0.294902	-0.813904	-0.070089	-0.596008	-0.678101
Data314	-0.704244	-0.278625	-0.794983	-0.049947	-0.574544	-0.65979
Data315	-0.698446	-0.262248	-0.775859	-0.029806	-0.553385	-0.641276
Data316	-0.685628	-0.24587	-0.756429	-0.009867	-0.532532	-0.622762
Data317	-0.678711	-0.229594	-0.737	0.010071	-0.51178	-0.604248
Data318	-0.664266	-0.213318	-0.71757	0.030009	-0.491231	-0.585531
Data319	-0.646871	-0.197144	-0.698242	0.050049	-0.470581	-0.566813
Data320	-0.643616	-0.181274	-0.679016	0.07019	-0.449931	-0.547892
Data321	-0.640869	-0.165609	-0.659993	0.090535	-0.429077	-0.528971
Data322	-0.630798	-0.150248	-0.641276	0.110982	-0.408122	-0.51005
Data323	-0.616862	-0.135193	-0.622762	0.131632	-0.386759	-0.490926
Data324	-0.603129	-0.120443	-0.604655	0.152384	-0.365092	-0.472005
Data325	-0.597432	-0.105896	-0.586853	0.17334	-0.343119	-0.453288
Data326	-0.588786	-0.091654	-0.569458	0.194295	-0.320841	-0.43457
Data327	-0.582377	-0.077616	-0.55247	0.215149	-0.298258	-0.41626
Data328	-0.573018	-0.063782	-0.535685	0.235901	-0.275472	-0.398356
Data329	-0.570272	-0.050151	-0.519409	0.256246	-0.25238	-0.380859
Data330	-0.579325	-0.036519	-0.503438	0.276082	-0.229289	-0.363566
Data331	-0.579529	-0.02299	-0.487773	0.29541	-0.206095	-0.346883
Data332	-0.561015	-0.009562	-0.472616	0.314026	-0.182902	-0.330811
Data333	-0.547078	0.003764	-0.457764	0.33193	-0.159912	-0.314941
Data334	-0.529582	0.017192	-0.443319	0.349019	-0.137024	-0.299683
Data335	-0.52002	0.030518	-0.429179	0.365397	-0.114543	-0.284831
Data336	-0.513509	0.043844	-0.415548	0.381063	-0.092265	-0.270386
Data337	-0.515442	0.05717	-0.402222	0.396118	-0.070394	-0.256348
Data338	-0.525106	0.070292	-0.389303	0.410563	-0.049032	-0.242716
Data339	-0.530497	0.083415	-0.376689	0.424601	-0.028076	-0.229289
Data340	-0.525106	0.096436	-0.36438	0.438232	-0.007629	-0.216064
Data341	-0.52297	0.109355	-0.352376	0.45166	0.012309	-0.203247
Data342	-0.516459	0.12207	-0.34078	0.464884	0.03184	-0.19043
Data343	-0.491842	0.134684	-0.329488	0.477905	0.050863	-0.177816
Data344	-0.472412	0.147298	-0.3184	0.490824	0.069478	-0.165405
Data345	-0.447489	0.15981	-0.307719	0.503642	0.087585	-0.153198
Data346	-0.41748	0.172323	-0.297343	0.516154	0.105387	-0.140788
Data347	-0.389404	0.184835	-0.287272	0.528463	0.122782	-0.128377
Data348	-0.35319	0.19755	-0.277507	0.540568	0.139974	-0.115967
Data349	-0.320231	0.21047	-0.268046	0.552165	0.156759	-0.103353
Data350	-0.292053	0.22349	-0.258891	0.563456	0.173442	-0.090535
Data351	-0.269572	0.236918	-0.249939	0.574239	0.189921	-0.077515
Data352	-0.232544	0.250549	-0.241292	0.584615	0.206197	-0.064087
Data353	-0.195719	0.264486	-0.232747	0.594482	0.22227	-0.050456
Data354	-0.166728	0.278625	-0.224508	0.603841	0.238241	-0.036418
Data355	-0.155436	0.292969	-0.21637	0.612793	0.254008	-0.021973
Data356	-0.154826	0.307414	-0.208333	0.621236	0.269572	-0.007324
Data357	-0.13326	0.321859	-0.2005	0.629171	0.284932	0.007528
Data358	-0.135396	0.3361	-0.192668	0.636597	0.299886	0.022583
Data359	-0.1297	0.350037	-0.184937	0.643616	0.314433	0.038045
Data360	-0.126851	0.363566	-0.177205	0.650024	0.328573	0.053507
Data361	-0.139058	0.376587	-0.169678	0.655924	0.342	0.06897
Data362	-0.15625	0.388896	-0.162048	0.661316	0.354818	0.084432
Data363	-0.169067	0.400594	-0.154521	0.665995	0.36672	0.099691
Data364	-0.170085	0.41158	-0.146993	0.670064	0.377909	0.114543
Data365	-0.163981	0.421855	-0.139465	0.673523	0.388082	0.129395
Data366	-0.149231	0.43162	-0.131836	0.676371	0.397237	0.143636
Data367	-0.128174	0.440776	-0.124105	0.678609	0.405477	0.157674
Data368	-0.109151	0.449524	-0.11617	0.680237	0.412801	0.171305
Data369	-0.098877	0.457967	-0.108032	0.681356	0.419108	0.184326
Data370	-0.078837	0.466207	-0.099487	0.68217	0.424601	0.19694
Data371	-0.060221	0.474345	-0.090637	0.682678	0.429281	0.209351
Data372	-0.043132	0.482585	-0.081278	0.682882	0.433248	0.221151
Data373	-0.031738	0.490723	-0.071513	0.682983	0.436707	0.232747
Data374	-0.012919	0.499064	-0.061239	0.682983	0.439657	0.244141
Data375	0.022685	0.507507	-0.050456	0.682983	0.4422	0.25533
Data376	0.03123	0.516052	-0.039266	0.682983	0.444641	0.266317
Data377	0.030721	0.524699	-0.027568	0.682983	0.446777	0.277303
Data378	0.026855	0.533447	-0.015666	0.682882	0.448914	0.288289
Data379	0.020549	0.542297	-0.003459	0.682678	0.45105	0.299276
Data380	0.021871	0.551147	0.008748	0.682271	0.453084	0.310262
Data381	0.019633	0.560099	0.021159	0.681763	0.455119	0.321452
Data382	0.024312	0.569051	0.033366	0.681051	0.457153	0.332845
Data383	0.02238	0.578105	0.045369	0.680033	0.459086	0.344238
Data384	0.030111	0.58726	0.057068	0.678813	0.461019	0.355835
Data385	0.049133	0.596517	0.068258	0.677287	0.462748	0.367635
Data386	0.06602	0.605876	0.079041	0.675456	0.464274	0.379842
Data387	0.086263	0.615336	0.089315	0.673523	0.465597	0.392049
Data388	0.09196	0.625	0.09908	0.671488	0.466817	0.40446
Data389	0.105591	0.634766	0.108337	0.66925	0.467733	0.417277
Data390	0.103556	0.644633	0.117086	0.667013	0.468547	0.430094
Data391	0.097351	0.654704	0.125529	0.664876	0.46936	0.443319
Data392	0.110575	0.664876	0.133667	0.66274	0.470072	0.456746
Data393	0.131022	0.675049	0.141602	0.660706	0.470785	0.470378
Data394	0.142517	0.685323	0.149434	0.658875	0.471802	0.484212
Data395	0.14384	0.695597	0.157267	0.657247	0.472921	0.498454
Data396	0.161336	0.70577	0.165202	0.655823	0.474345	0.512695
Data397	0.183614	0.715942	0.173442	0.654704	0.476176	0.527344
Data398	0.200704	0.726013	0.181986	0.65389	0.478414	0.541992
Data399	0.216878	0.735881	0.190938	0.653381	0.481059	0.557048
Data400	0.219625	0.745544	0.200297	0.653178	0.484009	0.572306
Data401	0.226542	0.754903	0.210164	0.65328	0.487264	0.587769
Data402	0.244344	0.764058	0.22054	0.653788	0.490723	0.603434
Data403	0.267436	0.772807	0.231323	0.654602	0.494385	0.619303
Data404	0.286153	0.78125	0.242615	0.655721	0.498149	0.635173
Data405	0.299988	0.789286	0.254211	0.657145	0.501811	0.651245
Data406	0.320129	0.796814	0.266113	0.658773	0.505473	0.667521
Data407	0.344747	0.804036	0.27832	0.660604	0.508931	0.683797
Data408	0.356649	0.810852	0.290731	0.662638	0.512288	0.700277
Data409	0.360311	0.817159	0.303141	0.664775	0.51534	0.716553
Data410	0.357056	0.823161	0.315653	0.666911	0.51829	0.732829
Data411	0.344747	0.828857	0.328166	0.669149	0.520935	0.749105
Data412	0.346069	0.834147	0.340678	0.671488	0.52358	0.765177
Data413	0.358785	0.839335	0.353088	0.673625	0.526021	0.781047
Data414	0.373433	0.84432	0.365295	0.675863	0.528463	0.796712
Data415	0.378316	0.849304	0.377299	0.677897	0.531006	0.812174
Data416	0.387573	0.854289	0.389201	0.679932	0.533651	0.827433
Data417	0.400085	0.859375	0.400696	0.681864	0.536397	0.842489
Data418	0.398356	0.864665	0.412089	0.683695	0.539347	0.85734
Data419	0.385742	0.870056	0.423075	0.685323	0.542501	0.871785
Data420	0.381571	0.875651	0.433655	0.686849	0.545858	0.886027
Data421	0.357259	0.881348	0.443929	0.688171	0.549418	0.900065
Data422	0.341085	0.887146	0.453796	0.689087	0.55308	0.9139
Data423	0.341187	0.893046	0.463257	0.689799	0.556844	0.927531
Data424	0.346883	0.898743	0.472412	0.690002	0.56071	0.940959
Data425	0.364889	0.904439	0.48116	0.689799	0.564473	0.953979
Data426	0.384623	0.909831	0.489502	0.688985	0.568034	0.966797
Data427	0.40741	0.914815	0.49764	0.687459	0.571391	0.979411
Data428	0.433553	0.919495	0.505676	0.685221	0.574443	0.991414
Data429	0.450033	0.923564	0.513509	0.682068	0.577087	1.003011
Data430	0.462443	0.927022	0.521342	0.678101	0.579224	1.014201
Data431	0.461833	0.929871	0.529277	0.673014	0.580851	1.024577
Data432	0.460612	0.932007	0.537211	0.667013	0.58197	1.034546
Data433	0.460815	0.933329	0.545451	0.65979	0.582377	1.044108
Data434	0.451762	0.93394	0.553792	0.65155	0.582072	1.052856
Data435	0.440674	0.933736	0.562337	0.642293	0.581055	1.061198
Data436	0.428772	0.932821	0.570984	0.631816	0.579325	1.068929
Data437	0.416361	0.93099	0.579834	0.620321	0.576884	1.076253
Data438	0.412699	0.928446	0.588582	0.60791	0.573629	1.083171
Data439	0.419108	0.925191	0.597331	0.594482	0.569661	1.089681
Data440	0.417379	0.921122	0.605774	0.580241	0.565084	1.095785
Data441	0.414632	0.916443	0.614014	0.565186	0.559794	1.101481
Data442	0.414734	0.911051	0.621745	0.54952	0.553894	1.106771
Data443	0.411987	0.904948	0.628967	0.533244	0.547485	1.11145
Data444	0.392253	0.898336	0.635681	0.516561	0.540466	1.115723
Data445	0.369364	0.891113	0.641785	0.499573	0.532939	1.119181
Data446	0.359701	0.883382	0.647278	0.482279	0.525004	1.121826
Data447	0.342509	0.875244	0.652059	0.464783	0.516561	1.12325
Data448	0.328166	0.866699	0.65623	0.447184	0.507609	1.123657
Data449	0.318197	0.857747	0.65979	0.429484	0.49825	1.122843
Data450	0.321045	0.848592	0.66274	0.411886	0.488383	1.120402
Data451	0.324198	0.839233	0.66508	0.394185	0.478007	1.11674
Data452	0.323283	0.829773	0.666911	0.376485	0.467122	1.11145
Data453	0.307719	0.820109	0.668233	0.358887	0.455729	1.10494
Data454	0.289612	0.810547	0.668945	0.341187	0.443726	1.096802
Data455	0.292155	0.800883	0.668945	0.323486	0.431112	1.087646
Data456	0.287374	0.791117	0.668335	0.305786	0.418091	1.077271
Data457	0.285238	0.781453	0.667114	0.287984	0.40446	1.066284
Data458	0.271708	0.771586	0.664978	0.270182	0.39032	1.054688
Data459	0.259806	0.761617	0.662028	0.25238	0.375773	1.042887
Data460	0.244751	0.751444	0.658162	0.234578	0.360718	1.031087
Data461	0.247294	0.740967	0.65328	0.216675	0.345357	1.019491
Data462	0.268453	0.730082	0.64738	0.198873	0.329488	1.008504
Data463	0.300395	0.718791	0.640462	0.180969	0.313314	0.997925
Data464	0.337524	0.706889	0.632528	0.162964	0.296529	0.987956
Data465	0.358785	0.694478	0.623576	0.144857	0.279338	0.978597
Data466	0.357869	0.681356	0.61381	0.126648	0.261434	0.969849
Data467	0.330709	0.667623	0.603231	0.108236	0.24292	0.961711
Data468	0.306091	0.653178	0.591939	0.089518	0.223796	0.953776
Data469	0.290629	0.638123	0.580241	0.070394	0.203857	0.946045
Data470	0.28005	0.622457	0.568034	0.050863	0.183207	0.938314
Data471	0.270589	0.606181	0.555725	0.030823	0.161845	0.930379
Data472	0.242208	0.589294	0.543213	0.010478	0.139771	0.921834
Data473	0.205994	0.572103	0.530599	-0.010274	0.117188	0.912882
Data474	0.184428	0.554403	0.518188	-0.031535	0.094299	0.903117
Data475	0.168864	0.536601	0.505778	-0.052999	0.071106	0.892741
Data476	0.148722	0.518494	0.493571	-0.074666	0.047913	0.881551
Data477	0.136719	0.500387	0.481466	-0.096232	0.024923	0.869751
Data478	0.133769	0.482381	0.469564	-0.117798	0.00234	0.856934
Data479	0.131734	0.464376	0.457662	-0.139058	-0.019633	0.843709
Data480	0.134989	0.446676	0.44576	-0.159912	-0.041097	0.829875
Data481	0.142822	0.429179	0.43396	-0.180155	-0.061747	0.81543
Data482	0.133057	0.412089	0.42216	-0.199788	-0.081584	0.800781
Data483	0.122375	0.395203	0.410258	-0.218709	-0.100606	0.785522
Data484	0.119222	0.378723	0.398356	-0.236918	-0.118815	0.770264
Data485	0.108439	0.362549	0.386454	-0.254415	-0.136312	0.754801
Data486	0.095622	0.346476	0.374451	-0.271098	-0.153198	0.739339
Data487	0.087585	0.330709	0.362447	-0.287069	-0.169576	0.723674
Data488	0.078227	0.31484	0.350444	-0.302429	-0.185547	0.708008
Data489	0.056864	0.299072	0.338542	-0.317281	-0.201314	0.692342
Data490	0.047913	0.283101	0.326538	-0.331421	-0.216777	0.676473
Data491	0.042013	0.267029	0.314636	-0.345154	-0.232137	0.660807
Data492	0.034587	0.250549	0.302633	-0.358378	-0.247599	0.645142
Data493	0.03184	0.233968	0.290731	-0.371195	-0.26296	0.629476
Data494	0.010986	0.21698	0.278829	-0.383504	-0.278422	0.61381
Data495	-0.007833	0.199788	0.266927	-0.395508	-0.293986	0.598348
Data496	-0.012207	0.182292	0.255127	-0.407003	-0.30955	0.582682
Data497	-0.004069	0.164693	0.243225	-0.418294	-0.325216	0.567017
Data498	0.003967	0.146993	0.231425	-0.429077	-0.340881	0.551554
Data499	0.010885	0.129293	0.219727	-0.439657	-0.356445	0.536092
Data500	0.017293	0.111593	0.20813	-0.449931	-0.372009	0.52063
Data501	0.009664	0.093791	0.196737	-0.4599	-0.387268	0.505371
Data502	-0.006002	0.076192	0.185445	-0.469666	-0.402323	0.489909
Data503	-0.012512	0.058594	0.174561	-0.479126	-0.417175	0.47465
Data504	-0.013936	0.041097	0.163879	-0.488383	-0.431519	0.459391
Data505	-0.015462	0.023499	0.153605	-0.497335	-0.445455	0.443929
Data506	-0.026347	0.006002	0.143738	-0.50588	-0.458883	0.428467
Data507	-0.036825	-0.011597	0.134277	-0.514119	-0.471802	0.412598
Data508	-0.049133	-0.029297	0.125224	-0.521749	-0.484111	0.396729
Data509	-0.057983	-0.047099	0.116577	-0.528971	-0.495911	0.380656
Data510	-0.074158	-0.065104	0.108236	-0.535685	-0.5071	0.363973
Data511	-0.085246	-0.08311	0.100301	-0.541687	-0.517883	0.347087
Data512	-0.10376	-0.101318	0.092468	-0.547078	-0.528158	0.32959
Data513	-0.108744	-0.119425	0.084737	-0.55186	-0.538127	0.311686
Data514	-0.114848	-0.137533	0.077108	-0.556132	-0.547689	0.293172
Data515	-0.122782	-0.15564	0.069377	-0.559692	-0.557048	0.274251
Data516	-0.129395	-0.173442	0.061646	-0.562846	-0.566101	0.254924
Data517	-0.146179	-0.19104	0.053609	-0.565389	-0.574951	0.235189
Data518	-0.156657	-0.208232	0.045369	-0.567424	-0.583598	0.215251
Data519	-0.162252	-0.225118	0.036926	-0.569051	-0.592041	0.195109
Data520	-0.167948	-0.241394	0.028178	-0.570068	-0.600179	0.174764
Data521	-0.183512	-0.257161	0.019124	-0.570577	-0.608215	0.154419
Data522	-0.192261	-0.27242	0.009969	-0.570577	-0.615845	0.134074
Data523	-0.207418	-0.286967	0.000509	-0.570068	-0.623169	0.114136
Data524	-0.205892	-0.301005	-0.008952	-0.568949	-0.630188	0.094401
Data525	-0.208639	-0.314331	-0.018514	-0.56722	-0.636902	0.07487
Data526	-0.21759	-0.327047	-0.028076	-0.564982	-0.643209	0.055949
Data527	-0.226542	-0.339254	-0.037638	-0.562236	-0.649007	0.037435
Data528	-0.239665	-0.350952	-0.046895	-0.559184	-0.6545	0.019124
Data529	-0.252889	-0.362142	-0.056051	-0.555725	-0.659485	0.001628
Data530	-0.252787	-0.373027	-0.064799	-0.552165	-0.664063	-0.015462
Data531	-0.228475	-0.383504	-0.07314	-0.548503	-0.668233	-0.032349
Data532	-0.209656	-0.39388	-0.081177	-0.54484	-0.671895	-0.049032
Data533	-0.202738	-0.404053	-0.088704	-0.54128	-0.675049	-0.065511
Data534	-0.204569	-0.414225	-0.095723	-0.537923	-0.677795	-0.081787
Data535	-0.212911	-0.4245	-0.102336	-0.534871	-0.679932	-0.098063
Data536	-0.222778	-0.434774	-0.108439	-0.531921	-0.681559	-0.114339
Data537	-0.227458	-0.445048	-0.114034	-0.529175	-0.682678	-0.130819
Data538	-0.213521	-0.455627	-0.119324	-0.52653	-0.683289	-0.147502
Data539	-0.20518	-0.466105	-0.124308	-0.523885	-0.683289	-0.164185
Data540	-0.217896	-0.476786	-0.128988	-0.52124	-0.682882	-0.181071
Data541	-0.228577	-0.487366	-0.133464	-0.518392	-0.682068	-0.198161
Data542	-0.23468	-0.497945	-0.137838	-0.515442	-0.680745	-0.215251
Data543	-0.217489	-0.508219	-0.14211	-0.512288	-0.679016	-0.23234
Data544	-0.201111	-0.51829	-0.146383	-0.508931	-0.67688	-0.249634
Data545	-0.204264	-0.527954	-0.150655	-0.505371	-0.674235	-0.26652
Data546	-0.218201	-0.537211	-0.155029	-0.501607	-0.671285	-0.283407
Data547	-0.231323	-0.545858	-0.159403	-0.497742	-0.667826	-0.30009
Data548	-0.230306	-0.553792	-0.163778	-0.493876	-0.663859	-0.316366
Data549	-0.219828	-0.561015	-0.168254	-0.490011	-0.659485	-0.332235
Data550	-0.195109	-0.567525	-0.172729	-0.486145	-0.654602	-0.3479
Data551	-0.169779	-0.573222	-0.177002	-0.482381	-0.649211	-0.363159
Data552	-0.154114	-0.578206	-0.181274	-0.478617	-0.643311	-0.378011
Data553	-0.140686	-0.582275	-0.185445	-0.474955	-0.637004	-0.392456
Data554	-0.151265	-0.585734	-0.189514	-0.471293	-0.630188	-0.406494
Data555	-0.178528	-0.588379	-0.193481	-0.467631	-0.623067	-0.420125
Data556	-0.208639	-0.590515	-0.197245	-0.463765	-0.61554	-0.43335
Data557	-0.235901	-0.591939	-0.200907	-0.459696	-0.607808	-0.44637
Data558	-0.238749	-0.592957	-0.204569	-0.455322	-0.599976	-0.458781
Data559	-0.228882	-0.593567	-0.208232	-0.450643	-0.592143	-0.470988
Data560	-0.212809	-0.593974	-0.211995	-0.445557	-0.584208	-0.482585
Data561	-0.206299	-0.594076	-0.215861	-0.439962	-0.576274	-0.493978
Data562	-0.207825	-0.594177	-0.21993	-0.43396	-0.568542	-0.504557
Data563	-0.196025	-0.594177	-0.224202	-0.427551	-0.56071	-0.514933
Data564	-0.179036	-0.594177	-0.228678	-0.420634	-0.55308	-0.524699
Data565	-0.158488	-0.594279	-0.233459	-0.413513	-0.545451	-0.534058
Data566	-0.136719	-0.594584	-0.238546	-0.405986	-0.537821	-0.542806
Data567	-0.124105	-0.594991	-0.243835	-0.398254	-0.530192	-0.551147
Data568	-0.118205	-0.595601	-0.249329	-0.39032	-0.522563	-0.559082
Data569	-0.114136	-0.596313	-0.255127	-0.382487	-0.514832	-0.56661
Data570	-0.107422	-0.597331	-0.260925	-0.374654	-0.506999	-0.57373
Data571	-0.097656	-0.59845	-0.266724	-0.367126	-0.499064	-0.580648
Data572	-0.096741	-0.59967	-0.272624	-0.359904	-0.491028	-0.587362
Data573	-0.112508	-0.601095	-0.278422	-0.353088	-0.482992	-0.594076
Data574	-0.148722	-0.602519	-0.284017	-0.346781	-0.474955	-0.600586
Data575	-0.18748	-0.604146	-0.289408	-0.341085	-0.466919	-0.606893
Data576	-0.21108	-0.605774	-0.294495	-0.3361	-0.458883	-0.613403
Data577	-0.21403	-0.607605	-0.299276	-0.331828	-0.45105	-0.61971
Data578	-0.208232	-0.609334	-0.30365	-0.328166	-0.443319	-0.626424
Data579	-0.182597	-0.611165	-0.307617	-0.325114	-0.435791	-0.632935
Data580	-0.158488	-0.613098	-0.311178	-0.322673	-0.428467	-0.639852
Data581	-0.141093	-0.614929	-0.314331	-0.32074	-0.421346	-0.646769
Data582	-0.134176	-0.61676	-0.316976	-0.319316	-0.414429	-0.65389
Data583	-0.126546	-0.618591	-0.319214	-0.318298	-0.407715	-0.661418
Data584	-0.131734	-0.620422	-0.321045	-0.317586	-0.401103	-0.669149
Data585	-0.15035	-0.622253	-0.322367	-0.317078	-0.394694	-0.67688
Data586	-0.163879	-0.624084	-0.323486	-0.316874	-0.388387	-0.685018
Data587	-0.182088	-0.626017	-0.324097	-0.316874	-0.382284	-0.693359
Data588	-0.183919	-0.62795	-0.324402	-0.316976	-0.376282	-0.701904
Data589	-0.172017	-0.630086	-0.3243	-0.317281	-0.370585	-0.710449
Data590	-0.153503	-0.632324	-0.323893	-0.317688	-0.365092	-0.719198
Data591	-0.132853	-0.634664	-0.323181	-0.318298	-0.360006	-0.727946
Data592	-0.101318	-0.637309	-0.322062	-0.319112	-0.355326	-0.736491
Data593	-0.073446	-0.640055	-0.32074	-0.320129	-0.351257	-0.744832
Data594	-0.067037	-0.643107	-0.31901	-0.32135	-0.3479	-0.75297
Data595	-0.063477	-0.646362	-0.317179	-0.322673	-0.345256	-0.760701
Data596	-0.051778	-0.649821	-0.315145	-0.324198	-0.343628	-0.768026
Data597	-0.029704	-0.653483	-0.313009	-0.325826	-0.342814	-0.77474
Data598	-0.038757	-0.657247	-0.310872	-0.327657	-0.343119	-0.78064
Data599	-0.05778	-0.661316	-0.308736	-0.329488	-0.34434	-0.786133
Data600	-0.072734	-0.665487	-0.306803	-0.331523	-0.346578	-0.790609
Data601	-0.07487	-0.669861	-0.304972	-0.333557	-0.349731	-0.794474
Data602	-0.060425	-0.674235	-0.303345	-0.335795	-0.353699	-0.797526
Data603	-0.049744	-0.678813	-0.302022	-0.338033	-0.358378	-0.799764
Data604	-0.047099	-0.68339	-0.300903	-0.340474	-0.363668	-0.801392
Data605	-0.049337	-0.687968	-0.300191	-0.343119	-0.369364	-0.802205
Data606	-0.058085	-0.692647	-0.299683	-0.345866	-0.375366	-0.802409
Data607	-0.047607	-0.697428	-0.299479	-0.348918	-0.381571	-0.802002
Data608	-0.024211	-0.702006	-0.299581	-0.352275	-0.387878	-0.800985
Data609	0.006409	-0.706685	-0.299988	-0.355835	-0.394287	-0.799561
Data610	0.031433	-0.711263	-0.300598	-0.359701	-0.400696	-0.797323
Data611	0.07487	-0.715739	-0.301514	-0.363871	-0.407104	-0.794881
Data612	0.108541	-0.720113	-0.302633	-0.368245	-0.413513	-0.792033
Data613	0.126343	-0.724284	-0.304159	-0.372823	-0.420024	-0.788778
Data614	0.119425	-0.728353	-0.305888	-0.377502	-0.426534	-0.785116
Data615	0.097453	-0.73232	-0.308024	-0.382182	-0.433248	-0.78125
Data616	0.073344	-0.735982	-0.310465	-0.386759	-0.440063	-0.777181
Data617	0.056966	-0.739543	-0.313212	-0.391134	-0.446981	-0.772909
Data618	0.055135	-0.7429	-0.316264	-0.395406	-0.454203	-0.768433
Data619	0.050049	-0.746155	-0.319621	-0.399272	-0.461528	-0.763957
Data620	0.050557	-0.749207	-0.323181	-0.402832	-0.468953	-0.759481
Data621	0.062052	-0.752055	-0.327047	-0.405986	-0.476481	-0.755005
Data622	0.066427	-0.754801	-0.331116	-0.408936	-0.484111	-0.750529
Data623	0.068054	-0.757446	-0.335286	-0.411479	-0.49174	-0.74646
Data624	0.067444	-0.759888	-0.339559	-0.41392	-0.499369	-0.742391
Data625	0.061646	-0.762227	-0.343831	-0.416158	-0.506795	-0.738729
Data626	0.063578	-0.764465	-0.348104	-0.418396	-0.514221	-0.73527
Data627	0.062663	-0.7665	-0.352376	-0.420736	-0.521342	-0.732218
Data628	0.068156	-0.768433	-0.356547	-0.423177	-0.528361	-0.72937
Data629	0.079753	-0.770162	-0.360616	-0.425822	-0.535075	-0.726929
Data630	0.093892	-0.771688	-0.364583	-0.428772	-0.541585	-0.724894
Data631	0.119832	-0.773112	-0.368449	-0.432129	-0.547892	-0.72286
Data632	0.145976	-0.774434	-0.372111	-0.435791	-0.553894	-0.721232
Data633	0.15391	-0.775553	-0.375671	-0.43986	-0.559692	-0.719808
Data634	0.142822	-0.776571	-0.37913	-0.444234	-0.565287	-0.718587
Data635	0.130005	-0.777588	-0.382385	-0.449015	-0.570475	-0.717367
Data636	0.123494	-0.778503	-0.385539	-0.453898	-0.575358	-0.716349
Data637	0.131938	-0.779317	-0.388489	-0.458984	-0.580037	-0.715332
Data638	0.141907	-0.780131	-0.391337	-0.464071	-0.584208	-0.714315
Data639	0.151571	-0.781047	-0.39388	-0.469055	-0.588074	-0.713298
