# Supplementary material for: Integration of MRI and somatosensory evoked potentials facilitate diagnosis of spinal cord compression
Source: Sci Rep. 2023 May 15;13:7861. doi: 10.1038/s41598-023-34832-2 (PMC10185544; doi:10.1038/s41598-023-34832-2)
Supplement: Supplementary file 3 — Supplementary Information 3. [file 41598_2023_34832_MOESM3_ESM.zip › Preoperative SSEP data/spinal cord compression group/2938978_2/2938978_2_Rt Tibial SEP_Cz'-Fpz_201219_120930.csv]

Index	1	2	3	4	5	6	7
Name	Cz'-Fpz	Cz'-Fpz	Cz'-Fpz	Cz'-Fpz	Cz'-Fpz	Cz'-Fpz	Cz'-Fpz
Time	2.02003E+13	2.02003E+13	2.02003E+13	2.02003E+13	2.02003E+13	2.02003E+13	2.02003E+13
Highcut	500	500	500	500	500	500	500
Lowcut	10	10	10	10	10	10	10
Period	0.000156	0.000156	0.000156	0.000156	0.000156	0.000156	0.000156
Averages	120	120	120	120	120	120	120
Int (mA)	18/17.9mA	18/17.9mA	18/17.9mA	18/17.9mA	18/17.9mA	18/17.9mA	18/17.9mA
Pulse Width (�gs)	200�s	200�s	200�s	200�s	200�s	200�s	200�s
Rep Rate (Hz)	3.11Hz	3.11Hz	3.11Hz	3.11Hz	3.11Hz	3.11Hz	3.11Hz
Data0	0.178223	-0.580241	-1.643066	-0.651855	-1.310628	-1.297201	-0.465495
Data1	-4.919027	-7.836507	-1.478271	-0.564372	-1.231283	-1.153158	-0.38859
Data2	-12.235514	-11.327311	-1.288249	-0.448405	-1.131999	-0.993245	-0.291748
Data3	-5.655924	-4.296061	-1.080322	-0.308431	-1.016846	-0.823975	-0.179443
Data4	0.137939	0.780843	-0.863444	-0.15096	-0.891113	-0.651855	-0.056966
Data5	3.370768	3.531901	-0.64738	0.014648	-0.760498	-0.483805	0.069173
Data6	4.744466	4.569499	-0.442708	0.179443	-0.632324	-0.327148	0.192871
Data7	4.83724	4.471029	-0.258382	0.333659	-0.513102	-0.187988	0.307617
Data8	4.222005	3.787842	-0.102132	0.469157	-0.408122	-0.071615	0.407308
Data9	3.340658	2.890218	0.020752	0.579427	-0.321859	0.018717	0.488281
Data10	2.432048	2.026774	0.108236	0.659587	-0.257568	0.082194	0.547282
Data11	1.665446	1.310628	0.159912	0.708415	-0.216471	0.118408	0.583496
Data12	1.092529	0.777588	0.179036	0.725911	-0.197754	0.129801	0.597738
Data13	0.708008	0.404053	0.169678	0.716146	-0.200195	0.119629	0.591227
Data14	0.460612	0.172119	0.137533	0.68278	-0.219727	0.09196	0.568441
Data15	0.30721	0.056152	0.089518	0.63151	-0.253092	0.051676	0.532227
Data16	0.231934	-0.004069	0.031738	0.568441	-0.296224	0.003255	0.487874
Data17	0.196126	-0.05127	-0.030518	0.499268	-0.344238	-0.048421	0.438232
Data18	0.199788	-0.076904	-0.09196	0.428874	-0.394287	-0.100911	0.388184
Data19	0.224609	-0.081787	-0.150146	0.360514	-0.442301	-0.150146	0.339762
Data20	0.244141	-0.076497	-0.201416	0.297852	-0.487061	-0.194906	0.29541
Data21	0.257568	-0.063883	-0.245768	0.242106	-0.526123	-0.233561	0.256755
Data22	0.26652	-0.059408	-0.281982	0.194499	-0.558675	-0.265706	0.223796
Data23	0.272217	-0.07609	-0.308838	0.155029	-0.585124	-0.291748	0.197347
Data24	0.286458	-0.091146	-0.329997	0.124105	-0.604248	-0.310059	0.177816
Data25	0.307617	-0.100098	-0.347493	0.098063	-0.616862	-0.324707	0.163981
Data26	0.323893	-0.094808	-0.360921	0.076497	-0.626221	-0.336507	0.152588
Data27	0.334473	-0.088298	-0.37028	0.059408	-0.632731	-0.345866	0.143229
Data28	0.337728	-0.111084	-0.37679	0.046387	-0.636393	-0.351969	0.136719
Data29	0.315348	-0.134684	-0.380452	0.037028	-0.6368	-0.356038	0.131836
Data30	0.289714	-0.153402	-0.382487	0.030924	-0.635173	-0.35848	0.128581
Data31	0.252686	-0.197754	-0.383301	0.026855	-0.632324	-0.359294	0.126546
Data32	0.217285	-0.232747	-0.382894	0.024821	-0.628255	-0.359701	0.124919
Data33	0.223796	-0.263265	-0.381266	0.024007	-0.623372	-0.359294	0.123291
Data34	0.240479	-0.287272	-0.379232	0.0236	-0.61849	-0.35848	0.121257
Data35	0.244141	-0.299886	-0.376383	0.024007	-0.613607	-0.357259	0.119222
Data36	0.236003	-0.306803	-0.373128	0.024007	-0.608724	-0.355632	0.116374
Data37	0.212402	-0.306803	-0.369059	0.024007	-0.603841	-0.354004	0.113118
Data38	0.201823	-0.297038	-0.364583	0.023193	-0.598958	-0.351563	0.109456
Data39	0.201823	-0.273031	-0.359701	0.021973	-0.594482	-0.348714	0.105387
Data40	0.204671	-0.260824	-0.354411	0.019531	-0.589193	-0.345459	0.101318
Data41	0.209961	-0.275065	-0.348307	0.016276	-0.583903	-0.34139	0.096842
Data42	0.204264	-0.290934	-0.342204	0.012614	-0.578613	-0.337321	0.092773
Data43	0.187988	-0.316162	-0.335693	0.008138	-0.57251	-0.332438	0.088704
Data44	0.164795	-0.32959	-0.329183	0.003255	-0.566406	-0.327555	0.085042
Data45	0.135091	-0.33488	-0.322266	-0.001221	-0.559489	-0.322266	0.081787
Data46	0.117594	-0.356038	-0.315348	-0.006104	-0.552572	-0.316569	0.078939
Data47	0.099284	-0.389811	-0.308431	-0.010986	-0.545247	-0.310872	0.077311
Data48	0.078125	-0.420329	-0.301514	-0.015055	-0.537516	-0.305176	0.076497
Data49	0.06429	-0.450033	-0.294189	-0.018717	-0.529785	-0.299886	0.076497
Data50	0.067546	-0.460205	-0.287272	-0.021566	-0.522054	-0.294189	0.077718
Data51	0.082194	-0.452067	-0.280762	-0.024007	-0.514323	-0.289307	0.079346
Data52	0.079753	-0.435384	-0.274251	-0.026042	-0.506592	-0.284424	0.082194
Data53	0.076497	-0.416667	-0.268148	-0.028076	-0.498861	-0.279541	0.085856
Data54	0.06429	-0.423584	-0.262451	-0.029297	-0.491536	-0.275065	0.089925
Data55	0.05127	-0.440674	-0.257568	-0.030924	-0.484212	-0.270996	0.094401
Data56	0.042318	-0.461019	-0.253499	-0.032145	-0.476888	-0.266927	0.099284
Data57	0.036214	-0.472819	-0.249837	-0.033773	-0.469971	-0.263672	0.104574
Data58	0.032959	-0.476481	-0.246989	-0.035807	-0.462646	-0.26001	0.109863
Data59	0.014242	-0.499268	-0.244954	-0.037842	-0.455729	-0.257161	0.114746
Data60	-0.004476	-0.515544	-0.243327	-0.039876	-0.448812	-0.254313	0.119629
Data61	-0.033366	-0.53304	-0.242106	-0.041911	-0.441895	-0.251872	0.124105
Data62	-0.064697	-0.54484	-0.241292	-0.043945	-0.435384	-0.249837	0.128174
Data63	-0.087891	-0.55013	-0.240479	-0.046387	-0.428467	-0.247803	0.131836
Data64	-0.096436	-0.562337	-0.239665	-0.048421	-0.421956	-0.246175	0.135091
Data65	-0.10376	-0.571696	-0.238444	-0.050456	-0.415446	-0.244954	0.137533
Data66	-0.118408	-0.576172	-0.236816	-0.05249	-0.409342	-0.243734	0.139567
Data67	-0.131429	-0.596517	-0.234782	-0.054525	-0.403646	-0.24292	0.140788
Data68	-0.125326	-0.620524	-0.231934	-0.056152	-0.398356	-0.242513	0.141602
Data69	-0.114746	-0.642904	-0.228271	-0.058187	-0.393066	-0.241699	0.141602
Data70	-0.109456	-0.650228	-0.223796	-0.060221	-0.388184	-0.241292	0.141195
Data71	-0.102539	-0.641683	-0.218913	-0.062256	-0.383708	-0.240479	0.139974
Data72	-0.094808	-0.631104	-0.213216	-0.064697	-0.379232	-0.239665	0.138346
Data73	-0.100505	-0.621745	-0.207113	-0.066732	-0.375163	-0.238444	0.135498
Data74	-0.107829	-0.611165	-0.200602	-0.069173	-0.370687	-0.236816	0.132243
Data75	-0.111491	-0.609945	-0.194092	-0.071615	-0.366618	-0.235189	0.128581
Data76	-0.126953	-0.604655	-0.187174	-0.074056	-0.362142	-0.232747	0.124105
Data77	-0.146077	-0.597738	-0.180664	-0.076497	-0.358073	-0.229492	0.118815
Data78	-0.160319	-0.593669	-0.174561	-0.078532	-0.35319	-0.22583	0.113118
Data79	-0.170085	-0.587565	-0.168457	-0.080973	-0.348307	-0.221761	0.107422
Data80	-0.185954	-0.583496	-0.163167	-0.083415	-0.343424	-0.217285	0.100911
Data81	-0.188802	-0.581055	-0.158285	-0.086263	-0.338135	-0.212809	0.094808
Data82	-0.181885	-0.582275	-0.153809	-0.089111	-0.332845	-0.20752	0.088298
Data83	-0.171305	-0.568441	-0.14974	-0.092367	-0.327555	-0.20223	0.082194
Data84	-0.165609	-0.555013	-0.146077	-0.096029	-0.321859	-0.19694	0.076497
Data85	-0.161947	-0.544434	-0.142415	-0.100098	-0.315755	-0.19165	0.070801
Data86	-0.156657	-0.557454	-0.13916	-0.105387	-0.309652	-0.186768	0.066325
Data87	-0.163981	-0.583903	-0.135905	-0.111084	-0.303548	-0.181478	0.062256
Data88	-0.180257	-0.609538	-0.132243	-0.117188	-0.297445	-0.176595	0.059001
Data89	-0.184326	-0.629476	-0.128174	-0.124105	-0.291341	-0.172119	0.056966
Data90	-0.183105	-0.633138	-0.123698	-0.131429	-0.284831	-0.167643	0.055339
Data91	-0.172526	-0.63029	-0.118815	-0.139567	-0.278727	-0.163574	0.054932
Data92	-0.154215	-0.641276	-0.113118	-0.147298	-0.272624	-0.159098	0.054932
Data93	-0.126546	-0.654297	-0.106608	-0.155436	-0.266113	-0.155436	0.055339
Data94	-0.112712	-0.652669	-0.099691	-0.163167	-0.26001	-0.151367	0.056559
Data95	-0.116374	-0.641276	-0.09196	-0.170898	-0.254313	-0.147705	0.058187
Data96	-0.137126	-0.634766	-0.083822	-0.178223	-0.24821	-0.144043	0.059814
Data97	-0.158285	-0.638428	-0.07487	-0.184733	-0.242513	-0.140381	0.061442
Data98	-0.177816	-0.640869	-0.065918	-0.191243	-0.236816	-0.137126	0.06307
Data99	-0.197347	-0.645752	-0.056559	-0.19694	-0.23112	-0.13387	0.063883
Data100	-0.204264	-0.634359	-0.047201	-0.201823	-0.225423	-0.131022	0.064697
Data101	-0.206299	-0.620524	-0.037842	-0.206299	-0.219727	-0.128581	0.065104
Data102	-0.215658	-0.595296	-0.02889	-0.209961	-0.21403	-0.126139	0.065104
Data103	-0.216878	-0.582275	-0.019938	-0.212809	-0.208333	-0.124105	0.06429
Data104	-0.212809	-0.589193	-0.0118	-0.215251	-0.202637	-0.12207	0.062663
Data105	-0.210368	-0.6014	-0.003662	-0.216471	-0.197347	-0.120443	0.061035
Data106	-0.21403	-0.610352	0.003255	-0.216878	-0.192057	-0.119222	0.058594
Data107	-0.227458	-0.624593	0.010579	-0.216878	-0.187174	-0.117594	0.056152
Data108	-0.243327	-0.629476	0.01709	-0.215658	-0.182699	-0.116374	0.052897
Data109	-0.241292	-0.634766	0.0236	-0.21403	-0.178223	-0.115153	0.050049
Data110	-0.249837	-0.640462	0.029704	-0.211589	-0.174561	-0.113932	0.046794
Data111	-0.2771	-0.641276	0.034993	-0.209147	-0.171305	-0.112712	0.043538
Data112	-0.301107	-0.6368	0.04069	-0.206299	-0.168457	-0.111084	0.04069
Data113	-0.34139	-0.625814	0.045573	-0.203857	-0.166016	-0.109456	0.037842
Data114	-0.373535	-0.609538	0.050456	-0.201009	-0.163981	-0.107829	0.0354
Data115	-0.387777	-0.594889	0.055339	-0.198975	-0.161947	-0.106201	0.032959
Data116	-0.400391	-0.57902	0.059408	-0.197347	-0.160319	-0.104167	0.031331
Data117	-0.406087	-0.565999	0.063883	-0.196126	-0.158285	-0.102132	0.030111
Data118	-0.400798	-0.574137	0.067546	-0.195719	-0.155843	-0.100098	0.029297
Data119	-0.395915	-0.585938	0.071208	-0.195719	-0.153402	-0.097656	0.029297
Data120	-0.396729	-0.594482	0.07487	-0.196533	-0.150553	-0.095215	0.029297
Data121	-0.400798	-0.603841	0.078125	-0.197347	-0.146891	-0.09318	0.030111
Data122	-0.395508	-0.607503	0.08138	-0.198975	-0.142415	-0.090332	0.031738
Data123	-0.404053	-0.6014	0.084229	-0.200602	-0.137939	-0.087891	0.033366
Data124	-0.419108	-0.5896	0.087484	-0.202637	-0.13265	-0.085042	0.035807
Data125	-0.439453	-0.591227	0.089925	-0.204671	-0.126953	-0.081787	0.038656
Data126	-0.469971	-0.581462	0.092773	-0.206706	-0.12085	-0.078939	0.041504
Data127	-0.499268	-0.575765	0.095622	-0.20874	-0.114746	-0.075277	0.044759
Data128	-0.509033	-0.573324	0.098063	-0.211182	-0.108236	-0.071615	0.048421
Data129	-0.510254	-0.578206	0.100505	-0.213623	-0.101318	-0.067546	0.052083
Data130	-0.485026	-0.592041	0.102946	-0.216064	-0.094808	-0.06307	0.055745
Data131	-0.476481	-0.589193	0.105387	-0.218506	-0.087891	-0.058187	0.059814
Data132	-0.496012	-0.569255	0.107829	-0.220947	-0.08138	-0.053304	0.06307
Data133	-0.532227	-0.559082	0.11027	-0.223796	-0.074463	-0.048014	0.066325
Data134	-0.55542	-0.539144	0.112712	-0.226644	-0.067952	-0.042318	0.06958
Data135	-0.576172	-0.523682	0.114746	-0.229085	-0.061442	-0.036621	0.072021
Data136	-0.593669	-0.515951	0.117188	-0.231527	-0.054525	-0.030518	0.074463
Data137	-0.596924	-0.50944	0.119629	-0.233968	-0.048014	-0.024007	0.07609
Data138	-0.611572	-0.517578	0.121663	-0.236003	-0.041504	-0.017497	0.077311
Data139	-0.622152	-0.529378	0.124105	-0.23763	-0.0354	-0.010986	0.077718
Data140	-0.622965	-0.526937	0.126546	-0.238851	-0.029297	-0.004476	0.078125
Data141	-0.608724	-0.506592	0.128581	-0.240072	-0.0236	0.001221	0.077718
Data142	-0.589193	-0.479736	0.131022	-0.240885	-0.018311	0.007731	0.076904
Data143	-0.572103	-0.474447	0.133057	-0.241292	-0.013428	0.014242	0.075684
Data144	-0.550537	-0.478923	0.135498	-0.241292	-0.008952	0.020752	0.074463
Data145	-0.545247	-0.469157	0.137533	-0.241292	-0.004883	0.026855	0.072835
Data146	-0.550944	-0.465902	0.139567	-0.240885	-0.001628	0.033366	0.071615
Data147	-0.549316	-0.456543	0.141195	-0.240885	0.000814	0.039469	0.070394
Data148	-0.541992	-0.432943	0.142415	-0.240885	0.002848	0.045573	0.069987
Data149	-0.547282	-0.410563	0.143636	-0.240479	0.004476	0.051676	0.06958
Data150	-0.558675	-0.385742	0.144857	-0.240885	0.005697	0.057373	0.069987
Data151	-0.577393	-0.367025	0.145264	-0.241292	0.00651	0.063477	0.071208
Data152	-0.585124	-0.35848	0.145264	-0.241699	0.006917	0.06958	0.073242
Data153	-0.583903	-0.355225	0.145264	-0.242513	0.006917	0.075684	0.07609
Data154	-0.591634	-0.339355	0.14445	-0.243734	0.00651	0.08138	0.079753
Data155	-0.606283	-0.327148	0.143636	-0.244954	0.005697	0.087891	0.084229
Data156	-0.614421	-0.321859	0.142822	-0.246989	0.004883	0.093994	0.089925
Data157	-0.627441	-0.338949	0.141602	-0.249023	0.003662	0.100505	0.096436
Data158	-0.634766	-0.372314	0.140381	-0.251465	0.002441	0.107422	0.10376
Data159	-0.642497	-0.375163	0.13916	-0.253906	0.000814	0.114339	0.111898
Data160	-0.640055	-0.361328	0.137939	-0.256755	0	0.121663	0.121257
Data161	-0.614827	-0.346273	0.137126	-0.259196	-0.001221	0.128988	0.131022
Data162	-0.594482	-0.33488	0.136719	-0.262044	-0.002441	0.136719	0.141602
Data163	-0.580648	-0.330811	0.136719	-0.264486	-0.003255	0.144857	0.152995
Data164	-0.55542	-0.332031	0.137126	-0.266927	-0.003255	0.152995	0.164795
Data165	-0.515951	-0.329997	0.138346	-0.268555	-0.003255	0.16154	0.177409
Data166	-0.490723	-0.331624	0.139567	-0.269775	-0.002848	0.170492	0.190837
Data167	-0.481364	-0.335693	0.141602	-0.270589	-0.001221	0.179036	0.204264
Data168	-0.459391	-0.340169	0.144043	-0.270182	0	0.187988	0.218099
Data169	-0.447591	-0.344645	0.146891	-0.269368	0.002848	0.19694	0.23234
Data170	-0.445964	-0.354818	0.150146	-0.267741	0.006104	0.205892	0.246582
Data171	-0.43986	-0.358887	0.153402	-0.265299	0.009766	0.214437	0.260417
Data172	-0.441895	-0.354411	0.157064	-0.262451	0.014648	0.222982	0.274251
Data173	-0.453695	-0.351156	0.160726	-0.259196	0.019531	0.23112	0.287679
Data174	-0.458171	-0.339762	0.163981	-0.255127	0.025228	0.239258	0.3007
Data175	-0.44515	-0.323079	0.167643	-0.251058	0.031331	0.246989	0.312907
Data176	-0.421956	-0.30599	0.170898	-0.246582	0.037842	0.253906	0.3243
Data177	-0.385742	-0.293376	0.174154	-0.242106	0.044759	0.260824	0.335286
Data178	-0.36377	-0.276286	0.177816	-0.237223	0.05249	0.267741	0.345459
Data179	-0.346273	-0.244954	0.181071	-0.23234	0.060221	0.273844	0.354818
Data180	-0.314535	-0.211182	0.184326	-0.227051	0.067952	0.279541	0.36377
Data181	-0.266927	-0.205485	0.187988	-0.221761	0.076497	0.285238	0.371908
Data182	-0.223389	-0.185954	0.192057	-0.216064	0.084635	0.290934	0.380046
Data183	-0.199382	-0.171712	0.196533	-0.209961	0.093587	0.296224	0.387777
Data184	-0.182292	-0.161133	0.201416	-0.203857	0.102132	0.301107	0.395508
Data185	-0.16276	-0.159505	0.20752	-0.19694	0.111084	0.306396	0.403646
Data186	-0.143636	-0.172526	0.21403	-0.190023	0.120443	0.311279	0.412191
Data187	-0.125732	-0.18514	0.221354	-0.182699	0.129395	0.316162	0.421143
Data188	-0.097249	-0.186768	0.229492	-0.174967	0.138753	0.321452	0.430908
Data189	-0.061442	-0.16276	0.238444	-0.167643	0.148519	0.326742	0.441895
Data190	-0.031738	-0.135498	0.24821	-0.160319	0.158285	0.332031	0.453695
Data191	0.005697	-0.103353	0.258789	-0.152995	0.168864	0.338135	0.466715
Data192	0.039876	-0.067952	0.269775	-0.145671	0.179443	0.344645	0.480957
Data193	0.067546	-0.043945	0.281982	-0.138346	0.191243	0.351563	0.496419
Data194	0.089518	-0.030924	0.295003	-0.131429	0.203451	0.359701	0.513509
Data195	0.113118	-0.023193	0.308431	-0.124105	0.216878	0.368245	0.531413
Data196	0.139974	-0.020752	0.323079	-0.115967	0.23112	0.378418	0.550944
Data197	0.172933	-0.026855	0.338949	-0.107422	0.246989	0.390218	0.571696
Data198	0.228271	-0.033366	0.356038	-0.098063	0.264079	0.403239	0.594076
Data199	0.299072	-0.039063	0.374349	-0.087484	0.282389	0.418701	0.617676
Data200	0.35319	-0.045573	0.394694	-0.07487	0.302734	0.435791	0.642497
Data201	0.394287	-0.043132	0.416667	-0.060628	0.325114	0.455729	0.668945
Data202	0.431722	-0.020345	0.441081	-0.043945	0.349121	0.478516	0.697021
Data203	0.469971	0.00651	0.467529	-0.024821	0.37557	0.503743	0.726725
Data204	0.517171	0.041504	0.497233	-0.003255	0.404053	0.532227	0.758464
Data205	0.563151	0.090332	0.529378	0.021159	0.434977	0.563965	0.792236
Data206	0.613607	0.137939	0.564372	0.049235	0.46875	0.599365	0.828451
Data207	0.667725	0.197754	0.60262	0.080566	0.505371	0.637614	0.867106
Data208	0.727946	0.251058	0.644124	0.11556	0.54484	0.679932	0.908203
Data209	0.796305	0.295817	0.688477	0.153809	0.587158	0.725098	0.952148
Data210	0.87321	0.331624	0.735677	0.195719	0.632324	0.773926	0.998535
Data211	0.945638	0.386556	0.786133	0.241699	0.680745	0.825602	1.04777
Data212	0.991618	0.452881	0.838623	0.290934	0.732015	0.880127	1.099447
Data213	1.037598	0.54362	0.893962	0.343831	0.785726	0.937093	1.153564
Data214	1.089274	0.629883	0.950928	0.399984	0.841878	0.996501	1.209717
Data215	1.147054	0.714518	1.009115	0.458984	0.900065	1.057943	1.267497
Data216	1.213786	0.792643	1.068522	0.52002	0.95988	1.120199	1.326497
Data217	1.297607	0.85612	1.128743	0.583496	1.020915	1.183675	1.386719
Data218	1.381022	0.933024	1.188558	0.647786	1.082357	1.247152	1.447347
Data219	1.456299	1.016032	1.247559	0.712891	1.143392	1.310628	1.507975
Data220	1.537272	1.099447	1.304932	0.777181	1.204427	1.372884	1.56779
Data221	1.619873	1.203206	1.360677	0.840658	1.263835	1.433512	1.62679
Data222	1.690674	1.31958	1.413574	0.902507	1.321615	1.492106	1.684163
Data223	1.763509	1.439209	1.462809	0.9611	1.37736	1.547852	1.739502
Data224	1.82373	1.536865	1.508382	1.016439	1.42985	1.599935	1.791992
Data225	1.872965	1.616618	1.549072	1.067301	1.479085	1.647949	1.841227
Data226	1.911214	1.685791	1.584473	1.113281	1.524251	1.691488	1.8868
Data227	1.926676	1.736654	1.61377	1.153971	1.564941	1.729736	1.928304
Data228	1.941325	1.776937	1.63737	1.188558	1.600749	1.762288	1.965332
Data229	1.960856	1.808268	1.654053	1.216634	1.630859	1.78833	1.99707
Data230	1.96167	1.82902	1.663411	1.2382	1.65568	1.808268	2.023519
Data231	1.958415	1.833903	1.665853	1.252441	1.673991	1.821289	2.043864
Data232	1.95516	1.829427	1.66097	1.258952	1.686198	1.827393	2.058105
Data233	1.936035	1.816813	1.648356	1.258138	1.691895	1.826172	2.06543
Data234	1.907959	1.79891	1.628418	1.249593	1.690267	1.817627	2.06665
Data235	1.862386	1.784261	1.600749	1.233724	1.682129	1.801758	2.060547
Data236	1.812337	1.772461	1.566569	1.209717	1.66748	1.778971	2.047933
Data237	1.770426	1.732178	1.525065	1.178792	1.645915	1.749674	2.028402
Data238	1.706543	1.683757	1.477458	1.140951	1.617839	1.713053	2.001953
Data239	1.623942	1.634115	1.423747	1.096598	1.583252	1.670329	1.968587
Data240	1.542155	1.571859	1.364339	1.046143	1.542969	1.621908	1.929118
Data241	1.465251	1.518962	1.300049	0.990397	1.497396	1.567383	1.883545
Data242	1.398112	1.44165	1.231689	0.930176	1.44694	1.508382	1.832275
Data243	1.327311	1.348877	1.159261	0.865885	1.392008	1.444092	1.775716
Data244	1.25	1.253662	1.083984	0.79834	1.333008	1.376139	1.714681
Data245	1.184489	1.168213	1.005859	0.72876	1.270345	1.304118	1.648763
Data246	1.124268	1.081136	0.926107	0.656738	1.204427	1.229248	1.578776
Data247	1.057536	1.024577	0.844727	0.583089	1.136475	1.15153	1.505534
Data248	0.985107	0.956624	0.762533	0.508626	1.066081	1.07137	1.429443
Data249	0.910645	0.880127	0.679932	0.43335	0.994059	0.989583	1.350505
Data250	0.841471	0.810954	0.596924	0.357259	0.920817	0.906169	1.269531
Data251	0.765788	0.739746	0.514323	0.281169	0.846761	0.82194	1.18693
Data252	0.697021	0.680339	0.432536	0.205078	0.772298	0.736898	1.103109
Data253	0.618896	0.615234	0.351563	0.128581	0.697835	0.651449	1.018473
Data254	0.559489	0.559896	0.27181	0.05249	0.623372	0.565999	0.933024
Data255	0.494385	0.487467	0.192871	-0.022786	0.549723	0.480957	0.847982
Data256	0.431315	0.407308	0.115967	-0.097656	0.476481	0.396729	0.762939
Data257	0.374756	0.331624	0.040283	-0.172119	0.404867	0.313314	0.678711
Data258	0.318604	0.264893	-0.033366	-0.244954	0.334473	0.230713	0.595703
Data259	0.262044	0.192871	-0.105387	-0.316569	0.265299	0.14974	0.514323
Data260	0.217285	0.120443	-0.175374	-0.386556	0.198161	0.069987	0.43457
Data261	0.17334	0.058187	-0.243734	-0.454508	0.13265	-0.007324	0.356445
Data262	0.119222	0.010579	-0.309652	-0.520426	0.069173	-0.083008	0.280762
Data263	0.073242	-0.033366	-0.373535	-0.58431	0.007731	-0.156657	0.20752
Data264	0.031331	-0.073242	-0.435384	-0.645752	-0.05127	-0.228271	0.136719
Data265	-0.013835	-0.110677	-0.494792	-0.704753	-0.108643	-0.297445	0.068359
Data266	-0.058187	-0.148519	-0.551758	-0.761719	-0.163574	-0.36377	0.002441
Data267	-0.098877	-0.183919	-0.605876	-0.816243	-0.216064	-0.427653	-0.061035
Data268	-0.131836	-0.217285	-0.657959	-0.868734	-0.266113	-0.488688	-0.12207
Data269	-0.158285	-0.251872	-0.707194	-0.918376	-0.314128	-0.546875	-0.181071
Data270	-0.198975	-0.276693	-0.753988	-0.96639	-0.359294	-0.60262	-0.238037
Data271	-0.236816	-0.299072	-0.79834	-1.011556	-0.402018	-0.655111	-0.292969
Data272	-0.271403	-0.3243	-0.839844	-1.054281	-0.442301	-0.70516	-0.345866
Data273	-0.294189	-0.352376	-0.878906	-1.094564	-0.480143	-0.751953	-0.397135
Data274	-0.297852	-0.381673	-0.91512	-1.131592	-0.515544	-0.796305	-0.446777
Data275	-0.321045	-0.418294	-0.9493	-1.166178	-0.548503	-0.838216	-0.494385
Data276	-0.352376	-0.467936	-0.981445	-1.197917	-0.57902	-0.877279	-0.540771
Data277	-0.381673	-0.503743	-1.011149	-1.2264	-0.607096	-0.914307	-0.585124
Data278	-0.39388	-0.52002	-1.038411	-1.252035	-0.633138	-0.948893	-0.627848
Data279	-0.389404	-0.533447	-1.064046	-1.274414	-0.657145	-0.981038	-0.668945
Data280	-0.354818	-0.532633	-1.088053	-1.293945	-0.678711	-1.011149	-0.708415
Data281	-0.316976	-0.520833	-1.109619	-1.310628	-0.699056	-1.039225	-0.746257
Data282	-0.292562	-0.506999	-1.129964	-1.32487	-0.71696	-1.065267	-0.782064
Data283	-0.29012	-0.506592	-1.148682	-1.336263	-0.733643	-1.089681	-0.81665
Data284	-0.299072	-0.51473	-1.165771	-1.345622	-0.748291	-1.112061	-0.849202
Data285	-0.315755	-0.529785	-1.181234	-1.352946	-0.761312	-1.132406	-0.880534
Data286	-0.334066	-0.520833	-1.195882	-1.357829	-0.772705	-1.151123	-0.909831
Data287	-0.342204	-0.510661	-1.20931	-1.361084	-0.782471	-1.168213	-0.937907
Data288	-0.331624	-0.498861	-1.221517	-1.362305	-0.791016	-1.183268	-0.964762
Data289	-0.3361	-0.489502	-1.23291	-1.362305	-0.797933	-1.196696	-0.98999
Data290	-0.339355	-0.481364	-1.24349	-1.360677	-0.803223	-1.208089	-1.01359
Data291	-0.34668	-0.480957	-1.253662	-1.357422	-0.806885	-1.217448	-1.035563
Data292	-0.351156	-0.478923	-1.263021	-1.352946	-0.809326	-1.225179	-1.056315
Data293	-0.355225	-0.476074	-1.271973	-1.346842	-0.810547	-1.231283	-1.075033
Data294	-0.359701	-0.485026	-1.280518	-1.339925	-0.81014	-1.235352	-1.092122
Data295	-0.361735	-0.48055	-1.288656	-1.332194	-0.808105	-1.237793	-1.107178
Data296	-0.345459	-0.463053	-1.29598	-1.323242	-0.805257	-1.239014	-1.120199
Data297	-0.321859	-0.453288	-1.30249	-1.31307	-0.800781	-1.238607	-1.131592
Data298	-0.308838	-0.437419	-1.308594	-1.30249	-0.794678	-1.236979	-1.140951
Data299	-0.310059	-0.429281	-1.313477	-1.29069	-0.787354	-1.234538	-1.148275
Data300	-0.32959	-0.432536	-1.317546	-1.278483	-0.778402	-1.231283	-1.153564
Data301	-0.34668	-0.442708	-1.320394	-1.265462	-0.768636	-1.22762	-1.157227
Data302	-0.339762	-0.449219	-1.322428	-1.251221	-0.757243	-1.223145	-1.158854
Data303	-0.323893	-0.456136	-1.322835	-1.236572	-0.744629	-1.218262	-1.159261
Data304	-0.309245	-0.448405	-1.321615	-1.22111	-0.730794	-1.213379	-1.158447
Data305	-0.292155	-0.43986	-1.31958	-1.204427	-0.715739	-1.207682	-1.156006
Data306	-0.268148	-0.425618	-1.315918	-1.18693	-0.700277	-1.202393	-1.153158
Data307	-0.254313	-0.402018	-1.311035	-1.16862	-0.684001	-1.196289	-1.149089
Data308	-0.259196	-0.376383	-1.305339	-1.149089	-0.666911	-1.190186	-1.144613
Data309	-0.251872	-0.343424	-1.298014	-1.128743	-0.649821	-1.183268	-1.13973
Data310	-0.231527	-0.318197	-1.289469	-1.107992	-0.631917	-1.175944	-1.134033
Data311	-0.218099	-0.301107	-1.280518	-1.086019	-0.614014	-1.167806	-1.128743
Data312	-0.203857	-0.282389	-1.270345	-1.063232	-0.595296	-1.159261	-1.123047
Data313	-0.186768	-0.261637	-1.259359	-1.040039	-0.576986	-1.149902	-1.11735
Data314	-0.174561	-0.252686	-1.247965	-1.016032	-0.557861	-1.139323	-1.111654
Data315	-0.163167	-0.229085	-1.235758	-0.991211	-0.538737	-1.128337	-1.105957
Data316	-0.144857	-0.210368	-1.223145	-0.965576	-0.519613	-1.116536	-1.100667
Data317	-0.125732	-0.199382	-1.210531	-0.939535	-0.499674	-1.103923	-1.095785
Data318	-0.103353	-0.184326	-1.19751	-0.912679	-0.479736	-1.090495	-1.090902
Data319	-0.083415	-0.166423	-1.184082	-0.88501	-0.459798	-1.07666	-1.086019
Data320	-0.068359	-0.164388	-1.171061	-0.856934	-0.439453	-1.062012	-1.08195
Data321	-0.070394	-0.15625	-1.15804	-0.828044	-0.418701	-1.046956	-1.077881
Data322	-0.078125	-0.151367	-1.144613	-0.79834	-0.397949	-1.031901	-1.073812
Data323	-0.072428	-0.14445	-1.131592	-0.768229	-0.377197	-1.016032	-1.07015
Data324	-0.068359	-0.131429	-1.118571	-0.737712	-0.356445	-0.999756	-1.066488
Data325	-0.068359	-0.108643	-1.10555	-0.707194	-0.3361	-0.98348	-1.062826
Data326	-0.052897	-0.089925	-1.092529	-0.676676	-0.315348	-0.96639	-1.058757
Data327	-0.026855	-0.071208	-1.079508	-0.646159	-0.294596	-0.9493	-1.054688
Data328	0.006104	-0.054118	-1.066081	-0.615641	-0.273844	-0.931396	-1.049805
Data329	0.020345	-0.033773	-1.052653	-0.585938	-0.253499	-0.913493	-1.044515
Data330	0.029704	-0.025228	-1.038818	-0.556641	-0.232747	-0.894775	-1.038411
Data331	0.032145	-0.010579	-1.024984	-0.527751	-0.211995	-0.876058	-1.031087
Data332	0.033366	-0.006917	-1.010742	-0.499674	-0.190837	-0.856934	-1.023356
Data333	0.04598	-0.002848	-0.996094	-0.472412	-0.170085	-0.837402	-1.014404
Data334	0.067139	0.003255	-0.981038	-0.44515	-0.148926	-0.817871	-1.004232
Data335	0.078939	0.009359	-0.965576	-0.418701	-0.127767	-0.797933	-0.993245
Data336	0.08138	0.009359	-0.950114	-0.392253	-0.107015	-0.778402	-0.981445
Data337	0.083822	0.000407	-0.934652	-0.366211	-0.085856	-0.75887	-0.968831
Data338	0.089111	-0.014242	-0.918783	-0.340169	-0.065104	-0.739339	-0.955404
Data339	0.076904	-0.023193	-0.90332	-0.314128	-0.044759	-0.720215	-0.941569
Data340	0.047607	-0.021973	-0.887858	-0.287679	-0.024821	-0.701904	-0.926921
Data341	0.017497	-0.00529	-0.872803	-0.260824	-0.004883	-0.683594	-0.911865
Data342	-0.005697	0.010579	-0.858154	-0.233968	0.013835	-0.666097	-0.896403
Data343	-0.014242	0.030924	-0.843506	-0.207113	0.032145	-0.6486	-0.880941
Data344	-0.016683	0.051676	-0.829671	-0.179443	0.050456	-0.631917	-0.865479
Data345	-0.013835	0.065511	-0.815837	-0.151774	0.067952	-0.615641	-0.850016
Data346	0.0118	0.078939	-0.802816	-0.123291	0.085042	-0.599772	-0.834554
Data347	0.035807	0.075277	-0.789795	-0.094808	0.101725	-0.58431	-0.819092
Data348	0.049642	0.069173	-0.777181	-0.065918	0.118001	-0.569661	-0.804036
Data349	0.042725	0.074463	-0.764567	-0.036621	0.133464	-0.555013	-0.789388
Data350	0.010579	0.088704	-0.751953	-0.007324	0.148926	-0.540365	-0.77474
Data351	-0.024414	0.089925	-0.739339	0.021973	0.163574	-0.52653	-0.760498
Data352	-0.044759	0.080566	-0.727132	0.051676	0.177816	-0.512695	-0.74707
Data353	-0.046794	0.072428	-0.714111	0.08138	0.191243	-0.498861	-0.733643
Data354	-0.04069	0.080973	-0.701497	0.111084	0.204264	-0.485433	-0.720622
Data355	-0.03418	0.107829	-0.68807	0.140381	0.216878	-0.472412	-0.708415
Data356	-0.011393	0.143636	-0.674642	0.168864	0.228271	-0.458984	-0.695801
Data357	0.018717	0.167643	-0.661214	0.196533	0.239258	-0.445964	-0.684001
Data358	0.028483	0.180664	-0.64738	0.223796	0.24943	-0.432943	-0.672201
Data359	0.019124	0.194499	-0.633138	0.249837	0.258789	-0.419922	-0.659993
Data360	0.022786	0.209961	-0.618896	0.275065	0.267741	-0.406494	-0.648193
Data361	0.02889	0.227865	-0.604248	0.299072	0.275879	-0.393473	-0.635986
Data362	0.011393	0.233154	-0.5896	0.321859	0.28361	-0.380046	-0.623372
Data363	-0.013021	0.23763	-0.575358	0.343831	0.290934	-0.366211	-0.609945
Data364	-0.016683	0.235189	-0.56071	0.364583	0.298258	-0.352376	-0.59611
Data365	-0.01709	0.229899	-0.546468	0.384928	0.304769	-0.338542	-0.581868
Data366	-0.015462	0.231934	-0.532633	0.40446	0.311279	-0.324707	-0.566406
Data367	-0.021159	0.237223	-0.519206	0.423177	0.31779	-0.310465	-0.55013
Data368	-0.034587	0.241292	-0.506592	0.441895	0.3243	-0.296631	-0.53304
Data369	-0.02889	0.240885	-0.494385	0.459798	0.330811	-0.282796	-0.515137
Data370	-0.021159	0.228678	-0.482585	0.476888	0.337321	-0.269368	-0.496826
Data371	-0.016276	0.222168	-0.472005	0.493978	0.343424	-0.255941	-0.477702
Data372	-0.033366	0.212809	-0.461833	0.510661	0.349935	-0.243327	-0.457764
Data373	-0.06429	0.205892	-0.452474	0.52653	0.356445	-0.23112	-0.437826
Data374	-0.081787	0.212809	-0.443522	0.541992	0.362956	-0.21932	-0.41748
Data375	-0.085856	0.232747	-0.434977	0.556641	0.369873	-0.207926	-0.397135
Data376	-0.096436	0.240885	-0.426839	0.570882	0.376383	-0.19694	-0.37679
Data377	-0.09318	0.250651	-0.418294	0.58431	0.383301	-0.186361	-0.356445
Data378	-0.083822	0.263672	-0.410156	0.597738	0.390218	-0.176188	-0.336507
Data379	-0.08016	0.273438	-0.401204	0.609945	0.396729	-0.166016	-0.316976
Data380	-0.056559	0.275065	-0.391846	0.622152	0.403646	-0.155843	-0.298258
Data381	-0.034587	0.269368	-0.38208	0.633952	0.410563	-0.145264	-0.279541
Data382	-0.041911	0.26001	-0.371094	0.645345	0.417074	-0.134277	-0.262044
Data383	-0.060628	0.24292	-0.359294	0.656331	0.423991	-0.122884	-0.244548
Data384	-0.085856	0.216064	-0.34668	0.666911	0.430094	-0.111084	-0.227865
Data385	-0.107829	0.196533	-0.332845	0.67749	0.436198	-0.098877	-0.211995
Data386	-0.111898	0.190837	-0.318604	0.687663	0.442301	-0.085856	-0.196126
Data387	-0.109456	0.200602	-0.303548	0.697428	0.447998	-0.072428	-0.181478
Data388	-0.089111	0.209554	-0.288086	0.707194	0.453288	-0.058594	-0.166829
Data389	-0.076497	0.227051	-0.27181	0.71696	0.458171	-0.044352	-0.152995
Data390	-0.070801	0.256755	-0.255534	0.726318	0.463053	-0.029704	-0.139974
Data391	-0.06429	0.270182	-0.239258	0.73527	0.467529	-0.015462	-0.126953
Data392	-0.054525	0.278727	-0.222982	0.744629	0.471598	-0.001221	-0.114339
Data393	-0.043132	0.286458	-0.206706	0.753581	0.475667	0.012207	-0.102539
Data394	-0.041504	0.285645	-0.191243	0.762939	0.479329	0.026042	-0.090739
Data395	-0.05249	0.293376	-0.176188	0.772705	0.482992	0.039469	-0.079346
Data396	-0.094808	0.30599	-0.16154	0.782471	0.486247	0.052083	-0.068359
Data397	-0.131429	0.326742	-0.147705	0.792643	0.489095	0.06429	-0.05778
Data398	-0.152181	0.346273	-0.134277	0.802816	0.491943	0.075684	-0.047201
Data399	-0.156657	0.343018	-0.121663	0.813395	0.493978	0.08667	-0.036621
Data400	-0.166016	0.331624	-0.109863	0.823975	0.495605	0.097249	-0.026449
Data401	-0.168457	0.313721	-0.09847	0.834554	0.497233	0.107015	-0.015869
Data402	-0.158691	0.297038	-0.087484	0.845133	0.498047	0.116781	-0.005697
Data403	-0.137939	0.286865	-0.077311	0.855306	0.498454	0.125326	0.004476
Data404	-0.122477	0.29541	-0.067546	0.864665	0.498454	0.13387	0.014648
Data405	-0.118815	0.307617	-0.058594	0.873617	0.498047	0.142415	0.025228
Data406	-0.129801	0.334066	-0.049642	0.881348	0.49764	0.150146	0.0354
Data407	-0.14445	0.338135	-0.041097	0.888672	0.496826	0.157878	0.045573
Data408	-0.15625	0.347087	-0.032552	0.894368	0.496012	0.165609	0.055339
Data409	-0.157878	0.336914	-0.024414	0.899251	0.494792	0.17334	0.065104
Data410	-0.157064	0.323486	-0.016683	0.90332	0.493571	0.181478	0.074056
Data411	-0.137533	0.310059	-0.008952	0.905762	0.49235	0.189209	0.082601
Data412	-0.118408	0.292969	-0.001221	0.907796	0.49113	0.197347	0.090739
Data413	-0.108643	0.284424	0.005697	0.90861	0.489502	0.205892	0.098063
Data414	-0.100098	0.276693	0.013428	0.90861	0.487874	0.214437	0.10498
Data415	-0.085042	0.273844	0.021159	0.908203	0.48584	0.222982	0.110677
Data416	-0.047201	0.278727	0.02889	0.906982	0.483398	0.231934	0.116374
Data417	-0.016276	0.29012	0.036621	0.904948	0.48055	0.240479	0.121257
Data418	-0.009359	0.297852	0.044352	0.902913	0.476888	0.248617	0.125326
Data419	-0.019531	0.304362	0.052897	0.900472	0.472819	0.256755	0.129395
Data420	-0.022786	0.320231	0.061035	0.897624	0.468343	0.264486	0.133057
Data421	-0.028483	0.333252	0.06958	0.894775	0.463053	0.27181	0.136719
Data422	-0.049235	0.330404	0.078532	0.891927	0.457357	0.27832	0.140381
Data423	-0.065104	0.321452	0.087484	0.889079	0.45166	0.284424	0.144043
Data424	-0.073649	0.319824	0.096842	0.88623	0.44515	0.289714	0.147705
Data425	-0.078532	0.309652	0.105794	0.883382	0.438639	0.294596	0.151367
Data426	-0.072835	0.297852	0.115153	0.880941	0.432129	0.299072	0.154622
Data427	-0.064697	0.299072	0.124512	0.878906	0.425618	0.302734	0.157878
Data428	-0.044759	0.312907	0.133464	0.876872	0.419108	0.306396	0.161133
Data429	-0.037435	0.33488	0.142415	0.875244	0.412598	0.309652	0.163981
Data430	-0.044352	0.338542	0.15096	0.873617	0.406494	0.3125	0.166829
Data431	-0.048421	0.327555	0.159505	0.872803	0.400798	0.315755	0.168864
Data432	-0.060221	0.30599	0.167643	0.871582	0.395508	0.318604	0.170898
Data433	-0.058187	0.263265	0.175374	0.870361	0.391032	0.321452	0.172119
Data434	-0.033366	0.240885	0.183105	0.869141	0.386963	0.3243	0.17334
Data435	-0.013428	0.242513	0.19043	0.86792	0.383708	0.327148	0.174154
Data436	0.002848	0.262858	0.197347	0.866292	0.380859	0.329997	0.174967
Data437	0.026042	0.284831	0.204264	0.864258	0.378825	0.333252	0.175374
Data438	0.043132	0.294596	0.211182	0.862223	0.377604	0.336507	0.176188
Data439	0.05249	0.289307	0.218099	0.859782	0.37679	0.339762	0.176595
Data440	0.050456	0.289714	0.225423	0.856527	0.37679	0.343424	0.177002
Data441	0.05249	0.305583	0.23234	0.853271	0.377197	0.347087	0.177816
Data442	0.055745	0.303141	0.240072	0.850016	0.378011	0.350749	0.17863
Data443	0.065511	0.289307	0.247803	0.846354	0.378825	0.354818	0.179443
Data444	0.065104	0.277507	0.255941	0.842285	0.380046	0.358887	0.180664
Data445	0.062256	0.257161	0.264486	0.838216	0.380859	0.362956	0.181478
Data446	0.048421	0.238444	0.273438	0.834147	0.381673	0.367432	0.182292
Data447	0.029704	0.224202	0.283203	0.829671	0.38208	0.371908	0.183105
Data448	0.008138	0.218506	0.292969	0.825195	0.382487	0.376383	0.183919
Data449	0.001628	0.216878	0.303548	0.820313	0.382487	0.380859	0.184326
Data450	0.014242	0.204671	0.313721	0.81543	0.38208	0.385335	0.184326
Data451	0.027262	0.209554	0.324707	0.810547	0.381673	0.389404	0.184326
Data452	0.043945	0.225016	0.335286	0.806071	0.380859	0.393473	0.183919
Data453	0.061442	0.229492	0.345866	0.801188	0.380452	0.396729	0.183105
Data454	0.072021	0.246175	0.356038	0.797119	0.379639	0.399984	0.181885
Data455	0.090332	0.244548	0.365804	0.79305	0.379232	0.402425	0.180664
Data456	0.090739	0.23234	0.375163	0.789795	0.378825	0.404053	0.179443
Data457	0.076904	0.216471	0.384115	0.787354	0.378418	0.40568	0.177816
Data458	0.070801	0.190023	0.392253	0.785319	0.378011	0.406087	0.175781
Data459	0.072428	0.178223	0.399984	0.783691	0.377197	0.406087	0.173747
Data460	0.091146	0.169271	0.407308	0.782878	0.37679	0.40568	0.171712
Data461	0.109456	0.159098	0.414225	0.782064	0.375977	0.40446	0.169678
Data462	0.126546	0.146484	0.421143	0.78125	0.374756	0.402832	0.167236
Data463	0.140788	0.127767	0.427653	0.780436	0.373535	0.400391	0.165202
Data464	0.153809	0.121663	0.433757	0.778809	0.371501	0.397949	0.162354
Data465	0.172119	0.133057	0.43986	0.776774	0.369466	0.395101	0.159912
Data466	0.189616	0.146077	0.44637	0.773519	0.367432	0.392253	0.157064
Data467	0.210775	0.148926	0.452474	0.769043	0.365397	0.389404	0.154215
Data468	0.236003	0.159505	0.458577	0.762939	0.362956	0.386556	0.151367
Data469	0.246582	0.175374	0.465088	0.756022	0.360921	0.383708	0.148112
Data470	0.234782	0.19043	0.471191	0.747884	0.359294	0.381266	0.144857
Data471	0.212402	0.204671	0.477702	0.738525	0.358073	0.378825	0.141602
Data472	0.19043	0.201416	0.483805	0.728353	0.357259	0.377197	0.138346
Data473	0.182292	0.185954	0.489909	0.717367	0.356852	0.375977	0.135091
Data474	0.194906	0.181885	0.496012	0.70638	0.356852	0.374756	0.131836
Data475	0.206299	0.183512	0.501709	0.69458	0.357259	0.374349	0.128581
Data476	0.217692	0.175781	0.507406	0.683187	0.358073	0.373942	0.125732
Data477	0.237223	0.16276	0.512695	0.671794	0.358887	0.373942	0.123291
Data478	0.244548	0.170085	0.517578	0.659993	0.359701	0.373942	0.121257
Data479	0.257568	0.192871	0.522461	0.649007	0.360514	0.373942	0.119222
Data480	0.257568	0.214437	0.526937	0.637614	0.361328	0.373942	0.117594
Data481	0.253906	0.232747	0.531413	0.626628	0.362142	0.373942	0.116781
Data482	0.26123	0.240479	0.535889	0.615641	0.362549	0.373942	0.115967
Data483	0.265706	0.247396	0.539958	0.604248	0.362549	0.373128	0.11556
Data484	0.264079	0.246175	0.544027	0.593262	0.362549	0.372721	0.115153
Data485	0.253092	0.24821	0.548096	0.581868	0.362142	0.371501	0.115153
Data486	0.244548	0.239665	0.552165	0.570068	0.361735	0.369873	0.115153
Data487	0.238444	0.215251	0.555827	0.558675	0.361735	0.367839	0.115153
Data488	0.234782	0.192464	0.559896	0.546875	0.361328	0.365804	0.115153
Data489	0.229085	0.174154	0.563965	0.535075	0.361328	0.362956	0.114746
Data490	0.226237	0.158691	0.567627	0.522868	0.360921	0.359701	0.113932
Data491	0.214437	0.147705	0.571289	0.511068	0.360921	0.356445	0.112712
Data492	0.208333	0.142822	0.574951	0.498861	0.361328	0.352376	0.110677
Data493	0.194092	0.154622	0.578206	0.487061	0.361328	0.348307	0.108236
Data494	0.177409	0.173747	0.581462	0.474854	0.361735	0.343831	0.105387
Data495	0.163981	0.191243	0.584717	0.46346	0.361735	0.338949	0.101318
Data496	0.147298	0.214437	0.587158	0.45166	0.361735	0.334066	0.096842
Data497	0.134277	0.225423	0.590007	0.440267	0.361328	0.329183	0.091553
Data498	0.135498	0.227051	0.592041	0.429281	0.360921	0.323893	0.085856
Data499	0.125732	0.221354	0.594076	0.419108	0.360107	0.31901	0.079753
Data500	0.128988	0.224609	0.595703	0.408936	0.359294	0.314128	0.072835
Data501	0.147705	0.22583	0.597331	0.399577	0.357666	0.309245	0.065918
Data502	0.16276	0.217692	0.598551	0.391032	0.355632	0.304769	0.058594
Data503	0.159912	0.213623	0.599772	0.382894	0.35319	0.300293	0.050863
Data504	0.159098	0.205892	0.600993	0.37557	0.349935	0.296224	0.043538
Data505	0.161133	0.187581	0.601807	0.368652	0.346273	0.292155	0.036621
Data506	0.147705	0.172119	0.60262	0.361735	0.342611	0.288493	0.029297
Data507	0.12736	0.171305	0.603434	0.355632	0.337728	0.284424	0.022786
Data508	0.121663	0.187988	0.604248	0.349528	0.332845	0.280355	0.016276
Data509	0.116374	0.207926	0.604655	0.343424	0.327555	0.276693	0.010579
Data510	0.111491	0.216064	0.605469	0.336914	0.322266	0.272624	0.004883
Data511	0.103353	0.218913	0.605876	0.32959	0.316569	0.268555	0
Data512	0.114339	0.211995	0.606283	0.322266	0.310872	0.264079	-0.004069
Data513	0.118815	0.204264	0.606283	0.314128	0.304769	0.259196	-0.008545
Data514	0.124105	0.203857	0.606689	0.305583	0.299479	0.25472	-0.012614
Data515	0.124919	0.206299	0.606283	0.296224	0.293783	0.249837	-0.016276
Data516	0.125732	0.22054	0.605876	0.286051	0.2889	0.244548	-0.019938
Data517	0.123698	0.217285	0.605062	0.275879	0.28361	0.239258	-0.0236
Data518	0.118408	0.214437	0.604248	0.265299	0.279134	0.234375	-0.027262
Data519	0.115967	0.197754	0.603027	0.254313	0.274658	0.229085	-0.031331
Data520	0.106608	0.170898	0.600993	0.243327	0.270182	0.223796	-0.034993
Data521	0.079346	0.144857	0.598958	0.231934	0.265299	0.218913	-0.039063
Data522	0.059814	0.119629	0.596517	0.220947	0.260824	0.21403	-0.043132
Data523	0.061035	0.116781	0.593669	0.209554	0.255941	0.209147	-0.047607
Data524	0.081787	0.113118	0.590007	0.198161	0.250651	0.204671	-0.052083
Data525	0.089111	0.125326	0.585938	0.186768	0.244548	0.200195	-0.056559
Data526	0.08667	0.144043	0.581055	0.174967	0.238444	0.195719	-0.061442
Data527	0.074463	0.16805	0.575765	0.16276	0.23112	0.191243	-0.066325
Data528	0.065918	0.174154	0.570068	0.150553	0.223796	0.187174	-0.071615
Data529	0.06307	0.153402	0.563558	0.137939	0.215658	0.183105	-0.076904
Data530	0.067546	0.139974	0.556641	0.124919	0.207113	0.17863	-0.082194
Data531	0.065511	0.139974	0.54891	0.112305	0.198161	0.174561	-0.087891
Data532	0.06307	0.146077	0.540771	0.099284	0.188802	0.170085	-0.093994
Data533	0.075684	0.154215	0.532227	0.086263	0.179443	0.165609	-0.100098
Data534	0.090332	0.161133	0.522868	0.074056	0.169678	0.161133	-0.106608
Data535	0.099284	0.169271	0.513916	0.061849	0.159912	0.156657	-0.113525
Data536	0.102946	0.180664	0.504557	0.050456	0.150146	0.151774	-0.120443
Data537	0.100505	0.18514	0.494792	0.039469	0.140381	0.146891	-0.127767
Data538	0.074463	0.193685	0.485433	0.02889	0.131022	0.141602	-0.135498
Data539	0.046387	0.203044	0.476074	0.018717	0.121257	0.136719	-0.142822
Data540	0.019938	0.214844	0.466715	0.008952	0.111898	0.131836	-0.150553
Data541	-0.000407	0.211995	0.457764	-0.000407	0.102539	0.126953	-0.157878
Data542	0.001221	0.229085	0.448812	-0.010173	0.093587	0.12207	-0.165202
Data543	0.021566	0.245768	0.440674	-0.019938	0.084635	0.117594	-0.171712
Data544	0.04598	0.24943	0.432536	-0.029704	0.075684	0.113118	-0.178223
Data545	0.05778	0.237223	0.424398	-0.039876	0.066732	0.109049	-0.184326
Data546	0.067139	0.230306	0.417074	-0.050049	0.058187	0.105387	-0.189209
Data547	0.06958	0.222982	0.409749	-0.060221	0.049642	0.102132	-0.194092
Data548	0.074463	0.211995	0.402832	-0.070801	0.041097	0.099284	-0.198161
Data549	0.081787	0.195719	0.396322	-0.080973	0.032959	0.096842	-0.201823
Data550	0.096842	0.185547	0.390218	-0.091553	0.024414	0.095215	-0.204671
Data551	0.108236	0.183105	0.384521	-0.101725	0.015869	0.09318	-0.20752
Data552	0.107422	0.181478	0.379232	-0.111898	0.007324	0.09196	-0.209961
Data553	0.098063	0.173747	0.374756	-0.12207	-0.000814	0.090739	-0.211995
Data554	0.081787	0.175781	0.37028	-0.131836	-0.009766	0.089518	-0.21403
Data555	0.069987	0.17863	0.366211	-0.141602	-0.018717	0.088298	-0.216064
Data556	0.065511	0.183105	0.362956	-0.151367	-0.028076	0.08667	-0.217692
Data557	0.053304	0.195313	0.359701	-0.161133	-0.037435	0.085042	-0.220133
Data558	0.018717	0.200602	0.356852	-0.170492	-0.047201	0.083008	-0.222168
Data559	-0.021159	0.212809	0.354004	-0.180257	-0.056966	0.08016	-0.224609
Data560	-0.052897	0.230306	0.351563	-0.189616	-0.067139	0.076904	-0.227458
Data561	-0.069173	0.244954	0.349121	-0.199382	-0.077718	0.073242	-0.230306
Data562	-0.085856	0.248617	0.34668	-0.20874	-0.087891	0.069173	-0.233561
Data563	-0.108643	0.246175	0.343831	-0.217692	-0.098877	0.064697	-0.237223
Data564	-0.137939	0.244954	0.34139	-0.226644	-0.109863	0.059814	-0.240885
Data565	-0.16154	0.255534	0.338542	-0.235596	-0.121257	0.055339	-0.244954
Data566	-0.183512	0.252279	0.335286	-0.244141	-0.133057	0.050456	-0.24943
Data567	-0.18514	0.241699	0.332031	-0.252279	-0.144857	0.04598	-0.253906
Data568	-0.17985	0.229899	0.328776	-0.260417	-0.157064	0.041504	-0.258789
Data569	-0.174967	0.215251	0.325114	-0.268148	-0.169678	0.037842	-0.264079
Data570	-0.169271	0.206299	0.321452	-0.276286	-0.182699	0.034587	-0.269368
Data571	-0.175781	0.19694	0.31779	-0.284017	-0.196126	0.031738	-0.275065
Data572	-0.188802	0.188802	0.314128	-0.292155	-0.209554	0.029704	-0.280762
Data573	-0.205078	0.173747	0.310465	-0.3007	-0.222982	0.028076	-0.286865
Data574	-0.194092	0.172526	0.306803	-0.309245	-0.236816	0.026855	-0.292969
Data575	-0.187581	0.192464	0.303141	-0.31779	-0.250244	0.026042	-0.299072
Data576	-0.199382	0.192464	0.299479	-0.326742	-0.264079	0.025228	-0.304769
Data577	-0.216878	0.189209	0.296224	-0.3361	-0.277507	0.024414	-0.310465
Data578	-0.232747	0.175374	0.292969	-0.345052	-0.290527	0.024007	-0.315755
Data579	-0.249837	0.139974	0.289714	-0.354411	-0.303141	0.023193	-0.320638
Data580	-0.270589	0.115153	0.286051	-0.363363	-0.315755	0.021973	-0.325114
Data581	-0.303955	0.09847	0.282796	-0.372314	-0.328369	0.020345	-0.328776
Data582	-0.331624	0.077311	0.279541	-0.381673	-0.340576	0.018311	-0.331624
Data583	-0.342204	0.058187	0.275879	-0.391032	-0.352376	0.015869	-0.334066
Data584	-0.351156	0.049642	0.27181	-0.400391	-0.364583	0.013021	-0.335693
Data585	-0.370687	0.036214	0.267334	-0.409749	-0.376383	0.009766	-0.336914
Data586	-0.389404	0.037842	0.262451	-0.419922	-0.388184	0.006104	-0.337321
Data587	-0.412598	0.031738	0.257161	-0.430094	-0.399984	0.002441	-0.337321
Data588	-0.430094	0.0118	0.251465	-0.440674	-0.411784	-0.001628	-0.336507
Data589	-0.465902	0.014648	0.245361	-0.45166	-0.423177	-0.005697	-0.335693
Data590	-0.493978	0.026855	0.238444	-0.463053	-0.434977	-0.010173	-0.334066
Data591	-0.509847	0.022786	0.23112	-0.474447	-0.44637	-0.014242	-0.332438
Data592	-0.520426	-0.000814	0.223389	-0.48584	-0.457357	-0.017904	-0.330811
Data593	-0.535482	-0.026042	0.215251	-0.496826	-0.468343	-0.021159	-0.328776
Data594	-0.548503	-0.039469	0.207113	-0.507406	-0.479329	-0.0236	-0.326742
Data595	-0.569661	-0.046387	0.198568	-0.517578	-0.489909	-0.025635	-0.324707
Data596	-0.57902	-0.055339	0.190023	-0.527344	-0.500081	-0.026449	-0.322673
Data597	-0.587158	-0.072835	0.181478	-0.535889	-0.510254	-0.026449	-0.320638
Data598	-0.585124	-0.083822	0.172933	-0.544027	-0.52002	-0.025228	-0.318604
Data599	-0.587158	-0.074463	0.164388	-0.550944	-0.529378	-0.023193	-0.316569
Data600	-0.592041	-0.071615	0.15625	-0.557454	-0.539144	-0.019938	-0.314941
Data601	-0.59082	-0.074056	0.148112	-0.562744	-0.548503	-0.016276	-0.313721
Data602	-0.582275	-0.073242	0.140381	-0.568034	-0.557861	-0.011393	-0.3125
Data603	-0.571696	-0.07609	0.13265	-0.57251	-0.566813	-0.00651	-0.311686
Data604	-0.537109	-0.085856	0.124919	-0.576579	-0.575765	-0.000814	-0.311279
Data605	-0.524495	-0.119629	0.118001	-0.580241	-0.584717	0.004476	-0.311279
Data606	-0.531413	-0.157064	0.110677	-0.583903	-0.593669	0.009766	-0.311686
Data607	-0.537516	-0.174967	0.104167	-0.587158	-0.602214	0.015055	-0.3125
Data608	-0.543213	-0.183512	0.097249	-0.590413	-0.610758	0.019938	-0.314128
Data609	-0.545654	-0.188802	0.090739	-0.593262	-0.618896	0.024414	-0.315755
Data610	-0.541178	-0.198161	0.084635	-0.59611	-0.626628	0.027669	-0.318197
Data611	-0.540771	-0.209147	0.078532	-0.598958	-0.634359	0.030924	-0.320638
Data612	-0.557454	-0.218506	0.072021	-0.601807	-0.64209	0.032959	-0.323486
Data613	-0.559896	-0.206299	0.065918	-0.604655	-0.649414	0.03418	-0.325928
Data614	-0.555827	-0.201009	0.059814	-0.60791	-0.656331	0.034587	-0.328776
Data615	-0.545247	-0.20752	0.053304	-0.611165	-0.663656	0.034587	-0.331217
Data616	-0.525716	-0.229492	0.046794	-0.615234	-0.67098	0.033366	-0.333252
Data617	-0.503337	-0.243734	0.040283	-0.61971	-0.678304	0.031738	-0.334473
Data618	-0.495199	-0.257975	0.033773	-0.624593	-0.685628	0.029704	-0.335286
Data619	-0.494792	-0.281169	0.026855	-0.63029	-0.693766	0.026855	-0.335693
Data620	-0.507813	-0.303141	0.019531	-0.636393	-0.701904	0.0236	-0.335286
Data621	-0.512695	-0.311279	0.012207	-0.643311	-0.710856	0.019938	-0.334473
Data622	-0.517985	-0.318197	0.004883	-0.650635	-0.719808	0.015869	-0.332845
Data623	-0.540771	-0.311279	-0.002441	-0.658366	-0.729574	0.011393	-0.330811
Data624	-0.564372	-0.305176	-0.010986	-0.666097	-0.740153	0.006917	-0.328776
Data625	-0.596924	-0.31779	-0.019124	-0.673828	-0.750732	0.002035	-0.326335
Data626	-0.636393	-0.337321	-0.028076	-0.681559	-0.762126	-0.002441	-0.3243
Data627	-0.673828	-0.35319	-0.037435	-0.68929	-0.773926	-0.007731	-0.322266
Data628	-0.697428	-0.362956	-0.047201	-0.696615	-0.786133	-0.013021	-0.321452
Data629	-0.707601	-0.385335	-0.057373	-0.703125	-0.798747	-0.018717	-0.321045
Data630	-0.701904	-0.413005	-0.067546	-0.709635	-0.811361	-0.024414	-0.321859
Data631	-0.693766	-0.437419	-0.078125	-0.715332	-0.824382	-0.030111	-0.323486
Data632	-0.678304	-0.466309	-0.089111	-0.720622	-0.836995	-0.036214	-0.326742
Data633	-0.661214	-0.474854	-0.099691	-0.725505	-0.849609	-0.042318	-0.330811
Data634	-0.653076	-0.477295	-0.110677	-0.72998	-0.86141	-0.048421	-0.336507
Data635	-0.653483	-0.471191	-0.12085	-0.734049	-0.87321	-0.054525	-0.343018
Data636	-0.651855	-0.479329	-0.131022	-0.737712	-0.884196	-0.060221	-0.350342
Data637	-0.664876	-0.496012	-0.140788	-0.740967	-0.894368	-0.066325	-0.35848
Data638	-0.686849	-0.50293	-0.14974	-0.743815	-0.903727	-0.072021	-0.367025
Data639	-0.694987	-0.534261	-0.157878	-0.746663	-0.912272	-0.077311	-0.37557
