# Supplementary material for: Integration of MRI and somatosensory evoked potentials facilitate diagnosis of spinal cord compression
Source: Sci Rep. 2023 May 15;13:7861. doi: 10.1038/s41598-023-34832-2 (PMC10185544; doi:10.1038/s41598-023-34832-2)
Supplement: Supplementary file 3 — Supplementary Information 3. [file 41598_2023_34832_MOESM3_ESM.zip › Preoperative SSEP data/spinal cord compression group/3050404_2/3050404_2_Lt Tibial SEP_Cz'-Fpz_201220_112354.csv]

Index	1	2	3	4	5	6
Name	Cz'-Fpz	Cz'-Fpz	Cz'-Fpz	Cz'-Fpz	Cz'-Fpz	Cz'-Fpz
Time	2.01908E+13	2.01908E+13	2.01908E+13	2.01908E+13	2.01908E+13	2.01908E+13
Highcut	500	500	500	500	500	500
Lowcut	10	10	10	10	10	10
Period	0.000156	0.000156	0.000156	0.000156	0.000156	0.000156
Averages	120	120	120	120	120	120
Int (mA)	19/18.5mA	18/17.5mA	18/17.5mA	18/17.5mA	18/17.5mA	18/17.5mA
Pulse Width (�gs)	200�s	200�s	200�s	200�s	200�s	200�s
Rep Rate (Hz)	2.66Hz	2.66Hz	2.66Hz	2.66Hz	2.66Hz	2.66Hz
Data0	-0.405687	-0.521452	-0.461636	-0.517383	-1.561913	0.016276
Data1	-3.436332	-3.457287	-3.174894	-3.127489	-1.6907	-2.916101
Data2	-5.814908	-6.03301	-5.476768	-5.365072	-1.790595	-5.447471
Data3	-2.621093	-2.482745	-2.493121	-2.156405	-1.853869	-1.890084
Data4	-2.074413	-2.015819	-2.013174	-1.694972	-1.875029	-1.367208
Data5	-3.080695	-2.957198	-2.849368	-2.519163	-1.852242	-2.245721
Data6	-3.203988	-3.045497	-2.896569	-2.609496	-1.787137	-2.331579
Data7	-2.846113	-2.69983	-2.520384	-2.307774	-1.685206	-1.990387
Data8	-2.270339	-2.160881	-1.9735	-1.845324	-1.554182	-1.475039
Data9	-1.66893	-1.592228	-1.417665	-1.382874	-1.40322	-0.945652
Data10	-1.162941	-1.083391	-0.945856	-0.985326	-1.242491	-0.493172
Data11	-0.788586	-0.706798	-0.594695	-0.694998	-1.081356	-0.156456
Data12	-0.537524	-0.469571	-0.372727	-0.522469	-0.927952	0.077923
Data13	-0.389003	-0.341192	-0.243737	-0.420742	-0.788586	0.223392
Data14	-0.318201	-0.258996	-0.183108	-0.378627	-0.667124	0.311081
Data15	-0.294804	-0.210981	-0.149132	-0.376796	-0.565398	0.354823
Data16	-0.348923	-0.23743	-0.155235	-0.396938	-0.483202	0.328985
Data17	-0.435798	-0.306605	-0.196129	-0.446581	-0.419114	0.263879
Data18	-0.505582	-0.351364	-0.211795	-0.486458	-0.370082	0.237227
Data19	-0.556853	-0.36642	-0.220544	-0.497648	-0.33346	0.234785
Data20	-0.572925	-0.351975	-0.216271	-0.486661	-0.307622	0.238855
Data21	-0.552987	-0.34465	-0.184532	-0.474861	-0.288294	0.257369
Data22	-0.548714	-0.346075	-0.170087	-0.476081	-0.273442	0.277714
Data23	-0.562956	-0.351568	-0.162763	-0.510058	-0.261641	0.262252
Data24	-0.578215	-0.360316	-0.154421	-0.583098	-0.252079	0.266321
Data25	-0.580453	-0.420132	-0.149335	-0.586353	-0.243941	0.263676
Data26	-0.582284	-0.480761	-0.138348	-0.561735	-0.23682	0.258183
Data27	-0.573739	-0.465095	-0.137738	-0.576588	-0.23092	0.267135
Data28	-0.548511	-0.500292	-0.13489	-0.56316	-0.225834	0.283004
Data29	-0.535693	-0.545459	-0.129397	-0.548511	-0.221968	0.315557
Data30	-0.560922	-0.588388	-0.114748	-0.543628	-0.218713	0.337733
Data31	-0.606902	-0.614633	-0.097658	-0.537321	-0.216271	0.359909
Data32	-0.664073	-0.623585	-0.097047	-0.525521	-0.214237	0.376593
Data33	-0.694998	-0.613006	-0.097658	-0.509041	-0.212609	0.381679
Data34	-0.708426	-0.59734	-0.092164	-0.474047	-0.210981	0.382696
Data35	-0.723888	-0.593881	-0.092571	-0.454108	-0.208947	0.384731
Data36	-0.716767	-0.602426	-0.093792	-0.442919	-0.206302	0.394903
Data37	-0.694591	-0.608123	-0.098472	-0.455736	-0.203047	0.405687
Data38	-0.684621	-0.617482	-0.090333	-0.466316	-0.198774	0.410366
Data39	-0.659597	-0.620534	-0.074261	-0.472623	-0.193281	0.415656
Data40	-0.6421	-0.608326	-0.053101	-0.495003	-0.18677	0.421149
Data41	-0.618906	-0.574553	-0.051881	-0.506193	-0.178836	0.43356
Data42	-0.596933	-0.537524	-0.047201	-0.499275	-0.170291	0.460619
Data43	-0.59266	-0.511482	-0.043336	-0.485847	-0.160728	0.471809
Data44	-0.602223	-0.49541	-0.039877	-0.482592	-0.150759	0.486051
Data45	-0.622975	-0.496223	-0.044353	-0.475064	-0.14079	0.508838
Data46	-0.640269	-0.507006	-0.046591	-0.452277	-0.130821	0.523486
Data47	-0.651052	-0.514331	-0.031942	-0.429694	-0.121665	0.535693
Data48	-0.646779	-0.510262	-0.008952	-0.414232	-0.113324	0.540983
Data49	-0.633961	-0.491544	0.010783	-0.417283	-0.105796	0.544442
Data50	-0.609751	-0.463467	0.030518	-0.415045	-0.099285	0.548511
Data51	-0.578215	-0.439256	0.040894	-0.40589	-0.093589	0.544645
Data52	-0.554818	-0.42298	0.062053	-0.415452	-0.088706	0.542407
Data53	-0.548308	-0.410569	0.072429	-0.420946	-0.08423	0.526741
Data54	-0.556242	-0.406704	0.085857	-0.426642	-0.079957	0.512703
Data55	-0.562956	-0.410976	0.117596	-0.431729	-0.075685	0.497444
Data56	-0.573739	-0.418504	0.151166	-0.458991	-0.071209	0.476692
Data57	-0.599374	-0.419725	0.154014	-0.49012	-0.066326	0.464688
Data58	-0.624399	-0.414435	0.13489	-0.499682	-0.060833	0.452481
Data59	-0.640269	-0.401617	0.131024	-0.503548	-0.054932	0.458381
Data60	-0.643931	-0.400397	0.136924	-0.515958	-0.048219	0.476692
Data61	-0.636606	-0.406093	0.131024	-0.522469	-0.041098	0.507617
Data62	-0.62094	-0.393886	0.127565	-0.514331	-0.03357	0.536507
Data63	-0.599374	-0.371303	0.106813	-0.489509	-0.025635	0.559497
Data64	-0.578419	-0.361741	0.090333	-0.467333	-0.0177	0.558277
Data65	-0.571094	-0.344244	0.076905	-0.461636	-0.009766	0.530404
Data66	-0.575163	-0.341599	0.057374	-0.463671	-0.002238	0.508227
Data67	-0.573332	-0.359096	0.041098	-0.47893	0.004476	0.491544
Data68	-0.583912	-0.383714	0.027466	-0.486865	0.010986	0.470995
Data69	-0.605478	-0.393276	0.019735	-0.498665	0.01648	0.458991
Data70	-0.635182	-0.387172	0.018921	-0.524503	0.021159	0.46774
Data71	-0.640472	-0.374558	0.016276	-0.558277	0.025025	0.470792
Data72	-0.627451	-0.373948	0.020752	-0.574146	0.027873	0.473843
Data73	-0.610971	-0.375168	0.034791	-0.554004	0.030315	0.477506
Data74	-0.605681	-0.381069	0.042929	-0.533455	0.032349	0.48422
Data75	-0.617685	-0.407518	0.054322	-0.520638	0.034384	0.499275
Data76	-0.635589	-0.449429	0.065309	-0.514534	0.036825	0.508024
Data77	-0.653493	-0.488696	0.067547	-0.511686	0.039877	0.517789
Data78	-0.643727	-0.480964	0.079754	-0.503141	0.043743	0.528979
Data79	-0.633758	-0.45065	0.073243	-0.48483	0.048422	0.547087
Data80	-0.625213	-0.429491	0.044353	-0.45594	0.054119	0.564991
Data81	-0.601002	-0.427049	0.013224	-0.425015	0.060629	0.59144
Data82	-0.575163	-0.44007	0.012207	-0.408535	0.067343	0.603443
Data83	-0.554818	-0.439867	0.04008	-0.413621	0.074261	0.588388
Data84	-0.533862	-0.430915	0.063071	-0.413214	0.080568	0.586557
Data85	-0.528776	-0.427049	0.095013	-0.394497	0.085857	0.598154
Data86	-0.570077	-0.426439	0.111289	-0.387172	0.09013	0.614226
Data87	-0.572112	-0.424811	0.10722	-0.390834	0.092571	0.620534
Data88	-0.538745	-0.427253	0.084026	-0.409959	0.093589	0.621347
Data89	-0.493985	-0.42827	0.055543	-0.417283	0.092775	0.61504
Data90	-0.462857	-0.432949	0.040284	-0.398769	0.09074	0.625823
Data91	-0.448615	-0.45065	0.038453	-0.382086	0.087689	0.666311
Data92	-0.447598	-0.453295	0.036418	-0.377813	0.083823	0.718191
Data93	-0.451057	-0.442105	0.031332	-0.37171	0.079754	0.73284
Data94	-0.436611	-0.432746	0.034791	-0.369268	0.076092	0.712088
Data95	-0.408942	-0.440884	0.04476	-0.377	0.073243	0.682383
Data96	-0.376796	-0.459398	0.05066	-0.386765	0.071616	0.673635
Data97	-0.347092	-0.469571	0.037232	-0.37293	0.071209	0.672211
Data98	-0.322881	-0.473843	0.021363	-0.362961	0.072226	0.682587
Data99	-0.314336	-0.481778	0.008749	-0.340378	0.074464	0.691946
Data100	-0.317388	-0.488085	0.002645	-0.319219	0.077923	0.693573
Data101	-0.30518	-0.480964	0.0059	-0.311284	0.082195	0.697439
Data102	-0.281173	-0.441698	0.006511	-0.29338	0.086875	0.69927
Data103	-0.282801	-0.431322	0.01119	-0.280766	0.091758	0.674245
Data104	-0.293787	-0.421149	0.006714	-0.272831	0.096437	0.652272
Data105	-0.323491	-0.404262	-0.007324	-0.272628	0.100506	0.618702
Data106	-0.343023	-0.368658	-0.021159	-0.291956	0.103761	0.584522
Data107	-0.360723	-0.339157	-0.01648	-0.305587	0.106203	0.558073
Data108	-0.353602	-0.314743	-0.006714	-0.30457	0.108034	0.547087
Data109	-0.342209	-0.283818	-0.002035	-0.286463	0.108848	0.547494
Data110	-0.332443	-0.25391	-0.006104	-0.258183	0.109255	0.551766
Data111	-0.30396	-0.246179	-0.016276	-0.21912	0.109255	0.557463
Data112	-0.270186	-0.250451	-0.007121	-0.193688	0.109051	0.558277
Data113	-0.242313	-0.247196	0.008749	-0.179853	0.108848	0.561329
Data114	-0.240482	-0.234175	0.015259	-0.164391	0.108441	0.579232
Data115	-0.252079	-0.213423	0.020549	-0.143435	0.10783	0.587778
Data116	-0.255538	-0.206099	0.023397	-0.132448	0.107424	0.590016
Data117	-0.253503	-0.212202	0.0118	-0.131838	0.10661	0.595102
Data118	-0.239668	-0.197147	-0.003866	-0.147911	0.105592	0.626027
Data119	-0.241703	-0.178429	-0.018921	-0.171104	0.104168	0.652272
Data120	-0.246382	-0.165408	-0.031739	-0.181481	0.102541	0.661835
Data121	-0.23682	-0.147504	-0.048829	-0.190229	0.100506	0.678721
Data122	-0.229496	-0.113324	-0.057374	-0.196333	0.098065	0.689301
Data123	-0.229089	-0.083416	-0.050456	-0.199791	0.095623	0.689708
Data124	-0.233158	-0.041911	-0.043132	-0.211795	0.092978	0.696218
Data125	-0.247603	-0.001628	-0.029908	-0.214237	0.090333	0.695404
Data126	-0.273238	0.026449	-0.009155	-0.210778	0.087689	0.691946
Data127	-0.298263	0.028077	0.006714	-0.215254	0.08484	0.677094
Data128	-0.325933	0.009562	0.020142	-0.211795	0.081992	0.662445
Data129	-0.347906	-0.008342	0.036622	-0.191246	0.078737	0.650238
Data130	-0.347295	-0.012614	0.053101	-0.179853	0.075278	0.635793
Data131	-0.325933	-0.003255	0.059408	-0.183312	0.071412	0.629486
Data132	-0.29928	0.014242	0.054932	-0.187991	0.067343	0.63742
Data133	-0.257572	0.026856	0.043539	-0.185346	0.063274	0.640675
Data134	-0.231123	0.038453	0.036215	-0.18677	0.059408	0.623178
Data135	-0.212812	0.014852	0.036418	-0.197147	0.05595	0.60385
Data136	-0.201216	-0.0177	0.037842	-0.206709	0.053101	0.583098
Data137	-0.207319	-0.041505	0.038046	-0.192467	0.051474	0.564177
Data138	-0.21973	-0.053712	0.030518	-0.183515	0.05066	0.543832
Data139	-0.23031	-0.06124	0.014242	-0.174767	0.051067	0.522876
Data140	-0.241703	-0.06246	0.003052	-0.165815	0.052491	0.517586
Data141	-0.241906	-0.054526	0.002645	-0.148725	0.054729	0.532845
Data142	-0.218102	-0.026042	0.00529	-0.127362	0.057781	0.56316
Data143	-0.194705	-0.021159	0.008952	-0.125327	0.061443	0.587371
Data144	-0.193484	-0.056967	-0.010986	-0.137535	0.065309	0.593881
Data145	-0.184736	-0.085044	-0.033366	-0.140993	0.069581	0.586557
Data146	-0.143638	-0.081992	-0.040284	-0.122683	0.074057	0.567636
Data147	-0.08484	-0.059205	-0.039877	-0.103558	0.078533	0.548104
Data148	-0.023601	-0.041301	-0.022787	-0.080771	0.083213	0.536914
Data149	0.030721	-0.029094	-0.002441	-0.057577	0.087892	0.532031
Data150	0.049643	-0.030315	0.001628	-0.046794	0.092368	0.531421
Data151	0.042929	-0.043132	0.008342	-0.03418	0.09664	0.523893
Data152	0.022787	-0.046387	0.015056	-0.014445	0.100506	0.522672
Data153	0.004679	-0.041708	0.026246	0.004679	0.104168	0.533862
Data154	-0.005697	-0.020345	0.028687	0.001221	0.107017	0.55848
Data155	0.003866	-0.009359	0.018921	-0.009155	0.109458	0.581267
Data156	0.02767	0.001831	0.017294	-0.026449	0.111289	0.604664
Data157	0.057374	0.026246	0.02299	-0.046998	0.112713	0.629282
Data158	0.088502	0.057984	0.034587	-0.06185	0.113527	0.648203
Data159	0.114951	0.08423	0.034384	-0.066733	0.113934	0.640269
Data160	0.142011	0.097454	0.029704	-0.060222	0.114137	0.60385
Data161	0.153811	0.11841	0.026246	-0.05656	0.114137	0.561939
Data162	0.133669	0.138755	0.033773	-0.051067	0.114137	0.531624
Data163	0.117596	0.143028	0.042929	-0.039877	0.113731	0.500496
Data164	0.108237	0.139569	0.05005	-0.031535	0.11312	0.476488
Data165	0.102134	0.118817	0.068971	-0.029501	0.11251	0.474657
Data166	0.088095	0.105186	0.092164	-0.030111	0.111289	0.482795
Data167	0.07833	0.122479	0.10722	-0.014242	0.109865	0.493985
Data168	0.088706	0.139162	0.124717	-0.003255	0.108034	0.505582
Data169	0.118003	0.144249	0.139366	0.002035	0.106203	0.512907
Data170	0.155032	0.147707	0.137128	0.005493	0.104168	0.532845
Data171	0.196129	0.159915	0.114341	0.010986	0.10193	0.544035
Data172	0.227665	0.17436	0.093792	0.009155	0.100099	0.543425
Data173	0.255741	0.170901	0.092368	-0.016887	0.098675	0.532235
Data174	0.255538	0.168256	0.092368	-0.047201	0.097658	0.51311
Data175	0.244551	0.178225	0.097454	-0.067954	0.097251	0.503344
Data176	0.216678	0.176598	0.109662	-0.089113	0.097658	0.502327
Data177	0.183922	0.162559	0.127972	-0.096844	0.099082	0.505989
Data178	0.175377	0.145469	0.149132	-0.105796	0.10132	0.513924
Data179	0.191246	0.144249	0.166222	-0.11251	0.104982	0.520231
Data180	0.213219	0.151776	0.175377	-0.107017	0.110272	0.526945
Data181	0.23621	0.153404	0.183312	-0.084433	0.116986	0.529793
Data182	0.257572	0.160932	0.188805	-0.064698	0.125531	0.541187
Data183	0.270593	0.165408	0.189212	-0.046998	0.13611	0.539152
Data184	0.279952	0.170698	0.187991	-0.044149	0.148521	0.537524
Data185	0.274662	0.174563	0.186364	-0.053305	0.162559	0.540169
Data186	0.260217	0.158897	0.187381	-0.059205	0.178225	0.542611
Data187	0.246789	0.149538	0.198978	-0.060222	0.194909	0.546273
Data188	0.234785	0.153201	0.216271	-0.071819	0.212202	0.54668
Data189	0.240075	0.166629	0.219323	-0.061036	0.229496	0.550749
Data190	0.268152	0.169477	0.211795	-0.037232	0.246382	0.549528
Data191	0.324509	0.176394	0.20793	-0.015462	0.262455	0.552377
Data192	0.367437	0.203657	0.200605	-0.00061	0.277511	0.555021
Data193	0.404466	0.233158	0.194298	0.01648	0.290939	0.572519
Data194	0.443122	0.238855	0.174156	0.019938	0.303146	0.592254
Data195	0.481778	0.22563	0.162966	0.018921	0.314132	0.593271
Data196	0.513313	0.211999	0.155032	0.022787	0.323898	0.587778
Data197	0.532235	0.206302	0.138959	0.024211	0.33285	0.598154
Data198	0.528369	0.21383	0.131838	0.031332	0.341395	0.603443
Data199	0.53488	0.226444	0.134686	0.051677	0.349533	0.59205
Data200	0.563363	0.238041	0.116782	0.057577	0.358078	0.585946
Data201	0.604461	0.252893	0.109865	0.062867	0.366827	0.589812
Data202	0.631317	0.265914	0.1178	0.076295	0.376186	0.587981
Data203	0.671397	0.246993	0.143028	0.091758	0.386562	0.580453
Data204	0.726126	0.234582	0.185753	0.111289	0.397955	0.583708
Data205	0.793266	0.252079	0.219526	0.138348	0.410569	0.596526
Data206	0.855522	0.304977	0.240686	0.215254	0.424608	0.610768
Data207	0.908827	0.357468	0.260828	0.283614	0.439867	0.613209
Data208	0.925714	0.388393	0.26571	0.317998	0.456753	0.604054
Data209	0.928359	0.414232	0.269373	0.32634	0.475268	0.592457
Data210	0.938938	0.447598	0.287073	0.331833	0.495206	0.588388
Data211	0.944839	0.488492	0.318405	0.363979	0.516365	0.600392
Data212	0.960911	0.539356	0.359706	0.414638	0.538542	0.635182
Data213	0.987971	0.58147	0.40528	0.437425	0.561735	0.665497
Data214	1.032324	0.620737	0.438036	0.474657	0.58554	0.692963
Data215	1.08278	0.648203	0.429491	0.501717	0.609954	0.71046
Data216	1.112688	0.675263	0.412604	0.503955	0.634775	0.712291
Data217	1.138323	0.701101	0.4065	0.5066	0.660004	0.707205
Data218	1.168434	0.744233	0.415045	0.515755	0.685842	0.707205
Data219	1.215432	0.790214	0.42237	0.543425	0.712291	0.722871
Data220	1.265482	0.837415	0.433763	0.581064	0.739757	0.74993
Data221	1.324076	0.881768	0.468961	0.606902	0.768444	0.776989
Data222	1.375753	0.929987	0.512907	0.623178	0.798555	0.793062
Data223	1.407085	0.995905	0.549121	0.635182	0.830498	0.809542
Data224	1.4433	1.069352	0.59144	0.65919	0.864068	0.822766
Data225	1.484398	1.142596	0.6421	0.674652	0.899265	0.848809
Data226	1.514712	1.20709	0.686046	0.684825	0.93609	0.879327
Data227	1.556827	1.269958	0.720633	0.707001	0.974339	0.920831
Data228	1.611149	1.311259	0.754813	0.719412	1.013809	0.960098
Data229	1.674627	1.337097	0.792452	0.731823	1.05389	1.001602
Data230	1.737697	1.356832	0.846571	0.758679	1.094581	1.054297
Data231	1.782457	1.395285	0.904351	0.796317	1.135068	1.099667
Data232	1.815824	1.454693	0.964574	0.85064	1.174945	1.148699
Data233	1.856718	1.502098	1.033341	0.909845	1.213804	1.182676
Data234	1.893339	1.533227	1.102719	0.960708	1.250629	1.201801
Data235	1.92223	1.571069	1.164365	1.005468	1.285013	1.224994
Data236	1.930775	1.614811	1.203428	1.03151	1.316345	1.247781
Data237	1.960886	1.644719	1.223367	1.029882	1.344015	1.268533
Data238	2.004629	1.65774	1.230691	1.033341	1.367819	1.279316
Data239	2.038605	1.661809	1.241881	1.030696	1.387554	1.288675
Data240	2.030874	1.642685	1.247374	1.034562	1.40322	1.282368
Data241	2.016632	1.608301	1.239236	1.041276	1.414817	1.275654
Data242	2.005849	1.562727	1.230894	1.050228	1.422548	1.284606
Data243	1.971466	1.517561	1.242491	1.054907	1.426617	1.287048
Data244	1.92874	1.477887	1.253681	1.042496	1.427431	1.275044
Data245	1.886219	1.456321	1.254292	1.037817	1.425396	1.267313
Data246	1.865263	1.423158	1.259378	1.039648	1.420513	1.265888
Data247	1.850614	1.361512	1.251443	1.039241	1.413392	1.251443
Data248	1.823148	1.294372	1.232115	1.033138	1.40383	1.23537
Data249	1.784899	1.243305	1.198952	1.030289	1.392437	1.22296
Data250	1.752956	1.205666	1.152361	1.024999	1.379009	1.210346
Data251	1.733628	1.168027	1.108822	1.01564	1.363953	1.181659
Data252	1.730983	1.121843	1.043717	0.990819	1.347473	1.135678
Data253	1.73139	1.109229	0.967015	0.960505	1.329569	1.100277
Data254	1.726304	1.095191	0.911065	0.929376	1.310445	1.067928
Data255	1.711655	1.072811	0.876682	0.900486	1.290099	1.041886
Data256	1.689682	1.043107	0.870171	0.86895	1.268533	1.00913
Data257	1.65835	1.010554	0.865899	0.854505	1.245136	0.961725
Data258	1.612777	0.989395	0.870375	0.84067	1.220315	0.927545
Data259	1.569645	0.973933	0.868544	0.833143	1.193256	0.892958
Data260	1.535058	0.954604	0.847995	0.819104	1.164162	0.855522
Data261	1.498436	0.935073	0.808321	0.796317	1.132423	0.819308
Data262	1.457745	0.925917	0.774141	0.774344	1.098446	0.778414
Data263	1.421124	0.925307	0.753185	0.754203	1.062231	0.73935
Data264	1.392437	0.911065	0.735688	0.724295	1.023779	0.708629
Data265	1.362732	0.867933	0.712495	0.679942	0.983698	0.685435
Data266	1.322449	0.826022	0.675466	0.633758	0.94199	0.646169
Data267	1.274434	0.780652	0.63091	0.593881	0.899062	0.56906
Data268	1.223977	0.723481	0.600188	0.555428	0.855522	0.463874
Data269	1.168434	0.659597	0.574756	0.499479	0.81117	0.382086
Data270	1.134864	0.607716	0.547901	0.447801	0.76641	0.337326
Data271	1.096208	0.545663	0.511279	0.383917	0.721447	0.297042
Data272	1.023372	0.47303	0.45126	0.286463	0.676076	0.21505
Data273	0.932021	0.408535	0.375982	0.199588	0.630299	0.123293
Data274	0.866712	0.358892	0.307215	0.143028	0.584522	0.032349
Data275	0.819104	0.323288	0.251265	0.099489	0.538338	-0.042318
Data276	0.781058	0.288904	0.208947	0.05127	0.492561	-0.085451
Data277	0.750337	0.245569	0.166222	0.022583	0.446784	-0.123903
Data278	0.701712	0.182701	0.11841	-0.013428	0.401414	-0.16968
Data279	0.64861	0.125938	0.080161	-0.049643	0.356858	-0.224002
Data280	0.596933	0.07955	0.053101	-0.105796	0.313115	-0.271611
Data281	0.528979	0.041098	0.013224	-0.171918	0.270593	-0.316167
Data282	0.46306	-0.003866	-0.031535	-0.223596	0.229089	-0.366827
Data283	0.398159	-0.048422	-0.080161	-0.269373	0.189212	-0.41708
Data284	0.339564	-0.104779	-0.139366	-0.313319	0.151166	-0.457567
Data285	0.292363	-0.149945	-0.187584	-0.339971	0.114951	-0.502124
Data286	0.264286	-0.188602	-0.234989	-0.357265	0.080771	-0.548714
Data287	0.217899	-0.214644	-0.310674	-0.378627	0.048829	-0.599781
Data288	0.171308	-0.250451	-0.382086	-0.39999	0.019532	-0.64861
Data289	0.13489	-0.279952	-0.439256	-0.411994	-0.006917	-0.678518
Data290	0.103761	-0.317795	-0.487678	-0.421759	-0.030721	-0.711274
Data291	0.087282	-0.362554	-0.513313	-0.438849	-0.051881	-0.754609
Data292	0.065309	-0.395514	-0.525114	-0.460822	-0.070395	-0.782279
Data293	0.037232	-0.429084	-0.536711	-0.482185	-0.086671	-0.806287
Data294	0.003459	-0.47364	-0.548308	-0.493782	-0.100506	-0.825411
Data295	-0.037232	-0.515145	-0.548308	-0.502937	-0.112713	-0.83416
Data296	-0.047405	-0.554615	-0.546476	-0.525724	-0.123089	-0.847181
Data297	-0.059408	-0.567839	-0.550952	-0.539966	-0.132245	-0.87892
Data298	-0.075278	-0.575977	-0.568653	-0.548918	-0.140383	-0.910252
Data299	-0.069174	-0.585946	-0.601002	-0.560718	-0.1473	-0.941583
Data300	-0.065512	-0.569874	-0.633351	-0.579436	-0.153404	-0.977391
Data301	-0.064902	-0.559091	-0.65919	-0.599171	-0.158694	-0.996516
Data302	-0.06246	-0.554208	-0.672414	-0.616464	-0.163373	-1.012385
Data303	-0.06714	-0.558073	-0.684215	-0.626434	-0.167442	-1.022761
Data304	-0.075888	-0.567432	-0.682383	-0.626637	-0.170901	-1.022965
Data305	-0.103965	-0.568449	-0.6657	-0.627248	-0.174156	-1.001195
Data306	-0.114341	-0.560515	-0.651052	-0.633961	-0.177208	-0.98085
Data307	-0.111493	-0.559904	-0.655121	-0.629689	-0.180056	-0.967625
Data308	-0.102541	-0.578622	-0.666514	-0.607919	-0.183108	-0.963963
Data309	-0.08952	-0.578826	-0.678925	-0.590219	-0.18616	-0.960911
Data310	-0.079143	-0.559294	-0.687673	-0.572925	-0.189212	-0.949518
Data311	-0.059205	-0.536507	-0.686859	-0.553801	-0.19206	-0.958877
Data312	-0.0118	-0.515958	-0.683604	-0.543832	-0.194502	-0.976577
Data313	0.029908	-0.506193	-0.675873	-0.537728	-0.196333	-1.001806
Data314	0.054119	-0.482999	-0.67689	-0.525114	-0.197147	-1.035375
Data315	0.063274	-0.447395	-0.679128	-0.51372	-0.196536	-1.044531
Data316	0.080364	-0.441494	-0.673228	-0.493375	-0.194502	-1.042496
Data317	0.086468	-0.452074	-0.67099	-0.466926	-0.190636	-1.035375
Data318	0.090537	-0.461433	-0.662242	-0.448819	-0.185143	-1.034765
Data319	0.094199	-0.469571	-0.656545	-0.446174	-0.177615	-1.048193
Data320	0.094402	-0.475064	-0.654917	-0.449226	-0.16846	-1.057348
Data321	0.094809	-0.46306	-0.6657	-0.438849	-0.15788	-1.050838
Data322	0.091351	-0.424404	-0.672821	-0.430101	-0.14608	-1.050024
Data323	0.093385	-0.393276	-0.673838	-0.413621	-0.133059	-1.058976
Data324	0.098472	-0.368455	-0.671804	-0.377203	-0.119631	-1.042293
Data325	0.099692	-0.347295	-0.669769	-0.362758	-0.105999	-1.023779
Data326	0.094809	-0.325933	-0.657969	-0.364589	-0.092164	-1.023575
Data327	0.110882	-0.306401	-0.647186	-0.367641	-0.078533	-1.025813
Data328	0.125531	-0.293177	-0.648407	-0.355027	-0.065309	-1.03151
Data329	0.123089	-0.26449	-0.635996	-0.360316	-0.052288	-1.042293
Data330	0.115765	-0.221968	-0.605275	-0.373948	-0.039877	-1.043107
Data331	0.096234	-0.187584	-0.571705	-0.385138	-0.02767	-1.026424
Data332	0.075888	-0.148318	-0.56316	-0.384527	-0.015462	-1.006282
Data333	0.060019	-0.098878	-0.576181	-0.360723	-0.003052	-0.983698
Data334	0.065512	-0.054526	-0.582081	-0.352585	0.009766	-0.965998
Data335	0.086468	-0.028484	-0.578622	-0.346075	0.023397	-0.963353
Data336	0.087078	-0.023397	-0.583708	-0.345261	0.037842	-0.967015
Data337	0.077312	-0.018107	-0.568653	-0.318405	0.053508	-0.955418
Data338	0.064902	-0.001831	-0.53549	-0.284021	0.069785	-0.915134
Data339	0.054932	0.020142	-0.520841	-0.26449	0.086875	-0.874037
Data340	0.078737	0.045167	-0.493375	-0.245569	0.104168	-0.842298
Data341	0.121055	0.087892	-0.452277	-0.230106	0.121462	-0.820528
Data342	0.149945	0.132855	-0.402635	-0.21383	0.138348	-0.803031
Data343	0.155235	0.162763	-0.374151	-0.19145	0.154218	-0.787162
Data344	0.152387	0.194298	-0.359096	-0.168256	0.169273	-0.764375
Data345	0.14608	0.217288	-0.336105	-0.143028	0.183108	-0.757051
Data346	0.137128	0.228885	-0.308232	-0.109051	0.195926	-0.745658
Data347	0.139569	0.224002	-0.298263	-0.08484	0.207726	-0.736299
Data348	0.151776	0.207319	-0.287887	-0.066326	0.21912	-0.719615
Data349	0.155235	0.196129	-0.273035	-0.044149	0.23031	-0.701305
Data350	0.131634	0.183719	-0.252893	-0.021973	0.241499	-0.694591
Data351	0.104372	0.156252	-0.231123	0.004476	0.253096	-0.69866
Data352	0.081178	0.132448	-0.208947	0.016887	0.2651	-0.691539
Data353	0.073854	0.1178	-0.198774	0.030518	0.277714	-0.67689
Data354	0.080975	0.111493	-0.187788	0.052694	0.290939	-0.665497
Data355	0.100099	0.099489	-0.188398	0.083823	0.30457	-0.641693
Data356	0.110068	0.108848	-0.191857	0.126141	0.318405	-0.630503
Data357	0.117596	0.134483	-0.209354	0.154218	0.332036	-0.623382
Data358	0.137942	0.162356	-0.233361	0.194095	0.345668	-0.62033
Data359	0.172325	0.164391	-0.24801	0.235192	0.358689	-0.607309
Data360	0.206302	0.155439	-0.245365	0.260624	0.371303	-0.603443
Data361	0.229699	0.155032	-0.240686	0.275476	0.383307	-0.604054
Data362	0.248417	0.156659	-0.245772	0.288294	0.394497	-0.598154
Data363	0.274866	0.160118	-0.233768	0.310877	0.404669	-0.604257
Data364	0.299891	0.17558	-0.198367	0.347499	0.414232	-0.620737
Data365	0.329595	0.181888	-0.149132	0.380255	0.42298	-0.632334
Data366	0.344244	0.196333	-0.10132	0.393479	0.430711	-0.635386
Data367	0.353806	0.227868	-0.076499	0.409145	0.437832	-0.622161
Data368	0.379034	0.265507	-0.069581	0.431525	0.444139	-0.602223
Data369	0.398362	0.29338	-0.052288	0.443122	0.449633	-0.58147
Data370	0.398362	0.320846	-0.038249	0.442919	0.454922	-0.562142
Data371	0.388596	0.35584	-0.037639	0.442715	0.459602	-0.549732
Data372	0.389614	0.39999	-0.038046	0.447598	0.463874	-0.553597
Data373	0.407111	0.422777	-0.02299	0.448208	0.46835	-0.568653
Data374	0.435798	0.424608	-0.002848	0.437832	0.472623	-0.594288
Data375	0.442512	0.426439	0.01648	0.423387	0.477099	-0.604054
Data376	0.430915	0.426846	0.046794	0.417283	0.481982	-0.596729
Data377	0.393479	0.41708	0.073243	0.415045	0.487271	-0.599374
Data378	0.362758	0.39531	0.084026	0.401617	0.493172	-0.604868
Data379	0.336716	0.377813	0.093792	0.376796	0.499479	-0.617482
Data380	0.330612	0.382086	0.094809	0.361537	0.506396	-0.627858
Data381	0.324915	0.397548	0.088299	0.368251	0.51372	-0.631724
Data382	0.330205	0.399176	0.093589	0.388393	0.521452	-0.636403
Data383	0.328374	0.389207	0.111696	0.399379	0.52959	-0.636403
Data384	0.325729	0.385545	0.121462	0.414638	0.537931	-0.63091
Data385	0.315963	0.379441	0.1355	0.449022	0.54607	-0.606088
Data386	0.317795	0.375982	0.143028	0.470588	0.553801	-0.575163
Data387	0.321864	0.383714	0.145673	0.463467	0.560922	-0.559294
Data388	0.312505	0.397955	0.141604	0.437832	0.567025	-0.551563
Data389	0.295008	0.41118	0.143028	0.413214	0.572112	-0.543221
Data390	0.283614	0.418911	0.136924	0.403652	0.575774	-0.535083
Data391	0.279952	0.413418	0.130617	0.403245	0.577808	-0.526538
Data392	0.276493	0.408738	0.126548	0.410569	0.578419	-0.494799
Data393	0.269373	0.414435	0.118003	0.417283	0.577605	-0.46245
Data394	0.268559	0.417894	0.118003	0.414028	0.575774	-0.443122
Data395	0.270797	0.401414	0.11841	0.402431	0.573536	-0.44007
Data396	0.266321	0.376593	0.127769	0.387986	0.570891	-0.439256
Data397	0.261438	0.366827	0.133262	0.393072	0.568449	-0.442105
Data398	0.260217	0.371913	0.156863	0.423387	0.566822	-0.431729
Data399	0.222782	0.356858	0.161746	0.442512	0.566211	-0.419521
Data400	0.170494	0.358892	0.150149	0.438036	0.566618	-0.408738
Data401	0.144045	0.353399	0.143028	0.432542	0.568043	-0.402431
Data402	0.142011	0.34404	0.140586	0.43417	0.570281	-0.397752
Data403	0.161949	0.349126	0.151776	0.448615	0.572925	-0.375372
Data404	0.189415	0.364182	0.169273	0.470792	0.575977	-0.347499
Data405	0.218306	0.383307	0.178022	0.493578	0.578419	-0.322677
Data406	0.242313	0.406297	0.163373	0.477099	0.58025	-0.313929
Data407	0.249231	0.4065	0.131024	0.452481	0.581064	-0.303146
Data408	0.237227	0.385341	0.108034	0.443529	0.58025	-0.29399
Data409	0.225834	0.33814	0.101727	0.456753	0.577808	-0.295211
Data410	0.219933	0.29338	0.104372	0.465298	0.573536	-0.293584
Data411	0.207726	0.260828	0.122072	0.475471	0.567432	-0.294804
Data412	0.184939	0.243941	0.156252	0.486865	0.559701	-0.283207
Data413	0.171715	0.238855	0.181684	0.508227	0.550139	-0.280969
Data414	0.164187	0.2533	0.188195	0.510465	0.539152	-0.279545
Data415	0.164797	0.2651	0.180667	0.517383	0.527148	-0.274459
Data416	0.185753	0.28748	0.176801	0.531217	0.514331	-0.263472
Data417	0.223596	0.323491	0.17965	0.548511	0.501106	-0.247603
Data418	0.258386	0.35462	0.175784	0.547494	0.487475	-0.244551
Data419	0.284632	0.36113	0.144859	0.531217	0.473843	-0.257165
Data420	0.310063	0.345057	0.129397	0.516569	0.460416	-0.2769
Data421	0.319626	0.327357	0.133262	0.512907	0.447191	-0.280969
Data422	0.315963	0.316981	0.134279	0.510465	0.43417	-0.275069
Data423	0.309046	0.322067	0.1237	0.524707	0.421149	-0.26449
Data424	0.295822	0.321864	0.116986	0.55319	0.408128	-0.26978
Data425	0.281376	0.329798	0.106406	0.570484	0.395107	-0.287277
Data426	0.286463	0.346685	0.096234	0.585336	0.381679	-0.298873
Data427	0.305384	0.375982	0.08423	0.594491	0.367844	-0.290939
Data428	0.320033	0.398159	0.05066	0.603647	0.353602	-0.277918
Data429	0.324102	0.39999	0.015259	0.626637	0.339157	-0.281987
Data430	0.314132	0.379238	-0.011393	0.642913	0.324712	-0.291956
Data431	0.295008	0.370896	-0.025228	0.648203	0.310267	-0.30457
Data432	0.294397	0.360316	-0.019532	0.636403	0.296025	-0.317184
Data433	0.301315	0.348923	0.008749	0.606292	0.282394	-0.336716
Data434	0.291142	0.336716	0.029908	0.59266	0.269373	-0.356044
Data435	0.274255	0.329798	0.040284	0.575977	0.257165	-0.368658
Data436	0.251672	0.339768	0.043132	0.570687	0.245772	-0.371099
Data437	0.237227	0.371099	0.038249	0.567839	0.234785	-0.368251
Data438	0.226037	0.397548	0.046184	0.557056	0.224613	-0.354416
Data439	0.217695	0.414028	0.046998	0.545459	0.214847	-0.338547
Data440	0.204878	0.437222	0.036215	0.521452	0.205692	-0.317795
Data441	0.189822	0.471606	0.009766	0.5184	0.19674	-0.304774
Data442	0.16907	0.489713	-0.008545	0.525521	0.188195	-0.297042
Data443	0.151573	0.482185	-0.014038	0.541797	0.18026	-0.286259
Data444	0.126752	0.472216	-0.005086	0.548104	0.172529	-0.276087
Data445	0.091147	0.470792	0.005086	0.533659	0.165204	-0.25391
Data446	0.046387	0.46774	0.019328	0.5243	0.15788	-0.246789
Data447	0.008952	0.455126	0.048015	0.532438	0.150149	-0.25452
Data448	-0.012207	0.451057	0.080568	0.518603	0.142214	-0.262252
Data449	-0.014242	0.460416	0.097251	0.501513	0.133059	-0.270797
Data450	-0.015462	0.465298	0.110272	0.501717	0.122886	-0.261031
Data451	-0.031128	0.45716	0.102337	0.491747	0.111289	-0.236006
Data452	-0.062053	0.433153	0.094199	0.489916	0.098268	-0.203047
Data453	-0.091961	0.387579	0.10071	0.491747	0.083823	-0.181074
Data454	-0.102744	0.338954	0.106203	0.497851	0.068564	-0.179446
Data455	-0.095013	0.313929	0.11312	0.515145	0.052694	-0.17497
Data456	-0.113527	0.285242	0.112306	0.538745	0.036825	-0.177005
Data457	-0.132652	0.256148	0.109662	0.537931	0.021363	-0.193281
Data458	-0.143028	0.23153	0.109255	0.539152	0.006714	-0.201419
Data459	-0.164797	0.195112	0.108848	0.533252	-0.006104	-0.204878
Data460	-0.201623	0.148318	0.109865	0.530607	-0.017904	-0.205488
Data461	-0.236006	0.119631	0.103151	0.526741	-0.027873	-0.203657
Data462	-0.241499	0.127362	0.095623	0.531014	-0.036622	-0.191653
Data463	-0.221561	0.142621	0.082399	0.548714	-0.043946	-0.180463
Data464	-0.205285	0.121665	0.053508	0.542407	-0.050456	-0.189212
Data465	-0.188195	0.077109	0.039063	0.528979	-0.056357	-0.204471
Data466	-0.167849	0.076295	0.033366	0.534676	-0.062053	-0.219933
Data467	-0.150149	0.103965	0.024414	0.56377	-0.06775	-0.228478
Data468	-0.1237	0.133466	0.010783	0.595102	-0.074261	-0.237837
Data469	-0.095623	0.154625	0.001424	0.632334	-0.081381	-0.244348
Data470	-0.086264	0.170698	-0.01119	0.646372	-0.08952	-0.236413
Data471	-0.092368	0.171104	-0.01119	0.654103	-0.098675	-0.239058
Data472	-0.097454	0.18026	-0.02177	0.649424	-0.109051	-0.243737
Data473	-0.115765	0.174563	-0.023194	0.621347	-0.120445	-0.237023
Data474	-0.143638	0.177818	0.000203	0.576384	-0.132652	-0.224816
Data475	-0.171715	0.16968	0.030925	0.538135	-0.145876	-0.21444
Data476	-0.180667	0.161542	0.045167	0.520027	-0.159508	-0.197757
Data477	-0.163577	0.144859	0.043336	0.518196	-0.173749	-0.182701
Data478	-0.114951	0.14079	0.051881	0.510872	-0.188195	-0.178836
Data479	-0.071005	0.147097	0.053712	0.508024	-0.203047	-0.177208
Data480	-0.052491	0.156049	0.052694	0.512907	-0.217899	-0.203047
Data481	-0.053305	0.172732	0.044149	0.530607	-0.232751	-0.240889
Data482	-0.06185	0.182701	0.035197	0.516365	-0.247807	-0.269373
Data483	-0.085451	0.19796	0.054932	0.485237	-0.262862	-0.282394
Data484	-0.109865	0.215254	0.080364	0.45655	-0.277918	-0.28809
Data485	-0.123293	0.219323	0.091961	0.424404	-0.293177	-0.289108
Data486	-0.157066	0.22034	0.095216	0.383917	-0.308639	-0.267135
Data487	-0.187381	0.205692	0.11902	0.348516	-0.323898	-0.235396
Data488	-0.194298	0.191043	0.132448	0.317795	-0.338954	-0.228478
Data489	-0.187991	0.16846	0.121258	0.308232	-0.353806	-0.228682
Data490	-0.191246	0.150149	0.105389	0.323288	-0.367844	-0.226037
Data491	-0.182701	0.148725	0.084433	0.34343	-0.381272	-0.242517
Data492	-0.169273	0.156049	0.05717	0.368251	-0.393683	-0.243331
Data493	-0.173953	0.172325	0.043743	0.385138	-0.405076	-0.242313
Data494	-0.18616	0.18026	0.051474	0.386358	-0.415452	-0.243331
Data495	-0.207726	0.173546	0.059002	0.375168	-0.425015	-0.248213
Data496	-0.234785	0.17497	0.061646	0.351771	-0.43356	-0.260624
Data497	-0.255131	0.178632	0.054322	0.333867	-0.441698	-0.272831
Data498	-0.26571	0.18616	0.046387	0.332443	-0.449429	-0.267542
Data499	-0.266931	0.171918	0.036418	0.331019	-0.456957	-0.271
Data500	-0.260217	0.144452	0.021159	0.326543	-0.464485	-0.285242
Data501	-0.243737	0.121869	-0.006104	0.323695	-0.472012	-0.297653
Data502	-0.225427	0.091554	-0.02299	0.308843	-0.479133	-0.294601
Data503	-0.214644	0.052694	-0.036215	0.286259	-0.486254	-0.293177
Data504	-0.233565	0.004679	-0.04537	0.262862	-0.493172	-0.312708
Data505	-0.275883	-0.02767	-0.035401	0.241703	-0.499479	-0.347499
Data506	-0.33285	-0.028484	-0.019328	0.225223	-0.505379	-0.350144
Data507	-0.369268	-0.027466	-0.003866	0.227054	-0.510669	-0.338547
Data508	-0.390021	-0.030721	0.013428	0.221358	-0.515755	-0.315353
Data509	-0.393886	-0.035401	0.020752	0.192671	-0.520638	-0.299687
Data510	-0.398566	-0.043336	0.014852	0.159711	-0.525317	-0.285852
Data511	-0.3829	-0.058595	0.001424	0.136517	-0.529997	-0.281173
Data512	-0.356247	-0.088299	-0.01709	0.13611	-0.534473	-0.283207
Data513	-0.335088	-0.112917	-0.023601	0.126752	-0.539152	-0.282394
Data514	-0.317795	-0.136721	-0.021973	0.109051	-0.544035	-0.28748
Data515	-0.304367	-0.151166	-0.023194	0.088909	-0.548714	-0.306198
Data516	-0.287277	-0.167035	-0.037639	0.086264	-0.553394	-0.325526
Data517	-0.281987	-0.178836	-0.055136	0.089113	-0.558277	-0.350144
Data518	-0.297246	-0.171715	-0.06124	0.094809	-0.56316	-0.345668
Data519	-0.323898	-0.167239	-0.062257	0.100913	-0.568449	-0.320439
Data520	-0.329188	-0.160118	-0.060629	0.103558	-0.574146	-0.281783
Data521	-0.31637	-0.160932	-0.057374	0.102337	-0.580657	-0.255945
Data522	-0.304367	-0.152183	-0.071209	0.10193	-0.587981	-0.262455
Data523	-0.292159	-0.144859	-0.097861	0.091147	-0.596323	-0.266524
Data524	-0.265914	-0.136517	-0.127972	0.088502	-0.605885	-0.261234
Data525	-0.224409	-0.12899	-0.150759	0.08484	-0.616261	-0.256962
Data526	-0.172529	-0.118003	-0.145876	0.075888	-0.627654	-0.250858
Data527	-0.157066	-0.117596	-0.135907	0.055339	-0.639251	-0.258386
Data528	-0.187584	-0.141807	-0.124107	0.032146	-0.650848	-0.273035
Data529	-0.206302	-0.165611	-0.1237	0.028077	-0.662038	-0.29806
Data530	-0.217492	-0.173546	-0.122479	0.045777	-0.672211	-0.312505
Data531	-0.221154	-0.155235	-0.135907	0.053305	-0.681163	-0.335088
Data532	-0.208337	-0.117189	-0.130821	0.058391	-0.688691	-0.346278
Data533	-0.168256	-0.08952	-0.1178	0.06714	-0.694591	-0.336105
Data534	-0.143638	-0.094606	-0.108441	0.086875	-0.69927	-0.329188
Data535	-0.132855	-0.092978	-0.107424	0.101116	-0.702932	-0.321864
Data536	-0.148114	-0.062867	-0.124717	0.108237	-0.705374	-0.318608
Data537	-0.171104	-0.033366	-0.147504	0.108644	-0.707001	-0.334071
Data538	-0.183922	-0.0059	-0.173749	0.103151	-0.708222	-0.352992
Data539	-0.185346	-0.001831	-0.190229	0.077109	-0.708832	-0.374558
Data540	-0.199181	-0.001831	-0.192264	0.043743	-0.708832	-0.398769
Data541	-0.234582	-0.012207	-0.180667	0.008342	-0.708426	-0.416266
Data542	-0.266728	-0.019532	-0.167035	-0.031535	-0.707612	-0.434373
Data543	-0.309046	-0.02299	-0.15198	-0.078126	-0.706188	-0.462247
Data544	-0.348516	-0.032959	-0.142621	-0.118003	-0.704153	-0.469774
Data545	-0.377406	-0.024211	-0.140383	-0.14669	-0.701915	-0.46774
Data546	-0.395514	-0.023397	-0.1473	-0.166018	-0.699474	-0.463671
Data547	-0.409959	-0.041301	-0.156659	-0.181277	-0.697032	-0.458991
Data548	-0.408535	-0.067954	-0.159508	-0.184736	-0.694387	-0.450446
Data549	-0.410163	-0.079143	-0.149335	-0.173546	-0.691946	-0.430915
Data550	-0.410773	-0.068767	-0.137942	-0.168867	-0.689911	-0.410163
Data551	-0.409756	-0.052288	-0.122479	-0.160728	-0.68808	-0.380458
Data552	-0.42359	-0.033977	-0.106203	-0.152794	-0.686859	-0.358689
Data553	-0.443122	-0.036418	-0.082602	-0.150963	-0.686249	-0.349737
Data554	-0.465502	-0.036418	-0.061036	-0.160321	-0.686656	-0.350144
Data555	-0.485033	-0.034791	-0.052288	-0.178429	-0.687877	-0.341599
Data556	-0.514534	-0.046387	-0.046184	-0.214644	-0.690115	-0.332036
Data557	-0.535897	-0.060426	-0.036622	-0.237634	-0.69337	-0.328985
Data558	-0.535286	-0.068767	-0.024008	-0.256555	-0.697642	-0.320236
Data559	-0.533862	-0.079754	-0.014038	-0.252486	-0.702729	-0.319626
Data560	-0.535083	-0.091554	-0.017294	-0.233972	-0.708019	-0.320643
Data561	-0.544849	-0.118817	-0.030925	-0.201419	-0.713105	-0.311691
Data562	-0.545866	-0.139569	-0.039673	-0.193077	-0.717988	-0.316777
Data563	-0.560922	-0.156049	-0.046591	-0.19145	-0.722057	-0.333867
Data564	-0.583912	-0.193077	-0.064088	-0.194298	-0.725109	-0.352382
Data565	-0.610361	-0.231327	-0.069174	-0.214644	-0.72694	-0.34994
Data566	-0.626841	-0.238041	-0.060426	-0.227258	-0.727957	-0.351975
Data567	-0.640065	-0.233972	-0.045777	-0.228885	-0.727957	-0.347499
Data568	-0.645558	-0.239058	-0.035401	-0.217288	-0.727347	-0.32634
Data569	-0.621144	-0.24862	-0.047812	-0.222578	-0.726329	-0.30518
Data570	-0.577808	-0.265507	-0.069174	-0.246789	-0.725312	-0.272221
Data571	-0.532235	-0.290939	-0.092571	-0.265914	-0.724295	-0.234989
Data572	-0.5066	-0.323084	-0.109255	-0.260624	-0.723481	-0.216678
Data573	-0.479133	-0.347906	-0.115358	-0.248213	-0.723074	-0.219933
Data574	-0.455736	-0.362554	-0.122683	-0.240075	-0.722667	-0.234379
Data575	-0.429084	-0.369879	-0.136314	-0.232141	-0.722667	-0.248824
Data576	-0.413214	-0.368861	-0.162966	-0.22624	-0.722667	-0.261234
Data577	-0.415859	-0.356858	-0.173342	-0.227258	-0.722871	-0.268966
Data578	-0.406297	-0.357671	-0.16317	-0.221154	-0.722871	-0.258386
Data579	-0.409349	-0.352789	-0.154828	-0.205488	-0.723074	-0.238855
Data580	-0.40589	-0.340174	-0.146487	-0.200605	-0.723074	-0.212609
Data581	-0.383917	-0.335088	-0.122886	-0.187584	-0.722667	-0.196129
Data582	-0.336105	-0.333257	-0.087485	-0.17965	-0.72226	-0.198571
Data583	-0.256962	-0.318812	-0.063884	-0.158083	-0.721243	-0.199995
Data584	-0.225834	-0.314539	-0.043743	-0.155845	-0.719819	-0.192671
Data585	-0.244958	-0.303553	-0.025635	-0.151776	-0.717784	-0.19084
Data586	-0.279952	-0.298466	-0.016073	-0.1296	-0.714936	-0.209557
Data587	-0.303349	-0.301315	-0.018311	-0.114544	-0.711477	-0.239465
Data588	-0.340378	-0.294804	-0.016683	-0.115155	-0.707001	-0.263879
Data589	-0.4006	-0.287887	-0.009969	-0.125938	-0.701915	-0.267542
Data590	-0.435798	-0.268966	0.003052	-0.131431	-0.696015	-0.248417
Data591	-0.463467	-0.25452	0.008749	-0.149132	-0.689301	-0.238244
Data592	-0.489306	-0.258793	-0.007731	-0.18677	-0.681977	-0.244144
Data593	-0.504362	-0.266931	-0.009155	-0.211592	-0.674042	-0.249231
Data594	-0.506396	-0.26571	-0.001424	-0.220137	-0.665293	-0.245569
Data595	-0.491544	-0.267542	0.013224	-0.211795	-0.656341	-0.21505
Data596	-0.471402	-0.263472	0.051881	-0.195519	-0.646576	-0.171104
Data597	-0.439256	-0.243941	0.085247	-0.183922	-0.636606	-0.128583
Data598	-0.41708	-0.215457	0.098878	-0.176598	-0.626027	-0.117393
Data599	-0.399583	-0.207726	0.107017	-0.162559	-0.615244	-0.119427
Data600	-0.403652	-0.219933	0.107424	-0.163373	-0.604257	-0.121665
Data601	-0.423794	-0.229496	0.103558	-0.16378	-0.593474	-0.125124
Data602	-0.448005	-0.245569	0.103354	-0.171715	-0.582691	-0.111696
Data603	-0.489103	-0.278121	0.108034	-0.192467	-0.572519	-0.077923
Data604	-0.525521	-0.304163	0.116579	-0.219933	-0.562956	-0.040691
Data605	-0.542	-0.299077	0.122276	-0.234785	-0.554411	-0.016683
Data606	-0.54607	-0.278325	0.125531	-0.229292	-0.546476	-0.004476
Data607	-0.54668	-0.274255	0.126141	-0.221968	-0.539762	0.009359
Data608	-0.536507	-0.273238	0.109458	-0.201216	-0.533659	0.029094
Data609	-0.532438	-0.273238	0.092164	-0.189212	-0.528166	0.035401
Data610	-0.527352	-0.273238	0.082602	-0.189619	-0.523079	0.029501
Data611	-0.525724	-0.276087	0.079754	-0.189415	-0.517993	0.019328
Data612	-0.531421	-0.279952	0.080364	-0.185753	-0.512907	0.020752
Data613	-0.54607	-0.299077	0.08423	-0.179039	-0.507617	0.027466
Data614	-0.570687	-0.314132	0.087892	-0.177412	-0.501717	0.037029
Data615	-0.578622	-0.331019	0.093996	-0.170901	-0.49541	0.059205
Data616	-0.570077	-0.345261	0.086061	-0.172936	-0.488492	0.076905
Data617	-0.556649	-0.34933	0.071412	-0.194705	-0.481371	0.086468
Data618	-0.541594	-0.338343	0.05656	-0.222985	-0.473843	0.097454
Data619	-0.536507	-0.314539	0.03886	-0.232141	-0.466112	0.103965
Data620	-0.52491	-0.307622	0.041098	-0.232141	-0.458381	0.119631
Data621	-0.493375	-0.311894	0.041098	-0.23682	-0.451057	0.143231
Data622	-0.456346	-0.34404	0.051474	-0.238041	-0.443936	0.157677
Data623	-0.426642	-0.360927	0.065716	-0.239465	-0.437629	0.177005
Data624	-0.405076	-0.365403	0.06836	-0.229699	-0.432136	0.188195
Data625	-0.387579	-0.38351	0.082602	-0.217899	-0.427456	0.192264
Data626	-0.374965	-0.402838	0.111493	-0.21444	-0.423794	0.189619
Data627	-0.363572	-0.430915	0.144859	-0.202029	-0.421352	0.211999
Data628	-0.332647	-0.440681	0.182091	-0.187788	-0.419725	0.241906
Data629	-0.29806	-0.443529	0.224206	-0.17558	-0.419114	0.262048
Data630	-0.271407	-0.452074	0.230513	-0.160728	-0.419521	0.287683
Data631	-0.23621	-0.440477	0.209557	-0.142418	-0.420742	0.30925
Data632	-0.201216	-0.423387	0.182701	-0.125327	-0.422573	0.320846
Data633	-0.164594	-0.41647	0.143638	-0.105796	-0.425218	0.325526
Data634	-0.131431	-0.41647	0.114341	-0.092164	-0.428473	0.329391
Data635	-0.109051	-0.417283	0.099285	-0.073854	-0.431932	0.327153
Data636	-0.08484	-0.406704	0.092775	-0.051474	-0.435798	0.313522
Data637	-0.066936	-0.393479	0.077923	-0.042318	-0.439867	0.292159
Data638	-0.048219	-0.386765	0.076702	-0.042115	-0.443936	0.283818
Data639	-0.024618	-0.393072	0.083009	-0.039063	-0.447801	0.286463
