# Supplementary material for: Integration of MRI and somatosensory evoked potentials facilitate diagnosis of spinal cord compression
Source: Sci Rep. 2023 May 15;13:7861. doi: 10.1038/s41598-023-34832-2 (PMC10185544; doi:10.1038/s41598-023-34832-2)
Supplement: Supplementary file 3 — Supplementary Information 3. [file 41598_2023_34832_MOESM3_ESM.zip › Preoperative SSEP data/spinal cord compression group/3050404_2/3050404_2_Rt Tibial SEP_Cz'-Fpz_201220_112401.csv]

Index	1	2	3	4	5
Name	Cz'-Fpz	Cz'-Fpz	Cz'-Fpz	Cz'-Fpz	Cz'-Fpz
Time	2.01908E+13	2.01908E+13	2.01908E+13	2.01908E+13	2.01908E+13
Highcut	500	500	500	500	500
Lowcut	10	10	10	10	10
Period	0.000156	0.000156	0.000156	0.000156	0.000156
Averages	120	120	120	120	120
Int (mA)	23/22.5mA	18/17.5mA	18/17.5mA	18/17.5mA	18/17.5mA
Pulse Width (�gs)	200�s	200�s	200�s	200�s	200�s
Rep Rate (Hz)	2.66Hz	2.66Hz	2.66Hz	2.66Hz	2.66Hz
Data0	-0.324509	-0.309656	0.989192	-0.698049	0.137331
Data1	2.415198	1.658757	1.141171	1.786526	2.628214
Data2	5.894255	3.584649	1.272806	4.581979	5.297322
Data3	2.919966	1.406068	1.376567	2.057933	2.637573
Data4	3.679662	1.915516	1.446148	2.670736	3.284352
Data5	5.245034	3.129931	1.477684	4.477404	5.015335
Data6	5.09163	3.204191	1.469342	4.504463	5.026932
Data7	4.145775	2.737875	1.421937	3.694311	4.214745
Data8	2.940108	2.042674	1.338521	2.576537	3.101651
Data9	1.802396	1.320007	1.224384	1.46629	2.025381
Data10	0.888889	0.673431	1.086646	0.549732	1.145647
Data11	0.247196	0.173749	0.932835	-0.119427	0.488899
Data12	-0.168256	-0.155032	0.771089	-0.578012	0.058188
Data13	-0.383714	-0.319219	0.608733	-0.848809	-0.182905
Data14	-0.444953	-0.316981	0.452481	-0.957046	-0.273035
Data15	-0.421352	-0.202843	0.307418	-0.95257	-0.264693
Data16	-0.402024	-0.085654	0.177412	-0.934056	-0.23092
Data17	-0.38819	0.046591	0.064698	-0.923069	-0.196129
Data18	-0.362351	0.162356	-0.030111	-0.887872	-0.145876
Data19	-0.325729	0.213626	-0.107424	-0.837008	-0.093182
Data20	-0.284632	0.23153	-0.168663	-0.783093	-0.066326
Data21	-0.2533	0.20915	-0.215254	-0.73813	-0.039063
Data22	-0.246993	0.170901	-0.250248	-0.705577	0.023397
Data23	-0.260828	0.122479	-0.275273	-0.696218	0.050253
Data24	-0.280359	0.079957	-0.291549	-0.665497	0.004273
Data25	-0.303756	0.059002	-0.301722	-0.708019	0.01709
Data26	-0.318812	0.035197	-0.307622	-0.751151	-0.003866
Data27	-0.330205	0.014242	-0.309656	-0.738537	-0.038453
Data28	-0.333664	0.002645	-0.30925	-0.744233	-0.074464
Data29	-0.325729	0.0177	-0.306605	-0.763155	-0.113527
Data30	-0.311691	0.013631	-0.302536	-0.788383	-0.162356
Data31	-0.308232	-0.015666	-0.297449	-0.807304	-0.197553
Data32	-0.332036	-0.014445	-0.291549	-0.820732	-0.233565
Data33	-0.32634	-0.030518	-0.284835	-0.820325	-0.252689
Data34	-0.296432	-0.079347	-0.277714	-0.812187	-0.27629
Data35	-0.261031	-0.085247	-0.27039	-0.792655	-0.313522
Data36	-0.249841	-0.091147	-0.262455	-0.771903	-0.355433
Data37	-0.251265	-0.090944	-0.254724	-0.755423	-0.379238
Data38	-0.240075	-0.088706	-0.246789	-0.74342	-0.36113
Data39	-0.235803	-0.091758	-0.238855	-0.747489	-0.345057
Data40	-0.251876	-0.102134	-0.231327	-0.757051	-0.340988
Data41	-0.277104	-0.160728	-0.224206	-0.767224	-0.343633
Data42	-0.305791	-0.201623	-0.217492	-0.781669	-0.358282
Data43	-0.324915	-0.244144	-0.211185	-0.783093	-0.36581
Data44	-0.328781	-0.28809	-0.205692	-0.783296	-0.381272
Data45	-0.330816	-0.311488	-0.200605	-0.775769	-0.385952
Data46	-0.341599	-0.336919	-0.196129	-0.760103	-0.379644
Data47	-0.342209	-0.341802	-0.192264	-0.755423	-0.377
Data48	-0.346685	-0.361334	-0.189008	-0.759085	-0.37761
Data49	-0.360723	-0.408128	-0.18616	-0.757661	-0.364182
Data50	-0.380255	-0.455126	-0.183719	-0.755016	-0.352992
Data51	-0.397141	-0.489103	-0.181684	-0.734264	-0.349533
Data52	-0.419114	-0.547494	-0.180056	-0.715953	-0.364589
Data53	-0.457771	-0.626637	-0.178632	-0.698863	-0.384324
Data54	-0.476081	-0.630299	-0.177412	-0.693573	-0.384527
Data55	-0.467536	-0.611785	-0.176394	-0.702322	-0.384934
Data56	-0.437018	-0.641693	-0.175377	-0.718395	-0.387579
Data57	-0.384731	-0.657562	-0.17436	-0.728161	-0.392055
Data58	-0.343837	-0.645965	-0.173342	-0.723685	-0.393276
Data59	-0.315963	-0.635386	-0.171918	-0.703543	-0.409552
Data60	-0.273035	-0.652069	-0.170291	-0.685435	-0.441291
Data61	-0.243534	-0.645151	-0.16846	-0.679739	-0.460416
Data62	-0.261845	-0.603443	-0.166425	-0.662648	-0.46713
Data63	-0.286463	-0.609344	-0.164187	-0.634368	-0.468147
Data64	-0.311488	-0.635996	-0.161746	-0.620127	-0.465095
Data65	-0.362147	-0.656341	-0.159508	-0.616058	-0.447801
Data66	-0.405687	-0.666718	-0.157473	-0.596933	-0.432746
Data67	-0.413214	-0.672007	-0.155845	-0.564177	-0.414842
Data68	-0.397955	-0.661224	-0.154625	-0.547697	-0.395717
Data69	-0.372524	-0.609751	-0.154218	-0.544035	-0.403652
Data70	-0.349737	-0.555632	-0.154421	-0.545866	-0.417487
Data71	-0.327357	-0.554208	-0.155439	-0.539559	-0.438239
Data72	-0.313725	-0.585336	-0.157066	-0.532031	-0.464281
Data73	-0.318201	-0.604054	-0.159304	-0.520638	-0.476692
Data74	-0.325119	-0.589609	-0.161949	-0.509244	-0.481778
Data75	-0.36581	-0.58025	-0.164797	-0.510058	-0.490323
Data76	-0.402431	-0.561939	-0.167646	-0.510669	-0.49663
Data77	-0.414435	-0.515958	-0.170291	-0.500089	-0.492968
Data78	-0.380662	-0.509244	-0.172732	-0.487678	-0.482389
Data79	-0.354213	-0.516162	-0.17436	-0.479337	-0.463264
Data80	-0.367641	-0.5243	-0.17558	-0.475675	-0.454312
Data81	-0.383307	-0.506396	-0.175987	-0.476692	-0.460619
Data82	-0.389003	-0.475268	-0.17558	-0.465502	-0.479947
Data83	-0.390021	-0.468147	-0.174767	-0.447598	-0.506803
Data84	-0.368251	-0.409552	-0.172936	-0.428677	-0.521045
Data85	-0.339971	-0.337936	-0.170901	-0.407518	-0.517179
Data86	-0.323084	-0.292566	-0.168053	-0.386969	-0.509448
Data87	-0.326747	-0.284225	-0.165001	-0.348109	-0.499886
Data88	-0.362351	-0.313115	-0.161542	-0.329391	-0.479744
Data89	-0.397345	-0.328171	-0.15788	-0.31576	-0.469978
Data90	-0.409959	-0.328578	-0.154014	-0.313115	-0.480557
Data91	-0.401821	-0.346075	-0.150352	-0.324305	-0.498054
Data92	-0.408738	-0.34994	-0.146487	-0.334478	-0.496427
Data93	-0.418504	-0.32634	-0.143028	-0.342819	-0.49602
Data94	-0.400397	-0.322677	-0.139569	-0.34465	-0.507617
Data95	-0.328171	-0.380865	-0.136517	-0.340988	-0.51901
Data96	-0.323491	-0.433356	-0.133872	-0.327357	-0.532235
Data97	-0.378627	-0.448208	-0.131228	-0.326136	-0.539356
Data98	-0.452277	-0.480761	-0.12899	-0.329188	-0.52491
Data99	-0.514941	-0.528369	-0.126752	-0.328578	-0.502734
Data100	-0.541797	-0.550139	-0.124514	-0.332443	-0.494392
Data101	-0.551766	-0.527759	-0.122479	-0.32105	-0.491951
Data102	-0.55197	-0.523893	-0.120038	-0.291346	-0.486254
Data103	-0.556853	-0.548714	-0.117189	-0.271	-0.47893
Data104	-0.549325	-0.548918	-0.114137	-0.237634	-0.472012
Data105	-0.539356	-0.548918	-0.110475	-0.203047	-0.464281
Data106	-0.523079	-0.581064	-0.106203	-0.184329	-0.451871
Data107	-0.505379	-0.621347	-0.101523	-0.194095	-0.452074
Data108	-0.499479	-0.621754	-0.09603	-0.206505	-0.456143
Data109	-0.518807	-0.622975	-0.09013	-0.206099	-0.452481
Data110	-0.535693	-0.638641	-0.083619	-0.181277	-0.470385
Data111	-0.542611	-0.626027	-0.076905	-0.156252	-0.485237
Data112	-0.549935	-0.578012	-0.069581	-0.145876	-0.49663
Data113	-0.560922	-0.559701	-0.062257	-0.115155	-0.502937
Data114	-0.581064	-0.573943	-0.054729	-0.087689	-0.504362
Data115	-0.583708	-0.570281	-0.047405	-0.059205	-0.49541
Data116	-0.55787	-0.526945	-0.040487	-0.028687	-0.481778
Data117	-0.533455	-0.478319	-0.033977	-0.003052	-0.471402
Data118	-0.516976	-0.466723	-0.02828	0.019125	-0.473233
Data119	-0.502124	-0.434984	-0.023397	0.038453	-0.464892
Data120	-0.511889	-0.42766	-0.019735	0.058798	-0.461636
Data121	-0.527148	-0.443529	-0.017294	0.07894	-0.459602
Data122	-0.539966	-0.447395	-0.016276	0.080771	-0.460416
Data123	-0.545052	-0.425828	-0.01648	0.070598	-0.44597
Data124	-0.536711	-0.369472	-0.018107	0.047201	-0.437425
Data125	-0.510058	-0.343023	-0.021159	0.031332	-0.420742
Data126	-0.467333	-0.325729	-0.025025	0.025432	-0.393072
Data127	-0.436205	-0.284225	-0.029908	0.024211	-0.369675
Data128	-0.418708	-0.263676	-0.035197	0.013631	-0.377406
Data129	-0.390021	-0.251265	-0.040691	0.01648	-0.390021
Data130	-0.361537	-0.247807	-0.045981	0.021159	-0.403449
Data131	-0.346075	-0.227054	-0.050863	0.02177	-0.412197
Data132	-0.34343	-0.233158	-0.054932	0.024618	-0.411994
Data133	-0.345871	-0.27039	-0.057781	0.037232	-0.411383
Data134	-0.347906	-0.252689	-0.059612	0.054526	-0.405076
Data135	-0.331019	-0.235803	-0.059815	0.053508	-0.383307
Data136	-0.330205	-0.240686	-0.058595	0.044353	-0.361334
Data137	-0.335902	-0.262862	-0.05595	0.028687	-0.354009
Data138	-0.32166	-0.294397	-0.052084	0.019938	-0.366013
Data139	-0.308639	-0.311488	-0.046794	0.008952	-0.375982
Data140	-0.292973	-0.329391	-0.040691	0.004273	-0.387986
Data141	-0.279749	-0.337936	-0.033773	0.010173	-0.401211
Data142	-0.2651	-0.30396	-0.026449	0.015259	-0.415045
Data143	-0.250858	-0.2769	-0.019125	0.013224	-0.42888
Data144	-0.273849	-0.283207	-0.012004	0.007121	-0.457974
Data145	-0.30986	-0.307418	-0.005493	0.024618	-0.475268
Data146	-0.339157	-0.32695	0	0.042929	-0.463467
Data147	-0.345871	-0.311691	0.004883	0.069174	-0.450446
Data148	-0.33224	-0.318405	0.008342	0.115562	-0.444343
Data149	-0.331223	-0.31515	0.010783	0.165611	-0.453905
Data150	-0.340378	-0.297042	0.0118	0.184532	-0.466926
Data151	-0.334681	-0.293177	0.011597	0.183515	-0.474454
Data152	-0.32695	-0.326136	0.010173	0.186567	-0.491341
Data153	-0.330205	-0.364589	0.007731	0.18026	-0.509448
Data154	-0.359909	-0.36642	0.004273	0.181277	-0.520841
Data155	-0.391445	-0.395514	0.000203	0.200402	-0.536914
Data156	-0.409959	-0.422777	-0.004273	0.211999	-0.544442
Data157	-0.442308	-0.445767	-0.009562	0.212406	-0.531624
Data158	-0.492154	-0.468554	-0.015056	0.211388	-0.501717
Data159	-0.541187	-0.47954	-0.020549	0.224206	-0.479337
Data160	-0.573943	-0.491137	-0.026042	0.251062	-0.463671
Data161	-0.573536	-0.486865	-0.031332	0.267542	-0.445563
Data162	-0.559497	-0.494392	-0.036215	0.265507	-0.427253
Data163	-0.542611	-0.532438	-0.040487	0.258386	-0.414638
Data164	-0.505379	-0.554818	-0.043946	0.271	-0.400397
Data165	-0.475878	-0.53488	-0.046591	0.286259	-0.404669
Data166	-0.456143	-0.502327	-0.048422	0.29806	-0.414435
Data167	-0.435594	-0.486458	-0.049236	0.302536	-0.424404
Data168	-0.432746	-0.477302	-0.049439	0.30396	-0.436001
Data169	-0.424811	-0.429491	-0.048829	0.295618	-0.442308
Data170	-0.428066	-0.410569	-0.048015	0.289921	-0.437018
Data171	-0.448819	-0.443325	-0.046794	0.290735	-0.418097
Data172	-0.469368	-0.468961	-0.045981	0.304774	-0.396938
Data173	-0.440681	-0.466112	-0.045574	0.323288	-0.381882
Data174	-0.397345	-0.459805	-0.045777	0.332443	-0.371506
Data175	-0.373337	-0.463467	-0.046998	0.336512	-0.367641
Data176	-0.36642	-0.423997	-0.049236	0.337123	-0.368658
Data177	-0.362147	-0.37293	-0.052694	0.337123	-0.359909
Data178	-0.359706	-0.376389	-0.05717	0.346482	-0.338954
Data179	-0.360927	-0.397548	-0.06246	0.355433	-0.314132
Data180	-0.387376	-0.390834	-0.06836	0.372524	-0.294194
Data181	-0.428677	-0.352178	-0.074667	0.380865	-0.268152
Data182	-0.467333	-0.330612	-0.080771	0.384324	-0.249841
Data183	-0.488696	-0.330409	-0.086468	0.381272	-0.21505
Data184	-0.475471	-0.302942	-0.091147	0.374558	-0.183719
Data185	-0.45594	-0.30518	-0.094809	0.364385	-0.153811
Data186	-0.448208	-0.336716	-0.097047	0.364385	-0.133466
Data187	-0.432339	-0.379848	-0.097658	0.374151	-0.12431
Data188	-0.410773	-0.387783	-0.096234	0.382289	-0.137331
Data189	-0.389003	-0.379238	-0.093182	0.387376	-0.159101
Data190	-0.348109	-0.369065	-0.088299	0.4065	-0.161542
Data191	-0.301925	-0.300094	-0.081992	0.423184	-0.154421
Data192	-0.272424	-0.255131	-0.074057	0.430101	-0.147707
Data193	-0.273035	-0.25859	-0.065105	0.432542	-0.151776
Data194	-0.268762	-0.266524	-0.055136	0.432746	-0.168256
Data195	-0.255131	-0.226851	-0.044353	0.425422	-0.161949
Data196	-0.243737	-0.170087	-0.033163	0.43417	-0.151166
Data197	-0.22624	-0.162356	-0.02177	0.458381	-0.148521
Data198	-0.209761	-0.150149	-0.009969	0.479337	-0.16378
Data199	-0.196943	-0.116375	0.001628	0.495816	-0.191043
Data200	-0.177412	-0.130414	0.013631	0.521248	-0.207116
Data201	-0.153811	-0.170291	0.025635	0.53488	-0.222171
Data202	-0.151166	-0.194095	0.038046	0.532235	-0.211185
Data203	-0.170494	-0.181684	0.050456	0.536304	-0.190636
Data204	-0.199385	-0.175784	0.063274	0.536914	-0.164391
Data205	-0.226037	-0.157677	0.076499	0.540373	-0.116986
Data206	-0.229089	-0.091758	0.09013	0.55197	-0.063478
Data207	-0.233158	-0.037639	0.104372	0.584319	-0.037029
Data208	-0.250858	-0.01119	0.119224	0.611989	-0.0118
Data209	-0.264083	-0.007121	0.13489	0.634979	0.018718
Data210	-0.244348	-0.001424	0.151166	0.656952	0.054932
Data211	-0.193484	0.02238	0.16846	0.672821	0.089723
Data212	-0.131431	0.015056	0.186974	0.689911	0.124514
Data213	-0.093385	0.027466	0.206505	0.695201	0.164391
Data214	-0.069988	0.054526	0.227461	0.711884	0.18555
Data215	-0.065309	0.059408	0.249841	0.729381	0.187381
Data216	-0.066936	0.052288	0.273645	0.76112	0.181684
Data217	-0.075278	0.03886	0.299077	0.803031	0.183515
Data218	-0.06775	0.064088	0.325933	0.856336	0.20325
Data219	-0.052898	0.076905	0.354213	0.92429	0.224816
Data220	-0.019125	0.107627	0.383917	0.968439	0.253503
Data221	0.042115	0.187788	0.414842	1.007909	0.291549
Data222	0.122072	0.263066	0.446377	1.053279	0.357468
Data223	0.185957	0.289921	0.478726	1.110043	0.431525
Data224	0.240482	0.278121	0.511482	1.169045	0.50192
Data225	0.292363	0.288294	0.544442	1.204852	0.585336
Data226	0.347499	0.319829	0.577401	1.249002	0.660207
Data227	0.396328	0.321457	0.609954	1.310445	0.713715
Data228	0.449836	0.348109	0.642303	1.377584	0.760713
Data229	0.515145	0.389003	0.673838	1.416037	0.812594
Data230	0.582691	0.430508	0.704763	1.450624	0.886651
Data231	0.640065	0.44475	0.734671	1.48806	0.947484
Data232	0.68808	0.452888	0.763765	1.541975	1.002619
Data233	0.735078	0.504565	0.791638	1.597925	1.056331
Data234	0.785331	0.553801	0.81829	1.648992	1.10577
Data235	0.839043	0.606088	0.843112	1.707586	1.141171
Data236	0.899672	0.663462	0.866509	1.757229	1.176369
Data237	0.951756	0.698049	0.887668	1.798327	1.210956
Data238	0.99204	0.705374	0.906386	1.830472	1.239236
Data239	1.027644	0.687063	0.922662	1.859363	1.276875
Data240	1.040258	0.707815	0.93609	1.885608	1.314717
Data241	1.04799	0.746268	0.946263	1.902902	1.349915
Data242	1.066707	0.744437	0.952977	1.924671	1.370667
Data243	1.097022	0.732026	0.956232	1.954986	1.387147
Data244	1.138526	0.720022	0.955622	1.962514	1.391216
Data245	1.179217	0.708426	0.951146	1.953969	1.362936
Data246	1.203225	0.655324	0.943008	1.92813	1.332011
Data247	1.213601	0.58025	0.931004	1.883574	1.299662
Data248	1.213804	0.547901	0.915338	1.844714	1.264871
Data249	1.215839	0.522876	0.896417	1.821113	1.241271
Data250	1.212787	0.488696	0.87424	1.801785	1.22296
Data251	1.186338	0.464281	0.849215	1.762926	1.209125
Data252	1.137916	0.449226	0.821749	1.71898	1.19
Data253	1.083187	0.429491	0.792045	1.682765	1.158465
Data254	1.006078	0.391241	0.760103	1.667709	1.135678
Data255	0.92958	0.383103	0.726533	1.656316	1.109636
Data256	0.873426	0.398159	0.691539	1.641871	1.064062
Data257	0.83355	0.362351	0.654917	1.612573	1.03151
Data258	0.80649	0.290532	0.617278	1.569441	0.991836
Data259	0.778414	0.224613	0.578215	1.506574	0.94138
Data260	0.733857	0.176191	0.538135	1.437196	0.897027
Data261	0.68747	0.129803	0.497037	1.371481	0.862236
Data262	0.638234	0.098878	0.454922	1.320821	0.823173
Data263	0.586353	0.080568	0.41179	1.272806	0.78879
Data264	0.526335	0.044149	0.367844	1.217263	0.745861
Data265	0.466926	0.007528	0.323084	1.183083	0.707815
Data266	0.398159	-0.045574	0.277714	1.139544	0.671804
Data267	0.323491	-0.089723	0.231937	1.076677	0.627248
Data268	0.2474	-0.11902	0.185957	1.013809	0.580453
Data269	0.196943	-0.171511	0.139366	0.942601	0.519417
Data270	0.176801	-0.193484	0.092775	0.871799	0.460416
Data271	0.134686	-0.190026	0.045981	0.814018	0.404262
Data272	0.065309	-0.224002	-0.001017	0.741588	0.318201
Data273	0.023397	-0.270593	-0.048422	0.652476	0.222578
Data274	-0.023601	-0.312708	-0.096437	0.567432	0.142214
Data275	-0.082602	-0.353399	-0.145062	0.520027	0.088095
Data276	-0.131431	-0.399786	-0.194298	0.486458	0.05005
Data277	-0.171511	-0.446988	-0.244144	0.449226	0.017294
Data278	-0.234582	-0.44007	-0.295008	0.407111	0.001831
Data279	-0.31047	-0.404059	-0.346278	0.369472	-0.021159
Data280	-0.357671	-0.386969	-0.398159	0.313319	-0.048015
Data281	-0.385952	-0.413214	-0.450243	0.249434	-0.085044
Data282	-0.408128	-0.456957	-0.502124	0.181074	-0.122886
Data283	-0.424404	-0.495003	-0.553597	0.103761	-0.152997
Data284	-0.456753	-0.560311	-0.604054	0.037232	-0.17436
Data285	-0.488085	-0.624196	-0.65329	-0.009359	-0.206505
Data286	-0.522265	-0.671804	-0.700898	-0.046794	-0.242517
Data287	-0.559701	-0.681163	-0.746471	-0.079143	-0.263066
Data288	-0.615854	-0.722464	-0.789604	-0.116172	-0.291752
Data289	-0.677704	-0.765393	-0.830498	-0.161542	-0.344244
Data290	-0.725312	-0.760917	-0.868544	-0.205895	-0.38941
Data291	-0.751558	-0.778414	-0.904148	-0.252689	-0.429694
Data292	-0.781262	-0.837415	-0.937107	-0.311488	-0.465502
Data293	-0.821749	-0.890517	-0.967422	-0.370286	-0.49541
Data294	-0.853691	-0.887668	-0.995092	-0.42298	-0.532438
Data295	-0.869357	-0.868747	-1.02032	-0.47364	-0.576994
Data296	-0.868544	-0.907403	-1.04331	-0.514331	-0.622568
Data297	-0.855116	-0.951349	-1.063859	-0.537524	-0.667938
Data298	-0.852674	-0.967625	-1.08217	-0.544645	-0.72165
Data299	-0.872409	-1.001399	-1.09865	-0.547697	-0.751965
Data300	-0.892348	-1.051245	-1.112891	-0.571298	-0.768851
Data301	-0.904148	-1.075252	-1.125505	-0.606495	-0.791028
Data302	-0.902113	-1.052669	-1.136085	-0.619923	-0.791435
Data303	-0.885634	-1.029068	-1.14524	-0.62562	-0.788993
Data304	-0.865492	-1.00913	-1.152972	-0.637827	-0.791028
Data305	-0.845553	-0.983088	-1.159279	-0.643931	-0.804456
Data306	-0.828056	-0.973729	-1.164365	-0.639862	-0.823784
Data307	-0.833753	-1.001602	-1.168841	-0.628468	-0.82887
Data308	-0.836805	-1.033138	-1.1723	-0.627858	-0.831922
Data309	-0.841891	-1.073625	-1.175148	-0.618906	-0.837619
Data310	-0.870985	-1.0368	-1.177793	-0.602833	-0.858981
Data311	-0.911269	-0.99794	-1.180031	-0.620534	-0.873833
Data312	-0.943008	-0.973322	-1.182269	-0.655934	-0.860202
Data313	-0.959284	-0.913507	-1.1841	-0.685435	-0.836805
Data314	-0.98675	-0.893365	-1.185931	-0.690522	-0.821139
Data315	-1.013809	-0.917372	-1.187355	-0.695811	-0.80588
Data316	-1.02561	-0.95257	-1.188576	-0.695811	-0.796724
Data317	-1.014216	-0.951146	-1.189186	-0.700491	-0.788179
Data318	-1.005875	-0.947484	-1.189186	-0.723074	-0.765596
Data319	-0.999771	-0.971084	-1.188169	-0.747692	-0.746471
Data320	-0.985326	-0.971084	-1.185931	-0.752575	-0.743216
Data321	-0.980036	-0.974746	-1.182472	-0.748506	-0.760306
Data322	-0.986343	-1.008927	-1.177386	-0.738537	-0.771903
Data323	-1.006892	-1.039851	-1.170672	-0.71575	-0.774548
Data324	-1.029475	-1.015234	-1.162331	-0.695404	-0.75583
Data325	-1.046362	-0.965794	-1.152361	-0.668549	-0.733043
Data326	-1.043717	-0.949518	-1.140968	-0.649424	-0.705984
Data327	-1.012589	-0.921238	-1.128354	-0.635793	-0.688691
Data328	-0.96437	-0.862033	-1.114519	-0.628061	-0.675669
Data329	-0.917372	-0.834363	-1.100074	-0.606292	-0.666311
Data330	-0.879733	-0.830091	-1.084815	-0.584319	-0.644134
Data331	-0.866306	-0.818494	-1.069352	-0.572112	-0.622975
Data332	-0.858167	-0.767631	-1.05389	-0.569874	-0.60853
Data333	-0.848402	-0.704763	-1.038427	-0.573129	-0.589202
Data334	-0.829684	-0.670583	-1.023372	-0.548714	-0.560515
Data335	-0.797742	-0.621144	-1.00852	-0.516162	-0.526538
Data336	-0.794283	-0.600188	-0.994074	-0.498461	-0.492358
Data337	-0.810152	-0.613616	-0.98024	-0.470792	-0.459805
Data338	-0.813408	-0.636403	-0.966812	-0.447598	-0.409145
Data339	-0.788383	-0.629079	-0.953791	-0.431729	-0.364792
Data340	-0.73813	-0.585133	-0.940973	-0.413418	-0.339768
Data341	-0.677501	-0.538542	-0.928359	-0.386765	-0.311284
Data342	-0.615447	-0.535286	-0.915745	-0.374762	-0.284835
Data343	-0.572315	-0.541797	-0.902927	-0.386155	-0.261845
Data344	-0.543425	-0.537728	-0.889906	-0.403245	-0.250655
Data345	-0.526945	-0.548918	-0.876275	-0.408535	-0.256555
Data346	-0.520841	-0.570891	-0.862033	-0.396124	-0.252079
Data347	-0.518603	-0.555428	-0.846774	-0.39531	-0.24272
Data348	-0.494799	-0.504972	-0.830498	-0.38351	-0.230106
Data349	-0.460822	-0.49663	-0.813204	-0.353399	-0.201419
Data350	-0.429898	-0.510872	-0.79469	-0.322474	-0.174156
Data351	-0.391852	-0.496834	-0.775158	-0.301925	-0.145673
Data352	-0.349737	-0.46835	-0.755016	-0.275273	-0.128583
Data353	-0.33346	-0.475675	-0.733857	-0.249841	-0.118003
Data354	-0.326136	-0.500699	-0.712495	-0.216068	-0.128379
Data355	-0.304367	-0.481168	-0.690725	-0.198367	-0.144045
Data356	-0.261438	-0.441494	-0.669159	-0.185753	-0.167646
Data357	-0.219526	-0.425015	-0.647796	-0.175377	-0.172732
Data358	-0.204878	-0.439256	-0.626841	-0.171918	-0.158694
Data359	-0.19735	-0.425625	-0.606699	-0.171511	-0.142418
Data360	-0.216068	-0.406297	-0.587167	-0.161135	-0.138755
Data361	-0.223392	-0.399379	-0.568449	-0.165611	-0.126345
Data362	-0.237837	-0.384324	-0.550342	-0.149538	-0.114544
Data363	-0.245975	-0.337326	-0.532845	-0.122072	-0.109865
Data364	-0.23092	-0.318405	-0.515958	-0.10783	-0.109458
Data365	-0.195315	-0.322881	-0.499479	-0.104168	-0.090333
Data366	-0.157473	-0.337936	-0.483202	-0.092978	-0.059408
Data367	-0.150149	-0.326136	-0.466926	-0.076295	-0.04476
Data368	-0.116375	-0.296228	-0.45065	-0.07304	-0.027059
Data369	-0.143842	-0.284225	-0.43417	-0.064902	-0.035401
Data370	-0.234785	-0.240279	-0.41708	-0.062257	-0.047812
Data371	-0.336309	-0.21383	-0.399379	-0.057781	-0.04008
Data372	-0.417283	-0.210575	-0.381272	-0.034791	-0.029501
Data373	-0.465298	-0.207726	-0.362351	0.001221	-0.017497
Data374	-0.472419	-0.23031	-0.342819	0.035197	-0.01119
Data375	-0.445767	-0.252282	-0.322677	0.050863	-0.008952
Data376	-0.410366	-0.257165	-0.302129	0.067954	-0.013224
Data377	-0.378627	-0.218713	-0.281376	0.07304	0.005086
Data378	-0.339971	-0.175987	-0.260624	0.07955	0.016276
Data379	-0.319422	-0.163577	-0.240075	0.093385	0.023397
Data380	-0.315353	-0.15849	-0.220137	0.099692	0.027263
Data381	-0.31637	-0.144452	-0.201012	0.10071	0.041301
Data382	-0.323288	-0.103965	-0.183312	0.091554	0.061646
Data383	-0.324915	-0.069581	-0.166629	0.095827	0.076499
Data384	-0.323288	-0.047812	-0.151776	0.096844	0.096234
Data385	-0.305791	-0.001628	-0.138348	0.109255	0.120241
Data386	-0.279138	0.015869	-0.126345	0.128176	0.15849
Data387	-0.248417	0.007731	-0.116172	0.149742	0.185753
Data388	-0.220137	-0.009766	-0.107017	0.162559	0.190636
Data389	-0.208743	0.004679	-0.099285	0.153404	0.206302
Data390	-0.195315	0.003459	-0.092368	0.142621	0.221561
Data391	-0.16907	-0.007121	-0.086061	0.143028	0.224409
Data392	-0.133059	0.025432	-0.080161	0.132245	0.228682
Data393	-0.115358	0.035197	-0.074464	0.116986	0.242313
Data394	-0.101523	0.013224	-0.068767	0.094199	0.257776
Data395	-0.099285	-0.013631	-0.062664	0.055746	0.271814
Data396	-0.101523	0.007324	-0.056153	0.026856	0.297246
Data397	-0.106406	0.023601	-0.049236	0.024008	0.324102
Data398	-0.098878	0.016683	-0.041708	0.045167	0.358078
Data399	-0.077516	0.066733	-0.033773	0.076295	0.367234
Data400	-0.066936	0.122683	-0.025025	0.080568	0.346278
Data401	-0.064902	0.127159	-0.015869	0.082806	0.330205
Data402	-0.045777	0.116375	-0.006307	0.090944	0.324915
Data403	-0.020956	0.142214	0.003459	0.101116	0.320643
Data404	0.009766	0.188398	0.013428	0.118817	0.313929
Data405	0.044353	0.202843	0.023804	0.132041	0.295618
Data406	0.047201	0.193281	0.03418	0.147911	0.268152
Data407	0.05005	0.209354	0.044556	0.144452	0.249027
Data408	0.054322	0.209354	0.055136	0.127972	0.242924
Data409	0.053712	0.187381	0.065512	0.110068	0.246179
Data410	0.071209	0.212812	0.076092	0.099692	0.250451
Data411	0.083823	0.288701	0.086671	0.10722	0.242517
Data412	0.081992	0.32695	0.097454	0.111899	0.227665
Data413	0.06185	0.303553	0.108441	0.106813	0.200605
Data414	0.047812	0.304774	0.119631	0.081585	0.172936
Data415	0.04537	0.303756	0.131024	0.083619	0.140993
Data416	0.030518	0.293177	0.142621	0.071209	0.125734
Data417	-0.004273	0.270186	0.154421	0.068767	0.12431
Data418	-0.038656	0.267135	0.166222	0.065919	0.135093
Data419	-0.052694	0.290735	0.178225	0.059612	0.156863
Data420	-0.03947	0.276493	0.190026	0.053915	0.184126
Data421	-0.018107	0.279342	0.201826	0.05066	0.208947
Data422	0.004069	0.311894	0.213219	0.059205	0.227054
Data423	0.026449	0.350347	0.224409	0.075888	0.227054
Data424	0.046794	0.36703	0.235396	0.09013	0.209964
Data425	0.060426	0.371303	0.246179	0.108237	0.205081
Data426	0.055746	0.382696	0.256352	0.112103	0.207116
Data427	0.020345	0.372727	0.266321	0.102337	0.208133
Data428	-0.025839	0.344854	0.276087	0.091554	0.208133
Data429	-0.066529	0.365403	0.285445	0.087282	0.206709
Data430	-0.098472	0.4006	0.294194	0.083213	0.204674
Data431	-0.109458	0.421963	0.302739	0.088502	0.205081
Data432	-0.097861	0.400397	0.310674	0.089927	0.212609
Data433	-0.065716	0.375779	0.317998	0.095216	0.211795
Data434	-0.043539	0.377203	0.324509	0.106406	0.223189
Data435	-0.026246	0.391648	0.330409	0.125124	0.251876
Data436	0.003052	0.425015	0.335292	0.14608	0.280563
Data437	0.028687	0.479744	0.339361	0.153607	0.300704
Data438	0.068971	0.514127	0.342412	0.160728	0.308029
Data439	0.097658	0.516365	0.344447	0.161339	0.305384
Data440	0.111493	0.488492	0.345464	0.160118	0.316167
Data441	0.119631	0.488696	0.345871	0.16378	0.331019
Data442	0.120851	0.502937	0.345261	0.189822	0.348313
Data443	0.109458	0.482795	0.34404	0.208947	0.369065
Data444	0.098472	0.469571	0.342006	0.200198	0.395921
Data445	0.113934	0.444953	0.339564	0.18616	0.425015
Data446	0.142214	0.436408	0.336512	0.186974	0.437629
Data447	0.176801	0.430711	0.333257	0.193688	0.460619
Data448	0.221764	0.456753	0.329595	0.17436	0.485644
Data449	0.255131	0.504972	0.325933	0.13489	0.500496
Data450	0.273442	0.505175	0.322271	0.119834	0.499886
Data451	0.273849	0.482389	0.318812	0.106406	0.503548
Data452	0.254724	0.477506	0.315557	0.087892	0.505379
Data453	0.235192	0.49541	0.312708	0.068157	0.503344
Data454	0.229089	0.492561	0.31047	0.076092	0.495613
Data455	0.23031	0.452481	0.308843	0.083213	0.468147
Data456	0.244958	0.438849	0.308029	0.088095	0.437425
Data457	0.256148	0.432542	0.308029	0.103558	0.420539
Data458	0.262862	0.385545	0.308639	0.117596	0.410163
Data459	0.282394	0.341192	0.310063	0.125734	0.391445
Data460	0.29399	0.322677	0.312301	0.117596	0.344244
Data461	0.309046	0.330612	0.314946	0.095827	0.29867
Data462	0.330409	0.337326	0.317795	0.085247	0.267135
Data463	0.340785	0.358689	0.320846	0.065309	0.237634
Data464	0.332443	0.39999	0.323898	0.044149	0.218509
Data465	0.31047	0.404466	0.32634	0.010783	0.191653
Data466	0.295211	0.383917	0.328171	-0.012207	0.174563
Data467	0.286056	0.381272	0.329188	-0.013224	0.168867
Data468	0.281987	0.414232	0.328985	-0.003459	0.165611
Data469	0.282801	0.433967	0.327764	0.016887	0.159304
Data470	0.289108	0.439053	0.325322	0.030315	0.124717
Data471	0.296635	0.457567	0.32166	0.026652	0.082195
Data472	0.293177	0.441901	0.316981	0.013631	0.044149
Data473	0.284835	0.401821	0.311284	0.013224	0.009359
Data474	0.271814	0.364182	0.30518	0.019328	0.00061
Data475	0.256555	0.352178	0.29867	0.006917	0.022583
Data476	0.245975	0.376186	0.292159	-0.020142	0.056967
Data477	0.241499	0.373337	0.285852	-0.052288	0.078126
Data478	0.236413	0.358282	0.279749	-0.077109	0.06775
Data479	0.21383	0.357875	0.274052	-0.091961	0.047608
Data480	0.18677	0.329595	0.268762	-0.109458	0.020956
Data481	0.177615	0.307012	0.263879	-0.116579	-0.013428
Data482	0.17497	0.297856	0.258996	-0.110068	-0.029297
Data483	0.177005	0.317388	0.254114	-0.103354	-0.030315
Data484	0.183719	0.334071	0.249027	-0.089113	-0.030315
Data485	0.198774	0.316167	0.243127	-0.081381	-0.034791
Data486	0.197553	0.34343	0.236617	-0.096844	-0.050456
Data487	0.167442	0.359706	0.229089	-0.111493	-0.070192
Data488	0.143842	0.337936	0.220544	-0.123903	-0.077923
Data489	0.128583	0.311894	0.210981	-0.126955	-0.074261
Data490	0.109662	0.317998	0.200605	-0.133059	-0.060222
Data491	0.097047	0.356044	0.189619	-0.153607	-0.035401
Data492	0.104575	0.353195	0.178632	-0.148521	-0.01058
Data493	0.129803	0.372524	0.167849	-0.150963	0.008138
Data494	0.162966	0.411994	0.157677	-0.143842	0.024414
Data495	0.18026	0.43417	0.148521	-0.1473	0.047608
Data496	0.191653	0.440681	0.140993	-0.160728	0.067547
Data497	0.201826	0.443936	0.135093	-0.170494	0.087078
Data498	0.20793	0.470792	0.131024	-0.181888	0.088502
Data499	0.20793	0.470385	0.12899	-0.217288	0.070395
Data500	0.20793	0.430508	0.128786	-0.254724	0.064698
Data501	0.198571	0.415656	0.130617	-0.287277	0.080161
Data502	0.178429	0.425828	0.133669	-0.304163	0.090537
Data503	0.16968	0.437832	0.138145	-0.311284	0.098268
Data504	0.172936	0.438239	0.143435	-0.30986	0.117189
Data505	0.180463	0.449226	0.149335	-0.31576	0.133466
Data506	0.205488	0.454312	0.155642	-0.324712	0.147097
Data507	0.243534	0.433153	0.161542	-0.331019	0.143231
Data508	0.268966	0.41769	0.167239	-0.350144	0.126955
Data509	0.289515	0.402635	0.172325	-0.35462	0.093792
Data510	0.307012	0.383307	0.176801	-0.348923	0.054119
Data511	0.31515	0.33346	0.18026	-0.336512	0.020345
Data512	0.311284	0.285445	0.182701	-0.316777	-0.018107
Data513	0.309656	0.297653	0.184126	-0.30457	-0.040691
Data514	0.302942	0.334478	0.184736	-0.296635	-0.045777
Data515	0.30457	0.300704	0.184329	-0.29277	-0.058595
Data516	0.312098	0.252689	0.183515	-0.300704	-0.085451
Data517	0.321864	0.216678	0.181888	-0.311894	-0.132855
Data518	0.329798	0.239261	0.18026	-0.319219	-0.185753
Data519	0.334681	0.244551	0.178836	-0.310063	-0.217288
Data520	0.335292	0.267135	0.177818	-0.309453	-0.239668
Data521	0.33346	0.327967	0.177615	-0.308029	-0.254317
Data522	0.321457	0.328578	0.178429	-0.310267	-0.24801
Data523	0.292363	0.288294	0.180667	-0.322067	-0.250655
Data524	0.25981	0.269169	0.184329	-0.327967	-0.253503
Data525	0.238855	0.275883	0.189212	-0.334071	-0.234989
Data526	0.233158	0.266524	0.195519	-0.326136	-0.208743
Data527	0.226037	0.226647	0.203047	-0.320439	-0.190229
Data528	0.203454	0.226851	0.211388	-0.334478	-0.188805
Data529	0.20325	0.233361	0.220137	-0.342006	-0.196129
Data530	0.231734	0.216271	0.229292	-0.335902	-0.186974
Data531	0.265507	0.195722	0.238448	-0.325933	-0.175174
Data532	0.295211	0.205285	0.2474	-0.310267	-0.15198
Data533	0.31637	0.234175	0.256148	-0.300094	-0.120648
Data534	0.305791	0.222782	0.264693	-0.29806	-0.086875
Data535	0.274255	0.227665	0.273035	-0.291956	-0.052694
Data536	0.241703	0.269169	0.281173	-0.278528	-0.014852
Data537	0.234175	0.288701	0.289311	-0.266931	0.02238
Data538	0.243534	0.274866	0.297653	-0.254927	0.055136
Data539	0.260828	0.26978	0.305994	-0.245772	0.071819
Data540	0.270797	0.312505	0.314539	-0.228478	0.083213
Data541	0.289108	0.332443	0.323084	-0.206099	0.09542
Data542	0.306605	0.37171	0.331629	-0.197147	0.107627
Data543	0.316981	0.426235	0.339768	-0.188805	0.131024
Data544	0.332036	0.429898	0.347295	-0.18087	0.166018
Data545	0.353602	0.404873	0.354416	-0.154218	0.200402
Data546	0.377406	0.418504	0.360723	-0.127972	0.233768
Data547	0.397548	0.458178	0.366013	-0.102337	0.282394
Data548	0.401007	0.510669	0.370693	-0.079143	0.330409
Data549	0.397548	0.540169	0.374355	-0.040894	0.364385
Data550	0.4006	0.589405	0.377203	-0.037232	0.392665
Data551	0.412807	0.633148	0.379238	-0.031535	0.415656
Data552	0.445563	0.651255	0.380865	-0.01058	0.451464
Data553	0.502327	0.633148	0.381882	0.002645	0.493782
Data554	0.546476	0.599781	0.382289	0.004476	0.516976
Data555	0.586557	0.637013	0.382493	0.009359	0.519621
Data556	0.616668	0.654917	0.382493	0.01648	0.510058
Data557	0.643524	0.662648	0.382086	0.03947	0.510669
Data558	0.656952	0.73284	0.381476	0.060019	0.515145
Data559	0.669362	0.774955	0.380865	0.059612	0.513924
Data560	0.68157	0.774955	0.380458	0.056153	0.515145
Data561	0.673838	0.745658	0.380051	0.065512	0.522672
Data562	0.663462	0.731619	0.380255	0.075074	0.517179
Data563	0.643931	0.750337	0.381069	0.086061	0.492765
Data564	0.64332	0.758882	0.382696	0.099896	0.454922
Data565	0.659393	0.779634	0.385138	0.115155	0.401617
Data566	0.683401	0.793673	0.388393	0.115155	0.348313
Data567	0.726736	0.799573	0.392259	0.108441	0.305791
Data568	0.772107	0.783907	0.396938	0.103558	0.257776
Data569	0.814425	0.737316	0.402024	0.087892	0.221764
Data570	0.834974	0.717784	0.407111	0.086875	0.206912
Data571	0.846977	0.736299	0.412197	0.087078	0.223189
Data572	0.839043	0.735485	0.41647	0.062867	0.227461
Data573	0.822563	0.740571	0.419928	0.029704	0.232751
Data574	0.816663	0.7776	0.42237	0.008952	0.238855
Data575	0.806083	0.794283	0.423387	0.013224	0.244755
Data576	0.797131	0.756034	0.422777	0.018311	0.250858
Data577	0.796724	0.706798	0.420742	0.007731	0.250451
Data578	0.791638	0.713919	0.417283	-0.015666	0.235599
Data579	0.788383	0.707612	0.412197	-0.037029	0.20854
Data580	0.776786	0.655324	0.406093	-0.044149	0.194909
Data581	0.760713	0.622772	0.398566	-0.058188	0.19735
Data582	0.750337	0.607716	0.390224	-0.087892	0.189415
Data583	0.73813	0.56438	0.381069	-0.131228	0.181074
Data584	0.707408	0.505989	0.371099	-0.161746	0.172325
Data585	0.652069	0.499886	0.36052	-0.183515	0.149742
Data586	0.603037	0.511076	0.349533	-0.210168	0.117393
Data587	0.574553	0.503548	0.337733	-0.249841	0.08423
Data588	0.577198	0.496834	0.325526	-0.289718	0.062664
Data589	0.587981	0.501717	0.313115	-0.314743	0.043743
Data590	0.613006	0.541797	0.300298	-0.34465	0.035197
Data591	0.627451	0.577401	0.28748	-0.377	0.023194
Data592	0.618296	0.569467	0.274662	-0.415045	-0.012818
Data593	0.60385	0.550952	0.262048	-0.437222	-0.054932
Data594	0.587778	0.513924	0.249841	-0.447801	-0.088502
Data595	0.579639	0.473437	0.238041	-0.465095	-0.115562
Data596	0.580657	0.456346	0.226851	-0.47364	-0.116375
Data597	0.578622	0.481982	0.215864	-0.476895	-0.085654
Data598	0.572519	0.482592	0.205488	-0.487271	-0.050863
Data599	0.558684	0.463467	0.195315	-0.503141	-0.032146
Data600	0.544442	0.511686	0.184939	-0.502937	-0.033773
Data601	0.525114	0.576181	0.174156	-0.515755	-0.05127
Data602	0.510872	0.562956	0.162559	-0.539152	-0.075074
Data603	0.49541	0.529386	0.149945	-0.58086	-0.085247
Data604	0.493782	0.522062	0.13611	-0.623992	-0.080568
Data605	0.499479	0.480557	0.120445	-0.647796	-0.072226
Data606	0.490934	0.405076	0.103354	-0.665497	-0.070598
Data607	0.472012	0.365403	0.08484	-0.670787	-0.056357
Data608	0.455736	0.390834	0.064698	-0.680552	-0.031332
Data609	0.42359	0.376389	0.043743	-0.703543	-0.003866
Data610	0.392055	0.340174	0.021973	-0.72104	0.017294
Data611	0.373134	0.345464	0.000203	-0.737723	0.022583
Data612	0.362758	0.386562	-0.021159	-0.767224	0.028077
Data613	0.37232	0.391852	-0.041911	-0.804659	0.02177
Data614	0.38941	0.393479	-0.061443	-0.840874	-0.004883
Data615	0.451057	0.413418	-0.079143	-0.866712	-0.048219
Data616	0.461433	0.416266	-0.095216	-0.871392	-0.09603
Data617	0.415249	0.384934	-0.109255	-0.859592	-0.154421
Data618	0.359503	0.348313	-0.121462	-0.843112	-0.208947
Data619	0.30986	0.353195	-0.131838	-0.833753	-0.246586
Data620	0.27039	0.350754	-0.141197	-0.822563	-0.271611
Data621	0.2533	0.314132	-0.149538	-0.828056	-0.290735
Data622	0.233768	0.307012	-0.157677	-0.841077	-0.303146
Data623	0.216475	0.314743	-0.165815	-0.833753	-0.316167
Data624	0.205895	0.290328	-0.174767	-0.830091	-0.33753
Data625	0.20325	0.272628	-0.184532	-0.841281	-0.356451
Data626	0.220544	0.27568	-0.195722	-0.857557	-0.384934
Data627	0.241296	0.285852	-0.208337	-0.896417	-0.429694
Data628	0.255945	0.274459	-0.222171	-0.94199	-0.46774
Data629	0.250858	0.263676	-0.237023	-0.976374	-0.497241
Data630	0.239261	0.25452	-0.252282	-0.98675	-0.522672
Data631	0.222171	0.205081	-0.267948	-0.976781	-0.531421
Data632	0.195112	0.141604	-0.283207	-0.975357	-0.530404
Data633	0.164797	0.122072	-0.297856	-0.970067	-0.530607
Data634	0.122683	0.135093	-0.311081	-0.987564	-0.543628
Data635	0.074871	0.139366	-0.322881	-1.022354	-0.54607
Data636	0.039063	0.124717	-0.33285	-1.058569	-0.54668
Data637	0.010986	0.159101	-0.341192	-1.089698	-0.550342
Data638	-0.016276	0.177615	-0.347702	-1.113705	-0.542611
Data639	-0.041098	0.148521	-0.352585	-1.134254	-0.529386
