# Supplementary material for: Integration of MRI and somatosensory evoked potentials facilitate diagnosis of spinal cord compression
Source: Sci Rep. 2023 May 15;13:7861. doi: 10.1038/s41598-023-34832-2 (PMC10185544; doi:10.1038/s41598-023-34832-2)
Supplement: Supplementary file 3 — Supplementary Information 3. [file 41598_2023_34832_MOESM3_ESM.zip › Preoperative SSEP data/spinal cord compression group/3060948_2/3060948_2_Lt Tibial SEP_Cz'-Fpz_201219_161642.csv]

Index	1	2	3	4	6
Name	Cz'-Fpz	Cz'-Fpz	Cz'-Fpz	Cz'-Fpz	Cz'-Fpz
Time	2.01802E+13	2.01802E+13	2.01802E+13	2.01802E+13	2.01802E+13
Highcut	500	500	500	500	500
Lowcut	10	10	10	10	10
Period	0.000156	0.000156	0.000156	0.000156	0.000156
Averages	120	120	120	120	120
Int (mA)	23/22.9mA	23/22.4mA	23/22.4mA	23/22.4mA	23/22.9mA
Pulse Width (�gs)	200�s	200�s	200�s	200�s	200�s
Rep Rate (Hz)	3.11Hz	3.11Hz	3.11Hz	3.11Hz	3.11Hz
Data0	-0.152232	-0.073598	0.117696	-0.208639	-0.452932
Data1	0.088806	0.197601	0.386607	0.106252	-0.294393
Data2	1.007029	1.243744	1.513011	1.116791	0.326029
Data3	0.85556	1.140696	1.634928	1.092733	0.046743
Data4	-0.053609	0.227102	0.795237	0.338999	-0.638021
Data5	-0.684916	-0.424601	0.073395	-0.275014	-0.971222
Data6	-0.977325	-0.750224	-0.372009	-0.633392	-1.046143
Data7	-1.029917	-0.82133	-0.571899	-0.776978	-0.967865
Data8	-0.929972	-0.742442	-0.601552	-0.785828	-0.836385
Data9	-0.762431	-0.606486	-0.539296	-0.727692	-0.693817
Data10	-0.590312	-0.463969	-0.427551	-0.625254	-0.556234
Data11	-0.445099	-0.344035	-0.307414	-0.503794	-0.437622
Data12	-0.329742	-0.243632	-0.210114	-0.399526	-0.353851
Data13	-0.271912	-0.168966	-0.124817	-0.318654	-0.307261
Data14	-0.247294	-0.106812	-0.064697	-0.254059	-0.282847
Data15	-0.254059	-0.058187	-0.025075	-0.215302	-0.272268
Data16	-0.271962	-0.032908	-0.008545	-0.190074	-0.273285
Data17	-0.297343	-0.026093	-0.000458	-0.166372	-0.28417
Data18	-0.311991	-0.02772	0.000916	-0.154978	-0.282644
Data19	-0.314331	-0.02238	-0.006816	-0.146027	-0.266571
Data20	-0.305634	-0.010579	-0.000661	-0.138702	-0.256856
Data21	-0.291494	0.001373	0.013224	-0.115306	-0.256246
Data22	-0.278778	0.020345	0.017598	-0.091553	-0.255076
Data23	-0.271861	0.033722	0.018819	-0.083262	-0.254924
Data24	-0.284119	0.049388	0.00295	-0.075429	-0.263316
Data25	-0.298564	0.055033	-0.019175	-0.066732	-0.267639
Data26	-0.309194	0.052134	-0.031433	-0.055084	-0.268097
Data27	-0.298411	0.049947	-0.037689	-0.046438	-0.267131
Data28	-0.281932	0.059764	-0.047913	-0.028941	-0.269572
Data29	-0.275675	0.068258	-0.055695	-0.01943	-0.275421
Data30	-0.278422	0.064799	-0.052236	-0.00941	-0.268809
Data31	-0.282745	0.0501	-0.052745	-0.010071	-0.258179
Data32	-0.294342	0.035044	-0.06429	-0.014394	-0.242869
Data33	-0.29597	0.02004	-0.074209	-0.013529	-0.233154
Data34	-0.293427	0.029399	-0.090281	-0.012105	-0.235952
Data35	-0.301615	0.047099	-0.109507	-0.010376	-0.230357
Data36	-0.306651	0.062052	-0.12675	-0.00824	-0.237071
Data37	-0.327759	0.076701	-0.139262	0.009359	-0.241903
Data38	-0.347036	0.093333	-0.145925	0.027822	-0.230509
Data39	-0.350494	0.094248	-0.154928	0.034434	-0.205332
Data40	-0.348714	0.097402	-0.166728	0.033824	-0.18692
Data41	-0.335693	0.104472	-0.175781	0.036672	-0.173696
Data42	-0.31189	0.111338	-0.174815	0.038503	-0.173492
Data43	-0.299021	0.108999	-0.161336	0.05422	-0.178172
Data44	-0.309397	0.102641	-0.140737	0.065053	-0.181376
Data45	-0.317637	0.097656	-0.120748	0.079854	-0.181071
Data46	-0.331624	0.096537	-0.113068	0.08611	-0.174866
Data47	-0.348104	0.098623	-0.107931	0.084635	-0.155131
Data48	-0.366007	0.103811	-0.104116	0.07314	-0.142161
Data49	-0.376078	0.097351	-0.103811	0.061137	-0.138245
Data50	-0.377655	0.089467	-0.115051	0.065155	-0.144094
Data51	-0.380402	0.091705	-0.118408	0.075887	-0.146942
Data52	-0.385742	0.102743	-0.118459	0.09318	-0.134888
Data53	-0.373739	0.107981	-0.114441	0.118713	-0.125783
Data54	-0.350138	0.091248	-0.111135	0.149129	-0.112
Data55	-0.33549	0.080516	-0.106506	0.182088	-0.121104
Data56	-0.335541	0.093994	-0.099233	0.198466	-0.120799
Data57	-0.343577	0.109202	-0.111593	0.202586	-0.106964
Data58	-0.349477	0.09786	-0.135752	0.19043	-0.093791
Data59	-0.349325	0.089264	-0.154419	0.176493	-0.098063
Data60	-0.333405	0.08311	-0.147654	0.154317	-0.090841
Data61	-0.327911	0.086212	-0.127411	0.13916	-0.083872
Data62	-0.341136	0.098267	-0.106913	0.127716	-0.067546
Data63	-0.346578	0.105235	-0.098521	0.128174	-0.05127
Data64	-0.36499	0.108083	-0.103149	0.137634	-0.04125
Data65	-0.38325	0.118306	-0.096995	0.140228	-0.049591
Data66	-0.376282	0.130005	-0.071716	0.148926	-0.067749
Data67	-0.378977	0.144958	-0.043182	0.167694	-0.082296
Data68	-0.389252	0.155996	-0.039266	0.186005	-0.093842
Data69	-0.39739	0.162099	-0.041148	0.213267	-0.094604
Data70	-0.389608	0.164083	-0.040385	0.232646	-0.09201
Data71	-0.366516	0.150706	-0.038656	0.238291	-0.078684
Data72	-0.357361	0.129852	-0.03713	0.235952	-0.053762
Data73	-0.367279	0.12619	-0.04247	0.240835	-0.03418
Data74	-0.383148	0.136312	-0.03479	0.240479	-0.030568
Data75	-0.393422	0.140127	-0.027517	0.23997	-0.022329
Data76	-0.39856	0.145721	-0.006765	0.237732	-0.018514
Data77	-0.393931	0.156911	0.021108	0.234985	-0.024618
Data78	-0.385844	0.160014	0.054169	0.232747	-0.045369
Data79	-0.374298	0.162404	0.0796	0.248515	-0.063578
Data80	-0.366058	0.17395	0.09079	0.281016	-0.066274
Data81	-0.356445	0.180206	0.08784	0.293783	-0.063121
Data82	-0.337728	0.183004	0.080668	0.307007	-0.054423
Data83	-0.329437	0.176595	0.078379	0.304769	-0.054118
Data84	-0.325572	0.165405	0.072683	0.285288	-0.062358
Data85	-0.331523	0.156809	0.055796	0.272471	-0.068258
Data86	-0.357768	0.167948	0.035858	0.266724	-0.053965
Data87	-0.361481	0.190837	0.022888	0.27181	-0.024058
Data88	-0.338287	0.205892	0.017904	0.272929	0.003764
Data89	-0.305227	0.222422	0.029348	0.27359	0.009359
Data90	-0.277252	0.232646	0.041656	0.261383	0.013835
Data91	-0.255381	0.246633	0.059713	0.259603	0.020294
Data92	-0.243276	0.263621	0.079295	0.268656	0.024007
Data93	-0.234324	0.263621	0.076141	0.274048	0.028636
Data94	-0.217539	0.249125	0.058848	0.282084	0.022074
Data95	-0.198059	0.239258	0.042775	0.29307	0.001882
Data96	-0.186768	0.239003	0.028076	0.289205	-0.017598
Data97	-0.18158	0.250295	0.026906	0.272319	-0.025431
Data98	-0.187174	0.259349	0.018311	0.264079	-0.014903
Data99	-0.188497	0.272522	0.014242	0.257416	-0.004171
Data100	-0.17985	0.285238	0.017395	0.264384	-0.011037
Data101	-0.167287	0.290985	0.025177	0.272776	-0.020447
Data102	-0.172577	0.289968	0.025228	0.290273	-0.014394
Data103	-0.179799	0.301565	0.016276	0.302327	-0.002238
Data104	-0.173136	0.307414	0.010274	0.301107	0.000153
Data105	-0.156708	0.30899	0.004934	0.296987	-0.000712
Data106	-0.157878	0.310822	-0.000102	0.292918	-0.010478
Data107	-0.171	0.29658	-0.003001	0.299835	-0.029093
Data108	-0.178935	0.284729	-0.015055	0.299581	-0.054372
Data109	-0.176341	0.270233	-0.009206	0.309194	-0.081075
Data110	-0.168915	0.260264	0.00946	0.321147	-0.103505
Data111	-0.161947	0.254008	0.018158	0.336914	-0.117798
Data112	-0.155691	0.241852	0.022074	0.358683	-0.127665
Data113	-0.154928	0.223999	0.023193	0.370178	-0.137736
Data114	-0.139465	0.213521	0.02533	0.364278	-0.146942
Data115	-0.13382	0.212809	0.013682	0.356649	-0.1533
Data116	-0.121257	0.212809	-0.007579	0.348969	-0.151571
Data117	-0.112406	0.216777	-0.018717	0.347239	-0.13504
Data118	-0.101776	0.210266	-0.01358	0.348104	-0.125987
Data119	-0.089976	0.204926	-0.000153	0.34434	-0.141856
Data120	-0.073903	0.200551	0.01063	0.338084	-0.15096
Data121	-0.071462	0.187632	0.014089	0.312093	-0.162455
Data122	-0.077159	0.176442	0.019531	0.30131	-0.17512
Data123	-0.082448	0.17985	0.027008	0.298157	-0.18163
Data124	-0.082397	0.187378	0.029399	0.293172	-0.196431
Data125	-0.088959	0.190328	0.027771	0.29892	-0.213165
Data126	-0.08906	0.189412	0.02594	0.307007	-0.227153
Data127	-0.061544	0.184479	0.031535	0.308482	-0.23763
Data128	-0.033213	0.188141	0.024109	0.319112	-0.235036
Data129	-0.010986	0.193837	0.002238	0.341543	-0.222677
Data130	0.005137	0.19282	-0.014445	0.353851	-0.200653
Data131	0.013784	0.18453	-0.008952	0.357107	-0.182444
Data132	0.021718	0.165609	0.003459	0.349375	-0.195719
Data133	0.024363	0.149841	0.013479	0.33844	-0.22934
Data134	0.021413	0.144806	0.01887	0.334524	-0.256704
Data135	0.008494	0.138601	0.0177	0.337168	-0.266927
Data136	0.002085	0.133514	0.022837	0.342153	-0.272573
Data137	0.002035	0.132599	0.03835	0.339254	-0.29068
Data138	-0.008036	0.138041	0.04837	0.323029	-0.31545
Data139	-0.006765	0.142568	0.057424	0.306956	-0.322825
Data140	0.013275	0.148163	0.057271	0.31016	-0.33076
Data141	0.030467	0.150197	0.048472	0.318044	-0.334117
Data142	0.038757	0.138397	0.038554	0.322316	-0.340068
Data143	0.045776	0.124308	0.032603	0.323537	-0.361176
Data144	0.052694	0.118408	0.017548	0.311839	-0.381419
Data145	0.051575	0.11322	0.000407	0.31133	-0.383352
Data146	0.050761	0.108795	0.009613	0.31601	-0.378418
Data147	0.055186	0.099996	0.028788	0.318197	-0.371043
Data148	0.06073	0.090993	0.044759	0.319214	-0.364075
Data149	0.062663	0.079447	0.050201	0.318858	-0.3685
Data150	0.067596	0.054677	0.047607	0.316976	-0.359751
Data151	0.07665	0.029348	0.053406	0.320587	-0.357157
Data152	0.083567	0.015869	0.075734	0.309143	-0.352631
Data153	0.087128	0.012207	0.085958	0.281372	-0.347036
Data154	0.099996	-0.001984	0.086212	0.253601	-0.338949
Data155	0.110575	-0.019735	0.075175	0.229136	-0.340729
Data156	0.101522	-0.038045	0.066783	0.218099	-0.352275
Data157	0.093079	-0.041962	0.07843	0.226084	-0.35614
Data158	0.097809	-0.04542	0.103709	0.23997	-0.351308
Data159	0.099436	-0.053864	0.126292	0.251261	-0.347595
Data160	0.104828	-0.056356	0.129191	0.26535	-0.349935
Data161	0.113322	-0.058594	0.129038	0.27832	-0.349375
Data162	0.115306	-0.048625	0.129903	0.289256	-0.341543
Data163	0.118764	-0.028687	0.140889	0.286814	-0.328267
Data164	0.131989	-0.01119	0.150096	0.280711	-0.313365
Data165	0.157115	-0.00707	0.154266	0.275675	-0.311178
Data166	0.168355	-0.011597	0.162608	0.267944	-0.322215
Data167	0.170288	-0.024668	0.166575	0.258636	-0.326792
Data168	0.175832	-0.023549	0.151672	0.252991	-0.320791
Data169	0.18336	-0.028229	0.150655	0.255941	-0.300395
Data170	0.19755	-0.030823	0.160878	0.263875	-0.276896
Data171	0.218658	-0.032959	0.175069	0.285034	-0.271301
Data172	0.227814	-0.041758	0.191396	0.30721	-0.272319
Data173	0.234375	-0.043284	0.216675	0.326284	-0.274302
Data174	0.228322	-0.050659	0.224508	0.337982	-0.27476
Data175	0.227203	-0.050354	0.223643	0.350087	-0.271301
Data176	0.225932	-0.045726	0.226034	0.357513	-0.263519
Data177	0.222473	-0.036011	0.219014	0.344747	-0.265706
Data178	0.22522	-0.031484	0.208435	0.333099	-0.260468
Data179	0.236359	-0.042674	0.199178	0.332845	-0.234121
Data180	0.242564	-0.060069	0.197601	0.342255	-0.199432
Data181	0.245514	-0.068105	0.209859	0.339915	-0.180969
Data182	0.252431	-0.085297	0.216624	0.343984	-0.166524
Data183	0.266927	-0.10671	0.221049	0.345815	-0.143331
Data184	0.290375	-0.122579	0.234782	0.34785	-0.141805
Data185	0.304921	-0.136617	0.239207	0.359802	-0.157064
Data186	0.305939	-0.150655	0.242564	0.360158	-0.156453
Data187	0.30187	-0.164032	0.241597	0.358226	-0.142721
Data188	0.316823	-0.165253	0.243581	0.358175	-0.126444
Data189	0.327911	-0.1651	0.246328	0.361226	-0.10966
Data190	0.330607	-0.180766	0.245158	0.364532	-0.101624
Data191	0.338542	-0.190633	0.240428	0.363312	-0.091909
Data192	0.343679	-0.189718	0.240479	0.368551	-0.062052
Data193	0.345001	-0.181122	0.22995	0.3685	-0.031738
Data194	0.347544	-0.172729	0.225474	0.348511	-0.02299
Data195	0.3567	-0.179189	0.236867	0.322774	-0.015513
Data196	0.364838	-0.173136	0.241394	0.303141	-0.000916
Data197	0.370127	-0.174408	0.226949	0.282644	0.023193
Data198	0.371602	-0.174713	0.205739	0.274913	0.037893
Data199	0.358429	-0.176392	0.183462	0.273336	0.03535
Data200	0.345561	-0.180766	0.167236	0.276794	0.025991
Data201	0.331268	-0.187022	0.156657	0.285136	0.026601
Data202	0.32959	-0.202128	0.147298	0.298564	0.025533
Data203	0.33666	-0.213165	0.136515	0.316315	0.019633
Data204	0.351359	-0.2034	0.130768	0.316416	0.026296
Data205	0.376892	-0.201823	0.13387	0.322316	0.044301
Data206	0.399323	-0.192159	0.137126	0.317535	0.058594
Data207	0.398865	-0.177511	0.135752	0.301921	0.056661
Data208	0.388387	-0.171967	0.12558	0.286814	0.04715
Data209	0.383453	-0.180359	0.115102	0.280253	0.037231
Data210	0.385539	-0.188497	0.112508	0.280457	0.033569
Data211	0.384776	-0.180868	0.11495	0.28834	0.038808
Data212	0.375214	-0.172221	0.119425	0.281881	0.068614
Data213	0.366618	-0.164286	0.119527	0.26474	0.104218
Data214	0.364583	-0.162201	0.117696	0.259145	0.139211
Data215	0.358175	-0.156962	0.123545	0.259145	0.162506
Data216	0.332489	-0.155589	0.124817	0.270945	0.167796
Data217	0.308634	-0.144552	0.127767	0.266927	0.17217
Data218	0.296631	-0.138753	0.137736	0.264537	0.16861
Data219	0.291341	-0.136566	0.137583	0.260874	0.173645
Data220	0.298767	-0.144297	0.13326	0.260061	0.170237
Data221	0.314484	-0.155691	0.117849	0.254974	0.162659
Data222	0.328878	-0.169067	0.102132	0.257568	0.151469
Data223	0.336914	-0.185242	0.103709	0.261434	0.13855
Data224	0.343475	-0.19755	0.11322	0.258026	0.13799
Data225	0.342662	-0.187785	0.1179	0.253296	0.142008
Data226	0.341085	-0.189362	0.111796	0.247142	0.147298
Data227	0.333557	-0.192566	0.111084	0.246379	0.156708
Data228	0.315399	-0.202942	0.118815	0.24175	0.174357
Data229	0.287882	-0.196482	0.130819	0.244853	0.190481
Data230	0.257161	-0.191091	0.142822	0.248464	0.193634
Data231	0.225169	-0.177968	0.137533	0.246379	0.191905
Data232	0.196737	-0.165354	0.124308	0.237528	0.188446
Data233	0.168813	-0.16571	0.110982	0.232951	0.188955
Data234	0.149282	-0.17451	0.101573	0.232849	0.191091
Data235	0.134837	-0.180257	0.09847	0.218709	0.19811
Data236	0.130514	-0.181936	0.098114	0.214284	0.206146
Data237	0.155792	-0.182393	0.096385	0.21637	0.221761
Data238	0.184326	-0.180003	0.099996	0.22522	0.237172
Data239	0.19989	-0.174713	0.09196	0.220947	0.240428
Data240	0.198517	-0.171509	0.091553	0.214742	0.242106
Data241	0.182851	-0.164235	0.072988	0.208181	0.244904
Data242	0.163727	-0.15742	0.047709	0.199331	0.246124
Data243	0.142212	-0.153809	0.028432	0.192057	0.252228
Data244	0.123647	-0.147705	0.015259	0.192566	0.266012
Data245	0.112915	-0.13677	0.017751	0.189565	0.283559
Data246	0.089213	-0.113271	0.018667	0.177663	0.298208
Data247	0.069885	-0.08606	0.032094	0.152028	0.286662
Data248	0.05544	-0.073293	0.036519	0.135498	0.261587
Data249	0.038656	-0.064189	0.055491	0.123647	0.248311
Data250	0.023651	-0.063324	0.062764	0.116272	0.245361
Data251	0.002035	-0.068614	0.05544	0.113169	0.261281
Data252	-0.021769	-0.079702	0.054169	0.108795	0.299479
Data253	-0.026703	-0.082906	0.053457	0.090993	0.324453
Data254	-0.020294	-0.093587	0.038605	0.083364	0.346781
Data255	-0.01236	-0.100657	0.0177	0.08016	0.354106
Data256	-0.013173	-0.108744	0.006968	0.066732	0.350037
Data257	-0.025736	-0.116069	0.002289	0.047302	0.35024
Data258	-0.052643	-0.11322	-0.00529	0.031942	0.346273
Data259	-0.069377	-0.110219	-0.001017	0.021464	0.348918
Data260	-0.080922	-0.13087	0.010681	0.010834	0.336761
Data261	-0.078888	-0.14328	0.016937	0.008189	0.315857
Data262	-0.073242	-0.150503	0.017344	-0.002543	0.303904
Data263	-0.063375	-0.142059	0.00707	-0.01592	0.29068
Data264	-0.052185	-0.134888	0.005798	-0.019938	0.289815
Data265	-0.052032	-0.135142	0.016022	-0.035655	0.304515
Data266	-0.053202	-0.128581	0.014343	-0.059865	0.329742
Data267	-0.061849	-0.11083	0.021057	-0.074514	0.36794
Data268	-0.075378	-0.103861	0.031281	-0.091044	0.397085
Data269	-0.089722	-0.096029	0.051727	-0.106354	0.418345
Data270	-0.101115	-0.079397	0.072174	-0.122935	0.428111
Data271	-0.109863	-0.059052	0.094503	-0.124613	0.418549
Data272	-0.11322	-0.049693	0.105489	-0.126343	0.397695
Data273	-0.119375	-0.047963	0.108744	-0.133413	0.389201
Data274	-0.124817	-0.048421	0.108337	-0.154063	0.403798
Data275	-0.126801	-0.045115	0.117086	-0.175323	0.425669
Data276	-0.13148	-0.029856	0.124461	-0.191854	0.438995
Data277	-0.124969	-0.010783	0.134277	-0.201416	0.43808
Data278	-0.112864	-0.003204	0.141856	-0.210673	0.443014
Data279	-0.092112	0.000814	0.163116	-0.214132	0.449778
Data280	-0.084585	-0.004985	0.175476	-0.205943	0.444387
Data281	-0.086721	-0.011495	0.178935	-0.202688	0.444539
Data282	-0.090027	-0.00941	0.182088	-0.20757	0.434774
Data283	-0.095622	-0.010325	0.189819	-0.220896	0.42455
Data284	-0.093486	-0.00941	0.190226	-0.227356	0.429331
Data285	-0.077057	-0.006002	0.193227	-0.22049	0.441182
Data286	-0.05249	0.012512	0.195465	-0.2211	0.460612
Data287	-0.040995	0.036875	0.217031	-0.228933	0.48055
Data288	-0.03713	0.062764	0.243378	-0.240885	0.515035
Data289	-0.030721	0.076803	0.260722	-0.253245	0.548045
Data290	-0.012512	0.081584	0.269114	-0.260925	0.556539
Data291	-0.002797	0.085856	0.264537	-0.257772	0.536194
Data292	0.00646	0.091604	0.249329	-0.24353	0.52007
Data293	0.025126	0.087891	0.246684	-0.232188	0.514577
Data294	0.044963	0.085042	0.256907	-0.228831	0.516815
Data295	0.05661	0.078328	0.272471	-0.232646	0.524597
Data296	0.071157	0.074005	0.278473	-0.243734	0.521647
Data297	0.088501	0.077159	0.271861	-0.253499	0.508169
Data298	0.095825	0.090383	0.274913	-0.257212	0.499878
Data299	0.099691	0.094604	0.273641	-0.248617	0.506388
Data300	0.107625	0.097402	0.264994	-0.23351	0.523885
Data301	0.110881	0.115102	0.258535	-0.233002	0.536296
Data302	0.125529	0.129801	0.265147	-0.240936	0.545603
Data303	0.140432	0.141703	0.288188	-0.255585	0.551402
Data304	0.153605	0.147909	0.297241	-0.279236	0.554148
Data305	0.162557	0.149892	0.304006	-0.293274	0.569153
Data306	0.170797	0.142619	0.31545	-0.298157	0.598348
Data307	0.183512	0.131683	0.317993	-0.286051	0.625153
Data308	0.203044	0.136261	0.323232	-0.274404	0.647481
Data309	0.23351	0.159454	0.343323	-0.27949	0.646617
Data310	0.265401	0.184886	0.360413	-0.28834	0.643412
Data311	0.287577	0.206045	0.367076	-0.299581	0.657247
Data312	0.305684	0.242971	0.364126	-0.304972	0.67215
Data313	0.334167	0.260874	0.366058	-0.292664	0.673421
Data314	0.360972	0.260518	0.35909	-0.270131	0.68161
Data315	0.369517	0.258128	0.35792	-0.24353	0.686849
Data316	0.388133	0.257467	0.354665	-0.231425	0.694071
Data317	0.399933	0.262553	0.346985	-0.222422	0.697581
Data318	0.415853	0.271301	0.345459	-0.215302	0.707499
Data319	0.434418	0.283864	0.35085	-0.211487	0.71991
Data320	0.451558	0.29541	0.372365	-0.217031	0.726013
Data321	0.469106	0.305125	0.389506	-0.217692	0.715281
Data322	0.49113	0.30248	0.40446	-0.205332	0.707804
Data323	0.506846	0.290731	0.408732	-0.198517	0.692495
Data324	0.522919	0.272166	0.410258	-0.204315	0.67215
Data325	0.537618	0.257924	0.414022	-0.205892	0.649312
Data326	0.551453	0.248413	0.417124	-0.213725	0.633799
Data327	0.55481	0.248362	0.421346	-0.219371	0.616302
Data328	0.55364	0.245005	0.439657	-0.220998	0.594076
Data329	0.54245	0.243734	0.456848	-0.215302	0.584157
Data330	0.534821	0.234833	0.469615	-0.21403	0.590413
Data331	0.547587	0.210927	0.468801	-0.209401	0.613759
Data332	0.570475	0.192566	0.468597	-0.19928	0.646667
Data333	0.589701	0.186615	0.471191	-0.186412	0.667877
Data334	0.600128	0.182343	0.481618	-0.183716	0.671539
Data335	0.614217	0.167236	0.502167	-0.19811	0.653076
Data336	0.614929	0.159302	0.520121	-0.205994	0.635986
Data337	0.61615	0.161743	0.530548	-0.202128	0.631968
Data338	0.604401	0.163727	0.5218	-0.200399	0.633036
Data339	0.606537	0.162303	0.515086	-0.204519	0.644175
Data340	0.613352	0.141754	0.501302	-0.206197	0.637156
Data341	0.611064	0.118205	0.483246	-0.201263	0.608877
Data342	0.607402	0.102488	0.475667	-0.202484	0.578613
Data343	0.616557	0.092977	0.477193	-0.204112	0.555623
Data344	0.636241	0.080261	0.496012	-0.195414	0.539296
Data345	0.642802	0.052795	0.515645	-0.187632	0.514018
Data346	0.641073	0.024007	0.53182	-0.188293	0.487722
Data347	0.635122	0.009511	0.538534	-0.191396	0.47348
Data348	0.637817	0.012716	0.536296	-0.199229	0.468597
Data349	0.649007	0.007172	0.538381	-0.227763	0.473836
Data350	0.656179	-0.018514	0.532939	-0.257975	0.477142
Data351	0.658468	-0.036163	0.525309	-0.272624	0.464071
Data352	0.652364	-0.051575	0.523682	-0.283	0.455983
Data353	0.645854	-0.057068	0.510457	-0.280355	0.441945
Data354	0.642141	-0.068563	0.499725	-0.279694	0.421855
Data355	0.639496	-0.07665	0.5012	-0.264842	0.388997
Data356	0.622152	-0.077209	0.505727	-0.246379	0.361735
Data357	0.601145	-0.081787	0.505473	-0.224864	0.337524
Data358	0.597026	-0.102692	0.492554	-0.209147	0.310872
Data359	0.593058	-0.131632	0.475769	-0.20284	0.284576
Data360	0.592448	-0.150503	0.454254	-0.201365	0.275218
Data361	0.599925	-0.166982	0.424906	-0.210215	0.268402
Data362	0.615438	-0.187429	0.401764	-0.228933	0.259349
Data363	0.631104	-0.202891	0.383606	-0.240377	0.264791
Data364	0.641022	-0.21932	0.387115	-0.253805	0.267792
Data365	0.632172	-0.243734	0.395406	-0.269674	0.273081
Data366	0.619354	-0.251668	0.398102	-0.278982	0.268097
Data367	0.602112	-0.250092	0.400187	-0.276184	0.248973
Data368	0.580088	-0.251465	0.394592	-0.276184	0.223287
Data369	0.569865	-0.261892	0.380402	-0.270182	0.203349
Data370	0.568492	-0.273336	0.367533	-0.262095	0.188649
Data371	0.560811	-0.285034	0.353699	-0.259603	0.182546
Data372	0.535838	-0.303701	0.339864	-0.259298	0.15976
Data373	0.521088	-0.322978	0.335642	-0.260773	0.113424
Data374	0.515798	-0.323893	0.347188	-0.263367	0.081635
Data375	0.510203	-0.318247	0.356852	-0.263163	0.076497
Data376	0.497691	-0.310872	0.353139	-0.273794	0.079549
Data377	0.486603	-0.308889	0.354004	-0.298411	0.093384
Data378	0.471395	-0.313009	0.351308	-0.316671	0.107524
Data379	0.461578	-0.32191	0.350647	-0.32547	0.097249
Data380	0.452271	-0.340729	0.349019	-0.339813	0.076243
Data381	0.430552	-0.369873	0.322215	-0.347443	0.062612
Data382	0.398356	-0.382589	0.29658	-0.351817	0.061951
Data383	0.3803	-0.383352	0.280507	-0.353088	0.047404
Data384	0.365041	-0.377045	0.265605	-0.335032	0.021006
Data385	0.355174	-0.380046	0.259959	-0.319926	0.007019
Data386	0.344798	-0.381571	0.271556	-0.316823	-0.009359
Data387	0.34729	-0.369822	0.266469	-0.311941	-0.029958
Data388	0.335999	-0.372874	0.268046	-0.313517	-0.052846
Data389	0.327403	-0.378113	0.276744	-0.322673	-0.0619
Data390	0.318553	-0.382843	0.292969	-0.324707	-0.075582
Data391	0.31901	-0.381927	0.306498	-0.325368	-0.086772
Data392	0.318705	-0.37089	0.304362	-0.328878	-0.078328
Data393	0.299021	-0.355225	0.302531	-0.328522	-0.081329
Data394	0.273387	-0.357869	0.298004	-0.339406	-0.08784
Data395	0.242157	-0.378215	0.284678	-0.342509	-0.092214
Data396	0.211487	-0.40802	0.273183	-0.34256	-0.103099
Data397	0.184682	-0.432485	0.253143	-0.331116	-0.124308
Data398	0.16037	-0.446879	0.221965	-0.313619	-0.13209
Data399	0.137177	-0.445506	0.192566	-0.309296	-0.128428
Data400	0.116526	-0.438029	0.166372	-0.310313	-0.140737
Data401	0.100149	-0.436757	0.147603	-0.30838	-0.15508
Data402	0.076243	-0.43574	0.145162	-0.306193	-0.163829
Data403	0.050964	-0.424957	0.144857	-0.306803	-0.157471
Data404	0.042877	-0.417531	0.143483	-0.301514	-0.158691
Data405	0.040843	-0.41153	0.136363	-0.286611	-0.174713
Data406	0.044963	-0.406799	0.127411	-0.275421	-0.188802
Data407	0.048625	-0.393372	0.118866	-0.266418	-0.190481
Data408	0.05366	-0.392558	0.125326	-0.262197	-0.179087
Data409	0.055288	-0.404002	0.134735	-0.263112	-0.173848
Data410	0.045319	-0.422516	0.151367	-0.272573	-0.171458
Data411	0.032094	-0.436757	0.159505	-0.280457	-0.170848
Data412	0.012817	-0.440369	0.159861	-0.291901	-0.146586
Data413	-0.012868	-0.441691	0.146586	-0.30899	-0.135193
Data414	-0.036519	-0.442149	0.114339	-0.307159	-0.129089
Data415	-0.059306	-0.426636	0.087941	-0.311228	-0.113475
Data416	-0.067902	-0.409546	0.05427	-0.329437	-0.102793
Data417	-0.06485	-0.406698	0.021973	-0.339762	-0.109762
Data418	-0.060984	-0.417684	0.014038	-0.338745	-0.134125
Data419	-0.074717	-0.420888	0.006358	-0.320994	-0.152995
Data420	-0.090637	-0.414022	-0.008341	-0.300802	-0.159658
Data421	-0.093536	-0.408529	-0.027008	-0.282796	-0.172933
Data422	-0.106303	-0.417633	-0.028636	-0.273234	-0.186005
Data423	-0.122528	-0.424143	-0.026245	-0.270284	-0.189158
Data424	-0.141907	-0.421244	-0.017904	-0.270844	-0.179901
Data425	-0.154368	-0.409037	-0.016378	-0.265605	-0.166728
Data426	-0.164388	-0.399373	-0.01826	-0.272624	-0.153147
Data427	-0.179392	-0.392303	-0.01948	-0.27771	-0.137482
Data428	-0.204366	-0.391744	-0.017344	-0.275116	-0.139109
Data429	-0.214691	-0.396322	-0.023092	-0.272166	-0.161845
Data430	-0.214996	-0.400085	-0.030009	-0.267792	-0.186869
Data431	-0.224965	-0.399679	-0.049388	-0.253601	-0.201314
Data432	-0.246226	-0.410105	-0.081482	-0.248871	-0.214539
Data433	-0.263723	-0.420125	-0.100861	-0.24526	-0.220998
Data434	-0.276845	-0.434062	-0.113881	-0.240784	-0.227458
Data435	-0.2948	-0.431112	-0.128428	-0.231527	-0.230255
Data436	-0.314738	-0.425059	-0.140228	-0.22522	-0.219167
Data437	-0.320333	-0.41158	-0.148366	-0.229238	-0.196737
Data438	-0.315603	-0.407715	-0.142721	-0.242767	-0.185242
Data439	-0.306956	-0.397288	-0.136515	-0.251872	-0.176544
Data440	-0.292409	-0.38681	-0.137889	-0.256042	-0.165405
Data441	-0.286764	-0.367584	-0.146179	-0.241038	-0.163778
Data442	-0.292765	-0.364482	-0.163879	-0.230713	-0.172577
Data443	-0.30365	-0.37618	-0.174154	-0.230713	-0.177765
Data444	-0.320282	-0.386403	-0.178477	-0.238902	-0.187632
Data445	-0.324758	-0.396678	-0.197652	-0.240122	-0.195109
Data446	-0.336609	-0.398763	-0.229289	-0.23646	-0.185852
Data447	-0.341644	-0.407054	-0.254415	-0.239665	-0.186412
Data448	-0.334422	-0.416565	-0.273387	-0.239156	-0.197449
Data449	-0.312398	-0.414378	-0.278473	-0.231832	-0.205994
Data450	-0.309499	-0.399221	-0.267385	-0.21347	-0.205383
Data451	-0.31601	-0.370483	-0.247955	-0.19928	-0.186259
Data452	-0.338542	-0.340474	-0.233714	-0.19043	-0.174103
Data453	-0.353699	-0.311941	-0.214691	-0.178884	-0.171305
Data454	-0.361989	-0.306549	-0.203451	-0.182749	-0.173594
Data455	-0.3685	-0.30894	-0.20284	-0.1975	-0.164286
Data456	-0.368449	-0.296987	-0.213267	-0.205027	-0.14801
Data457	-0.371094	-0.263621	-0.231323	-0.207265	-0.146688
Data458	-0.382741	-0.236918	-0.234019	-0.210215	-0.135295
Data459	-0.388947	-0.228221	-0.236918	-0.215251	-0.125885
Data460	-0.392965	-0.224864	-0.23997	-0.20874	-0.126394
Data461	-0.406952	-0.221456	-0.238495	-0.202077	-0.140279
Data462	-0.410919	-0.217539	-0.239105	-0.201569	-0.138906
Data463	-0.39388	-0.220896	-0.244395	-0.20284	-0.126241
Data464	-0.374451	-0.214844	-0.244039	-0.201365	-0.120188
Data465	-0.354411	-0.198822	-0.236867	-0.194346	-0.120748
Data466	-0.334829	-0.168762	-0.232798	-0.197042	-0.129751
Data467	-0.325928	-0.142365	-0.240377	-0.197957	-0.137634
Data468	-0.318451	-0.119222	-0.243886	-0.195363	-0.131989
Data469	-0.324402	-0.103709	-0.239105	-0.193939	-0.111033
Data470	-0.337372	-0.0914	-0.22639	-0.203654	-0.08194
Data471	-0.34373	-0.092824	-0.214844	-0.216064	-0.058238
Data472	-0.338389	-0.098572	-0.213369	-0.216217	-0.045013
Data473	-0.328217	-0.103505	-0.221965	-0.207672	-0.043742
Data474	-0.322978	-0.094452	-0.23585	-0.19455	-0.051829
Data475	-0.318858	-0.085195	-0.248311	-0.198669	-0.060984
Data476	-0.320587	-0.060272	-0.255127	-0.212606	-0.057729
Data477	-0.3066	-0.034943	-0.269572	-0.22349	-0.048981
Data478	-0.281525	-0.010122	-0.280609	-0.230001	-0.035197
Data479	-0.259501	0.013529	-0.279388	-0.241343	-0.024363
Data480	-0.247599	0.035248	-0.282898	-0.231679	-0.020955
Data481	-0.239461	0.05956	-0.285187	-0.224915	-0.009918
Data482	-0.236867	0.086517	-0.288086	-0.224762	0.005493
Data483	-0.2447	0.108439	-0.30248	-0.233256	0.008952
Data484	-0.243276	0.118205	-0.300751	-0.248362	0.012716
Data485	-0.237732	0.112254	-0.283508	-0.252736	0.017802
Data486	-0.238291	0.102997	-0.280965	-0.264587	0.025482
Data487	-0.237528	0.080566	-0.29246	-0.270844	0.030568
Data488	-0.24353	0.062815	-0.308126	-0.273844	0.040944
Data489	-0.238291	0.06602	-0.322266	-0.273234	0.059306
Data490	-0.221507	0.079498	-0.33788	-0.274048	0.077769
Data491	-0.196431	0.104116	-0.346883	-0.271403	0.086619
Data492	-0.168559	0.129395	-0.345205	-0.2683	0.085246
Data493	-0.148163	0.143585	-0.337982	-0.268656	0.069936
Data494	-0.139618	0.15213	-0.325419	-0.263265	0.046946
Data495	-0.145213	0.161489	-0.315857	-0.259349	0.024312
Data496	-0.163574	0.186208	-0.300446	-0.253347	0.015767
Data497	-0.17217	0.207469	-0.278982	-0.240072	0.023905
Data498	-0.164998	0.231171	-0.268758	-0.228526	0.052694
Data499	-0.143229	0.25233	-0.266724	-0.210215	0.084127
Data500	-0.133464	0.26357	-0.264537	-0.209351	0.103912
Data501	-0.123444	0.270894	-0.254059	-0.219421	0.127869
Data502	-0.117188	0.2742	-0.254211	-0.226135	0.149485
Data503	-0.098521	0.279694	-0.24821	-0.233205	0.157369
Data504	-0.084178	0.279999	-0.225321	-0.243937	0.134277
Data505	-0.072632	0.2889	-0.214081	-0.237681	0.118459
Data506	-0.071055	0.290375	-0.219014	-0.219116	0.121613
Data507	-0.075785	0.27064	-0.246836	-0.22054	0.137533
Data508	-0.069478	0.250498	-0.265554	-0.244904	0.157166
Data509	-0.072378	0.232747	-0.271149	-0.256805	0.170288
Data510	-0.077413	0.22583	-0.270284	-0.258738	0.179291
Data511	-0.069631	0.222982	-0.270487	-0.256805	0.186513
Data512	-0.062917	0.222778	-0.257161	-0.254873	0.195363
Data513	-0.071767	0.233866	-0.246582	-0.256856	0.200806
Data514	-0.085042	0.27415	-0.246226	-0.246328	0.190786
Data515	-0.094604	0.30899	-0.252228	-0.236257	0.180918
Data516	-0.09374	0.327657	-0.264282	-0.238342	0.176341
Data517	-0.096944	0.327454	-0.272471	-0.24587	0.172373
Data518	-0.094808	0.319519	-0.270131	-0.25116	0.159658
Data519	-0.086314	0.310822	-0.261587	-0.25828	0.152486
Data520	-0.076141	0.320231	-0.253906	-0.263723	0.150757
Data521	-0.065867	0.335592	-0.248413	-0.256399	0.148671
Data522	-0.057424	0.341492	-0.243937	-0.249837	0.149638
Data523	-0.051422	0.354716	-0.232188	-0.259908	0.158742
Data524	-0.047862	0.362752	-0.221558	-0.246887	0.17924
Data525	-0.040181	0.357615	-0.219014	-0.237427	0.191345
Data526	-0.023092	0.35553	-0.223643	-0.237681	0.195669
Data527	-0.001119	0.345205	-0.217183	-0.233002	0.178833
Data528	-0.002747	0.330658	-0.209808	-0.230255	0.147858
Data529	-0.016378	0.325368	-0.21047	-0.219625	0.119781
Data530	-0.036977	0.323486	-0.206706	-0.202993	0.104523
Data531	-0.037333	0.325114	-0.21169	-0.195007	0.096995
Data532	-0.029297	0.329742	-0.223541	-0.208232	0.11083
Data533	-0.01709	0.339762	-0.225881	-0.231171	0.135549
Data534	-0.010732	0.355275	-0.214895	-0.247294	0.147451
Data535	0.000661	0.355835	-0.211894	-0.24292	0.132446
Data536	0.016276	0.349782	-0.221202	-0.218709	0.096181
Data537	0.023549	0.346527	-0.228933	-0.189514	0.060425
Data538	0.009969	0.327148	-0.237427	-0.165914	0.044098
Data539	-0.010579	0.318756	-0.238495	-0.156453	0.031942
Data540	-0.020955	0.322571	-0.227661	-0.153707	0.007222
Data541	-0.021362	0.319316	-0.230509	-0.152028	0.003306
Data542	-0.01297	0.316162	-0.231832	-0.142008	0.006917
Data543	0.010579	0.32135	-0.23112	-0.142975	0.018361
Data544	0.031077	0.312805	-0.230408	-0.149078	0.043284
Data545	0.04776	0.29541	-0.229085	-0.144857	0.063375
Data546	0.058492	0.279338	-0.238291	-0.141042	0.069682
Data547	0.062103	0.279694	-0.250651	-0.139211	0.061493
Data548	0.064443	0.296326	-0.248108	-0.138143	0.039876
Data549	0.072276	0.311584	-0.235697	-0.144704	0.021515
Data550	0.074565	0.320587	-0.230611	-0.145569	0.006409
Data551	0.076701	0.317078	-0.241852	-0.138041	-0.008647
Data552	0.079397	0.312297	-0.25411	-0.131989	-0.025482
Data553	0.08606	0.298615	-0.265961	-0.127462	-0.036723
Data554	0.100149	0.277964	-0.279592	-0.123647	-0.044098
Data555	0.107625	0.274506	-0.302226	-0.123393	-0.042063
Data556	0.120595	0.275777	-0.313619	-0.120494	-0.051473
Data557	0.136922	0.275675	-0.317942	-0.107676	-0.060832
Data558	0.149231	0.272878	-0.31901	-0.09908	-0.064087
Data559	0.148315	0.271149	-0.318604	-0.068309	-0.062714
Data560	0.146484	0.265401	-0.316366	-0.036774	-0.059204
Data561	0.148112	0.24821	-0.329946	-0.016581	-0.060883
Data562	0.142365	0.243785	-0.347697	-0.008087	-0.056814
Data563	0.138652	0.250193	-0.3626	-0.012716	-0.064646
Data564	0.127767	0.264384	-0.37618	-0.012868	-0.07019
Data565	0.136312	0.269318	-0.380096	0.001017	-0.07604
Data566	0.150096	0.269674	-0.38386	0.018209	-0.091146
Data567	0.152893	0.256399	-0.380249	0.042521	-0.101624
Data568	0.157979	0.245972	-0.38269	0.067851	-0.116323
Data569	0.156759	0.232391	-0.391947	0.081329	-0.118764
Data570	0.14389	0.215658	-0.40212	0.092367	-0.12914
Data571	0.134939	0.20579	-0.420481	0.096334	-0.141703
Data572	0.13092	0.203603	-0.428518	0.088043	-0.148773
Data573	0.125275	0.207011	-0.429484	0.080872	-0.146027
Data574	0.117798	0.203196	-0.432129	0.070648	-0.14801
Data575	0.117391	0.200246	-0.429637	0.062205	-0.150553
Data576	0.123189	0.190938	-0.434011	0.059001	-0.159251
Data577	0.11912	0.178172	-0.441081	0.056203	-0.169729
Data578	0.102997	0.163625	-0.436757	0.051829	-0.172984
Data579	0.081838	0.157369	-0.432739	0.052592	-0.177307
Data580	0.075175	0.152588	-0.4304	0.057678	-0.177205
Data581	0.059814	0.157013	-0.43574	0.067698	-0.177917
Data582	0.034688	0.16332	-0.453746	0.078735	-0.177816
Data583	0.036469	0.14445	-0.481822	0.084686	-0.177155
Data584	0.039215	0.11439	-0.499573	0.083771	-0.174357
Data585	0.045827	0.085958	-0.501302	0.104319	-0.177968
Data586	0.056356	0.059662	-0.504405	0.115102	-0.18158
Data587	0.064952	0.04954	-0.497437	0.134176	-0.186768
Data588	0.070699	0.048014	-0.494537	0.146383	-0.193939
Data589	0.062612	0.044861	-0.499268	0.152334	-0.197703
Data590	0.053813	0.029653	-0.489858	0.152334	-0.194804
Data591	0.031738	0.007172	-0.488841	0.146993	-0.198415
Data592	0.002797	-0.009511	-0.491587	0.131989	-0.20045
Data593	-0.017344	-0.013936	-0.488993	0.127614	-0.214691
Data594	-0.024414	0.0118	-0.469106	0.137278	-0.216726
Data595	-0.02299	0.040792	-0.450897	0.150808	-0.207011
Data596	-0.032959	0.060272	-0.43869	0.160878	-0.192668
Data597	-0.045878	0.076599	-0.420431	0.182495	-0.1828
Data598	-0.056864	0.072835	-0.397847	0.207774	-0.177612
Data599	-0.061239	0.07548	-0.383301	0.229797	-0.188446
Data600	-0.071462	0.084585	-0.392456	0.237935	-0.203959
Data601	-0.092723	0.090485	-0.413259	0.242615	-0.225677
Data602	-0.115051	0.090332	-0.426585	0.24826	-0.249685
Data603	-0.122732	0.095876	-0.438639	0.258738	-0.271505
Data604	-0.125376	0.093333	-0.435384	0.256958	-0.28951
Data605	-0.137278	0.089925	-0.415395	0.25823	-0.294189
Data606	-0.153961	0.08606	-0.384267	0.273743	-0.292053
Data607	-0.16866	0.071106	-0.348663	0.286916	-0.279846
Data608	-0.188548	0.059967	-0.325877	0.289154	-0.276133
Data609	-0.207621	0.05132	-0.322011	0.30426	-0.282186
Data610	-0.220591	0.04303	-0.315348	0.317993	-0.297394
Data611	-0.239258	0.029551	-0.303243	0.315908	-0.322062
Data612	-0.266215	0.01063	-0.291748	0.307465	-0.35675
Data613	-0.289205	-0.008545	-0.292206	0.309092	-0.381215
Data614	-0.30426	-0.010885	-0.299937	0.307515	-0.396627
Data615	-0.320587	-0.016225	-0.315094	0.303396	-0.416718
Data616	-0.341339	-0.024974	-0.304921	0.319468	-0.421855
Data617	-0.365041	-0.026906	-0.290985	0.346018	-0.411174
Data618	-0.378672	-0.02477	-0.287577	0.373128	-0.396322
Data619	-0.383606	-0.020091	-0.281474	0.394796	-0.378672
Data620	-0.381165	-0.026449	-0.27064	0.402629	-0.362651
Data621	-0.378774	-0.0383	-0.26474	0.395966	-0.336049
Data622	-0.389048	-0.038808	-0.262299	0.387675	-0.325368
Data623	-0.392507	-0.025838	-0.245005	0.375824	-0.340678
Data624	-0.406698	-0.01297	-0.226746	0.375977	-0.358022
Data625	-0.443675	-0.00651	-0.218557	0.371704	-0.369975
Data626	-0.478261	-0.007629	-0.22817	0.367991	-0.388438
Data627	-0.498505	-0.006765	-0.253042	0.375112	-0.413971
Data628	-0.498962	-0.014343	-0.260824	0.383809	-0.450694
Data629	-0.495962	-0.014547	-0.256907	0.388997	-0.485128
Data630	-0.481618	-0.01358	-0.244548	0.384216	-0.499166
Data631	-0.467478	-0.01475	-0.237528	0.383911	-0.502218
Data632	-0.460561	-0.020396	-0.240122	0.383504	-0.511882
Data633	-0.462138	-0.019226	-0.234528	0.404663	-0.512441
Data634	-0.468445	-0.031687	-0.239512	0.42572	-0.524953
Data635	-0.499725	-0.032094	-0.237427	0.44398	-0.525564
Data636	-0.518188	-0.018768	-0.233612	0.46697	-0.510254
Data637	-0.541128	-0.008799	-0.230408	0.477956	-0.501099
Data638	-0.567169	-0.010783	-0.229034	0.47404	-0.48172
Data639	-0.585022	-0.021667	-0.217387	0.455831	-0.469564
