# Supplementary material for: Integration of MRI and somatosensory evoked potentials facilitate diagnosis of spinal cord compression
Source: Sci Rep. 2023 May 15;13:7861. doi: 10.1038/s41598-023-34832-2 (PMC10185544; doi:10.1038/s41598-023-34832-2)
Supplement: Supplementary file 3 — Supplementary Information 3. [file 41598_2023_34832_MOESM3_ESM.zip › Preoperative SSEP data/spinal cord compression group/3060948_2/3060948_2_Rt Tibial SEP_Cz'-Fpz_201219_161649.csv]

Index	1	2	3	4	5	6
Name	Cz'-Fpz	Cz'-Fpz	Cz'-Fpz	Cz'-Fpz	Cz'-Fpz	Cz'-Fpz
Time	2.01802E+13	2.01802E+13	2.01802E+13	2.01802E+13	2.01802E+13	2.01802E+13
Highcut	500	500	500	500	500	500
Lowcut	10	10	10	10	10	10
Period	0.000156	0.000156	0.000156	0.000156	0.000156	0.000156
Averages	120	120	120	120	120	120
Int (mA)	19/18.4mA	19/18.4mA	19/18.4mA	19/18.4mA	19/18.4mA	19/18.4mA
Pulse Width (�gs)	200�s	200�s	200�s	200�s	200�s	200�s
Rep Rate (Hz)	3.11Hz	3.11Hz	3.11Hz	3.11Hz	3.11Hz	3.11Hz
Data0	0.283508	0.006917	-0.491028	-0.005391	0.034485	0.365702
Data1	1.045634	0.742391	-0.270487	0.196228	0.317688	0.471191
Data2	1.533915	1.254272	0.684102	1.131388	0.549418	0.916036
Data3	0.739441	0.470785	0.759176	1.283773	0.137075	0.727234
Data4	0.006612	-0.267029	-0.046387	0.551656	-0.24999	0.178833
Data5	-0.392761	-0.681051	-0.700277	-0.086772	-0.423533	-0.11912
Data6	-0.521851	-0.831807	-1.070353	-0.484619	-0.44576	-0.208537
Data7	-0.48818	-0.811056	-1.198629	-0.666402	-0.389506	-0.165507
Data8	-0.361125	-0.69753	-1.172892	-0.688477	-0.299835	-0.066325
Data9	-0.193176	-0.546977	-1.062927	-0.618083	-0.210368	0.045471
Data10	-0.034078	-0.393575	-0.920919	-0.516663	-0.131938	0.141703
Data11	0.103556	-0.264994	-0.774028	-0.416463	-0.072632	0.213623
Data12	0.209554	-0.163371	-0.647176	-0.315653	-0.03479	0.252787
Data13	0.284729	-0.090841	-0.554708	-0.245972	-0.016632	0.279032
Data14	0.335286	-0.055135	-0.497335	-0.206197	-0.007477	0.28127
Data15	0.36143	-0.039368	-0.467733	-0.180054	-0.01241	0.271098
Data16	0.369873	-0.037638	-0.446472	-0.167948	-0.021057	0.281881
Data17	0.366313	-0.036011	-0.440776	-0.155029	-0.019531	0.284424
Data18	0.354106	-0.038045	-0.450643	-0.146484	-0.025279	0.277201
Data19	0.351359	-0.056051	-0.469869	-0.147502	-0.029806	0.264994
Data20	0.351257	-0.080872	-0.484009	-0.151978	-0.033162	0.246175
Data21	0.342916	-0.074972	-0.487671	-0.161947	-0.039724	0.235392
Data22	0.330505	-0.059001	-0.475871	-0.139567	-0.039266	0.220133
Data23	0.311584	-0.062866	-0.453695	-0.123393	-0.041097	0.200806
Data24	0.287984	-0.092061	-0.441691	-0.105387	-0.051219	0.194702
Data25	0.270386	-0.12797	-0.437419	-0.102234	-0.06602	0.198873
Data26	0.267944	-0.154622	-0.438029	-0.116781	-0.074463	0.192057
Data27	0.276388	-0.181274	-0.440776	-0.134277	-0.074361	0.204163
Data28	0.289815	-0.203451	-0.430806	-0.155945	-0.077616	0.244446
Data29	0.305379	-0.201518	-0.407918	-0.172221	-0.078278	0.273539
Data30	0.297038	-0.202128	-0.369568	-0.197245	-0.074972	0.287374
Data31	0.290731	-0.199076	-0.339966	-0.220642	-0.070496	0.275269
Data32	0.291951	-0.201823	-0.335592	-0.24526	-0.075226	0.25177
Data33	0.28951	-0.21342	-0.341288	-0.257874	-0.069427	0.220235
Data34	0.291646	-0.229899	-0.344238	-0.259603	-0.054728	0.20874
Data35	0.299072	-0.247396	-0.352987	-0.249634	-0.043793	0.213114
Data36	0.307821	-0.273132	-0.357157	-0.249227	-0.036672	0.210978
Data37	0.304159	-0.303141	-0.354716	-0.243022	-0.027669	0.205078
Data38	0.300903	-0.321248	-0.346985	-0.246175	-0.023244	0.217285
Data39	0.299683	-0.331624	-0.346883	-0.256144	-0.029195	0.21464
Data40	0.299377	-0.322876	-0.338847	-0.270793	-0.036011	0.207825
Data41	0.304769	-0.305684	-0.32491	-0.287374	-0.030111	0.200704
Data42	0.312297	-0.300598	-0.307922	-0.303853	-0.020294	0.189718
Data43	0.307719	-0.302226	-0.290019	-0.327148	-0.014547	0.186768
Data44	0.299886	-0.316772	-0.275065	-0.348918	-0.004018	0.191956
Data45	0.291138	-0.326436	-0.256856	-0.369161	0.00356	0.187581
Data46	0.293681	-0.334981	-0.242106	-0.370585	0.007629	0.181783
Data47	0.2889	-0.352987	-0.230103	-0.362956	0.008392	0.179036
Data48	0.294495	-0.360107	-0.220947	-0.355937	0.017649	0.170186
Data49	0.297139	-0.36377	-0.213623	-0.35848	0.029856	0.15981
Data50	0.304362	-0.374858	-0.215352	-0.368652	0.040588	0.173136
Data51	0.295512	-0.384013	-0.22227	-0.37618	0.044098	0.180155
Data52	0.281881	-0.384623	-0.230815	-0.37384	0.043996	0.180562
Data53	0.281372	-0.383199	-0.229085	-0.375773	0.052897	0.184835
Data54	0.287069	-0.385234	-0.226542	-0.386454	0.063324	0.189514
Data55	0.292765	-0.391947	-0.21403	-0.39917	0.068512	0.189209
Data56	0.299174	-0.399068	-0.192973	-0.410868	0.073547	0.190226
Data57	0.31901	-0.411479	-0.160319	-0.424703	0.082194	0.18453
Data58	0.346375	-0.425618	-0.127157	-0.448507	0.089264	0.174154
Data59	0.373332	-0.431722	-0.098775	-0.450948	0.096995	0.167135
Data60	0.384725	-0.437215	-0.089925	-0.434265	0.117493	0.158081
Data61	0.386658	-0.440369	-0.093587	-0.41748	0.130564	0.154215
Data62	0.382487	-0.44342	-0.10437	-0.391541	0.140177	0.148926
Data63	0.36794	-0.446167	-0.112915	-0.373027	0.137278	0.147909
Data64	0.342407	-0.465393	-0.11617	-0.375773	0.12675	0.151876
Data65	0.320841	-0.480957	-0.128682	-0.397542	0.10615	0.15035
Data66	0.310872	-0.484721	-0.12146	-0.415344	0.073903	0.152995
Data67	0.30599	-0.487976	-0.091349	-0.423075	0.046997	0.159912
Data68	0.301615	-0.497945	-0.065409	-0.41331	0.028483	0.154317
Data69	0.29775	-0.516256	-0.049744	-0.390727	0.029043	0.143433
Data70	0.294088	-0.534159	-0.040385	-0.382589	0.036316	0.138143
Data71	0.288595	-0.543009	-0.028788	-0.379842	0.042013	0.128581
Data72	0.284627	-0.55837	-0.012614	-0.38269	0.049591	0.10732
Data73	0.289714	-0.576375	-0.018616	-0.392151	0.063883	0.092468
Data74	0.293783	-0.593058	-0.030416	-0.403137	0.075378	0.076904
Data75	0.305278	-0.603333	-0.030721	-0.415853	0.091909	0.064697
Data76	0.316569	-0.60791	-0.02299	-0.418091	0.108643	0.068665
Data77	0.328979	-0.608114	-0.011495	-0.420532	0.111237	0.077311
Data78	0.342204	-0.6073	0.001221	-0.432332	0.104421	0.075582
Data79	0.352885	-0.608317	0.014445	-0.437419	0.096436	0.08311
Data80	0.360718	-0.596212	0.009155	-0.439555	0.090993	0.092977
Data81	0.369059	-0.582275	-0.003459	-0.432231	0.082906	0.081889
Data82	0.372213	-0.576986	-0.005391	-0.40507	0.073751	0.057983
Data83	0.373433	-0.577393	0.015157	-0.391947	0.056051	0.051371
Data84	0.370076	-0.580444	0.020955	-0.396627	0.032857	0.043742
Data85	0.364176	-0.579834	0.021871	-0.414429	0.017548	0.032349
Data86	0.345052	-0.578308	0.025736	-0.416768	0.006307	0.023905
Data87	0.317586	-0.578308	0.042725	-0.416158	0.008036	0.01414
Data88	0.302633	-0.580546	0.061646	-0.417074	0.018463	0.013631
Data89	0.304667	-0.584819	0.082194	-0.412394	0.033213	0.024923
Data90	0.303243	-0.573425	0.089518	-0.398356	0.041962	0.025431
Data91	0.312602	-0.549723	0.084025	-0.395101	0.05188	0.009969
Data92	0.324198	-0.521952	0.068054	-0.392253	0.062968	-0.007629
Data93	0.315552	-0.493062	0.063985	-0.387675	0.069071	-0.018311
Data94	0.303548	-0.470072	0.06368	-0.393982	0.064545	-0.019938
Data95	0.298258	-0.469055	0.064087	-0.392558	0.0501	-0.012512
Data96	0.295207	-0.47231	0.073547	-0.373535	0.034027	0.003255
Data97	0.292155	-0.459188	0.087687	-0.349833	0.023549	0.006612
Data98	0.291443	-0.443115	0.10376	-0.326335	0.022837	0.010885
Data99	0.290527	-0.418701	0.121358	-0.312398	0.032857	0.016276
Data100	0.275472	-0.389506	0.127767	-0.296122	0.047048	0.018514
Data101	0.261434	-0.363363	0.127869	-0.277608	0.060933	0.020955
Data102	0.248006	-0.352275	0.137431	-0.262349	0.077006	0.017802
Data103	0.21993	-0.356242	0.152181	-0.250041	0.084737	0.012309
Data104	0.221965	-0.358175	0.153198	-0.237325	0.086619	0.007935
Data105	0.236816	-0.359192	0.145162	-0.235697	0.08962	0.006816
Data106	0.251363	-0.359294	0.138448	-0.252584	0.09552	0.008036
Data107	0.256755	-0.349121	0.136922	-0.255839	0.101064	0.014852
Data108	0.256348	-0.346069	0.141805	-0.254211	0.09196	0.01241
Data109	0.256958	-0.340983	0.147909	-0.248108	0.075175	0.007121
Data110	0.254313	-0.343831	0.154724	-0.235799	0.063324	0.007222
Data111	0.248922	-0.355326	0.154724	-0.220642	0.063324	0.004578
Data112	0.233459	-0.369975	0.164998	-0.19694	0.069173	0.003662
Data113	0.198771	-0.380351	0.17334	-0.181681	0.078634	0.008036
Data114	0.177816	-0.374146	0.182902	-0.165812	0.084178	0.013936
Data115	0.169271	-0.361328	0.197449	-0.151265	0.093028	0.021667
Data116	0.171407	-0.346069	0.215251	-0.136515	0.097707	0.040385
Data117	0.174357	-0.315959	0.232646	-0.130208	0.10437	0.062459
Data118	0.179952	-0.281474	0.246073	-0.13855	0.113983	0.073853
Data119	0.177205	-0.257975	0.26296	-0.148315	0.123444	0.074158
Data120	0.168254	-0.237325	0.264587	-0.156148	0.124156	0.069784
Data121	0.176086	-0.221354	0.261637	-0.167847	0.119375	0.065206
Data122	0.197449	-0.218608	0.257161	-0.173747	0.095927	0.046082
Data123	0.213318	-0.219523	0.247904	-0.17395	0.065918	0.033468
Data124	0.217082	-0.223287	0.235697	-0.165405	0.042521	0.027974
Data125	0.194295	-0.224304	0.221965	-0.154826	0.028432	0.038045
Data126	0.166219	-0.219218	0.21932	-0.147196	0.020803	0.047913
Data127	0.160217	-0.210673	0.219523	-0.138245	0.019277	0.064901
Data128	0.157471	-0.195618	0.227763	-0.120544	0.018972	0.080058
Data129	0.165304	-0.186361	0.236308	-0.093486	0.015666	0.096741
Data130	0.172526	-0.167542	0.242513	-0.084025	0.017039	0.126444
Data131	0.179138	-0.15564	0.251567	-0.077413	0.014089	0.140381
Data132	0.184326	-0.150757	0.262248	-0.077718	0.003204	0.132141
Data133	0.178935	-0.151164	0.275269	-0.06897	-0.004628	0.126139
Data134	0.176799	-0.152486	0.283203	-0.051575	-0.004018	0.129293
Data135	0.183818	-0.155436	0.288086	-0.042318	-0.002441	0.139364
Data136	0.186361	-0.162252	0.290222	-0.040894	0.031993	0.134379
Data137	0.194906	-0.163167	0.29012	-0.049642	0.088399	0.119934
Data138	0.207621	-0.152486	0.286153	-0.058187	0.105845	0.116984
Data139	0.225627	-0.137533	0.288391	-0.061442	0.105387	0.13326
Data140	0.238647	-0.116781	0.288696	-0.061646	0.107117	0.145162
Data141	0.253601	-0.106506	0.279236	-0.052185	0.105947	0.146383
Data142	0.272725	-0.104777	0.270487	-0.034485	0.098724	0.136312
Data143	0.280863	-0.107829	0.26123	-0.016886	0.082397	0.124207
Data144	0.281677	-0.098572	0.242208	-0.009359	0.07075	0.125122
Data145	0.271606	-0.087077	0.227661	0.001628	0.111796	0.128988
Data146	0.25828	-0.061035	0.224609	0.008341	0.180003	0.144246
Data147	0.254618	-0.04364	0.235697	0.012309	0.178223	0.151672
Data148	0.240784	-0.03184	0.233053	0.008647	0.146535	0.161031
Data149	0.216573	-0.034281	0.229696	0.014648	0.107676	0.163574
Data150	0.203959	-0.032959	0.233866	0.011902	0.074666	0.166219
Data151	0.189514	-0.030518	0.245056	0.010986	0.045471	0.165609
Data152	0.186971	-0.015971	0.253703	0.014547	0.026143	0.177205
Data153	0.20223	-0.018717	0.24821	0.015157	0.013987	0.185445
Data154	0.221863	-0.035909	0.236511	0.022481	-0.000153	0.182699
Data155	0.232137	-0.052083	0.222575	0.02238	-0.012767	0.176493
Data156	0.226542	-0.064799	0.215963	0.026143	-0.010325	0.181173
Data157	0.218506	-0.063985	0.203959	0.028788	-0.010783	0.183105
Data158	0.21108	-0.050964	0.201823	0.038656	-0.00529	0.188599
Data159	0.200806	-0.028076	0.207418	0.051778	0.002797	0.202332
Data160	0.17629	-0.010071	0.218506	0.061646	-0.002187	0.215861
Data161	0.1533	-0.001221	0.226135	0.064494	-0.007222	0.223287
Data162	0.147095	0.004985	0.222778	0.061137	-0.013784	0.227661
Data163	0.155334	0.003866	0.223389	0.070292	-0.016886	0.214233
Data164	0.155029	0.004374	0.235697	0.074666	-0.013275	0.199076
Data165	0.158285	0.001017	0.23702	0.074768	-0.007782	0.200602
Data166	0.161947	-0.002238	0.219421	0.077718	0.000356	0.213216
Data167	0.172221	-0.000712	0.198771	0.07314	0.01653	0.219014
Data168	0.171	-0.009562	0.192464	0.069173	0.033315	0.209351
Data169	0.163167	-0.013428	0.212097	0.072428	0.046132	0.197957
Data170	0.151469	-0.011393	0.22583	0.067952	0.046692	0.189006
Data171	0.13326	-0.007833	0.233663	0.079854	0.038147	0.198161
Data172	0.125122	-0.001119	0.241191	0.092773	0.026245	0.213521
Data173	0.123596	0.002848	0.231628	0.091451	0.020854	0.234273
Data174	0.120036	0.008748	0.219218	0.091553	0.01119	0.249227
Data175	0.124715	0.010681	0.21169	0.085144	0.001678	0.250041
Data176	0.111898	0.011698	0.217285	0.08606	0	0.246073
Data177	0.102641	0.007324	0.224304	0.090942	0.006663	0.246175
Data178	0.100911	0.003866	0.226135	0.083923	0.014445	0.24353
Data179	0.120443	0.001729	0.228678	0.077311	0.027669	0.232442
Data180	0.14445	0.004272	0.24587	0.066935	0.03479	0.233256
Data181	0.165405	0.003357	0.250854	0.046387	0.041555	0.233968
Data182	0.173035	-0.018005	0.255941	0.027873	0.048726	0.226237
Data183	0.180461	-0.02828	0.253194	0.019226	0.059357	0.22054
Data184	0.181783	-0.032043	0.241089	0.017497	0.062714	0.206706
Data185	0.176086	-0.031128	0.230103	0.021057	0.057119	0.205383
Data186	0.177816	-0.026652	0.223999	0.023295	0.045675	0.212301
Data187	0.186056	-0.024516	0.221659	0.013529	0.041758	0.213216
Data188	0.184835	-0.024211	0.228882	0.011393	0.0413	0.205892
Data189	0.173442	-0.022481	0.231222	0.029093	0.039368	0.207418
Data190	0.165405	-0.026347	0.234477	0.034383	0.038503	0.201823
Data191	0.15391	-0.028076	0.235799	0.033875	0.040588	0.196737
Data192	0.136312	-0.033162	0.243734	0.036214	0.040029	0.19338
Data193	0.124308	-0.039266	0.255127	0.035706	0.043996	0.188293
Data194	0.11912	-0.03184	0.270793	0.02299	0.058543	0.184326
Data195	0.12207	-0.023702	0.28127	0.005086	0.064545	0.191549
Data196	0.129191	-0.019124	0.287069	-0.00061	0.059611	0.20813
Data197	0.135091	-0.007121	0.287272	-0.006104	0.053965	0.217794
Data198	0.12736	0.005493	0.265706	-0.013326	0.049642	0.208639
Data199	0.129191	0.016479	0.24648	-0.019531	0.049845	0.206604
Data200	0.132243	0.030721	0.235189	-0.032654	0.048981	0.221354
Data201	0.126546	0.036112	0.236613	-0.044149	0.050354	0.238342
Data202	0.117188	0.043132	0.252686	-0.035502	0.052236	0.24821
Data203	0.099996	0.04069	0.270996	-0.024516	0.051778	0.243327
Data204	0.09552	0.040283	0.284322	-0.037028	0.05305	0.245361
Data205	0.096232	0.042216	0.294291	-0.043335	0.051371	0.232035
Data206	0.099792	0.038961	0.3066	-0.048421	0.053355	0.22054
Data207	0.103963	0.053914	0.30304	-0.038859	0.050151	0.208333
Data208	0.110168	0.052185	0.293986	-0.027669	0.048116	0.202026
Data209	0.119324	0.045166	0.303853	-0.019938	0.045878	0.189107
Data210	0.122782	0.038452	0.319824	-0.016988	0.053558	0.177511
Data211	0.130514	0.016276	0.339762	-0.018311	0.053914	0.175374
Data212	0.148926	-0.012207	0.340373	-0.006816	0.051778	0.185649
Data213	0.159403	-0.027161	0.347595	-0.003967	0.046743	0.195007
Data214	0.155436	-0.030619	0.343221	-0.012309	0.038554	0.186869
Data215	0.138245	-0.033671	0.350952	-0.034587	0.028992	0.173035
Data216	0.122681	-0.03774	0.356649	-0.057678	0.004832	0.161133
Data217	0.11261	-0.03713	0.346273	-0.068258	-0.021006	0.143941
Data218	0.108846	-0.041199	0.316366	-0.084432	-0.028076	0.121053
Data219	0.087484	-0.049337	0.289307	-0.108236	-0.019836	0.098674
Data220	0.065715	-0.061442	0.274251	-0.137634	-0.016836	0.070496
Data221	0.029093	-0.074565	0.267741	-0.175171	-0.026754	0.046082
Data222	0.004374	-0.092163	0.26886	-0.201111	-0.044963	0.02889
Data223	-0.003255	-0.106303	0.269368	-0.214945	-0.062612	0.021973
Data224	-0.017395	-0.102132	0.276286	-0.242716	-0.079549	0.015157
Data225	-0.033468	-0.09908	0.269368	-0.26886	-0.082601	0.016581
Data226	-0.049337	-0.096741	0.261536	-0.271403	-0.085704	0.016073
Data227	-0.061442	-0.101522	0.259196	-0.261943	-0.094147	-0.003052
Data228	-0.069682	-0.121257	0.261739	-0.259196	-0.10198	-0.021159
Data229	-0.068868	-0.144246	0.264587	-0.252584	-0.118561	-0.022888
Data230	-0.070089	-0.167948	0.255839	-0.253092	-0.121714	-0.018921
Data231	-0.064596	-0.194295	0.23702	-0.260518	-0.123291	-0.022685
Data232	-0.061137	-0.200602	0.238037	-0.25767	-0.121663	-0.038656
Data233	-0.060425	-0.191243	0.244548	-0.252075	-0.131785	-0.057983
Data234	-0.046285	-0.177816	0.244344	-0.241394	-0.136058	-0.067342
Data235	-0.026347	-0.147603	0.256246	-0.225016	-0.129344	-0.076192
Data236	-0.000203	-0.101725	0.277507	-0.189819	-0.097402	-0.077311
Data237	0.026449	-0.052389	0.298665	-0.132548	-0.058339	-0.065308
Data238	0.041606	-0.008647	0.319214	-0.078125	-0.025177	-0.046387
Data239	0.063782	0.036112	0.340678	-0.039368	0.004476	-0.018412
Data240	0.091756	0.089213	0.391235	-0.000916	0.032094	0.010274
Data241	0.139567	0.140889	0.464478	0.05188	0.056305	0.026855
Data242	0.181376	0.192668	0.521647	0.108948	0.080058	0.049032
Data243	0.221558	0.247294	0.574849	0.158691	0.120036	0.084025
Data244	0.27242	0.295919	0.626729	0.21698	0.162354	0.128581
Data245	0.323385	0.32664	0.674845	0.286662	0.203298	0.164286
Data246	0.37852	0.362651	0.718892	0.346069	0.238749	0.2005
Data247	0.440674	0.422567	0.746155	0.384827	0.277201	0.241597
Data248	0.495504	0.497843	0.785116	0.44047	0.325063	0.280151
Data249	0.559184	0.56722	0.828044	0.494588	0.369873	0.322673
Data250	0.605774	0.632324	0.881755	0.546163	0.416972	0.374247
Data251	0.645243	0.704041	0.9375	0.610758	0.468547	0.425517
Data252	0.694682	0.774536	0.986837	0.664164	0.523122	0.483602
Data253	0.757345	0.822449	1.028341	0.719808	0.568441	0.536601
Data254	0.829671	0.872192	1.071065	0.789083	0.604146	0.588582
Data255	0.904236	0.928243	1.116536	0.859884	0.64621	0.64443
Data256	0.977173	0.989176	1.163534	0.909424	0.681203	0.689189
Data257	1.050618	1.052958	1.215515	0.958252	0.718282	0.739136
Data258	1.110229	1.126912	1.274516	1.006877	0.757701	0.802307
Data259	1.175639	1.197713	1.331991	1.059062	0.782369	0.865885
Data260	1.252035	1.2559	1.394348	1.107992	0.797831	0.920308
Data261	1.321615	1.329142	1.457926	1.154785	0.81131	0.972799
Data262	1.379293	1.408386	1.51123	1.209208	0.824839	1.026917
Data263	1.431986	1.494548	1.573792	1.274719	0.843608	1.085103
Data264	1.482646	1.571147	1.650391	1.33901	0.87026	1.152242
Data265	1.51886	1.64917	1.732686	1.383362	0.897013	1.212158
Data266	1.539408	1.711222	1.79189	1.429952	0.932363	1.260478
Data267	1.568095	1.763713	1.84021	1.464335	0.976613	1.319478
Data268	1.601664	1.826375	1.888326	1.508179	1.025848	1.373291
Data269	1.641134	1.885986	1.938883	1.559753	1.066742	1.425476
Data270	1.68457	1.934204	1.992493	1.608073	1.104991	1.481018
Data271	1.71936	1.972453	2.045695	1.64093	1.127777	1.52476
Data272	1.735738	2.006022	2.082418	1.656901	1.135457	1.566264
Data273	1.746724	2.036438	2.10378	1.66392	1.139933	1.610514
Data274	1.757406	2.058105	2.118123	1.666972	1.145935	1.653341
Data275	1.769307	2.072856	2.120768	1.670939	1.14212	1.683858
Data276	1.781006	2.093099	2.114461	1.675008	1.131541	1.697184
Data277	1.782532	2.102763	2.117818	1.669413	1.120555	1.699219
Data278	1.755981	2.104492	2.105103	1.663106	1.103414	1.68162
Data279	1.714478	2.105815	2.079875	1.64622	1.086782	1.657206
Data280	1.674601	2.108053	2.052816	1.611938	1.077525	1.631673
Data281	1.630859	2.091268	2.021586	1.571045	1.073964	1.595052
Data282	1.572774	2.074788	1.97876	1.540629	1.059875	1.568502
Data283	1.511027	2.05068	1.935832	1.522013	1.045939	1.5389
Data284	1.456604	2.021688	1.903178	1.496684	1.03363	1.51652
Data285	1.408183	1.974386	1.867981	1.457214	1.017405	1.494446
Data286	1.378377	1.923726	1.825562	1.407267	0.991007	1.46759
Data287	1.350708	1.874695	1.778056	1.366882	0.949809	1.438802
Data288	1.312256	1.822001	1.715495	1.310933	0.906169	1.393738
Data289	1.262309	1.77887	1.645101	1.250814	0.869242	1.34786
Data290	1.194255	1.727905	1.583761	1.187846	0.824483	1.291504
Data291	1.11613	1.665853	1.508179	1.120097	0.771332	1.220093
Data292	1.031291	1.606242	1.430766	1.041972	0.713704	1.148275
Data293	0.935669	1.550191	1.360677	0.95459	0.655111	1.079203
Data294	0.827535	1.477763	1.291504	0.860697	0.606791	0.996704
Data295	0.72408	1.389669	1.21287	0.771281	0.561727	0.908508
Data296	0.627441	1.302999	1.131694	0.703634	0.502879	0.840149
Data297	0.53304	1.222432	1.056519	0.644633	0.452169	0.783997
Data298	0.43396	1.141052	0.970357	0.575256	0.395203	0.714111
Data299	0.333659	1.054077	0.893962	0.499878	0.329742	0.634562
Data300	0.233765	0.978597	0.825195	0.432638	0.2624	0.557454
Data301	0.140686	0.895081	0.731201	0.37028	0.198415	0.477804
Data302	0.04954	0.815633	0.615641	0.298462	0.134023	0.398051
Data303	-0.047709	0.740356	0.515747	0.22227	0.076345	0.328573
Data304	-0.148722	0.663249	0.433146	0.149129	0.019989	0.254008
Data305	-0.241496	0.580546	0.341288	0.071716	-0.034841	0.166117
Data306	-0.320028	0.497538	0.260213	0.0059	-0.09608	0.092163
Data307	-0.396322	0.400696	0.169678	-0.056763	-0.161235	0.034993
Data308	-0.477397	0.30009	0.074158	-0.131734	-0.22054	-0.035502
Data309	-0.559794	0.189311	-0.018514	-0.191447	-0.273132	-0.109355
Data310	-0.64738	0.094096	-0.112305	-0.236206	-0.320333	-0.181173
Data311	-0.738322	0.016886	-0.202535	-0.283915	-0.381317	-0.254313
Data312	-0.81604	-0.056254	-0.283813	-0.340068	-0.444895	-0.335388
Data313	-0.890401	-0.126953	-0.369263	-0.406392	-0.503184	-0.416768
Data314	-0.975444	-0.207316	-0.468038	-0.469767	-0.555471	-0.504456
Data315	-1.061198	-0.273844	-0.543925	-0.531311	-0.596822	-0.585429
Data316	-1.137085	-0.339559	-0.603943	-0.587667	-0.630544	-0.658773
Data317	-1.198425	-0.398865	-0.658671	-0.626119	-0.670878	-0.716349
Data318	-1.259867	-0.451457	-0.70872	-0.648905	-0.712026	-0.748393
Data319	-1.316833	-0.498352	-0.767721	-0.669657	-0.759176	-0.774638
Data320	-1.371969	-0.535889	-0.836385	-0.700073	-0.785878	-0.810242
Data321	-1.419779	-0.577799	-0.912272	-0.756022	-0.809784	-0.854187
Data322	-1.462708	-0.620931	-0.984294	-0.817769	-0.841217	-0.890198
Data323	-1.496379	-0.655111	-1.032511	-0.87443	-0.867004	-0.924784
Data324	-1.521403	-0.680745	-1.08846	-0.911967	-0.883738	-0.964457
Data325	-1.542969	-0.718282	-1.147664	-0.941366	-0.894623	-1.009928
Data326	-1.57725	-0.750936	-1.182861	-0.975342	-0.911357	-1.059469
Data327	-1.616414	-0.79834	-1.214294	-1.010437	-0.931956	-1.111043
Data328	-1.662089	-0.843099	-1.24939	-1.039225	-0.948029	-1.148885
Data329	-1.704814	-0.870768	-1.269226	-1.063538	-0.971731	-1.175334
Data330	-1.749573	-0.909119	-1.288961	-1.086833	-1.009827	-1.197611
Data331	-1.795654	-0.95225	-1.308797	-1.122131	-1.053467	-1.21226
Data332	-1.834208	-0.982869	-1.325277	-1.144409	-1.088867	-1.211039
Data333	-1.865743	-1.005859	-1.342367	-1.151021	-1.109263	-1.211548
Data334	-1.885681	-1.022135	-1.365153	-1.150106	-1.121368	-1.211548
Data335	-1.895243	-1.025899	-1.380819	-1.149801	-1.134644	-1.212362
Data336	-1.898193	-1.038513	-1.400248	-1.169535	-1.151326	-1.216329
Data337	-1.909383	-1.07015	-1.434224	-1.193339	-1.165721	-1.217855
Data338	-1.928609	-1.096497	-1.464844	-1.195577	-1.17274	-1.220907
Data339	-1.951803	-1.106364	-1.479085	-1.177165	-1.178436	-1.228333
Data340	-1.96462	-1.117554	-1.49587	-1.160787	-1.179199	-1.236165
Data341	-1.961365	-1.129659	-1.49943	-1.151428	-1.168365	-1.236877
Data342	-1.944784	-1.136678	-1.509806	-1.151428	-1.161143	-1.242574
Data343	-1.938375	-1.147359	-1.527812	-1.159465	-1.162771	-1.251933
Data344	-1.95048	-1.164246	-1.53422	-1.157125	-1.159668	-1.247762
Data345	-1.961161	-1.187541	-1.520284	-1.148173	-1.145223	-1.240438
Data346	-1.969808	-1.2087	-1.502279	-1.158752	-1.131287	-1.236064
Data347	-1.967163	-1.210531	-1.493022	-1.165771	-1.113536	-1.219279
Data348	-1.956482	-1.204732	-1.477254	-1.171163	-1.102702	-1.201172
Data349	-1.94987	-1.19517	-1.466064	-1.171265	-1.104126	-1.193136
Data350	-1.942749	-1.170247	-1.460571	-1.167704	-1.098633	-1.184692
Data351	-1.934408	-1.141764	-1.447347	-1.154785	-1.086477	-1.181335
Data352	-1.914775	-1.126912	-1.427409	-1.13505	-1.07666	-1.182454
Data353	-1.905416	-1.12264	-1.405233	-1.117554	-1.07783	-1.192322
Data354	-1.907552	-1.117859	-1.403402	-1.089681	-1.079458	-1.190898
Data355	-1.899719	-1.110331	-1.404317	-1.065776	-1.074422	-1.174622
Data356	-1.877136	-1.101888	-1.417338	-1.050517	-1.066895	-1.150208
Data357	-1.849264	-1.083272	-1.428121	-1.035461	-1.060232	-1.125488
Data358	-1.82251	-1.05367	-1.426188	-1.028035	-1.048838	-1.106466
Data359	-1.808879	-1.035665	-1.400655	-1.021016	-1.030528	-1.09609
Data360	-1.810811	-1.016235	-1.363831	-1.002604	-1.0112	-1.08195
Data361	-1.812846	-0.99294	-1.333618	-0.990702	-1.000671	-1.066081
Data362	-1.806742	-0.971781	-1.308289	-0.985921	-0.993907	-1.0495
Data363	-1.795858	-0.963033	-1.279602	-0.983785	-0.996653	-1.035055
Data364	-1.767476	-0.951843	-1.253866	-0.982564	-0.99172	-1.013387
Data365	-1.742452	-0.937703	-1.2382	-0.9729	-0.984141	-0.99294
Data366	-1.72699	-0.924174	-1.218058	-0.94696	-0.96873	-0.980835
Data367	-1.708883	-0.889282	-1.192525	-0.924683	-0.941823	-0.974019
Data368	-1.687012	-0.86141	-1.167094	-0.919088	-0.913035	-0.945333
Data369	-1.66036	-0.829163	-1.147868	-0.905151	-0.893911	-0.912984
Data370	-1.626078	-0.799561	-1.119486	-0.891317	-0.883738	-0.881653
Data371	-1.615906	-0.774638	-1.095174	-0.886943	-0.870819	-0.843099
Data372	-1.619364	-0.75531	-1.071065	-0.883993	-0.867004	-0.809631
Data373	-1.612651	-0.7429	-1.036886	-0.877279	-0.864461	-0.792033
Data374	-1.598206	-0.730082	-1.00118	-0.867411	-0.841726	-0.767822
Data375	-1.582438	-0.699972	-0.974528	-0.858663	-0.816701	-0.740967
Data376	-1.550598	-0.65918	-0.952759	-0.83608	-0.789235	-0.706075
Data377	-1.515503	-0.6191	-0.935771	-0.805766	-0.7547	-0.667725
Data378	-1.482239	-0.5896	-0.914205	-0.784302	-0.728353	-0.652161
Data379	-1.451416	-0.571899	-0.88501	-0.759583	-0.704956	-0.653687
Data380	-1.413574	-0.554911	-0.857747	-0.728251	-0.683034	-0.657552
Data381	-1.375326	-0.542196	-0.848999	-0.711772	-0.67276	-0.661519
Data382	-1.348674	-0.521647	-0.846049	-0.698954	-0.657857	-0.658061
Data383	-1.333008	-0.49408	-0.838318	-0.668437	-0.63385	-0.643005
Data384	-1.291911	-0.469767	-0.825907	-0.632324	-0.611064	-0.626017
Data385	-1.240946	-0.451152	-0.811869	-0.609843	-0.592601	-0.606384
Data386	-1.198527	-0.438843	-0.784505	-0.599162	-0.569916	-0.603739
Data387	-1.181946	-0.429179	-0.750122	-0.587972	-0.563711	-0.605367
Data388	-1.170858	-0.418091	-0.722961	-0.556437	-0.561167	-0.598145
Data389	-1.151428	-0.403239	-0.695089	-0.520121	-0.541484	-0.580851
Data390	-1.132813	-0.380147	-0.658061	-0.487264	-0.511068	-0.558573
Data391	-1.121318	-0.354513	-0.627441	-0.46285	-0.488536	-0.535787
Data392	-1.104635	-0.346171	-0.576579	-0.442301	-0.476888	-0.517782
Data393	-1.073507	-0.329488	-0.533956	-0.429586	-0.453847	-0.504761
Data394	-1.022746	-0.299479	-0.506083	-0.418091	-0.429433	-0.49764
Data395	-0.966085	-0.255839	-0.485433	-0.399577	-0.403137	-0.492147
Data396	-0.924174	-0.207011	-0.461222	-0.37974	-0.381419	-0.490417
Data397	-0.882365	-0.164998	-0.434367	-0.358073	-0.35848	-0.492655
Data398	-0.84554	-0.12146	-0.419515	-0.337118	-0.328064	-0.491842
Data399	-0.800374	-0.096436	-0.420634	-0.324198	-0.301971	-0.473836
Data400	-0.753479	-0.087992	-0.412394	-0.317179	-0.287832	-0.454407
Data401	-0.70577	-0.076904	-0.384521	-0.307109	-0.278015	-0.443929
Data402	-0.677694	-0.055745	-0.364889	-0.280355	-0.251312	-0.433757
Data403	-0.652568	-0.034078	-0.349019	-0.259196	-0.223185	-0.409241
Data404	-0.633341	-0.01943	-0.328369	-0.246887	-0.201569	-0.394897
Data405	-0.614624	-0.010173	-0.302531	-0.240173	-0.177104	-0.387472
Data406	-0.5955	-0.012105	-0.274251	-0.237122	-0.15213	-0.369263
Data407	-0.572611	0.00061	-0.256042	-0.236003	-0.131175	-0.342611
Data408	-0.540161	0.033569	-0.234578	-0.213013	-0.11617	-0.322774
Data409	-0.495097	0.064596	-0.215963	-0.168762	-0.092417	-0.315348
Data410	-0.458374	0.086975	-0.204264	-0.135396	-0.075531	-0.323283
Data411	-0.413208	0.111593	-0.212911	-0.128276	-0.066579	-0.333659
Data412	-0.366618	0.143331	-0.209045	-0.125427	-0.064748	-0.33549
Data413	-0.330505	0.165304	-0.200602	-0.130514	-0.065257	-0.318095
Data414	-0.300395	0.173543	-0.170593	-0.131124	-0.059153	-0.302531
Data415	-0.272217	0.173136	-0.142008	-0.125732	-0.0501	-0.294189
Data416	-0.248311	0.181376	-0.12146	-0.114034	-0.037079	-0.289815
Data417	-0.22644	0.198059	-0.103556	-0.10671	-0.020192	-0.293884
Data418	-0.196126	0.217896	-0.10142	-0.090942	-0.001068	-0.306396
Data419	-0.163574	0.237122	-0.095317	-0.068359	0.010885	-0.31606
Data420	-0.132243	0.249227	-0.082194	-0.057271	0.020752	-0.317281
Data421	-0.105896	0.262858	-0.058899	-0.054321	0.026296	-0.317586
Data422	-0.085754	0.279643	-0.04364	-0.055135	0.03535	-0.308126
Data423	-0.071615	0.277913	-0.019836	-0.051168	0.052083	-0.298258
Data424	-0.06429	0.295715	0.017192	-0.035197	0.071513	-0.294393
Data425	-0.061035	0.313416	0.048625	-0.024007	0.088247	-0.292053
Data426	-0.05483	0.322367	0.060527	-0.015259	0.095723	-0.284017
Data427	-0.043335	0.337321	0.073751	-0.01709	0.099742	-0.270386
Data428	-0.029602	0.346375	0.094198	-0.001017	0.102183	-0.260417
Data429	-0.012512	0.349325	0.095418	0.014547	0.106354	-0.244954
Data430	0.021057	0.358276	0.089925	0.028483	0.112661	-0.229085
Data431	0.046285	0.373332	0.091451	0.040385	0.106506	-0.202637
Data432	0.066427	0.39327	0.094096	0.054321	0.103912	-0.190226
Data433	0.099996	0.419718	0.096334	0.077311	0.089518	-0.186971
Data434	0.128886	0.43335	0.09613	0.095825	0.083669	-0.203044
Data435	0.143534	0.432434	0.103455	0.102844	0.087891	-0.207926
Data436	0.1592	0.443319	0.121358	0.107218	0.105591	-0.204976
Data437	0.169881	0.451864	0.150553	0.120951	0.133769	-0.208537
Data438	0.187378	0.451558	0.181376	0.127563	0.144704	-0.211385
Data439	0.202535	0.458374	0.202128	0.125529	0.153605	-0.213725
Data440	0.21464	0.449117	0.227051	0.143229	0.163269	-0.22644
Data441	0.230815	0.449626	0.246175	0.15859	0.179189	-0.233256
Data442	0.240275	0.451558	0.258382	0.173035	0.193532	-0.230713
Data443	0.253296	0.449219	0.256856	0.185343	0.193227	-0.210775
Data444	0.266113	0.464681	0.241597	0.19633	0.185496	-0.194499
Data445	0.273743	0.484517	0.235596	0.210063	0.180969	-0.187174
Data446	0.296224	0.511475	0.229492	0.213826	0.182139	-0.192159
Data447	0.326131	0.535583	0.228271	0.224406	0.182139	-0.190328
Data448	0.352478	0.558573	0.237732	0.233053	0.174154	-0.196533
Data449	0.37557	0.569661	0.248311	0.24587	0.160319	-0.210978
Data450	0.39266	0.572713	0.26591	0.254618	0.153198	-0.21932
Data451	0.416667	0.569763	0.270182	0.26062	0.153707	-0.221354
Data452	0.441284	0.575358	0.266113	0.263062	0.165965	-0.211792
Data453	0.447286	0.589193	0.263875	0.266215	0.18987	-0.198364
Data454	0.446167	0.599264	0.2712	0.298462	0.203959	-0.200297
Data455	0.446167	0.592041	0.29307	0.317688	0.212301	-0.21047
Data456	0.447489	0.570068	0.315653	0.336711	0.213877	-0.206401
Data457	0.458476	0.566915	0.331014	0.358988	0.223389	-0.203349
Data458	0.475057	0.559387	0.333964	0.360006	0.23763	-0.205383
Data459	0.504049	0.550944	0.333862	0.354106	0.253347	-0.19989
Data460	0.521647	0.540161	0.333455	0.355733	0.254517	-0.190938
Data461	0.51005	0.53599	0.329183	0.354207	0.245514	-0.189616
Data462	0.505269	0.540873	0.311991	0.351969	0.23468	-0.203959
Data463	0.493062	0.553182	0.30009	0.342509	0.233256	-0.223999
Data464	0.482178	0.572205	0.310567	0.345764	0.237935	-0.242513
Data465	0.477193	0.589498	0.318298	0.357361	0.242106	-0.243734
Data466	0.474141	0.604045	0.318298	0.368958	0.229747	-0.234985
Data467	0.470581	0.599569	0.325724	0.396322	0.224762	-0.222168
Data468	0.476685	0.582581	0.340373	0.403341	0.228424	-0.218506
Data469	0.485128	0.581462	0.352275	0.400594	0.239105	-0.212301
Data470	0.499776	0.58726	0.358887	0.384623	0.254161	-0.200806
Data471	0.516357	0.595194	0.355326	0.380452	0.266825	-0.191549
Data472	0.528564	0.586751	0.346883	0.38798	0.273081	-0.183207
Data473	0.534973	0.565999	0.348206	0.406291	0.272827	-0.178019
Data474	0.527852	0.539246	0.345561	0.421143	0.268453	-0.180054
Data475	0.513611	0.529683	0.339355	0.437419	0.25767	-0.190226
Data476	0.507406	0.534566	0.331624	0.450846	0.234375	-0.192668
Data477	0.503337	0.550842	0.331421	0.446472	0.211792	-0.187887
Data478	0.50293	0.570374	0.328369	0.44871	0.208791	-0.195109
Data479	0.505168	0.586751	0.319112	0.452779	0.210164	-0.192668
Data480	0.499369	0.598145	0.312703	0.461324	0.20579	-0.186768
Data481	0.482992	0.598755	0.310059	0.463562	0.197093	-0.166931
Data482	0.487061	0.606995	0.317688	0.468038	0.18809	-0.148722
Data483	0.497843	0.611979	0.321452	0.476481	0.198568	-0.133362
Data484	0.501912	0.614014	0.325317	0.492249	0.210266	-0.131022
Data485	0.5071	0.600993	0.330709	0.515747	0.213369	-0.122681
Data486	0.514526	0.58665	0.329793	0.524902	0.217946	-0.111084
Data487	0.522868	0.563151	0.31311	0.519002	0.215302	-0.101318
Data488	0.539653	0.542908	0.310669	0.512797	0.228729	-0.089417
Data489	0.560404	0.530396	0.308533	0.517985	0.239716	-0.088501
Data490	0.573425	0.526123	0.302429	0.524699	0.252431	-0.084839
Data491	0.58492	0.528158	0.293986	0.534566	0.25355	-0.069987
Data492	0.586039	0.532735	0.28656	0.544332	0.245056	-0.05483
Data493	0.573832	0.53538	0.275777	0.555827	0.232391	-0.045573
Data494	0.562642	0.522563	0.262146	0.55603	0.225677	-0.038452
Data495	0.54189	0.488078	0.24231	0.556335	0.217845	-0.028687
Data496	0.511678	0.464681	0.229797	0.55481	0.211843	-0.018311
Data497	0.478516	0.453593	0.242106	0.553792	0.214183	-0.009054
Data498	0.451457	0.439962	0.262451	0.56722	0.224711	-0.001729
Data499	0.425008	0.424398	0.257467	0.573527	0.228322	0.015157
Data500	0.427551	0.421143	0.24292	0.581868	0.221863	0.031128
Data501	0.451864	0.433655	0.237935	0.590515	0.211639	0.043233
Data502	0.454712	0.442708	0.234985	0.597229	0.207418	0.045166
Data503	0.4481	0.439555	0.246582	0.601807	0.203552	0.037638
Data504	0.445455	0.429688	0.25116	0.598755	0.205231	0.032145
Data505	0.44932	0.418091	0.249125	0.592041	0.20579	0.028585
Data506	0.440674	0.400899	0.232442	0.577189	0.20284	0.022786
Data507	0.434774	0.388692	0.208944	0.55542	0.203705	0.020549
Data508	0.427755	0.377197	0.173543	0.546366	0.209859	0.027669
Data509	0.419515	0.367635	0.153707	0.539551	0.206807	0.042623
Data510	0.418498	0.348409	0.144552	0.540365	0.204519	0.065715
Data511	0.407104	0.34373	0.151164	0.550334	0.199534	0.083211
Data512	0.401611	0.346985	0.151774	0.555929	0.19455	0.098979
Data513	0.379333	0.337728	0.13855	0.566406	0.191345	0.101929
Data514	0.354207	0.324809	0.131022	0.576172	0.192261	0.099894
Data515	0.323588	0.322673	0.120036	0.566203	0.196482	0.109558
Data516	0.301005	0.325012	0.112101	0.555216	0.203349	0.118103
Data517	0.278727	0.321859	0.130615	0.552877	0.197347	0.131226
Data518	0.279134	0.311381	0.152181	0.543823	0.194295	0.152079
Data519	0.288086	0.297648	0.171407	0.528259	0.192464	0.166423
Data520	0.296427	0.282084	0.186259	0.510356	0.182597	0.172729
Data521	0.296224	0.261129	0.181986	0.510152	0.170949	0.185852
Data522	0.278117	0.234172	0.167745	0.515442	0.165253	0.199178
Data523	0.259705	0.214742	0.152995	0.511983	0.163269	0.200602
Data524	0.246887	0.202942	0.149536	0.51178	0.156403	0.204773
Data525	0.240173	0.200399	0.152791	0.518494	0.14857	0.204875
Data526	0.231628	0.19338	0.156047	0.512594	0.141093	0.191345
Data527	0.221659	0.178121	0.159607	0.510661	0.140991	0.176595
Data528	0.202026	0.156148	0.163269	0.511169	0.155792	0.172729
Data529	0.172424	0.134583	0.165609	0.501404	0.166982	0.176188
Data530	0.134989	0.116374	0.174459	0.493774	0.157928	0.195007
Data531	0.111186	0.107625	0.182902	0.485128	0.142517	0.211487
Data532	0.112508	0.101522	0.174764	0.4717	0.134125	0.220337
Data533	0.108643	0.095927	0.161235	0.449829	0.124664	0.233358
Data534	0.099894	0.085551	0.14506	0.440877	0.114797	0.247498
Data535	0.086975	0.076497	0.133769	0.444336	0.108236	0.256958
Data536	0.079753	0.075378	0.133057	0.44871	0.105743	0.259908
Data537	0.08372	0.069987	0.119324	0.456238	0.100861	0.259705
Data538	0.075073	0.055237	0.103556	0.452474	0.101318	0.254008
Data539	0.059713	0.050557	0.084839	0.445353	0.106761	0.250753
Data540	0.053711	0.040385	0.05544	0.433858	0.103505	0.25767
Data541	0.047302	0.034688	0.040792	0.427246	0.093028	0.274455
Data542	0.025431	0.033569	0.037435	0.419718	0.092723	0.286967
Data543	-0.002848	0.027771	0.036621	0.419413	0.110067	0.303141
Data544	-0.02594	0.021871	0.037231	0.411275	0.121511	0.3125
Data545	-0.04364	0.015767	0.033773	0.402425	0.136312	0.314128
Data546	-0.061849	0.009867	0.039469	0.397644	0.151469	0.305684
Data547	-0.067342	-0.001831	0.049947	0.397034	0.152435	0.294291
Data548	-0.075073	-0.020955	0.040487	0.405986	0.144857	0.280558
Data549	-0.08372	-0.041606	0.027364	0.399475	0.145976	0.26591
Data550	-0.072428	-0.047506	0.00824	0.373637	0.146942	0.251465
Data551	-0.047506	-0.041911	-0.010173	0.36733	0.139364	0.242615
Data552	-0.025126	-0.032145	-0.026245	0.367635	0.124817	0.239258
Data553	-0.010885	-0.033162	-0.045878	0.37262	0.110016	0.235494
Data554	-0.007426	-0.035502	-0.055237	0.380758	0.108948	0.223389
Data555	-0.016886	-0.031128	-0.054525	0.390828	0.101674	0.206401
Data556	-0.033162	-0.028992	-0.044759	0.404968	0.089213	0.212606
Data557	-0.051168	-0.035095	-0.03479	0.410461	0.086975	0.218302
Data558	-0.07192	-0.038147	-0.038452	0.398763	0.095469	0.213623
Data559	-0.070597	-0.037028	-0.043742	0.381978	0.116933	0.209045
Data560	-0.067546	-0.025635	-0.052083	0.356547	0.14445	0.206299
Data561	-0.059509	-0.03184	-0.043742	0.341695	0.165354	0.203756
Data562	-0.046794	-0.059408	-0.037537	0.335897	0.175578	0.203451
Data563	-0.033162	-0.09786	-0.03479	0.325521	0.191498	0.20752
Data564	-0.029806	-0.116475	-0.035299	0.315348	0.206248	0.217997
Data565	-0.027059	-0.116882	-0.034688	0.298971	0.220184	0.226339
Data566	-0.024516	-0.103963	-0.055542	0.281372	0.224609	0.214742
Data567	-0.040894	-0.097961	-0.083923	0.272624	0.236511	0.206299
Data568	-0.041809	-0.104574	-0.10437	0.291951	0.246735	0.200602
Data569	-0.036011	-0.115356	-0.13265	0.305278	0.243073	0.197144
Data570	-0.039266	-0.117493	-0.160217	0.299377	0.230916	0.189412
Data571	-0.051575	-0.115255	-0.176799	0.284932	0.220998	0.178426
Data572	-0.069377	-0.116475	-0.185547	0.267944	0.219014	0.167338
Data573	-0.075277	-0.12675	-0.189819	0.251668	0.202026	0.1592
Data574	-0.074259	-0.129801	-0.178121	0.237935	0.172679	0.141703
Data575	-0.078837	-0.148315	-0.158386	0.233561	0.150146	0.12797
Data576	-0.07609	-0.175476	-0.150859	0.226746	0.138804	0.110168
Data577	-0.069275	-0.189514	-0.147705	0.223694	0.13799	0.097148
Data578	-0.063883	-0.190531	-0.152181	0.221456	0.14094	0.08606
Data579	-0.05483	-0.190023	-0.166931	0.217082	0.141958	0.070394
Data580	-0.045776	-0.182902	-0.187276	0.21108	0.131124	0.066223
Data581	-0.035095	-0.175374	-0.209351	0.206299	0.127411	0.066325
Data582	-0.02828	-0.177002	-0.237122	0.19633	0.123138	0.070699
Data583	-0.026143	-0.176086	-0.268962	0.18809	0.129445	0.075378
Data584	-0.030619	-0.182597	-0.286662	0.186666	0.141449	0.080872
Data585	-0.048218	-0.192362	-0.302734	0.182292	0.157267	0.080261
Data586	-0.072632	-0.199178	-0.31606	0.180155	0.159047	0.063171
Data587	-0.076294	-0.203959	-0.326335	0.166524	0.147654	0.049032
Data588	-0.066935	-0.206401	-0.329183	0.15981	0.146942	0.031128
Data589	-0.056661	-0.217387	-0.329793	0.15035	0.151927	0.013123
Data590	-0.046794	-0.227763	-0.325623	0.129395	0.156403	-0.001628
Data591	-0.04598	-0.238647	-0.314229	0.118001	0.150197	-0.015462
Data592	-0.040283	-0.258382	-0.304362	0.106201	0.131683	-0.017192
Data593	-0.028178	-0.28595	-0.295207	0.08311	0.113525	-0.008545
Data594	-0.021159	-0.309347	-0.29246	0.060323	0.110575	0.00234
Data595	-0.02238	-0.330404	-0.298564	0.047607	0.110779	-0.003459
Data596	-0.026042	-0.343424	-0.316772	0.029806	0.119883	-0.020752
Data597	-0.014547	-0.351664	-0.341695	0.026042	0.129293	-0.035706
Data598	-0.004171	-0.361938	-0.381266	0.037435	0.12558	-0.041707
Data599	-0.001729	-0.377299	-0.412191	0.054728	0.115611	-0.040792
Data600	-0.018616	-0.383911	-0.425517	0.061137	0.109609	-0.049235
Data601	-0.03713	-0.392253	-0.432434	0.064901	0.097809	-0.06368
Data602	-0.054016	-0.403646	-0.429993	0.050252	0.082041	-0.080465
Data603	-0.085958	-0.410055	-0.430196	0.018005	0.082041	-0.091451
Data604	-0.108541	-0.410156	-0.436808	-0.00651	0.079498	-0.100199
Data605	-0.123393	-0.415344	-0.435282	-0.025126	0.077311	-0.113322
Data606	-0.111186	-0.420736	-0.440165	-0.028687	0.079295	-0.117289
Data607	-0.091756	-0.422668	-0.443726	-0.043437	0.07604	-0.11617
Data608	-0.071818	-0.415853	-0.447489	-0.057068	0.061544	-0.116069
Data609	-0.05839	-0.411682	-0.451864	-0.08016	0.043844	-0.119527
Data610	-0.047201	-0.420634	-0.453695	-0.110168	0.024465	-0.114237
Data611	-0.037638	-0.425924	-0.457967	-0.13682	0.017497	-0.107727
Data612	-0.026957	-0.428365	-0.460612	-0.162354	0.013326	-0.122986
Data613	-0.027669	-0.434265	-0.461629	-0.170288	-0.000051	-0.146688
Data614	-0.043742	-0.4363	-0.467122	-0.168559	-0.003153	-0.172526
Data615	-0.079346	-0.43986	-0.478516	-0.17039	-0.007985	-0.202026
Data616	-0.099691	-0.45105	-0.486857	-0.165914	-0.020396	-0.22054
Data617	-0.112101	-0.455729	-0.494995	-0.161133	-0.021617	-0.229289
Data618	-0.132141	-0.446879	-0.50944	-0.163371	0.058746	-0.241496
Data619	-0.145976	-0.438029	-0.51768	-0.165914	0.074107	-0.247498
Data620	-0.152486	-0.44342	-0.523173	-0.164388	0.050863	-0.256348
Data621	-0.133667	-0.446269	-0.530701	-0.171204	0.01358	-0.262655
Data622	-0.110881	-0.43925	-0.534159	-0.188497	-0.025838	-0.254822
Data623	-0.088399	-0.434774	-0.54189	-0.216777	-0.062663	-0.253194
Data624	-0.071513	-0.440572	-0.55542	-0.238851	-0.09257	-0.273641
Data625	-0.072428	-0.447998	-0.564473	-0.250448	-0.11083	-0.282288
Data626	-0.082397	-0.45634	-0.573832	-0.258993	-0.125783	-0.28066
Data627	-0.101013	-0.457662	-0.572205	-0.273438	-0.135701	-0.280253
Data628	-0.113118	-0.477804	-0.554504	-0.290527	-0.143636	-0.281067
Data629	-0.116475	-0.497233	-0.550842	-0.306498	-0.148977	-0.290833
Data630	-0.11912	-0.508525	-0.551147	-0.322978	-0.148417	-0.296122
Data631	-0.141296	-0.521342	-0.547384	-0.338338	-0.151927	-0.302429
Data632	-0.159403	-0.529277	-0.545247	-0.350647	-0.150096	-0.301819
Data633	-0.175578	-0.508423	-0.559896	-0.357157	-0.149638	-0.299072
Data634	-0.202637	-0.483602	-0.57373	-0.355632	-0.157369	-0.313924
Data635	-0.215759	-0.467021	-0.582479	-0.346476	-0.161336	-0.337626
Data636	-0.206299	-0.464884	-0.571594	-0.347493	-0.166931	-0.360921
Data637	-0.193787	-0.474955	-0.54718	-0.358276	-0.170288	-0.374451
Data638	-0.191854	-0.480957	-0.523885	-0.376587	-0.179647	-0.381571
Data639	-0.189209	-0.490824	-0.495605	-0.391846	-0.186564	-0.362549
