# Supplementary material for: Integration of MRI and somatosensory evoked potentials facilitate diagnosis of spinal cord compression
Source: Sci Rep. 2023 May 15;13:7861. doi: 10.1038/s41598-023-34832-2 (PMC10185544; doi:10.1038/s41598-023-34832-2)
Supplement: Supplementary file 3 — Supplementary Information 3. [file 41598_2023_34832_MOESM3_ESM.zip › Preoperative SSEP data/spinal cord compression group/3075346_2/3075346_2_Lt Tibial SEP_Cz'-Fpz_200829_115150.csv]

Index	1	2	3	4	5	6	7
Name	Cz'-Fpz	Cz'-Fpz	Cz'-Fpz	Cz'-Fpz	Cz'-Fpz	Cz'-Fpz	Cz'-Fpz
Time	2.02002E+13	2.02002E+13	2.02002E+13	2.02002E+13	2.02002E+13	2.02002E+13	2.02002E+13
Highcut	500	500	500	500	500	500	500
Lowcut	10	10	10	10	10	10	10
Period	0.000156	0.000156	0.000156	0.000156	0.000156	0.000156	0.000156
Averages	87	120	120	120	120	120	120
Int (mA)	18/17.9mA	18/17.9mA	18/17.9mA	18/17.9mA	18/17.9mA	18/17.9mA	18/17.9mA
Pulse Width (�gs)	200�s	200�s	200�s	200�s	200�s	200�s	200�s
Rep Rate (Hz)	2.78Hz	3.11Hz	3.11Hz	3.11Hz	3.11Hz	3.11Hz	3.11Hz
Data0	0.151536	-2.474365	-0.72998	-0.462646	-0.790609	-1.055298	-0.333252
Data1	0.094569	-2.595622	-0.688477	-0.412598	-0.747477	-0.922241	-0.262044
Data2	0.215517	-2.511393	-0.616862	-0.334066	-0.658773	-0.757446	-0.155436
Data3	0.521956	-2.204997	-0.517171	-0.229899	-0.528564	-0.569865	-0.019531
Data4	0.975159	-1.713867	-0.394287	-0.10498	-0.365804	-0.372111	0.134684
Data5	1.498238	-1.121419	-0.255127	0.033366	-0.184326	-0.178223	0.29541
Data6	2.000269	-0.531006	-0.107422	0.177002	0.000814	-0.002238	0.447998
Data7	2.402119	-0.035807	0.038656	0.316976	0.173747	0.14384	0.579834
Data8	2.656923	0.303955	0.176188	0.44515	0.321045	0.252075	0.680339
Data9	2.757667	0.472819	0.297038	0.55542	0.432129	0.319214	0.743001
Data10	2.729043	0.491536	0.396322	0.64209	0.502116	0.345662	0.766195
Data11	2.613708	0.402832	0.470378	0.703125	0.531006	0.337118	0.753174
Data12	2.457682	0.255534	0.518799	0.738932	0.522054	0.30131	0.709635
Data13	2.297447	0.090739	0.542806	0.750326	0.482992	0.247396	0.643717
Data14	2.155453	-0.06429	0.545247	0.741781	0.422363	0.18514	0.565186
Data15	2.043204	-0.194906	0.530192	0.717773	0.349121	0.122477	0.482178
Data16	1.960702	-0.296631	0.50293	0.682373	0.27181	0.065308	0.401611
Data17	1.903174	-0.371094	0.466715	0.640869	0.196126	0.017904	0.328369
Data18	1.862484	-0.423991	0.426839	0.596924	0.126546	-0.0177	0.265299
Data19	1.831897	-0.460612	0.385742	0.553792	0.066732	-0.041504	0.21403
Data20	1.805518	-0.486654	0.345866	0.513916	0.017497	-0.055339	0.174561
Data21	1.780823	-0.505371	0.309652	0.478923	-0.0236	-0.062256	0.143229
Data22	1.756129	-0.519613	0.27832	0.449219	-0.056966	-0.063477	0.119222
Data23	1.731715	-0.531006	0.251872	0.426025	-0.083008	-0.061035	0.101725
Data24	1.708143	-0.539958	0.228678	0.406494	-0.102946	-0.056559	0.089111
Data25	1.685973	-0.547282	0.209554	0.390625	-0.118408	-0.05188	0.079753
Data26	1.665488	-0.553792	0.193685	0.378418	-0.130208	-0.047811	0.072835
Data27	1.646967	-0.559082	0.181478	0.369059	-0.13916	-0.045573	0.067546
Data28	1.629849	-0.563965	0.172526	0.362549	-0.146077	-0.044963	0.063477
Data29	1.613854	-0.568441	0.166016	0.358073	-0.15096	-0.04659	0.060221
Data30	1.599261	-0.573324	0.161947	0.355225	-0.155029	-0.049845	0.057373
Data31	1.585511	-0.578206	0.159912	0.35319	-0.157471	-0.054525	0.055339
Data32	1.572322	-0.583496	0.159098	0.352376	-0.159098	-0.060425	0.053304
Data33	1.559974	-0.588786	0.159912	0.351969	-0.159505	-0.066935	0.052083
Data34	1.548188	-0.593669	0.161133	0.351969	-0.159098	-0.073649	0.05127
Data35	1.536683	-0.598145	0.163574	0.352783	-0.157878	-0.079956	0.050863
Data36	1.525739	-0.601807	0.166423	0.353597	-0.155843	-0.085653	0.050456
Data37	1.515075	-0.604248	0.169678	0.354818	-0.153402	-0.090332	0.050049
Data38	1.504692	-0.605469	0.17334	0.356445	-0.15096	-0.093791	0.049642
Data39	1.493748	-0.605469	0.177002	0.35848	-0.148519	-0.095825	0.048421
Data40	1.482242	-0.604655	0.180664	0.360921	-0.146077	-0.096232	0.047201
Data41	1.469334	-0.60262	0.183919	0.363363	-0.144043	-0.095215	0.045166
Data42	1.454741	-0.600179	0.187581	0.365804	-0.142415	-0.092773	0.042318
Data43	1.439027	-0.596924	0.190837	0.368652	-0.141195	-0.089111	0.039063
Data44	1.421909	-0.593262	0.194092	0.371908	-0.139974	-0.084229	0.034993
Data45	1.403949	-0.588786	0.197347	0.374756	-0.13916	-0.078532	0.030111
Data46	1.38655	-0.584717	0.200195	0.378011	-0.138346	-0.072225	0.024414
Data47	1.369432	-0.581055	0.203044	0.381266	-0.137533	-0.065715	0.018717
Data48	1.353437	-0.57902	0.205892	0.384521	-0.135905	-0.058797	0.012614
Data49	1.338564	-0.57902	0.20874	0.388184	-0.13387	-0.051676	0.00651
Data50	1.324533	-0.580648	0.211589	0.391846	-0.131429	-0.044759	0.000407
Data51	1.310783	-0.583496	0.214844	0.395508	-0.128581	-0.038045	-0.004883
Data52	1.297032	-0.587158	0.218099	0.399577	-0.124919	-0.031535	-0.010579
Data53	1.283001	-0.5896	0.221761	0.403646	-0.120443	-0.025635	-0.015869
Data54	1.267567	-0.590413	0.225423	0.407715	-0.115967	-0.020345	-0.020752
Data55	1.251291	-0.588379	0.229492	0.411784	-0.111084	-0.015869	-0.025635
Data56	1.233612	-0.58431	0.233968	0.41626	-0.105794	-0.012817	-0.030111
Data57	1.214529	-0.578206	0.238851	0.420329	-0.100098	-0.01119	-0.03418
Data58	1.194605	-0.570882	0.244141	0.424805	-0.093994	-0.01119	-0.038249
Data59	1.173839	-0.563558	0.24943	0.429281	-0.087484	-0.013224	-0.042318
Data60	1.152512	-0.557454	0.255127	0.433757	-0.080566	-0.017293	-0.04598
Data61	1.130904	-0.553385	0.26123	0.438232	-0.072835	-0.0236	-0.050049
Data62	1.108455	-0.551758	0.266927	0.443115	-0.065104	-0.031331	-0.054118
Data63	1.085724	-0.552165	0.272624	0.447591	-0.056559	-0.040894	-0.058187
Data64	1.062152	-0.553792	0.27832	0.452474	-0.047201	-0.051473	-0.062256
Data65	1.038299	-0.555827	0.283203	0.457357	-0.037842	-0.062459	-0.066732
Data66	1.014446	-0.557048	0.288086	0.46224	-0.027669	-0.073853	-0.070801
Data67	0.991435	-0.556234	0.292155	0.467529	-0.01709	-0.084635	-0.075277
Data68	0.969266	-0.552979	0.29541	0.472412	-0.00651	-0.094808	-0.079346
Data69	0.948781	-0.547689	0.298258	0.477702	0.004069	-0.10376	-0.083822
Data70	0.928857	-0.540771	0.299886	0.482992	0.015462	-0.111694	-0.087891
Data71	0.909494	-0.532633	0.301107	0.488281	0.026449	-0.118205	-0.092367
Data72	0.88957	-0.524089	0.301107	0.493164	0.037842	-0.123291	-0.096436
Data73	0.869085	-0.515951	0.300293	0.498454	0.048828	-0.127157	-0.100911
Data74	0.847477	-0.508219	0.298665	0.503337	0.059408	-0.130005	-0.105387
Data75	0.825308	-0.500895	0.296224	0.508219	0.069987	-0.131836	-0.11027
Data76	0.803138	-0.493978	0.292969	0.513102	0.079753	-0.13265	-0.11556
Data77	0.781811	-0.487061	0.2889	0.517578	0.089111	-0.13265	-0.12085
Data78	0.761887	-0.480143	0.28361	0.522054	0.098063	-0.131836	-0.126953
Data79	0.743366	-0.472819	0.277507	0.526123	0.106608	-0.130412	-0.133057
Data80	0.725687	-0.465495	0.270996	0.530192	0.115153	-0.128377	-0.13916
Data81	0.707727	-0.458577	0.263265	0.534261	0.123698	-0.125732	-0.146077
Data82	0.688645	-0.452067	0.254313	0.537923	0.132243	-0.122477	-0.152995
Data83	0.667598	-0.445557	0.244954	0.541585	0.141602	-0.119019	-0.160319
Data84	0.644868	-0.43986	0.234375	0.545247	0.151367	-0.115153	-0.167643
Data85	0.621015	-0.434163	0.222982	0.548503	0.161947	-0.111287	-0.175374
Data86	0.596882	-0.428467	0.210368	0.551758	0.172526	-0.107422	-0.182699
Data87	0.573871	-0.42277	0.197347	0.555013	0.183919	-0.10376	-0.189616
Data88	0.553666	-0.417074	0.183105	0.557861	0.195719	-0.100505	-0.196126
Data89	0.536548	-0.41097	0.16805	0.561117	0.207926	-0.097656	-0.202637
Data90	0.523078	-0.404867	0.152588	0.564372	0.220133	-0.095622	-0.208333
Data91	0.512415	-0.398763	0.136312	0.567627	0.23234	-0.094198	-0.213623
Data92	0.504277	-0.393066	0.119629	0.570882	0.244954	-0.093791	-0.218506
Data93	0.497542	-0.388184	0.102946	0.574544	0.257161	-0.093994	-0.222982
Data94	0.491649	-0.383301	0.086263	0.578613	0.268962	-0.095011	-0.227051
Data95	0.486036	-0.379639	0.06958	0.583089	0.280355	-0.096436	-0.230713
Data96	0.480143	-0.375977	0.053711	0.587972	0.291341	-0.098267	-0.234375
Data97	0.473689	-0.372721	0.038249	0.593262	0.301107	-0.100301	-0.23763
Data98	0.465551	-0.369466	0.024007	0.598551	0.310465	-0.102132	-0.240885
Data99	0.455729	-0.366211	0.010173	0.604248	0.318197	-0.103556	-0.243734
Data100	0.443382	-0.362142	-0.001628	0.610352	0.325521	-0.104574	-0.246175
Data101	0.428228	-0.356852	-0.013428	0.616048	0.331217	-0.104777	-0.248617
Data102	0.41083	-0.350749	-0.024007	0.622152	0.336507	-0.103963	-0.250244
Data103	0.391747	-0.343424	-0.033366	0.627848	0.340576	-0.102539	-0.251465
Data104	0.372104	-0.33488	-0.042318	0.633138	0.344238	-0.099894	-0.252279
Data105	0.35218	-0.325928	-0.050456	0.638021	0.347493	-0.096639	-0.252686
Data106	0.333098	-0.316976	-0.05778	0.642904	0.350749	-0.092773	-0.253092
Data107	0.314296	-0.308431	-0.065104	0.646973	0.354004	-0.088094	-0.253499
Data108	0.295775	-0.300293	-0.071208	0.651042	0.357259	-0.083008	-0.254313
Data109	0.276693	-0.293376	-0.077311	0.654297	0.360107	-0.077718	-0.255941
Data110	0.256769	-0.287679	-0.083008	0.656738	0.362956	-0.072428	-0.258382
Data111	0.236283	-0.283203	-0.087891	0.65918	0.365397	-0.066935	-0.262044
Data112	0.216078	-0.279134	-0.092773	0.660807	0.367839	-0.061646	-0.266927
Data113	0.196435	-0.276286	-0.096436	0.662028	0.369059	-0.056559	-0.273438
Data114	0.178475	-0.273844	-0.100098	0.662842	0.369873	-0.051676	-0.280762
Data115	0.16248	-0.270996	-0.102539	0.662842	0.369873	-0.047201	-0.289714
Data116	0.148729	-0.268148	-0.104574	0.662842	0.369059	-0.042928	-0.299479
Data117	0.136382	-0.264486	-0.106201	0.662435	0.367432	-0.039063	-0.309652
Data118	0.124877	-0.259603	-0.107015	0.661214	0.36499	-0.0354	-0.320638
Data119	0.113932	-0.253906	-0.107422	0.659993	0.361735	-0.031942	-0.331217
Data120	0.102427	-0.247396	-0.107422	0.658366	0.358073	-0.02828	-0.341797
Data121	0.090641	-0.240072	-0.107015	0.656331	0.354411	-0.024618	-0.351563
Data122	0.078293	-0.233154	-0.106608	0.654297	0.349935	-0.020752	-0.360514
Data123	0.065385	-0.226237	-0.106201	0.651855	0.345459	-0.016276	-0.368652
Data124	0.051915	-0.220133	-0.106201	0.649414	0.340576	-0.011393	-0.375163
Data125	0.037323	-0.214844	-0.106201	0.646566	0.335693	-0.0059	-0.380859
Data126	0.021608	-0.210775	-0.106608	0.643717	0.330404	-0.000203	-0.385335
Data127	0.005051	-0.207113	-0.107422	0.640462	0.324707	0.005697	-0.388997
Data128	-0.012067	-0.203451	-0.109049	0.637207	0.318604	0.0118	-0.392253
Data129	-0.029465	-0.199788	-0.110677	0.633952	0.3125	0.017904	-0.395101
Data130	-0.046583	-0.194906	-0.113118	0.630697	0.305176	0.0236	-0.397542
Data131	-0.062579	-0.187988	-0.115153	0.627441	0.297852	0.02889	-0.399984
Data132	-0.077171	-0.179036	-0.117594	0.623779	0.289307	0.033366	-0.402425
Data133	-0.09036	-0.167643	-0.119629	0.620524	0.280762	0.037435	-0.405273
Data134	-0.102427	-0.153809	-0.121257	0.617269	0.27181	0.040894	-0.408529
Data135	-0.113932	-0.138753	-0.122477	0.614014	0.262451	0.043945	-0.411784
Data136	-0.125157	-0.122884	-0.122477	0.610758	0.253092	0.046794	-0.415446
Data137	-0.136382	-0.107422	-0.121663	0.607503	0.243734	0.049642	-0.419922
Data138	-0.147607	-0.092773	-0.119629	0.603841	0.235189	0.052694	-0.424398
Data139	-0.159393	-0.079346	-0.116781	0.599772	0.226644	0.056152	-0.429281
Data140	-0.17174	-0.067952	-0.113118	0.595703	0.21932	0.059814	-0.43457
Data141	-0.184368	-0.058187	-0.108236	0.59082	0.212402	0.063883	-0.43986
Data142	-0.197557	-0.049235	-0.102946	0.585124	0.206299	0.068359	-0.445557
Data143	-0.211308	-0.041504	-0.096842	0.57902	0.201009	0.073039	-0.451253
Data144	-0.225339	-0.033773	-0.090739	0.57251	0.195719	0.077515	-0.456543
Data145	-0.23937	-0.026042	-0.084635	0.564779	0.191243	0.081584	-0.461833
Data146	-0.253121	-0.017497	-0.078125	0.556641	0.186361	0.085449	-0.466715
Data147	-0.26659	-0.008952	-0.072021	0.547689	0.181885	0.088501	-0.471191
Data148	-0.279499	0	-0.066325	0.538737	0.176595	0.091146	-0.475667
Data149	-0.292688	0.009766	-0.060628	0.528971	0.171305	0.093384	-0.480143
Data150	-0.306158	0.019124	-0.055339	0.519206	0.165202	0.095011	-0.484212
Data151	-0.321031	0.028076	-0.050456	0.509033	0.158691	0.096842	-0.488281
Data152	-0.337307	0.036214	-0.045573	0.499268	0.15096	0.098674	-0.49235
Data153	-0.355267	0.043132	-0.04069	0.489502	0.142822	0.101115	-0.496419
Data154	-0.37491	0.049642	-0.036214	0.480143	0.134277	0.104574	-0.500895
Data155	-0.395396	0.055745	-0.031738	0.470785	0.124919	0.109049	-0.505371
Data156	-0.416723	0.062256	-0.027669	0.46224	0.115153	0.11495	-0.510254
Data157	-0.43805	0.068766	-0.023193	0.454102	0.105387	0.12207	-0.515544
Data158	-0.459377	0.075684	-0.019124	0.445964	0.095622	0.130615	-0.52124
Data159	-0.480424	0.082601	-0.015462	0.438639	0.086263	0.140584	-0.526937
Data160	-0.500909	0.089111	-0.0118	0.431315	0.077311	0.151571	-0.532633
Data161	-0.520833	0.094808	-0.008545	0.423991	0.06958	0.163371	-0.53833
Data162	-0.539916	0.099284	-0.005697	0.417074	0.062256	0.175985	-0.54362
Data163	-0.557595	0.102539	-0.003255	0.409749	0.056152	0.189006	-0.54891
Data164	-0.57359	0.10498	-0.001221	0.402832	0.050863	0.20223	-0.553792
Data165	-0.587902	0.107015	0	0.395508	0.04598	0.215454	-0.557861
Data166	-0.600249	0.108643	0.001221	0.387777	0.042318	0.228271	-0.56193
Data167	-0.610913	0.110677	0.002035	0.380452	0.038656	0.240479	-0.565186
Data168	-0.619893	0.113525	0.003255	0.372721	0.034993	0.252075	-0.568441
Data169	-0.62775	0.117594	0.004476	0.364583	0.031738	0.262858	-0.571696
Data170	-0.634204	0.123291	0.005697	0.356852	0.028076	0.27242	-0.574544
Data171	-0.640378	0.129801	0.007731	0.348714	0.024007	0.280965	-0.577393
Data172	-0.64571	0.137533	0.009766	0.340576	0.019531	0.288086	-0.580648
Data173	-0.651042	0.146484	0.012614	0.332438	0.015055	0.293579	-0.58431
Data174	-0.656654	0.15625	0.016276	0.3243	0.010173	0.297852	-0.588379
Data175	-0.663389	0.166829	0.020345	0.315755	0.00529	0.3007	-0.593262
Data176	-0.670966	0.178223	0.024821	0.30721	0.000407	0.302327	-0.598145
Data177	-0.680226	0.189209	0.029704	0.298665	-0.003662	0.302734	-0.603841
Data178	-0.690609	0.199788	0.034993	0.29012	-0.007731	0.302327	-0.609945
Data179	-0.701834	0.209147	0.040283	0.281169	-0.011393	0.30131	-0.616455
Data180	-0.71362	0.216471	0.04598	0.272217	-0.014648	0.300293	-0.623372
Data181	-0.725126	0.221761	0.051676	0.262858	-0.017497	0.299479	-0.629883
Data182	-0.736351	0.225016	0.056966	0.253906	-0.020345	0.299479	-0.6368
Data183	-0.746734	0.226644	0.062663	0.244954	-0.022786	0.300496	-0.643311
Data184	-0.756836	0.227458	0.067952	0.235596	-0.025228	0.302938	-0.649414
Data185	-0.766377	0.228271	0.073242	0.226644	-0.028076	0.30721	-0.655111
Data186	-0.775638	0.229085	0.077718	0.217692	-0.030924	0.313314	-0.6604
Data187	-0.784898	0.230306	0.082194	0.208333	-0.034587	0.321248	-0.665283
Data188	-0.794439	0.231934	0.086263	0.199382	-0.038249	0.331014	-0.669759
Data189	-0.80398	0.233154	0.089925	0.189616	-0.043132	0.342611	-0.673828
Data190	-0.813241	0.233968	0.092773	0.180257	-0.048014	0.355632	-0.67749
Data191	-0.82194	0.233968	0.095622	0.170085	-0.053711	0.370076	-0.681152
Data192	-0.829517	0.23234	0.097656	0.159912	-0.059814	0.385742	-0.684408
Data193	-0.83541	0.229899	0.099691	0.148926	-0.065918	0.402425	-0.687256
Data194	-0.839619	0.227051	0.101318	0.137939	-0.072021	0.419922	-0.689697
Data195	-0.841584	0.224202	0.102946	0.126546	-0.078125	0.438029	-0.691732
Data196	-0.842145	0.222168	0.104574	0.114746	-0.083822	0.456746	-0.693766
Data197	-0.841864	0.221761	0.106201	0.102539	-0.089111	0.475464	-0.694987
Data198	-0.841303	0.222982	0.108236	0.090332	-0.092773	0.494385	-0.695801
Data199	-0.841584	0.226644	0.110677	0.077718	-0.095622	0.512899	-0.695801
Data200	-0.842987	0.231527	0.113118	0.064697	-0.096842	0.531006	-0.695394
Data201	-0.846074	0.238444	0.116781	0.050863	-0.096842	0.548299	-0.69458
Data202	-0.850844	0.245768	0.120443	0.037028	-0.094808	0.564372	-0.692546
Data203	-0.857018	0.254313	0.125326	0.02238	-0.091146	0.57902	-0.690104
Data204	-0.863753	0.263265	0.130208	0.007324	-0.085856	0.591838	-0.686442
Data205	-0.870488	0.273031	0.135905	-0.008138	-0.078939	0.603027	-0.682373
Data206	-0.876381	0.28361	0.142008	-0.024414	-0.071208	0.612183	-0.67749
Data207	-0.88059	0.294596	0.148112	-0.041504	-0.062663	0.619303	-0.672201
Data208	-0.882835	0.305583	0.154622	-0.059408	-0.053711	0.624593	-0.666097
Data209	-0.882835	0.315755	0.16154	-0.077718	-0.044759	0.628459	-0.659993
Data210	-0.88059	0.324707	0.16805	-0.096436	-0.035807	0.630697	-0.653483
Data211	-0.876661	0.332031	0.174561	-0.11556	-0.027669	0.631917	-0.64738
Data212	-0.87161	0.337728	0.181071	-0.134684	-0.019531	0.632528	-0.641276
Data213	-0.865436	0.340983	0.187174	-0.153402	-0.012614	0.632935	-0.635986
Data214	-0.858702	0.343424	0.193278	-0.172119	-0.006104	0.633341	-0.630697
Data215	-0.851405	0.345052	0.199382	-0.190023	0	0.634359	-0.625407
Data216	-0.843829	0.347493	0.205078	-0.20752	0.00529	0.636393	-0.620931
Data217	-0.83541	0.351156	0.210775	-0.224202	0.010986	0.639648	-0.616455
Data218	-0.826711	0.356852	0.216471	-0.239665	0.016683	0.644735	-0.611572
Data219	-0.81745	0.364583	0.222575	-0.254313	0.023193	0.651855	-0.606283
Data220	-0.807909	0.374756	0.229085	-0.267334	0.030111	0.660807	-0.600586
Data221	-0.798368	0.386963	0.236003	-0.279134	0.038656	0.671997	-0.594076
Data222	-0.788266	0.401611	0.243734	-0.2889	0.048421	0.685628	-0.586751
Data223	-0.777883	0.418701	0.251872	-0.297445	0.059814	0.701497	-0.577799
Data224	-0.766377	0.438232	0.26123	-0.304362	0.072835	0.719808	-0.568034
Data225	-0.753188	0.460612	0.27181	-0.309245	0.087891	0.74056	-0.556641
Data226	-0.738034	0.48584	0.284017	-0.3125	0.104574	0.763753	-0.544027
Data227	-0.720075	0.513102	0.297038	-0.313314	0.123291	0.789388	-0.529378
Data228	-0.698747	0.542399	0.312093	-0.3125	0.144043	0.817464	-0.513509
Data229	-0.674614	0.572917	0.328776	-0.309652	0.166423	0.847982	-0.496012
Data230	-0.647113	0.604655	0.34668	-0.304769	0.190837	0.880737	-0.476481
Data231	-0.617367	0.636393	0.367025	-0.297852	0.216878	0.915324	-0.455729
Data232	-0.585657	0.668538	0.38859	-0.288493	0.244548	0.951538	-0.432943
Data233	-0.552544	0.701497	0.412598	-0.2771	0.274251	0.988973	-0.408122
Data234	-0.518027	0.73527	0.438232	-0.263672	0.30599	1.027222	-0.38208
Data235	-0.482388	0.771077	0.465495	-0.247803	0.339762	1.065877	-0.354004
Data236	-0.445907	0.809326	0.494792	-0.230306	0.37557	1.104329	-0.3243
Data237	-0.408024	0.851237	0.525716	-0.210368	0.413411	1.142375	-0.292562
Data238	-0.369298	0.896403	0.558675	-0.188395	0.453288	1.180013	-0.259196
Data239	-0.328888	0.945231	0.593669	-0.164388	0.495605	1.216634	-0.223796
Data240	-0.287076	0.997721	0.63029	-0.138346	0.540365	1.252441	-0.186361
Data241	-0.243018	1.05306	0.668945	-0.11027	0.587565	1.287231	-0.146891
Data242	-0.196435	1.110433	0.709229	-0.08016	0.6368	1.321411	-0.10498
Data243	-0.147046	1.16984	0.751139	-0.048014	0.688883	1.355184	-0.061035
Data244	-0.093728	1.230469	0.795085	-0.013835	0.743001	1.38855	-0.014648
Data245	-0.0362	1.291911	0.840251	0.021973	0.799967	1.421712	0.03418
Data246	0.024975	1.354574	0.887044	0.060221	0.858561	1.454875	0.085042
Data247	0.090079	1.41805	0.934652	0.100098	0.919189	1.488444	0.138346
Data248	0.158832	1.48234	0.983073	0.141602	0.981445	1.522217	0.193685
Data249	0.23011	1.546631	1.031901	0.184733	1.044515	1.556396	0.250244
Data250	0.30279	1.610514	1.080322	0.228271	1.107992	1.59078	0.308024
Data251	0.376313	1.673177	1.12793	0.27181	1.171061	1.625366	0.365804
Data252	0.449275	1.733805	1.174316	0.315348	1.23291	1.659749	0.423584
Data253	0.520833	1.790771	1.218262	0.358073	1.293132	1.693522	0.479736
Data254	0.589866	1.843669	1.260173	0.398763	1.350098	1.726278	0.534261
Data255	0.655812	1.890869	1.298421	0.437012	1.404215	1.757406	0.586344
Data256	0.717268	1.931966	1.333008	0.472005	1.453857	1.786296	0.634766
Data257	0.774234	1.966553	1.363118	0.503337	1.498617	1.812337	0.679118
Data258	0.825869	1.994222	1.387939	0.530192	1.538086	1.83492	0.718587
Data259	0.872452	2.014567	1.407471	0.551758	1.571859	1.853231	0.752767
Data260	0.913984	2.027181	1.420898	0.568034	1.599121	1.866659	0.78125
Data261	0.950745	2.03125	1.427409	0.578206	1.619873	1.874593	0.80363
Data262	0.982736	2.025553	1.427409	0.581868	1.633708	1.876424	0.819092
Data263	1.010798	2.00887	1.420085	0.578613	1.639811	1.871745	0.828044
Data264	1.033809	1.980794	1.405436	0.568441	1.63859	1.859945	0.829671
Data265	1.051488	1.941325	1.383464	0.550944	1.629232	1.840617	0.823568
Data266	1.062433	1.89209	1.354167	0.525716	1.611735	1.813354	0.810547
Data267	1.0658	1.83431	1.317546	0.493164	1.5861	1.777954	0.789795
Data268	1.060188	1.770426	1.274007	0.452881	1.552327	1.734009	0.761312
Data269	1.045595	1.702474	1.223958	0.405273	1.510417	1.681722	0.725911
Data270	1.021743	1.63208	1.167399	0.350342	1.461182	1.620687	0.683187
Data271	0.989471	1.560465	1.105143	0.2889	1.405029	1.551717	0.633952
Data272	0.949903	1.487223	1.037191	0.22054	1.342773	1.474609	0.578206
Data273	0.904443	1.413167	0.964762	0.146891	1.275228	1.390381	0.517171
Data274	0.85365	1.337891	0.888265	0.067546	1.202799	1.299642	0.450846
Data275	0.798929	1.260579	0.808105	-0.015462	1.126709	1.20341	0.380452
Data276	0.740279	1.182048	0.725098	-0.102132	1.048177	1.102498	0.306396
Data277	0.678262	1.102295	0.639648	-0.192057	0.967611	0.998128	0.229085
Data278	0.612597	1.021729	0.552979	-0.284017	0.885824	0.89152	0.150146
Data279	0.543283	0.941162	0.465088	-0.377604	0.80363	0.783488	0.069173
Data280	0.470602	0.861816	0.37679	-0.471598	0.721436	0.675049	-0.012207
Data281	0.395115	0.784098	0.288493	-0.565999	0.639648	0.567424	-0.094808
Data282	0.317383	0.708822	0.201009	-0.659993	0.559082	0.461019	-0.177002
Data283	0.237967	0.6368	0.114339	-0.753174	0.479329	0.356649	-0.259196
Data284	0.15799	0.568034	0.02889	-0.84554	0.401204	0.255127	-0.340983
Data285	0.078013	0.50293	-0.054525	-0.936686	0.324707	0.156453	-0.421549
Data286	-0.000561	0.441488	-0.136719	-1.025798	0.250244	0.061442	-0.501302
Data287	-0.077452	0.383708	-0.217285	-1.113688	0.177409	-0.029704	-0.579427
Data288	-0.151816	0.329183	-0.29541	-1.199137	0.107422	-0.117188	-0.655924
Data289	-0.222533	0.277913	-0.371501	-1.282959	0.039469	-0.200399	-0.730387
Data290	-0.289601	0.229899	-0.44515	-1.363932	-0.025228	-0.279541	-0.802816
Data291	-0.35218	0.184326	-0.516764	-1.442871	-0.087891	-0.354207	-0.872396
Data292	-0.41083	0.141195	-0.585124	-1.518962	-0.148112	-0.424601	-0.939128
Data293	-0.466393	0.100505	-0.651042	-1.592204	-0.205485	-0.490519	-1.003011
Data294	-0.51915	0.062256	-0.714111	-1.662598	-0.26001	-0.552165	-1.063232
Data295	-0.570503	0.026449	-0.773519	-1.729736	-0.312093	-0.609334	-1.119792
Data296	-0.621015	-0.005697	-0.830078	-1.79362	-0.361735	-0.662231	-1.172689
Data297	-0.670405	-0.034993	-0.883382	-1.854655	-0.408529	-0.710449	-1.222331
Data298	-0.71783	-0.060628	-0.933024	-1.912028	-0.452474	-0.754598	-1.267904
Data299	-0.762729	-0.081787	-0.979818	-1.965739	-0.494385	-0.794678	-1.309814
Data300	-0.803419	-0.098877	-1.022542	-2.016195	-0.53304	-0.830485	-1.34847
Data301	-0.838777	-0.111084	-1.062419	-2.062581	-0.568848	-0.86263	-1.383057
Data302	-0.868523	-0.119222	-1.098633	-2.105713	-0.601807	-0.891317	-1.414388
Data303	-0.892937	-0.123698	-1.131999	-2.145182	-0.631917	-0.916951	-1.442464
Data304	-0.912861	-0.125326	-1.162109	-2.180583	-0.658773	-0.939535	-1.466878
Data305	-0.929418	-0.124919	-1.189372	-2.212728	-0.683187	-0.959676	-1.488444
Data306	-0.944291	-0.122884	-1.214193	-2.240804	-0.704346	-0.977987	-1.507161
Data307	-0.958883	-0.120443	-1.236165	-2.265625	-0.723063	-0.994466	-1.522624
Data308	-0.974318	-0.116781	-1.255697	-2.286784	-0.739339	-1.009725	-1.535645
Data309	-0.990874	-0.112305	-1.273193	-2.304688	-0.753581	-1.023763	-1.546224
Data310	-1.009115	-0.105794	-1.288249	-2.319336	-0.765381	-1.036784	-1.554362
Data311	-1.028197	-0.097656	-1.30127	-2.331136	-0.775553	-1.049194	-1.560465
Data312	-1.04756	-0.08667	-1.312256	-2.339681	-0.784098	-1.060791	-1.564941
Data313	-1.066081	-0.073649	-1.321615	-2.345785	-0.791016	-1.071777	-1.566976
Data314	-1.082637	-0.058594	-1.329346	-2.34904	-0.796712	-1.081746	-1.56779
Data315	-1.096668	-0.041504	-1.335042	-2.349854	-0.801188	-1.090698	-1.567383
Data316	-1.107893	-0.022786	-1.339518	-2.348633	-0.804036	-1.098226	-1.564941
Data317	-1.116031	-0.002848	-1.342773	-2.344971	-0.805664	-1.104329	-1.561279
Data318	-1.121363	0.017904	-1.344401	-2.338867	-0.805257	-1.108602	-1.556396
Data319	-1.124731	0.039469	-1.345215	-2.331136	-0.80363	-1.111043	-1.549886
Data320	-1.126134	0.061849	-1.344401	-2.320964	-0.799967	-1.111247	-1.541341
Data321	-1.126134	0.084229	-1.34318	-2.308757	-0.794678	-1.109212	-1.531576
Data322	-1.125292	0.106608	-1.340332	-2.294922	-0.78776	-1.10494	-1.520182
Data323	-1.123327	0.128581	-1.337077	-2.279053	-0.778809	-1.098429	-1.507161
Data324	-1.120802	0.149333	-1.332601	-2.261149	-0.768229	-1.089884	-1.492106
Data325	-1.117434	0.168457	-1.327718	-2.241618	-0.756429	-1.079305	-1.476237
Data326	-1.112945	0.186768	-1.322021	-2.220459	-0.743001	-1.067098	-1.45874
Data327	-1.107613	0.203044	-1.315918	-2.197266	-0.729167	-1.053467	-1.44043
Data328	-1.100317	0.218913	-1.309001	-2.172445	-0.714518	-1.038411	-1.420898
Data329	-1.091337	0.233968	-1.30127	-2.145996	-0.699463	-1.022339	-1.40096
Data330	-1.080673	0.24943	-1.293132	-2.118327	-0.684814	-1.005249	-1.380208
Data331	-1.068045	0.265299	-1.284587	-2.08903	-0.669759	-0.987345	-1.358643
Data332	-1.054295	0.282796	-1.275228	-2.058105	-0.655111	-0.968221	-1.33667
Data333	-1.039702	0.302327	-1.265055	-2.02596	-0.640869	-0.948079	-1.313883
Data334	-1.02511	0.3243	-1.254476	-1.992594	-0.626628	-0.926921	-1.289876
Data335	-1.010518	0.348307	-1.242676	-1.958008	-0.612793	-0.904541	-1.264648
Data336	-0.996487	0.374349	-1.230469	-1.922201	-0.598551	-0.881144	-1.2382
Data337	-0.982175	0.402018	-1.217041	-1.885173	-0.58431	-0.856527	-1.210531
Data338	-0.967302	0.430094	-1.202393	-1.847331	-0.569255	-0.831095	-1.181234
Data339	-0.951026	0.458171	-1.187337	-1.808675	-0.553792	-0.80485	-1.151123
Data340	-0.933347	0.48584	-1.170654	-1.769206	-0.537516	-0.778198	-1.119385
Data341	-0.913703	0.513102	-1.153564	-1.728516	-0.520426	-0.751343	-1.08724
Data342	-0.892095	0.539551	-1.135254	-1.687012	-0.502523	-0.724487	-1.054281
Data343	-0.869085	0.565999	-1.115723	-1.644694	-0.482992	-0.697632	-1.021322
Data344	-0.84439	0.593262	-1.095378	-1.601156	-0.463053	-0.671387	-0.988363
Data345	-0.818853	0.621745	-1.074219	-1.55721	-0.441895	-0.645345	-0.955811
Data346	-0.792755	0.651855	-1.052246	-1.512451	-0.419515	-0.619914	-0.924072
Data347	-0.766658	0.683594	-1.02946	-1.466878	-0.396729	-0.594686	-0.893148
Data348	-0.74056	0.717367	-1.005859	-1.420898	-0.373128	-0.569458	-0.863037
Data349	-0.714743	0.751953	-0.981445	-1.374105	-0.349121	-0.544434	-0.83374
Data350	-0.688926	0.78654	-0.956624	-1.327311	-0.324707	-0.519409	-0.80485
Data351	-0.662828	0.820313	-0.93099	-1.279704	-0.299886	-0.493978	-0.776774
Data352	-0.636169	0.852458	-0.904948	-1.232503	-0.275065	-0.46814	-0.748698
Data353	-0.607545	0.881755	-0.878499	-1.185303	-0.250244	-0.441895	-0.720215
Data354	-0.577238	0.909017	-0.851644	-1.138509	-0.225016	-0.415243	-0.691732
Data355	-0.544686	0.933838	-0.824788	-1.092122	-0.199788	-0.388184	-0.662435
Data356	-0.51017	0.957438	-0.797526	-1.046143	-0.174154	-0.360921	-0.632324
Data357	-0.474531	0.980632	-0.770264	-1.00057	-0.148926	-0.333659	-0.6014
Data358	-0.438892	1.003418	-0.743408	-0.955811	-0.123291	-0.3066	-0.570068
Data359	-0.404095	1.027425	-0.716553	-0.911865	-0.097249	-0.279744	-0.53833
Data360	-0.370982	1.052246	-0.690104	-0.868734	-0.071615	-0.253296	-0.505778
Data361	-0.339552	1.077881	-0.664469	-0.826009	-0.045573	-0.227458	-0.473633
Data362	-0.310367	1.105143	-0.639242	-0.783691	-0.019938	-0.201823	-0.441488
Data363	-0.282586	1.132406	-0.614421	-0.741781	0.00529	-0.176799	-0.409749
Data364	-0.255646	1.160482	-0.590413	-0.700277	0.030518	-0.152181	-0.378825
Data365	-0.229548	1.188558	-0.56722	-0.65918	0.055745	-0.127767	-0.3479
Data366	-0.203451	1.21582	-0.544434	-0.618083	0.08016	-0.103353	-0.31779
Data367	-0.177633	1.242676	-0.522461	-0.576986	0.10376	-0.078939	-0.288493
Data368	-0.151536	1.267497	-0.500895	-0.536296	0.126953	-0.054118	-0.258789
Data369	-0.124877	1.291097	-0.480143	-0.495199	0.14974	-0.029297	-0.229492
Data370	-0.097095	1.312663	-0.460205	-0.454102	0.171712	-0.004069	-0.199788
Data371	-0.06763	1.332194	-0.440267	-0.413411	0.193278	0.021159	-0.169678
Data372	-0.036481	1.349691	-0.421143	-0.372721	0.213623	0.046997	-0.13916
Data373	-0.003648	1.366374	-0.402425	-0.332438	0.233968	0.072632	-0.107422
Data374	0.030307	1.382243	-0.384521	-0.292155	0.253499	0.098063	-0.075277
Data375	0.064824	1.397705	-0.367025	-0.252279	0.272624	0.122884	-0.042318
Data376	0.099059	1.413167	-0.349935	-0.212809	0.291341	0.147095	-0.008138
Data377	0.132173	1.429036	-0.333252	-0.173747	0.310059	0.170492	0.026042
Data378	0.163322	1.445313	-0.316976	-0.135498	0.328776	0.192464	0.061442
Data379	0.192506	1.461589	-0.301514	-0.097656	0.347087	0.213013	0.097249
Data380	0.220288	1.477865	-0.285645	-0.060628	0.366211	0.232137	0.133057
Data381	0.246947	1.493734	-0.270589	-0.0236	0.385335	0.249634	0.169271
Data382	0.272764	1.509603	-0.255127	0.012207	0.405273	0.265503	0.205485
Data383	0.297739	1.525472	-0.239258	0.048014	0.425618	0.279948	0.241292
Data384	0.321312	1.540934	-0.223389	0.083415	0.44637	0.292765	0.276693
Data385	0.3432	1.556803	-0.207113	0.118815	0.467529	0.304362	0.311279
Data386	0.362843	1.572673	-0.190023	0.153809	0.488688	0.314738	0.345052
Data387	0.3794	1.588542	-0.172526	0.188395	0.510661	0.324097	0.378011
Data388	0.393151	1.604411	-0.154215	0.222982	0.532227	0.332642	0.410156
Data389	0.404937	1.619873	-0.135091	0.257568	0.553385	0.340373	0.441488
Data390	0.414758	1.634521	-0.11556	0.292155	0.574544	0.347493	0.471598
Data391	0.423738	1.648356	-0.096029	0.326335	0.594482	0.3538	0.501302
Data392	0.431876	1.660563	-0.07609	0.360107	0.614014	0.359701	0.530192
Data393	0.439453	1.671956	-0.056152	0.39388	0.632324	0.365194	0.558675
Data394	0.446749	1.681315	-0.036214	0.427246	0.649007	0.37028	0.586751
Data395	0.453765	1.68986	-0.016683	0.460205	0.664876	0.375163	0.614827
Data396	0.4605	1.696777	0.002035	0.49235	0.679118	0.379639	0.642497
Data397	0.467235	1.702474	0.020345	0.524089	0.691732	0.384115	0.670573
Data398	0.473689	1.707357	0.037842	0.554606	0.703532	0.38859	0.698242
Data399	0.479582	1.711019	0.054932	0.584717	0.714111	0.393066	0.725911
Data400	0.484633	1.713867	0.070801	0.6132	0.72347	0.397949	0.753581
Data401	0.488281	1.715088	0.086263	0.640869	0.732015	0.403035	0.78125
Data402	0.490807	1.714681	0.101318	0.667318	0.740153	0.408732	0.808105
Data403	0.491929	1.712646	0.115153	0.692952	0.747477	0.414836	0.834961
Data404	0.492491	1.709391	0.128988	0.71696	0.753988	0.421753	0.861816
Data405	0.492491	1.704508	0.142008	0.740153	0.760498	0.429281	0.888265
Data406	0.492491	1.699219	0.154622	0.762126	0.766602	0.437419	0.914307
Data407	0.491649	1.693522	0.166829	0.783285	0.772298	0.44637	0.940348
Data408	0.489684	1.687826	0.178223	0.80363	0.777181	0.455933	0.96639
Data409	0.486036	1.682129	0.189209	0.823161	0.782064	0.466105	0.992839
Data410	0.480424	1.676025	0.199382	0.841878	0.786133	0.476685	1.019287
Data411	0.472847	1.669922	0.209147	0.860189	0.789388	0.487467	1.045329
Data412	0.463867	1.663411	0.218099	0.877686	0.792236	0.498454	1.071777
Data413	0.453484	1.656494	0.226237	0.894775	0.794678	0.50944	1.098226
Data414	0.44254	1.64917	0.233968	0.911458	0.795898	0.520223	1.123861
Data415	0.431034	1.641032	0.240885	0.927327	0.796712	0.530396	1.149495
Data416	0.419248	1.632487	0.247396	0.94279	0.796712	0.540365	1.174316
Data417	0.407182	1.623128	0.253499	0.957845	0.795898	0.54952	1.198324
Data418	0.394834	1.612549	0.259196	0.972493	0.793864	0.557861	1.221517
Data419	0.382206	1.599935	0.264486	0.987142	0.791423	0.565389	1.244303
Data420	0.368737	1.585693	0.269775	1.000977	0.78776	0.571696	1.265869
Data421	0.353864	1.568604	0.275472	1.014811	0.783691	0.577189	1.287028
Data422	0.337868	1.549886	0.280762	1.028239	0.779215	0.581462	1.307373
Data423	0.319908	1.529541	0.286458	1.04126	0.773926	0.584717	1.327311
Data424	0.301107	1.508382	0.292155	1.054281	0.768229	0.586955	1.346436
Data425	0.281183	1.487223	0.297852	1.066488	0.762126	0.588379	1.36556
Data426	0.260978	1.466878	0.303955	1.078288	0.756429	0.588989	1.383464
Data427	0.241054	1.446533	0.309652	1.089681	0.750326	0.588989	1.40096
Data428	0.222252	1.427002	0.315348	1.100667	0.745036	0.588379	1.417643
Data429	0.204854	1.407878	0.321045	1.110433	0.739746	0.587769	1.433105
Data430	0.189139	1.388346	0.326742	1.119792	0.734863	0.586751	1.447754
Data431	0.175388	1.368815	0.331624	1.128337	0.730387	0.585938	1.461182
Data432	0.16276	1.348877	0.336507	1.135661	0.726725	0.585124	1.473389
Data433	0.151816	1.328939	0.340983	1.142171	0.72347	0.584717	1.484782
Data434	0.141714	1.308594	0.345459	1.147461	0.720215	0.58492	1.494548
Data435	0.131892	1.288249	0.349121	1.15153	0.717367	0.585531	1.503499
Data436	0.12179	1.267497	0.352783	1.154785	0.714111	0.586751	1.511637
Data437	0.111407	1.246745	0.355632	1.15682	0.710449	0.588786	1.518962
Data438	0.099621	1.225586	0.35848	1.15804	0.70638	0.591431	1.525879
Data439	0.086993	1.203206	0.361328	1.15804	0.70109	0.594686	1.532389
Data440	0.073523	1.180013	0.36377	1.157633	0.69458	0.598755	1.5389
Data441	0.059211	1.154785	0.365804	1.156413	0.686849	0.603231	1.54541
Data442	0.04518	1.12793	0.367839	1.154378	0.678304	0.608521	1.551921
Data443	0.03143	1.10026	0.369466	1.151937	0.668538	0.614014	1.558838
Data444	0.019082	1.07137	0.371501	1.149495	0.657552	0.620117	1.565755
Data445	0.007577	1.042887	0.373128	1.146647	0.645752	0.626221	1.572266
Data446	-0.002526	1.015218	0.374756	1.143799	0.633545	0.632528	1.578776
Data447	-0.012347	0.989176	0.376383	1.140951	0.620524	0.638428	1.58488
Data448	-0.02245	0.964762	0.378011	1.138509	0.606689	0.644124	1.590576
Data449	-0.033394	0.942383	0.379639	1.135661	0.592855	0.649211	1.595866
Data450	-0.04518	0.921224	0.381266	1.132813	0.578206	0.653076	1.600749
Data451	-0.058089	0.900879	0.383301	1.129964	0.563558	0.656128	1.605225
Data452	-0.07212	0.880534	0.385335	1.127116	0.548096	0.657552	1.608887
Data453	-0.086712	0.859782	0.38737	1.124268	0.532633	0.657552	1.612549
Data454	-0.101585	0.83903	0.389404	1.121012	0.516764	0.656128	1.616211
Data455	-0.116458	0.817057	0.391846	1.11735	0.500488	0.652873	1.619873
Data456	-0.13105	0.794678	0.394287	1.113281	0.484212	0.648193	1.623535
Data457	-0.145362	0.771484	0.397135	1.108805	0.467122	0.64209	1.62679
Data458	-0.159393	0.747477	0.399984	1.103516	0.450439	0.634562	1.630452
Data459	-0.172582	0.722656	0.403239	1.097819	0.433757	0.626017	1.633708
Data460	-0.18521	0.697021	0.406494	1.091309	0.417074	0.616659	1.636963
Data461	-0.197277	0.67098	0.409749	1.084391	0.400798	0.606486	1.639404
Data462	-0.208502	0.644124	0.413411	1.07666	0.384521	0.595907	1.640625
Data463	-0.219446	0.617269	0.417074	1.068522	0.369059	0.584717	1.641439
Data464	-0.230951	0.5896	0.420329	1.059977	0.354004	0.57312	1.640625
Data465	-0.243018	0.561523	0.423991	1.051025	0.339355	0.56132	1.638184
Data466	-0.256488	0.532633	0.427246	1.042074	0.325114	0.549113	1.634521
Data467	-0.271642	0.50415	0.430094	1.033122	0.311279	0.537109	1.628825
Data468	-0.289321	0.475667	0.432536	1.024577	0.297852	0.525106	1.621908
Data469	-0.308684	0.447998	0.434977	1.016032	0.284017	0.513509	1.612956
Data470	-0.330011	0.421549	0.436605	1.007894	0.270182	0.502523	1.602783
Data471	-0.35218	0.396322	0.437826	0.999756	0.256348	0.492554	1.590983
Data472	-0.374349	0.372314	0.439046	0.992432	0.241699	0.483805	1.578369
Data473	-0.396237	0.348714	0.439453	0.984701	0.226644	0.476685	1.564535
Data474	-0.416723	0.325521	0.439453	0.977783	0.210775	0.470988	1.5507
Data475	-0.435524	0.301514	0.439046	0.970866	0.194092	0.467122	1.536051
Data476	-0.452081	0.2771	0.438232	0.963949	0.177002	0.464681	1.522217
Data477	-0.466393	0.251465	0.437012	0.957438	0.158691	0.46346	1.508382
Data478	-0.47874	0.224609	0.435384	0.950928	0.139974	0.463053	1.495361
Data479	-0.489684	0.196533	0.433757	0.944417	0.121257	0.46285	1.483154
Data480	-0.499506	0.167236	0.431722	0.938314	0.101725	0.462646	1.472168
Data481	-0.509047	0.136719	0.430094	0.932617	0.082601	0.461629	1.461589
Data482	-0.51943	0.10498	0.428467	0.926514	0.063477	0.459391	1.45223
Data483	-0.530936	0.072428	0.426839	0.921224	0.044352	0.455933	1.443278
Data484	-0.543002	0.039063	0.425618	0.915934	0.025635	0.450643	1.434733
Data485	-0.555911	0.00529	0.424805	0.910645	0.007324	0.443726	1.426188
Data486	-0.56882	-0.027669	0.424398	0.905355	-0.010579	0.435181	1.417643
Data487	-0.580886	-0.059814	0.425212	0.900472	-0.028483	0.425212	1.408691
Data488	-0.591831	-0.090332	0.426432	0.895182	-0.046387	0.413615	1.398926
Data489	-0.601372	-0.118815	0.428467	0.889893	-0.06429	0.401001	1.388346
Data490	-0.60979	-0.144857	0.431722	0.884603	-0.082194	0.38737	1.376546
Data491	-0.617086	-0.168864	0.435791	0.878499	-0.099691	0.372925	1.363932
Data492	-0.623821	-0.191243	0.440674	0.871989	-0.117188	0.358073	1.349691
Data493	-0.629714	-0.212402	0.44637	0.865072	-0.13387	0.342814	1.334229
Data494	-0.634485	-0.233154	0.452881	0.85734	-0.14974	0.327352	1.317546
Data495	-0.638414	-0.253906	0.459798	0.849202	-0.165202	0.312093	1.299642
Data496	-0.640939	-0.275472	0.466715	0.840658	-0.179036	0.297038	1.280924
Data497	-0.642623	-0.297852	0.474447	0.831299	-0.192057	0.282389	1.2618
Data498	-0.643184	-0.321045	0.481771	0.821126	-0.203857	0.268148	1.241455
Data499	-0.643465	-0.344645	0.489095	0.810954	-0.214437	0.254517	1.221517
Data500	-0.643184	-0.369059	0.496012	0.799967	-0.223796	0.241292	1.200765
Data501	-0.642623	-0.393066	0.502523	0.788981	-0.23234	0.228678	1.180827
Data502	-0.641501	-0.41626	0.508626	0.777995	-0.240479	0.216675	1.160889
Data503	-0.638975	-0.439453	0.514323	0.767008	-0.248617	0.205078	1.141357
Data504	-0.634766	-0.461833	0.518799	0.755615	-0.256755	0.194092	1.123047
Data505	-0.629153	-0.484212	0.522868	0.744629	-0.265299	0.183309	1.10555
Data506	-0.622138	-0.507813	0.525716	0.734049	-0.275065	0.17334	1.088867
Data507	-0.615403	-0.532633	0.527751	0.72347	-0.285238	0.163778	1.073812
Data508	-0.60951	-0.559489	0.528971	0.713298	-0.296631	0.154826	1.05957
Data509	-0.605862	-0.587565	0.528971	0.703532	-0.309245	0.146484	1.046143
Data510	-0.604739	-0.616862	0.528158	0.694173	-0.323079	0.138753	1.033936
Data511	-0.606142	-0.646566	0.526123	0.685221	-0.337321	0.131836	1.022135
Data512	-0.60951	-0.675863	0.523682	0.67627	-0.352376	0.125326	1.011149
Data513	-0.614	-0.703532	0.52002	0.667725	-0.367839	0.119019	0.999756
Data514	-0.61877	-0.729167	0.515951	0.65918	-0.384115	0.112915	0.98877
Data515	-0.623821	-0.752767	0.511068	0.651042	-0.399984	0.106405	0.977783
Data516	-0.628873	-0.773926	0.506185	0.642904	-0.41626	0.099284	0.965983
Data517	-0.634204	-0.79305	0.500488	0.634359	-0.431722	0.091349	0.954183
Data518	-0.640378	-0.810547	0.494792	0.625814	-0.447184	0.082194	0.941569
Data519	-0.647674	-0.82723	0.488688	0.616862	-0.461833	0.071818	0.928955
Data520	-0.655812	-0.843099	0.482992	0.607503	-0.476074	0.059611	0.915934
Data521	-0.66395	-0.859375	0.476888	0.597738	-0.489095	0.046183	0.9021
Data522	-0.671527	-0.875651	0.470785	0.587565	-0.501302	0.031128	0.888265
Data523	-0.67742	-0.89152	0.464681	0.576986	-0.512288	0.014852	0.87443
Data524	-0.680788	-0.906982	0.458577	0.565592	-0.522461	-0.002035	0.859782
Data525	-0.681349	-0.921631	0.452474	0.554199	-0.53182	-0.019735	0.845133
Data526	-0.679384	-0.934652	0.445964	0.541992	-0.539958	-0.037638	0.830485
Data527	-0.674894	-0.946859	0.43986	0.529785	-0.547689	-0.055339	0.81543
Data528	-0.669282	-0.957438	0.43335	0.517171	-0.554606	-0.072632	0.800374
Data529	-0.663108	-0.968018	0.427246	0.504557	-0.561117	-0.089111	0.784505
Data530	-0.656935	-0.979004	0.420736	0.491536	-0.566813	-0.104777	0.768229
Data531	-0.651042	-0.990804	0.414225	0.478516	-0.572917	-0.119425	0.751139
Data532	-0.64571	-1.004639	0.408122	0.465495	-0.578206	-0.133057	0.733643
Data533	-0.640659	-1.020101	0.402018	0.452881	-0.58431	-0.145874	0.714925
Data534	-0.636449	-1.036784	0.395915	0.43986	-0.590007	-0.158081	0.695394
Data535	-0.632801	-1.054688	0.389811	0.426839	-0.59611	-0.169881	0.674642
Data536	-0.629434	-1.071777	0.384115	0.413818	-0.60262	-0.181274	0.653076
Data537	-0.626066	-1.08846	0.378418	0.400798	-0.609131	-0.192668	0.631104
Data538	-0.622418	-1.103923	0.372721	0.387777	-0.616455	-0.204061	0.608317
Data539	-0.618209	-1.118164	0.367025	0.374349	-0.624186	-0.215454	0.585124
Data540	-0.613158	-1.131999	0.361328	0.360514	-0.631917	-0.227051	0.56193
Data541	-0.607826	-1.145426	0.355225	0.346273	-0.640462	-0.238851	0.538737
Data542	-0.602494	-1.159261	0.349528	0.331624	-0.649414	-0.250651	0.515544
Data543	-0.597724	-1.173096	0.343424	0.316569	-0.658366	-0.262451	0.493164
Data544	-0.593514	-1.187337	0.336914	0.3007	-0.667318	-0.273844	0.470785
Data545	-0.589866	-1.201579	0.329997	0.284017	-0.67627	-0.284831	0.449626
Data546	-0.585376	-1.21582	0.323079	0.266927	-0.684814	-0.29541	0.428467
Data547	-0.578922	-1.230062	0.315755	0.249023	-0.693359	-0.305583	0.408122
Data548	-0.569661	-1.24471	0.308431	0.230713	-0.700684	-0.315348	0.38859
Data549	-0.556472	-1.259766	0.300293	0.211589	-0.707601	-0.324707	0.369466
Data550	-0.539074	-1.276042	0.292155	0.19165	-0.713298	-0.334066	0.351156
Data551	-0.518027	-1.292725	0.283203	0.171712	-0.71818	-0.343628	0.333252
Data552	-0.494174	-1.309814	0.273844	0.15096	-0.722249	-0.3538	0.315755
Data553	-0.468638	-1.326497	0.263672	0.129801	-0.725098	-0.36499	0.298665
Data554	-0.443101	-1.342367	0.252686	0.108236	-0.727539	-0.377197	0.281982
Data555	-0.418407	-1.357422	0.241292	0.08667	-0.729167	-0.390828	0.265299
Data556	-0.395957	-1.371257	0.229085	0.065104	-0.730387	-0.406087	0.248617
Data557	-0.376313	-1.384277	0.216064	0.042725	-0.731608	-0.422974	0.231527
Data558	-0.360037	-1.396484	0.201823	0.020752	-0.732829	-0.441691	0.214844
Data559	-0.347129	-1.407878	0.187174	-0.001221	-0.734049	-0.462036	0.197347
Data560	-0.336746	-1.419271	0.172119	-0.0236	-0.73527	-0.483805	0.179443
Data561	-0.328327	-1.42985	0.15625	-0.04598	-0.736491	-0.506999	0.160726
Data562	-0.32075	-1.440023	0.139974	-0.068766	-0.737305	-0.531209	0.141602
Data563	-0.312893	-1.449382	0.123698	-0.09196	-0.738118	-0.556437	0.12207
Data564	-0.304194	-1.458333	0.107015	-0.11556	-0.738525	-0.582479	0.101318
Data565	-0.293811	-1.466471	0.090739	-0.13916	-0.738525	-0.609131	0.08016
Data566	-0.282025	-1.473796	0.074463	-0.163981	-0.738118	-0.635986	0.058594
Data567	-0.268835	-1.48112	0.058594	-0.188802	-0.737712	-0.663249	0.035807
Data568	-0.253962	-1.488444	0.042725	-0.214437	-0.736898	-0.690511	0.012614
Data569	-0.237686	-1.496582	0.027669	-0.240885	-0.736491	-0.717977	-0.010579
Data570	-0.220288	-1.505534	0.012614	-0.267741	-0.736084	-0.745239	-0.034587
Data571	-0.202047	-1.516113	-0.002035	-0.29541	-0.736491	-0.772705	-0.059001
Data572	-0.183246	-1.528727	-0.016276	-0.323486	-0.736898	-0.800171	-0.083822
Data573	-0.164725	-1.542969	-0.030924	-0.351563	-0.737712	-0.82784	-0.108643
Data574	-0.146765	-1.558024	-0.045166	-0.380452	-0.738932	-0.855916	-0.133464
Data575	-0.130489	-1.573893	-0.059408	-0.409342	-0.74056	-0.884399	-0.158285
Data576	-0.116177	-1.589355	-0.073242	-0.438639	-0.741781	-0.913289	-0.182699
Data577	-0.103269	-1.604411	-0.087484	-0.467936	-0.743408	-0.942586	-0.207113
Data578	-0.092044	-1.619059	-0.101725	-0.496826	-0.744222	-0.97229	-0.231527
Data579	-0.081661	-1.633301	-0.115967	-0.525716	-0.745443	-1.00179	-0.255127
Data580	-0.071839	-1.647949	-0.130208	-0.554606	-0.74585	-1.031087	-0.278727
Data581	-0.061456	-1.663411	-0.14445	-0.583496	-0.74585	-1.059774	-0.301514
Data582	-0.050231	-1.679281	-0.159098	-0.611572	-0.74585	-1.087036	-0.3243
Data583	-0.037884	-1.69515	-0.173747	-0.639648	-0.74585	-1.113078	-0.346273
Data584	-0.023572	-1.711019	-0.188802	-0.666911	-0.74585	-1.136882	-0.368245
Data585	-0.007857	-1.726074	-0.204264	-0.693766	-0.74585	-1.158854	-0.389811
Data586	0.009822	-1.739909	-0.220133	-0.720215	-0.746257	-1.178385	-0.41097
Data587	0.028904	-1.751302	-0.236816	-0.745443	-0.746663	-1.195475	-0.432129
Data588	0.048828	-1.761068	-0.253499	-0.770264	-0.74707	-1.210531	-0.452881
Data589	0.068472	-1.769206	-0.271403	-0.794271	-0.747884	-1.223348	-0.473633
Data590	0.086712	-1.775716	-0.289307	-0.817057	-0.748698	-1.234334	-0.493978
Data591	0.102988	-1.78182	-0.308024	-0.839437	-0.749105	-1.243693	-0.513916
Data592	0.115897	-1.787516	-0.327148	-0.860596	-0.749512	-1.251628	-0.53304
Data593	0.125999	-1.793213	-0.346273	-0.881348	-0.749512	-1.258341	-0.551758
Data594	0.133015	-1.798503	-0.366211	-0.900879	-0.749105	-1.264242	-0.569661
Data595	0.138066	-1.803385	-0.385742	-0.920003	-0.748698	-1.269328	-0.586751
Data596	0.141994	-1.807454	-0.40568	-0.938721	-0.747477	-1.274007	-0.603027
Data597	0.145923	-1.810303	-0.425212	-0.956624	-0.746257	-1.278483	-0.61849
Data598	0.150974	-1.812337	-0.44515	-0.974121	-0.744629	-1.283366	-0.632731
Data599	0.157429	-1.813558	-0.464274	-0.991211	-0.743001	-1.288452	-0.646973
Data600	0.165567	-1.815186	-0.483398	-1.007894	-0.740967	-1.294352	-0.6604
Data601	0.17595	-1.816406	-0.502116	-1.02417	-0.738932	-1.301066	-0.673828
Data602	0.187736	-1.818034	-0.520426	-1.040039	-0.737305	-1.309001	-0.687663
Data603	0.200364	-1.819661	-0.537923	-1.056315	-0.735677	-1.317952	-0.701497
Data604	0.212992	-1.820068	-0.55542	-1.071777	-0.734049	-1.328125	-0.715739
Data605	0.225339	-1.818441	-0.572103	-1.087646	-0.732829	-1.339315	-0.730794
Data606	0.236564	-1.813965	-0.588379	-1.103109	-0.731608	-1.350911	-0.746257
Data607	0.246105	-1.806234	-0.603841	-1.118571	-0.731201	-1.363118	-0.762533
Data608	0.253962	-1.795247	-0.618896	-1.134033	-0.730794	-1.374919	-0.779215
Data609	0.260697	-1.782227	-0.633952	-1.149089	-0.730387	-1.386312	-0.796712
Data610	0.266029	-1.767985	-0.648193	-1.164551	-0.730794	-1.396484	-0.814616
Data611	0.271361	-1.75415	-0.662028	-1.179606	-0.731201	-1.405436	-0.83252
Data612	0.276412	-1.741943	-0.675863	-1.194255	-0.731608	-1.41276	-0.850423
Data613	0.282025	-1.732585	-0.689697	-1.208903	-0.732422	-1.41805	-0.868734
Data614	0.288198	-1.726074	-0.703125	-1.222738	-0.733643	-1.421509	-0.886637
Data615	0.294652	-1.722412	-0.71696	-1.236165	-0.734456	-1.423136	-0.903727
Data616	0.300546	-1.720785	-0.730794	-1.248779	-0.73527	-1.423136	-0.92041
Data617	0.305877	-1.720785	-0.745036	-1.260579	-0.736084	-1.421712	-0.936279
Data618	0.310087	-1.721191	-0.759277	-1.271973	-0.736898	-1.419271	-0.951335
Data619	0.313173	-1.721598	-0.773519	-1.282552	-0.737305	-1.416219	-0.964762
Data620	0.314577	-1.720785	-0.788167	-1.292318	-0.737712	-1.412557	-0.976969
Data621	0.315418	-1.71875	-0.802409	-1.30127	-0.738118	-1.409098	-0.987956
Data622	0.315699	-1.714681	-0.817057	-1.309408	-0.738525	-1.405843	-0.997721
Data623	0.31626	-1.708984	-0.830892	-1.317139	-0.738932	-1.402995	-1.006673
Data624	0.318225	-1.70166	-0.844727	-1.324463	-0.739746	-1.40096	-1.014404
Data625	0.321873	-1.692708	-0.857747	-1.331787	-0.74056	-1.399333	-1.022135
Data626	0.327766	-1.682129	-0.869954	-1.338298	-0.742188	-1.398722	-1.029053
Data627	0.336465	-1.670736	-0.881755	-1.345215	-0.743815	-1.398722	-1.035563
Data628	0.347409	-1.658122	-0.892741	-1.351725	-0.746257	-1.399536	-1.04248
Data629	0.360037	-1.645101	-0.902913	-1.357829	-0.749512	-1.40096	-1.048584
Data630	0.373226	-1.63208	-0.912272	-1.364339	-0.753174	-1.403402	-1.055094
Data631	0.386135	-1.618652	-0.920817	-1.37085	-0.757243	-1.40625	-1.060791
Data632	0.397921	-1.605225	-0.928548	-1.376953	-0.761719	-1.409912	-1.066081
Data633	0.408304	-1.592204	-0.935872	-1.383057	-0.766195	-1.414185	-1.070557
Data634	0.417284	-1.57959	-0.941976	-1.388753	-0.770671	-1.418864	-1.074626
Data635	0.425141	-1.567383	-0.948079	-1.39445	-0.775146	-1.424154	-1.077474
Data636	0.432157	-1.55599	-0.952962	-1.399333	-0.778809	-1.429647	-1.079915
Data637	0.438892	-1.545817	-0.957438	-1.403809	-0.782471	-1.435343	-1.081136
Data638	0.444785	-1.537679	-0.961507	-1.407471	-0.785319	-1.44104	-1.08195
Data639	0.449836	-1.530762	-0.964762	-1.411133	-0.787354	-1.44633	-1.082357
