# Supplementary material for: Integration of MRI and somatosensory evoked potentials facilitate diagnosis of spinal cord compression
Source: Sci Rep. 2023 May 15;13:7861. doi: 10.1038/s41598-023-34832-2 (PMC10185544; doi:10.1038/s41598-023-34832-2)
Supplement: Supplementary file 3 — Supplementary Information 3. [file 41598_2023_34832_MOESM3_ESM.zip › Preoperative SSEP data/spinal cord compression group/3075346_2/3075346_2_Rt Tibial SEP_Cz'-Fpz_200829_115154.csv]

Index	1	2	3	4	5	6	7
Name	Cz'-Fpz	Cz'-Fpz	Cz'-Fpz	Cz'-Fpz	Cz'-Fpz	Cz'-Fpz	Cz'-Fpz
Time	2.02002E+13	2.02002E+13	2.02002E+13	2.02002E+13	2.02002E+13	2.02002E+13	2.02002E+13
Highcut	500	500	500	500	500	500	500
Lowcut	10	10	10	10	10	10	10
Period	0.000156	0.000156	0.000156	0.000156	0.000156	0.000156	0.000156
Averages	94	120	120	120	120	120	120
Int (mA)	18/17.9mA	18/17.9mA	18/17.9mA	18/17.9mA	18/17.9mA	18/17.9mA	18/17.9mA
Pulse Width (�gs)	200�s	200�s	200�s	200�s	200�s	200�s	200�s
Rep Rate (Hz)	2.78Hz	3.11Hz	3.11Hz	3.11Hz	3.11Hz	3.11Hz	3.11Hz
Data0	0.557498	0.323283	0.663656	-0.689087	0.104675	-0.423482	-0.210775
Data1	0.679049	0.516154	0.705872	-0.63029	0.096029	-0.360311	-0.19104
Data2	0.854492	0.762634	0.748088	-0.572917	0.097148	-0.2889	-0.167643
Data3	1.057856	1.02478	0.787252	-0.519816	0.10671	-0.213826	-0.141805
Data4	1.249013	1.252747	0.820719	-0.47404	0.122274	-0.140076	-0.115153
Data5	1.386147	1.399841	0.845744	-0.438029	0.140686	-0.073039	-0.089518
Data6	1.438871	1.437785	0.860494	-0.413411	0.158386	-0.017395	-0.066121
Data7	1.397186	1.364339	0.863851	-0.401001	0.172017	0.023397	-0.04659
Data8	1.274466	1.202698	0.855611	-0.400594	0.179036	0.047506	-0.032145
Data9	1.100321	0.991821	0.83669	-0.41097	0.178019	0.055033	-0.023397
Data10	0.910722	0.773621	0.808818	-0.430298	0.168762	0.047404	-0.020549
Data11	0.737876	0.581767	0.774536	-0.455933	0.152181	0.027771	-0.023397
Data12	0.603079	0.4363	0.736491	-0.485229	0.13031	-0.000203	-0.031128
Data13	0.514773	0.341797	0.697734	-0.515544	0.105387	-0.032756	-0.043335
Data14	0.471269	0.292664	0.660807	-0.544434	0.079956	-0.06602	-0.058187
Data15	0.464516	0.278015	0.62795	-0.570068	0.056152	-0.097249	-0.075073
Data16	0.484126	0.285034	0.600688	-0.591024	0.035502	-0.124105	-0.09257
Data17	0.519188	0.302531	0.579834	-0.606486	0.018921	-0.145772	-0.10966
Data18	0.560874	0.322062	0.565796	-0.616455	0.006612	-0.161743	-0.125732
Data19	0.60269	0.33844	0.558268	-0.621134	-0.001933	-0.172628	-0.139974
Data20	0.63996	0.349223	0.556335	-0.621134	-0.007426	-0.17863	-0.152384
Data21	0.670218	0.3538	0.559082	-0.617269	-0.01119	-0.18158	-0.162557
Data22	0.692424	0.352885	0.565796	-0.610148	-0.014852	-0.182495	-0.170695
Data23	0.70619	0.347392	0.575053	-0.601196	-0.01943	-0.181885	-0.177002
Data24	0.712293	0.338542	0.58492	-0.591634	-0.025838	-0.180257	-0.181681
Data25	0.712034	0.327047	0.594889	-0.581462	-0.034383	-0.178121	-0.184733
Data26	0.706839	0.313721	0.604858	-0.571086	-0.045776	-0.175883	-0.187581
Data27	0.698398	0.298869	0.614421	-0.560506	-0.06012	-0.173543	-0.190023
Data28	0.688529	0.282898	0.623067	-0.550537	-0.077209	-0.171204	-0.191854
Data29	0.678919	0.266113	0.630595	-0.541178	-0.096944	-0.169067	-0.193075
Data30	0.670608	0.248922	0.6368	-0.532837	-0.11851	-0.166931	-0.193888
Data31	0.664504	0.231527	0.641683	-0.525309	-0.141296	-0.164998	-0.194295
Data32	0.660998	0.214335	0.645345	-0.518595	-0.164286	-0.163167	-0.194295
Data33	0.659959	0.197449	0.647786	-0.512695	-0.186564	-0.161438	-0.194092
Data34	0.661257	0.181071	0.649312	-0.507609	-0.207011	-0.160116	-0.193278
Data35	0.664374	0.1651	0.650126	-0.50293	-0.224609	-0.158997	-0.192261
Data36	0.66866	0.149434	0.650533	-0.498657	-0.238444	-0.158183	-0.190837
Data37	0.673594	0.133769	0.650736	-0.494588	-0.247599	-0.157674	-0.188802
Data38	0.678919	0.117798	0.650838	-0.490519	-0.251363	-0.157471	-0.186564
Data39	0.684113	0.101115	0.651042	-0.48645	-0.249329	-0.157369	-0.183716
Data40	0.689048	0.083822	0.65155	-0.482178	-0.241191	-0.157369	-0.180664
Data41	0.693463	0.065816	0.652364	-0.477498	-0.226949	-0.157369	-0.177205
Data42	0.697619	0.047201	0.653585	-0.472412	-0.207011	-0.157267	-0.173747
Data43	0.701255	0.028178	0.655111	-0.466715	-0.18158	-0.157166	-0.169881
Data44	0.704631	0.008647	0.657043	-0.460612	-0.151469	-0.156962	-0.166016
Data45	0.707488	-0.010885	0.65918	-0.453898	-0.117594	-0.156759	-0.161947
Data46	0.709436	-0.030721	0.661621	-0.446574	-0.080872	-0.156453	-0.158081
Data47	0.709956	-0.050456	0.664266	-0.438639	-0.042318	-0.15625	-0.154012
Data48	0.708138	-0.069784	0.666911	-0.430298	-0.003052	-0.155945	-0.150146
Data49	0.703593	-0.088298	0.669657	-0.421346	0.035909	-0.155538	-0.146281
Data50	0.69632	-0.105794	0.672404	-0.412191	0.073751	-0.155029	-0.142212
Data51	0.686581	-0.121969	0.674947	-0.402425	0.109762	-0.154317	-0.138143
Data52	0.675153	-0.136922	0.67749	-0.39266	0.143331	-0.1533	-0.13387
Data53	0.663465	-0.150655	0.679932	-0.38269	0.174255	-0.151774	-0.129191
Data54	0.652557	-0.163371	0.68217	-0.372518	0.202535	-0.149638	-0.124308
Data55	0.643856	-0.175374	0.684306	-0.362345	0.228373	-0.146993	-0.119019
Data56	0.638012	-0.186971	0.686442	-0.352376	0.251872	-0.143534	-0.113118
Data57	0.635415	-0.198568	0.688375	-0.342407	0.273539	-0.139567	-0.106608
Data58	0.635934	-0.210368	0.690206	-0.332845	0.293579	-0.134888	-0.099487
Data59	0.638791	-0.222982	0.691935	-0.323486	0.3125	-0.129801	-0.091756
Data60	0.642687	-0.236511	0.693563	-0.314331	0.3302	-0.124207	-0.083618
Data61	0.646323	-0.251261	0.694987	-0.305176	0.346781	-0.118408	-0.07487
Data62	0.648141	-0.267131	0.696208	-0.296427	0.362142	-0.112508	-0.065715
Data63	0.647232	-0.283915	0.697123	-0.287882	0.375977	-0.10671	-0.056356
Data64	0.642687	-0.301005	0.697734	-0.279338	0.388184	-0.100911	-0.046794
Data65	0.634506	-0.317586	0.697937	-0.270589	0.398458	-0.09552	-0.037028
Data66	0.623078	-0.33315	0.697835	-0.262044	0.406698	-0.090434	-0.027669
Data67	0.609183	-0.347188	0.697327	-0.253092	0.413106	-0.085754	-0.018514
Data68	0.593859	-0.359497	0.696411	-0.244141	0.417786	-0.081482	-0.009562
Data69	0.578146	-0.37028	0.695292	-0.234782	0.421041	-0.077718	-0.001017
Data70	0.562692	-0.379944	0.694071	-0.225016	0.423482	-0.074259	0.006714
Data71	0.548148	-0.388997	0.692749	-0.214844	0.425313	-0.071208	0.014445
Data72	0.535032	-0.397949	0.691427	-0.204264	0.427043	-0.068258	0.021566
Data73	0.523993	-0.407511	0.690409	-0.192871	0.429077	-0.065409	0.028483
Data74	0.515293	-0.418091	0.689596	-0.181071	0.431824	-0.062459	0.034993
Data75	0.509449	-0.430196	0.68929	-0.168457	0.435282	-0.059102	0.041504
Data76	0.506462	-0.444132	0.68929	-0.155029	0.439657	-0.055542	0.048014
Data77	0.506072	-0.460409	0.689799	-0.140991	0.444946	-0.051371	0.054321
Data78	0.507631	-0.478923	0.690613	-0.126139	0.451253	-0.046794	0.060832
Data79	0.509968	-0.499776	0.691732	-0.110677	0.458476	-0.041809	0.067342
Data80	0.511916	-0.522563	0.693054	-0.094401	0.466512	-0.036316	0.073853
Data81	0.512436	-0.54657	0.694377	-0.077922	0.475464	-0.030518	0.080566
Data82	0.510747	-0.570882	0.695496	-0.060832	0.485229	-0.024516	0.087077
Data83	0.506592	-0.594482	0.696208	-0.043742	0.495809	-0.018412	0.093791
Data84	0.500229	-0.616557	0.696411	-0.026449	0.5071	-0.01241	0.100098
Data85	0.492567	-0.636698	0.695801	-0.009359	0.519104	-0.006409	0.106405
Data86	0.484126	-0.654806	0.694275	0.007121	0.53182	-0.000509	0.112101
Data87	0.475814	-0.671488	0.691732	0.023193	0.545044	0.005188	0.117594
Data88	0.468282	-0.687154	0.688171	0.038859	0.558879	0.010986	0.122477
Data89	0.461919	-0.70282	0.683492	0.053711	0.573324	0.016886	0.12675
Data90	0.456725	-0.718892	0.677897	0.067952	0.588175	0.022888	0.130412
Data91	0.452699	-0.735982	0.671387	0.081177	0.603434	0.029093	0.133464
Data92	0.449323	-0.753988	0.664063	0.093994	0.619202	0.035604	0.135701
Data93	0.446466	-0.772807	0.656128	0.105998	0.635274	0.042521	0.137126
Data94	0.443219	-0.792135	0.647685	0.117594	0.651449	0.049845	0.137939
Data95	0.439064	-0.811462	0.638936	0.128784	0.667623	0.057373	0.138143
Data96	0.433609	-0.83018	0.629883	0.139771	0.683594	0.065206	0.137736
Data97	0.426597	-0.84788	0.620626	0.150757	0.698853	0.07314	0.136719
Data98	0.418156	-0.864258	0.611165	0.161947	0.713196	0.081177	0.135295
Data99	0.408936	-0.878906	0.601603	0.17334	0.72642	0.08901	0.133464
Data100	0.399585	-0.891825	0.591736	0.18514	0.738017	0.096639	0.131226
Data101	0.391144	-0.903117	0.581665	0.19755	0.747782	0.103963	0.128784
Data102	0.384002	-0.913086	0.571289	0.210368	0.755514	0.110881	0.126139
Data103	0.378418	-0.921834	0.560608	0.223999	0.761007	0.117391	0.123698
Data104	0.374262	-0.929769	0.54952	0.238037	0.764058	0.123596	0.121053
Data105	0.370626	-0.937093	0.538127	0.252686	0.764465	0.129395	0.118612
Data106	0.36686	-0.94401	0.526326	0.267537	0.762126	0.134888	0.11617
Data107	0.362445	-0.950724	0.514119	0.283	0.757039	0.140279	0.113932
Data108	0.356861	-0.957438	0.501607	0.298462	0.74941	0.145569	0.111694
Data109	0.350108	-0.964355	0.48879	0.313721	0.739237	0.150859	0.109456
Data110	0.342186	-0.971781	0.475871	0.328979	0.726929	0.15625	0.107218
Data111	0.333616	-0.979614	0.462646	0.343831	0.713094	0.161845	0.10498
Data112	0.324655	-0.987752	0.449422	0.357869	0.698242	0.167643	0.102743
Data113	0.315695	-0.995992	0.436096	0.371297	0.683187	0.173645	0.100301
Data114	0.306864	-1.003825	0.42277	0.383911	0.668538	0.17985	0.09786
Data115	0.298293	-1.010844	0.409546	0.395304	0.655009	0.186056	0.095418
Data116	0.290112	-1.016846	0.396322	0.405884	0.643209	0.192261	0.092977
Data117	0.28193	-1.021729	0.383199	0.415243	0.633647	0.198263	0.090535
Data118	0.273879	-1.025594	0.370178	0.423381	0.626526	0.203959	0.088298
Data119	0.266087	-1.028951	0.357259	0.430501	0.621847	0.209045	0.08606
Data120	0.258425	-1.032308	0.344442	0.436605	0.619507	0.213725	0.084229
Data121	0.251023	-1.036275	0.331726	0.441895	0.618998	0.217692	0.082804
Data122	0.243491	-1.040955	0.319112	0.446167	0.620015	0.220947	0.081584
Data123	0.2357	-1.046549	0.3066	0.449626	0.621847	0.223694	0.08077
Data124	0.226999	-1.052551	0.294291	0.452474	0.623881	0.225932	0.080363
Data125	0.21648	-1.05835	0.282084	0.454508	0.62561	0.227763	0.08016
Data126	0.203883	-1.063334	0.270182	0.45634	0.626424	0.229289	0.08016
Data127	0.188819	-1.066895	0.258382	0.45756	0.625814	0.230815	0.080566
Data128	0.171548	-1.068929	0.246785	0.458577	0.623271	0.232442	0.08077
Data129	0.152848	-1.069336	0.235494	0.459188	0.61849	0.234273	0.080973
Data130	0.133238	-1.068319	0.224406	0.459798	0.611369	0.23641	0.080973
Data131	0.113759	-1.066182	0.213521	0.460409	0.601807	0.238851	0.080566
Data132	0.094669	-1.063232	0.202738	0.460815	0.590108	0.241597	0.079956
Data133	0.076229	-1.059672	0.192057	0.461426	0.576375	0.244548	0.078939
Data134	0.058178	-1.055705	0.181478	0.461833	0.561422	0.247599	0.077311
Data135	0.040517	-1.051636	0.170898	0.462646	0.545858	0.250549	0.075073
Data136	0.023375	-1.047872	0.160217	0.463257	0.530497	0.253398	0.072632
Data137	0.006883	-1.044413	0.149333	0.464071	0.516256	0.255941	0.06958
Data138	-0.008051	-1.041463	0.138346	0.464884	0.503845	0.258179	0.066325
Data139	-0.021038	-1.039124	0.127055	0.465902	0.494181	0.259908	0.062866
Data140	-0.031816	-1.037089	0.115662	0.466715	0.487569	0.26123	0.059204
Data141	-0.040127	-1.035156	0.103963	0.467529	0.484416	0.262248	0.055745
Data142	-0.04675	-1.033325	0.092163	0.46814	0.484924	0.262858	0.05249
Data143	-0.052334	-1.031291	0.080261	0.468547	0.488993	0.263468	0.049235
Data144	-0.058048	-1.029053	0.068258	0.46875	0.496216	0.263977	0.04659
Data145	-0.064541	-1.026408	0.056152	0.468547	0.506083	0.264791	0.044556
Data146	-0.072333	-1.023458	0.044149	0.467936	0.518087	0.26591	0.042928
Data147	-0.081164	-1.020203	0.032145	0.466715	0.531514	0.267537	0.041707
Data148	-0.090774	-1.016846	0.020243	0.465088	0.545654	0.269775	0.0413
Data149	-0.100513	-1.013489	0.008545	0.462646	0.559489	0.272624	0.041504
Data150	-0.109863	-1.010844	-0.003052	0.459595	0.572408	0.276184	0.042114
Data151	-0.118824	-1.00942	-0.014445	0.455729	0.583598	0.280355	0.043132
Data152	-0.127525	-1.009623	-0.025736	0.451253	0.592448	0.284831	0.044759
Data153	-0.136355	-1.011861	-0.036825	0.44576	0.598348	0.289612	0.046794
Data154	-0.145705	-1.015828	-0.047709	0.43925	0.600993	0.294291	0.049032
Data155	-0.155705	-1.021118	-0.058492	0.431722	0.600179	0.298665	0.051676
Data156	-0.166223	-1.027018	-0.069071	0.422974	0.596008	0.302531	0.054525
Data157	-0.176872	-1.032715	-0.079447	0.413208	0.588582	0.305786	0.057576
Data158	-0.187131	-1.037496	-0.089925	0.402425	0.578308	0.308329	0.060628
Data159	-0.196351	-1.040853	-0.100301	0.390218	0.565898	0.310059	0.063883
Data160	-0.204143	-1.042582	-0.110779	0.376994	0.55186	0.311076	0.067139
Data161	-0.210247	-1.042582	-0.121562	0.362752	0.536702	0.311483	0.070597
Data162	-0.214402	-1.040751	-0.132548	0.347493	0.521139	0.311483	0.074056
Data163	-0.216999	-1.037496	-0.144043	0.331217	0.505778	0.311279	0.077515
Data164	-0.217779	-1.032817	-0.156148	0.314535	0.490824	0.310872	0.08077
Data165	-0.217129	-1.026917	-0.168966	0.297445	0.476786	0.310364	0.084229
Data166	-0.215181	-1.020101	-0.182597	0.279948	0.463765	0.309855	0.087687
Data167	-0.212195	-1.01298	-0.197144	0.262451	0.451864	0.309347	0.090942
Data168	-0.208818	-1.005758	-0.212708	0.245158	0.441081	0.308838	0.094198
Data169	-0.205572	-0.999044	-0.229289	0.227865	0.431417	0.308228	0.097453
Data170	-0.202974	-0.993449	-0.247091	0.211182	0.422668	0.307414	0.100505
Data171	-0.201286	-0.98938	-0.265808	0.194702	0.414632	0.306498	0.103353
Data172	-0.200767	-0.987244	-0.285645	0.178833	0.407003	0.305379	0.106201
Data173	-0.201156	-0.987244	-0.306396	0.163371	0.399577	0.304057	0.109049
Data174	-0.202325	-0.989278	-0.328064	0.148519	0.391947	0.302531	0.111694
Data175	-0.204013	-0.992839	-0.350444	0.13387	0.383911	0.300903	0.114136
Data176	-0.206091	-0.997518	-0.373433	0.119629	0.375264	0.299174	0.116374
Data177	-0.208558	-1.002299	-0.39683	0.105591	0.365804	0.297445	0.118408
Data178	-0.211415	-1.006368	-0.420634	0.091756	0.355632	0.295715	0.120443
Data179	-0.214792	-1.009013	-0.444743	0.077922	0.344543	0.294088	0.12207
Data180	-0.218558	-1.009725	-0.468953	0.064087	0.332845	0.292562	0.123494
Data181	-0.222584	-1.008301	-0.493368	0.050252	0.32074	0.291239	0.124715
Data182	-0.226739	-1.005147	-0.51768	0.036214	0.308431	0.290222	0.125732
Data183	-0.230895	-1.000875	-0.542094	0.022176	0.296427	0.28951	0.126546
Data184	-0.23492	-0.996399	-0.566508	0.007935	0.284729	0.289103	0.126953
Data185	-0.239336	-0.992533	-0.59082	-0.006104	0.273946	0.289307	0.126953
Data186	-0.244141	-0.98999	-0.614929	-0.020549	0.264282	0.289917	0.126953
Data187	-0.249725	-0.988973	-0.638936	-0.035197	0.255839	0.291036	0.126546
Data188	-0.256088	-0.989482	-0.66274	-0.049642	0.24882	0.292664	0.126139
Data189	-0.2631	-0.991313	-0.686137	-0.06429	0.243327	0.2948	0.125326
Data190	-0.270632	-0.994161	-0.709127	-0.079142	0.239461	0.297241	0.124715
Data191	-0.278035	-0.997518	-0.731608	-0.093791	0.237223	0.30009	0.123901
Data192	-0.285177	-1.001383	-0.753479	-0.108439	0.236715	0.30304	0.123088
Data193	-0.29167	-1.005554	-0.774638	-0.122884	0.237935	0.30599	0.122477
Data194	-0.297384	-1.009623	-0.795085	-0.137533	0.240885	0.30894	0.121867
Data195	-0.302189	-1.013387	-0.814819	-0.151774	0.245667	0.311483	0.121663
Data196	-0.306085	-1.016337	-0.83374	-0.166016	0.252482	0.313619	0.121663
Data197	-0.309331	-1.01827	-0.851949	-0.180257	0.261129	0.315145	0.121867
Data198	-0.311929	-1.01888	-0.869649	-0.194092	0.271505	0.315857	0.122477
Data199	-0.314266	-1.01827	-0.886841	-0.207723	0.283508	0.315857	0.123494
Data200	-0.316474	-1.016744	-0.903829	-0.221151	0.296631	0.314941	0.124715
Data201	-0.318941	-1.014608	-0.920614	-0.234375	0.310262	0.31311	0.126343
Data202	-0.322318	-1.01237	-0.9375	-0.247396	0.323792	0.310567	0.128174
Data203	-0.326993	-1.009928	-0.954692	-0.260213	0.336304	0.30721	0.130412
Data204	-0.333486	-1.007284	-0.97229	-0.272827	0.347188	0.303446	0.13265
Data205	-0.342057	-1.004232	-0.990601	-0.285034	0.35553	0.299276	0.135295
Data206	-0.352446	-1.00057	-1.009623	-0.297241	0.360718	0.2948	0.137939
Data207	-0.364133	-0.995992	-1.029561	-0.309245	0.362244	0.290426	0.140584
Data208	-0.37621	-0.990702	-1.050517	-0.320841	0.359904	0.286051	0.143229
Data209	-0.387898	-0.985006	-1.072286	-0.332438	0.353292	0.281881	0.146077
Data210	-0.398287	-0.979106	-1.094869	-0.343628	0.342306	0.278015	0.148519
Data211	-0.406858	-0.973511	-1.118266	-0.354614	0.327047	0.274251	0.15096
Data212	-0.413351	-0.968424	-1.142171	-0.365194	0.307515	0.270691	0.152995
Data213	-0.418286	-0.963847	-1.166484	-0.375366	0.283813	0.267232	0.155029
Data214	-0.421662	-0.959676	-1.190898	-0.385335	0.255941	0.263875	0.15686
Data215	-0.424129	-0.956014	-1.215108	-0.394694	0.224304	0.260417	0.158285
Data216	-0.425688	-0.952759	-1.238708	-0.403239	0.189006	0.257161	0.159709
Data217	-0.425818	-0.949707	-1.261495	-0.411174	0.150655	0.254211	0.161133
Data218	-0.424259	-0.946757	-1.283061	-0.418294	0.109863	0.251567	0.162557
Data219	-0.419844	-0.943909	-1.303202	-0.424194	0.067444	0.249837	0.164185
Data220	-0.411922	-0.940653	-1.321411	-0.428874	0.024516	0.249227	0.166219
Data221	-0.399975	-0.936584	-1.337585	-0.432129	-0.0177	0.250244	0.169067
Data222	-0.383353	-0.930888	-1.35142	-0.433553	-0.058289	0.253296	0.172526
Data223	-0.362315	-0.92275	-1.362813	-0.43335	-0.095927	0.258586	0.177205
Data224	-0.336992	-0.91156	-1.371358	-0.431112	-0.129395	0.266724	0.182902
Data225	-0.307643	-0.89681	-1.377258	-0.426839	-0.157979	0.27771	0.19043
Data226	-0.274788	-0.877991	-1.38031	-0.420532	-0.180969	0.291748	0.199382
Data227	-0.238686	-0.855204	-1.380412	-0.411784	-0.197957	0.308838	0.210164
Data228	-0.199598	-0.828451	-1.377869	-0.400798	-0.208842	0.328979	0.222778
Data229	-0.157912	-0.797831	-1.372477	-0.387777	-0.213826	0.352071	0.237427
Data230	-0.113889	-0.763448	-1.364441	-0.372721	-0.213318	0.377706	0.25411
Data231	-0.067788	-0.725403	-1.353963	-0.355632	-0.207825	0.405884	0.272624
Data232	-0.020129	-0.684204	-1.341248	-0.336711	-0.198161	0.436198	0.293172
Data233	0.02831	-0.640055	-1.326497	-0.315959	-0.185038	0.468445	0.315552
Data234	0.077398	-0.59377	-1.309916	-0.293986	-0.169271	0.502218	0.339559
Data235	0.126096	-0.545959	-1.291809	-0.270793	-0.151672	0.537211	0.365194
Data236	0.173755	-0.497335	-1.272481	-0.246785	-0.132955	0.57312	0.392049
Data237	0.220116	-0.448507	-1.252238	-0.221761	-0.114034	0.609538	0.419922
Data238	0.264789	-0.39978	-1.231283	-0.19633	-0.095317	0.646057	0.448812
Data239	0.308163	-0.351664	-1.20992	-0.170492	-0.077413	0.682373	0.478109
Data240	0.350238	-0.304565	-1.188456	-0.144653	-0.06073	0.718079	0.508016
Data241	0.391924	-0.258687	-1.166992	-0.118612	-0.045471	0.752869	0.538127
Data242	0.433609	-0.214437	-1.14563	-0.09257	-0.03184	0.78654	0.568237
Data243	0.475814	-0.172323	-1.124471	-0.066528	-0.01943	0.818685	0.597941
Data244	0.519059	-0.132345	-1.103516	-0.04069	-0.008036	0.849406	0.627441
Data245	0.563212	-0.094401	-1.082764	-0.014852	0.002645	0.878499	0.656331
Data246	0.607884	-0.057983	-1.062012	0.010783	0.013428	0.906169	0.684611
Data247	0.652297	-0.022176	-1.041361	0.036621	0.024821	0.932414	0.712077
Data248	0.695022	0.013936	-1.020508	0.062459	0.037638	0.957235	0.738932
Data249	0.73463	0.051473	-0.999349	0.088501	0.052185	0.980937	0.764771
Data250	0.769433	0.091451	-0.977885	0.114746	0.06897	1.00352	0.789591
Data251	0.798392	0.134176	-0.956116	0.140991	0.088298	1.024882	0.813395
Data252	0.820988	0.180054	-0.93394	0.167236	0.110067	1.045024	0.835978
Data253	0.83735	0.228678	-0.911458	0.193481	0.134074	1.063538	0.857137
Data254	0.847999	0.279744	-0.888977	0.21932	0.159607	1.080322	0.876872
Data255	0.854103	0.332336	-0.866597	0.244751	0.185954	1.094971	0.894775
Data256	0.85657	0.385335	-0.844828	0.269165	0.212097	1.106873	0.910645
Data257	0.856051	0.437724	-0.823975	0.292358	0.236715	1.115621	0.924276
Data258	0.853323	0.488078	-0.804545	0.313517	0.258586	1.120605	0.935262
Data259	0.848259	0.535177	-0.78715	0.332438	0.276184	1.121318	0.9434
Data260	0.840857	0.577494	-0.772502	0.348511	0.288289	1.117045	0.947876
Data261	0.830727	0.61381	-0.76121	0.360718	0.293579	1.107279	0.94869
Data262	0.817222	0.642904	-0.753886	0.369059	0.291138	1.091512	0.945435
Data263	0.799561	0.664063	-0.751139	0.372518	0.28005	1.069336	0.937703
Data264	0.776705	0.676371	-0.753479	0.370483	0.259908	1.040243	0.924886
Data265	0.747486	0.679728	-0.761515	0.362956	0.230509	1.003927	0.907186
Data266	0.711254	0.673828	-0.775553	0.349325	0.191752	0.960388	0.883993
Data267	0.667361	0.658569	-0.795797	0.329183	0.144043	0.909424	0.855306
Data268	0.615286	0.634155	-0.822347	0.302734	0.087891	0.851339	0.820923
Data269	0.55542	0.600586	-0.855204	0.269775	0.024007	0.786235	0.781047
Data270	0.487892	0.558472	-0.894063	0.230306	-0.046895	0.714722	0.735881
Data271	0.413351	0.508118	-0.938619	0.184937	-0.124105	0.637207	0.685221
Data272	0.332447	0.450745	-0.988566	0.13387	-0.206706	0.554504	0.629883
Data273	0.245959	0.387573	-1.043193	0.077515	-0.293986	0.467326	0.569865
Data274	0.154666	0.319926	-1.102091	0.016276	-0.38503	0.376587	0.505575
Data275	0.059607	0.249634	-1.164653	-0.048828	-0.479228	0.283101	0.437826
Data276	-0.038309	0.178019	-1.230062	-0.118001	-0.575765	0.187887	0.366821
Data277	-0.138433	0.106405	-1.297709	-0.190023	-0.673828	0.091756	0.293376
Data278	-0.239725	0.035807	-1.366984	-0.264486	-0.772705	-0.004476	0.217896
Data279	-0.341927	-0.032857	-1.437174	-0.340576	-0.871582	-0.099996	0.141195
Data280	-0.444648	-0.09908	-1.507772	-0.417684	-0.969747	-0.194295	0.06368
Data281	-0.547758	-0.162252	-1.577962	-0.495402	-1.066386	-0.28656	-0.014038
Data282	-0.650869	-0.221761	-1.647441	-0.572713	-1.160889	-0.376282	-0.091553
Data283	-0.753589	-0.277507	-1.715495	-0.649211	-1.252645	-0.463155	-0.168254
Data284	-0.854882	-0.329285	-1.781718	-0.724487	-1.341146	-0.546672	-0.243937
Data285	-0.953577	-0.377299	-1.845703	-0.797933	-1.425883	-0.626729	-0.317993
Data286	-1.048246	-0.421651	-1.907145	-0.868937	-1.506755	-0.703227	-0.390015
Data287	-1.137851	-0.462443	-1.965739	-0.937297	-1.583354	-0.775757	-0.460002
Data288	-1.221612	-0.499776	-2.021179	-1.002604	-1.655579	-0.844523	-0.527547
Data289	-1.2994	-0.533651	-2.073364	-1.064657	-1.723124	-0.909322	-0.592244
Data290	-1.371733	-0.563761	-2.121989	-1.123454	-1.78599	-0.970154	-0.654297
Data291	-1.439261	-0.590108	-2.167155	-1.178589	-1.843872	-1.02712	-0.713094
Data292	-1.502374	-0.61259	-2.208761	-1.230062	-1.896667	-1.080017	-0.768636
Data293	-1.561461	-0.631104	-2.246806	-1.278076	-1.944071	-1.128845	-0.820923
Data294	-1.616263	-0.645752	-2.281291	-1.322428	-1.985881	-1.173604	-0.869751
Data295	-1.66639	-0.656535	-2.312317	-1.363322	-2.022196	-1.214193	-0.91512
Data296	-1.711192	-0.663859	-2.339884	-1.400757	-2.052917	-1.250712	-0.956624
Data297	-1.750151	-0.667826	-2.364299	-1.43514	-2.078044	-1.283162	-0.99467
Data298	-1.783785	-0.668844	-2.385661	-1.466268	-2.097778	-1.311747	-1.029256
Data299	-1.812355	-0.667318	-2.404175	-1.494344	-2.112427	-1.336466	-1.060181
Data300	-1.837418	-0.663961	-2.419942	-1.519775	-2.122192	-1.357524	-1.08785
Data301	-1.860144	-0.659281	-2.433167	-1.542358	-2.12738	-1.375326	-1.112061
Data302	-1.88209	-0.654093	-2.444153	-1.5625	-2.128296	-1.390177	-1.133219
Data303	-1.904037	-0.648905	-2.452901	-1.580404	-2.124939	-1.402384	-1.151326
Data304	-1.926763	-0.64443	-2.459819	-1.596069	-2.117615	-1.41215	-1.166992
Data305	-1.950008	-0.640971	-2.464905	-1.609497	-2.106323	-1.419881	-1.180013
Data306	-1.973383	-0.638733	-2.468465	-1.621297	-2.091268	-1.425883	-1.190796
Data307	-1.99572	-0.637716	-2.4705	-1.631266	-2.07255	-1.430155	-1.199544
Data308	-2.016368	-0.63741	-2.47111	-1.639608	-2.050578	-1.432902	-1.206665
Data309	-2.034419	-0.637207	-2.4705	-1.646525	-2.025553	-1.434123	-1.212158
Data310	-2.049353	-0.636088	-2.46877	-1.652018	-1.998189	-1.433919	-1.216024
Data311	-2.06143	-0.633138	-2.466024	-1.656087	-1.968994	-1.432292	-1.218872
Data312	-2.07091	-0.627645	-2.462362	-1.658732	-1.938782	-1.429138	-1.2205
Data313	-2.078182	-0.619202	-2.457784	-1.660156	-1.908264	-1.424662	-1.220907
Data314	-2.084026	-0.608012	-2.452494	-1.66036	-1.878357	-1.418762	-1.2205
Data315	-2.088831	-0.594482	-2.446391	-1.659139	-1.849569	-1.411743	-1.219076
Data316	-2.092597	-0.579427	-2.439677	-1.656698	-1.822611	-1.403503	-1.216838
Data317	-2.095194	-0.563558	-2.432048	-1.653035	-1.797994	-1.394348	-1.213786
Data318	-2.096103	-0.547587	-2.423706	-1.648153	-1.775818	-1.384481	-1.209717
Data319	-2.095064	-0.531921	-2.414347	-1.641846	-1.756185	-1.373901	-1.205037
Data320	-2.091688	-0.516459	-2.404073	-1.634318	-1.738892	-1.362915	-1.199341
Data321	-2.085974	-0.5012	-2.392578	-1.625773	-1.723633	-1.35142	-1.193034
Data322	-2.078052	-0.485738	-2.379862	-1.616007	-1.709798	-1.339417	-1.18571
Data323	-2.068702	-0.469666	-2.365824	-1.605021	-1.696777	-1.327006	-1.177775
Data324	-2.058573	-0.452169	-2.35026	-1.593018	-1.683757	-1.313883	-1.16923
Data325	-2.048314	-0.432638	-2.332967	-1.579997	-1.670024	-1.300049	-1.159871
Data326	-2.038444	-0.410563	-2.314148	-1.565959	-1.654867	-1.285299	-1.149699
Data327	-2.029224	-0.385539	-2.293599	-1.550903	-1.637675	-1.269531	-1.138713
Data328	-2.020653	-0.357768	-2.271322	-1.534627	-1.617839	-1.252543	-1.127319
Data329	-2.012342	-0.327759	-2.247314	-1.517537	-1.595154	-1.234334	-1.114909
Data330	-2.004161	-0.296427	-2.221781	-1.499227	-1.569621	-1.215007	-1.101685
Data331	-1.99559	-0.264689	-2.194621	-1.479696	-1.541239	-1.194661	-1.08785
Data332	-1.98598	-0.233358	-2.165934	-1.459351	-1.510417	-1.173503	-1.072998
Data333	-1.975072	-0.203044	-2.135824	-1.437785	-1.477559	-1.151733	-1.057536
Data334	-1.962345	-0.173747	-2.104492	-1.415405	-1.443176	-1.129456	-1.040853
Data335	-1.947671	-0.145162	-2.071838	-1.392008	-1.407979	-1.107178	-1.023356
Data336	-1.930919	-0.116679	-2.038066	-1.367798	-1.372375	-1.084696	-1.004842
Data337	-1.912348	-0.087789	-2.003276	-1.34257	-1.336975	-1.062419	-0.985311
Data338	-1.892739	-0.058085	-1.96757	-1.316732	-1.302185	-1.040243	-0.964966
Data339	-1.87274	-0.027568	-1.931051	-1.290283	-1.268412	-1.018066	-0.9434
Data340	-1.852872	0.003357	-1.893717	-1.263428	-1.236064	-0.99589	-0.921224
Data341	-1.833782	0.034383	-1.855977	-1.235758	-1.205241	-0.973511	-0.898031
Data342	-1.815601	0.064901	-1.817627	-1.207886	-1.175944	-0.950826	-0.874023
Data343	-1.798329	0.094604	-1.779073	-1.179606	-1.148478	-0.927836	-0.849202
Data344	-1.781577	0.123494	-1.740214	-1.15092	-1.12264	-0.904439	-0.823771
Data345	-1.764955	0.151571	-1.701355	-1.12203	-1.098531	-0.880432	-0.797933
Data346	-1.747943	0.179545	-1.662496	-1.092936	-1.075745	-0.85612	-0.771484
Data347	-1.730022	0.20813	-1.623739	-1.063436	-1.054281	-0.831197	-0.744629
Data348	-1.711062	0.237935	-1.585286	-1.033529	-1.033732	-0.805969	-0.71757
Data349	-1.690804	0.269775	-1.546936	-1.003418	-1.013896	-0.780233	-0.690308
Data350	-1.668857	0.304057	-1.508891	-0.972697	-0.994364	-0.754293	-0.662842
Data351	-1.645092	0.34078	-1.471049	-0.941772	-0.974731	-0.728149	-0.635376
Data352	-1.61925	0.379537	-1.433411	-0.910238	-0.954488	-0.701701	-0.608114
Data353	-1.591459	0.419515	-1.395772	-0.878092	-0.933228	-0.675151	-0.581055
Data354	-1.561981	0.459595	-1.358134	-0.845337	-0.910441	-0.6486	-0.554199
Data355	-1.531463	0.498861	-1.32019	-0.811971	-0.885824	-0.621847	-0.527547
Data356	-1.500816	0.536702	-1.282043	-0.777995	-0.858866	-0.595194	-0.501302
Data357	-1.470688	0.572815	-1.243388	-0.743205	-0.829366	-0.568441	-0.47526
Data358	-1.441598	0.6073	-1.204122	-0.708008	-0.797119	-0.541585	-0.449626
Data359	-1.413418	0.640666	-1.164144	-0.672201	-0.761922	-0.51473	-0.424194
Data360	-1.385888	0.673523	-1.123454	-0.635986	-0.72408	-0.487671	-0.398966
Data361	-1.358617	0.706278	-1.081848	-0.599162	-0.683594	-0.460409	-0.373942
Data362	-1.330956	0.739339	-1.03953	-0.56193	-0.640971	-0.432943	-0.348918
Data363	-1.302646	0.772603	-0.996297	-0.524699	-0.596415	-0.405172	-0.323893
Data364	-1.273687	0.805969	-0.952352	-0.487061	-0.550741	-0.376994	-0.298665
Data365	-1.244338	0.839233	-0.907796	-0.449422	-0.504354	-0.348612	-0.273234
Data366	-1.2146	0.872091	-0.862732	-0.411987	-0.457865	-0.319926	-0.247599
Data367	-1.184472	0.904338	-0.817159	-0.374552	-0.411784	-0.290934	-0.221558
Data368	-1.153954	0.935974	-0.771383	-0.337321	-0.36672	-0.261739	-0.195313
Data369	-1.123177	0.966899	-0.725606	-0.300496	-0.322774	-0.232442	-0.16866
Data370	-1.09175	0.99762	-0.67983	-0.264079	-0.280151	-0.203044	-0.141602
Data371	-1.059804	1.028442	-0.634257	-0.228271	-0.238953	-0.173442	-0.114136
Data372	-1.027598	1.059469	-0.588989	-0.192871	-0.198975	-0.14384	-0.086466
Data373	-0.995263	1.091003	-0.54423	-0.158285	-0.160014	-0.114034	-0.058594
Data374	-0.963057	1.122742	-0.500081	-0.124308	-0.121765	-0.08433	-0.030518
Data375	-0.931241	1.154582	-0.456543	-0.091146	-0.083822	-0.054525	-0.002238
Data376	-0.899814	1.185913	-0.413717	-0.058594	-0.045776	-0.024923	0.025635
Data377	-0.868777	1.216532	-0.371704	-0.026652	-0.007528	0.004476	0.053914
Data378	-0.83787	1.246134	-0.330505	0.004272	0.03123	0.033671	0.081991
Data379	-0.806833	1.274618	-0.290222	0.034993	0.070699	0.062459	0.109863
Data380	-0.775536	1.30188	-0.250753	0.065104	0.110779	0.090637	0.137533
Data381	-0.74385	1.328023	-0.212199	0.094808	0.151367	0.118103	0.164795
Data382	-0.712034	1.352844	-0.174561	0.124105	0.192362	0.144857	0.191854
Data383	-0.680087	1.376139	-0.137736	0.153198	0.233459	0.170898	0.218302
Data384	-0.648791	1.397603	-0.101624	0.182292	0.274353	0.196126	0.244344
Data385	-0.618143	1.417236	-0.066325	0.210978	0.314941	0.220642	0.269775
Data386	-0.588665	1.435038	-0.031637	0.239665	0.354818	0.244649	0.2948
Data387	-0.560485	1.451416	0.00234	0.268351	0.393778	0.268148	0.319214
Data388	-0.533473	1.466878	0.036112	0.297038	0.43162	0.291239	0.343018
Data389	-0.507111	1.482239	0.069377	0.325724	0.468038	0.314128	0.366211
Data390	-0.480749	1.49821	0.102539	0.354411	0.50293	0.336711	0.388997
Data391	-0.453868	1.514893	0.135498	0.383097	0.536194	0.359192	0.411174
Data392	-0.425428	1.532389	0.168457	0.41158	0.567424	0.381571	0.432536
Data393	-0.39517	1.550496	0.201416	0.43986	0.596619	0.403646	0.453491
Data394	-0.362705	1.568909	0.234375	0.46814	0.623779	0.425415	0.473633
Data395	-0.328031	1.587219	0.267334	0.496012	0.648702	0.446879	0.493164
Data396	-0.2918	1.60553	0.300395	0.523478	0.671387	0.467834	0.511882
Data397	-0.254659	1.623535	0.333455	0.550741	0.692139	0.488383	0.529785
Data398	-0.217389	1.641337	0.366618	0.577596	0.71106	0.508423	0.546875
Data399	-0.180898	1.658732	0.399577	0.603841	0.728353	0.527954	0.563151
Data400	-0.145445	1.675415	0.432536	0.629883	0.744425	0.547078	0.57841
Data401	-0.111422	1.690979	0.46519	0.655518	0.759786	0.565592	0.592651
Data402	-0.078826	1.704915	0.497742	0.680745	0.774841	0.5837	0.606283
Data403	-0.04753	1.716919	0.529887	0.705566	0.790202	0.6014	0.618896
Data404	-0.017531	1.726786	0.561727	0.72998	0.806376	0.618693	0.6309
Data405	0.011168	1.734517	0.593058	0.753784	0.823771	0.635376	0.64209
Data406	0.038959	1.740417	0.623779	0.777181	0.842692	0.651652	0.652669
Data407	0.06571	1.744995	0.653992	0.799967	0.863546	0.667419	0.662638
Data408	0.091033	1.748962	0.68339	0.822144	0.886434	0.682576	0.672404
Data409	0.115058	1.753133	0.711975	0.843506	0.911255	0.697123	0.681966
Data410	0.137264	1.757914	0.739746	0.863851	0.938009	0.710958	0.691325
Data411	0.157523	1.763916	0.766602	0.883382	0.966187	0.723979	0.700684
Data412	0.175573	1.771037	0.79244	0.901693	0.995483	0.736287	0.710042
Data413	0.191157	1.778666	0.817159	0.918986	1.025391	0.747579	0.719604
Data414	0.204663	1.786092	0.840861	0.935262	1.055094	0.758057	0.72937
Data415	0.21661	1.792297	0.863444	0.950114	1.084086	0.767415	0.739339
Data416	0.228168	1.796672	0.884806	0.964152	1.11145	0.775655	0.749512
Data417	0.240504	1.79891	0.904948	0.977173	1.136576	0.782674	0.759481
Data418	0.254919	1.799316	0.923869	0.989176	1.158956	0.788472	0.769653
Data419	0.272061	1.798706	0.941467	1.00057	1.178182	0.79305	0.779826
Data420	0.29193	1.798197	0.957845	1.011149	1.193746	0.796204	0.789591
Data421	0.314136	1.798706	0.973002	1.021118	1.205648	0.798238	0.79895
Data422	0.337641	1.800741	0.986938	1.030884	1.213989	0.799052	0.807902
Data423	0.361406	1.804504	0.999756	1.040446	1.218872	0.798747	0.81604
Data424	0.384521	1.809387	1.011556	1.049601	1.220907	0.797628	0.823364
Data425	0.406598	1.814575	1.022339	1.05896	1.2205	0.795898	0.829875
Data426	0.427766	1.819255	1.032308	1.068319	1.218363	0.79366	0.835368
Data427	0.448284	1.822611	1.041463	1.077881	1.215108	0.791219	0.83964
Data428	0.468672	1.824341	1.049906	1.087646	1.211446	0.788676	0.843099
Data429	0.48919	1.824443	1.057841	1.097616	1.207987	0.786235	0.84554
Data430	0.509708	1.823222	1.065165	1.107788	1.205139	0.783997	0.847168
Data431	0.530227	1.821187	1.072184	1.118368	1.203308	0.781759	0.847778
Data432	0.550225	1.818542	1.078695	1.12915	1.202596	0.779724	0.847778
Data433	0.569445	1.815491	1.085002	1.139933	1.202901	0.777588	0.847168
Data434	0.587236	1.811727	1.091003	1.15092	1.204224	0.775248	0.845744
Data435	0.603469	1.806946	1.0967	1.161906	1.206055	0.772705	0.844116
Data436	0.618013	1.800842	1.102397	1.172689	1.208191	0.769755	0.841878
Data437	0.63061	1.793009	1.10789	1.183472	1.210225	0.766398	0.839233
Data438	0.641129	1.783447	1.113485	1.193644	1.21165	0.762634	0.835978
Data439	0.64983	1.771952	1.11908	1.20341	1.21226	0.758565	0.83252
Data440	0.656972	1.758728	1.124878	1.212769	1.211853	0.754089	0.828654
Data441	0.663076	1.743876	1.130981	1.221517	1.210327	0.749512	0.824585
Data442	0.66853	1.727702	1.137288	1.229655	1.207682	0.744832	0.819906
Data443	0.674244	1.71051	1.143901	1.237183	1.204122	0.740255	0.815023
Data444	0.680347	1.692708	1.150818	1.2441	1.199646	0.735779	0.809937
Data445	0.68723	1.674703	1.158142	1.25061	1.19456	0.731405	0.804443
Data446	0.694632	1.657308	1.16567	1.25651	1.189067	0.727336	0.79895
Data447	0.702294	1.64093	1.173503	1.262004	1.183065	0.72347	0.793457
Data448	0.709566	1.625977	1.181437	1.267293	1.176758	0.719706	0.787964
Data449	0.715929	1.612447	1.189575	1.27238	1.170146	0.716248	0.782471
Data450	0.721254	1.60024	1.197713	1.277059	1.162923	0.712789	0.776978
Data451	0.725409	1.588847	1.205851	1.281738	1.155192	0.709432	0.771688
Data452	0.728526	1.577454	1.213684	1.286214	1.146851	0.706075	0.766602
Data453	0.730864	1.565247	1.221415	1.290487	1.137594	0.702616	0.761312
Data454	0.732811	1.551717	1.228841	1.294759	1.127421	0.698954	0.756226
Data455	0.73437	1.536764	1.235962	1.298828	1.116435	0.695089	0.750732
Data456	0.735928	1.520386	1.242676	1.302897	1.104431	0.690816	0.745036
Data457	0.737097	1.503398	1.248881	1.306763	1.091715	0.686239	0.739136
Data458	0.737876	1.486613	1.254679	1.310628	1.078389	0.681152	0.732625
Data459	0.738266	1.470642	1.259969	1.314494	1.064657	0.675557	0.725301
Data460	0.738396	1.456095	1.26475	1.317952	1.050924	0.669556	0.71757
Data461	0.738266	1.442871	1.269023	1.321411	1.037598	0.663147	0.708822
Data462	0.738396	1.430868	1.272786	1.32487	1.025187	0.656433	0.699463
Data463	0.739175	1.419373	1.276143	1.327718	1.013997	0.649618	0.68929
Data464	0.740733	1.407878	1.279093	1.330566	1.004435	0.642598	0.678304
Data465	0.74346	1.395772	1.281738	1.333008	0.997009	0.635681	0.666504
Data466	0.747096	1.38265	1.28418	1.335042	0.991923	0.628662	0.654093
Data467	0.751512	1.368408	1.286418	1.336466	0.989278	0.621745	0.640869
Data468	0.756187	1.353251	1.288554	1.337484	0.989075	0.614929	0.627035
Data469	0.760862	1.337382	1.290792	1.337891	0.990906	0.608114	0.612793
Data470	0.765147	1.321309	1.293233	1.337687	0.994364	0.6014	0.597941
Data471	0.768783	1.30544	1.295878	1.33667	0.99884	0.594788	0.582682
Data472	0.77203	1.290181	1.298828	1.335042	1.003316	0.588277	0.56722
Data473	0.775146	1.275533	1.302287	1.332601	1.006978	0.581868	0.551554
Data474	0.778003	1.26119	1.306051	1.329346	1.009013	0.575765	0.535889
Data475	0.78099	1.246948	1.310323	1.325684	1.008403	0.569865	0.52002
Data476	0.783977	1.232402	1.315002	1.321208	1.004537	0.564473	0.504354
Data477	0.786704	1.217244	1.319885	1.316121	0.996908	0.559591	0.488688
Data478	0.789042	1.201681	1.325073	1.310425	0.985514	0.555216	0.473429
Data479	0.79073	1.185811	1.330465	1.304525	0.970459	0.551453	0.458577
Data480	0.791769	1.170146	1.335856	1.298014	0.951945	0.547994	0.444132
Data481	0.792418	1.155294	1.341349	1.291097	0.930684	0.545044	0.429891
Data482	0.792808	1.141256	1.346639	1.283976	0.907491	0.542196	0.41626
Data483	0.792938	1.128235	1.351827	1.276652	0.883077	0.539449	0.403239
Data484	0.793197	1.115824	1.356913	1.269124	0.858358	0.536397	0.390422
Data485	0.793327	1.103312	1.361796	1.261597	0.833842	0.533142	0.378215
Data486	0.793327	1.090088	1.366475	1.253662	0.810242	0.529277	0.366211
Data487	0.792678	1.075439	1.370951	1.245931	0.78776	0.524902	0.354411
Data488	0.79112	1.058757	1.375122	1.237996	0.766703	0.519714	0.342814
Data489	0.788263	1.039937	1.379191	1.229858	0.74707	0.513916	0.331217
Data490	0.783458	1.019084	1.382853	1.221924	0.72876	0.507406	0.319621
Data491	0.776705	0.996908	1.38621	1.213786	0.711568	0.500285	0.308024
Data492	0.767874	0.974019	1.389262	1.205444	0.695292	0.492554	0.296224
Data493	0.757355	0.951233	1.391805	1.197103	0.67983	0.484517	0.28422
Data494	0.745408	0.929362	1.393941	1.188761	0.664876	0.476278	0.272013
Data495	0.732941	0.90861	1.395467	1.180216	0.65033	0.467936	0.259603
Data496	0.720215	0.888977	1.396484	1.171468	0.63619	0.459798	0.246989
Data497	0.708268	0.869954	1.39679	1.162313	0.62205	0.451864	0.234578
Data498	0.697229	0.851034	1.396586	1.153158	0.608114	0.444438	0.221965
Data499	0.68749	0.831604	1.395772	1.143799	0.594076	0.43752	0.209554
Data500	0.679178	0.811462	1.394552	1.13383	0.579834	0.431213	0.197144
Data501	0.672036	0.790405	1.392822	1.123861	0.565389	0.425415	0.185343
Data502	0.665933	0.768738	1.390686	1.113281	0.550741	0.420125	0.173747
Data503	0.660738	0.746969	1.388448	1.102498	0.535583	0.415344	0.162557
Data504	0.656323	0.725606	1.386108	1.091309	0.520121	0.410767	0.151774
Data505	0.652816	0.705058	1.383769	1.079712	0.504252	0.406291	0.141602
Data506	0.650089	0.685628	1.381531	1.067912	0.488078	0.401713	0.132039
Data507	0.648012	0.667318	1.379598	1.055705	0.471598	0.39683	0.123088
Data508	0.646193	0.650228	1.377869	1.043091	0.455017	0.391642	0.114543
Data509	0.644116	0.634155	1.376444	1.030273	0.438538	0.385844	0.106608
Data510	0.641129	0.618998	1.375224	1.017049	0.422363	0.379435	0.098877
Data511	0.636584	0.60496	1.37441	1.003418	0.406901	0.372213	0.091553
Data512	0.63035	0.592143	1.373698	0.989583	0.392456	0.364176	0.084635
Data513	0.622559	0.58075	1.372986	0.975342	0.379435	0.355225	0.077718
Data514	0.613598	0.570577	1.372274	0.960897	0.368144	0.345256	0.071004
Data515	0.604118	0.561117	1.37146	0.946045	0.358887	0.334371	0.06429
Data516	0.594768	0.551758	1.370138	0.930786	0.351868	0.322571	0.057373
Data517	0.585678	0.541789	1.368306	0.915324	0.346985	0.309652	0.050456
Data518	0.576977	0.530192	1.365865	0.899251	0.344137	0.295919	0.043335
Data519	0.568276	0.516561	1.362508	0.882975	0.342916	0.281372	0.036011
Data520	0.559056	0.500692	1.358236	0.866089	0.342814	0.266113	0.028483
Data521	0.548797	0.482585	1.352844	0.848999	0.343119	0.250549	0.020752
Data522	0.537499	0.462646	1.346232	0.831299	0.343018	0.234578	0.012817
Data523	0.525682	0.441488	1.338399	0.813395	0.341593	0.218608	0.004476
Data524	0.513994	0.419718	1.329142	0.795288	0.338236	0.202637	-0.003662
Data525	0.503215	0.398051	1.318563	0.776978	0.332133	0.187073	-0.012004
Data526	0.493995	0.376689	1.306559	0.758464	0.322774	0.171814	-0.020549
Data527	0.486463	0.356038	1.293335	0.73995	0.309855	0.157064	-0.029093
Data528	0.480619	0.335795	1.278788	0.721232	0.293274	0.142619	-0.037435
Data529	0.476074	0.315857	1.263021	0.702718	0.273031	0.128581	-0.045776
Data530	0.472178	0.295512	1.246236	0.684408	0.249329	0.11495	-0.054118
Data531	0.468672	0.274353	1.228434	0.666097	0.222677	0.101318	-0.062052
Data532	0.465166	0.252177	1.209819	0.64799	0.193278	0.087891	-0.069987
Data533	0.461789	0.22878	1.190389	0.630086	0.161641	0.074463	-0.077515
Data534	0.458413	0.204468	1.170451	0.612386	0.128479	0.060933	-0.084635
Data535	0.455037	0.179749	1.149801	0.594686	0.093994	0.047201	-0.091756
Data536	0.451271	0.155334	1.128845	0.577189	0.058695	0.033468	-0.09847
Data537	0.446985	0.131836	1.107483	0.559692	0.023092	0.019531	-0.104777
Data538	0.441661	0.110168	1.085714	0.542196	-0.01241	0.005595	-0.111084
Data539	0.435427	0.090434	1.063843	0.524699	-0.047709	-0.008138	-0.116984
Data540	0.428025	0.073039	1.04187	0.506795	-0.082397	-0.021871	-0.122884
Data541	0.419974	0.057475	1.019796	0.488892	-0.116272	-0.0354	-0.128784
Data542	0.411663	0.043437	0.997925	0.470581	-0.149231	-0.048523	-0.134481
Data543	0.403871	0.030111	0.976359	0.451864	-0.181071	-0.061239	-0.140177
Data544	0.396858	0.016683	0.9552	0.432739	-0.211792	-0.073547	-0.145874
Data545	0.391144	0.002543	0.93455	0.413411	-0.241191	-0.085246	-0.151774
Data546	0.386729	-0.012716	0.914815	0.393473	-0.26947	-0.096639	-0.157471
Data547	0.383353	-0.0295	0.895894	0.373128	-0.296427	-0.107727	-0.163371
Data548	0.380626	-0.047709	0.878092	0.35258	-0.322062	-0.118612	-0.169271
Data549	0.378288	-0.067546	0.86141	0.331421	-0.346375	-0.129395	-0.174967
Data550	0.375951	-0.088908	0.845947	0.309855	-0.369263	-0.140279	-0.180664
Data551	0.373223	-0.111593	0.831604	0.288086	-0.390727	-0.151469	-0.186157
Data552	0.370107	-0.135396	0.818481	0.266113	-0.410665	-0.163066	-0.19165
Data553	0.366471	-0.15981	0.806478	0.243734	-0.429077	-0.175273	-0.196737
Data554	0.362445	-0.184123	0.79539	0.220947	-0.446065	-0.187988	-0.201823
Data555	0.35764	-0.207316	0.785014	0.198161	-0.461528	-0.201416	-0.206706
Data556	0.352186	-0.22878	0.77535	0.174967	-0.475769	-0.215454	-0.211589
Data557	0.346082	-0.247701	0.766093	0.151774	-0.488688	-0.230001	-0.216064
Data558	0.33907	-0.263977	0.756938	0.128174	-0.500488	-0.244954	-0.22054
Data559	0.331538	-0.277812	0.747782	0.104574	-0.511068	-0.260111	-0.224813
Data560	0.323616	-0.289714	0.738322	0.080973	-0.520528	-0.27537	-0.228882
Data561	0.316084	-0.300395	0.728455	0.05717	-0.528666	-0.290527	-0.232747
Data562	0.309072	-0.310872	0.717977	0.033569	-0.535278	-0.305481	-0.236613
Data563	0.302968	-0.321655	0.706787	0.009969	-0.539958	-0.320129	-0.240072
Data564	0.297904	-0.333455	0.694784	-0.013021	-0.542603	-0.334167	-0.243327
Data565	0.293358	-0.346578	0.682068	-0.036011	-0.542806	-0.347697	-0.246379
Data566	0.288943	-0.361532	0.66864	-0.058594	-0.540466	-0.360514	-0.249023
Data567	0.284008	-0.378113	0.654704	-0.080566	-0.535583	-0.37262	-0.251465
Data568	0.278294	-0.396423	0.640157	-0.102132	-0.528158	-0.384013	-0.253703
Data569	0.271412	-0.416056	0.625407	-0.122884	-0.518494	-0.394694	-0.255534
Data570	0.26349	-0.436503	0.610657	-0.143229	-0.506897	-0.404765	-0.257365
Data571	0.254789	-0.457255	0.596008	-0.16276	-0.493774	-0.414225	-0.259196
Data572	0.245829	-0.477498	0.581767	-0.181885	-0.479736	-0.423279	-0.260824
Data573	0.237128	-0.496826	0.567932	-0.200399	-0.465291	-0.432027	-0.262858
Data574	0.229466	-0.514526	0.554911	-0.218302	-0.450846	-0.440674	-0.264893
Data575	0.223622	-0.530497	0.542501	-0.235799	-0.437012	-0.44932	-0.267131
Data576	0.219856	-0.544637	0.531006	-0.252686	-0.424194	-0.458171	-0.269979
Data577	0.218558	-0.557149	0.520223	-0.269165	-0.413005	-0.467529	-0.273031
Data578	0.219597	-0.568542	0.51005	-0.285238	-0.403748	-0.477397	-0.276489
Data579	0.222584	-0.579427	0.50059	-0.300903	-0.397034	-0.487874	-0.280355
Data580	0.227129	-0.590719	0.491536	-0.316162	-0.39327	-0.499064	-0.284627
Data581	0.232713	-0.602926	0.482686	-0.331014	-0.39266	-0.510661	-0.289307
Data582	0.238557	-0.61676	0.47404	-0.345662	-0.395508	-0.522766	-0.294393
Data583	0.244141	-0.632121	0.465291	-0.360107	-0.40212	-0.535177	-0.299683
Data584	0.248946	-0.648804	0.45634	-0.374146	-0.412292	-0.547485	-0.305176
Data585	0.252062	-0.666199	0.447083	-0.388184	-0.426025	-0.559692	-0.311076
Data586	0.253101	-0.683899	0.437419	-0.401815	-0.443115	-0.571493	-0.317179
Data587	0.251413	-0.70109	0.427246	-0.415446	-0.463053	-0.582886	-0.323486
Data588	0.246738	-0.717468	0.416565	-0.42867	-0.485433	-0.593567	-0.3302
Data589	0.239076	-0.732931	0.405273	-0.441691	-0.509847	-0.603739	-0.336914
Data590	0.228947	-0.747579	0.393575	-0.454508	-0.535787	-0.613403	-0.344035
Data591	0.21674	-0.761617	0.381368	-0.466919	-0.562846	-0.622457	-0.351359
Data592	0.203104	-0.775553	0.368652	-0.479126	-0.590617	-0.631104	-0.35909
Data593	0.188819	-0.789388	0.35553	-0.490926	-0.618795	-0.639343	-0.367228
Data594	0.174405	-0.803528	0.342	-0.502319	-0.647176	-0.64738	-0.37557
Data595	0.16038	-0.817871	0.328064	-0.513509	-0.675456	-0.655212	-0.384318
Data596	0.147004	-0.832418	0.313822	-0.524089	-0.703634	-0.662842	-0.39327
Data597	0.135057	-0.846965	0.299174	-0.534668	-0.731405	-0.670471	-0.402629
Data598	0.124927	-0.861308	0.284322	-0.54484	-0.758769	-0.678202	-0.412394
Data599	0.117265	-0.875142	0.269165	-0.55481	-0.785624	-0.686137	-0.422363
Data600	0.112201	-0.888367	0.253703	-0.564575	-0.811666	-0.694377	-0.432536
Data601	0.109733	-0.900675	0.238037	-0.574341	-0.836995	-0.702922	-0.442708
Data602	0.109084	-0.911865	0.22227	-0.5837	-0.86141	-0.711975	-0.452881
Data603	0.109214	-0.921936	0.206401	-0.593058	-0.884908	-0.721436	-0.463053
Data604	0.108954	-0.930786	0.190531	-0.602214	-0.907389	-0.731201	-0.473022
Data605	0.107006	-0.938416	0.174561	-0.611165	-0.928853	-0.741272	-0.482585
Data606	0.102981	-0.944824	0.158793	-0.619914	-0.949402	-0.751444	-0.491943
Data607	0.096228	-0.950419	0.142924	-0.628255	-0.969035	-0.761312	-0.500895
Data608	0.087267	-0.955302	0.127258	-0.63619	-0.987956	-0.770772	-0.509237
Data609	0.076878	-0.960083	0.111694	-0.643921	-1.005961	-0.779521	-0.517171
Data610	0.06571	-0.965169	0.096334	-0.651245	-1.023051	-0.787252	-0.524699
Data611	0.054802	-0.971171	0.081177	-0.658366	-1.039124	-0.793864	-0.531616
Data612	0.044802	-0.978292	0.066121	-0.665283	-1.053874	-0.799255	-0.538534
Data613	0.036232	-0.986633	0.05127	-0.671997	-1.066996	-0.803426	-0.545044
Data614	0.029479	-0.996094	0.036723	-0.678711	-1.077983	-0.806376	-0.551351
Data615	0.024414	-1.006266	0.022278	-0.685628	-1.086528	-0.808309	-0.557658
Data616	0.021168	-1.016541	0.008138	-0.692952	-1.092122	-0.809428	-0.563761
Data617	0.01922	-1.02651	-0.005595	-0.70048	-1.094259	-0.810038	-0.569865
Data618	0.018311	-1.035868	-0.019328	-0.708618	-1.092529	-0.810242	-0.576172
Data619	0.017402	-1.044413	-0.032857	-0.717367	-1.086833	-0.810343	-0.582479
Data620	0.015713	-1.052348	-0.046183	-0.726929	-1.077169	-0.810547	-0.588786
Data621	0.012207	-1.059672	-0.059408	-0.737101	-1.063538	-0.810954	-0.595093
Data622	0.006233	-1.066996	-0.072632	-0.748088	-1.046244	-0.811768	-0.6014
Data623	-0.002727	-1.074727	-0.085754	-0.759684	-1.026001	-0.812887	-0.607503
Data624	-0.014545	-1.083374	-0.098979	-0.772095	-1.003316	-0.814514	-0.613607
Data625	-0.028829	-1.093241	-0.112406	-0.784912	-0.979106	-0.816549	-0.61971
Data626	-0.044283	-1.104736	-0.125936	-0.79834	-0.954081	-0.818787	-0.625407
Data627	-0.059866	-1.117961	-0.139669	-0.811971	-0.929159	-0.82133	-0.631104
Data628	-0.074281	-1.133016	-0.153605	-0.825602	-0.905253	-0.824076	-0.636393
Data629	-0.086748	-1.149801	-0.167745	-0.839233	-0.883179	-0.826823	-0.641479
Data630	-0.096487	-1.168009	-0.18219	-0.852661	-0.863444	-0.829569	-0.646159
Data631	-0.10311	-1.187236	-0.196737	-0.865682	-0.846659	-0.832316	-0.650635
Data632	-0.107136	-1.206868	-0.211283	-0.878296	-0.833028	-0.834859	-0.654907
Data633	-0.109084	-1.226196	-0.22583	-0.889893	-0.822856	-0.837301	-0.658773
Data634	-0.109604	-1.244507	-0.240275	-0.900879	-0.81604	-0.839539	-0.662231
Data635	-0.109733	-1.261088	-0.254415	-0.910645	-0.812378	-0.841675	-0.665487
Data636	-0.109993	-1.275533	-0.268046	-0.919596	-0.811361	-0.843608	-0.668538
Data637	-0.110772	-1.28774	-0.281067	-0.927531	-0.812785	-0.84554	-0.671183
Data638	-0.112201	-1.297709	-0.293274	-0.934448	-0.815938	-0.84727	-0.673421
Data639	-0.113889	-1.30544	-0.304667	-0.940348	-0.820313	-0.848897	-0.675659
