# Supplementary material for: Integration of MRI and somatosensory evoked potentials facilitate diagnosis of spinal cord compression
Source: Sci Rep. 2023 May 15;13:7861. doi: 10.1038/s41598-023-34832-2 (PMC10185544; doi:10.1038/s41598-023-34832-2)
Supplement: Supplementary file 3 — Supplementary Information 3. [file 41598_2023_34832_MOESM3_ESM.zip › Preoperative SSEP data/spinal cord compression group/3087316_2/3087316_2_Lt Tibial SEP_Cz'-Fpz_201220_095424.csv]

Index	1	2	3	4	7
Name	Cz'-Fpz	Cz'-Fpz	Cz'-Fpz	Cz'-Fpz	Cz'-Fpz
Time	2.01903E+13	2.01903E+13	2.01903E+13	2.01903E+13	2.01903E+13
Highcut	500	500	500	500	500
Lowcut	10	10	10	10	10
Period	0.000156	0.000156	0.000156	0.000156	0.000156
Averages	120	120	120	120	120
Int (mA)	18/17.5mA	18/17.5mA	18/17.5mA	21/20.5mA	21/20.5mA
Pulse Width (�gs)	200�s	200�s	200�s	200�s	200�s
Rep Rate (Hz)	2.66Hz	2.66Hz	2.66Hz	2.66Hz	2.66Hz
Data0	0.531217	-0.167035	0.882073	-0.400397	-0.58676
Data1	0.559497	-0.139162	0.903232	-0.387986	-0.566822
Data2	0.598561	-0.10071	0.931411	-0.367234	-0.539152
Data3	0.646372	-0.053305	0.965693	-0.339157	-0.504565
Data4	0.700287	0	1.004247	-0.304977	-0.464485
Data5	0.756644	0.055543	1.045345	-0.266321	-0.420946
Data6	0.811983	0.110475	1.086748	-0.225223	-0.375372
Data7	0.862847	0.160932	1.126421	-0.184126	-0.330205
Data8	0.905979	0.204064	1.162432	-0.144656	-0.28687
Data9	0.939549	0.23743	1.193154	-0.109051	-0.247196
Data10	0.961725	0.260217	1.217568	-0.07833	-0.212202
Data11	0.972508	0.271814	1.234964	-0.053712	-0.182701
Data12	0.972305	0.273238	1.245136	-0.035604	-0.158694
Data13	0.962539	0.26571	1.248493	-0.024008	-0.14018
Data14	0.944839	0.250655	1.245747	-0.018514	-0.126548
Data15	0.921035	0.23031	1.237608	-0.018718	-0.116986
Data16	0.893161	0.206099	1.225198	-0.023601	-0.111086
Data17	0.86305	0.179853	1.20943	-0.032146	-0.107627
Data18	0.832125	0.152794	1.191323	-0.043539	-0.105796
Data19	0.801404	0.125531	1.171486	-0.056967	-0.105186
Data20	0.771496	0.098675	1.150734	-0.071616	-0.105186
Data21	0.743216	0.072633	1.129473	-0.086875	-0.105592
Data22	0.716767	0.047608	1.107907	-0.102134	-0.105999
Data23	0.691946	0.023397	1.086137	-0.117189	-0.106203
Data24	0.667735	-0.00061	1.064571	-0.131024	-0.105999
Data25	0.644338	-0.024821	1.043208	-0.144249	-0.105592
Data26	0.621958	-0.048422	1.020727	-0.157473	-0.105999
Data27	0.600392	-0.071819	0.997533	-0.170494	-0.106813
Data28	0.579029	-0.095216	0.974136	-0.182498	-0.10722
Data29	0.557666	-0.11841	0.950434	-0.193688	-0.107627
Data30	0.536304	-0.142011	0.926528	-0.204267	-0.107627
Data31	0.514534	-0.165611	0.902113	-0.21444	-0.107424
Data32	0.492358	-0.189822	0.877292	-0.224409	-0.106813
Data33	0.469774	-0.21444	0.851962	-0.234175	-0.105999
Data34	0.446784	-0.239668	0.826123	-0.243737	-0.104575
Data35	0.42359	-0.265507	0.799878	-0.253503	-0.102744
Data36	0.400193	-0.291956	0.773022	-0.263472	-0.100303
Data37	0.376593	-0.319015	0.745556	-0.273645	-0.097454
Data38	0.352992	-0.346482	0.717581	-0.283818	-0.093792
Data39	0.329595	-0.374355	0.688691	-0.294397	-0.08952
Data40	0.306401	-0.402431	0.659088	-0.30518	-0.084637
Data41	0.283614	-0.430711	0.62857	-0.316167	-0.079143
Data42	0.261438	-0.458584	0.597035	-0.327153	-0.07304
Data43	0.239668	-0.486254	0.564482	-0.33814	-0.066326
Data44	0.218306	-0.513517	0.530811	-0.34933	-0.059002
Data45	0.197757	-0.540169	0.49602	-0.360316	-0.05127
Data46	0.177412	-0.566415	0.46011	-0.371099	-0.042929
Data47	0.157677	-0.59205	0.423285	-0.381679	-0.03418
Data48	0.138348	-0.617278	0.385443	-0.392055	-0.025025
Data49	0.119224	-0.642303	0.346787	-0.402228	-0.015462
Data50	0.100303	-0.667124	0.307622	-0.412197	-0.0059
Data51	0.081381	-0.691946	0.267948	-0.421759	0.003662
Data52	0.062257	-0.716767	0.22797	-0.431322	0.013428
Data53	0.043336	-0.741588	0.187991	-0.440477	0.023194
Data54	0.024211	-0.766613	0.147911	-0.449633	0.032553
Data55	0.004883	-0.791842	0.108136	-0.458584	0.041708
Data56	-0.014038	-0.816663	0.068564	-0.46774	0.050253
Data57	-0.033163	-0.841688	0.029297	-0.476895	0.058391
Data58	-0.051881	-0.866102	-0.009359	-0.486051	0.065919
Data59	-0.069988	-0.89011	-0.04771	-0.495206	0.07304
Data60	-0.087689	-0.91371	-0.085654	-0.504565	0.07955
Data61	-0.104372	-0.936497	-0.123089	-0.513924	0.085451
Data62	-0.120241	-0.95847	-0.160118	-0.523283	0.090944
Data63	-0.13489	-0.979426	-0.196638	-0.532845	0.09603
Data64	-0.148521	-0.999568	-0.232751	-0.542204	0.100913
Data65	-0.161135	-1.018896	-0.268254	-0.551563	0.105796
Data66	-0.172529	-1.037003	-0.303146	-0.560922	0.110272
Data67	-0.183312	-1.054093	-0.33753	-0.569874	0.114951
Data68	-0.193484	-1.069963	-0.371099	-0.578622	0.119834
Data69	-0.203047	-1.084611	-0.403855	-0.587167	0.124717
Data70	-0.212609	-1.098039	-0.435798	-0.595509	0.129803
Data71	-0.222171	-1.11045	-0.466824	-0.60385	0.135093
Data72	-0.231937	-1.121233	-0.496732	-0.611785	0.140586
Data73	-0.242313	-1.130999	-0.525724	-0.61972	0.146487
Data74	-0.252893	-1.139544	-0.553496	-0.627654	0.15259
Data75	-0.264286	-1.147072	-0.580046	-0.635793	0.158694
Data76	-0.275883	-1.153379	-0.605478	-0.643931	0.165001
Data77	-0.287887	-1.158872	-0.629689	-0.652272	0.171511
Data78	-0.299891	-1.163755	-0.652679	-0.660817	0.178225
Data79	-0.311894	-1.167824	-0.67455	-0.669566	0.184736
Data80	-0.323695	-1.171283	-0.695201	-0.678721	0.19145
Data81	-0.334681	-1.174131	-0.714733	-0.687673	0.19796
Data82	-0.344854	-1.176165	-0.733247	-0.697032	0.204471
Data83	-0.354213	-1.17759	-0.750744	-0.706188	0.210778
Data84	-0.362351	-1.1782	-0.767427	-0.715343	0.216882
Data85	-0.369065	-1.17759	-0.783296	-0.724091	0.222985
Data86	-0.374558	-1.175962	-0.798352	-0.73284	0.228682
Data87	-0.378831	-1.17291	-0.812899	-0.741182	0.234379
Data88	-0.381882	-1.168638	-0.826937	-0.748913	0.239668
Data89	-0.383714	-1.162737	-0.840365	-0.756441	0.244755
Data90	-0.384934	-1.155617	-0.853386	-0.763358	0.249638
Data91	-0.385138	-1.147275	-0.866	-0.770072	0.25452
Data92	-0.385138	-1.137916	-0.878208	-0.776176	0.258996
Data93	-0.384731	-1.127743	-0.890008	-0.782076	0.263269
Data94	-0.384324	-1.117164	-0.9013	-0.787569	0.267338
Data95	-0.38412	-1.106381	-0.912083	-0.792859	0.271204
Data96	-0.38412	-1.095801	-0.922459	-0.797742	0.275069
Data97	-0.384731	-1.085629	-0.932123	-0.802625	0.278731
Data98	-0.385748	-1.076066	-0.941278	-0.807101	0.28219
Data99	-0.387172	-1.067521	-0.949925	-0.811373	0.285649
Data100	-0.389003	-1.059586	-0.957961	-0.815442	0.288904
Data101	-0.391038	-1.052669	-0.965489	-0.819104	0.291956
Data102	-0.393072	-1.046362	-0.972508	-0.822563	0.294804
Data103	-0.3947	-1.040665	-0.979121	-0.825615	0.297449
Data104	-0.395921	-1.035375	-0.985326	-0.82826	0.299687
Data105	-0.396328	-1.030086	-0.991124	-0.830498	0.301722
Data106	-0.395921	-1.024592	-0.996618	-0.832329	0.303146
Data107	-0.394293	-1.018896	-1.001806	-0.833753	0.304367
Data108	-0.391852	-1.012589	-1.006587	-0.834974	0.30518
Data109	-0.38819	-1.005671	-1.010961	-0.835991	0.305384
Data110	-0.383917	-0.99794	-1.014928	-0.836601	0.305384
Data111	-0.378831	-0.989598	-1.018387	-0.837008	0.304977
Data112	-0.373337	-0.980443	-1.021134	-0.837415	0.304367
Data113	-0.367844	-0.970677	-1.023067	-0.837212	0.303349
Data114	-0.362351	-0.960098	-1.024287	-0.837008	0.302332
Data115	-0.357468	-0.948908	-1.024491	-0.836194	0.301315
Data116	-0.353195	-0.937107	-1.023677	-0.835177	0.300298
Data117	-0.349737	-0.9249	-1.021846	-0.83355	0.29928
Data118	-0.347295	-0.912286	-1.018896	-0.831312	0.298466
Data119	-0.345871	-0.899265	-1.014928	-0.828463	0.297653
Data120	-0.345464	-0.886041	-1.010046	-0.825004	0.297246
Data121	-0.345871	-0.872409	-1.004247	-0.820935	0.296839
Data122	-0.347295	-0.858574	-0.997635	-0.816256	0.296635
Data123	-0.349533	-0.844536	-0.990514	-0.810763	0.296635
Data124	-0.352178	-0.830091	-0.982986	-0.804863	0.296635
Data125	-0.355433	-0.815442	-0.975255	-0.798555	0.297042
Data126	-0.358892	-0.80059	-0.967422	-0.791842	0.297856
Data127	-0.362554	-0.785331	-0.959792	-0.784721	0.29867
Data128	-0.366217	-0.769869	-0.952366	-0.7776	0.300094
Data129	-0.369675	-0.754203	-0.945347	-0.770275	0.301925
Data130	-0.37293	-0.738333	-0.938938	-0.762951	0.304163
Data131	-0.375982	-0.722464	-0.933038	-0.755627	0.307012
Data132	-0.378831	-0.706594	-0.92785	-0.748709	0.310674
Data133	-0.381476	-0.690929	-0.923273	-0.741792	0.314743
Data134	-0.38412	-0.675669	-0.919203	-0.735281	0.319626
Data135	-0.386562	-0.660817	-0.915846	-0.728974	0.325119
Data136	-0.389003	-0.646576	-0.912896	-0.722871	0.331223
Data137	-0.391648	-0.633148	-0.910353	-0.717174	0.337733
Data138	-0.394497	-0.620534	-0.908217	-0.711477	0.34465
Data139	-0.397548	-0.608937	-0.906386	-0.705984	0.351771
Data140	-0.401007	-0.598357	-0.904657	-0.700287	0.359096
Data141	-0.404466	-0.588591	-0.903131	-0.694591	0.366217
Data142	-0.408535	-0.580046	-0.901503	-0.688691	0.37293
Data143	-0.412604	-0.572315	-0.899875	-0.682383	0.379644
Data144	-0.416876	-0.565398	-0.898248	-0.675466	0.385748
Data145	-0.421556	-0.558887	-0.896417	-0.668142	0.391445
Data146	-0.426235	-0.552987	-0.894382	-0.660004	0.396531
Data147	-0.430915	-0.547087	-0.892246	-0.651459	0.401211
Data148	-0.435798	-0.540983	-0.889804	-0.6421	0.405483
Data149	-0.440681	-0.534676	-0.88716	-0.632334	0.409349
Data150	-0.445767	-0.527759	-0.884209	-0.621958	0.412807
Data151	-0.450853	-0.520027	-0.880954	-0.610971	0.416063
Data152	-0.456143	-0.511686	-0.877394	-0.599781	0.419114
Data153	-0.461636	-0.502734	-0.873528	-0.588388	0.421963
Data154	-0.467333	-0.492968	-0.869357	-0.576791	0.424404
Data155	-0.473233	-0.482795	-0.86478	-0.564991	0.426846
Data156	-0.47954	-0.472419	-0.859998	-0.553394	0.429287
Data157	-0.486254	-0.46184	-0.854912	-0.541594	0.431322
Data158	-0.493172	-0.451667	-0.849622	-0.529997	0.432949
Data159	-0.500292	-0.441494	-0.844027	-0.518196	0.434577
Data160	-0.507617	-0.431729	-0.838229	-0.5066	0.436001
Data161	-0.514738	-0.42237	-0.832227	-0.495003	0.437018
Data162	-0.521859	-0.413214	-0.826123	-0.483609	0.437832
Data163	-0.528776	-0.404466	-0.819918	-0.472012	0.438239
Data164	-0.535083	-0.395717	-0.813611	-0.460416	0.438849
Data165	-0.54078	-0.387172	-0.807304	-0.448819	0.439053
Data166	-0.545663	-0.378627	-0.801099	-0.437425	0.43946
Data167	-0.549528	-0.370082	-0.794893	-0.425828	0.44007
Data168	-0.55258	-0.361537	-0.788891	-0.414435	0.440681
Data169	-0.554411	-0.352992	-0.783093	-0.402838	0.441494
Data170	-0.555428	-0.344447	-0.777498	-0.391648	0.442715
Data171	-0.555428	-0.335698	-0.77231	-0.380255	0.444139
Data172	-0.554411	-0.327153	-0.767427	-0.369268	0.44597
Data173	-0.552987	-0.318608	-0.762849	-0.358078	0.448005
Data174	-0.550749	-0.310063	-0.758679	-0.347295	0.450243
Data175	-0.548511	-0.301518	-0.754813	-0.336309	0.452684
Data176	-0.546273	-0.29277	-0.751253	-0.325729	0.455329
Data177	-0.544442	-0.283818	-0.747896	-0.314946	0.457974
Data178	-0.543221	-0.274866	-0.74464	-0.304367	0.460619
Data179	-0.542814	-0.265507	-0.741588	-0.29399	0.46306
Data180	-0.543832	-0.255945	-0.738435	-0.283411	0.465298
Data181	-0.54607	-0.246382	-0.735383	-0.273035	0.467536
Data182	-0.549528	-0.236617	-0.732128	-0.262659	0.469368
Data183	-0.554615	-0.226647	-0.728873	-0.252282	0.471199
Data184	-0.560718	-0.216882	-0.725414	-0.241906	0.472623
Data185	-0.567839	-0.207523	-0.721955	-0.231734	0.473843
Data186	-0.57557	-0.198164	-0.718496	-0.221561	0.475064
Data187	-0.583505	-0.189415	-0.715038	-0.211388	0.475878
Data188	-0.591236	-0.18087	-0.711783	-0.201216	0.476692
Data189	-0.598357	-0.172732	-0.708731	-0.191043	0.477302
Data190	-0.604868	-0.165204	-0.705984	-0.18087	0.477709
Data191	-0.610157	-0.158083	-0.703848	-0.170494	0.478116
Data192	-0.614226	-0.151166	-0.70222	-0.160321	0.478319
Data193	-0.616871	-0.144656	-0.701305	-0.149945	0.478523
Data194	-0.618702	-0.138145	-0.701101	-0.139569	0.478726
Data195	-0.619313	-0.132041	-0.701813	-0.129193	0.47893
Data196	-0.619313	-0.125938	-0.703441	-0.118613	0.47893
Data197	-0.619109	-0.120241	-0.705882	-0.108237	0.479337
Data198	-0.618906	-0.114544	-0.709239	-0.097861	0.47954
Data199	-0.619109	-0.109255	-0.713308	-0.087485	0.479947
Data200	-0.620127	-0.104372	-0.717988	-0.077109	0.480557
Data201	-0.622161	-0.099896	-0.723278	-0.066733	0.481168
Data202	-0.625213	-0.09603	-0.729076	-0.056357	0.481982
Data203	-0.629892	-0.092775	-0.735078	-0.045981	0.482999
Data204	-0.635793	-0.09013	-0.741283	-0.035604	0.48422
Data205	-0.643117	-0.088299	-0.747489	-0.025228	0.48544
Data206	-0.651459	-0.086875	-0.753694	-0.014649	0.486661
Data207	-0.660817	-0.086061	-0.759696	-0.004273	0.487882
Data208	-0.670787	-0.085451	-0.765393	0.0059	0.489103
Data209	-0.680959	-0.085247	-0.770886	0.016276	0.490323
Data210	-0.691132	-0.085044	-0.776074	0.026652	0.491341
Data211	-0.700898	-0.08484	-0.780855	0.036825	0.491951
Data212	-0.70985	-0.084637	-0.785331	0.046591	0.492561
Data213	-0.717988	-0.084026	-0.789502	0.056153	0.492765
Data214	-0.725109	-0.083416	-0.793367	0.065105	0.492561
Data215	-0.730805	-0.082399	-0.796826	0.073854	0.492154
Data216	-0.735281	-0.081585	-0.800081	0.082195	0.491341
Data217	-0.738537	-0.080568	-0.80293	0.089927	0.49012
Data218	-0.740978	-0.079754	-0.805473	0.097658	0.488899
Data219	-0.742402	-0.07894	-0.807711	0.104982	0.487475
Data220	-0.743013	-0.078533	-0.809644	0.112306	0.485847
Data221	-0.743216	-0.077923	-0.811271	0.119427	0.48422
Data222	-0.74342	-0.077516	-0.812594	0.126752	0.482592
Data223	-0.743623	-0.077109	-0.813611	0.134279	0.481168
Data224	-0.74403	-0.076702	-0.814221	0.142214	0.479744
Data225	-0.744844	-0.075888	-0.814527	0.150352	0.478319
Data226	-0.746268	-0.074667	-0.814527	0.158694	0.477099
Data227	-0.748302	-0.07304	-0.814221	0.167442	0.475878
Data228	-0.750947	-0.071005	-0.813408	0.176394	0.474657
Data229	-0.753999	-0.068157	-0.812289	0.185753	0.473437
Data230	-0.757661	-0.064902	-0.810763	0.195315	0.472216
Data231	-0.761323	-0.061036	-0.808728	0.205081	0.470792
Data232	-0.764986	-0.056764	-0.806388	0.215254	0.469368
Data233	-0.768444	-0.051881	-0.80354	0.225834	0.46774
Data234	-0.771089	-0.046591	-0.800488	0.23682	0.466112
Data235	-0.773124	-0.040894	-0.79703	0.248213	0.464485
Data236	-0.774141	-0.034791	-0.793469	0.260421	0.462857
Data237	-0.774141	-0.028484	-0.789705	0.273238	0.461433
Data238	-0.77292	-0.02177	-0.785941	0.28687	0.460212
Data239	-0.770682	-0.014649	-0.782279	0.301315	0.459398
Data240	-0.767224	-0.007528	-0.778719	0.316574	0.458788
Data241	-0.763155	-0.000203	-0.77526	0.332647	0.458788
Data242	-0.758272	0.007121	-0.772005	0.34933	0.459195
Data243	-0.752778	0.014649	-0.768953	0.36642	0.460212
Data244	-0.746878	0.02238	-0.766105	0.383917	0.461636
Data245	-0.740571	0.030111	-0.763256	0.401617	0.463467
Data246	-0.734264	0.037639	-0.760306	0.419318	0.465909
Data247	-0.72755	0.04537	-0.757153	0.436815	0.468554
Data248	-0.720429	0.053305	-0.753592	0.454108	0.471606
Data249	-0.712902	0.061443	-0.749523	0.471199	0.474861
Data250	-0.704763	0.069785	-0.744742	0.487882	0.478319
Data251	-0.695811	0.078737	-0.738944	0.504362	0.482185
Data252	-0.686046	0.088706	-0.732026	0.520841	0.486254
Data253	-0.675059	0.099489	-0.723786	0.537118	0.490527
Data254	-0.662648	0.111696	-0.714122	0.553394	0.49541
Data255	-0.64861	0.125734	-0.702729	0.569874	0.500496
Data256	-0.632944	0.1414	-0.689606	0.58676	0.505989
Data257	-0.615447	0.159101	-0.674754	0.604054	0.512296
Data258	-0.596119	0.179039	-0.657867	0.621958	0.519214
Data259	-0.57496	0.201012	-0.639251	0.640675	0.526741
Data260	-0.551766	0.22502	-0.618702	0.660207	0.535286
Data261	-0.527148	0.251062	-0.596323	0.680552	0.544442
Data262	-0.500699	0.278731	-0.572213	0.702118	0.554411
Data263	-0.47303	0.307418	-0.54668	0.724702	0.565194
Data264	-0.444546	0.337123	-0.519621	0.748302	0.576791
Data265	-0.415045	0.367437	-0.491341	0.773124	0.588998
Data266	-0.385341	0.397752	-0.462145	0.798962	0.601612
Data267	-0.355433	0.427863	-0.432237	0.826022	0.61443
Data268	-0.325729	0.457364	-0.401719	0.853895	0.627654
Data269	-0.296432	0.486254	-0.370998	0.882582	0.640675
Data270	-0.267745	0.514127	-0.340276	0.912083	0.653696
Data271	-0.239872	0.540983	-0.30986	0.94199	0.666311
Data272	-0.212609	0.566618	-0.280054	0.971898	0.678518
Data273	-0.186364	0.591033	-0.251062	1.001806	0.690115
Data274	-0.161135	0.614023	-0.22329	1.0309	0.700694
Data275	-0.136721	0.635589	-0.196841	1.059383	0.710664
Data276	-0.11312	0.655731	-0.172122	1.086442	0.719412
Data277	-0.09074	0.674042	-0.149437	1.111874	0.727347
Data278	-0.069174	0.690725	-0.128888	1.135271	0.733857
Data279	-0.048422	0.70517	-0.110679	1.15643	0.73935
Data280	-0.02889	0.717784	-0.095013	1.174945	0.74342
Data281	-0.010173	0.727957	-0.082094	1.190611	0.746268
Data282	0.007121	0.735688	-0.071921	1.203428	0.747489
Data283	0.023397	0.740978	-0.064495	1.212991	0.747285
Data284	0.038249	0.74342	-0.060019	1.219298	0.745454
Data285	0.051474	0.743013	-0.058289	1.222553	0.741792
Data286	0.063071	0.739757	-0.059408	1.222756	0.736502
Data287	0.072633	0.733247	-0.063172	1.219908	0.729178
Data288	0.079957	0.723685	-0.069581	1.214211	0.719819
Data289	0.08484	0.710867	-0.078431	1.206073	0.708629
Data290	0.086875	0.694794	-0.08952	1.19529	0.695201
Data291	0.085857	0.675873	-0.102948	1.182472	0.679535
Data292	0.081992	0.654103	-0.11841	1.16762	0.661835
Data293	0.074871	0.629689	-0.135704	1.150937	0.641693
Data294	0.064902	0.603037	-0.154726	1.132626	0.619516
Data295	0.051881	0.574553	-0.175174	1.112891	0.594898
Data296	0.036215	0.544849	-0.197045	1.091936	0.568043
Data297	0.018107	0.514127	-0.219832	1.069759	0.538949
Data298	-0.001628	0.482999	-0.243432	1.046565	0.50782
Data299	-0.023194	0.451871	-0.267643	1.022354	0.474454
Data300	-0.045981	0.420946	-0.291956	0.997533	0.439256
Data301	-0.069581	0.390631	-0.31637	0.971695	0.402228
Data302	-0.093385	0.360927	-0.340378	0.945246	0.363775
Data303	-0.117393	0.332443	-0.363673	0.918186	0.323898
Data304	-0.141197	0.30457	-0.386053	0.89072	0.283207
Data305	-0.164391	0.277511	-0.407111	0.86305	0.241703
Data306	-0.186974	0.251265	-0.426744	0.835177	0.199995
Data307	-0.208743	0.22563	-0.444648	0.807101	0.15849
Data308	-0.229699	0.200198	-0.460517	0.779431	0.116986
Data309	-0.249841	0.175174	-0.474454	0.751965	0.076295
Data310	-0.269169	0.150556	-0.486254	0.725109	0.036622
Data311	-0.287683	0.125938	-0.495816	0.698863	-0.001831
Data312	-0.305384	0.101523	-0.503243	0.673431	-0.039267
Data313	-0.322271	0.077719	-0.508736	0.648814	-0.075074
Data314	-0.33875	0.054322	-0.512195	0.62501	-0.109255
Data315	-0.354416	0.031739	-0.513924	0.602426	-0.142011
Data316	-0.369268	0.009969	-0.514026	0.580657	-0.172936
Data317	-0.383714	-0.010173	-0.512703	0.559904	-0.202233
Data318	-0.397345	-0.029297	-0.510262	0.540169	-0.229903
Data319	-0.410366	-0.046794	-0.506701	0.521452	-0.255945
Data320	-0.42237	-0.062867	-0.502124	0.503548	-0.280766
Data321	-0.433763	-0.077312	-0.496732	0.486458	-0.30396
Data322	-0.443936	-0.09013	-0.490527	0.470385	-0.326136
Data323	-0.453091	-0.101523	-0.483406	0.454922	-0.347092
Data324	-0.461026	-0.111696	-0.475471	0.440477	-0.36703
Data325	-0.467943	-0.120445	-0.466519	0.427049	-0.385952
Data326	-0.47364	-0.127769	-0.456448	0.414435	-0.403855
Data327	-0.478319	-0.134076	-0.445258	0.402635	-0.421149
Data328	-0.482185	-0.139162	-0.432746	0.392055	-0.437629
Data329	-0.48483	-0.143028	-0.418911	0.382493	-0.453295
Data330	-0.486865	-0.145673	-0.40355	0.374151	-0.468147
Data331	-0.488492	-0.147097	-0.386867	0.366623	-0.482389
Data332	-0.489509	-0.1473	-0.36876	0.36052	-0.49602
Data333	-0.49012	-0.146283	-0.349432	0.355433	-0.509041
Data334	-0.490527	-0.144045	-0.328883	0.351364	-0.521248
Data335	-0.490934	-0.140993	-0.307418	0.348313	-0.532845
Data336	-0.490934	-0.136924	-0.28514	0.346278	-0.543832
Data337	-0.490527	-0.132245	-0.262252	0.345464	-0.554004
Data338	-0.489916	-0.126955	-0.239058	0.345464	-0.56377
Data339	-0.488696	-0.121462	-0.215661	0.346482	-0.572925
Data340	-0.486661	-0.115562	-0.192365	0.348516	-0.58147
Data341	-0.483813	-0.109865	-0.169172	0.351364	-0.589405
Data342	-0.479947	-0.104168	-0.146385	0.355433	-0.596526
Data343	-0.474657	-0.098472	-0.123903	0.360113	-0.602833
Data344	-0.46835	-0.092978	-0.101829	0.36581	-0.60853
Data345	-0.460619	-0.087485	-0.080262	0.372117	-0.613209
Data346	-0.451871	-0.082195	-0.0589	0.379238	-0.616871
Data347	-0.441698	-0.076702	-0.037944	0.386969	-0.61972
Data348	-0.430711	-0.071412	-0.01709	0.395107	-0.621754
Data349	-0.418911	-0.066122	0.003662	0.403652	-0.622568
Data350	-0.4065	-0.060833	0.024516	0.4124	-0.622568
Data351	-0.393683	-0.055543	0.045574	0.421352	-0.621754
Data352	-0.380662	-0.050456	0.066733	0.430304	-0.620127
Data353	-0.367641	-0.045574	0.088299	0.43946	-0.617685
Data354	-0.354823	-0.040894	0.11017	0.448412	-0.614633
Data355	-0.342412	-0.036622	0.132347	0.457567	-0.611175
Data356	-0.330205	-0.032349	0.154828	0.466519	-0.607309
Data357	-0.318608	-0.02828	0.177615	0.475675	-0.603037
Data358	-0.307418	-0.024414	0.200605	0.484627	-0.598561
Data359	-0.296432	-0.020345	0.223799	0.493985	-0.593881
Data360	-0.285852	-0.015869	0.247196	0.503141	-0.588998
Data361	-0.275069	-0.010986	0.270797	0.5125	-0.583912
Data362	-0.264286	-0.00529	0.294499	0.521859	-0.578826
Data363	-0.253096	0.000814	0.318303	0.531421	-0.573332
Data364	-0.241703	0.008342	0.342209	0.540983	-0.567839
Data365	-0.229903	0.016683	0.36642	0.550749	-0.562142
Data366	-0.217695	0.025839	0.390834	0.560515	-0.556242
Data367	-0.205081	0.036011	0.415452	0.570281	-0.550139
Data368	-0.192467	0.046387	0.440274	0.580453	-0.544035
Data369	-0.179446	0.05717	0.4654	0.590422	-0.537728
Data370	-0.166629	0.067954	0.49073	0.600799	-0.531624
Data371	-0.154218	0.07833	0.516162	0.611378	-0.525521
Data372	-0.142011	0.088095	0.541594	0.622161	-0.519417
Data373	-0.13021	0.097454	0.566924	0.633351	-0.51372
Data374	-0.118817	0.105796	0.591948	0.644745	-0.508431
Data375	-0.108034	0.113731	0.616566	0.656545	-0.503344
Data376	-0.097251	0.120851	0.640675	0.668549	-0.498868
Data377	-0.086468	0.127565	0.663971	0.680756	-0.495003
Data378	-0.075481	0.133872	0.686351	0.692963	-0.491341
Data379	-0.064088	0.14018	0.707815	0.70517	-0.488289
Data380	-0.051881	0.146487	0.728262	0.717377	-0.485847
Data381	-0.03886	0.152997	0.747794	0.728974	-0.483609
Data382	-0.024821	0.159711	0.766206	0.740164	-0.481575
Data383	-0.009766	0.166629	0.783703	0.750744	-0.479947
Data384	0.006104	0.174156	0.800387	0.76051	-0.478116
Data385	0.02299	0.181684	0.816256	0.769258	-0.476488
Data386	0.040691	0.189619	0.831617	0.776989	-0.474657
Data387	0.059002	0.19796	0.846469	0.783703	-0.472826
Data388	0.077516	0.206302	0.861016	0.7894	-0.470588
Data389	0.09603	0.214847	0.875156	0.794283	-0.467943
Data390	0.114544	0.223596	0.889092	0.797945	-0.464892
Data391	0.132245	0.232344	0.902927	0.800997	-0.461433
Data392	0.149538	0.241093	0.916457	0.803438	-0.457567
Data393	0.165815	0.249638	0.929783	0.805269	-0.453498
Data394	0.181277	0.258183	0.942906	0.806897	-0.448819
Data395	0.195722	0.266321	0.955723	0.808525	-0.444139
Data396	0.20915	0.274052	0.968236	0.809949	-0.439053
Data397	0.221764	0.281173	0.980443	0.811983	-0.433967
Data398	0.233768	0.287887	0.992142	0.814221	-0.428677
Data399	0.245162	0.293787	1.003433	0.817273	-0.423387
Data400	0.256148	0.298873	1.014216	0.821139	-0.418097
Data401	0.267338	0.303349	1.024389	0.825818	-0.412807
Data402	0.278935	0.307215	1.034155	0.831312	-0.407518
Data403	0.290939	0.310674	1.043208	0.837822	-0.402431
Data404	0.30396	0.313522	1.051855	0.84535	-0.397141
Data405	0.317998	0.316167	1.059892	0.853691	-0.391852
Data406	0.333054	0.318608	1.067521	0.862847	-0.386562
Data407	0.348923	0.32105	1.074642	0.872409	-0.381069
Data408	0.366013	0.323695	1.081458	0.882378	-0.375372
Data409	0.383714	0.326543	1.087968	0.892551	-0.369268
Data410	0.401821	0.329595	1.094275	0.90252	-0.362961
Data411	0.420132	0.33285	1.100379	0.912083	-0.356451
Data412	0.438036	0.336309	1.106381	0.921035	-0.349533
Data413	0.455533	0.339564	1.112383	0.929376	-0.342412
Data414	0.472216	0.342819	1.118486	0.9367	-0.335292
Data415	0.487882	0.345668	1.124488	0.942804	-0.327967
Data416	0.502124	0.348109	1.13049	0.948094	-0.320643
Data417	0.514738	0.350144	1.136492	0.95196	-0.313522
Data418	0.526131	0.351568	1.142494	0.955011	-0.306605
Data419	0.535897	0.352789	1.148292	0.956842	-0.299891
Data420	0.544238	0.353806	1.153989	0.957656	-0.293584
Data421	0.551563	0.354823	1.15938	0.95786	-0.28748
Data422	0.55787	0.356044	1.164365	0.957249	-0.281987
Data423	0.56377	0.357875	1.169045	0.956029	-0.276697
Data424	0.56906	0.360723	1.173114	0.954198	-0.271611
Data425	0.574146	0.364385	1.176776	0.952163	-0.266931
Data426	0.579436	0.369472	1.179828	0.950128	-0.262252
Data427	0.584726	0.375575	1.182472	0.947687	-0.257776
Data428	0.590422	0.382696	1.184405	0.945449	-0.253096
Data429	0.596119	0.390834	1.185931	0.943414	-0.248417
Data430	0.602019	0.399379	1.186847	0.94138	-0.243737
Data431	0.607919	0.408331	1.187355	0.939549	-0.239058
Data432	0.61382	0.417283	1.187559	0.938125	-0.234379
Data433	0.619313	0.425625	1.187254	0.936904	-0.229496
Data434	0.624196	0.433356	1.186745	0.93609	-0.22502
Data435	0.628672	0.439867	1.186033	0.935276	-0.220747
Data436	0.63213	0.44536	1.185016	0.934463	-0.216678
Data437	0.634979	0.449429	1.183897	0.933649	-0.213219
Data438	0.637013	0.452074	1.182676	0.932631	-0.210168
Data439	0.638031	0.453498	1.181353	0.931411	-0.207726
Data440	0.638234	0.453295	1.179929	0.929376	-0.205895
Data441	0.637624	0.451871	1.178302	0.926935	-0.204878
Data442	0.636199	0.449429	1.176572	0.923476	-0.204267
Data443	0.634368	0.445767	1.17464	0.919	-0.204267
Data444	0.631927	0.441494	1.172402	0.91371	-0.204878
Data445	0.629282	0.436611	1.16996	0.9072	-0.206099
Data446	0.62623	0.431525	1.167213	0.899875	-0.207726
Data447	0.622975	0.426642	1.164162	0.891534	-0.209557
Data448	0.61972	0.42237	1.160601	0.882175	-0.211795
Data449	0.616668	0.418708	1.156736	0.872206	-0.214033
Data450	0.613616	0.416266	1.152361	0.861423	-0.216475
Data451	0.610768	0.415045	1.147478	0.850233	-0.218713
Data452	0.608123	0.415249	1.142189	0.838636	-0.220951
Data453	0.605681	0.41708	1.13639	0.826836	-0.222985
Data454	0.60324	0.420335	1.129981	0.814832	-0.224613
Data455	0.601002	0.424811	1.123166	0.802625	-0.225834
Data456	0.598561	0.430304	1.115841	0.790417	-0.226647
Data457	0.595916	0.436611	1.108008	0.77821	-0.226851
Data458	0.592864	0.443325	1.099667	0.766003	-0.226647
Data459	0.589405	0.450243	1.090715	0.753796	-0.225834
Data460	0.585336	0.456957	1.081356	0.741385	-0.224613
Data461	0.580657	0.463264	1.071387	0.729178	-0.222985
Data462	0.57496	0.468961	1.060807	0.716767	-0.221154
Data463	0.568653	0.474047	1.049719	0.704356	-0.219323
Data464	0.561532	0.478319	1.038122	0.691742	-0.217695
Data465	0.553801	0.481982	1.026118	0.679128	-0.216475
Data466	0.545663	0.485033	1.013606	0.666311	-0.215864
Data467	0.537118	0.487678	1.000687	0.65329	-0.215864
Data468	0.528369	0.490323	0.987564	0.640065	-0.216882
Data469	0.519621	0.492968	0.974238	0.626841	-0.218916
Data470	0.511076	0.49602	0.96081	0.613413	-0.222171
Data471	0.502937	0.499275	0.947382	0.599781	-0.226444
Data472	0.49541	0.503141	0.934157	0.58615	-0.231937
Data473	0.488289	0.507413	0.921238	0.572315	-0.238244
Data474	0.481778	0.512093	0.908726	0.55848	-0.245365
Data475	0.475878	0.517383	0.896722	0.544645	-0.2533
Data476	0.470181	0.522672	0.885227	0.531014	-0.261438
Data477	0.464892	0.527962	0.874444	0.517383	-0.269983
Data478	0.459602	0.533048	0.864271	0.504362	-0.278528
Data479	0.454108	0.537728	0.854709	0.491544	-0.28687
Data480	0.448615	0.541797	0.845858	0.479133	-0.295211
Data481	0.442715	0.545256	0.837415	0.467536	-0.302942
Data482	0.436611	0.547901	0.829582	0.456346	-0.310674
Data483	0.430101	0.549935	0.822156	0.445767	-0.317795
Data484	0.423387	0.551359	0.815035	0.435798	-0.324712
Data485	0.41647	0.55197	0.80822	0.426439	-0.331223
Data486	0.409756	0.552173	0.801607	0.417487	-0.33753
Data487	0.403245	0.55197	0.795097	0.408535	-0.34343
Data488	0.396938	0.551563	0.788688	0.399786	-0.34933
Data489	0.391241	0.550952	0.782279	0.391038	-0.35523
Data490	0.386358	0.550342	0.775972	0.381679	-0.360723
Data491	0.382086	0.549732	0.769563	0.37171	-0.366217
Data492	0.378831	0.549325	0.763256	0.360927	-0.371303
Data493	0.376186	0.548918	0.756847	0.34933	-0.376186
Data494	0.374151	0.548918	0.750439	0.336716	-0.380458
Data495	0.372727	0.548918	0.74403	0.322881	-0.384324
Data496	0.37171	0.549325	0.737621	0.308232	-0.387579
Data497	0.370693	0.549732	0.731212	0.292363	-0.390224
Data498	0.369879	0.550342	0.724905	0.275883	-0.392055
Data499	0.368861	0.550749	0.718598	0.25859	-0.393072
Data500	0.367234	0.551156	0.712393	0.240889	-0.393479
Data501	0.365403	0.551156	0.706391	0.222782	-0.393072
Data502	0.362758	0.550952	0.700491	0.204878	-0.392055
Data503	0.359909	0.549935	0.694692	0.187177	-0.390428
Data504	0.356247	0.548511	0.689097	0.16968	-0.388596
Data505	0.352382	0.546273	0.683604	0.152794	-0.386358
Data506	0.348109	0.543628	0.678213	0.136517	-0.38412
Data507	0.34404	0.540373	0.672821	0.120851	-0.381882
Data508	0.339971	0.536507	0.66743	0.105999	-0.380051
Data509	0.336105	0.532642	0.661936	0.091758	-0.378627
Data510	0.33285	0.528369	0.656341	0.07833	-0.377813
Data511	0.330205	0.524097	0.650543	0.065309	-0.377406
Data512	0.328171	0.520027	0.644541	0.052694	-0.377813
Data513	0.326747	0.516162	0.638234	0.040691	-0.379034
Data514	0.325729	0.5125	0.631724	0.02889	-0.380662
Data515	0.325119	0.509244	0.624908	0.017294	-0.3829
Data516	0.324915	0.506193	0.618092	0.0059	-0.385545
Data517	0.324509	0.503548	0.611073	-0.005493	-0.388393
Data518	0.324102	0.501106	0.603952	-0.01709	-0.391241
Data519	0.323084	0.498868	0.596933	-0.02889	-0.394293
Data520	0.32166	0.497037	0.590016	-0.040894	-0.396938
Data521	0.319422	0.495206	0.5832	-0.052898	-0.399379
Data522	0.316574	0.493375	0.576384	-0.065309	-0.401617
Data523	0.313115	0.491747	0.56967	-0.077923	-0.403042
Data524	0.308843	0.49012	0.563058	-0.09074	-0.404262
Data525	0.304367	0.488492	0.556344	-0.103761	-0.404873
Data526	0.299484	0.486865	0.549528	-0.116782	-0.405076
Data527	0.294804	0.48544	0.542611	-0.129803	-0.404873
Data528	0.290532	0.484016	0.53549	-0.142824	-0.404466
Data529	0.287073	0.482592	0.528064	-0.156049	-0.403652
Data530	0.284428	0.481371	0.520231	-0.16907	-0.402635
Data531	0.283004	0.480151	0.512093	-0.182091	-0.401414
Data532	0.282801	0.479337	0.503548	-0.194909	-0.39999
Data533	0.284021	0.478523	0.494697	-0.20793	-0.398362
Data534	0.286463	0.477913	0.485339	-0.220747	-0.396328
Data535	0.289921	0.477506	0.475675	-0.233565	-0.393886
Data536	0.294397	0.477302	0.465705	-0.246382	-0.390834
Data537	0.299484	0.477302	0.455329	-0.259403	-0.387376
Data538	0.30457	0.477302	0.444648	-0.272424	-0.383307
Data539	0.309656	0.477506	0.433763	-0.285445	-0.378627
Data540	0.314336	0.477709	0.422573	-0.298466	-0.373337
Data541	0.318201	0.477913	0.411282	-0.311691	-0.367641
Data542	0.32105	0.478116	0.399786	-0.324915	-0.361537
Data543	0.322881	0.478319	0.388291	-0.33814	-0.355027
Data544	0.323288	0.478523	0.376694	-0.351364	-0.348313
Data545	0.322474	0.478726	0.365098	-0.364385	-0.341802
Data546	0.320643	0.478726	0.353501	-0.377406	-0.335088
Data547	0.317591	0.478523	0.342006	-0.390021	-0.328578
Data548	0.313522	0.477913	0.33051	-0.402635	-0.322474
Data549	0.309046	0.476895	0.319015	-0.415045	-0.31637
Data550	0.304163	0.475675	0.30752	-0.427253	-0.310877
Data551	0.299077	0.473843	0.295923	-0.439256	-0.305384
Data552	0.294397	0.471402	0.284326	-0.45126	-0.300094
Data553	0.290125	0.468554	0.272526	-0.463264	-0.295008
Data554	0.286463	0.465298	0.260624	-0.475471	-0.289921
Data555	0.283818	0.461636	0.248417	-0.488085	-0.284632
Data556	0.28219	0.457567	0.235904	-0.500903	-0.279138
Data557	0.28158	0.453091	0.223189	-0.514127	-0.273238
Data558	0.281783	0.448412	0.210168	-0.528166	-0.267135
Data559	0.283004	0.443529	0.196841	-0.542814	-0.260421
Data560	0.284632	0.438443	0.183413	-0.558277	-0.253096
Data561	0.28687	0.432949	0.169884	-0.57435	-0.245365
Data562	0.289311	0.427253	0.156151	-0.591236	-0.237023
Data563	0.291549	0.421352	0.142519	-0.608733	-0.228275
Data564	0.29338	0.414638	0.12899	-0.627044	-0.21912
Data565	0.295008	0.407518	0.115562	-0.645558	-0.209557
Data566	0.296025	0.399583	0.102439	-0.664276	-0.199791
Data567	0.296635	0.390834	0.08952	-0.682994	-0.189619
Data568	0.296635	0.381476	0.076905	-0.701712	-0.17965
Data569	0.296432	0.371099	0.064597	-0.719819	-0.16968
Data570	0.296228	0.359909	0.052593	-0.737316	-0.159915
Data571	0.295822	0.348109	0.040894	-0.753999	-0.150556
Data572	0.295822	0.335698	0.029297	-0.769869	-0.1414
Data573	0.296432	0.322881	0.017904	-0.784517	-0.132855
Data574	0.297653	0.310063	0.006409	-0.798149	-0.124921
Data575	0.299484	0.297042	-0.004883	-0.810559	-0.117596
Data576	0.302332	0.284428	-0.016581	-0.821953	-0.110882
Data577	0.305994	0.272017	-0.028382	-0.832329	-0.104779
Data578	0.31047	0.260217	-0.040487	-0.841688	-0.099082
Data579	0.315963	0.249027	-0.053	-0.850436	-0.093996
Data580	0.321864	0.238244	-0.065919	-0.858371	-0.089316
Data581	0.328374	0.228478	-0.079143	-0.865695	-0.085044
Data582	0.335495	0.21912	-0.092775	-0.87302	-0.080771
Data583	0.342616	0.210371	-0.106711	-0.879937	-0.076702
Data584	0.349533	0.202436	-0.120953	-0.886651	-0.072633
Data585	0.356451	0.194705	-0.135398	-0.893568	-0.068157
Data586	0.362961	0.187584	-0.149945	-0.900282	-0.063681
Data587	0.368861	0.180667	-0.164492	-0.9072	-0.058595
Data588	0.374151	0.17436	-0.179039	-0.914117	-0.053305
Data589	0.378831	0.168256	-0.193383	-0.921238	-0.047608
Data590	0.382696	0.162356	-0.207421	-0.928359	-0.041301
Data591	0.386155	0.156863	-0.221154	-0.93548	-0.034791
Data592	0.389003	0.151776	-0.23448	-0.942601	-0.027873
Data593	0.391852	0.14669	-0.2474	-0.949722	-0.020752
Data594	0.394497	0.142011	-0.259912	-0.956842	-0.013428
Data595	0.397345	0.137535	-0.271916	-0.963963	-0.006104
Data596	0.4006	0.133262	-0.283614	-0.971084	0.000814
Data597	0.404059	0.129193	-0.294906	-0.978612	0.007935
Data598	0.408331	0.125124	-0.305994	-0.985936	0.014649
Data599	0.412807	0.121462	-0.316879	-0.993668	0.020752
Data600	0.41769	0.118003	-0.327764	-1.001602	0.026652
Data601	0.42298	0.114748	-0.338547	-1.00974	0.031739
Data602	0.42827	0.111696	-0.34933	-1.018082	0.036215
Data603	0.43356	0.109051	-0.360113	-1.026627	0.040284
Data604	0.438443	0.10661	-0.370998	-1.035375	0.043539
Data605	0.443122	0.104779	-0.381984	-1.044124	0.046387
Data606	0.446988	0.102948	-0.392869	-1.052873	0.048829
Data607	0.450243	0.101727	-0.403754	-1.061418	0.05066
Data608	0.452684	0.100506	-0.414537	-1.069963	0.052491
Data609	0.454515	0.099692	-0.425015	-1.078508	0.054119
Data610	0.45594	0.098878	-0.435289	-1.086646	0.055543
Data611	0.456957	0.097861	-0.445258	-1.094784	0.056967
Data612	0.457567	0.097047	-0.454719	-1.102515	0.058595
Data613	0.458381	0.09603	-0.463773	-1.110043	0.060426
Data614	0.459398	0.095013	-0.472318	-1.117367	0.062257
Data615	0.460619	0.093996	-0.480354	-1.124488	0.064088
Data616	0.462654	0.092775	-0.487882	-1.131406	0.066122
Data617	0.465298	0.091758	-0.494901	-1.137916	0.068157
Data618	0.468554	0.09074	-0.501513	-1.144223	0.070192
Data619	0.472419	0.089927	-0.507617	-1.150327	0.072023
Data620	0.476895	0.089316	-0.513415	-1.15582	0.073447
Data621	0.481575	0.089113	-0.518807	-1.160703	0.074871
Data622	0.486661	0.089316	-0.523893	-1.165179	0.075685
Data623	0.491544	0.089723	-0.528674	-1.169045	0.076295
Data624	0.496223	0.090333	-0.533354	-1.1723	0.076499
Data625	0.500496	0.091147	-0.53783	-1.174741	0.076295
Data626	0.503955	0.091961	-0.542102	-1.176572	0.075685
Data627	0.506396	0.092775	-0.546375	-1.177386	0.075074
Data628	0.508024	0.093385	-0.550647	-1.177793	0.074057
Data629	0.508431	0.093385	-0.554818	-1.177183	0.07304
Data630	0.50782	0.092978	-0.559091	-1.175962	0.072226
Data631	0.505989	0.091961	-0.563465	-1.174131	0.071412
Data632	0.502937	0.090333	-0.567839	-1.171893	0.070802
Data633	0.499275	0.088095	-0.572213	-1.169045	0.070598
Data634	0.494596	0.085247	-0.576689	-1.165789	0.070598
Data635	0.489306	0.081788	-0.581165	-1.162534	0.071005
Data636	0.483406	0.078126	-0.58554	-1.159075	0.071616
Data637	0.477506	0.074261	-0.589812	-1.155617	0.072633
Data638	0.471402	0.070192	-0.594085	-1.152158	0.073854
Data639	0.465298	0.066326	-0.598052	-1.148699	0.075278
