# Supplementary material for: Integration of MRI and somatosensory evoked potentials facilitate diagnosis of spinal cord compression
Source: Sci Rep. 2023 May 15;13:7861. doi: 10.1038/s41598-023-34832-2 (PMC10185544; doi:10.1038/s41598-023-34832-2)
Supplement: Supplementary file 3 — Supplementary Information 3. [file 41598_2023_34832_MOESM3_ESM.zip › Preoperative SSEP data/spinal cord compression group/3087316_2/3087316_2_Rt Tibial SEP_Cz'-Fpz_201220_095430.csv]

Index	1	2	3	4	5	6	7
Name	Cz'-Fpz	Cz'-Fpz	Cz'-Fpz	Cz'-Fpz	Cz'-Fpz	Cz'-Fpz	Cz'-Fpz
Time	2.01903E+13	2.01903E+13	2.01903E+13	2.01903E+13	2.01903E+13	2.01903E+13	2.01903E+13
Highcut	500	500	500	500	500	500	500
Lowcut	10	10	10	10	10	10	10
Period	0.000156	0.000156	0.000156	0.000156	0.000156	0.000156	0.000156
Averages	120	120	120	120	120	120	120
Int (mA)	18/17.5mA	18/17.5mA	18/17.5mA	27/26.5mA	27/26.5mA	27/26.5mA	27/26.5mA
Pulse Width (�gs)	200�s	200�s	200�s	200�s	200�s	200�s	200�s
Rep Rate (Hz)	2.66Hz	2.66Hz	2.66Hz	2.66Hz	2.66Hz	2.66Hz	2.66Hz
Data0	0.265914	0.02828	0.540169	-1.244933	-0.193688	-0.066529	0.383917
Data1	0.284225	0.044353	0.56733	-1.212991	-0.174156	-0.073243	0.403652
Data2	0.307113	0.065105	0.59968	-1.173927	-0.147911	-0.077719	0.429084
Data3	0.333359	0.089316	0.635894	-1.129575	-0.115765	-0.080364	0.458991
Data4	0.361537	0.115562	0.674347	-1.081559	-0.079347	-0.082195	0.491951
Data5	0.389817	0.142418	0.713308	-1.032324	-0.040691	-0.08423	0.526131
Data6	0.416266	0.167951	0.750846	-0.984105	-0.002035	-0.087282	0.559497
Data7	0.439256	0.190636	0.785128	-0.938938	0.034791	-0.092164	0.590219
Data8	0.45716	0.20915	0.814527	-0.899062	0.06775	-0.099489	0.616668
Data9	0.468757	0.222171	0.837924	-0.865695	0.095216	-0.109255	0.637624
Data10	0.473538	0.229292	0.854607	-0.839857	0.115969	-0.121462	0.652476
Data11	0.471199	0.230106	0.864271	-0.822156	0.129397	-0.1355	0.66041
Data12	0.461941	0.224918	0.867018	-0.812187	0.135093	-0.150963	0.661835
Data13	0.446479	0.214338	0.863559	-0.809542	0.133669	-0.166832	0.657155
Data14	0.425625	0.198876	0.85481	-0.813408	0.125734	-0.182294	0.647389
Data15	0.4006	0.179853	0.841688	-0.822156	0.112103	-0.196333	0.633351
Data16	0.37232	0.157982	0.825411	-0.83477	0.093792	-0.208337	0.616464
Data17	0.342107	0.134381	0.806999	-0.850029	0.072429	-0.217695	0.597747
Data18	0.310674	0.109763	0.787569	-0.866509	0.049032	-0.224206	0.578419
Data19	0.278935	0.085044	0.767936	-0.883599	0.024618	-0.227665	0.559091
Data20	0.247501	0.060629	0.748506	-0.900079	0.000203	-0.228072	0.540373
Data21	0.216678	0.036927	0.729992	-0.915745	-0.023194	-0.225834	0.523283
Data22	0.186669	0.01414	0.712495	-0.93019	-0.04537	-0.221154	0.507617
Data23	0.157677	-0.007324	0.696117	-0.943211	-0.065716	-0.21444	0.493782
Data24	0.129905	-0.027365	0.681163	-0.954198	-0.083416	-0.205488	0.481982
Data25	0.103354	-0.045981	0.66743	-0.963353	-0.098472	-0.195112	0.472216
Data26	0.077007	-0.063783	0.6539	-0.972305	-0.112103	-0.184532	0.462857
Data27	0.051169	-0.080669	0.640879	-0.980036	-0.1237	-0.173546	0.454719
Data28	0.026246	-0.095928	0.62857	-0.986547	-0.132652	-0.161746	0.447801
Data29	0.002238	-0.109662	0.616871	-0.991633	-0.139162	-0.149538	0.441698
Data30	-0.020752	-0.121665	0.605681	-0.995499	-0.143638	-0.136721	0.436611
Data31	-0.04303	-0.132143	0.594797	-0.998347	-0.14608	-0.1237	0.431932
Data32	-0.064393	-0.140993	0.584217	-1.000178	-0.146894	-0.110475	0.42766
Data33	-0.085044	-0.148419	0.573841	-1.000992	-0.146283	-0.097454	0.423387
Data34	-0.105084	-0.154421	0.563567	-1.000992	-0.144656	-0.084433	0.419521
Data35	-0.124514	-0.159101	0.553394	-1.000381	-0.142214	-0.071819	0.415452
Data36	-0.14374	-0.162763	0.543323	-0.998754	-0.139162	-0.059408	0.411587
Data37	-0.162661	-0.165611	0.533252	-0.996312	-0.135704	-0.047608	0.407518
Data38	-0.181582	-0.167849	0.523283	-0.993261	-0.132245	-0.036011	0.403449
Data39	-0.200809	-0.169579	0.513517	-0.989598	-0.128786	-0.025228	0.399176
Data40	-0.22034	-0.171206	0.503751	-0.985122	-0.125531	-0.015056	0.394903
Data41	-0.240482	-0.172732	0.494189	-0.979833	-0.122479	-0.00529	0.390428
Data42	-0.261133	-0.174563	0.484728	-0.974136	-0.119631	0.003459	0.385748
Data43	-0.282597	-0.176801	0.475369	-0.967829	-0.116782	0.012207	0.380865
Data44	-0.304774	-0.179446	0.466316	-0.960708	-0.114137	0.020345	0.375779
Data45	-0.327459	-0.1826	0.457364	-0.953384	-0.111289	0.028484	0.370489
Data46	-0.350652	-0.186364	0.448717	-0.945449	-0.108034	0.036215	0.364996
Data47	-0.374151	-0.190738	0.440274	-0.936904	-0.104372	0.044149	0.359299
Data48	-0.397752	-0.195621	0.432136	-0.928359	-0.100099	0.051881	0.353399
Data49	-0.421251	-0.201114	0.424303	-0.919203	-0.095013	0.060019	0.347295
Data50	-0.444241	-0.207116	0.416571	-0.910048	-0.089113	0.06836	0.341192
Data51	-0.466621	-0.213626	0.409044	-0.900689	-0.082399	0.077312	0.335088
Data52	-0.488187	-0.220442	0.401617	-0.891127	-0.074871	0.086468	0.328985
Data53	-0.508939	-0.227665	0.394293	-0.881565	-0.066529	0.096234	0.323084
Data54	-0.528573	-0.235192	0.386969	-0.872002	-0.057781	0.106406	0.317591
Data55	-0.54729	-0.243025	0.379543	-0.86244	-0.048625	0.116986	0.312301
Data56	-0.565092	-0.251062	0.371913	-0.852878	-0.039673	0.127769	0.307215
Data57	-0.582081	-0.259302	0.364182	-0.843315	-0.030721	0.138959	0.302536
Data58	-0.598255	-0.267745	0.356146	-0.833753	-0.022583	0.150149	0.298263
Data59	-0.614023	-0.276392	0.347906	-0.824191	-0.015259	0.161339	0.29399
Data60	-0.629486	-0.285242	0.339462	-0.814425	-0.008952	0.172122	0.290125
Data61	-0.644846	-0.294296	0.330714	-0.804659	-0.004069	0.182701	0.286259
Data62	-0.660207	-0.303655	0.321762	-0.79469	-0.00061	0.192671	0.282394
Data63	-0.675669	-0.313115	0.312606	-0.784721	0.001221	0.202029	0.278528
Data64	-0.691335	-0.322779	0.303349	-0.774344	0.001628	0.210778	0.274662
Data65	-0.707205	-0.332748	0.29399	-0.763968	0.00061	0.218916	0.270797
Data66	-0.723278	-0.342921	0.28453	-0.753592	-0.001424	0.226647	0.266931
Data67	-0.739452	-0.353297	0.274968	-0.742809	-0.004679	0.233768	0.263066
Data68	-0.755627	-0.363877	0.265202	-0.73223	-0.008545	0.240686	0.2592
Data69	-0.7717	-0.374558	0.255334	-0.72165	-0.013224	0.247603	0.255538
Data70	-0.787569	-0.385341	0.245263	-0.710867	-0.017904	0.25452	0.252079
Data71	-0.80293	-0.396022	0.234989	-0.700491	-0.022583	0.261845	0.248824
Data72	-0.817782	-0.406602	0.224409	-0.690115	-0.027059	0.26978	0.246179
Data73	-0.832024	-0.416876	0.213525	-0.679942	-0.030721	0.278121	0.243737
Data74	-0.845553	-0.426744	0.202233	-0.670176	-0.033773	0.287073	0.241703
Data75	-0.858371	-0.436103	0.190636	-0.660614	-0.035808	0.296839	0.240279
Data76	-0.870578	-0.44475	0.178734	-0.651459	-0.036622	0.307215	0.239261
Data77	-0.882073	-0.452684	0.166527	-0.642303	-0.036622	0.318201	0.238651
Data78	-0.892958	-0.459907	0.154116	-0.633758	-0.035808	0.329595	0.238448
Data79	-0.903436	-0.466214	0.1414	-0.625213	-0.033977	0.341395	0.238448
Data80	-0.913609	-0.471809	0.128684	-0.617075	-0.031332	0.353195	0.238855
Data81	-0.923476	-0.476692	0.115969	-0.60914	-0.02828	0.364792	0.239261
Data82	-0.933242	-0.480863	0.103253	-0.601612	-0.025025	0.375982	0.240075
Data83	-0.943008	-0.484423	0.090639	-0.594085	-0.021566	0.386969	0.240686
Data84	-0.952773	-0.487577	0.078228	-0.586964	-0.018311	0.397141	0.241499
Data85	-0.962539	-0.490323	0.066122	-0.58025	-0.015259	0.406704	0.242313
Data86	-0.972407	-0.492866	0.054424	-0.573536	-0.012411	0.415656	0.243127
Data87	-0.982274	-0.495206	0.042929	-0.567432	-0.009766	0.42359	0.244144
Data88	-0.99204	-0.497648	0.03184	-0.561532	-0.007731	0.430711	0.245162
Data89	-1.001602	-0.500089	0.021159	-0.555835	-0.0059	0.437222	0.246179
Data90	-1.010961	-0.502734	0.010783	-0.550546	-0.004273	0.443122	0.2474
Data91	-1.019811	-0.505684	0.000712	-0.545256	-0.002645	0.448412	0.24862
Data92	-1.028153	-0.509041	-0.009155	-0.540169	-0.000814	0.453498	0.250045
Data93	-1.035782	-0.512805	-0.018921	-0.535083	0.000814	0.457974	0.251265
Data94	-1.0427	-0.517179	-0.028687	-0.52959	0.003052	0.46245	0.252689
Data95	-1.048803	-0.522062	-0.038554	-0.524097	0.005493	0.466723	0.25391
Data96	-1.054093	-0.527555	-0.048625	-0.517993	0.008342	0.470995	0.254927
Data97	-1.058569	-0.533659	-0.059002	-0.511279	0.0118	0.475268	0.255741
Data98	-1.062333	-0.540373	-0.069683	-0.504158	0.015462	0.47954	0.256352
Data99	-1.065385	-0.547697	-0.080771	-0.496223	0.019328	0.484016	0.256352
Data100	-1.067928	-0.55553	-0.092164	-0.487882	0.023601	0.488289	0.255945
Data101	-1.070166	-0.56377	-0.103965	-0.478726	0.02767	0.492561	0.255131
Data102	-1.072302	-0.572417	-0.11607	-0.469368	0.031942	0.496223	0.253707
Data103	-1.07454	-0.581369	-0.128379	-0.459602	0.036011	0.499682	0.251876
Data104	-1.077083	-0.590422	-0.140688	-0.449836	0.039673	0.502734	0.249434
Data105	-1.080034	-0.599476	-0.152895	-0.439867	0.043132	0.505175	0.246586
Data106	-1.083594	-0.608733	-0.165001	-0.430304	0.046184	0.506803	0.243534
Data107	-1.087765	-0.617889	-0.176699	-0.421149	0.049032	0.50782	0.240279
Data108	-1.092749	-0.626942	-0.187889	-0.4124	0.05127	0.50782	0.23682
Data109	-1.098344	-0.636098	-0.198571	-0.404262	0.053101	0.507413	0.233361
Data110	-1.104651	-0.645151	-0.208642	-0.396938	0.054729	0.5066	0.230106
Data111	-1.111467	-0.654205	-0.218001	-0.390428	0.056153	0.505175	0.226851
Data112	-1.118588	-0.663259	-0.226647	-0.384527	0.057374	0.503955	0.223799
Data113	-1.125811	-0.672516	-0.234582	-0.379644	0.058391	0.50253	0.221154
Data114	-1.132932	-0.681773	-0.241805	-0.375372	0.059408	0.501513	0.218916
Data115	-1.139849	-0.691132	-0.248417	-0.37171	0.060426	0.500903	0.217085
Data116	-1.146258	-0.700593	-0.254419	-0.368455	0.061646	0.501106	0.215457
Data117	-1.152158	-0.710155	-0.259912	-0.365606	0.062867	0.502124	0.21444
Data118	-1.157244	-0.719819	-0.264897	-0.363165	0.064291	0.503955	0.213626
Data119	-1.16172	-0.729585	-0.269474	-0.360723	0.065716	0.5066	0.213219
Data120	-1.165382	-0.739452	-0.273747	-0.358485	0.06714	0.510058	0.213219
Data121	-1.168434	-0.749421	-0.277714	-0.35584	0.068767	0.514127	0.213626
Data122	-1.170977	-0.759289	-0.28158	-0.352992	0.070395	0.518807	0.214033
Data123	-1.173215	-0.769258	-0.285242	-0.349737	0.071819	0.52369	0.214644
Data124	-1.175046	-0.779227	-0.289006	-0.346075	0.073243	0.528573	0.215457
Data125	-1.176877	-0.788993	-0.292668	-0.341599	0.074464	0.533455	0.216271
Data126	-1.178709	-0.798759	-0.296534	-0.336512	0.075685	0.537728	0.217085
Data127	-1.180641	-0.80822	-0.300501	-0.330816	0.076702	0.54139	0.217695
Data128	-1.182778	-0.817273	-0.30457	-0.324305	0.077312	0.544442	0.218102
Data129	-1.185016	-0.826022	-0.308944	-0.316981	0.078126	0.546476	0.218509
Data130	-1.187355	-0.83416	-0.313522	-0.30925	0.078533	0.547697	0.218509
Data131	-1.189695	-0.841688	-0.318303	-0.300501	0.079143	0.547901	0.218509
Data132	-1.191831	-0.848503	-0.323288	-0.291549	0.079754	0.54729	0.218102
Data133	-1.193764	-0.854403	-0.328374	-0.281987	0.080364	0.545663	0.217695
Data134	-1.195188	-0.85949	-0.333664	-0.272221	0.081178	0.543628	0.216882
Data135	-1.196002	-0.863661	-0.339157	-0.262048	0.082195	0.540983	0.216068
Data136	-1.196104	-0.866814	-0.34465	-0.251876	0.083213	0.537931	0.214847
Data137	-1.19529	-0.86895	-0.350245	-0.241703	0.084637	0.534676	0.213423
Data138	-1.193662	-0.870375	-0.355942	-0.23153	0.086264	0.531217	0.211795
Data139	-1.191018	-0.870782	-0.361741	-0.221561	0.088095	0.527555	0.209761
Data140	-1.187457	-0.870476	-0.367742	-0.211795	0.09013	0.524097	0.207116
Data141	-1.183083	-0.869561	-0.373846	-0.202233	0.091961	0.520638	0.204064
Data142	-1.177996	-0.867831	-0.380255	-0.192874	0.093996	0.517179	0.200605
Data143	-1.172503	-0.865593	-0.386765	-0.183922	0.095623	0.513313	0.196333
Data144	-1.166807	-0.862643	-0.393581	-0.175174	0.097047	0.509448	0.191653
Data145	-1.16111	-0.859286	-0.400702	-0.166629	0.098268	0.505379	0.18616
Data146	-1.155718	-0.855421	-0.408026	-0.15849	0.098878	0.500699	0.18026
Data147	-1.150734	-0.851047	-0.415554	-0.150759	0.098878	0.495816	0.173546
Data148	-1.146359	-0.846265	-0.423285	-0.143435	0.098268	0.49012	0.166629
Data149	-1.142799	-0.841077	-0.431017	-0.136314	0.096844	0.48422	0.158897
Data150	-1.140052	-0.835584	-0.438748	-0.1296	0.094809	0.477709	0.150963
Data151	-1.13812	-0.829989	-0.446276	-0.123496	0.092164	0.470792	0.142418
Data152	-1.137001	-0.824191	-0.4536	-0.117596	0.088909	0.463671	0.133669
Data153	-1.136492	-0.818494	-0.460517	-0.112306	0.085247	0.45655	0.124717
Data154	-1.13639	-0.813102	-0.466926	-0.10722	0.081178	0.449226	0.115358
Data155	-1.13639	-0.807914	-0.472724	-0.102744	0.076905	0.442308	0.105592
Data156	-1.136187	-0.803337	-0.477913	-0.098472	0.072633	0.435594	0.095827
Data157	-1.135576	-0.799268	-0.48249	-0.094606	0.068564	0.429287	0.085654
Data158	-1.134152	-0.796012	-0.486356	-0.090944	0.064698	0.42359	0.075481
Data159	-1.131711	-0.793571	-0.489713	-0.087689	0.06124	0.418504	0.064902
Data160	-1.128049	-0.791943	-0.49246	-0.084637	0.058188	0.414028	0.054322
Data161	-1.123064	-0.791231	-0.494697	-0.081585	0.055543	0.409959	0.043743
Data162	-1.116757	-0.791333	-0.49663	-0.078533	0.053305	0.406704	0.032959
Data163	-1.109026	-0.792045	-0.498156	-0.075685	0.051677	0.403652	0.02238
Data164	-1.099972	-0.793469	-0.49958	-0.072836	0.050253	0.401007	0.0118
Data165	-1.089799	-0.795198	-0.500903	-0.069785	0.049236	0.398362	0.001424
Data166	-1.078508	-0.797335	-0.502124	-0.066733	0.048422	0.395921	-0.008749
Data167	-1.066402	-0.799573	-0.503344	-0.063681	0.047608	0.393276	-0.018718
Data168	-1.053686	-0.801607	-0.504768	-0.060426	0.046998	0.390428	-0.02828
Data169	-1.040462	-0.80354	-0.506193	-0.05717	0.046184	0.387172	-0.037639
Data170	-1.027034	-0.804964	-0.507719	-0.053915	0.04537	0.383714	-0.046591
Data171	-1.013403	-0.805982	-0.509448	-0.050863	0.044556	0.379848	-0.054932
Data172	-0.999669	-0.80649	-0.511381	-0.048015	0.043743	0.375779	-0.063071
Data173	-0.985936	-0.806287	-0.513415	-0.045167	0.042929	0.371303	-0.070598
Data174	-0.972203	-0.805575	-0.515653	-0.042725	0.042115	0.366623	-0.077719
Data175	-0.95847	-0.804252	-0.518095	-0.040487	0.041301	0.361741	-0.084433
Data176	-0.944635	-0.802523	-0.520638	-0.038453	0.040894	0.356858	-0.09074
Data177	-0.930597	-0.800387	-0.523384	-0.037029	0.040487	0.351975	-0.097047
Data178	-0.916253	-0.798047	-0.526233	-0.035808	0.040284	0.347295	-0.103151
Data179	-0.901503	-0.795504	-0.529183	-0.034994	0.040284	0.342819	-0.109255
Data180	-0.886244	-0.793062	-0.532031	-0.034587	0.040487	0.338547	-0.115562
Data181	-0.870375	-0.790723	-0.534981	-0.034384	0.040894	0.334478	-0.122276
Data182	-0.853793	-0.788688	-0.537728	-0.03418	0.041505	0.330816	-0.129193
Data183	-0.8365	-0.786857	-0.540373	-0.03418	0.041911	0.327153	-0.136721
Data184	-0.818392	-0.785433	-0.542713	-0.03418	0.042318	0.323491	-0.144859
Data185	-0.799573	-0.784415	-0.544747	-0.03418	0.042318	0.320033	-0.153607
Data186	-0.780245	-0.783805	-0.546476	-0.033773	0.042115	0.316574	-0.162966
Data187	-0.760306	-0.7835	-0.547799	-0.033163	0.041301	0.312912	-0.173139
Data188	-0.740063	-0.783398	-0.548816	-0.032146	0.039877	0.309046	-0.183922
Data189	-0.719615	-0.7835	-0.549223	-0.030721	0.037842	0.304977	-0.195315
Data190	-0.699168	-0.783703	-0.549325	-0.02889	0.034791	0.300908	-0.207319
Data191	-0.679026	-0.783805	-0.548816	-0.026652	0.030925	0.296635	-0.21973
Data192	-0.65919	-0.783907	-0.547901	-0.023601	0.026246	0.292363	-0.232751
Data193	-0.639963	-0.783805	-0.546476	-0.020345	0.020549	0.28809	-0.246179
Data194	-0.621449	-0.7835	-0.544544	-0.016276	0.014038	0.284225	-0.260014
Data195	-0.603647	-0.782991	-0.542102	-0.012004	0.006714	0.280766	-0.274052
Data196	-0.586659	-0.782177	-0.539152	-0.007121	-0.001017	0.277714	-0.288497
Data197	-0.570281	-0.78116	-0.535795	-0.001628	-0.009359	0.275069	-0.303349
Data198	-0.554615	-0.780041	-0.53193	0.003866	-0.017904	0.273238	-0.318201
Data199	-0.539457	-0.778719	-0.527657	0.010173	-0.026652	0.272017	-0.333257
Data200	-0.524605	-0.777295	-0.523181	0.016683	-0.035401	0.271407	-0.348313
Data201	-0.509957	-0.775667	-0.5184	0.023397	-0.043946	0.271407	-0.363572
Data202	-0.495308	-0.773938	-0.513619	0.030518	-0.052288	0.271814	-0.378831
Data203	-0.480557	-0.772005	-0.508939	0.037842	-0.060426	0.272424	-0.393886
Data204	-0.465502	-0.769767	-0.504362	0.045167	-0.068157	0.273442	-0.408942
Data205	-0.450039	-0.767325	-0.500191	0.052694	-0.075685	0.274255	-0.423794
Data206	-0.434272	-0.764579	-0.496529	0.060019	-0.083009	0.275069	-0.438443
Data207	-0.418097	-0.761425	-0.493375	0.067547	-0.089927	0.275273	-0.452684
Data208	-0.401617	-0.757865	-0.49073	0.074667	-0.096844	0.275069	-0.466519
Data209	-0.385036	-0.753999	-0.488797	0.081788	-0.103761	0.274255	-0.479947
Data210	-0.368556	-0.749828	-0.487373	0.088706	-0.110679	0.272628	-0.492561
Data211	-0.352178	-0.745454	-0.486559	0.095216	-0.117596	0.269983	-0.504768
Data212	-0.336411	-0.74108	-0.486152	0.101727	-0.12431	0.266524	-0.515958
Data213	-0.321152	-0.736807	-0.486051	0.10783	-0.131228	0.262048	-0.526131
Data214	-0.306605	-0.73284	-0.486152	0.113731	-0.137942	0.256962	-0.53549
Data215	-0.292871	-0.729381	-0.486458	0.119631	-0.144452	0.250858	-0.543628
Data216	-0.280054	-0.726431	-0.486763	0.125531	-0.150556	0.244348	-0.550749
Data217	-0.26805	-0.724295	-0.486865	0.131228	-0.156456	0.23743	-0.556446
Data218	-0.256657	-0.722871	-0.486865	0.137331	-0.161542	0.230106	-0.561329
Data219	-0.245975	-0.722057	-0.486763	0.143435	-0.166018	0.222985	-0.564991
Data220	-0.235599	-0.721955	-0.486254	0.149945	-0.169884	0.216271	-0.567839
Data221	-0.225528	-0.722362	-0.485644	0.156863	-0.172936	0.209964	-0.569874
Data222	-0.215356	-0.723074	-0.484728	0.164391	-0.17497	0.204267	-0.571298
Data223	-0.205081	-0.72399	-0.483609	0.172325	-0.176394	0.199588	-0.572519
Data224	-0.194603	-0.724804	-0.482389	0.18087	-0.177005	0.195722	-0.573739
Data225	-0.183617	-0.725312	-0.480964	0.190026	-0.177005	0.193077	-0.575163
Data226	-0.172223	-0.725617	-0.479438	0.199995	-0.176598	0.191246	-0.576994
Data227	-0.160525	-0.725312	-0.477709	0.210371	-0.175987	0.190229	-0.579639
Data228	-0.148419	-0.7246	-0.475878	0.221358	-0.175174	0.189822	-0.583098
Data229	-0.136212	-0.723379	-0.473945	0.232954	-0.174563	0.189822	-0.587574
Data230	-0.123903	-0.721752	-0.471707	0.244755	-0.17436	0.189822	-0.593271
Data231	-0.111696	-0.719717	-0.469164	0.256962	-0.174767	0.189415	-0.599781
Data232	-0.099896	-0.717581	-0.466316	0.269373	-0.175784	0.188398	-0.607309
Data233	-0.088706	-0.715241	-0.46306	0.281783	-0.177615	0.186364	-0.615854
Data234	-0.078126	-0.713003	-0.459398	0.29399	-0.180667	0.182905	-0.625213
Data235	-0.06836	-0.710867	-0.455126	0.305994	-0.184736	0.178022	-0.634979
Data236	-0.059714	-0.708934	-0.450243	0.317388	-0.189822	0.171511	-0.645151
Data237	-0.051982	-0.707307	-0.444851	0.328374	-0.196129	0.16317	-0.655528
Data238	-0.045472	-0.705984	-0.438951	0.338547	-0.20325	0.153201	-0.6657
Data239	-0.039979	-0.704865	-0.432542	0.348313	-0.211185	0.141604	-0.675669
Data240	-0.035503	-0.704051	-0.425828	0.357061	-0.219933	0.128583	-0.685028
Data241	-0.031942	-0.703441	-0.418708	0.365403	-0.228885	0.114341	-0.69398
Data242	-0.029297	-0.703136	-0.411383	0.37293	-0.238041	0.099489	-0.702118
Data243	-0.027161	-0.702932	-0.404059	0.379848	-0.246993	0.084026	-0.709646
Data244	-0.025533	-0.702932	-0.396836	0.386358	-0.255334	0.06836	-0.71636
Data245	-0.024109	-0.703136	-0.389817	0.392462	-0.263269	0.053101	-0.722464
Data246	-0.022889	-0.703441	-0.383103	0.398159	-0.270186	0.038453	-0.728161
Data247	-0.021464	-0.703848	-0.376796	0.403855	-0.276087	0.024618	-0.733043
Data248	-0.019735	-0.704356	-0.370998	0.409349	-0.280766	0.012004	-0.737926
Data249	-0.017497	-0.704865	-0.365606	0.415045	-0.284021	0.000814	-0.742402
Data250	-0.01475	-0.705475	-0.360622	0.420742	-0.286259	-0.008749	-0.746878
Data251	-0.011292	-0.705781	-0.356044	0.426439	-0.287073	-0.01709	-0.751151
Data252	-0.006917	-0.705882	-0.35167	0.432542	-0.286666	-0.023601	-0.75583
Data253	-0.001729	-0.705577	-0.347499	0.439053	-0.285445	-0.02889	-0.76051
Data254	0.004476	-0.70456	-0.343226	0.445767	-0.283207	-0.032756	-0.765393
Data255	0.0118	-0.702729	-0.33875	0.453091	-0.280359	-0.035197	-0.770275
Data256	0.020345	-0.69988	-0.333766	0.461026	-0.276697	-0.036825	-0.775158
Data257	0.030111	-0.69571	-0.328272	0.469774	-0.272424	-0.037232	-0.779838
Data258	0.041199	-0.690013	-0.321965	0.479337	-0.267338	-0.036825	-0.784314
Data259	0.053508	-0.68279	-0.314844	0.489916	-0.261845	-0.035604	-0.788179
Data260	0.067343	-0.673635	-0.306808	0.501513	-0.255334	-0.03357	-0.791435
Data261	0.082602	-0.66275	-0.297653	0.514331	-0.24801	-0.030925	-0.793673
Data262	0.099285	-0.649933	-0.287582	0.528573	-0.239465	-0.027263	-0.794893
Data263	0.117596	-0.635284	-0.276493	0.544035	-0.229699	-0.022583	-0.795097
Data264	0.137331	-0.618702	-0.26449	0.560718	-0.218509	-0.01709	-0.793876
Data265	0.15849	-0.600493	-0.251876	0.578826	-0.205895	-0.01058	-0.791435
Data266	0.181074	-0.580657	-0.238549	0.598154	-0.191653	-0.002848	-0.787976
Data267	0.204878	-0.559497	-0.224918	0.618499	-0.175987	0.0059	-0.783093
Data268	0.229801	-0.537219	-0.210981	0.639862	-0.158897	0.015869	-0.777396
Data269	0.255538	-0.514127	-0.196943	0.662038	-0.140383	0.026856	-0.770682
Data270	0.281885	-0.490425	-0.182905	0.684621	-0.120648	0.038656	-0.763358
Data271	0.308639	-0.466417	-0.169172	0.707815	-0.100303	0.051067	-0.755627
Data272	0.335292	-0.44241	-0.155642	0.731212	-0.079143	0.063884	-0.747489
Data273	0.361639	-0.418809	-0.142519	0.754406	-0.057577	0.076702	-0.739554
Data274	0.387274	-0.395717	-0.129803	0.7776	-0.036215	0.08952	-0.731823
Data275	0.411892	-0.373439	-0.117494	0.800387	-0.014852	0.101727	-0.724498
Data276	0.435187	-0.35228	-0.105796	0.822766	0.005697	0.11312	-0.717581
Data277	0.456753	-0.332341	-0.094606	0.844536	0.025635	0.1237	-0.711477
Data278	0.476387	-0.313929	-0.083925	0.865695	0.044556	0.133059	-0.706188
Data279	0.493985	-0.297042	-0.073854	0.886041	0.062257	0.141197	-0.701508
Data280	0.509244	-0.281885	-0.064495	0.905572	0.078533	0.148114	-0.697642
Data281	0.522367	-0.268457	-0.055645	0.92429	0.093182	0.154014	-0.694387
Data282	0.53315	-0.256758	-0.047608	0.94199	0.105796	0.158897	-0.691539
Data283	0.541695	-0.246789	-0.040284	0.958673	0.116782	0.16317	-0.689097
Data284	0.548308	-0.238448	-0.033773	0.974136	0.125531	0.166629	-0.687063
Data285	0.552987	-0.231835	-0.027975	0.988785	0.132448	0.169477	-0.685232
Data286	0.556039	-0.226647	-0.023092	1.001806	0.137128	0.171918	-0.683604
Data287	0.557666	-0.222985	-0.019023	1.013606	0.139976	0.174156	-0.68218
Data288	0.558175	-0.220645	-0.015666	1.023982	0.140993	0.176191	-0.680959
Data289	0.557666	-0.219628	-0.013224	1.032527	0.140383	0.177818	-0.679942
Data290	0.556446	-0.219832	-0.011495	1.039241	0.138145	0.178836	-0.679535
Data291	0.554716	-0.221256	-0.010681	1.044124	0.134483	0.179243	-0.679332
Data292	0.552478	-0.223799	-0.01058	1.046972	0.130007	0.178836	-0.679942
Data293	0.550037	-0.227461	-0.01119	1.047786	0.12431	0.177208	-0.681366
Data294	0.54729	-0.232242	-0.012614	1.046159	0.118003	0.174156	-0.683604
Data295	0.544442	-0.238041	-0.014852	1.042496	0.111086	0.169477	-0.686656
Data296	0.541288	-0.244958	-0.017904	1.036393	0.103558	0.162763	-0.690929
Data297	0.537931	-0.252893	-0.021668	1.028051	0.095216	0.154218	-0.696015
Data298	0.534371	-0.261845	-0.026246	1.017675	0.086468	0.143435	-0.702322
Data299	0.530607	-0.271712	-0.031535	1.005468	0.076702	0.130617	-0.709646
Data300	0.526436	-0.282495	-0.037639	0.991226	0.066122	0.115969	-0.717784
Data301	0.52196	-0.294092	-0.044455	0.975357	0.054526	0.099692	-0.726736
Data302	0.517077	-0.306401	-0.051881	0.958063	0.041708	0.081788	-0.736706
Data303	0.511788	-0.319219	-0.059917	0.939549	0.027466	0.062664	-0.747285
Data304	0.506091	-0.332545	-0.068462	0.920017	0.011597	0.042929	-0.758475
Data305	0.500089	-0.346278	-0.077618	0.899672	-0.005697	0.02238	-0.770275
Data306	0.49368	-0.360316	-0.08718	0.879123	-0.025025	0.001831	-0.782686
Data307	0.486865	-0.374558	-0.097251	0.857964	-0.045981	-0.018718	-0.795504
Data308	0.479744	-0.389003	-0.10783	0.836805	-0.068767	-0.03886	-0.808728
Data309	0.472318	-0.403449	-0.118919	0.815646	-0.092978	-0.058595	-0.822156
Data310	0.464586	-0.417894	-0.130516	0.79469	-0.118613	-0.077719	-0.835991
Data311	0.456753	-0.432339	-0.142621	0.773938	-0.145673	-0.09603	-0.850029
Data312	0.448615	-0.446581	-0.155133	0.753389	-0.173546	-0.113731	-0.864271
Data313	0.440172	-0.460619	-0.168256	0.733043	-0.202233	-0.130821	-0.878716
Data314	0.431627	-0.474454	-0.181888	0.712698	-0.231327	-0.1473	-0.893161
Data315	0.422777	-0.487984	-0.195926	0.69276	-0.260421	-0.163373	-0.907607
Data316	0.413621	-0.501106	-0.210269	0.672821	-0.289515	-0.179243	-0.922052
Data317	0.404059	-0.513822	-0.224715	0.652679	-0.318201	-0.195315	-0.936497
Data318	0.394293	-0.525928	-0.239363	0.632537	-0.346278	-0.211388	-0.950942
Data319	0.384324	-0.537423	-0.253808	0.612192	-0.373337	-0.228275	-0.965184
Data320	0.373948	-0.548308	-0.267948	0.591643	-0.399176	-0.245772	-0.979426
Data321	0.363572	-0.55848	-0.281682	0.571094	-0.423997	-0.264286	-0.993668
Data322	0.353094	-0.567941	-0.294906	0.550342	-0.446988	-0.283818	-1.007706
Data323	0.342718	-0.576588	-0.307418	0.529793	-0.468554	-0.304977	-1.021744
Data324	0.332545	-0.584522	-0.319219	0.509244	-0.488492	-0.327357	-1.035579
Data325	0.322983	-0.591643	-0.330205	0.489306	-0.5066	-0.350958	-1.049414
Data326	0.314031	-0.597848	-0.340276	0.469774	-0.522876	-0.375575	-1.063045
Data327	0.305893	-0.603342	-0.349635	0.451057	-0.537524	-0.401007	-1.07627
Data328	0.298975	-0.608021	-0.358282	0.43356	-0.550546	-0.427049	-1.089291
Data329	0.293278	-0.611785	-0.366115	0.416876	-0.561939	-0.453091	-1.102108
Data330	0.288802	-0.614837	-0.373337	0.401617	-0.572315	-0.478726	-1.114316
Data331	0.285852	-0.616973	-0.379848	0.387783	-0.581267	-0.503751	-1.126319
Data332	0.284225	-0.618194	-0.38585	0.375372	-0.589609	-0.527352	-1.137713
Data333	0.283818	-0.618702	-0.391343	0.364589	-0.596933	-0.549528	-1.148496
Data334	0.284632	-0.618296	-0.396226	0.354823	-0.604054	-0.569874	-1.158872
Data335	0.286259	-0.617177	-0.400498	0.346685	-0.610564	-0.588184	-1.168638
Data336	0.288599	-0.615345	-0.404262	0.339564	-0.617075	-0.604664	-1.177996
Data337	0.291346	-0.612904	-0.407416	0.33346	-0.623382	-0.619109	-1.186542
Data338	0.294194	-0.609751	-0.409959	0.328374	-0.629486	-0.631724	-1.194476
Data339	0.296839	-0.606088	-0.41179	0.323898	-0.635793	-0.64271	-1.201801
Data340	0.299179	-0.601816	-0.413011	0.320236	-0.641693	-0.652069	-1.208515
Data341	0.300806	-0.597035	-0.413519	0.316981	-0.647389	-0.660614	-1.214415
Data342	0.301823	-0.591745	-0.413214	0.314132	-0.652679	-0.667938	-1.219704
Data343	0.301925	-0.585946	-0.412299	0.311894	-0.657155	-0.674856	-1.22418
Data344	0.301213	-0.579436	-0.410569	0.30986	-0.661021	-0.681163	-1.227843
Data345	0.299789	-0.572315	-0.40823	0.308232	-0.663666	-0.687266	-1.230691
Data346	0.297754	-0.564482	-0.40528	0.307215	-0.66509	-0.693167	-1.232319
Data347	0.295109	-0.555632	-0.401821	0.306605	-0.66509	-0.69866	-1.233132
Data348	0.292261	-0.545968	-0.397752	0.306808	-0.663666	-0.704153	-1.232522
Data349	0.289209	-0.535185	-0.393276	0.307622	-0.66041	-0.709443	-1.231098
Data350	0.286259	-0.523181	-0.388495	0.309046	-0.655324	-0.714326	-1.22825
Data351	0.283513	-0.510058	-0.38351	0.311488	-0.64861	-0.719005	-1.22418
Data352	0.281275	-0.495715	-0.378322	0.314743	-0.640065	-0.723481	-1.219094
Data353	0.279647	-0.480049	-0.373236	0.318608	-0.630096	-0.727347	-1.212787
Data354	0.278731	-0.463264	-0.368149	0.323288	-0.618499	-0.730805	-1.205666
Data355	0.278528	-0.445157	-0.363266	0.328781	-0.605885	-0.733654	-1.197528
Data356	0.279138	-0.426032	-0.35879	0.334681	-0.592254	-0.735892	-1.188983
Data357	0.280563	-0.40589	-0.35462	0.340988	-0.578012	-0.737519	-1.179624
Data358	0.282699	-0.384934	-0.350754	0.347702	-0.56316	-0.73813	-1.170265
Data359	0.285445	-0.363266	-0.347397	0.35462	-0.548511	-0.73813	-1.160499
Data360	0.288904	-0.341192	-0.344549	0.361741	-0.533862	-0.737112	-1.15053
Data361	0.29277	-0.31871	-0.342006	0.369065	-0.519824	-0.735281	-1.140561
Data362	0.297246	-0.296127	-0.339768	0.376186	-0.506396	-0.732637	-1.130592
Data363	0.302129	-0.273645	-0.337733	0.38351	-0.493578	-0.729178	-1.120623
Data364	0.307418	-0.251367	-0.336004	0.390834	-0.481778	-0.724905	-1.11045
Data365	0.313217	-0.229496	-0.334173	0.398159	-0.470588	-0.719819	-1.100074
Data366	0.319626	-0.208133	-0.332341	0.405687	-0.460212	-0.713919	-1.089494
Data367	0.326645	-0.187279	-0.330409	0.413418	-0.450243	-0.707205	-1.078304
Data368	0.334478	-0.167137	-0.328171	0.421149	-0.440884	-0.700084	-1.066911
Data369	0.343226	-0.147606	-0.325628	0.429084	-0.431322	-0.692149	-1.054704
Data370	0.352992	-0.128684	-0.322881	0.437425	-0.421759	-0.683604	-1.041886
Data371	0.363775	-0.11017	-0.319727	0.44597	-0.41179	-0.674449	-1.028458
Data372	0.375881	-0.092164	-0.31637	0.454719	-0.401211	-0.664683	-1.01442
Data373	0.389105	-0.074566	-0.312708	0.463874	-0.389817	-0.65451	-0.999568
Data374	0.403449	-0.057069	-0.308944	0.473233	-0.377406	-0.643727	-0.984309
Data375	0.418809	-0.039673	-0.304977	0.482795	-0.363979	-0.632537	-0.968236
Data376	0.435187	-0.02238	-0.301111	0.492765	-0.34933	-0.62094	-0.95196
Data377	0.452277	-0.005086	-0.297246	0.502937	-0.33346	-0.60914	-0.935073
Data378	0.469774	0.012105	-0.293482	0.513517	-0.316777	-0.597136	-0.917779
Data379	0.487678	0.029603	-0.290125	0.5243	-0.299077	-0.585133	-0.900282
Data380	0.505582	0.046998	-0.286971	0.535286	-0.280563	-0.573332	-0.882785
Data381	0.523181	0.064495	-0.284123	0.54668	-0.261438	-0.561735	-0.865085
Data382	0.540475	0.081992	-0.281682	0.558073	-0.241906	-0.550342	-0.847181
Data383	0.557259	0.099387	-0.279545	0.56967	-0.222171	-0.539356	-0.82948
Data384	0.573332	0.116579	-0.277816	0.581267	-0.202233	-0.528573	-0.81178
Data385	0.588693	0.133669	-0.276392	0.592864	-0.182498	-0.517993	-0.794079
Data386	0.60324	0.150556	-0.275171	0.604461	-0.162966	-0.507413	-0.776582
Data387	0.617177	0.167137	-0.274255	0.615651	-0.143842	-0.497037	-0.759289
Data388	0.630503	0.183617	-0.27334	0.626637	-0.124921	-0.486661	-0.742402
Data389	0.643219	0.199893	-0.272526	0.63742	-0.106203	-0.476081	-0.725516
Data390	0.655528	0.216068	-0.271712	0.647593	-0.087689	-0.465095	-0.708832
Data391	0.667633	0.232039	-0.270695	0.657562	-0.069378	-0.453905	-0.692556
Data392	0.679535	0.24801	-0.269474	0.667124	-0.050863	-0.442512	-0.67628
Data393	0.691437	0.263879	-0.267948	0.67628	-0.032146	-0.430711	-0.66041
Data394	0.703441	0.279749	-0.266117	0.685028	-0.013021	-0.418708	-0.644541
Data395	0.715648	0.295516	-0.263879	0.693573	0.006511	-0.406704	-0.628672
Data396	0.727957	0.311182	-0.261336	0.701915	0.026856	-0.394903	-0.613006
Data397	0.740469	0.326747	-0.258284	0.710053	0.047812	-0.383307	-0.597136
Data398	0.753287	0.342209	-0.254826	0.717988	0.069378	-0.37232	-0.581064
Data399	0.766105	0.357468	-0.251062	0.725516	0.091351	-0.361944	-0.564584
Data400	0.779024	0.372422	-0.246993	0.73284	0.113934	-0.352585	-0.547901
Data401	0.791943	0.387172	-0.24272	0.739961	0.136517	-0.344447	-0.530404
Data402	0.804659	0.401516	-0.238346	0.746471	0.158897	-0.337326	-0.512296
Data403	0.817273	0.415452	-0.233972	0.752575	0.18087	-0.331426	-0.493375
Data404	0.82948	0.428982	-0.229801	0.758272	0.202233	-0.326747	-0.473233
Data405	0.841484	0.442003	-0.225732	0.762951	0.222375	-0.322881	-0.452277
Data406	0.853081	0.454617	-0.221968	0.767224	0.241499	-0.320236	-0.430101
Data407	0.864373	0.466824	-0.218407	0.770479	0.258996	-0.318201	-0.406704
Data408	0.875461	0.478523	-0.215254	0.77292	0.274866	-0.316777	-0.382289
Data409	0.886346	0.489713	-0.212507	0.774344	0.289108	-0.315557	-0.357061
Data410	0.89723	0.500496	-0.209964	0.775158	0.301518	-0.314336	-0.330816
Data411	0.908115	0.510872	-0.207624	0.774955	0.312505	-0.312912	-0.30396
Data412	0.919305	0.520943	-0.205386	0.774141	0.32166	-0.311081	-0.276697
Data413	0.9308	0.530709	-0.20325	0.772513	0.329188	-0.308436	-0.249434
Data414	0.942499	0.540373	-0.201012	0.770275	0.335495	-0.304977	-0.222375
Data415	0.954706	0.549833	-0.198469	0.767631	0.340581	-0.300501	-0.195926
Data416	0.96732	0.559294	-0.195722	0.764782	0.344447	-0.295211	-0.170087
Data417	0.980138	0.568755	-0.192467	0.761527	0.347295	-0.288701	-0.145266
Data418	0.993159	0.578419	-0.188805	0.758068	0.34933	-0.281376	-0.121665
Data419	1.00618	0.588184	-0.184634	0.754609	0.350551	-0.273442	-0.099082
Data420	1.019099	0.598255	-0.179853	0.751354	0.350754	-0.264897	-0.078126
Data421	1.031612	0.608428	-0.174563	0.748302	0.350551	-0.256148	-0.058391
Data422	1.043514	0.618804	-0.168765	0.745454	0.34933	-0.2474	-0.039877
Data423	1.054602	0.629282	-0.162458	0.743013	0.347499	-0.238651	-0.022583
Data424	1.064775	0.639658	-0.155845	0.740978	0.344854	-0.230513	-0.006104
Data425	1.073828	0.650034	-0.148928	0.738944	0.341395	-0.222782	0.009359
Data426	1.081559	0.660105	-0.141807	0.737316	0.337123	-0.216068	0.024211
Data427	1.08807	0.669871	-0.134585	0.735892	0.332036	-0.209964	0.03886
Data428	1.093156	0.679128	-0.12726	0.734468	0.32634	-0.204878	0.053101
Data429	1.097124	0.687877	-0.120038	0.733043	0.319626	-0.200198	0.067547
Data430	1.099769	0.695913	-0.112713	0.731416	0.312098	-0.196333	0.081992
Data431	1.101396	0.703339	-0.105491	0.729788	0.304163	-0.193077	0.09664
Data432	1.102108	0.710053	-0.098166	0.727754	0.295415	-0.190026	0.111493
Data433	1.102007	0.716055	-0.090944	0.725719	0.286259	-0.186974	0.126752
Data434	1.101396	0.72165	-0.083721	0.723278	0.276493	-0.184126	0.142214
Data435	1.100379	0.726736	-0.076397	0.720633	0.266728	-0.181074	0.158083
Data436	1.099158	0.731619	-0.068971	0.717988	0.256962	-0.177615	0.174156
Data437	1.097937	0.736299	-0.061443	0.715139	0.247196	-0.173953	0.190433
Data438	1.096717	0.740978	-0.053813	0.712291	0.237837	-0.170087	0.206709
Data439	1.095699	0.745759	-0.045981	0.709443	0.228682	-0.166018	0.222985
Data440	1.094784	0.750947	-0.038046	0.706594	0.22034	-0.161949	0.239058
Data441	1.09397	0.756339	-0.030009	0.703746	0.212609	-0.158083	0.254724
Data442	1.093258	0.762137	-0.021871	0.700898	0.205488	-0.154421	0.269983
Data443	1.092444	0.768343	-0.013733	0.697846	0.199385	-0.151166	0.284835
Data444	1.091427	0.774853	-0.005493	0.694591	0.193891	-0.148928	0.29928
Data445	1.090003	0.781669	0.002543	0.691132	0.189415	-0.147504	0.313115
Data446	1.08807	0.788586	0.010681	0.687063	0.185957	-0.147097	0.32634
Data447	1.085323	0.795504	0.018819	0.68279	0.183108	-0.147911	0.338954
Data448	1.081763	0.802319	0.027059	0.677704	0.181277	-0.150149	0.351364
Data449	1.077185	0.80883	0.035299	0.672211	0.180056	-0.153404	0.362961
Data450	1.07159	0.815137	0.043539	0.666107	0.17965	-0.157677	0.374355
Data451	1.064876	0.820935	0.051982	0.659597	0.180056	-0.162763	0.385545
Data452	1.057145	0.826429	0.060629	0.652476	0.181481	-0.168663	0.396124
Data453	1.048498	0.831413	0.069581	0.645151	0.183515	-0.174767	0.406704
Data454	1.039038	0.836093	0.078737	0.63742	0.186364	-0.18087	0.416876
Data455	1.028763	0.840569	0.088197	0.629689	0.190229	-0.186567	0.426846
Data456	1.01798	0.844841	0.098065	0.621754	0.194909	-0.191653	0.436611
Data457	1.00679	0.849114	0.108136	0.61382	0.200402	-0.195722	0.446174
Data458	0.995193	0.853488	0.11841	0.605885	0.207116	-0.198978	0.455329
Data459	0.983495	0.858167	0.12899	0.59795	0.214644	-0.200809	0.464485
Data460	0.971593	0.863254	0.139671	0.590016	0.222985	-0.201419	0.473437
Data461	0.959691	0.868747	0.150352	0.581877	0.232141	-0.200809	0.482185
Data462	0.947585	0.874749	0.161034	0.573536	0.24211	-0.199181	0.49073
Data463	0.935378	0.881259	0.171613	0.564991	0.252689	-0.19674	0.499275
Data464	0.922967	0.888279	0.182193	0.555835	0.263472	-0.193891	0.507617
Data465	0.910252	0.895705	0.192569	0.546273	0.274662	-0.19084	0.516162
Data466	0.89723	0.903334	0.202742	0.536304	0.285649	-0.188195	0.524503
Data467	0.883803	0.911269	0.212711	0.525521	0.296432	-0.18616	0.532845
Data468	0.869968	0.919305	0.222578	0.514331	0.306605	-0.185143	0.54139
Data469	0.855522	0.92724	0.232344	0.502734	0.31637	-0.185346	0.549935
Data470	0.84067	0.934971	0.241906	0.490934	0.325119	-0.186974	0.55848
Data471	0.825411	0.942397	0.251367	0.47893	0.333054	-0.190229	0.567025
Data472	0.809644	0.949518	0.260624	0.46713	0.339971	-0.194909	0.575367
Data473	0.793673	0.95613	0.26978	0.455533	0.345871	-0.201216	0.583912
Data474	0.777498	0.962234	0.278731	0.444139	0.350551	-0.208743	0.59205
Data475	0.761323	0.967931	0.287378	0.43356	0.354213	-0.217288	0.600188
Data476	0.745352	0.973119	0.29572	0.42359	0.356451	-0.22624	0.607919
Data477	0.729686	0.978002	0.303655	0.414435	0.357671	-0.235599	0.615244
Data478	0.714529	0.982579	0.311081	0.40589	0.357671	-0.244755	0.622161
Data479	0.69988	0.986954	0.317896	0.398362	0.356654	-0.2533	0.628468
Data480	0.686046	0.991226	0.324102	0.391241	0.354416	-0.260828	0.634368
Data481	0.672923	0.9956	0.329595	0.384731	0.350958	-0.267338	0.639658
Data482	0.660512	1.000178	0.334478	0.378424	0.346278	-0.272221	0.644338
Data483	0.649017	1.004857	0.338649	0.37232	0.340581	-0.275883	0.648203
Data484	0.638234	1.009842	0.342107	0.36642	0.334071	-0.278121	0.651662
Data485	0.628061	1.01503	0.345057	0.360113	0.326543	-0.278935	0.654714
Data486	0.618499	1.020625	0.347499	0.353399	0.318405	-0.278731	0.657155
Data487	0.609344	1.026322	0.349533	0.346278	0.310063	-0.277714	0.65919
Data488	0.600392	1.032222	0.351161	0.338547	0.301518	-0.276087	0.660817
Data489	0.591541	1.038122	0.352687	0.330002	0.293177	-0.274255	0.662445
Data490	0.582793	1.044124	0.354111	0.32105	0.285242	-0.272628	0.663869
Data491	0.573841	1.049922	0.355433	0.311284	0.278121	-0.271204	0.665497
Data492	0.564686	1.055619	0.356756	0.300908	0.272017	-0.27039	0.667328
Data493	0.555327	1.061112	0.35818	0.289921	0.266931	-0.270186	0.669159
Data494	0.545663	1.0663	0.359604	0.278325	0.263269	-0.270797	0.671397
Data495	0.535592	1.071285	0.36113	0.266524	0.260624	-0.272017	0.674042
Data496	0.525317	1.076168	0.362758	0.25452	0.259607	-0.274052	0.67689
Data497	0.514738	1.080847	0.364487	0.24211	0.259403	-0.276697	0.680145
Data498	0.503955	1.085425	0.36642	0.229903	0.260421	-0.279749	0.683808
Data499	0.492866	1.090003	0.368353	0.217492	0.262048	-0.283004	0.687673
Data500	0.481575	1.094682	0.370387	0.205081	0.264083	-0.286259	0.691742
Data501	0.47008	1.09926	0.372625	0.192671	0.266321	-0.289311	0.695811
Data502	0.458381	1.103939	0.375067	0.180463	0.268355	-0.292159	0.69988
Data503	0.446479	1.108517	0.377712	0.16846	0.269983	-0.294804	0.70395
Data504	0.434272	1.113095	0.380763	0.156252	0.270797	-0.297042	0.708019
Data505	0.421658	1.117367	0.384019	0.144249	0.271	-0.29867	0.711681
Data506	0.408738	1.121335	0.387681	0.132041	0.270186	-0.300094	0.715343
Data507	0.395412	1.124895	0.391648	0.119834	0.268152	-0.301111	0.718802
Data508	0.381679	1.127947	0.395921	0.107424	0.265507	-0.301722	0.722057
Data509	0.367641	1.130185	0.400397	0.094606	0.262048	-0.302332	0.725312
Data510	0.353297	1.131711	0.405178	0.081585	0.257979	-0.302739	0.728567
Data511	0.338852	1.132321	0.410061	0.068157	0.253707	-0.303349	0.732026
Data512	0.324305	1.131914	0.414944	0.054322	0.249434	-0.303756	0.735485
Data513	0.309962	1.130694	0.419725	0.040487	0.245365	-0.304163	0.73935
Data514	0.296025	1.128354	0.424404	0.026246	0.24211	-0.304774	0.74342
Data515	0.282699	1.1252	0.42888	0.012004	0.239668	-0.305384	0.747692
Data516	0.270186	1.121131	0.433051	-0.001831	0.238244	-0.305791	0.752372
Data517	0.258691	1.116147	0.436917	-0.015666	0.238448	-0.305994	0.757458
Data518	0.248417	1.110552	0.440375	-0.029297	0.239872	-0.306198	0.762748
Data519	0.239465	1.104448	0.443631	-0.042318	0.242924	-0.305994	0.768241
Data520	0.231734	1.097836	0.446581	-0.054729	0.2474	-0.305384	0.773734
Data521	0.225427	1.090918	0.449327	-0.066326	0.253096	-0.304367	0.779431
Data522	0.22034	1.084001	0.451769	-0.076905	0.260217	-0.302739	0.784924
Data523	0.216373	1.077185	0.45421	-0.086671	0.268152	-0.300704	0.790214
Data524	0.213423	1.070573	0.456652	-0.095623	0.2769	-0.298263	0.7953
Data525	0.211185	1.064368	0.459093	-0.103558	0.286259	-0.295618	0.800183
Data526	0.209456	1.058773	0.461636	-0.110679	0.296025	-0.292363	0.804659
Data527	0.208031	1.05389	0.464281	-0.117393	0.305791	-0.289311	0.808728
Data528	0.206709	1.049617	0.46713	-0.123496	0.315353	-0.286259	0.812594
Data529	0.205081	1.045955	0.470385	-0.129397	0.324509	-0.283411	0.816052
Data530	0.203148	1.043005	0.473843	-0.135297	0.333257	-0.280969	0.819511
Data531	0.200707	1.040564	0.477607	-0.141197	0.341395	-0.278935	0.822766
Data532	0.197655	1.038427	0.48188	-0.147707	0.34872	-0.277511	0.826022
Data533	0.193993	1.036596	0.486458	-0.154828	0.355637	-0.276697	0.829074
Data534	0.189721	1.034765	0.491341	-0.162763	0.361537	-0.276493	0.832329
Data535	0.184838	1.032832	0.49663	-0.171511	0.36703	-0.276493	0.835381
Data536	0.179446	1.030594	0.502225	-0.181684	0.371913	-0.2769	0.838636
Data537	0.173749	1.027949	0.508024	-0.192874	0.376389	-0.277307	0.842095
Data538	0.167748	1.024796	0.513924	-0.205081	0.380458	-0.277104	0.84535
Data539	0.161746	1.021134	0.519926	-0.218509	0.384324	-0.276493	0.848809
Data540	0.155744	1.016861	0.525826	-0.232954	0.387783	-0.274866	0.852064
Data541	0.149945	1.01208	0.531523	-0.248213	0.391445	-0.272221	0.855319
Data542	0.14435	1.006689	0.536914	-0.263879	0.3947	-0.268152	0.858574
Data543	0.139162	1.000992	0.541899	-0.279952	0.397752	-0.262455	0.861423
Data544	0.134381	0.995092	0.546375	-0.296228	0.4006	-0.255131	0.864271
Data545	0.130007	0.988886	0.550342	-0.312098	0.403042	-0.246179	0.866916
Data546	0.125938	0.982579	0.553597	-0.327764	0.404873	-0.235803	0.869154
Data547	0.122174	0.976374	0.556242	-0.342616	0.40589	-0.224409	0.871188
Data548	0.118613	0.970169	0.558175	-0.356654	0.40589	-0.211795	0.872816
Data549	0.115256	0.964065	0.559396	-0.369879	0.404669	-0.198774	0.874037
Data550	0.111798	0.958165	0.560006	-0.381882	0.402024	-0.18555	0.874851
Data551	0.108237	0.952366	0.559904	-0.393072	0.397548	-0.172122	0.875257
Data552	0.104473	0.94667	0.559192	-0.403245	0.391445	-0.159304	0.875257
Data553	0.100303	0.941075	0.55787	-0.412604	0.383307	-0.147097	0.874647
Data554	0.095725	0.93548	0.55614	-0.421149	0.373337	-0.135907	0.87363
Data555	0.09074	0.929885	0.553902	-0.429084	0.361537	-0.125734	0.872206
Data556	0.085145	0.92429	0.551258	-0.436611	0.348109	-0.116782	0.870171
Data557	0.079245	0.918593	0.548308	-0.443732	0.333257	-0.108848	0.867526
Data558	0.072836	0.912795	0.545052	-0.450446	0.317388	-0.10193	0.864271
Data559	0.066224	0.906996	0.541695	-0.45716	0.300501	-0.095827	0.860609
Data560	0.059408	0.900994	0.538338	-0.463467	0.283207	-0.090537	0.85654
Data561	0.052694	0.894992	0.53488	-0.469774	0.265914	-0.085654	0.85186
Data562	0.045981	0.888991	0.531523	-0.475675	0.24862	-0.081178	0.846774
Data563	0.039572	0.882989	0.528166	-0.481168	0.231937	-0.076499	0.841484
Data564	0.03357	0.876987	0.52491	-0.486254	0.216068	-0.071616	0.835787
Data565	0.027975	0.871087	0.521655	-0.49073	0.201216	-0.066529	0.830091
Data566	0.022787	0.86539	0.518502	-0.494799	0.187381	-0.060629	0.824191
Data567	0.017904	0.859693	0.515246	-0.498054	0.174563	-0.054119	0.818494
Data568	0.013428	0.854098	0.511889	-0.500699	0.162966	-0.046998	0.812797
Data569	0.009054	0.848605	0.508227	-0.502734	0.152183	-0.03886	0.807304
Data570	0.004679	0.843214	0.504362	-0.504158	0.142418	-0.030111	0.802014
Data571	0.000203	0.837924	0.499987	-0.505175	0.133262	-0.020549	0.796928
Data572	-0.004476	0.832736	0.495206	-0.506193	0.124717	-0.010173	0.792045
Data573	-0.009664	0.827649	0.489916	-0.507006	0.116579	0.000407	0.787162
Data574	-0.015361	0.822563	0.484118	-0.508227	0.109051	0.011597	0.782483
Data575	-0.021668	0.817477	0.477709	-0.509651	0.101727	0.023194	0.777803
Data576	-0.028585	0.812492	0.470893	-0.511686	0.094809	0.035197	0.77292
Data577	-0.03591	0.807507	0.463569	-0.514331	0.088299	0.047608	0.768037
Data578	-0.043743	0.802421	0.45594	-0.517789	0.082399	0.060222	0.762748
Data579	-0.051779	0.797233	0.447903	-0.521859	0.077109	0.07304	0.757254
Data580	-0.059917	0.791943	0.439663	-0.526945	0.072836	0.086061	0.751558
Data581	-0.067852	0.786552	0.431322	-0.532235	0.069378	0.099489	0.745251
Data582	-0.075583	0.780957	0.42298	-0.538135	0.06714	0.113324	0.738537
Data583	-0.082704	0.775158	0.414537	-0.544442	0.066122	0.127565	0.731416
Data584	-0.089113	0.769258	0.406195	-0.550546	0.066326	0.142214	0.723685
Data585	-0.094809	0.763053	0.397955	-0.556649	0.067547	0.157473	0.71575
Data586	-0.099591	0.756746	0.389919	-0.562549	0.070192	0.173139	0.707205
Data587	-0.103456	0.750337	0.382086	-0.568043	0.073447	0.189008	0.698456
Data588	-0.106508	0.743623	0.374355	-0.572925	0.077516	0.205285	0.689301
Data589	-0.108949	0.736909	0.366929	-0.577198	0.081992	0.221968	0.679739
Data590	-0.110679	0.72989	0.359808	-0.581267	0.086671	0.238448	0.669973
Data591	-0.112001	0.722871	0.35289	-0.584726	0.090944	0.255131	0.660004
Data592	-0.11312	0.715546	0.346278	-0.587981	0.094606	0.271204	0.649831
Data593	-0.114239	0.708019	0.339971	-0.590829	0.097251	0.287073	0.639658
Data594	-0.115562	0.700186	0.333969	-0.593881	0.098878	0.301925	0.629282
Data595	-0.117291	0.692048	0.328171	-0.596933	0.099082	0.315963	0.619109
Data596	-0.119529	0.683401	0.322677	-0.600392	0.097658	0.328781	0.60914
Data597	-0.122377	0.674347	0.317388	-0.604054	0.094809	0.340581	0.599171
Data598	-0.125938	0.664683	0.3122	-0.608123	0.09013	0.350754	0.589609
Data599	-0.130312	0.65451	0.307113	-0.612802	0.084026	0.359706	0.58025
Data600	-0.135297	0.643829	0.302129	-0.617685	0.076499	0.366827	0.571094
Data601	-0.14079	0.632639	0.297042	-0.623178	0.067547	0.37232	0.562142
Data602	-0.14669	0.62094	0.291752	-0.628875	0.057577	0.376593	0.553597
Data603	-0.152997	0.608835	0.286361	-0.634979	0.046591	0.379238	0.545256
Data604	-0.159304	0.596323	0.280664	-0.640879	0.034791	0.380865	0.536914
Data605	-0.16551	0.583505	0.274662	-0.646779	0.02238	0.381272	0.528573
Data606	-0.171511	0.570484	0.268457	-0.652476	0.009562	0.381069	0.520434
Data607	-0.177005	0.557158	0.261845	-0.657969	-0.003459	0.380051	0.511889
Data608	-0.181888	0.54373	0.255029	-0.662852	-0.016683	0.379034	0.503344
Data609	-0.18616	0.529895	0.24801	-0.667531	-0.029704	0.37822	0.494596
Data610	-0.189619	0.515857	0.240889	-0.6716	-0.042522	0.37761	0.485237
Data611	-0.192365	0.501411	0.233565	-0.675466	-0.054932	0.37761	0.475878
Data612	-0.1944	0.486559	0.226342	-0.678721	-0.066936	0.378424	0.466112
Data613	-0.195824	0.471199	0.219018	-0.681977	-0.078126	0.380255	0.45594
Data614	-0.196536	0.455329	0.211897	-0.685232	-0.088909	0.3829	0.445767
Data615	-0.196841	0.438748	0.20498	-0.688691	-0.098675	0.386562	0.435594
Data616	-0.196638	0.421454	0.198266	-0.692353	-0.108034	0.391241	0.425422
Data617	-0.196231	0.40355	0.191958	-0.696422	-0.116579	0.396531	0.415452
Data618	-0.195722	0.384934	0.185855	-0.701101	-0.12431	0.402431	0.40589
Data619	-0.194909	0.365708	0.180158	-0.706391	-0.131634	0.408738	0.396735
Data620	-0.194196	0.345871	0.174868	-0.712291	-0.138348	0.415045	0.387986
Data621	-0.193383	0.325526	0.169986	-0.719005	-0.144452	0.421352	0.379644
Data622	-0.192569	0.304875	0.165408	-0.726329	-0.150352	0.427253	0.371913
Data623	-0.191653	0.28392	0.161237	-0.734061	-0.155642	0.433153	0.364792
Data624	-0.190636	0.262862	0.157473	-0.742199	-0.160728	0.438443	0.358078
Data625	-0.189415	0.241703	0.153913	-0.750337	-0.165611	0.443529	0.351568
Data626	-0.187889	0.220747	0.150556	-0.758679	-0.170087	0.448412	0.345464
Data627	-0.185957	0.200097	0.147402	-0.766613	-0.17436	0.453091	0.339564
Data628	-0.183617	0.179955	0.144249	-0.774141	-0.178429	0.457974	0.33346
Data629	-0.180667	0.160321	0.141095	-0.781262	-0.182294	0.46306	0.32756
Data630	-0.177106	0.141502	0.137942	-0.787569	-0.185957	0.468757	0.321457
Data631	-0.172936	0.123598	0.134585	-0.793062	-0.189415	0.475064	0.31515
Data632	-0.168154	0.106711	0.131126	-0.797742	-0.192874	0.482185	0.308639
Data633	-0.162763	0.091045	0.127464	-0.801607	-0.196129	0.49012	0.301925
Data634	-0.156964	0.0766	0.123598	-0.804659	-0.199385	0.498868	0.295211
Data635	-0.150759	0.063579	0.119529	-0.806897	-0.202843	0.508431	0.288294
Data636	-0.144249	0.051881	0.115358	-0.808525	-0.206099	0.518807	0.281376
Data637	-0.137738	0.041505	0.111187	-0.809542	-0.209557	0.52959	0.274662
Data638	-0.131228	0.032553	0.107118	-0.809949	-0.213219	0.54078	0.267948
Data639	-0.125022	0.024821	0.103049	-0.810152	-0.216678	0.55197	0.261641
