# Supplementary material for: Integration of MRI and somatosensory evoked potentials facilitate diagnosis of spinal cord compression
Source: Sci Rep. 2023 May 15;13:7861. doi: 10.1038/s41598-023-34832-2 (PMC10185544; doi:10.1038/s41598-023-34832-2)
Supplement: Supplementary file 3 — Supplementary Information 3. [file 41598_2023_34832_MOESM3_ESM.zip › Preoperative SSEP data/spinal cord compression group/3106594_2/3106594_2_Lt Tibial SEP_Cz'-Fpz_201219_140204.csv]

Index	1	2	3	4	5	6
Name	Cz'-Fpz	Cz'-Fpz	Cz'-Fpz	Cz'-Fpz	Cz'-Fpz	Cz'-Fpz
Time	2.01907E+13	2.01907E+13	2.01907E+13	2.01907E+13	2.01907E+13	2.01907E+13
Highcut	500	500	500	500	500	500
Lowcut	10	10	10	10	10	10
Period	0.000156	0.000156	0.000156	0.000156	0.000156	0.000156
Averages	120	120	120	120	120	120
Int (mA)	25/24.9mA	25/24.9mA	25/24.9mA	25/24.9mA	25/24.9mA	25/24.9mA
Pulse Width (�gs)	200�s	200�s	200�s	200�s	200�s	200�s
Rep Rate (Hz)	3.11Hz	3.11Hz	3.11Hz	3.11Hz	3.11Hz	3.11Hz
Data0	0.31484	-1.007589	-0.54952	0.367839	0.878805	-0.219727
Data1	-0.956014	-2.322896	-2.010396	-0.484823	-0.491638	-1.817118
Data2	-1.575928	-2.361552	-2.07428	-1.658427	-0.884908	-2.446594
Data3	-0.128174	-0.966187	-0.567322	-0.723267	0.595907	-0.764058
Data4	1.24115	0.08433	0.582886	0.798238	1.890462	0.683899
Data5	1.754354	0.43752	0.997823	1.50177	2.38149	1.241455
Data6	1.73289	0.374858	0.944519	1.627604	2.370605	1.272074
Data7	1.462809	0.127665	0.678711	1.458028	2.127075	1.045431
Data8	1.124573	-0.172933	0.347799	1.161601	1.802368	0.721537
Data9	0.814921	-0.445251	0.04598	0.85734	1.498922	0.418905
Data10	0.571086	-0.64443	-0.183004	0.604451	1.252136	0.161235
Data11	0.404154	-0.766195	-0.333761	0.415548	1.083069	-0.028687
Data12	0.297038	-0.832926	-0.42806	0.291646	0.996297	-0.154114
Data13	0.242106	-0.855306	-0.479329	0.217489	0.953471	-0.214844
Data14	0.242208	-0.842997	-0.493266	0.175171	0.933736	-0.218506
Data15	0.267131	-0.8196	-0.489095	0.166728	0.933736	-0.206401
Data16	0.304159	-0.797323	-0.488281	0.181986	0.941569	-0.187988
Data17	0.350138	-0.77179	-0.477193	0.201518	0.950826	-0.167542
Data18	0.39093	-0.752157	-0.452372	0.234375	0.954692	-0.138753
Data19	0.412903	-0.738831	-0.425008	0.247396	0.957031	-0.117594
Data20	0.422567	-0.737101	-0.397746	0.247396	0.957235	-0.103353
Data21	0.425415	-0.741272	-0.376383	0.247803	0.96049	-0.102437
Data22	0.437622	-0.736898	-0.37323	0.238342	0.950114	-0.111491
Data23	0.453593	-0.723674	-0.386047	0.217387	0.942891	-0.121053
Data24	0.456136	-0.695699	-0.404154	0.20284	0.936991	-0.119019
Data25	0.436808	-0.65623	-0.416056	0.197957	0.923665	-0.111593
Data26	0.430094	-0.632528	-0.424805	0.196025	0.920512	-0.123393
Data27	0.438232	-0.619303	-0.430806	0.194092	0.927429	-0.127157
Data28	0.448914	-0.615641	-0.429993	0.205688	0.933329	-0.109863
Data29	0.456034	-0.617778	-0.428569	0.222473	0.935465	-0.092977
Data30	0.47109	-0.622864	-0.416463	0.234375	0.922343	-0.07782
Data31	0.477702	-0.625	-0.402018	0.229187	0.895894	-0.060527
Data32	0.498861	-0.625102	-0.38503	0.220947	0.857035	-0.051168
Data33	0.508219	-0.6132	-0.38859	0.200399	0.826823	-0.065104
Data34	0.49998	-0.598043	-0.405986	0.163574	0.813599	-0.080058
Data35	0.494385	-0.576782	-0.417684	0.126851	0.803324	-0.096232
Data36	0.496419	-0.54484	-0.423075	0.100403	0.795492	-0.103353
Data37	0.483297	-0.528056	-0.422058	0.089315	0.790609	-0.108643
Data38	0.473429	-0.507507	-0.41921	0.086466	0.778809	-0.116781
Data39	0.481567	-0.500895	-0.422262	0.074361	0.762024	-0.132345
Data40	0.484823	-0.494792	-0.417175	0.059001	0.762227	-0.146484
Data41	0.484924	-0.487366	-0.409851	0.046794	0.757751	-0.143941
Data42	0.484212	-0.487366	-0.388794	0.055745	0.756938	-0.138448
Data43	0.48289	-0.47994	-0.365092	0.074666	0.751139	-0.130717
Data44	0.481974	-0.451355	-0.338542	0.080973	0.751444	-0.11261
Data45	0.487061	-0.418599	-0.315348	0.078328	0.737813	-0.091858
Data46	0.49764	-0.397542	-0.311279	0.07253	0.716858	-0.083008
Data47	0.495504	-0.385539	-0.326843	0.068868	0.685425	-0.092977
Data48	0.487061	-0.384318	-0.351664	0.063578	0.667216	-0.114543
Data49	0.47465	-0.376892	-0.36143	0.052795	0.65979	-0.133565
Data50	0.4599	-0.371195	-0.357463	0.036519	0.656026	-0.14445
Data51	0.443929	-0.360107	-0.352783	0.02533	0.649109	-0.141093
Data52	0.426941	-0.339762	-0.345561	0.008036	0.642598	-0.154317
Data53	0.410767	-0.310262	-0.338338	-0.006917	0.646566	-0.165609
Data54	0.397542	-0.280558	-0.332235	-0.022278	0.634664	-0.180868
Data55	0.396118	-0.244954	-0.32369	-0.031026	0.608521	-0.183004
Data56	0.424601	-0.218404	-0.30894	-0.03835	0.59672	-0.181681
Data57	0.443115	-0.193787	-0.301921	-0.050659	0.595703	-0.161336
Data58	0.453796	-0.185445	-0.302429	-0.064087	0.603739	-0.147909
Data59	0.46346	-0.176697	-0.294088	-0.075175	0.609843	-0.14974
Data60	0.453186	-0.171509	-0.283407	-0.094299	0.603841	-0.157674
Data61	0.444539	-0.163472	-0.278625	-0.104167	0.592855	-0.166219
Data62	0.439962	-0.149333	-0.280863	-0.094604	0.57078	-0.165812
Data63	0.426331	-0.121358	-0.29012	-0.083415	0.539653	-0.160726
Data64	0.418905	-0.094604	-0.287984	-0.080465	0.510254	-0.159709
Data65	0.429179	-0.074666	-0.279236	-0.087789	0.493266	-0.168559
Data66	0.437622	-0.050964	-0.265808	-0.084839	0.483805	-0.167033
Data67	0.431112	-0.031738	-0.23641	-0.097758	0.481059	-0.152995
Data68	0.426025	-0.010173	-0.205587	-0.108134	0.483704	-0.146688
Data69	0.425313	0.018107	-0.18575	-0.120443	0.470276	-0.140076
Data70	0.423177	0.030416	-0.168559	-0.139262	0.458883	-0.153605
Data71	0.40802	0.027466	-0.15625	-0.166219	0.445455	-0.163879
Data72	0.378011	0.024007	-0.165914	-0.190735	0.434977	-0.146179
Data73	0.355428	0.036519	-0.173543	-0.201111	0.429789	-0.125936
Data74	0.347595	0.058797	-0.186666	-0.197652	0.427246	-0.122274
Data75	0.343323	0.070801	-0.180257	-0.198771	0.439555	-0.119324
Data76	0.337321	0.083313	-0.164185	-0.202942	0.458883	-0.124919
Data77	0.334574	0.103353	-0.165914	-0.19338	0.464681	-0.140686
Data78	0.332133	0.119527	-0.16866	-0.188192	0.449015	-0.1592
Data79	0.343424	0.137939	-0.148214	-0.193075	0.420736	-0.165405
Data80	0.348918	0.150859	-0.125834	-0.195516	0.393168	-0.164591
Data81	0.340576	0.1651	-0.107625	-0.209351	0.374959	-0.171611
Data82	0.338033	0.190226	-0.085246	-0.233765	0.348816	-0.175883
Data83	0.333761	0.213928	-0.074768	-0.25177	0.319316	-0.172017
Data84	0.336507	0.234477	-0.085144	-0.274251	0.299072	-0.164897
Data85	0.331726	0.26001	-0.091756	-0.284932	0.279846	-0.158183
Data86	0.318909	0.275879	-0.096639	-0.278219	0.264181	-0.163371
Data87	0.297648	0.291138	-0.085246	-0.270691	0.253499	-0.168254
Data88	0.287272	0.309245	-0.075887	-0.256144	0.23641	-0.170492
Data89	0.285746	0.322062	-0.057678	-0.243632	0.213928	-0.166524
Data90	0.297648	0.330912	-0.041911	-0.24058	0.18219	-0.162659
Data91	0.306803	0.340474	-0.030314	-0.238139	0.155334	-0.155233
Data92	0.299276	0.342102	-0.024109	-0.240479	0.131836	-0.151876
Data93	0.289001	0.336609	-0.024923	-0.247701	0.124105	-0.158997
Data94	0.280558	0.330811	-0.027161	-0.249329	0.117391	-0.168762
Data95	0.287882	0.336202	-0.027568	-0.253805	0.101827	-0.184123
Data96	0.292358	0.335592	-0.034281	-0.26591	0.078634	-0.193481
Data97	0.289001	0.339966	-0.051371	-0.277507	0.060628	-0.205994
Data98	0.286865	0.351359	-0.048218	-0.274251	0.039164	-0.203451
Data99	0.268962	0.357259	-0.03123	-0.267944	0.031128	-0.199076
Data100	0.246175	0.369161	-0.00356	-0.256348	0.04008	-0.198364
Data101	0.221659	0.387268	0.022685	-0.24648	0.041402	-0.19928
Data102	0.200297	0.410258	0.047404	-0.24292	0.039368	-0.191447
Data103	0.184326	0.42745	0.063578	-0.231425	0.042216	-0.189819
Data104	0.161845	0.444336	0.074259	-0.234985	0.052694	-0.206604
Data105	0.155233	0.46285	0.072632	-0.252279	0.05188	-0.217489
Data106	0.154317	0.487061	0.063985	-0.265706	0.031738	-0.220947
Data107	0.157674	0.505575	0.050964	-0.266724	0.017904	-0.224609
Data108	0.165304	0.51005	0.038249	-0.256348	0.030111	-0.23234
Data109	0.162455	0.51239	0.048218	-0.25116	0.037435	-0.23763
Data110	0.166829	0.518087	0.075175	-0.269674	0.038249	-0.221354
Data111	0.174866	0.524902	0.083822	-0.285543	0.021261	-0.222677
Data112	0.183105	0.53772	0.088196	-0.295817	0.012817	-0.240682
Data113	0.207316	0.557963	0.096639	-0.302429	0.004069	-0.243327
Data114	0.218302	0.594177	0.101318	-0.298055	-0.016479	-0.252787
Data115	0.22644	0.617879	0.109762	-0.279032	-0.037944	-0.269063
Data116	0.228475	0.621745	0.138346	-0.270589	-0.050964	-0.275167
Data117	0.219523	0.619303	0.160217	-0.264079	-0.06134	-0.277812
Data118	0.204163	0.608927	0.166219	-0.249329	-0.076904	-0.28717
Data119	0.184326	0.609029	0.165202	-0.251567	-0.101115	-0.282593
Data120	0.169169	0.591431	0.159709	-0.252075	-0.105387	-0.268046
Data121	0.148824	0.585734	0.151164	-0.250346	-0.111186	-0.256246
Data122	0.134989	0.590007	0.148214	-0.240072	-0.122681	-0.249837
Data123	0.1297	0.592651	0.149434	-0.214945	-0.137431	-0.259196
Data124	0.124613	0.594991	0.146484	-0.198059	-0.141296	-0.268962
Data125	0.118713	0.583801	0.14445	-0.204569	-0.145569	-0.277812
Data126	0.117594	0.586446	0.140889	-0.200806	-0.164083	-0.286458
Data127	0.109456	0.597636	0.141195	-0.199483	-0.17985	-0.298055
Data128	0.098267	0.623474	0.14679	-0.189006	-0.181986	-0.302022
Data129	0.093994	0.651347	0.151164	-0.162964	-0.194499	-0.296631
Data130	0.099894	0.656128	0.149434	-0.126241	-0.209757	-0.299988
Data131	0.110372	0.662944	0.145365	-0.091553	-0.22583	-0.310771
Data132	0.115255	0.646362	0.148722	-0.082397	-0.232239	-0.316569
Data133	0.122884	0.634054	0.158183	-0.087992	-0.232442	-0.326538
Data134	0.134786	0.627035	0.169576	-0.103455	-0.23173	-0.337423
Data135	0.138041	0.63914	0.180155	-0.096436	-0.244039	-0.351868
Data136	0.145671	0.643311	0.202535	-0.097249	-0.258993	-0.376383
Data137	0.150452	0.636393	0.228475	-0.103455	-0.279236	-0.369059
Data138	0.156047	0.632426	0.259399	-0.114746	-0.311279	-0.352987
Data139	0.167135	0.616455	0.286357	-0.106405	-0.33905	-0.344849
Data140	0.177307	0.61086	0.293681	-0.100505	-0.346985	-0.347697
Data141	0.190633	0.610352	0.278524	-0.097046	-0.345154	-0.34373
Data142	0.21108	0.619507	0.249939	-0.092977	-0.33549	-0.337728
Data143	0.230815	0.642192	0.225627	-0.085653	-0.342306	-0.342916
Data144	0.22227	0.664978	0.199687	-0.084737	-0.358073	-0.356344
Data145	0.206401	0.675964	0.18158	-0.072835	-0.365702	-0.369873
Data146	0.180155	0.680339	0.166728	-0.055135	-0.365601	-0.384928
Data147	0.161031	0.679321	0.153198	-0.037333	-0.39032	-0.388692
Data148	0.14384	0.678813	0.16215	-0.019836	-0.410665	-0.389099
Data149	0.131022	0.663147	0.192159	0.006104	-0.422262	-0.389506
Data150	0.139771	0.63619	0.23173	0.018514	-0.43396	-0.396322
Data151	0.148315	0.639038	0.278625	0.032145	-0.451355	-0.405782
Data152	0.159912	0.646871	0.30009	0.042318	-0.458374	-0.412699
Data153	0.173136	0.640462	0.302531	0.030518	-0.458781	-0.4304
Data154	0.168152	0.637207	0.297139	0.016479	-0.45756	-0.460409
Data155	0.166117	0.63151	0.273438	0.016988	-0.450846	-0.488485
Data156	0.173645	0.609131	0.252889	0.026652	-0.450236	-0.503031
Data157	0.180562	0.58197	0.24058	0.038452	-0.456543	-0.498454
Data158	0.180155	0.575765	0.233765	0.047302	-0.461121	-0.482279
Data159	0.171407	0.581563	0.22349	0.067546	-0.475566	-0.472005
Data160	0.168559	0.573018	0.224406	0.080668	-0.499878	-0.463359
Data161	0.184937	0.56783	0.245056	0.104065	-0.518494	-0.457662
Data162	0.201111	0.571289	0.252482	0.115458	-0.522156	-0.454814
Data163	0.199992	0.578817	0.246989	0.116984	-0.534871	-0.46051
Data164	0.196228	0.581156	0.238241	0.120646	-0.549316	-0.471497
Data165	0.191142	0.580648	0.229187	0.113831	-0.547587	-0.472921
Data166	0.18575	0.574443	0.226949	0.107829	-0.553385	-0.467631
Data167	0.179749	0.565592	0.244649	0.118001	-0.560608	-0.47699
Data168	0.19043	0.55603	0.244649	0.14211	-0.565796	-0.481771
Data169	0.19694	0.549316	0.236308	0.160726	-0.578613	-0.477091
Data170	0.202433	0.534465	0.232137	0.169169	-0.58665	-0.486552
Data171	0.218608	0.514018	0.23763	0.17039	-0.585429	-0.49408
Data172	0.241801	0.506185	0.250854	0.168966	-0.563863	-0.504761
Data173	0.265198	0.502218	0.274556	0.156453	-0.547078	-0.505269
Data174	0.281576	0.513611	0.299784	0.155538	-0.545044	-0.505269
Data175	0.280863	0.527649	0.306091	0.162862	-0.555827	-0.518595
Data176	0.276998	0.49703	0.305684	0.166321	-0.576579	-0.525614
Data177	0.274251	0.43396	0.305074	0.166728	-0.597127	-0.540161
Data178	0.247701	0.406901	0.297445	0.164591	-0.609945	-0.539347
Data179	0.221049	0.402018	0.283508	0.159607	-0.62439	-0.529378
Data180	0.20579	0.398153	0.278219	0.174662	-0.639038	-0.536296
Data181	0.208944	0.391744	0.275879	0.189412	-0.642293	-0.546672
Data182	0.220947	0.365804	0.277303	0.205688	-0.655416	-0.546875
Data183	0.234172	0.357869	0.291545	0.224508	-0.659993	-0.544739
Data184	0.238342	0.371399	0.310465	0.237935	-0.654806	-0.541687
Data185	0.241597	0.397441	0.330912	0.249023	-0.651652	-0.537109
Data186	0.240784	0.409342	0.352275	0.24648	-0.632324	-0.519206
Data187	0.233154	0.414937	0.378927	0.264893	-0.623881	-0.500081
Data188	0.22644	0.400899	0.407003	0.276286	-0.626322	-0.481364
Data189	0.232442	0.394999	0.429179	0.286967	-0.632629	-0.466919
Data190	0.248617	0.407715	0.423381	0.300293	-0.637614	-0.463562
Data191	0.261129	0.42572	0.411682	0.314026	-0.633341	-0.473938
Data192	0.271403	0.433248	0.40863	0.333761	-0.62734	-0.490214
Data193	0.284932	0.419718	0.414225	0.360819	-0.616252	-0.499166
Data194	0.297139	0.402323	0.415649	0.376282	-0.609843	-0.493673
Data195	0.310771	0.391439	0.433858	0.384725	-0.612691	-0.481364
Data196	0.334167	0.389099	0.44637	0.394999	-0.606791	-0.467834
Data197	0.355632	0.386556	0.438131	0.408834	-0.597229	-0.44871
Data198	0.373332	0.379537	0.434062	0.415243	-0.5837	-0.444438
Data199	0.374858	0.361125	0.452983	0.425313	-0.562439	-0.444845
Data200	0.366007	0.337931	0.473429	0.429586	-0.547282	-0.4304
Data201	0.342102	0.325724	0.478007	0.440063	-0.549825	-0.413717
Data202	0.314535	0.310771	0.467326	0.451253	-0.550232	-0.404154
Data203	0.297038	0.299174	0.454	0.448303	-0.554708	-0.388997
Data204	0.281372	0.29246	0.455729	0.447998	-0.567932	-0.388285
Data205	0.269674	0.299072	0.463969	0.454814	-0.563456	-0.409546
Data206	0.255941	0.306905	0.475057	0.466817	-0.545349	-0.428263
Data207	0.247599	0.306803	0.487061	0.481567	-0.525106	-0.434163
Data208	0.249227	0.308329	0.496521	0.500895	-0.506795	-0.425212
Data209	0.250956	0.305888	0.504456	0.515035	-0.502116	-0.409139
Data210	0.232849	0.305684	0.508016	0.53772	-0.513916	-0.395915
Data211	0.208435	0.307007	0.502726	0.552572	-0.535889	-0.395101
Data212	0.196635	0.307719	0.485636	0.565491	-0.563761	-0.393066
Data213	0.194092	0.292257	0.479228	0.583089	-0.582479	-0.386556
Data214	0.188497	0.283305	0.479736	0.598348	-0.564575	-0.381266
Data215	0.19928	0.276286	0.468343	0.610046	-0.529378	-0.372416
Data216	0.22878	0.276693	0.476379	0.62266	-0.488892	-0.348714
Data217	0.251973	0.286458	0.498047	0.637105	-0.454	-0.326335
Data218	0.287984	0.293477	0.51473	0.641886	-0.409241	-0.30009
Data219	0.331217	0.299072	0.526326	0.659892	-0.375366	-0.27242
Data220	0.373637	0.301005	0.548299	0.671692	-0.350444	-0.245565
Data221	0.415751	0.311076	0.581767	0.684102	-0.330098	-0.220133
Data222	0.466512	0.334167	0.629781	0.706787	-0.31606	-0.205078
Data223	0.522156	0.359802	0.683594	0.732117	-0.294189	-0.19338
Data224	0.574849	0.385539	0.732931	0.761414	-0.267537	-0.177104
Data225	0.632222	0.418803	0.762838	0.809123	-0.238647	-0.155029
Data226	0.675354	0.462646	0.777791	0.868937	-0.209859	-0.112508
Data227	0.735575	0.501506	0.812378	0.920817	-0.173848	-0.050964
Data228	0.799662	0.533752	0.85907	0.964254	-0.126953	0.00946
Data229	0.860494	0.564372	0.894267	1.016134	-0.067851	0.065308
Data230	0.918884	0.609131	0.926615	1.075643	0.000102	0.116475
Data231	0.985209	0.661926	0.971273	1.136169	0.067342	0.171712
Data232	1.060791	0.710347	1.02061	1.197713	0.133158	0.231832
Data233	1.123962	0.757141	1.068217	1.254374	0.190837	0.299072
Data234	1.190287	0.803731	1.123454	1.310527	0.250753	0.355225
Data235	1.254679	0.852559	1.17747	1.367289	0.314738	0.397339
Data236	1.320496	0.897827	1.229045	1.408895	0.380656	0.446472
Data237	1.36617	0.938619	1.260986	1.437785	0.428975	0.495809
Data238	1.401062	0.968933	1.279297	1.47288	0.471802	0.559489
Data239	1.413778	0.983582	1.27889	1.520996	0.514425	0.616557
Data240	1.432699	0.989787	1.301371	1.552124	0.550944	0.657959
Data241	1.45579	1.00647	1.341654	1.574504	0.580546	0.692342
Data242	1.480611	1.025899	1.380615	1.603699	0.618591	0.718486
Data243	1.525981	1.043803	1.421204	1.62974	0.658671	0.737203
Data244	1.575012	1.059977	1.476237	1.656087	0.708008	0.779215
Data245	1.613261	1.072286	1.534932	1.677246	0.75826	0.833944
Data246	1.633809	1.075134	1.583455	1.691996	0.793355	0.893046
Data247	1.668294	1.083883	1.615702	1.705322	0.829671	0.933329
Data248	1.706238	1.092224	1.637573	1.732279	0.856934	0.962423
Data249	1.739604	1.108195	1.657715	1.745707	0.864156	0.989482
Data250	1.763509	1.115011	1.663717	1.74998	0.860291	1.020813
Data251	1.783244	1.100057	1.658936	1.759033	0.863139	1.045634
Data252	1.801554	1.083171	1.644389	1.770833	0.871989	1.064657
Data253	1.809184	1.070658	1.653442	1.786906	0.887451	1.096903
Data254	1.822306	1.081238	1.684163	1.813151	0.905457	1.129252
Data255	1.826477	1.108195	1.702779	1.821289	0.930074	1.160787
Data256	1.830444	1.124674	1.71224	1.825663	0.966492	1.203918
Data257	1.833089	1.119588	1.729329	1.847127	1.004842	1.248983
Data258	1.824544	1.113383	1.732686	1.86676	1.029867	1.296692
Data259	1.812134	1.095378	1.719462	1.867879	1.050517	1.319173
Data260	1.789754	1.072693	1.70166	1.859233	1.05957	1.334534
Data261	1.759745	1.043091	1.693217	1.847636	1.060384	1.346741
Data262	1.723735	1.00708	1.682943	1.845601	1.055501	1.342367
Data263	1.682841	0.96405	1.653035	1.844177	1.046041	1.311137
Data264	1.640116	0.916138	1.60675	1.827698	1.046549	1.289673
Data265	1.605835	0.880839	1.554972	1.788635	1.050822	1.276754
Data266	1.569417	0.851746	1.500244	1.745809	1.033122	1.271566
Data267	1.524658	0.815023	1.44694	1.705526	1.013285	1.25295
Data268	1.472778	0.756632	1.410319	1.67277	0.996908	1.227926
Data269	1.423238	0.702311	1.37502	1.627299	0.974325	1.203817
Data270	1.376139	0.647583	1.316732	1.56484	0.946248	1.18632
Data271	1.324056	0.595093	1.245728	1.494853	0.917155	1.166484
Data272	1.27299	0.545756	1.164856	1.407369	0.875549	1.122742
Data273	1.220296	0.485026	1.08195	1.338704	0.811259	1.068014
Data274	1.159973	0.412292	1.010437	1.27594	0.744934	1.009623
Data275	1.095378	0.333659	0.944621	1.202291	0.670268	0.950928
Data276	1.019491	0.249736	0.895182	1.123861	0.599976	0.885722
Data277	0.947164	0.171814	0.84259	1.052958	0.532837	0.824178
Data278	0.888977	0.10732	0.7842	0.98053	0.465088	0.756022
Data279	0.822347	0.056458	0.728455	0.894674	0.383606	0.698242
Data280	0.743205	-0.000102	0.661011	0.802612	0.313721	0.645752
Data281	0.667013	-0.070597	0.589498	0.713704	0.247701	0.590922
Data282	0.5896	-0.143127	0.519409	0.634054	0.185343	0.539754
Data283	0.504557	-0.227865	0.442403	0.558472	0.117188	0.497233
Data284	0.416768	-0.316671	0.357971	0.47526	0.053813	0.432434
Data285	0.322673	-0.403442	0.266927	0.389608	-0.009155	0.35553
Data286	0.231323	-0.491028	0.173136	0.318197	-0.067952	0.31016
Data287	0.144246	-0.564677	0.080872	0.251261	-0.1356	0.262858
Data288	0.082194	-0.626729	0.0059	0.178528	-0.209351	0.209961
Data289	0.024414	-0.688883	-0.057678	0.099487	-0.282491	0.144857
Data290	-0.035909	-0.752462	-0.108948	0.033569	-0.345764	0.078328
Data291	-0.092061	-0.816752	-0.158285	-0.024821	-0.405782	0.012817
Data292	-0.152588	-0.880941	-0.200094	-0.092061	-0.452169	-0.045878
Data293	-0.213318	-0.926107	-0.249532	-0.160014	-0.490316	-0.108032
Data294	-0.271505	-0.965068	-0.316366	-0.225423	-0.525614	-0.170288
Data295	-0.334269	-1.01593	-0.389913	-0.284526	-0.574748	-0.224406
Data296	-0.391032	-1.070964	-0.471395	-0.338949	-0.633647	-0.265808
Data297	-0.435079	-1.117961	-0.546875	-0.384013	-0.699056	-0.295207
Data298	-0.480652	-1.16099	-0.604045	-0.434875	-0.760803	-0.327861
Data299	-0.539042	-1.205546	-0.650736	-0.484721	-0.799662	-0.379232
Data300	-0.58136	-1.255493	-0.696004	-0.536499	-0.832621	-0.441081
Data301	-0.616862	-1.301371	-0.731405	-0.586446	-0.868327	-0.489705
Data302	-0.644938	-1.343079	-0.759379	-0.628153	-0.897624	-0.528361
Data303	-0.670166	-1.372274	-0.797323	-0.677694	-0.931905	-0.541687
Data304	-0.696208	-1.393026	-0.835368	-0.711873	-0.960897	-0.550334
Data305	-0.729675	-1.414591	-0.861104	-0.740967	-0.985413	-0.56722
Data306	-0.764058	-1.436666	-0.890706	-0.768331	-1.006063	-0.587769
Data307	-0.802917	-1.459249	-0.921631	-0.793559	-1.036682	-0.596313
Data308	-0.828654	-1.488749	-0.943197	-0.811666	-1.06486	-0.609233
Data309	-0.841573	-1.521403	-0.966593	-0.831197	-1.089681	-0.633748
Data310	-0.861104	-1.542664	-0.980835	-0.847778	-1.107279	-0.668233
Data311	-0.875142	-1.546733	-0.979106	-0.858765	-1.132507	-0.704346
Data312	-0.906067	-1.555074	-0.971069	-0.867106	-1.138814	-0.716044
Data313	-0.946554	-1.562703	-0.968221	-0.864766	-1.136576	-0.715841
Data314	-0.977071	-1.567383	-0.966288	-0.864868	-1.142883	-0.71401
Data315	-0.995585	-1.586812	-0.967306	-0.876363	-1.152242	-0.716756
Data316	-1.005758	-1.615092	-0.970357	-0.888468	-1.152751	-0.717977
Data317	-1.010335	-1.63798	-0.97758	-0.899658	-1.158549	-0.728861
Data318	-1.020508	-1.654256	-0.986837	-0.907593	-1.160075	-0.7488
Data319	-1.033427	-1.663513	-1.000875	-0.919902	-1.170858	-0.760396
Data320	-1.042074	-1.655172	-1.017456	-0.941366	-1.183573	-0.783488
Data321	-1.048686	-1.652629	-1.045431	-0.959778	-1.182353	-0.807699
Data322	-1.068115	-1.644185	-1.058146	-0.979207	-1.169942	-0.809021
Data323	-1.078898	-1.627604	-1.066488	-0.989176	-1.148478	-0.809428
Data324	-1.070455	-1.617839	-1.063436	-1.000671	-1.142476	-0.804545
Data325	-1.064046	-1.596883	-1.055806	-1.000875	-1.144918	-0.788269
Data326	-1.05601	-1.58783	-1.036174	-0.993245	-1.130473	-0.769857
Data327	-1.047872	-1.577962	-1.013896	-0.982259	-1.111552	-0.768026
Data328	-1.048482	-1.555074	-0.99467	-0.961609	-1.093038	-0.774231
Data329	-1.038513	-1.535645	-0.972188	-0.937398	-1.076152	-0.779012
Data330	-1.010742	-1.523641	-0.965983	-0.912679	-1.068319	-0.771383
Data331	-0.981649	-1.513774	-0.95754	-0.896606	-1.04482	-0.760701
Data332	-0.983073	-1.506246	-0.951029	-0.889384	-1.034037	-0.740153
Data333	-1.000468	-1.503906	-0.938314	-0.884399	-1.01888	-0.717672
Data334	-1.019796	-1.494954	-0.93221	-0.884298	-1.007589	-0.697021
Data335	-1.029358	-1.484578	-0.929769	-0.879517	-0.999959	-0.680339
Data336	-1.031596	-1.466064	-0.922343	-0.880127	-0.990499	-0.670776
Data337	-1.032206	-1.457418	-0.916239	-0.869649	-0.978597	-0.667521
Data338	-1.022034	-1.44694	-0.901082	-0.854187	-0.96283	-0.669047
Data339	-1.001383	-1.42985	-0.878805	-0.846151	-0.959574	-0.656433
Data340	-0.976461	-1.400146	-0.851542	-0.826925	-0.96639	-0.647176
Data341	-0.957743	-1.374308	-0.821126	-0.802917	-0.971476	-0.647481
Data342	-0.946147	-1.348674	-0.797119	-0.766398	-0.96639	-0.638835
Data343	-0.945841	-1.324259	-0.802714	-0.732625	-0.950419	-0.627543
Data344	-0.952148	-1.311137	-0.808614	-0.700785	-0.917765	-0.60557
Data345	-0.953267	-1.286316	-0.796102	-0.679016	-0.899658	-0.575867
Data346	-0.949097	-1.24705	-0.78064	-0.657654	-0.891012	-0.547078
Data347	-0.945943	-1.205343	-0.758158	-0.637004	-0.881449	-0.523682
Data348	-0.944621	-1.153564	-0.728251	-0.622457	-0.881246	-0.503133
Data349	-0.932515	-1.112671	-0.702718	-0.600891	-0.870972	-0.475871
Data350	-0.916748	-1.082662	-0.662231	-0.568644	-0.846252	-0.450541
Data351	-0.900065	-1.073201	-0.617574	-0.55481	-0.808512	-0.437419
Data352	-0.869242	-1.054484	-0.584106	-0.552063	-0.784403	-0.422363
Data353	-0.846151	-1.030884	-0.568949	-0.550537	-0.756836	-0.399882
Data354	-0.837911	-1.019287	-0.558472	-0.531616	-0.739136	-0.368856
Data355	-0.843404	-1.003011	-0.549113	-0.510254	-0.729268	-0.349426
Data356	-0.834554	-0.985921	-0.544027	-0.481262	-0.722351	-0.341187
Data357	-0.809733	-0.963236	-0.523275	-0.453898	-0.718689	-0.332235
Data358	-0.768026	-0.929972	-0.498556	-0.444743	-0.710551	-0.325724
Data359	-0.714315	-0.903219	-0.48055	-0.4422	-0.69519	-0.316874
Data360	-0.676168	-0.878805	-0.465291	-0.439758	-0.687663	-0.313924
Data361	-0.670166	-0.839437	-0.435079	-0.411377	-0.688578	-0.309652
Data362	-0.679525	-0.793355	-0.390828	-0.380859	-0.68217	-0.281576
Data363	-0.701294	-0.768229	-0.355326	-0.354818	-0.668335	-0.231628
Data364	-0.705363	-0.768636	-0.312093	-0.319417	-0.660502	-0.189718
Data365	-0.712179	-0.764974	-0.270589	-0.295207	-0.640361	-0.169474
Data366	-0.710347	-0.755208	-0.247498	-0.279948	-0.619914	-0.16276
Data367	-0.704346	-0.735168	-0.237223	-0.25828	-0.592143	-0.177714
Data368	-0.696818	-0.708516	-0.235697	-0.243835	-0.546672	-0.197042
Data369	-0.688375	-0.678609	-0.239766	-0.223287	-0.519409	-0.204569
Data370	-0.687561	-0.655111	-0.236206	-0.198975	-0.511271	-0.204366
Data371	-0.691833	-0.625305	-0.235087	-0.182393	-0.487773	-0.198364
Data372	-0.693054	-0.59906	-0.232849	-0.16276	-0.460612	-0.198263
Data373	-0.688985	-0.569356	-0.225016	-0.134989	-0.448914	-0.187276
Data374	-0.681661	-0.545654	-0.210266	-0.118306	-0.432841	-0.165812
Data375	-0.65745	-0.507507	-0.196431	-0.116475	-0.413513	-0.140483
Data376	-0.626933	-0.475972	-0.179342	-0.117798	-0.401306	-0.11851
Data377	-0.59967	-0.452169	-0.162048	-0.113627	-0.387878	-0.087687
Data378	-0.591532	-0.435893	-0.140788	-0.111491	-0.367737	-0.059713
Data379	-0.585836	-0.418701	-0.114848	-0.104065	-0.343933	-0.024923
Data380	-0.57902	-0.394084	-0.096842	-0.093587	-0.329488	-0.001729
Data381	-0.582479	-0.368754	-0.094198	-0.085653	-0.319112	0.001526
Data382	-0.570068	-0.328573	-0.087382	-0.067444	-0.314941	0.014547
Data383	-0.55308	-0.292765	-0.075684	-0.039368	-0.306193	0.009664
Data384	-0.553996	-0.279134	-0.042826	-0.022786	-0.29836	-0.003459
Data385	-0.54718	-0.270182	-0.008647	-0.000305	-0.290324	-0.001017
Data386	-0.550842	-0.252279	0.018514	0.01241	-0.272522	0.00946
Data387	-0.551758	-0.215759	0.043335	0.015259	-0.249939	0.029907
Data388	-0.551758	-0.176799	0.056661	0.014343	-0.236816	0.060018
Data389	-0.538228	-0.154215	0.055135	0.020955	-0.222982	0.087179
Data390	-0.510457	-0.139567	0.047302	0.036723	-0.19989	0.111491
Data391	-0.493673	-0.12146	0.036926	0.054118	-0.199178	0.13092
Data392	-0.508626	-0.110372	0.019226	0.068359	-0.215149	0.14801
Data393	-0.542196	-0.101115	0.000509	0.073446	-0.234477	0.15035
Data394	-0.568136	-0.070089	-0.014445	0.084737	-0.236613	0.144145
Data395	-0.588379	-0.04069	-0.004578	0.097046	-0.218608	0.139567
Data396	-0.59672	-0.009155	0.035706	0.104675	-0.197754	0.136617
Data397	-0.599162	0.0236	0.072632	0.105489	-0.186666	0.15686
Data398	-0.591634	0.050354	0.105489	0.112305	-0.166829	0.165304
Data399	-0.572917	0.062358	0.124512	0.126648	-0.141093	0.160217
Data400	-0.550537	0.081685	0.122172	0.128377	-0.126343	0.172424
Data401	-0.536804	0.123698	0.133769	0.116272	-0.117798	0.17629
Data402	-0.550842	0.166117	0.139058	0.113017	-0.102946	0.191752
Data403	-0.573018	0.193075	0.141602	0.115356	-0.087179	0.205485
Data404	-0.585429	0.21637	0.125732	0.120341	-0.06897	0.217692
Data405	-0.583089	0.234782	0.110982	0.131226	-0.047811	0.22054
Data406	-0.578512	0.252279	0.092773	0.141602	-0.037028	0.215047
Data407	-0.575358	0.266622	0.076701	0.154114	-0.032145	0.217692
Data408	-0.557353	0.278931	0.067342	0.161947	-0.033976	0.245972
Data409	-0.543823	0.288289	0.065613	0.173035	-0.024618	0.265706
Data410	-0.52297	0.294495	0.082804	0.177612	-0.013326	0.282694
Data411	-0.504964	0.290833	0.11617	0.187378	-0.015767	0.3007
Data412	-0.478719	0.293986	0.151672	0.191549	-0.013224	0.313517
Data413	-0.46224	0.310567	0.170085	0.203247	-0.006307	0.317586
Data414	-0.453389	0.327352	0.161641	0.212097	-0.007528	0.323181
Data415	-0.449727	0.342204	0.149638	0.224202	-0.015869	0.333761
Data416	-0.442098	0.364583	0.149943	0.239156	-0.030009	0.345662
Data417	-0.435384	0.380249	0.159607	0.23641	-0.0413	0.352885
Data418	-0.44047	0.388794	0.172119	0.229085	-0.041707	0.348511
Data419	-0.457764	0.396932	0.175781	0.224101	-0.032756	0.354513
Data420	-0.485026	0.394389	0.173238	0.221965	-0.018209	0.353394
Data421	-0.497843	0.400594	0.171305	0.224915	0.00824	0.372314
Data422	-0.495199	0.418498	0.170492	0.226746	0.033875	0.395101
Data423	-0.495707	0.433146	0.167745	0.232951	0.051575	0.418803
Data424	-0.499573	0.425924	0.157267	0.242411	0.067647	0.435181
Data425	-0.499268	0.41626	0.151164	0.245972	0.064189	0.423177
Data426	-0.49469	0.408122	0.1415	0.250244	0.077413	0.399679
Data427	-0.4717	0.417379	0.119934	0.258484	0.102946	0.373332
Data428	-0.449219	0.430094	0.094503	0.266825	0.129496	0.362345
Data429	-0.442301	0.436401	0.084229	0.281881	0.14211	0.368856
Data430	-0.439351	0.437622	0.082194	0.280253	0.145671	0.372925
Data431	-0.442098	0.43752	0.09023	0.260824	0.140991	0.370789
Data432	-0.452372	0.43986	0.113424	0.243937	0.134481	0.375366
Data433	-0.45166	0.450439	0.130005	0.231832	0.13387	0.40273
Data434	-0.443319	0.476278	0.149434	0.233053	0.143127	0.424906
Data435	-0.434163	0.502319	0.16744	0.24882	0.146993	0.438334
Data436	-0.418905	0.501709	0.183105	0.256144	0.133464	0.453593
Data437	-0.404561	0.491638	0.178528	0.26296	0.121765	0.460815
Data438	-0.406698	0.493978	0.154012	0.272319	0.122884	0.465393
Data439	-0.408732	0.499674	0.125936	0.271403	0.135193	0.477295
Data440	-0.408529	0.50059	0.109965	0.277913	0.156047	0.490824
Data441	-0.408834	0.490112	0.090535	0.278931	0.180155	0.493266
Data442	-0.408325	0.486959	0.083211	0.278219	0.193176	0.479431
Data443	-0.406901	0.4894	0.089213	0.288188	0.189718	0.457357
Data444	-0.398153	0.482788	0.097656	0.293477	0.193481	0.440063
Data445	-0.38859	0.480347	0.108948	0.293884	0.193787	0.436198
Data446	-0.369161	0.482686	0.10142	0.303548	0.185343	0.440776
Data447	-0.353394	0.478516	0.091451	0.315755	0.172831	0.441386
Data448	-0.35085	0.470785	0.073446	0.318502	0.172831	0.448405
Data449	-0.345561	0.457865	0.055644	0.320638	0.178324	0.454712
Data450	-0.338542	0.452677	0.037638	0.321859	0.192668	0.444132
Data451	-0.340678	0.446981	0.024719	0.325317	0.205688	0.431519
Data452	-0.347188	0.445964	0.031331	0.321757	0.206604	0.420329
Data453	-0.342407	0.451558	0.049947	0.312602	0.21637	0.411377
Data454	-0.318807	0.454915	0.074361	0.323486	0.226135	0.414937
Data455	-0.289205	0.466309	0.093282	0.348816	0.230509	0.421651
Data456	-0.276794	0.470886	0.115356	0.356344	0.234273	0.437622
Data457	-0.2771	0.470988	0.119832	0.355632	0.238342	0.448201
Data458	-0.279032	0.470479	0.115153	0.34139	0.232544	0.452779
Data459	-0.276591	0.458374	0.111287	0.332336	0.215251	0.460714
Data460	-0.269674	0.444336	0.113322	0.321452	0.207316	0.467021
Data461	-0.25472	0.419718	0.103251	0.303243	0.206807	0.474955
Data462	-0.250041	0.403442	0.094198	0.283101	0.211385	0.488688
Data463	-0.256856	0.383606	0.08372	0.271912	0.220744	0.485128
Data464	-0.271301	0.360107	0.087484	0.266724	0.229289	0.468547
Data465	-0.283508	0.343526	0.098877	0.261739	0.229289	0.460307
Data466	-0.276286	0.337118	0.110982	0.265808	0.228271	0.461833
Data467	-0.262146	0.348409	0.126343	0.276896	0.232544	0.48055
Data468	-0.264893	0.363159	0.137126	0.287781	0.235189	0.500895
Data469	-0.276998	0.38859	0.14445	0.291748	0.235291	0.515238
Data470	-0.282898	0.406494	0.141398	0.280965	0.22939	0.51005
Data471	-0.289917	0.41453	0.134583	0.275777	0.225118	0.504659
Data472	-0.292969	0.415141	0.123901	0.297343	0.214539	0.497945
Data473	-0.292664	0.401306	0.105184	0.318909	0.212301	0.494893
Data474	-0.290833	0.37028	0.081278	0.323079	0.224304	0.483704
Data475	-0.280863	0.339762	0.057678	0.324809	0.22817	0.472514
Data476	-0.271301	0.31189	0.035909	0.317281	0.235596	0.450846
Data477	-0.265401	0.288086	0.017802	0.306803	0.235189	0.448303
Data478	-0.262655	0.269979	0.00651	0.306498	0.235596	0.454102
Data479	-0.260111	0.249939	-0.000203	0.288391	0.23407	0.476481
Data480	-0.26062	0.24353	0.003052	0.272115	0.228271	0.500488
Data481	-0.263468	0.247904	0.0118	0.260925	0.217183	0.506287
Data482	-0.264994	0.256348	0.00234	0.253194	0.202332	0.505371
Data483	-0.268656	0.256856	-0.025126	0.252584	0.196737	0.494995
Data484	-0.269877	0.255025	-0.059306	0.252279	0.200602	0.487467
Data485	-0.275065	0.263672	-0.090637	0.252686	0.209554	0.471191
Data486	-0.268758	0.277405	-0.099792	0.234985	0.22054	0.462748
Data487	-0.253092	0.281881	-0.099996	0.238037	0.22583	0.45634
Data488	-0.242208	0.273031	-0.091858	0.238241	0.223897	0.460307
Data489	-0.238241	0.264689	-0.084941	0.225016	0.219421	0.473022
Data490	-0.234782	0.247498	-0.078023	0.219116	0.20752	0.486959
Data491	-0.22522	0.238851	-0.055339	0.21342	0.204569	0.482686
Data492	-0.220133	0.22288	-0.0295	0.204671	0.194194	0.483805
Data493	-0.223796	0.207418	-0.009257	0.199788	0.198568	0.485636
Data494	-0.229797	0.189006	-0.008545	0.194194	0.198975	0.487569
Data495	-0.234985	0.183818	-0.007629	0.185343	0.195719	0.49113
Data496	-0.245768	0.171102	-0.011902	0.189921	0.198975	0.488078
Data497	-0.26001	0.167542	-0.011292	0.202738	0.196533	0.478923
Data498	-0.270589	0.170695	-0.02299	0.216064	0.182292	0.457967
Data499	-0.274251	0.164998	-0.047201	0.220642	0.157166	0.439657
Data500	-0.276082	0.139058	-0.068258	0.231222	0.13387	0.422567
Data501	-0.273132	0.110982	-0.088501	0.22349	0.132446	0.427653
Data502	-0.279948	0.093791	-0.092061	0.195618	0.130005	0.431925
Data503	-0.295817	0.08433	-0.086772	0.174561	0.132446	0.438334
Data504	-0.300496	0.07192	-0.080566	0.148621	0.135905	0.432841
Data505	-0.299886	0.066935	-0.066732	0.103455	0.141195	0.432434
Data506	-0.291951	0.080566	-0.064596	0.074361	0.132039	0.436707
Data507	-0.27537	0.087077	-0.059306	0.059204	0.134481	0.440979
Data508	-0.276388	0.085347	-0.054626	0.040792	0.144043	0.436096
Data509	-0.286662	0.090129	-0.056763	0.011597	0.16866	0.42511
Data510	-0.301412	0.094299	-0.066325	-0.012817	0.191956	0.420837
Data511	-0.300802	0.084534	-0.080261	-0.02655	0.197144	0.411377
Data512	-0.297546	0.060832	-0.090637	-0.032247	0.187581	0.393982
Data513	-0.290426	0.045878	-0.09613	-0.025533	0.182902	0.376587
Data514	-0.286662	0.036825	-0.105082	-0.02238	0.170593	0.368958
Data515	-0.289917	0.023295	-0.105286	-0.028687	0.157776	0.382182
Data516	-0.283407	0.018717	-0.119832	-0.037231	0.147502	0.406291
Data517	-0.276489	0.019124	-0.136414	-0.044963	0.13916	0.426534
Data518	-0.281067	0.024109	-0.147705	-0.044352	0.130819	0.428162
Data519	-0.287476	0.019124	-0.170695	-0.060832	0.125224	0.423991
Data520	-0.286764	0.009155	-0.189311	-0.084737	0.132243	0.413615
Data521	-0.289612	-0.007324	-0.19989	-0.104777	0.137126	0.394796
Data522	-0.288188	-0.009664	-0.202535	-0.122375	0.138652	0.373535
Data523	-0.281779	-0.015971	-0.210673	-0.144552	0.142008	0.357869
Data524	-0.29307	-0.024312	-0.21759	-0.166931	0.134481	0.332336
Data525	-0.312297	-0.032959	-0.211589	-0.178935	0.131836	0.316976
Data526	-0.323181	-0.046285	-0.205587	-0.191752	0.139669	0.327555
Data527	-0.332642	-0.063477	-0.195618	-0.207011	0.147196	0.333761
Data528	-0.347087	-0.077006	-0.191549	-0.227763	0.164388	0.340474
Data529	-0.343323	-0.094706	-0.200195	-0.23641	0.171204	0.352173
Data530	-0.346883	-0.099284	-0.20284	-0.243734	0.16744	0.362956
Data531	-0.371195	-0.102946	-0.202128	-0.261637	0.155741	0.360006
Data532	-0.40212	-0.092672	-0.215658	-0.270284	0.149333	0.351054
Data533	-0.415344	-0.081889	-0.223287	-0.274455	0.154928	0.342102
Data534	-0.413208	-0.069173	-0.239156	-0.278015	0.167338	0.323588
Data535	-0.403137	-0.060425	-0.258687	-0.28717	0.175273	0.311991
Data536	-0.391846	-0.065511	-0.263163	-0.288391	0.170695	0.302938
Data537	-0.375773	-0.073039	-0.265198	-0.298462	0.167948	0.301819
Data538	-0.361023	-0.087484	-0.258789	-0.315145	0.179952	0.315247
Data539	-0.350037	-0.104472	-0.242716	-0.325928	0.204366	0.326742
Data540	-0.335185	-0.115662	-0.237325	-0.346476	0.221456	0.335286
Data541	-0.323486	-0.107931	-0.231527	-0.374756	0.217997	0.342712
Data542	-0.310771	-0.103658	-0.222778	-0.400899	0.202738	0.333049
Data543	-0.299276	-0.116272	-0.226746	-0.418599	0.177511	0.322367
Data544	-0.290833	-0.120646	-0.244344	-0.431213	0.168457	0.307007
Data545	-0.286051	-0.111084	-0.264282	-0.457052	0.185343	0.295003
Data546	-0.290324	-0.107117	-0.287476	-0.475362	0.194194	0.286357
Data547	-0.296224	-0.104574	-0.291036	-0.487162	0.189107	0.28127
Data548	-0.314128	-0.107218	-0.28717	-0.503031	0.179138	0.26947
Data549	-0.335286	-0.105082	-0.28595	-0.517273	0.165812	0.255839
Data550	-0.342102	-0.106608	-0.293172	-0.540161	0.147909	0.247396
Data551	-0.334778	-0.106201	-0.297241	-0.556234	0.136922	0.252787
Data552	-0.311483	-0.114848	-0.309143	-0.553792	0.130208	0.266418
Data553	-0.299479	-0.120036	-0.32369	-0.541178	0.128886	0.264384
Data554	-0.295105	-0.10966	-0.33905	-0.54128	0.129903	0.248006
Data555	-0.297648	-0.086365	-0.348816	-0.540975	0.1297	0.224609
Data556	-0.305074	-0.070394	-0.354309	-0.545451	0.125834	0.21698
Data557	-0.297953	-0.082703	-0.365804	-0.57078	0.126953	0.219421
Data558	-0.281677	-0.100708	-0.381266	-0.605876	0.139567	0.223694
Data559	-0.273539	-0.10966	-0.397746	-0.627848	0.154622	0.222168
Data560	-0.25533	-0.111084	-0.394897	-0.637309	0.159403	0.207011
Data561	-0.23641	-0.098775	-0.376282	-0.651957	0.154826	0.186768
Data562	-0.219727	-0.082194	-0.352376	-0.658366	0.145162	0.171509
Data563	-0.198263	-0.064392	-0.319519	-0.676982	0.132955	0.14801
Data564	-0.17863	-0.055542	-0.290934	-0.70282	0.12736	0.126444
Data565	-0.175985	-0.055847	-0.284729	-0.714722	0.120341	0.116781
Data566	-0.182292	-0.058594	-0.297139	-0.716553	0.104574	0.106303
Data567	-0.197449	-0.074361	-0.311686	-0.721232	0.106405	0.110881
Data568	-0.198466	-0.085042	-0.323792	-0.706177	0.107625	0.117798
Data569	-0.193481	-0.081075	-0.338643	-0.686035	0.110982	0.113729
Data570	-0.177612	-0.079041	-0.358683	-0.685832	0.110474	0.102641
Data571	-0.165304	-0.068461	-0.358683	-0.694682	0.107218	0.094401
Data572	-0.158488	-0.049235	-0.353699	-0.710449	0.097453	0.095418
Data573	-0.158895	-0.038961	-0.34495	-0.728658	0.08901	0.098674
Data574	-0.148621	-0.032247	-0.334574	-0.750631	0.098979	0.103149
Data575	-0.1297	-0.009155	-0.334371	-0.781148	0.098877	0.106913
Data576	-0.124512	-0.002543	-0.331523	-0.799662	0.107117	0.095215
Data577	-0.121765	0.000509	-0.330709	-0.803833	0.111389	0.078328
Data578	-0.130717	0.008341	-0.337626	-0.797526	0.112813	0.068054
Data579	-0.137736	0.010885	-0.35258	-0.801595	0.098979	0.066732
Data580	-0.131022	0.008443	-0.348206	-0.803121	0.096944	0.048014
Data581	-0.121562	-0.013021	-0.338135	-0.796204	0.102946	0.024923
Data582	-0.1179	-0.033773	-0.333557	-0.794881	0.113424	-0.002238
Data583	-0.11912	-0.057373	-0.329895	-0.792948	0.1238	-0.032247
Data584	-0.109355	-0.05778	-0.338236	-0.783997	0.125631	-0.05188
Data585	-0.106506	-0.053711	-0.350138	-0.771179	0.127767	-0.061849
Data586	-0.105998	-0.060628	-0.338236	-0.774028	0.138753	-0.051575
Data587	-0.113831	-0.063273	-0.321045	-0.770162	0.138448	-0.03245
Data588	-0.114136	-0.054321	-0.313721	-0.77891	0.126241	-0.010986
Data589	-0.135295	-0.043742	-0.305481	-0.798136	0.11495	-0.014954
Data590	-0.144755	-0.042216	-0.31545	-0.818075	0.098979	-0.042725
Data591	-0.142212	-0.033162	-0.327352	-0.850321	0.10081	-0.077718
Data592	-0.137024	-0.015971	-0.324707	-0.875448	0.098368	-0.102946
Data593	-0.123698	-0.002848	-0.309347	-0.88501	0.093282	-0.105896
Data594	-0.104268	0.008036	-0.303141	-0.875549	0.092061	-0.107218
Data595	-0.093079	0.017293	-0.299988	-0.867106	0.088399	-0.126953
Data596	-0.097555	0.020243	-0.316467	-0.874227	0.08433	-0.144246
Data597	-0.108134	0.02238	-0.325724	-0.882772	0.078837	-0.15686
Data598	-0.107524	0.030416	-0.312398	-0.892232	0.079854	-0.167033
Data599	-0.092163	0.032552	-0.280457	-0.883687	0.082499	-0.171
Data600	-0.08138	0.025736	-0.251261	-0.884094	0.079041	-0.192973
Data601	-0.073853	0.030518	-0.230815	-0.880737	0.063375	-0.21698
Data602	-0.054321	0.031128	-0.22878	-0.883484	0.039775	-0.225728
Data603	-0.054728	0.029907	-0.225525	-0.875854	0.021261	-0.229696
Data604	-0.068461	0.033671	-0.23936	-0.870056	0.024618	-0.230916
Data605	-0.091553	0.030314	-0.269877	-0.87616	0.037028	-0.215963
Data606	-0.103048	0.029704	-0.288289	-0.873311	0.031433	-0.203247
Data607	-0.117798	0.039063	-0.296122	-0.876872	0.028381	-0.198466
Data608	-0.126038	0.034281	-0.282694	-0.884196	0.031433	-0.201111
Data609	-0.132548	0.039266	-0.261943	-0.896708	0.041809	-0.218201
Data610	-0.147807	0.061747	-0.244344	-0.901794	0.048421	-0.233968
Data611	-0.16866	0.077311	-0.222473	-0.894368	0.038147	-0.24526
Data612	-0.182902	0.090332	-0.208232	-0.892232	0.024312	-0.258484
Data613	-0.201213	0.099589	-0.204569	-0.884298	0.001933	-0.271708
Data614	-0.197144	0.097758	-0.200399	-0.870056	-0.016988	-0.292053
Data615	-0.169373	0.079142	-0.205383	-0.851237	-0.037435	-0.309347
Data616	-0.1474	0.067749	-0.21108	-0.83313	-0.048625	-0.315145
Data617	-0.153809	0.067647	-0.202738	-0.803935	-0.058594	-0.314331
Data618	-0.171305	0.062968	-0.187785	-0.785929	-0.062663	-0.304871
Data619	-0.172729	0.063477	-0.176086	-0.785929	-0.072734	-0.303955
Data620	-0.163574	0.074463	-0.164897	-0.792236	-0.081991	-0.311686
Data621	-0.138041	0.086568	-0.163066	-0.808004	-0.093282	-0.319417
Data622	-0.121867	0.098572	-0.172831	-0.83547	-0.101827	-0.340881
Data623	-0.113118	0.111898	-0.176392	-0.852254	-0.092773	-0.349935
Data624	-0.103353	0.105998	-0.180257	-0.864868	-0.077616	-0.340068
Data625	-0.092163	0.088806	-0.180868	-0.854594	-0.063477	-0.335795
Data626	-0.087077	0.080872	-0.183207	-0.839742	-0.056661	-0.319722
Data627	-0.081787	0.080261	-0.181376	-0.821737	-0.073242	-0.312602
Data628	-0.082194	0.060933	-0.18219	-0.819397	-0.087992	-0.322469
Data629	-0.088094	0.05483	-0.188192	-0.817261	-0.11027	-0.335388
Data630	-0.101318	0.051168	-0.199382	-0.806885	-0.132955	-0.356954
Data631	-0.107015	0.045369	-0.202026	-0.791117	-0.148214	-0.371908
Data632	-0.119731	0.039978	-0.181478	-0.769653	-0.152384	-0.381368
Data633	-0.131327	0.043437	-0.151774	-0.758769	-0.161235	-0.37913
Data634	-0.144755	0.051066	-0.122274	-0.747579	-0.159098	-0.396525
Data635	-0.180359	0.051982	-0.116272	-0.727234	-0.160929	-0.402832
Data636	-0.217692	0.050151	-0.118001	-0.703532	-0.167948	-0.391642
Data637	-0.243123	0.062154	-0.117188	-0.694478	-0.170797	-0.386251
Data638	-0.271912	0.073446	-0.130717	-0.687052	-0.179443	-0.387268
Data639	-0.29775	0.07843	-0.153097	-0.68278	-0.187581	-0.402323
