# Supplementary material for: Integration of MRI and somatosensory evoked potentials facilitate diagnosis of spinal cord compression
Source: Sci Rep. 2023 May 15;13:7861. doi: 10.1038/s41598-023-34832-2 (PMC10185544; doi:10.1038/s41598-023-34832-2)
Supplement: Supplementary file 3 — Supplementary Information 3. [file 41598_2023_34832_MOESM3_ESM.zip › Preoperative SSEP data/spinal cord compression group/3106594_2/3106594_2_Rt Tibial SEP_Cz'-Fpz_201219_140211.csv]

Index	1	2	3	4	5	6
Name	Cz'-Fpz	Cz'-Fpz	Cz'-Fpz	Cz'-Fpz	Cz'-Fpz	Cz'-Fpz
Time	2.01907E+13	2.01907E+13	2.01907E+13	2.01907E+13	2.01907E+13	2.01907E+13
Highcut	500	500	500	500	500	500
Lowcut	10	10	10	10	10	10
Period	0.000156	0.000156	0.000156	0.000156	0.000156	0.000156
Averages	120	120	120	120	120	120
Int (mA)	21/20.8mA	21/20.8mA	21/20.8mA	21/20.8mA	21/20.8mA	21/20.8mA
Pulse Width (�gs)	200�s	200�s	200�s	200�s	200�s	200�s
Rep Rate (Hz)	3.11Hz	3.11Hz	3.11Hz	3.11Hz	3.11Hz	3.11Hz
Data0	0.187276	-0.189921	-0.298665	-0.638428	0.202586	-0.268555
Data1	-0.527802	-1.339213	-1.492055	-1.815592	-1.089223	-1.697286
Data2	-1.020762	-0.829824	-1.006317	-1.347555	-1.143494	-1.21226
Data3	-0.159963	0.295003	0.145264	-0.21342	0.107218	0.129903
Data4	0.690613	0.891113	0.792643	0.421244	1.000366	0.882568
Data5	1.003774	1.001841	0.946248	0.574646	1.28952	1.089579
Data6	0.971273	0.864665	0.83847	0.472209	1.226247	0.991923
Data7	0.773926	0.635071	0.625356	0.261637	1.000926	0.749715
Data8	0.530599	0.401611	0.394643	0.05249	0.733846	0.495911
Data9	0.314331	0.196788	0.202586	-0.13092	0.49413	0.282898
Data10	0.157725	0.063121	0.071106	-0.265605	0.321248	0.12441
Data11	0.069478	-0.021973	0.007121	-0.336812	0.225423	0.015462
Data12	0.020192	-0.072734	-0.008952	-0.369568	0.177663	-0.053406
Data13	0.006154	-0.088552	-0.008545	-0.386251	0.147807	-0.090942
Data14	0.019938	-0.074514	0.000356	-0.378011	0.141652	-0.092672
Data15	0.043233	-0.050507	0.019379	-0.352173	0.151062	-0.085754
Data16	0.066477	-0.03952	0.03774	-0.331319	0.173187	-0.070089
Data17	0.07899	-0.039469	0.06424	-0.296122	0.190582	-0.060933
Data18	0.076599	-0.044454	0.098928	-0.269775	0.195414	-0.051473
Data19	0.062408	-0.062866	0.117391	-0.262553	0.196279	-0.036519
Data20	0.035197	-0.071971	0.126444	-0.260111	0.200144	-0.020142
Data21	0.025787	-0.063782	0.119375	-0.261841	0.199839	-0.02655
Data22	0.024261	-0.054728	0.110474	-0.265096	0.194397	-0.032857
Data23	0.024414	-0.046438	0.103861	-0.25828	0.181478	-0.044352
Data24	0.030721	-0.044098	0.118764	-0.255025	0.170644	-0.052389
Data25	0.034078	-0.048014	0.126801	-0.249023	0.170237	-0.063375
Data26	0.025584	-0.065308	0.140991	-0.252279	0.168813	-0.08606
Data27	0.019735	-0.082855	0.158691	-0.245158	0.171661	-0.098979
Data28	0.008087	-0.091858	0.191243	-0.243734	0.182088	-0.104472
Data29	-0.011393	-0.086823	0.210826	-0.240682	0.191549	-0.113322
Data30	-0.035299	-0.067495	0.222321	-0.241597	0.205027	-0.119731
Data31	-0.066121	-0.057322	0.226288	-0.244141	0.208944	-0.127767
Data32	-0.084635	-0.060069	0.225677	-0.234172	0.218099	-0.13916
Data33	-0.081685	-0.062663	0.235036	-0.21047	0.234782	-0.136719
Data34	-0.08194	-0.059255	0.248311	-0.188395	0.239766	-0.141195
Data35	-0.075582	-0.070496	0.248566	-0.176086	0.22644	-0.144246
Data36	-0.065715	-0.080516	0.255178	-0.183614	0.211029	-0.1474
Data37	-0.057068	-0.093384	0.271606	-0.191854	0.200043	-0.14974
Data38	-0.05249	-0.116018	0.287018	-0.194092	0.193736	-0.138753
Data39	-0.06368	-0.14094	0.302277	-0.182088	0.192312	-0.132853
Data40	-0.076701	-0.157725	0.307719	-0.170085	0.201009	-0.137024
Data41	-0.083262	-0.184682	0.309092	-0.17985	0.200704	-0.14506
Data42	-0.091858	-0.190277	0.305583	-0.182393	0.203857	-0.150146
Data43	-0.084432	-0.175018	0.304006	-0.171305	0.212657	-0.159607
Data44	-0.067342	-0.168915	0.301971	-0.159302	0.213826	-0.169881
Data45	-0.072123	-0.158437	0.298411	-0.144145	0.205485	-0.176697
Data46	-0.091553	-0.150859	0.302684	-0.127055	0.191243	-0.175069
Data47	-0.102844	-0.139414	0.314891	-0.118001	0.175578	-0.179647
Data48	-0.110016	-0.133464	0.33254	-0.110779	0.149333	-0.201925
Data49	-0.117035	-0.127258	0.356547	-0.109456	0.125478	-0.222473
Data50	-0.115102	-0.113627	0.370636	-0.120036	0.113678	-0.220337
Data51	-0.104777	-0.095469	0.376689	-0.13092	0.110016	-0.213725
Data52	-0.105082	-0.094299	0.37974	-0.135091	0.114237	-0.212199
Data53	-0.123901	-0.096639	0.378977	-0.135905	0.114543	-0.205688
Data54	-0.133565	-0.083059	0.372874	-0.124715	0.108337	-0.204264
Data55	-0.145315	-0.066732	0.395101	-0.113932	0.087636	-0.208028
Data56	-0.160217	-0.042267	0.434113	-0.106303	0.081431	-0.218201
Data57	-0.171865	-0.029297	0.462341	-0.093892	0.072276	-0.228271
Data58	-0.188955	-0.027262	0.488332	-0.102234	0.059865	-0.228882
Data59	-0.195923	-0.026042	0.516713	-0.112	0.049082	-0.22817
Data60	-0.202077	-0.017395	0.53182	-0.118306	0.042419	-0.234375
Data61	-0.211741	-0.018463	0.532379	-0.131531	0.041555	-0.236206
Data62	-0.223796	-0.032298	0.511678	-0.132345	0.049947	-0.249329
Data63	-0.228984	-0.034129	0.493368	-0.118205	0.044556	-0.268046
Data64	-0.218099	-0.030772	0.485229	-0.103963	0.037028	-0.282593
Data65	-0.218455	-0.040487	0.471649	-0.095113	0.024974	-0.30365
Data66	-0.223134	-0.039622	0.474141	-0.086161	0.007985	-0.321452
Data67	-0.226593	-0.029297	0.494486	-0.07487	0.001882	-0.334371
Data68	-0.224457	-0.029399	0.509847	-0.079956	0.003153	-0.354411
Data69	-0.217997	-0.045471	0.532277	-0.080363	0.002289	-0.365397
Data70	-0.209401	-0.070394	0.546977	-0.074259	-0.005493	-0.369568
Data71	-0.202586	-0.09318	0.544637	-0.069071	-0.007375	-0.380249
Data72	-0.195821	-0.101522	0.540415	-0.05544	-0.01948	-0.384318
Data73	-0.193329	-0.107778	0.543823	-0.039978	-0.03362	-0.375163
Data74	-0.192719	-0.110321	0.555827	-0.03713	-0.033112	-0.360413
Data75	-0.195872	-0.103658	0.561778	-0.039673	-0.030975	-0.35024
Data76	-0.201976	-0.10259	0.570374	-0.033162	-0.035146	-0.352071
Data77	-0.214691	-0.112661	0.57368	-0.028076	-0.042826	-0.363057
Data78	-0.223185	-0.142822	0.57841	-0.039673	-0.048879	-0.35675
Data79	-0.210826	-0.162354	0.592346	-0.061137	-0.050761	-0.349019
Data80	-0.194702	-0.188853	0.612539	-0.070394	-0.049286	-0.354818
Data81	-0.182241	-0.215149	0.622864	-0.079956	-0.044708	-0.362651
Data82	-0.170135	-0.237732	0.614166	-0.091451	-0.04481	-0.380249
Data83	-0.175323	-0.251872	0.619405	-0.092163	-0.036367	-0.392558
Data84	-0.173899	-0.256551	0.624491	-0.071513	-0.035146	-0.403341
Data85	-0.169729	-0.24587	0.620829	-0.044352	-0.042979	-0.407715
Data86	-0.165609	-0.244853	0.611572	-0.0236	-0.062561	-0.395711
Data87	-0.163727	-0.248617	0.607402	-0.011495	-0.074463	-0.373332
Data88	-0.159607	-0.250092	0.614929	-0.010071	-0.083466	-0.348002
Data89	-0.152384	-0.257212	0.61615	-0.017598	-0.090179	-0.338847
Data90	-0.136515	-0.260976	0.618947	-0.020854	-0.11027	-0.349528
Data91	-0.113169	-0.258077	0.620117	-0.004476	-0.126699	-0.353088
Data92	-0.095469	-0.264333	0.624847	0.011393	-0.13855	-0.355225
Data93	-0.085754	-0.261892	0.630951	0.014038	-0.128886	-0.360616
Data94	-0.092468	-0.263774	0.635122	0.020243	-0.11261	-0.361226
Data95	-0.109049	-0.284576	0.63797	0.020447	-0.093079	-0.34668
Data96	-0.116069	-0.299377	0.640971	0.012614	-0.081991	-0.333557
Data97	-0.11083	-0.322978	0.651347	0.016073	-0.084279	-0.327962
Data98	-0.096995	-0.348358	0.64916	0.026754	-0.107574	-0.316671
Data99	-0.081228	-0.362651	0.635173	0.027364	-0.131276	-0.308838
Data100	-0.06663	-0.367126	0.620015	0.024211	-0.145467	-0.311788
Data101	-0.058899	-0.3567	0.621948	0.022176	-0.150503	-0.314636
Data102	-0.049388	-0.356903	0.640411	0.021871	-0.150452	-0.319316
Data103	-0.040334	-0.352987	0.657349	0.008138	-0.134583	-0.32725
Data104	-0.026093	-0.350698	0.663249	0.002848	-0.121409	-0.337321
Data105	-0.00178	-0.355581	0.64977	-0.011495	-0.121206	-0.343424
Data106	0.011444	-0.365906	0.646871	-0.026042	-0.124461	-0.334676
Data107	0.017293	-0.377553	0.660604	-0.038045	-0.121613	-0.320841
Data108	0.006714	-0.381877	0.657196	-0.039876	-0.118866	-0.302836
Data109	-0.004171	-0.378876	0.664012	-0.034485	-0.129649	-0.286051
Data110	-0.011648	-0.36972	0.670369	-0.015666	-0.144094	-0.290527
Data111	-0.007782	-0.36377	0.686951	0.007833	-0.154775	-0.297648
Data112	-0.000407	-0.369619	0.692088	0.017395	-0.167948	-0.287374
Data113	0.014343	-0.385844	0.679626	0.008545	-0.171916	-0.261739
Data114	0.03067	-0.401306	0.67454	0.001729	-0.172424	-0.245768
Data115	0.045726	-0.403137	0.682068	-0.001221	-0.173543	-0.239868
Data116	0.057882	-0.417582	0.690053	-0.004883	-0.179087	-0.232544
Data117	0.082041	-0.423889	0.691223	0.008443	-0.169322	-0.226746
Data118	0.10849	-0.419108	0.68217	0.022278	-0.150503	-0.22817
Data119	0.124257	-0.403137	0.670726	0.030721	-0.134074	-0.225728
Data120	0.11912	-0.394948	0.669607	0.03774	-0.137227	-0.226237
Data121	0.110372	-0.393982	0.664673	0.039571	-0.153249	-0.236816
Data122	0.106659	-0.392151	0.653737	0.029602	-0.168762	-0.237834
Data123	0.099182	-0.391744	0.649719	0.013428	-0.187632	-0.243632
Data124	0.09079	-0.386607	0.649007	0.004985	-0.210266	-0.259298
Data125	0.092672	-0.38442	0.658315	0.007833	-0.229848	-0.282694
Data126	0.102285	-0.396322	0.659231	0.0177	-0.235494	-0.294393
Data127	0.122732	-0.407766	0.639547	0.013021	-0.234273	-0.283407
Data128	0.139211	-0.418701	0.610911	0.003052	-0.236715	-0.265503
Data129	0.152486	-0.428365	0.596313	-0.009359	-0.239054	-0.249532
Data130	0.175527	-0.44632	0.582326	-0.015869	-0.245819	-0.229085
Data131	0.201925	-0.459391	0.576833	-0.025228	-0.259501	-0.21759
Data132	0.219777	-0.464935	0.572917	-0.026143	-0.266368	-0.205078
Data133	0.221303	-0.455119	0.573069	-0.030111	-0.275116	-0.193278
Data134	0.221965	-0.45639	0.563711	-0.032349	-0.281067	-0.183004
Data135	0.216268	-0.450643	0.5572	-0.023193	-0.286102	-0.180664
Data136	0.212809	-0.43869	0.553335	-0.0177	-0.285746	-0.183919
Data137	0.209096	-0.43162	0.54891	-0.014242	-0.283813	-0.192362
Data138	0.19928	-0.419362	0.545858	0.000102	-0.280507	-0.199788
Data139	0.177155	-0.38737	0.551046	0.006205	-0.294952	-0.194092
Data140	0.158946	-0.366211	0.55776	0.013224	-0.315959	-0.182902
Data141	0.150248	-0.362345	0.560303	0.009155	-0.337219	-0.170186
Data142	0.148112	-0.360209	0.576782	-0.000916	-0.354818	-0.155131
Data143	0.151774	-0.346629	0.591532	-0.009969	-0.370433	-0.1474
Data144	0.161184	-0.339254	0.600332	-0.009664	-0.364227	-0.141296
Data145	0.15391	-0.336761	0.594482	-0.022278	-0.348969	-0.141602
Data146	0.158844	-0.348409	0.583089	-0.028381	-0.350952	-0.154215
Data147	0.172526	-0.354818	0.574646	-0.032857	-0.358887	-0.148112
Data148	0.188497	-0.36382	0.558777	-0.031026	-0.364431	-0.131226
Data149	0.199331	-0.371958	0.541992	-0.035706	-0.371908	-0.118612
Data150	0.210622	-0.378265	0.520884	-0.037537	-0.383403	-0.122782
Data151	0.219574	-0.370483	0.502218	-0.037944	-0.39917	-0.135396
Data152	0.22405	-0.348612	0.495199	-0.040995	-0.409292	-0.14445
Data153	0.217438	-0.33432	0.491943	-0.042013	-0.403239	-0.138448
Data154	0.206248	-0.326792	0.500387	-0.037944	-0.3921	-0.135091
Data155	0.187429	-0.325623	0.510915	-0.028687	-0.379486	-0.130208
Data156	0.181376	-0.332896	0.510508	-0.022583	-0.346425	-0.132955
Data157	0.186869	-0.329234	0.504049	-0.017598	-0.320892	-0.126444
Data158	0.209808	-0.327403	0.503998	-0.022685	-0.31428	-0.11617
Data159	0.218455	-0.325826	0.491994	-0.029806	-0.318095	-0.094706
Data160	0.218201	-0.334066	0.480448	-0.0354	-0.326284	-0.092265
Data161	0.207011	-0.345662	0.469716	-0.045776	-0.338186	-0.092367
Data162	0.196533	-0.36382	0.462087	-0.043233	-0.36972	-0.09847
Data163	0.200094	-0.37089	0.473277	-0.042623	-0.375315	-0.114543
Data164	0.208588	-0.361684	0.486552	-0.051473	-0.37206	-0.104777
Data165	0.211385	-0.340881	0.504913	-0.066833	-0.376129	-0.093079
Data166	0.211741	-0.330455	0.513865	-0.075684	-0.376027	-0.086161
Data167	0.212504	-0.319875	0.514933	-0.086466	-0.379333	-0.081787
Data168	0.211283	-0.318044	0.523122	-0.100708	-0.371704	-0.073954
Data169	0.214437	-0.320892	0.524343	-0.106608	-0.353953	-0.067037
Data170	0.219167	-0.33371	0.50827	-0.116577	-0.334829	-0.072225
Data171	0.236257	-0.353546	0.499115	-0.125326	-0.326436	-0.087687
Data172	0.247854	-0.360565	0.481313	-0.119629	-0.330912	-0.110168
Data173	0.241954	-0.378367	0.445302	-0.116984	-0.345408	-0.117493
Data174	0.227458	-0.393168	0.420227	-0.128581	-0.365499	-0.109558
Data175	0.200246	-0.39266	0.407664	-0.134379	-0.384979	-0.083211
Data176	0.182444	-0.382792	0.404867	-0.128784	-0.395101	-0.067342
Data177	0.181274	-0.370636	0.409851	-0.120544	-0.378418	-0.059509
Data178	0.182953	-0.337982	0.406189	-0.112101	-0.353648	-0.056254
Data179	0.199941	-0.308126	0.38798	-0.118306	-0.33905	-0.048116
Data180	0.216726	-0.299225	0.37384	-0.135701	-0.331116	-0.05249
Data181	0.223033	-0.28656	0.374146	-0.147095	-0.323944	-0.055949
Data182	0.22878	-0.280507	0.377604	-0.147807	-0.318553	-0.056966
Data183	0.22466	-0.287272	0.386353	-0.151265	-0.320485	-0.045268
Data184	0.224253	-0.28595	0.405884	-0.149943	-0.32196	-0.025635
Data185	0.232493	-0.276794	0.418193	-0.148722	-0.340474	-0.001119
Data186	0.23997	-0.268707	0.425618	-0.142008	-0.363159	0.02655
Data187	0.257314	-0.256297	0.434214	-0.152791	-0.370178	0.049032
Data188	0.265299	-0.242767	0.443115	-0.163778	-0.375214	0.05839
Data189	0.272064	-0.225627	0.437927	-0.172831	-0.365855	0.06073
Data190	0.281525	-0.207469	0.441895	-0.178324	-0.354513	0.046488
Data191	0.28478	-0.204163	0.453135	-0.171611	-0.35319	0.021057
Data192	0.274913	-0.203451	0.467224	-0.165914	-0.357564	0.0118
Data193	0.26118	-0.213928	0.463969	-0.163879	-0.370585	0.000814
Data194	0.245361	-0.226491	0.449371	-0.161845	-0.390625	-0.008443
Data195	0.236003	-0.232086	0.432485	-0.166016	-0.411987	-0.007324
Data196	0.237122	-0.221507	0.408529	-0.176086	-0.429637	0.004883
Data197	0.241343	-0.206553	0.39327	-0.187276	-0.438639	0.0059
Data198	0.243174	-0.191091	0.381622	-0.188192	-0.435384	0.001017
Data199	0.249227	-0.180918	0.385895	-0.185649	-0.43925	-0.009257
Data200	0.24409	-0.182902	0.391286	-0.188904	-0.446676	-0.027669
Data201	0.235901	-0.197601	0.382182	-0.193176	-0.470123	-0.043742
Data202	0.222727	-0.221914	0.362447	-0.194702	-0.500183	-0.057882
Data203	0.208181	-0.25884	0.345815	-0.190226	-0.53126	-0.070699
Data204	0.184377	-0.310618	0.326742	-0.185343	-0.558472	-0.072225
Data205	0.161896	-0.350087	0.295766	-0.196025	-0.580597	-0.083618
Data206	0.153097	-0.366465	0.26179	-0.203349	-0.610148	-0.106608
Data207	0.151927	-0.367483	0.230408	-0.224915	-0.631866	-0.145874
Data208	0.149689	-0.37974	0.215403	-0.241496	-0.640004	-0.175273
Data209	0.157725	-0.385183	0.19811	-0.258077	-0.641581	-0.193075
Data210	0.160675	-0.397441	0.172526	-0.279439	-0.648651	-0.226339
Data211	0.142263	-0.419464	0.149485	-0.297546	-0.649923	-0.268555
Data212	0.088348	-0.45929	0.124105	-0.322469	-0.659129	-0.310364
Data213	0.03713	-0.497538	0.098368	-0.343119	-0.682933	-0.341492
Data214	-0.014903	-0.527751	0.08077	-0.359802	-0.70872	-0.363973
Data215	-0.07309	-0.547994	0.061289	-0.38798	-0.747019	-0.37557
Data216	-0.108846	-0.55481	0.037842	-0.40446	-0.777944	-0.386251
Data217	-0.134277	-0.555674	0.005951	-0.411784	-0.794983	-0.398254
Data218	-0.137177	-0.578206	-0.01887	-0.413513	-0.806834	-0.408936
Data219	-0.128581	-0.595805	-0.03184	-0.408427	-0.821177	-0.41453
Data220	-0.113373	-0.606893	-0.038961	-0.39327	-0.831909	-0.420532
Data221	-0.090739	-0.611521	-0.058645	-0.390523	-0.846456	-0.43335
Data222	-0.07431	-0.598551	-0.076294	-0.388997	-0.863291	-0.439046
Data223	-0.069326	-0.578206	-0.087128	-0.377096	-0.874736	-0.435384
Data224	-0.063934	-0.548096	-0.103811	-0.348104	-0.877482	-0.425212
Data225	-0.046641	-0.523631	-0.11205	-0.320333	-0.882416	-0.414225
Data226	-0.034993	-0.499013	-0.098267	-0.284729	-0.87382	-0.391947
Data227	-0.020091	-0.471395	-0.071004	-0.252584	-0.849508	-0.363871
Data228	-0.003357	-0.461528	-0.058187	-0.233256	-0.816193	-0.347392
Data229	0.018107	-0.460612	-0.05661	-0.218201	-0.798747	-0.326233
Data230	0.03713	-0.455933	-0.056814	-0.197347	-0.784658	-0.306396
Data231	0.052795	-0.435435	-0.036519	-0.171305	-0.772044	-0.295207
Data232	0.065664	-0.405273	-0.00117	-0.140889	-0.75765	-0.282593
Data233	0.080719	-0.377146	0.027364	-0.110575	-0.744781	-0.266927
Data234	0.112152	-0.353038	0.045369	-0.073954	-0.728607	-0.252889
Data235	0.144196	-0.319977	0.060679	-0.042013	-0.711161	-0.235291
Data236	0.194194	-0.28422	0.087077	-0.006205	-0.695445	-0.207825
Data237	0.238393	-0.258331	0.111237	0.024719	-0.689596	-0.184835
Data238	0.265808	-0.244446	0.121104	0.038859	-0.682017	-0.172017
Data239	0.274506	-0.242106	0.120951	0.046082	-0.679321	-0.162048
Data240	0.277507	-0.246124	0.127665	0.050863	-0.671488	-0.149943
Data241	0.279083	-0.261027	0.13621	0.063578	-0.63975	-0.1356
Data242	0.28422	-0.267944	0.151062	0.082092	-0.608521	-0.133057
Data243	0.289459	-0.259399	0.156047	0.127462	-0.606384	-0.13326
Data244	0.302938	-0.247345	0.158183	0.185547	-0.60969	-0.116882
Data245	0.318298	-0.222015	0.167236	0.232951	-0.595398	-0.098674
Data246	0.333354	-0.19577	0.189616	0.276489	-0.578969	-0.082906
Data247	0.352529	-0.171916	0.219371	0.320129	-0.565389	-0.070089
Data248	0.369161	-0.152791	0.229289	0.343628	-0.563761	-0.056864
Data249	0.369161	-0.130666	0.247192	0.371806	-0.559031	-0.039164
Data250	0.383606	-0.107829	0.268504	0.400798	-0.538228	-0.015361
Data251	0.41921	-0.083262	0.290731	0.446472	-0.503642	0.020854
Data252	0.469971	-0.05661	0.311483	0.496114	-0.455831	0.05188
Data253	0.524851	-0.02828	0.347544	0.544128	-0.395253	0.077922
Data254	0.574849	0.004679	0.379384	0.592041	-0.331523	0.105082
Data255	0.615641	0.046488	0.411428	0.638835	-0.268199	0.148926
Data256	0.646413	0.102488	0.440725	0.67922	-0.209859	0.188497
Data257	0.65745	0.160268	0.457255	0.719299	-0.164591	0.217387
Data258	0.686239	0.210571	0.480347	0.759379	-0.129649	0.234375
Data259	0.714976	0.250498	0.509033	0.78949	-0.113068	0.240072
Data260	0.734914	0.29307	0.533752	0.810445	-0.092977	0.24882
Data261	0.760956	0.334015	0.554352	0.842692	-0.067851	0.260518
Data262	0.781352	0.363261	0.582581	0.880534	-0.05132	0.290934
Data263	0.806071	0.401306	0.62205	0.908203	-0.010325	0.321045
Data264	0.843608	0.442403	0.669963	0.927124	0.034536	0.356649
Data265	0.868988	0.480754	0.706228	0.961711	0.06663	0.388285
Data266	0.88033	0.520935	0.727285	0.999552	0.08962	0.423889
Data267	0.901286	0.552877	0.743103	1.038106	0.103963	0.453186
Data268	0.910136	0.586294	0.752716	1.061808	0.126851	0.468852
Data269	0.897013	0.625102	0.752513	1.098328	0.142212	0.482279
Data270	0.889842	0.655619	0.746562	1.124878	0.155436	0.495809
Data271	0.879262	0.664876	0.739746	1.141052	0.166372	0.523173
Data272	0.86497	0.663656	0.750936	1.128743	0.173442	0.546366
Data273	0.861104	0.670217	0.750224	1.11318	0.196075	0.557048
Data274	0.859172	0.68517	0.758006	1.114095	0.217845	0.555318
Data275	0.846049	0.696716	0.758921	1.115723	0.236511	0.539042
Data276	0.828908	0.692851	0.755361	1.11908	0.248667	0.519714
Data277	0.8225	0.692037	0.74295	1.127319	0.240835	0.517578
Data278	0.806376	0.695801	0.711263	1.132406	0.231272	0.515442
Data279	0.782166	0.694784	0.682373	1.119588	0.213572	0.510254
Data280	0.755412	0.683136	0.649923	1.104838	0.184174	0.501607
Data281	0.714315	0.679169	0.617523	1.082458	0.157674	0.49113
Data282	0.677795	0.665436	0.588989	1.065369	0.138092	0.474752
Data283	0.646464	0.652415	0.570882	1.060791	0.13209	0.450033
Data284	0.609894	0.636648	0.546621	1.043294	0.116119	0.417989
Data285	0.569102	0.629883	0.519257	1.016541	0.095673	0.382589
Data286	0.529938	0.61971	0.489909	0.96578	0.0619	0.343424
Data287	0.487976	0.599162	0.456136	0.898641	0.029195	0.287374
Data288	0.449168	0.586446	0.4216	0.850728	0.010834	0.237325
Data289	0.416209	0.579732	0.395966	0.817769	-0.001221	0.19928
Data290	0.39266	0.571798	0.372314	0.794983	-0.018565	0.166016
Data291	0.369212	0.544535	0.340729	0.77179	-0.043589	0.139058
Data292	0.334269	0.516001	0.311839	0.763245	-0.059153	0.10671
Data293	0.290273	0.484263	0.272776	0.762838	-0.094859	0.078735
Data294	0.25767	0.455933	0.240987	0.743205	-0.131734	0.063375
Data295	0.225118	0.432638	0.200399	0.714213	-0.167592	0.055033
Data296	0.198873	0.411682	0.166626	0.687154	-0.190023	0.042521
Data297	0.165507	0.390574	0.137431	0.655009	-0.216166	0.023397
Data298	0.126902	0.358785	0.114899	0.619202	-0.237885	0.011902
Data299	0.093587	0.34078	0.099894	0.586344	-0.257111	-0.000916
Data300	0.045369	0.321299	0.078074	0.555929	-0.275879	-0.015767
Data301	-0.004476	0.304921	0.047557	0.517578	-0.301005	-0.03123
Data302	-0.054626	0.293884	0.023804	0.487976	-0.325114	-0.041707
Data303	-0.102793	0.28478	-0.004476	0.462341	-0.350037	-0.048828
Data304	-0.147146	0.274811	-0.020142	0.429281	-0.367788	-0.075887
Data305	-0.176036	0.259298	-0.037638	0.393066	-0.39444	-0.098877
Data306	-0.199178	0.242564	-0.067851	0.352478	-0.416005	-0.119731
Data307	-0.215912	0.245361	-0.102183	0.314128	-0.431264	-0.157369
Data308	-0.241597	0.264943	-0.13972	0.299784	-0.43925	-0.186564
Data309	-0.260162	0.270182	-0.179901	0.297546	-0.434621	-0.212606
Data310	-0.282898	0.260518	-0.212758	0.297445	-0.43162	-0.230408
Data311	-0.30599	0.250804	-0.238088	0.284322	-0.43396	-0.226644
Data312	-0.327352	0.239309	-0.256348	0.272827	-0.435842	-0.220846
Data313	-0.346883	0.223033	-0.280813	0.253906	-0.462952	-0.218201
Data314	-0.380351	0.220693	-0.291799	0.244039	-0.472616	-0.221659
Data315	-0.40156	0.238597	-0.298513	0.236816	-0.45695	-0.226847
Data316	-0.422567	0.250295	-0.317027	0.223694	-0.442505	-0.236613
Data317	-0.444336	0.241954	-0.333608	0.198568	-0.439097	-0.246175
Data318	-0.471497	0.226746	-0.340932	0.187378	-0.439148	-0.262349
Data319	-0.487823	0.214691	-0.353088	0.182088	-0.447235	-0.275065
Data320	-0.498352	0.195262	-0.367228	0.170898	-0.45634	-0.289815
Data321	-0.519663	0.156403	-0.378367	0.146281	-0.450338	-0.295817
Data322	-0.545603	0.12324	-0.383199	0.125122	-0.435028	-0.291748
Data323	-0.570984	0.112966	-0.380249	0.108032	-0.427806	-0.299988
Data324	-0.593618	0.114136	-0.385488	0.101827	-0.430552	-0.298665
Data325	-0.609436	0.130361	-0.40151	0.102234	-0.435181	-0.298971
Data326	-0.625458	0.146637	-0.430145	0.112712	-0.445455	-0.303752
Data327	-0.65155	0.141907	-0.445964	0.118001	-0.456594	-0.3066
Data328	-0.685628	0.127513	-0.454508	0.124207	-0.462494	-0.313619
Data329	-0.711466	0.116272	-0.457764	0.136007	-0.473124	-0.322062
Data330	-0.726878	0.114797	-0.461782	0.131022	-0.476176	-0.336507
Data331	-0.729879	0.110067	-0.45934	0.122986	-0.473531	-0.342407
Data332	-0.725149	0.104268	-0.461985	0.119527	-0.460612	-0.329692
Data333	-0.719604	0.09552	-0.472921	0.120341	-0.44988	-0.3066
Data334	-0.707601	0.102743	-0.488993	0.120443	-0.432332	-0.279541
Data335	-0.695496	0.113118	-0.494792	0.120443	-0.414937	-0.256755
Data336	-0.695292	0.122019	-0.499827	0.09491	-0.393626	-0.23468
Data337	-0.703735	0.129344	-0.511322	0.073242	-0.376892	-0.207418
Data338	-0.69931	0.140839	-0.516001	0.067749	-0.376994	-0.190633
Data339	-0.69809	0.137889	-0.506287	0.052694	-0.362651	-0.182902
Data340	-0.707143	0.121765	-0.502167	0.049337	-0.341899	-0.182292
Data341	-0.72759	0.113271	-0.508118	0.056763	-0.328929	-0.183818
Data342	-0.735982	0.117289	-0.517985	0.061646	-0.316264	-0.165812
Data343	-0.750834	0.125987	-0.516357	0.063273	-0.317281	-0.158386
Data344	-0.760498	0.124613	-0.509542	0.05839	-0.31601	-0.171102
Data345	-0.755005	0.127614	-0.502981	0.034993	-0.300751	-0.180664
Data346	-0.749207	0.13265	-0.496775	0.029602	-0.283966	-0.197856
Data347	-0.7488	0.134837	-0.484416	0.050659	-0.252991	-0.197144
Data348	-0.745188	0.140279	-0.471395	0.065918	-0.22878	-0.186361
Data349	-0.751546	0.144908	-0.469004	0.067952	-0.211639	-0.177002
Data350	-0.769958	0.142314	-0.46814	0.077413	-0.20401	-0.167745
Data351	-0.786184	0.138906	-0.476888	0.07609	-0.189718	-0.149536
Data352	-0.813497	0.136108	-0.488892	0.086365	-0.177053	-0.1238
Data353	-0.829569	0.131226	-0.502218	0.094096	-0.161184	-0.095317
Data354	-0.82667	0.131632	-0.505015	0.089925	-0.140177	-0.069478
Data355	-0.820618	0.13504	-0.500692	0.064799	-0.124359	-0.059814
Data356	-0.80897	0.14094	-0.484873	0.050761	-0.117086	-0.047913
Data357	-0.783488	0.150045	-0.481974	0.038452	-0.111796	-0.040385
Data358	-0.769704	0.156148	-0.492961	0.043742	-0.103963	-0.039469
Data359	-0.766602	0.158437	-0.505269	0.051575	-0.088145	-0.031942
Data360	-0.763804	0.156657	-0.516866	0.057373	-0.049795	-0.02299
Data361	-0.755463	0.151418	-0.521495	0.056864	-0.002441	-0.027059
Data362	-0.742849	0.148875	-0.524038	0.049642	0.037638	-0.017395
Data363	-0.729268	0.146739	-0.521851	0.047302	0.069682	-0.001628
Data364	-0.71701	0.150757	-0.513357	0.042013	0.081838	0.009155
Data365	-0.696157	0.178274	-0.513865	0.050659	0.067749	0.006917
Data366	-0.676473	0.210266	-0.523834	0.065918	0.050303	-0.002645
Data367	-0.668894	0.223745	-0.527445	0.076904	0.042623	-0.019633
Data368	-0.66569	0.22934	-0.51534	0.084737	0.064036	-0.007935
Data369	-0.667216	0.222066	-0.512644	0.079549	0.100403	0.007833
Data370	-0.661672	0.21342	-0.496623	0.07487	0.121257	0.026855
Data371	-0.659993	0.220083	-0.486755	0.060425	0.137787	0.050252
Data372	-0.657806	0.237122	-0.493215	0.048116	0.149028	0.06958
Data373	-0.649058	0.24058	-0.495962	0.047913	0.149333	0.066223
Data374	-0.635529	0.238749	-0.50059	0.040181	0.149384	0.063578
Data375	-0.628153	0.254669	-0.509847	0.04069	0.151113	0.047099
Data376	-0.629883	0.28183	-0.519155	0.045573	0.164846	0.035095
Data377	-0.63619	0.282644	-0.52419	0.0413	0.18102	0.04008
Data378	-0.631917	0.271657	-0.515594	0.026245	0.192617	0.059306
Data379	-0.619914	0.254466	-0.505778	0.022074	0.202332	0.071818
Data380	-0.608215	0.244802	-0.504812	0.033671	0.224101	0.073242
Data381	-0.597585	0.246938	-0.500081	0.045064	0.253754	0.091553
Data382	-0.589193	0.261434	-0.482737	0.057983	0.279795	0.109762
Data383	-0.584717	0.274556	-0.473684	0.058085	0.293223	0.10732
Data384	-0.585887	0.2683	-0.482229	0.060018	0.309753	0.093892
Data385	-0.57841	0.258433	-0.490977	0.071615	0.323079	0.085347
Data386	-0.576019	0.261688	-0.489451	0.089213	0.341441	0.087992
Data387	-0.578868	0.254364	-0.490723	0.101318	0.361888	0.101929
Data388	-0.58609	0.251821	-0.494741	0.110372	0.379283	0.120341
Data389	-0.586192	0.249379	-0.496267	0.109049	0.381012	0.134684
Data390	-0.564473	0.246836	-0.491028	0.096334	0.382334	0.143229
Data391	-0.542755	0.248617	-0.497131	0.071208	0.381521	0.149536
Data392	-0.523326	0.261281	-0.499522	0.056763	0.3744	0.155334
Data393	-0.50059	0.288035	-0.507863	0.054321	0.382436	0.167948
Data394	-0.487569	0.309143	-0.512492	0.056356	0.409902	0.171
Data395	-0.47226	0.326385	-0.510712	0.049744	0.450236	0.15981
Data396	-0.473582	0.337168	-0.503387	0.042521	0.472717	0.152283
Data397	-0.476278	0.341237	-0.506846	0.034993	0.475871	0.134074
Data398	-0.473328	0.346527	-0.485382	0.034281	0.461578	0.127462
Data399	-0.475922	0.352376	-0.470785	0.033468	0.451304	0.149231
Data400	-0.471191	0.364482	-0.474497	0.035909	0.45283	0.171305
Data401	-0.459442	0.381978	-0.490417	0.0236	0.451609	0.183512
Data402	-0.448201	0.409902	-0.506541	0.016276	0.452169	0.172933
Data403	-0.430145	0.431569	-0.529531	0.017395	0.441437	0.169169
Data404	-0.415446	0.435282	-0.539347	0.015564	0.432078	0.168152
Data405	-0.392303	0.439148	-0.554911	0.019124	0.442607	0.163371
Data406	-0.371908	0.447591	-0.563253	0.033366	0.470022	0.15981
Data407	-0.352529	0.43396	-0.568746	0.059713	0.501099	0.171814
Data408	-0.34078	0.421855	-0.569407	0.076192	0.533905	0.197144
Data409	-0.340424	0.416158	-0.578359	0.077108	0.570831	0.226339
Data410	-0.355275	0.424194	-0.576274	0.060527	0.613251	0.245361
Data411	-0.370178	0.44398	-0.558675	0.052389	0.635122	0.268453
Data412	-0.376129	0.457764	-0.531413	0.05422	0.636139	0.283915
Data413	-0.370229	0.467275	-0.512644	0.052185	0.630493	0.285848
Data414	-0.368907	0.480906	-0.493673	0.042114	0.620677	0.266215
Data415	-0.369415	0.496216	-0.483297	0.031535	0.615082	0.247599
Data416	-0.353851	0.509898	-0.485433	0.031637	0.615794	0.244751
Data417	-0.336863	0.511475	-0.501556	0.04303	0.629527	0.249736
Data418	-0.319672	0.51178	-0.502167	0.04893	0.645192	0.25238
Data419	-0.301819	0.508169	-0.488485	0.04425	0.657806	0.257365
Data420	-0.300039	0.515238	-0.475515	0.047099	0.68217	0.253703
Data421	-0.297343	0.520426	-0.468852	0.04303	0.696004	0.255229
Data422	-0.281118	0.523529	-0.470937	0.043945	0.7105	0.251058
Data423	-0.255178	0.530904	-0.485484	0.037333	0.725149	0.237732
Data424	-0.214742	0.537262	-0.502828	0.034281	0.726878	0.231425
Data425	-0.187225	0.547791	-0.508321	0.025533	0.699361	0.220032
Data426	-0.16154	0.563151	-0.510864	0.010783	0.676015	0.211283
Data427	-0.15508	0.578664	-0.511983	0.004374	0.673574	0.213826
Data428	-0.168152	0.579071	-0.515442	0.00651	0.672099	0.21637
Data429	-0.195516	0.567373	-0.502828	0.016581	0.67571	0.223287
Data430	-0.221659	0.566406	-0.490367	0.025838	0.698039	0.231018
Data431	-0.231934	0.560557	-0.482229	0.036214	0.726573	0.230204
Data432	-0.221507	0.558573	-0.487569	0.046183	0.734914	0.223796
Data433	-0.204417	0.560913	-0.487111	0.055135	0.740306	0.211894
Data434	-0.187174	0.557963	-0.493418	0.058085	0.750732	0.206604
Data435	-0.181478	0.541992	-0.507253	0.064189	0.748189	0.210368
Data436	-0.180969	0.524445	-0.519358	0.069071	0.741933	0.213013
Data437	-0.167999	0.503947	-0.515594	0.068258	0.742696	0.222778
Data438	-0.163472	0.487264	-0.50237	0.069682	0.747884	0.229085
Data439	-0.168203	0.489807	-0.491231	0.072225	0.758057	0.225627
Data440	-0.176748	0.499369	-0.484263	0.067444	0.761973	0.217489
Data441	-0.17156	0.52536	-0.472158	0.054932	0.765076	0.211589
Data442	-0.16271	0.538177	-0.473785	0.035604	0.767771	0.200094
Data443	-0.152639	0.548553	-0.476379	0.027059	0.771688	0.200195
Data444	-0.137736	0.555369	-0.471293	0.027974	0.769552	0.201619
Data445	-0.11205	0.543365	-0.462596	0.02533	0.769653	0.203044
Data446	-0.092926	0.534821	-0.463816	0.021973	0.75648	0.216675
Data447	-0.085093	0.534719	-0.474141	0.019531	0.731099	0.218608
Data448	-0.069377	0.540314	-0.486196	0.027568	0.716858	0.218608
Data449	-0.061289	0.549723	-0.498047	0.039978	0.711975	0.228068
Data450	-0.05661	0.571594	-0.503438	0.054423	0.712382	0.24587
Data451	-0.042216	0.58492	-0.496419	0.05422	0.710042	0.260824
Data452	-0.026093	0.592753	-0.482076	0.055237	0.706685	0.268555
Data453	-0.012919	0.588531	-0.468801	0.053711	0.705516	0.272929
Data454	-0.011495	0.595601	-0.465597	0.052592	0.712636	0.265605
Data455	-0.011292	0.582275	-0.46346	0.052287	0.732371	0.260213
Data456	-0.009003	0.564117	-0.458425	0.044454	0.743561	0.255432
Data457	-0.003713	0.547892	-0.458832	0.034485	0.749359	0.243225
Data458	0.002136	0.529989	-0.447642	0.017497	0.752055	0.219218
Data459	0.006612	0.524495	-0.443776	0.010376	0.768229	0.205587
Data460	0.012868	0.531921	-0.436503	0.00946	0.7901	0.213623
Data461	0.028483	0.546468	-0.425669	0.016378	0.808868	0.220235
Data462	0.043132	0.552114	-0.418498	0.024109	0.806936	0.22349
Data463	0.055898	0.551605	-0.416972	0.018717	0.796153	0.223185
Data464	0.064748	0.547587	-0.41748	0.016073	0.774536	0.218201
Data465	0.073293	0.54189	-0.423381	0.019124	0.757802	0.215047
Data466	0.082703	0.526123	-0.421041	0.029907	0.743357	0.218506
Data467	0.080821	0.506795	-0.422923	0.033061	0.73761	0.236511
Data468	0.090841	0.479533	-0.424347	0.03245	0.731964	0.252686
Data469	0.098724	0.449982	-0.430654	0.033162	0.728556	0.245667
Data470	0.095418	0.425466	-0.426585	0.027161	0.734049	0.239563
Data471	0.093943	0.393677	-0.415548	0.02004	0.72937	0.248515
Data472	0.096893	0.372772	-0.403646	0.005595	0.719757	0.273132
Data473	0.090179	0.364227	-0.392761	-0.009054	0.714366	0.288493
Data474	0.093638	0.373586	-0.392507	-0.003357	0.715129	0.290019
Data475	0.106761	0.401815	-0.398153	0.012004	0.701904	0.298767
Data476	0.123952	0.420583	-0.403239	0.033976	0.685374	0.307617
Data477	0.147705	0.437978	-0.401764	0.040181	0.682068	0.319519
Data478	0.168813	0.442861	-0.410156	0.027568	0.695801	0.340474
Data479	0.177409	0.450795	-0.403748	0.019633	0.706991	0.337219
Data480	0.182037	0.453593	-0.392558	0.007528	0.698497	0.330912
Data481	0.200348	0.46229	-0.37267	0.003866	0.661875	0.324605
Data482	0.22995	0.485789	-0.351512	0.015259	0.621897	0.316467
Data483	0.246582	0.49235	-0.344696	0.024211	0.600484	0.312907
Data484	0.247752	0.474803	-0.34495	0.02004	0.596619	0.322571
Data485	0.243683	0.449982	-0.347697	0.011597	0.592651	0.333354
Data486	0.238342	0.422974	-0.348409	0.01119	0.602519	0.338542
Data487	0.233561	0.40741	-0.334269	0.015869	0.610911	0.347087
Data488	0.245361	0.409241	-0.313975	0.015564	0.623322	0.346476
Data489	0.258993	0.417684	-0.298564	0.002848	0.637919	0.34139
Data490	0.268809	0.426585	-0.29424	-0.008341	0.630239	0.330302
Data491	0.264587	0.431976	-0.282084	-0.008748	0.610758	0.328979
Data492	0.255585	0.428721	-0.278982	-0.00234	0.593719	0.337118
Data493	0.24999	0.426229	-0.276998	0.003357	0.577291	0.330607
Data494	0.255025	0.411377	-0.265706	0.01119	0.561066	0.317891
Data495	0.263672	0.399068	-0.253143	0.008952	0.550791	0.317586
Data496	0.277201	0.400899	-0.24587	0.004985	0.556132	0.334269
Data497	0.294342	0.404104	-0.24943	0.004069	0.566457	0.349935
Data498	0.312703	0.398814	-0.254262	-0.004679	0.569051	0.35614
Data499	0.320485	0.401408	-0.24882	-0.007121	0.564117	0.359701
Data500	0.325775	0.410817	-0.23468	-0.02889	0.561269	0.354919
Data501	0.340271	0.423584	-0.216777	-0.042826	0.555725	0.349121
Data502	0.353851	0.429993	-0.198364	-0.048421	0.539907	0.35848
Data503	0.369415	0.420227	-0.1887	-0.047404	0.519765	0.37852
Data504	0.377502	0.416056	-0.171814	-0.040792	0.513357	0.393677
Data505	0.372111	0.394084	-0.159302	-0.033569	0.517375	0.411479
Data506	0.361786	0.365194	-0.145111	-0.035197	0.515747	0.41687
Data507	0.342356	0.34551	-0.136719	-0.03479	0.517731	0.411275
Data508	0.328013	0.332387	-0.12502	-0.039063	0.513306	0.399882
Data509	0.322673	0.33315	-0.126801	-0.040283	0.513865	0.397237
Data510	0.324249	0.336456	-0.128784	-0.045064	0.505015	0.403951
Data511	0.339813	0.341136	-0.132446	-0.062459	0.487264	0.414632
Data512	0.360718	0.316671	-0.149028	-0.057882	0.4599	0.415039
Data513	0.373739	0.275574	-0.160828	-0.048014	0.442301	0.414225
Data514	0.371653	0.236308	-0.169881	-0.042419	0.438741	0.416565
Data515	0.374044	0.201925	-0.16922	-0.044657	0.428467	0.402527
Data516	0.377858	0.182699	-0.158997	-0.048828	0.439301	0.385539
Data517	0.388794	0.168203	-0.146128	-0.042013	0.441233	0.392558
Data518	0.395355	0.149129	-0.138143	-0.042725	0.435486	0.397237
Data519	0.384979	0.136566	-0.130819	-0.057576	0.429331	0.407206
Data520	0.367533	0.143178	-0.134379	-0.073242	0.420431	0.410665
Data521	0.369975	0.151723	-0.146993	-0.096436	0.412242	0.40212
Data522	0.380605	0.150808	-0.161641	-0.119629	0.398661	0.39266
Data523	0.39327	0.145467	-0.175934	-0.129801	0.393016	0.388489
Data524	0.399729	0.137583	-0.18163	-0.114237	0.388031	0.381165
Data525	0.386251	0.119324	-0.168864	-0.111694	0.38564	0.363057
Data526	0.369059	0.105743	-0.149078	-0.119425	0.372874	0.358175
Data527	0.351156	0.097249	-0.124207	-0.122884	0.367889	0.362956
Data528	0.342509	0.089111	-0.103658	-0.125427	0.370229	0.380147
Data529	0.338033	0.086924	-0.101878	-0.134481	0.366923	0.401815
Data530	0.348562	0.085805	-0.103353	-0.146484	0.347188	0.397237
Data531	0.356038	0.076803	-0.115102	-0.150757	0.321859	0.369161
Data532	0.368042	0.065511	-0.131938	-0.167135	0.29129	0.334778
Data533	0.374196	0.04837	-0.138957	-0.16805	0.26947	0.306193
Data534	0.364685	0.019684	-0.151418	-0.175578	0.24587	0.299988
Data535	0.350494	-0.012004	-0.165761	-0.184733	0.228017	0.313619
Data536	0.335134	-0.027161	-0.181274	-0.201518	0.213114	0.31901
Data537	0.323842	-0.032603	-0.199585	-0.200094	0.191905	0.320435
Data538	0.304871	-0.043793	-0.199585	-0.182393	0.164591	0.309448
Data539	0.285339	-0.067749	-0.190582	-0.16449	0.154063	0.309753
Data540	0.274048	-0.088145	-0.190989	-0.150757	0.145264	0.302836
Data541	0.284526	-0.11205	-0.195719	-0.148417	0.132751	0.274455
Data542	0.285797	-0.129852	-0.196482	-0.1533	0.116272	0.241496
Data543	0.265961	-0.147959	-0.183919	-0.167033	0.114695	0.222371
Data544	0.245158	-0.161387	-0.180359	-0.190938	0.1356	0.217082
Data545	0.231476	-0.173238	-0.183512	-0.212606	0.149841	0.218201
Data546	0.21993	-0.196737	-0.189921	-0.230916	0.12914	0.211182
Data547	0.214081	-0.2152	-0.190481	-0.243327	0.105743	0.1946
Data548	0.199483	-0.233002	-0.188497	-0.25533	0.096029	0.185242
Data549	0.182699	-0.231984	-0.196177	-0.268351	0.087433	0.180969
Data550	0.169373	-0.215403	-0.200704	-0.273946	0.073039	0.168864
Data551	0.160878	-0.206807	-0.207621	-0.28066	0.06546	0.154622
Data552	0.16098	-0.221863	-0.212453	-0.287272	0.074107	0.143433
Data553	0.162913	-0.251109	-0.222066	-0.293783	0.08316	0.126648
Data554	0.16098	-0.291799	-0.239309	-0.303752	0.078176	0.099691
Data555	0.150248	-0.325419	-0.248973	-0.312805	0.057526	0.07782
Data556	0.13443	-0.33727	-0.243429	-0.312093	0.026855	0.066833
Data557	0.143026	-0.34551	-0.243378	-0.302327	-0.006816	0.062764
Data558	0.161692	-0.359141	-0.233002	-0.302327	-0.02121	0.065308
Data559	0.172729	-0.361633	-0.229594	-0.318604	-0.046997	0.056559
Data560	0.181224	-0.367889	-0.222778	-0.344849	-0.070648	0.030924
Data561	0.172831	-0.373332	-0.224457	-0.360209	-0.081024	0.020142
Data562	0.148315	-0.373739	-0.228119	-0.362854	-0.09669	0.00651
Data563	0.11968	-0.391286	-0.247243	-0.355733	-0.105184	-0.012207
Data564	0.095215	-0.417887	-0.259908	-0.35909	-0.116781	-0.039876
Data565	0.077566	-0.434214	-0.259043	-0.360616	-0.130259	-0.052185
Data566	0.060781	-0.457306	-0.264384	-0.35085	-0.139618	-0.056458
Data567	0.0501	-0.479075	-0.263824	-0.338236	-0.135803	-0.067139
Data568	0.043132	-0.495097	-0.253805	-0.316976	-0.132853	-0.07192
Data569	0.041555	-0.49825	-0.234426	-0.302429	-0.144145	-0.068461
Data570	0.044963	-0.502014	-0.231374	-0.295512	-0.150859	-0.059814
Data571	0.048574	-0.503082	-0.230408	-0.297343	-0.153554	-0.047506
Data572	0.042928	-0.502777	-0.236359	-0.297343	-0.16805	-0.049133
Data573	0.028178	-0.502421	-0.235596	-0.309143	-0.175323	-0.06134
Data574	0.025533	-0.508321	-0.230713	-0.320435	-0.189972	-0.062968
Data575	0.028992	-0.520935	-0.22344	-0.321452	-0.20752	-0.06134
Data576	0.037537	-0.529989	-0.222117	-0.311991	-0.199382	-0.062154
Data577	0.046031	-0.530396	-0.235341	-0.308736	-0.176341	-0.05483
Data578	0.051575	-0.529836	-0.246582	-0.299072	-0.161285	-0.049642
Data579	0.045726	-0.544027	-0.237172	-0.299581	-0.166219	-0.055847
Data580	0.032349	-0.557149	-0.234222	-0.310465	-0.176849	-0.067952
Data581	0.022888	-0.54835	-0.246175	-0.319214	-0.195007	-0.068359
Data582	0.016327	-0.542043	-0.251516	-0.338949	-0.20579	-0.080058
Data583	0.017955	-0.545298	-0.24409	-0.344035	-0.215912	-0.08606
Data584	0.02594	-0.529378	-0.239105	-0.340169	-0.218862	-0.076701
Data585	0.027059	-0.500336	-0.233816	-0.329793	-0.220642	-0.060527
Data586	0.023295	-0.462138	-0.237427	-0.320638	-0.207265	-0.059408
Data587	0.016937	-0.442149	-0.252991	-0.305481	-0.189616	-0.054728
Data588	0.003103	-0.436198	-0.278473	-0.296936	-0.180155	-0.062358
Data589	-0.019124	-0.443522	-0.306651	-0.307312	-0.169423	-0.070699
Data590	-0.029806	-0.461833	-0.327301	-0.314738	-0.171204	-0.07192
Data591	-0.024567	-0.480804	-0.345256	-0.320638	-0.183868	-0.067546
Data592	-0.018056	-0.489299	-0.355326	-0.334676	-0.193837	-0.070292
Data593	-0.012767	-0.497437	-0.348562	-0.356038	-0.197194	-0.090637
Data594	-0.004934	-0.51295	-0.319621	-0.347697	-0.188039	-0.097555
Data595	-0.012665	-0.512746	-0.302429	-0.331523	-0.174967	-0.10081
Data596	-0.010223	-0.508982	-0.305583	-0.329692	-0.164795	-0.105591
Data597	-0.004527	-0.506083	-0.29836	-0.327962	-0.14562	-0.083415
Data598	-0.011749	-0.505117	-0.294596	-0.323385	-0.1415	-0.06307
Data599	-0.034027	-0.498352	-0.306447	-0.312398	-0.15625	-0.061442
Data600	-0.055695	-0.489553	-0.309296	-0.309347	-0.18219	-0.061137
Data601	-0.066477	-0.473073	-0.305786	-0.307109	-0.204976	-0.060425
Data602	-0.052236	-0.449066	-0.29363	-0.305888	-0.222371	-0.066935
Data603	-0.029551	-0.425466	-0.281525	-0.300802	-0.231781	-0.062154
Data604	-0.008647	-0.414378	-0.268555	-0.288391	-0.221914	-0.046692
Data605	-0.007579	-0.405579	-0.275065	-0.280558	-0.216522	-0.031637
Data606	-0.018005	-0.39561	-0.291545	-0.271403	-0.209605	-0.024414
Data607	-0.026703	-0.37557	-0.300751	-0.273743	-0.210012	-0.028076
Data608	-0.016479	-0.346375	-0.309906	-0.292358	-0.210266	-0.043132
Data609	-0.014445	-0.330709	-0.316569	-0.301615	-0.226542	-0.055949
Data610	-0.011648	-0.327606	-0.309041	-0.296631	-0.241496	-0.064392
Data611	-0.020447	-0.318909	-0.300446	-0.292257	-0.251668	-0.065409
Data612	-0.033315	-0.312449	-0.304057	-0.290222	-0.237986	-0.05717
Data613	-0.027059	-0.32252	-0.312907	-0.283407	-0.216827	-0.042216
Data614	-0.02065	-0.344747	-0.315908	-0.276489	-0.202738	-0.030009
Data615	-0.028992	-0.351156	-0.322367	-0.275472	-0.213826	-0.034078
Data616	-0.029958	-0.328878	-0.311534	-0.279846	-0.241191	-0.032145
Data617	-0.046539	-0.320841	-0.299174	-0.275675	-0.259094	-0.025736
Data618	-0.058136	-0.323435	-0.291341	-0.255127	-0.262095	-0.022583
Data619	-0.059408	-0.31723	-0.304972	-0.244039	-0.268656	-0.014445
Data620	-0.058492	-0.303955	-0.315806	-0.235799	-0.26825	-0.001933
Data621	-0.062256	-0.28417	-0.316366	-0.233866	-0.272268	-0.000203
Data622	-0.07075	-0.269826	-0.320435	-0.221354	-0.286916	0.012512
Data623	-0.065053	-0.2624	-0.333659	-0.209147	-0.309499	0.01414
Data624	-0.058543	-0.268351	-0.338593	-0.206706	-0.347595	-0.001526
Data625	-0.056254	-0.265503	-0.339457	-0.196431	-0.381978	-0.030924
Data626	-0.056559	-0.246226	-0.344289	-0.19104	-0.398407	-0.057475
Data627	-0.07431	-0.231425	-0.351969	-0.183818	-0.391134	-0.087484
Data628	-0.090383	-0.22939	-0.347493	-0.173848	-0.389201	-0.107015
Data629	-0.10203	-0.235596	-0.335897	-0.178528	-0.394592	-0.103353
Data630	-0.111389	-0.248413	-0.346578	-0.17568	-0.395406	-0.102132
Data631	-0.102336	-0.255839	-0.368551	-0.161336	-0.399882	-0.089722
Data632	-0.081329	-0.263265	-0.373993	-0.167033	-0.391235	-0.068868
Data633	-0.070292	-0.269877	-0.360311	-0.181478	-0.381775	-0.069784
Data634	-0.062714	-0.266774	-0.351664	-0.189006	-0.380452	-0.083923
Data635	-0.051371	-0.252635	-0.339355	-0.185038	-0.372976	-0.095723
Data636	-0.040283	-0.254415	-0.335948	-0.177917	-0.363719	-0.097046
Data637	-0.040639	-0.261943	-0.349019	-0.178121	-0.354462	-0.097249
Data638	-0.03835	-0.267639	-0.365448	-0.177205	-0.33783	-0.105387
Data639	-0.031535	-0.265198	-0.382233	-0.177612	-0.337779	-0.119527
