# Supplementary material for: Integration of MRI and somatosensory evoked potentials facilitate diagnosis of spinal cord compression
Source: Sci Rep. 2023 May 15;13:7861. doi: 10.1038/s41598-023-34832-2 (PMC10185544; doi:10.1038/s41598-023-34832-2)
Supplement: Supplementary file 3 — Supplementary Information 3. [file 41598_2023_34832_MOESM3_ESM.zip › Preoperative SSEP data/spinal cord compression group/3125605_2/3125605_2_Lt Tibial SEP_Cz'-Fpz_201220_105226.csv]

Index	1	2	3	4	5	6	7	8	9
Name	Cz'-Fpz	Cz'-Fpz	Cz'-Fpz	Cz'-Fpz	Cz'-Fpz	Cz'-Fpz	Cz'-Fpz	Cz'-Fpz	Cz'-Fpz
Time	2.02001E+13	2.02001E+13	2.02001E+13	2.02001E+13	2.02001E+13	2.02001E+13	2.02001E+13	2.02001E+13	2.02001E+13
Highcut	500	500	500	500	500	500	500	500	500
Lowcut	10	10	10	10	10	10	10	10	10
Period	0.000156	0.000156	0.000156	0.000156	0.000156	0.000156	0.000156	0.000156	0.000156
Averages	120	120	120	120	120	120	120	120	120
Int (mA)	18/17.9mA	18/17.9mA	18/17.9mA	18/17.9mA	18/17.9mA	18/17.9mA	18/17.9mA	18/17.9mA	18/17.9mA
Pulse Width (�gs)	200�s	200�s	200�s	200�s	200�s	200�s	200�s	200�s	200�s
Rep Rate (Hz)	3.11Hz	3.11Hz	3.11Hz	3.11Hz	3.11Hz	3.11Hz	3.11Hz	3.11Hz	3.11Hz
Data0	0.283	-0.599976	-0.320841	-0.109253	-0.616252	-0.519206	-0.239461	0.181681	-0.166219
Data1	-3.252767	-4.626872	-2.029826	-0.042318	-0.545451	-0.456746	-0.153605	0.211995	-0.120646
Data2	-3.409831	-3.481852	-4.860229	0.078735	-0.415039	-0.337931	-0.055745	0.247803	-0.060221
Data3	0.003255	0.061035	-2.086995	0.242513	-0.236816	-0.172119	0.048218	0.287882	0.010783
Data4	1.8986	1.576538	0.348307	0.426636	-0.033976	0.020142	0.152181	0.329997	0.08728
Data5	2.589518	2.044881	1.322021	0.604451	0.163778	0.213013	0.24882	0.371908	0.162557
Data6	2.596436	1.920573	1.523031	0.749919	0.328573	0.379435	0.332031	0.411377	0.230103
Data7	2.270304	1.533	1.307576	0.84493	0.43925	0.498454	0.396932	0.44637	0.284424
Data8	1.838175	1.089071	0.923462	0.881755	0.486247	0.559285	0.440674	0.475057	0.321452
Data9	1.42985	0.689901	0.545247	0.864054	0.472412	0.562744	0.46285	0.496419	0.338949
Data10	1.097819	0.384318	0.240072	0.80485	0.410563	0.519409	0.464681	0.509847	0.337524
Data11	0.864258	0.175781	0.004069	0.720825	0.319214	0.445557	0.450033	0.51534	0.318807
Data12	0.71818	0.057373	-0.157267	0.629679	0.217082	0.35909	0.422567	0.513509	0.286865
Data13	0.645752	0.013835	-0.234782	0.544637	0.120239	0.275065	0.387573	0.505778	0.245768
Data14	0.603027	0.006104	-0.253092	0.47526	0.039469	0.204671	0.348918	0.493164	0.200195
Data15	0.587362	0.021769	-0.251465	0.423584	-0.021159	0.152995	0.310872	0.477295	0.154012
Data16	0.582275	0.038656	-0.24882	0.388387	-0.063477	0.119019	0.275879	0.459798	0.110881
Data17	0.572917	0.052083	-0.235189	0.367635	-0.088501	0.101929	0.245565	0.441895	0.072835
Data18	0.567627	0.077515	-0.21932	0.357259	-0.100505	0.09786	0.220744	0.424805	0.040894
Data19	0.567424	0.096842	-0.195923	0.353597	-0.103556	0.102539	0.201416	0.409139	0.015666
Data20	0.564575	0.120646	-0.180257	0.35319	-0.101725	0.111694	0.187581	0.395508	-0.003052
Data21	0.559082	0.145874	-0.172323	0.353597	-0.097453	0.122477	0.177205	0.384318	-0.016479
Data22	0.562948	0.148722	-0.168864	0.353597	-0.092163	0.132243	0.169678	0.375163	-0.026449
Data23	0.564168	0.161947	-0.174561	0.35258	-0.087077	0.139974	0.164591	0.368245	-0.033569
Data24	0.56661	0.150146	-0.17334	0.350342	-0.082194	0.14506	0.161336	0.363159	-0.038452
Data25	0.552572	0.138753	-0.179036	0.347087	-0.077922	0.147909	0.159302	0.359904	-0.042114
Data26	0.538534	0.109456	-0.181274	0.343018	-0.074463	0.148722	0.158081	0.356852	-0.044759
Data27	0.529785	0.077311	-0.175578	0.338542	-0.072021	0.148519	0.157064	0.3538	-0.047201
Data28	0.512085	0.066121	-0.166626	0.333862	-0.070801	0.148112	0.156047	0.350952	-0.049845
Data29	0.49113	0.061239	-0.165405	0.329386	-0.071208	0.148112	0.154826	0.348511	-0.052897
Data30	0.479329	0.05839	-0.170288	0.325114	-0.073242	0.149129	0.153198	0.346069	-0.056152
Data31	0.474447	0.052694	-0.178223	0.321452	-0.076904	0.15096	0.150757	0.343628	-0.060018
Data32	0.47526	0.048014	-0.173136	0.3184	-0.081584	0.154012	0.147502	0.340983	-0.064087
Data33	0.458577	0.049032	-0.178223	0.315959	-0.086873	0.158081	0.143636	0.337931	-0.068766
Data34	0.448608	0.053711	-0.192464	0.314331	-0.09196	0.163167	0.138753	0.334473	-0.073649
Data35	0.434977	0.066121	-0.192871	0.313517	-0.096436	0.16866	0.133464	0.330811	-0.079142
Data36	0.406291	0.076904	-0.194906	0.313517	-0.099691	0.174764	0.127563	0.326742	-0.085042
Data37	0.379028	0.080566	-0.20284	0.313517	-0.101115	0.181071	0.121257	0.322469	-0.091349
Data38	0.357869	0.079956	-0.205485	0.313517	-0.101115	0.187581	0.11495	0.317993	-0.098267
Data39	0.345459	0.076294	-0.207113	0.312703	-0.099691	0.194092	0.108846	0.313517	-0.105794
Data40	0.331217	0.068359	-0.203857	0.310059	-0.097453	0.200602	0.103149	0.308838	-0.113932
Data41	0.31901	0.066935	-0.196126	0.305176	-0.095011	0.206909	0.09786	0.303955	-0.122477
Data42	0.304972	0.07487	-0.174967	0.297852	-0.092977	0.212606	0.09318	0.299276	-0.131429
Data43	0.301514	0.079753	-0.150553	0.287882	-0.09196	0.217692	0.089111	0.294596	-0.140584
Data44	0.31189	0.083415	-0.141602	0.275472	-0.092163	0.222168	0.085449	0.29012	-0.150146
Data45	0.320028	0.075684	-0.134277	0.261637	-0.093384	0.225627	0.082397	0.285645	-0.159302
Data46	0.315145	0.060018	-0.125529	0.246989	-0.095622	0.228271	0.079753	0.281576	-0.168457
Data47	0.320841	0.059001	-0.134277	0.23234	-0.098267	0.230103	0.077311	0.27771	-0.177002
Data48	0.321655	0.065918	-0.141398	0.218506	-0.100911	0.23112	0.075277	0.274251	-0.18514
Data49	0.317179	0.058594	-0.145874	0.205892	-0.103149	0.231527	0.073242	0.270793	-0.192464
Data50	0.321452	0.054118	-0.146484	0.194499	-0.104777	0.23112	0.071411	0.267741	-0.199178
Data51	0.331217	0.059611	-0.147298	0.184326	-0.105591	0.229899	0.069784	0.265096	-0.205282
Data52	0.333455	0.058594	-0.145264	0.174967	-0.105998	0.228068	0.068359	0.262451	-0.210775
Data53	0.327555	0.051066	-0.136719	0.166016	-0.106405	0.22583	0.067139	0.26001	-0.215658
Data54	0.321045	0.053507	-0.131836	0.157471	-0.107015	0.223185	0.066121	0.257772	-0.220337
Data55	0.314331	0.06897	-0.120443	0.148926	-0.108032	0.220133	0.065511	0.255534	-0.224813
Data56	0.298258	0.080566	-0.116374	0.140381	-0.10966	0.217489	0.065308	0.253296	-0.229289
Data57	0.27771	0.084229	-0.135701	0.132243	-0.111694	0.214844	0.065308	0.251261	-0.233968
Data58	0.264486	0.088704	-0.164998	0.124308	-0.113932	0.212606	0.065918	0.249227	-0.238647
Data59	0.268555	0.07609	-0.175781	0.116577	-0.11617	0.210775	0.066732	0.247192	-0.243734
Data60	0.279948	0.053101	-0.187581	0.109049	-0.117594	0.209351	0.067749	0.245158	-0.249023
Data61	0.29541	0.041504	-0.175374	0.101318	-0.118408	0.207926	0.06897	0.243123	-0.254517
Data62	0.304769	0.037638	-0.166219	0.09318	-0.118408	0.206502	0.07019	0.241089	-0.260417
Data63	0.315959	0.033773	-0.160726	0.084432	-0.117798	0.204875	0.071411	0.239054	-0.26652
Data64	0.314331	0.027059	-0.154215	0.075073	-0.116781	0.203044	0.072632	0.23702	-0.272827
Data65	0.309245	0.019938	-0.13916	0.064901	-0.115763	0.201416	0.073649	0.234985	-0.279338
Data66	0.308431	0.0059	-0.125936	0.054118	-0.11495	0.200195	0.074463	0.233154	-0.286255
Data67	0.316366	0.01241	-0.122884	0.043132	-0.114339	0.199788	0.075073	0.231323	-0.293376
Data68	0.309855	0.0236	-0.118408	0.031942	-0.113932	0.200399	0.075684	0.229289	-0.300903
Data69	0.2948	0.034587	-0.113118	0.020955	-0.113932	0.202433	0.07609	0.227458	-0.309041
Data70	0.27181	0.027669	-0.112305	0.009766	-0.113932	0.206095	0.076497	0.225423	-0.317383
Data71	0.232951	0.023804	-0.108439	-0.001424	-0.113932	0.210775	0.076904	0.223389	-0.326538
Data72	0.181478	0.035604	-0.105387	-0.013021	-0.113525	0.216471	0.077515	0.221354	-0.3361
Data73	0.129598	0.040283	-0.10498	-0.024821	-0.112915	0.222575	0.078125	0.219116	-0.345866
Data74	0.099894	0.040894	-0.108439	-0.037028	-0.111898	0.228475	0.079142	0.216878	-0.356038
Data75	0.100505	0.038656	-0.086873	-0.049032	-0.110474	0.233968	0.08016	0.214437	-0.366007
Data76	0.097453	0.020955	-0.062052	-0.060832	-0.109049	0.238851	0.08138	0.211995	-0.375773
Data77	0.087484	0.012817	-0.048218	-0.071615	-0.107422	0.243123	0.082601	0.209147	-0.384928
Data78	0.066325	-0.004272	-0.042114	-0.081177	-0.105794	0.246785	0.084025	0.206502	-0.393473
Data79	0.052083	-0.019938	-0.029093	-0.089518	-0.10437	0.249837	0.085449	0.203654	-0.401001
Data80	0.045369	-0.043742	-0.019328	-0.096232	-0.102946	0.252686	0.08667	0.200602	-0.407715
Data81	0.062663	-0.045776	-0.013021	-0.101725	-0.101318	0.25533	0.087891	0.19755	-0.413615
Data82	0.073242	-0.028687	-0.011393	-0.105794	-0.099894	0.257568	0.088704	0.194499	-0.418701
Data83	0.076294	-0.027466	-0.014242	-0.109049	-0.098063	0.259196	0.089518	0.191447	-0.423381
Data84	0.060221	-0.038452	-0.018107	-0.111694	-0.096232	0.260213	0.089722	0.188599	-0.427653
Data85	0.046794	-0.049642	-0.026042	-0.114543	-0.093994	0.260417	0.089722	0.18575	-0.431519
Data86	0.041707	-0.055949	-0.037638	-0.117594	-0.091553	0.259399	0.089518	0.183105	-0.435384
Data87	0.050252	-0.062052	-0.038656	-0.121867	-0.088704	0.257568	0.088908	0.180664	-0.43925
Data88	0.054321	-0.08077	-0.033773	-0.12797	-0.085449	0.255127	0.088094	0.178426	-0.442912
Data89	0.0413	-0.100911	-0.036418	-0.136108	-0.081787	0.251872	0.087077	0.176595	-0.446574
Data90	0.025431	-0.116984	-0.036418	-0.146891	-0.077515	0.248413	0.08606	0.175171	-0.450033
Data91	0.019124	-0.137329	-0.039266	-0.159912	-0.072835	0.245158	0.085246	0.17395	-0.453084
Data92	0.025228	-0.154622	-0.039673	-0.175374	-0.067749	0.241903	0.084635	0.173136	-0.455729
Data93	0.020345	-0.14974	-0.024211	-0.192261	-0.062256	0.239054	0.084635	0.172526	-0.457764
Data94	0.011393	-0.132853	-0.007324	-0.209961	-0.056356	0.236816	0.085042	0.172119	-0.459391
Data95	-0.011597	-0.132039	0.010579	-0.227254	-0.050456	0.234782	0.086263	0.172119	-0.460409
Data96	-0.01709	-0.130005	0.032959	-0.243123	-0.044556	0.233154	0.088094	0.172119	-0.461019
Data97	-0.036011	-0.109456	0.050049	-0.256958	-0.038656	0.231934	0.090535	0.172526	-0.461426
Data98	-0.054525	-0.089722	0.049845	-0.268148	-0.032756	0.230713	0.093384	0.172933	-0.461833
Data99	-0.079549	-0.068563	0.044556	-0.276082	-0.026855	0.229289	0.096639	0.173543	-0.46224
Data100	-0.107218	-0.071818	0.032552	-0.280558	-0.020955	0.227865	0.100098	0.174357	-0.463053
Data101	-0.130208	-0.082804	0.0177	-0.281372	-0.014852	0.226034	0.103556	0.175374	-0.464071
Data102	-0.14445	-0.091756	0.019938	-0.278931	-0.008748	0.224202	0.107015	0.176595	-0.465698
Data103	-0.151774	-0.102539	0.049845	-0.273031	-0.003052	0.221965	0.109863	0.178019	-0.467733
Data104	-0.145467	-0.116577	0.083211	-0.263468	0.002238	0.219523	0.112508	0.180054	-0.470174
Data105	-0.127157	-0.132039	0.100505	-0.250854	0.006917	0.217082	0.114543	0.182292	-0.472616
Data106	-0.107015	-0.155843	0.098674	-0.234782	0.010986	0.214844	0.11617	0.18514	-0.474854
Data107	-0.094198	-0.16154	0.085246	-0.216064	0.013631	0.213216	0.117391	0.188395	-0.476888
Data108	-0.097656	-0.167236	0.079346	-0.194906	0.015462	0.212199	0.118612	0.192464	-0.478312
Data109	-0.112305	-0.170492	0.08077	-0.172729	0.016479	0.212199	0.119629	0.19694	-0.478923
Data110	-0.121257	-0.162964	0.074056	-0.150146	0.016683	0.212809	0.120646	0.202026	-0.478923
Data111	-0.120036	-0.155233	0.061239	-0.128988	0.016683	0.21464	0.121867	0.207723	-0.478109
Data112	-0.126139	-0.137329	0.058594	-0.11027	0.016886	0.217082	0.123698	0.213826	-0.476481
Data113	-0.137533	-0.116577	0.08016	-0.095011	0.017293	0.220133	0.125732	0.22054	-0.474243
Data114	-0.148926	-0.117594	0.09318	-0.084432	0.017904	0.223592	0.128377	0.227661	-0.471395
Data115	-0.162354	-0.124715	0.108643	-0.078532	0.018717	0.227458	0.131632	0.234985	-0.46814
Data116	-0.161743	-0.120239	0.109253	-0.077922	0.019328	0.230916	0.135091	0.242513	-0.464681
Data117	-0.153402	-0.122477	0.099894	-0.081787	0.019328	0.234375	0.138753	0.250041	-0.460815
Data118	-0.154826	-0.137329	0.090535	-0.089518	0.018921	0.237427	0.142212	0.257772	-0.456746
Data119	-0.158285	-0.148315	0.075277	-0.100708	0.017497	0.239868	0.145671	0.265299	-0.452271
Data120	-0.16154	-0.148519	0.05839	-0.113932	0.015259	0.241699	0.148519	0.272827	-0.447388
Data121	-0.163167	-0.131632	0.056356	-0.128174	0.012207	0.24292	0.150553	0.279948	-0.442301
Data122	-0.16744	-0.140177	0.075277	-0.143026	0.008545	0.243327	0.151978	0.286662	-0.436401
Data123	-0.176595	-0.135701	0.086466	-0.157267	0.004476	0.243327	0.152384	0.293172	-0.429688
Data124	-0.187174	-0.136312	0.098063	-0.170288	0.000203	0.242716	0.151774	0.299072	-0.42216
Data125	-0.192871	-0.127767	0.101725	-0.181885	-0.004069	0.241292	0.150553	0.304565	-0.413818
Data126	-0.181478	-0.120443	0.119832	-0.191854	-0.008341	0.239461	0.148722	0.309855	-0.40446
Data127	-0.17334	-0.122477	0.132039	-0.199788	-0.0118	0.23702	0.146484	0.314535	-0.394287
Data128	-0.176188	-0.130005	0.136922	-0.205688	-0.014242	0.234172	0.144043	0.31901	-0.383097
Data129	-0.188192	-0.131836	0.139364	-0.209961	-0.015055	0.23112	0.141805	0.323283	-0.371297
Data130	-0.203044	-0.13916	0.138753	-0.212606	-0.013224	0.227661	0.139974	0.327148	-0.359294
Data131	-0.223389	-0.15035	0.131429	-0.214233	-0.008748	0.224406	0.13855	0.331014	-0.346883
Data132	-0.246785	-0.148315	0.124308	-0.214844	-0.001424	0.221558	0.137736	0.334676	-0.334473
Data133	-0.266113	-0.151774	0.106812	-0.215251	0.007935	0.218913	0.137533	0.338338	-0.322469
Data134	-0.285034	-0.169067	0.083618	-0.216064	0.018717	0.216675	0.137736	0.341797	-0.310669
Data135	-0.295817	-0.170288	0.071615	-0.217896	0.0295	0.215047	0.13855	0.345459	-0.299479
Data136	-0.309855	-0.164998	0.07487	-0.221354	0.038656	0.213216	0.139771	0.349121	-0.288696
Data137	-0.30599	-0.171102	0.078125	-0.227051	0.045166	0.211385	0.141195	0.35258	-0.278727
Data138	-0.299479	-0.171102	0.08606	-0.235392	0.047811	0.209351	0.142822	0.356242	-0.269368
Data139	-0.306193	-0.165405	0.100911	-0.246582	0.046387	0.206706	0.14445	0.359497	-0.260824
Data140	-0.323893	-0.158488	0.105998	-0.26001	0.0413	0.203857	0.146281	0.362752	-0.252889
Data141	-0.350545	-0.145467	0.10498	-0.275675	0.033569	0.201009	0.148112	0.365804	-0.245565
Data142	-0.367432	-0.137736	0.094604	-0.292765	0.024414	0.198364	0.150146	0.368652	-0.239258
Data143	-0.365804	-0.127563	0.084635	-0.310465	0.015462	0.196533	0.152181	0.371094	-0.233561
Data144	-0.35909	-0.113322	0.085246	-0.327962	0.007731	0.195923	0.154419	0.373128	-0.228678
Data145	-0.35258	-0.108236	0.089111	-0.344849	0.002035	0.19694	0.15686	0.374959	-0.224813
Data146	-0.344645	-0.12675	0.087484	-0.360921	-0.001017	0.199382	0.159505	0.376383	-0.221558
Data147	-0.335083	-0.140177	0.063273	-0.375977	-0.002238	0.203247	0.162354	0.377197	-0.218913
Data148	-0.321859	-0.142619	0.038452	-0.390422	-0.001831	0.208333	0.165405	0.377808	-0.216878
Data149	-0.300496	-0.143229	0.014852	-0.404256	-0.00061	0.213826	0.168254	0.378215	-0.215047
Data150	-0.283407	-0.139364	0.005086	-0.417684	0.000407	0.21932	0.171102	0.378215	-0.21342
Data151	-0.26123	-0.131429	0.0236	-0.430908	0.001017	0.224202	0.173747	0.377808	-0.211589
Data152	-0.236816	-0.128174	0.034383	-0.443726	0.000814	0.228475	0.176188	0.377401	-0.209351
Data153	-0.226847	-0.116984	0.033366	-0.455729	0	0.231527	0.178019	0.37679	-0.206502
Data154	-0.218913	-0.104777	0.032959	-0.466715	-0.001628	0.233358	0.179647	0.37618	-0.203044
Data155	-0.208944	-0.098063	0.026449	-0.476888	-0.003459	0.233968	0.180664	0.37557	-0.198975
Data156	-0.188192	-0.099284	0.0236	-0.485636	-0.004883	0.233561	0.181478	0.375163	-0.193888
Data157	-0.166423	-0.102539	0.015869	-0.493571	-0.005493	0.232544	0.182088	0.374756	-0.188192
Data158	-0.147298	-0.103149	-0.000203	-0.500692	-0.005086	0.23112	0.182495	0.374552	-0.181885
Data159	-0.134481	-0.106405	-0.02299	-0.506999	-0.003662	0.230103	0.183105	0.374552	-0.174967
Data160	-0.130412	-0.112508	-0.045776	-0.512695	-0.001017	0.229899	0.183919	0.374756	-0.16744
Data161	-0.141805	-0.12146	-0.066935	-0.517782	0.002238	0.230916	0.184937	0.37557	-0.159709
Data162	-0.14506	-0.116374	-0.072835	-0.522257	0.006917	0.233765	0.186361	0.376587	-0.151367
Data163	-0.153198	-0.121053	-0.066935	-0.526123	0.01241	0.237834	0.188395	0.377808	-0.143026
Data164	-0.147909	-0.11556	-0.056763	-0.529582	0.018921	0.243123	0.190633	0.379639	-0.134481
Data165	-0.147095	-0.104777	-0.051473	-0.532633	0.025838	0.249023	0.193481	0.381877	-0.125936
Data166	-0.139771	-0.092367	-0.048828	-0.535889	0.033162	0.25472	0.196533	0.384318	-0.117188
Data167	-0.128377	-0.095825	-0.040283	-0.539347	0.040283	0.259603	0.199788	0.387166	-0.108643
Data168	-0.122477	-0.105591	-0.038045	-0.542806	0.046997	0.263468	0.203044	0.390422	-0.100301
Data169	-0.113932	-0.118205	-0.036418	-0.546672	0.052287	0.265503	0.206095	0.39388	-0.09196
Data170	-0.117188	-0.120036	-0.044352	-0.550537	0.056152	0.266317	0.20874	0.397542	-0.084229
Data171	-0.111694	-0.111084	-0.055135	-0.553792	0.05839	0.26591	0.210571	0.401408	-0.076701
Data172	-0.11027	-0.093384	-0.072835	-0.556641	0.058594	0.264689	0.211995	0.405273	-0.06958
Data173	-0.094808	-0.088908	-0.087484	-0.558472	0.057373	0.263265	0.212606	0.408936	-0.06307
Data174	-0.078328	-0.078328	-0.091349	-0.559082	0.054728	0.262655	0.212402	0.412598	-0.057373
Data175	-0.066732	-0.075887	-0.084635	-0.558675	0.050863	0.263062	0.211792	0.415853	-0.05249
Data176	-0.06307	-0.082804	-0.093994	-0.557251	0.046387	0.265096	0.210571	0.418905	-0.048625
Data177	-0.061442	-0.071411	-0.107015	-0.555216	0.041504	0.268962	0.209351	0.421549	-0.045776
Data178	-0.061442	-0.056152	-0.114339	-0.552368	0.036418	0.274862	0.20813	0.423584	-0.043945
Data179	-0.065104	-0.037028	-0.118612	-0.549113	0.031331	0.282593	0.207113	0.425212	-0.043132
Data180	-0.077108	-0.027873	-0.128581	-0.545451	0.026245	0.291545	0.206706	0.426432	-0.042928
Data181	-0.072632	-0.038249	-0.129598	-0.541178	0.021362	0.301514	0.206909	0.427043	-0.043538
Data182	-0.054932	-0.045776	-0.12797	-0.536296	0.016683	0.311686	0.207926	0.427246	-0.044556
Data183	-0.022583	-0.039673	-0.123291	-0.531006	0.012004	0.321859	0.209554	0.427043	-0.045776
Data184	0.002441	-0.050252	-0.133667	-0.525513	0.007731	0.331828	0.211995	0.426432	-0.04659
Data185	0.024211	-0.059001	-0.124919	-0.519613	0.003459	0.34139	0.214844	0.425618	-0.047404
Data186	0.023397	-0.056966	-0.103149	-0.513509	0	0.350749	0.218099	0.424805	-0.047404
Data187	0.014038	-0.055542	-0.089315	-0.507406	-0.002645	0.360107	0.221354	0.423991	-0.046997
Data188	-0.002441	-0.055745	-0.082194	-0.501099	-0.004476	0.36967	0.224609	0.423177	-0.045776
Data189	-0.025635	-0.045573	-0.087484	-0.494588	-0.005086	0.379639	0.227458	0.422567	-0.043945
Data190	-0.042521	-0.039266	-0.091349	-0.487874	-0.004679	0.390015	0.229899	0.42216	-0.041504
Data191	-0.046997	-0.031942	-0.107625	-0.480347	-0.003052	0.400798	0.231934	0.42216	-0.038656
Data192	-0.04659	-0.000407	-0.10498	-0.472209	-0.00061	0.41158	0.233561	0.42216	-0.035197
Data193	-0.033773	0.029907	-0.096436	-0.46346	0.002645	0.422567	0.234985	0.42277	-0.031738
Data194	-0.003459	0.049032	-0.091553	-0.453898	0.006714	0.433146	0.236003	0.423584	-0.027873
Data195	0.020955	0.072835	-0.079549	-0.443929	0.01119	0.443726	0.23702	0.425008	-0.023804
Data196	0.038859	0.087077	-0.062663	-0.43335	0.016073	0.454305	0.238037	0.426636	-0.019124
Data197	0.038249	0.074056	-0.042928	-0.422363	0.020752	0.464681	0.239258	0.42867	-0.014038
Data198	0.045776	0.080566	-0.04069	-0.41097	0.025228	0.474854	0.240885	0.431315	-0.008138
Data199	0.07548	0.109049	-0.033366	-0.39917	0.029093	0.485026	0.24292	0.43457	-0.001221
Data200	0.098267	0.130819	-0.032349	-0.386353	0.032349	0.494995	0.245768	0.438436	0.006714
Data201	0.108236	0.141602	-0.0413	-0.372518	0.03479	0.504761	0.249227	0.442912	0.016276
Data202	0.124308	0.142212	-0.043945	-0.357056	0.036418	0.514119	0.253499	0.448201	0.027466
Data203	0.15625	0.149129	-0.033569	-0.339559	0.037435	0.523478	0.258789	0.454102	0.040283
Data204	0.187378	0.178019	-0.032756	-0.320231	0.038045	0.532633	0.265096	0.461019	0.054525
Data205	0.221354	0.224406	-0.034383	-0.298869	0.038656	0.541992	0.272624	0.46875	0.070597
Data206	0.223389	0.27242	-0.034993	-0.275472	0.039673	0.552165	0.281779	0.477498	0.087891
Data207	0.215658	0.316772	-0.026652	-0.250651	0.0413	0.563354	0.292358	0.487264	0.106405
Data208	0.221761	0.344238	-0.002238	-0.224406	0.043945	0.575968	0.304565	0.498047	0.126139
Data209	0.258993	0.344645	0.016886	-0.197144	0.048421	0.59021	0.3184	0.51005	0.147095
Data210	0.299683	0.356649	0.032552	-0.169067	0.054728	0.605876	0.334269	0.523275	0.169271
Data211	0.335083	0.384725	0.056152	-0.140381	0.06368	0.623372	0.351766	0.537516	0.192668
Data212	0.366618	0.413005	0.076294	-0.110881	0.075684	0.642293	0.371297	0.553385	0.217692
Data213	0.395101	0.449626	0.096842	-0.080566	0.091349	0.663045	0.39266	0.570475	0.244548
Data214	0.425008	0.483805	0.109253	-0.049235	0.111084	0.685425	0.415853	0.589193	0.273234
Data215	0.473226	0.523478	0.126139	-0.016276	0.135091	0.709839	0.440877	0.609741	0.303955
Data216	0.540365	0.574341	0.134888	0.018514	0.163574	0.736491	0.46814	0.631714	0.336914
Data217	0.614217	0.618083	0.150146	0.055949	0.196126	0.765177	0.49703	0.655721	0.371908
Data218	0.678914	0.657145	0.184123	0.096842	0.232951	0.796305	0.527954	0.681559	0.409139
Data219	0.741781	0.696411	0.222778	0.140991	0.273031	0.829671	0.56071	0.709229	0.448405
Data220	0.800374	0.736287	0.266724	0.188802	0.315755	0.864665	0.595296	0.738932	0.489502
Data221	0.852458	0.79244	0.314128	0.239868	0.360514	0.901286	0.63151	0.770264	0.532023
Data222	0.906372	0.855509	0.356038	0.293376	0.406494	0.938721	0.669352	0.803426	0.575765
Data223	0.946045	0.90922	0.390422	0.348511	0.453491	0.976969	0.708415	0.838013	0.620728
Data224	0.979411	0.955404	0.430501	0.404663	0.500895	1.015828	0.748494	0.874023	0.666504
Data225	1.015828	1.01766	0.46875	0.460409	0.549113	1.055094	0.789591	0.911255	0.713298
Data226	1.076457	1.075033	0.519613	0.515544	0.598145	1.095174	0.831299	0.949504	0.760498
Data227	1.140137	1.135457	0.571086	0.569255	0.6486	1.135864	0.873617	0.988363	0.808512
Data228	1.195679	1.191813	0.616862	0.621541	0.700277	1.177572	0.915934	1.027425	0.857137
Data229	1.255086	1.246134	0.662435	0.672404	0.753581	1.219889	0.958252	1.066488	0.906372
Data230	1.305949	1.290894	0.719604	0.722046	0.808105	1.263021	1.000163	1.105347	0.956014
Data231	1.353963	1.325277	0.776774	0.770671	0.863241	1.306152	1.04187	1.143392	1.006266
Data232	1.400146	1.355591	0.830688	0.818481	0.917969	1.348674	1.082764	1.180623	1.056722
Data233	1.442464	1.386108	0.877075	0.865072	0.971069	1.389567	1.122843	1.216634	1.107381
Data234	1.468099	1.422323	0.916341	0.910238	1.021322	1.428223	1.162109	1.251017	1.157837
Data235	1.495361	1.473592	0.9552	0.953369	1.067912	1.46342	1.199951	1.283569	1.207886
Data236	1.517537	1.517131	0.985107	0.993856	1.110229	1.494751	1.236369	1.313883	1.257324
Data237	1.546224	1.553548	1.032104	1.031494	1.148071	1.52181	1.271159	1.342163	1.305339
Data238	1.578573	1.584676	1.081136	1.066081	1.181844	1.5448	1.303914	1.367798	1.351929
Data239	1.596883	1.600342	1.109823	1.097412	1.212362	1.563924	1.334432	1.390991	1.396281
Data240	1.609904	1.597697	1.124674	1.125692	1.240031	1.579386	1.362508	1.41154	1.438192
Data241	1.621094	1.592814	1.140544	1.15153	1.265869	1.592	1.387736	1.42924	1.477458
Data242	1.616618	1.59078	1.144002	1.174723	1.29008	1.601969	1.409912	1.444295	1.513265
Data243	1.63208	1.601766	1.14563	1.195272	1.312866	1.609497	1.42863	1.456502	1.545817
Data244	1.653646	1.606242	1.151733	1.213175	1.334229	1.61499	1.444092	1.466064	1.574707
Data245	1.680298	1.606242	1.140951	1.227824	1.353149	1.617839	1.455892	1.472778	1.599935
Data246	1.693522	1.5979	1.128743	1.239014	1.369222	1.618245	1.463826	1.476847	1.621094
Data247	1.690267	1.587118	1.125285	1.246541	1.382039	1.616007	1.468302	1.478271	1.63859
Data248	1.686605	1.575114	1.121216	1.25	1.390991	1.610921	1.468913	1.476847	1.652018
Data249	1.676839	1.56901	1.111247	1.24939	1.395671	1.602987	1.465861	1.472982	1.66158
Data250	1.647135	1.547241	1.112061	1.244914	1.396688	1.592	1.459147	1.466268	1.667277
Data251	1.607056	1.535238	1.10494	1.236979	1.39384	1.578166	1.448771	1.456909	1.669312
Data252	1.565552	1.531576	1.088257	1.225382	1.387939	1.561483	1.43514	1.444702	1.66748
Data253	1.514893	1.505737	1.072795	1.210531	1.379191	1.541748	1.41805	1.429647	1.661987
Data254	1.472982	1.462402	1.050212	1.192424	1.368205	1.518962	1.397909	1.411947	1.653239
Data255	1.42863	1.416626	1.019491	1.171061	1.35498	1.493123	1.374919	1.391398	1.640828
Data256	1.394043	1.369629	0.993652	1.146037	1.339518	1.46403	1.34908	1.368001	1.625163
Data257	1.365967	1.33728	0.972087	1.11735	1.321615	1.431274	1.320801	1.341756	1.606445
Data258	1.345825	1.299845	0.957845	1.085002	1.300863	1.394857	1.29008	1.312663	1.58488
Data259	1.299845	1.256307	0.944621	1.048584	1.277059	1.354777	1.257324	1.280924	1.560669
Data260	1.239421	1.219482	0.926717	1.008301	1.249593	1.310832	1.222534	1.246541	1.533813
Data261	1.16862	1.178182	0.906169	0.964355	1.218058	1.263021	1.185913	1.209513	1.50472
Data262	1.092529	1.125488	0.882568	0.916748	1.182454	1.211548	1.147461	1.16984	1.473389
Data263	1.018473	1.062622	0.854085	0.865682	1.142578	1.156413	1.107381	1.128133	1.440023
Data264	0.943197	0.993856	0.814819	0.811564	1.098836	1.097819	1.065267	1.083984	1.404826
Data265	0.880737	0.940755	0.772095	0.754598	1.051432	1.036174	1.021322	1.037801	1.367594
Data266	0.813599	0.894775	0.734253	0.69519	1.000977	0.97168	0.975545	0.989787	1.328328
Data267	0.72286	0.852661	0.679321	0.633748	0.948486	0.905151	0.927734	0.939941	1.286825
Data268	0.63741	0.813599	0.616252	0.570679	0.894775	0.836792	0.878092	0.888672	1.243286
Data269	0.569865	0.76416	0.564982	0.506795	0.840861	0.767212	0.826213	0.836182	1.19751
Data270	0.490723	0.706584	0.524292	0.442708	0.787354	0.696818	0.772705	0.782267	1.149089
Data271	0.396322	0.638835	0.474243	0.379232	0.73466	0.626221	0.717163	0.727539	1.098429
Data272	0.297241	0.574341	0.425822	0.316976	0.682576	0.555623	0.660197	0.671997	1.045329
Data273	0.209757	0.492961	0.378011	0.256551	0.630697	0.485229	0.60201	0.615845	0.989787
Data274	0.140991	0.408325	0.334473	0.197957	0.578206	0.415446	0.542806	0.559082	0.932007
Data275	0.08728	0.339559	0.279541	0.141398	0.524089	0.345866	0.483195	0.501709	0.871989
Data276	0.027262	0.283813	0.22522	0.085856	0.467733	0.276693	0.423177	0.444336	0.810343
Data277	-0.027873	0.223185	0.175374	0.031128	0.409139	0.207723	0.363566	0.386556	0.74707
Data278	-0.100911	0.160319	0.120036	-0.024007	0.348307	0.13916	0.304362	0.328573	0.682373
Data279	-0.180054	0.111084	0.060832	-0.08016	0.286458	0.071208	0.245768	0.270386	0.616659
Data280	-0.246785	0.049845	0.012207	-0.137939	0.224813	0.004069	0.188395	0.212402	0.55013
Data281	-0.303345	-0.013224	-0.031331	-0.197347	0.164591	-0.061849	0.132039	0.154419	0.483195
Data282	-0.346273	-0.085246	-0.06368	-0.257772	0.107218	-0.126139	0.076904	0.096639	0.415649
Data283	-0.397746	-0.15096	-0.101115	-0.3184	0.053304	-0.188599	0.02299	0.039266	0.348307
Data284	-0.446981	-0.190837	-0.149536	-0.378215	0.002645	-0.24882	-0.0295	-0.017293	0.281169
Data285	-0.494588	-0.216268	-0.190226	-0.436401	-0.044963	-0.306396	-0.08077	-0.073446	0.214437
Data286	-0.546875	-0.235596	-0.221761	-0.491536	-0.091146	-0.361532	-0.130615	-0.128784	0.148519
Data287	-0.593262	-0.253499	-0.26591	-0.543416	-0.136312	-0.414022	-0.17924	-0.182902	0.083618
Data288	-0.634766	-0.279338	-0.312703	-0.591634	-0.181681	-0.464071	-0.22644	-0.235799	0.020142
Data289	-0.687256	-0.324504	-0.354004	-0.636393	-0.227051	-0.511678	-0.272217	-0.287272	-0.041707
Data290	-0.72998	-0.384318	-0.383301	-0.677897	-0.272013	-0.557048	-0.316162	-0.337118	-0.101725
Data291	-0.770264	-0.429077	-0.406087	-0.716756	-0.315552	-0.600179	-0.35848	-0.385132	-0.159912
Data292	-0.823161	-0.479533	-0.428263	-0.753377	-0.356649	-0.640666	-0.398763	-0.431112	-0.215861
Data293	-0.878703	-0.531413	-0.456543	-0.788574	-0.39388	-0.678914	-0.437012	-0.475057	-0.269572
Data294	-0.933228	-0.586344	-0.496012	-0.822347	-0.426432	-0.714722	-0.472819	-0.516968	-0.320841
Data295	-0.987142	-0.635173	-0.544637	-0.855103	-0.453491	-0.748088	-0.506592	-0.556844	-0.36967
Data296	-1.014201	-0.661418	-0.590007	-0.886434	-0.47526	-0.779012	-0.537923	-0.594482	-0.415853
Data297	-1.04248	-0.677897	-0.629272	-0.916341	-0.492147	-0.807902	-0.567017	-0.630086	-0.459391
Data298	-1.082357	-0.685832	-0.641276	-0.944214	-0.504557	-0.834757	-0.593669	-0.663859	-0.500285
Data299	-1.121012	-0.698649	-0.646566	-0.969849	-0.513713	-0.860392	-0.618286	-0.695597	-0.538534
Data300	-1.153158	-0.717773	-0.662435	-0.993449	-0.520223	-0.884806	-0.640869	-0.725505	-0.574137
Data301	-1.176147	-0.73527	-0.672811	-1.014608	-0.525513	-0.908813	-0.661621	-0.753784	-0.607096
Data302	-1.190999	-0.738729	-0.681763	-1.033732	-0.530192	-0.932414	-0.680745	-0.780436	-0.63741
Data303	-1.197917	-0.749105	-0.702108	-1.051229	-0.535075	-0.956217	-0.698446	-0.805461	-0.66569
Data304	-1.209513	-0.755412	-0.710856	-1.067505	-0.541178	-0.980225	-0.714925	-0.829061	-0.691528
Data305	-1.21582	-0.756429	-0.723063	-1.082764	-0.548299	-1.004435	-0.730184	-0.851237	-0.715535
Data306	-1.216634	-0.761312	-0.733439	-1.097209	-0.556641	-1.028442	-0.744425	-0.871785	-0.737508
Data307	-1.220296	-0.779012	-0.743001	-1.11084	-0.565796	-1.052246	-0.75765	-0.891113	-0.75826
Data308	-1.236979	-0.783691	-0.759074	-1.12325	-0.575358	-1.075033	-0.769857	-0.90861	-0.777384
Data309	-1.258341	-0.78064	-0.760091	-1.13444	-0.584513	-1.096598	-0.781047	-0.924886	-0.795492
Data310	-1.268921	-0.769043	-0.75297	-1.143799	-0.592448	-1.116536	-0.791219	-0.939331	-0.812378
Data311	-1.276652	-0.759684	-0.741577	-1.151326	-0.598755	-1.13444	-0.800374	-0.952352	-0.828451
Data312	-1.279297	-0.751139	-0.730998	-1.156616	-0.602824	-1.149902	-0.808309	-0.963542	-0.843302
Data313	-1.287231	-0.744832	-0.721029	-1.159871	-0.604451	-1.163127	-0.815023	-0.973307	-0.85734
Data314	-1.289063	-0.746867	-0.726115	-1.160889	-0.603638	-1.173503	-0.820516	-0.981445	-0.870361
Data315	-1.296387	-0.737508	-0.742188	-1.159668	-0.600382	-1.181234	-0.824585	-0.987956	-0.882161
Data316	-1.310221	-0.730591	-0.738729	-1.156209	-0.595093	-1.18632	-0.827637	-0.993042	-0.892537
Data317	-1.307576	-0.723877	-0.715535	-1.150716	-0.587972	-1.189168	-0.829061	-0.996704	-0.901286
Data318	-1.269735	-0.709839	-0.691121	-1.143188	-0.57902	-1.189575	-0.829468	-0.998942	-0.908407
Data319	-1.221517	-0.681356	-0.673625	-1.13383	-0.568644	-1.188151	-0.828247	-0.999959	-0.913696
Data320	-1.184082	-0.656535	-0.669352	-1.122843	-0.556641	-1.185099	-0.825806	-0.999959	-0.916951
Data321	-1.168213	-0.627441	-0.669352	-1.110433	-0.543009	-1.180827	-0.822144	-0.998739	-0.918376
Data322	-1.165771	-0.606079	-0.665283	-1.097005	-0.527547	-1.175537	-0.817057	-0.996501	-0.917765
Data323	-1.167603	-0.604451	-0.657959	-1.082764	-0.510457	-1.169637	-0.81075	-0.993652	-0.915527
Data324	-1.169027	-0.596924	-0.645955	-1.068115	-0.491333	-1.16333	-0.803019	-0.98999	-0.911662
Data325	-1.161296	-0.576375	-0.631714	-1.052856	-0.470581	-1.156616	-0.794271	-0.985514	-0.906779
Data326	-1.134644	-0.550741	-0.623576	-1.036784	-0.448608	-1.150106	-0.784302	-0.980428	-0.900879
Data327	-1.112467	-0.524699	-0.623169	-1.019287	-0.425822	-1.143392	-0.773519	-0.974528	-0.894572
Data328	-1.091512	-0.510254	-0.630697	-0.999959	-0.403239	-1.136475	-0.761515	-0.968221	-0.887655
Data329	-1.066488	-0.503947	-0.631104	-0.978394	-0.381877	-1.129761	-0.748901	-0.961304	-0.880737
Data330	-1.040649	-0.485229	-0.61381	-0.954386	-0.362345	-1.122843	-0.735474	-0.953573	-0.873617
Data331	-1.016032	-0.473226	-0.604248	-0.927734	-0.345459	-1.115926	-0.721639	-0.945435	-0.866292
Data332	-0.986125	-0.472616	-0.597738	-0.899251	-0.331421	-1.108602	-0.707601	-0.936483	-0.858765
Data333	-0.961507	-0.470174	-0.581462	-0.869548	-0.320638	-1.101278	-0.693156	-0.927124	-0.85083
Data334	-0.945028	-0.465698	-0.560303	-0.839233	-0.312093	-1.093547	-0.678914	-0.917155	-0.842489
Data335	-0.925903	-0.446981	-0.532837	-0.808919	-0.305786	-1.085205	-0.664673	-0.906576	-0.833333
Data336	-0.905965	-0.408732	-0.506185	-0.779622	-0.300496	-1.07666	-0.650838	-0.895793	-0.823161
Data337	-0.884806	-0.377604	-0.483602	-0.751343	-0.295614	-1.067708	-0.637004	-0.884603	-0.812174
Data338	-0.870158	-0.361735	-0.45634	-0.724487	-0.290934	-1.05835	-0.623779	-0.873006	-0.800171
Data339	-0.867716	-0.347493	-0.443726	-0.699056	-0.285848	-1.048787	-0.610555	-0.86141	-0.78715
Data340	-0.863241	-0.327555	-0.43396	-0.674845	-0.280558	-1.039429	-0.597738	-0.849813	-0.773315
Data341	-0.859375	-0.31901	-0.43335	-0.651855	-0.274862	-1.030477	-0.58492	-0.83842	-0.75887
Data342	-0.837199	-0.296834	-0.432332	-0.629679	-0.268962	-1.021932	-0.57251	-0.827026	-0.744019
Data343	-0.809937	-0.280965	-0.429281	-0.608724	-0.262451	-1.01359	-0.559896	-0.81604	-0.729167
Data344	-0.785726	-0.275879	-0.42806	-0.588379	-0.255737	-1.005452	-0.547485	-0.805054	-0.714315
Data345	-0.754191	-0.263468	-0.428467	-0.569051	-0.24821	-0.997111	-0.534871	-0.794474	-0.699666
Data346	-0.734456	-0.247599	-0.42806	-0.549927	-0.239665	-0.987956	-0.522257	-0.784098	-0.685628
Data347	-0.716756	-0.239868	-0.419515	-0.531209	-0.230103	-0.977987	-0.509644	-0.773926	-0.672201
Data348	-0.698446	-0.233968	-0.410563	-0.512085	-0.219727	-0.966593	-0.496826	-0.763957	-0.65918
Data349	-0.683797	-0.217082	-0.38269	-0.49235	-0.208333	-0.953979	-0.483805	-0.753784	-0.646973
Data350	-0.669556	-0.190633	-0.354614	-0.471598	-0.196737	-0.940348	-0.470785	-0.743815	-0.635376
Data351	-0.638631	-0.157064	-0.327759	-0.449626	-0.18514	-0.9257	-0.457357	-0.733643	-0.623983
Data352	-0.620728	-0.111491	-0.289714	-0.426229	-0.173747	-0.910441	-0.443726	-0.723267	-0.612996
Data353	-0.609131	-0.072428	-0.278727	-0.401815	-0.163371	-0.895182	-0.429688	-0.712891	-0.602214
Data354	-0.592244	-0.051473	-0.280355	-0.376587	-0.154012	-0.880127	-0.415446	-0.702108	-0.591634
Data355	-0.575358	-0.0413	-0.274048	-0.350749	-0.145671	-0.865479	-0.401001	-0.691325	-0.580851
Data356	-0.559692	-0.031128	-0.263265	-0.324707	-0.138346	-0.851237	-0.386353	-0.680339	-0.570272
Data357	-0.537109	-0.021566	-0.253499	-0.298869	-0.131836	-0.837199	-0.371704	-0.669149	-0.559489
Data358	-0.507406	-0.009155	-0.240275	-0.273641	-0.125936	-0.823568	-0.357259	-0.657959	-0.54891
Data359	-0.494995	-0.001831	-0.224813	-0.24882	-0.120239	-0.809733	-0.343018	-0.646769	-0.538127
Data360	-0.485433	-0.001221	-0.210775	-0.225016	-0.114339	-0.795695	-0.328979	-0.635376	-0.527547
Data361	-0.473836	0.006307	-0.195516	-0.201823	-0.108032	-0.781047	-0.315552	-0.623983	-0.516968
Data362	-0.459798	0.028687	-0.180257	-0.179036	-0.101115	-0.765381	-0.302531	-0.61259	-0.506185
Data363	-0.434977	0.06307	-0.172729	-0.156453	-0.093384	-0.748901	-0.290324	-0.601196	-0.494995
Data364	-0.408122	0.092977	-0.175171	-0.133667	-0.084839	-0.731812	-0.278727	-0.590007	-0.483602
Data365	-0.383097	0.112305	-0.181885	-0.11027	-0.075277	-0.713908	-0.268148	-0.578613	-0.471395
Data366	-0.371704	0.129598	-0.187988	-0.086466	-0.064697	-0.695597	-0.258179	-0.567424	-0.458577
Data367	-0.379435	0.157471	-0.192871	-0.062052	-0.053304	-0.677287	-0.249023	-0.556234	-0.444743
Data368	-0.366618	0.190226	-0.18514	-0.037842	-0.041504	-0.659383	-0.240885	-0.545044	-0.429891
Data369	-0.349935	0.225627	-0.162964	-0.014038	-0.0295	-0.641886	-0.233765	-0.534058	-0.413818
Data370	-0.333862	0.250854	-0.140991	0.007731	-0.0177	-0.625407	-0.227661	-0.523071	-0.396932
Data371	-0.314535	0.244344	-0.123901	0.027466	-0.006714	-0.609945	-0.222371	-0.512288	-0.379028
Data372	-0.298055	0.245361	-0.108846	0.044352	0.003255	-0.595907	-0.218099	-0.501506	-0.360514
Data373	-0.269368	0.249634	-0.103556	0.057983	0.012207	-0.583089	-0.214437	-0.490926	-0.341797
Data374	-0.244548	0.236816	-0.115356	0.068359	0.020142	-0.571086	-0.211589	-0.48055	-0.322876
Data375	-0.243327	0.241292	-0.113118	0.076497	0.027262	-0.560099	-0.209351	-0.470174	-0.303955
Data376	-0.241903	0.242513	-0.10498	0.083211	0.033773	-0.549316	-0.207113	-0.460002	-0.285645
Data377	-0.24943	0.234578	-0.103963	0.089111	0.040283	-0.538534	-0.205078	-0.449829	-0.267741
Data378	-0.258586	0.245361	-0.103963	0.095622	0.04659	-0.527344	-0.20284	-0.43986	-0.250244
Data379	-0.255737	0.253906	-0.103353	0.103353	0.052897	-0.515544	-0.200195	-0.429688	-0.233358
Data380	-0.240682	0.256144	-0.09786	0.112508	0.059204	-0.503133	-0.197144	-0.419718	-0.217082
Data381	-0.218709	0.279338	-0.085246	0.123494	0.064697	-0.490519	-0.193278	-0.409749	-0.201213
Data382	-0.205078	0.310872	-0.069987	0.136108	0.069173	-0.477905	-0.188802	-0.39978	-0.18575
Data383	-0.209351	0.327759	-0.074056	0.150146	0.072632	-0.465495	-0.183716	-0.389811	-0.170695
Data384	-0.221558	0.329386	-0.079753	0.165405	0.074666	-0.453288	-0.178223	-0.379842	-0.15625
Data385	-0.233561	0.321655	-0.072428	0.181681	0.075684	-0.441691	-0.172526	-0.370076	-0.142212
Data386	-0.223185	0.314738	-0.065511	0.198364	0.075684	-0.430298	-0.166829	-0.360514	-0.129191
Data387	-0.213013	0.319824	-0.067749	0.215251	0.075684	-0.418905	-0.161336	-0.351359	-0.116984
Data388	-0.207926	0.330404	-0.067952	0.232137	0.075887	-0.407308	-0.156047	-0.342407	-0.105998
Data389	-0.194295	0.343628	-0.072428	0.248413	0.076497	-0.395304	-0.151571	-0.333862	-0.096639
Data390	-0.183512	0.351766	-0.066528	0.263672	0.078125	-0.382487	-0.147502	-0.325724	-0.088704
Data391	-0.167033	0.338949	-0.055745	0.27771	0.080363	-0.369059	-0.144246	-0.318197	-0.082397
Data392	-0.165609	0.325724	-0.052287	0.289917	0.082804	-0.355225	-0.141602	-0.311279	-0.077922
Data393	-0.172729	0.328776	-0.043335	0.30009	0.085042	-0.340983	-0.139567	-0.304769	-0.075073
Data394	-0.16154	0.322876	-0.034993	0.308228	0.086466	-0.326945	-0.138143	-0.298869	-0.073649
Data395	-0.12797	0.30131	-0.03418	0.314535	0.086466	-0.31311	-0.136922	-0.293376	-0.073446
Data396	-0.101115	0.29012	-0.034993	0.319417	0.084839	-0.300293	-0.136108	-0.288289	-0.074056
Data397	-0.099284	0.288493	-0.030111	0.323283	0.081177	-0.288696	-0.135498	-0.28361	-0.075073
Data398	-0.115356	0.298462	-0.024821	0.326742	0.07609	-0.278524	-0.134888	-0.279338	-0.076497
Data399	-0.126343	0.3066	-0.000203	0.330404	0.069987	-0.269368	-0.134481	-0.275065	-0.077515
Data400	-0.142822	0.311686	0.0118	0.334676	0.06368	-0.26123	-0.134074	-0.270793	-0.078328
Data401	-0.149943	0.299072	0.021566	0.339966	0.057983	-0.253499	-0.13387	-0.266724	-0.078532
Data402	-0.154419	0.275065	0.023193	0.34668	0.053711	-0.245361	-0.133464	-0.262858	-0.077718
Data403	-0.15625	0.26591	0.013428	0.354818	0.051066	-0.236613	-0.133057	-0.258789	-0.076294
Data404	-0.15564	0.259603	0.001221	0.364583	0.050456	-0.226847	-0.13265	-0.254517	-0.073853
Data405	-0.152181	0.270589	-0.008748	0.37557	0.051473	-0.215861	-0.132243	-0.250448	-0.070394
Data406	-0.143636	0.291341	-0.039266	0.387777	0.053914	-0.203857	-0.131632	-0.246175	-0.066121
Data407	-0.13387	0.305786	-0.051066	0.400391	0.056763	-0.19104	-0.131022	-0.241903	-0.061035
Data408	-0.125529	0.304769	-0.050252	0.413005	0.059814	-0.178426	-0.130208	-0.23763	-0.055135
Data409	-0.131022	0.288696	-0.037842	0.424805	0.062256	-0.166016	-0.129191	-0.233154	-0.048828
Data410	-0.140991	0.268555	-0.0236	0.435588	0.064087	-0.154419	-0.128377	-0.228882	-0.041911
Data411	-0.151774	0.269979	-0.013224	0.444539	0.065308	-0.144043	-0.12736	-0.224609	-0.03479
Data412	-0.14974	0.273234	0.001221	0.451253	0.065715	-0.134481	-0.126343	-0.220337	-0.027466
Data413	-0.149333	0.263875	0.010579	0.455933	0.065715	-0.126139	-0.125529	-0.216064	-0.019938
Data414	-0.160522	0.256144	0.012614	0.458374	0.065715	-0.118612	-0.124715	-0.211792	-0.012207
Data415	-0.173543	0.24353	0.002035	0.458984	0.065511	-0.111491	-0.124105	-0.207723	-0.004476
Data416	-0.171509	0.224202	0.004272	0.457967	0.065511	-0.104574	-0.123698	-0.203451	0.003255
Data417	-0.174561	0.212402	0.018514	0.456136	0.066121	-0.097453	-0.123291	-0.199382	0.01119
Data418	-0.170288	0.19633	0.027873	0.453491	0.066935	-0.090129	-0.123291	-0.195313	0.019328
Data419	-0.171102	0.180461	0.016683	0.450846	0.068156	-0.081991	-0.123494	-0.191243	0.027262
Data420	-0.179443	0.164998	0.004679	0.447795	0.06958	-0.073242	-0.123698	-0.187174	0.035604
Data421	-0.192464	0.147705	-0.009969	0.444946	0.071004	-0.063477	-0.124308	-0.183105	0.043945
Data422	-0.19043	0.135905	-0.021159	0.442301	0.072428	-0.052694	-0.125122	-0.17924	0.05249
Data423	-0.189209	0.123901	-0.030314	0.439453	0.073446	-0.041097	-0.126139	-0.175171	0.061035
Data424	-0.188395	0.124919	-0.0354	0.437012	0.074056	-0.028687	-0.12736	-0.171305	0.06958
Data425	-0.178019	0.114543	-0.048014	0.434774	0.074056	-0.015666	-0.128784	-0.16744	0.078125
Data426	-0.163778	0.105387	-0.05839	0.432943	0.073039	-0.002238	-0.130412	-0.163574	0.086466
Data427	-0.147502	0.085449	-0.066121	0.431722	0.071411	0.011393	-0.132039	-0.159709	0.094604
Data428	-0.124105	0.069377	-0.076904	0.431112	0.068766	0.024821	-0.133667	-0.155843	0.102539
Data429	-0.105998	0.042114	-0.074259	0.431315	0.065918	0.038249	-0.135498	-0.151978	0.110067
Data430	-0.088094	0.008748	-0.072835	0.432332	0.062663	0.05127	-0.137126	-0.148112	0.117188
Data431	-0.084635	-0.010173	-0.072632	0.434367	0.059814	0.064087	-0.138957	-0.144043	0.123698
Data432	-0.080973	-0.030721	-0.074259	0.437215	0.05778	0.076294	-0.140991	-0.139771	0.129801
Data433	-0.077718	-0.037638	-0.072021	0.441081	0.056763	0.088501	-0.143026	-0.135701	0.135091
Data434	-0.066121	-0.031942	-0.088298	0.446167	0.05717	0.100301	-0.14506	-0.131226	0.139771
Data435	-0.052897	-0.029907	-0.090942	0.452271	0.058594	0.112101	-0.147298	-0.126953	0.143636
Data436	-0.032552	-0.031535	-0.087891	0.459188	0.061035	0.123901	-0.149943	-0.122681	0.147095
Data437	-0.013021	-0.126953	-0.09196	0.466512	0.063883	0.135295	-0.152384	-0.118205	0.149943
Data438	-0.012004	-0.180054	-0.078939	0.47404	0.066528	0.146688	-0.155233	-0.114136	0.152384
Data439	-0.006714	-0.169881	-0.059814	0.481364	0.068766	0.157674	-0.158081	-0.109863	0.154419
Data440	-0.00061	-0.138753	-0.048828	0.488078	0.07019	0.168254	-0.161133	-0.105998	0.15625
Data441	0.00061	-0.092977	-0.055135	0.493978	0.070801	0.178223	-0.163981	-0.102132	0.158081
Data442	0.001017	-0.065511	-0.063273	0.499064	0.071004	0.187581	-0.166829	-0.09847	0.159912
Data443	0.006307	-0.053507	-0.072225	0.503743	0.071208	0.19633	-0.169678	-0.095011	0.161743
Data444	0.009969	-0.060628	-0.079956	0.508016	0.071615	0.204264	-0.172323	-0.091756	0.163981
Data445	0.006104	-0.088501	-0.089315	0.512085	0.073242	0.211589	-0.174561	-0.088704	0.166219
Data446	0.010173	-0.105998	-0.093384	0.516154	0.07609	0.218506	-0.176799	-0.085449	0.16866
Data447	0.01709	-0.119832	-0.088094	0.520223	0.08077	0.224813	-0.178833	-0.082397	0.170898
Data448	0.035807	-0.149943	-0.090129	0.523885	0.08728	0.230713	-0.180257	-0.078939	0.173136
Data449	0.049438	-0.174967	-0.101318	0.527344	0.095215	0.23641	-0.181478	-0.075684	0.174967
Data450	0.056356	-0.178019	-0.106405	0.530396	0.104777	0.242106	-0.182292	-0.072021	0.176188
Data451	0.068156	-0.176392	-0.111084	0.53304	0.114746	0.248006	-0.182699	-0.068156	0.176799
Data452	0.07019	-0.177816	-0.115356	0.535075	0.124919	0.25411	-0.182699	-0.063883	0.176595
Data453	0.077922	-0.195923	-0.133057	0.536499	0.134277	0.26001	-0.182088	-0.059611	0.175374
Data454	0.077515	-0.224813	-0.141398	0.537516	0.142415	0.266113	-0.181071	-0.054932	0.17334
Data455	0.082601	-0.24353	-0.139974	0.538127	0.148519	0.272013	-0.17985	-0.050049	0.170288
Data456	0.079753	-0.256348	-0.128784	0.537923	0.152181	0.277507	-0.178019	-0.044963	0.166626
Data457	0.095011	-0.278117	-0.123698	0.537313	0.153809	0.282796	-0.175985	-0.039673	0.162354
Data458	0.109863	-0.285848	-0.124919	0.535889	0.153198	0.288086	-0.173747	-0.034587	0.157471
Data459	0.119425	-0.28361	-0.111898	0.534058	0.15096	0.293579	-0.171509	-0.029297	0.152588
Data460	0.127563	-0.293376	-0.086466	0.53182	0.147909	0.299886	-0.169271	-0.024211	0.147502
Data461	0.138346	-0.302327	-0.075277	0.529378	0.144653	0.306803	-0.167033	-0.019124	0.142619
Data462	0.145264	-0.326742	-0.075277	0.526733	0.142008	0.314941	-0.164795	-0.014038	0.137736
Data463	0.14445	-0.351156	-0.070394	0.524699	0.140788	0.323893	-0.16276	-0.009359	0.13326
Data464	0.144246	-0.361125	-0.06429	0.522868	0.141398	0.333455	-0.160522	-0.004883	0.129191
Data465	0.142008	-0.366211	-0.052083	0.522054	0.144043	0.343018	-0.158691	-0.00061	0.125326
Data466	0.141602	-0.366414	-0.046997	0.522054	0.148722	0.352173	-0.15686	0.003459	0.12207
Data467	0.144653	-0.372314	-0.05188	0.523071	0.154826	0.360107	-0.155029	0.007121	0.119019
Data468	0.143229	-0.383097	-0.060832	0.524902	0.161947	0.366618	-0.153402	0.010783	0.116577
Data469	0.148722	-0.394491	-0.047607	0.527751	0.169271	0.371704	-0.151978	0.014242	0.114746
Data470	0.149333	-0.387777	-0.036825	0.530802	0.175985	0.374959	-0.150757	0.017293	0.113322
Data471	0.16744	-0.385742	-0.029297	0.534058	0.181681	0.37679	-0.14974	0.020142	0.112712
Data472	0.190633	-0.381673	-0.016683	0.536702	0.18575	0.377604	-0.149129	0.022786	0.112508
Data473	0.203654	-0.378418	-0.006917	0.538737	0.188395	0.378011	-0.148519	0.025228	0.112915
Data474	0.21932	-0.384318	0.000814	0.539347	0.189209	0.378215	-0.148112	0.027466	0.113932
Data475	0.233765	-0.393066	-0.004476	0.53833	0.188802	0.378825	-0.147705	0.029297	0.115356
Data476	0.25533	-0.401001	-0.009155	0.535685	0.186971	0.379842	-0.147298	0.031128	0.117188
Data477	0.275879	-0.409546	-0.012004	0.531006	0.184123	0.38147	-0.146688	0.032552	0.119222
Data478	0.273844	-0.42216	-0.006307	0.524902	0.180664	0.383911	-0.145874	0.033976	0.12146
Data479	0.271606	-0.431722	0.003459	0.517375	0.176595	0.386556	-0.144857	0.034993	0.123494
Data480	0.269979	-0.427043	0.009766	0.509033	0.172526	0.389404	-0.143433	0.035807	0.125732
Data481	0.267537	-0.411987	0.013631	0.500285	0.16866	0.392253	-0.141602	0.036214	0.127563
Data482	0.273234	-0.39266	0.021566	0.492147	0.165405	0.394491	-0.139364	0.036418	0.129395
Data483	0.269368	-0.38859	0.043538	0.484823	0.16276	0.396322	-0.136719	0.036418	0.131022
Data484	0.259196	-0.394084	0.055135	0.479126	0.161133	0.397135	-0.134074	0.036011	0.13265
Data485	0.257161	-0.39266	0.053711	0.47526	0.160116	0.397135	-0.131226	0.0354	0.134277
Data486	0.261027	-0.381063	0.06368	0.473022	0.159505	0.395915	-0.128581	0.034587	0.135905
Data487	0.269979	-0.387777	0.069377	0.472005	0.158691	0.393473	-0.126139	0.033162	0.137736
Data488	0.282796	-0.396729	0.072428	0.471395	0.157064	0.389811	-0.124105	0.031738	0.139974
Data489	0.287679	-0.414225	0.066528	0.470378	0.154419	0.384725	-0.122681	0.029907	0.142415
Data490	0.281372	-0.431722	0.065715	0.467733	0.150553	0.378418	-0.121663	0.027669	0.145264
Data491	0.270182	-0.438639	0.061849	0.463257	0.145264	0.371297	-0.12146	0.025431	0.148519
Data492	0.272624	-0.435791	0.067546	0.45634	0.139364	0.363363	-0.121867	0.02299	0.151978
Data493	0.294393	-0.414225	0.083008	0.447184	0.133057	0.355632	-0.122681	0.020142	0.155436
Data494	0.312703	-0.388997	0.090535	0.436401	0.12736	0.348307	-0.124105	0.017497	0.158895
Data495	0.317586	-0.366414	0.08728	0.424601	0.122681	0.342	-0.125936	0.014445	0.162354
Data496	0.315959	-0.355835	0.079142	0.412598	0.119019	0.336711	-0.128174	0.011393	0.165405
Data497	0.306803	-0.358073	0.078328	0.401001	0.116374	0.332845	-0.130412	0.008341	0.16805
Data498	0.305786	-0.361328	0.091756	0.390218	0.114136	0.329386	-0.13265	0.00529	0.170288
Data499	0.307007	-0.36499	0.106405	0.380656	0.111898	0.326335	-0.135091	0.002035	0.172323
Data500	0.310669	-0.362549	0.121663	0.372111	0.108643	0.322673	-0.137533	-0.000814	0.174154
Data501	0.318604	-0.367839	0.135091	0.364583	0.10376	0.31779	-0.139974	-0.003866	0.175781
Data502	0.330811	-0.387166	0.15096	0.358073	0.097046	0.311483	-0.142212	-0.006714	0.177409
Data503	0.340169	-0.396322	0.168457	0.352376	0.088501	0.303752	-0.144653	-0.009562	0.179443
Data504	0.345459	-0.408936	0.180054	0.347697	0.078328	0.295003	-0.146688	-0.01241	0.182088
Data505	0.347493	-0.404053	0.179036	0.343831	0.067546	0.286051	-0.148722	-0.015055	0.18514
Data506	0.343831	-0.390218	0.181071	0.340983	0.056152	0.277507	-0.150553	-0.017497	0.189006
Data507	0.341797	-0.386149	0.169678	0.339355	0.045166	0.269775	-0.152384	-0.019735	0.193481
Data508	0.351766	-0.378825	0.143026	0.339152	0.034587	0.263265	-0.154012	-0.021973	0.198771
Data509	0.351969	-0.378825	0.127157	0.340373	0.024007	0.257568	-0.155436	-0.023804	0.204875
Data510	0.344035	-0.396932	0.132039	0.343018	0.013631	0.252686	-0.157064	-0.025635	0.211385
Data511	0.3361	-0.407918	0.153605	0.346883	0.002441	0.247803	-0.158895	-0.027466	0.218506
Data512	0.322673	-0.392863	0.159709	0.352173	-0.009359	0.242106	-0.160726	-0.029297	0.226034
Data513	0.314738	-0.372111	0.166423	0.358276	-0.02238	0.234985	-0.162964	-0.030924	0.233968
Data514	0.316162	-0.352987	0.160929	0.364787	-0.036214	0.22644	-0.165609	-0.032959	0.24231
Data515	0.321248	-0.340169	0.16154	0.371297	-0.050049	0.216268	-0.168864	-0.034993	0.250854
Data516	0.335083	-0.323893	0.165405	0.37679	-0.063477	0.204671	-0.172526	-0.037231	0.259806
Data517	0.35258	-0.324097	0.179036	0.381063	-0.075684	0.192057	-0.176595	-0.039876	0.269368
Data518	0.36499	-0.336304	0.189006	0.383301	-0.086263	0.179036	-0.181071	-0.042928	0.279134
Data519	0.368042	-0.3361	0.201416	0.383708	-0.095011	0.166016	-0.18575	-0.046387	0.28951
Data520	0.370076	-0.335286	0.223389	0.38208	-0.102132	0.153402	-0.190633	-0.050456	0.30009
Data521	0.362752	-0.334676	0.237223	0.378621	-0.108032	0.141195	-0.195719	-0.054932	0.310872
Data522	0.346069	-0.338949	0.241699	0.373739	-0.113118	0.129801	-0.200602	-0.059814	0.321655
Data523	0.333049	-0.358276	0.243937	0.367839	-0.117594	0.119222	-0.205282	-0.065308	0.332438
Data524	0.327555	-0.372111	0.23702	0.361125	-0.121663	0.109253	-0.209757	-0.071411	0.343018
Data525	0.310262	-0.361938	0.226237	0.354207	-0.125529	0.099691	-0.213826	-0.077922	0.352987
Data526	0.302938	-0.345866	0.230713	0.347087	-0.128988	0.090535	-0.217489	-0.084839	0.362549
Data527	0.30131	-0.343628	0.223389	0.339762	-0.131836	0.081787	-0.220744	-0.092367	0.371297
Data528	0.281169	-0.349325	0.219116	0.332642	-0.134074	0.073242	-0.223592	-0.100301	0.379435
Data529	0.278117	-0.356038	0.217896	0.325521	-0.135498	0.064697	-0.226034	-0.108643	0.386963
Data530	0.278931	-0.362956	0.213826	0.318604	-0.136108	0.056559	-0.228068	-0.117188	0.39388
Data531	0.282593	-0.368449	0.205078	0.31189	-0.135905	0.048421	-0.229696	-0.126139	0.400391
Data532	0.272217	-0.375366	0.20284	0.305379	-0.135295	0.04008	-0.230916	-0.135295	0.406494
Data533	0.244751	-0.381266	0.196737	0.299276	-0.134481	0.031331	-0.232137	-0.144857	0.412191
Data534	0.199178	-0.384115	0.200602	0.292969	-0.134074	0.021973	-0.233358	-0.154419	0.417684
Data535	0.167847	-0.365194	0.210368	0.286662	-0.13387	0.012004	-0.234578	-0.164185	0.42277
Data536	0.15035	-0.362752	0.228882	0.279744	-0.134481	0.001017	-0.236206	-0.174154	0.42745
Data537	0.142822	-0.372111	0.238851	0.27242	-0.135701	-0.010783	-0.237834	-0.183919	0.431519
Data538	0.136922	-0.377604	0.232747	0.264689	-0.137533	-0.023193	-0.240072	-0.193888	0.434977
Data539	0.139567	-0.377808	0.221965	0.256348	-0.139974	-0.036214	-0.242716	-0.203857	0.437419
Data540	0.149333	-0.364583	0.211385	0.247599	-0.143026	-0.049032	-0.245565	-0.213623	0.438843
Data541	0.142212	-0.354004	0.199178	0.238851	-0.146484	-0.061442	-0.249023	-0.223389	0.439046
Data542	0.138753	-0.3538	0.189006	0.230103	-0.15035	-0.073242	-0.252482	-0.232951	0.438232
Data543	0.131836	-0.35258	0.190633	0.221558	-0.154826	-0.084229	-0.256348	-0.24231	0.436198
Data544	0.118815	-0.355835	0.19043	0.213013	-0.159912	-0.094604	-0.26001	-0.251465	0.432943
Data545	0.107015	-0.348104	0.193075	0.204875	-0.165609	-0.10437	-0.263468	-0.260417	0.42867
Data546	0.084229	-0.338745	0.191243	0.196533	-0.172119	-0.113525	-0.26652	-0.269165	0.423381
Data547	0.061646	-0.328776	0.194295	0.187988	-0.179443	-0.122477	-0.269165	-0.277913	0.41748
Data548	0.038452	-0.334473	0.198771	0.17924	-0.187785	-0.131022	-0.2712	-0.286458	0.410767
Data549	0.003255	-0.34078	0.191243	0.170085	-0.19694	-0.139771	-0.272827	-0.2948	0.403646
Data550	-0.024414	-0.342204	0.174764	0.160522	-0.206909	-0.148519	-0.273641	-0.303141	0.395915
Data551	-0.035807	-0.326131	0.167236	0.150146	-0.217285	-0.157267	-0.273844	-0.311686	0.388184
Data552	-0.038656	-0.315348	0.159505	0.13916	-0.228068	-0.166829	-0.273844	-0.320028	0.379842
Data553	-0.025228	-0.311076	0.15096	0.12736	-0.239054	-0.176799	-0.273234	-0.328776	0.371501
Data554	-0.016683	-0.323283	0.154419	0.114746	-0.24943	-0.187988	-0.272624	-0.337524	0.362956
Data555	-0.025838	-0.337931	0.160319	0.101522	-0.259399	-0.200602	-0.272013	-0.34668	0.354207
Data556	-0.043538	-0.333049	0.161133	0.088094	-0.268351	-0.21464	-0.271403	-0.356038	0.345459
Data557	-0.055339	-0.327759	0.161947	0.07487	-0.276286	-0.230306	-0.2712	-0.365601	0.336304
Data558	-0.054728	-0.315552	0.153198	0.062256	-0.283	-0.247396	-0.270996	-0.375366	0.327148
Data559	-0.049235	-0.290731	0.141195	0.051066	-0.288493	-0.26591	-0.271403	-0.385335	0.317586
Data560	-0.05249	-0.291951	0.12675	0.041504	-0.293172	-0.285441	-0.272013	-0.395508	0.307821
Data561	-0.060425	-0.316162	0.128581	0.033569	-0.297241	-0.305583	-0.273031	-0.40568	0.297648
Data562	-0.065308	-0.335897	0.135295	0.027059	-0.300903	-0.325521	-0.274251	-0.415649	0.287272
Data563	-0.087484	-0.333455	0.129395	0.021362	-0.304565	-0.345459	-0.275472	-0.425822	0.276286
Data564	-0.105591	-0.316162	0.114746	0.015462	-0.308228	-0.364787	-0.276896	-0.435588	0.264893
Data565	-0.116374	-0.302327	0.08667	0.008545	-0.312093	-0.383504	-0.27832	-0.444946	0.253092
Data566	-0.133057	-0.292765	0.07019	0	-0.316162	-0.401204	-0.279338	-0.454102	0.240682
Data567	-0.160726	-0.286865	0.076701	-0.011597	-0.320841	-0.418091	-0.279948	-0.462646	0.227865
Data568	-0.175781	-0.280762	0.084025	-0.026042	-0.326131	-0.434163	-0.280151	-0.470785	0.21464
Data569	-0.17863	-0.277507	0.088501	-0.043742	-0.332235	-0.449422	-0.279541	-0.478109	0.201009
Data570	-0.198161	-0.270386	0.09196	-0.064087	-0.339559	-0.464274	-0.278117	-0.485026	0.187174
Data571	-0.216878	-0.263672	0.088704	-0.08667	-0.348511	-0.478923	-0.275879	-0.49113	0.173136
Data572	-0.235189	-0.258382	0.08667	-0.111084	-0.359497	-0.493368	-0.272624	-0.496826	0.159098
Data573	-0.250854	-0.252482	0.079753	-0.136108	-0.372721	-0.507813	-0.268555	-0.501912	0.145264
Data574	-0.263468	-0.25472	0.064494	-0.161336	-0.388387	-0.522461	-0.263468	-0.506388	0.131632
Data575	-0.269572	-0.268148	0.048014	-0.185547	-0.406291	-0.537313	-0.257975	-0.510661	0.118815
Data576	-0.277507	-0.269979	0.050252	-0.20874	-0.426025	-0.551961	-0.251872	-0.514526	0.106405
Data577	-0.286458	-0.270182	0.071004	-0.229899	-0.447388	-0.56661	-0.245565	-0.518392	0.094808
Data578	-0.280355	-0.266113	0.079956	-0.24882	-0.469157	-0.580851	-0.239054	-0.522054	0.084229
Data579	-0.272624	-0.258382	0.078532	-0.265503	-0.490926	-0.594686	-0.232951	-0.526123	0.074463
Data580	-0.277507	-0.250244	0.066732	-0.280355	-0.511068	-0.608521	-0.227051	-0.530192	0.065511
Data581	-0.285441	-0.256755	0.047607	-0.293172	-0.529175	-0.622152	-0.221761	-0.534465	0.057373
Data582	-0.289917	-0.259806	0.044149	-0.304769	-0.544027	-0.635986	-0.217082	-0.539144	0.050049
Data583	-0.299072	-0.260213	0.041707	-0.315552	-0.555013	-0.650228	-0.213013	-0.54423	0.043132
Data584	-0.309245	-0.270182	0.030924	-0.325521	-0.56193	-0.664673	-0.209554	-0.54952	0.036621
Data585	-0.333455	-0.285848	0.014038	-0.335083	-0.564575	-0.679321	-0.206706	-0.555216	0.030314
Data586	-0.339559	-0.288086	0.001221	-0.343831	-0.563151	-0.69397	-0.204264	-0.561117	0.023804
Data587	-0.349935	-0.276286	-0.010173	-0.351766	-0.557658	-0.708008	-0.20223	-0.56722	0.01709
Data588	-0.364583	-0.263265	-0.006714	-0.358276	-0.54891	-0.721436	-0.200399	-0.573324	0.009969
Data589	-0.384928	-0.250448	-0.004883	-0.362752	-0.536906	-0.733236	-0.198771	-0.579631	0.002441
Data590	-0.390015	-0.244954	-0.016886	-0.365194	-0.522664	-0.743612	-0.197347	-0.585938	-0.00529
Data591	-0.391032	-0.236613	-0.013224	-0.365397	-0.506999	-0.751953	-0.196126	-0.592041	-0.013631
Data592	-0.394287	-0.225423	-0.003255	-0.363973	-0.490926	-0.758667	-0.194906	-0.598145	-0.022583
Data593	-0.395711	-0.220744	0.009766	-0.361532	-0.475464	-0.76355	-0.194092	-0.604045	-0.031535
Data594	-0.390015	-0.205688	0.008748	-0.358887	-0.462036	-0.767212	-0.193481	-0.609945	-0.04069
Data595	-0.376994	-0.183105	-0.008748	-0.357056	-0.451253	-0.77006	-0.193481	-0.615438	-0.049845
Data596	-0.374756	-0.158895	-0.015259	-0.357056	-0.443726	-0.772502	-0.193888	-0.620728	-0.059001
Data597	-0.368245	-0.141398	-0.020142	-0.359294	-0.439453	-0.774536	-0.195109	-0.625814	-0.068359
Data598	-0.36438	-0.143026	-0.02238	-0.36377	-0.438029	-0.776978	-0.197144	-0.630493	-0.077515
Data599	-0.36377	-0.143229	-0.007935	-0.370483	-0.438232	-0.779622	-0.199788	-0.634766	-0.08667
Data600	-0.357869	-0.12736	0.003459	-0.378418	-0.439046	-0.782471	-0.203451	-0.638631	-0.096029
Data601	-0.341593	-0.124512	0.018921	-0.386963	-0.439657	-0.785522	-0.207723	-0.641886	-0.105794
Data602	-0.324097	-0.111287	0.035604	-0.395101	-0.439046	-0.788371	-0.212809	-0.644735	-0.11617
Data603	-0.325317	-0.088298	0.042725	-0.402222	-0.437419	-0.790812	-0.218302	-0.646769	-0.126953
Data604	-0.315755	-0.078939	0.024821	-0.408122	-0.434774	-0.792643	-0.224202	-0.648193	-0.138346
Data605	-0.299886	-0.056356	-0.006104	-0.413005	-0.432332	-0.793864	-0.230306	-0.649211	-0.150553
Data606	-0.292562	-0.027466	-0.021973	-0.417074	-0.430501	-0.794474	-0.236003	-0.649414	-0.163574
Data607	-0.307414	-0.025228	-0.038452	-0.420939	-0.430298	-0.794474	-0.241292	-0.649414	-0.177409
Data608	-0.327352	-0.018717	-0.04598	-0.425212	-0.431925	-0.794271	-0.245768	-0.648804	-0.19165
Data609	-0.350749	-0.014242	-0.041911	-0.430501	-0.435588	-0.794067	-0.249227	-0.647786	-0.206706
Data610	-0.372518	-0.024007	-0.032552	-0.437215	-0.440674	-0.793864	-0.251465	-0.646769	-0.221965
Data611	-0.380249	-0.020752	-0.028076	-0.445557	-0.446777	-0.79366	-0.252482	-0.645345	-0.237223
Data612	-0.375163	-0.016073	-0.013021	-0.455729	-0.452474	-0.79366	-0.251872	-0.644124	-0.252686
Data613	-0.366007	-0.009562	-0.013835	-0.467529	-0.457357	-0.793457	-0.250041	-0.642904	-0.267741
Data614	-0.363159	-0.008952	-0.014852	-0.480754	-0.460612	-0.793254	-0.246989	-0.641683	-0.282389
Data615	-0.366414	-0.003255	-0.029704	-0.494995	-0.461833	-0.792847	-0.24292	-0.640869	-0.296427
Data616	-0.380046	-0.004679	-0.044352	-0.50944	-0.460205	-0.791829	-0.238037	-0.640055	-0.309652
Data617	-0.379639	-0.001628	-0.036214	-0.523885	-0.455933	-0.790609	-0.232951	-0.639445	-0.321859
Data618	-0.384725	0.009359	-0.025431	-0.537516	-0.448608	-0.788574	-0.228068	-0.639038	-0.333049
Data619	-0.381877	0.021566	-0.015869	-0.549723	-0.438029	-0.786133	-0.223592	-0.638835	-0.343018
Data620	-0.372314	0.031128	-0.020345	-0.56071	-0.424601	-0.783081	-0.220337	-0.638631	-0.351766
Data621	-0.365194	0.047404	-0.027669	-0.569865	-0.408122	-0.779215	-0.218506	-0.638428	-0.359294
Data622	-0.366414	0.074666	-0.034993	-0.577393	-0.388997	-0.774943	-0.218099	-0.638224	-0.365601
Data623	-0.363363	0.082397	-0.037435	-0.583496	-0.367839	-0.77006	-0.219523	-0.637817	-0.370687
Data624	-0.362549	0.081787	-0.052287	-0.587972	-0.345256	-0.764771	-0.222778	-0.637004	-0.374552
Data625	-0.375773	0.083415	-0.048828	-0.591024	-0.321859	-0.759277	-0.227661	-0.635986	-0.377197
Data626	-0.401815	0.092163	-0.040283	-0.592651	-0.298258	-0.753784	-0.233765	-0.634562	-0.378621
Data627	-0.426025	0.104167	-0.033162	-0.592448	-0.274862	-0.748088	-0.241089	-0.632528	-0.379028
Data628	-0.449422	0.108236	-0.031535	-0.590617	-0.252075	-0.742798	-0.249227	-0.630086	-0.378215
Data629	-0.467122	0.117188	-0.036214	-0.586955	-0.230103	-0.737712	-0.257365	-0.627035	-0.376587
Data630	-0.472819	0.125326	-0.024821	-0.581462	-0.209147	-0.732625	-0.265706	-0.623372	-0.374146
Data631	-0.463053	0.133667	-0.016886	-0.574137	-0.189209	-0.727946	-0.273438	-0.619303	-0.37089
Data632	-0.44515	0.142822	-0.003662	-0.565592	-0.170695	-0.72286	-0.280558	-0.614421	-0.367025
Data633	-0.426025	0.163778	0.009359	-0.556437	-0.154012	-0.717977	-0.286865	-0.609334	-0.363159
Data634	-0.417887	0.185954	0.016276	-0.547078	-0.13916	-0.712484	-0.292358	-0.603841	-0.35909
Data635	-0.411987	0.192668	0.014038	-0.53833	-0.12675	-0.706787	-0.296834	-0.598145	-0.355225
Data636	-0.414429	0.184733	0.010783	-0.530599	-0.116781	-0.700887	-0.3007	-0.592448	-0.351766
Data637	-0.418091	0.16866	0.001221	-0.524495	-0.109049	-0.694784	-0.303548	-0.586548	-0.348918
Data638	-0.419718	0.171509	0.007324	-0.519816	-0.10376	-0.688883	-0.30599	-0.581055	-0.346883
Data639	-0.40507	0.17334	0.009969	-0.516561	-0.100098	-0.683187	-0.307821	-0.575562	-0.345256
