# Supplementary material for: Integration of MRI and somatosensory evoked potentials facilitate diagnosis of spinal cord compression
Source: Sci Rep. 2023 May 15;13:7861. doi: 10.1038/s41598-023-34832-2 (PMC10185544; doi:10.1038/s41598-023-34832-2)
Supplement: Supplementary file 3 — Supplementary Information 3. [file 41598_2023_34832_MOESM3_ESM.zip › Preoperative SSEP data/spinal cord compression group/3125605_2/3125605_2_Rt Tibial SEP_Cz'-Fpz_201220_105233.csv]

Index	7	8	9	10	11	12	14	16
Name	Cz'-Fpz	Cz'-Fpz	Cz'-Fpz	Cz'-Fpz	Cz'-Fpz	Cz'-Fpz	Cz'-Fpz	Cz'-Fpz
Time	2.02001E+13	2.02001E+13	2.02001E+13	2.02001E+13	2.02001E+13	2.02001E+13	2.02001E+13	2.02001E+13
Highcut	500	500	500	500	500	500	500	500
Lowcut	10	10	10	10	10	10	10	10
Period	0.000156	0.000156	0.000156	0.000156	0.000156	0.000156	0.000156	0.000156
Averages	120	120	120	120	120	120	120	120
Int (mA)	29/28.6mA	33/33mA	24/23.7mA	24/23.7mA	24/23.7mA	24/23.7mA	24/23.7mA	31/31mA
Pulse Width (�gs)	200�s	200�s	200�s	200�s	200�s	200�s	200�s	200�s
Rep Rate (Hz)	3.11Hz	3.11Hz	3.11Hz	3.11Hz	3.11Hz	3.11Hz	3.11Hz	3.11Hz
Data0	-0.225728	-0.359294	-0.714722	-1.026001	2.046305	1.017253	-0.496114	-0.836589
Data1	-1.38092	-3.847453	-0.713908	-1.11735	1.812337	0.247396	-0.860596	-0.874532
Data2	-2.25118	-6.34786	-0.549316	-1.041463	1.151123	-0.909424	-1.216838	-0.814819
Data3	-1.865845	-0.911051	-0.227865	-0.786947	0.061035	-2.393799	-1.517639	-0.648092
Data4	-0.412292	2.00236	0.188599	-0.403646	-1.318359	-4.04012	-1.733602	-0.398966
Data5	0.566915	2.802734	0.605062	0.014445	-2.747803	-5.617269	-1.86259	-0.119629
Data6	0.987244	2.56897	0.927734	0.364583	-3.970133	-6.903076	-1.925863	0.12797
Data7	1.023254	1.883748	1.096598	0.570882	-4.796549	-7.752279	-1.956685	0.294495
Data8	0.866496	1.123861	1.102295	0.609741	-5.163981	-8.13151	-1.984151	0.357361
Data9	0.630798	0.467122	0.978394	0.505778	-5.129801	-8.112386	-2.024028	0.323385
Data10	0.383097	-0.031535	0.781047	0.313517	-4.826253	-7.827962	-2.077332	0.221151
Data11	0.172831	-0.348918	0.564779	0.092977	-4.40389	-7.419434	-2.135315	0.085449
Data12	0.020549	-0.53243	0.368652	-0.110881	-3.977458	-6.997884	-2.187602	-0.052185
Data13	-0.087382	-0.614014	0.213623	-0.270589	-3.619792	-6.631673	-2.225749	-0.170695
Data14	-0.164998	-0.622559	0.104167	-0.377197	-3.359782	-6.350505	-2.245483	-0.259908
Data15	-0.203756	-0.600789	0.034383	-0.435181	-3.192952	-6.152751	-2.246806	-0.318705
Data16	-0.212301	-0.557861	-0.00529	-0.454508	-3.100993	-6.022135	-2.232361	-0.351461
Data17	-0.216064	-0.520426	-0.024618	-0.447388	-3.061117	-5.939535	-2.205912	-0.36438
Data18	-0.187683	-0.492147	-0.031128	-0.424601	-3.051758	-5.885824	-2.171427	-0.363973
Data19	-0.144653	-0.466512	-0.030111	-0.394287	-3.057048	-5.845947	-2.132365	-0.355835
Data20	-0.101725	-0.438639	-0.025228	-0.362142	-3.064372	-5.809733	-2.091777	-0.34434
Data21	-0.058187	-0.419515	-0.018311	-0.330607	-3.066406	-5.770264	-2.0519	-0.332845
Data22	-0.034892	-0.413005	-0.010783	-0.299683	-3.058675	-5.725098	-2.014262	-0.323588
Data23	-0.026652	-0.411174	-0.002848	-0.268555	-3.041178	-5.673421	-1.979675	-0.318197
Data24	-0.006002	-0.405884	0.004679	-0.236206	-3.013916	-5.616455	-1.948547	-0.316874
Data25	0.008341	-0.404867	0.012004	-0.201416	-2.979329	-5.55542	-1.920369	-0.319214
Data26	-0.001628	-0.415853	0.018311	-0.164591	-2.940267	-5.493164	-1.894531	-0.323792
Data27	-0.018921	-0.419515	0.023397	-0.12675	-2.899577	-5.430908	-1.869507	-0.328573
Data28	-0.025431	-0.413615	0.026449	-0.089925	-2.858887	-5.369466	-1.843872	-0.331828
Data29	-0.042623	-0.401408	0.027262	-0.055949	-2.819417	-5.309652	-1.815999	-0.332235
Data30	-0.054525	-0.386353	0.025228	-0.026245	-2.780762	-5.251058	-1.785177	-0.329081
Data31	-0.053914	-0.380249	0.020955	-0.001831	-2.743327	-5.192464	-1.751404	-0.322164
Data32	-0.053914	-0.387573	0.014852	0.017293	-2.707113	-5.134277	-1.715495	-0.31189
Data33	-0.048421	-0.386759	0.008138	0.032349	-2.671305	-5.076497	-1.678874	-0.299479
Data34	-0.023499	-0.38737	0.001628	0.044149	-2.635905	-5.019124	-1.643066	-0.286051
Data35	-0.00356	-0.384928	-0.003459	0.054118	-2.601318	-4.963379	-1.609701	-0.273132
Data36	0.013733	-0.383911	-0.007324	0.063883	-2.567546	-4.908447	-1.579488	-0.262451
Data37	0.012207	-0.389404	-0.009969	0.074056	-2.534587	-4.854329	-1.55304	-0.255025
Data38	0.011495	-0.406087	-0.0118	0.085246	-2.502848	-4.801025	-1.530457	-0.25116
Data39	0.016785	-0.417887	-0.013835	0.096639	-2.47111	-4.748128	-1.511536	-0.250549
Data40	0.02655	-0.412394	-0.016479	0.107218	-2.438558	-4.695231	-1.495361	-0.252075
Data41	0.049642	-0.408936	-0.020549	0.115763	-2.404785	-4.643148	-1.48112	-0.254415
Data42	0.075073	-0.412598	-0.026449	0.121257	-2.368978	-4.591064	-1.46759	-0.255941
Data43	0.107829	-0.406901	-0.034383	0.123291	-2.331136	-4.539795	-1.453552	-0.255636
Data44	0.127258	-0.39327	-0.043742	0.122477	-2.29248	-4.488932	-1.43809	-0.252991
Data45	0.123596	-0.378418	-0.053914	0.120239	-2.253418	-4.437256	-1.420593	-0.248006
Data46	0.123698	-0.361938	-0.063883	0.117594	-2.21639	-4.384766	-1.400859	-0.240987
Data47	0.134074	-0.360921	-0.072632	0.115763	-2.181803	-4.331868	-1.379089	-0.233053
Data48	0.137939	-0.360921	-0.079142	0.11556	-2.150065	-4.277751	-1.355794	-0.225016
Data49	0.13916	-0.360921	-0.083415	0.117798	-2.121175	-4.22404	-1.331584	-0.217896
Data50	0.141398	-0.355225	-0.08606	0.122884	-2.093099	-4.170736	-1.307068	-0.212504
Data51	0.14679	-0.354207	-0.087891	0.131429	-2.065023	-4.118652	-1.282857	-0.209249
Data52	0.150146	-0.347493	-0.089925	0.144246	-2.035319	-4.067383	-1.259257	-0.208028
Data53	0.148417	-0.341797	-0.092977	0.161133	-2.003581	-4.01652	-1.236471	-0.208639
Data54	0.147095	-0.3302	-0.096842	0.182292	-1.970622	-3.966471	-1.213989	-0.21108
Data55	0.140584	-0.335897	-0.101725	0.205892	-1.937256	-3.917236	-1.191508	-0.215352
Data56	0.143127	-0.331421	-0.106608	0.229899	-1.905924	-3.868408	-1.168823	-0.221659
Data57	0.147196	-0.331624	-0.110881	0.251058	-1.877441	-3.820394	-1.14563	-0.230001
Data58	0.157878	-0.335083	-0.113932	0.266724	-1.853027	-3.774007	-1.122233	-0.239868
Data59	0.164998	-0.313924	-0.116577	0.274251	-1.831462	-3.729655	-1.098735	-0.250244
Data60	0.180562	-0.306803	-0.119222	0.272624	-1.811523	-3.686523	-1.075439	-0.259298
Data61	0.180562	-0.313314	-0.123291	0.262248	-1.791992	-3.643799	-1.052551	-0.265096
Data62	0.174357	-0.311686	-0.130005	0.244954	-1.771647	-3.601481	-1.029968	-0.266317
Data63	0.179647	-0.316569	-0.139567	0.223185	-1.749674	-3.55835	-1.007996	-0.262146
Data64	0.207418	-0.318604	-0.151571	0.198975	-1.726888	-3.513997	-0.986532	-0.253398
Data65	0.245158	-0.314535	-0.164795	0.174154	-1.703288	-3.468424	-0.965881	-0.241496
Data66	0.272624	-0.302124	-0.177816	0.149943	-1.680501	-3.422852	-0.94635	-0.228678
Data67	0.291646	-0.300903	-0.188599	0.12675	-1.658936	-3.376872	-0.92804	-0.217082
Data68	0.292257	-0.299479	-0.196126	0.105184	-1.638997	-3.332113	-0.91095	-0.208333
Data69	0.273844	-0.300903	-0.199382	0.084839	-1.621094	-3.288574	-0.895081	-0.203349
Data70	0.26591	-0.295207	-0.198771	0.065918	-1.604411	-3.246257	-0.880534	-0.202026
Data71	0.263774	-0.280355	-0.195516	0.048218	-1.588949	-3.204346	-0.86731	-0.203959
Data72	0.261739	-0.26591	-0.191243	0.031942	-1.573893	-3.162435	-0.855713	-0.208028
Data73	0.285136	-0.262655	-0.187988	0.017904	-1.558024	-3.11971	-0.845642	-0.213114
Data74	0.2889	-0.253906	-0.186564	0.006917	-1.541341	-3.075765	-0.836894	-0.218404
Data75	0.28361	-0.25533	-0.187378	0.00061	-1.522624	-3.030192	-0.828959	-0.223287
Data76	0.293477	-0.26001	-0.189819	-0.00061	-1.501465	-2.982992	-0.82133	-0.227865
Data77	0.302734	-0.255737	-0.192668	0.003052	-1.478271	-2.935791	-0.813192	-0.232239
Data78	0.311076	-0.239054	-0.194906	0.0118	-1.453857	-2.88859	-0.804138	-0.236816
Data79	0.31484	-0.222168	-0.195923	0.024414	-1.429443	-2.843018	-0.793966	-0.242004
Data80	0.311483	-0.209351	-0.195516	0.04069	-1.406657	-2.798665	-0.783183	-0.247599
Data81	0.307719	-0.198161	-0.193685	0.060018	-1.387126	-2.756755	-0.772196	-0.253398
Data82	0.305583	-0.195313	-0.19104	0.082194	-1.371663	-2.716471	-0.761922	-0.259196
Data83	0.304769	-0.194906	-0.187378	0.107422	-1.359863	-2.677409	-0.75297	-0.264587
Data84	0.311076	-0.196533	-0.182902	0.135295	-1.351318	-2.639567	-0.745443	-0.269674
Data85	0.307312	-0.198568	-0.178019	0.164795	-1.34318	-2.602946	-0.739034	-0.274862
Data86	0.310059	-0.199992	-0.172933	0.195109	-1.334635	-2.566732	-0.733134	-0.280558
Data87	0.331319	-0.19633	-0.16866	0.225016	-1.323242	-2.531331	-0.727132	-0.28717
Data88	0.348104	-0.19104	-0.166219	0.253499	-1.309814	-2.496745	-0.720723	-0.295105
Data89	0.35614	-0.188192	-0.166423	0.280151	-1.293538	-2.462972	-0.713704	-0.304159
Data90	0.351257	-0.175985	-0.170288	0.304159	-1.276449	-2.429606	-0.706177	-0.314026
Data91	0.340881	-0.160726	-0.177409	0.325317	-1.259359	-2.396647	-0.698446	-0.324198
Data92	0.318909	-0.13855	-0.187378	0.343018	-1.243083	-2.363281	-0.690409	-0.333659
Data93	0.299276	-0.116577	-0.199382	0.356038	-1.228841	-2.329915	-0.681966	-0.341797
Data94	0.291239	-0.094401	-0.212402	0.364176	-1.21582	-2.295329	-0.672811	-0.347799
Data95	0.293986	-0.082601	-0.22583	0.366211	-1.204427	-2.259115	-0.66274	-0.351359
Data96	0.283203	-0.084025	-0.239665	0.362142	-1.193034	-2.221273	-0.652059	-0.352885
Data97	0.276489	-0.090739	-0.253499	0.35258	-1.182048	-2.181803	-0.641378	-0.352783
Data98	0.274862	-0.086873	-0.267537	0.338949	-1.170654	-2.141927	-0.631714	-0.352173
Data99	0.272319	-0.082601	-0.280965	0.322876	-1.158854	-2.102051	-0.624084	-0.351766
Data100	0.270081	-0.063273	-0.293376	0.306396	-1.147054	-2.063802	-0.6191	-0.352376
Data101	0.266113	-0.044556	-0.303548	0.291545	-1.134847	-2.027181	-0.61676	-0.354004
Data102	0.269267	-0.047404	-0.310872	0.279744	-1.123454	-1.993001	-0.616353	-0.356445
Data103	0.275675	-0.049438	-0.314738	0.270996	-1.112874	-1.959635	-0.616353	-0.359192
Data104	0.270284	-0.033976	-0.315348	0.265299	-1.102702	-1.927083	-0.615438	-0.361532
Data105	0.256449	-0.015666	-0.313517	0.261637	-1.093343	-1.893311	-0.612183	-0.363159
Data106	0.249227	-0.005086	-0.310059	0.258586	-1.084391	-1.85791	-0.606181	-0.364482
Data107	0.237528	-0.002645	-0.306396	0.254924	-1.075439	-1.820475	-0.597636	-0.365804
Data108	0.229289	-0.006917	-0.303345	0.249227	-1.065267	-1.781413	-0.587667	-0.367839
Data109	0.217692	0.001831	-0.301514	0.241292	-1.054688	-1.742757	-0.577799	-0.371195
Data110	0.222575	0.010783	-0.300903	0.23112	-1.043294	-1.704915	-0.569255	-0.375977
Data111	0.242004	0.02828	-0.301514	0.21993	-1.031494	-1.669108	-0.562948	-0.382182
Data112	0.249023	0.035197	-0.303141	0.209147	-1.020101	-1.636556	-0.559082	-0.389099
Data113	0.245158	0.027466	-0.305786	0.200399	-1.009521	-1.606445	-0.557048	-0.396322
Data114	0.233968	0.028076	-0.309448	0.194906	-1.000163	-1.578369	-0.556132	-0.403341
Data115	0.217183	0.036214	-0.314331	0.193075	-0.990804	-1.551921	-0.555216	-0.410258
Data116	0.206401	0.037842	-0.320638	0.194295	-0.981852	-1.525879	-0.553792	-0.417277
Data117	0.200704	0.046997	-0.328573	0.197347	-0.972493	-1.499837	-0.551453	-0.424703
Data118	0.198161	0.06307	-0.338338	0.200602	-0.961914	-1.472168	-0.548197	-0.432638
Data119	0.189514	0.067139	-0.349121	0.20223	-0.950521	-1.442871	-0.54423	-0.440877
Data120	0.163472	0.05778	-0.360921	0.200399	-0.938314	-1.41154	-0.539653	-0.448608
Data121	0.141602	0.059611	-0.372518	0.194092	-0.9257	-1.377767	-0.534566	-0.454915
Data122	0.121867	0.071818	-0.383097	0.182699	-0.9139	-1.34196	-0.529277	-0.458984
Data123	0.110779	0.096029	-0.391846	0.166829	-0.90332	-1.304118	-0.523885	-0.460103
Data124	0.113118	0.099487	-0.39856	0.146688	-0.893962	-1.266276	-0.518392	-0.458272
Data125	0.126444	0.093384	-0.402832	0.123291	-0.887044	-1.228434	-0.513	-0.454
Data126	0.129801	0.094401	-0.405477	0.097656	-0.881755	-1.191813	-0.507609	-0.447896
Data127	0.120341	0.087687	-0.406901	0.070394	-0.877686	-1.157633	-0.501811	-0.441081
Data128	0.102946	0.090535	-0.407511	0.042114	-0.874023	-1.126302	-0.495402	-0.43457
Data129	0.085042	0.094604	-0.407715	0.013631	-0.870768	-1.097412	-0.488586	-0.429281
Data130	0.06958	0.112305	-0.407511	-0.013835	-0.867106	-1.07137	-0.481669	-0.426025
Data131	0.083313	0.117798	-0.406698	-0.039876	-0.863444	-1.046956	-0.475159	-0.425313
Data132	0.103556	0.120443	-0.405273	-0.06307	-0.859375	-1.023356	-0.469462	-0.427348
Data133	0.111287	0.126343	-0.403035	-0.082194	-0.854492	-1.00057	-0.464478	-0.432027
Data134	0.114848	0.132243	-0.400391	-0.096639	-0.850016	-0.977783	-0.459798	-0.438944
Data135	0.10142	0.13265	-0.397949	-0.106201	-0.844727	-0.95459	-0.454814	-0.447591
Data136	0.092468	0.123088	-0.395915	-0.110881	-0.83903	-0.931396	-0.449219	-0.457052
Data137	0.058594	0.115967	-0.394694	-0.111491	-0.83252	-0.907389	-0.443217	-0.466614
Data138	0.019023	0.098877	-0.394491	-0.108846	-0.826009	-0.882568	-0.437215	-0.47526
Data139	0.013021	0.082194	-0.394491	-0.104574	-0.818685	-0.85734	-0.431824	-0.481974
Data140	0.019226	0.078735	-0.394897	-0.099691	-0.810547	-0.831706	-0.42745	-0.485942
Data141	0.017293	0.079753	-0.395304	-0.094808	-0.802002	-0.806071	-0.423991	-0.486654
Data142	0.018921	0.096639	-0.395711	-0.090332	-0.79305	-0.780843	-0.420837	-0.484111
Data143	0.01414	0.108032	-0.395915	-0.085449	-0.784505	-0.756836	-0.417379	-0.478719
Data144	0.008545	0.117798	-0.396322	-0.078735	-0.776774	-0.733643	-0.413208	-0.471395
Data145	0.0118	0.125326	-0.396729	-0.06897	-0.770264	-0.711263	-0.407918	-0.463359
Data146	0.009155	0.123291	-0.396932	-0.055949	-0.76416	-0.688883	-0.401408	-0.455526
Data147	0.014547	0.10437	-0.396932	-0.039673	-0.758057	-0.666097	-0.393778	-0.449015
Data148	0.019633	0.095011	-0.396932	-0.022176	-0.750326	-0.64209	-0.385335	-0.444641
Data149	0.018616	0.113932	-0.397746	-0.005086	-0.74056	-0.616862	-0.376078	-0.443319
Data150	0.02299	0.143229	-0.398966	0.008952	-0.727946	-0.59082	-0.366414	-0.445455
Data151	0.018412	0.158895	-0.401001	0.020142	-0.712484	-0.564779	-0.356344	-0.451152
Data152	0.011698	0.190226	-0.403239	0.028483	-0.694987	-0.538737	-0.346171	-0.460103
Data153	0.00946	0.243937	-0.405273	0.035604	-0.67627	-0.513509	-0.335999	-0.471293
Data154	0.000407	0.262044	-0.406494	0.043132	-0.657959	-0.489095	-0.325724	-0.483297
Data155	-0.007426	0.247192	-0.406698	0.052287	-0.641276	-0.465088	-0.315348	-0.494588
Data156	-0.02004	0.222371	-0.40568	0.06307	-0.626221	-0.441488	-0.304769	-0.503642
Data157	-0.02655	0.192057	-0.403442	0.074463	-0.6132	-0.417074	-0.293783	-0.50944
Data158	-0.031026	0.193075	-0.39978	0.084635	-0.6014	-0.392253	-0.282288	-0.51178
Data159	-0.027059	0.222168	-0.394694	0.09196	-0.590007	-0.365804	-0.270487	-0.511169
Data160	-0.0295	0.253092	-0.387777	0.095622	-0.577799	-0.338135	-0.258382	-0.508423
Data161	-0.041707	0.283	-0.379028	0.094808	-0.564779	-0.310059	-0.246277	-0.504862
Data162	-0.051168	0.31311	-0.367839	0.090129	-0.549316	-0.282796	-0.234578	-0.501506
Data163	-0.030721	0.318197	-0.354411	0.081991	-0.532633	-0.257161	-0.223694	-0.498759
Data164	-0.012004	0.295614	-0.338949	0.071208	-0.515137	-0.234375	-0.213725	-0.496826
Data165	-0.008341	0.253703	-0.321859	0.058797	-0.497233	-0.214844	-0.204671	-0.495097
Data166	-0.015564	0.221965	-0.303955	0.044963	-0.479329	-0.198161	-0.196533	-0.492859
Data167	-0.031535	0.212606	-0.286662	0.030518	-0.463053	-0.183105	-0.188904	-0.4894
Data168	-0.045064	0.220744	-0.270589	0.015666	-0.447591	-0.168864	-0.181173	-0.484416
Data169	-0.054118	0.231323	-0.256958	0.001424	-0.43335	-0.153402	-0.173136	-0.477905
Data170	-0.052795	0.231323	-0.246175	-0.011597	-0.419922	-0.136312	-0.164286	-0.470276
Data171	-0.044759	0.228678	-0.238444	-0.022786	-0.406494	-0.117188	-0.154521	-0.461833
Data172	-0.04954	0.23763	-0.233358	-0.032145	-0.39388	-0.097656	-0.143941	-0.453186
Data173	-0.069377	0.256551	-0.230509	-0.04008	-0.382487	-0.077718	-0.132548	-0.444845
Data174	-0.094198	0.274455	-0.229085	-0.047811	-0.372314	-0.059001	-0.120748	-0.43691
Data175	-0.097046	0.284424	-0.228068	-0.056559	-0.36499	-0.042318	-0.109049	-0.429382
Data176	-0.086466	0.290934	-0.226237	-0.067342	-0.360514	-0.028483	-0.097961	-0.421855
Data177	-0.07548	0.296834	-0.222371	-0.08077	-0.35848	-0.016683	-0.088298	-0.414124
Data178	-0.06724	0.302938	-0.216064	-0.095418	-0.357666	-0.006917	-0.08077	-0.405884
Data179	-0.066325	0.306193	-0.207113	-0.109253	-0.357259	0.001628	-0.075582	-0.397339
Data180	-0.059306	0.316162	-0.195923	-0.120036	-0.355225	0.011393	-0.072428	-0.38859
Data181	-0.040894	0.324707	-0.183309	-0.125529	-0.350342	0.02238	-0.070292	-0.380147
Data182	-0.038757	0.313517	-0.170085	-0.124512	-0.341797	0.036621	-0.068054	-0.372213
Data183	-0.048116	0.299683	-0.157064	-0.117798	-0.329997	0.054118	-0.064596	-0.364889
Data184	-0.046183	0.297038	-0.14506	-0.107422	-0.314535	0.075684	-0.059102	-0.357971
Data185	-0.034993	0.295003	-0.134074	-0.096639	-0.296631	0.100098	-0.050964	-0.351156
Data186	-0.034688	0.290527	-0.123901	-0.089518	-0.2771	0.125732	-0.040181	-0.343628
Data187	-0.047506	0.273234	-0.114746	-0.089111	-0.257975	0.150146	-0.02655	-0.334981
Data188	-0.060933	0.262858	-0.105794	-0.097046	-0.239258	0.171712	-0.010681	-0.324504
Data189	-0.076599	0.255127	-0.096842	-0.112712	-0.222168	0.189209	0.006816	-0.312195
Data190	-0.08606	0.260824	-0.087687	-0.13387	-0.206706	0.20223	0.025228	-0.298055
Data191	-0.099487	0.267741	-0.077718	-0.157674	-0.193278	0.211182	0.043335	-0.282593
Data192	-0.110779	0.259806	-0.066325	-0.180664	-0.181885	0.217692	0.060018	-0.266622
Data193	-0.120036	0.252889	-0.053507	-0.200399	-0.172119	0.223796	0.074463	-0.251465
Data194	-0.13387	0.242513	-0.039266	-0.215658	-0.163981	0.23112	0.086365	-0.238241
Data195	-0.132243	0.219523	-0.023804	-0.225627	-0.157064	0.240072	0.096232	-0.227458
Data196	-0.128479	0.205892	-0.008138	-0.230306	-0.150146	0.251058	0.105286	-0.21932
Data197	-0.149333	0.195923	0.006714	-0.230306	-0.142415	0.264079	0.114644	-0.213114
Data198	-0.17039	0.209351	0.020142	-0.226237	-0.133464	0.277507	0.125427	-0.20752
Data199	-0.171204	0.22583	0.031128	-0.21932	-0.122477	0.291748	0.137939	-0.201416
Data200	-0.154317	0.240275	0.039673	-0.210368	-0.108643	0.305176	0.151774	-0.193583
Data201	-0.136617	0.253499	0.044963	-0.200602	-0.092367	0.31779	0.166117	-0.183411
Data202	-0.131429	0.253296	0.047201	-0.190837	-0.074463	0.328776	0.17985	-0.171102
Data203	-0.14445	0.259196	0.046183	-0.181071	-0.055745	0.337728	0.192159	-0.157369
Data204	-0.152588	0.264486	0.042114	-0.171102	-0.037028	0.345052	0.202535	-0.143534
Data205	-0.155436	0.269368	0.035604	-0.160319	-0.019124	0.350342	0.21047	-0.13092
Data206	-0.166524	0.27771	0.027262	-0.147502	-0.004069	0.354004	0.216166	-0.120443
Data207	-0.180155	0.276082	0.017904	-0.132243	0.008138	0.356445	0.219523	-0.11261
Data208	-0.204773	0.281372	0.008748	-0.114543	0.018311	0.358073	0.220846	-0.106913
Data209	-0.241903	0.299479	0.00061	-0.095011	0.026042	0.360107	0.220642	-0.102539
Data210	-0.259908	0.321248	-0.005493	-0.07487	0.032552	0.362549	0.219523	-0.098267
Data211	-0.280151	0.341797	-0.009155	-0.055949	0.039469	0.365804	0.218608	-0.093282
Data212	-0.283203	0.346883	-0.009359	-0.039876	0.048014	0.370687	0.218811	-0.087179
Data213	-0.276388	0.331421	-0.0059	-0.027466	0.058594	0.37679	0.221151	-0.079956
Data214	-0.277405	0.31901	0.001017	-0.019328	0.072021	0.383708	0.225932	-0.072225
Data215	-0.278931	0.296021	0.01119	-0.016073	0.087077	0.389811	0.232747	-0.06429
Data216	-0.291341	0.283203	0.023804	-0.01709	0.102946	0.39388	0.240987	-0.056559
Data217	-0.309347	0.279948	0.037435	-0.021973	0.118001	0.394694	0.249736	-0.049337
Data218	-0.326843	0.276082	0.051066	-0.030111	0.130615	0.391439	0.257975	-0.042521
Data219	-0.346069	0.272827	0.063273	-0.04008	0.139567	0.384115	0.264689	-0.036011
Data220	-0.378825	0.278727	0.073242	-0.050863	0.144043	0.373535	0.269267	-0.029704
Data221	-0.41392	0.281982	0.079956	-0.061035	0.143636	0.361328	0.271606	-0.023702
Data222	-0.438436	0.262451	0.083618	-0.070597	0.138753	0.349121	0.271606	-0.018209
Data223	-0.45929	0.229492	0.083822	-0.079549	0.131022	0.336914	0.269877	-0.013733
Data224	-0.475159	0.20284	0.080973	-0.089925	0.12085	0.325114	0.266927	-0.010478
Data225	-0.480245	0.200195	0.07548	-0.103149	0.110677	0.313721	0.263265	-0.008545
Data226	-0.483093	0.208333	0.067546	-0.121257	0.101318	0.301514	0.259196	-0.007731
Data227	-0.505981	0.204061	0.057576	-0.14445	0.093994	0.288493	0.25472	-0.007629
Data228	-0.550944	0.193481	0.046387	-0.171916	0.089111	0.274658	0.24943	-0.007629
Data229	-0.581055	0.172323	0.034383	-0.201823	0.087077	0.26001	0.243123	-0.007629
Data230	-0.59611	0.151367	0.02238	-0.231323	0.087077	0.245361	0.235697	-0.007731
Data231	-0.607605	0.119222	0.010783	-0.257975	0.088298	0.23112	0.227458	-0.007935
Data232	-0.610453	0.08728	0	-0.280151	0.091146	0.218099	0.219218	-0.00824
Data233	-0.604451	0.053711	-0.009969	-0.297038	0.094808	0.20752	0.211792	-0.008036
Data234	-0.60262	0.020752	-0.019124	-0.308431	0.100098	0.199382	0.20579	-0.00651
Data235	-0.602824	0.0059	-0.027059	-0.314941	0.107829	0.194092	0.201416	-0.002543
Data236	-0.605164	-0.010173	-0.033976	-0.31779	0.117594	0.191243	0.198364	0.004476
Data237	-0.612996	-0.026449	-0.039266	-0.31779	0.129395	0.190837	0.196025	0.015157
Data238	-0.612691	-0.028076	-0.042725	-0.316772	0.143229	0.192464	0.194194	0.028585
Data239	-0.623474	-0.018717	-0.043742	-0.315959	0.157064	0.196126	0.193278	0.043844
Data240	-0.629578	-0.002238	-0.041504	-0.316366	0.170898	0.201009	0.194092	0.059611
Data241	-0.640259	0.017904	-0.035197	-0.3184	0.183105	0.207113	0.197652	0.07487
Data242	-0.648193	0.02889	-0.024007	-0.321655	0.193685	0.214437	0.204976	0.089111
Data243	-0.660095	0.020549	-0.007324	-0.325114	0.203857	0.223389	0.216166	0.102336
Data244	-0.66569	0.010173	0.014648	-0.327962	0.214844	0.233154	0.231222	0.115255
Data245	-0.660197	0.003052	0.041504	-0.329183	0.227458	0.244141	0.249329	0.128682
Data246	-0.634257	-0.001017	0.071818	-0.328979	0.243734	0.255534	0.269674	0.143534
Data247	-0.603943	0.008952	0.103149	-0.328369	0.264079	0.26652	0.291341	0.160726
Data248	-0.579122	0.031738	0.133667	-0.328166	0.288086	0.2771	0.313619	0.180562
Data249	-0.554301	0.042114	0.16154	-0.32959	0.315755	0.286458	0.336202	0.202942
Data250	-0.535889	0.025838	0.185547	-0.333252	0.344645	0.295003	0.35848	0.227254
Data251	-0.520935	0.015055	0.205282	-0.338745	0.373942	0.302734	0.380046	0.25238
Data252	-0.520223	0.004883	0.221151	-0.344849	0.401611	0.310872	0.400492	0.2771
Data253	-0.521545	-0.01241	0.233358	-0.350545	0.427653	0.320231	0.419108	0.300598
Data254	-0.525208	-0.022176	0.24292	-0.354004	0.451253	0.331624	0.435994	0.322571
Data255	-0.50649	-0.00651	0.250041	-0.354614	0.473226	0.344645	0.45105	0.343323
Data256	-0.472717	0.013835	0.255737	-0.351359	0.494385	0.360107	0.464783	0.363668
Data257	-0.452677	0.027059	0.260824	-0.344035	0.51473	0.377197	0.477702	0.384827
Data258	-0.443319	0.046183	0.267131	-0.332845	0.535889	0.395101	0.490519	0.407308
Data259	-0.437622	0.072428	0.276489	-0.317586	0.558268	0.413411	0.503642	0.431213
Data260	-0.439962	0.09318	0.290731	-0.299072	0.582682	0.431315	0.517273	0.45634
Data261	-0.421855	0.105794	0.311076	-0.278117	0.609538	0.448812	0.531718	0.481873
Data262	-0.39856	0.117188	0.337524	-0.255737	0.639242	0.465495	0.546875	0.506795
Data263	-0.37262	0.125936	0.369263	-0.233154	0.671387	0.481771	0.563049	0.530599
Data264	-0.351156	0.131632	0.404256	-0.211182	0.705566	0.49764	0.580343	0.552877
Data265	-0.353495	0.124105	0.44047	-0.189819	0.740967	0.513916	0.598246	0.57373
Data266	-0.36499	0.126343	0.476278	-0.168864	0.775553	0.531413	0.616252	0.593465
Data267	-0.365601	0.13326	0.509644	-0.147095	0.808512	0.549723	0.633341	0.612284
Data268	-0.353495	0.148315	0.539958	-0.123698	0.838216	0.569661	0.648295	0.630391
Data269	-0.314128	0.169678	0.566406	-0.097453	0.864258	0.590413	0.660502	0.647685
Data270	-0.273539	0.177816	0.588989	-0.068766	0.885824	0.610352	0.669861	0.663859
Data271	-0.246175	0.174967	0.607503	-0.038045	0.902913	0.629476	0.677287	0.678609
Data272	-0.237834	0.16866	0.622965	-0.00651	0.917562	0.645752	0.683695	0.691732
Data273	-0.244141	0.148926	0.635783	0.024211	0.930176	0.65918	0.690511	0.703125
Data274	-0.250244	0.143636	0.647176	0.053304	0.94279	0.668945	0.69814	0.712891
Data275	-0.259603	0.160319	0.658366	0.078939	0.956217	0.675049	0.706787	0.721334
Data276	-0.257874	0.183105	0.669759	0.100098	0.970866	0.677897	0.715637	0.729065
Data277	-0.25828	0.201416	0.681559	0.115967	0.986735	0.677083	0.723979	0.736694
Data278	-0.243123	0.203247	0.693359	0.125529	1.003011	0.674235	0.731099	0.744629
Data279	-0.229594	0.187988	0.703939	0.128784	1.01766	0.669759	0.736491	0.752767
Data280	-0.221252	0.17863	0.71228	0.125326	1.029867	0.664469	0.739746	0.760396
Data281	-0.22644	0.161947	0.71757	0.115967	1.038005	0.65918	0.740458	0.7665
Data282	-0.225728	0.147298	0.719604	0.101318	1.04248	0.654297	0.738627	0.769653
Data283	-0.239156	0.147909	0.718384	0.081991	1.043294	0.649007	0.733744	0.769246
Data284	-0.253499	0.128988	0.714111	0.059204	1.042074	0.643311	0.726013	0.764974
Data285	-0.253906	0.119629	0.707194	0.03479	1.039632	0.637207	0.715535	0.757548
Data286	-0.255737	0.121257	0.697835	0.010376	1.037191	0.630697	0.703023	0.748189
Data287	-0.269775	0.112508	0.686442	-0.01119	1.035156	0.624186	0.689392	0.738118
Data288	-0.287577	0.096639	0.673421	-0.02828	1.034749	0.618083	0.675659	0.728149
Data289	-0.310567	0.09908	0.658976	-0.039063	1.034749	0.612793	0.662537	0.718587
Data290	-0.327047	0.106201	0.643921	-0.043742	1.035563	0.609131	0.65033	0.709229
Data291	-0.331217	0.100708	0.628662	-0.043132	1.036377	0.606689	0.638936	0.699565
Data292	-0.32725	0.106405	0.6132	-0.04008	1.03597	0.605876	0.628052	0.689087
Data293	-0.316874	0.10437	0.597941	-0.037435	1.033936	0.605062	0.616964	0.676982
Data294	-0.301819	0.092163	0.582682	-0.038249	1.030273	0.604248	0.605367	0.663045
Data295	-0.304464	0.080566	0.567017	-0.044352	1.02417	0.60262	0.59316	0.647074
Data296	-0.320028	0.067546	0.551147	-0.056763	1.016032	0.599772	0.580851	0.629374
Data297	-0.339152	0.052897	0.535075	-0.074666	1.00708	0.596517	0.568644	0.610555
Data298	-0.350749	0.040283	0.518799	-0.096842	0.997314	0.593262	0.557048	0.591329
Data299	-0.360718	0.017293	0.502726	-0.120646	0.987549	0.589193	0.546265	0.572713
Data300	-0.363464	0.00651	0.487467	-0.144246	0.979004	0.585531	0.536296	0.555522
Data301	-0.374756	0.001221	0.473226	-0.165812	0.97168	0.581055	0.52714	0.540263
Data302	-0.371806	-0.016886	0.460002	-0.18453	0.965576	0.576172	0.518494	0.527039
Data303	-0.369263	-0.032145	0.448201	-0.200195	0.95988	0.570068	0.510152	0.515238
Data304	-0.381063	-0.037435	0.437622	-0.213623	0.955404	0.563151	0.501811	0.504456
Data305	-0.389709	-0.044759	0.428263	-0.22583	0.951335	0.55542	0.492961	0.493774
Data306	-0.397949	-0.046997	0.419718	-0.23763	0.948893	0.547282	0.48289	0.482788
Data307	-0.406087	-0.03479	0.411784	-0.250448	0.947266	0.538737	0.471497	0.47109
Data308	-0.408325	-0.04069	0.404053	-0.265096	0.946452	0.529378	0.458679	0.458476
Data309	-0.401917	-0.059408	0.396118	-0.282389	0.946859	0.519613	0.444845	0.445048
Data310	-0.391541	-0.073446	0.387573	-0.302327	0.946859	0.50944	0.430908	0.430705
Data311	-0.382385	-0.082601	0.378011	-0.323893	0.946045	0.499268	0.417582	0.415446
Data312	-0.37557	-0.09196	0.367228	-0.346476	0.94401	0.489909	0.405273	0.399679
Data313	-0.355225	-0.081991	0.355835	-0.367839	0.939535	0.482992	0.393982	0.383809
Data314	-0.340068	-0.054321	0.344035	-0.386963	0.933024	0.478109	0.383199	0.368551
Data315	-0.328878	-0.025228	0.332845	-0.402222	0.923665	0.476888	0.372213	0.354919
Data316	-0.335083	-0.010173	0.322673	-0.412801	0.912679	0.478516	0.360107	0.343424
Data317	-0.352478	-0.003459	0.314331	-0.417887	0.900879	0.482992	0.34668	0.334066
Data318	-0.373027	-0.010173	0.308431	-0.417684	0.888672	0.489502	0.331726	0.326436
Data319	-0.379333	-0.008545	0.305176	-0.413208	0.877686	0.496419	0.31545	0.319417
Data320	-0.376485	-0.013021	0.304362	-0.405477	0.868327	0.50293	0.298564	0.311991
Data321	-0.370178	-0.016886	0.305583	-0.396525	0.861816	0.508626	0.281881	0.303752
Data322	-0.35258	-0.015666	0.308024	-0.387573	0.85734	0.512695	0.266215	0.294902
Data323	-0.339152	-0.019735	0.310059	-0.379435	0.853271	0.515544	0.252482	0.286153
Data324	-0.319417	-0.038249	0.310465	-0.372111	0.849202	0.517171	0.241394	0.278524
Data325	-0.295308	-0.034383	0.308228	-0.36499	0.843506	0.518392	0.232849	0.272624
Data326	-0.2771	-0.013631	0.302531	-0.356649	0.836182	0.519613	0.226237	0.268656
Data327	-0.277507	0.006917	0.293376	-0.345459	0.82723	0.520833	0.220439	0.266012
Data328	-0.279032	0.031128	0.281372	-0.330404	0.817871	0.522054	0.214437	0.263977
Data329	-0.272624	0.048421	0.267334	-0.310669	0.809733	0.523682	0.207418	0.261943
Data330	-0.252177	0.053101	0.252075	-0.286255	0.80363	0.525309	0.199076	0.259501
Data331	-0.239868	0.055135	0.237223	-0.258993	0.799154	0.527751	0.189921	0.256449
Data332	-0.231222	0.066325	0.223999	-0.231527	0.795898	0.530192	0.180664	0.252991
Data333	-0.219523	0.071004	0.213623	-0.206502	0.792643	0.53304	0.172526	0.249023
Data334	-0.212199	0.075277	0.206502	-0.187174	0.78776	0.537516	0.166016	0.244344
Data335	-0.201823	0.069377	0.20284	-0.174764	0.780029	0.543213	0.161947	0.238749
Data336	-0.185547	0.059204	0.201823	-0.169067	0.770264	0.551351	0.160319	0.231628
Data337	-0.174662	0.067952	0.201823	-0.168457	0.758057	0.561523	0.161336	0.223083
Data338	-0.167033	0.082804	0.200806	-0.169881	0.745443	0.57373	0.164388	0.21342
Data339	-0.137024	0.086873	0.196737	-0.170288	0.733643	0.586344	0.168966	0.203247
Data340	-0.113627	0.094198	0.187988	-0.168457	0.723877	0.597738	0.174052	0.193685
Data341	-0.102234	0.105591	0.174764	-0.163574	0.716146	0.606283	0.178324	0.185954
Data342	-0.087789	0.116577	0.157674	-0.157064	0.711263	0.611165	0.180664	0.180969
Data343	-0.088196	0.111491	0.138346	-0.149943	0.707601	0.612386	0.180359	0.179545
Data344	-0.084025	0.108643	0.119019	-0.144246	0.704753	0.610758	0.176697	0.18158
Data345	-0.056356	0.096842	0.101929	-0.141195	0.701497	0.608317	0.169678	0.186666
Data346	-0.024109	0.077108	0.088501	-0.140584	0.697428	0.606689	0.15981	0.193685
Data347	0.001526	0.041504	0.079753	-0.142212	0.691732	0.607096	0.147807	0.201213
Data348	0.030924	-0.002848	0.07609	-0.14445	0.684814	0.610352	0.135091	0.207723
Data349	0.037638	-0.034993	0.076701	-0.146281	0.67749	0.617269	0.123088	0.212199
Data350	0.026449	-0.037842	0.08016	-0.145874	0.67098	0.627441	0.113322	0.214132
Data351	0.016276	-0.020955	0.084839	-0.141805	0.66569	0.640869	0.106913	0.213826
Data352	0.0236	-0.001628	0.088501	-0.133667	0.662842	0.657145	0.104675	0.212402
Data353	0.03479	0.018514	0.090535	-0.12085	0.663249	0.675456	0.10671	0.211385
Data354	0.052389	0.05249	0.089925	-0.103556	0.665283	0.695394	0.11261	0.212199
Data355	0.062968	0.094604	0.087077	-0.082601	0.668538	0.714518	0.121358	0.215556
Data356	0.075684	0.131022	0.083211	-0.059408	0.671387	0.732422	0.131938	0.221151
Data357	0.081787	0.162557	0.078735	-0.036214	0.672201	0.74707	0.143229	0.227966
Data358	0.078634	0.195516	0.07487	-0.015259	0.669759	0.75765	0.154114	0.234273
Data359	0.073242	0.21403	0.071411	0.000814	0.665283	0.764567	0.163574	0.238953
Data360	0.081685	0.224202	0.068359	0.010783	0.658773	0.768636	0.171102	0.241597
Data361	0.101624	0.235392	0.065104	0.013428	0.651855	0.770671	0.176392	0.242513
Data362	0.10142	0.228271	0.061035	0.008952	0.645752	0.772705	0.179443	0.242716
Data363	0.099894	0.218302	0.055949	-0.002035	0.640869	0.77474	0.180359	0.243327
Data364	0.102336	0.213623	0.050659	-0.018311	0.638021	0.777995	0.179443	0.245158
Data365	0.111084	0.211792	0.045369	-0.038045	0.6368	0.782064	0.177205	0.24821
Data366	0.121257	0.214437	0.041097	-0.059001	0.636393	0.78654	0.174255	0.251872
Data367	0.149028	0.233358	0.038045	-0.079142	0.636393	0.791016	0.171305	0.255127
Data368	0.163269	0.235189	0.036418	-0.097656	0.635579	0.795085	0.169067	0.256653
Data369	0.186157	0.243327	0.035604	-0.113322	0.634359	0.798747	0.168355	0.255432
Data370	0.20223	0.253499	0.034993	-0.126343	0.632324	0.801595	0.169373	0.251058
Data371	0.203349	0.266927	0.03479	-0.136719	0.629883	0.804443	0.172526	0.24353
Data372	0.214335	0.284627	0.03479	-0.144246	0.628255	0.808105	0.177511	0.233459
Data373	0.22349	0.304769	0.035807	-0.148112	0.627848	0.813395	0.184021	0.222066
Data374	0.231323	0.31779	0.038045	-0.147095	0.628662	0.820313	0.191752	0.21108
Data375	0.229899	0.319214	0.042114	-0.139567	0.63029	0.829671	0.200399	0.201925
Data376	0.226034	0.326335	0.048014	-0.125529	0.632324	0.840251	0.209554	0.195719
Data377	0.228475	0.321045	0.055135	-0.105591	0.634359	0.852051	0.218913	0.193176
Data378	0.245056	0.313924	0.063273	-0.082397	0.634766	0.863851	0.22817	0.194092
Data379	0.265503	0.308024	0.071411	-0.059611	0.633138	0.875244	0.237223	0.197957
Data380	0.274455	0.323079	0.079549	-0.040894	0.629883	0.885824	0.246277	0.203654
Data381	0.275574	0.360718	0.087687	-0.029704	0.625	0.895996	0.255737	0.210164
Data382	0.281982	0.397542	0.096232	-0.027466	0.618896	0.905762	0.266012	0.216573
Data383	0.278625	0.407918	0.105184	-0.033976	0.611979	0.91512	0.277201	0.222066
Data384	0.290019	0.40446	0.11495	-0.047404	0.605062	0.924479	0.289103	0.226034
Data385	0.299886	0.403646	0.124715	-0.064901	0.598145	0.933431	0.301208	0.228373
Data386	0.286967	0.405884	0.134277	-0.082804	0.590413	0.942383	0.312703	0.228984
Data387	0.279541	0.413005	0.142822	-0.097453	0.581868	0.951335	0.323283	0.227966
Data388	0.271301	0.417277	0.150146	-0.105998	0.57251	0.95988	0.332642	0.225423
Data389	0.256042	0.418905	0.156453	-0.106405	0.562744	0.969238	0.340881	0.221558
Data390	0.257161	0.408529	0.16215	-0.098063	0.553385	0.978597	0.348409	0.216675
Data391	0.25411	0.402629	0.16805	-0.081584	0.545654	0.98877	0.355733	0.21108
Data392	0.249329	0.408325	0.174561	-0.059001	0.539958	0.999756	0.363363	0.205485
Data393	0.256958	0.418091	0.181885	-0.033162	0.537109	1.011149	0.371602	0.200806
Data394	0.280457	0.422567	0.190633	-0.006714	0.536296	1.023763	0.380656	0.198263
Data395	0.297648	0.415039	0.200195	0.017497	0.536702	1.036377	0.39032	0.198771
Data396	0.299479	0.401815	0.210368	0.038452	0.536702	1.049805	0.400085	0.203349
Data397	0.294698	0.381266	0.220337	0.055339	0.535075	1.063232	0.409546	0.212504
Data398	0.295003	0.371094	0.229696	0.068359	0.530599	1.07666	0.418091	0.226034
Data399	0.301514	0.363973	0.237834	0.078328	0.523275	1.089681	0.425415	0.24353
Data400	0.314535	0.356445	0.244751	0.085653	0.513509	1.101481	0.431519	0.26357
Data401	0.320333	0.336304	0.250854	0.091756	0.502116	1.112467	0.4363	0.284627
Data402	0.327657	0.310872	0.256958	0.096842	0.490316	1.122233	0.440063	0.304464
Data403	0.327861	0.297648	0.264079	0.101725	0.479736	1.129964	0.443115	0.321248
Data404	0.324605	0.293376	0.27242	0.106608	0.472005	1.136475	0.445557	0.33315
Data405	0.330607	0.310059	0.281576	0.112101	0.467122	1.142171	0.447184	0.339355
Data406	0.339864	0.327555	0.289917	0.118612	0.466715	1.148275	0.4481	0.339762
Data407	0.345154	0.336914	0.295817	0.126139	0.470378	1.155192	0.447896	0.335286
Data408	0.348002	0.342814	0.297445	0.134074	0.476481	1.163737	0.446777	0.326945
Data409	0.344645	0.333455	0.293579	0.141398	0.483805	1.174316	0.444946	0.31606
Data410	0.336405	0.326742	0.28422	0.147298	0.489095	1.186117	0.443319	0.303752
Data411	0.328674	0.317179	0.270793	0.150553	0.491536	1.198324	0.442607	0.291138
Data412	0.318502	0.31779	0.255534	0.150757	0.489502	1.209717	0.443522	0.278931
Data413	0.316772	0.315959	0.241292	0.148315	0.482992	1.219482	0.446472	0.267741
Data414	0.338033	0.300903	0.229696	0.144043	0.473633	1.227214	0.451355	0.258077
Data415	0.368551	0.299479	0.222371	0.13916	0.462646	1.23291	0.457662	0.250346
Data416	0.367025	0.298869	0.219116	0.134888	0.452881	1.237793	0.464986	0.244649
Data417	0.362854	0.306396	0.21993	0.132243	0.444743	1.24349	0.472819	0.241089
Data418	0.366211	0.310465	0.223999	0.131836	0.439046	1.251221	0.481059	0.239258
Data419	0.370178	0.311076	0.230916	0.133667	0.436198	1.2618	0.489705	0.238749
Data420	0.367839	0.310669	0.239868	0.137126	0.434977	1.275635	0.498352	0.238749
Data421	0.372416	0.320028	0.250448	0.140788	0.434977	1.292318	0.506592	0.238444
Data422	0.376485	0.307617	0.261841	0.14384	0.434977	1.311035	0.513611	0.237223
Data423	0.369263	0.272013	0.273844	0.145264	0.434977	1.330973	0.51829	0.234782
Data424	0.340271	0.245972	0.286051	0.144653	0.434977	1.350911	0.519816	0.231425
Data425	0.316671	0.247396	0.298462	0.142212	0.436198	1.370443	0.517883	0.227763
Data426	0.315043	0.256348	0.310465	0.138753	0.438639	1.388753	0.513	0.224406
Data427	0.325012	0.271403	0.322469	0.135295	0.442301	1.404622	0.506185	0.22227
Data428	0.333761	0.275675	0.334066	0.133057	0.447591	1.417643	0.499166	0.221558
Data429	0.335693	0.26652	0.345662	0.131836	0.453288	1.428223	0.493571	0.222473
Data430	0.333049	0.252482	0.356649	0.131226	0.458171	1.436768	0.490519	0.22522
Data431	0.327454	0.244141	0.367432	0.130208	0.461019	1.444092	0.490621	0.229696
Data432	0.322164	0.245361	0.377401	0.127563	0.461833	1.451416	0.493368	0.235697
Data433	0.314331	0.253499	0.386149	0.122681	0.459798	1.460775	0.497843	0.242716
Data434	0.302938	0.261637	0.393473	0.11556	0.456136	1.472168	0.50293	0.250142
Data435	0.283101	0.264689	0.398356	0.106405	0.45166	1.486003	0.507202	0.257263
Data436	0.257161	0.256958	0.401204	0.096639	0.448405	1.501872	0.510152	0.263367
Data437	0.249634	0.248413	0.402018	0.087687	0.445964	1.519368	0.511373	0.268148
Data438	0.267537	0.241496	0.401815	0.08077	0.444743	1.538086	0.511169	0.271301
Data439	0.27832	0.227865	0.401204	0.076701	0.444336	1.556803	0.510254	0.272827
Data440	0.278625	0.21993	0.401001	0.075887	0.442708	1.575521	0.509338	0.272522
Data441	0.268962	0.204671	0.401204	0.078328	0.43986	1.593424	0.509135	0.270081
Data442	0.250041	0.179647	0.401815	0.083211	0.43457	1.609294	0.510254	0.265605
Data443	0.23468	0.14974	0.402018	0.089518	0.427246	1.622314	0.512899	0.258891
Data444	0.234375	0.131429	0.401611	0.097046	0.419108	1.63208	0.517069	0.250448
Data445	0.247192	0.140177	0.400187	0.105387	0.410563	1.63859	0.522257	0.240987
Data446	0.25238	0.154012	0.398153	0.114543	0.403646	1.642253	0.527649	0.231425
Data447	0.253703	0.162354	0.395711	0.124919	0.398763	1.64388	0.532837	0.22288
Data448	0.245972	0.169881	0.39327	0.137329	0.397135	1.645508	0.537211	0.216166
Data449	0.238037	0.16866	0.390828	0.152181	0.400391	1.647949	0.540365	0.21169
Data450	0.238749	0.178019	0.38859	0.169678	0.407308	1.652425	0.542094	0.209656
Data451	0.23112	0.181681	0.386353	0.189819	0.418294	1.659749	0.542501	0.209961
Data452	0.231527	0.174764	0.384318	0.211995	0.431315	1.669515	0.541484	0.212301
Data453	0.239665	0.151164	0.382487	0.235596	0.444743	1.681315	0.539246	0.215963
Data454	0.243937	0.132039	0.381266	0.259603	0.457357	1.693929	0.53599	0.220642
Data455	0.245565	0.113729	0.381063	0.282796	0.467936	1.705729	0.532227	0.225627
Data456	0.236613	0.096029	0.382284	0.304565	0.476481	1.715088	0.528564	0.230103
Data457	0.212199	0.085246	0.384521	0.324707	0.484212	1.721191	0.525411	0.233459
Data458	0.202332	0.061442	0.387166	0.342814	0.491943	1.723226	0.523275	0.235392
Data459	0.204773	0.054525	0.388997	0.35909	0.500488	1.721191	0.522054	0.236003
Data460	0.198059	0.068766	0.388794	0.373332	0.509847	1.715495	0.521647	0.236206
Data461	0.19043	0.079549	0.385132	0.385335	0.519206	1.706543	0.521952	0.236715
Data462	0.189412	0.086873	0.377604	0.394491	0.526937	1.69515	0.522868	0.238546
Data463	0.185445	0.091756	0.366821	0.399984	0.532227	1.682129	0.524699	0.242208
Data464	0.159912	0.098674	0.354411	0.401204	0.533854	1.668294	0.527344	0.247498
Data465	0.154622	0.110677	0.342204	0.397949	0.53182	1.65568	0.531006	0.253906
Data466	0.157674	0.107829	0.332235	0.390625	0.527751	1.644694	0.53538	0.260417
Data467	0.169779	0.094401	0.325928	0.380656	0.523275	1.63737	0.540365	0.266113
Data468	0.182393	0.072428	0.323486	0.37028	0.520833	1.634928	0.545756	0.270081
Data469	0.191447	0.055745	0.32491	0.361532	0.521647	1.636556	0.551147	0.27181
Data470	0.200094	0.043335	0.328573	0.356038	0.526937	1.643066	0.556335	0.270894
Data471	0.198975	0.037842	0.333252	0.354818	0.535482	1.652832	0.560811	0.267131
Data472	0.189107	0.0413	0.337524	0.357666	0.546468	1.664225	0.56427	0.260518
Data473	0.189209	0.039876	0.340169	0.363566	0.557454	1.676025	0.566305	0.250956
Data474	0.192566	0.042928	0.34078	0.37028	0.56722	1.686198	0.567017	0.238749
Data475	0.192871	0.039876	0.339966	0.376587	0.574137	1.694336	0.56661	0.224609
Data476	0.18514	0.029297	0.338542	0.380656	0.578613	1.699219	0.565796	0.209452
Data477	0.175985	0.017293	0.337524	0.381673	0.581055	1.701253	0.565186	0.194702
Data478	0.16744	-0.001628	0.337931	0.379435	0.583496	1.700846	0.565287	0.181986
Data479	0.148214	-0.01119	0.339559	0.375366	0.587565	1.699219	0.566406	0.172323
Data480	0.130615	-0.018921	0.342204	0.37089	0.594889	1.697998	0.568441	0.166321
Data481	0.124919	-0.019938	0.345662	0.368042	0.606283	1.698405	0.570984	0.163879
Data482	0.128581	-0.018311	0.348918	0.368042	0.621338	1.701253	0.57373	0.164185
Data483	0.136515	-0.026245	0.352173	0.372111	0.639242	1.705729	0.575968	0.166219
Data484	0.149231	-0.031738	0.354818	0.380046	0.657552	1.711833	0.577291	0.169169
Data485	0.166219	-0.043538	0.357666	0.390218	0.674235	1.717122	0.577494	0.172119
Data486	0.177511	-0.04598	0.360921	0.400391	0.688477	1.720378	0.576986	0.174662
Data487	0.161743	-0.042114	0.36499	0.408732	0.700277	1.720785	0.576172	0.176392
Data488	0.134074	-0.053304	0.369873	0.412598	0.709635	1.717936	0.575968	0.177307
Data489	0.120239	-0.075684	0.375773	0.41097	0.718994	1.71224	0.576986	0.177002
Data490	0.125122	-0.092977	0.38208	0.403442	0.72998	1.704508	0.579834	0.17568
Data491	0.135701	-0.097656	0.38859	0.391439	0.743001	1.69637	0.584208	0.17334
Data492	0.157674	-0.098267	0.394694	0.376587	0.758057	1.689046	0.589701	0.17039
Data493	0.162354	-0.090739	0.39978	0.361328	0.773926	1.684163	0.5955	0.167033
Data494	0.161235	-0.071004	0.403849	0.3479	0.788574	1.681722	0.600484	0.163676
Data495	0.171814	-0.046997	0.407104	0.338135	0.799967	1.681315	0.603739	0.160522
Data496	0.184326	-0.030721	0.409953	0.332438	0.806885	1.682129	0.604858	0.157471
Data497	0.206197	-0.024821	0.412191	0.329793	0.809326	1.682943	0.603638	0.154317
Data498	0.219421	-0.032349	0.414022	0.329183	0.808105	1.682129	0.600382	0.150757
Data499	0.211283	-0.037028	0.415039	0.328166	0.805664	1.679688	0.595296	0.146179
Data500	0.196126	-0.041097	0.414429	0.325724	0.804036	1.676432	0.588786	0.140177
Data501	0.194804	-0.052694	0.411784	0.320638	0.80485	1.672363	0.581156	0.132243
Data502	0.182902	-0.062866	0.407104	0.313517	0.81014	1.669515	0.572611	0.122375
Data503	0.176493	-0.081177	0.400187	0.304769	0.819092	1.66748	0.563456	0.110575
Data504	0.188293	-0.08606	0.391846	0.296224	0.830892	1.666667	0.553894	0.097148
Data505	0.195516	-0.080566	0.382284	0.288696	0.844727	1.66626	0.544332	0.082499
Data506	0.206197	-0.08138	0.372314	0.283203	0.858561	1.664632	0.53538	0.066935
Data507	0.223287	-0.080973	0.362549	0.280151	0.870361	1.661784	0.527344	0.05127
Data508	0.223897	-0.072225	0.353394	0.279541	0.880127	1.656901	0.520426	0.036011
Data509	0.21637	-0.077311	0.345052	0.281169	0.88623	1.649984	0.514933	0.021973
Data510	0.216675	-0.081177	0.338135	0.284627	0.889893	1.642253	0.511068	0.009867
Data511	0.224304	-0.09318	0.332642	0.289307	0.891113	1.633708	0.50883	0.000203
Data512	0.227763	-0.118205	0.329183	0.295003	0.891113	1.62557	0.508321	-0.006917
Data513	0.232239	-0.133667	0.327555	0.30131	0.890706	1.617839	0.50944	-0.0118
Data514	0.235697	-0.132039	0.327759	0.30721	0.890299	1.611328	0.512085	-0.01475
Data515	0.241191	-0.13265	0.328979	0.312703	0.889486	1.605225	0.516052	-0.016479
Data516	0.247904	-0.137939	0.330404	0.317383	0.888265	1.599121	0.521139	-0.017395
Data517	0.249837	-0.133464	0.331217	0.321248	0.886637	1.592611	0.527039	-0.017904
Data518	0.24231	-0.128581	0.330404	0.3243	0.884196	1.58488	0.533244	-0.017802
Data519	0.235596	-0.12207	0.327759	0.326945	0.881348	1.576335	0.539246	-0.016988
Data520	0.238241	-0.102539	0.323079	0.329793	0.878499	1.566162	0.544128	-0.015055
Data521	0.245768	-0.090129	0.316569	0.333049	0.878092	1.555583	0.547078	-0.011597
Data522	0.245972	-0.092773	0.308228	0.336711	0.880127	1.544596	0.547689	-0.006816
Data523	0.237427	-0.08667	0.297852	0.340373	0.88623	1.534017	0.545756	-0.001119
Data524	0.226949	-0.08728	0.285441	0.344238	0.896403	1.523844	0.541585	0.004476
Data525	0.202738	-0.088704	0.270996	0.34729	0.909017	1.515299	0.535787	0.00885
Data526	0.194194	-0.084229	0.25472	0.348714	0.922852	1.508382	0.528361	0.010478
Data527	0.192057	-0.078735	0.23702	0.348104	0.935059	1.503092	0.519511	0.00824
Data528	0.200602	-0.072632	0.218913	0.344645	0.943197	1.499837	0.508728	0.001424
Data529	0.210978	-0.080973	0.201213	0.338135	0.945638	1.49943	0.496012	-0.009562
Data530	0.231527	-0.073242	0.184733	0.329183	0.942383	1.501058	0.481567	-0.024109
Data531	0.242513	-0.053711	0.169881	0.318807	0.934245	1.504313	0.46641	-0.040588
Data532	0.239766	-0.056152	0.157064	0.308228	0.924479	1.509196	0.451864	-0.057576
Data533	0.239665	-0.070597	0.145671	0.298258	0.915527	1.514079	0.439453	-0.073344
Data534	0.242411	-0.092367	0.135295	0.290324	0.910238	1.518962	0.429993	-0.086772
Data535	0.23112	-0.096029	0.125732	0.284627	0.909424	1.522217	0.423889	-0.097046
Data536	0.215963	-0.093791	0.116374	0.281372	0.912679	1.523438	0.420227	-0.103556
Data537	0.209045	-0.095825	0.106812	0.280762	0.917969	1.522217	0.417887	-0.105896
Data538	0.218608	-0.078328	0.097046	0.282186	0.923665	1.518962	0.415344	-0.103963
Data539	0.234375	-0.054932	0.086873	0.285034	0.927734	1.514079	0.411479	-0.09786
Data540	0.233459	-0.037028	0.076294	0.288493	0.927734	1.509603	0.405477	-0.088501
Data541	0.226949	-0.026245	0.065104	0.290934	0.924886	1.505941	0.397237	-0.077209
Data542	0.22054	-0.021159	0.052897	0.291138	0.919189	1.505534	0.386861	-0.065613
Data543	0.210673	-0.030111	0.039266	0.287882	0.913086	1.507975	0.375264	-0.055542
Data544	0.191243	-0.039063	0.024211	0.280355	0.907796	1.514079	0.363464	-0.048726
Data545	0.187988	-0.062663	0.007935	0.268758	0.904948	1.522624	0.352885	-0.046387
Data546	0.199178	-0.079549	-0.008545	0.253703	0.904948	1.531982	0.344747	-0.04893
Data547	0.204264	-0.081177	-0.025024	0.237223	0.907389	1.541341	0.339966	-0.056254
Data548	0.198161	-0.091756	-0.040283	0.220744	0.910238	1.549072	0.338542	-0.067444
Data549	0.190837	-0.090332	-0.054321	0.206299	0.912272	1.554769	0.340169	-0.081075
Data550	0.184021	-0.077108	-0.068156	0.194499	0.911051	1.558431	0.343526	-0.095418
Data551	0.178223	-0.073039	-0.082804	0.18514	0.905762	1.560872	0.347392	-0.108541
Data552	0.18575	-0.076497	-0.099487	0.177409	0.895996	1.562093	0.35024	-0.118917
Data553	0.177511	-0.088704	-0.119222	0.169271	0.882568	1.563314	0.351461	-0.125529
Data554	0.160828	-0.102946	-0.141602	0.159709	0.867513	1.564128	0.350647	-0.128072
Data555	0.143534	-0.11556	-0.165812	0.147705	0.851644	1.564941	0.348104	-0.127258
Data556	0.121155	-0.116781	-0.190226	0.133667	0.837402	1.564128	0.344543	-0.124105
Data557	0.112101	-0.113729	-0.21342	0.118612	0.826009	1.562093	0.340271	-0.120036
Data558	0.1179	-0.105387	-0.233358	0.103963	0.817057	1.558024	0.335693	-0.116069
Data559	0.107422	-0.100708	-0.249227	0.090739	0.810954	1.552327	0.330505	-0.113017
Data560	0.104675	-0.110067	-0.260417	0.08016	0.806885	1.54541	0.324809	-0.111084
Data561	0.109863	-0.118612	-0.267131	0.072835	0.80485	1.539307	0.318807	-0.110474
Data562	0.094808	-0.12207	-0.270589	0.06897	0.804443	1.534017	0.313009	-0.111186
Data563	0.065918	-0.124919	-0.27242	0.068563	0.804443	1.531576	0.308126	-0.113322
Data564	0.045268	-0.124715	-0.274862	0.071004	0.805257	1.531169	0.304972	-0.116984
Data565	0.036011	-0.13265	-0.279541	0.075277	0.806071	1.532389	0.304159	-0.121969
Data566	0.029602	-0.14974	-0.287882	0.079753	0.806885	1.534831	0.305379	-0.128072
Data567	0.032959	-0.167033	-0.299886	0.083211	0.807292	1.537272	0.308533	-0.134481
Data568	0.037638	-0.16805	-0.314941	0.084635	0.806478	1.5389	0.3125	-0.140177
Data569	0.039368	-0.169474	-0.332235	0.083415	0.805257	1.539307	0.316569	-0.144043
Data570	0.026652	-0.177205	-0.349935	0.079956	0.802816	1.5389	0.319519	-0.145365
Data571	0.008748	-0.185547	-0.367635	0.075073	0.799561	1.537679	0.320536	-0.143941
Data572	0.003153	-0.201823	-0.384521	0.069784	0.795898	1.536051	0.318909	-0.140381
Data573	0.001831	-0.215251	-0.400798	0.065104	0.792236	1.534017	0.314738	-0.135803
Data574	-0.004679	-0.242513	-0.41687	0.061035	0.788574	1.531576	0.308838	-0.131429
Data575	-0.010579	-0.273234	-0.43335	0.057576	0.786133	1.529134	0.302429	-0.128276
Data576	-0.013021	-0.290527	-0.450033	0.053507	0.784505	1.526693	0.297241	-0.126851
Data577	-0.023804	-0.290934	-0.466919	0.048625	0.783285	1.523844	0.294393	-0.127055
Data578	-0.033061	-0.279134	-0.483602	0.041911	0.782471	1.520996	0.294393	-0.128581
Data579	-0.045268	-0.262655	-0.500081	0.033773	0.780436	1.518148	0.296631	-0.131327
Data580	-0.069987	-0.252279	-0.516764	0.024618	0.776367	1.51652	0.299886	-0.134989
Data581	-0.093079	-0.251465	-0.534058	0.014852	0.76945	1.515706	0.302633	-0.139364
Data582	-0.100606	-0.257975	-0.552368	0.004883	0.760091	1.516113	0.30365	-0.144246
Data583	-0.100505	-0.267944	-0.571696	-0.005086	0.748291	1.516927	0.302327	-0.149231
Data584	-0.079651	-0.282389	-0.591634	-0.015055	0.73527	1.517741	0.299072	-0.153503
Data585	-0.06429	-0.293376	-0.610352	-0.024821	0.721436	1.517741	0.294596	-0.156352
Data586	-0.05778	-0.302938	-0.626628	-0.033773	0.708415	1.51652	0.289612	-0.157166
Data587	-0.061849	-0.306396	-0.638428	-0.04069	0.696615	1.513265	0.284932	-0.15564
Data588	-0.063883	-0.311686	-0.645549	-0.044759	0.686849	1.508789	0.280558	-0.152181
Data589	-0.07253	-0.303548	-0.647786	-0.045776	0.679118	1.503092	0.276184	-0.147705
Data590	-0.07548	-0.296834	-0.646566	-0.044149	0.672607	1.496989	0.271505	-0.143941
Data591	-0.075684	-0.296834	-0.643921	-0.0413	0.666911	1.492106	0.266012	-0.142517
Data592	-0.087992	-0.315348	-0.641479	-0.039266	0.660807	1.489258	0.259603	-0.144653
Data593	-0.084737	-0.338135	-0.641276	-0.040283	0.653076	1.488851	0.252482	-0.150859
Data594	-0.086772	-0.344442	-0.644124	-0.046183	0.644124	1.490885	0.245158	-0.160116
Data595	-0.096639	-0.355021	-0.650228	-0.058187	0.633545	1.495768	0.238342	-0.170797
Data596	-0.108236	-0.373332	-0.65918	-0.076294	0.622152	1.502686	0.232239	-0.180664
Data597	-0.121358	-0.38798	-0.670369	-0.099691	0.611165	1.510824	0.227254	-0.18809
Data598	-0.133158	-0.410563	-0.683187	-0.126546	0.601807	1.518962	0.223083	-0.192159
Data599	-0.147502	-0.42745	-0.697428	-0.154215	0.593669	1.5271	0.219523	-0.193075
Data600	-0.169779	-0.425212	-0.713094	-0.180257	0.587158	1.53361	0.215861	-0.191956
Data601	-0.188599	-0.415853	-0.729777	-0.20223	0.581055	1.5389	0.211589	-0.190125
Data602	-0.20284	-0.399373	-0.747274	-0.219116	0.574951	1.542155	0.206299	-0.188293
Data603	-0.202128	-0.385132	-0.764567	-0.230306	0.568034	1.543376	0.200094	-0.186666
Data604	-0.183614	-0.374552	-0.78064	-0.23702	0.559896	1.543376	0.19338	-0.18453
Data605	-0.164897	-0.371704	-0.794271	-0.240072	0.550944	1.542562	0.186869	-0.180766
Data606	-0.147705	-0.37679	-0.80485	-0.241496	0.541585	1.541748	0.181274	-0.174357
Data607	-0.142517	-0.38798	-0.812378	-0.24231	0.53304	1.541748	0.177104	-0.16449
Data608	-0.142721	-0.39266	-0.817464	-0.24353	0.52653	1.543376	0.174561	-0.151062
Data609	-0.152791	-0.384725	-0.820923	-0.245768	0.522054	1.546224	0.173238	-0.134786
Data610	-0.172933	-0.380656	-0.823975	-0.24882	0.519613	1.551107	0.172831	-0.116272
Data611	-0.173136	-0.377808	-0.82784	-0.252889	0.517578	1.556803	0.172526	-0.096944
Data612	-0.158081	-0.368245	-0.833537	-0.258179	0.515137	1.562093	0.172017	-0.078023
Data613	-0.156657	-0.374146	-0.841675	-0.264893	0.510661	1.566569	0.171102	-0.060933
Data614	-0.160014	-0.386759	-0.852254	-0.273641	0.503337	1.568197	0.169474	-0.046997
Data615	-0.157776	-0.399373	-0.865072	-0.285034	0.493164	1.566976	0.166728	-0.03713
Data616	-0.164897	-0.403442	-0.878703	-0.299072	0.48055	1.5625	0.162557	-0.031738
Data617	-0.182597	-0.407308	-0.891927	-0.315755	0.466715	1.554362	0.156657	-0.030619
Data618	-0.196126	-0.393473	-0.903727	-0.333862	0.452067	1.543783	0.148824	-0.033061
Data619	-0.199585	-0.379028	-0.913086	-0.352173	0.439046	1.531576	0.13916	-0.03774
Data620	-0.199788	-0.366007	-0.920003	-0.369059	0.427246	1.518962	0.127869	-0.043538
Data621	-0.197957	-0.343018	-0.924479	-0.383097	0.418294	1.507161	0.115458	-0.049133
Data622	-0.189921	-0.327352	-0.927531	-0.393677	0.411377	1.497803	0.102743	-0.053813
Data623	-0.198873	-0.3184	-0.930379	-0.400798	0.406901	1.491292	0.090434	-0.05717
Data624	-0.223796	-0.329183	-0.933634	-0.405477	0.404053	1.488037	0.079244	-0.059408
Data625	-0.255229	-0.337931	-0.937907	-0.409139	0.402018	1.486816	0.069987	-0.060933
Data626	-0.270487	-0.34729	-0.94279	-0.413615	0.400391	1.486816	0.062968	-0.062052
Data627	-0.261943	-0.342611	-0.947673	-0.420125	0.39917	1.48641	0.058289	-0.063171
Data628	-0.246277	-0.3243	-0.952148	-0.428874	0.398763	1.484375	0.055644	-0.063985
Data629	-0.242004	-0.307821	-0.956014	-0.43986	0.39917	1.480306	0.054321	-0.064494
Data630	-0.252584	-0.315552	-0.959269	-0.451864	0.401204	1.473389	0.053609	-0.064392
Data631	-0.269267	-0.310872	-0.962728	-0.463664	0.40446	1.464844	0.052592	-0.063782
Data632	-0.28422	-0.305379	-0.966593	-0.47404	0.408122	1.454671	0.050659	-0.062866
Data633	-0.282694	-0.298665	-0.971273	-0.482381	0.41097	1.443685	0.047913	-0.061849
Data634	-0.27415	-0.301921	-0.976359	-0.488688	0.41097	1.432292	0.044454	-0.061035
Data635	-0.266012	-0.320638	-0.981242	-0.493368	0.407308	1.420898	0.040792	-0.060425
Data636	-0.267131	-0.3302	-0.984701	-0.496826	0.399577	1.409098	0.037638	-0.06012
Data637	-0.264994	-0.322266	-0.986532	-0.499471	0.38859	1.397298	0.0354	-0.060018
Data638	-0.253601	-0.30009	-0.986532	-0.501709	0.375977	1.386312	0.034078	-0.059916
Data639	-0.256755	-0.277507	-0.984904	-0.503337	0.363363	1.376953	0.033773	-0.059916
