# Supplementary material for: Integration of MRI and somatosensory evoked potentials facilitate diagnosis of spinal cord compression
Source: Sci Rep. 2023 May 15;13:7861. doi: 10.1038/s41598-023-34832-2 (PMC10185544; doi:10.1038/s41598-023-34832-2)
Supplement: Supplementary file 3 — Supplementary Information 3. [file 41598_2023_34832_MOESM3_ESM.zip › Preoperative SSEP data/spinal cord compression group/3164928_2/3164928_2_Lt Tibial SEP_Cz'-Fpz_201219_142130.csv]

Index	1	2	3	4	5	6
Name	Cz'-Fpz	Cz'-Fpz	Cz'-Fpz	Cz'-Fpz	Cz'-Fpz	Cz'-Fpz
Time	2.01901E+13	2.01901E+13	2.01901E+13	2.01901E+13	2.01901E+13	2.01901E+13
Highcut	500	500	500	500	500	500
Lowcut	10	10	10	10	10	10
Period	0.000156	0.000156	0.000156	0.000156	0.000156	0.000156
Averages	120	120	120	120	120	120
Int (mA)	18/17.5mA	18/17.5mA	18/17.4mA	18/17.5mA	18/17.4mA	18/17.5mA
Pulse Width (�gs)	200�s	200�s	200�s	200�s	200�s	200�s
Rep Rate (Hz)	2.66Hz	2.66Hz	2.66Hz	2.66Hz	2.66Hz	2.66Hz
Data0	0.848503	0.640065	0.645762	0.338242	0.386358	0.381679
Data1	0.848707	0.626841	0.631317	0.328171	0.387884	0.376186
Data2	0.835482	0.598764	0.608632	0.309758	0.370998	0.362453
Data3	0.808016	0.555632	0.578012	0.283004	0.334274	0.340581
Data4	0.76702	0.498563	0.540169	0.248722	0.278426	0.311284
Data5	0.714122	0.429999	0.49663	0.207828	0.206099	0.275578
Data6	0.652476	0.353704	0.449022	0.162153	0.121767	0.234989
Data7	0.585845	0.274052	0.399379	0.113527	0.031027	0.191653
Data8	0.5184	0.195621	0.349839	0.06419	-0.059815	0.147402
Data9	0.454312	0.122988	0.302536	0.016073	-0.144859	0.104473
Data10	0.396938	0.059815	0.2592	-0.028687	-0.21912	0.064495
Data11	0.349126	0.008749	0.221459	-0.068666	-0.278935	0.029196
Data12	0.312403	-0.028585	0.190127	-0.102642	-0.322576	-0.000407
Data13	0.287073	-0.052288	0.165713	-0.129905	-0.350144	-0.023906
Data14	0.272628	-0.063376	0.148013	-0.150251	-0.363063	-0.041098
Data15	0.26744	-0.063579	0.136721	-0.163882	-0.36408	-0.052288
Data16	0.269474	-0.055441	0.130719	-0.17141	-0.356451	-0.058289
Data17	0.276697	-0.041505	0.128888	-0.173749	-0.343328	-0.060019
Data18	0.286768	-0.024313	0.130109	-0.171918	-0.327764	-0.058696
Data19	0.29806	-0.006104	0.132957	-0.167035	-0.312403	-0.055339
Data20	0.308741	0.010986	0.136314	-0.16022	-0.298365	-0.051169
Data21	0.318405	0.026652	0.139264	-0.152285	-0.286361	-0.046896
Data22	0.32695	0.040182	0.140892	-0.144249	-0.277511	-0.043437
Data23	0.333155	0.050355	0.140688	-0.136517	-0.271	-0.041199
Data24	0.337936	0.058086	0.138145	-0.130109	-0.266321	-0.040792
Data25	0.341497	0.063579	0.133771	-0.124615	-0.262862	-0.041708
Data26	0.34404	0.06714	0.127565	-0.120241	-0.260217	-0.043743
Data27	0.345769	0.069073	0.119224	-0.117698	-0.257776	-0.047608
Data28	0.346583	0.069683	0.109662	-0.116681	-0.255233	-0.052186
Data29	0.346583	0.069479	0.099285	-0.116782	-0.252282	-0.05717
Data30	0.345871	0.068666	0.088401	-0.118308	-0.248824	-0.062359
Data31	0.344345	0.06775	0.077211	-0.121258	-0.244958	-0.067343
Data32	0.341904	0.066631	0.066326	-0.125429	-0.240787	-0.071921
Data33	0.338445	0.065716	0.055848	-0.130719	-0.236718	-0.075685
Data34	0.334173	0.064902	0.046184	-0.137026	-0.232853	-0.078533
Data35	0.328883	0.064291	0.037741	-0.144249	-0.229496	-0.080161
Data36	0.322881	0.063884	0.030416	-0.152082	-0.226749	-0.080364
Data37	0.316167	0.063681	0.024618	-0.160423	-0.224816	-0.079143
Data38	0.309148	0.063579	0.020345	-0.169172	-0.223697	-0.0766
Data39	0.301823	0.063681	0.017497	-0.178022	-0.223392	-0.072735
Data40	0.294601	0.064088	0.016175	-0.187076	-0.223697	-0.067648
Data41	0.287582	0.064597	0.016175	-0.196028	-0.224715	-0.061646
Data42	0.280969	0.065309	0.017294	-0.20498	-0.226139	-0.054831
Data43	0.274866	0.066224	0.019633	-0.213728	-0.227766	-0.047608
Data44	0.269474	0.067343	0.022889	-0.222273	-0.229597	-0.039979
Data45	0.264693	0.068564	0.026754	-0.230615	-0.231225	-0.032451
Data46	0.260421	0.069785	0.03123	-0.238753	-0.232649	-0.025025
Data47	0.25686	0.070802	0.036113	-0.246586	-0.233768	-0.018006
Data48	0.253808	0.071514	0.041098	-0.254317	-0.234379	-0.011393
Data49	0.251265	0.071717	0.046082	-0.261845	-0.23448	-0.00529
Data50	0.249027	0.07131	0.050863	-0.269067	-0.233972	0.000102
Data51	0.247196	0.07009	0.055339	-0.276087	-0.232853	0.004985
Data52	0.24567	0.067852	0.059205	-0.282801	-0.231123	0.009562
Data53	0.244348	0.0648	0.06246	-0.289209	-0.228784	0.013631
Data54	0.243331	0.060629	0.064902	-0.295211	-0.225935	0.017497
Data55	0.242618	0.055645	0.066631	-0.300806	-0.222578	0.021159
Data56	0.242008	0.049846	0.067343	-0.305791	-0.218814	0.024821
Data57	0.241703	0.043234	0.067241	-0.310267	-0.214745	0.028484
Data58	0.241601	0.036011	0.066224	-0.314132	-0.210575	0.032247
Data59	0.241601	0.028382	0.064393	-0.317388	-0.206302	0.036113
Data60	0.241703	0.020244	0.061952	-0.319931	-0.202131	0.040182
Data61	0.241703	0.012004	0.058798	-0.321864	-0.198062	0.044251
Data62	0.241601	0.00356	0.055238	-0.323186	-0.1944	0.048524
Data63	0.241296	-0.004679	0.05127	-0.324	-0.191145	0.052694
Data64	0.240787	-0.012818	0.0471	-0.324407	-0.1885	0.056967
Data65	0.239872	-0.020549	0.042827	-0.324407	-0.186567	0.061036
Data66	0.238549	-0.027771	0.038554	-0.324305	-0.18555	0.065003
Data67	0.236922	-0.03418	0.034282	-0.323898	-0.18555	0.068767
Data68	0.234989	-0.039775	0.030111	-0.323593	-0.186465	0.072429
Data69	0.232853	-0.044556	0.02594	-0.323288	-0.188602	0.075685
Data70	0.230716	-0.048422	0.021871	-0.323084	-0.191755	0.078737
Data71	0.228478	-0.051474	0.017904	-0.322983	-0.195824	0.081483
Data72	0.226444	-0.053915	0.013835	-0.322881	-0.200707	0.084026
Data73	0.224511	-0.055848	0.009868	-0.322881	-0.2062	0.086264
Data74	0.222883	-0.057679	0.005697	-0.322779	-0.211999	0.088197
Data75	0.221459	-0.059612	0.001526	-0.322474	-0.218001	0.089927
Data76	0.220137	-0.061748	-0.002645	-0.321864	-0.223799	0.091351
Data77	0.218814	-0.064291	-0.007019	-0.320745	-0.229292	0.09247
Data78	0.21739	-0.067343	-0.011495	-0.318914	-0.234277	0.093283
Data79	0.215457	-0.070802	-0.015971	-0.31637	-0.238549	0.093894
Data80	0.212914	-0.074667	-0.020345	-0.312912	-0.24211	0.094097
Data81	0.209557	-0.078737	-0.024516	-0.308334	-0.244958	0.093792
Data82	0.205183	-0.082806	-0.028585	-0.302739	-0.247094	0.093182
Data83	0.199791	-0.086671	-0.032349	-0.296025	-0.248519	0.091961
Data84	0.193077	-0.089927	-0.035706	-0.288192	-0.249332	0.090232
Data85	0.185346	-0.092571	-0.038758	-0.279444	-0.249638	0.087689
Data86	0.176496	-0.094199	-0.041301	-0.26978	-0.249536	0.084535
Data87	0.166934	-0.094809	-0.043539	-0.259403	-0.248926	0.080568
Data88	0.156761	-0.094199	-0.045268	-0.24862	-0.248112	0.075888
Data89	0.146283	-0.09247	-0.046693	-0.23743	-0.246993	0.070395
Data90	0.135805	-0.08952	-0.04771	-0.22624	-0.245772	0.064291
Data91	0.125734	-0.085451	-0.048524	-0.215152	-0.244348	0.057679
Data92	0.116172	-0.080364	-0.048931	-0.204573	-0.242822	0.05066
Data93	0.107322	-0.074362	-0.049134	-0.194502	-0.241398	0.043336
Data94	0.099387	-0.067547	-0.049032	-0.185041	-0.240075	0.036113
Data95	0.092164	-0.060121	-0.048625	-0.176496	-0.238855	0.02889
Data96	0.085756	-0.052186	-0.047812	-0.168765	-0.237736	0.022176
Data97	0.079856	-0.044048	-0.046489	-0.161847	-0.236718	0.015869
Data98	0.074566	-0.035808	-0.04476	-0.155642	-0.235701	0.010274
Data99	0.069479	-0.02767	-0.042318	-0.150251	-0.23448	0.005493
Data100	0.064495	-0.019837	-0.039267	-0.145368	-0.233056	0.001424
Data101	0.059612	-0.012512	-0.035503	-0.140892	-0.231123	-0.001729
Data102	0.054729	-0.0059	-0.031027	-0.136823	-0.228682	-0.004171
Data103	0.049948	-0.000102	-0.02594	-0.132753	-0.225732	-0.005798
Data104	0.04537	0.004578	-0.020142	-0.128786	-0.22207	-0.006816
Data105	0.041199	0.00824	-0.013937	-0.124819	-0.218001	-0.007223
Data106	0.037741	0.010783	-0.007426	-0.120546	-0.213626	-0.007121
Data107	0.035197	0.012105	-0.000712	-0.11607	-0.20915	-0.006511
Data108	0.033875	0.012411	0.0059	-0.111289	-0.204878	-0.005595
Data109	0.033977	0.0118	0.012309	-0.106203	-0.201012	-0.004476
Data110	0.035706	0.010376	0.018413	-0.100811	-0.197757	-0.003052
Data111	0.039267	0.008443	0.024008	-0.095115	-0.195315	-0.001628
Data112	0.044658	0.006205	0.02889	-0.089113	-0.193688	-0.000203
Data113	0.051881	0.003967	0.033163	-0.082806	-0.192772	0.001119
Data114	0.060833	0.002136	0.036622	-0.076397	-0.192467	0.00234
Data115	0.071514	0.000916	0.039368	-0.069785	-0.192671	0.003255
Data116	0.083619	0.00061	0.041505	-0.063071	-0.193179	0.003967
Data117	0.097251	0.001221	0.04303	-0.056458	-0.193688	0.004171
Data118	0.111899	0.003154	0.044048	-0.049846	-0.19379	0.004069
Data119	0.127667	0.006205	0.044658	-0.043437	-0.193484	0.003662
Data120	0.144045	0.010376	0.044963	-0.037232	-0.192467	0.00295
Data121	0.161034	0.015666	0.045167	-0.03123	-0.190433	0.001933
Data122	0.178327	0.021871	0.04537	-0.025533	-0.187381	0.000814
Data123	0.195621	0.028789	0.045574	-0.020142	-0.183108	-0.000203
Data124	0.212609	0.036113	0.045879	-0.014954	-0.177717	-0.001221
Data125	0.229089	0.043641	0.046286	-0.010071	-0.171206	-0.002035
Data126	0.244856	0.051169	0.046896	-0.005188	-0.163678	-0.002441
Data127	0.259607	0.058391	0.04771	-0.000407	-0.15554	-0.002543
Data128	0.273035	0.065309	0.048727	0.004374	-0.146792	-0.002238
Data129	0.285039	0.071819	0.049948	0.009461	-0.137738	-0.001424
Data130	0.295415	0.077821	0.05127	0.01475	-0.128786	-0.000305
Data131	0.304061	0.083416	0.052694	0.020345	-0.119834	0.001017
Data132	0.310979	0.088706	0.054119	0.026246	-0.111391	0.002747
Data133	0.316167	0.09369	0.055645	0.032553	-0.103253	0.004578
Data134	0.319727	0.098675	0.057272	0.039063	-0.095521	0.006511
Data135	0.321762	0.10366	0.058798	0.045879	-0.088197	0.008342
Data136	0.322576	0.108746	0.060426	0.052694	-0.081076	0.010071
Data137	0.322169	0.114036	0.061952	0.059612	-0.074159	0.011495
Data138	0.32105	0.119529	0.063478	0.066326	-0.067241	0.012716
Data139	0.319422	0.125226	0.065105	0.072735	-0.060121	0.013631
Data140	0.317388	0.131126	0.066631	0.078838	-0.052796	0.014242
Data141	0.315251	0.137128	0.068157	0.084433	-0.045167	0.014343
Data142	0.313217	0.14313	0.069785	0.089418	-0.037232	0.01414
Data143	0.311284	0.14903	0.07131	0.093894	-0.02889	0.01353
Data144	0.309656	0.154828	0.072735	0.097658	-0.020244	0.012512
Data145	0.308334	0.160525	0.074057	0.100913	-0.011393	0.01119
Data146	0.307113	0.165815	0.075278	0.103558	-0.00234	0.009664
Data147	0.306198	0.170799	0.076295	0.105694	0.006612	0.007833
Data148	0.305384	0.175275	0.077007	0.107322	0.015666	0.0059
Data149	0.30457	0.179344	0.077516	0.108644	0.024516	0.003764
Data150	0.303756	0.182803	0.077516	0.109763	0.032959	0.001729
Data151	0.303044	0.185651	0.077312	0.110577	0.040996	-0.000203
Data152	0.302129	0.187686	0.0766	0.111289	0.048524	-0.002136
Data153	0.301213	0.188907	0.075481	0.111899	0.055441	-0.003967
Data154	0.300196	0.189314	0.074057	0.11251	0.061952	-0.005595
Data155	0.299077	0.188805	0.072226	0.11312	0.067954	-0.007121
Data156	0.297754	0.187483	0.070192	0.113731	0.073854	-0.008545
Data157	0.29633	0.185245	0.067852	0.114341	0.079856	-0.009868
Data158	0.294601	0.182193	0.065309	0.114951	0.086163	-0.01119
Data159	0.292668	0.178429	0.062765	0.11546	0.093182	-0.012512
Data160	0.290328	0.174055	0.060121	0.115867	0.100913	-0.014038
Data161	0.287683	0.169273	0.057577	0.116274	0.109763	-0.015666
Data162	0.284835	0.163984	0.055136	0.116477	0.119529	-0.017395
Data163	0.281682	0.15849	0.052898	0.116681	0.13021	-0.019532
Data164	0.27863	0.152997	0.050863	0.116782	0.141604	-0.021871
Data165	0.27568	0.147402	0.049032	0.116782	0.153404	-0.024414
Data166	0.273238	0.141909	0.047405	0.116884	0.165306	-0.027263
Data167	0.271611	0.136619	0.046082	0.116986	0.176699	-0.030315
Data168	0.270899	0.131634	0.044963	0.117088	0.187483	-0.033468
Data169	0.271407	0.127159	0.044048	0.117494	0.197045	-0.036723
Data170	0.273238	0.123191	0.043336	0.117901	0.205285	-0.039979
Data171	0.276595	0.119732	0.042827	0.118512	0.211897	-0.04303
Data172	0.281173	0.117088	0.042522	0.119326	0.216882	-0.045981
Data173	0.287073	0.115053	0.042522	0.120139	0.220239	-0.048625
Data174	0.293787	0.113832	0.042624	0.120953	0.221968	-0.050863
Data175	0.301213	0.113425	0.04303	0.121767	0.222171	-0.052694
Data176	0.308741	0.113629	0.043844	0.122479	0.221052	-0.053915
Data177	0.316167	0.114544	0.044963	0.122886	0.218916	-0.054424
Data178	0.323084	0.11607	0.046591	0.123089	0.216068	-0.054322
Data179	0.329188	0.118003	0.048524	0.123089	0.212812	-0.053305
Data180	0.334274	0.120445	0.051067	0.122784	0.209659	-0.051474
Data181	0.338242	0.123089	0.054017	0.122276	0.206912	-0.048727
Data182	0.340988	0.12604	0.057272	0.121665	0.20498	-0.044963
Data183	0.342616	0.129091	0.060934	0.121055	0.204166	-0.040284
Data184	0.343125	0.132347	0.0648	0.120648	0.204878	-0.034485
Data185	0.342718	0.135704	0.068767	0.120445	0.207218	-0.027771
Data186	0.341497	0.139366	0.072633	0.120648	0.211287	-0.020142
Data187	0.339361	0.14313	0.076397	0.12136	0.217187	-0.011393
Data188	0.336512	0.147199	0.079754	0.122784	0.224816	-0.001831
Data189	0.33285	0.151573	0.082806	0.124921	0.23387	0.008443
Data190	0.328374	0.156049	0.085349	0.127871	0.244246	0.019633
Data191	0.322983	0.160728	0.087282	0.131736	0.255639	0.031637
Data192	0.316777	0.165408	0.088706	0.136416	0.267745	0.044251
Data193	0.309758	0.169884	0.08952	0.141807	0.280359	0.057476
Data194	0.302129	0.174156	0.089927	0.148013	0.293278	0.07131
Data195	0.294092	0.178022	0.089825	0.154828	0.306198	0.085756
Data196	0.286056	0.181379	0.08952	0.162254	0.319117	0.100608
Data197	0.278426	0.184024	0.089011	0.169986	0.331629	0.11607
Data198	0.271712	0.186058	0.088706	0.178124	0.343938	0.13194
Data199	0.266321	0.187483	0.088706	0.186465	0.355637	0.148216
Data200	0.262964	0.1885	0.089214	0.194909	0.36703	0.165001
Data201	0.261845	0.189314	0.090537	0.203454	0.377915	0.182294
Data202	0.263371	0.190127	0.092978	0.2121	0.388291	0.199995
Data203	0.267745	0.19145	0.096844	0.220951	0.398566	0.218204
Data204	0.275171	0.193586	0.102235	0.229903	0.408637	0.236922
Data205	0.285445	0.196841	0.109458	0.239261	0.418911	0.25625
Data206	0.29867	0.201724	0.118715	0.249231	0.429592	0.276188
Data207	0.314743	0.20854	0.130109	0.25981	0.441087	0.296941
Data208	0.33346	0.217492	0.14374	0.271509	0.453498	0.318507
Data209	0.354721	0.228987	0.159813	0.284428	0.467231	0.34109
Data210	0.378525	0.243025	0.178225	0.298975	0.482592	0.364894
Data211	0.404873	0.259912	0.199079	0.315251	0.499784	0.390122
Data212	0.433763	0.279647	0.222477	0.333664	0.51901	0.416876
Data213	0.465197	0.302332	0.248213	0.354416	0.540576	0.44536
Data214	0.499275	0.327764	0.27629	0.377712	0.564584	0.475878
Data215	0.535999	0.356146	0.306808	0.403855	0.591135	0.508431
Data216	0.575265	0.387172	0.339666	0.432949	0.620534	0.543323
Data217	0.617177	0.420844	0.374965	0.465095	0.652679	0.580657
Data218	0.661428	0.45716	0.412604	0.500394	0.687978	0.620432
Data219	0.707713	0.495918	0.452583	0.538847	0.726228	0.662852
Data220	0.755932	0.537016	0.495104	0.580453	0.767732	0.707815
Data221	0.805778	0.580657	0.539966	0.625315	0.81239	0.755423
Data222	0.856947	0.626535	0.587269	0.673126	0.860202	0.805676
Data223	0.909336	0.674957	0.637013	0.72399	0.911269	0.858574
Data224	0.962539	0.725923	0.689097	0.777498	0.965591	0.914015
Data225	1.016658	0.779431	0.743521	0.833753	1.022863	0.972
Data226	1.071692	0.835889	0.79998	0.892246	1.083085	1.032425
Data227	1.12754	0.895094	0.858473	0.952773	1.146054	1.095293
Data228	1.184405	0.957249	0.918695	1.01503	1.211566	1.160296
Data229	1.24239	1.022253	0.980443	1.078711	1.27952	1.227334
Data230	1.301391	1.090003	1.043412	1.143409	1.34961	1.296
Data231	1.361613	1.160194	1.107195	1.208616	1.42153	1.366089
Data232	1.422853	1.232217	1.171384	1.273925	1.495079	1.437095
Data233	1.485008	1.305664	1.235676	1.338928	1.56995	1.508507
Data234	1.547773	1.379619	1.29956	1.403016	1.645635	1.579817
Data235	1.610641	1.453269	1.362427	1.46568	1.721828	1.650416
Data236	1.672897	1.5258	1.423972	1.526411	1.797818	1.71959
Data237	1.734035	1.595992	1.48338	1.5847	1.873096	1.786831
Data238	1.793037	1.66303	1.540347	1.639938	1.947051	1.851428
Data239	1.848987	1.725897	1.594161	1.691615	2.018769	1.912769
Data240	1.900969	1.783881	1.644414	1.739325	2.087434	1.970347
Data241	1.94817	1.836067	1.690496	1.782559	2.152132	2.023448
Data242	1.989471	1.882048	1.732102	1.82091	2.211948	2.071667
Data243	2.024262	1.921416	1.768724	1.853971	2.266066	2.114697
Data244	2.05183	1.953867	1.800056	1.881437	2.313471	2.152031
Data245	2.071667	1.979299	1.825691	1.903105	2.35345	2.183464
Data246	2.083365	1.997813	1.84563	1.918771	2.385392	2.208591
Data247	2.086824	2.00941	1.859464	1.928435	2.408687	2.22741
Data248	2.082043	2.014496	1.867399	1.931792	2.423133	2.239719
Data249	2.069022	2.013174	1.869128	1.929147	2.428728	2.245314
Data250	2.048168	2.005748	1.864754	1.920399	2.425472	2.244297
Data251	2.019888	1.992625	1.854378	1.905852	2.413774	2.236667
Data252	1.984385	1.974111	1.838	1.885608	2.394446	2.222527
Data253	1.942372	1.950408	1.815824	1.860075	2.367997	2.20208
Data254	1.894255	1.921721	1.788052	1.829353	2.335342	2.175428
Data255	1.840747	1.888355	1.754686	1.793952	2.297195	2.143079
Data256	1.782559	1.850512	1.716131	1.754177	2.254571	2.105338
Data257	1.720099	1.808296	1.672491	1.710231	2.20798	2.062511
Data258	1.65418	1.761908	1.62417	1.662725	2.158134	2.015208
Data259	1.585311	1.711452	1.571374	1.61176	2.105338	1.963734
Data260	1.514	1.65713	1.514407	1.557743	2.049897	1.9087
Data261	1.440859	1.599044	1.453676	1.500979	1.991913	1.850411
Data262	1.366089	1.537296	1.389487	1.441774	1.931589	1.789375
Data263	1.290099	1.472292	1.322245	1.380331	1.868722	1.725999
Data264	1.212787	1.404135	1.252257	1.316854	1.803413	1.660588
Data265	1.134254	1.33313	1.179929	1.251545	1.735663	1.593449
Data266	1.054398	1.259581	1.10577	1.184507	1.66537	1.524783
Data267	0.972814	1.183795	1.029781	1.115943	1.592737	1.454795
Data268	0.889499	1.106076	0.95257	1.045955	1.517764	1.383688
Data269	0.804252	1.02683	0.87424	0.974645	1.440757	1.311462
Data270	0.717072	0.946365	0.795198	0.902012	1.36202	1.238219
Data271	0.628265	0.865085	0.715445	0.828158	1.281758	1.16406
Data272	0.538237	0.783398	0.635487	0.753084	1.200478	1.088884
Data273	0.4477	0.701406	0.555225	0.676992	1.118486	1.012894
Data274	0.35757	0.619618	0.475064	0.599883	1.036088	0.935988
Data275	0.268559	0.538237	0.395005	0.522062	0.953791	0.858167
Data276	0.181989	0.457465	0.315353	0.443427	0.871799	0.779634
Data277	0.098573	0.37761	0.23621	0.364487	0.790316	0.700287
Data278	0.019125	0.298772	0.157677	0.285242	0.709748	0.62033
Data279	-0.055645	0.221358	0.079957	0.205997	0.630096	0.539864
Data280	-0.125836	0.145469	0.003154	0.12726	0.551461	0.459093
Data281	-0.191348	0.07131	-0.072429	0.049134	0.473945	0.37822
Data282	-0.252486	-0.000712	-0.146894	-0.027873	0.397447	0.297449
Data283	-0.309758	-0.070598	-0.219933	-0.10366	0.322067	0.216983
Data284	-0.363775	-0.138145	-0.291346	-0.177717	0.247908	0.137229
Data285	-0.415351	-0.202945	-0.361028	-0.249943	0.174868	0.058493
Data286	-0.464892	-0.264897	-0.42888	-0.320033	0.103151	-0.018921
Data287	-0.512907	-0.323898	-0.494697	-0.387783	0.032959	-0.094708
Data288	-0.559701	-0.379746	-0.558277	-0.453091	-0.035604	-0.168561
Data289	-0.605376	-0.432441	-0.619516	-0.515857	-0.102439	-0.240177
Data290	-0.649933	-0.48188	-0.678314	-0.576079	-0.167239	-0.309148
Data291	-0.693065	-0.528267	-0.734569	-0.633656	-0.229801	-0.375372
Data292	-0.734569	-0.571603	-0.788179	-0.688691	-0.289921	-0.438544
Data293	-0.773938	-0.61209	-0.839144	-0.741283	-0.347397	-0.498461
Data294	-0.810966	-0.649933	-0.887465	-0.791333	-0.402228	-0.55492
Data295	-0.84535	-0.685334	-0.933242	-0.839144	-0.454414	-0.608021
Data296	-0.876783	-0.7187	-0.976374	-0.884616	-0.503751	-0.657664
Data297	-0.905165	-0.750032	-1.017166	-0.92785	-0.550444	-0.70395
Data298	-0.930495	-0.779634	-1.055619	-0.968948	-0.594491	-0.746878
Data299	-0.952977	-0.807813	-1.091936	-1.007909	-0.635996	-0.786552
Data300	-0.97261	-0.834567	-1.126218	-1.044938	-0.674856	-0.823377
Data301	-0.9897	-0.8601	-1.158567	-1.07983	-0.711274	-0.857354
Data302	-1.004654	-0.884413	-1.188983	-1.11279	-0.745149	-0.888787
Data303	-1.017777	-0.907708	-1.21767	-1.143715	-0.776481	-0.917983
Data304	-1.029475	-0.929987	-1.244424	-1.172808	-0.805269	-0.945144
Data305	-1.040055	-0.951146	-1.269245	-1.199868	-0.831718	-0.97027
Data306	-1.050024	-0.971389	-1.292134	-1.225096	-0.855726	-0.993769
Data307	-1.059586	-0.990717	-1.312988	-1.248391	-0.877495	-1.01564
Data308	-1.069047	-1.009028	-1.331706	-1.269856	-0.897027	-1.035884
Data309	-1.078813	-1.026424	-1.348084	-1.289387	-0.914626	-1.054602
Data310	-1.088782	-1.042903	-1.362122	-1.307291	-0.93019	-1.07159
Data311	-1.09926	-1.058366	-1.373922	-1.323262	-0.944025	-1.086951
Data312	-1.110145	-1.072913	-1.383281	-1.337504	-0.955927	-1.100481
Data313	-1.121436	-1.086442	-1.390504	-1.350017	-0.965896	-1.112078
Data314	-1.133033	-1.098853	-1.395692	-1.360901	-0.973831	-1.121538
Data315	-1.144935	-1.110348	-1.398947	-1.369955	-0.979629	-1.128964
Data316	-1.156837	-1.120724	-1.400473	-1.377381	-0.982986	-1.134051
Data317	-1.168739	-1.130185	-1.400473	-1.383078	-0.983902	-1.137102
Data318	-1.180438	-1.138628	-1.399354	-1.387147	-0.982376	-1.137916
Data319	-1.191933	-1.146054	-1.397116	-1.389588	-0.978307	-1.136594
Data320	-1.203021	-1.152565	-1.394064	-1.390402	-0.972	-1.133338
Data321	-1.213601	-1.158058	-1.390402	-1.389588	-0.96376	-1.128252
Data322	-1.223672	-1.162636	-1.38613	-1.387249	-0.953791	-1.12164
Data323	-1.232929	-1.165993	-1.38145	-1.383383	-0.942702	-1.113603
Data324	-1.241474	-1.168231	-1.376466	-1.378093	-0.931004	-1.104346
Data325	-1.2489	-1.169146	-1.371074	-1.371481	-0.919	-1.094275
Data326	-1.255004	-1.168536	-1.365377	-1.363546	-0.907301	-1.083391
Data327	-1.259785	-1.166298	-1.359375	-1.354493	-0.896111	-1.072099
Data328	-1.26304	-1.162331	-1.352865	-1.344218	-0.885634	-1.0604
Data329	-1.264464	-1.156532	-1.345947	-1.333028	-0.87597	-1.0486
Data330	-1.264159	-1.148903	-1.33842	-1.320821	-0.867221	-1.0368
Data331	-1.261921	-1.13934	-1.330282	-1.307698	-0.859083	-1.025203
Data332	-1.257852	-1.127845	-1.321533	-1.293762	-0.85125	-1.013606
Data333	-1.252054	-1.114519	-1.311971	-1.279011	-0.843519	-1.002314
Data334	-1.244831	-1.09926	-1.301595	-1.263447	-0.835381	-0.991226
Data335	-1.236286	-1.08217	-1.290303	-1.247069	-0.826429	-0.980443
Data336	-1.226724	-1.06335	-1.278096	-1.229979	-0.816256	-0.969762
Data337	-1.216449	-1.042802	-1.264973	-1.212177	-0.804557	-0.959284
Data338	-1.20587	-1.020625	-1.250833	-1.193561	-0.791028	-0.948908
Data339	-1.194985	-0.997024	-1.235777	-1.174334	-0.775667	-0.938633
Data340	-1.183998	-0.972101	-1.219908	-1.154396	-0.758373	-0.928461
Data341	-1.173215	-0.946161	-1.203123	-1.133949	-0.739452	-0.918288
Data342	-1.162331	-0.919509	-1.185728	-1.112993	-0.719005	-0.908115
Data343	-1.151548	-0.892449	-1.167722	-1.091732	-0.697337	-0.897943
Data344	-1.140561	-0.86539	-1.149208	-1.070064	-0.674856	-0.887872
Data345	-1.129269	-0.838738	-1.130388	-1.048295	-0.651967	-0.877801
Data346	-1.117469	-0.812899	-1.111467	-1.026525	-0.628977	-0.867831
Data347	-1.105058	-0.788281	-1.092444	-1.004857	-0.60619	-0.857964
Data348	-1.091732	-0.765087	-1.073523	-0.983393	-0.583607	-0.848198
Data349	-1.07749	-0.743725	-1.054704	-0.962132	-0.561634	-0.838534
Data350	-1.062333	-0.724295	-1.036291	-0.941176	-0.540068	-0.828972
Data351	-1.046159	-0.706798	-1.018184	-0.920526	-0.519112	-0.819511
Data352	-1.029068	-0.691437	-1.000483	-0.900079	-0.498665	-0.810152
Data353	-1.011368	-0.677907	-0.98319	-0.879835	-0.478726	-0.800793
Data354	-0.993057	-0.666311	-0.966303	-0.85949	-0.459297	-0.791536
Data355	-0.974339	-0.656341	-0.949823	-0.839144	-0.440274	-0.782177
Data356	-0.955316	-0.647898	-0.933649	-0.818392	-0.421759	-0.772819
Data357	-0.936294	-0.640675	-0.917779	-0.797131	-0.403754	-0.763256
Data358	-0.917067	-0.63447	-0.902113	-0.77526	-0.38646	-0.753694
Data359	-0.897841	-0.629079	-0.886651	-0.752473	-0.370082	-0.743928
Data360	-0.878513	-0.624297	-0.87129	-0.728771	-0.35462	-0.733959
Data361	-0.858879	-0.619821	-0.855929	-0.70395	-0.340276	-0.723786
Data362	-0.838941	-0.615651	-0.840569	-0.678009	-0.327153	-0.71341
Data363	-0.818697	-0.61148	-0.825106	-0.650848	-0.315353	-0.702729
Data364	-0.797843	-0.607309	-0.809644	-0.62267	-0.304875	-0.691844
Data365	-0.776684	-0.602833	-0.793978	-0.593372	-0.29572	-0.680756
Data366	-0.755118	-0.598154	-0.77821	-0.56316	-0.287683	-0.669362
Data367	-0.733349	-0.592966	-0.762239	-0.532336	-0.280664	-0.657766
Data368	-0.711681	-0.587269	-0.746064	-0.500903	-0.274459	-0.645965
Data369	-0.690522	-0.581064	-0.729686	-0.469164	-0.268864	-0.634063
Data370	-0.670176	-0.574044	-0.713207	-0.437324	-0.263574	-0.621856
Data371	-0.65095	-0.566415	-0.696625	-0.405788	-0.25859	-0.609649
Data372	-0.633249	-0.558175	-0.680044	-0.37466	-0.253605	-0.59734
Data373	-0.617278	-0.549121	-0.663361	-0.344244	-0.248722	-0.584929
Data374	-0.603138	-0.539457	-0.646779	-0.314743	-0.243737	-0.572417
Data375	-0.591033	-0.529081	-0.630401	-0.286259	-0.238753	-0.559701
Data376	-0.58086	-0.518298	-0.614226	-0.259098	-0.23387	-0.546782
Data377	-0.572519	-0.507006	-0.598255	-0.23326	-0.229191	-0.533659
Data378	-0.565703	-0.495206	-0.582589	-0.208947	-0.224715	-0.520027
Data379	-0.560311	-0.483101	-0.56733	-0.186058	-0.220442	-0.505989
Data380	-0.556039	-0.470487	-0.552377	-0.164696	-0.216576	-0.491239
Data381	-0.55258	-0.457465	-0.537728	-0.144757	-0.213118	-0.475878
Data382	-0.549732	-0.443936	-0.523384	-0.126345	-0.209862	-0.459805
Data383	-0.547189	-0.429999	-0.509244	-0.109255	-0.206912	-0.442919
Data384	-0.544951	-0.415452	-0.495308	-0.093487	-0.204064	-0.425218
Data385	-0.542713	-0.4006	-0.481371	-0.07894	-0.201216	-0.406806
Data386	-0.540576	-0.385341	-0.467536	-0.06541	-0.198367	-0.387884
Data387	-0.53844	-0.369879	-0.4536	-0.053	-0.195315	-0.368455
Data388	-0.5361	-0.354518	-0.439562	-0.041505	-0.191958	-0.34872
Data389	-0.533557	-0.339157	-0.425422	-0.030823	-0.188093	-0.328985
Data390	-0.530709	-0.324203	-0.41118	-0.021057	-0.183719	-0.309351
Data391	-0.527454	-0.30986	-0.39704	-0.012004	-0.178734	-0.290125
Data392	-0.52369	-0.296025	-0.3829	-0.003764	-0.173037	-0.271305
Data393	-0.519315	-0.282801	-0.368861	0.003764	-0.166832	-0.253096
Data394	-0.514127	-0.270186	-0.355128	0.010783	-0.160016	-0.235599
Data395	-0.507922	-0.258183	-0.341599	0.01709	-0.152692	-0.218814
Data396	-0.500699	-0.246586	-0.328374	0.022889	-0.145266	-0.202843
Data397	-0.492154	-0.235192	-0.315557	0.028178	-0.137636	-0.187584
Data398	-0.482287	-0.223901	-0.303146	0.032959	-0.130312	-0.173037
Data399	-0.471097	-0.212507	-0.29104	0.037334	-0.123293	-0.159101
Data400	-0.458584	-0.201012	-0.279342	0.041403	-0.116986	-0.145673
Data401	-0.444851	-0.18911	-0.267948	0.045167	-0.111289	-0.13255
Data402	-0.429898	-0.176801	-0.25686	0.048727	-0.106406	-0.119732
Data403	-0.413926	-0.164085	-0.246077	0.052288	-0.102235	-0.107118
Data404	-0.397243	-0.150861	-0.235701	0.055746	-0.098777	-0.094708
Data405	-0.380153	-0.137229	-0.225528	0.059307	-0.095827	-0.082297
Data406	-0.36286	-0.122988	-0.215763	0.063071	-0.093283	-0.069886
Data407	-0.345668	-0.108136	-0.206404	0.067038	-0.090944	-0.057476
Data408	-0.328781	-0.092775	-0.197452	0.07131	-0.088706	-0.045167
Data409	-0.312708	-0.076905	-0.189008	0.076092	-0.086468	-0.032959
Data410	-0.297347	-0.060324	-0.181074	0.08128	-0.083925	-0.020854
Data411	-0.283106	-0.043234	-0.173648	0.086976	-0.081076	-0.009054
Data412	-0.269881	-0.025635	-0.166629	0.093182	-0.077821	0.00234
Data413	-0.257776	-0.00763	-0.160016	0.099997	-0.073854	0.013326
Data414	-0.246688	0.010478	-0.153811	0.107322	-0.069276	0.023906
Data415	-0.236515	0.028585	-0.147707	0.115155	-0.063681	0.033773
Data416	-0.227156	0.046489	-0.141705	0.123598	-0.05717	0.04303
Data417	-0.218306	0.063783	-0.135704	0.13255	-0.049643	0.051677
Data418	-0.209964	0.080262	-0.129498	0.141807	-0.041098	0.059612
Data419	-0.201826	0.095623	-0.122988	0.151573	-0.031535	0.066835
Data420	-0.193891	0.109662	-0.116172	0.161542	-0.021363	0.073345
Data421	-0.186058	0.122072	-0.108949	0.171817	-0.01058	0.079245
Data422	-0.178225	0.132957	-0.10132	0.182396	0.000305	0.084433
Data423	-0.170494	0.142112	-0.093385	0.192976	0.011088	0.089113
Data424	-0.162865	0.149437	-0.085247	0.203657	0.021363	0.09308
Data425	-0.15554	0.155133	-0.077007	0.214338	0.031027	0.096335
Data426	-0.148521	0.158999	-0.068869	0.224918	0.039775	0.099082
Data427	-0.142011	0.16144	-0.060731	0.235192	0.047506	0.101015
Data428	-0.136314	0.162254	-0.052898	0.245263	0.054119	0.102337
Data429	-0.131634	0.161847	-0.04537	0.254927	0.059815	0.103049
Data430	-0.128176	0.16022	-0.038249	0.263981	0.064495	0.103049
Data431	-0.125938	0.157575	-0.031535	0.272424	0.06836	0.102541
Data432	-0.125327	0.154014	-0.025127	0.280054	0.071412	0.101523
Data433	-0.126141	0.149945	-0.019125	0.286666	0.073752	0.100201
Data434	-0.128583	0.145266	-0.013224	0.292261	0.075176	0.098675
Data435	-0.132448	0.140383	-0.007426	0.296737	0.075685	0.097047
Data436	-0.137433	0.135297	-0.001526	0.300094	0.075278	0.095725
Data437	-0.143435	0.130312	0.004476	0.30223	0.073752	0.094606
Data438	-0.150047	0.125429	0.010885	0.303248	0.071209	0.093894
Data439	-0.156761	0.12075	0.0177	0.303044	0.067547	0.093792
Data440	-0.163272	0.116274	0.024923	0.301925	0.062969	0.094199
Data441	-0.169273	0.112103	0.032654	0.299789	0.057577	0.095318
Data442	-0.174258	0.108237	0.040894	0.296941	0.051677	0.097149
Data443	-0.17792	0.104677	0.049439	0.29338	0.045574	0.099489
Data444	-0.18026	0.101523	0.058289	0.289413	0.039368	0.102337
Data445	-0.180972	0.098878	0.067241	0.285039	0.033468	0.105694
Data446	-0.180056	0.096742	0.076295	0.280461	0.027873	0.109153
Data447	-0.177717	0.095318	0.085145	0.275883	0.022787	0.112815
Data448	-0.174055	0.094708	0.09369	0.271407	0.018107	0.116375
Data449	-0.169273	0.094809	0.101727	0.266931	0.013835	0.119732
Data450	-0.163678	0.095928	0.109153	0.26276	0.009868	0.122784
Data451	-0.157575	0.097861	0.115867	0.258895	0.006104	0.125429
Data452	-0.151166	0.100608	0.121665	0.255233	0.00234	0.127565
Data453	-0.144757	0.104067	0.126548	0.251977	-0.001119	0.129091
Data454	-0.138755	0.108034	0.130516	0.248926	-0.004679	0.130007
Data455	-0.13316	0.112408	0.133466	0.246179	-0.008138	0.130312
Data456	-0.128074	0.116986	0.1355	0.243636	-0.011292	0.130007
Data457	-0.1237	0.121665	0.136619	0.241194	-0.01414	0.129091
Data458	-0.119936	0.126141	0.137026	0.238956	-0.016581	0.127565
Data459	-0.116782	0.130414	0.136823	0.236617	-0.018819	0.125633
Data460	-0.114239	0.134381	0.13611	0.234379	-0.020752	0.123191
Data461	-0.112103	0.138043	0.135195	0.232039	-0.022583	0.120343
Data462	-0.110272	0.141299	0.134279	0.229597	-0.02472	0.117189
Data463	-0.108848	0.144147	0.133466	0.226953	-0.027263	0.113527
Data464	-0.107525	0.146588	0.132957	0.224206	-0.03062	0.10956
Data465	-0.10661	0.148623	0.133059	0.221358	-0.034994	0.105287
Data466	-0.105796	0.150149	0.133872	0.218407	-0.040589	0.100608
Data467	-0.105287	0.151064	0.1355	0.215457	-0.047405	0.095521
Data468	-0.104982	0.151369	0.137942	0.212507	-0.055543	0.09013
Data469	-0.104982	0.150759	0.141299	0.209659	-0.064698	0.084433
Data470	-0.105186	0.149437	0.145571	0.207014	-0.074871	0.078431
Data471	-0.105592	0.147199	0.150759	0.204674	-0.085552	0.072226
Data472	-0.106203	0.144147	0.156659	0.202742	-0.09664	0.065919
Data473	-0.106813	0.14018	0.163272	0.201012	-0.107729	0.05951
Data474	-0.107424	0.135704	0.170494	0.199791	-0.11841	0.053101
Data475	-0.10783	0.130719	0.178327	0.198876	-0.128684	0.046693
Data476	-0.107932	0.125531	0.186669	0.198266	-0.138348	0.040386
Data477	-0.107729	0.120343	0.195315	0.197859	-0.147199	0.03418
Data478	-0.107017	0.11546	0.204471	0.197452	-0.155439	0.028178
Data479	-0.105796	0.110984	0.213931	0.197045	-0.162865	0.022176
Data480	-0.103965	0.107118	0.223697	0.196434	-0.169579	0.016276
Data481	-0.101523	0.103863	0.233666	0.195519	-0.175682	0.010376
Data482	-0.098675	0.10132	0.243941	0.193993	-0.181175	0.004476
Data483	-0.095318	0.099285	0.254215	0.191857	-0.186058	-0.001322
Data484	-0.091656	0.097759	0.264591	0.188907	-0.190229	-0.007223
Data485	-0.08779	0.096437	0.274764	0.185245	-0.19379	-0.013123
Data486	-0.083925	0.095216	0.284733	0.180769	-0.196536	-0.019023
Data487	-0.080364	0.093894	0.294296	0.175479	-0.198469	-0.024923
Data488	-0.077109	0.09247	0.303248	0.169579	-0.199588	-0.030721
Data489	-0.074464	0.090639	0.311488	0.162966	-0.199995	-0.036418
Data490	-0.072633	0.088706	0.318914	0.155845	-0.199791	-0.041911
Data491	-0.071717	0.086468	0.325322	0.148419	-0.198978	-0.0471
Data492	-0.071717	0.084128	0.330714	0.14079	-0.19796	-0.052084
Data493	-0.072938	0.081788	0.335088	0.13316	-0.19674	-0.056764
Data494	-0.075176	0.07955	0.338547	0.125633	-0.195824	-0.06124
Data495	-0.07833	0.077516	0.340887	0.118512	-0.195315	-0.06541
Data496	-0.0825	0.075786	0.342412	0.111696	-0.195417	-0.069479
Data497	-0.087383	0.074159	0.343226	0.105491	-0.196231	-0.073243
Data498	-0.092775	0.072836	0.343328	0.099794	-0.19796	-0.077007
Data499	-0.098573	0.071616	0.342921	0.094708	-0.200504	-0.080568
Data500	-0.104575	0.070497	0.342311	0.09013	-0.203759	-0.084026
Data501	-0.110679	0.069174	0.341395	0.086163	-0.207624	-0.087485
Data502	-0.116782	0.067648	0.340581	0.082704	-0.211795	-0.090944
Data503	-0.122886	0.065817	0.339869	0.079652	-0.216271	-0.094402
Data504	-0.128786	0.063478	0.339361	0.076905	-0.220645	-0.097759
Data505	-0.134585	0.060629	0.339259	0.074362	-0.224816	-0.101218
Data506	-0.14018	0.057069	0.339564	0.072023	-0.228682	-0.104779
Data507	-0.145571	0.052898	0.340378	0.069683	-0.232039	-0.108339
Data508	-0.150657	0.048015	0.3417	0.067343	-0.234989	-0.111899
Data509	-0.155337	0.042318	0.343531	0.0648	-0.237532	-0.115663
Data510	-0.159508	0.03591	0.345973	0.062257	-0.23977	-0.119427
Data511	-0.162966	0.028789	0.34872	0.059408	-0.241601	-0.123293
Data512	-0.165408	0.020854	0.35167	0.05656	-0.243432	-0.12726
Data513	-0.166934	0.012411	0.354925	0.053508	-0.24506	-0.131228
Data514	-0.167137	0.003357	0.357977	0.050253	-0.246789	-0.135297
Data515	-0.16612	-0.006002	0.360927	0.0471	-0.24862	-0.139366
Data516	-0.16378	-0.015564	0.36347	0.043844	-0.250451	-0.143537
Data517	-0.16022	-0.025228	0.365403	0.040792	-0.252282	-0.147707
Data518	-0.155439	-0.034791	0.366725	0.037842	-0.254114	-0.15198
Data519	-0.14964	-0.043946	0.367336	0.035197	-0.255741	-0.156252
Data520	-0.142926	-0.052593	0.36703	0.032959	-0.257165	-0.160728
Data521	-0.1355	-0.060731	0.366013	0.031128	-0.258183	-0.165204
Data522	-0.127565	-0.068259	0.364182	0.029806	-0.25859	-0.169884
Data523	-0.119427	-0.075074	0.361741	0.029094	-0.258488	-0.174767
Data524	-0.110984	-0.081381	0.358689	0.028992	-0.257674	-0.179751
Data525	-0.102541	-0.087282	0.355332	0.029501	-0.25625	-0.184939
Data526	-0.094301	-0.092775	0.351771	0.030721	-0.254114	-0.190127
Data527	-0.086264	-0.098268	0.348007	0.032553	-0.25157	-0.195315
Data528	-0.078635	-0.10366	0.344244	0.035096	-0.248519	-0.200504
Data529	-0.071616	-0.109153	0.34048	0.038046	-0.245263	-0.205488
Data530	-0.065207	-0.114748	0.336817	0.041505	-0.241906	-0.210269
Data531	-0.059815	-0.120546	0.333155	0.04537	-0.238346	-0.214745
Data532	-0.055645	-0.126548	0.329595	0.049541	-0.234785	-0.218814
Data533	-0.052694	-0.132855	0.325933	0.053813	-0.231225	-0.222477
Data534	-0.05127	-0.139366	0.322271	0.058188	-0.227665	-0.22563
Data535	-0.051474	-0.145978	0.318303	0.062359	-0.224104	-0.228377
Data536	-0.053305	-0.152895	0.314132	0.066529	-0.220442	-0.230716
Data537	-0.056967	-0.160016	0.309555	0.070293	-0.21678	-0.232751
Data538	-0.062155	-0.167341	0.304672	0.07365	-0.213016	-0.234379
Data539	-0.068971	-0.17497	0.29928	0.076499	-0.209252	-0.235701
Data540	-0.077007	-0.1826	0.293482	0.078838	-0.20559	-0.23682
Data541	-0.086163	-0.190331	0.287277	0.080466	-0.202029	-0.237837
Data542	-0.09603	-0.198062	0.280563	0.081687	-0.198672	-0.238651
Data543	-0.106508	-0.205692	0.273442	0.082195	-0.195621	-0.239465
Data544	-0.117291	-0.212914	0.265914	0.082195	-0.192976	-0.240177
Data545	-0.128074	-0.21973	0.258081	0.081788	-0.19084	-0.240889
Data546	-0.138857	-0.226037	0.249841	0.080975	-0.189314	-0.241499
Data547	-0.149437	-0.231835	0.241296	0.079754	-0.188602	-0.24211
Data548	-0.159813	-0.236922	0.232446	0.078431	-0.188703	-0.24272
Data549	-0.169986	-0.241601	0.223392	0.077007	-0.189822	-0.243229
Data550	-0.179955	-0.245874	0.214135	0.07538	-0.19206	-0.243636
Data551	-0.189822	-0.249943	0.204674	0.073854	-0.195315	-0.244043
Data552	-0.19969	-0.254012	0.19501	0.072226	-0.19969	-0.244348
Data553	-0.209354	-0.258386	0.185346	0.070598	-0.20498	-0.244653
Data554	-0.21912	-0.263167	0.17558	0.068869	-0.211083	-0.244755
Data555	-0.228885	-0.268559	0.165815	0.067038	-0.217797	-0.244755
Data556	-0.238448	-0.274561	0.156049	0.064902	-0.224715	-0.244653
Data557	-0.24801	-0.281376	0.146283	0.06246	-0.231428	-0.24445
Data558	-0.257471	-0.288802	0.136619	0.05951	-0.237837	-0.244043
Data559	-0.266626	-0.296839	0.127057	0.056051	-0.243432	-0.243534
Data560	-0.275476	-0.305282	0.117596	0.051982	-0.247908	-0.24272
Data561	-0.284021	-0.314031	0.108237	0.047303	-0.251164	-0.241805
Data562	-0.292058	-0.322677	0.098878	0.041911	-0.252893	-0.240482
Data563	-0.299789	-0.331324	0.089621	0.036011	-0.253198	-0.238956
Data564	-0.307012	-0.339564	0.080466	0.029501	-0.251876	-0.237227
Data565	-0.313725	-0.347295	0.07131	0.022482	-0.249332	-0.235192
Data566	-0.320033	-0.354314	0.062155	0.015259	-0.245569	-0.233056
Data567	-0.325831	-0.360723	0.053	0.007731	-0.241093	-0.230818
Data568	-0.331121	-0.366217	0.043946	0.000102	-0.236108	-0.228478
Data569	-0.336004	-0.370794	0.034791	-0.007528	-0.231123	-0.226139
Data570	-0.340276	-0.374456	0.025737	-0.015056	-0.226342	-0.224002
Data571	-0.34404	-0.377101	0.016683	-0.022583	-0.222273	-0.22207
Data572	-0.347194	-0.378729	0.007731	-0.029806	-0.219018	-0.22034
Data573	-0.349635	-0.379339	-0.001119	-0.036927	-0.216678	-0.219018
Data574	-0.351161	-0.378831	-0.009969	-0.043946	-0.215356	-0.217899
Data575	-0.35167	-0.377203	-0.018718	-0.050762	-0.21505	-0.217187
Data576	-0.350958	-0.374355	-0.027263	-0.057476	-0.215457	-0.216678
Data577	-0.348821	-0.370489	-0.035706	-0.064088	-0.216475	-0.216271
Data578	-0.345261	-0.365504	-0.043844	-0.0707	-0.217695	-0.215966
Data579	-0.340174	-0.359604	-0.051779	-0.077312	-0.218814	-0.215661
Data580	-0.333359	-0.352789	-0.059408	-0.083925	-0.21973	-0.215152
Data581	-0.325017	-0.345261	-0.066733	-0.090537	-0.220035	-0.21444
Data582	-0.315251	-0.337123	-0.073548	-0.097047	-0.219628	-0.213423
Data583	-0.304163	-0.328374	-0.079856	-0.103354	-0.218509	-0.2121
Data584	-0.292261	-0.319219	-0.085654	-0.109458	-0.21678	-0.210575
Data585	-0.279647	-0.309656	-0.090842	-0.115155	-0.21444	-0.208743
Data586	-0.266626	-0.299687	-0.095318	-0.120343	-0.211897	-0.206709
Data587	-0.253707	-0.289616	-0.099285	-0.125022	-0.209252	-0.204776
Data588	-0.240991	-0.27924	-0.102541	-0.128888	-0.206811	-0.202945
Data589	-0.228784	-0.268762	-0.105186	-0.13194	-0.20498	-0.201317
Data590	-0.217085	-0.258488	-0.10722	-0.134076	-0.203962	-0.200097
Data591	-0.2062	-0.248315	-0.108848	-0.135195	-0.203861	-0.199283
Data592	-0.195926	-0.238651	-0.110068	-0.135398	-0.20498	-0.199079
Data593	-0.186364	-0.229597	-0.110984	-0.134585	-0.207218	-0.199385
Data594	-0.17731	-0.221358	-0.111798	-0.132957	-0.210473	-0.2003
Data595	-0.168867	-0.214135	-0.11251	-0.130414	-0.214542	-0.201623
Data596	-0.160932	-0.208031	-0.113222	-0.127362	-0.219323	-0.203454
Data597	-0.153404	-0.203047	-0.114036	-0.1237	-0.224409	-0.20559
Data598	-0.146283	-0.199181	-0.114951	-0.119631	-0.229699	-0.20793
Data599	-0.139671	-0.196333	-0.11607	-0.11546	-0.234887	-0.210473
Data600	-0.133364	-0.194298	-0.117494	-0.111289	-0.23977	-0.212914
Data601	-0.127464	-0.192874	-0.119122	-0.10722	-0.244246	-0.215457
Data602	-0.12197	-0.191958	-0.120851	-0.103354	-0.248315	-0.217797
Data603	-0.116884	-0.191246	-0.122784	-0.099794	-0.252079	-0.220137
Data604	-0.112103	-0.190636	-0.124819	-0.09664	-0.255538	-0.222273
Data605	-0.107627	-0.190026	-0.126955	-0.093792	-0.258691	-0.224308
Data606	-0.103354	-0.189314	-0.129193	-0.091351	-0.26154	-0.226342
Data607	-0.099285	-0.188398	-0.131329	-0.089316	-0.264083	-0.228275
Data608	-0.09542	-0.187279	-0.133364	-0.087383	-0.266117	-0.230208
Data609	-0.091859	-0.185957	-0.1355	-0.085654	-0.267643	-0.232141
Data610	-0.088502	-0.184329	-0.137433	-0.084026	-0.268152	-0.233972
Data611	-0.085654	-0.182498	-0.139366	-0.082297	-0.267643	-0.235803
Data612	-0.083213	-0.180158	-0.141197	-0.080364	-0.265812	-0.237532
Data613	-0.081381	-0.177513	-0.143028	-0.078228	-0.262353	-0.239058
Data614	-0.080161	-0.174461	-0.144859	-0.075786	-0.257369	-0.240279
Data615	-0.07955	-0.171003	-0.146588	-0.072938	-0.250858	-0.241296
Data616	-0.079652	-0.167239	-0.148318	-0.069683	-0.242822	-0.241906
Data617	-0.080262	-0.16317	-0.150047	-0.066122	-0.233565	-0.242212
Data618	-0.081381	-0.158999	-0.151878	-0.062155	-0.223494	-0.242008
Data619	-0.082704	-0.154828	-0.153607	-0.057984	-0.213016	-0.241398
Data620	-0.084128	-0.150759	-0.15554	-0.053712	-0.202335	-0.240482
Data621	-0.085552	-0.146894	-0.157371	-0.049439	-0.192264	-0.239261
Data622	-0.086773	-0.143435	-0.159304	-0.045167	-0.182905	-0.237634
Data623	-0.087689	-0.140485	-0.161237	-0.041199	-0.174868	-0.236006
Data624	-0.088299	-0.13784	-0.16317	-0.037537	-0.168561	-0.234175
Data625	-0.088502	-0.135602	-0.165001	-0.034282	-0.164187	-0.232344
Data626	-0.088502	-0.133771	-0.16673	-0.031434	-0.161847	-0.230615
Data627	-0.088197	-0.132041	-0.168358	-0.029094	-0.161949	-0.228987
Data628	-0.087892	-0.130516	-0.16968	-0.027263	-0.164187	-0.227563
Data629	-0.087587	-0.12899	-0.170698	-0.025737	-0.168663	-0.226444
Data630	-0.087587	-0.127464	-0.17141	-0.024618	-0.175072	-0.225427
Data631	-0.08779	-0.125836	-0.171715	-0.023804	-0.183007	-0.224816
Data632	-0.088299	-0.124107	-0.171613	-0.023092	-0.192162	-0.224308
Data633	-0.089316	-0.122276	-0.171003	-0.022482	-0.202131	-0.224104
Data634	-0.090842	-0.120343	-0.169986	-0.021871	-0.212304	-0.224104
Data635	-0.092673	-0.11841	-0.16846	-0.021159	-0.222273	-0.224308
Data636	-0.094911	-0.116579	-0.166629	-0.020447	-0.231734	-0.224715
Data637	-0.097454	-0.114748	-0.164492	-0.019532	-0.24038	-0.225121
Data638	-0.100099	-0.113018	-0.162051	-0.018616	-0.24801	-0.225732
Data639	-0.102846	-0.111493	-0.159406	-0.017497	-0.25452	-0.226342
