# Supplementary material for: Integration of MRI and somatosensory evoked potentials facilitate diagnosis of spinal cord compression
Source: Sci Rep. 2023 May 15;13:7861. doi: 10.1038/s41598-023-34832-2 (PMC10185544; doi:10.1038/s41598-023-34832-2)
Supplement: Supplementary file 3 — Supplementary Information 3. [file 41598_2023_34832_MOESM3_ESM.zip › Preoperative SSEP data/spinal cord compression group/3164928_2/3164928_2_Rt Tibial SEP_Cz'-Fpz_201219_142137.csv]

Index	1	2	3	4	5	6	7
Name	Cz'-Fpz	Cz'-Fpz	Cz'-Fpz	Cz'-Fpz	Cz'-Fpz	Cz'-Fpz	Cz'-Fpz
Time	2.01901E+13	2.01901E+13	2.01901E+13	2.01901E+13	2.01901E+13	2.01901E+13	2.01901E+13
Highcut	500	500	500	500	500	500	500
Lowcut	10	10	10	10	10	10	10
Period	0.000156	0.000156	0.000156	0.000156	0.000156	0.000156	0.000156
Averages	120	120	120	120	120	120	120
Int (mA)	18/17.5mA	18/17.5mA	18/17.5mA	18/17.5mA	18/17.5mA	18/17.5mA	18/17.4mA
Pulse Width (�gs)	200�s	200�s	200�s	200�s	200�s	200�s	200�s
Rep Rate (Hz)	2.66Hz	2.66Hz	2.66Hz	2.66Hz	2.66Hz	2.66Hz	2.66Hz
Data0	0.797945	0.717174	0.651153	0.591033	0.760713	0.605275	0.750337
Data1	0.814018	0.73284	0.663767	0.607004	0.79001	0.636708	0.772717
Data2	0.820122	0.736807	0.663971	0.610971	0.808321	0.651153	0.784517
Data3	0.815544	0.728161	0.65095	0.602121	0.814018	0.646677	0.784517
Data4	0.800285	0.7069	0.624806	0.580453	0.807304	0.62267	0.772717
Data5	0.77526	0.673533	0.586048	0.546476	0.787976	0.580351	0.749727
Data6	0.741588	0.629384	0.536202	0.501513	0.757458	0.522062	0.71636
Data7	0.701203	0.576486	0.477302	0.4477	0.717581	0.451464	0.674652
Data8	0.656443	0.517281	0.411892	0.387274	0.670176	0.373032	0.626637
Data9	0.609852	0.454312	0.342921	0.323186	0.617889	0.291447	0.57496
Data10	0.563668	0.390224	0.273035	0.257979	0.563567	0.21149	0.521859
Data11	0.520333	0.327662	0.205081	0.194196	0.509244	0.136924	0.469571
Data12	0.481575	0.268661	0.141299	0.134178	0.45716	0.071005	0.420132
Data13	0.44892	0.214847	0.083518	0.079652	0.409349	0.015869	0.375168
Data14	0.423082	0.167442	0.033061	0.031739	0.366623	-0.02767	0.335902
Data15	0.404568	0.127057	-0.009359	-0.00885	0.329798	-0.059714	0.302739
Data16	0.393072	0.093487	-0.043641	-0.042217	0.29928	-0.081178	0.276087
Data17	0.388088	0.066428	-0.070192	-0.068564	0.274662	-0.093589	0.255741
Data18	0.388596	0.045167	-0.089418	-0.088502	0.255334	-0.098777	0.241093
Data19	0.393683	0.028789	-0.102439	-0.103049	0.240686	-0.098573	0.231937
Data20	0.402126	0.016073	-0.110272	-0.11312	0.229903	-0.094809	0.227461
Data21	0.412706	0.006002	-0.113832	-0.119834	0.221764	-0.089621	0.226851
Data22	0.424608	-0.002136	-0.114341	-0.123903	0.215661	-0.083416	0.229496
Data23	0.436713	-0.009461	-0.11251	-0.126243	0.210981	-0.076702	0.235192
Data24	0.448107	-0.016785	-0.10956	-0.128074	0.206709	-0.070802	0.24272
Data25	0.458686	-0.024109	-0.105796	-0.12899	0.20264	-0.065817	0.252079
Data26	0.468961	-0.030925	-0.100913	-0.12899	0.199385	-0.061646	0.263676
Data27	0.477506	-0.038351	-0.096335	-0.12899	0.195926	-0.058188	0.27629
Data28	0.484627	-0.046082	-0.092063	-0.12899	0.19206	-0.055543	0.289718
Data29	0.490527	-0.053712	-0.088197	-0.128786	0.188398	-0.053508	0.30396
Data30	0.495308	-0.061138	-0.084942	-0.128278	0.184532	-0.051982	0.318405
Data31	0.498767	-0.068259	-0.082399	-0.127769	0.180463	-0.051067	0.332647
Data32	0.500903	-0.074973	-0.080873	-0.127057	0.176394	-0.050762	0.346482
Data33	0.501818	-0.081076	-0.080262	-0.126345	0.172122	-0.050965	0.359503
Data34	0.501411	-0.08657	-0.080771	-0.125531	0.167442	-0.051881	0.371303
Data35	0.49958	-0.091351	-0.082195	-0.124717	0.162559	-0.05361	0.381476
Data36	0.496325	-0.095521	-0.084637	-0.124005	0.157066	-0.056153	0.390428
Data37	0.491646	-0.098878	-0.087892	-0.123395	0.151369	-0.059612	0.397345
Data38	0.485339	-0.101523	-0.091859	-0.122784	0.144859	-0.064088	0.402635
Data39	0.477607	-0.10366	-0.096335	-0.122377	0.137942	-0.069378	0.406093
Data40	0.468249	-0.105186	-0.101116	-0.12197	0.130617	-0.07538	0.407721
Data41	0.457669	-0.106203	-0.106101	-0.121665	0.122683	-0.082094	0.407721
Data42	0.445767	-0.106711	-0.110984	-0.12136	0.114341	-0.089113	0.40589
Data43	0.432848	-0.106915	-0.115663	-0.120851	0.105592	-0.096234	0.402635
Data44	0.419318	-0.10661	-0.119936	-0.120241	0.096844	-0.103354	0.397955
Data45	0.405483	-0.105999	-0.1237	-0.119326	0.088299	-0.11017	0.392055
Data46	0.391547	-0.10488	-0.126853	-0.118003	0.079754	-0.116477	0.384934
Data47	0.378017	-0.103456	-0.129295	-0.116274	0.071819	-0.122174	0.376796
Data48	0.365301	-0.101625	-0.131024	-0.114239	0.064698	-0.127159	0.367437
Data49	0.353704	-0.099387	-0.132143	-0.111696	0.058391	-0.131329	0.357265
Data50	0.343328	-0.096844	-0.132448	-0.108848	0.053305	-0.134585	0.346278
Data51	0.334478	-0.093894	-0.132041	-0.105694	0.049236	-0.137128	0.334478
Data52	0.327052	-0.09074	-0.130922	-0.102337	0.046591	-0.138857	0.321864
Data53	0.321253	-0.087282	-0.129193	-0.098777	0.044963	-0.139773	0.308843
Data54	0.316777	-0.083721	-0.126752	-0.095318	0.04476	-0.139976	0.295415
Data55	0.313319	-0.079957	-0.123802	-0.091961	0.045574	-0.139467	0.28158
Data56	0.310775	-0.076295	-0.120139	-0.088706	0.047405	-0.138348	0.267745
Data57	0.308741	-0.072735	-0.115969	-0.085756	0.050456	-0.136721	0.254114
Data58	0.306706	-0.069378	-0.111289	-0.083111	0.054119	-0.134483	0.240686
Data59	0.304468	-0.066224	-0.106203	-0.080771	0.058595	-0.13194	0.227665
Data60	0.301722	-0.063376	-0.10071	-0.078838	0.063478	-0.12899	0.215254
Data61	0.298161	-0.060833	-0.094911	-0.077109	0.068564	-0.125734	0.203861
Data62	0.293482	-0.058696	-0.089113	-0.075786	0.074057	-0.122276	0.193077
Data63	0.287785	-0.056967	-0.083213	-0.074667	0.079347	-0.118512	0.183515
Data64	0.280969	-0.055645	-0.077414	-0.073752	0.084637	-0.114748	0.174767
Data65	0.273238	-0.054627	-0.071921	-0.072938	0.08952	-0.110984	0.167239
Data66	0.264693	-0.054017	-0.066733	-0.072328	0.093996	-0.107118	0.160525
Data67	0.255538	-0.053712	-0.06185	-0.071819	0.097658	-0.103253	0.154625
Data68	0.246179	-0.053712	-0.057374	-0.071209	0.10071	-0.099387	0.149538
Data69	0.23682	-0.053915	-0.053203	-0.070802	0.102744	-0.095521	0.145062
Data70	0.227868	-0.054424	-0.049439	-0.070293	0.103761	-0.091758	0.141197
Data71	0.219526	-0.055136	-0.045777	-0.069785	0.103558	-0.087892	0.137535
Data72	0.2121	-0.056153	-0.042115	-0.069276	0.102337	-0.084128	0.134279
Data73	0.205895	-0.057374	-0.038453	-0.068666	0.099896	-0.080364	0.131024
Data74	0.201012	-0.0589	-0.034384	-0.068055	0.096437	-0.076499	0.127972
Data75	0.197553	-0.060731	-0.030009	-0.067445	0.091961	-0.072735	0.124921
Data76	0.195519	-0.062867	-0.025127	-0.066631	0.086468	-0.068971	0.121665
Data77	0.194909	-0.06541	-0.019735	-0.065817	0.080161	-0.065309	0.11841
Data78	0.195824	-0.06836	-0.013733	-0.064902	0.07304	-0.061646	0.114951
Data79	0.198164	-0.071717	-0.007121	-0.063884	0.065716	-0.058188	0.111493
Data80	0.201724	-0.075583	0	-0.062867	0.057984	-0.054831	0.108034
Data81	0.206505	-0.079957	0.007324	-0.061748	0.05005	-0.051575	0.104575
Data82	0.212406	-0.08484	0.015056	-0.060629	0.042115	-0.048625	0.101116
Data83	0.219221	-0.09013	0.02299	-0.059408	0.03418	-0.045879	0.097658
Data84	0.226851	-0.095827	0.030925	-0.058188	0.026652	-0.043336	0.094606
Data85	0.235294	-0.101829	0.038758	-0.057069	0.019532	-0.040894	0.091758
Data86	0.24445	-0.108136	0.046387	-0.05595	0.012818	-0.038758	0.089113
Data87	0.254215	-0.114748	0.053915	-0.055034	0.006511	-0.036825	0.086671
Data88	0.26449	-0.12136	0.061138	-0.054322	0.001017	-0.035096	0.084433
Data89	0.275273	-0.128074	0.068259	-0.053712	-0.003866	-0.033468	0.082602
Data90	0.286361	-0.134686	0.075176	-0.053407	-0.008138	-0.032247	0.080975
Data91	0.297754	-0.141299	0.081992	-0.053407	-0.012004	-0.03123	0.079347
Data92	0.30925	-0.147809	0.088808	-0.053712	-0.015056	-0.030518	0.077923
Data93	0.320846	-0.154116	0.095623	-0.054424	-0.0177	-0.030009	0.076499
Data94	0.332341	-0.160321	0.102439	-0.055441	-0.019735	-0.029806	0.075074
Data95	0.343531	-0.166323	0.109356	-0.057069	-0.021363	-0.029806	0.07365
Data96	0.354416	-0.172122	0.116274	-0.059103	-0.022583	-0.029908	0.072226
Data97	0.364691	-0.177818	0.123395	-0.061646	-0.023601	-0.030009	0.070598
Data98	0.374253	-0.183413	0.130516	-0.0648	-0.024414	-0.029908	0.068971
Data99	0.3829	-0.189008	0.137738	-0.068564	-0.025228	-0.029603	0.067343
Data100	0.390529	-0.194603	0.144859	-0.07304	-0.025839	-0.02889	0.065512
Data101	0.39704	-0.200198	0.151878	-0.078024	-0.026856	-0.027568	0.063681
Data102	0.40233	-0.205895	0.158796	-0.083721	-0.028077	-0.025635	0.06185
Data103	0.406297	-0.211693	0.165611	-0.089927	-0.029501	-0.023092	0.059815
Data104	0.409145	-0.217594	0.17202	-0.096742	-0.031332	-0.019938	0.057577
Data105	0.410875	-0.223697	0.178225	-0.104067	-0.03357	-0.016276	0.055339
Data106	0.411485	-0.230004	0.184024	-0.111696	-0.036215	-0.012207	0.052694
Data107	0.411383	-0.236413	0.189517	-0.119732	-0.039267	-0.007833	0.05005
Data108	0.410468	-0.242924	0.194705	-0.127972	-0.042725	-0.003357	0.046998
Data109	0.409145	-0.249638	0.199486	-0.136314	-0.046184	0.000916	0.043743
Data110	0.407416	-0.256453	0.204064	-0.144757	-0.049846	0.00529	0.04008
Data111	0.405483	-0.263269	0.208438	-0.153099	-0.053508	0.009359	0.036011
Data112	0.403449	-0.270186	0.212609	-0.161237	-0.05717	0.013326	0.031535
Data113	0.401414	-0.277104	0.216882	-0.169172	-0.060426	0.01709	0.026856
Data114	0.399481	-0.28392	0.221154	-0.176801	-0.063478	0.020854	0.021566
Data115	0.397548	-0.290735	0.225528	-0.184024	-0.066122	0.024618	0.016073
Data116	0.395717	-0.297347	0.23031	-0.190941	-0.068157	0.028687	0.010376
Data117	0.393988	-0.303756	0.235294	-0.197452	-0.069988	0.032959	0.004273
Data118	0.392157	-0.309962	0.240686	-0.203657	-0.071412	0.037639	-0.001831
Data119	0.390326	-0.315862	0.246382	-0.209557	-0.072429	0.042827	-0.008545
Data120	0.388495	-0.321457	0.252384	-0.215152	-0.073447	0.048422	-0.015462
Data121	0.386562	-0.326645	0.258691	-0.220544	-0.074057	0.054526	-0.02238
Data122	0.384629	-0.331528	0.265202	-0.225732	-0.074871	0.060934	-0.029704
Data123	0.382798	-0.336004	0.271611	-0.230716	-0.075481	0.067648	-0.037029
Data124	0.38117	-0.339971	0.278019	-0.235599	-0.076295	0.074464	-0.044556
Data125	0.379848	-0.343633	0.284021	-0.240279	-0.077312	0.081381	-0.052288
Data126	0.378831	-0.346888	0.289616	-0.244755	-0.07833	0.088299	-0.060019
Data127	0.378424	-0.349839	0.294601	-0.249129	-0.07955	0.095216	-0.067954
Data128	0.378627	-0.352483	0.29867	-0.253198	-0.080975	0.101829	-0.075888
Data129	0.379543	-0.354823	0.301823	-0.256962	-0.082602	0.108339	-0.084026
Data130	0.381374	-0.357061	0.303858	-0.260319	-0.08423	0.114646	-0.092164
Data131	0.384019	-0.359299	0.304672	-0.263371	-0.085857	0.120648	-0.100303
Data132	0.387681	-0.361435	0.304163	-0.266016	-0.087485	0.126446	-0.108441
Data133	0.392259	-0.363775	0.30223	-0.268254	-0.089113	0.132041	-0.116375
Data134	0.397752	-0.366115	0.298975	-0.269983	-0.090537	0.137331	-0.12431
Data135	0.404364	-0.368861	0.294397	-0.271407	-0.091961	0.142418	-0.132245
Data136	0.411994	-0.371812	0.288497	-0.272424	-0.093385	0.147199	-0.139976
Data137	0.420539	-0.375067	0.281275	-0.273238	-0.094606	0.151675	-0.147504
Data138	0.430304	-0.378729	0.273136	-0.273849	-0.095827	0.155947	-0.154625
Data139	0.441087	-0.382798	0.263981	-0.274255	-0.097047	0.159813	-0.161339
Data140	0.452888	-0.387172	0.254114	-0.274561	-0.098268	0.163475	-0.167646
Data141	0.465909	-0.391852	0.243636	-0.274764	-0.099489	0.166934	-0.173342
Data142	0.480151	-0.396938	0.232853	-0.274968	-0.10071	0.170087	-0.178225
Data143	0.49541	-0.402126	0.221968	-0.275171	-0.102134	0.173037	-0.182294
Data144	0.511686	-0.407314	0.211185	-0.275374	-0.103761	0.175886	-0.18555
Data145	0.528979	-0.412502	0.200605	-0.275578	-0.105592	0.178734	-0.187788
Data146	0.546985	-0.417385	0.190331	-0.275781	-0.107424	0.181481	-0.189008
Data147	0.565499	-0.421963	0.180565	-0.276087	-0.109662	0.184431	-0.189415
Data148	0.584217	-0.426032	0.171206	-0.276392	-0.112306	0.187584	-0.189008
Data149	0.602833	-0.429389	0.162559	-0.276697	-0.115155	0.190941	-0.187584
Data150	0.620839	-0.431932	0.15432	-0.277104	-0.11841	0.194705	-0.18555
Data151	0.637725	-0.433661	0.146588	-0.277714	-0.122276	0.198876	-0.183108
Data152	0.65329	-0.434577	0.139264	-0.278426	-0.126548	0.203454	-0.180056
Data153	0.666819	-0.434679	0.132245	-0.279342	-0.131431	0.208438	-0.177005
Data154	0.678111	-0.434068	0.125429	-0.280461	-0.137128	0.21383	-0.173749
Data155	0.686758	-0.432746	0.118817	-0.281885	-0.143231	0.21973	-0.170698
Data156	0.692556	-0.431017	0.112306	-0.283513	-0.150149	0.226037	-0.167646
Data157	0.695404	-0.428982	0.105694	-0.285242	-0.157677	0.232649	-0.165001
Data158	0.695303	-0.426846	0.099082	-0.287277	-0.165815	0.23977	-0.162559
Data159	0.692251	-0.424709	0.09247	-0.289311	-0.17436	0.247094	-0.160525
Data160	0.686656	-0.422675	0.085654	-0.291549	-0.183312	0.254724	-0.158897
Data161	0.678823	-0.421047	0.078838	-0.293685	-0.192671	0.262659	-0.157473
Data162	0.669261	-0.419725	0.072023	-0.29572	-0.202029	0.270695	-0.156252
Data163	0.658478	-0.418708	0.065207	-0.297551	-0.211388	0.279037	-0.155032
Data164	0.647084	-0.418097	0.058391	-0.299077	-0.22034	0.287378	-0.154014
Data165	0.635589	-0.41769	0.051677	-0.300196	-0.229089	0.29572	-0.153201
Data166	0.624704	-0.417385	0.045167	-0.30101	-0.237227	0.304061	-0.152183
Data167	0.614837	-0.416978	0.038656	-0.301417	-0.244755	0.312301	-0.150963
Data168	0.606394	-0.41647	0.032451	-0.301315	-0.251672	0.320338	-0.149945
Data169	0.599781	-0.415656	0.026347	-0.300908	-0.257776	0.328069	-0.148928
Data170	0.595305	-0.414333	0.020345	-0.299992	-0.263269	0.335597	-0.147911
Data171	0.593067	-0.412502	0.014445	-0.298873	-0.268152	0.342718	-0.147097
Data172	0.592966	-0.409959	0.008647	-0.297551	-0.272628	0.349533	-0.146487
Data173	0.595102	-0.406806	0.002747	-0.296025	-0.276493	0.356044	-0.146283
Data174	0.599171	-0.40294	-0.003154	-0.294499	-0.279952	0.362147	-0.14669
Data175	0.604969	-0.398464	-0.009257	-0.292871	-0.283207	0.367844	-0.1473
Data176	0.612294	-0.393479	-0.015564	-0.291346	-0.286463	0.373236	-0.148521
Data177	0.620839	-0.387884	-0.022176	-0.289921	-0.289311	0.378322	-0.149945
Data178	0.630299	-0.381984	-0.028992	-0.288497	-0.292363	0.383001	-0.15198
Data179	0.640269	-0.375779	-0.036215	-0.287073	-0.295008	0.387172	-0.154218
Data180	0.650746	-0.36937	-0.043641	-0.285751	-0.297653	0.391038	-0.156456
Data181	0.661326	-0.362961	-0.051372	-0.284225	-0.300094	0.394395	-0.158694
Data182	0.671804	-0.356654	-0.059205	-0.282495	-0.302129	0.397243	-0.160728
Data183	0.68218	-0.350347	-0.06714	-0.280563	-0.303756	0.399481	-0.162356
Data184	0.692251	-0.344244	-0.075074	-0.278019	-0.30518	0.401109	-0.16317
Data185	0.701813	-0.338242	-0.082907	-0.275069	-0.305994	0.402126	-0.163373
Data186	0.710969	-0.332341	-0.090435	-0.271407	-0.306401	0.402533	-0.162356
Data187	0.719615	-0.326543	-0.097454	-0.266931	-0.306401	0.402228	-0.160321
Data188	0.727652	-0.320745	-0.103863	-0.261743	-0.305791	0.401211	-0.156863
Data189	0.735078	-0.314946	-0.109662	-0.255741	-0.30457	0.399685	-0.152183
Data190	0.74169	-0.308843	-0.114544	-0.248824	-0.303146	0.39765	-0.145876
Data191	0.74759	-0.302332	-0.11841	-0.241194	-0.301315	0.395209	-0.138145
Data192	0.752677	-0.295415	-0.121258	-0.232751	-0.29928	0.392462	-0.12899
Data193	0.756746	-0.287785	-0.122784	-0.223596	-0.296839	0.389512	-0.11841
Data194	0.759899	-0.279444	-0.123191	-0.213931	-0.29399	0.386562	-0.106406
Data195	0.762137	-0.270288	-0.122174	-0.203759	-0.291142	0.383815	-0.093385
Data196	0.763358	-0.260115	-0.119834	-0.193179	-0.287887	0.381374	-0.079347
Data197	0.763765	-0.248926	-0.11607	-0.182294	-0.284225	0.379441	-0.064698
Data198	0.763358	-0.236617	-0.110984	-0.171003	-0.280359	0.378017	-0.049439
Data199	0.762341	-0.22329	-0.104473	-0.159508	-0.275883	0.377203	-0.033977
Data200	0.760917	-0.208845	-0.09664	-0.147606	-0.271	0.377	-0.018514
Data201	0.759289	-0.193383	-0.087485	-0.1355	-0.265507	0.377508	-0.003255
Data202	0.757661	-0.176801	-0.077211	-0.122886	-0.259403	0.378525	0.01119
Data203	0.756339	-0.159202	-0.065817	-0.109763	-0.252282	0.380255	0.025228
Data204	0.755525	-0.140586	-0.053407	-0.096132	-0.244348	0.382391	0.038453
Data205	0.755423	-0.120953	-0.040182	-0.081788	-0.235396	0.385239	0.05066
Data206	0.756237	-0.100404	-0.026144	-0.066733	-0.225427	0.388495	0.06185
Data207	0.757966	-0.078838	-0.011495	-0.050762	-0.214237	0.392462	0.072023
Data208	0.760713	-0.056255	0.00356	-0.033875	-0.202233	0.397141	0.080975
Data209	0.764579	-0.032756	0.019226	-0.015971	-0.188805	0.402533	0.088909
Data210	0.769462	-0.008342	0.035299	0.002848	-0.174563	0.408942	0.095623
Data211	0.77526	0.016887	0.051677	0.022889	-0.159101	0.416368	0.10132
Data212	0.781974	0.043132	0.068462	0.044149	-0.142824	0.424913	0.105999
Data213	0.7894	0.070192	0.085552	0.066428	-0.125531	0.434577	0.110068
Data214	0.79764	0.098065	0.103253	0.090028	-0.107424	0.445462	0.113324
Data215	0.806592	0.126548	0.12136	0.114748	-0.088502	0.457567	0.116375
Data216	0.816256	0.155845	0.140281	0.140892	-0.06836	0.47069	0.11902
Data217	0.82653	0.185753	0.160016	0.168256	-0.047405	0.484932	0.121869
Data218	0.837517	0.216373	0.180667	0.196943	-0.025228	0.500089	0.125124
Data219	0.849317	0.247705	0.202538	0.227054	-0.001628	0.516264	0.129193
Data220	0.862033	0.279749	0.225732	0.258691	0.023194	0.533354	0.134483
Data221	0.875664	0.312708	0.250451	0.291752	0.050253	0.551359	0.140993
Data222	0.890313	0.346685	0.276697	0.32634	0.079143	0.570586	0.149538
Data223	0.906182	0.381781	0.304774	0.362554	0.110475	0.591033	0.160118
Data224	0.923374	0.418301	0.334885	0.400397	0.144452	0.613107	0.173342
Data225	0.941889	0.456448	0.36703	0.439968	0.181074	0.636912	0.189008
Data226	0.961827	0.496325	0.401312	0.481371	0.220544	0.662852	0.20793
Data227	0.983393	0.538135	0.437934	0.524605	0.263269	0.691234	0.229903
Data228	1.006587	0.582284	0.476895	0.569772	0.309046	0.722159	0.255538
Data229	1.03151	0.628672	0.518298	0.616871	0.357875	0.756034	0.284428
Data230	1.058467	0.677501	0.562142	0.666209	0.409959	0.792961	0.316981
Data231	1.087256	0.728771	0.608428	0.717683	0.464892	0.832939	0.353399
Data232	1.118283	0.782483	0.657155	0.771394	0.522672	0.87597	0.393479
Data233	1.151548	0.838636	0.70812	0.827446	0.583098	0.922052	0.437222
Data234	1.187152	0.897027	0.761425	0.885837	0.645965	0.970881	0.484423
Data235	1.224994	0.957351	0.816765	0.946568	0.710867	1.022253	0.535083
Data236	1.265176	1.019404	0.874037	1.009435	0.7776	1.075964	0.588795
Data237	1.307495	1.082882	0.932835	1.074337	0.845757	1.131406	0.645355
Data238	1.351848	1.147275	0.992955	1.14107	0.914727	1.188373	0.704153
Data239	1.39793	1.212075	1.053992	1.209328	0.984512	1.246153	0.764579
Data240	1.445436	1.276875	1.115638	1.278706	1.054297	1.304443	0.826429
Data241	1.49396	1.341166	1.177488	1.348592	1.123674	1.362529	0.888685
Data242	1.542891	1.404237	1.239033	1.418682	1.192442	1.420005	0.950942
Data243	1.591821	1.46568	1.299763	1.488162	1.259988	1.47626	1.012182
Data244	1.640141	1.524987	1.359172	1.556522	1.3255	1.530785	1.071997
Data245	1.687139	1.581445	1.416851	1.622848	1.388978	1.582971	1.129575
Data246	1.732408	1.63475	1.472292	1.686529	1.449607	1.632308	1.184507
Data247	1.775133	1.684393	1.524783	1.746853	1.506981	1.678492	1.235981
Data248	1.814806	1.729966	1.574019	1.803006	1.560489	1.720912	1.283589
Data249	1.850919	1.771064	1.619287	1.854378	1.609725	1.759263	1.326925
Data250	1.88276	1.80738	1.660385	1.900359	1.654078	1.793037	1.365784
Data251	1.909819	1.838509	1.6966	1.940337	1.693345	1.821927	1.399557
Data252	1.93169	1.864449	1.727728	1.974009	1.726711	1.845731	1.428244
Data253	1.947967	1.884794	1.753363	2.001068	1.753974	1.86394	1.451438
Data254	1.958343	1.899443	1.773098	2.021108	1.774726	1.876351	1.469139
Data255	1.96231	1.90809	1.786933	2.034231	1.788968	1.882658	1.481346
Data256	1.959869	1.910735	1.794461	2.040335	1.796292	1.88276	1.487449
Data257	1.950713	1.907378	1.795783	2.039623	1.796699	1.876555	1.48806
Data258	1.935149	1.897714	1.790799	2.032095	1.790392	1.863839	1.482567
Data259	1.913074	1.881946	1.779609	2.018158	1.776964	1.844917	1.47158
Data260	1.884693	1.859871	1.762417	1.997915	1.757229	1.819689	1.454693
Data261	1.850614	1.831896	1.739325	1.971873	1.730983	1.788459	1.432314
Data262	1.810941	1.797818	1.710638	1.940235	1.698838	1.751736	1.404237
Data263	1.766486	1.758145	1.676763	1.903512	1.661199	1.709723	1.371277
Data264	1.717556	1.712876	1.637903	1.861804	1.618677	1.66303	1.333232
Data265	1.664861	1.66242	1.594568	1.815518	1.571476	1.612167	1.290506
Data266	1.609013	1.606978	1.54696	1.76496	1.520205	1.557438	1.243305
Data267	1.550622	1.547163	1.495588	1.710333	1.465273	1.499453	1.192238
Data268	1.490094	1.483177	1.440655	1.651942	1.407085	1.438519	1.137509
Data269	1.427838	1.415529	1.382467	1.590194	1.346253	1.375041	1.079321
Data270	1.36436	1.344625	1.321533	1.525088	1.282979	1.309224	1.018285
Data271	1.299967	1.270975	1.257954	1.457135	1.21767	1.241372	0.954604
Data272	1.234658	1.195087	1.192238	1.386638	1.15053	1.171588	0.888482
Data273	1.168739	1.117469	1.124488	1.313802	1.081966	1.099972	0.820732
Data274	1.10221	1.038427	1.055111	1.239033	1.012182	1.02683	0.751354
Data275	1.03507	0.958572	0.984512	1.162839	0.941176	0.952265	0.680756
Data276	0.967117	0.878411	0.912896	1.085323	0.869357	0.87658	0.609547
Data277	0.898451	0.79825	0.84067	1.007095	0.796928	0.799878	0.537728
Data278	0.828972	0.718496	0.768343	0.928359	0.724295	0.722566	0.465705
Data279	0.758475	0.639658	0.696015	0.849521	0.651255	0.644948	0.393886
Data280	0.687063	0.561939	0.624094	0.770784	0.578215	0.567229	0.322474
Data281	0.614633	0.485542	0.552987	0.692556	0.505582	0.489815	0.251876
Data282	0.541187	0.410875	0.482694	0.614939	0.432949	0.413011	0.181888
Data283	0.466824	0.337936	0.413519	0.538135	0.360927	0.336716	0.11312
Data284	0.391648	0.266829	0.345464	0.462247	0.289718	0.261234	0.04537
Data285	0.315658	0.197757	0.278731	0.387477	0.218916	0.186567	-0.020956
Data286	0.23916	0.130719	0.213321	0.313827	0.149132	0.112713	-0.086264
Data287	0.162356	0.065512	0.14903	0.241296	0.080161	0.039673	-0.150556
Data288	0.085349	0.00234	0.086061	0.170189	0.012004	-0.032553	-0.213626
Data289	0.008443	-0.058798	0.024109	0.100303	-0.055136	-0.104168	-0.275476
Data290	-0.067852	-0.118207	-0.03652	0.03184	-0.121462	-0.175072	-0.336309
Data291	-0.143537	-0.175682	-0.096234	-0.034994	-0.18677	-0.24506	-0.395921
Data292	-0.218102	-0.231225	-0.154828	-0.100303	-0.251062	-0.314031	-0.454312
Data293	-0.291244	-0.284835	-0.212202	-0.163984	-0.314336	-0.381679	-0.511482
Data294	-0.362656	-0.336512	-0.268355	-0.225732	-0.375982	-0.447903	-0.567229
Data295	-0.431932	-0.385952	-0.323186	-0.285445	-0.436001	-0.512398	-0.621347
Data296	-0.498767	-0.433153	-0.376491	-0.343125	-0.494392	-0.574756	-0.674042
Data297	-0.563058	-0.478014	-0.428168	-0.398362	-0.550749	-0.634877	-0.724702
Data298	-0.624501	-0.520231	-0.478014	-0.45126	-0.604664	-0.692353	-0.773327
Data299	-0.683096	-0.559904	-0.526029	-0.501513	-0.656341	-0.747082	-0.819715
Data300	-0.73874	-0.596831	-0.571806	-0.54902	-0.705374	-0.798861	-0.863864
Data301	-0.791536	-0.630808	-0.615549	-0.593576	-0.751558	-0.847588	-0.905369
Data302	-0.841586	-0.662038	-0.656952	-0.635284	-0.79469	-0.893161	-0.944228
Data303	-0.888991	-0.69042	-0.696015	-0.673838	-0.834974	-0.935581	-0.980646
Data304	-0.934056	-0.716055	-0.732738	-0.709341	-0.872409	-0.974746	-1.014216
Data305	-0.976984	-0.739045	-0.76702	-0.74169	-0.906996	-1.010656	-1.045141
Data306	-1.017878	-0.759594	-0.798861	-0.770886	-0.938735	-1.043514	-1.073625
Data307	-1.057043	-0.777803	-0.828361	-0.79703	-0.968032	-1.073218	-1.099463
Data308	-1.094377	-0.793978	-0.855421	-0.82002	-0.995092	-1.099972	-1.122657
Data309	-1.130083	-0.808321	-0.880242	-0.840162	-1.019913	-1.123674	-1.143816
Data310	-1.164162	-0.821037	-0.902724	-0.857557	-1.0427	-1.14463	-1.162331
Data311	-1.196409	-0.832329	-0.923069	-0.872307	-1.063859	-1.162941	-1.179014
Data312	-1.226927	-0.8424	-0.941278	-0.884616	-1.083391	-1.178709	-1.193459
Data313	-1.255411	-0.851453	-0.957453	-0.894789	-1.101498	-1.192035	-1.20587
Data314	-1.281961	-0.85949	-0.971695	-0.902927	-1.118588	-1.203225	-1.216449
Data315	-1.306376	-0.866712	-0.984003	-0.909438	-1.134254	-1.21238	-1.224994
Data316	-1.328552	-0.873223	-0.994481	-0.914422	-1.148699	-1.219704	-1.231912
Data317	-1.348694	-0.879021	-1.00323	-0.918186	-1.162127	-1.225401	-1.237201
Data318	-1.366801	-0.884209	-1.010351	-0.920933	-1.174131	-1.229775	-1.24066
Data319	-1.382874	-0.888787	-1.015844	-0.922866	-1.184914	-1.232827	-1.242695
Data320	-1.397014	-0.892856	-1.019811	-0.924188	-1.194476	-1.234658	-1.243102
Data321	-1.409323	-0.896315	-1.022151	-0.9249	-1.202207	-1.235574	-1.241881
Data322	-1.420106	-0.899265	-1.023067	-0.925205	-1.208718	-1.235472	-1.239439
Data323	-1.429363	-0.901706	-1.022558	-0.925104	-1.213194	-1.234455	-1.23537
Data324	-1.437298	-0.903639	-1.020625	-0.924697	-1.216246	-1.232522	-1.230081
Data325	-1.444012	-0.904962	-1.017472	-0.923985	-1.217263	-1.229674	-1.22357
Data326	-1.449607	-0.905877	-1.012996	-0.922866	-1.216449	-1.22591	-1.215839
Data327	-1.454185	-0.906081	-1.007401	-0.921238	-1.214008	-1.221129	-1.20709
Data328	-1.457745	-0.905674	-1.000788	-0.919102	-1.209735	-1.215432	-1.197121
Data329	-1.460492	-0.904657	-0.993159	-0.916253	-1.203835	-1.208718	-1.186338
Data330	-1.462425	-0.902825	-0.984716	-0.91249	-1.196307	-1.200987	-1.174741
Data331	-1.463544	-0.900181	-0.975662	-0.907912	-1.187355	-1.19234	-1.162127
Data332	-1.463747	-0.896722	-0.965896	-0.902215	-1.177386	-1.182778	-1.148903
Data333	-1.463238	-0.892449	-0.955723	-0.895298	-1.166196	-1.1723	-1.135068
Data334	-1.461916	-0.887058	-0.945144	-0.887363	-1.154192	-1.161008	-1.120623
Data335	-1.459678	-0.880852	-0.934157	-0.878106	-1.141375	-1.148801	-1.105567
Data336	-1.456525	-0.873528	-0.922866	-0.86773	-1.127947	-1.135882	-1.090308
Data337	-1.452354	-0.865288	-0.911269	-0.856336	-1.114112	-1.122047	-1.074642
Data338	-1.447064	-0.856031	-0.899367	-0.844027	-1.09987	-1.107602	-1.058773
Data339	-1.440553	-0.845757	-0.88716	-0.830905	-1.085222	-1.092343	-1.042496
Data340	-1.432924	-0.834567	-0.874647	-0.817273	-1.070166	-1.07627	-1.026017
Data341	-1.423972	-0.82236	-0.861626	-0.803235	-1.054907	-1.059485	-1.009537
Data342	-1.413799	-0.809237	-0.848198	-0.788993	-1.039445	-1.041988	-0.99265
Data343	-1.402508	-0.7953	-0.834363	-0.774853	-1.023575	-1.023779	-0.975764
Data344	-1.389995	-0.780448	-0.82002	-0.760917	-1.007299	-1.004857	-0.95847
Data345	-1.376466	-0.764884	-0.805269	-0.747183	-0.990819	-0.985326	-0.940973
Data346	-1.362224	-0.748608	-0.790112	-0.733959	-0.973729	-0.965184	-0.923069
Data347	-1.34727	-0.731721	-0.77465	-0.721141	-0.956435	-0.944533	-0.904962
Data348	-1.331807	-0.714122	-0.758984	-0.708832	-0.938735	-0.923476	-0.886244
Data349	-1.316243	-0.696117	-0.743216	-0.696829	-0.920628	-0.902113	-0.867323
Data350	-1.300679	-0.677602	-0.727347	-0.685334	-0.902113	-0.880547	-0.847588
Data351	-1.285318	-0.658681	-0.711477	-0.674042	-0.883396	-0.858981	-0.827446
Data352	-1.270466	-0.639455	-0.695811	-0.663055	-0.864678	-0.837415	-0.806694
Data353	-1.256224	-0.620127	-0.680247	-0.652069	-0.845757	-0.816154	-0.785331
Data354	-1.242796	-0.600595	-0.664886	-0.641286	-0.826836	-0.7953	-0.763155
Data355	-1.230386	-0.581165	-0.649831	-0.630503	-0.807914	-0.774853	-0.740164
Data356	-1.218891	-0.561939	-0.634979	-0.619618	-0.789197	-0.755016	-0.716767
Data357	-1.208413	-0.543018	-0.620228	-0.608835	-0.770886	-0.73579	-0.692353
Data358	-1.19885	-0.524605	-0.605681	-0.59795	-0.752778	-0.717377	-0.667531
Data359	-1.190204	-0.506803	-0.591135	-0.587167	-0.735281	-0.699677	-0.6421
Data360	-1.182167	-0.489815	-0.576689	-0.576282	-0.717988	-0.682689	-0.616058
Data361	-1.174436	-0.47364	-0.562244	-0.565398	-0.701305	-0.666412	-0.589812
Data362	-1.166705	-0.458584	-0.547697	-0.554716	-0.684825	-0.650848	-0.563363
Data363	-1.158668	-0.44475	-0.533048	-0.543933	-0.668752	-0.635894	-0.536914
Data364	-1.14992	-0.431932	-0.518298	-0.533354	-0.653086	-0.621653	-0.510465
Data365	-1.139951	-0.420335	-0.503344	-0.522774	-0.63742	-0.607818	-0.484423
Data366	-1.128354	-0.409857	-0.488289	-0.512296	-0.621958	-0.59439	-0.458788
Data367	-1.114926	-0.400397	-0.473131	-0.50192	-0.606292	-0.581267	-0.433763
Data368	-1.09926	-0.391953	-0.457872	-0.491544	-0.590626	-0.568551	-0.409349
Data369	-1.081356	-0.38412	-0.442613	-0.48127	-0.574553	-0.555835	-0.385952
Data370	-1.061011	-0.376898	-0.427253	-0.470995	-0.558277	-0.543221	-0.363368
Data371	-1.038427	-0.36998	-0.411892	-0.460721	-0.541797	-0.530607	-0.341599
Data372	-1.013708	-0.363266	-0.396429	-0.450548	-0.52491	-0.517789	-0.320643
Data373	-0.987157	-0.356451	-0.38117	-0.440375	-0.508024	-0.504667	-0.300501
Data374	-0.959284	-0.34933	-0.365911	-0.430203	-0.490934	-0.491137	-0.281173
Data375	-0.930597	-0.341904	-0.350652	-0.420132	-0.474047	-0.4772	-0.262659
Data376	-0.901503	-0.333766	-0.335597	-0.410061	-0.457364	-0.462654	-0.244551
Data377	-0.872511	-0.324915	-0.320745	-0.399888	-0.441087	-0.447496	-0.227258
Data378	-0.844231	-0.315251	-0.305994	-0.389817	-0.425422	-0.43183	-0.210371
Data379	-0.81707	-0.30457	-0.291447	-0.379746	-0.410163	-0.415351	-0.193891
Data380	-0.791333	-0.292973	-0.277206	-0.369574	-0.395921	-0.398362	-0.178022
Data381	-0.767427	-0.280359	-0.263167	-0.359401	-0.382289	-0.380865	-0.162356
Data382	-0.745454	-0.266728	-0.249434	-0.349228	-0.369472	-0.362961	-0.1473
Data383	-0.725516	-0.251977	-0.236108	-0.338954	-0.357265	-0.344752	-0.132652
Data384	-0.707713	-0.23621	-0.223087	-0.328578	-0.345871	-0.326441	-0.118207
Data385	-0.691844	-0.219526	-0.210473	-0.3181	-0.335088	-0.308334	-0.104372
Data386	-0.678009	-0.201928	-0.198266	-0.30752	-0.324712	-0.29043	-0.090944
Data387	-0.665904	-0.183413	-0.186669	-0.296941	-0.314743	-0.273238	-0.078126
Data388	-0.655528	-0.164289	-0.175479	-0.286259	-0.304977	-0.256758	-0.065512
Data389	-0.646677	-0.144452	-0.164899	-0.275578	-0.295415	-0.241398	-0.053712
Data390	-0.63915	-0.12431	-0.154828	-0.264897	-0.286056	-0.227054	-0.042318
Data391	-0.632741	-0.103761	-0.145469	-0.254317	-0.276697	-0.214033	-0.031535
Data392	-0.627451	-0.083009	-0.136721	-0.243941	-0.267338	-0.202233	-0.021363
Data393	-0.623077	-0.062359	-0.128684	-0.233768	-0.257979	-0.191653	-0.0118
Data394	-0.619415	-0.041911	-0.121258	-0.224002	-0.24862	-0.182091	-0.002645
Data395	-0.616464	-0.02177	-0.114443	-0.214745	-0.239261	-0.173342	0.005493
Data396	-0.614125	-0.002035	-0.108237	-0.206099	-0.229903	-0.165103	0.013428
Data397	-0.61209	0.016887	-0.102541	-0.198164	-0.220544	-0.157168	0.020956
Data398	-0.610157	0.035299	-0.097251	-0.190941	-0.211185	-0.149132	0.028077
Data399	-0.608225	0.052694	-0.092266	-0.184634	-0.201826	-0.14079	0.034994
Data400	-0.605987	0.069174	-0.087485	-0.179243	-0.192467	-0.13194	0.041911
Data401	-0.60324	0.084637	-0.082704	-0.174665	-0.183108	-0.122377	0.048829
Data402	-0.59968	0.09898	-0.077719	-0.170901	-0.173749	-0.112205	0.05595
Data403	-0.595	0.112001	-0.072633	-0.167951	-0.164391	-0.10132	0.063274
Data404	-0.5891	0.123802	-0.067241	-0.165611	-0.155235	-0.090028	0.071209
Data405	-0.581674	0.134279	-0.061341	-0.163678	-0.146283	-0.078533	0.079754
Data406	-0.572417	0.143333	-0.055034	-0.162051	-0.137738	-0.066936	0.088706
Data407	-0.561329	0.151064	-0.04832	-0.160423	-0.129397	-0.055543	0.098675
Data408	-0.548308	0.15727	-0.041301	-0.158796	-0.121462	-0.044556	0.109051
Data409	-0.533455	0.162153	-0.033875	-0.156964	-0.114137	-0.03418	0.120038
Data410	-0.516772	0.165611	-0.026347	-0.154625	-0.107424	-0.024414	0.131838
Data411	-0.498563	0.167748	-0.018718	-0.151878	-0.101116	-0.015361	0.143842
Data412	-0.479133	0.168561	-0.01119	-0.148725	-0.095623	-0.006714	0.156456
Data413	-0.458686	0.168154	-0.003866	-0.144961	-0.09074	0.001424	0.169273
Data414	-0.43773	0.166629	0.002848	-0.14079	-0.086468	0.009359	0.182294
Data415	-0.416775	0.164187	0.009155	-0.136212	-0.082806	0.017395	0.195519
Data416	-0.396124	0.16083	0.014852	-0.131533	-0.07955	0.025635	0.20854
Data417	-0.376287	0.156761	0.019735	-0.12665	-0.076702	0.03418	0.221358
Data418	-0.35757	0.152183	0.023702	-0.121869	-0.074261	0.04303	0.234175
Data419	-0.340174	0.147199	0.026856	-0.117291	-0.072023	0.052186	0.246586
Data420	-0.324203	0.142011	0.029094	-0.113018	-0.069988	0.061748	0.258793
Data421	-0.30986	0.136823	0.030518	-0.109153	-0.068157	0.07131	0.270593
Data422	-0.296941	0.131634	0.03123	-0.105592	-0.066122	0.080975	0.281987
Data423	-0.285242	0.12665	0.031128	-0.102541	-0.063884	0.090435	0.293177
Data424	-0.274764	0.12197	0.030518	-0.099794	-0.061646	0.099591	0.303756
Data425	-0.264998	0.117698	0.029297	-0.097251	-0.059002	0.108237	0.314132
Data426	-0.255741	0.113731	0.027873	-0.095013	-0.05595	0.116375	0.323898
Data427	-0.246586	0.110272	0.026042	-0.092877	-0.052491	0.123802	0.333054
Data428	-0.23743	0.107118	0.024211	-0.090639	-0.048422	0.130516	0.341802
Data429	-0.22797	0.10427	0.02238	-0.088299	-0.043946	0.136517	0.34994
Data430	-0.217899	0.101829	0.020549	-0.085756	-0.03886	0.141807	0.357468
Data431	-0.207218	0.099489	0.018921	-0.082806	-0.033163	0.146385	0.364182
Data432	-0.195926	0.097353	0.017497	-0.079449	-0.026856	0.150454	0.370082
Data433	-0.184024	0.095318	0.016276	-0.075685	-0.019938	0.153913	0.375168
Data434	-0.17141	0.093283	0.015462	-0.071412	-0.012614	0.156863	0.379238
Data435	-0.158389	0.091249	0.014852	-0.066733	-0.004476	0.159406	0.382086
Data436	-0.144859	0.089113	0.014649	-0.061443	0.003662	0.161644	0.383917
Data437	-0.130922	0.086976	0.014649	-0.055746	0.012411	0.163475	0.384731
Data438	-0.116884	0.08484	0.014954	-0.049643	0.021566	0.165001	0.384324
Data439	-0.102642	0.082704	0.015564	-0.043132	0.031128	0.166323	0.382696
Data440	-0.088401	0.080364	0.016378	-0.036316	0.040691	0.167341	0.380255
Data441	-0.074057	0.078126	0.017395	-0.029094	0.050456	0.168053	0.376593
Data442	-0.059815	0.075786	0.018514	-0.02177	0.060426	0.168358	0.372117
Data443	-0.045574	0.073548	0.019938	-0.014242	0.070192	0.168154	0.366623
Data444	-0.031332	0.071209	0.021464	-0.006816	0.080161	0.167442	0.36052
Data445	-0.01709	0.068869	0.023092	0.000509	0.089723	0.166018	0.354009
Data446	-0.002848	0.066428	0.02472	0.007731	0.099285	0.164085	0.346685
Data447	0.011495	0.064088	0.026449	0.01475	0.108441	0.16144	0.339157
Data448	0.026144	0.061646	0.028178	0.021261	0.117189	0.158083	0.331223
Data449	0.040996	0.059307	0.029704	0.027365	0.125327	0.15432	0.323084
Data450	0.056051	0.056865	0.03123	0.032959	0.133059	0.149945	0.314743
Data451	0.071514	0.054627	0.032654	0.038046	0.14018	0.145368	0.306198
Data452	0.087383	0.052491	0.033773	0.042624	0.146283	0.140688	0.297653
Data453	0.103456	0.05066	0.034587	0.046794	0.151776	0.135907	0.289108
Data454	0.119834	0.049032	0.035197	0.050456	0.156456	0.131329	0.280563
Data455	0.136314	0.04771	0.035503	0.053915	0.160321	0.126955	0.271814
Data456	0.152794	0.046896	0.035401	0.057069	0.16317	0.122886	0.263472
Data457	0.16907	0.046489	0.034994	0.060121	0.165204	0.119122	0.254927
Data458	0.185041	0.046591	0.034282	0.063071	0.166425	0.115562	0.246789
Data459	0.2003	0.047201	0.033163	0.066021	0.166832	0.112103	0.238855
Data460	0.214644	0.048422	0.03184	0.068869	0.166629	0.108746	0.231123
Data461	0.227868	0.050151	0.030315	0.071819	0.165815	0.105287	0.223596
Data462	0.23977	0.052389	0.028585	0.074667	0.164594	0.101625	0.216475
Data463	0.250146	0.055034	0.026754	0.077618	0.162966	0.097658	0.209761
Data464	0.258895	0.058086	0.024821	0.080568	0.160932	0.093182	0.20325
Data465	0.266016	0.06124	0.022889	0.083314	0.158694	0.088299	0.197147
Data466	0.271407	0.064597	0.020854	0.086163	0.156252	0.083009	0.19145
Data467	0.275171	0.067852	0.018921	0.088909	0.153607	0.077414	0.185957
Data468	0.277307	0.070904	0.016988	0.091656	0.151166	0.071514	0.18087
Data469	0.278121	0.073752	0.015056	0.094504	0.148521	0.065512	0.175987
Data470	0.277612	0.076092	0.013123	0.097556	0.145876	0.059612	0.171308
Data471	0.275985	0.077923	0.011292	0.100811	0.143028	0.053712	0.167035
Data472	0.273543	0.079245	0.009359	0.104372	0.140383	0.047913	0.162966
Data473	0.27039	0.079856	0.007426	0.108339	0.137535	0.04242	0.159101
Data474	0.266524	0.079754	0.00529	0.112917	0.134686	0.03713	0.155235
Data475	0.26215	0.079042	0.003154	0.118105	0.132041	0.03184	0.151776
Data476	0.257165	0.077719	0.000916	0.123903	0.129193	0.026652	0.148318
Data477	0.251774	0.075888	-0.001322	0.130414	0.126548	0.021363	0.145062
Data478	0.245874	0.073548	-0.00356	0.137636	0.1237	0.015869	0.142011
Data479	0.239465	0.0707	-0.005697	0.145571	0.121258	0.010071	0.138755
Data480	0.232344	0.067547	-0.007731	0.154116	0.118817	0.003866	0.135704
Data481	0.224715	0.064088	-0.009461	0.16317	0.116782	-0.002645	0.132855
Data482	0.216373	0.060426	-0.010783	0.172529	0.115155	-0.009664	0.129803
Data483	0.207319	0.056662	-0.0118	0.182193	0.113731	-0.01709	0.126752
Data484	0.197757	0.052694	-0.012207	0.191857	0.112917	-0.02472	0.123496
Data485	0.187686	0.048625	-0.012207	0.201419	0.112306	-0.032553	0.120241
Data486	0.177208	0.044658	-0.011699	0.210676	0.112306	-0.040386	0.116782
Data487	0.166629	0.040589	-0.010681	0.219526	0.112713	-0.048015	0.11312
Data488	0.155845	0.036622	-0.009359	0.227766	0.113731	-0.055441	0.109255
Data489	0.145266	0.032756	-0.007731	0.235294	0.114951	-0.062257	0.104982
Data490	0.134991	0.028992	-0.006104	0.24211	0.116375	-0.068462	0.100506
Data491	0.125124	0.02533	-0.004578	0.248213	0.118207	-0.073854	0.095827
Data492	0.115765	0.021973	-0.003255	0.253503	0.120038	-0.078228	0.090944
Data493	0.106915	0.018718	-0.002238	0.258081	0.121869	-0.081585	0.085654
Data494	0.098675	0.015666	-0.001831	0.261947	0.1237	-0.083721	0.080364
Data495	0.090842	0.012919	-0.002035	0.265304	0.125327	-0.084637	0.075074
Data496	0.083619	0.010376	-0.00295	0.268254	0.126752	-0.084332	0.069581
Data497	0.0766	0.008138	-0.004374	0.270797	0.127972	-0.083009	0.064495
Data498	0.069683	0.006002	-0.006511	0.273035	0.12899	-0.080669	0.059408
Data499	0.062765	0.004171	-0.009257	0.275171	0.129803	-0.077618	0.054526
Data500	0.055645	0.002441	-0.012309	0.277206	0.13021	-0.074057	0.05005
Data501	0.048015	0.001017	-0.015768	0.27924	0.130617	-0.070293	0.045981
Data502	0.039673	-0.000305	-0.019226	0.281275	0.130617	-0.066631	0.042115
Data503	0.030721	-0.001526	-0.022787	0.283207	0.130617	-0.063376	0.038656
Data504	0.020752	-0.002543	-0.026246	0.285344	0.130414	-0.060731	0.035604
Data505	0.009969	-0.00356	-0.029399	0.287582	0.13021	-0.0589	0.032756
Data506	-0.001831	-0.004476	-0.032247	0.28982	0.129803	-0.057883	0.030111
Data507	-0.014547	-0.00529	-0.034587	0.292261	0.129397	-0.057883	0.02767
Data508	-0.028077	-0.006104	-0.036622	0.294906	0.12899	-0.058798	0.025228
Data509	-0.04242	-0.006816	-0.038046	0.297754	0.128379	-0.060527	0.022787
Data510	-0.05717	-0.00763	-0.039063	0.300806	0.127769	-0.062969	0.020345
Data511	-0.072328	-0.008443	-0.039572	0.30396	0.126955	-0.065817	0.0177
Data512	-0.087689	-0.009257	-0.039673	0.307215	0.125938	-0.068869	0.014649
Data513	-0.102948	-0.010274	-0.03947	0.310572	0.124717	-0.072023	0.011597
Data514	-0.118003	-0.011292	-0.038961	0.313929	0.123496	-0.075074	0.008138
Data515	-0.132652	-0.012512	-0.038249	0.317286	0.122072	-0.078024	0.004273
Data516	-0.146894	-0.013835	-0.037334	0.320439	0.120241	-0.080568	0.000203
Data517	-0.160627	-0.015259	-0.036316	0.323288	0.11841	-0.082806	-0.004069
Data518	-0.173749	-0.016887	-0.035299	0.325729	0.116172	-0.08484	-0.008952
Data519	-0.186262	-0.018514	-0.034282	0.327764	0.113731	-0.08657	-0.014242
Data520	-0.198266	-0.020244	-0.033366	0.329188	0.111086	-0.088095	-0.019735
Data521	-0.209659	-0.021973	-0.032553	0.330002	0.108237	-0.089723	-0.025228
Data522	-0.220544	-0.023702	-0.032044	0.330205	0.105186	-0.091351	-0.030925
Data523	-0.230716	-0.025228	-0.031739	0.329697	0.102134	-0.09308	-0.036622
Data524	-0.24038	-0.026652	-0.031739	0.328476	0.098675	-0.095115	-0.042115
Data525	-0.249231	-0.02767	-0.031942	0.326645	0.09542	-0.097556	-0.047608
Data526	-0.257369	-0.02828	-0.032553	0.324102	0.091961	-0.100303	-0.052491
Data527	-0.264693	-0.02828	-0.033468	0.32105	0.088706	-0.103456	-0.057374
Data528	-0.271	-0.02767	-0.034689	0.317388	0.085451	-0.107017	-0.061443
Data529	-0.276392	-0.026347	-0.036215	0.313319	0.082399	-0.110882	-0.065309
Data530	-0.280766	-0.024109	-0.037944	0.308741	0.079754	-0.115053	-0.068564
Data531	-0.284428	-0.021057	-0.039877	0.303756	0.077516	-0.119529	-0.071412
Data532	-0.287378	-0.01709	-0.042013	0.298466	0.075481	-0.124005	-0.073447
Data533	-0.289921	-0.012207	-0.044353	0.292871	0.074261	-0.128481	-0.075074
Data534	-0.292261	-0.006511	-0.046693	0.286971	0.073447	-0.132855	-0.076295
Data535	-0.294601	-0.000203	-0.049338	0.280664	0.073243	-0.136924	-0.076905
Data536	-0.297449	0.006511	-0.051982	0.274154	0.07365	-0.140688	-0.077109
Data537	-0.300908	0.013733	-0.054932	0.267135	0.074871	-0.143943	-0.077109
Data538	-0.305282	0.020956	-0.058086	0.259912	0.076702	-0.146792	-0.076905
Data539	-0.310775	0.028178	-0.061545	0.252181	0.079347	-0.149132	-0.076499
Data540	-0.317388	0.034994	-0.065309	0.243941	0.082806	-0.150963	-0.076295
Data541	-0.325221	0.041301	-0.069479	0.235396	0.086671	-0.152488	-0.076295
Data542	-0.334071	0.046998	-0.074057	0.226342	0.091351	-0.153811	-0.076702
Data543	-0.343938	0.052084	-0.079143	0.216983	0.096234	-0.155032	-0.077923
Data544	-0.35462	0.056357	-0.084535	0.207319	0.101523	-0.156354	-0.07955
Data545	-0.366013	0.059815	-0.090333	0.197452	0.107017	-0.157982	-0.082195
Data546	-0.378017	0.062664	-0.096437	0.187584	0.11251	-0.160118	-0.085654
Data547	-0.390326	0.065003	-0.102744	0.177818	0.118003	-0.162763	-0.089927
Data548	-0.40294	0.066936	-0.109153	0.16846	0.122886	-0.166323	-0.095216
Data549	-0.415961	0.068564	-0.115663	0.159508	0.127362	-0.170596	-0.101116
Data550	-0.429084	0.070192	-0.12197	0.151166	0.131431	-0.175784	-0.10783
Data551	-0.442512	0.071717	-0.127972	0.143638	0.134483	-0.181786	-0.114951
Data552	-0.456245	0.073447	-0.133771	0.137026	0.136924	-0.188602	-0.122479
Data553	-0.470283	0.075481	-0.139264	0.131228	0.138348	-0.196231	-0.13021
Data554	-0.484423	0.077821	-0.14435	0.126243	0.138959	-0.204267	-0.137942
Data555	-0.498767	0.080364	-0.148928	0.122174	0.138755	-0.212812	-0.145266
Data556	-0.51311	0.083314	-0.153302	0.118715	0.137738	-0.221561	-0.15259
Data557	-0.527352	0.086366	-0.15727	0.115867	0.13611	-0.230208	-0.159304
Data558	-0.54139	0.089621	-0.160932	0.113324	0.133669	-0.238753	-0.165408
Data559	-0.554818	0.092877	-0.164391	0.110882	0.130617	-0.246789	-0.171104
Data560	-0.567737	0.09603	-0.167748	0.108441	0.127362	-0.254317	-0.175987
Data561	-0.579741	0.098878	-0.170901	0.105898	0.123496	-0.261031	-0.180463
Data562	-0.590829	0.101523	-0.174055	0.102948	0.119427	-0.266931	-0.184126
Data563	-0.601002	0.10366	-0.177208	0.099591	0.115155	-0.271814	-0.186974
Data564	-0.610259	0.105287	-0.180362	0.095725	0.110679	-0.275883	-0.189415
Data565	-0.618702	0.106305	-0.183719	0.091452	0.105999	-0.279138	-0.191246
Data566	-0.626434	0.106711	-0.187076	0.08657	0.101116	-0.28158	-0.192467
Data567	-0.633656	0.106305	-0.190636	0.08128	0.09603	-0.283614	-0.193281
Data568	-0.640472	0.105287	-0.194502	0.075583	0.090944	-0.285242	-0.193484
Data569	-0.647186	0.103558	-0.198571	0.069479	0.085857	-0.286666	-0.193688
Data570	-0.6539	0.101218	-0.202945	0.063172	0.080568	-0.288192	-0.193484
Data571	-0.660614	0.098268	-0.207624	0.056662	0.075278	-0.289921	-0.193077
Data572	-0.667531	0.094911	-0.212711	0.049948	0.069785	-0.291752	-0.192467
Data573	-0.674652	0.091147	-0.218204	0.04303	0.064495	-0.29399	-0.191857
Data574	-0.681671	0.087282	-0.223799	0.036113	0.059002	-0.296432	-0.191246
Data575	-0.688691	0.083314	-0.229699	0.029094	0.053712	-0.298975	-0.19084
Data576	-0.695506	0.079347	-0.235599	0.021871	0.048625	-0.301518	-0.190433
Data577	-0.701915	0.075685	-0.241398	0.014649	0.043539	-0.30396	-0.190026
Data578	-0.707815	0.072328	-0.246993	0.007324	0.038453	-0.306096	-0.190026
Data579	-0.713207	0.069479	-0.252181	-0.000102	0.03357	-0.307825	-0.190026
Data580	-0.717886	0.067343	-0.256758	-0.007731	0.02889	-0.309046	-0.190229
Data581	-0.722159	0.065817	-0.260624	-0.015462	0.024008	-0.309758	-0.19084
Data582	-0.726024	0.065105	-0.263676	-0.023499	0.019328	-0.309962	-0.191857
Data583	-0.729686	0.065105	-0.265914	-0.031637	0.014649	-0.309758	-0.192874
Data584	-0.733349	0.066021	-0.267135	-0.04008	0.009969	-0.30925	-0.194502
Data585	-0.737519	0.067547	-0.267643	-0.048727	0.00529	-0.308537	-0.196536
Data586	-0.742301	0.069886	-0.267338	-0.057577	0.00061	-0.307927	-0.198774
Data587	-0.747997	0.072836	-0.266321	-0.066835	-0.003662	-0.307317	-0.201419
Data588	-0.755016	0.076193	-0.264693	-0.076295	-0.008138	-0.307012	-0.204267
Data589	-0.763561	0.079856	-0.262557	-0.086061	-0.012207	-0.30691	-0.207523
Data590	-0.773531	0.083721	-0.260115	-0.096132	-0.015869	-0.307215	-0.210778
Data591	-0.785128	0.087485	-0.257369	-0.106508	-0.018921	-0.307724	-0.214237
Data592	-0.79825	0.091045	-0.25452	-0.117189	-0.021566	-0.308334	-0.217695
Data593	-0.812797	0.094199	-0.251469	-0.128074	-0.023601	-0.308944	-0.221154
Data594	-0.828463	0.096844	-0.248417	-0.139366	-0.024821	-0.309453	-0.224613
Data595	-0.845045	0.098675	-0.245365	-0.150759	-0.025228	-0.309555	-0.227665
Data596	-0.862135	0.099692	-0.242313	-0.162356	-0.025025	-0.309148	-0.230513
Data597	-0.879327	0.099794	-0.239363	-0.174055	-0.023804	-0.308131	-0.232954
Data598	-0.896315	0.099082	-0.236718	-0.185753	-0.021973	-0.306401	-0.235192
Data599	-0.912591	0.097454	-0.234175	-0.197452	-0.019328	-0.303858	-0.237023
Data600	-0.927952	0.095013	-0.232141	-0.208845	-0.016073	-0.300501	-0.238448
Data601	-0.94199	0.092063	-0.230513	-0.220035	-0.012411	-0.296432	-0.239668
Data602	-0.954503	0.088604	-0.229496	-0.230716	-0.008342	-0.291752	-0.240482
Data603	-0.965286	0.08484	-0.229089	-0.240991	-0.003662	-0.286564	-0.241093
Data604	-0.974238	0.080975	-0.229496	-0.250451	0.00061	-0.281173	-0.241296
Data605	-0.981359	0.077211	-0.230818	-0.259302	0.00529	-0.275578	-0.241296
Data606	-0.986445	0.073752	-0.232954	-0.267236	0.009969	-0.270186	-0.241296
Data607	-0.9897	0.070598	-0.235904	-0.274459	0.014445	-0.2651	-0.240889
Data608	-0.991226	0.06775	-0.239668	-0.280868	0.018514	-0.260319	-0.240279
Data609	-0.991226	0.065512	-0.244144	-0.286564	0.02238	-0.256148	-0.239261
Data610	-0.9897	0.063681	-0.249129	-0.291447	0.025635	-0.252588	-0.238244
Data611	-0.986954	0.062257	-0.25452	-0.295923	0.028687	-0.249739	-0.23682
Data612	-0.98319	0.06124	-0.260115	-0.299891	0.031128	-0.247501	-0.234989
Data613	-0.97851	0.060527	-0.265812	-0.303553	0.032959	-0.245874	-0.232954
Data614	-0.973017	0.059917	-0.271305	-0.307113	0.034587	-0.244958	-0.23031
Data615	-0.966812	0.05951	-0.276493	-0.310775	0.035401	-0.244653	-0.227665
Data616	-0.960098	0.059002	-0.281173	-0.314539	0.036011	-0.24506	-0.224613
Data617	-0.952977	0.058391	-0.285344	-0.318507	0.036011	-0.246077	-0.221154
Data618	-0.945347	0.057679	-0.288802	-0.322779	0.035604	-0.247807	-0.217695
Data619	-0.937413	0.05656	-0.291549	-0.327357	0.034384	-0.25035	-0.214237
Data620	-0.929071	0.055136	-0.293685	-0.33224	0.032756	-0.253605	-0.210981
Data621	-0.920526	0.053305	-0.295109	-0.337326	0.030315	-0.257674	-0.207726
Data622	-0.911777	0.051067	-0.295923	-0.342514	0.027059	-0.262557	-0.204878
Data623	-0.902825	0.048219	-0.296127	-0.347804	0.02299	-0.268254	-0.202436
Data624	-0.893772	0.04476	-0.295822	-0.352789	0.018311	-0.274459	-0.200605
Data625	-0.884718	0.040894	-0.295109	-0.35757	0.012614	-0.281275	-0.199181
Data626	-0.875664	0.036316	-0.294092	-0.361944	0.006307	-0.288396	-0.198164
Data627	-0.866814	0.031332	-0.292668	-0.36581	-0.000407	-0.295618	-0.197757
Data628	-0.858167	0.02594	-0.290939	-0.368963	-0.008138	-0.302739	-0.197757
Data629	-0.849724	0.020142	-0.289006	-0.371303	-0.016073	-0.309453	-0.198164
Data630	-0.841586	0.014038	-0.286768	-0.373032	-0.024414	-0.315658	-0.198774
Data631	-0.833956	0.007833	-0.284326	-0.373948	-0.032756	-0.32105	-0.199588
Data632	-0.826734	0.001628	-0.281783	-0.374049	-0.041301	-0.325526	-0.200605
Data633	-0.819918	-0.004374	-0.278935	-0.373541	-0.049439	-0.328985	-0.201623
Data634	-0.813611	-0.010274	-0.275985	-0.372524	-0.057374	-0.331426	-0.20264
Data635	-0.807813	-0.015768	-0.272831	-0.370998	-0.064902	-0.332748	-0.203454
Data636	-0.802523	-0.020854	-0.269678	-0.369065	-0.071819	-0.333155	-0.204267
Data637	-0.797742	-0.02533	-0.266321	-0.366929	-0.07833	-0.332748	-0.205081
Data638	-0.793469	-0.029399	-0.262964	-0.364792	-0.08423	-0.331629	-0.205488
Data639	-0.789604	-0.032756	-0.259607	-0.362554	-0.08952	-0.3299	-0.206099
