# Supplementary material for: Integration of MRI and somatosensory evoked potentials facilitate diagnosis of spinal cord compression
Source: Sci Rep. 2023 May 15;13:7861. doi: 10.1038/s41598-023-34832-2 (PMC10185544; doi:10.1038/s41598-023-34832-2)
Supplement: Supplementary file 3 — Supplementary Information 3. [file 41598_2023_34832_MOESM3_ESM.zip › Preoperative SSEP data/spinal cord compression group/3310757_2/3310757_2_Lt Tibial SEP_Cz'-Fpz_200829_120500.csv]

Index	1	2	6	7	10	11	12
Name	Cz'-Fpz	Cz'-Fpz	Cz'-Fpz	Cz'-Fpz	Cz'-Fpz	Cz'-Fpz	Cz'-Fpz
Time	2.02001E+13	2.02001E+13	2.02001E+13	2.02001E+13	2.02001E+13	2.02001E+13	2.02001E+13
Highcut	500	500	500	500	500	500	500
Lowcut	10	10	10	10	10	10	10
Period	0.000156	0.000156	0.000156	0.000156	0.000156	0.000156	0.000156
Averages	120	120	120	120	120	120	120
Int (mA)	18/17.9mA	18/17.9mA	18/17.9mA	18/17.9mA	18/17.9mA	18/17.9mA	18/17.9mA
Pulse Width (�gs)	200�s	200�s	200�s	200�s	200�s	200�s	200�s
Rep Rate (Hz)	2.78Hz	2.78Hz	2.78Hz	2.78Hz	2.78Hz	2.78Hz	2.78Hz
Data0	0.050659	-0.144196	0.258357	0.276031	0.270131	0.244853	-0.069173
Data1	0.129089	-0.14328	0.261587	0.291341	0.273997	0.252991	-0.097453
Data2	0.199636	-0.149028	0.261154	0.303701	0.273997	0.258077	-0.108846
Data3	0.250905	-0.16154	0.256856	0.3125	0.269877	0.259755	-0.099589
Data4	0.272878	-0.180511	0.248795	0.317332	0.261739	0.257823	-0.068461
Data5	0.259399	-0.205129	0.2373	0.317993	0.249837	0.252533	-0.017395
Data6	0.209808	-0.234222	0.222905	0.314636	0.234934	0.244191	0.048523
Data7	0.129445	-0.266368	0.206401	0.307515	0.217845	0.233561	0.122579
Data8	0.028636	-0.299886	0.188624	0.29719	0.199636	0.221354	0.19694
Data9	-0.079498	-0.333099	0.170542	0.284424	0.181478	0.208588	0.264282
Data10	-0.181936	-0.364431	0.153046	0.270081	0.164388	0.196126	0.318909
Data11	-0.267995	-0.392609	0.136948	0.255025	0.149282	0.184937	0.357564
Data12	-0.331116	-0.416514	0.122859	0.240122	0.136973	0.17568	0.379435
Data13	-0.36911	-0.435486	0.111237	0.226084	0.127869	0.168966	0.385946
Data14	-0.38386	-0.449219	0.102285	0.213521	0.122172	0.164998	0.380046
Data15	-0.380046	-0.457713	0.096003	0.202789	0.119883	0.163879	0.365295
Data16	-0.363159	-0.461273	0.092214	0.194194	0.120646	0.165507	0.345357
Data17	-0.338999	-0.46051	0.090586	0.187683	0.123952	0.169525	0.323588
Data18	-0.311839	-0.456085	0.090637	0.183207	0.129242	0.175527	0.302124
Data19	-0.285085	-0.448812	0.091909	0.180562	0.135905	0.182902	0.281881
Data20	-0.26062	-0.439402	0.093918	0.179291	0.143178	0.191243	0.263774
Data21	-0.239461	-0.428619	0.096207	0.179138	0.150604	0.199992	0.247904
Data22	-0.221558	-0.417124	0.098445	0.179749	0.157623	0.20874	0.234273
Data23	-0.206604	-0.405375	0.100352	0.180715	0.163778	0.217082	0.222473
Data24	-0.194041	-0.394084	0.101649	0.181732	0.168864	0.224762	0.211894
Data25	-0.183309	-0.383199	0.102437	0.182648	0.172933	0.231934	0.20223
Data26	-0.173899	-0.372874	0.102793	0.183309	0.17568	0.238241	0.192973
Data27	-0.165456	-0.363413	0.102641	0.183563	0.177205	0.243785	0.184123
Data28	-0.157674	-0.354665	0.102208	0.183462	0.177612	0.248667	0.175273
Data29	-0.150248	-0.346731	0.101674	0.183004	0.177002	0.252991	0.166423
Data30	-0.143026	-0.339559	0.101115	0.182343	0.175476	0.256805	0.157471
Data31	-0.135905	-0.333252	0.100683	0.181376	0.173187	0.260264	0.148519
Data32	-0.128886	-0.327657	0.100403	0.180257	0.170186	0.263468	0.139669
Data33	-0.121918	-0.322723	0.100352	0.178935	0.166626	0.26652	0.131022
Data34	-0.115204	-0.318349	0.100555	0.17746	0.16271	0.26947	0.122681
Data35	-0.108897	-0.314331	0.101013	0.175883	0.158488	0.272369	0.11495
Data36	-0.103251	-0.310669	0.101674	0.174205	0.154114	0.27537	0.107829
Data37	-0.098368	-0.307159	0.102488	0.172424	0.149689	0.278422	0.101624
Data38	-0.094401	-0.303701	0.103429	0.170542	0.145365	0.281626	0.096334
Data39	-0.091298	-0.300242	0.104421	0.168508	0.141246	0.284983	0.09196
Data40	-0.089111	-0.296631	0.105387	0.16627	0.137329	0.288391	0.088399
Data41	-0.087585	-0.292816	0.106328	0.163879	0.13382	0.291901	0.085754
Data42	-0.086619	-0.288747	0.107168	0.161235	0.130666	0.29541	0.08372
Data43	-0.08606	-0.284373	0.107956	0.158386	0.12797	0.298869	0.082296
Data44	-0.085805	-0.279592	0.108643	0.155284	0.125682	0.302175	0.081278
Data45	-0.085856	-0.274455	0.109278	0.152028	0.1238	0.305227	0.080668
Data46	-0.086263	-0.26886	0.109838	0.148519	0.122274	0.307973	0.080261
Data47	-0.087179	-0.262909	0.110346	0.144908	0.120951	0.310262	0.079956
Data48	-0.088603	-0.256551	0.110779	0.141093	0.119731	0.312093	0.079854
Data49	-0.090637	-0.249837	0.111109	0.137177	0.11851	0.313416	0.079956
Data50	-0.093129	-0.242869	0.111287	0.133158	0.117137	0.314128	0.080261
Data51	-0.095978	-0.235697	0.111287	0.129038	0.115458	0.314331	0.080668
Data52	-0.098928	-0.228373	0.111008	0.124817	0.113373	0.314026	0.08138
Data53	-0.101674	-0.221049	0.110397	0.120595	0.110728	0.313212	0.082397
Data54	-0.104167	-0.213776	0.109355	0.116374	0.107473	0.312042	0.083618
Data55	-0.106303	-0.206706	0.107803	0.112101	0.103556	0.310567	0.085042
Data56	-0.108134	-0.19989	0.105718	0.10788	0.098877	0.308838	0.086466
Data57	-0.109762	-0.193481	0.103022	0.103709	0.093536	0.306956	0.087891
Data58	-0.111237	-0.187531	0.099716	0.099691	0.087433	0.304972	0.08901
Data59	-0.11261	-0.182139	0.095851	0.095825	0.080719	0.302938	0.089823
Data60	-0.113627	-0.177358	0.0914	0.092163	0.073395	0.300852	0.090129
Data61	-0.113983	-0.173187	0.086492	0.088755	0.065562	0.298615	0.089823
Data62	-0.113271	-0.169729	0.081228	0.085704	0.057373	0.296326	0.089111
Data63	-0.111186	-0.16688	0.075734	0.082906	0.048879	0.293783	0.088094
Data64	-0.107371	-0.164642	0.07014	0.080516	0.040283	0.291036	0.086772
Data65	-0.101827	-0.162913	0.064621	0.07843	0.031738	0.288035	0.085449
Data66	-0.094757	-0.161641	0.059306	0.076701	0.023295	0.284627	0.084127
Data67	-0.086619	-0.160726	0.054347	0.075277	0.015157	0.280914	0.082906
Data68	-0.078125	-0.160065	0.049845	0.074158	0.007528	0.276744	0.081787
Data69	-0.069936	-0.159505	0.045929	0.073242	0.000509	0.272268	0.080566
Data70	-0.062663	-0.158997	0.042623	0.072581	-0.005747	0.267436	0.079244
Data71	-0.056864	-0.158386	0.040029	0.072072	-0.011241	0.2624	0.077515
Data72	-0.052643	-0.157623	0.038071	0.071716	-0.015818	0.257212	0.075378
Data73	-0.050049	-0.156657	0.036774	0.071564	-0.01948	0.251973	0.072428
Data74	-0.048828	-0.155436	0.035985	0.071513	-0.022227	0.246785	0.068766
Data75	-0.048625	-0.15391	0.03568	0.071615	-0.02416	0.24175	0.06429
Data76	-0.04893	-0.152181	0.035655	0.071869	-0.02533	0.236969	0.059001
Data77	-0.049438	-0.150197	0.035833	0.072225	-0.025889	0.232442	0.053202
Data78	-0.049998	-0.148061	0.036011	0.072734	-0.02594	0.22817	0.046997
Data79	-0.050456	-0.145772	0.036087	0.073395	-0.025736	0.224152	0.040588
Data80	-0.050863	-0.143483	0.035934	0.074107	-0.02533	0.220388	0.034383
Data81	-0.051422	-0.141246	0.035451	0.07487	-0.024872	0.216827	0.028381
Data82	-0.052236	-0.139058	0.034561	0.075684	-0.024567	0.213369	0.022888
Data83	-0.053355	-0.137126	0.033213	0.076548	-0.024414	0.209961	0.017904
Data84	-0.054779	-0.135345	0.031433	0.077362	-0.024465	0.206502	0.013224
Data85	-0.056254	-0.13387	0.029246	0.078125	-0.02477	0.202942	0.008952
Data86	-0.057729	-0.13265	0.026703	0.078888	-0.02533	0.199178	0.004679
Data87	-0.05895	-0.131734	0.023931	0.079651	-0.026042	0.195313	0.000305
Data88	-0.059916	-0.131124	0.021057	0.080363	-0.026906	0.191142	-0.004171
Data89	-0.060527	-0.130819	0.018158	0.081075	-0.027822	0.186818	-0.008952
Data90	-0.061086	-0.130819	0.015411	0.081787	-0.028687	0.182241	-0.013936
Data91	-0.061646	-0.131022	0.012919	0.082499	-0.029551	0.17746	-0.018921
Data92	-0.062459	-0.13148	0.010783	0.083262	-0.030263	0.172526	-0.023702
Data93	-0.063629	-0.132141	0.009079	0.084025	-0.030823	0.167389	-0.027873
Data94	-0.065308	-0.132955	0.007833	0.084686	-0.031179	0.162099	-0.031331
Data95	-0.067393	-0.13387	0.007044	0.085246	-0.031331	0.156708	-0.033875
Data96	-0.069885	-0.134837	0.006688	0.085602	-0.031331	0.151215	-0.035502
Data97	-0.072632	-0.135905	0.006638	0.085754	-0.031179	0.145721	-0.036214
Data98	-0.075531	-0.136973	0.006816	0.0855	-0.030874	0.140177	-0.036112
Data99	-0.078481	-0.138092	0.00707	0.084941	-0.030416	0.134583	-0.035502
Data100	-0.081228	-0.139211	0.007248	0.083974	-0.029856	0.128988	-0.034485
Data101	-0.083618	-0.14033	0.007222	0.082652	-0.029246	0.123444	-0.033264
Data102	-0.085398	-0.141398	0.006816	0.081024	-0.028636	0.1179	-0.032043
Data103	-0.086263	-0.142517	0.005951	0.079142	-0.027974	0.112406	-0.030823
Data104	-0.085958	-0.143585	0.004527	0.077108	-0.027364	0.106964	-0.029806
Data105	-0.084229	-0.144602	0.002543	0.075073	-0.026805	0.101522	-0.02889
Data106	-0.080922	-0.145569	0	0.07314	-0.026296	0.09613	-0.028076
Data107	-0.075989	-0.146434	-0.003052	0.071462	-0.025889	0.090688	-0.027466
Data108	-0.06958	-0.147146	-0.006536	0.070038	-0.025584	0.085297	-0.027059
Data109	-0.062052	-0.147705	-0.010376	0.069021	-0.02533	0.079905	-0.026754
Data110	-0.053864	-0.148112	-0.01442	0.068359	-0.025228	0.074463	-0.026652
Data111	-0.045624	-0.148265	-0.018565	0.068105	-0.025228	0.068919	-0.026652
Data112	-0.038096	-0.148163	-0.02271	0.068105	-0.025279	0.063324	-0.026957
Data113	-0.032043	-0.147807	-0.026805	0.068309	-0.025482	0.057576	-0.027364
Data114	-0.028076	-0.147196	-0.030746	0.068665	-0.025787	0.051626	-0.027974
Data115	-0.026652	-0.146383	-0.034587	0.069021	-0.026245	0.045471	-0.028788
Data116	-0.02772	-0.145416	-0.038249	0.069275	-0.026754	0.039012	-0.029704
Data117	-0.031128	-0.144348	-0.041809	0.069326	-0.027466	0.032247	-0.030823
Data118	-0.036214	-0.14328	-0.045242	0.069122	-0.028229	0.025126	-0.032043
Data119	-0.042216	-0.142212	-0.048625	0.068665	-0.029195	0.0177	-0.033468
Data120	-0.04837	-0.141296	-0.051931	0.067902	-0.030263	0.009969	-0.034892
Data121	-0.05422	-0.140483	-0.055186	0.066884	-0.031484	0.001933	-0.036214
Data122	-0.059357	-0.139872	-0.058365	0.065664	-0.032857	-0.006307	-0.037537
Data123	-0.063782	-0.139465	-0.061493	0.064341	-0.034281	-0.014801	-0.03835
Data124	-0.067749	-0.139262	-0.064468	0.062968	-0.035807	-0.023397	-0.038757
Data125	-0.071564	-0.13916	-0.067291	0.061544	-0.037333	-0.031942	-0.038554
Data126	-0.075531	-0.139211	-0.069911	0.06017	-0.038859	-0.040436	-0.037638
Data127	-0.079753	-0.139364	-0.072276	0.058848	-0.040385	-0.048726	-0.035909
Data128	-0.084279	-0.139465	-0.074336	0.057576	-0.041809	-0.056712	-0.033468
Data129	-0.088857	-0.139567	-0.076141	0.056407	-0.043081	-0.06429	-0.030416
Data130	-0.093282	-0.139618	-0.077642	0.055237	-0.0442	-0.07136	-0.026855
Data131	-0.0973	-0.139516	-0.078863	0.054016	-0.045064	-0.077871	-0.023092
Data132	-0.100759	-0.139364	-0.07988	0.052795	-0.045675	-0.083822	-0.019124
Data133	-0.103658	-0.139058	-0.080668	0.051473	-0.046082	-0.089111	-0.015361
Data134	-0.106099	-0.138702	-0.081329	0.049998	-0.046132	-0.093842	-0.0118
Data135	-0.10849	-0.138245	-0.081838	0.048421	-0.04598	-0.097961	-0.00885
Data136	-0.110982	-0.137787	-0.082296	0.046692	-0.045573	-0.101522	-0.006714
Data137	-0.113932	-0.13738	-0.082677	0.044861	-0.044963	-0.104574	-0.005493
Data138	-0.117442	-0.137075	-0.083059	0.042877	-0.0442	-0.10732	-0.00529
Data139	-0.12146	-0.136871	-0.083389	0.040792	-0.043386	-0.109711	-0.006205
Data140	-0.125885	-0.136871	-0.08372	0.038554	-0.042572	-0.111949	-0.00824
Data141	-0.130361	-0.137075	-0.084025	0.036214	-0.04186	-0.114034	-0.01119
Data142	-0.134633	-0.137482	-0.084305	0.033773	-0.0413	-0.116119	-0.014852
Data143	-0.138295	-0.138194	-0.084534	0.03123	-0.040944	-0.118256	-0.018819
Data144	-0.141195	-0.139109	-0.084712	0.028534	-0.040843	-0.120494	-0.022786
Data145	-0.143178	-0.14033	-0.084788	0.025635	-0.040944	-0.122833	-0.026245
Data146	-0.144246	-0.141703	-0.084763	0.022583	-0.041351	-0.125275	-0.028992
Data147	-0.144602	-0.143229	-0.08461	0.019379	-0.041911	-0.12792	-0.030721
Data148	-0.14445	-0.144857	-0.08433	0.015971	-0.042572	-0.130615	-0.031331
Data149	-0.143992	-0.146484	-0.083872	0.012461	-0.043284	-0.133362	-0.030619
Data150	-0.143433	-0.14801	-0.083262	0.00885	-0.043894	-0.13621	-0.028585
Data151	-0.142924	-0.149333	-0.082474	0.005239	-0.044352	-0.139008	-0.025228
Data152	-0.142517	-0.150401	-0.081507	0.001678	-0.044505	-0.141754	-0.02065
Data153	-0.142314	-0.151164	-0.080363	-0.001678	-0.044352	-0.144399	-0.014954
Data154	-0.142314	-0.151469	-0.079142	-0.004934	-0.043742	-0.146942	-0.008036
Data155	-0.142517	-0.151367	-0.07782	-0.007935	-0.042674	-0.149231	-0.000305
Data156	-0.142924	-0.150757	-0.076472	-0.010681	-0.041097	-0.151316	0.008138
Data157	-0.143534	-0.14979	-0.075175	-0.013173	-0.039164	-0.153147	0.017192
Data158	-0.144399	-0.148366	-0.07398	-0.015462	-0.036774	-0.154673	0.026245
Data159	-0.14562	-0.146586	-0.072962	-0.017548	-0.034078	-0.155894	0.034993
Data160	-0.147247	-0.144501	-0.0722	-0.01948	-0.031077	-0.15686	0.04303
Data161	-0.149282	-0.142212	-0.071716	-0.021413	-0.027924	-0.157522	0.049947
Data162	-0.151825	-0.139771	-0.071564	-0.023346	-0.024618	-0.157979	0.055542
Data163	-0.154928	-0.137278	-0.071742	-0.025431	-0.021261	-0.158234	0.059713
Data164	-0.158437	-0.134837	-0.072301	-0.027618	-0.017904	-0.158335	0.062358
Data165	-0.162303	-0.132395	-0.073166	-0.030009	-0.014648	-0.158386	0.063578
Data166	-0.166219	-0.130056	-0.07431	-0.032603	-0.011495	-0.158437	0.063883
Data167	-0.169881	-0.127767	-0.075684	-0.0354	-0.008443	-0.15859	0.063477
Data168	-0.173035	-0.12558	-0.077209	-0.038401	-0.005595	-0.158844	0.062764
Data169	-0.175323	-0.123444	-0.078761	-0.041504	-0.002848	-0.159251	0.062256
Data170	-0.176748	-0.121307	-0.080287	-0.044657	-0.000305	-0.159861	0.061951
Data171	-0.177256	-0.11912	-0.08166	-0.047913	0.002085	-0.160675	0.062358
Data172	-0.177053	-0.116831	-0.082779	-0.051117	0.004323	-0.161692	0.063273
Data173	-0.176493	-0.11439	-0.083516	-0.05427	0.00646	-0.162862	0.064697
Data174	-0.175934	-0.111796	-0.083822	-0.057373	0.008494	-0.164134	0.06663
Data175	-0.175883	-0.1091	-0.083593	-0.060374	0.010427	-0.165456	0.068766
Data176	-0.176544	-0.106201	-0.08283	-0.063273	0.01236	-0.166779	0.071106
Data177	-0.178121	-0.103251	-0.081457	-0.066071	0.014242	-0.16805	0.073446
Data178	-0.180715	-0.10025	-0.079498	-0.068817	0.016174	-0.16922	0.075684
Data179	-0.184275	-0.097249	-0.076981	-0.071513	0.018158	-0.170186	0.078125
Data180	-0.188548	-0.094401	-0.073954	-0.074209	0.020345	-0.171	0.080566
Data181	-0.193278	-0.091756	-0.07047	-0.076904	0.022786	-0.171611	0.083415
Data182	-0.198212	-0.089366	-0.066605	-0.079651	0.025533	-0.172068	0.086568
Data183	-0.202993	-0.087229	-0.062434	-0.082499	0.028687	-0.172323	0.090129
Data184	-0.207316	-0.085449	-0.05806	-0.0855	0.032298	-0.172424	0.094096
Data185	-0.210826	-0.083923	-0.053533	-0.088704	0.036469	-0.172526	0.098267
Data186	-0.213318	-0.082652	-0.04893	-0.092061	0.041199	-0.172577	0.102539
Data187	-0.214589	-0.081533	-0.044301	-0.095673	0.046641	-0.172729	0.106506
Data188	-0.214539	-0.080465	-0.039698	-0.099436	0.052745	-0.173086	0.110067
Data189	-0.213114	-0.079295	-0.035121	-0.103353	0.059611	-0.173594	0.113017
Data190	-0.21047	-0.077972	-0.030619	-0.10732	0.067088	-0.174459	0.115153
Data191	-0.206655	-0.076396	-0.026169	-0.111237	0.075277	-0.175629	0.116577
Data192	-0.201823	-0.074463	-0.021769	-0.115051	0.084025	-0.177205	0.117289
Data193	-0.196381	-0.072123	-0.017446	-0.11851	0.093231	-0.179087	0.117391
Data194	-0.190481	-0.069326	-0.013199	-0.121511	0.102895	-0.181325	0.117289
Data195	-0.18453	-0.066172	-0.009028	-0.123952	0.112762	-0.183818	0.116984
Data196	-0.178833	-0.062612	-0.004934	-0.12558	0.122833	-0.186412	0.116577
Data197	-0.173594	-0.058695	-0.000916	-0.126394	0.132853	-0.189006	0.116272
Data198	-0.168864	-0.054474	0.003001	-0.126241	0.142721	-0.191447	0.115967
Data199	-0.164642	-0.050049	0.006943	-0.125071	0.152334	-0.193583	0.115763
Data200	-0.160777	-0.045369	0.010834	-0.122986	0.16154	-0.195211	0.11556
Data201	-0.157013	-0.040538	0.01475	-0.119934	0.170237	-0.196177	0.115356
Data202	-0.153046	-0.035502	0.018717	-0.116119	0.178324	-0.196381	0.11495
Data203	-0.148671	-0.030212	0.022736	-0.111542	0.18575	-0.195669	0.114441
Data204	-0.143636	-0.024719	0.026881	-0.106455	0.192413	-0.19399	0.113831
Data205	-0.137838	-0.019023	0.031128	-0.100962	0.198415	-0.191294	0.113118
Data206	-0.131276	-0.013021	0.035502	-0.095215	0.203603	-0.187632	0.112203
Data207	-0.123952	-0.006765	0.040003	-0.089366	0.208181	-0.183004	0.111186
Data208	-0.116018	-0.000254	0.044632	-0.083516	0.212046	-0.177561	0.109965
Data209	-0.107422	0.00646	0.049311	-0.07782	0.215403	-0.171407	0.108643
Data210	-0.098368	0.013428	0.054067	-0.072378	0.218252	-0.164744	0.107117
Data211	-0.088755	0.020549	0.058823	-0.06719	0.220744	-0.157776	0.105286
Data212	-0.078735	0.027771	0.063578	-0.062307	0.223033	-0.150706	0.102946
Data213	-0.068461	0.035044	0.068258	-0.05778	0.22522	-0.143636	0.099996
Data214	-0.057983	0.042318	0.072886	-0.053558	0.227356	-0.136871	0.096436
Data215	-0.047607	0.049591	0.077438	-0.049642	0.229645	-0.130463	0.092163
Data216	-0.037435	0.056915	0.081914	-0.046082	0.232086	-0.124563	0.086975
Data217	-0.027771	0.06424	0.086339	-0.042826	0.234884	-0.119273	0.080973
Data218	-0.018565	0.071615	0.090714	-0.039927	0.237986	-0.114594	0.074361
Data219	-0.009867	0.079142	0.095062	-0.037384	0.241547	-0.110575	0.06724
Data220	-0.001577	0.086823	0.099411	-0.035146	0.245565	-0.107218	0.059814
Data221	0.006358	0.094757	0.10376	-0.033213	0.250041	-0.10437	0.052287
Data222	0.014242	0.102997	0.108185	-0.031637	0.255025	-0.10203	0.045064
Data223	0.022125	0.111593	0.112661	-0.030365	0.260569	-0.100098	0.038452
Data224	0.029907	0.120595	0.117188	-0.029348	0.266571	-0.09847	0.032654
Data225	0.037537	0.129954	0.121765	-0.028636	0.273081	-0.097097	0.027873
Data226	0.044912	0.139771	0.126419	-0.028178	0.28005	-0.095774	0.024414
Data227	0.051778	0.149943	0.131124	-0.027873	0.287425	-0.094503	0.022278
Data228	0.058136	0.160421	0.135905	-0.027669	0.295258	-0.093129	0.021464
Data229	0.063883	0.171254	0.140762	-0.027618	0.303396	-0.091654	0.022074
Data230	0.069071	0.182343	0.145721	-0.027618	0.311839	-0.089976	0.023702
Data231	0.073903	0.193634	0.150757	-0.027568	0.320485	-0.088094	0.026245
Data232	0.078634	0.205078	0.155919	-0.027517	0.329234	-0.085856	0.029399
Data233	0.083618	0.216675	0.161209	-0.027364	0.338033	-0.083262	0.032756
Data234	0.089162	0.228373	0.166626	-0.027161	0.346781	-0.080312	0.036011
Data235	0.095723	0.240122	0.172145	-0.026754	0.355377	-0.076955	0.039063
Data236	0.103556	0.251973	0.177765	-0.026245	0.363719	-0.07314	0.041606
Data237	0.112813	0.263774	0.183512	-0.025533	0.371806	-0.068919	0.043538
Data238	0.123494	0.275625	0.189311	-0.024668	0.379588	-0.06424	0.044861
Data239	0.135447	0.287476	0.19516	-0.0236	0.386912	-0.059204	0.045776
Data240	0.148315	0.299225	0.20106	-0.022329	0.39388	-0.053762	0.046387
Data241	0.161692	0.310974	0.206985	-0.020854	0.400441	-0.047963	0.046794
Data242	0.175222	0.322622	0.212962	-0.019226	0.406596	-0.041962	0.047099
Data243	0.188497	0.334167	0.219014	-0.017344	0.412292	-0.035756	0.047506
Data244	0.201314	0.345612	0.225118	-0.01531	0.417633	-0.029551	0.048014
Data245	0.213521	0.357005	0.231349	-0.013123	0.422567	-0.023346	0.048726
Data246	0.225118	0.368296	0.237707	-0.010783	0.427144	-0.017344	0.04954
Data247	0.236206	0.379486	0.244191	-0.008291	0.431366	-0.011546	0.050557
Data248	0.246785	0.390625	0.25088	-0.005697	0.435181	-0.006104	0.051473
Data249	0.257009	0.401713	0.257721	-0.003103	0.438639	-0.00117	0.052389
Data250	0.266774	0.412801	0.264715	-0.000559	0.441793	0.003204	0.053101
Data251	0.276133	0.423838	0.271784	0.001831	0.44459	0.007019	0.053711
Data252	0.284831	0.434875	0.27888	0.00412	0.447133	0.010173	0.05422
Data253	0.292714	0.445811	0.285924	0.006154	0.449422	0.012614	0.054728
Data254	0.29953	0.456696	0.292791	0.007833	0.451406	0.014343	0.05544
Data255	0.305023	0.467428	0.299403	0.009206	0.453237	0.015361	0.056661
Data256	0.308889	0.477905	0.305659	0.010122	0.454915	0.015666	0.058797
Data257	0.311025	0.488129	0.311457	0.010529	0.45639	0.015259	0.061849
Data258	0.31133	0.497945	0.316722	0.010478	0.457662	0.014242	0.066325
Data259	0.309855	0.507253	0.32135	0.009867	0.458781	0.012563	0.072021
Data260	0.306854	0.516001	0.325343	0.008698	0.459646	0.010376	0.079041
Data261	0.302734	0.523987	0.328649	0.007019	0.460205	0.007629	0.087077
Data262	0.297953	0.531311	0.331294	0.004781	0.460307	0.004476	0.095825
Data263	0.292969	0.537771	0.333227	0.002035	0.459951	0.000916	0.104879
Data264	0.288239	0.543467	0.334473	-0.001221	0.458934	-0.002899	0.113729
Data265	0.284017	0.548299	0.335007	-0.005035	0.457255	-0.00707	0.12207
Data266	0.280406	0.552368	0.334829	-0.009257	0.454763	-0.011546	0.129293
Data267	0.277201	0.555674	0.333913	-0.013936	0.451457	-0.016225	0.135193
Data268	0.274099	0.558268	0.33226	-0.019023	0.447286	-0.021159	0.139567
Data269	0.270691	0.560201	0.329819	-0.024312	0.442301	-0.026347	0.142314
Data270	0.266622	0.561574	0.326564	-0.029856	0.436503	-0.031891	0.143229
Data271	0.261536	0.562388	0.322469	-0.035553	0.430044	-0.037842	0.142415
Data272	0.255381	0.562795	0.31751	-0.04125	0.422974	-0.0442	0.140076
Data273	0.248108	0.562846	0.311661	-0.046895	0.415497	-0.051117	0.136108
Data274	0.239817	0.56249	0.304972	-0.052338	0.407766	-0.058645	0.13092
Data275	0.230662	0.56193	0.29747	-0.057576	0.399882	-0.066833	0.124613
Data276	0.220795	0.561117	0.289205	-0.062561	0.392049	-0.075684	0.117391
Data277	0.210419	0.560048	0.280228	-0.067291	0.38442	-0.085246	0.109456
Data278	0.199534	0.558828	0.270665	-0.071716	0.377096	-0.095418	0.101217
Data279	0.188192	0.557404	0.260595	-0.075938	0.370178	-0.106201	0.092875
Data280	0.176341	0.555878	0.250117	-0.080007	0.363668	-0.117493	0.084737
Data281	0.16393	0.554199	0.23936	-0.084025	0.357717	-0.129089	0.076904
Data282	0.150757	0.552317	0.228424	-0.088094	0.352325	-0.140889	0.069478
Data283	0.136719	0.550283	0.217361	-0.092265	0.347392	-0.15269	0.062459
Data284	0.121613	0.548096	0.206273	-0.09669	0.343018	-0.164388	0.055847
Data285	0.105337	0.545654	0.195185	-0.101471	0.33905	-0.175781	0.04954
Data286	0.087891	0.542908	0.184174	-0.10671	0.33549	-0.186818	0.043233
Data287	0.069326	0.539907	0.173187	-0.112457	0.332235	-0.197449	0.036926
Data288	0.049947	0.536499	0.162303	-0.118815	0.329285	-0.207621	0.030212
Data289	0.030314	0.532684	0.151469	-0.125732	0.326436	-0.217336	0.023193
Data290	0.010935	0.528412	0.140711	-0.133311	0.323639	-0.226695	0.015666
Data291	-0.007579	0.523733	0.129929	-0.1415	0.320841	-0.23585	0.007731
Data292	-0.024821	0.518545	0.119171	-0.15035	0.317891	-0.244853	-0.00061
Data293	-0.040334	0.51295	0.108337	-0.159709	0.314687	-0.253805	-0.009359
Data294	-0.053965	0.506948	0.097453	-0.169576	0.311178	-0.262909	-0.018311
Data295	-0.065664	0.500641	0.086517	-0.179901	0.30721	-0.272217	-0.027161
Data296	-0.075531	0.494029	0.07548	-0.190582	0.302785	-0.28183	-0.035706
Data297	-0.083974	0.487213	0.064367	-0.201518	0.297852	-0.291799	-0.043945
Data298	-0.091248	0.480347	0.053177	-0.212555	0.292409	-0.302124	-0.051575
Data299	-0.097758	0.47348	0.041987	-0.223643	0.286357	-0.312754	-0.058695
Data300	-0.104014	0.466715	0.030797	-0.234528	0.279846	-0.323639	-0.065206
Data301	-0.11027	0.460052	0.019709	-0.245158	0.272878	-0.334727	-0.071309
Data302	-0.116781	0.453644	0.008748	-0.255381	0.265503	-0.345866	-0.077311
Data303	-0.123698	0.44754	-0.001984	-0.265045	0.257772	-0.356903	-0.083211
Data304	-0.131022	0.441691	-0.012461	-0.27415	0.249736	-0.367788	-0.089213
Data305	-0.138499	0.436096	-0.022608	-0.282542	0.241547	-0.378316	-0.09552
Data306	-0.145925	0.430806	-0.032374	-0.290222	0.233256	-0.388489	-0.102132
Data307	-0.152995	0.425771	-0.041707	-0.29719	0.224864	-0.398051	-0.108948
Data308	-0.159353	0.420888	-0.050583	-0.303345	0.21642	-0.407003	-0.115865
Data309	-0.164693	0.416209	-0.059001	-0.308838	0.207977	-0.415192	-0.122681
Data310	-0.168762	0.41158	-0.066961	-0.313619	0.199483	-0.422567	-0.129191
Data311	-0.171509	0.407003	-0.074514	-0.31779	0.190887	-0.429026	-0.135396
Data312	-0.172729	0.402425	-0.081685	-0.321401	0.182241	-0.43457	-0.141195
Data313	-0.172475	0.397797	-0.088526	-0.324504	0.173391	-0.439097	-0.146484
Data314	-0.170848	0.393117	-0.095088	-0.327098	0.164286	-0.442607	-0.151265
Data315	-0.167898	0.388285	-0.10142	-0.329234	0.154928	-0.445099	-0.155741
Data316	-0.163778	0.383352	-0.107549	-0.330963	0.145162	-0.446574	-0.159912
Data317	-0.158793	0.378316	-0.113525	-0.332235	0.134939	-0.447133	-0.163981
Data318	-0.153147	0.373179	-0.119324	-0.33315	0.124308	-0.446828	-0.16805
Data319	-0.147247	0.367991	-0.124969	-0.333659	0.11322	-0.44576	-0.172119
Data320	-0.141449	0.362701	-0.130386	-0.333761	0.101725	-0.444082	-0.176188
Data321	-0.136159	0.357412	-0.135574	-0.333455	0.089773	-0.441793	-0.180054
Data322	-0.131734	0.352173	-0.140432	-0.332794	0.077464	-0.439097	-0.183614
Data323	-0.128479	0.346985	-0.144908	-0.331777	0.064901	-0.436147	-0.186768
Data324	-0.126648	0.341949	-0.148951	-0.330455	0.052134	-0.432943	-0.189209
Data325	-0.126241	0.337118	-0.152486	-0.328827	0.039317	-0.429586	-0.190837
Data326	-0.127258	0.332438	-0.155462	-0.326945	0.026499	-0.426127	-0.191447
Data327	-0.129445	0.328064	-0.157878	-0.324758	0.013835	-0.422668	-0.191243
Data328	-0.132497	0.323995	-0.159683	-0.322418	0.001373	-0.419108	-0.190023
Data329	-0.136007	0.32018	-0.160904	-0.319824	-0.010732	-0.415548	-0.18809
Data330	-0.139465	0.316671	-0.161591	-0.316976	-0.022583	-0.411936	-0.185445
Data331	-0.142466	0.313466	-0.161769	-0.313924	-0.034078	-0.408173	-0.18219
Data332	-0.144552	0.310465	-0.16154	-0.310516	-0.045166	-0.404307	-0.178426
Data333	-0.145518	0.30777	-0.160929	-0.306854	-0.055847	-0.400289	-0.174052
Data334	-0.145213	0.305227	-0.160039	-0.302785	-0.066172	-0.396067	-0.169271
Data335	-0.14384	0.302785	-0.158946	-0.29836	-0.076141	-0.391642	-0.163778
Data336	-0.141551	0.300496	-0.1577	-0.293528	-0.085805	-0.386963	-0.157674
Data337	-0.138855	0.298309	-0.156326	-0.288391	-0.095164	-0.38208	-0.151062
Data338	-0.136159	0.296122	-0.154902	-0.282847	-0.104268	-0.376892	-0.143941
Data339	-0.133718	0.293986	-0.153376	-0.2771	-0.113068	-0.371552	-0.136515
Data340	-0.131836	0.29185	-0.151774	-0.271098	-0.121663	-0.365957	-0.129191
Data341	-0.130412	0.289714	-0.15007	-0.264994	-0.129954	-0.360158	-0.122172
Data342	-0.129344	0.287628	-0.148214	-0.258891	-0.13799	-0.354156	-0.115662
Data343	-0.128225	0.285645	-0.14623	-0.252838	-0.145721	-0.348002	-0.109965
Data344	-0.126801	0.283712	-0.144018	-0.246938	-0.153147	-0.341695	-0.105082
Data345	-0.124664	0.281881	-0.141602	-0.241241	-0.160268	-0.335236	-0.101013
Data346	-0.121867	0.280202	-0.138931	-0.235799	-0.166982	-0.328674	-0.097758
Data347	-0.118408	0.278778	-0.135981	-0.230662	-0.17334	-0.322011	-0.095011
Data348	-0.114644	0.277557	-0.132751	-0.225779	-0.179392	-0.315247	-0.092773
Data349	-0.110881	0.276642	-0.129267	-0.2211	-0.185038	-0.308431	-0.090739
Data350	-0.107422	0.276031	-0.125554	-0.216675	-0.19043	-0.301615	-0.088806
Data351	-0.104421	0.275777	-0.121638	-0.212301	-0.195618	-0.294749	-0.086873
Data352	-0.101827	0.275879	-0.117569	-0.208079	-0.200551	-0.287832	-0.084941
Data353	-0.099436	0.276337	-0.113373	-0.203857	-0.205434	-0.280965	-0.082703
Data354	-0.096842	0.27715	-0.1091	-0.199585	-0.210215	-0.274099	-0.080058
Data355	-0.093638	0.27832	-0.104828	-0.195211	-0.215047	-0.267232	-0.077108
Data356	-0.089467	0.279846	-0.100581	-0.190786	-0.219879	-0.260366	-0.073547
Data357	-0.084178	0.281677	-0.096436	-0.186208	-0.224762	-0.25355	-0.069377
Data358	-0.077667	0.283813	-0.092417	-0.181478	-0.229747	-0.246735	-0.064697
Data359	-0.070241	0.286153	-0.088577	-0.176544	-0.23468	-0.23997	-0.059306
Data360	-0.062103	0.288645	-0.084915	-0.171407	-0.239614	-0.233256	-0.053507
Data361	-0.053711	0.291239	-0.081482	-0.166066	-0.244446	-0.226593	-0.047404
Data362	-0.045471	0.293833	-0.078252	-0.160472	-0.249023	-0.220083	-0.040995
Data363	-0.037842	0.296478	-0.075226	-0.154622	-0.253296	-0.213674	-0.034485
Data364	-0.031026	0.299021	-0.072403	-0.148519	-0.257161	-0.207418	-0.027974
Data365	-0.025279	0.301463	-0.069758	-0.14211	-0.260518	-0.201365	-0.021261
Data366	-0.020599	0.303752	-0.067266	-0.135396	-0.263316	-0.195567	-0.014343
Data367	-0.016988	0.305888	-0.06485	-0.128428	-0.265554	-0.190023	-0.007222
Data368	-0.014089	0.307821	-0.062536	-0.121155	-0.267131	-0.184733	0.000203
Data369	-0.011648	0.309601	-0.060221	-0.113678	-0.268148	-0.179698	0.00824
Data370	-0.009359	0.311178	-0.057882	-0.105998	-0.268656	-0.174967	0.016581
Data371	-0.006866	0.312602	-0.055466	-0.098267	-0.268758	-0.170492	0.025431
Data372	-0.004069	0.313873	-0.052973	-0.090434	-0.268555	-0.166219	0.034383
Data373	-0.000916	0.315094	-0.050379	-0.082652	-0.268097	-0.162099	0.043538
Data374	0.002391	0.316213	-0.047658	-0.074972	-0.267537	-0.158183	0.052389
Data375	0.005646	0.317281	-0.04481	-0.067444	-0.266978	-0.154419	0.060832
Data376	0.008443	0.318349	-0.04186	-0.06012	-0.266469	-0.150706	0.068665
Data377	0.010579	0.319417	-0.038859	-0.053101	-0.266113	-0.147146	0.075684
Data378	0.011749	0.320485	-0.035782	-0.046387	-0.265961	-0.143636	0.081787
Data379	0.011953	0.321655	-0.032705	-0.040029	-0.266062	-0.140228	0.08728
Data380	0.011393	0.322825	-0.029653	-0.033925	-0.266317	-0.136922	0.092163
Data381	0.010376	0.324046	-0.026677	-0.028178	-0.266825	-0.133718	0.096639
Data382	0.00941	0.325368	-0.023829	-0.022685	-0.267537	-0.130615	0.101013
Data383	0.008901	0.326691	-0.021133	-0.017395	-0.268402	-0.127665	0.105591
Data384	0.009359	0.328115	-0.01859	-0.012258	-0.269267	-0.124817	0.110474
Data385	0.011037	0.329488	-0.016225	-0.007222	-0.270182	-0.122172	0.11556
Data386	0.013936	0.330912	-0.014013	-0.002136	-0.270996	-0.119629	0.120951
Data387	0.017904	0.332235	-0.011978	0.002899	-0.271606	-0.117289	0.126343
Data388	0.022583	0.333405	-0.010045	0.008189	-0.271962	-0.115051	0.131531
Data389	0.027466	0.334473	-0.00824	0.013631	-0.271962	-0.112966	0.136312
Data390	0.032094	0.335236	-0.00646	0.019379	-0.271505	-0.110931	0.140381
Data391	0.036163	0.335693	-0.00473	0.025482	-0.27064	-0.108999	0.143738
Data392	0.039419	0.335795	-0.003001	0.03184	-0.269267	-0.107168	0.146179
Data393	0.04186	0.335388	-0.001221	0.038554	-0.267487	-0.105387	0.147807
Data394	0.043488	0.334473	0.000534	0.045573	-0.265299	-0.103658	0.148824
Data395	0.044505	0.333049	0.002365	0.052846	-0.262858	-0.10198	0.149434
Data396	0.044912	0.331065	0.004247	0.060272	-0.260213	-0.100403	0.14974
Data397	0.044861	0.328471	0.006129	0.067749	-0.257467	-0.098877	0.150146
Data398	0.0442	0.325317	0.007985	0.075175	-0.254873	-0.097402	0.150859
Data399	0.042775	0.321706	0.009867	0.082397	-0.252431	-0.096029	0.152079
Data400	0.040538	0.317586	0.011673	0.089315	-0.250244	-0.094655	0.154012
Data401	0.037435	0.313059	0.013428	0.095774	-0.248464	-0.093333	0.156657
Data402	0.033468	0.308177	0.015106	0.101776	-0.246989	-0.09201	0.159912
Data403	0.02889	0.30304	0.016734	0.107117	-0.245921	-0.090637	0.163676
Data404	0.024211	0.297648	0.018336	0.111898	-0.245158	-0.089213	0.167745
Data405	0.019887	0.292104	0.019913	0.116069	-0.244649	-0.087687	0.171712
Data406	0.016632	0.286458	0.021515	0.119629	-0.244344	-0.086009	0.175374
Data407	0.015004	0.280813	0.023193	0.122732	-0.244191	-0.084229	0.178426
Data408	0.015411	0.275116	0.024999	0.125326	-0.244141	-0.082296	0.180461
Data409	0.018107	0.26947	0.026983	0.127614	-0.24409	-0.080261	0.181274
Data410	0.02299	0.263977	0.029195	0.1297	-0.243988	-0.078125	0.180766
Data411	0.029551	0.258636	0.031687	0.131582	-0.243886	-0.075887	0.178731
Data412	0.03713	0.253499	0.034485	0.133413	-0.243683	-0.073598	0.175273
Data413	0.044912	0.248667	0.037587	0.135193	-0.243429	-0.071208	0.170288
Data414	0.052083	0.24409	0.040995	0.136973	-0.243022	-0.068715	0.164185
Data415	0.057983	0.239868	0.044708	0.138753	-0.242513	-0.066121	0.157064
Data416	0.062307	0.236003	0.048625	0.140483	-0.241801	-0.063324	0.149434
Data417	0.065053	0.232493	0.052694	0.142161	-0.240987	-0.060272	0.1415
Data418	0.066528	0.22934	0.056839	0.143789	-0.239919	-0.057017	0.133667
Data419	0.06724	0.226491	0.060933	0.145264	-0.238597	-0.053406	0.126241
Data420	0.067902	0.223897	0.064875	0.146535	-0.236969	-0.049438	0.119324
Data421	0.069021	0.221507	0.068588	0.147603	-0.235087	-0.045217	0.113322
Data422	0.071106	0.219218	0.071971	0.148519	-0.2329	-0.04069	0.108032
Data423	0.074361	0.216929	0.074946	0.149231	-0.230357	-0.036062	0.103455
Data424	0.078837	0.214589	0.077515	0.14979	-0.227509	-0.031382	0.099691
Data425	0.084381	0.212097	0.079625	0.150197	-0.224406	-0.026855	0.096537
Data426	0.09079	0.209351	0.081329	0.150503	-0.220998	-0.022583	0.093892
Data427	0.097707	0.206248	0.082652	0.150655	-0.217387	-0.018819	0.091756
Data428	0.104828	0.202738	0.083694	0.150757	-0.213623	-0.015717	0.089925
Data429	0.111796	0.198822	0.084534	0.150757	-0.209656	-0.013326	0.088501
Data430	0.118306	0.194448	0.085246	0.150604	-0.205638	-0.011749	0.087382
Data431	0.124003	0.189667	0.085932	0.150299	-0.201518	-0.011037	0.086466
Data432	0.128581	0.184377	0.086721	0.14979	-0.197347	-0.011139	0.085958
Data433	0.131836	0.178782	0.087611	0.148977	-0.193125	-0.012004	0.085551
Data434	0.133616	0.172831	0.088679	0.147909	-0.188955	-0.013428	0.085347
Data435	0.134125	0.166626	0.089976	0.146484	-0.184733	-0.015361	0.085246
Data436	0.133667	0.160268	0.091451	0.144704	-0.180562	-0.017497	0.085246
Data437	0.132751	0.153809	0.093104	0.142619	-0.176442	-0.019735	0.085144
Data438	0.131938	0.1474	0.09491	0.140127	-0.172323	-0.021871	0.084839
Data439	0.131836	0.141093	0.096792	0.13738	-0.168203	-0.023753	0.084127
Data440	0.132751	0.134989	0.09875	0.134328	-0.164083	-0.025279	0.082703
Data441	0.134735	0.129089	0.100733	0.131073	-0.159963	-0.026245	0.080566
Data442	0.137634	0.123596	0.102717	0.127665	-0.155843	-0.026703	0.077616
Data443	0.141144	0.118408	0.104624	0.124105	-0.151723	-0.02655	0.073751
Data444	0.144857	0.113576	0.106481	0.120595	-0.147654	-0.025838	0.069071
Data445	0.148366	0.109202	0.108261	0.117035	-0.143585	-0.024567	0.06368
Data446	0.151418	0.105235	0.10994	0.113627	-0.139618	-0.022736	0.057983
Data447	0.154114	0.101624	0.111516	0.110321	-0.135854	-0.020396	0.05188
Data448	0.156453	0.098419	0.112991	0.107218	-0.132243	-0.017598	0.045878
Data449	0.158844	0.095571	0.114314	0.104421	-0.128937	-0.014394	0.039876
Data450	0.16154	0.093028	0.115458	0.10198	-0.125987	-0.010834	0.033976
Data451	0.164897	0.090739	0.116425	0.099843	-0.123444	-0.006917	0.028483
Data452	0.169017	0.088603	0.117162	0.098165	-0.12146	-0.002747	0.023092
Data453	0.174103	0.08667	0.117645	0.096944	-0.119985	0.001577	0.018005
Data454	0.179952	0.084737	0.117874	0.096181	-0.119171	0.006104	0.013224
Data455	0.186462	0.082855	0.117823	0.095876	-0.118968	0.010681	0.008748
Data456	0.193227	0.080922	0.117467	0.096029	-0.119375	0.015259	0.004781
Data457	0.19989	0.078888	0.116806	0.096486	-0.120341	0.019786	0.001221
Data458	0.206146	0.076752	0.115865	0.097249	-0.121918	0.02416	-0.001526
Data459	0.211792	0.074412	0.114644	0.098114	-0.123952	0.028381	-0.003662
Data460	0.216624	0.071971	0.113169	0.09908	-0.126292	0.032399	-0.004985
Data461	0.220693	0.069326	0.111465	0.099894	-0.128937	0.036112	-0.005595
Data462	0.224152	0.066579	0.109533	0.100505	-0.131683	0.039622	-0.00529
Data463	0.227305	0.063731	0.107422	0.10081	-0.13443	0.042826	-0.004476
Data464	0.230357	0.060781	0.105158	0.100708	-0.136973	0.045878	-0.003153
Data465	0.233663	0.05778	0.102717	0.100199	-0.139211	0.048726	-0.001628
Data466	0.237274	0.054677	0.100123	0.099284	-0.141093	0.051473	-0.000102
Data467	0.241292	0.051524	0.097377	0.097961	-0.142466	0.054118	0.001119
Data468	0.245667	0.048218	0.094503	0.096334	-0.14328	0.056712	0.001933
Data469	0.250193	0.044759	0.091553	0.094452	-0.143433	0.059204	0.00234
Data470	0.25472	0.041097	0.088501	0.092417	-0.142924	0.061747	0.002136
Data471	0.258993	0.03713	0.085424	0.090383	-0.141805	0.064189	0.001526
Data472	0.262909	0.032857	0.082372	0.08845	-0.140127	0.06663	0.00061
Data473	0.266418	0.028229	0.079371	0.08667	-0.137939	0.069021	-0.000305
Data474	0.26947	0.023244	0.076472	0.085093	-0.135345	0.071309	-0.001424
Data475	0.272064	0.017853	0.073725	0.08372	-0.132446	0.073547	-0.00234
Data476	0.274404	0.012156	0.071182	0.08255	-0.129445	0.075734	-0.003153
Data477	0.276489	0.006256	0.068843	0.081584	-0.126394	0.077871	-0.003662
Data478	0.278371	0.000153	0.066706	0.080719	-0.123494	0.080007	-0.003967
Data479	0.28005	-0.005951	0.064774	0.079956	-0.120799	0.082194	-0.003967
Data480	0.281423	-0.012054	0.062968	0.079193	-0.11851	0.084381	-0.003764
Data481	0.282389	-0.017955	0.061213	0.078379	-0.116577	0.086721	-0.003357
Data482	0.282644	-0.0236	0.059458	0.077515	-0.115153	0.089111	-0.002543
Data483	0.282135	-0.02889	0.057576	0.076599	-0.114187	0.091654	-0.001322
Data484	0.280762	-0.033773	0.055491	0.075633	-0.113678	0.094299	0.000203
Data485	0.278575	-0.038249	0.05305	0.074717	-0.113525	0.096995	0.002238
Data486	0.275675	-0.042267	0.050201	0.073853	-0.113678	0.099691	0.004883
Data487	0.272217	-0.045929	0.046895	0.07314	-0.114034	0.102336	0.007833
Data488	0.268402	-0.049337	0.04303	0.072632	-0.114492	0.104828	0.011088
Data489	0.264384	-0.05249	0.038681	0.072378	-0.11495	0.107117	0.014242
Data490	0.260315	-0.055542	0.033798	0.072479	-0.115306	0.1091	0.01709
Data491	0.256195	-0.058645	0.028483	0.072784	-0.115407	0.110779	0.019328
Data492	0.252075	-0.0619	0.022812	0.073395	-0.115204	0.112101	0.020549
Data493	0.248057	-0.06546	0.016861	0.074158	-0.114695	0.113118	0.020447
Data494	0.244344	-0.069326	0.010783	0.075073	-0.113729	0.11378	0.019023
Data495	0.241089	-0.073649	0.004679	0.075989	-0.112356	0.114237	0.016276
Data496	0.238546	-0.07843	-0.001348	0.076853	-0.110575	0.114441	0.012309
Data497	0.236867	-0.08372	-0.007197	0.077515	-0.108287	0.114543	0.007528
Data498	0.236206	-0.089569	-0.012843	0.077922	-0.105591	0.114594	0.002035
Data499	0.23646	-0.095876	-0.018234	0.078074	-0.102539	0.114543	-0.003357
Data500	0.23763	-0.102692	-0.023321	0.077871	-0.09903	0.114543	-0.008647
Data501	0.239461	-0.109812	-0.028152	0.077311	-0.095266	0.114543	-0.013428
Data502	0.241699	-0.117289	-0.032781	0.076497	-0.091197	0.114492	-0.017497
Data503	0.243988	-0.12502	-0.037257	0.075378	-0.086924	0.11439	-0.021057
Data504	0.246023	-0.132904	-0.041631	0.074056	-0.08255	0.114136	-0.024211
Data505	0.247548	-0.140839	-0.04598	0.072581	-0.078125	0.113678	-0.027262
Data506	0.248159	-0.148824	-0.050379	0.070953	-0.073751	0.112915	-0.030721
Data507	0.247701	-0.156759	-0.054855	0.069275	-0.069631	0.111796	-0.03479
Data508	0.245972	-0.164591	-0.059433	0.067546	-0.065715	0.110321	-0.04008
Data509	0.242971	-0.172272	-0.064087	0.065765	-0.062205	0.108439	-0.046692
Data510	0.238749	-0.179799	-0.068766	0.063934	-0.059153	0.106099	-0.054728
Data511	0.233714	-0.187124	-0.073446	0.062103	-0.05661	0.103353	-0.063985
Data512	0.228221	-0.194295	-0.078023	0.060221	-0.054677	0.100301	-0.074259
Data513	0.22288	-0.201213	-0.082397	0.058339	-0.053304	0.096944	-0.085246
Data514	0.218252	-0.207926	-0.086517	0.056458	-0.052541	0.093435	-0.096537
Data515	0.214793	-0.214437	-0.09023	0.054576	-0.052338	0.089823	-0.107625
Data516	0.212911	-0.220693	-0.093486	0.052795	-0.052694	0.086212	-0.118408
Data517	0.212708	-0.226695	-0.096232	0.051117	-0.053457	0.082753	-0.128479
Data518	0.214132	-0.232493	-0.098394	0.04954	-0.054626	0.079549	-0.137838
Data519	0.217082	-0.238088	-0.099996	0.048167	-0.056101	0.07665	-0.146484
Data520	0.221202	-0.243479	-0.100988	0.047048	-0.057729	0.074158	-0.154317
Data521	0.226034	-0.248667	-0.101446	0.046082	-0.059408	0.072123	-0.161438
Data522	0.231272	-0.253652	-0.101395	0.045369	-0.061137	0.070597	-0.167745
Data523	0.236511	-0.258433	-0.100911	0.04481	-0.062764	0.06958	-0.17334
Data524	0.241445	-0.263062	-0.100098	0.044403	-0.06424	0.069122	-0.178121
Data525	0.245717	-0.267537	-0.099004	0.044047	-0.06546	0.069173	-0.181986
Data526	0.249125	-0.271861	-0.097733	0.043742	-0.066477	0.069784	-0.185038
Data527	0.251414	-0.275981	-0.096385	0.043386	-0.06724	0.070903	-0.187174
Data528	0.25238	-0.279948	-0.095037	0.042877	-0.067749	0.07253	-0.188599
Data529	0.251872	-0.283712	-0.093765	0.042267	-0.068054	0.074666	-0.189311
Data530	0.249837	-0.287323	-0.092672	0.041402	-0.068207	0.07726	-0.189616
Data531	0.246328	-0.29068	-0.091782	0.040334	-0.068207	0.080261	-0.189718
Data532	0.241648	-0.293833	-0.091171	0.039012	-0.068156	0.083618	-0.190023
Data533	0.236155	-0.296682	-0.090815	0.037435	-0.068156	0.087382	-0.190633
Data534	0.230306	-0.299276	-0.09079	0.035655	-0.068309	0.0914	-0.191854
Data535	0.224609	-0.301514	-0.091019	0.03362	-0.068614	0.095723	-0.193888
Data536	0.219523	-0.303446	-0.091502	0.031382	-0.069224	0.100199	-0.196838
Data537	0.215149	-0.305023	-0.092189	0.02889	-0.07014	0.104828	-0.200806
Data538	0.211639	-0.306244	-0.092977	0.026194	-0.07136	0.109507	-0.205688
Data539	0.208689	-0.307058	-0.093816	0.023244	-0.072988	0.114237	-0.211385
Data540	0.205943	-0.307566	-0.094655	0.020091	-0.074921	0.118917	-0.217489
Data541	0.202891	-0.30777	-0.095367	0.016683	-0.077057	0.123494	-0.223897
Data542	0.199076	-0.307719	-0.095927	0.013021	-0.079447	0.12797	-0.230204
Data543	0.194295	-0.307515	-0.096232	0.009054	-0.08194	0.132294	-0.236104
Data544	0.188446	-0.307159	-0.096283	0.004934	-0.084432	0.136515	-0.241496
Data545	0.181681	-0.306753	-0.096029	0.00061	-0.086823	0.140533	-0.246073
Data546	0.174459	-0.306447	-0.095495	-0.003764	-0.089111	0.144399	-0.249736
Data547	0.16744	-0.306244	-0.094681	-0.00824	-0.091248	0.148112	-0.252482
Data548	0.161133	-0.306244	-0.093638	-0.012665	-0.093129	0.151723	-0.254211
Data549	0.15625	-0.306498	-0.092417	-0.016988	-0.094859	0.155131	-0.255229
Data550	0.153097	-0.307058	-0.09112	-0.021108	-0.096385	0.158386	-0.255432
Data551	0.151978	-0.307922	-0.089823	-0.024923	-0.097758	0.161489	-0.254924
Data552	0.152791	-0.309041	-0.088628	-0.028381	-0.09903	0.164439	-0.253906
Data553	0.155182	-0.310415	-0.087636	-0.031433	-0.100301	0.167185	-0.252482
Data554	0.158742	-0.311991	-0.086899	-0.034027	-0.101522	0.169779	-0.250448
Data555	0.16276	-0.313619	-0.086517	-0.036214	-0.102844	0.172221	-0.247904
Data556	0.166575	-0.315297	-0.086594	-0.037944	-0.104167	0.17451	-0.244954
Data557	0.169525	-0.316976	-0.087102	-0.039266	-0.105591	0.176697	-0.241394
Data558	0.171051	-0.318502	-0.088145	-0.040232	-0.107015	0.178833	-0.237427
Data559	0.170695	-0.319977	-0.089722	-0.040894	-0.10849	0.180918	-0.233053
Data560	0.168101	-0.321248	-0.091807	-0.041351	-0.109965	0.183055	-0.228577
Data561	0.163116	-0.322418	-0.094401	-0.041606	-0.111338	0.185293	-0.224101
Data562	0.155843	-0.323537	-0.097453	-0.041809	-0.112661	0.187683	-0.21993
Data563	0.146434	-0.324605	-0.100937	-0.041962	-0.113932	0.190277	-0.216268
Data564	0.135193	-0.325724	-0.104777	-0.042114	-0.115153	0.193024	-0.21342
Data565	0.122681	-0.326945	-0.108897	-0.042419	-0.116323	0.195974	-0.211283
Data566	0.109507	-0.328318	-0.113246	-0.042826	-0.117544	0.199076	-0.209961
Data567	0.096334	-0.329844	-0.117747	-0.043437	-0.118815	0.202281	-0.209351
Data568	0.083771	-0.331523	-0.122325	-0.04425	-0.120188	0.205485	-0.209351
Data569	0.072327	-0.333405	-0.126902	-0.045369	-0.121663	0.208689	-0.209452
Data570	0.062307	-0.335439	-0.131454	-0.046743	-0.123342	0.21169	-0.209554
Data571	0.053762	-0.337524	-0.13588	-0.04837	-0.125122	0.214488	-0.209351
Data572	0.046692	-0.33961	-0.140203	-0.050252	-0.126953	0.21698	-0.208435
Data573	0.040894	-0.341593	-0.144323	-0.052389	-0.128835	0.219116	-0.206706
Data574	0.036112	-0.343424	-0.148214	-0.054728	-0.130717	0.220896	-0.204163
Data575	0.032196	-0.345001	-0.151876	-0.05717	-0.132446	0.22227	-0.200704
Data576	0.02889	-0.346273	-0.155284	-0.059713	-0.133972	0.223287	-0.19633
Data577	0.025991	-0.347188	-0.158412	-0.062256	-0.135244	0.223999	-0.191243
Data578	0.023244	-0.347748	-0.161285	-0.064748	-0.136159	0.224508	-0.185343
Data579	0.020498	-0.34785	-0.163905	-0.067037	-0.136668	0.224864	-0.179036
Data580	0.017293	-0.347646	-0.166295	-0.069071	-0.136871	0.225169	-0.172221
Data581	0.013377	-0.347036	-0.168508	-0.070801	-0.136668	0.225525	-0.1651
Data582	0.008494	-0.34612	-0.170542	-0.072123	-0.136159	0.226034	-0.157674
Data583	0.002441	-0.34495	-0.172526	-0.072988	-0.135498	0.226695	-0.150146
Data584	-0.00473	-0.343526	-0.174433	-0.073344	-0.134633	0.22761	-0.142619
Data585	-0.013021	-0.341949	-0.176392	-0.073191	-0.13382	0.228729	-0.135091
Data586	-0.021973	-0.34022	-0.178452	-0.07253	-0.133057	0.230103	-0.12797
Data587	-0.031331	-0.338389	-0.180664	-0.071309	-0.132548	0.231679	-0.121358
Data588	-0.040741	-0.336456	-0.18308	-0.069682	-0.132243	0.233358	-0.115458
Data589	-0.049795	-0.334524	-0.18575	-0.067596	-0.132294	0.235189	-0.110372
Data590	-0.058289	-0.332591	-0.188675	-0.065155	-0.132751	0.23702	-0.106303
Data591	-0.066121	-0.330658	-0.191879	-0.062459	-0.133565	0.238749	-0.103353
Data592	-0.073242	-0.328827	-0.195363	-0.05956	-0.134735	0.240326	-0.101318
Data593	-0.079651	-0.327098	-0.199102	-0.056508	-0.136261	0.241648	-0.100098
Data594	-0.085602	-0.325572	-0.202993	-0.053406	-0.138041	0.242666	-0.099386
Data595	-0.091298	-0.324198	-0.207036	-0.050354	-0.140025	0.243276	-0.09908
Data596	-0.096893	-0.32313	-0.211131	-0.047302	-0.142161	0.243429	-0.098674
Data597	-0.102743	-0.322266	-0.215225	-0.044352	-0.144399	0.243073	-0.098063
Data598	-0.108948	-0.321706	-0.219243	-0.041555	-0.146688	0.242157	-0.096944
Data599	-0.115611	-0.321452	-0.223134	-0.038961	-0.148926	0.240733	-0.09552
Data600	-0.122833	-0.321503	-0.226796	-0.03657	-0.151113	0.2388	-0.093587
Data601	-0.130615	-0.321808	-0.230179	-0.034332	-0.153249	0.236308	-0.091248
Data602	-0.138804	-0.322316	-0.233307	-0.032298	-0.155284	0.233409	-0.088704
Data603	-0.1474	-0.323029	-0.236079	-0.030467	-0.157166	0.230052	-0.08606
Data604	-0.15625	-0.323842	-0.23852	-0.028839	-0.158946	0.22639	-0.083313
Data605	-0.165354	-0.324809	-0.240657	-0.027415	-0.160573	0.222422	-0.08077
Data606	-0.174561	-0.325775	-0.242462	-0.026194	-0.162048	0.218201	-0.078328
Data607	-0.183716	-0.326792	-0.243988	-0.025177	-0.163371	0.213826	-0.07609
Data608	-0.192617	-0.327759	-0.245285	-0.024465	-0.164541	0.2093	-0.074158
Data609	-0.20106	-0.328725	-0.246404	-0.023956	-0.165507	0.20462	-0.072327
Data610	-0.208944	-0.329692	-0.24737	-0.023804	-0.166372	0.199788	-0.070597
Data611	-0.216268	-0.330658	-0.248235	-0.023956	-0.167084	0.194855	-0.069071
Data612	-0.223083	-0.331675	-0.249049	-0.024516	-0.167694	0.189768	-0.067749
Data613	-0.229645	-0.332692	-0.249837	-0.025431	-0.168203	0.18453	-0.066732
Data614	-0.236206	-0.333811	-0.250651	-0.026805	-0.168762	0.179138	-0.06602
Data615	-0.242971	-0.334981	-0.251541	-0.028585	-0.169271	0.173594	-0.065613
Data616	-0.250142	-0.336253	-0.252482	-0.030823	-0.16983	0.167898	-0.065613
Data617	-0.257721	-0.337626	-0.253499	-0.033468	-0.170492	0.162048	-0.06602
Data618	-0.265503	-0.33905	-0.254593	-0.036418	-0.171102	0.156097	-0.066732
Data619	-0.273285	-0.340576	-0.255788	-0.039673	-0.171763	0.150045	-0.067342
Data620	-0.280762	-0.342051	-0.257009	-0.043132	-0.172323	0.143941	-0.067851
Data621	-0.287628	-0.343577	-0.25828	-0.046692	-0.172679	0.137838	-0.067749
Data622	-0.293783	-0.345052	-0.259552	-0.050201	-0.172729	0.131734	-0.067037
Data623	-0.299123	-0.346425	-0.260747	-0.053609	-0.172373	0.125682	-0.065308
Data624	-0.303853	-0.347646	-0.261841	-0.056864	-0.171407	0.119781	-0.062764
Data625	-0.308024	-0.348714	-0.262807	-0.059814	-0.16983	0.113983	-0.059204
Data626	-0.311839	-0.349579	-0.263545	-0.062459	-0.167542	0.108439	-0.055135
Data627	-0.31545	-0.350189	-0.264028	-0.064748	-0.164439	0.103149	-0.050557
Data628	-0.318909	-0.350596	-0.264231	-0.066681	-0.160573	0.098114	-0.04598
Data629	-0.322215	-0.350698	-0.264079	-0.068309	-0.156047	0.093435	-0.041606
Data630	-0.325267	-0.350494	-0.26357	-0.069682	-0.150909	0.08906	-0.03774
Data631	-0.328064	-0.350087	-0.262655	-0.070852	-0.145365	0.085042	-0.034587
Data632	-0.330505	-0.349375	-0.261358	-0.071869	-0.139465	0.081329	-0.032247
Data633	-0.332642	-0.348409	-0.259705	-0.072734	-0.133514	0.077922	-0.030721
Data634	-0.334574	-0.347239	-0.257721	-0.073598	-0.127563	0.074819	-0.030009
Data635	-0.336405	-0.345917	-0.255432	-0.074412	-0.121867	0.071971	-0.030009
Data636	-0.338186	-0.344493	-0.252914	-0.075226	-0.116526	0.069326	-0.030619
Data637	-0.339915	-0.342967	-0.250219	-0.07604	-0.111643	0.066884	-0.031637
Data638	-0.341644	-0.341441	-0.247447	-0.076904	-0.10732	0.064596	-0.032857
Data639	-0.343272	-0.339966	-0.244675	-0.077718	-0.103607	0.06251	-0.03418
