# Supplementary material for: Integration of MRI and somatosensory evoked potentials facilitate diagnosis of spinal cord compression
Source: Sci Rep. 2023 May 15;13:7861. doi: 10.1038/s41598-023-34832-2 (PMC10185544; doi:10.1038/s41598-023-34832-2)
Supplement: Supplementary file 3 — Supplementary Information 3. [file 41598_2023_34832_MOESM3_ESM.zip › Preoperative SSEP data/spinal cord compression group/3310757_2/3310757_2_Rt Tibial SEP_Cz'-Fpz_200829_120504.csv]

Index	1	2	3	4	5	6	7	8	9	10
Name	Cz'-Fpz	Cz'-Fpz	Cz'-Fpz	Cz'-Fpz	Cz'-Fpz	Cz'-Fpz	Cz'-Fpz	Cz'-Fpz	Cz'-Fpz	Cz'-Fpz
Time	2.02001E+13	2.02001E+13	2.02001E+13	2.02001E+13	2.02001E+13	2.02001E+13	2.02001E+13	2.02001E+13	2.02001E+13	2.02001E+13
Highcut	500	500	500	500	500	500	500	500	500	500
Lowcut	10	10	10	10	10	10	10	10	10	10
Period	0.000156	0.000156	0.000156	0.000156	0.000156	0.000156	0.000156	0.000156	0.000156	0.000156
Averages	120	120	120	120	120	120	120	120	120	120
Int (mA)	18/17.9mA	18/17.9mA	18/17.9mA	18/17.9mA	18/17.9mA	18/17.9mA	18/17.9mA	18/17.9mA	18/17.9mA	18/17.9mA
Pulse Width (�gs)	200�s	200�s	200�s	200�s	200�s	200�s	200�s	200�s	200�s	200�s
Rep Rate (Hz)	2.78Hz	2.78Hz	2.78Hz	2.78Hz	2.78Hz	2.78Hz	2.78Hz	2.78Hz	2.78Hz	2.78Hz
Data0	0.727336	-0.117289	-0.17395	0.061239	0.151672	0.36204	0.408223	0.271606	-0.088399	0.210266
Data1	0.792745	-0.12736	-0.186361	0.05778	0.141805	0.353394	0.402425	0.265401	-0.096944	0.208842
Data2	0.8196	-0.14506	-0.205892	0.045471	0.125936	0.33905	0.391235	0.25411	-0.111084	0.202637
Data3	0.79834	-0.169779	-0.23173	0.024618	0.104472	0.319417	0.374756	0.237935	-0.130208	0.191854
Data4	0.727641	-0.200704	-0.263062	-0.003764	0.078125	0.295003	0.353495	0.217489	-0.153503	0.177002
Data5	0.615336	-0.23641	-0.29836	-0.038045	0.047913	0.266927	0.328471	0.193583	-0.180054	0.158793
Data6	0.476685	-0.274963	-0.3361	-0.076192	0.015259	0.23641	0.3007	0.167236	-0.208333	0.138448
Data7	0.330302	-0.314636	-0.374349	-0.11556	-0.018107	0.204671	0.271403	0.139669	-0.236918	0.116984
Data8	0.1946	-0.353292	-0.411174	-0.153809	-0.050964	0.173238	0.242106	0.112305	-0.264384	0.095825
Data9	0.083618	-0.389099	-0.444946	-0.188497	-0.081787	0.143433	0.213928	0.086365	-0.289307	0.07609
Data10	0.004985	-0.420634	-0.474141	-0.217896	-0.109253	0.11617	0.18809	0.062866	-0.310669	0.058899
Data11	-0.039978	-0.446472	-0.497945	-0.24058	-0.132446	0.092468	0.165405	0.042928	-0.327555	0.045064
Data12	-0.05544	-0.466105	-0.515442	-0.255941	-0.150859	0.072835	0.146586	0.026957	-0.339762	0.034993
Data13	-0.04893	-0.479024	-0.526733	-0.263875	-0.164185	0.057373	0.131938	0.015361	-0.346985	0.028992
Data14	-0.028381	-0.485535	-0.53182	-0.264893	-0.172628	0.046082	0.121358	0.008138	-0.34963	0.027059
Data15	-0.000916	-0.486043	-0.531514	-0.259908	-0.176392	0.038554	0.114746	0.004985	-0.348104	0.02889
Data16	0.027059	-0.481364	-0.52653	-0.250244	-0.17629	0.034281	0.111491	0.00529	-0.343221	0.033976
Data17	0.05188	-0.472412	-0.517985	-0.237223	-0.173136	0.032654	0.111186	0.008647	-0.335693	0.041809
Data18	0.071615	-0.460307	-0.506795	-0.222168	-0.167643	0.032959	0.113118	0.014343	-0.326436	0.051575
Data19	0.085653	-0.446065	-0.494181	-0.206299	-0.160624	0.034587	0.116679	0.021464	-0.316264	0.062764
Data20	0.094604	-0.430705	-0.480855	-0.190735	-0.152995	0.036825	0.121155	0.0295	-0.305888	0.074666
Data21	0.099589	-0.414937	-0.467631	-0.176086	-0.145365	0.039266	0.126139	0.037842	-0.295817	0.086873
Data22	0.101624	-0.399475	-0.455221	-0.163269	-0.138346	0.041504	0.131226	0.046082	-0.28656	0.098877
Data23	0.102132	-0.384827	-0.443929	-0.152181	-0.132345	0.043335	0.136007	0.053711	-0.278219	0.110474
Data24	0.10203	-0.371806	-0.434367	-0.142619	-0.127869	0.04425	0.140076	0.06073	-0.271505	0.121358
Data25	0.101827	-0.360006	-0.426127	-0.134786	-0.124817	0.044657	0.143534	0.066427	-0.265605	0.131124
Data26	0.101929	-0.349121	-0.418905	-0.128682	-0.122884	0.044657	0.146586	0.071818	-0.260315	0.140686
Data27	0.102234	-0.339559	-0.412903	-0.1238	-0.122477	0.04425	0.149028	0.076294	-0.255839	0.149434
Data28	0.102437	-0.331217	-0.407918	-0.119934	-0.123393	0.043437	0.150655	0.080058	-0.251872	0.157471
Data29	0.102234	-0.323995	-0.403748	-0.116882	-0.125631	0.042318	0.151672	0.083008	-0.24821	0.164795
Data30	0.101217	-0.317688	-0.400187	-0.114237	-0.128988	0.040995	0.151978	0.085246	-0.244751	0.171611
Data31	0.099284	-0.312297	-0.396932	-0.111898	-0.13326	0.039469	0.151672	0.086873	-0.241191	0.177816
Data32	0.096639	-0.307719	-0.393982	-0.109558	-0.138346	0.037944	0.150757	0.087992	-0.237528	0.183716
Data33	0.093486	-0.30365	-0.39093	-0.107117	-0.143941	0.036418	0.149231	0.088501	-0.233561	0.189209
Data34	0.09023	-0.30009	-0.387878	-0.104472	-0.150045	0.03479	0.147298	0.088501	-0.22939	0.1946
Data35	0.08728	-0.297038	-0.38442	-0.101522	-0.156352	0.033061	0.144857	0.087992	-0.224915	0.199687
Data36	0.084737	-0.294291	-0.380758	-0.098165	-0.16276	0.031331	0.142008	0.087077	-0.220337	0.204773
Data37	0.082703	-0.291951	-0.376689	-0.094401	-0.169169	0.0295	0.138855	0.085754	-0.215556	0.209961
Data38	0.080872	-0.289917	-0.372213	-0.09023	-0.175578	0.027466	0.135498	0.084025	-0.210775	0.215149
Data39	0.079142	-0.288086	-0.36733	-0.085754	-0.181783	0.02533	0.132039	0.081889	-0.206095	0.220439
Data40	0.077006	-0.28656	-0.362142	-0.081075	-0.187988	0.022888	0.128479	0.079447	-0.201619	0.22583
Data41	0.074463	-0.285339	-0.356445	-0.076192	-0.19399	0.020243	0.12502	0.076599	-0.197245	0.231222
Data42	0.071411	-0.28422	-0.350444	-0.071208	-0.199788	0.017395	0.121663	0.073547	-0.193176	0.236715
Data43	0.068156	-0.283305	-0.344035	-0.066325	-0.205383	0.014343	0.11851	0.070292	-0.189412	0.242106
Data44	0.065002	-0.282593	-0.337219	-0.061544	-0.210876	0.01119	0.11556	0.066732	-0.185852	0.247396
Data45	0.062358	-0.281982	-0.330098	-0.057068	-0.216268	0.008036	0.113017	0.062968	-0.182597	0.252584
Data46	0.060425	-0.281474	-0.322469	-0.052795	-0.221456	0.004985	0.110779	0.059001	-0.179342	0.257365
Data47	0.059408	-0.280965	-0.314433	-0.049032	-0.22644	0.002136	0.108846	0.054932	-0.17629	0.261739
Data48	0.059204	-0.280457	-0.305888	-0.045675	-0.231222	-0.000305	0.10732	0.050659	-0.173136	0.265605
Data49	0.059306	-0.28005	-0.296834	-0.042725	-0.235799	-0.002441	0.106099	0.046285	-0.169881	0.26886
Data50	0.059509	-0.279541	-0.287272	-0.040181	-0.240072	-0.004171	0.105082	0.041707	-0.166423	0.271606
Data51	0.059102	-0.279032	-0.276998	-0.038147	-0.244141	-0.00529	0.104268	0.03713	-0.16276	0.273641
Data52	0.057983	-0.278422	-0.266215	-0.036316	-0.247803	-0.0059	0.103556	0.03245	-0.158691	0.274963
Data53	0.055847	-0.27771	-0.254822	-0.03479	-0.25116	-0.006002	0.102946	0.027771	-0.154419	0.275777
Data54	0.052795	-0.276896	-0.242818	-0.033569	-0.25411	-0.005697	0.102132	0.02299	-0.14974	0.275981
Data55	0.049133	-0.275981	-0.230204	-0.03245	-0.256653	-0.004883	0.101217	0.018311	-0.144653	0.275574
Data56	0.045369	-0.27476	-0.217082	-0.031331	-0.258891	-0.003764	0.099996	0.013733	-0.139364	0.274658
Data57	0.041707	-0.273336	-0.203654	-0.030314	-0.26062	-0.002441	0.09847	0.009359	-0.13387	0.273336
Data58	0.038452	-0.271505	-0.189819	-0.029093	-0.261841	-0.001119	0.096436	0.005086	-0.128276	0.271708
Data59	0.035909	-0.26947	-0.175883	-0.027568	-0.262756	0.000102	0.093791	0.001017	-0.122579	0.269674
Data60	0.033976	-0.267131	-0.161845	-0.025838	-0.263367	0.001322	0.090637	-0.002747	-0.116882	0.267334
Data61	0.032552	-0.264384	-0.147909	-0.023702	-0.26357	0.002238	0.086772	-0.006409	-0.111389	0.264791
Data62	0.031331	-0.261332	-0.134176	-0.021057	-0.263468	0.002848	0.082397	-0.009867	-0.106099	0.262146
Data63	0.030009	-0.258077	-0.12085	-0.017904	-0.263163	0.003153	0.077311	-0.013123	-0.101217	0.259196
Data64	0.028381	-0.254517	-0.107931	-0.014242	-0.262756	0.003153	0.071716	-0.016378	-0.096639	0.256144
Data65	0.026449	-0.250854	-0.095622	-0.010071	-0.262349	0.002848	0.065715	-0.01943	-0.09257	0.252991
Data66	0.024007	-0.246989	-0.083822	-0.005595	-0.261841	0.00234	0.059408	-0.022583	-0.088908	0.249837
Data67	0.021159	-0.243225	-0.072835	-0.000712	-0.261536	0.001729	0.052897	-0.025736	-0.085754	0.246684
Data68	0.018005	-0.239461	-0.062358	0.004171	-0.261332	0.001017	0.046387	-0.028992	-0.08311	0.243429
Data69	0.014954	-0.235799	-0.052592	0.009155	-0.261434	0.000407	0.039876	-0.03245	-0.080872	0.240377
Data70	0.012105	-0.232239	-0.043335	0.014038	-0.261841	0	0.033671	-0.035909	-0.079041	0.237427
Data71	0.009664	-0.228984	-0.034688	0.018514	-0.262655	-0.000203	0.027873	-0.039673	-0.077413	0.23468
Data72	0.008036	-0.225932	-0.026347	0.022685	-0.263672	-0.000102	0.02238	-0.043437	-0.07609	0.232137
Data73	0.007121	-0.223287	-0.018412	0.026245	-0.264994	0.000305	0.017497	-0.047302	-0.07487	0.229797
Data74	0.006917	-0.220947	-0.010681	0.029195	-0.266622	0.001119	0.013021	-0.051168	-0.073649	0.227661
Data75	0.007324	-0.218913	-0.003052	0.031535	-0.26825	0.00234	0.009155	-0.055033	-0.072327	0.22583
Data76	0.007935	-0.217183	0.004272	0.033162	-0.269979	0.003967	0.005697	-0.058797	-0.070801	0.224101
Data77	0.008341	-0.215861	0.011698	0.034383	-0.271606	0.005798	0.002645	-0.062358	-0.06897	0.222473
Data78	0.008036	-0.214945	0.019023	0.034993	-0.273031	0.008036	0	-0.065613	-0.066732	0.220947
Data79	0.006612	-0.214233	0.026449	0.035197	-0.27415	0.010376	-0.00234	-0.068665	-0.063985	0.219523
Data80	0.003662	-0.213826	0.033773	0.035197	-0.27476	0.012817	-0.004374	-0.071309	-0.060628	0.217997
Data81	-0.000814	-0.213725	0.041097	0.034892	-0.274862	0.015259	-0.006307	-0.073649	-0.056559	0.216268
Data82	-0.006714	-0.213826	0.048421	0.034485	-0.274455	0.0177	-0.007935	-0.075582	-0.05188	0.214437
Data83	-0.013631	-0.21403	0.055644	0.03418	-0.273438	0.02004	-0.00946	-0.077006	-0.04659	0.212301
Data84	-0.020854	-0.214335	0.062764	0.033875	-0.271708	0.022278	-0.010783	-0.078125	-0.040487	0.209859
Data85	-0.027873	-0.21464	0.069784	0.033773	-0.269572	0.024414	-0.011902	-0.078939	-0.033773	0.207113
Data86	-0.034078	-0.214945	0.076599	0.033875	-0.266927	0.026347	-0.012817	-0.079244	-0.026347	0.204061
Data87	-0.039063	-0.215251	0.083313	0.034383	-0.263875	0.028178	-0.013529	-0.079346	-0.018311	0.200704
Data88	-0.042826	-0.215352	0.090027	0.035197	-0.26062	0.029907	-0.01414	-0.079041	-0.009766	0.197042
Data89	-0.045471	-0.215352	0.096537	0.036519	-0.257161	0.031535	-0.014445	-0.07843	-0.000814	0.193075
Data90	-0.047302	-0.215149	0.102946	0.03835	-0.253601	0.033162	-0.014648	-0.077515	0.008443	0.189006
Data91	-0.048726	-0.214844	0.109355	0.04069	-0.250142	0.034892	-0.01475	-0.076294	0.018005	0.184835
Data92	-0.050252	-0.214335	0.115662	0.043437	-0.246785	0.036723	-0.01475	-0.074768	0.027771	0.180562
Data93	-0.052185	-0.213623	0.121969	0.046692	-0.243632	0.038656	-0.01475	-0.072937	0.037638	0.17629
Data94	-0.054423	-0.212809	0.128276	0.050354	-0.24058	0.04069	-0.01475	-0.070801	0.047404	0.172017
Data95	-0.056864	-0.211995	0.134583	0.054321	-0.237732	0.04303	-0.014954	-0.068258	0.057068	0.16805
Data96	-0.059204	-0.21108	0.140889	0.058492	-0.235087	0.045573	-0.015259	-0.065511	0.066427	0.164185
Data97	-0.061035	-0.210164	0.147196	0.062764	-0.232544	0.048218	-0.015767	-0.062459	0.075582	0.160522
Data98	-0.061951	-0.209147	0.153402	0.067139	-0.230103	0.051168	-0.016479	-0.059102	0.08433	0.157166
Data99	-0.061646	-0.208232	0.159607	0.071411	-0.227661	0.054118	-0.017497	-0.055644	0.09257	0.154114
Data100	-0.059814	-0.207316	0.165812	0.075684	-0.22522	0.05717	-0.018819	-0.051982	0.100505	0.151367
Data101	-0.056458	-0.206502	0.171916	0.079854	-0.222778	0.060221	-0.020447	-0.048319	0.107829	0.148926
Data102	-0.051676	-0.205688	0.177917	0.083822	-0.220337	0.063273	-0.022278	-0.044759	0.114746	0.14679
Data103	-0.045776	-0.204773	0.183818	0.087687	-0.217794	0.066121	-0.024414	-0.0413	0.121155	0.144958
Data104	-0.039063	-0.203959	0.189718	0.091451	-0.215251	0.068766	-0.026754	-0.038147	0.127055	0.143433
Data105	-0.032145	-0.203044	0.195414	0.095215	-0.212809	0.071106	-0.029093	-0.0354	0.132446	0.142008
Data106	-0.02533	-0.202026	0.201009	0.098775	-0.210368	0.073242	-0.031637	-0.033061	0.137533	0.140889
Data107	-0.019328	-0.201009	0.206502	0.102234	-0.208028	0.075073	-0.034078	-0.03123	0.14211	0.139872
Data108	-0.014343	-0.19989	0.211894	0.105591	-0.205892	0.076497	-0.036316	-0.030009	0.146383	0.139058
Data109	-0.010986	-0.198669	0.217183	0.108744	-0.203959	0.077718	-0.038452	-0.029399	0.15035	0.138245
Data110	-0.009054	-0.197347	0.22227	0.111796	-0.202332	0.078634	-0.040283	-0.029297	0.154114	0.137431
Data111	-0.008647	-0.196025	0.227051	0.114441	-0.201009	0.079346	-0.041809	-0.029704	0.157674	0.136617
Data112	-0.009562	-0.194702	0.231527	0.116984	-0.199992	0.079854	-0.042725	-0.030619	0.161133	0.135701
Data113	-0.011597	-0.193278	0.235697	0.11912	-0.199178	0.080363	-0.043233	-0.031942	0.16449	0.134684
Data114	-0.014445	-0.191854	0.23936	0.120951	-0.198669	0.080668	-0.043132	-0.033569	0.16805	0.133667
Data115	-0.018107	-0.19043	0.242615	0.122579	-0.198364	0.081075	-0.042419	-0.035502	0.171611	0.132446
Data116	-0.022278	-0.189006	0.24526	0.123901	-0.198059	0.081482	-0.041199	-0.037537	0.175374	0.131022
Data117	-0.027059	-0.187581	0.247192	0.12502	-0.197856	0.081991	-0.039368	-0.039673	0.179443	0.129598
Data118	-0.03245	-0.186157	0.248617	0.125936	-0.197449	0.082499	-0.037028	-0.041809	0.183818	0.127869
Data119	-0.038249	-0.184631	0.249329	0.12675	-0.196838	0.083211	-0.034281	-0.043742	0.188497	0.126139
Data120	-0.04425	-0.183004	0.249532	0.127563	-0.195821	0.084025	-0.031128	-0.045573	0.193481	0.124105
Data121	-0.050354	-0.181274	0.249125	0.128276	-0.194397	0.084839	-0.027669	-0.047099	0.198873	0.121969
Data122	-0.056254	-0.179545	0.248413	0.129089	-0.192464	0.085653	-0.024007	-0.048319	0.204468	0.119731
Data123	-0.062052	-0.177612	0.247396	0.129903	-0.189819	0.086466	-0.020243	-0.049133	0.210368	0.117289
Data124	-0.067749	-0.17568	0.246379	0.13092	-0.186564	0.087179	-0.016276	-0.049438	0.21637	0.114644
Data125	-0.073649	-0.173747	0.245463	0.132141	-0.182699	0.087891	-0.012309	-0.049438	0.222575	0.112
Data126	-0.080058	-0.171916	0.244751	0.133769	-0.178324	0.088399	-0.008341	-0.04893	0.22878	0.109151
Data127	-0.087382	-0.170288	0.244548	0.135701	-0.173238	0.088704	-0.004272	-0.047913	0.234884	0.106201
Data128	-0.095723	-0.168864	0.244853	0.138143	-0.167745	0.08901	-0.000305	-0.046488	0.240885	0.103048
Data129	-0.104879	-0.167847	0.245972	0.140991	-0.161947	0.08901	0.003662	-0.044759	0.246684	0.099894
Data130	-0.114543	-0.167033	0.247803	0.144348	-0.155843	0.08901	0.007833	-0.042725	0.252279	0.096741
Data131	-0.124308	-0.166728	0.250448	0.148112	-0.149536	0.088908	0.012105	-0.040487	0.257568	0.093486
Data132	-0.133362	-0.166829	0.253906	0.152283	-0.143229	0.088704	0.016276	-0.038249	0.262553	0.09023
Data133	-0.1415	-0.167236	0.258179	0.156759	-0.136922	0.088501	0.02065	-0.036011	0.267131	0.086873
Data134	-0.148417	-0.167847	0.263062	0.161438	-0.130819	0.088501	0.025024	-0.034078	0.271403	0.083618
Data135	-0.154215	-0.16866	0.268555	0.166117	-0.124817	0.088501	0.029297	-0.032349	0.27537	0.080465
Data136	-0.159098	-0.169474	0.274455	0.170593	-0.11912	0.088603	0.033569	-0.031026	0.279032	0.077311
Data137	-0.163574	-0.170085	0.28066	0.174866	-0.113627	0.088908	0.037638	-0.030111	0.282389	0.074259
Data138	-0.16805	-0.170492	0.286967	0.17863	-0.108337	0.089417	0.041402	-0.029806	0.285543	0.071309
Data139	-0.172831	-0.170492	0.293376	0.181885	-0.103251	0.090027	0.044963	-0.029907	0.288391	0.068359
Data140	-0.177917	-0.169983	0.299784	0.18453	-0.098267	0.090739	0.048116	-0.030518	0.291138	0.065613
Data141	-0.183512	-0.168864	0.306091	0.186564	-0.093486	0.091654	0.050761	-0.031535	0.293681	0.062866
Data142	-0.189311	-0.167135	0.312195	0.187988	-0.088806	0.09257	0.052999	-0.032959	0.296021	0.060221
Data143	-0.195211	-0.164795	0.318298	0.188802	-0.084127	0.093384	0.05483	-0.034587	0.29836	0.05778
Data144	-0.201213	-0.161743	0.3243	0.189209	-0.079549	0.094299	0.056051	-0.036316	0.300496	0.05544
Data145	-0.207011	-0.158183	0.3302	0.189107	-0.074972	0.095113	0.056966	-0.038147	0.302633	0.053202
Data146	-0.212809	-0.154012	0.3361	0.188802	-0.070292	0.095927	0.057475	-0.039876	0.304769	0.051168
Data147	-0.218608	-0.149536	0.342	0.188192	-0.065715	0.096537	0.05778	-0.041402	0.306702	0.049337
Data148	-0.224101	-0.144653	0.348104	0.187581	-0.061239	0.097249	0.057882	-0.042725	0.308634	0.047709
Data149	-0.229187	-0.139567	0.354309	0.186869	-0.056763	0.09786	0.057882	-0.043844	0.310465	0.046183
Data150	-0.233459	-0.134277	0.360819	0.186259	-0.05249	0.09847	0.057882	-0.044657	0.312195	0.044861
Data151	-0.236613	-0.128988	0.367635	0.185649	-0.048421	0.099182	0.057983	-0.045268	0.313822	0.043742
Data152	-0.238037	-0.123698	0.374858	0.185242	-0.044454	0.099996	0.058187	-0.045573	0.315247	0.042725
Data153	-0.237528	-0.11851	0.382284	0.184937	-0.040792	0.100911	0.058492	-0.045776	0.316569	0.041809
Data154	-0.234985	-0.113627	0.390116	0.184835	-0.037435	0.101929	0.058899	-0.045675	0.317688	0.040894
Data155	-0.230611	-0.108948	0.398356	0.184937	-0.034281	0.103048	0.059306	-0.045369	0.318705	0.039876
Data156	-0.224813	-0.104574	0.406799	0.185242	-0.031433	0.10437	0.059713	-0.045064	0.319417	0.038757
Data157	-0.218404	-0.100606	0.415446	0.18575	-0.02889	0.105693	0.060018	-0.044454	0.320028	0.037537
Data158	-0.212097	-0.097148	0.424296	0.186361	-0.02655	0.106913	0.060018	-0.043742	0.320333	0.036011
Data159	-0.206604	-0.094096	0.433044	0.187276	-0.024516	0.108134	0.059713	-0.042725	0.320536	0.03418
Data160	-0.202433	-0.091553	0.441793	0.188293	-0.022583	0.109049	0.059001	-0.041606	0.320435	0.032043
Data161	-0.19989	-0.089518	0.450236	0.189412	-0.020955	0.10966	0.05778	-0.040181	0.320129	0.029602
Data162	-0.199178	-0.087891	0.458272	0.190735	-0.01943	0.109762	0.056051	-0.038452	0.319621	0.026855
Data163	-0.200195	-0.086772	0.465902	0.192159	-0.017904	0.109456	0.053711	-0.036519	0.318909	0.023804
Data164	-0.202738	-0.085856	0.472819	0.193787	-0.016581	0.108439	0.051066	-0.034281	0.318095	0.020549
Data165	-0.206604	-0.085347	0.479024	0.195414	-0.015259	0.106812	0.047913	-0.03184	0.317078	0.01709
Data166	-0.211283	-0.084839	0.484517	0.197042	-0.013936	0.104472	0.044454	-0.029297	0.31606	0.013631
Data167	-0.21637	-0.084432	0.489197	0.198669	-0.012614	0.101522	0.040792	-0.02655	0.315043	0.010173
Data168	-0.221456	-0.083822	0.493062	0.200195	-0.011292	0.09786	0.03713	-0.023804	0.314026	0.006816
Data169	-0.225932	-0.083008	0.496216	0.201619	-0.009766	0.093689	0.033569	-0.021057	0.313212	0.00356
Data170	-0.229492	-0.081685	0.498556	0.20284	-0.00824	0.088908	0.030314	-0.018412	0.3125	0.00061
Data171	-0.231934	-0.079956	0.500285	0.203654	-0.00651	0.083822	0.027466	-0.015971	0.312093	-0.002035
Data172	-0.233154	-0.077515	0.501607	0.204163	-0.004781	0.07843	0.025126	-0.013631	0.312093	-0.004374
Data173	-0.233358	-0.074463	0.502421	0.204163	-0.002848	0.072835	0.023295	-0.011597	0.312398	-0.00651
Data174	-0.232849	-0.070597	0.503031	0.203756	-0.000712	0.06724	0.022176	-0.009766	0.313212	-0.008138
Data175	-0.232035	-0.06602	0.503438	0.202738	0.001322	0.061646	0.021769	-0.008036	0.314535	-0.009359
Data176	-0.231222	-0.060628	0.503743	0.201314	0.003662	0.056356	0.022074	-0.00651	0.316366	-0.010274
Data177	-0.230916	-0.054423	0.50415	0.199483	0.006002	0.05127	0.02299	-0.005086	0.318705	-0.010681
Data178	-0.231323	-0.047607	0.504659	0.197347	0.008341	0.046488	0.024618	-0.00356	0.321554	-0.010783
Data179	-0.232442	-0.040181	0.505371	0.195007	0.010783	0.042013	0.026855	-0.002035	0.324809	-0.010376
Data180	-0.234375	-0.032145	0.506287	0.192668	0.013123	0.037944	0.029704	-0.000305	0.328471	-0.009562
Data181	-0.237325	-0.023702	0.507507	0.190531	0.015564	0.034078	0.033061	0.001526	0.33254	-0.008545
Data182	-0.241191	-0.014852	0.508931	0.188802	0.018005	0.030518	0.036825	0.003662	0.336812	-0.007121
Data183	-0.246175	-0.005798	0.510559	0.18748	0.020549	0.027161	0.041097	0.006002	0.341187	-0.005493
Data184	-0.251973	0.003255	0.512492	0.186768	0.023295	0.023905	0.045573	0.008647	0.345764	-0.003662
Data185	-0.258382	0.012614	0.514628	0.186564	0.026143	0.02065	0.050456	0.011495	0.35024	-0.001729
Data186	-0.264587	0.021973	0.516968	0.187073	0.029399	0.017497	0.05544	0.014547	0.354716	0.000102
Data187	-0.269775	0.031331	0.519613	0.188192	0.032959	0.014445	0.060527	0.0177	0.35909	0.001933
Data188	-0.273031	0.040792	0.522359	0.189819	0.03713	0.011292	0.065816	0.021057	0.363464	0.00356
Data189	-0.273641	0.050252	0.525411	0.191752	0.041911	0.008341	0.071004	0.024516	0.367635	0.004985
Data190	-0.2712	0.059814	0.528666	0.19399	0.047506	0.005595	0.076192	0.027974	0.371806	0.006104
Data191	-0.265503	0.069682	0.532328	0.196431	0.053914	0.003052	0.08138	0.031535	0.375977	0.006917
Data192	-0.257161	0.079753	0.536296	0.198975	0.061239	0.001119	0.086365	0.035197	0.380249	0.007528
Data193	-0.246684	0.090332	0.54067	0.201619	0.069478	-0.000203	0.091349	0.038859	0.384623	0.007833
Data194	-0.234782	0.101522	0.545553	0.204264	0.078837	-0.000814	0.096232	0.042623	0.389201	0.007935
Data195	-0.222066	0.113424	0.550944	0.207113	0.089315	-0.000509	0.101217	0.046488	0.393982	0.008138
Data196	-0.208842	0.126139	0.556946	0.210266	0.100911	0.000814	0.106201	0.050659	0.39917	0.008443
Data197	-0.195109	0.139872	0.563761	0.213826	0.113627	0.003459	0.111389	0.055135	0.404765	0.009054
Data198	-0.180766	0.154724	0.571187	0.217997	0.127563	0.007528	0.116984	0.06012	0.410868	0.010071
Data199	-0.165405	0.170593	0.579427	0.223083	0.142721	0.013123	0.123088	0.065511	0.417277	0.011902
Data200	-0.148824	0.187683	0.588582	0.229187	0.1592	0.020345	0.129801	0.071615	0.424296	0.014648
Data201	-0.131226	0.205994	0.598551	0.236511	0.176799	0.029093	0.137329	0.078328	0.431722	0.018412
Data202	-0.112915	0.225525	0.609436	0.24526	0.195719	0.039469	0.145874	0.085856	0.439758	0.023499
Data203	-0.094706	0.246073	0.621134	0.255534	0.215861	0.051575	0.155436	0.094299	0.448303	0.029907
Data204	-0.077209	0.267639	0.633748	0.267334	0.237223	0.065206	0.166321	0.103556	0.45756	0.037944
Data205	-0.061035	0.290019	0.647176	0.280762	0.259705	0.080465	0.178426	0.113831	0.467428	0.047607
Data206	-0.046488	0.313314	0.661316	0.295715	0.283101	0.097249	0.191854	0.12502	0.477905	0.058899
Data207	-0.033366	0.337118	0.676168	0.312195	0.307515	0.115356	0.206604	0.137126	0.489299	0.07192
Data208	-0.021159	0.361328	0.691427	0.330098	0.332743	0.134684	0.222575	0.150248	0.501404	0.086568
Data209	-0.008647	0.385742	0.707194	0.349325	0.358378	0.155131	0.239766	0.164185	0.514526	0.102844
Data210	0.005086	0.410055	0.723267	0.369568	0.384521	0.176493	0.257975	0.178935	0.528463	0.120646
Data211	0.021057	0.434265	0.739339	0.390727	0.410767	0.198466	0.2771	0.194499	0.543315	0.139669
Data212	0.039876	0.457967	0.755412	0.412598	0.43691	0.221049	0.296936	0.210775	0.55898	0.159709
Data213	0.061544	0.480855	0.771179	0.434875	0.462748	0.243734	0.317281	0.227661	0.575562	0.180766
Data214	0.085856	0.50293	0.78654	0.457153	0.487976	0.266418	0.337931	0.244954	0.592855	0.202332
Data215	0.111796	0.523783	0.801188	0.479329	0.51239	0.2889	0.35848	0.262756	0.610657	0.224304
Data216	0.138652	0.543111	0.815125	0.500895	0.535685	0.310771	0.378927	0.28066	0.628967	0.246379
Data217	0.165202	0.560913	0.828044	0.521545	0.557658	0.331828	0.398763	0.298767	0.64738	0.268148
Data218	0.190633	0.576884	0.839844	0.540975	0.578206	0.351766	0.417786	0.316874	0.66569	0.289612
Data219	0.21403	0.59082	0.85022	0.558573	0.596924	0.370483	0.435893	0.334574	0.683797	0.310262
Data220	0.23468	0.602519	0.85907	0.574239	0.613708	0.387675	0.452677	0.351868	0.701396	0.329997
Data221	0.252177	0.611877	0.866292	0.587463	0.628459	0.403341	0.467936	0.368449	0.718079	0.348612
Data222	0.266113	0.618896	0.871582	0.598145	0.640869	0.417074	0.481364	0.384115	0.733744	0.365804
Data223	0.276082	0.623576	0.874939	0.605977	0.651042	0.429077	0.492961	0.398661	0.748189	0.381571
Data224	0.281576	0.625712	0.876058	0.610962	0.658875	0.439046	0.502421	0.411682	0.761007	0.395711
Data225	0.282389	0.625407	0.874837	0.612895	0.664063	0.446981	0.509644	0.423177	0.772095	0.408122
Data226	0.278422	0.622762	0.871175	0.612081	0.666809	0.452779	0.514526	0.432841	0.78125	0.418701
Data227	0.269572	0.617778	0.865072	0.608419	0.666911	0.456543	0.516866	0.44047	0.788371	0.427348
Data228	0.256449	0.610657	0.856425	0.602214	0.664571	0.458171	0.516866	0.445862	0.793254	0.433858
Data229	0.239563	0.6014	0.845235	0.593567	0.659688	0.457662	0.514221	0.449015	0.795797	0.438334
Data230	0.220235	0.59021	0.831502	0.582886	0.652466	0.455017	0.509237	0.449829	0.796	0.44047
Data231	0.199382	0.577087	0.815328	0.570272	0.642904	0.450236	0.501811	0.448201	0.79366	0.440369
Data232	0.178223	0.562236	0.796611	0.55603	0.631002	0.44342	0.492045	0.444132	0.788778	0.437927
Data233	0.157471	0.545654	0.775655	0.540263	0.617065	0.434469	0.480042	0.437622	0.781352	0.433146
Data234	0.137634	0.527445	0.752462	0.523173	0.600993	0.423584	0.466003	0.42867	0.771484	0.425822
Data235	0.118408	0.507711	0.727234	0.504761	0.582987	0.410665	0.450033	0.417379	0.759176	0.416056
Data236	0.099487	0.48645	0.699972	0.485128	0.563049	0.395813	0.432129	0.403849	0.744425	0.403748
Data237	0.08016	0.463867	0.670878	0.464274	0.541178	0.379028	0.412598	0.388184	0.727437	0.389099
Data238	0.059916	0.43986	0.640055	0.441996	0.51768	0.360616	0.391439	0.370585	0.708211	0.371908
Data239	0.03835	0.414632	0.607503	0.418294	0.492249	0.340373	0.368856	0.350952	0.686849	0.352478
Data240	0.015157	0.388285	0.573629	0.393066	0.46519	0.318604	0.34495	0.32959	0.663554	0.330811
Data241	-0.009766	0.360921	0.538228	0.366211	0.436401	0.295207	0.319722	0.3066	0.638428	0.307007
Data242	-0.036723	0.332743	0.501506	0.337728	0.405986	0.270386	0.293376	0.281982	0.611471	0.281372
Data243	-0.065511	0.303853	0.463562	0.307515	0.374146	0.244141	0.265808	0.255941	0.582987	0.254008
Data244	-0.096232	0.274251	0.424398	0.275675	0.340678	0.216675	0.237223	0.228577	0.552877	0.225118
Data245	-0.128886	0.244344	0.384318	0.24231	0.30599	0.187887	0.207723	0.199788	0.521444	0.194906
Data246	-0.163269	0.21403	0.343119	0.20752	0.270081	0.157979	0.177205	0.169881	0.488586	0.163574
Data247	-0.199076	0.183512	0.301107	0.171509	0.233256	0.126953	0.145772	0.138753	0.45461	0.131226
Data248	-0.236003	0.152791	0.258382	0.134583	0.195516	0.09491	0.113627	0.106506	0.419312	0.098063
Data249	-0.273438	0.12207	0.214945	0.097046	0.157267	0.061951	0.08077	0.07314	0.383097	0.064392
Data250	-0.310974	0.091349	0.171102	0.059102	0.11851	0.02828	0.047302	0.038656	0.345764	0.030111
Data251	-0.348002	0.06073	0.126851	0.021159	0.079651	-0.006104	0.013428	0.003153	0.307617	-0.004374
Data252	-0.384115	0.030314	0.082397	-0.016479	0.040792	-0.041199	-0.020752	-0.033162	0.268656	-0.039368
Data253	-0.419006	0.000102	0.038045	-0.053711	0.002136	-0.076701	-0.055339	-0.070597	0.228984	-0.074565
Data254	-0.452271	-0.029704	-0.0059	-0.090129	-0.035909	-0.112508	-0.089925	-0.108744	0.188802	-0.109863
Data255	-0.483805	-0.059102	-0.049235	-0.125631	-0.073446	-0.148417	-0.124512	-0.147705	0.148112	-0.145264
Data256	-0.513611	-0.087789	-0.091756	-0.160014	-0.110168	-0.184326	-0.158997	-0.187174	0.107117	-0.180766
Data257	-0.541585	-0.115763	-0.133057	-0.193176	-0.145976	-0.220032	-0.193278	-0.227051	0.065918	-0.216166
Data258	-0.56783	-0.142822	-0.172933	-0.224915	-0.180766	-0.255229	-0.227254	-0.267232	0.024618	-0.251465
Data259	-0.59255	-0.168762	-0.210876	-0.255229	-0.214335	-0.289815	-0.260824	-0.307414	-0.016378	-0.28656
Data260	-0.615743	-0.19338	-0.246785	-0.284119	-0.246582	-0.323588	-0.293884	-0.347493	-0.057271	-0.321147
Data261	-0.63741	-0.216675	-0.280355	-0.311483	-0.277507	-0.356242	-0.326436	-0.387065	-0.097555	-0.355326
Data262	-0.657756	-0.238342	-0.311381	-0.337423	-0.307007	-0.387777	-0.358175	-0.426127	-0.137329	-0.388794
Data263	-0.676676	-0.258382	-0.339864	-0.361837	-0.335083	-0.417887	-0.389303	-0.464274	-0.176188	-0.421448
Data264	-0.69397	-0.276591	-0.365702	-0.384623	-0.361735	-0.446472	-0.419515	-0.501506	-0.21403	-0.453186
Data265	-0.709737	-0.29307	-0.388794	-0.405986	-0.387065	-0.473328	-0.448812	-0.537313	-0.250651	-0.483805
Data266	-0.723572	-0.307617	-0.409342	-0.42572	-0.41097	-0.498454	-0.47699	-0.571798	-0.285848	-0.513407
Data267	-0.735372	-0.320231	-0.427348	-0.443827	-0.433553	-0.521647	-0.504049	-0.604655	-0.319621	-0.541789
Data268	-0.744832	-0.330912	-0.443014	-0.460307	-0.454915	-0.542908	-0.529785	-0.635783	-0.351766	-0.568848
Data269	-0.751953	-0.339559	-0.456441	-0.475057	-0.475159	-0.562236	-0.554199	-0.66508	-0.38208	-0.594686
Data270	-0.756632	-0.346273	-0.467834	-0.487976	-0.494181	-0.579529	-0.577087	-0.692342	-0.410665	-0.619202
Data271	-0.759176	-0.350952	-0.477295	-0.498962	-0.512085	-0.594991	-0.59845	-0.717672	-0.437317	-0.642395
Data272	-0.759786	-0.353495	-0.485128	-0.508118	-0.528971	-0.608521	-0.618184	-0.740967	-0.462138	-0.664368
Data273	-0.758565	-0.354207	-0.491231	-0.515238	-0.544739	-0.620219	-0.636292	-0.762126	-0.485026	-0.685018
Data274	-0.755615	-0.352783	-0.495809	-0.520426	-0.559489	-0.630188	-0.652669	-0.781352	-0.506083	-0.704447
Data275	-0.750834	-0.349426	-0.498962	-0.52358	-0.573222	-0.638428	-0.667419	-0.798543	-0.525411	-0.722555
Data276	-0.743612	-0.344238	-0.500692	-0.525004	-0.585836	-0.64504	-0.680339	-0.813802	-0.543009	-0.739441
Data277	-0.733541	-0.337321	-0.501099	-0.524597	-0.597331	-0.650126	-0.691732	-0.82723	-0.55898	-0.755005
Data278	-0.720215	-0.328674	-0.500081	-0.522563	-0.607605	-0.653687	-0.701396	-0.838928	-0.573425	-0.769145
Data279	-0.70343	-0.318502	-0.497742	-0.519002	-0.616659	-0.655823	-0.709432	-0.848999	-0.586446	-0.78186
Data280	-0.68339	-0.307007	-0.493978	-0.514221	-0.62439	-0.656535	-0.715942	-0.857544	-0.598043	-0.793152
Data281	-0.660502	-0.294393	-0.488892	-0.508118	-0.6309	-0.655924	-0.721029	-0.864665	-0.608317	-0.803019
Data282	-0.635783	-0.280762	-0.482585	-0.501099	-0.635885	-0.653992	-0.724589	-0.870565	-0.617574	-0.811259
Data283	-0.610046	-0.266317	-0.474955	-0.493164	-0.639648	-0.65094	-0.726827	-0.875346	-0.62561	-0.817973
Data284	-0.584412	-0.251261	-0.466207	-0.484416	-0.641886	-0.646667	-0.727844	-0.87911	-0.632629	-0.823059
Data285	-0.559591	-0.235697	-0.45634	-0.475057	-0.642802	-0.641378	-0.727641	-0.881856	-0.638835	-0.826619
Data286	-0.536194	-0.219625	-0.445557	-0.464986	-0.642192	-0.634969	-0.726318	-0.883789	-0.644023	-0.828654
Data287	-0.514425	-0.203349	-0.433858	-0.454407	-0.640361	-0.627747	-0.723979	-0.884908	-0.648397	-0.829163
Data288	-0.494385	-0.186869	-0.421346	-0.443217	-0.637207	-0.61971	-0.720723	-0.885213	-0.652059	-0.828247
Data289	-0.475769	-0.170085	-0.408325	-0.431417	-0.632833	-0.610962	-0.716553	-0.884806	-0.654907	-0.826009
Data290	-0.458171	-0.153198	-0.394694	-0.419006	-0.62734	-0.601501	-0.71167	-0.883789	-0.656942	-0.822449
Data291	-0.441284	-0.13621	-0.380656	-0.406087	-0.620728	-0.591634	-0.705973	-0.881958	-0.658264	-0.817769
Data292	-0.424601	-0.119019	-0.366211	-0.392558	-0.6132	-0.58136	-0.699666	-0.879517	-0.658875	-0.812073
Data293	-0.407613	-0.101624	-0.351461	-0.378418	-0.604757	-0.57078	-0.692749	-0.876261	-0.658671	-0.805461
Data294	-0.390116	-0.084127	-0.336304	-0.36377	-0.5955	-0.559998	-0.685221	-0.872192	-0.657552	-0.797933
Data295	-0.371806	-0.066528	-0.321045	-0.348511	-0.585531	-0.549011	-0.677287	-0.86731	-0.655721	-0.789795
Data296	-0.352783	-0.048726	-0.305379	-0.332743	-0.574849	-0.537821	-0.668742	-0.861613	-0.653076	-0.780945
Data297	-0.33315	-0.030823	-0.28951	-0.316569	-0.56366	-0.526428	-0.65979	-0.855103	-0.649618	-0.771586
Data298	-0.313212	-0.012716	-0.273336	-0.30009	-0.551961	-0.514832	-0.650431	-0.847575	-0.645345	-0.761719
Data299	-0.293274	0.005391	-0.256856	-0.283305	-0.539754	-0.50293	-0.640666	-0.839132	-0.640157	-0.751343
Data300	-0.273641	0.023702	-0.240072	-0.266215	-0.52714	-0.490723	-0.630493	-0.829671	-0.634155	-0.74056
Data301	-0.254618	0.042216	-0.223083	-0.249125	-0.514221	-0.478007	-0.619812	-0.819194	-0.62734	-0.729065
Data302	-0.236308	0.06073	-0.205688	-0.231934	-0.500895	-0.464884	-0.608927	-0.8078	-0.61971	-0.717163
Data303	-0.218709	0.079346	-0.187988	-0.214539	-0.487162	-0.45105	-0.597636	-0.79539	-0.611369	-0.704549
Data304	-0.202026	0.098063	-0.170085	-0.197144	-0.473124	-0.436707	-0.586141	-0.782064	-0.602214	-0.691325
Data305	-0.186157	0.116882	-0.151876	-0.179545	-0.458883	-0.421549	-0.574239	-0.767721	-0.592244	-0.677389
Data306	-0.170898	0.135803	-0.133362	-0.161845	-0.444234	-0.40568	-0.562236	-0.752563	-0.581665	-0.662842
Data307	-0.15625	0.154826	-0.114644	-0.14384	-0.429382	-0.389201	-0.549927	-0.736694	-0.570272	-0.647481
Data308	-0.142008	0.17395	-0.095723	-0.125529	-0.414225	-0.372111	-0.537415	-0.720011	-0.558268	-0.631409
Data309	-0.12797	0.193176	-0.076599	-0.107015	-0.398865	-0.354513	-0.524699	-0.70282	-0.545553	-0.614726
Data310	-0.114034	0.212504	-0.057068	-0.087992	-0.383199	-0.336405	-0.511678	-0.685018	-0.532125	-0.597331
Data311	-0.100199	0.231832	-0.037435	-0.068766	-0.36733	-0.318095	-0.498454	-0.666911	-0.518188	-0.579325
Data312	-0.086568	0.251363	-0.017395	-0.049235	-0.351257	-0.299683	-0.485026	-0.6486	-0.503642	-0.560913
Data313	-0.073039	0.270894	0.002848	-0.029399	-0.334981	-0.281169	-0.471191	-0.630086	-0.488688	-0.541992
Data314	-0.059713	0.290426	0.023499	-0.009359	-0.318604	-0.262756	-0.457153	-0.611471	-0.473226	-0.522664
Data315	-0.046285	0.309855	0.044556	0.010681	-0.301921	-0.244446	-0.442607	-0.592957	-0.457357	-0.503133
Data316	-0.032552	0.329285	0.06602	0.030823	-0.285136	-0.226339	-0.427755	-0.574646	-0.441284	-0.483297
Data317	-0.018209	0.348612	0.087789	0.051066	-0.26825	-0.208435	-0.412394	-0.556437	-0.424906	-0.463359
Data318	-0.002747	0.367635	0.110067	0.071309	-0.251261	-0.190735	-0.396627	-0.538635	-0.408427	-0.443319
Data319	0.013936	0.386454	0.132751	0.091553	-0.23407	-0.173238	-0.380351	-0.520935	-0.391846	-0.423279
Data320	0.032349	0.404968	0.155741	0.111796	-0.216777	-0.155741	-0.363668	-0.503642	-0.375264	-0.403137
Data321	0.052287	0.423177	0.179036	0.132141	-0.199382	-0.138346	-0.346578	-0.486654	-0.358785	-0.382996
Data322	0.073446	0.441081	0.202738	0.152588	-0.181885	-0.120951	-0.329081	-0.469971	-0.342407	-0.362956
Data323	0.095418	0.458577	0.226644	0.173136	-0.164286	-0.103455	-0.311178	-0.453593	-0.326233	-0.342916
Data324	0.117696	0.475769	0.250651	0.193787	-0.146688	-0.085856	-0.29307	-0.437419	-0.31016	-0.322876
Data325	0.139567	0.492655	0.27476	0.214539	-0.128886	-0.068054	-0.274658	-0.421549	-0.294393	-0.30304
Data326	0.160522	0.509135	0.298767	0.235189	-0.111084	-0.050151	-0.256144	-0.405782	-0.278829	-0.283203
Data327	0.180155	0.525513	0.322673	0.255737	-0.09318	-0.032043	-0.23763	-0.390116	-0.26357	-0.263468
Data328	0.197957	0.541484	0.346476	0.275981	-0.075378	-0.013733	-0.219014	-0.374552	-0.248515	-0.243734
Data329	0.213725	0.557251	0.369873	0.295715	-0.057475	0.004476	-0.2005	-0.358988	-0.233866	-0.224101
Data330	0.227153	0.572815	0.392863	0.31484	-0.039673	0.022786	-0.182088	-0.343323	-0.219421	-0.204468
Data331	0.238139	0.587972	0.415446	0.333252	-0.022074	0.041097	-0.163981	-0.327657	-0.205383	-0.184733
Data332	0.246379	0.602824	0.43752	0.350952	-0.004476	0.059204	-0.146077	-0.31189	-0.191549	-0.1651
Data333	0.252177	0.617371	0.459086	0.367737	0.012716	0.077006	-0.128581	-0.296021	-0.178121	-0.145365
Data334	0.255839	0.631307	0.47994	0.383809	0.029907	0.094503	-0.111389	-0.279948	-0.164897	-0.125631
Data335	0.257772	0.644735	0.500387	0.399068	0.046692	0.111491	-0.094706	-0.263774	-0.152079	-0.105794
Data336	0.258891	0.65745	0.520121	0.413615	0.06307	0.12797	-0.07843	-0.247599	-0.139567	-0.08606
Data337	0.260111	0.669454	0.539347	0.427653	0.079142	0.143941	-0.062561	-0.231222	-0.127462	-0.066325
Data338	0.262146	0.680745	0.557963	0.441284	0.094706	0.1592	-0.047302	-0.214844	-0.11556	-0.046794
Data339	0.265808	0.691121	0.57607	0.45461	0.109863	0.173848	-0.03245	-0.198568	-0.104065	-0.027364
Data340	0.271708	0.700785	0.593669	0.467631	0.124512	0.187887	-0.018107	-0.182292	-0.092773	-0.00824
Data341	0.279846	0.709737	0.610758	0.48055	0.13855	0.201213	-0.004272	-0.166219	-0.081787	0.010478
Data342	0.29012	0.717875	0.627238	0.493266	0.152181	0.213928	0.009155	-0.150248	-0.071106	0.028788
Data343	0.301819	0.725505	0.643209	0.50588	0.165202	0.226135	0.022176	-0.134684	-0.060628	0.046488
Data344	0.314331	0.732625	0.658569	0.518188	0.177816	0.237834	0.034892	-0.119222	-0.050354	0.06368
Data345	0.326742	0.739441	0.673421	0.53009	0.190023	0.249023	0.047201	-0.104268	-0.040283	0.08016
Data346	0.338338	0.745951	0.687663	0.541687	0.201823	0.259806	0.059306	-0.089518	-0.030314	0.095927
Data347	0.348511	0.752462	0.701192	0.552673	0.213318	0.270182	0.071106	-0.075073	-0.020549	0.110982
Data348	0.356954	0.75887	0.714111	0.563151	0.224609	0.280253	0.082601	-0.060933	-0.010885	0.125427
Data349	0.363566	0.765483	0.726217	0.572917	0.235799	0.289815	0.093892	-0.047201	-0.001322	0.13916
Data350	0.368551	0.772196	0.73761	0.582072	0.246989	0.298971	0.104879	-0.033569	0.008036	0.152283
Data351	0.372416	0.779012	0.748189	0.590413	0.258077	0.307719	0.115662	-0.020243	0.017497	0.164795
Data352	0.375468	0.786031	0.757955	0.598145	0.269267	0.315857	0.126139	-0.007019	0.026957	0.177002
Data353	0.378215	0.79305	0.766907	0.605265	0.280558	0.323385	0.136414	0.0059	0.036418	0.1887
Data354	0.381165	0.800171	0.775146	0.611877	0.29185	0.330302	0.146281	0.018819	0.04598	0.200195
Data355	0.384623	0.807292	0.782471	0.617981	0.303345	0.336609	0.155945	0.031535	0.055745	0.211487
Data356	0.388794	0.814209	0.789083	0.623678	0.314738	0.342102	0.165405	0.04425	0.065511	0.222575
Data357	0.394084	0.820821	0.795085	0.629272	0.326233	0.346883	0.174561	0.056864	0.075582	0.233561
Data358	0.400594	0.827026	0.800374	0.634664	0.337626	0.351054	0.183512	0.069275	0.085856	0.244548
Data359	0.408122	0.832825	0.805054	0.640055	0.348918	0.354614	0.192159	0.081482	0.096232	0.255432
Data360	0.416463	0.838114	0.809224	0.645447	0.360006	0.357564	0.200704	0.093486	0.106913	0.266418
Data361	0.425415	0.842896	0.81309	0.650838	0.370789	0.360107	0.209147	0.105184	0.117798	0.277303
Data362	0.434469	0.846965	0.816549	0.656331	0.381368	0.362345	0.217285	0.116475	0.128886	0.288086
Data363	0.443115	0.850525	0.819906	0.661825	0.391541	0.36438	0.225423	0.12736	0.139974	0.298869
Data364	0.451355	0.853475	0.823161	0.667216	0.401306	0.366313	0.233256	0.137736	0.151164	0.30955
Data365	0.458984	0.855815	0.826314	0.672506	0.410563	0.368245	0.240885	0.147603	0.162354	0.320231
Data366	0.466207	0.857646	0.829569	0.677389	0.419413	0.370178	0.248413	0.156759	0.173442	0.330709
Data367	0.473226	0.85907	0.832926	0.681966	0.427755	0.372416	0.255534	0.165304	0.184428	0.340983
Data368	0.480347	0.859985	0.836385	0.685832	0.435588	0.374756	0.262349	0.173136	0.195007	0.351156
Data369	0.487773	0.860596	0.839945	0.689189	0.442912	0.377401	0.268758	0.180257	0.205282	0.361023
Data370	0.495605	0.860799	0.843506	0.69163	0.449626	0.380147	0.274658	0.186666	0.215047	0.370687
Data371	0.503642	0.860799	0.846965	0.693359	0.455933	0.383199	0.280151	0.192362	0.224406	0.380046
Data372	0.511576	0.860596	0.850118	0.694275	0.461629	0.386454	0.285136	0.197347	0.233053	0.388997
Data373	0.519002	0.860189	0.852966	0.694377	0.466817	0.389709	0.28951	0.201619	0.241089	0.397644
Data374	0.525513	0.85968	0.855306	0.693665	0.471598	0.393066	0.293274	0.205383	0.248515	0.405782
Data375	0.530701	0.859172	0.856934	0.692342	0.475972	0.396322	0.296427	0.208639	0.255229	0.413411
Data376	0.534159	0.858561	0.857747	0.690511	0.47994	0.399577	0.298971	0.211385	0.26123	0.420532
Data377	0.535889	0.858154	0.857442	0.688171	0.483602	0.402527	0.300903	0.213725	0.266622	0.427144
Data378	0.535787	0.857747	0.85612	0.685425	0.487061	0.405273	0.302327	0.215759	0.271301	0.433044
Data379	0.534261	0.857442	0.853577	0.682576	0.490316	0.407613	0.303141	0.21759	0.275472	0.438436
Data380	0.531616	0.85734	0.849915	0.679423	0.493368	0.409648	0.303446	0.219218	0.279134	0.443115
Data381	0.528361	0.85734	0.845032	0.676066	0.496216	0.411174	0.303243	0.220846	0.282389	0.447184
Data382	0.525004	0.857544	0.839132	0.672607	0.499064	0.412191	0.302836	0.222371	0.285238	0.450541
Data383	0.522257	0.857849	0.832316	0.668945	0.501709	0.412801	0.302124	0.224101	0.287882	0.453389
Data384	0.520325	0.858256	0.824585	0.66508	0.50415	0.413005	0.301208	0.22583	0.290324	0.455729
Data385	0.519409	0.858663	0.816243	0.660909	0.506388	0.412801	0.300395	0.227865	0.292765	0.45756
Data386	0.519511	0.858968	0.807597	0.656535	0.508321	0.412292	0.299683	0.230001	0.295003	0.458883
Data387	0.520528	0.85907	0.798645	0.651754	0.509949	0.411479	0.299174	0.23234	0.297241	0.4599
Data388	0.521749	0.85907	0.789591	0.646566	0.511271	0.410461	0.299072	0.234985	0.299479	0.460714
Data389	0.522868	0.858561	0.780741	0.641174	0.512187	0.409342	0.299479	0.237834	0.301717	0.461222
Data390	0.523376	0.857747	0.772095	0.635376	0.512695	0.408223	0.300395	0.240885	0.303853	0.461629
Data391	0.52297	0.856527	0.763957	0.629272	0.512695	0.407003	0.301819	0.244242	0.30599	0.461934
Data392	0.521647	0.854797	0.756226	0.622965	0.512288	0.405884	0.304057	0.247701	0.307922	0.46224
Data393	0.519714	0.852559	0.749105	0.616455	0.511475	0.404765	0.306803	0.251465	0.309652	0.462443
Data394	0.517375	0.849813	0.742594	0.609945	0.510254	0.403646	0.310262	0.25533	0.311279	0.462545
Data395	0.515238	0.846761	0.736593	0.603333	0.508728	0.402527	0.314331	0.259399	0.312602	0.462646
Data396	0.513713	0.843404	0.731201	0.596924	0.506897	0.401306	0.318909	0.26357	0.313822	0.462646
Data397	0.513204	0.839742	0.726217	0.590617	0.504964	0.400085	0.323893	0.267944	0.314636	0.462443
Data398	0.514018	0.835876	0.721639	0.584513	0.503031	0.39856	0.329285	0.27242	0.315348	0.462036
Data399	0.515951	0.831909	0.717367	0.578715	0.500997	0.39683	0.334981	0.276896	0.315959	0.461324
Data400	0.519002	0.827942	0.713298	0.573222	0.499166	0.394592	0.340983	0.281474	0.316366	0.460307
Data401	0.522868	0.823873	0.709229	0.568034	0.49764	0.392049	0.347188	0.286051	0.316772	0.458781
Data402	0.527344	0.819804	0.704956	0.563151	0.496318	0.388896	0.353495	0.290629	0.317179	0.456746
Data403	0.532023	0.815735	0.700582	0.558472	0.495402	0.385132	0.359904	0.295003	0.31779	0.454305
Data404	0.536702	0.811666	0.695801	0.554097	0.494792	0.380758	0.366414	0.299377	0.3184	0.451152
Data405	0.540975	0.807495	0.690613	0.549825	0.494486	0.375671	0.373027	0.303548	0.319316	0.447591
Data406	0.544637	0.803223	0.684814	0.545553	0.494588	0.369873	0.379537	0.307617	0.320435	0.443522
Data407	0.547485	0.798747	0.678507	0.541178	0.494893	0.363363	0.386047	0.311279	0.321859	0.438944
Data408	0.549622	0.794169	0.671488	0.536804	0.495199	0.356242	0.392558	0.314738	0.323588	0.434062
Data409	0.550842	0.789388	0.663757	0.532125	0.495707	0.348511	0.398865	0.317891	0.325623	0.428772
Data410	0.551554	0.784403	0.655314	0.52714	0.496012	0.340169	0.404867	0.320841	0.327962	0.423381
Data411	0.551758	0.779114	0.646261	0.521851	0.496114	0.331217	0.410665	0.323385	0.330505	0.417887
Data412	0.551961	0.773621	0.636495	0.516256	0.495911	0.321859	0.416056	0.325623	0.333455	0.412394
Data413	0.552266	0.767822	0.626221	0.510457	0.495199	0.312195	0.420939	0.327555	0.336609	0.407003
Data414	0.552877	0.76182	0.615336	0.504354	0.49408	0.302327	0.425313	0.329386	0.340068	0.401713
Data415	0.553996	0.755615	0.603841	0.498149	0.492452	0.292257	0.429077	0.330912	0.343831	0.396729
Data416	0.555522	0.749308	0.592041	0.49174	0.490214	0.282186	0.432129	0.332336	0.347697	0.392049
Data417	0.557048	0.742798	0.579631	0.485331	0.487366	0.272115	0.434367	0.333659	0.351766	0.387777
Data418	0.558472	0.736287	0.566915	0.478821	0.484009	0.262349	0.435994	0.334981	0.355937	0.383809
Data419	0.559285	0.729675	0.553792	0.472209	0.480143	0.252889	0.43691	0.336304	0.360107	0.380249
Data420	0.559082	0.722961	0.540365	0.465495	0.475871	0.243835	0.437113	0.337626	0.36438	0.377096
Data421	0.55776	0.716349	0.526733	0.458781	0.47109	0.235291	0.436707	0.338949	0.368449	0.374349
Data422	0.555318	0.709737	0.512797	0.451864	0.466003	0.227153	0.435791	0.340373	0.372314	0.371806
Data423	0.551961	0.703227	0.498657	0.444845	0.460612	0.219625	0.434469	0.341797	0.375875	0.36967
Data424	0.548197	0.696716	0.484517	0.437724	0.455017	0.212708	0.432841	0.343323	0.379028	0.367635
Data425	0.544739	0.690308	0.470378	0.430501	0.449219	0.206197	0.43101	0.34495	0.381673	0.365804
Data426	0.541992	0.683899	0.45634	0.423177	0.44342	0.200195	0.429077	0.34668	0.383708	0.363871
Data427	0.540263	0.677389	0.442505	0.415853	0.437622	0.1946	0.427246	0.348409	0.384928	0.361938
Data428	0.539856	0.670878	0.429179	0.408427	0.431722	0.189412	0.425313	0.350138	0.385437	0.359904
Data429	0.540466	0.664164	0.416158	0.401103	0.425924	0.184428	0.423584	0.351969	0.385132	0.357564
Data430	0.54189	0.657247	0.403748	0.393778	0.420227	0.179647	0.422058	0.353902	0.383911	0.354919
Data431	0.543722	0.650126	0.392049	0.386454	0.41453	0.174967	0.420634	0.355835	0.381775	0.351868
Data432	0.545858	0.642598	0.380961	0.37913	0.409037	0.17039	0.419413	0.357768	0.378927	0.348409
Data433	0.547892	0.634766	0.370585	0.371806	0.403646	0.16571	0.418396	0.359802	0.375264	0.344543
Data434	0.549723	0.626628	0.360819	0.364482	0.398356	0.161031	0.417582	0.361837	0.370992	0.340271
Data435	0.551351	0.618083	0.351664	0.356954	0.39327	0.156148	0.41687	0.363871	0.366007	0.335693
Data436	0.552572	0.609334	0.343018	0.349223	0.388285	0.151164	0.41626	0.365906	0.360616	0.330709
Data437	0.553182	0.600382	0.334778	0.341288	0.383403	0.146077	0.415649	0.36794	0.354716	0.325521
Data438	0.552979	0.591227	0.326843	0.33315	0.378621	0.140788	0.415039	0.369771	0.348612	0.320129
Data439	0.552063	0.58197	0.319112	0.324707	0.374044	0.135295	0.414327	0.371602	0.342306	0.314636
Data440	0.55013	0.572713	0.311381	0.316162	0.369568	0.129598	0.413513	0.37323	0.335795	0.309143
Data441	0.547282	0.563558	0.303752	0.307312	0.365295	0.123698	0.412496	0.374654	0.329386	0.303548
Data442	0.54362	0.554504	0.295919	0.298258	0.361023	0.117594	0.411072	0.375977	0.322978	0.298157
Data443	0.539449	0.545553	0.288086	0.289103	0.357056	0.111287	0.409444	0.377096	0.316772	0.292867
Data444	0.534871	0.536499	0.28005	0.279744	0.35319	0.104879	0.40741	0.378011	0.310669	0.287577
Data445	0.530294	0.527445	0.272013	0.270182	0.349426	0.098368	0.404867	0.378621	0.304769	0.282491
Data446	0.526123	0.51829	0.263875	0.26062	0.345866	0.091858	0.402018	0.37913	0.299276	0.277507
Data447	0.522664	0.508931	0.255839	0.250753	0.342509	0.085246	0.398763	0.379537	0.294088	0.272522
Data448	0.52002	0.499166	0.248006	0.240784	0.339254	0.078634	0.395101	0.379639	0.289205	0.267537
Data449	0.518392	0.489095	0.240377	0.230713	0.336202	0.072123	0.391032	0.379639	0.284729	0.262655
Data450	0.517578	0.478516	0.233154	0.220337	0.333354	0.065816	0.386658	0.379537	0.28066	0.25767
Data451	0.517476	0.467428	0.226339	0.209859	0.330607	0.059611	0.38208	0.379232	0.276998	0.252482
Data452	0.517578	0.455831	0.21993	0.199178	0.328064	0.053609	0.377197	0.378825	0.273641	0.247192
Data453	0.517476	0.443827	0.21403	0.188293	0.325724	0.047811	0.372111	0.378215	0.270487	0.241699
Data454	0.516866	0.431315	0.208537	0.177205	0.323486	0.042114	0.366923	0.377502	0.267741	0.236003
Data455	0.515442	0.418599	0.203552	0.166117	0.32135	0.036621	0.361633	0.376689	0.265096	0.230103
Data456	0.512899	0.405579	0.198873	0.154826	0.319316	0.031128	0.35614	0.375671	0.262655	0.223897
Data457	0.50944	0.392354	0.194397	0.143331	0.317281	0.025635	0.350749	0.374654	0.260315	0.217489
Data458	0.504964	0.379028	0.189921	0.131836	0.315348	0.020142	0.345256	0.373433	0.258077	0.210876
Data459	0.499776	0.365601	0.185445	0.120138	0.313416	0.014648	0.339762	0.372111	0.255737	0.203959
Data460	0.493978	0.352173	0.180664	0.108439	0.311279	0.008952	0.334269	0.370687	0.253398	0.196838
Data461	0.487773	0.338542	0.175476	0.096537	0.309143	0.003153	0.328878	0.369161	0.250956	0.189514
Data462	0.481364	0.324809	0.169779	0.084534	0.306905	-0.002747	0.323486	0.367533	0.248311	0.182088
Data463	0.474548	0.310974	0.163371	0.072428	0.304362	-0.008748	0.318197	0.365702	0.245565	0.174459
Data464	0.467224	0.296936	0.156352	0.060323	0.301717	-0.014954	0.31311	0.36377	0.242615	0.166626
Data465	0.459493	0.282593	0.148417	0.048218	0.298767	-0.021159	0.308024	0.361735	0.239461	0.158793
Data466	0.450948	0.267944	0.139771	0.036112	0.295614	-0.027466	0.30304	0.359395	0.236003	0.150859
Data467	0.441793	0.252889	0.13031	0.024109	0.292257	-0.033671	0.298258	0.356954	0.232239	0.142721
Data468	0.432231	0.237528	0.120138	0.012207	0.288595	-0.039775	0.293579	0.354309	0.228068	0.134583
Data469	0.42277	0.221659	0.109151	0.00061	0.284526	-0.045675	0.289001	0.351461	0.223592	0.126343
Data470	0.41392	0.205485	0.097453	-0.010783	0.280253	-0.051473	0.284627	0.348409	0.218709	0.118001
Data471	0.406392	0.188802	0.085144	-0.021973	0.275675	-0.056966	0.280253	0.345256	0.213521	0.10966
Data472	0.400696	0.171814	0.072123	-0.032959	0.270894	-0.062154	0.275879	0.341899	0.207825	0.101115
Data473	0.397237	0.154419	0.058492	-0.04364	0.265706	-0.067139	0.271708	0.338542	0.201619	0.092672
Data474	0.395813	0.13682	0.04425	-0.054016	0.260417	-0.071716	0.267537	0.335185	0.195109	0.084025
Data475	0.396016	0.119019	0.029297	-0.064189	0.254822	-0.075887	0.263468	0.331726	0.188192	0.075378
Data476	0.397135	0.101013	0.013631	-0.074158	0.249227	-0.079753	0.259399	0.328369	0.180868	0.066732
Data477	0.398356	0.083008	-0.002543	-0.083822	0.243429	-0.083211	0.255432	0.325012	0.173238	0.058085
Data478	0.398966	0.065002	-0.019633	-0.093282	0.23763	-0.086263	0.251465	0.321655	0.165304	0.049438
Data479	0.39856	0.047201	-0.037435	-0.102641	0.231832	-0.088908	0.247498	0.3184	0.157064	0.040894
Data480	0.396627	0.029704	-0.055949	-0.111898	0.226135	-0.091146	0.24353	0.315145	0.148722	0.032349
Data481	0.393168	0.01241	-0.075073	-0.121053	0.220439	-0.092977	0.239563	0.311991	0.140279	0.023905
Data482	0.387878	-0.004171	-0.094808	-0.130107	0.214945	-0.094604	0.235596	0.308838	0.131734	0.015462
Data483	0.380859	-0.020447	-0.11495	-0.139262	0.209554	-0.096029	0.231527	0.305583	0.123291	0.007121
Data484	0.372009	-0.036011	-0.135295	-0.148621	0.204163	-0.097148	0.227458	0.302327	0.114848	-0.001017
Data485	0.361532	-0.051066	-0.155945	-0.157979	0.198771	-0.098267	0.223083	0.298971	0.106608	-0.009257
Data486	0.349528	-0.065409	-0.176493	-0.167745	0.19338	-0.099386	0.218709	0.295512	0.098674	-0.017293
Data487	0.336405	-0.079041	-0.196838	-0.177714	0.187887	-0.100606	0.21403	0.291951	0.090841	-0.025431
Data488	0.322571	-0.092163	-0.216777	-0.18809	0.182292	-0.10203	0.209249	0.288188	0.083313	-0.033366
Data489	0.308634	-0.104675	-0.236308	-0.198669	0.176493	-0.10376	0.204163	0.284424	0.07609	-0.0413
Data490	0.295207	-0.116679	-0.255127	-0.209656	0.17039	-0.105794	0.198771	0.280457	0.069173	-0.049032
Data491	0.282593	-0.128276	-0.273336	-0.220947	0.164185	-0.108236	0.193176	0.276489	0.062459	-0.056661
Data492	0.2712	-0.139567	-0.290629	-0.232442	0.157674	-0.110982	0.187378	0.272319	0.055949	-0.064189
Data493	0.261027	-0.150553	-0.307312	-0.244141	0.15096	-0.114237	0.181274	0.26825	0.049642	-0.071513
Data494	0.252075	-0.16154	-0.323079	-0.255941	0.144145	-0.117798	0.174866	0.264181	0.043233	-0.078532
Data495	0.244141	-0.172323	-0.338135	-0.267741	0.137227	-0.121663	0.168355	0.26001	0.036926	-0.085347
Data496	0.236918	-0.183004	-0.352478	-0.279439	0.130412	-0.125834	0.16154	0.255941	0.030416	-0.091858
Data497	0.230204	-0.193787	-0.366211	-0.291036	0.123596	-0.130107	0.154622	0.251973	0.023702	-0.098063
Data498	0.223389	-0.204468	-0.379435	-0.302531	0.116882	-0.134481	0.147502	0.248006	0.016785	-0.103963
Data499	0.216268	-0.215251	-0.392253	-0.313822	0.11027	-0.138855	0.140076	0.244242	0.009562	-0.109456
Data500	0.208333	-0.226034	-0.404765	-0.32491	0.103861	-0.143026	0.13265	0.240479	0.001933	-0.114644
Data501	0.199076	-0.236715	-0.416972	-0.335999	0.097555	-0.146993	0.124919	0.236816	-0.0059	-0.119527
Data502	0.188192	-0.247396	-0.429077	-0.346883	0.091349	-0.150757	0.117086	0.233154	-0.014242	-0.124105
Data503	0.17568	-0.257975	-0.441081	-0.357768	0.085246	-0.154215	0.109049	0.229696	-0.022888	-0.128479
Data504	0.16154	-0.268453	-0.453186	-0.368652	0.079142	-0.157369	0.100911	0.226237	-0.03184	-0.13265
Data505	0.146179	-0.278727	-0.465393	-0.379435	0.073039	-0.160217	0.09257	0.22288	-0.041097	-0.136617
Data506	0.13031	-0.289001	-0.477804	-0.39032	0.066935	-0.162862	0.084127	0.219625	-0.050659	-0.140483
Data507	0.114644	-0.298971	-0.490316	-0.401204	0.060628	-0.165202	0.075582	0.216471	-0.060425	-0.144246
Data508	0.099691	-0.30894	-0.50293	-0.411886	0.054321	-0.16744	0.066935	0.21342	-0.070292	-0.14801
Data509	0.08606	-0.318705	-0.515849	-0.422567	0.047913	-0.169474	0.058289	0.21047	-0.080363	-0.151672
Data510	0.073954	-0.328369	-0.528768	-0.432943	0.041504	-0.171509	0.04954	0.207621	-0.090434	-0.155334
Data511	0.063477	-0.337931	-0.54189	-0.443115	0.035299	-0.173543	0.040792	0.204976	-0.100708	-0.158997
Data512	0.054423	-0.347392	-0.555013	-0.452779	0.029093	-0.175578	0.032145	0.202433	-0.110982	-0.162557
Data513	0.046387	-0.35675	-0.568034	-0.462138	0.023193	-0.177612	0.0236	0.200094	-0.121257	-0.166219
Data514	0.039063	-0.366109	-0.580953	-0.470988	0.017598	-0.179647	0.015055	0.197957	-0.131531	-0.169779
Data515	0.032145	-0.375366	-0.59377	-0.479329	0.012309	-0.181681	0.006714	0.195923	-0.141703	-0.173238
Data516	0.025228	-0.384623	-0.606283	-0.487264	0.007324	-0.183614	-0.001424	0.194092	-0.151672	-0.176697
Data517	0.018412	-0.39388	-0.618591	-0.49469	0.002747	-0.185445	-0.009562	0.192362	-0.161336	-0.180054
Data518	0.011292	-0.403137	-0.630595	-0.501811	-0.001424	-0.186971	-0.017598	0.190735	-0.170797	-0.183411
Data519	0.004069	-0.412394	-0.642192	-0.508626	-0.00529	-0.188293	-0.025533	0.189209	-0.17985	-0.186564
Data520	-0.003357	-0.421651	-0.653585	-0.515442	-0.009054	-0.189412	-0.033366	0.187683	-0.188395	-0.189616
Data521	-0.010986	-0.430908	-0.664673	-0.522257	-0.012716	-0.190125	-0.041097	0.186056	-0.19633	-0.192668
Data522	-0.018717	-0.440165	-0.675557	-0.529277	-0.016378	-0.19043	-0.048726	0.184224	-0.203756	-0.195618
Data523	-0.026449	-0.449422	-0.68634	-0.536601	-0.020142	-0.19043	-0.056356	0.18219	-0.21047	-0.198568
Data524	-0.033976	-0.458577	-0.697021	-0.544434	-0.024109	-0.190125	-0.063985	0.179749	-0.216675	-0.201518
Data525	-0.040995	-0.467631	-0.707703	-0.552572	-0.028483	-0.189514	-0.071411	0.1769	-0.222371	-0.204468
Data526	-0.047607	-0.476685	-0.718384	-0.561218	-0.033061	-0.1887	-0.078837	0.173645	-0.227559	-0.207418
Data527	-0.053507	-0.485535	-0.729065	-0.570272	-0.038147	-0.187683	-0.086161	0.169779	-0.23234	-0.210368
Data528	-0.058797	-0.494181	-0.739848	-0.579529	-0.043538	-0.186564	-0.093282	0.165304	-0.23702	-0.213318
Data529	-0.063578	-0.502523	-0.750732	-0.588989	-0.049337	-0.185445	-0.100301	0.160217	-0.241597	-0.21637
Data530	-0.068054	-0.510457	-0.761515	-0.598348	-0.05544	-0.184428	-0.107117	0.154622	-0.246175	-0.21932
Data531	-0.072428	-0.518087	-0.772298	-0.607402	-0.061849	-0.183512	-0.113831	0.148519	-0.250956	-0.222066
Data532	-0.077209	-0.525208	-0.782979	-0.615743	-0.068461	-0.1828	-0.120341	0.141805	-0.256042	-0.224813
Data533	-0.082397	-0.531921	-0.793355	-0.623372	-0.075175	-0.182292	-0.12675	0.134786	-0.261434	-0.227356
Data534	-0.088399	-0.538127	-0.803426	-0.629985	-0.081889	-0.182088	-0.132853	0.12736	-0.267232	-0.229696
Data535	-0.095011	-0.543823	-0.812988	-0.635478	-0.088501	-0.182292	-0.138957	0.119731	-0.273336	-0.23173
Data536	-0.102336	-0.549113	-0.82194	-0.639648	-0.094808	-0.1828	-0.144857	0.112	-0.279846	-0.233663
Data537	-0.109965	-0.553792	-0.83018	-0.642598	-0.100911	-0.183614	-0.150757	0.104268	-0.286662	-0.235392
Data538	-0.117696	-0.558167	-0.837606	-0.644328	-0.106608	-0.184835	-0.156657	0.096639	-0.293579	-0.23702
Data539	-0.125326	-0.562236	-0.84432	-0.644938	-0.112	-0.186462	-0.162455	0.089213	-0.300598	-0.238647
Data540	-0.13265	-0.565999	-0.850118	-0.644735	-0.116882	-0.188293	-0.168254	0.081991	-0.307515	-0.240377
Data541	-0.139567	-0.569458	-0.855001	-0.643819	-0.121155	-0.19043	-0.174052	0.075073	-0.314229	-0.242208
Data542	-0.146077	-0.572917	-0.859172	-0.642598	-0.12502	-0.192668	-0.179952	0.068461	-0.320638	-0.244446
Data543	-0.152283	-0.576172	-0.862528	-0.641073	-0.128377	-0.195109	-0.185954	0.062256	-0.326843	-0.247091
Data544	-0.158183	-0.579427	-0.865173	-0.639547	-0.131226	-0.19755	-0.191956	0.056559	-0.332642	-0.250244
Data545	-0.163778	-0.582581	-0.867411	-0.638326	-0.133565	-0.200094	-0.197957	0.051168	-0.338033	-0.253906
Data546	-0.169067	-0.585938	-0.869242	-0.637512	-0.135295	-0.202535	-0.204163	0.046183	-0.343119	-0.258077
Data547	-0.174052	-0.589294	-0.870768	-0.637004	-0.136515	-0.204976	-0.210368	0.041606	-0.3479	-0.262858
Data548	-0.178935	-0.592753	-0.872192	-0.637004	-0.137329	-0.207214	-0.216573	0.037435	-0.352478	-0.268148
Data549	-0.183919	-0.596313	-0.873617	-0.637309	-0.137634	-0.209452	-0.222982	0.033671	-0.356954	-0.273743
Data550	-0.189107	-0.599976	-0.875244	-0.638021	-0.137533	-0.211487	-0.229289	0.030212	-0.36143	-0.279643
Data551	-0.194702	-0.603841	-0.877075	-0.638835	-0.136922	-0.21342	-0.235697	0.027161	-0.365906	-0.285645
Data552	-0.201009	-0.607808	-0.879313	-0.63975	-0.136007	-0.215251	-0.242106	0.024414	-0.370483	-0.291443
Data553	-0.207926	-0.611877	-0.881856	-0.640564	-0.134786	-0.21698	-0.248413	0.022074	-0.375163	-0.297038
Data554	-0.215556	-0.616048	-0.884908	-0.641073	-0.133362	-0.218709	-0.25472	0.019938	-0.380046	-0.302124
Data555	-0.223592	-0.620321	-0.888163	-0.641276	-0.131734	-0.220439	-0.261027	0.018107	-0.385132	-0.306498
Data556	-0.231934	-0.624491	-0.891825	-0.640971	-0.130107	-0.222168	-0.267131	0.016479	-0.39032	-0.310262
Data557	-0.24058	-0.628662	-0.895793	-0.640259	-0.128581	-0.223897	-0.273031	0.014954	-0.39561	-0.31311
Data558	-0.249532	-0.632731	-0.899963	-0.63914	-0.127055	-0.225728	-0.278829	0.013529	-0.401001	-0.315043
Data559	-0.258687	-0.636495	-0.904338	-0.637512	-0.125834	-0.227661	-0.284424	0.011902	-0.406291	-0.316162
Data560	-0.268046	-0.639954	-0.908712	-0.635579	-0.124919	-0.229594	-0.289815	0.010274	-0.41158	-0.316467
Data561	-0.277507	-0.643107	-0.913086	-0.633341	-0.124308	-0.231628	-0.295003	0.00824	-0.416667	-0.316162
Data562	-0.286967	-0.645854	-0.917562	-0.631002	-0.124207	-0.233866	-0.299988	0.0059	-0.421549	-0.315247
Data563	-0.296224	-0.648193	-0.921936	-0.628662	-0.12441	-0.236104	-0.304769	0.003153	-0.426127	-0.313924
Data564	-0.305176	-0.650126	-0.926412	-0.626221	-0.125224	-0.238444	-0.309347	0	-0.4304	-0.3125
Data565	-0.313517	-0.651652	-0.930888	-0.623983	-0.126343	-0.240784	-0.313721	-0.003764	-0.434265	-0.310974
Data566	-0.321554	-0.652974	-0.935465	-0.621745	-0.12797	-0.243225	-0.317993	-0.008036	-0.437724	-0.309652
Data567	-0.329183	-0.654093	-0.940348	-0.61971	-0.130005	-0.245768	-0.32196	-0.012919	-0.440776	-0.308634
Data568	-0.336609	-0.655009	-0.945333	-0.617778	-0.132345	-0.24821	-0.325928	-0.018209	-0.443319	-0.308024
Data569	-0.344238	-0.656026	-0.950623	-0.615946	-0.135091	-0.250549	-0.329793	-0.023804	-0.445455	-0.307821
Data570	-0.352173	-0.657145	-0.956319	-0.614217	-0.138041	-0.252686	-0.333557	-0.029806	-0.447184	-0.308126
Data571	-0.360413	-0.658468	-0.962219	-0.612488	-0.141398	-0.25472	-0.337219	-0.035909	-0.448405	-0.308838
Data572	-0.369161	-0.660095	-0.968526	-0.61086	-0.144857	-0.256246	-0.340983	-0.042114	-0.44932	-0.309957
Data573	-0.378011	-0.662028	-0.975037	-0.609334	-0.148621	-0.257467	-0.344747	-0.048319	-0.449727	-0.311279
Data574	-0.386963	-0.664266	-0.981649	-0.60791	-0.152588	-0.258077	-0.348612	-0.054525	-0.449829	-0.312703
Data575	-0.395508	-0.666809	-0.988363	-0.606486	-0.156657	-0.258077	-0.35258	-0.060527	-0.449626	-0.314128
Data576	-0.403239	-0.669657	-0.995076	-0.605265	-0.161031	-0.257467	-0.356547	-0.066325	-0.449117	-0.315348
Data577	-0.409953	-0.672607	-1.001383	-0.604248	-0.165507	-0.256042	-0.360718	-0.07192	-0.448303	-0.316264
Data578	-0.415446	-0.675659	-1.007487	-0.603434	-0.170288	-0.253906	-0.364889	-0.077413	-0.447388	-0.316772
Data579	-0.419413	-0.678609	-1.013082	-0.602824	-0.175171	-0.251058	-0.369263	-0.082601	-0.446269	-0.316874
Data580	-0.421956	-0.681458	-1.018168	-0.602315	-0.180257	-0.247498	-0.373637	-0.087687	-0.44515	-0.316467
Data581	-0.423482	-0.684102	-1.022644	-0.60201	-0.185547	-0.243429	-0.378113	-0.092672	-0.443929	-0.315552
Data582	-0.424194	-0.68634	-1.02651	-0.601807	-0.190938	-0.238851	-0.38269	-0.097555	-0.442708	-0.314128
Data583	-0.424601	-0.688171	-1.029867	-0.601501	-0.196431	-0.233968	-0.387268	-0.102336	-0.441589	-0.312398
Data584	-0.425212	-0.689596	-1.032613	-0.601095	-0.202026	-0.229085	-0.391947	-0.107015	-0.44047	-0.310364
Data585	-0.426534	-0.690511	-1.034851	-0.600484	-0.207621	-0.224304	-0.396525	-0.111593	-0.439351	-0.308126
Data586	-0.428772	-0.69102	-1.036682	-0.59967	-0.213216	-0.219828	-0.401204	-0.116069	-0.438334	-0.305786
Data587	-0.432027	-0.691121	-1.038106	-0.59845	-0.218709	-0.215759	-0.405782	-0.120443	-0.437419	-0.303446
Data588	-0.436401	-0.690816	-1.039124	-0.596822	-0.224101	-0.212301	-0.410461	-0.124613	-0.436401	-0.301208
Data589	-0.441691	-0.690104	-1.039836	-0.594991	-0.229289	-0.209554	-0.415039	-0.128682	-0.435486	-0.299072
Data590	-0.447591	-0.689087	-1.040243	-0.592753	-0.234172	-0.207418	-0.419515	-0.132446	-0.434469	-0.297241
Data591	-0.454102	-0.687764	-1.040243	-0.590108	-0.238749	-0.205994	-0.423889	-0.136007	-0.433451	-0.295715
Data592	-0.461019	-0.686239	-1.039836	-0.587362	-0.243022	-0.205078	-0.42806	-0.139262	-0.432231	-0.294495
Data593	-0.46814	-0.684509	-1.039022	-0.584412	-0.246887	-0.204569	-0.432027	-0.142212	-0.43101	-0.293579
Data594	-0.475464	-0.682576	-1.037496	-0.581258	-0.250448	-0.204264	-0.435791	-0.144857	-0.429688	-0.292969
Data595	-0.482788	-0.680644	-1.035258	-0.578003	-0.253703	-0.204061	-0.439148	-0.147196	-0.428162	-0.292664
Data596	-0.490214	-0.678609	-1.032206	-0.574748	-0.256653	-0.203756	-0.442098	-0.149129	-0.426636	-0.29246
Data597	-0.497538	-0.676676	-1.028239	-0.571493	-0.259298	-0.203044	-0.444641	-0.15096	-0.425008	-0.29246
Data598	-0.504862	-0.674845	-1.023153	-0.568237	-0.261739	-0.201925	-0.446777	-0.152486	-0.423381	-0.29246
Data599	-0.512187	-0.673116	-1.016947	-0.564982	-0.264079	-0.200297	-0.448303	-0.153707	-0.421753	-0.29246
Data600	-0.519307	-0.671692	-1.009623	-0.561625	-0.266418	-0.198059	-0.449422	-0.154928	-0.420227	-0.292358
Data601	-0.526326	-0.670471	-1.000977	-0.558268	-0.268656	-0.195211	-0.450033	-0.155945	-0.418803	-0.292053
Data602	-0.533142	-0.669454	-0.991211	-0.554911	-0.271098	-0.191956	-0.450236	-0.156962	-0.41748	-0.291341
Data603	-0.539653	-0.668742	-0.980123	-0.551453	-0.273743	-0.188395	-0.450134	-0.158081	-0.416361	-0.290426
Data604	-0.545756	-0.668233	-0.967916	-0.547791	-0.276591	-0.18453	-0.449626	-0.159302	-0.415446	-0.289001
Data605	-0.551453	-0.667826	-0.95459	-0.543925	-0.279744	-0.180562	-0.448812	-0.160726	-0.414632	-0.28717
Data606	-0.556844	-0.667419	-0.940348	-0.539754	-0.283305	-0.176697	-0.447998	-0.162354	-0.414124	-0.284932
Data607	-0.562134	-0.667013	-0.925191	-0.53538	-0.287272	-0.173136	-0.446981	-0.164286	-0.413818	-0.282186
Data608	-0.567525	-0.6663	-0.909322	-0.530599	-0.291646	-0.169779	-0.445964	-0.166626	-0.413717	-0.279134
Data609	-0.573222	-0.665385	-0.892944	-0.525513	-0.296529	-0.166931	-0.444946	-0.169271	-0.413717	-0.275574
Data610	-0.579529	-0.664063	-0.876058	-0.519918	-0.301819	-0.16449	-0.444132	-0.172323	-0.413818	-0.27181
Data611	-0.586344	-0.662231	-0.858866	-0.514018	-0.307515	-0.162557	-0.44342	-0.17568	-0.414022	-0.267741
Data612	-0.593669	-0.659892	-0.841471	-0.507711	-0.313517	-0.161133	-0.44281	-0.179342	-0.414124	-0.26357
Data613	-0.601095	-0.657043	-0.823975	-0.500997	-0.319926	-0.160116	-0.442403	-0.183309	-0.414225	-0.259196
Data614	-0.608215	-0.653585	-0.80658	-0.493876	-0.326436	-0.159403	-0.4422	-0.18748	-0.414225	-0.254822
Data615	-0.614624	-0.649618	-0.789083	-0.486552	-0.333252	-0.159098	-0.4422	-0.191752	-0.414022	-0.250448
Data616	-0.619609	-0.645243	-0.771688	-0.479024	-0.340068	-0.158895	-0.4422	-0.196228	-0.413717	-0.246073
Data617	-0.622762	-0.640462	-0.754496	-0.471497	-0.346985	-0.158895	-0.442403	-0.200806	-0.413208	-0.241903
Data618	-0.623881	-0.635478	-0.737305	-0.463867	-0.353902	-0.158895	-0.442708	-0.205383	-0.412496	-0.237732
Data619	-0.623067	-0.63029	-0.720113	-0.456441	-0.360819	-0.158691	-0.443014	-0.209859	-0.411479	-0.233765
Data620	-0.620524	-0.625203	-0.703023	-0.449219	-0.367737	-0.158386	-0.443319	-0.214335	-0.410461	-0.230001
Data621	-0.616964	-0.620117	-0.686035	-0.442505	-0.374552	-0.157878	-0.443624	-0.218709	-0.409139	-0.226339
Data622	-0.6132	-0.615234	-0.668945	-0.436401	-0.38147	-0.157064	-0.443929	-0.222982	-0.407715	-0.223083
Data623	-0.610148	-0.610555	-0.651957	-0.43101	-0.388387	-0.155843	-0.444132	-0.227051	-0.406087	-0.220032
Data624	-0.608521	-0.606181	-0.634867	-0.426636	-0.395304	-0.154419	-0.444234	-0.231018	-0.404358	-0.217285
Data625	-0.608724	-0.60201	-0.617879	-0.423177	-0.402323	-0.15269	-0.444336	-0.234782	-0.402527	-0.214945
Data626	-0.610962	-0.598348	-0.600789	-0.420939	-0.409546	-0.150655	-0.444438	-0.238444	-0.400594	-0.213114
Data627	-0.614827	-0.594889	-0.583801	-0.41982	-0.416768	-0.148519	-0.444539	-0.241903	-0.398458	-0.211589
Data628	-0.619609	-0.591736	-0.567017	-0.419922	-0.424093	-0.146179	-0.444539	-0.24526	-0.396118	-0.210571
Data629	-0.624593	-0.588888	-0.550435	-0.421041	-0.431519	-0.143941	-0.444743	-0.248515	-0.393677	-0.210063
Data630	-0.629069	-0.586344	-0.534159	-0.423279	-0.438843	-0.141703	-0.444946	-0.25177	-0.391032	-0.210063
Data631	-0.632426	-0.584005	-0.518188	-0.426229	-0.446065	-0.139669	-0.445251	-0.254822	-0.388184	-0.210368
Data632	-0.634359	-0.581868	-0.50293	-0.429789	-0.453186	-0.137838	-0.445658	-0.257874	-0.385234	-0.211182
Data633	-0.634867	-0.580037	-0.488281	-0.433858	-0.460002	-0.136312	-0.446269	-0.260925	-0.38208	-0.212301
Data634	-0.634054	-0.578206	-0.474345	-0.438131	-0.466614	-0.135193	-0.446879	-0.263875	-0.378927	-0.213725
Data635	-0.632121	-0.576681	-0.461324	-0.442301	-0.472717	-0.134481	-0.447693	-0.266825	-0.375671	-0.215352
Data636	-0.629476	-0.575256	-0.44932	-0.446269	-0.478414	-0.134176	-0.44871	-0.269674	-0.372416	-0.217082
Data637	-0.626221	-0.573934	-0.438334	-0.449829	-0.483602	-0.134176	-0.449727	-0.272522	-0.369161	-0.218913
Data638	-0.622864	-0.572815	-0.428467	-0.453084	-0.48818	-0.134481	-0.450745	-0.275269	-0.366109	-0.220744
Data639	-0.619507	-0.571798	-0.419718	-0.455729	-0.49235	-0.135091	-0.451864	-0.277812	-0.363261	-0.222575
