# Supplementary material for: Integration of MRI and somatosensory evoked potentials facilitate diagnosis of spinal cord compression
Source: Sci Rep. 2023 May 15;13:7861. doi: 10.1038/s41598-023-34832-2 (PMC10185544; doi:10.1038/s41598-023-34832-2)
Supplement: Supplementary file 3 — Supplementary Information 3. [file 41598_2023_34832_MOESM3_ESM.zip › Preoperative SSEP data/spinal cord compression group/3317171_2/3317171_2_Lt Tibial SEP_Cz'-Fpz_201219_130426.csv]

Index	1	2	3	4	5	6	7	8	9	10	11	12	13	14
Name	Cz'-Fpz	Cz'-Fpz	Cz'-Fpz	Cz'-Fpz	Cz'-Fpz	Cz'-Fpz	Cz'-Fpz	Cz'-Fpz	Cz'-Fpz	Cz'-Fpz	Cz'-Fpz	Cz'-Fpz	Cz'-Fpz	Cz'-Fpz
Time	2.02002E+13	2.02002E+13	2.02002E+13	2.02002E+13	2.02002E+13	2.02002E+13	2.02002E+13	2.02002E+13	2.02002E+13	2.02002E+13	2.02002E+13	2.02002E+13	2.02002E+13	2.02002E+13
Highcut	500	500	500	500	500	500	500	500	500	500	500	500	500	500
Lowcut	10	10	10	10	10	10	10	10	10	10	10	10	10	10
Period	0.000156	0.000156	0.000156	0.000156	0.000156	0.000156	0.000156	0.000156	0.000156	0.000156	0.000156	0.000156	0.000156	0.000156
Averages	120	120	120	120	120	120	120	120	120	120	120	120	120	120
Int (mA)	18/17.5mA	18/17.5mA	18/17.5mA	18/17.5mA	18/17.5mA	18/17.5mA	18/17.5mA	18/17.5mA	18/17.6mA	18/17.6mA	18/17.5mA	18/17.5mA	18/17.5mA	18/17.5mA
Pulse Width (�gs)	200�s	200�s	200�s	200�s	200�s	200�s	200�s	200�s	200�s	200�s	200�s	200�s	200�s	200�s
Rep Rate (Hz)	2.66Hz	2.66Hz	2.66Hz	2.66Hz	2.66Hz	2.66Hz	2.66Hz	2.66Hz	2.66Hz	2.66Hz	2.66Hz	2.66Hz	2.66Hz	2.66Hz
Data0	0.180769	0.549325	0.669973	-0.121055	0.356654	0.248213	0.097047	1.026017	0.465095	0.378424	0.617075	0.345261	0.281987	0.596323
Data1	1.54696	2.132194	2.211541	1.474428	1.940948	1.881946	1.572493	2.763714	2.108186	2.1149	2.224765	2.087027	1.904733	2.415808
Data2	2.542051	3.349254	3.734188	2.934412	3.493502	3.290862	3.164925	4.277816	3.549452	3.633885	3.887388	3.573256	3.484347	3.708349
Data3	-0.325221	0.365403	0.328578	-0.323084	0.310877	0.14079	0.031332	1.380636	0.057577	0.43417	0.873833	0.536304	0.552377	0.687063
Data4	0.686453	1.238829	1.383078	0.824598	1.322652	1.193459	0.950128	2.249994	1.385316	1.474835	1.667709	1.492129	1.318583	1.660588
Data5	2.668396	3.323212	3.516696	2.912235	3.451794	3.304697	3.132372	4.205183	3.464815	3.537855	3.888813	3.592381	3.438366	3.701839
Data6	3.286895	4.008443	4.190127	3.515882	4.072531	3.926045	3.7938	4.633453	4.083314	4.158592	4.574858	4.201724	4.044251	4.278426
Data7	3.114773	3.831235	3.989319	3.237964	3.818214	3.678848	3.56349	4.199893	3.851174	3.902241	4.396022	3.925638	3.777523	4.01475
Data8	2.573485	3.23003	3.385468	2.547239	3.137458	3.017217	2.908573	3.356781	3.205819	3.240813	3.80031	3.220061	3.079881	3.345185
Data9	1.936268	2.510821	2.669108	1.772488	2.345006	2.228834	2.140739	2.441647	2.452023	2.4742	3.061774	2.415605	2.284784	2.564736
Data10	1.342387	1.840645	1.998728	1.071794	1.622136	1.494367	1.447573	1.652654	1.766995	1.75845	2.368404	1.684596	1.570052	1.852852
Data11	0.859998	1.291117	1.455507	0.511482	1.04799	0.902927	0.892144	1.05918	1.223367	1.192645	1.803616	1.098853	0.994481	1.276671
Data12	0.495511	0.881971	1.068538	0.115562	0.641896	0.490527	0.485847	0.664683	0.826225	0.782279	1.381247	0.698253	0.58554	0.866509
Data13	0.241906	0.60263	0.822563	-0.139976	0.394293	0.228478	0.212812	0.405483	0.567636	0.519214	1.093156	0.454515	0.317184	0.601002
Data14	0.077007	0.441494	0.696625	-0.262252	0.284225	0.100099	0.055339	0.270593	0.423794	0.371506	0.921238	0.331833	0.181277	0.466723
Data15	-0.025025	0.359909	0.639455	-0.29806	0.268355	0.072023	-0.019938	0.216271	0.364792	0.311284	0.83477	0.292159	0.10132	0.407111
Data16	-0.106406	0.307622	0.602019	-0.32634	0.268355	0.062867	-0.056967	0.175377	0.320439	0.267135	0.795504	0.272628	0.036418	0.368048
Data17	-0.165306	0.289311	0.59734	-0.338547	0.285649	0.062664	-0.069988	0.135093	0.29928	0.235803	0.794486	0.271204	-0.002238	0.363979
Data18	-0.187788	0.312505	0.622365	-0.301518	0.294397	0.077923	-0.054729	0.125938	0.316167	0.229496	0.854709	0.286666	-0.008138	0.372524
Data19	-0.193484	0.34465	0.65329	-0.313115	0.302536	0.088706	-0.025839	0.167646	0.342819	0.23682	0.886447	0.314336	0.001831	0.381272
Data20	-0.171003	0.368658	0.668142	-0.291956	0.312708	0.089113	0.037029	0.177615	0.36113	0.260828	0.934056	0.355433	0.031128	0.400804
Data21	-0.142621	0.386358	0.672618	-0.246789	0.328374	0.107017	0.082195	0.221561	0.39531	0.296635	0.994685	0.4065	0.056357	0.409349
Data22	-0.117393	0.399379	0.660614	-0.243737	0.317184	0.105592	0.090537	0.2592	0.404873	0.311691	1.035579	0.424608	0.05656	0.385952
Data23	-0.102134	0.398973	0.636403	-0.278731	0.289108	0.082806	0.086875	0.255538	0.39999	0.305384	1.044734	0.417894	0.05595	0.357061
Data24	-0.117698	0.38412	0.608733	-0.318201	0.266728	0.049643	0.074667	0.218713	0.383714	0.277918	1.01564	0.402635	0.054729	0.33285
Data25	-0.159915	0.346685	0.582081	-0.332036	0.256962	0.031332	0.04476	0.160118	0.369879	0.240279	0.981053	0.377406	0.028484	0.30518
Data26	-0.186058	0.296228	0.571094	-0.335495	0.253096	0.014242	0.019735	0.120648	0.359299	0.19796	0.892755	0.345871	-0.002848	0.287073
Data27	-0.211388	0.243941	0.566415	-0.32166	0.258183	-0.003866	0.002645	0.110679	0.336105	0.18026	0.826836	0.331833	-0.016887	0.275476
Data28	-0.246789	0.197553	0.562549	-0.316981	0.284835	0.004273	-0.016276	0.114544	0.306605	0.185753	0.761527	0.33875	-0.030925	0.260217
Data29	-0.283818	0.173546	0.554818	-0.311284	0.308639	0.018311	-0.021159	0.111899	0.278935	0.183312	0.712088	0.359909	-0.054322	0.25391
Data30	-0.310063	0.171918	0.543832	-0.303349	0.324102	0.029704	-0.010376	0.089927	0.26571	0.178429	0.717988	0.37761	-0.072226	0.255538
Data31	-0.330205	0.175784	0.54078	-0.292973	0.317388	0.049846	-0.054119	0.06185	0.2474	0.172732	0.690929	0.385545	-0.075074	0.257572
Data32	-0.34994	0.181074	0.536914	-0.284225	0.297856	0.071209	-0.045777	0.041505	0.243941	0.166629	0.663055	0.387376	-0.063071	0.25981
Data33	-0.364284	0.175784	0.528166	-0.281783	0.267542	0.077312	-0.015462	0.02767	0.241296	0.165815	0.70395	0.382086	-0.070598	0.261031
Data34	-0.374049	0.171715	0.50721	-0.279749	0.243534	0.085857	-0.002441	0.024211	0.249434	0.164187	0.744844	0.393276	-0.083619	0.254927
Data35	-0.377813	0.164391	0.497037	-0.290939	0.224613	0.094606	-0.007121	0.027059	0.266931	0.181684	0.77231	0.416673	-0.086468	0.243941
Data36	-0.380051	0.148114	0.494392	-0.302739	0.193077	0.103558	0.004883	0.040894	0.285649	0.190433	0.760713	0.441087	-0.085857	0.227054
Data37	-0.36937	0.134686	0.484627	-0.314336	0.168053	0.085247	0.020142	0.06185	0.304774	0.198774	0.720022	0.452481	-0.099692	0.198164
Data38	-0.341192	0.11841	0.47425	-0.335495	0.173139	0.077923	0.03886	0.091554	0.324509	0.204878	0.695608	0.43946	-0.103761	0.169273
Data39	-0.317998	0.108644	0.46774	-0.335902	0.186364	0.08423	0.03418	0.118613	0.333867	0.20854	0.67038	0.418911	-0.090944	0.144045
Data40	-0.303248	0.120648	0.468554	-0.331833	0.198164	0.085247	0.012614	0.136517	0.334274	0.217899	0.637827	0.407925	-0.07304	0.125734
Data41	-0.299687	0.131228	0.466926	-0.33285	0.206302	0.076499	-0.012207	0.134076	0.322677	0.206709	0.604461	0.409756	-0.063274	0.142824
Data42	-0.313319	0.1296	0.466519	-0.327153	0.216678	0.071819	-0.020142	0.133262	0.316777	0.190229	0.553394	0.4065	-0.059002	0.163577
Data43	-0.331629	0.109255	0.459195	-0.326747	0.219323	0.071412	-0.019735	0.127972	0.301315	0.184532	0.470181	0.402228	-0.071209	0.164594
Data44	-0.35523	0.080364	0.452074	-0.336512	0.212406	0.063274	-0.019735	0.113731	0.269576	0.179853	0.386969	0.401821	-0.080771	0.150352
Data45	-0.375168	0.053101	0.457771	-0.339564	0.207523	0.049643	-0.01648	0.104575	0.235396	0.174767	0.354213	0.396124	-0.098065	0.126752
Data46	-0.389817	0.044353	0.475268	-0.326543	0.21973	0.05127	-0.022787	0.104372	0.205285	0.167849	0.346482	0.396328	-0.111696	0.102337
Data47	-0.403855	0.042929	0.481575	-0.305384	0.23092	0.074871	-0.026449	0.108237	0.181684	0.170494	0.356654	0.411383	-0.129803	0.101727
Data48	-0.430508	0.047201	0.463874	-0.29867	0.21912	0.080975	-0.016073	0.111289	0.157066	0.173139	0.344854	0.437018	-0.146283	0.118613
Data49	-0.442613	0.031332	0.432339	-0.30396	0.195722	0.087282	-0.003052	0.106406	0.148521	0.165204	0.339564	0.46184	-0.160728	0.122886
Data50	-0.440782	0.014038	0.407314	-0.319829	0.177005	0.089316	0.009969	0.098675	0.15727	0.139569	0.313725	0.486661	-0.172122	0.119834
Data51	-0.452786	0.004069	0.396735	-0.33814	0.192467	0.091351	0.031128	0.09603	0.173546	0.126752	0.290125	0.496427	-0.166832	0.104982
Data52	-0.457364	0.006917	0.391445	-0.342006	0.225834	0.08952	0.024414	0.081381	0.185143	0.116986	0.260624	0.502734	-0.159101	0.095623
Data53	-0.456346	0.007528	0.386969	-0.340378	0.255334	0.081992	0.015259	0.076295	0.189008	0.12899	0.231937	0.499682	-0.171308	0.099489
Data54	-0.446784	-0.010376	0.360316	-0.34404	0.27568	0.077109	0.005086	0.074871	0.205895	0.142621	0.255334	0.490934	-0.194502	0.110475
Data55	-0.448514	-0.038249	0.334885	-0.372524	0.280156	0.080568	0.005086	0.065716	0.221154	0.145469	0.292159	0.502124	-0.222578	0.115969
Data56	-0.472216	-0.076702	0.322881	-0.402838	0.283207	0.089316	0.002848	0.046387	0.234582	0.138959	0.325933	0.525928	-0.249841	0.119427
Data57	-0.493375	-0.122886	0.303146	-0.419928	0.280969	0.098268	-0.0177	0.019938	0.245162	0.131024	0.360316	0.545256	-0.258793	0.126548
Data58	-0.498258	-0.144249	0.279545	-0.42766	0.2769	0.112713	-0.031128	0.003662	0.244551	0.130414	0.37293	0.547901	-0.267338	0.135093
Data59	-0.511482	-0.143028	0.260217	-0.418708	0.263066	0.131838	-0.032553	0.009969	0.253096	0.12899	0.364996	0.549528	-0.281376	0.138755
Data60	-0.530709	-0.140586	0.25452	-0.405483	0.246789	0.147097	-0.037639	0.021566	0.259607	0.117189	0.35462	0.560922	-0.295211	0.139366
Data61	-0.549528	-0.139976	0.234785	-0.392259	0.241906	0.15259	-0.050253	0.018718	0.276697	0.091961	0.336309	0.56906	-0.313522	0.135907
Data62	-0.559294	-0.14018	0.214644	-0.368658	0.244551	0.151166	-0.06775	0.002441	0.291956	0.078737	0.38412	0.575977	-0.322677	0.13021
Data63	-0.558785	-0.142621	0.19674	-0.346482	0.236006	0.142214	-0.060426	-0.021566	0.29806	0.071209	0.473233	0.575977	-0.319626	0.118817
Data64	-0.559599	-0.158694	0.194095	-0.340785	0.244551	0.131431	-0.069785	-0.038046	0.293787	0.068767	0.556242	0.571501	-0.315353	0.105186
Data65	-0.570382	-0.181074	0.190229	-0.339361	0.266524	0.122479	-0.097454	-0.052084	0.271	0.059612	0.631113	0.553394	-0.336919	0.093182
Data66	-0.579639	-0.198978	0.184736	-0.330002	0.285649	0.117393	-0.113934	-0.042929	0.24272	0.049236	0.699677	0.528369	-0.350551	0.09603
Data67	-0.586353	-0.222375	0.191653	-0.320439	0.289311	0.132041	-0.115358	-0.030925	0.228478	0.060833	0.752778	0.515348	-0.354823	0.096437
Data68	-0.577503	-0.259403	0.206099	-0.32105	0.27568	0.153404	-0.112917	-0.016073	0.215864	0.067954	0.787976	0.506803	-0.354009	0.077516
Data69	-0.570993	-0.302332	0.205895	-0.330002	0.263879	0.16907	-0.12431	0.004476	0.212609	0.06185	0.821342	0.524503	-0.358078	0.05066
Data70	-0.571806	-0.327764	0.196129	-0.348516	0.257369	0.173139	-0.127362	0.014649	0.211388	0.052694	0.847181	0.556446	-0.354416	0.018921
Data71	-0.580657	-0.353806	0.193891	-0.360316	0.247603	0.185346	-0.125938	0.011597	0.204064	0.034384	0.882989	0.600595	-0.328578	-0.005697
Data72	-0.601511	-0.375779	0.19145	-0.368251	0.222375	0.198164	-0.116579	0.004476	0.194502	0.01058	0.911065	0.624603	-0.297246	-0.017497
Data73	-0.629689	-0.394903	0.185957	-0.36642	0.207116	0.21912	-0.117189	0.001831	0.161949	-0.013224	0.914524	0.61443	-0.274866	-0.010986
Data74	-0.654002	-0.408535	0.170698	-0.370489	0.185753	0.238041	-0.126345	-0.014852	0.132245	-0.03886	0.891941	0.584522	-0.272831	0.014852
Data75	-0.65624	-0.421556	0.13489	-0.375779	0.157473	0.240889	-0.135093	-0.054322	0.111899	-0.062664	0.850843	0.550342	-0.279342	0.030111
Data76	-0.638132	-0.421149	0.101727	-0.361537	0.139366	0.221764	-0.138348	-0.089316	0.102948	-0.065919	0.811577	0.528369	-0.284428	0.041708
Data77	-0.633148	-0.4124	0.080975	-0.342209	0.133669	0.197553	-0.117596	-0.120241	0.10661	-0.056153	0.787162	0.515348	-0.297856	0.028484
Data78	-0.625111	-0.396124	0.085857	-0.315557	0.149335	0.189619	-0.070395	-0.132652	0.124107	-0.031739	0.772107	0.518807	-0.308843	0.012004
Data79	-0.628875	-0.377203	0.104372	-0.286463	0.168053	0.19206	-0.053915	-0.148114	0.131024	-0.009969	0.752778	0.514534	-0.317184	-0.003255
Data80	-0.643829	-0.380051	0.108644	-0.278325	0.17436	0.178632	-0.074057	-0.171308	0.114951	-0.021363	0.725923	0.495816	-0.32634	-0.038046
Data81	-0.653696	-0.400804	0.109255	-0.280156	0.188195	0.158897	-0.091961	-0.179243	0.097454	-0.038453	0.728567	0.479947	-0.336105	-0.066529
Data82	-0.651662	-0.42359	0.108644	-0.289921	0.208947	0.143842	-0.100303	-0.17965	0.085247	-0.040487	0.754203	0.471402	-0.341192	-0.079143
Data83	-0.646576	-0.447598	0.097658	-0.289108	0.239668	0.13611	-0.102948	-0.161542	0.071412	-0.027466	0.793673	0.472623	-0.336919	-0.08484
Data84	-0.63681	-0.461433	0.081381	-0.292363	0.254724	0.158694	-0.106406	-0.136721	0.066326	-0.003459	0.826225	0.486051	-0.324305	-0.077923
Data85	-0.630401	-0.486458	0.087689	-0.311488	0.249434	0.204267	-0.106813	-0.122479	0.067954	0.006104	0.835381	0.516162	-0.316167	-0.065309
Data86	-0.639963	-0.511686	0.102541	-0.33875	0.234379	0.241296	-0.121055	-0.133669	0.057577	-0.002238	0.833346	0.543628	-0.307418	-0.073447
Data87	-0.661733	-0.526945	0.11251	-0.344447	0.218713	0.256758	-0.121665	-0.161746	0.049236	-0.018718	0.796521	0.572925	-0.302129	-0.092775
Data88	-0.695811	-0.539762	0.114341	-0.340988	0.212202	0.255538	-0.11902	-0.185957	0.051881	-0.037639	0.740775	0.593881	-0.302942	-0.115969
Data89	-0.723685	-0.539152	0.111289	-0.346482	0.20264	0.249434	-0.099285	-0.200198	0.061036	-0.056764	0.678314	0.59144	-0.296025	-0.121869
Data90	-0.737011	-0.532438	0.089316	-0.35462	0.189008	0.243127	-0.072226	-0.219323	0.059205	-0.079754	0.621144	0.581877	-0.299484	-0.11841
Data91	-0.727855	-0.537524	0.064291	-0.368861	0.182905	0.230106	-0.049846	-0.23682	0.052694	-0.106406	0.591643	0.578012	-0.323491	-0.110068
Data92	-0.729178	-0.553394	0.038453	-0.377813	0.186364	0.208947	-0.041098	-0.256148	0.053915	-0.112713	0.559701	0.568043	-0.337123	-0.10722
Data93	-0.730399	-0.565398	0.010986	-0.371099	0.184126	0.188195	-0.039877	-0.256555	0.066936	-0.111696	0.541187	0.564787	-0.339157	-0.116172
Data94	-0.720022	-0.58615	-0.000814	-0.373744	0.195112	0.168663	-0.038249	-0.256555	0.074667	-0.102337	0.574756	0.566415	-0.33285	-0.143231
Data95	-0.723786	-0.600392	-0.016887	-0.372117	0.206302	0.173749	-0.047405	-0.263066	0.064495	-0.095013	0.62623	0.560718	-0.328171	-0.177412
Data96	-0.737621	-0.617889	-0.023397	-0.354213	0.227665	0.194095	-0.066529	-0.264083	0.048219	-0.102744	0.668549	0.560515	-0.328374	-0.183108
Data97	-0.752677	-0.64332	-0.043336	-0.334885	0.244551	0.218102	-0.081381	-0.263879	0.031332	-0.102541	0.697642	0.567025	-0.319626	-0.182091
Data98	-0.747692	-0.668752	-0.069988	-0.336716	0.226444	0.246179	-0.086264	-0.258386	0.019328	-0.109255	0.694387	0.575977	-0.292363	-0.187788
Data99	-0.734773	-0.677907	-0.111289	-0.331629	0.19674	0.257369	-0.070802	-0.250045	0.008952	-0.131431	0.68808	0.578622	-0.272424	-0.206709
Data100	-0.727042	-0.684621	-0.138755	-0.313115	0.177208	0.244144	-0.061646	-0.250858	-0.005493	-0.164797	0.6598	0.575774	-0.263676	-0.215254
Data101	-0.724193	-0.683808	-0.153607	-0.293787	0.162356	0.21505	-0.054729	-0.262048	-0.026246	-0.183515	0.612395	0.566211	-0.272017	-0.224002
Data102	-0.721141	-0.691946	-0.147911	-0.284225	0.155439	0.197757	-0.041098	-0.287683	-0.03418	-0.191653	0.571094	0.55258	-0.286666	-0.214033
Data103	-0.735892	-0.701305	-0.144656	-0.283411	0.150352	0.19796	-0.04008	-0.308029	-0.021159	-0.189619	0.508024	0.557259	-0.304163	-0.175987
Data104	-0.757763	-0.707001	-0.136924	-0.282597	0.164797	0.181684	-0.048219	-0.314539	0.001424	-0.179446	0.42298	0.564991	-0.320033	-0.148114
Data105	-0.778108	-0.709443	-0.132245	-0.281987	0.168867	0.174767	-0.044149	-0.314743	0.015056	-0.168053	0.357875	0.571298	-0.340988	-0.12899
Data106	-0.78706	-0.720022	-0.140993	-0.297042	0.16968	0.157473	-0.046998	-0.313115	0.019938	-0.155439	0.345057	0.575977	-0.352585	-0.11312
Data107	-0.794792	-0.725312	-0.154828	-0.322881	0.169477	0.138959	-0.054932	-0.310267	0.020956	-0.144249	0.316167	0.581267	-0.34404	-0.10193
Data108	-0.796521	-0.729178	-0.165204	-0.326136	0.169273	0.136721	-0.059002	-0.320846	0.030721	-0.16907	0.269983	0.584522	-0.345057	-0.092978
Data109	-0.79703	-0.742402	-0.171308	-0.325729	0.170087	0.149335	-0.064291	-0.329188	0.037029	-0.191857	0.220137	0.588591	-0.349737	-0.095623
Data110	-0.793673	-0.76051	-0.192874	-0.321253	0.155032	0.172529	-0.066529	-0.338343	0.023804	-0.198164	0.203861	0.593678	-0.335698	-0.098675
Data111	-0.766715	-0.786552	-0.213423	-0.317795	0.144859	0.192264	-0.059815	-0.350144	0.012818	-0.207319	0.200198	0.610768	-0.323084	-0.109255
Data112	-0.739757	-0.816052	-0.22563	-0.278935	0.145062	0.205692	-0.043336	-0.360316	-0.0059	-0.21444	0.202436	0.622161	-0.321864	-0.126141
Data113	-0.730704	-0.851047	-0.233565	-0.256352	0.143638	0.206912	-0.046998	-0.36703	-0.023804	-0.214033	0.20854	0.62094	-0.328985	-0.150963
Data114	-0.735688	-0.87424	-0.232344	-0.27039	0.150759	0.181684	-0.057374	-0.374151	-0.040691	-0.208337	0.205488	0.63091	-0.327357	-0.172732
Data115	-0.758373	-0.881971	-0.249231	-0.292566	0.150556	0.15259	-0.071616	-0.388596	-0.049846	-0.194502	0.221764	0.636606	-0.324915	-0.187788
Data116	-0.793266	-0.877089	-0.265507	-0.305791	0.150556	0.127769	-0.069174	-0.414435	-0.045777	-0.172732	0.23031	0.613616	-0.333664	-0.193484
Data117	-0.821037	-0.870578	-0.26449	-0.325933	0.139773	0.115562	-0.065919	-0.443325	-0.059002	-0.162153	0.240279	0.589405	-0.339971	-0.193484
Data118	-0.84535	-0.861219	-0.262659	-0.339564	0.133872	0.116986	-0.051881	-0.46245	-0.071412	-0.161542	0.245365	0.581674	-0.351364	-0.195519
Data119	-0.869052	-0.860202	-0.256352	-0.345464	0.129397	0.111289	-0.041708	-0.477099	-0.076702	-0.172122	0.24272	0.60324	-0.364792	-0.192264
Data120	-0.877292	-0.854912	-0.24272	-0.33285	0.109458	0.102948	-0.033366	-0.46713	-0.067547	-0.19084	0.239058	0.648407	-0.364792	-0.189008
Data121	-0.862542	-0.849826	-0.236413	-0.324305	0.100303	0.106203	-0.03418	-0.456753	-0.054526	-0.210778	0.248213	0.679942	-0.366827	-0.181481
Data122	-0.841993	-0.859185	-0.235599	-0.313115	0.118207	0.126345	-0.036215	-0.449226	-0.043539	-0.23743	0.265304	0.69866	-0.364996	-0.174156
Data123	-0.815442	-0.869154	-0.242517	-0.304163	0.1473	0.145266	-0.040284	-0.451667	-0.019328	-0.253503	0.316777	0.711274	-0.361334	-0.153404
Data124	-0.802218	-0.875664	-0.260014	-0.29338	0.167442	0.165815	-0.064088	-0.454312	-0.015056	-0.249841	0.383103	0.700287	-0.366013	-0.144249
Data125	-0.804964	-0.867933	-0.272831	-0.278325	0.189822	0.186567	-0.087892	-0.454719	-0.019328	-0.238244	0.445767	0.678314	-0.368658	-0.137331
Data126	-0.819308	-0.870578	-0.271407	-0.268355	0.205081	0.201012	-0.09603	-0.445563	-0.025025	-0.21912	0.487475	0.676687	-0.362758	-0.128176
Data127	-0.835075	-0.879937	-0.267745	-0.261845	0.208743	0.214033	-0.102134	-0.441494	-0.037029	-0.19674	0.512093	0.690522	-0.366623	-0.144045
Data128	-0.853488	-0.886041	-0.283411	-0.262048	0.19735	0.20915	-0.094199	-0.452684	-0.047405	-0.190433	0.507006	0.719209	-0.370693	-0.158897
Data129	-0.870476	-0.872409	-0.305384	-0.273849	0.182905	0.19674	-0.076295	-0.468147	-0.055543	-0.198774	0.493375	0.758475	-0.367437	-0.176598
Data130	-0.876275	-0.863254	-0.313522	-0.283207	0.157473	0.197553	-0.06714	-0.486661	-0.059002	-0.204471	0.475878	0.786959	-0.357671	-0.193891
Data131	-0.855217	-0.860202	-0.306401	-0.278325	0.131634	0.196536	-0.06775	-0.508227	-0.058188	-0.211592	0.458788	0.790824	-0.338954	-0.204267
Data132	-0.837924	-0.860812	-0.318405	-0.250858	0.105389	0.19735	-0.071209	-0.519214	-0.060222	-0.226037	0.482795	0.7894	-0.330002	-0.191653
Data133	-0.814628	-0.879123	-0.323695	-0.224409	0.087078	0.195722	-0.081585	-0.519824	-0.063884	-0.227665	0.501106	0.790824	-0.322271	-0.181074
Data134	-0.800793	-0.894382	-0.332647	-0.212406	0.075278	0.17965	-0.097454	-0.518196	-0.066122	-0.210575	0.49541	0.799369	-0.307215	-0.165815
Data135	-0.802319	-0.90252	-0.338343	-0.216882	0.06775	0.164594	-0.11902	-0.517993	-0.062867	-0.195926	0.475064	0.809135	-0.289718	-0.159711
Data136	-0.803031	-0.898451	-0.328171	-0.233768	0.058391	0.143638	-0.141604	-0.514331	-0.056764	-0.189008	0.465909	0.81178	-0.26449	-0.150149
Data137	-0.800997	-0.89723	-0.306401	-0.241703	0.060019	0.133872	-0.150149	-0.493782	-0.06246	-0.193281	0.47893	0.804863	-0.241296	-0.128786
Data138	-0.805676	-0.908624	-0.297246	-0.244755	0.065512	0.137128	-0.137331	-0.494392	-0.076295	-0.189822	0.474861	0.804252	-0.227054	-0.129803
Data139	-0.819104	-0.936904	-0.296635	-0.250248	0.065105	0.134686	-0.137331	-0.520841	-0.099489	-0.19145	0.469774	0.808321	-0.235192	-0.127565
Data140	-0.833346	-0.950332	-0.300298	-0.255131	0.052288	0.131024	-0.139162	-0.545052	-0.114951	-0.183922	0.475878	0.804456	-0.247196	-0.13021
Data141	-0.840569	-0.950739	-0.311284	-0.257776	0.036418	0.134279	-0.129803	-0.567636	-0.127565	-0.160932	0.459602	0.790824	-0.248213	-0.134483
Data142	-0.839043	-0.93609	-0.321253	-0.23682	0.024211	0.146283	-0.097454	-0.578622	-0.122276	-0.130821	0.430508	0.797538	-0.229089	-0.137738
Data143	-0.847384	-0.935276	-0.323898	-0.212406	-0.0059	0.137535	-0.069581	-0.569874	-0.099285	-0.127769	0.398159	0.805269	-0.227258	-0.161135
Data144	-0.865899	-0.939142	-0.334478	-0.224409	-0.031535	0.111493	-0.072633	-0.561125	-0.087892	-0.146283	0.363775	0.792859	-0.247807	-0.214033
Data145	-0.883192	-0.935683	-0.34343	-0.228275	-0.038453	0.092978	-0.071412	-0.55787	-0.078737	-0.150556	0.343633	0.772717	-0.261234	-0.255741
Data146	-0.889296	-0.926121	-0.328781	-0.194705	-0.037639	0.082602	-0.069174	-0.555428	-0.06775	-0.151166	0.314336	0.770886	-0.271	-0.285445
Data147	-0.885328	-0.905369	-0.315557	-0.151573	-0.027263	0.085654	-0.067954	-0.538338	-0.052491	-0.147911	0.275883	0.780245	-0.241703	-0.306198
Data148	-0.864881	-0.885634	-0.295211	-0.117189	-0.010173	0.081381	-0.064495	-0.525317	-0.032349	-0.124717	0.23743	0.798149	-0.201419	-0.312912
Data149	-0.827853	-0.877089	-0.271611	-0.077516	0.005086	0.080771	-0.050253	-0.516976	-0.02828	-0.098268	0.228682	0.820528	-0.176394	-0.310063
Data150	-0.799064	-0.885227	-0.27568	-0.038453	0.000203	0.06714	-0.055746	-0.517789	-0.042929	-0.088095	0.215864	0.83416	-0.172732	-0.320033
Data151	-0.793062	-0.895603	-0.303349	-0.019328	-0.003052	0.05656	-0.073447	-0.525724	-0.062664	-0.092978	0.204878	0.825615	-0.182905	-0.33814
Data152	-0.791333	-0.902317	-0.33753	-0.010783	-0.010783	0.066529	-0.086671	-0.532438	-0.076295	-0.09603	0.190636	0.798962	-0.195926	-0.343633
Data153	-0.795198	-0.901503	-0.359096	-0.014038	-0.028484	0.078737	-0.094809	-0.535286	-0.085044	-0.08484	0.178429	0.767834	-0.199995	-0.326543
Data154	-0.807914	-0.898451	-0.363165	-0.03357	-0.053712	0.073854	-0.110272	-0.540983	-0.088299	-0.080364	0.15849	0.776989	-0.201419	-0.312301
Data155	-0.82063	-0.884413	-0.34933	-0.049846	-0.079754	0.070192	-0.1178	-0.556039	-0.076092	-0.083009	0.165204	0.776786	-0.213626	-0.305791
Data156	-0.831108	-0.883192	-0.340174	-0.06124	-0.089723	0.071819	-0.132041	-0.572112	-0.067954	-0.074261	0.171918	0.763561	-0.211388	-0.307418
Data157	-0.847486	-0.889703	-0.330612	-0.066326	-0.084026	0.069581	-0.152794	-0.585336	-0.069785	-0.055746	0.169273	0.739554	-0.184532	-0.32105
Data158	-0.871697	-0.890313	-0.31047	-0.072633	-0.068564	0.063478	-0.188195	-0.592864	-0.072226	-0.038249	0.150759	0.717784	-0.146894	-0.33346
Data159	-0.88014	-0.899468	-0.290125	-0.081178	-0.076092	0.063681	-0.218916	-0.605478	-0.082195	-0.028687	0.121869	0.706391	-0.112103	-0.345668
Data160	-0.877495	-0.914321	-0.271814	-0.06714	-0.081585	0.056764	-0.223799	-0.627654	-0.103761	-0.022787	0.117189	0.685639	-0.084637	-0.354823
Data161	-0.869764	-0.909234	-0.267542	-0.047608	-0.085654	0.053305	-0.21912	-0.646372	-0.135704	-0.017904	0.105999	0.668142	-0.06836	-0.363775
Data162	-0.862949	-0.884209	-0.266321	-0.039877	-0.088706	0.058798	-0.21383	-0.663259	-0.163577	-0.009562	0.118207	0.667735	-0.063681	-0.379034
Data163	-0.860812	-0.863254	-0.269169	-0.033977	-0.09664	0.059815	-0.201623	-0.679535	-0.173342	-0.0059	0.144859	0.673635	-0.073243	-0.376186
Data164	-0.862745	-0.853081	-0.272424	-0.010173	-0.10132	0.059408	-0.211592	-0.696625	-0.170901	0.009969	0.137331	0.674042	-0.07894	-0.34465
Data165	-0.861524	-0.84006	-0.261641	0.012004	-0.105186	0.058188	-0.211795	-0.711274	-0.161746	0.013631	0.072429	0.673838	-0.082602	-0.327153
Data166	-0.862033	-0.839653	-0.25391	0.033163	-0.112917	0.046794	-0.21383	-0.714733	-0.145469	0.014242	-0.007528	0.669769	-0.090944	-0.331019
Data167	-0.835686	-0.830091	-0.254114	0.041098	-0.117393	0.033977	-0.230106	-0.704153	-0.108848	0.021566	-0.068564	0.65329	-0.10722	-0.335698
Data168	-0.795198	-0.810152	-0.259607	0.033163	-0.122072	0.02177	-0.243534	-0.673635	-0.084433	0.025839	-0.118207	0.638437	-0.120038	-0.351975
Data169	-0.762748	-0.793876	-0.271407	0.02828	-0.121258	0.024821	-0.25859	-0.664683	-0.082195	0.044353	-0.161542	0.625416	-0.12431	-0.362758
Data170	-0.750337	-0.766613	-0.268152	0.026652	-0.121462	0.02889	-0.255131	-0.661631	-0.063884	0.069581	-0.22563	0.628468	-0.1296	-0.362351
Data171	-0.74637	-0.741182	-0.263269	0.024414	-0.114951	0.04008	-0.240686	-0.666311	-0.034384	0.103761	-0.24801	0.633148	-0.127159	-0.356044
Data172	-0.747997	-0.729788	-0.275069	0.020549	-0.122276	0.041505	-0.23092	-0.685639	-0.016276	0.144249	-0.262252	0.624196	-0.108034	-0.347702
Data173	-0.750642	-0.716157	-0.300298	0.020956	-0.125734	0.029704	-0.221968	-0.705577	-0.033163	0.161542	-0.273645	0.615854	-0.076905	-0.339361
Data174	-0.761222	-0.699067	-0.309046	0.026246	-0.1296	0.005086	-0.211795	-0.718395	-0.038249	0.149945	-0.276493	0.605071	-0.056764	-0.333054
Data175	-0.775362	-0.692556	-0.287277	0.032959	-0.1178	-0.032553	-0.19206	-0.728364	-0.043132	0.14079	-0.271204	0.607513	-0.041301	-0.330612
Data176	-0.776989	-0.701915	-0.260421	0.045574	-0.10132	-0.062664	-0.176191	-0.717784	-0.062867	0.129803	-0.24272	0.61972	-0.024211	-0.338547
Data177	-0.76468	-0.706594	-0.235599	0.052898	-0.110475	-0.079347	-0.185753	-0.70395	-0.087689	0.116375	-0.218713	0.633148	-0.021159	-0.342209
Data178	-0.753796	-0.703136	-0.211795	0.062053	-0.125734	-0.089316	-0.197757	-0.69988	-0.127972	0.110475	-0.209761	0.640269	-0.015462	-0.341395
Data179	-0.74759	-0.701508	-0.189008	0.074667	-0.133466	-0.077312	-0.192671	-0.692556	-0.142214	0.108441	-0.210371	0.608733	-0.010173	-0.336919
Data180	-0.74464	-0.698253	-0.174156	0.086264	-0.125938	-0.053508	-0.196129	-0.675466	-0.142011	0.103761	-0.214033	0.562956	-0.017904	-0.33875
Data181	-0.724193	-0.679942	-0.171715	0.098472	-0.114748	-0.02177	-0.196536	-0.65329	-0.144859	0.107424	-0.224206	0.531624	-0.028484	-0.358078
Data182	-0.705577	-0.642303	-0.18087	0.105999	-0.102948	0.010986	-0.195315	-0.635996	-0.134686	0.125327	-0.226647	0.512296	-0.032756	-0.378017
Data183	-0.698456	-0.596526	-0.172732	0.123293	-0.08952	0.023601	-0.198164	-0.623789	-0.113324	0.154014	-0.207523	0.493782	-0.046591	-0.3829
Data184	-0.680654	-0.56438	-0.153607	0.135093	-0.084433	0.015259	-0.193891	-0.621144	-0.078126	0.174767	-0.152794	0.503751	-0.055543	-0.374355
Data185	-0.663462	-0.532642	-0.132448	0.133466	-0.094809	-0.002238	-0.181481	-0.629689	-0.047812	0.194298	-0.097251	0.518196	-0.054322	-0.360316
Data186	-0.660614	-0.49541	-0.112713	0.132041	-0.109051	-0.022787	-0.166425	-0.645151	-0.044963	0.208337	-0.052898	0.524503	-0.054322	-0.362147
Data187	-0.674754	-0.468961	-0.080771	0.125327	-0.120445	-0.053508	-0.151166	-0.655324	-0.045167	0.204674	-0.0059	0.521045	-0.059408	-0.364182
Data188	-0.684927	-0.452277	-0.06714	0.1237	-0.114544	-0.072226	-0.141807	-0.666921	-0.066936	0.200605	0.045981	0.509041	-0.037639	-0.381679
Data189	-0.688996	-0.424201	-0.078533	0.11841	-0.115765	-0.081178	-0.144045	-0.666107	-0.078737	0.203861	0.093385	0.502937	-0.019125	-0.4006
Data190	-0.689708	-0.384527	-0.095013	0.103151	-0.123293	-0.075074	-0.164797	-0.657562	-0.079957	0.204674	0.130007	0.503751	-0.007935	-0.410569
Data191	-0.675669	-0.352789	-0.092571	0.104982	-0.134076	-0.051881	-0.190433	-0.660004	-0.101116	0.195926	0.15198	0.509244	0.002441	-0.410163
Data192	-0.661733	-0.336512	-0.093792	0.116172	-0.128379	-0.052084	-0.209354	-0.669566	-0.118613	0.20793	0.150556	0.509041	0.015666	-0.41769
Data193	-0.656545	-0.336512	-0.083619	0.12899	-0.114341	-0.041708	-0.216271	-0.670583	-0.120851	0.231123	0.154014	0.498461	0.024414	-0.429694
Data194	-0.659698	-0.33875	-0.076499	0.132855	-0.1296	-0.039673	-0.229089	-0.649627	-0.109255	0.23743	0.14018	0.487678	0.034384	-0.438239
Data195	-0.648407	-0.324305	-0.063071	0.153811	-0.154014	-0.038656	-0.22502	-0.607106	-0.088095	0.224613	0.102541	0.482795	0.037435	-0.437018
Data196	-0.624297	-0.307825	-0.050253	0.168663	-0.16317	-0.022583	-0.220747	-0.586353	-0.077312	0.21973	0.062257	0.487068	0.031535	-0.427049
Data197	-0.609038	-0.29806	-0.044963	0.181074	-0.164797	0.00529	-0.209761	-0.577401	-0.066733	0.218713	0.025228	0.495206	0.036011	-0.408331
Data198	-0.5891	-0.284835	-0.046794	0.183312	-0.169884	0.024821	-0.198571	-0.584929	-0.059205	0.208337	-0.004476	0.501106	0.040691	-0.396531
Data199	-0.559294	-0.271611	-0.044963	0.174563	-0.179039	0.023804	-0.179243	-0.595305	-0.057984	0.217695	-0.022787	0.499682	0.043946	-0.395514
Data200	-0.537219	-0.25452	-0.041301	0.153811	-0.182701	-0.001424	-0.146894	-0.605885	-0.072429	0.239872	0.009155	0.486254	0.050253	-0.392462
Data201	-0.533048	-0.234175	-0.024821	0.14669	-0.177412	-0.022787	-0.126548	-0.607919	-0.085451	0.255741	0.064291	0.47893	0.050456	-0.402228
Data202	-0.528064	-0.223596	0.003459	0.147707	-0.176801	-0.030518	-0.133466	-0.596729	-0.08952	0.248213	0.087078	0.485033	0.047608	-0.421556
Data203	-0.519315	-0.229292	0.010376	0.136924	-0.182701	-0.039877	-0.149742	-0.58615	-0.089113	0.236617	0.096234	0.505175	0.056153	-0.436815
Data204	-0.503141	-0.235396	0.0118	0.142824	-0.18677	-0.047608	-0.168256	-0.573332	-0.091554	0.237837	0.094606	0.524707	0.072023	-0.447395
Data205	-0.489306	-0.235192	0.014445	0.151776	-0.18087	-0.033163	-0.175784	-0.55197	-0.097658	0.231123	0.070802	0.541797	0.092164	-0.47364
Data206	-0.471504	-0.212406	0.02767	0.18087	-0.164594	-0.004883	-0.175987	-0.534473	-0.072023	0.240075	0.056153	0.56316	0.107424	-0.49663
Data207	-0.437832	-0.195112	0.031128	0.211388	-0.151573	0.018514	-0.174563	-0.5243	-0.055136	0.252079	0.042929	0.54607	0.108034	-0.516365
Data208	-0.436611	-0.190229	0.02889	0.20264	-0.164391	0.021363	-0.177412	-0.524097	-0.064088	0.250858	0.015869	0.515145	0.109458	-0.533048
Data209	-0.430813	-0.170494	0.032959	0.196129	-0.183108	0.02177	-0.192264	-0.52959	-0.066529	0.261845	-0.013631	0.493985	0.125124	-0.533659
Data210	-0.423285	-0.1473	0.036825	0.195519	-0.189212	0.009766	-0.19796	-0.532642	-0.041301	0.2651	-0.012004	0.465298	0.14079	-0.526131
Data211	-0.423184	-0.118003	0.059408	0.189619	-0.184736	0.009766	-0.169884	-0.524097	-0.010986	0.279545	0.018107	0.445563	0.146894	-0.497444
Data212	-0.408026	-0.077923	0.092978	0.189008	-0.170698	0.015462	-0.119427	-0.512703	0.002848	0.306198	0.040691	0.452074	0.164391	-0.45126
Data213	-0.374151	-0.030721	0.127769	0.20325	-0.160525	0.025432	-0.083213	-0.486661	-0.000203	0.344447	0.071412	0.474657	0.181684	-0.400397
Data214	-0.325322	0.013428	0.151776	0.217085	-0.135704	0.040691	-0.059612	-0.466316	0.001221	0.358485	0.110882	0.483813	0.202843	-0.373744
Data215	-0.27334	0.055543	0.16317	0.238244	-0.103965	0.064291	-0.032553	-0.455126	0.008545	0.363775	0.122683	0.482592	0.238041	-0.355637
Data216	-0.232853	0.091758	0.175987	0.26571	-0.067547	0.099285	-0.002848	-0.434577	0.036825	0.390428	0.1473	0.495206	0.288497	-0.330816
Data217	-0.196841	0.131838	0.194705	0.278935	-0.017904	0.144656	0.015462	-0.406297	0.062867	0.415045	0.187788	0.523893	0.327153	-0.284428
Data218	-0.159915	0.170494	0.21505	0.288497	0.025635	0.196943	0.027873	-0.359096	0.091961	0.44597	0.227665	0.543425	0.350144	-0.239465
Data219	-0.111696	0.224409	0.244755	0.308232	0.057984	0.252893	0.043132	-0.309453	0.109865	0.480151	0.263879	0.559904	0.382289	-0.211999
Data220	-0.058289	0.278121	0.28158	0.336716	0.090944	0.303553	0.070598	-0.259403	0.125734	0.521452	0.285445	0.584319	0.425422	-0.192671
Data221	0.008342	0.33875	0.330816	0.374355	0.137738	0.347499	0.111899	-0.203861	0.159304	0.582284	0.31637	0.621144	0.469368	-0.146894
Data222	0.083619	0.404262	0.389207	0.426235	0.178225	0.378831	0.163984	-0.142418	0.196129	0.623178	0.354416	0.661428	0.5066	-0.097454
Data223	0.145775	0.469978	0.444953	0.490323	0.212609	0.418097	0.235803	-0.096437	0.23153	0.658376	0.393479	0.697032	0.564787	-0.042318
Data224	0.195722	0.534676	0.508024	0.54668	0.246586	0.474047	0.320439	-0.044353	0.270593	0.706188	0.421963	0.727754	0.63152	0.035808
Data225	0.23153	0.617278	0.58025	0.606495	0.28687	0.543221	0.403855	0.025228	0.31637	0.761323	0.421149	0.766206	0.697439	0.119834
Data226	0.276493	0.708019	0.650441	0.671194	0.341395	0.610361	0.479744	0.093182	0.37232	0.819511	0.396531	0.808321	0.763765	0.204878
Data227	0.317591	0.815239	0.71575	0.742809	0.411994	0.67689	0.553801	0.158694	0.413214	0.878513	0.376186	0.866509	0.837008	0.298263
Data228	0.363266	0.906589	0.762748	0.807711	0.483202	0.741792	0.623585	0.22563	0.441494	0.937514	0.38412	0.928359	0.914931	0.387783
Data229	0.415452	0.971084	0.798555	0.872002	0.553394	0.81117	0.68218	0.289515	0.480354	0.99204	0.396531	0.982478	0.979629	0.455329
Data230	0.482287	1.020116	0.841891	0.940973	0.611582	0.877089	0.711477	0.349533	0.5302	1.054297	0.426642	1.035375	1.038224	0.517586
Data231	0.541899	1.062435	0.883599	0.985936	0.668956	0.930393	0.735485	0.41708	0.583098	1.120623	0.440274	1.073828	1.09336	0.567636
Data232	0.582996	1.115333	0.915948	1.028051	0.732433	0.992854	0.760917	0.491747	0.641286	1.188169	0.49541	1.098853	1.141171	0.605681
Data233	0.628367	1.167824	0.944432	1.075252	0.785128	1.059586	0.795707	0.567229	0.703543	1.254292	0.569874	1.127743	1.175148	0.644948
Data234	0.667837	1.214822	0.960505	1.132016	0.824394	1.136695	0.834363	0.629689	0.769258	1.311259	0.654714	1.157651	1.197935	0.686046
Data235	0.700084	1.271178	0.990005	1.176776	0.854098	1.199359	0.869968	0.666107	0.820528	1.361105	0.72755	1.183693	1.225198	0.72165
Data236	0.719717	1.327738	1.024796	1.21238	0.875461	1.243915	0.905979	0.695608	0.869561	1.402813	0.769462	1.209532	1.248391	0.746064
Data237	0.746471	1.379822	1.051652	1.239033	0.891127	1.27362	0.950128	0.724702	0.919	1.43272	0.817884	1.243509	1.272196	0.772513
Data238	0.782076	1.418072	1.072404	1.267923	0.910658	1.309631	0.996719	0.750134	0.949518	1.451642	0.860202	1.252054	1.307596	0.804049
Data239	0.804557	1.439841	1.08868	1.296407	0.939142	1.336487	1.037003	0.773734	0.963556	1.481346	0.887465	1.237608	1.356629	0.833753
Data240	0.810864	1.456118	1.100684	1.323669	0.956029	1.355612	1.074846	0.796724	0.977595	1.496401	0.892551	1.234353	1.405661	0.864474
Data241	0.793571	1.469749	1.094377	1.34137	0.968032	1.366598	1.099667	0.813815	0.990005	1.498029	0.877699	1.237405	1.44859	0.884413
Data242	0.780245	1.464459	1.08868	1.349508	0.984105	1.383281	1.113705	0.831312	0.990616	1.490908	0.861219	1.255716	1.482567	0.903538
Data243	0.774039	1.461407	1.065283	1.342184	0.982681	1.412375	1.124081	0.850843	0.985529	1.495791	0.83416	1.275451	1.497622	0.912286
Data244	0.767936	1.455914	1.032324	1.327331	0.974543	1.427634	1.128354	0.857964	0.981664	1.515119	0.837415	1.292134	1.520816	0.911879
Data245	0.768343	1.429465	1.000788	1.314514	0.968439	1.433738	1.126319	0.86895	0.991023	1.52163	0.885227	1.293151	1.520612	0.918186
Data246	0.766003	1.400982	0.976577	1.303934	0.960911	1.4374	1.126523	0.885023	0.999975	1.511254	0.955825	1.290099	1.510236	0.916965
Data247	0.764274	1.37616	0.961115	1.303934	0.96376	1.447369	1.109026	0.898044	0.991023	1.498232	1.026424	1.282775	1.501488	0.90191
Data248	0.770275	1.359477	0.959894	1.289286	0.966812	1.442283	1.086646	0.915338	0.978612	1.488874	1.073218	1.276875	1.494977	0.880344
Data249	0.767325	1.335063	0.96437	1.274027	0.948094	1.435569	1.047379	0.926528	0.959284	1.478904	1.104753	1.259785	1.486432	0.857964
Data250	0.74637	1.310648	0.960505	1.256326	0.937311	1.428244	1.028458	0.940973	0.946263	1.462832	1.13344	1.223163	1.473411	0.82948
Data251	0.72694	1.276061	0.94667	1.226825	0.932021	1.423768	1.028458	0.955011	0.925917	1.459983	1.157855	1.208311	1.463442	0.804863
Data252	0.702627	1.246967	0.929173	1.196307	0.920628	1.431296	1.022354	0.961522	0.898655	1.4551	1.163551	1.202207	1.446759	0.775972
Data253	0.66865	1.228656	0.918797	1.168638	0.906386	1.432314	1.020116	0.949518	0.872613	1.440655	1.162127	1.184914	1.419699	0.749523
Data254	0.623178	1.209939	0.89662	1.147072	0.881361	1.422141	0.996516	0.930597	0.846571	1.420717	1.16172	1.154396	1.394471	0.719412
Data255	0.584421	1.198545	0.872409	1.118791	0.850843	1.410341	0.970881	0.913914	0.825208	1.398133	1.14524	1.108822	1.375957	0.690725
Data256	0.569467	1.197121	0.815035	1.089494	0.834363	1.398133	0.939345	0.899875	0.799573	1.361715	1.122657	1.068132	1.356425	0.666514
Data257	0.557259	1.18471	0.741385	1.05918	0.81829	1.368836	0.904148	0.883803	0.776989	1.32489	1.083797	1.024999	1.336894	0.619109
Data258	0.535388	1.15643	0.684621	1.022151	0.809542	1.323262	0.871595	0.867526	0.754813	1.294982	1.051448	0.985326	1.321228	0.552173
Data259	0.503039	1.118995	0.643931	0.990412	0.781872	1.279723	0.821749	0.85125	0.713512	1.270364	1.016861	0.958267	1.30841	0.486865
Data260	0.466824	1.082577	0.622365	0.955011	0.735078	1.235981	0.779838	0.817273	0.680959	1.252257	0.983495	0.942397	1.285013	0.422166
Data261	0.415147	1.043717	0.583912	0.893365	0.687063	1.194476	0.746878	0.781262	0.669973	1.220722	0.968846	0.920424	1.252054	0.368658
Data262	0.362758	0.995092	0.531421	0.845146	0.630299	1.150937	0.714529	0.747285	0.643524	1.187762	0.962132	0.894382	1.20648	0.320643
Data263	0.307927	0.936497	0.483609	0.79998	0.559091	1.109433	0.676483	0.72226	0.608937	1.149106	0.922052	0.877699	1.158261	0.276493
Data264	0.243229	0.885023	0.42888	0.758272	0.5066	1.062842	0.6421	0.702525	0.575977	1.111874	0.853285	0.853895	1.111874	0.245365
Data265	0.180769	0.838839	0.361944	0.713715	0.476285	1.004044	0.588184	0.678721	0.541187	1.072608	0.788179	0.806287	1.054297	0.20854
Data266	0.11607	0.778414	0.289311	0.654714	0.457567	0.939752	0.529997	0.651459	0.493782	1.028458	0.758475	0.74993	0.998957	0.147504
Data267	0.046489	0.707001	0.206709	0.575977	0.430508	0.865085	0.476285	0.607919	0.443936	0.964574	0.731823	0.691335	0.940566	0.077923
Data268	-0.032349	0.635996	0.137128	0.497037	0.385952	0.78411	0.433967	0.550749	0.396735	0.902317	0.672007	0.610971	0.882378	0.014242
Data269	-0.102541	0.558073	0.071616	0.431118	0.330816	0.709443	0.377813	0.481778	0.355637	0.844943	0.592864	0.532235	0.831922	-0.051881
Data270	-0.167544	0.482795	0.005493	0.378017	0.274866	0.639251	0.321253	0.413418	0.314336	0.800387	0.511889	0.463467	0.790621	-0.112306
Data271	-0.240584	0.406704	-0.075888	0.317388	0.217085	0.577808	0.258386	0.351568	0.266524	0.73874	0.452481	0.404873	0.736502	-0.198774
Data272	-0.312912	0.33875	-0.154218	0.227665	0.136924	0.504158	0.187788	0.302129	0.189212	0.657562	0.381272	0.337733	0.656952	-0.296432
Data273	-0.381577	0.269373	-0.224816	0.16317	0.072633	0.429084	0.109051	0.258793	0.10783	0.577198	0.30986	0.252486	0.582284	-0.38819
Data274	-0.45065	0.186567	-0.287683	0.109051	0.010783	0.361944	0.036825	0.221764	0.03886	0.512093	0.271407	0.181481	0.515958	-0.456957
Data275	-0.516365	0.108237	-0.345668	0.044963	-0.051067	0.30518	-0.02828	0.187381	-0.021363	0.464892	0.233158	0.124717	0.45716	-0.523893
Data276	-0.559294	0.03886	-0.38351	-0.025839	-0.107424	0.262455	-0.09542	0.160118	-0.07365	0.421963	0.171308	0.085044	0.397345	-0.564787
Data277	-0.596119	-0.014852	-0.42298	-0.093385	-0.158287	0.22563	-0.151573	0.144249	-0.1296	0.378017	0.130007	0.044149	0.33224	-0.605478
Data278	-0.647593	-0.070192	-0.486051	-0.17965	-0.20915	0.185143	-0.191043	0.125327	-0.192671	0.320033	0.091554	-0.010376	0.26571	-0.657969
Data279	-0.707408	-0.131228	-0.562142	-0.26571	-0.271407	0.129803	-0.221764	0.089113	-0.264286	0.255945	0.054729	-0.084026	0.184939	-0.704967
Data280	-0.761832	-0.17965	-0.654307	-0.343023	-0.332647	0.051067	-0.253707	0.036215	-0.337326	0.182294	0.01058	-0.160728	0.086264	-0.757661
Data281	-0.822563	-0.24211	-0.745861	-0.418911	-0.396938	-0.037842	-0.297246	-0.020549	-0.403652	0.105186	-0.045981	-0.23682	-0.007935	-0.814832
Data282	-0.880547	-0.311894	-0.81829	-0.490934	-0.463874	-0.123903	-0.354823	-0.077923	-0.470588	0.042929	-0.09603	-0.320236	-0.091961	-0.883599
Data283	-0.925307	-0.376389	-0.880954	-0.554615	-0.531217	-0.203047	-0.430101	-0.142418	-0.516365	-0.010783	-0.167442	-0.392259	-0.159508	-0.959487
Data284	-0.95318	-0.439053	-0.94138	-0.593474	-0.588795	-0.282801	-0.511482	-0.210168	-0.548918	-0.06775	-0.224206	-0.446174	-0.229292	-1.029882
Data285	-0.979222	-0.500089	-1.010147	-0.633555	-0.634979	-0.351975	-0.58147	-0.284225	-0.579843	-0.139162	-0.288497	-0.511889	-0.302739	-1.081763
Data286	-1.003433	-0.564584	-1.074846	-0.695608	-0.702729	-0.396938	-0.638437	-0.344854	-0.617685	-0.204878	-0.401414	-0.58615	-0.376186	-1.122047
Data287	-1.028458	-0.613006	-1.139747	-0.766613	-0.76112	-0.432542	-0.693777	-0.395717	-0.666107	-0.274866	-0.541187	-0.657359	-0.423387	-1.156634
Data288	-1.042293	-0.641082	-1.200783	-0.834567	-0.812797	-0.453295	-0.746878	-0.424404	-0.722871	-0.335292	-0.673838	-0.727754	-0.468147	-1.187355
Data289	-1.055314	-0.677501	-1.25714	-0.892755	-0.86773	-0.479337	-0.80588	-0.429084	-0.778007	-0.391038	-0.753796	-0.80649	-0.5184	-1.222756
Data290	-1.081966	-0.714529	-1.314921	-0.941583	-0.922459	-0.511076	-0.845757	-0.441901	-0.814425	-0.44007	-0.821342	-0.866102	-0.579843	-1.259785
Data291	-1.122352	-0.753389	-1.359884	-0.986954	-0.967219	-0.547087	-0.877089	-0.481168	-0.848402	-0.481168	-0.894789	-0.906386	-0.630503	-1.289082
Data292	-1.165688	-0.792045	-1.396913	-1.025406	-1.005264	-0.607513	-0.910048	-0.519214	-0.883192	-0.511279	-0.961522	-0.932835	-0.674856	-1.314717
Data293	-1.19824	-0.837619	-1.427634	-1.052466	-1.039851	-0.686046	-0.921645	-0.564787	-0.936904	-0.528166	-0.99733	-0.967829	-0.72755	-1.332621
Data294	-1.221841	-0.870578	-1.446759	-1.07749	-1.081153	-0.740571	-0.926731	-0.618296	-0.979019	-0.540169	-1.032731	-1.017675	-0.803438	-1.362732
Data295	-1.228656	-0.888075	-1.45449	-1.101905	-1.115129	-0.779838	-0.923679	-0.655528	-1.007909	-0.566618	-1.054297	-1.040462	-0.869968	-1.404033
Data296	-1.239541	-0.903334	-1.464866	-1.096615	-1.136085	-0.810763	-0.932225	-0.700898	-1.034155	-0.596323	-1.061214	-1.061011	-0.917372	-1.444724
Data297	-1.252257	-0.912083	-1.479718	-1.097836	-1.142189	-0.841688	-0.96376	-0.730602	-1.057145	-0.613006	-1.079728	-1.09336	-0.95847	-1.473818
Data298	-1.272908	-0.909641	-1.485008	-1.09397	-1.150734	-0.865899	-0.999161	-0.759289	-1.074846	-0.627451	-1.117571	-1.129575	-0.994481	-1.49986
Data299	-1.278604	-0.915541	-1.487449	-1.079118	-1.161313	-0.870985	-1.029475	-0.777803	-1.09865	-0.649831	-1.160093	-1.158465	-1.027644	-1.521019
Data300	-1.26243	-0.928359	-1.477073	-1.068945	-1.170672	-0.860609	-1.049414	-0.779634	-1.135068	-0.687673	-1.144427	-1.179624	-1.052262	-1.536278
Data301	-1.236795	-0.928969	-1.471784	-1.08278	-1.1841	-0.831312	-1.072608	-0.773531	-1.181252	-0.72226	-1.099463	-1.205463	-1.068132	-1.529768
Data302	-1.217975	-0.909641	-1.462628	-1.106584	-1.201597	-0.804252	-1.079728	-0.761527	-1.209328	-0.744233	-1.094987	-1.227029	-1.094581	-1.505964
Data303	-1.21767	-0.879937	-1.439434	-1.12815	-1.222756	-0.791842	-1.082373	-0.760713	-1.208311	-0.764782	-1.105974	-1.240457	-1.122657	-1.489891
Data304	-1.229165	-0.872002	-1.417258	-1.137306	-1.233539	-0.798149	-1.083391	-0.749727	-1.198952	-0.773531	-1.124081	-1.252867	-1.142392	-1.461
Data305	-1.244322	-0.867526	-1.405051	-1.147885	-1.235777	-0.820122	-1.084611	-0.73813	-1.202004	-0.759696	-1.143409	-1.255512	-1.15053	-1.445945
Data306	-1.24005	-0.857557	-1.408509	-1.156023	-1.241474	-0.852471	-1.080949	-0.738944	-1.206683	-0.743013	-1.133237	-1.255716	-1.150937	-1.446352
Data307	-1.239541	-0.859592	-1.419903	-1.15582	-1.252054	-0.882989	-1.063249	-0.761527	-1.216856	-0.730399	-1.112688	-1.261412	-1.159686	-1.451235
Data308	-1.234557	-0.86773	-1.437807	-1.154192	-1.239846	-0.90252	-1.043514	-0.788179	-1.223367	-0.723481	-1.080949	-1.266906	-1.158668	-1.434958
Data309	-1.228046	-0.864881	-1.46039	-1.140968	-1.24005	-0.926324	-1.036596	-0.826632	-1.226012	-0.706798	-1.050838	-1.283182	-1.134661	-1.419292
Data310	-1.229572	-0.859388	-1.462832	-1.13873	-1.252664	-0.940566	-1.050228	-0.861219	-1.21706	-0.692149	-1.025813	-1.29722	-1.110246	-1.405458
Data311	-1.222349	-0.858167	-1.437603	-1.131609	-1.275654	-0.934463	-1.06508	-0.881565	-1.209328	-0.700898	-1.007095	-1.308207	-1.106584	-1.378805
Data312	-1.205158	-0.848402	-1.411968	-1.115536	-1.294372	-0.920628	-1.08807	-0.888685	-1.203021	-0.710867	-0.986954	-1.309428	-1.114316	-1.349711
Data313	-1.187559	-0.839857	-1.393657	-1.086035	-1.283589	-0.906589	-1.110857	-0.891737	-1.186542	-0.714122	-0.975967	-1.313904	-1.123267	-1.326721
Data314	-1.164874	-0.842298	-1.374126	-1.061824	-1.25775	-0.879733	-1.115943	-0.880954	-1.171689	-0.709036	-0.96905	-1.308614	-1.128964	-1.308817
Data315	-1.141273	-0.842298	-1.338114	-1.0545	-1.233946	-0.843926	-1.108619	-0.856947	-1.160906	-0.70395	-0.963149	-1.307393	-1.142392	-1.293965
Data316	-1.122962	-0.831922	-1.292337	-1.0427	-1.22886	-0.817273	-1.095598	-0.838229	-1.163755	-0.701508	-0.963353	-1.317566	-1.161924	-1.266702
Data317	-1.098039	-0.815849	-1.255105	-1.023168	-1.221536	-0.808525	-1.059383	-0.814425	-1.165179	-0.709239	-0.965591	-1.325297	-1.163348	-1.220518
Data318	-1.076473	-0.787162	-1.213397	-1.006485	-1.211159	-0.810356	-1.014216	-0.782279	-1.153175	-0.708426	-0.970677	-1.319193	-1.170876	-1.177183
Data319	-1.047888	-0.751761	-1.181659	-0.989395	-1.197325	-0.821139	-0.979019	-0.747285	-1.140968	-0.711681	-0.95786	-1.318379	-1.159686	-1.137102
Data320	-1.017166	-0.711274	-1.164162	-0.962743	-1.185931	-0.824801	-0.952773	-0.718802	-1.135882	-0.706391	-0.916965	-1.321431	-1.144427	-1.116553
Data321	-0.988479	-0.68218	-1.14524	-0.945042	-1.169655	-0.833753	-0.909438	-0.684418	-1.13283	-0.702525	-0.874647	-1.310852	-1.148699	-1.082577
Data322	-0.967524	-0.658783	-1.114316	-0.917372	-1.143613	-0.821342	-0.882989	-0.644134	-1.124895	-0.69927	-0.817477	-1.298441	-1.153989	-1.030696
Data323	-0.938125	-0.644745	-1.09926	-0.881768	-1.117978	-0.794486	-0.872816	-0.615854	-1.11106	-0.702932	-0.781058	-1.286234	-1.140561	-0.991836
Data324	-0.907301	-0.618906	-1.087663	-0.846774	-1.08807	-0.759899	-0.871392	-0.57557	-1.081966	-0.705374	-0.773531	-1.275654	-1.119402	-0.973322
Data325	-0.890517	-0.594491	-1.078101	-0.821546	-1.057348	-0.714936	-0.856743	-0.529793	-1.060197	-0.70456	-0.779838	-1.264464	-1.102108	-0.961115
Data326	-0.880547	-0.574553	-1.074439	-0.799776	-1.023982	-0.671397	-0.848198	-0.502937	-1.060197	-0.689097	-0.80649	-1.249409	-1.092343	-0.952366
Data327	-0.864881	-0.566211	-1.060807	-0.756237	-0.977595	-0.641489	-0.841688	-0.47954	-1.060604	-0.655121	-0.831515	-1.230081	-1.084001	-0.931207
Data328	-0.847995	-0.55848	-1.034155	-0.716971	-0.950128	-0.621551	-0.846774	-0.463671	-1.063656	-0.629689	-0.855522	-1.209939	-1.081153	-0.891127
Data329	-0.833041	-0.549732	-1.010758	-0.700084	-0.942194	-0.605071	-0.835584	-0.455736	-1.0427	-0.601205	-0.85654	-1.190611	-1.069759	-0.839857
Data330	-0.816968	-0.551359	-0.984716	-0.687266	-0.957249	-0.593881	-0.81707	-0.448412	-1.006078	-0.577401	-0.862847	-1.170265	-1.053686	-0.796724
Data331	-0.797335	-0.545459	-0.947687	-0.662648	-0.968643	-0.585743	-0.795911	-0.431729	-0.967015	-0.551766	-0.860812	-1.15521	-1.056535	-0.767224
Data332	-0.767427	-0.540373	-0.904758	-0.640065	-0.976984	-0.569467	-0.760917	-0.406704	-0.941787	-0.52959	-0.832939	-1.137916	-1.067318	-0.750134
Data333	-0.730093	-0.539559	-0.865695	-0.616464	-0.992447	-0.542204	-0.709443	-0.376389	-0.935276	-0.492561	-0.810559	-1.125912	-1.04921	-0.728364
Data334	-0.688182	-0.519417	-0.837822	-0.575977	-0.991023	-0.516976	-0.646983	-0.339768	-0.918186	-0.458584	-0.80588	-1.108008	-0.997533	-0.707815
Data335	-0.644439	-0.489713	-0.815239	-0.529183	-0.968439	-0.506396	-0.60324	-0.320643	-0.90191	-0.439663	-0.795097	-1.075659	-0.947077	-0.693777
Data336	-0.618804	-0.466926	-0.809542	-0.48483	-0.960301	-0.513517	-0.583098	-0.325729	-0.878309	-0.433153	-0.775362	-1.062638	-0.927545	-0.68808
Data337	-0.598459	-0.423794	-0.81178	-0.448208	-0.947077	-0.544645	-0.584115	-0.330002	-0.87892	-0.432542	-0.763968	-1.051855	-0.913914	-0.677704
Data338	-0.576994	-0.379441	-0.798962	-0.408331	-0.920831	-0.563973	-0.566415	-0.319626	-0.864881	-0.421759	-0.726736	-1.050838	-0.892348	-0.652069
Data339	-0.537321	-0.352178	-0.776379	-0.36581	-0.888685	-0.556242	-0.548104	-0.299077	-0.820935	-0.3947	-0.691335	-1.045141	-0.876478	-0.60324
Data340	-0.500496	-0.324509	-0.749727	-0.330816	-0.833753	-0.525114	-0.522062	-0.274052	-0.769665	-0.358689	-0.644948	-1.033951	-0.844739	-0.543221
Data341	-0.455329	-0.29867	-0.713919	-0.302536	-0.780855	-0.488696	-0.482389	-0.265914	-0.723685	-0.318201	-0.610157	-0.995092	-0.803438	-0.490527
Data342	-0.420132	-0.275476	-0.675263	-0.285649	-0.748709	-0.450039	-0.440274	-0.2651	-0.697846	-0.301722	-0.598154	-0.945652	-0.762748	-0.450039
Data343	-0.398973	-0.264286	-0.640269	-0.269373	-0.734671	-0.424811	-0.411994	-0.256555	-0.691742	-0.313929	-0.596933	-0.909845	-0.738333	-0.414842
Data344	-0.374558	-0.253503	-0.599781	-0.263066	-0.726533	-0.407925	-0.396938	-0.243534	-0.674449	-0.337326	-0.611582	-0.874444	-0.712291	-0.381272
Data345	-0.35462	-0.238244	-0.573129	-0.257369	-0.709646	-0.390834	-0.38351	-0.222375	-0.664886	-0.352992	-0.607106	-0.85186	-0.672821	-0.35462
Data346	-0.341192	-0.228275	-0.556649	-0.260421	-0.68747	-0.370489	-0.361741	-0.190433	-0.655528	-0.362961	-0.604257	-0.840263	-0.631317	-0.325729
Data347	-0.326441	-0.212812	-0.537321	-0.24801	-0.668752	-0.350754	-0.345871	-0.163373	-0.641489	-0.369268	-0.632944	-0.841484	-0.614226	-0.281376
Data348	-0.296737	-0.188398	-0.509244	-0.246993	-0.661835	-0.341599	-0.33753	-0.148318	-0.629079	-0.371303	-0.670583	-0.841077	-0.604664	-0.241906
Data349	-0.250248	-0.166425	-0.481168	-0.244551	-0.654917	-0.335495	-0.331833	-0.147911	-0.607513	-0.350551	-0.708426	-0.842298	-0.581674	-0.21912
Data350	-0.210778	-0.13611	-0.453091	-0.23031	-0.651662	-0.314743	-0.307012	-0.137942	-0.584319	-0.323084	-0.717784	-0.826225	-0.56906	-0.189822
Data351	-0.169273	-0.097861	-0.435391	-0.194095	-0.636199	-0.302739	-0.276087	-0.119834	-0.55319	-0.303553	-0.724498	-0.803438	-0.560108	-0.163577
Data352	-0.126955	-0.063681	-0.429084	-0.157473	-0.617075	-0.298466	-0.249027	-0.099489	-0.5184	-0.274866	-0.707001	-0.788383	-0.551359	-0.150149
Data353	-0.088604	-0.052491	-0.422777	-0.123293	-0.593271	-0.273849	-0.218102	-0.081992	-0.493782	-0.250045	-0.703543	-0.7717	-0.54078	-0.151166
Data354	-0.042522	-0.044149	-0.412807	-0.103965	-0.56438	-0.234379	-0.202436	-0.063274	-0.478319	-0.229496	-0.681977	-0.739961	-0.510262	-0.137535
Data355	0	-0.050456	-0.387172	-0.077516	-0.540169	-0.198367	-0.186364	-0.043539	-0.479744	-0.209557	-0.67038	-0.708019	-0.487068	-0.113934
Data356	0.02889	-0.064495	-0.355027	-0.060019	-0.502937	-0.178225	-0.174156	-0.014242	-0.493172	-0.185143	-0.655324	-0.693573	-0.463874	-0.083823
Data357	0.059002	-0.075888	-0.330002	-0.046387	-0.473843	-0.162763	-0.154828	0.002441	-0.500496	-0.143028	-0.630503	-0.677297	-0.441901	-0.048422
Data358	0.08189	-0.075685	-0.30986	-0.025635	-0.452074	-0.148114	-0.142011	0.012411	-0.498054	-0.110068	-0.604054	-0.657766	-0.429694	-0.018514
Data359	0.086468	-0.065105	-0.288294	-0.003662	-0.439867	-0.142621	-0.109662	0.014038	-0.502734	-0.086875	-0.566415	-0.668752	-0.436408	-0.000203
Data360	0.091249	-0.033163	-0.269983	0.020549	-0.419318	-0.1296	-0.082806	0.020549	-0.50131	-0.071412	-0.530607	-0.68747	-0.437222	0.021159
Data361	0.09542	0.007324	-0.25981	0.03357	-0.394497	-0.115765	-0.057577	0.043946	-0.498868	-0.074261	-0.501106	-0.705984	-0.437425	0.032146
Data362	0.093182	0.046184	-0.251469	0.033773	-0.389003	-0.104779	-0.030925	0.07304	-0.480151	-0.072226	-0.475268	-0.719005	-0.440681	0.048625
Data363	0.092775	0.087078	-0.236617	0.03947	-0.38819	-0.09542	0.006104	0.079957	-0.454719	-0.078533	-0.474657	-0.734874	-0.453295	0.064698
Data364	0.10661	0.105796	-0.21912	0.05595	-0.369065	-0.075074	0.030518	0.082806	-0.440681	-0.087689	-0.47893	-0.722871	-0.454312	0.060833
Data365	0.124005	0.113934	-0.202029	0.066733	-0.33875	-0.065309	0.050253	0.080771	-0.425828	-0.094809	-0.482592	-0.704967	-0.438849	0.063478
Data366	0.132652	0.110679	-0.170901	0.069581	-0.311284	-0.053712	0.068767	0.074261	-0.403449	-0.10661	-0.481371	-0.691539	-0.413825	0.073243
Data367	0.134991	0.098675	-0.142824	0.085857	-0.292566	-0.045574	0.077109	0.069378	-0.369675	-0.112713	-0.42359	-0.697032	-0.38351	0.103558
Data368	0.156659	0.098472	-0.134483	0.111493	-0.279952	-0.026042	0.089723	0.083619	-0.339361	-0.088909	-0.344854	-0.690725	-0.351975	0.10783
Data369	0.192874	0.118207	-0.134483	0.1414	-0.265914	-0.012614	0.099896	0.112917	-0.318608	-0.063478	-0.273035	-0.656545	-0.31576	0.108644
Data370	0.217899	0.147911	-0.126955	0.162763	-0.254114	0.001628	0.10071	0.143028	-0.308029	-0.056764	-0.203861	-0.622975	-0.289515	0.115155
Data371	0.235192	0.159508	-0.095827	0.191246	-0.236006	0.003052	0.103965	0.175784	-0.308029	-0.062867	-0.128176	-0.605275	-0.257369	0.114544
Data372	0.240787	0.166629	-0.063274	0.213626	-0.223189	0.015056	0.108034	0.19206	-0.311894	-0.064902	-0.089113	-0.603443	-0.216678	0.122072
Data373	0.259505	0.179039	-0.030315	0.221968	-0.232141	0.02767	0.121665	0.196943	-0.30986	-0.067954	-0.075074	-0.594491	-0.177818	0.149335
Data374	0.273442	0.198774	0.007935	0.231734	-0.22624	0.022787	0.144859	0.195315	-0.29277	-0.073854	-0.071209	-0.582081	-0.147097	0.172325
Data375	0.283614	0.226647	0.037029	0.234175	-0.226647	0.019328	0.168053	0.19145	-0.262659	-0.068971	-0.066122	-0.570687	-0.116375	0.196536
Data376	0.295618	0.22502	0.056153	0.227054	-0.215661	0.010376	0.187788	0.200402	-0.238855	-0.051881	-0.036011	-0.55848	-0.093589	0.216271
Data377	0.315251	0.201826	0.07365	0.233361	-0.202436	-0.014445	0.202436	0.210168	-0.229699	-0.024414	-0.016887	-0.535286	-0.061443	0.217492
Data378	0.342209	0.178429	0.079347	0.262252	-0.195926	-0.041301	0.209964	0.211795	-0.206505	0.009766	-0.004273	-0.517789	-0.030721	0.243127
Data379	0.368251	0.173546	0.086875	0.305994	-0.169884	-0.068971	0.216475	0.223799	-0.182701	0.024618	0.01058	-0.502327	-0.009766	0.260014
Data380	0.396735	0.165815	0.103354	0.343226	-0.143231	-0.085857	0.224409	0.229089	-0.175174	0.023194	0.02299	-0.498461	0.002238	0.267338
Data381	0.413113	0.172936	0.121665	0.370489	-0.125531	-0.060019	0.246179	0.229496	-0.167849	0.034384	0.042522	-0.48544	0.024008	0.271407
Data382	0.426032	0.202233	0.137942	0.374762	-0.111899	-0.020142	0.271204	0.227258	-0.162356	0.053508	0.049236	-0.465909	0.02299	0.284225
Data383	0.432644	0.239261	0.150556	0.378424	-0.084433	0.006714	0.282597	0.228275	-0.148725	0.057374	0.067343	-0.451667	0.013021	0.315353
Data384	0.445055	0.269983	0.155642	0.383307	-0.044353	0.026042	0.290328	0.229089	-0.138552	0.046387	0.094199	-0.43417	0.020956	0.331629
Data385	0.46713	0.290532	0.161542	0.385545	-0.022787	0.049846	0.296839	0.231327	-0.145876	0.049643	0.093385	-0.418301	0.026042	0.341395
Data386	0.480456	0.310267	0.159915	0.39999	-0.017497	0.078533	0.311894	0.238244	-0.150759	0.05005	0.098675	-0.411994	0.031535	0.362554
Data387	0.468655	0.319829	0.154218	0.404669	-0.009969	0.097047	0.325119	0.235803	-0.161542	0.052898	0.105999	-0.410569	0.041301	0.367234
Data388	0.450853	0.316167	0.154014	0.410163	-0.004883	0.107017	0.332036	0.237227	-0.167035	0.061646	0.127769	-0.403449	0.054729	0.363165
Data389	0.455634	0.320033	0.158287	0.413825	0.004273	0.105389	0.339971	0.244551	-0.151776	0.065309	0.140586	-0.4065	0.073854	0.366217
Data390	0.476387	0.328985	0.170291	0.424404	0.00529	0.102948	0.339768	0.249638	-0.109458	0.077109	0.10783	-0.408942	0.098675	0.369065
Data391	0.502022	0.333664	0.185753	0.448412	0.018107	0.09542	0.346278	0.256962	-0.071209	0.085044	0.058391	-0.402838	0.118817	0.372117
Data392	0.521859	0.334071	0.185346	0.468757	0.046387	0.097047	0.348109	0.274255	-0.041505	0.105389	0.030111	-0.393479	0.122683	0.376389
Data393	0.539356	0.334885	0.183719	0.478523	0.067343	0.1178	0.351975	0.292566	-0.02828	0.13021	0.047201	-0.378424	0.113731	0.371303
Data394	0.556954	0.350754	0.18555	0.493782	0.082806	0.129397	0.328985	0.30396	-0.043132	0.140586	0.086468	-0.370896	0.095623	0.370489
Data395	0.567941	0.377203	0.193891	0.50253	0.094402	0.140993	0.285649	0.308843	-0.082195	0.124107	0.110679	-0.37822	0.071819	0.362351
Data396	0.593779	0.404873	0.199791	0.503344	0.103151	0.160932	0.294804	0.305994	-0.105389	0.125938	0.122479	-0.381882	0.057577	0.366217
Data397	0.616058	0.413825	0.207116	0.503141	0.105999	0.167442	0.320236	0.30457	-0.101523	0.126345	0.1296	-0.37232	0.054729	0.373337
Data398	0.641591	0.42359	0.219526	0.517179	0.107424	0.171308	0.364182	0.313929	-0.069174	0.134279	0.144656	-0.351771	0.067343	0.388596
Data399	0.662445	0.426642	0.229496	0.54729	0.10132	0.163373	0.421352	0.302536	-0.037639	0.125327	0.185346	-0.340988	0.099285	0.385545
Data400	0.673025	0.411383	0.239465	0.554004	0.081992	0.156456	0.454108	0.273035	-0.044556	0.097454	0.19206	-0.356247	0.120241	0.376796
Data401	0.692556	0.409756	0.242517	0.54668	0.066122	0.138348	0.475878	0.263472	-0.041098	0.075074	0.187788	-0.36581	0.135907	0.367437
Data402	0.712088	0.416876	0.23682	0.552987	0.056967	0.111289	0.489509	0.267948	-0.025228	0.060833	0.19796	-0.376593	0.150149	0.380458
Data403	0.724498	0.420946	0.223799	0.561735	0.085247	0.086264	0.502327	0.278325	-0.014649	0.059612	0.202436	-0.387376	0.158694	0.398973
Data404	0.730704	0.434373	0.20325	0.57557	0.113324	0.060833	0.520027	0.287277	0.008342	0.091554	0.212812	-0.367234	0.173139	0.420742
Data405	0.740266	0.457974	0.196536	0.578622	0.140586	0.049032	0.542611	0.297042	0.032553	0.122683	0.218509	-0.326747	0.183922	0.443529
Data406	0.743826	0.458991	0.211592	0.59266	0.15849	0.046184	0.540169	0.299077	0.041098	0.123089	0.211388	-0.307622	0.182294	0.463874
Data407	0.744539	0.447598	0.227054	0.609547	0.161135	0.054729	0.528369	0.286056	0.046387	0.123903	0.202029	-0.324102	0.183312	0.475471
Data408	0.753592	0.42827	0.242313	0.632944	0.177412	0.075074	0.518603	0.270186	0.05066	0.128583	0.145266	-0.34343	0.183515	0.48422
Data409	0.767122	0.414435	0.251062	0.651459	0.198571	0.09074	0.498868	0.267948	0.052694	0.122072	0.06836	-0.350144	0.181277	0.495206
Data410	0.776379	0.411994	0.2651	0.649017	0.211795	0.105186	0.471199	0.271407	0.061443	0.103151	-0.001424	-0.350144	0.163373	0.506803
Data411	0.782177	0.421759	0.291956	0.640472	0.222171	0.108237	0.446174	0.254317	0.050456	0.092775	-0.040894	-0.345261	0.1473	0.517586
Data412	0.788383	0.437425	0.323695	0.640675	0.211999	0.11312	0.449226	0.230513	0.037029	0.101727	-0.076499	-0.337326	0.14669	0.514534
Data413	0.794385	0.44007	0.34465	0.652679	0.195315	0.119834	0.457974	0.208743	0.030111	0.099285	-0.088299	-0.334478	0.152183	0.516365
Data414	0.80354	0.436408	0.346685	0.658376	0.196536	0.119224	0.461433	0.189619	0.021566	0.082195	-0.109865	-0.339157	0.155235	0.526945
Data415	0.802625	0.44475	0.345871	0.655324	0.209964	0.13021	0.464688	0.169884	0.026246	0.070395	-0.109865	-0.352178	0.165204	0.522469
Data416	0.790723	0.46774	0.349126	0.648203	0.234582	0.150352	0.465298	0.159711	0.017904	0.056764	-0.105999	-0.355027	0.18677	0.515145
Data417	0.781364	0.482185	0.34404	0.647186	0.261641	0.162559	0.468147	0.170698	0.012614	0.057781	-0.103354	-0.364589	0.206709	0.532031
Data418	0.788179	0.489509	0.33814	0.653493	0.28748	0.154421	0.480964	0.190026	0.020142	0.057577	-0.093182	-0.362554	0.21444	0.556242
Data419	0.813916	0.479337	0.330205	0.662852	0.32756	0.142418	0.489103	0.214644	0.039673	0.038656	-0.078126	-0.348109	0.224613	0.56967
Data420	0.840772	0.453702	0.334274	0.665904	0.344854	0.129397	0.483609	0.21973	0.065309	0.019735	-0.063884	-0.331629	0.247807	0.586353
Data421	0.858879	0.44007	0.341599	0.645762	0.34933	0.109458	0.458584	0.211185	0.080364	-0.003255	-0.056153	-0.320846	0.266728	0.592864
Data422	0.877495	0.435798	0.363572	0.629892	0.357671	0.103761	0.426032	0.201012	0.106813	-0.020142	-0.056764	-0.315353	0.262048	0.583708
Data423	0.895399	0.432542	0.386969	0.61504	0.36581	0.098268	0.406907	0.196333	0.123903	-0.025025	-0.06246	-0.321457	0.256555	0.569874
Data424	0.916152	0.436205	0.405687	0.60263	0.358282	0.098472	0.402024	0.194298	0.130821	-0.017904	-0.080975	-0.329595	0.263472	0.572519
Data425	0.919	0.442919	0.422573	0.604461	0.339157	0.101523	0.418504	0.198367	0.138755	-0.009562	-0.097861	-0.32105	0.256148	0.559904
Data426	0.909031	0.450853	0.426235	0.623789	0.320643	0.092775	0.438036	0.206709	0.130414	-0.0059	-0.099285	-0.322271	0.244958	0.542814
Data427	0.89428	0.455329	0.429287	0.645355	0.311081	0.077719	0.441494	0.218509	0.108644	0.0059	-0.090333	-0.320033	0.22563	0.509448
Data428	0.894077	0.465909	0.414435	0.687063	0.308639	0.073854	0.439256	0.232141	0.095827	0.018311	-0.031332	-0.320643	0.210778	0.495206
Data429	0.901605	0.464281	0.395514	0.72226	0.292973	0.080975	0.426439	0.24211	0.102948	0.014038	0.030518	-0.309046	0.206505	0.483813
Data430	0.91544	0.475675	0.385952	0.734264	0.280563	0.080161	0.420742	0.244348	0.112103	0.015056	0.086875	-0.302536	0.211592	0.454922
Data431	0.928562	0.504972	0.390428	0.704356	0.281376	0.069785	0.423997	0.244755	0.126955	0.006917	0.141197	-0.313929	0.215457	0.44007
Data432	0.934564	0.527148	0.401821	0.640065	0.303349	0.067343	0.420132	0.241296	0.144249	0.004883	0.182701	-0.340988	0.216475	0.436001
Data433	0.940057	0.522062	0.399583	0.582081	0.308843	0.06714	0.409959	0.239058	0.166629	0.007935	0.205488	-0.367844	0.220544	0.436815
Data434	0.94789	0.501717	0.383307	0.562142	0.31047	0.060426	0.39999	0.238855	0.177208	0.021566	0.208133	-0.377203	0.229089	0.440274
Data435	0.937718	0.491544	0.373134	0.557056	0.326543	0.055746	0.3888	0.221358	0.180463	0.030315	0.197553	-0.376796	0.240889	0.437018
Data436	0.933344	0.499886	0.378017	0.542204	0.336919	0.059815	0.360316	0.205895	0.177818	0.02828	0.202436	-0.369472	0.248213	0.439256
Data437	0.932123	0.501717	0.402635	0.540576	0.36581	0.056967	0.33224	0.183922	0.165001	0.017497	0.232547	-0.356451	0.240889	0.446174
Data438	0.928969	0.502124	0.41708	0.543628	0.371913	0.052898	0.305791	0.162966	0.150352	0.006104	0.259403	-0.349126	0.23153	0.460619
Data439	0.938023	0.49012	0.422573	0.538338	0.375168	0.052694	0.283207	0.155032	0.138348	0.002035	0.2592	-0.353806	0.231123	0.479133
Data440	0.943109	0.494189	0.437222	0.55319	0.386969	0.047608	0.274459	0.148725	0.136721	-0.010376	0.227054	-0.361944	0.235192	0.479744
Data441	0.950128	0.504158	0.435187	0.570077	0.394903	0.034994	0.267948	0.156252	0.145876	-0.019328	0.186974	-0.36581	0.23031	0.490934
Data442	0.942092	0.512093	0.416266	0.576994	0.40528	0.036215	0.261234	0.171918	0.165204	-0.030518	0.166425	-0.3829	0.219323	0.49602
Data443	0.931106	0.516365	0.396328	0.585133	0.404262	0.040894	0.2533	0.17965	0.166832	-0.021363	0.132652	-0.404466	0.214237	0.49663
Data444	0.924595	0.505786	0.384731	0.593067	0.40528	0.044353	0.249231	0.184939	0.155235	-0.010986	0.11841	-0.412807	0.202436	0.504362
Data445	0.916762	0.500903	0.377	0.586964	0.42298	0.046591	0.255945	0.176191	0.151776	-0.013021	0.125327	-0.407925	0.192264	0.510058
Data446	0.915033	0.508838	0.382696	0.581064	0.430915	0.047608	0.267338	0.16968	0.156456	-0.001221	0.112713	-0.397955	0.180056	0.5184
Data447	0.921645	0.5125	0.379034	0.58025	0.421556	0.045167	0.270593	0.165001	0.161339	0.003459	0.106406	-0.373337	0.181684	0.514738
Data448	0.932428	0.496427	0.364385	0.568449	0.403855	0.03357	0.267135	0.147097	0.180056	-0.007731	0.098268	-0.346888	0.178836	0.486051
Data449	0.941583	0.482592	0.359503	0.551156	0.383917	0.034384	0.260217	0.122886	0.183312	-0.026042	0.111289	-0.340378	0.166425	0.465095
Data450	0.958572	0.489916	0.357265	0.530404	0.364589	0.037639	0.252486	0.114341	0.186567	-0.041505	0.122683	-0.357875	0.154218	0.461636
Data451	0.963963	0.496427	0.357671	0.52369	0.350551	0.04537	0.255945	0.09664	0.188602	-0.061646	0.112103	-0.371303	0.164594	0.468147
Data452	0.948399	0.500496	0.356858	0.533455	0.346075	0.054729	0.269576	0.08423	0.195722	-0.082195	0.088095	-0.380458	0.177818	0.477099
Data453	0.946161	0.497241	0.349533	0.536304	0.347702	0.062867	0.287277	0.079957	0.209557	-0.106203	0.054119	-0.382086	0.186567	0.478523
Data454	0.952875	0.494799	0.360723	0.526131	0.347702	0.064088	0.291346	0.075888	0.224206	-0.133059	0.031535	-0.375982	0.193077	0.477099
Data455	0.952977	0.487475	0.371099	0.511889	0.35584	0.054526	0.297856	0.065716	0.225223	-0.160932	0.006714	-0.366827	0.19735	0.461636
Data456	0.954198	0.484423	0.374965	0.503751	0.363979	0.055339	0.293177	0.047608	0.210371	-0.165001	-0.017294	-0.371099	0.196536	0.45655
Data457	0.954706	0.481982	0.37171	0.486458	0.358892	0.051881	0.28748	0.026856	0.193281	-0.17436	-0.027873	-0.375168	0.190229	0.455533
Data458	0.972508	0.474657	0.372524	0.469774	0.350958	0.037639	0.305384	0.007324	0.180056	-0.195519	-0.032146	-0.379848	0.191653	0.442919
Data459	1.000178	0.476285	0.380051	0.449226	0.337326	0.024211	0.322881	-0.015462	0.164187	-0.202233	-0.057984	-0.40589	0.204064	0.413011
Data460	1.024186	0.47303	0.380662	0.428677	0.328781	0.009155	0.323084	-0.019735	0.148318	-0.207116	-0.056764	-0.404873	0.231937	0.401211
Data461	1.029577	0.463467	0.381679	0.410569	0.33285	-0.003866	0.322474	-0.021973	0.158287	-0.215254	-0.043336	-0.394293	0.24801	0.411383
Data462	1.036189	0.462247	0.393683	0.390834	0.346685	-0.000203	0.308029	-0.029704	0.170901	-0.203861	-0.0059	-0.37822	0.263472	0.431932
Data463	1.037512	0.457364	0.397345	0.389817	0.356044	0.005086	0.28748	-0.038453	0.180056	-0.194095	0.030518	-0.3829	0.257572	0.459195
Data464	1.018387	0.446581	0.404262	0.385748	0.352992	0.003255	0.272424	-0.040691	0.180667	-0.182905	0.035401	-0.396328	0.234785	0.479947
Data465	1.00384	0.446581	0.408535	0.395514	0.371913	0.003866	0.246789	-0.053508	0.175784	-0.182091	0.034587	-0.408942	0.224409	0.493782
Data466	1.009028	0.445157	0.409552	0.407314	0.386358	0.029704	0.243737	-0.072023	0.178429	-0.188805	0.027263	-0.411994	0.222375	0.502327
Data467	1.034562	0.435187	0.413621	0.419521	0.382696	0.060019	0.245569	-0.085857	0.19674	-0.194909	0.026246	-0.408738	0.228072	0.514738
Data468	1.059892	0.419521	0.430508	0.431322	0.373948	0.08423	0.245975	-0.086468	0.225223	-0.198774	0.025635	-0.400193	0.232344	0.543425
Data469	1.082678	0.40589	0.450039	0.443732	0.373744	0.087282	0.243737	-0.075888	0.249027	-0.187177	-0.03418	-0.399176	0.234582	0.58147
Data470	1.088273	0.383307	0.450853	0.437425	0.368048	0.066733	0.23743	-0.070802	0.266524	-0.170698	-0.129397	-0.418097	0.236413	0.606292
Data471	1.062638	0.365199	0.449022	0.420742	0.357061	0.043336	0.233361	-0.069581	0.291752	-0.147911	-0.229903	-0.438239	0.228072	0.619516
Data472	1.034969	0.339768	0.437629	0.405483	0.353602	0.027873	0.217695	-0.083619	0.297449	-0.145469	-0.302536	-0.453498	0.209557	0.629486
Data473	1.020523	0.334071	0.405687	0.39999	0.351975	0.035197	0.195315	-0.095013	0.289515	-0.154625	-0.377203	-0.475268	0.182701	0.634368
Data474	1.007502	0.331019	0.363979	0.407314	0.337936	0.032146	0.18555	-0.094809	0.279749	-0.160728	-0.435798	-0.49663	0.17436	0.641082
Data475	1.002721	0.318201	0.343837	0.422166	0.323084	0.036825	0.168256	-0.087282	0.269983	-0.165815	-0.477099	-0.491341	0.173546	0.675873
Data476	1.015234	0.322881	0.339768	0.431118	0.314539	0.044149	0.166832	-0.074261	0.253096	-0.186974	-0.483813	-0.471199	0.167035	0.706594
Data477	1.016353	0.329798	0.342616	0.424811	0.306198	0.063274	0.155845	-0.078126	0.22034	-0.204878	-0.487475	-0.467333	0.155845	0.722057
Data478	1.003433	0.337123	0.336512	0.419318	0.297246	0.083619	0.142824	-0.081178	0.183922	-0.208743	-0.482592	-0.466316	0.142621	0.706798
Data479	0.999669	0.336309	0.321253	0.412604	0.299687	0.094606	0.118613	-0.085857	0.15198	-0.198367	-0.492358	-0.459398	0.140586	0.678111
Data480	0.994888	0.334274	0.310267	0.393479	0.321457	0.09013	0.116986	-0.091758	0.14018	-0.197757	-0.505582	-0.447191	0.140383	0.643727
Data481	0.992345	0.333664	0.29399	0.372524	0.333257	0.085857	0.145062	-0.083009	0.133872	-0.192874	-0.486865	-0.430101	0.127769	0.625213
Data482	0.987666	0.331223	0.279342	0.360113	0.323898	0.059002	0.165001	-0.083416	0.136924	-0.189415	-0.486865	-0.40589	0.116172	0.602833
Data483	0.972915	0.326543	0.279545	0.347295	0.301925	0.022583	0.18616	-0.078737	0.155235	-0.190433	-0.502937	-0.39531	0.111493	0.585743
Data484	0.952672	0.29928	0.284632	0.334681	0.285649	-0.01119	0.202436	-0.081992	0.168663	-0.205081	-0.504972	-0.396328	0.110882	0.581267
Data485	0.941075	0.264693	0.278528	0.330409	0.270186	-0.032553	0.21505	-0.082602	0.175377	-0.227258	-0.511279	-0.387783	0.095216	0.58615
Data486	0.93904	0.241296	0.28158	0.315963	0.257369	-0.044353	0.217288	-0.072023	0.193077	-0.24862	-0.509244	-0.379238	0.076295	0.585743
Data487	0.947077	0.239465	0.277104	0.296228	0.246993	-0.054526	0.202436	-0.069378	0.197553	-0.273035	-0.50131	-0.366623	0.052288	0.579436
Data488	0.951654	0.246993	0.256352	0.280359	0.245772	-0.064291	0.182498	-0.080771	0.183108	-0.301925	-0.476895	-0.362351	0.043336	0.558073
Data489	0.942702	0.243534	0.234379	0.288294	0.239058	-0.058391	0.166832	-0.089113	0.161949	-0.33224	-0.403042	-0.363165	0.047405	0.549121
Data490	0.929987	0.240279	0.233158	0.289311	0.240279	-0.065716	0.156863	-0.093589	0.1414	-0.341802	-0.33753	-0.365199	0.047812	0.533048
Data491	0.916559	0.240686	0.234785	0.279138	0.243534	-0.074464	0.159508	-0.114951	0.126548	-0.335292	-0.295822	-0.375982	0.045167	0.521248
Data492	0.912998	0.236617	0.248824	0.27568	0.2533	-0.092164	0.155642	-0.132448	0.119834	-0.330002	-0.255741	-0.393683	0.032959	0.516569
Data493	0.903538	0.23621	0.281173	0.268559	0.247603	-0.114137	0.164187	-0.140993	0.123903	-0.334681	-0.226037	-0.415656	0.029297	0.5125
Data494	0.894789	0.257165	0.30986	0.246586	0.240482	-0.11902	0.159711	-0.151369	0.120648	-0.334274	-0.232954	-0.43356	0.051474	0.507617
Data495	0.900893	0.271204	0.313115	0.221154	0.228682	-0.107017	0.145876	-0.160932	0.113324	-0.320643	-0.268966	-0.431322	0.069988	0.49602
Data496	0.914219	0.267338	0.301315	0.210575	0.227054	-0.103761	0.14018	-0.156659	0.113934	-0.313725	-0.29928	-0.425625	0.097454	0.488696
Data497	0.917983	0.252689	0.29277	0.208337	0.218509	-0.095216	0.149945	-0.150556	0.105796	-0.317998	-0.328781	-0.41708	0.122886	0.485847
Data498	0.921136	0.229496	0.278121	0.197147	0.194095	-0.084433	0.151369	-0.156659	0.108848	-0.300908	-0.34872	-0.408942	0.138755	0.480761
Data499	0.914931	0.201216	0.257369	0.187991	0.164391	-0.057374	0.144045	-0.166018	0.1178	-0.278731	-0.358892	-0.413621	0.1414	0.472826
Data500	0.907912	0.167442	0.228682	0.17497	0.149538	-0.041911	0.132448	-0.164391	0.115969	-0.258386	-0.378017	-0.430101	0.1237	0.484627
Data501	0.898248	0.143638	0.203861	0.16968	0.145469	-0.049846	0.121258	-0.16907	0.112103	-0.23153	-0.394497	-0.457364	0.098472	0.490323
Data502	0.898349	0.151573	0.17436	0.148318	0.1473	-0.064495	0.098472	-0.169477	0.109662	-0.201012	-0.409145	-0.478726	0.082195	0.48422
Data503	0.903029	0.164594	0.164187	0.139162	0.1355	-0.073447	0.076499	-0.169884	0.098268	-0.19674	-0.408331	-0.466112	0.06775	0.47425
Data504	0.89896	0.169477	0.168663	0.139366	0.120648	-0.070598	0.043336	-0.177818	0.098065	-0.212202	-0.4065	-0.435187	0.044963	0.44597
Data505	0.892042	0.183108	0.171918	0.139569	0.109865	-0.072226	0.023601	-0.171511	0.107424	-0.21912	-0.384324	-0.393683	0.027263	0.409756
Data506	0.88014	0.201826	0.178022	0.144859	0.103965	-0.073447	0.008138	-0.157473	0.086671	-0.227868	-0.350551	-0.35462	0.014852	0.374762
Data507	0.877699	0.206099	0.195112	0.143638	0.097047	-0.060426	0.018107	-0.138959	0.068564	-0.244551	-0.345261	-0.345464	-0.006104	0.350754
Data508	0.874037	0.192671	0.206302	0.143638	0.091554	-0.058798	0.034994	-0.125734	0.069785	-0.267135	-0.355027	-0.36052	-0.021363	0.317795
Data509	0.872613	0.178429	0.218102	0.134483	0.090537	-0.077109	0.041911	-0.123089	0.071209	-0.270797	-0.371506	-0.386155	-0.030315	0.274052
Data510	0.863457	0.16846	0.232141	0.111899	0.08484	-0.104982	0.055136	-0.116579	0.074871	-0.272017	-0.395717	-0.404466	-0.033163	0.221764
Data511	0.842196	0.167442	0.218713	0.074871	0.075278	-0.128379	0.059205	-0.096437	0.071616	-0.285039	-0.429491	-0.423794	-0.040894	0.188805
Data512	0.814933	0.174156	0.202233	0.055543	0.070192	-0.148114	0.049032	-0.065716	0.067547	-0.295008	-0.459398	-0.462857	-0.059002	0.186567
Data513	0.810966	0.169477	0.188398	0.062664	0.064495	-0.168053	0.037435	-0.058391	0.046591	-0.31637	-0.502937	-0.502124	-0.060629	0.191246
Data514	0.805473	0.171918	0.175377	0.078126	0.063478	-0.19206	0.022583	-0.07955	0.017904	-0.337936	-0.542204	-0.514941	-0.048219	0.202029
Data515	0.791536	0.166222	0.171715	0.088299	0.071005	-0.204267	0.003662	-0.073243	-0.007324	-0.345261	-0.522876	-0.51311	-0.042318	0.206099
Data516	0.775158	0.149335	0.175987	0.093996	0.076092	-0.209354	-0.002238	-0.074667	-0.017497	-0.346482	-0.464281	-0.511076	-0.044556	0.210778
Data517	0.753185	0.128583	0.17965	0.091554	0.078737	-0.205081	-0.006917	-0.067547	-0.013021	-0.344854	-0.421556	-0.499275	-0.042929	0.208133
Data518	0.738842	0.114137	0.172936	0.081788	0.07833	-0.199588	-0.018107	-0.060222	-0.006104	-0.346888	-0.393886	-0.482389	-0.032146	0.189415
Data519	0.742911	0.104575	0.172732	0.060019	0.076092	-0.197147	-0.036825	-0.048015	0.008952	-0.363572	-0.38351	-0.467943	-0.032756	0.177005
Data520	0.746573	0.10193	0.177208	0.035197	0.059612	-0.196943	-0.054119	-0.044149	0.027466	-0.376389	-0.393276	-0.458178	-0.021973	0.177005
Data521	0.731721	0.092775	0.175784	0.026652	0.014852	-0.203454	-0.060629	-0.048422	0.037232	-0.37761	-0.387986	-0.453702	-0.009359	0.171104
Data522	0.709239	0.073243	0.165815	0.013224	-0.036418	-0.210981	-0.071005	-0.059408	0.033773	-0.391445	-0.391241	-0.470385	-0.01119	0.179853
Data523	0.701712	0.054526	0.15259	-0.01119	-0.08423	-0.218306	-0.067343	-0.074261	0.016276	-0.428677	-0.38941	-0.49012	-0.002441	0.189415
Data524	0.685944	0.028077	0.143842	-0.027466	-0.108034	-0.250655	-0.065309	-0.07833	-0.006917	-0.44536	-0.392055	-0.497444	-0.009766	0.205081
Data525	0.670685	0.006917	0.128583	-0.043336	-0.132245	-0.284428	-0.052694	-0.07894	-0.025635	-0.451057	-0.414435	-0.489916	-0.007121	0.210168
Data526	0.662343	-0.009766	0.120241	-0.06124	-0.142824	-0.292566	-0.037435	-0.076295	-0.01648	-0.455329	-0.430508	-0.46245	0.003255	0.205895
Data527	0.657562	-0.008342	0.098065	-0.072836	-0.140383	-0.293584	-0.024414	-0.06714	-0.006714	-0.45126	-0.43417	-0.440477	-0.002035	0.203454
Data528	0.650848	0.001424	0.06775	-0.089113	-0.134483	-0.314132	-0.040284	-0.06714	-0.013835	-0.449633	-0.423387	-0.444343	-0.038046	0.181277
Data529	0.63386	0.011393	0.067547	-0.081381	-0.118003	-0.325322	-0.077719	-0.068157	-0.018921	-0.447191	-0.420946	-0.449633	-0.071005	0.183719
Data530	0.62033	0.02177	0.077312	-0.065309	-0.108848	-0.319422	-0.110475	-0.066326	-0.032756	-0.443122	-0.456957	-0.439663	-0.088706	0.191653
Data531	0.619211	0.0177	0.086671	-0.053508	-0.091961	-0.313929	-0.12899	-0.054119	-0.048015	-0.45065	-0.5184	-0.432136	-0.091961	0.195519
Data532	0.626739	0.02828	0.095216	-0.043743	-0.059815	-0.304163	-0.130821	-0.019532	-0.034791	-0.438849	-0.562753	-0.426642	-0.098065	0.200605
Data533	0.627044	0.03947	0.109051	-0.051067	-0.049032	-0.285852	-0.133669	0.022583	-0.015869	-0.398159	-0.572112	-0.426032	-0.093996	0.205285
Data534	0.622772	0.049846	0.108848	-0.069581	-0.05127	-0.276087	-0.131838	0.045981	-0.004476	-0.374151	-0.590016	-0.42237	-0.088299	0.203657
Data535	0.609038	0.049032	0.097047	-0.081585	-0.057984	-0.287277	-0.127972	0.046387	-0.000814	-0.370896	-0.603037	-0.403855	-0.091554	0.201419
Data536	0.595712	0.031128	0.080975	-0.09013	-0.05717	-0.308436	-0.133262	0.040894	-0.004273	-0.367234	-0.624806	-0.412604	-0.07894	0.182091
Data537	0.577503	0.01058	0.047201	-0.104982	-0.069378	-0.324102	-0.116375	0.038249	-0.002238	-0.362147	-0.619516	-0.417894	-0.058798	0.161746
Data538	0.560616	-0.001221	0.027059	-0.131228	-0.085857	-0.307215	-0.094199	0.044556	-0.0177	-0.365606	-0.632741	-0.412197	-0.043336	0.150149
Data539	0.555327	-0.013224	0.019328	-0.149538	-0.104168	-0.298263	-0.086264	0.051881	-0.03947	-0.377813	-0.663666	-0.411383	-0.04476	0.125938
Data540	0.555225	-0.009359	0.003255	-0.153201	-0.111696	-0.295822	-0.087282	0.061443	-0.048625	-0.382493	-0.69866	-0.421352	-0.048422	0.104168
Data541	0.545154	0.005493	-0.024821	-0.165611	-0.127972	-0.295211	-0.089316	0.062257	-0.053508	-0.376796	-0.725719	-0.441087	-0.041098	0.084637
Data542	0.519926	0.008952	-0.047405	-0.17558	-0.1473	-0.307215	-0.093996	0.05656	-0.061443	-0.372524	-0.73874	-0.45594	-0.045777	0.069988
Data543	0.494087	-0.010783	-0.057984	-0.177005	-0.15198	-0.318405	-0.114951	0.061036	-0.049439	-0.371099	-0.745251	-0.476285	-0.05717	0.060019
Data544	0.468554	-0.045981	-0.064902	-0.180667	-0.147707	-0.323084	-0.124921	0.071412	-0.021566	-0.363165	-0.727347	-0.503344	-0.069378	0.059002
Data545	0.435086	-0.074871	-0.064088	-0.192264	-0.132652	-0.324915	-0.130617	0.080771	-0.008138	-0.363165	-0.717174	-0.517383	-0.087485	0.06714
Data546	0.409145	-0.089113	-0.071209	-0.209964	-0.118613	-0.329595	-0.141604	0.096234	-0.003255	-0.375168	-0.729178	-0.506803	-0.10722	0.068767
Data547	0.399278	-0.099692	-0.070598	-0.204878	-0.123293	-0.331629	-0.154625	0.110882	-0.013835	-0.391648	-0.751354	-0.481778	-0.127972	0.078737
Data548	0.397752	-0.110475	-0.068564	-0.199791	-0.131838	-0.32634	-0.16846	0.114951	-0.034791	-0.392259	-0.7717	-0.46245	-0.139773	0.080975
Data549	0.398566	-0.125327	-0.052898	-0.193688	-0.128583	-0.32756	-0.166425	0.111899	-0.042115	-0.398769	-0.779431	-0.453702	-0.144045	0.055746
Data550	0.393072	-0.136517	-0.048625	-0.187788	-0.1237	-0.332647	-0.161135	0.1178	-0.042115	-0.408331	-0.72694	-0.452684	-0.135297	0.028484
Data551	0.387884	-0.129397	-0.049236	-0.195315	-0.120851	-0.346685	-0.163577	0.131024	-0.047812	-0.4124	-0.674856	-0.452074	-0.125938	0.007121
Data552	0.3829	-0.11251	-0.042725	-0.215457	-0.146487	-0.364996	-0.160118	0.14018	-0.066936	-0.413011	-0.622772	-0.456143	-0.118613	-0.020752
Data553	0.37171	-0.092571	-0.052288	-0.235396	-0.171715	-0.395717	-0.157066	0.138348	-0.084026	-0.400397	-0.571298	-0.459195	-0.09542	-0.035401
Data554	0.357671	-0.083009	-0.072429	-0.243737	-0.184329	-0.429287	-0.158897	0.136314	-0.108644	-0.396328	-0.526335	-0.453498	-0.075685	-0.037842
Data555	0.345871	-0.08423	-0.091351	-0.232751	-0.207116	-0.456753	-0.157066	0.137331	-0.117189	-0.4006	-0.508227	-0.438443	-0.063884	-0.031332
Data556	0.334173	-0.090944	-0.108034	-0.216271	-0.218102	-0.473437	-0.159304	0.133262	-0.103965	-0.376593	-0.497037	-0.430915	-0.056357	-0.0118
Data557	0.332443	-0.085044	-0.129803	-0.214644	-0.198164	-0.483813	-0.170901	0.125938	-0.098878	-0.350754	-0.495206	-0.441087	-0.055339	-0.009155
Data558	0.333969	-0.072226	-0.151573	-0.216271	-0.181481	-0.495816	-0.193281	0.120038	-0.090537	-0.345871	-0.499275	-0.461026	-0.059815	-0.012818
Data559	0.310572	-0.062053	-0.153201	-0.208337	-0.17965	-0.487068	-0.217288	0.132041	-0.078533	-0.352992	-0.489103	-0.481168	-0.062664	-0.024211
Data560	0.288497	-0.049032	-0.165408	-0.204471	-0.194095	-0.470792	-0.246179	0.153811	-0.084637	-0.37761	-0.470181	-0.488085	-0.073447	-0.033163
Data561	0.26744	-0.054932	-0.171918	-0.210371	-0.205081	-0.449836	-0.276697	0.177208	-0.100913	-0.402431	-0.466519	-0.495613	-0.096437	-0.036622
Data562	0.259607	-0.077719	-0.167239	-0.223799	-0.215864	-0.437425	-0.288294	0.19674	-0.120445	-0.429694	-0.477913	-0.501717	-0.117189	-0.040284
Data563	0.251774	-0.093792	-0.165611	-0.233768	-0.235192	-0.424811	-0.293177	0.201419	-0.128379	-0.437018	-0.481982	-0.497648	-0.118613	-0.050456
Data564	0.238549	-0.101116	-0.16846	-0.256352	-0.256962	-0.412807	-0.283818	0.204064	-0.132448	-0.423794	-0.477506	-0.48483	-0.113934	-0.063478
Data565	0.235599	-0.104168	-0.17965	-0.269169	-0.269576	-0.415859	-0.263066	0.211388	-0.14018	-0.407518	-0.476488	-0.462043	-0.107627	-0.077516
Data566	0.232954	-0.110679	-0.208947	-0.263879	-0.27629	-0.439663	-0.240075	0.224206	-0.1473	-0.397548	-0.453498	-0.436408	-0.114951	-0.092571
Data567	0.236718	-0.115155	-0.240075	-0.251265	-0.277511	-0.458584	-0.22624	0.216882	-0.143842	-0.391038	-0.403449	-0.427253	-0.116782	-0.099285
Data568	0.240991	-0.116782	-0.260014	-0.239261	-0.294397	-0.459805	-0.218102	0.257165	-0.141197	-0.404262	-0.352585	-0.426439	-0.117596	-0.100099
Data569	0.233463	-0.111289	-0.274459	-0.234989	-0.309453	-0.468147	-0.213423	0.256555	-0.131431	-0.404466	-0.30925	-0.432949	-0.110068	-0.109051
Data570	0.239363	-0.1178	-0.267135	-0.232751	-0.306605	-0.482999	-0.217695	0.225223	-0.127972	-0.39531	-0.290125	-0.453091	-0.100913	-0.132041
Data571	0.245772	-0.136517	-0.250655	-0.229699	-0.282394	-0.509244	-0.240686	0.181888	-0.115969	-0.387579	-0.289515	-0.48544	-0.090537	-0.148725
Data572	0.225223	-0.155032	-0.239872	-0.238651	-0.263066	-0.492765	-0.253503	0.13489	-0.123293	-0.374355	-0.287887	-0.509244	-0.087485	-0.166018
Data573	0.206912	-0.16378	-0.23092	-0.24862	-0.254927	-0.465909	-0.262659	0.105389	-0.129803	-0.375982	-0.304367	-0.50782	-0.093589	-0.184329
Data574	0.189314	-0.162559	-0.224409	-0.259607	-0.244958	-0.455126	-0.269373	0.098675	-0.122886	-0.387783	-0.352789	-0.516569	-0.110882	-0.205895
Data575	0.181175	-0.151166	-0.239058	-0.276493	-0.245365	-0.462043	-0.273238	0.096437	-0.121258	-0.387986	-0.397345	-0.531828	-0.127362	-0.212609
Data576	0.168968	-0.150963	-0.268762	-0.296228	-0.256352	-0.473437	-0.271204	0.095013	-0.123293	-0.381679	-0.414435	-0.535693	-0.146894	-0.217288
Data577	0.156049	-0.162153	-0.292363	-0.294601	-0.267948	-0.50253	-0.26449	0.117189	-0.132652	-0.361944	-0.427049	-0.518807	-0.158287	-0.227665
Data578	0.140485	-0.166222	-0.300298	-0.296839	-0.280563	-0.521045	-0.261031	0.137738	-0.131024	-0.347906	-0.457364	-0.500292	-0.156456	-0.232344
Data579	0.124717	-0.155235	-0.297042	-0.297856	-0.29867	-0.530404	-0.261031	0.13489	-0.134686	-0.342819	-0.482795	-0.484627	-0.151369	-0.227868
Data580	0.095521	-0.14608	-0.307012	-0.306198	-0.32634	-0.543018	-0.246789	0.129193	-0.1473	-0.345261	-0.491544	-0.479133	-0.155642	-0.230513
Data581	0.058798	-0.156456	-0.328781	-0.308029	-0.344244	-0.551563	-0.231937	0.130821	-0.161746	-0.345871	-0.492561	-0.477302	-0.156049	-0.228885
Data582	0.044353	-0.168256	-0.333867	-0.310674	-0.344447	-0.553394	-0.21973	0.125734	-0.161339	-0.347092	-0.470181	-0.476488	-0.150759	-0.231123
Data583	0.045981	-0.163984	-0.345057	-0.319422	-0.330002	-0.549935	-0.231123	0.130007	-0.164797	-0.362758	-0.441494	-0.478116	-0.143028	-0.238651
Data584	0.04537	-0.155845	-0.352585	-0.337733	-0.30986	-0.539152	-0.252282	0.141807	-0.18616	-0.385341	-0.410569	-0.480151	-0.121665	-0.255741
Data585	0.049134	-0.14608	-0.349533	-0.367234	-0.289515	-0.52959	-0.278121	0.155439	-0.206099	-0.420742	-0.40528	-0.478523	-0.106203	-0.277511
Data586	0.050355	-0.138552	-0.350144	-0.393479	-0.271407	-0.526538	-0.297042	0.176394	-0.213219	-0.469368	-0.427863	-0.488492	-0.103558	-0.292973
Data587	0.049338	-0.142214	-0.359096	-0.414435	-0.281173	-0.532031	-0.321253	0.184329	-0.213219	-0.51311	-0.475268	-0.503751	-0.114137	-0.30986
Data588	0.063071	-0.164797	-0.376186	-0.42237	-0.307622	-0.54078	-0.33753	0.187788	-0.205895	-0.532845	-0.533048	-0.519824	-0.138348	-0.328374
Data589	0.083416	-0.176598	-0.394497	-0.434373	-0.327967	-0.551766	-0.356451	0.173749	-0.204064	-0.533048	-0.572315	-0.532031	-0.149538	-0.341395
Data590	0.09247	-0.171715	-0.378831	-0.453702	-0.342412	-0.558073	-0.366827	0.187584	-0.18555	-0.52369	-0.585946	-0.525928	-0.138552	-0.323288
Data591	0.091045	-0.167442	-0.358485	-0.455736	-0.357875	-0.567636	-0.369268	0.206302	-0.159915	-0.511279	-0.65919	-0.49541	-0.1296	-0.295822
Data592	0.0766	-0.166018	-0.361334	-0.471199	-0.386155	-0.592254	-0.373744	0.20264	-0.154421	-0.495206	-0.771089	-0.472826	-0.132652	-0.295822
Data593	0.049134	-0.159101	-0.367844	-0.47893	-0.414638	-0.625416	-0.376186	0.211388	-0.158694	-0.491341	-0.853488	-0.456957	-0.131431	-0.299687
Data594	0.026958	-0.150759	-0.36703	-0.470588	-0.429084	-0.652476	-0.369065	0.239261	-0.150352	-0.508838	-0.871595	-0.435391	-0.131838	-0.281173
Data595	0.018921	-0.135704	-0.360113	-0.444953	-0.439053	-0.656545	-0.351771	0.245772	-0.132041	-0.522876	-0.87953	-0.425422	-0.137942	-0.26449
Data596	0.015259	-0.107424	-0.362351	-0.414842	-0.41118	-0.654917	-0.346482	0.23743	-0.115358	-0.527555	-0.887465	-0.40589	-0.112917	-0.255334
Data597	0.008647	-0.076702	-0.366827	-0.407518	-0.355433	-0.654714	-0.331426	0.218509	-0.10132	-0.515551	-0.909031	-0.373948	-0.082195	-0.24862
Data598	0.009969	-0.064088	-0.370082	-0.43356	-0.306401	-0.645965	-0.32105	0.195315	-0.070395	-0.510262	-0.890923	-0.345871	-0.07365	-0.257369
Data599	0.016887	-0.075888	-0.372524	-0.463874	-0.280766	-0.624399	-0.316777	0.183312	-0.058798	-0.512703	-0.880954	-0.340581	-0.070598	-0.271611
Data600	0.019633	-0.081788	-0.359096	-0.494189	-0.271814	-0.612802	-0.33285	0.177818	-0.067343	-0.503344	-0.881565	-0.34404	-0.062664	-0.285852
Data601	0.018413	-0.078126	-0.347499	-0.531828	-0.289921	-0.619516	-0.356451	0.172325	-0.076295	-0.485847	-0.877292	-0.351568	-0.060222	-0.304367
Data602	0.021159	-0.06836	-0.345057	-0.563363	-0.32166	-0.637013	-0.369879	0.177818	-0.069174	-0.478726	-0.888279	-0.349533	-0.060629	-0.314539
Data603	0.036011	-0.066326	-0.345261	-0.570281	-0.337123	-0.657155	-0.373948	0.186364	-0.06714	-0.473233	-0.886041	-0.34994	-0.057984	-0.32634
Data604	0.04242	-0.053305	-0.361944	-0.561329	-0.353806	-0.665293	-0.370286	0.189415	-0.067954	-0.458381	-0.895399	-0.353602	-0.056967	-0.336512
Data605	0.046489	-0.034791	-0.394903	-0.560515	-0.364996	-0.679332	-0.364385	0.190636	-0.060222	-0.460619	-0.910862	-0.354416	-0.047405	-0.359096
Data606	0.040182	-0.022787	-0.426439	-0.555021	-0.369268	-0.683401	-0.34404	0.204674	-0.046184	-0.474861	-0.913303	-0.374151	-0.03947	-0.379644
Data607	0.034791	-0.0118	-0.447191	-0.541797	-0.375779	-0.685232	-0.326747	0.218713	-0.024821	-0.480964	-0.922255	-0.409959	-0.045167	-0.392869
Data608	0.037842	-0.01119	-0.470995	-0.525724	-0.381272	-0.68747	-0.300501	0.232344	-0.014445	-0.486458	-0.951349	-0.443325	-0.046591	-0.421352
Data609	0.043844	-0.020956	-0.479744	-0.513313	-0.386765	-0.686249	-0.271204	0.2474	-0.013224	-0.490323	-0.98024	-0.460619	-0.041911	-0.451667
Data610	0.056051	-0.040487	-0.495206	-0.499479	-0.387783	-0.681163	-0.252689	0.256555	-0.015666	-0.495206	-0.985326	-0.466316	-0.026246	-0.488289
Data611	0.059917	-0.052898	-0.493375	-0.481778	-0.372117	-0.6716	-0.243534	0.270797	-0.032756	-0.49663	-0.91961	-0.448819	-0.006307	-0.506193
Data612	0.061952	-0.060019	-0.489103	-0.484423	-0.353806	-0.656952	-0.243331	0.292363	-0.073243	-0.491747	-0.829887	-0.418911	0.014242	-0.505989
Data613	0.073854	-0.069378	-0.48544	-0.482795	-0.356858	-0.645762	-0.251672	0.310267	-0.100303	-0.490323	-0.751151	-0.392869	0.020142	-0.495003
Data614	0.074566	-0.075888	-0.497037	-0.486051	-0.374355	-0.648	-0.266321	0.314336	-0.107017	-0.491341	-0.682994	-0.367641	0.020142	-0.480151
Data615	0.078024	-0.086875	-0.500699	-0.504565	-0.378017	-0.661631	-0.284632	0.312301	-0.115155	-0.487678	-0.634979	-0.338343	0.023397	-0.476692
Data616	0.060121	-0.09664	-0.502327	-0.530607	-0.372117	-0.666718	-0.293177	0.316981	-0.117393	-0.470588	-0.607716	-0.32634	0.031535	-0.471606
Data617	0.038453	-0.098065	-0.492358	-0.556853	-0.375779	-0.670787	-0.296635	0.320846	-0.112103	-0.455736	-0.602833	-0.318608	0.034994	-0.458788
Data618	0.018107	-0.086671	-0.480557	-0.575977	-0.386155	-0.686859	-0.296635	0.334274	-0.108848	-0.450446	-0.61504	-0.321253	0.035808	-0.438443
Data619	-0.000509	-0.074057	-0.468757	-0.593271	-0.407111	-0.705781	-0.300908	0.349533	-0.105999	-0.443122	-0.631927	-0.317998	0.044353	-0.404059
Data620	-0.00295	-0.050253	-0.476081	-0.604461	-0.428473	-0.710867	-0.31047	0.370082	-0.103354	-0.441087	-0.645558	-0.313929	0.040284	-0.383307
Data621	-0.006104	-0.021363	-0.48544	-0.614633	-0.425828	-0.707205	-0.318201	0.410366	-0.08484	-0.434577	-0.645558	-0.324712	0.036622	-0.384934
Data622	0	-0.00529	-0.504972	-0.606292	-0.408942	-0.705781	-0.326543	0.38412	-0.066936	-0.432136	-0.650645	-0.354823	0.029704	-0.383103
Data623	0.003357	0.00061	-0.511889	-0.594288	-0.385748	-0.700084	-0.313522	0.346685	-0.05717	-0.443325	-0.654307	-0.387986	0.03886	-0.384934
Data624	0.001729	0.010783	-0.509041	-0.59795	-0.371099	-0.697236	-0.290939	0.314743	-0.047201	-0.450243	-0.635793	-0.404262	0.063274	-0.382289
Data625	-0.006816	0.019735	-0.515958	-0.600799	-0.372727	-0.682383	-0.268355	0.291142	-0.040894	-0.465502	-0.607513	-0.393072	0.083213	-0.387172
Data626	-0.015768	0.034791	-0.528369	-0.607919	-0.394497	-0.669566	-0.258996	0.273442	-0.037435	-0.489306	-0.603647	-0.356247	0.074871	-0.402024
Data627	-0.036622	0.029908	-0.530607	-0.616464	-0.399379	-0.672007	-0.267338	0.240279	-0.042725	-0.504565	-0.593067	-0.317388	0.046184	-0.408128
Data628	-0.056458	0.022787	-0.535286	-0.63091	-0.399379	-0.68279	-0.276493	0.21383	-0.056967	-0.515958	-0.588998	-0.275273	0.036011	-0.408128
Data629	-0.066631	0.012818	-0.530404	-0.643727	-0.402838	-0.686656	-0.280359	0.192467	-0.058595	-0.520027	-0.579639	-0.246789	0.041708	-0.397548
Data630	-0.057272	0.027059	-0.525928	-0.6657	-0.40528	-0.685232	-0.26571	0.186364	-0.058188	-0.52369	-0.557259	-0.236006	0.052694	-0.399379
Data631	-0.032756	0.05127	-0.522265	-0.690522	-0.406907	-0.689301	-0.249638	0.205488	-0.062867	-0.521045	-0.567025	-0.237634	0.070395	-0.411994
Data632	0.005493	0.074871	-0.523079	-0.705984	-0.425625	-0.704356	-0.237227	0.245162	-0.071005	-0.513924	-0.581877	-0.242924	0.087078	-0.434984
Data633	0.040182	0.096844	-0.515551	-0.713105	-0.448005	-0.701508	-0.231937	0.292363	-0.066122	-0.501513	-0.568043	-0.249231	0.095827	-0.458991
Data634	0.057272	0.117596	-0.508634	-0.70395	-0.463467	-0.69276	-0.21912	0.330816	-0.064495	-0.486661	-0.551359	-0.256148	0.097251	-0.478116
Data635	0.061443	0.127769	-0.507617	-0.68157	-0.467536	-0.697236	-0.214033	0.344244	-0.078126	-0.485847	-0.537524	-0.250858	0.089927	-0.493782
Data636	0.059917	0.126548	-0.518603	-0.669973	-0.454108	-0.697439	-0.210371	0.337936	-0.077109	-0.493375	-0.532031	-0.250248	0.094809	-0.515755
Data637	0.062053	0.1237	-0.538745	-0.663259	-0.440274	-0.69927	-0.210778	0.339157	-0.059205	-0.49663	-0.511076	-0.245772	0.094809	-0.516162
Data638	0.072836	0.126141	-0.55197	-0.656545	-0.432542	-0.702322	-0.215457	0.406907	-0.054119	-0.496223	-0.464485	-0.255741	0.085044	-0.512907
Data639	0.090639	0.120445	-0.573536	-0.668549	-0.43356	-0.691539	-0.215457	0.481575	-0.054729	-0.490527	-0.449429	-0.267948	0.070192	-0.525114
