# Supplementary material for: Integration of MRI and somatosensory evoked potentials facilitate diagnosis of spinal cord compression
Source: Sci Rep. 2023 May 15;13:7861. doi: 10.1038/s41598-023-34832-2 (PMC10185544; doi:10.1038/s41598-023-34832-2)
Supplement: Supplementary file 3 — Supplementary Information 3. [file 41598_2023_34832_MOESM3_ESM.zip › Preoperative SSEP data/spinal cord compression group/3317171_2/3317171_2_Rt Tibial SEP_Cz'-Fpz_201219_130432.csv]

Index	1	2	3	4	5	6	7	8	9	10	11	12	13	14	15
Name	Cz'-Fpz	Cz'-Fpz	Cz'-Fpz	Cz'-Fpz	Cz'-Fpz	Cz'-Fpz	Cz'-Fpz	Cz'-Fpz	Cz'-Fpz	Cz'-Fpz	Cz'-Fpz	Cz'-Fpz	Cz'-Fpz	Cz'-Fpz	Cz'-Fpz
Time	2.02002E+13	2.02002E+13	2.02002E+13	2.02002E+13	2.02002E+13	2.02002E+13	2.02002E+13	2.02002E+13	2.02002E+13	2.02002E+13	2.02002E+13	2.02002E+13	2.02002E+13	2.02002E+13	2.02002E+13
Highcut	500	500	500	500	500	500	500	500	500	500	500	500	500	500	500
Lowcut	10	10	10	10	10	10	10	10	10	10	10	10	10	10	10
Period	0.000156	0.000156	0.000156	0.000156	0.000156	0.000156	0.000156	0.000156	0.000156	0.000156	0.000156	0.000156	0.000156	0.000156	0.000156
Averages	120	120	120	120	120	120	120	120	120	120	120	120	120	120	120
Int (mA)	18/17.5mA	18/17.5mA	18/17.5mA	18/17.5mA	18/17.5mA	18/17.5mA	18/17.5mA	18/17.5mA	18/17.5mA	18/17.5mA	18/17.5mA	18/17.5mA	18/17.5mA	18/17.5mA	18/17.5mA
Pulse Width (�gs)	200�s	200�s	200�s	200�s	200�s	200�s	200�s	200�s	200�s	200�s	200�s	200�s	200�s	200�s	200�s
Rep Rate (Hz)	2.66Hz	2.66Hz	2.66Hz	2.66Hz	2.66Hz	2.66Hz	2.66Hz	2.66Hz	2.66Hz	2.66Hz	2.66Hz	2.66Hz	2.66Hz	2.66Hz	2.66Hz
Data0	-0.244348	-0.49663	-0.554004	-0.071005	-0.950128	-0.237634	-0.16317	-0.325119	-0.36113	-0.495816	-0.729381	-0.76702	-0.141807	0.049846	0.236617
Data1	-2.962895	-3.506727	-3.459729	-2.910404	-3.808245	-3.12403	-3.014369	-3.341726	-3.098192	-3.34376	-3.769182	-3.573663	-2.981206	-2.745403	-2.555784
Data2	-5.512169	-6.12904	-6.149589	-5.774624	-6.299942	-5.76201	-5.506879	-6.082043	-5.918466	-5.990692	-5.933318	-6.243788	-5.48633	-5.510948	-5.489586
Data3	-2.603799	-2.777549	-2.828005	-2.475624	-3.177335	-2.558022	-2.581216	-2.549884	-2.736858	-2.638794	-2.714275	-2.948653	-2.527708	-2.442257	-2.106152
Data4	-2.459754	-2.890669	-2.799115	-2.361283	-3.007451	-2.521197	-2.417029	-2.676839	-2.4801	-2.646118	-2.818647	-2.839602	-2.369421	-2.264439	-2.279698
Data5	-3.497775	-3.979146	-3.958597	-3.522596	-4.20498	-3.689225	-3.615167	-3.779151	-3.752092	-3.797462	-3.893289	-4.050965	-3.564101	-3.46217	-3.515068
Data6	-3.400931	-3.874164	-3.892475	-3.423718	-4.127464	-3.638768	-3.546604	-3.702042	-3.730322	-3.724829	-3.812111	-4.00763	-3.538059	-3.425549	-3.50164
Data7	-2.741741	-3.178556	-3.227588	-2.703899	-3.532158	-2.977951	-2.865237	-3.034511	-3.010707	-3.044887	-3.130337	-3.351492	-2.878665	-2.776939	-2.890669
Data8	-1.91165	-2.294143	-2.370031	-1.850207	-2.729941	-2.124259	-1.997304	-2.188551	-2.162509	-2.179802	-2.249587	-2.4919	-2.019074	-1.915516	-2.076448
Data9	-1.135068	-1.464256	-1.563541	-1.059993	-1.956817	-1.304545	-1.17759	-1.390199	-1.368633	-1.377584	-1.358053	-1.678086	-1.221739	-1.094377	-1.31309
Data10	-0.520434	-0.818697	-0.913303	-0.42888	-1.349915	-0.653493	-0.525317	-0.759696	-0.728567	-0.761934	-0.707408	-1.044327	-0.581064	-0.443529	-0.733857
Data11	-0.099489	-0.382696	-0.470181	0.007935	-0.930597	-0.21912	-0.089723	-0.319626	-0.282394	-0.349737	-0.283207	-0.622975	-0.141604	-0.011597	-0.33224
Data12	0.131024	-0.122683	-0.204471	0.251062	-0.678314	0.038453	0.164594	-0.055136	-0.026856	-0.102744	-0.053915	-0.393683	0.121869	0.215864	-0.088909
Data13	0.19735	0.011393	-0.07304	0.353399	-0.553801	0.161339	0.295415	0.060019	0.098065	0.006511	0.025839	-0.305994	0.244144	0.311691	0.031535
Data14	0.267745	0.044149	-0.025228	0.354009	-0.514331	0.196536	0.354823	0.085451	0.140586	0.048625	0.024211	-0.302129	0.279545	0.331833	0.088299
Data15	0.24862	-0.002238	-0.029094	0.31515	-0.542204	0.170698	0.34343	0.055136	0.093996	0.032146	-0.008545	-0.351975	0.262048	0.313929	0.108441
Data16	0.161542	-0.088299	-0.113324	0.238448	-0.609954	0.084637	0.261234	-0.01709	-0.005493	-0.046387	-0.083416	-0.457567	0.201623	0.235396	0.086671
Data17	0.07955	-0.168663	-0.211388	0.151776	-0.681773	-0.007324	0.167849	-0.103151	-0.094199	-0.146894	-0.176191	-0.568653	0.133669	0.149742	0.060019
Data18	0.016683	-0.233972	-0.283614	0.100303	-0.748913	-0.100506	0.094606	-0.187991	-0.143435	-0.267745	-0.27039	-0.644948	0.083823	0.114544	0.036418
Data19	-0.022583	-0.268559	-0.316574	0.085044	-0.791231	-0.165001	0.048219	-0.237634	-0.181481	-0.297449	-0.317795	-0.6716	0.066529	0.107424	0.02177
Data20	-0.032553	-0.279342	-0.319015	0.069378	-0.79998	-0.167849	0.019328	-0.255538	-0.190026	-0.336309	-0.320643	-0.674245	0.072023	0.120241	0.034384
Data21	-0.020345	-0.277307	-0.295822	0.069378	-0.80588	-0.142011	0.003459	-0.258386	-0.181684	-0.360113	-0.315353	-0.666921	0.075278	0.14669	0.054932
Data22	-0.01709	-0.292159	-0.266117	0.069988	-0.826429	-0.12431	-0.037842	-0.262048	-0.198571	-0.380255	-0.313725	-0.6716	0.064088	0.145266	0.092775
Data23	-0.020142	-0.354009	-0.255334	0.059205	-0.848402	-0.108644	-0.088502	-0.277104	-0.221561	-0.346075	-0.320439	-0.691335	0.027873	0.122276	0.155032
Data24	-0.026449	-0.336919	-0.261641	0.035197	-0.874851	-0.109255	-0.066733	-0.276087	-0.230716	-0.367641	-0.33224	-0.719615	-0.004476	0.086264	0.270186
Data25	-0.048829	-0.331629	-0.273238	0.018921	-0.901706	-0.126141	-0.089723	-0.283411	-0.236413	-0.40589	-0.370489	-0.748099	-0.039267	0.088095	0.375779
Data26	-0.060629	-0.356858	-0.281783	0.000407	-0.919203	-0.148114	-0.108237	-0.280563	-0.252282	-0.43946	-0.416266	-0.773531	-0.072023	0.113324	0.459195
Data27	-0.068971	-0.369879	-0.291956	-0.010986	-0.933445	-0.154828	-0.125734	-0.267745	-0.279952	-0.436815	-0.444343	-0.781465	-0.080975	0.111289	0.478116
Data28	-0.086875	-0.36642	-0.314132	-0.015056	-0.943821	-0.165408	-0.151573	-0.244755	-0.308843	-0.421963	-0.476081	-0.768037	-0.088706	0.108848	0.554004
Data29	-0.093182	-0.368658	-0.333257	-0.02238	-0.942804	-0.173342	-0.169273	-0.224206	-0.328985	-0.421352	-0.505582	-0.758882	-0.089723	0.114137	0.57557
Data30	-0.092571	-0.373541	-0.343023	-0.025839	-0.929783	-0.17558	-0.182498	-0.221968	-0.354009	-0.432746	-0.523079	-0.756847	-0.091961	0.105389	0.570281
Data31	-0.098065	-0.374558	-0.355433	-0.035401	-0.907403	-0.172325	-0.189415	-0.228885	-0.374762	-0.444546	-0.559701	-0.763155	-0.093996	0.076905	0.546476
Data32	-0.108848	-0.386358	-0.371913	-0.045574	-0.879123	-0.182498	-0.192874	-0.243534	-0.409349	-0.461433	-0.55258	-0.778414	-0.094606	0.039267	0.517383
Data33	-0.107627	-0.396124	-0.389614	-0.05127	-0.847995	-0.203657	-0.208337	-0.258996	-0.432339	-0.477709	-0.510058	-0.790417	-0.08423	0.001221	0.514331
Data34	-0.116782	-0.392259	-0.389003	-0.06185	-0.835787	-0.219526	-0.218306	-0.272424	-0.425828	-0.472623	-0.470181	-0.798352	-0.072023	-0.014852	0.497241
Data35	-0.133262	-0.375168	-0.396938	-0.073854	-0.844943	-0.218509	-0.225834	-0.26978	-0.419318	-0.464281	-0.438646	-0.80649	-0.076092	-0.024211	0.45594
Data36	-0.14608	-0.36642	-0.420946	-0.077719	-0.860405	-0.20264	-0.241499	-0.2533	-0.397141	-0.460822	-0.42359	-0.811577	-0.087078	-0.023194	0.41179
Data37	-0.16317	-0.369065	-0.437629	-0.064495	-0.87892	-0.203454	-0.262455	-0.238244	-0.364996	-0.46184	-0.426032	-0.814832	-0.101523	-0.032553	0.392055
Data38	-0.16968	-0.363368	-0.451871	-0.051881	-0.9072	-0.195315	-0.278325	-0.233768	-0.358485	-0.452888	-0.438239	-0.819104	-0.107627	-0.067954	0.34465
Data39	-0.16907	-0.357061	-0.448615	-0.060426	-0.929783	-0.178429	-0.272831	-0.245772	-0.359299	-0.445767	-0.470181	-0.829684	-0.120648	-0.087892	0.303553
Data40	-0.172732	-0.358282	-0.448615	-0.078533	-0.935683	-0.169884	-0.258183	-0.245772	-0.359909	-0.45126	-0.50192	-0.846571	-0.138959	-0.107017	0.269169
Data41	-0.180463	-0.351771	-0.446988	-0.090944	-0.940973	-0.166018	-0.243941	-0.236617	-0.345871	-0.456346	-0.55197	-0.839043	-0.160525	-0.109458	0.176801
Data42	-0.195926	-0.370896	-0.453905	-0.09542	-0.961318	-0.181074	-0.246179	-0.238448	-0.348923	-0.463467	-0.634979	-0.829074	-0.182091	-0.11841	0.086264
Data43	-0.216068	-0.398769	-0.45716	-0.098472	-0.981053	-0.199791	-0.263879	-0.237837	-0.365606	-0.458178	-0.699067	-0.836398	-0.193688	-0.123293	0.001424
Data44	-0.226444	-0.425218	-0.445563	-0.109458	-0.996923	-0.210981	-0.283411	-0.22502	-0.389817	-0.446988	-0.747692	-0.837212	-0.189212	-0.124107	-0.060019
Data45	-0.234785	-0.428473	-0.432542	-0.127565	-1.008113	-0.234989	-0.291752	-0.20854	-0.404466	-0.440274	-0.786755	-0.846367	-0.190229	-0.140383	-0.085044
Data46	-0.237837	-0.414435	-0.419521	-0.150149	-1.013606	-0.247196	-0.303146	-0.184532	-0.410976	-0.447598	-0.809745	-0.857557	-0.192874	-0.148928	-0.067343
Data47	-0.244755	-0.400193	-0.412807	-0.168053	-1.007909	-0.241703	-0.331223	-0.174563	-0.439867	-0.470995	-0.803845	-0.873223	-0.186364	-0.159711	-0.020142
Data48	-0.257165	-0.38412	-0.410163	-0.191043	-0.98085	-0.244551	-0.352178	-0.173139	-0.485644	-0.502327	-0.789807	-0.89662	-0.191043	-0.159915	0.003255
Data49	-0.269373	-0.375372	-0.410773	-0.224409	-0.96376	-0.246382	-0.366013	-0.171511	-0.514534	-0.5243	-0.787366	-0.911065	-0.196536	-0.15259	0.012614
Data50	-0.269576	-0.369472	-0.410773	-0.240889	-0.954401	-0.246586	-0.385545	-0.155845	-0.516569	-0.530607	-0.779634	-0.917779	-0.204878	-0.155439	0.036418
Data51	-0.267338	-0.363572	-0.421759	-0.249841	-0.950739	-0.251672	-0.412807	-0.138755	-0.50721	-0.516976	-0.768648	-0.916355	-0.218102	-0.173139	0.081585
Data52	-0.270797	-0.363979	-0.446988	-0.25391	-0.959894	-0.247603	-0.44597	-0.1237	-0.492154	-0.500292	-0.758068	-0.91249	-0.226851	-0.198978	0.126752
Data53	-0.277511	-0.377203	-0.465705	-0.263879	-0.979426	-0.250858	-0.474454	-0.119224	-0.485847	-0.490527	-0.751965	-0.923069	-0.234379	-0.224206	0.171104
Data54	-0.282597	-0.392055	-0.469978	-0.266524	-0.995499	-0.25391	-0.504565	-0.121665	-0.489306	-0.482795	-0.745861	-0.940973	-0.248824	-0.264286	0.175987
Data55	-0.287683	-0.404059	-0.482795	-0.271407	-1.00913	-0.25391	-0.521655	-0.123089	-0.497851	-0.483609	-0.740775	-0.948094	-0.251062	-0.290125	0.178022
Data56	-0.294804	-0.400804	-0.499072	-0.287887	-1.019099	-0.240686	-0.530811	-0.127972	-0.50721	-0.490527	-0.739554	-0.949518	-0.250655	-0.296025	0.17558
Data57	-0.308843	-0.397548	-0.517789	-0.319422	-1.010961	-0.235599	-0.524503	-0.128583	-0.515551	-0.51311	-0.749116	-0.949111	-0.245569	-0.280969	0.095013
Data58	-0.322881	-0.393479	-0.526335	-0.349126	-0.98614	-0.239465	-0.516569	-0.136314	-0.520434	-0.539356	-0.769055	-0.940566	-0.234379	-0.267745	-0.019532
Data59	-0.322881	-0.390834	-0.538949	-0.36113	-0.964777	-0.231123	-0.516162	-0.151369	-0.537524	-0.548511	-0.785128	-0.920628	-0.229496	-0.271611	-0.086468
Data60	-0.304367	-0.381272	-0.554818	-0.361537	-0.945246	-0.221968	-0.514738	-0.162966	-0.550342	-0.555632	-0.7776	-0.899265	-0.227054	-0.28158	-0.125734
Data61	-0.285242	-0.38351	-0.561939	-0.356654	-0.931207	-0.212406	-0.524707	-0.168663	-0.557463	-0.555225	-0.726329	-0.885634	-0.234175	-0.282394	-0.129193
Data62	-0.278325	-0.375982	-0.56377	-0.347906	-0.9131	-0.205488	-0.545866	-0.179243	-0.548104	-0.557666	-0.619923	-0.874851	-0.239668	-0.274255	-0.16907
Data63	-0.279138	-0.361537	-0.567839	-0.329391	-0.898044	-0.214847	-0.581877	-0.197553	-0.522876	-0.561532	-0.497444	-0.876885	-0.234582	-0.264083	-0.194095
Data64	-0.289311	-0.354009	-0.567839	-0.312708	-0.891127	-0.229496	-0.615651	-0.193077	-0.505786	-0.556242	-0.418504	-0.881768	-0.234989	-0.268355	-0.251469
Data65	-0.312708	-0.369065	-0.579843	-0.312708	-0.905979	-0.238244	-0.638031	-0.176598	-0.513517	-0.54668	-0.375982	-0.896417	-0.250858	-0.286666	-0.379034
Data66	-0.325322	-0.375779	-0.59266	-0.32756	-0.935073	-0.241499	-0.642303	-0.164797	-0.520231	-0.540983	-0.370489	-0.902113	-0.264083	-0.314946	-0.47303
Data67	-0.321253	-0.38351	-0.608123	-0.343023	-0.96376	-0.244958	-0.644134	-0.154421	-0.52959	-0.515958	-0.374558	-0.91961	-0.278325	-0.356654	-0.536914
Data68	-0.312301	-0.401007	-0.60853	-0.356451	-0.965387	-0.249841	-0.652272	-0.165204	-0.528369	-0.492765	-0.374355	-0.929783	-0.279952	-0.379441	-0.603443
Data69	-0.296025	-0.397955	-0.592457	-0.357468	-0.960301	-0.240686	-0.654917	-0.166018	-0.545459	-0.467943	-0.387172	-0.922866	-0.277714	-0.381476	-0.663259
Data70	-0.279342	-0.395717	-0.570484	-0.371099	-0.952163	-0.218509	-0.640675	-0.180463	-0.575977	-0.455736	-0.395921	-0.903741	-0.287073	-0.368048	-0.736706
Data71	-0.274052	-0.392665	-0.568043	-0.382086	-0.939956	-0.211388	-0.627451	-0.19735	-0.607309	-0.43946	-0.394903	-0.894992	-0.29928	-0.350144	-0.807914
Data72	-0.283004	-0.381069	-0.584929	-0.395717	-0.944228	-0.224002	-0.638437	-0.206099	-0.631317	-0.445767	-0.381069	-0.88543	-0.289718	-0.350347	-0.830701
Data73	-0.306198	-0.356654	-0.595712	-0.405076	-0.95908	-0.250655	-0.656138	-0.199791	-0.638844	-0.465909	-0.370082	-0.887058	-0.275069	-0.363775	-0.826429
Data74	-0.325526	-0.350754	-0.619923	-0.395717	-0.977798	-0.260014	-0.665497	-0.187177	-0.646576	-0.485237	-0.348516	-0.886854	-0.260624	-0.371099	-0.814832
Data75	-0.34994	-0.354416	-0.655731	-0.386765	-0.973933	-0.257369	-0.678111	-0.184126	-0.637013	-0.503141	-0.324305	-0.876885	-0.271407	-0.386765	-0.787162
Data76	-0.367437	-0.363165	-0.679332	-0.402838	-0.974543	-0.255741	-0.691946	-0.178429	-0.618702	-0.540169	-0.318608	-0.864881	-0.293177	-0.393886	-0.761323
Data77	-0.386155	-0.361741	-0.688284	-0.420335	-0.982681	-0.259403	-0.701101	-0.17497	-0.59795	-0.584522	-0.323898	-0.863254	-0.284021	-0.393072	-0.729788
Data78	-0.390021	-0.341802	-0.682994	-0.414028	-0.984919	-0.252893	-0.709646	-0.165001	-0.583302	-0.593881	-0.331426	-0.853691	-0.270797	-0.379034	-0.70395
Data79	-0.385952	-0.321457	-0.698456	-0.404262	-0.995702	-0.251672	-0.70985	-0.143638	-0.579029	-0.598561	-0.364182	-0.855116	-0.284632	-0.362554	-0.658783
Data80	-0.384527	-0.32695	-0.72226	-0.416673	-1.017268	-0.265507	-0.70395	-0.134483	-0.578419	-0.616261	-0.41708	-0.868544	-0.297856	-0.357265	-0.614226
Data81	-0.384731	-0.336919	-0.734671	-0.427863	-1.026017	-0.268559	-0.690725	-0.126752	-0.587167	-0.643931	-0.450243	-0.890313	-0.30457	-0.360113	-0.566415
Data82	-0.381679	-0.346278	-0.729992	-0.427456	-1.024389	-0.257369	-0.697032	-0.110068	-0.600799	-0.658579	-0.457771	-0.914727	-0.310267	-0.364589	-0.534269
Data83	-0.377813	-0.352789	-0.709036	-0.411587	-1.025203	-0.235803	-0.714326	-0.087892	-0.612192	-0.657562	-0.476081	-0.929987	-0.320236	-0.386358	-0.496427
Data84	-0.380662	-0.336512	-0.687063	-0.3947	-1.023575	-0.206099	-0.712088	-0.075888	-0.595305	-0.650441	-0.490323	-0.918593	-0.333257	-0.403449	-0.421963
Data85	-0.368455	-0.301111	-0.670787	-0.375982	-1.00852	-0.181684	-0.719005	-0.058798	-0.581064	-0.629689	-0.485237	-0.89601	-0.346685	-0.420539	-0.303349
Data86	-0.35584	-0.272017	-0.667328	-0.380051	-0.996719	-0.190229	-0.745251	-0.05656	-0.576791	-0.600595	-0.472826	-0.876478	-0.345871	-0.439256	-0.208743
Data87	-0.341395	-0.264693	-0.671804	-0.402431	-0.978205	-0.192671	-0.785331	-0.049236	-0.558684	-0.587778	-0.45126	-0.868544	-0.351161	-0.472012	-0.110679
Data88	-0.337326	-0.261234	-0.659393	-0.422573	-0.962132	-0.193891	-0.81707	-0.058188	-0.561125	-0.59266	-0.437222	-0.880751	-0.354823	-0.502124	-0.018107
Data89	-0.333867	-0.272628	-0.641286	-0.436815	-0.965591	-0.199181	-0.84067	-0.070192	-0.566415	-0.629892	-0.418097	-0.896824	-0.360723	-0.520841	0.042725
Data90	-0.334885	-0.289108	-0.625823	-0.449429	-0.966812	-0.194502	-0.839653	-0.066529	-0.566822	-0.667328	-0.41708	-0.907607	-0.370082	-0.527555	0.094402
Data91	-0.340174	-0.311284	-0.617685	-0.45594	-0.960911	-0.185346	-0.846164	-0.044963	-0.575774	-0.684011	-0.424404	-0.909031	-0.395514	-0.527962	0.138552
Data92	-0.343226	-0.319829	-0.609547	-0.456346	-0.952773	-0.173139	-0.847181	-0.012411	-0.573739	-0.693167	-0.458381	-0.904351	-0.431729	-0.51311	0.152997
Data93	-0.343226	-0.323084	-0.59734	-0.468961	-0.949315	-0.178022	-0.848198	0.014852	-0.561532	-0.677907	-0.468554	-0.904962	-0.462857	-0.503955	0.131431
Data94	-0.363165	-0.314336	-0.581267	-0.472419	-0.959894	-0.193281	-0.837415	0.025432	-0.537931	-0.648814	-0.476895	-0.914117	-0.462247	-0.508838	0.127565
Data95	-0.387376	-0.292363	-0.582284	-0.471809	-0.962132	-0.202029	-0.837619	0.055339	-0.525724	-0.62623	-0.483202	-0.91371	-0.458991	-0.527759	0.111493
Data96	-0.392665	-0.266524	-0.572925	-0.477302	-0.967422	-0.211795	-0.825411	0.087078	-0.516162	-0.605071	-0.481575	-0.904555	-0.466519	-0.541594	0.066122
Data97	-0.386358	-0.257572	-0.571705	-0.489103	-0.97495	-0.233565	-0.804252	0.121462	-0.511279	-0.593271	-0.48422	-0.892144	-0.473233	-0.544442	0.02177
Data98	-0.373744	-0.253096	-0.568043	-0.50721	-0.966405	-0.246789	-0.795707	0.139162	-0.511686	-0.590422	-0.463874	-0.886041	-0.463264	-0.557463	0.013021
Data99	-0.356451	-0.246789	-0.575163	-0.517789	-0.958673	-0.253096	-0.80649	0.134686	-0.511686	-0.596933	-0.455736	-0.878513	-0.448412	-0.584522	-0.018514
Data100	-0.347702	-0.238855	-0.576181	-0.511076	-0.95196	-0.241499	-0.816052	0.129397	-0.509041	-0.612395	-0.45065	-0.870375	-0.447191	-0.596119	-0.031942
Data101	-0.344854	-0.234379	-0.579029	-0.503141	-0.935887	-0.238651	-0.823173	0.147911	-0.505582	-0.621551	-0.422573	-0.859185	-0.441901	-0.602223	-0.008138
Data102	-0.336105	-0.23031	-0.584726	-0.497444	-0.912896	-0.237227	-0.837212	0.162966	-0.511279	-0.632334	-0.422166	-0.842298	-0.438849	-0.603443	-0.009359
Data103	-0.34994	-0.226851	-0.593474	-0.482592	-0.905165	-0.225427	-0.86244	0.178836	-0.539559	-0.642303	-0.468147	-0.819104	-0.448208	-0.592457	-0.0059
Data104	-0.38819	-0.223596	-0.599985	-0.461636	-0.894789	-0.219526	-0.884413	0.194705	-0.579843	-0.639251	-0.526741	-0.800183	-0.446988	-0.588591	-0.003255
Data105	-0.42827	-0.220544	-0.598967	-0.45065	-0.893365	-0.206099	-0.883192	0.184126	-0.602223	-0.63152	-0.596526	-0.796724	-0.436815	-0.566415	0.022176
Data106	-0.453702	-0.234785	-0.594085	-0.450243	-0.889092	-0.198164	-0.874851	0.16317	-0.608937	-0.622772	-0.673838	-0.793469	-0.428473	-0.55848	0.042522
Data107	-0.462247	-0.2474	-0.586353	-0.461229	-0.894179	-0.19145	-0.867933	0.158694	-0.609751	-0.614837	-0.730195	-0.798352	-0.440477	-0.565805	0.076092
Data108	-0.458788	-0.252079	-0.584319	-0.476081	-0.888075	-0.187584	-0.850029	0.154218	-0.601816	-0.607309	-0.758068	-0.806287	-0.453295	-0.576588	0.110272
Data109	-0.454108	-0.245365	-0.573332	-0.501513	-0.87363	-0.19206	-0.840874	0.15259	-0.589405	-0.610361	-0.75522	-0.818697	-0.468757	-0.591236	0.122479
Data110	-0.456957	-0.220544	-0.56377	-0.535693	-0.870578	-0.193688	-0.835991	0.150149	-0.576384	-0.61443	-0.737519	-0.825208	-0.478726	-0.600188	0.099489
Data111	-0.45655	-0.192467	-0.56316	-0.551359	-0.872206	-0.211185	-0.832736	0.152183	-0.569263	-0.627248	-0.714326	-0.819715	-0.485847	-0.609344	0.080161
Data112	-0.455533	-0.167646	-0.549732	-0.554004	-0.863457	-0.218306	-0.832736	0.158287	-0.554818	-0.641489	-0.678314	-0.800183	-0.487678	-0.616261	0.080975
Data113	-0.448412	-0.142621	-0.528166	-0.545256	-0.858167	-0.219323	-0.822156	0.145469	-0.548511	-0.655121	-0.639455	-0.791231	-0.482389	-0.624399	0.092775
Data114	-0.44007	-0.136314	-0.525114	-0.534269	-0.836398	-0.210371	-0.81239	0.133872	-0.556039	-0.655528	-0.608733	-0.790621	-0.477099	-0.648203	0.129397
Data115	-0.441494	-0.12899	-0.527148	-0.5361	-0.804252	-0.206099	-0.804252	0.131634	-0.561329	-0.650645	-0.59734	-0.802625	-0.478726	-0.666921	0.145469
Data116	-0.447801	-0.118207	-0.534676	-0.543018	-0.780245	-0.202029	-0.792859	0.145673	-0.566211	-0.644745	-0.587167	-0.812594	-0.482795	-0.692353	0.150352
Data117	-0.442512	-0.110679	-0.51901	-0.538745	-0.76173	-0.19084	-0.794283	0.152183	-0.571705	-0.63742	-0.585946	-0.807914	-0.481982	-0.726329	0.179243
Data118	-0.431118	-0.099896	-0.503751	-0.522672	-0.743826	-0.178836	-0.804252	0.145062	-0.572315	-0.636199	-0.610564	-0.796724	-0.490527	-0.723888	0.189212
Data119	-0.420742	-0.091351	-0.500089	-0.520638	-0.74464	-0.183312	-0.817477	0.154218	-0.568449	-0.649831	-0.6421	-0.803642	-0.506396	-0.696218	0.193484
Data120	-0.420946	-0.071209	-0.504158	-0.526335	-0.744437	-0.195315	-0.840263	0.16378	-0.557666	-0.666921	-0.6716	-0.808525	-0.532235	-0.679535	0.209354
Data121	-0.43356	-0.063478	-0.495613	-0.545866	-0.74403	-0.189008	-0.862236	0.16846	-0.559294	-0.66448	-0.686656	-0.802828	-0.558277	-0.675263	0.220951
Data122	-0.449633	-0.068971	-0.493985	-0.562956	-0.739757	-0.167442	-0.87892	0.161135	-0.570077	-0.663869	-0.670787	-0.789807	-0.585336	-0.68218	0.233158
Data123	-0.453091	-0.078533	-0.494799	-0.564991	-0.747692	-0.16317	-0.874851	0.151369	-0.560311	-0.665293	-0.62562	-0.773531	-0.607309	-0.687063	0.182498
Data124	-0.457567	-0.084637	-0.490527	-0.55787	-0.753796	-0.161949	-0.869357	0.143638	-0.541187	-0.670176	-0.572315	-0.75054	-0.619516	-0.685435	0.142824
Data125	-0.464485	-0.086061	-0.48544	-0.557259	-0.745454	-0.172732	-0.87424	0.152183	-0.516569	-0.67099	-0.529183	-0.718802	-0.61443	-0.677501	0.089113
Data126	-0.464078	-0.077312	-0.492358	-0.561125	-0.739554	-0.177208	-0.894586	0.162153	-0.504768	-0.688284	-0.49012	-0.692149	-0.598561	-0.684215	-0.012004
Data127	-0.459398	-0.060629	-0.509651	-0.563567	-0.733654	-0.184532	-0.906386	0.171715	-0.498868	-0.69866	-0.464281	-0.668956	-0.59734	-0.699067	-0.095623
Data128	-0.465095	-0.049032	-0.513313	-0.558684	-0.724905	-0.182701	-0.908827	0.172732	-0.487882	-0.692556	-0.459195	-0.668956	-0.589609	-0.725719	-0.154625
Data129	-0.473233	-0.037232	-0.51311	-0.548918	-0.709646	-0.182701	-0.911676	0.182905	-0.479337	-0.689708	-0.448615	-0.681773	-0.566211	-0.752575	-0.216882
Data130	-0.482389	-0.024211	-0.5243	-0.535286	-0.685639	-0.16968	-0.918593	0.182701	-0.477913	-0.678314	-0.434577	-0.698863	-0.55787	-0.766613	-0.291346
Data131	-0.487475	-0.020956	-0.540373	-0.510872	-0.662038	-0.132652	-0.934056	0.182294	-0.46184	-0.67038	-0.430101	-0.707815	-0.563973	-0.796928	-0.378424
Data132	-0.483406	-0.016683	-0.532642	-0.497851	-0.634572	-0.097454	-0.944025	0.181888	-0.432542	-0.662648	-0.429491	-0.705374	-0.573129	-0.828463	-0.452277
Data133	-0.487882	-0.010173	-0.518196	-0.500089	-0.600799	-0.083213	-0.949518	0.175784	-0.396328	-0.667124	-0.41647	-0.703543	-0.578012	-0.856336	-0.483202
Data134	-0.498868	-0.001221	-0.498461	-0.483202	-0.579639	-0.083009	-0.946263	0.16378	-0.375779	-0.681366	-0.420539	-0.679739	-0.600392	-0.882582	-0.500699
Data135	-0.502327	0.006104	-0.472623	-0.437018	-0.589812	-0.093792	-0.935276	0.162356	-0.3829	-0.689911	-0.435187	-0.662038	-0.613209	-0.89723	-0.494189
Data136	-0.492561	0.00529	-0.463264	-0.412807	-0.602223	-0.122072	-0.915948	0.160728	-0.403652	-0.686656	-0.437832	-0.656341	-0.62501	-0.891941	-0.461229
Data137	-0.487882	0.000203	-0.466723	-0.432339	-0.613616	-0.145876	-0.883192	0.159101	-0.434577	-0.68279	-0.440884	-0.656748	-0.635793	-0.862033	-0.430101
Data138	-0.504565	-0.007528	-0.492561	-0.472826	-0.625416	-0.148928	-0.864068	0.151166	-0.460009	-0.691946	-0.441494	-0.665904	-0.64332	-0.825208	-0.393683
Data139	-0.514534	-0.011393	-0.519417	-0.497241	-0.63091	-0.153607	-0.865288	0.139366	-0.472419	-0.720022	-0.44475	-0.68157	-0.65451	-0.806897	-0.379441
Data140	-0.517993	-0.015869	-0.521248	-0.519621	-0.623382	-0.147707	-0.880751	0.133669	-0.475268	-0.737519	-0.454108	-0.710664	-0.674856	-0.809542	-0.342616
Data141	-0.529793	-0.008952	-0.511482	-0.548104	-0.608937	-0.145062	-0.903538	0.134279	-0.456753	-0.731619	-0.453498	-0.736502	-0.691539	-0.833346	-0.281173
Data142	-0.546476	0.003052	-0.49012	-0.559497	-0.587167	-0.147504	-0.900893	0.156659	-0.433967	-0.714936	-0.450243	-0.737112	-0.693777	-0.851657	-0.199385
Data143	-0.547901	0.009969	-0.487271	-0.554818	-0.568653	-0.160525	-0.899265	0.180056	-0.421759	-0.682994	-0.442512	-0.736909	-0.673228	-0.874037	-0.146894
Data144	-0.54607	0.007935	-0.496834	-0.542	-0.550139	-0.184126	-0.912693	0.163373	-0.425625	-0.646169	-0.439663	-0.758882	-0.648203	-0.917169	-0.110068
Data145	-0.561329	-0.006917	-0.510465	-0.522265	-0.529997	-0.190229	-0.950128	0.136924	-0.429898	-0.615447	-0.441698	-0.7717	-0.636403	-0.947484	-0.034791
Data146	-0.571501	-0.013021	-0.516772	-0.508634	-0.520434	-0.204267	-0.971288	0.13611	-0.415656	-0.601816	-0.436611	-0.768241	-0.622772	-0.95786	0.075685
Data147	-0.584726	-0.010173	-0.506193	-0.491951	-0.525114	-0.211795	-0.966201	0.155845	-0.4124	-0.59734	-0.461026	-0.767224	-0.604257	-0.943211	0.157066
Data148	-0.574553	-0.0059	-0.483609	-0.475064	-0.530404	-0.206302	-0.942601	0.184939	-0.413621	-0.581674	-0.472419	-0.750744	-0.590219	-0.915541	0.236617
Data149	-0.566008	-0.00529	-0.454922	-0.451871	-0.534066	-0.194705	-0.911879	0.214033	-0.414842	-0.556446	-0.461026	-0.715953	-0.588184	-0.910048	0.319626
Data150	-0.568856	0.013835	-0.438646	-0.462043	-0.540373	-0.199995	-0.888685	0.229903	-0.418097	-0.541797	-0.446784	-0.682587	-0.586353	-0.916355	0.378424
Data151	-0.576791	0.047812	-0.422166	-0.479744	-0.529793	-0.214237	-0.870985	0.236413	-0.430915	-0.55197	-0.431729	-0.670583	-0.586557	-0.932835	0.42359
Data152	-0.595305	0.072836	-0.424608	-0.491951	-0.517179	-0.23092	-0.854302	0.232141	-0.449022	-0.567636	-0.425218	-0.661631	-0.586353	-0.95257	0.443529
Data153	-0.616058	0.087892	-0.432949	-0.504768	-0.479744	-0.234175	-0.850843	0.221358	-0.472012	-0.588184	-0.441291	-0.6598	-0.585743	-0.952163	0.421149
Data154	-0.636403	0.09603	-0.429491	-0.515145	-0.426642	-0.239261	-0.870375	0.212812	-0.494596	-0.602833	-0.453905	-0.656545	-0.586964	-0.963149	0.391648
Data155	-0.660207	0.102541	-0.427253	-0.523486	-0.37232	-0.251062	-0.89662	0.192467	-0.512093	-0.614837	-0.462654	-0.645558	-0.591033	-0.967625	0.345057
Data156	-0.672414	0.098065	-0.434577	-0.525114	-0.333054	-0.261234	-0.914727	0.183515	-0.50721	-0.629486	-0.455736	-0.621958	-0.590829	-0.961318	0.29867
Data157	-0.669159	0.093589	-0.448615	-0.519824	-0.322881	-0.253503	-0.926731	0.176598	-0.493578	-0.63742	-0.443325	-0.601205	-0.59205	-0.960301	0.246382
Data158	-0.666514	0.084026	-0.469774	-0.516772	-0.325526	-0.244348	-0.94077	0.167646	-0.469978	-0.644948	-0.446784	-0.579436	-0.582488	-0.949518	0.224206
Data159	-0.672821	0.087282	-0.477099	-0.50721	-0.328985	-0.228478	-0.939345	0.16378	-0.438239	-0.656138	-0.448412	-0.571094	-0.570484	-0.957656	0.22624
Data160	-0.670787	0.095623	-0.462654	-0.498665	-0.336105	-0.206099	-0.937921	0.157473	-0.427253	-0.671804	-0.436001	-0.582488	-0.552173	-0.979833	0.206709
Data161	-0.669159	0.110272	-0.452888	-0.49073	-0.347499	-0.181074	-0.947484	0.149335	-0.420946	-0.682994	-0.425015	-0.595712	-0.539966	-1.00384	0.218916
Data162	-0.672211	0.125531	-0.445563	-0.492154	-0.366013	-0.165001	-0.944432	0.144656	-0.408942	-0.674856	-0.423794	-0.597543	-0.538135	-1.0486	0.249434
Data163	-0.677297	0.151776	-0.449022	-0.49663	-0.368048	-0.161135	-0.932835	0.132652	-0.392462	-0.651255	-0.439663	-0.588388	-0.524503	-1.078711	0.232547
Data164	-0.683604	0.187788	-0.457771	-0.5066	-0.36052	-0.164391	-0.918186	0.118613	-0.376593	-0.639658	-0.492968	-0.582284	-0.519621	-1.098853	0.217899
Data165	-0.699067	0.215864	-0.465502	-0.51372	-0.362758	-0.172325	-0.914117	0.105796	-0.364385	-0.648	-0.551766	-0.573332	-0.503141	-1.124285	0.213626
Data166	-0.708019	0.221358	-0.480151	-0.517993	-0.360316	-0.179853	-0.925511	0.104575	-0.358485	-0.66041	-0.598561	-0.56438	-0.500903	-1.130185	0.225834
Data167	-0.712088	0.20325	-0.48422	-0.52959	-0.334681	-0.182498	-0.936294	0.103558	-0.34872	-0.650441	-0.635386	-0.55258	-0.50253	-1.134457	0.215457
Data168	-0.722667	0.183312	-0.474861	-0.522265	-0.319626	-0.187788	-0.938735	0.099082	-0.327153	-0.644541	-0.639048	-0.543628	-0.493172	-1.132219	0.212812
Data169	-0.730195	0.170291	-0.455126	-0.504565	-0.32105	-0.199385	-0.937921	0.098268	-0.306808	-0.657766	-0.627858	-0.538338	-0.49073	-1.14402	0.240686
Data170	-0.729992	0.15259	-0.452277	-0.486051	-0.323288	-0.20793	-0.926121	0.10193	-0.296635	-0.649424	-0.602833	-0.536711	-0.501513	-1.160703	0.261641
Data171	-0.73223	0.137128	-0.462043	-0.476081	-0.306605	-0.209557	-0.918797	0.093589	-0.29277	-0.629892	-0.580657	-0.549325	-0.503751	-1.186948	0.266117
Data172	-0.741588	0.111696	-0.476895	-0.473233	-0.277511	-0.203861	-0.925104	0.074871	-0.287683	-0.619313	-0.55197	-0.555428	-0.490323	-1.20709	0.268559
Data173	-0.762341	0.088299	-0.474454	-0.477913	-0.263269	-0.201216	-0.932225	0.075481	-0.286463	-0.616261	-0.526945	-0.563363	-0.464078	-1.209735	0.314946
Data174	-0.786145	0.077109	-0.467536	-0.498665	-0.252486	-0.201216	-0.929987	0.081381	-0.303756	-0.617889	-0.523283	-0.562346	-0.427863	-1.198749	0.391852
Data175	-0.793062	0.078533	-0.453091	-0.518196	-0.243127	-0.192467	-0.919	0.07365	-0.318608	-0.627858	-0.532031	-0.550342	-0.410773	-1.193256	0.462857
Data176	-0.783296	0.072429	-0.437018	-0.528369	-0.22502	-0.197757	-0.909234	0.065919	-0.324712	-0.628265	-0.534473	-0.544035	-0.401007	-1.189593	0.489713
Data177	-0.783703	0.070192	-0.437222	-0.540576	-0.219933	-0.201419	-0.90191	0.049643	-0.328171	-0.616058	-0.535897	-0.53488	-0.399786	-1.179217	0.49541
Data178	-0.78879	0.083619	-0.439663	-0.542204	-0.219933	-0.192264	-0.90252	0.039267	-0.324102	-0.614023	-0.554818	-0.5243	-0.407721	-1.171486	0.508838
Data179	-0.790417	0.100303	-0.457567	-0.535693	-0.231734	-0.182701	-0.896824	0.030315	-0.316777	-0.610564	-0.575977	-0.516569	-0.411587	-1.137713	0.509855
Data180	-0.799166	0.103151	-0.474047	-0.520231	-0.237634	-0.183515	-0.906182	0.004883	-0.297042	-0.596526	-0.580657	-0.509855	-0.415656	-1.102922	0.49073
Data181	-0.797742	0.102948	-0.486051	-0.508024	-0.236006	-0.181684	-0.910048	-0.006104	-0.295415	-0.581877	-0.562956	-0.510872	-0.417283	-1.074642	0.483609
Data182	-0.793673	0.092775	-0.497037	-0.481168	-0.218509	-0.172325	-0.899875	0.004069	-0.296432	-0.561532	-0.561735	-0.515551	-0.411994	-1.046159	0.474861
Data183	-0.806287	0.077312	-0.499275	-0.458381	-0.200809	-0.164594	-0.885023	0.030111	-0.300298	-0.538949	-0.534269	-0.505175	-0.392869	-1.011775	0.468961
Data184	-0.808525	0.076295	-0.482795	-0.443936	-0.181888	-0.135704	-0.875461	0.030721	-0.29806	-0.51311	-0.485644	-0.493985	-0.375779	-0.99794	0.404059
Data185	-0.799369	0.086875	-0.449429	-0.431118	-0.174767	-0.105389	-0.87953	0.031128	-0.284632	-0.493375	-0.448819	-0.468961	-0.363979	-1.000788	0.334681
Data186	-0.798759	0.08952	-0.424201	-0.408331	-0.165001	-0.097861	-0.89072	0.030925	-0.264897	-0.487678	-0.425828	-0.447801	-0.360927	-1.004247	0.237227
Data187	-0.810152	0.086061	-0.399583	-0.394497	-0.167035	-0.113934	-0.887465	0.013835	-0.260421	-0.488696	-0.401007	-0.454515	-0.366827	-0.992243	0.111289
Data188	-0.822766	0.085247	-0.378831	-0.397548	-0.181684	-0.142824	-0.865899	-0.001221	-0.269576	-0.492968	-0.389817	-0.470181	-0.372727	-0.993871	0.013224
Data189	-0.848402	0.091554	-0.362147	-0.3947	-0.185143	-0.191043	-0.851453	-0.013224	-0.279952	-0.502124	-0.392869	-0.473233	-0.365199	-1.022354	-0.082195
Data190	-0.88482	0.110475	-0.340581	-0.390834	-0.174156	-0.239058	-0.832329	-0.017904	-0.284632	-0.510465	-0.390631	-0.466723	-0.34933	-1.046972	-0.172325
Data191	-0.906386	0.12899	-0.317184	-0.386969	-0.183108	-0.284225	-0.807507	-0.024414	-0.308232	-0.516569	-0.38941	-0.437222	-0.33814	-1.064876	-0.257369
Data192	-0.915948	0.132652	-0.300094	-0.390021	-0.195519	-0.31576	-0.788383	-0.036215	-0.329595	-0.519417	-0.382696	-0.408535	-0.329188	-1.078101	-0.350551
Data193	-0.914321	0.132448	-0.298873	-0.383103	-0.210168	-0.33346	-0.769462	-0.04537	-0.341599	-0.504768	-0.37171	-0.405076	-0.33814	-1.084611	-0.415452
Data194	-0.925511	0.130414	-0.291346	-0.375575	-0.210168	-0.351364	-0.765393	-0.047608	-0.348923	-0.489306	-0.362147	-0.41647	-0.340785	-1.098853	-0.447395
Data195	-0.925104	0.126345	-0.292973	-0.329798	-0.208743	-0.356451	-0.756644	-0.055543	-0.342209	-0.47893	-0.342819	-0.42766	-0.335088	-1.10984	-0.454922
Data196	-0.909234	0.124717	-0.291142	-0.239261	-0.210168	-0.342616	-0.745047	-0.053101	-0.338547	-0.460822	-0.333257	-0.432542	-0.33285	-1.106584	-0.432542
Data197	-0.899265	0.128786	-0.292566	-0.203861	-0.194705	-0.32634	-0.734061	-0.044149	-0.323084	-0.462857	-0.344447	-0.45126	-0.328374	-1.084204	-0.390224
Data198	-0.89723	0.1355	-0.279342	-0.234379	-0.176394	-0.306605	-0.748302	-0.03357	-0.306808	-0.47364	-0.37232	-0.457771	-0.325933	-1.056535	-0.358078
Data199	-0.894179	0.121462	-0.250451	-0.275883	-0.145062	-0.273849	-0.757661	-0.025432	-0.312301	-0.472012	-0.395717	-0.452277	-0.315353	-1.011165	-0.330205
Data200	-0.894992	0.105186	-0.222375	-0.300501	-0.126345	-0.244958	-0.773327	-0.018718	-0.326747	-0.46184	-0.413825	-0.448005	-0.299077	-0.959284	-0.306605
Data201	-0.899875	0.093182	-0.201826	-0.32105	-0.114951	-0.218509	-0.774141	-0.012614	-0.336309	-0.433967	-0.429084	-0.444546	-0.278528	-0.923883	-0.261031
Data202	-0.894382	0.07365	-0.193281	-0.344854	-0.109458	-0.200605	-0.758068	-0.010986	-0.333867	-0.401821	-0.429084	-0.432542	-0.258386	-0.912286	-0.222171
Data203	-0.887872	0.048422	-0.189822	-0.36642	-0.111086	-0.20264	-0.734061	-0.024008	-0.339768	-0.3829	-0.420335	-0.420539	-0.240075	-0.912083	-0.181481
Data204	-0.878309	0.026246	-0.189008	-0.385138	-0.115562	-0.19796	-0.69988	-0.041098	-0.341395	-0.390428	-0.400193	-0.388393	-0.211795	-0.932225	-0.165611
Data205	-0.858371	0.004273	-0.186974	-0.380458	-0.11312	-0.201012	-0.662242	-0.038046	-0.324305	-0.409145	-0.384934	-0.339971	-0.182701	-0.935887	-0.122683
Data206	-0.831718	0.001221	-0.167442	-0.359096	-0.092775	-0.193281	-0.632944	-0.01058	-0.288701	-0.401211	-0.367234	-0.289718	-0.15849	-0.913507	-0.015462
Data207	-0.818901	-0.006511	-0.152183	-0.335292	-0.062867	-0.187381	-0.613413	0.008342	-0.261438	-0.390428	-0.33285	-0.260217	-0.131838	-0.89662	0.140993
Data208	-0.823987	-0.021159	-0.172936	-0.330002	-0.039063	-0.187788	-0.591236	0.033366	-0.259607	-0.38941	-0.316574	-0.264693	-0.128786	-0.869561	0.261234
Data209	-0.83477	-0.027263	-0.189008	-0.326136	-0.014242	-0.183108	-0.561329	0.047812	-0.242924	-0.378017	-0.29867	-0.279138	-0.104982	-0.822766	0.373134
Data210	-0.831515	-0.0059	-0.18616	-0.288701	0.0118	-0.165204	-0.541187	0.060426	-0.215661	-0.360316	-0.300501	-0.297856	-0.067954	-0.794079	0.481982
Data211	-0.807101	0.020549	-0.172732	-0.245162	0.048422	-0.141604	-0.52369	0.065512	-0.189008	-0.338547	-0.326747	-0.280563	-0.029094	-0.764375	0.575163
Data212	-0.757458	0.034994	-0.138755	-0.200605	0.089316	-0.114951	-0.508024	0.066733	-0.166832	-0.316167	-0.344244	-0.240482	0.005493	-0.736706	0.674856
Data213	-0.725312	0.056967	-0.080568	-0.163984	0.119631	-0.095623	-0.484016	0.065512	-0.143028	-0.303553	-0.35523	-0.193281	0.032349	-0.73345	0.761934
Data214	-0.698863	0.076295	-0.023804	-0.130821	0.151166	-0.091758	-0.459398	0.076295	-0.114137	-0.291142	-0.390631	-0.148725	0.040487	-0.723074	0.82297
Data215	-0.685639	0.109051	0.004273	-0.108644	0.170291	-0.095216	-0.429084	0.091758	-0.081178	-0.279952	-0.399176	-0.130414	0.052694	-0.705374	0.859388
Data216	-0.684418	0.146894	0.026449	-0.094199	0.181481	-0.099082	-0.38941	0.10132	-0.05066	-0.267135	-0.387376	-0.114341	0.085044	-0.669566	0.887058
Data217	-0.662852	0.184532	0.051067	-0.023194	0.193891	-0.094606	-0.342412	0.105796	-0.036215	-0.261641	-0.358078	-0.095827	0.128379	-0.620127	0.917576
Data218	-0.635589	0.225834	0.064088	-0.014445	0.196333	-0.081585	-0.285445	0.1178	-0.019328	-0.235803	-0.320236	-0.074871	0.166832	-0.586557	0.922459
Data219	-0.614023	0.254927	0.077312	-0.031332	0.205488	-0.054322	-0.235396	0.142214	0.003459	-0.185346	-0.277307	-0.05595	0.203454	-0.557056	0.932225
Data220	-0.597747	0.274866	0.102337	-0.045167	0.218102	-0.022176	-0.186567	0.17965	0.026856	-0.11902	-0.247603	-0.03947	0.232547	-0.542407	0.955215
Data221	-0.570077	0.287683	0.14018	-0.036215	0.233361	0.018921	-0.129193	0.222171	0.049032	-0.041301	-0.238651	-0.026246	0.269983	-0.538135	0.955011
Data222	-0.527759	0.305994	0.182701	0.000203	0.267338	0.06246	-0.064902	0.272221	0.083416	0.019938	-0.223799	-0.020956	0.317998	-0.504768	0.985733
Data223	-0.487678	0.33285	0.232751	0.040894	0.30986	0.105999	0.003866	0.323288	0.153201	0.074464	-0.210981	-0.010173	0.383103	-0.454719	1.036189
Data224	-0.454108	0.364996	0.284835	0.086264	0.36052	0.162763	0.06124	0.372727	0.232141	0.118003	-0.194909	0.012614	0.453498	-0.377406	1.073625
Data225	-0.414232	0.396328	0.335495	0.143842	0.429491	0.225223	0.11841	0.421963	0.269373	0.154828	-0.175377	0.054322	0.524503	-0.29867	1.124895
Data226	-0.364589	0.437018	0.385545	0.200198	0.500292	0.27568	0.174563	0.462043	0.303349	0.201419	-0.143231	0.119427	0.588388	-0.227868	1.191221
Data227	-0.307418	0.491544	0.446784	0.237634	0.560311	0.32756	0.224206	0.521248	0.347702	0.247196	-0.119631	0.180463	0.651255	-0.151369	1.24595
Data228	-0.256758	0.556853	0.521452	0.254317	0.614226	0.372727	0.272831	0.570891	0.3947	0.296025	-0.087282	0.236006	0.719005	-0.093996	1.279723
Data229	-0.20915	0.603037	0.590016	0.279545	0.66509	0.41118	0.321457	0.609954	0.438239	0.36113	-0.029297	0.28687	0.776379	-0.04008	1.316142
Data230	-0.166832	0.621958	0.647593	0.312708	0.702118	0.451667	0.384324	0.649221	0.485237	0.430711	0.039267	0.336716	0.844739	0.017904	1.367208
Data231	-0.136517	0.625213	0.704967	0.34404	0.754813	0.491137	0.440681	0.700084	0.516772	0.491544	0.092164	0.383103	0.908624	0.076702	1.395285
Data232	-0.109458	0.638234	0.751151	0.379644	0.821139	0.530404	0.493985	0.766817	0.550342	0.544442	0.1414	0.438849	0.966608	0.128379	1.400575
Data233	-0.084433	0.657766	0.783093	0.423184	0.895196	0.576791	0.536711	0.838229	0.601612	0.592254	0.199588	0.492765	1.02093	0.181888	1.418886
Data234	-0.056357	0.686453	0.813611	0.472826	0.954198	0.617889	0.570891	0.892348	0.649221	0.637624	0.262048	0.5243	1.081153	0.244755	1.467308
Data235	-0.031535	0.705577	0.861423	0.516162	0.988581	0.658376	0.612802	0.93609	0.692353	0.69927	0.322677	0.533862	1.133847	0.305587	1.53404
Data236	-0.002645	0.72104	0.905369	0.556853	1.017268	0.690522	0.649831	0.980443	0.724295	0.767224	0.370489	0.547494	1.18349	0.36703	1.629664
Data237	0.02177	0.726329	0.938532	0.614226	1.046565	0.711681	0.672414	1.010147	0.768444	0.828056	0.394903	0.560718	1.232522	0.423387	1.705959
Data238	0.046794	0.728364	0.978408	0.666514	1.07037	0.725312	0.679332	1.028051	0.803438	0.875461	0.420742	0.575367	1.285013	0.458584	1.757432
Data239	0.063071	0.740164	1.013606	0.711274	1.091732	0.752168	0.695608	1.050431	0.838636	0.907403	0.454312	0.597136	1.320007	0.483813	1.80972
Data240	0.068767	0.748506	1.025203	0.739961	1.128761	0.776989	0.726736	1.065283	0.864271	0.9367	0.479744	0.633148	1.342794	0.511889	1.846749
Data241	0.07955	0.763561	1.038224	0.740775	1.176572	0.805066	0.753999	1.07627	0.899265	0.94728	0.517586	0.667124	1.361512	0.555835	1.861194
Data242	0.077312	0.763561	1.043514	0.727143	1.209939	0.839653	0.780448	1.089494	0.94728	0.932428	0.562142	0.703543	1.383485	0.581267	1.898629
Data243	0.064698	0.749116	1.046769	0.728974	1.232319	0.857964	0.806897	1.101091	0.976781	0.921441	0.590626	0.729585	1.394878	0.59266	1.91633
Data244	0.046794	0.737723	1.049617	0.741588	1.238219	0.865899	0.830701	1.111264	0.99143	0.915134	0.629892	0.75054	1.38145	0.595305	1.917144
Data245	0.03886	0.724905	1.056535	0.76173	1.246967	0.858778	0.854709	1.119809	0.991023	0.916355	0.659597	0.772717	1.365988	0.604664	1.869535
Data246	0.03418	0.712902	1.061621	0.774141	1.256936	0.833346	0.86895	1.127337	0.989802	0.924493	0.679535	0.775972	1.358256	0.60914	1.832303
Data247	0.011393	0.707205	1.056535	0.759696	1.257954	0.812594	0.884209	1.120216	0.979833	0.932021	0.690522	0.771293	1.373312	0.602223	1.753363
Data248	-0.01058	0.700694	1.0486	0.752372	1.258361	0.791028	0.885837	1.130795	0.967015	0.922866	0.69866	0.77821	1.38145	0.585743	1.608097
Data249	-0.026042	0.696625	1.028662	0.743013	1.259988	0.776786	0.871392	1.144427	0.951349	0.920017	0.710257	0.77882	1.370871	0.579232	1.494367
Data250	-0.037842	0.696218	0.995092	0.730399	1.260395	0.768241	0.853895	1.160093	0.933852	0.909438	0.703543	0.766003	1.350322	0.555835	1.389588
Data251	-0.039063	0.703136	0.982681	0.725516	1.266499	0.752372	0.827649	1.154192	0.910658	0.894382	0.685232	0.729992	1.328756	0.5243	1.274637
Data252	-0.030315	0.694591	0.973119	0.716971	1.264668	0.742809	0.794283	1.140358	0.879733	0.863661	0.676483	0.688487	1.319193	0.489509	1.179014
Data253	-0.029297	0.674042	0.952773	0.707001	1.246764	0.740571	0.780855	1.128354	0.861016	0.857354	0.675059	0.6598	1.295186	0.464281	1.087663
Data254	-0.042115	0.63742	0.934869	0.710664	1.231301	0.724702	0.785738	1.109433	0.850029	0.860202	0.667531	0.650848	1.255512	0.458991	1.006689
Data255	-0.05656	0.597136	0.927545	0.70517	1.225401	0.703543	0.792859	1.093156	0.831312	0.868137	0.638031	0.64861	1.21706	0.449633	0.962336
Data256	-0.082195	0.54607	0.919407	0.685028	1.225198	0.693777	0.794486	1.072201	0.813408	0.868747	0.608326	0.642303	1.1959	0.436205	0.933445
Data257	-0.098268	0.491747	0.911879	0.645355	1.223977	0.670787	0.804863	1.058773	0.794283	0.864678	0.577605	0.622975	1.191831	0.424404	0.920017
Data258	-0.124107	0.442105	0.897434	0.608326	1.201801	0.628265	0.798352	1.047786	0.755423	0.843112	0.559497	0.576994	1.18349	0.421963	0.899062
Data259	-0.160728	0.403652	0.847791	0.570077	1.160499	0.58615	0.787976	1.023982	0.69866	0.815035	0.536711	0.526945	1.15053	0.421556	0.861626
Data260	-0.207523	0.36581	0.774141	0.5184	1.119605	0.542814	0.783703	0.990209	0.635793	0.784924	0.49663	0.483406	1.106381	0.386562	0.814425
Data261	-0.241703	0.329798	0.70395	0.480354	1.05979	0.477506	0.764172	0.948501	0.584929	0.740978	0.443936	0.441494	1.048397	0.338343	0.750947
Data262	-0.260421	0.285039	0.638641	0.425422	0.983495	0.402838	0.730602	0.888075	0.543425	0.689911	0.386358	0.402838	0.997533	0.285852	0.714936
Data263	-0.273238	0.218713	0.587371	0.357468	0.910862	0.33875	0.675669	0.812797	0.49663	0.648814	0.348923	0.34343	0.933852	0.216882	0.703339
Data264	-0.28158	0.146894	0.53549	0.28809	0.841688	0.267135	0.610971	0.732637	0.441494	0.613006	0.29806	0.269169	0.867119	0.153201	0.716157
Data265	-0.296228	0.071412	0.471199	0.228478	0.777193	0.203047	0.53488	0.661428	0.380255	0.576588	0.258386	0.185753	0.799369	0.098268	0.706391
Data266	-0.330002	0.011393	0.403652	0.175174	0.71636	0.14018	0.452074	0.595916	0.315557	0.53488	0.226444	0.106406	0.735281	0.030315	0.693167
Data267	-0.37761	-0.053508	0.327357	0.117393	0.656952	0.080568	0.37822	0.512703	0.241296	0.476895	0.17497	0.031535	0.680959	-0.039877	0.713308
Data268	-0.42888	-0.127972	0.25452	0.042318	0.595509	0.028484	0.297042	0.433356	0.15259	0.398769	0.111289	-0.042115	0.60853	-0.126955	0.765393
Data269	-0.489509	-0.185753	0.182294	-0.040487	0.532845	-0.016887	0.223392	0.348516	0.092571	0.316167	0.053305	-0.099489	0.515755	-0.211795	0.796928
Data270	-0.542204	-0.236006	0.128786	-0.108644	0.469978	-0.043743	0.172122	0.262455	0.038046	0.250655	0.006511	-0.15198	0.432746	-0.268559	0.81239
Data271	-0.593474	-0.30457	0.068971	-0.160728	0.401617	-0.081992	0.124717	0.179039	-0.025025	0.188398	-0.056967	-0.201012	0.352585	-0.330002	0.823987
Data272	-0.662242	-0.399583	-0.014852	-0.223189	0.313929	-0.137942	0.073447	0.091961	-0.092978	0.118613	-0.148521	-0.271407	0.25859	-0.4065	0.787569
Data273	-0.72755	-0.495613	-0.099489	-0.304774	0.227868	-0.217899	0.021363	0.015666	-0.166425	0.038656	-0.232547	-0.342412	0.156252	-0.481982	0.741182
Data274	-0.779838	-0.591847	-0.168053	-0.369268	0.144045	-0.303146	-0.034994	-0.057374	-0.242924	-0.029704	-0.30396	-0.415249	0.066733	-0.55787	0.695608
Data275	-0.830294	-0.684215	-0.219933	-0.421149	0.076905	-0.394497	-0.08952	-0.12899	-0.32756	-0.101523	-0.369268	-0.480964	-0.003255	-0.607309	0.634775
Data276	-0.859592	-0.770682	-0.270593	-0.46835	0.026652	-0.478319	-0.137331	-0.208133	-0.390631	-0.156659	-0.418708	-0.523893	-0.041505	-0.637217	0.561939
Data277	-0.87424	-0.827853	-0.32166	-0.501717	-0.018311	-0.537524	-0.19084	-0.286056	-0.460619	-0.212812	-0.475064	-0.574553	-0.072633	-0.673838	0.475878
Data278	-0.899062	-0.878716	-0.384324	-0.550952	-0.070395	-0.588184	-0.256352	-0.359503	-0.539559	-0.285039	-0.544645	-0.624806	-0.124921	-0.729585	0.386562
Data279	-0.94077	-0.932835	-0.432949	-0.622975	-0.1178	-0.640879	-0.349737	-0.431729	-0.612802	-0.365403	-0.619516	-0.694998	-0.203047	-0.795911	0.26978
Data280	-0.98675	-0.99855	-0.494392	-0.690318	-0.179446	-0.688487	-0.450446	-0.491341	-0.665497	-0.433967	-0.695811	-0.776786	-0.284428	-0.876885	0.15849
Data281	-1.024796	-1.067114	-0.563567	-0.746064	-0.233565	-0.727347	-0.527555	-0.545866	-0.719412	-0.505379	-0.75522	-0.859795	-0.361944	-0.966405	0.083823
Data282	-1.051652	-1.127947	-0.61443	-0.785941	-0.289718	-0.759899	-0.590829	-0.600799	-0.790417	-0.596933	-0.800793	-0.932835	-0.429694	-1.059993	-0.021973
Data283	-1.079728	-1.173521	-0.660614	-0.828056	-0.357468	-0.790824	-0.642913	-0.667124	-0.855116	-0.673228	-0.837212	-1.006282	-0.492561	-1.143002	-0.101523
Data284	-1.120012	-1.211159	-0.714733	-0.867526	-0.417894	-0.841484	-0.687673	-0.733247	-0.909438	-0.748913	-0.893161	-1.060197	-0.570484	-1.214415	-0.167239
Data285	-1.160093	-1.246153	-0.772717	-0.899672	-0.480354	-0.900282	-0.712291	-0.803845	-0.946466	-0.825004	-0.978002	-1.108822	-0.644541	-1.275858	-0.274866
Data286	-1.17881	-1.282979	-0.838025	-0.932631	-0.52369	-0.957249	-0.743623	-0.862643	-0.989192	-0.898655	-1.058162	-1.147682	-0.716157	-1.332621	-0.370082
Data287	-1.172503	-1.319193	-0.895196	-0.967422	-0.552783	-1.011368	-0.769055	-0.921848	-1.032934	-0.96437	-1.127947	-1.177996	-0.776989	-1.385316	-0.453702
Data288	-1.161313	-1.336487	-0.941176	-0.988581	-0.577808	-1.058162	-0.784314	-0.973933	-1.068335	-1.024796	-1.179014	-1.210142	-0.816052	-1.419699	-0.517383
Data289	-1.162534	-1.348287	-0.966608	-1.003433	-0.592254	-1.094377	-0.808728	-1.009537	-1.097632	-1.070776	-1.222146	-1.243509	-0.848605	-1.445538	-0.568449
Data290	-1.174945	-1.359274	-0.986343	-1.014623	-0.59795	-1.115536	-0.833143	-1.03741	-1.141375	-1.09865	-1.25124	-1.287455	-0.882989	-1.458762	-0.598561
Data291	-1.160906	-1.361512	-0.994074	-1.0309	-0.607919	-1.115943	-0.846977	-1.060807	-1.18939	-1.13934	-1.282979	-1.330587	-0.905369	-1.478904	-0.599985
Data292	-1.152768	-1.362936	-0.991633	-1.044124	-0.624806	-1.108212	-0.843926	-1.08746	-1.215229	-1.189186	-1.327128	-1.366801	-0.922866	-1.495181	-0.624399
Data293	-1.138933	-1.389995	-0.990005	-1.061418	-0.645151	-1.105567	-0.860405	-1.106991	-1.236998	-1.23415	-1.361105	-1.398133	-0.940973	-1.508202	-0.671804
Data294	-1.126726	-1.423768	-0.987971	-1.081559	-0.658986	-1.10455	-0.876682	-1.12225	-1.25653	-1.26833	-1.390809	-1.431296	-0.961522	-1.514305	-0.720226
Data295	-1.114722	-1.453269	-1.007299	-1.081763	-0.679128	-1.110043	-0.903131	-1.142189	-1.269958	-1.292744	-1.416037	-1.466087	-0.987767	-1.512067	-0.751354
Data296	-1.09397	-1.482567	-1.0309	-1.074846	-0.695404	-1.10984	-0.931004	-1.158668	-1.274637	-1.322855	-1.418682	-1.492536	-1.01564	-1.512474	-0.773124
Data297	-1.07159	-1.523054	-1.049821	-1.081763	-0.712495	-1.119402	-0.964167	-1.178607	-1.288268	-1.348491	-1.411154	-1.509829	-1.036189	-1.516747	-0.782279
Data298	-1.059586	-1.547875	-1.07749	-1.102108	-0.732026	-1.133847	-0.981867	-1.199156	-1.296407	-1.372905	-1.404847	-1.521019	-1.0486	-1.52753	-0.824394
Data299	-1.058162	-1.565372	-1.103736	-1.130185	-0.748099	-1.157855	-0.982478	-1.209328	-1.288065	-1.396913	-1.397116	-1.53994	-1.033544	-1.548486	-0.86834
Data300	-1.049821	-1.583683	-1.122454	-1.150123	-0.753796	-1.162737	-0.978815	-1.222349	-1.254699	-1.415427	-1.404644	-1.563948	-1.02093	-1.570052	-0.893568
Data301	-1.045345	-1.608097	-1.136695	-1.16111	-0.761934	-1.170672	-0.967015	-1.234353	-1.243712	-1.425193	-1.419496	-1.587752	-1.023779	-1.563745	-0.923679
Data302	-1.034969	-1.61766	-1.154803	-1.168638	-0.76641	-1.175962	-0.950942	-1.243712	-1.253681	-1.435772	-1.440248	-1.612573	-1.031103	-1.547265	-0.947687
Data303	-1.009537	-1.615829	-1.154396	-1.150327	-0.771293	-1.172503	-0.943211	-1.262837	-1.271585	-1.456525	-1.47626	-1.613591	-1.03741	-1.547875	-0.95786
Data304	-0.98085	-1.600977	-1.129371	-1.128354	-0.762341	-1.150734	-0.938735	-1.277485	-1.288065	-1.47219	-1.523054	-1.608301	-1.042089	-1.538109	-0.988581
Data305	-0.955011	-1.591821	-1.100277	-1.100684	-0.741995	-1.123064	-0.946873	-1.280334	-1.302307	-1.48338	-1.542585	-1.599959	-1.044531	-1.534854	-1.006078
Data306	-0.930393	-1.588566	-1.065487	-1.080542	-0.719209	-1.102312	-0.942601	-1.290506	-1.306986	-1.495181	-1.56232	-1.593245	-1.046972	-1.524885	-1.068945
Data307	-0.908014	-1.580835	-1.028255	-1.064673	-0.701101	-1.100888	-0.94199	-1.307596	-1.312072	-1.512881	-1.568017	-1.582462	-1.05389	-1.508812	-1.138526
Data308	-0.886854	-1.59589	-0.983902	-1.058366	-0.68157	-1.098039	-0.944432	-1.33079	-1.311055	-1.513492	-1.5729	-1.571272	-1.046362	-1.484398	-1.226825
Data309	-0.870782	-1.613591	-0.949111	-1.057959	-0.665497	-1.077694	-0.939345	-1.35317	-1.312276	-1.488467	-1.573917	-1.564965	-1.030086	-1.458356	-1.349508
Data310	-0.871392	-1.60708	-0.926528	-1.069759	-0.64332	-1.054704	-0.947077	-1.364767	-1.308207	-1.455304	-1.559269	-1.558862	-1.024999	-1.458356	-1.454083
Data311	-0.873223	-1.593856	-0.9249	-1.067725	-0.633961	-1.037817	-0.943821	-1.366801	-1.284403	-1.432924	-1.526919	-1.557438	-1.010758	-1.466901	-1.539127
Data312	-0.856336	-1.593856	-0.933038	-1.057959	-0.633148	-1.03741	-0.920017	-1.354594	-1.252257	-1.417665	-1.490501	-1.554386	-1.004247	-1.479922	-1.621118
Data313	-0.832736	-1.605046	-0.935073	-1.047379	-0.634979	-1.055314	-0.889296	-1.35378	-1.215025	-1.405661	-1.462221	-1.547265	-1.008113	-1.477277	-1.691513
Data314	-0.800997	-1.611353	-0.933852	-1.029679	-0.631317	-1.071997	-0.860405	-1.358867	-1.18939	-1.384909	-1.4374	-1.548079	-1.007095	-1.461204	-1.762926
Data315	-0.775362	-1.609318	-0.933242	-1.005264	-0.620737	-1.083594	-0.836601	-1.358867	-1.159075	-1.373719	-1.419292	-1.5611	-1.000992	-1.420513	-1.806058
Data316	-0.75522	-1.592432	-0.9131	-0.968643	-0.596729	-1.080746	-0.82887	-1.356832	-1.140154	-1.362936	-1.399151	-1.566593	-0.991633	-1.375143	-1.798937
Data317	-0.742809	-1.578393	-0.890517	-0.94199	-0.552987	-1.061011	-0.821546	-1.345846	-1.134051	-1.357443	-1.393861	-1.569441	-0.98085	-1.335877	-1.785916
Data318	-0.735688	-1.576155	-0.85776	-0.915338	-0.509855	-1.028662	-0.810559	-1.33669	-1.125912	-1.354391	-1.382264	-1.558455	-0.972915	-1.300476	-1.728542
Data319	-0.704967	-1.575748	-0.826632	-0.896417	-0.483202	-0.996312	-0.804049	-1.322042	-1.109433	-1.332621	-1.355815	-1.540551	-0.965184	-1.290099	-1.682968
Data320	-0.6716	-1.572086	-0.808118	-0.873833	-0.457974	-0.963353	-0.803031	-1.304748	-1.073421	-1.303731	-1.320414	-1.525292	-0.947484	-1.289082	-1.659571
Data321	-0.645558	-1.566186	-0.799573	-0.853895	-0.43417	-0.933038	-0.795911	-1.286844	-1.031306	-1.273823	-1.279927	-1.513898	-0.933038	-1.297627	-1.647567
Data322	-0.623585	-1.565779	-0.799776	-0.841688	-0.415452	-0.902724	-0.783296	-1.260599	-1.004451	-1.245543	-1.24005	-1.49986	-0.917576	-1.295186	-1.621118
Data323	-0.594288	-1.55052	-0.803642	-0.820732	-0.404262	-0.87363	-0.759899	-1.233132	-0.973526	-1.225198	-1.216042	-1.478701	-0.91249	-1.278909	-1.556624
Data324	-0.557056	-1.524275	-0.790214	-0.813001	-0.383917	-0.853691	-0.730399	-1.212177	-0.944432	-1.211973	-1.193459	-1.451642	-0.905572	-1.256123	-1.519392
Data325	-0.521248	-1.506981	-0.781262	-0.80588	-0.360723	-0.846571	-0.701101	-1.194476	-0.934666	-1.196307	-1.162127	-1.441062	-0.896824	-1.216449	-1.470156
Data326	-0.483609	-1.49335	-0.776176	-0.795707	-0.348313	-0.836398	-0.691946	-1.172096	-0.926935	-1.169858	-1.115536	-1.423768	-0.872409	-1.174334	-1.445131
Data327	-0.441494	-1.475446	-0.748506	-0.778007	-0.33814	-0.82236	-0.68218	-1.152565	-0.924493	-1.131202	-1.084815	-1.382467	-0.835584	-1.132423	-1.407696
Data328	-0.4124	-1.454693	-0.723888	-0.773124	-0.32105	-0.810966	-0.646576	-1.11696	-0.911676	-1.090511	-1.061418	-1.339335	-0.802421	-1.087053	-1.315735
Data329	-0.390834	-1.434552	-0.693573	-0.750744	-0.322271	-0.809949	-0.611989	-1.069963	-0.905572	-1.044327	-1.037817	-1.29722	-0.767224	-1.039038	-1.171893
Data330	-0.378017	-1.41502	-0.666921	-0.719005	-0.328171	-0.798555	-0.589202	-1.023982	-0.88543	-1.006078	-1.027644	-1.259174	-0.728567	-0.98614	-1.035986
Data331	-0.364996	-1.398133	-0.650848	-0.677704	-0.345668	-0.791842	-0.586964	-0.98736	-0.839653	-0.984716	-1.024999	-1.228656	-0.687063	-0.943211	-0.90252
Data332	-0.346888	-1.38613	-0.638234	-0.648407	-0.354416	-0.792248	-0.606699	-0.973729	-0.791842	-0.972712	-1.017878	-1.203021	-0.671397	-0.920221	-0.780855
Data333	-0.342412	-1.362529	-0.629282	-0.640472	-0.342616	-0.789604	-0.626637	-0.962539	-0.76051	-0.946263	-0.995499	-1.176979	-0.670176	-0.87892	-0.692963
Data334	-0.32756	-1.33547	-0.612802	-0.628061	-0.320236	-0.778007	-0.638031	-0.931818	-0.730399	-0.906182	-0.956435	-1.144223	-0.653493	-0.842298	-0.599781
Data335	-0.301315	-1.328756	-0.605478	-0.609344	-0.287073	-0.765393	-0.623789	-0.904758	-0.700491	-0.86183	-0.903131	-1.110653	-0.632741	-0.808525	-0.51372
Data336	-0.27039	-1.331807	-0.590626	-0.606292	-0.260624	-0.746268	-0.616668	-0.886854	-0.689708	-0.834363	-0.877089	-1.090511	-0.60914	-0.780855	-0.49073
Data337	-0.240889	-1.3255	-0.573536	-0.589202	-0.223189	-0.738944	-0.607716	-0.882989	-0.679739	-0.81117	-0.843926	-1.073625	-0.584726	-0.774751	-0.489306
Data338	-0.220747	-1.315328	-0.54729	-0.559091	-0.190433	-0.725109	-0.572925	-0.853488	-0.663055	-0.775769	-0.804456	-1.046565	-0.55319	-0.752168	-0.518603
Data339	-0.203047	-1.310445	-0.516772	-0.516976	-0.170494	-0.713715	-0.525521	-0.822766	-0.631317	-0.720633	-0.771496	-1.018692	-0.517179	-0.702729	-0.550952
Data340	-0.182294	-1.299662	-0.476692	-0.463264	-0.149742	-0.693573	-0.491544	-0.792452	-0.583708	-0.667735	-0.736095	-0.996923	-0.489713	-0.630299	-0.582081
Data341	-0.172122	-1.294372	-0.443325	-0.419725	-0.129193	-0.668549	-0.473843	-0.75522	-0.531624	-0.622161	-0.699677	-0.963353	-0.457567	-0.53549	-0.592864
Data342	-0.159304	-1.289896	-0.428473	-0.410366	-0.128786	-0.653493	-0.447191	-0.728974	-0.485847	-0.600188	-0.672414	-0.932225	-0.425218	-0.470792	-0.595102
Data343	-0.142011	-1.281147	-0.421149	-0.397955	-0.129193	-0.645151	-0.419928	-0.703339	-0.450853	-0.58554	-0.639048	-0.923883	-0.391648	-0.442919	-0.629892
Data344	-0.116986	-1.273009	-0.416673	-0.386969	-0.114951	-0.633961	-0.404466	-0.681366	-0.435391	-0.55848	-0.596119	-0.910455	-0.365606	-0.430101	-0.622975
Data345	-0.095013	-1.270161	-0.400804	-0.378424	-0.085247	-0.617685	-0.405076	-0.657359	-0.430101	-0.515145	-0.568653	-0.903741	-0.35523	-0.42827	-0.599171
Data346	-0.097658	-1.275044	-0.388596	-0.378627	-0.062867	-0.61443	-0.408738	-0.642507	-0.415656	-0.48483	-0.558684	-0.887465	-0.344854	-0.408535	-0.646169
Data347	-0.099489	-1.293558	-0.382696	-0.377	-0.047608	-0.608123	-0.418301	-0.623382	-0.382493	-0.459602	-0.557056	-0.870782	-0.331223	-0.381882	-0.68808
Data348	-0.097047	-1.308614	-0.351364	-0.367234	-0.048422	-0.602833	-0.420132	-0.615447	-0.345668	-0.438849	-0.545459	-0.868544	-0.303349	-0.36113	-0.717784
Data349	-0.082399	-1.322449	-0.313929	-0.373744	-0.048625	-0.59795	-0.407925	-0.596119	-0.315557	-0.418504	-0.524097	-0.856336	-0.278325	-0.347295	-0.720022
Data350	-0.069174	-1.351136	-0.293584	-0.381272	-0.047812	-0.604257	-0.375575	-0.57435	-0.282394	-0.390631	-0.489916	-0.829074	-0.252689	-0.323695	-0.708222
Data351	-0.054729	-1.368226	-0.28219	-0.368455	-0.039063	-0.610768	-0.335902	-0.552377	-0.244755	-0.353399	-0.451871	-0.816459	-0.228275	-0.295008	-0.689911
Data352	-0.029704	-1.356629	-0.270593	-0.337733	-0.026246	-0.611785	-0.300501	-0.531421	-0.22034	-0.332647	-0.41118	-0.798149	-0.204878	-0.263472	-0.659597
Data353	-0.017904	-1.319397	-0.262659	-0.311894	-0.010173	-0.597136	-0.276087	-0.50131	-0.20915	-0.314743	-0.385138	-0.763155	-0.184939	-0.23092	-0.638234
Data354	-0.02177	-1.28542	-0.259403	-0.302332	-0.000407	-0.606495	-0.249638	-0.468961	-0.202843	-0.299687	-0.366827	-0.711477	-0.173546	-0.193891	-0.625213
Data355	-0.029297	-1.254699	-0.274662	-0.31515	0.004476	-0.613413	-0.224613	-0.440274	-0.177818	-0.29338	-0.337326	-0.666311	-0.170291	-0.156863	-0.59144
Data356	-0.03357	-1.233946	-0.280359	-0.317795	0.010783	-0.601205	-0.199385	-0.4065	-0.158694	-0.266524	-0.294194	-0.640879	-0.165408	-0.132245	-0.552173
Data357	-0.031535	-1.21828	-0.273238	-0.306808	0.014242	-0.585743	-0.17965	-0.379848	-0.143638	-0.240075	-0.252079	-0.608123	-0.150963	-0.122072	-0.504768
Data358	-0.010986	-1.203632	-0.263676	-0.286463	0.011393	-0.581267	-0.178429	-0.350958	-0.134483	-0.214847	-0.228275	-0.578622	-0.127972	-0.100303	-0.42766
Data359	0.017294	-1.208921	-0.25391	-0.272424	0.010783	-0.579232	-0.180463	-0.340174	-0.131838	-0.199588	-0.210371	-0.564787	-0.098472	-0.081381	-0.4006
Data360	0.043743	-1.219298	-0.241499	-0.264286	0.006307	-0.577808	-0.162356	-0.324509	-0.121258	-0.169477	-0.188398	-0.535083	-0.077109	-0.072429	-0.368861
Data361	0.068564	-1.220111	-0.232751	-0.240075	0.009562	-0.567432	-0.142824	-0.283207	-0.120241	-0.14669	-0.17436	-0.507006	-0.048219	-0.066733	-0.33814
Data362	0.086875	-1.205056	-0.20915	-0.20264	0.02828	-0.559091	-0.133059	-0.237837	-0.105796	-0.123496	-0.167442	-0.47425	-0.028484	-0.04008	-0.315557
Data363	0.099692	-1.176572	-0.189822	-0.175784	0.03418	-0.554615	-0.127362	-0.19145	-0.086264	-0.094809	-0.154421	-0.442715	-0.021566	0.004883	-0.302332
Data364	0.10193	-1.146054	-0.173953	-0.158897	0.028687	-0.549121	-0.136314	-0.165001	-0.073447	-0.060426	-0.120851	-0.422573	-0.018718	0.051067	-0.267745
Data365	0.087282	-1.127947	-0.159304	-0.147911	0.029297	-0.537524	-0.139162	-0.144656	-0.081178	-0.030721	-0.086875	-0.409552	-0.022583	0.091147	-0.233361
Data366	0.07304	-1.111264	-0.153201	-0.136314	0.037842	-0.51901	-0.13611	-0.121055	-0.07365	-0.015462	-0.054322	-0.391852	-0.025839	0.129193	-0.210371
Data367	0.077109	-1.104143	-0.147911	-0.133872	0.058595	-0.513313	-0.135907	-0.115562	-0.048422	-0.006307	-0.034791	-0.37232	-0.026856	0.181684	-0.250858
Data368	0.088299	-1.094174	-0.155642	-0.140993	0.066936	-0.516162	-0.142824	-0.110272	-0.024414	0.015666	-0.012207	-0.341599	-0.016683	0.232547	-0.319626
Data369	0.105592	-1.07749	-0.174563	-0.144859	0.045981	-0.516365	-0.1473	-0.096844	0.00061	0.044963	0.003459	-0.295008	0.010173	0.278935	-0.425422
Data370	0.110882	-1.055517	-0.181684	-0.15788	0.016276	-0.512703	-0.146487	-0.066122	0.042725	0.066936	0.011393	-0.254114	0.050863	0.313929	-0.557666
Data371	0.121665	-1.0309	-0.17558	-0.169273	-0.018107	-0.502937	-0.138348	-0.047201	0.082602	0.100506	0.029297	-0.23682	0.085247	0.329391	-0.663055
Data372	0.131431	-1.005264	-0.177005	-0.188805	-0.037639	-0.503751	-0.132245	-0.033163	0.110475	0.141807	0.049846	-0.240889	0.122886	0.335495	-0.762951
Data373	0.147911	-0.989395	-0.176801	-0.201826	-0.053508	-0.516162	-0.125938	-0.026042	0.141807	0.167239	0.068564	-0.236617	0.144656	0.337123	-0.85186
Data374	0.173139	-0.999161	-0.170087	-0.19796	-0.066122	-0.527555	-0.120241	-0.022787	0.15849	0.184736	0.075481	-0.21505	0.171511	0.341802	-0.899672
Data375	0.198164	-1.007095	-0.159508	-0.186364	-0.070192	-0.535693	-0.109458	-0.018311	0.162966	0.213626	0.080975	-0.196943	0.198571	0.348109	-0.940566
Data376	0.210981	-1.005671	-0.167442	-0.176191	-0.058188	-0.5302	-0.12431	-0.0059	0.158287	0.244755	0.111086	-0.169273	0.209761	0.35462	-0.972305
Data377	0.230716	-0.992447	-0.163984	-0.161339	-0.042115	-0.514127	-0.149742	0.0177	0.169273	0.275476	0.16317	-0.134279	0.231123	0.359909	-0.977798
Data378	0.246586	-0.970067	-0.15788	-0.137942	-0.029297	-0.478319	-0.162559	0.044556	0.200809	0.290939	0.207523	-0.115155	0.254724	0.365403	-0.956842
Data379	0.257572	-0.945042	-0.148928	-0.118207	-0.008342	-0.437018	-0.166018	0.060426	0.23682	0.295822	0.226647	-0.10071	0.262455	0.3888	-0.906996
Data380	0.271407	-0.915338	-0.133262	-0.102134	-0.001628	-0.408331	-0.158694	0.06714	0.264693	0.299484	0.241296	-0.098065	0.265304	0.411587	-0.877292
Data381	0.268966	-0.877495	-0.142418	-0.090537	-0.012818	-0.410163	-0.154828	0.074057	0.282394	0.306808	0.254724	-0.103761	0.273238	0.438849	-0.840874
Data382	0.27039	-0.842908	-0.159915	-0.085044	-0.038453	-0.419725	-0.138755	0.088299	0.301518	0.314743	0.267948	-0.099692	0.291549	0.459602	-0.812797
Data383	0.285445	-0.828463	-0.18555	-0.076905	-0.039877	-0.437222	-0.113934	0.110679	0.309046	0.321864	0.281376	-0.070802	0.32166	0.482592	-0.804049
Data384	0.300094	-0.832939	-0.216271	-0.069174	-0.018514	-0.452277	-0.094199	0.123293	0.302739	0.320439	0.299077	-0.038453	0.340174	0.500699	-0.770682
Data385	0.327764	-0.844333	-0.232344	-0.079957	0.003052	-0.457567	-0.082399	0.134686	0.291956	0.321457	0.318812	-0.009766	0.33814	0.517179	-0.739757
Data386	0.34343	-0.848198	-0.231937	-0.09542	0.010173	-0.45594	-0.085044	0.140586	0.290939	0.313725	0.341395	0.025635	0.336105	0.554004	-0.683604
Data387	0.340785	-0.847384	-0.21912	-0.096437	0.010986	-0.439867	-0.092978	0.121258	0.302942	0.323491	0.373134	0.048219	0.348516	0.576181	-0.624603
Data388	0.336512	-0.839653	-0.209354	-0.079754	0.024414	-0.40528	-0.10193	0.099082	0.319626	0.334071	0.394497	0.047812	0.363775	0.605071	-0.562346
Data389	0.342006	-0.83477	-0.214847	-0.069174	0.042522	-0.376186	-0.11251	0.091758	0.329798	0.339157	0.401617	0.065716	0.363572	0.635182	-0.462043
Data390	0.355027	-0.832532	-0.224816	-0.068767	0.064698	-0.364589	-0.115969	0.09074	0.339157	0.345668	0.386562	0.087689	0.350551	0.657155	-0.339768
Data391	0.366827	-0.820325	-0.216068	-0.069785	0.066529	-0.350958	-0.111493	0.086264	0.350347	0.364182	0.375575	0.112713	0.342412	0.691946	-0.217492
Data392	0.384934	-0.788179	-0.20854	-0.064902	0.064902	-0.337123	-0.108034	0.086061	0.351568	0.387376	0.382493	0.131024	0.356044	0.732026	-0.108848
Data393	0.404262	-0.766206	-0.211388	-0.053712	0.071412	-0.334274	-0.097658	0.084637	0.349737	0.399379	0.392055	0.139162	0.386155	0.77292	-0.015869
Data394	0.420132	-0.746471	-0.200402	-0.050456	0.084026	-0.322881	-0.083009	0.091758	0.364792	0.390834	0.410976	0.144656	0.420946	0.810559	0.066529
Data395	0.422166	-0.728771	-0.184532	-0.045777	0.080975	-0.323491	-0.071819	0.105592	0.357875	0.381476	0.413011	0.153811	0.441087	0.83477	0.11841
Data396	0.425422	-0.717377	-0.165001	-0.035197	0.072633	-0.336919	-0.070598	0.111899	0.351975	0.384527	0.407721	0.155845	0.466926	0.842095	0.151573
Data397	0.412807	-0.711274	-0.167849	-0.035604	0.063884	-0.356858	-0.069378	0.131838	0.354823	0.410976	0.418097	0.150556	0.491137	0.852471	0.172325
Data398	0.397141	-0.68808	-0.174767	-0.02889	0.059205	-0.365606	-0.064698	0.157473	0.368658	0.425218	0.43417	0.144249	0.513313	0.858574	0.171511
Data399	0.395921	-0.661224	-0.16846	-0.020142	0.063478	-0.352585	-0.064291	0.181074	0.374965	0.433967	0.414435	0.154014	0.513517	0.871392	0.149335
Data400	0.393479	-0.658783	-0.171308	-0.019735	0.051067	-0.333054	-0.071209	0.199995	0.354213	0.425828	0.385341	0.151369	0.490934	0.88014	0.123293
Data401	0.390834	-0.653493	-0.182701	-0.007731	0.054322	-0.31515	-0.090537	0.225223	0.338954	0.407111	0.369065	0.147911	0.466519	0.89133	0.08423
Data402	0.414028	-0.633351	-0.178225	0.007528	0.067343	-0.290125	-0.099285	0.247196	0.34343	0.411994	0.368861	0.159304	0.466519	0.909234	0.038453
Data403	0.430711	-0.598764	-0.16378	0.01709	0.081381	-0.265304	-0.086671	0.262862	0.352585	0.44475	0.388393	0.184329	0.474861	0.925307	0.016887
Data404	0.459398	-0.547087	-0.156049	0.013631	0.09603	-0.233565	-0.056153	0.280359	0.369268	0.486051	0.409756	0.221968	0.486458	0.926528	-0.015869
Data405	0.485644	-0.514331	-0.144045	0.013021	0.111086	-0.201012	-0.020345	0.29806	0.396328	0.522876	0.432746	0.271407	0.500903	0.939142	-0.016276
Data406	0.505989	-0.504565	-0.149132	-0.007324	0.113934	-0.194705	0.009969	0.311284	0.417283	0.540373	0.444139	0.310674	0.530404	0.950942	-0.018514
Data407	0.545866	-0.50253	-0.154014	-0.048219	0.115358	-0.205081	0.036011	0.308843	0.431525	0.562956	0.43356	0.318608	0.550749	0.983088	-0.072633
Data408	0.570077	-0.494392	-0.15259	-0.083823	0.093182	-0.218306	0.059002	0.317591	0.425015	0.589202	0.427456	0.326136	0.551156	1.013403	-0.118817
Data409	0.571501	-0.475878	-0.151776	-0.111493	0.079957	-0.227665	0.065716	0.316167	0.425015	0.602223	0.426439	0.339768	0.551359	1.032934	-0.147911
Data410	0.566008	-0.459805	-0.147504	-0.123496	0.087282	-0.233565	0.072633	0.295415	0.446377	0.59795	0.425625	0.366013	0.543221	1.045955	-0.138959
Data411	0.563973	-0.436611	-0.142214	-0.105389	0.106406	-0.236006	0.080771	0.285242	0.464892	0.575774	0.42298	0.378424	0.547494	1.051041	-0.135093
Data412	0.566211	-0.401211	-0.135297	-0.071412	0.127362	-0.236413	0.092164	0.280563	0.475471	0.548714	0.435187	0.383714	0.550139	1.054704	-0.145469
Data413	0.565398	-0.366217	-0.126955	-0.046591	0.146487	-0.235396	0.110068	0.273849	0.490323	0.511279	0.454515	0.39531	0.543425	1.0663	-0.120851
Data414	0.574146	-0.346075	-0.125327	-0.032146	0.161542	-0.230513	0.129397	0.256148	0.514127	0.502937	0.458178	0.406093	0.534473	1.07627	-0.117393
Data415	0.58147	-0.340581	-0.127159	-0.031942	0.183515	-0.223189	0.143435	0.23092	0.526741	0.512907	0.466519	0.420742	0.522265	1.091529	-0.139162
Data416	0.59144	-0.339768	-0.125531	-0.050253	0.196536	-0.216271	0.145062	0.223596	0.548714	0.519417	0.462043	0.432136	0.516365	1.092749	-0.134686
Data417	0.612599	-0.331223	-0.131228	-0.054932	0.193688	-0.209964	0.147097	0.228072	0.559497	0.525317	0.457771	0.427253	0.538949	1.092546	-0.098065
Data418	0.637827	-0.325119	-0.117393	-0.041708	0.19206	-0.202029	0.139366	0.241296	0.573943	0.531217	0.464688	0.42827	0.566822	1.117164	-0.054526
Data419	0.658986	-0.319015	-0.098675	-0.025635	0.186567	-0.185957	0.138552	0.256758	0.58147	0.551563	0.481575	0.43417	0.596729	1.146258	0.015869
Data420	0.680959	-0.31515	-0.083619	-0.012818	0.185346	-0.167035	0.141604	0.277511	0.573332	0.577198	0.495206	0.446377	0.614023	1.15643	0.038249
Data421	0.702932	-0.311284	-0.068564	-0.008952	0.188195	-0.151166	0.15788	0.300094	0.559904	0.605478	0.504362	0.449836	0.626027	1.147275	0.036418
Data422	0.709443	-0.289311	-0.059205	-0.012818	0.183312	-0.143842	0.156252	0.313115	0.565601	0.633148	0.515958	0.447598	0.639455	1.141782	0.040894
Data423	0.70395	-0.259607	-0.055746	-0.021566	0.168663	-0.142824	0.158083	0.31515	0.563567	0.671194	0.503751	0.452684	0.635386	1.157041	0.031128
Data424	0.688691	-0.238651	-0.052694	-0.032146	0.161746	-0.128176	0.161949	0.304367	0.561125	0.715546	0.493375	0.470181	0.622568	1.176979	0.052491
Data425	0.689708	-0.214237	-0.06246	-0.028484	0.166425	-0.110068	0.176801	0.286463	0.578622	0.748506	0.497037	0.48483	0.609547	1.188576	0.104575
Data426	0.691539	-0.204064	-0.089113	-0.007121	0.174156	-0.101523	0.19735	0.26449	0.601409	0.762137	0.511279	0.492358	0.611785	1.193866	0.152997
Data427	0.694794	-0.191246	-0.109458	0.032959	0.176801	-0.078126	0.222578	0.235803	0.616668	0.767224	0.533048	0.500496	0.615651	1.208921	0.153404
Data428	0.705374	-0.175174	-0.113934	0.065105	0.183108	-0.049032	0.254927	0.213219	0.632944	0.770886	0.536914	0.526131	0.609547	1.22357	0.105999
Data429	0.725109	-0.155439	-0.100099	0.104779	0.194502	-0.031332	0.272017	0.207319	0.645762	0.770275	0.531421	0.544442	0.616871	1.221739	0.067547
Data430	0.748913	-0.12899	-0.085654	0.139569	0.208133	-0.007935	0.283818	0.204878	0.637827	0.764579	0.527352	0.563567	0.632944	1.223163	-0.011393
Data431	0.753592	-0.10661	-0.077719	0.150149	0.224002	0.007528	0.290939	0.206302	0.633148	0.779634	0.52491	0.582895	0.642303	1.216246	-0.128379
Data432	0.747692	-0.094199	-0.059002	0.159508	0.240075	-0.001221	0.300908	0.216678	0.637827	0.798555	0.5184	0.598357	0.651865	1.191628	-0.250045
Data433	0.74342	-0.075074	-0.02828	0.165408	0.251265	-0.014649	0.313319	0.224002	0.651459	0.803642	0.519417	0.617889	0.663259	1.167213	-0.377813
Data434	0.73345	-0.052694	0.003866	0.163984	0.261641	-0.017497	0.317591	0.217695	0.644134	0.806287	0.515348	0.633758	0.677501	1.158668	-0.497648
Data435	0.729178	-0.025432	0.035808	0.155032	0.28219	-0.024414	0.324305	0.222375	0.61382	0.811373	0.513924	0.654714	0.682383	1.159686	-0.58554
Data436	0.736706	0.025839	0.041911	0.148114	0.288294	-0.029501	0.33753	0.232344	0.594898	0.798759	0.514331	0.670176	0.69398	1.175759	-0.678721
Data437	0.762748	0.074261	0.034791	0.148928	0.267338	-0.030518	0.329798	0.253096	0.603647	0.759899	0.5184	0.668956	0.680959	1.209735	-0.736502
Data438	0.804252	0.122886	0.031739	0.146487	0.247196	-0.029704	0.330002	0.275273	0.616464	0.719615	0.518807	0.668142	0.662648	1.239439	-0.752982
Data439	0.838025	0.180056	0.033977	0.165815	0.237227	-0.017904	0.335698	0.293787	0.617685	0.700287	0.523893	0.686046	0.650441	1.257954	-0.756034
Data440	0.868544	0.233565	0.03357	0.193484	0.245162	-0.006714	0.354213	0.306808	0.620127	0.693167	0.536507	0.712495	0.641489	1.265685	-0.731212
Data441	0.882582	0.248824	0.029908	0.214644	0.25981	-0.000407	0.369675	0.318608	0.630503	0.698863	0.556446	0.729585	0.638641	1.269754	-0.720633
Data442	0.89601	0.238448	0.024008	0.229496	0.285852	0.005697	0.378831	0.33224	0.635182	0.709036	0.563363	0.738333	0.646779	1.275044	-0.701101
Data443	0.903741	0.229496	0.01709	0.245162	0.295415	0.015666	0.383917	0.34465	0.629689	0.723685	0.56438	0.735892	0.654307	1.280537	-0.682587
Data444	0.900282	0.218509	0.018921	0.267542	0.295415	0.014852	0.396735	0.34994	0.638641	0.753796	0.558684	0.744844	0.65329	1.281961	-0.652679
Data445	0.896417	0.216475	0.014445	0.280563	0.290735	0.029908	0.407721	0.347092	0.662038	0.788383	0.551563	0.764375	0.655324	1.285217	-0.60385
Data446	0.895196	0.229496	0.006917	0.277511	0.285852	0.055746	0.420539	0.314539	0.691132	0.807101	0.558277	0.783907	0.654103	1.304748	-0.565805
Data447	0.898248	0.248417	0.015462	0.262862	0.289108	0.080568	0.43946	0.27568	0.70517	0.819511	0.555428	0.799776	0.642913	1.324076	-0.521859
Data448	0.900282	0.276087	0.028687	0.254724	0.296839	0.100913	0.448615	0.249638	0.714936	0.826225	0.550952	0.817273	0.63742	1.322855	-0.475675
Data449	0.895806	0.297856	0.038656	0.24801	0.311284	0.117596	0.471606	0.22563	0.716767	0.837008	0.552173	0.826429	0.634572	1.310852	-0.425828
Data450	0.892348	0.325119	0.038249	0.241499	0.324712	0.137128	0.505989	0.193077	0.702118	0.852471	0.545663	0.835787	0.633961	1.292134	-0.329595
Data451	0.900893	0.351975	0.045777	0.226647	0.346482	0.1473	0.533252	0.176801	0.684621	0.877699	0.53488	0.853691	0.630503	1.280537	-0.207116
Data452	0.915745	0.373744	0.051067	0.20915	0.368658	0.15259	0.535693	0.163373	0.674856	0.906386	0.517993	0.869968	0.622568	1.304341	-0.079347
Data453	0.929987	0.385341	0.063681	0.195926	0.376593	0.158083	0.542	0.160932	0.676483	0.921441	0.50782	0.890923	0.613413	1.333435	0.064902
Data454	0.941176	0.402635	0.076905	0.189415	0.387376	0.168256	0.540373	0.161542	0.681163	0.937718	0.51311	0.911269	0.593474	1.347066	0.179446
Data455	0.95318	0.437425	0.084026	0.202843	0.398566	0.177208	0.510872	0.171918	0.688284	0.954198	0.517586	0.926935	0.577605	1.356018	0.268152
Data456	0.970067	0.458584	0.097251	0.223799	0.404262	0.195722	0.46835	0.193688	0.694184	0.950535	0.529386	0.950535	0.55787	1.349508	0.32756
Data457	0.982884	0.473437	0.122683	0.25452	0.41769	0.234175	0.439256	0.215661	0.711274	0.931207	0.536914	0.956639	0.544442	1.335063	0.380458
Data458	0.975967	0.478319	0.142621	0.287683	0.42237	0.263472	0.431932	0.211999	0.718395	0.915745	0.54668	0.949722	0.520638	1.3196	0.403449
Data459	0.954198	0.49073	0.152183	0.311488	0.431932	0.291549	0.418301	0.196129	0.725516	0.895806	0.556853	0.948908	0.511076	1.298848	0.399786
Data460	0.923679	0.494799	0.160321	0.328374	0.434373	0.324509	0.415249	0.17497	0.734874	0.876478	0.573739	0.95786	0.51372	1.289896	0.371913
Data461	0.914727	0.498868	0.171104	0.337936	0.438443	0.349737	0.44536	0.161542	0.728364	0.861219	0.595305	0.960098	0.514331	1.288268	0.327967
Data462	0.915745	0.527962	0.182498	0.330612	0.449836	0.381476	0.499072	0.167035	0.706798	0.859185	0.610157	0.98146	0.512907	1.298238	0.268966
Data463	0.923476	0.563567	0.210778	0.331426	0.454515	0.391241	0.544442	0.162966	0.684418	0.852674	0.617685	1.006689	0.50131	1.301493	0.222171
Data464	0.918797	0.598967	0.224002	0.350144	0.438646	0.37171	0.566415	0.145266	0.67099	0.833753	0.615854	1.015437	0.47954	1.270568	0.181888
Data465	0.90842	0.643524	0.228682	0.360723	0.418097	0.344447	0.593678	0.129397	0.668956	0.822766	0.617889	1.020116	0.468961	1.235574	0.129193
Data466	0.907403	0.684621	0.226444	0.373541	0.405483	0.330612	0.624196	0.112917	0.677297	0.83355	0.631927	1.018285	0.45655	1.209328	0.079957
Data467	0.933038	0.698253	0.210371	0.380255	0.412807	0.336309	0.658579	0.127565	0.705577	0.840874	0.647593	1.022354	0.451057	1.202207	0.043336
Data468	0.968032	0.716157	0.214237	0.393072	0.438646	0.348923	0.685435	0.159915	0.74993	0.843315	0.644134	1.02683	0.474657	1.223774	0.008952
Data469	0.992243	0.743013	0.244144	0.413214	0.469164	0.370082	0.689708	0.156049	0.780245	0.859185	0.663666	1.038631	0.502327	1.240864	0
Data470	1.008927	0.769055	0.256555	0.429491	0.477302	0.402228	0.694998	0.132448	0.799776	0.863661	0.676483	1.051652	0.527555	1.237201	-0.019125
Data471	1.013403	0.783093	0.254317	0.461229	0.488085	0.41769	0.694387	0.114748	0.798149	0.859592	0.682994	1.054907	0.532642	1.246153	-0.010376
Data472	1.013199	0.8012	0.257165	0.469571	0.502327	0.420335	0.699067	0.101523	0.783093	0.856336	0.700491	1.045752	0.522469	1.249409	0.008138
Data473	1.023168	0.814628	0.265304	0.466316	0.509855	0.416063	0.708222	0.088502	0.763561	0.848402	0.715343	1.024999	0.515958	1.249002	0.018514
Data474	1.029679	0.835991	0.291346	0.460009	0.505786	0.427049	0.716157	0.08423	0.73813	0.841484	0.725923	1.015437	0.513517	1.232929	0.050456
Data475	1.028458	0.849215	0.316167	0.458788	0.491747	0.440884	0.725312	0.092368	0.718598	0.853081	0.741385	1.004857	0.493578	1.212177	0.069785
Data476	1.015437	0.860812	0.342006	0.464281	0.486254	0.440477	0.728974	0.104982	0.726736	0.860812	0.752982	1.001806	0.463467	1.184304	0.057984
Data477	1.030696	0.870578	0.36052	0.471199	0.487475	0.431729	0.732433	0.119427	0.741385	0.867119	0.751761	1.003026	0.450039	1.143002	0.053915
Data478	1.052873	0.872002	0.377406	0.482185	0.49541	0.429694	0.743216	0.135093	0.748506	0.886447	0.745658	1.011165	0.434373	1.112281	0.067547
Data479	1.065487	0.870171	0.391445	0.487475	0.51372	0.430304	0.755016	0.152387	0.757458	0.910048	0.745047	1.024796	0.452684	1.096412	0.084026
Data480	1.069963	0.872206	0.399176	0.49073	0.526741	0.428473	0.772717	0.177412	0.779227	0.921035	0.748506	1.052059	0.477506	1.087867	0.115562
Data481	1.055517	0.876478	0.4065	0.502124	0.531421	0.431729	0.8012	0.177412	0.792655	0.933445	0.747692	1.069556	0.492154	1.087256	0.112713
Data482	1.039851	0.871799	0.414232	0.502124	0.528573	0.447598	0.823987	0.16378	0.776989	0.949722	0.746878	1.076473	0.493375	1.089087	0.120851
Data483	1.013809	0.871595	0.427049	0.509448	0.541594	0.466316	0.828056	0.131838	0.76051	0.961522	0.755016	1.079118	0.485237	1.08746	0.131228
Data484	0.991836	0.871188	0.447191	0.526945	0.560718	0.488696	0.827446	0.112713	0.760713	0.978612	0.760103	1.084815	0.491137	1.101294	0.123496
Data485	0.984309	0.874037	0.463264	0.550749	0.572925	0.521452	0.822766	0.112713	0.79469	0.993668	0.770275	1.096818	0.481778	1.139951	0.138145
Data486	0.989802	0.876275	0.474861	0.570891	0.569467	0.550342	0.837619	0.122683	0.82297	0.989598	0.771293	1.11045	0.464078	1.159279	0.172529
Data487	1.010961	0.883192	0.487882	0.581267	0.557259	0.567432	0.866712	0.141807	0.82826	0.983088	0.769665	1.141171	0.440681	1.166196	0.210575
Data488	1.030493	0.9013	0.501717	0.60263	0.552377	0.559091	0.905979	0.15849	0.829074	0.972305	0.779838	1.164162	0.425625	1.17759	0.223392
Data489	1.043717	0.920628	0.513924	0.623585	0.554615	0.537321	0.943618	0.153201	0.837415	0.960301	0.786145	1.183083	0.407925	1.189186	0.178429
Data490	1.056738	0.9367	0.529386	0.631113	0.573129	0.517179	0.948908	0.132041	0.83355	0.953994	0.7835	1.201597	0.391038	1.174334	0.129193
Data491	1.067318	0.946873	0.547087	0.636403	0.590829	0.497851	0.94728	0.111493	0.818901	0.95847	0.797538	1.210142	0.400193	1.165382	0.03947
Data492	1.073828	0.954808	0.566211	0.651662	0.595712	0.491747	0.955825	0.097047	0.82887	0.952773	0.816866	1.211973	0.417283	1.174131	-0.086875
Data493	1.072201	0.97027	0.571705	0.671804	0.609344	0.497241	0.968846	0.090333	0.841281	0.945652	0.825411	1.217873	0.443732	1.163144	-0.185753
Data494	1.066707	0.980443	0.566415	0.688691	0.63152	0.525317	0.996312	0.100099	0.851657	0.929173	0.83945	1.219704	0.470181	1.148089	-0.257979
Data495	1.059993	0.993668	0.561939	0.702118	0.659597	0.550342	1.012792	0.119224	0.875461	0.91371	0.853691	1.21177	0.478319	1.135882	-0.30396
Data496	1.043717	1.005061	0.570687	0.724091	0.684621	0.578622	1.006485	0.125938	0.897841	0.904351	0.865492	1.207294	0.495816	1.117978	-0.335495
Data497	1.038834	1.016047	0.575163	0.75522	0.712495	0.596526	1.004247	0.127159	0.910658	0.89011	0.878716	1.212787	0.51311	1.104753	-0.378424
Data498	1.059383	1.02032	0.586557	0.786348	0.720836	0.590016	1.00384	0.136517	0.919814	0.859388	0.906182	1.21238	0.503548	1.087053	-0.407721
Data499	1.068132	1.01971	0.612599	0.809135	0.717174	0.578012	0.998957	0.139366	0.934259	0.834567	0.933445	1.219704	0.483813	1.064673	-0.430508
Data500	1.070573	1.021948	0.654714	0.842705	0.703543	0.579436	1.004247	0.154014	0.942397	0.828463	0.945449	1.236591	0.463467	1.043921	-0.445563
Data501	1.066097	1.031917	0.689911	0.858574	0.703746	0.597136	1.01971	0.175784	0.939142	0.836398	0.964574	1.243712	0.436611	1.044124	-0.421759
Data502	1.051245	1.040055	0.712698	0.852471	0.71575	0.60385	1.025813	0.193484	0.933649	0.841484	0.982884	1.243915	0.414842	1.051652	-0.411383
Data503	1.03151	1.049414	0.731823	0.842501	0.730195	0.607716	1.039648	0.206099	0.922255	0.834363	0.962132	1.238422	0.391038	1.056738	-0.405483
Data504	1.027848	1.056738	0.733654	0.835991	0.728974	0.605478	1.053686	0.211592	0.908014	0.842705	0.94199	1.230488	0.390021	1.051245	-0.418097
Data505	1.044734	1.066504	0.734468	0.838432	0.730602	0.587981	1.050431	0.216068	0.895603	0.839857	0.933649	1.239033	0.385952	1.056128	-0.413418
Data506	1.063045	1.068335	0.744844	0.855726	0.73284	0.579843	1.044734	0.210168	0.887465	0.851453	0.944228	1.246153	0.380255	1.067114	-0.378831
Data507	1.079728	1.064673	0.760713	0.881768	0.745251	0.590626	1.033951	0.220544	0.894992	0.865492	0.963556	1.252054	0.381882	1.064876	-0.345871
Data508	1.090308	1.055924	0.782483	0.906996	0.758068	0.612395	1.022354	0.246382	0.916762	0.884616	0.967422	1.248595	0.390834	1.074642	-0.291549
Data509	1.089494	1.06508	0.7953	0.913914	0.766206	0.63091	1.02093	0.27568	0.921035	0.899265	0.960505	1.249205	0.418301	1.08278	-0.231734
Data510	1.081153	1.080746	0.807101	0.906182	0.776176	0.641693	1.022354	0.279138	0.897027	0.911269	0.951349	1.265075	0.446377	1.077083	-0.168256
Data511	1.073625	1.076677	0.827242	0.888279	0.788383	0.63091	1.032934	0.273645	0.875868	0.917779	0.95318	1.278096	0.451464	1.081559	-0.058188
Data512	1.070166	1.071794	0.835381	0.867119	0.802828	0.629892	1.052873	0.281376	0.871799	0.912896	0.964167	1.282775	0.449429	1.089291	0.091758
Data513	1.073014	1.075863	0.843722	0.844536	0.817273	0.645965	1.077083	0.284632	0.859998	0.920221	0.96376	1.281351	0.437832	1.106991	0.215457
Data514	1.076677	1.088884	0.856947	0.835177	0.825411	0.66509	1.088477	0.275476	0.853895	0.930597	0.965794	1.279927	0.431525	1.119809	0.334478
Data515	1.086849	1.102515	0.861423	0.842501	0.826632	0.675873	1.087867	0.261845	0.868137	0.937311	0.965591	1.269754	0.427456	1.113909	0.432136
Data516	1.087256	1.11696	0.865085	0.825615	0.810152	0.668345	1.087256	0.253503	0.889703	0.933649	0.961318	1.264871	0.420742	1.12815	0.494596
Data517	1.092139	1.132626	0.874851	0.817477	0.782686	0.66448	1.100888	0.245365	0.881158	0.921848	0.960708	1.286641	0.406704	1.13812	0.538745
Data518	1.096208	1.138933	0.881565	0.829074	0.752168	0.66448	1.130795	0.249841	0.856743	0.907607	0.963353	1.320007	0.399786	1.113095	0.570687
Data519	1.076677	1.135068	0.886854	0.847588	0.730399	0.645355	1.155006	0.249231	0.844943	0.889703	0.967219	1.35317	0.392055	1.09865	0.576588
Data520	1.05979	1.130388	0.877292	0.874647	0.725719	0.633555	1.171689	0.250045	0.850029	0.879327	0.985733	1.357036	0.372117	1.102515	0.57435
Data521	1.041683	1.121436	0.86773	0.896417	0.731416	0.621144	1.177793	0.247603	0.855522	0.886447	0.996923	1.356832	0.354416	1.112891	0.558684
Data522	1.035782	1.122861	0.882785	0.91839	0.748506	0.610361	1.175555	0.232547	0.84535	0.886651	1.003433	1.365174	0.348516	1.110857	0.518807
Data523	1.037207	1.12754	0.89011	0.9367	0.762544	0.607919	1.148903	0.211592	0.849826	0.878716	0.999771	1.368226	0.343023	1.107398	0.458178
Data524	1.053686	1.130388	0.895196	0.949518	0.791435	0.607716	1.132016	0.188195	0.86834	0.863661	1.000178	1.360494	0.341802	1.089698	0.418097
Data525	1.075456	1.132423	0.899875	0.965998	0.815849	0.618092	1.12164	0.194909	0.867933	0.85715	0.999161	1.359274	0.338343	1.071997	0.407925
Data526	1.103126	1.139747	0.90842	0.988174	0.81829	0.661631	1.120216	0.219933	0.857964	0.876885	1.002009	1.361919	0.332647	1.064266	0.3947
Data527	1.11574	1.152768	0.924086	0.995499	0.798759	0.72226	1.124692	0.231327	0.858167	0.886447	1.010758	1.354187	0.320846	1.05918	0.392462
Data528	1.110043	1.164365	0.928562	0.987157	0.778007	0.765799	1.13812	0.233565	0.860609	0.873833	1.01503	1.340149	0.304774	1.031917	0.381679
Data529	1.092139	1.170672	0.921035	0.979629	0.762341	0.808321	1.155617	0.22034	0.854709	0.861423	0.998347	1.333232	0.289108	1.016251	0.333664
Data530	1.064876	1.1664	0.912083	0.987564	0.759492	0.829684	1.174538	0.219323	0.851453	0.85186	0.976577	1.328756	0.275476	1.000178	0.30457
Data531	1.054297	1.161924	0.928766	1.015234	0.781669	0.832939	1.190407	0.223596	0.863661	0.848402	0.953587	1.326721	0.282394	0.991836	0.265304
Data532	1.059383	1.175352	0.95196	1.037003	0.81239	0.848402	1.20648	0.239872	0.881768	0.849215	0.939345	1.342794	0.30925	0.983291	0.24801
Data533	1.068335	1.208108	0.979629	1.046769	0.837008	0.84535	1.22296	0.249231	0.890313	0.871799	0.937311	1.361105	0.342412	0.960301	0.252893
Data534	1.05979	1.226012	0.985936	1.049414	0.854098	0.840467	1.234353	0.255945	0.883396	0.881565	0.932428	1.357239	0.361944	0.939956	0.264693
Data535	1.058773	1.226622	0.981664	1.049007	0.855726	0.81768	1.231708	0.255334	0.868747	0.871188	0.934666	1.355815	0.35462	0.921848	0.29338
Data536	1.068742	1.233132	1.002619	1.054297	0.855726	0.792248	1.216653	0.258183	0.854098	0.847588	0.948094	1.358663	0.337326	0.902927	0.296839
Data537	1.074439	1.242288	1.025203	1.067928	0.843315	0.774548	1.174131	0.251469	0.841688	0.820935	0.973322	1.367208	0.32695	0.893365	0.296228
Data538	1.069759	1.252867	1.042089	1.081559	0.837008	0.762748	1.13934	0.258183	0.832736	0.810966	1.000178	1.391012	0.320236	0.88014	0.317591
Data539	1.058569	1.27484	1.063249	1.097429	0.835991	0.754813	1.110653	0.272017	0.819918	0.807914	1.013606	1.418682	0.311894	0.878716	0.358078
Data540	1.045141	1.287861	1.079728	1.114722	0.833346	0.754609	1.093563	0.254927	0.79469	0.815239	1.015844	1.43211	0.29867	0.881565	0.38941
Data541	1.029475	1.272806	1.100684	1.118791	0.841484	0.761527	1.090105	0.244958	0.785941	0.830091	1.022354	1.447369	0.287887	0.882989	0.415656
Data542	1.022761	1.263244	1.113298	1.121233	0.841688	0.779024	1.112281	0.237227	0.802828	0.839857	1.024592	1.474835	0.273238	0.882582	0.407111
Data543	1.011571	1.280537	1.124081	1.10984	0.838839	0.791842	1.14931	0.241703	0.801404	0.841891	1.018896	1.490094	0.253707	0.874647	0.414232
Data544	1.013403	1.297831	1.131609	1.095191	0.843315	0.797335	1.190814	0.252486	0.796928	0.841484	1.012589	1.481549	0.247603	0.859388	0.439663
Data545	1.029272	1.322449	1.132626	1.082373	0.841891	0.80059	1.225401	0.277511	0.786348	0.842501	1.002009	1.458966	0.244958	0.865492	0.462043
Data546	1.034562	1.340759	1.110246	1.068538	0.852674	0.791435	1.263447	0.30986	0.793266	0.827649	0.996312	1.454897	0.239261	0.875664	0.506193
Data547	1.021134	1.356629	1.090105	1.061621	0.868544	0.7953	1.260599	0.327967	0.791028	0.820528	0.991836	1.458762	0.223799	0.883803	0.54668
Data548	1.013199	1.378602	1.087053	1.050635	0.86773	0.804049	1.249816	0.321457	0.790417	0.8012	0.987971	1.441672	0.21383	0.876071	0.587778
Data549	1.019099	1.414206	1.090918	1.040258	0.862033	0.822156	1.236184	0.311284	0.785534	0.780652	1.006282	1.416648	0.216068	0.877292	0.596526
Data550	1.000992	1.430482	1.101294	1.028458	0.855929	0.820122	1.215635	0.300501	0.769869	0.767834	1.027034	1.39264	0.228072	0.885227	0.557463
Data551	0.979833	1.435365	1.112078	1.011571	0.858167	0.817884	1.186745	0.296025	0.763968	0.759899	1.041683	1.374533	0.234989	0.878513	0.511076
Data552	0.970474	1.437603	1.113909	1.004654	0.867933	0.829277	1.158668	0.300501	0.756237	0.753999	1.046769	1.366191	0.243941	0.868544	0.415859
Data553	0.961522	1.43679	1.11696	1.022761	0.892755	0.849826	1.13283	0.319829	0.754203	0.75583	1.046362	1.379212	0.257165	0.841484	0.290939
Data554	0.942601	1.435772	1.118181	1.044124	0.899468	0.872613	1.113095	0.335292	0.757254	0.748913	1.049617	1.404033	0.265914	0.812187	0.179243
Data555	0.928562	1.430279	1.135068	1.037207	0.889296	0.885023	1.100277	0.34465	0.756847	0.74464	1.058976	1.417665	0.260624	0.780245	0.077923
Data556	0.920017	1.410544	1.152361	1.018082	0.876885	0.898044	1.099056	0.360927	0.751558	0.737316	1.055111	1.432924	0.24801	0.740368	0.000407
Data557	0.922255	1.387961	1.150327	1.016454	0.853691	0.895196	1.101701	0.363775	0.731009	0.732026	1.033138	1.458152	0.233972	0.701508	-0.059205
Data558	0.912896	1.366191	1.143409	1.022151	0.832939	0.893568	1.109026	0.366013	0.71636	0.72755	1.020727	1.482973	0.224816	0.686453	-0.122683
Data559	0.916355	1.361715	1.123064	1.020116	0.828056	0.88543	1.127743	0.355027	0.708832	0.725923	0.996923	1.495181	0.221968	0.697642	-0.140383
Data560	0.924086	1.348898	1.11696	1.011368	0.840263	0.876071	1.151548	0.317795	0.680145	0.728771	0.977188	1.503115	0.217085	0.701101	-0.144452
Data561	0.923679	1.346456	1.112484	1.00323	0.862643	0.888075	1.163958	0.292363	0.668345	0.735281	0.962743	1.508609	0.206709	0.696422	-0.135907
Data562	0.917779	1.345846	1.119402	1.00384	0.883192	0.900486	1.169451	0.284835	0.678314	0.730399	0.944635	1.51573	0.204267	0.708222	-0.102134
Data563	0.903538	1.348491	1.141578	1.003637	0.92429	0.899875	1.169451	0.293584	0.693167	0.706594	0.948297	1.51044	0.206912	0.696625	-0.084026
Data564	0.898655	1.352153	1.162941	1.00974	0.96437	0.900282	1.157244	0.307622	0.702118	0.688284	0.959487	1.507184	0.210371	0.681163	-0.062053
Data565	0.901096	1.357849	1.177793	1.015234	0.994278	0.913303	1.145037	0.331223	0.701712	0.680756	0.972915	1.510847	0.201216	0.650238	-0.03947
Data566	0.897027	1.370464	1.191424	1.021541	1.020116	0.929987	1.134457	0.356247	0.700084	0.6657	0.997126	1.512881	0.200605	0.615447	-0.008545
Data567	0.889296	1.36375	1.192849	1.023575	1.0545	0.939345	1.141375	0.360113	0.69276	0.660207	1.014013	1.513898	0.200198	0.590829	0.037435
Data568	0.880344	1.356832	1.188169	1.027237	1.07688	0.942397	1.155413	0.35584	0.674449	0.68747	1.03802	1.501081	0.201419	0.583708	0.072633
Data569	0.860609	1.368226	1.178403	1.022761	1.065283	0.940566	1.169858	0.351364	0.636199	0.692963	1.040869	1.501895	0.193891	0.582081	0.113731
Data570	0.826022	1.390809	1.158465	1.01442	1.052466	0.939956	1.173521	0.350551	0.59795	0.671194	1.046972	1.512067	0.191857	0.587371	0.136721
Data571	0.793673	1.39793	1.149106	1.016047	1.034155	0.94138	1.170672	0.336105	0.574756	0.649627	1.058162	1.512067	0.200402	0.595509	0.149742
Data572	0.770682	1.413596	1.138933	1.011368	1.010758	0.933242	1.168231	0.317388	0.560311	0.643524	1.078101	1.50576	0.221764	0.595102	0.223799
Data573	0.754813	1.430686	1.120826	1.008113	0.977595	0.926324	1.160703	0.303553	0.545459	0.639455	1.097632	1.498436	0.242313	0.575367	0.348313
Data574	0.751354	1.436383	1.10455	1.004654	0.945449	0.926935	1.153379	0.290125	0.533659	0.648	1.089698	1.494367	0.267135	0.581674	0.483609
Data575	0.754406	1.434958	1.105567	1.001195	0.931207	0.918797	1.137102	0.300501	0.541594	0.648203	1.083187	1.486229	0.272628	0.59144	0.61504
Data576	0.758068	1.423972	1.131609	1.005468	0.929987	0.910252	1.127743	0.324102	0.55197	0.6598	1.079525	1.483177	0.27039	0.585133	0.704153
Data577	0.750947	1.417258	1.152565	1.02032	0.934259	0.917576	1.130388	0.34465	0.568449	0.666311	1.061824	1.474632	0.263066	0.587574	0.762951
Data578	0.734671	1.403627	1.171079	1.033748	0.939345	0.922052	1.135068	0.368455	0.579639	0.663055	1.053483	1.462018	0.242924	0.590829	0.803031
Data579	0.729788	1.395082	1.183897	1.053483	0.946873	0.924493	1.135678	0.396735	0.572112	0.656138	1.046362	1.449404	0.234175	0.60263	0.828463
Data580	0.71636	1.389792	1.185931	1.055111	0.960911	0.928969	1.119809	0.41769	0.558277	0.666718	1.041479	1.44269	0.227258	0.599578	0.823173
Data581	0.692556	1.400168	1.182066	1.051855	0.961929	0.932835	1.108619	0.427863	0.538745	0.683808	1.050635	1.441672	0.223392	0.580657	0.811577
Data582	0.678518	1.417665	1.174131	1.052059	0.943008	0.912896	1.101701	0.42827	0.523283	0.694387	1.050635	1.448183	0.218509	0.564584	0.776379
Data583	0.676687	1.414206	1.148699	1.040258	0.926528	0.901096	1.094784	0.43417	0.508227	0.708426	1.045345	1.446352	0.207319	0.548714	0.744437
Data584	0.686859	1.407085	1.124692	1.022761	0.931614	0.900689	1.092139	0.432136	0.485033	0.712698	1.016251	1.438417	0.198774	0.536304	0.700898
Data585	0.689301	1.384909	1.108415	1.004247	0.936497	0.880751	1.107602	0.426032	0.475675	0.716767	0.982071	1.413392	0.190229	0.538542	0.675669
Data586	0.679739	1.373312	1.096208	0.991023	0.926121	0.863661	1.129778	0.429898	0.477099	0.706594	0.959894	1.379416	0.186567	0.52491	0.657562
Data587	0.652069	1.368022	1.090511	0.978612	0.906996	0.846571	1.145037	0.425625	0.460009	0.679942	0.94667	1.349304	0.186567	0.489306	0.618906
Data588	0.635182	1.350322	1.081153	0.956435	0.88014	0.841077	1.149106	0.416876	0.435391	0.669362	0.94667	1.351136	0.194705	0.459602	0.592457
Data589	0.618296	1.333639	1.073421	0.94077	0.875054	0.835991	1.136288	0.401821	0.421149	0.656545	0.944228	1.371684	0.212812	0.41769	0.569874
Data590	0.593881	1.310445	1.079525	0.94199	0.87363	0.833143	1.124081	0.38351	0.426439	0.639251	0.939752	1.393047	0.23153	0.408535	0.5361
Data591	0.586353	1.295796	1.078101	0.921645	0.86895	0.836194	1.102515	0.371303	0.429084	0.633758	0.922662	1.399964	0.245569	0.419114	0.51901
Data592	0.583098	1.281147	1.080542	0.894382	0.861219	0.843722	1.067725	0.355637	0.412807	0.619923	0.914524	1.390606	0.257572	0.415045	0.479337
Data593	0.576384	1.275451	1.092139	0.888279	0.87892	0.848198	1.028051	0.355637	0.401211	0.610157	0.919407	1.37494	0.25452	0.407721	0.458584
Data594	0.569467	1.265075	1.08868	0.881158	0.89723	0.852471	1.007502	0.356858	0.409552	0.60385	0.935073	1.368226	0.238651	0.402635	0.46774
Data595	0.566211	1.252257	1.080746	0.89072	0.902927	0.860812	0.990819	0.361741	0.417487	0.614023	0.940973	1.376771	0.224613	0.410976	0.477913
Data596	0.550139	1.244322	1.085018	0.902927	0.916559	0.884413	0.999975	0.387172	0.421352	0.627858	0.945856	1.386943	0.205488	0.423184	0.50782
Data597	0.541594	1.247985	1.078508	0.904962	0.918186	0.904962	1.030086	0.424404	0.42766	0.635793	0.956435	1.389385	0.207523	0.441698	0.523079
Data598	0.520841	1.245543	1.073218	0.890313	0.922459	0.917372	1.038631	0.44597	0.439053	0.638234	0.96376	1.368022	0.225223	0.461026	0.488899
Data599	0.492765	1.218891	1.072404	0.870782	0.930393	0.936294	1.039038	0.447598	0.43946	0.649017	0.952977	1.330994	0.23743	0.463874	0.47425
Data600	0.474454	1.169248	1.063656	0.856133	0.921035	0.948094	1.045752	0.439256	0.422166	0.657359	0.937921	1.296203	0.243331	0.472419	0.50253
Data601	0.443936	1.124285	1.047379	0.846367	0.921848	0.9367	1.050838	0.460416	0.403855	0.64861	0.931207	1.293151	0.245975	0.488289	0.545256
Data602	0.407111	1.084408	1.02622	0.836805	0.927545	0.934666	1.059586	0.478523	0.387783	0.635589	0.931818	1.300069	0.248824	0.501717	0.606902
Data603	0.385138	1.057959	1.018285	0.832125	0.946466	0.942804	1.064469	0.445157	0.385952	0.641693	0.929783	1.29722	0.245772	0.511889	0.642913
Data604	0.36642	1.057755	1.016658	0.826836	0.96437	0.939752	1.066097	0.414028	0.378627	0.650441	0.930393	1.287658	0.239668	0.498868	0.685639
Data605	0.347295	1.062231	1.029068	0.814832	0.957249	0.947077	1.042089	0.395514	0.375168	0.651662	0.924086	1.288472	0.2474	0.470385	0.736502
Data606	0.33875	1.068742	1.04799	0.793876	0.946263	0.954604	0.999161	0.396735	0.383307	0.638641	0.914524	1.277689	0.253096	0.453498	0.781872
Data607	0.328985	1.078304	1.0604	0.725109	0.936904	0.960911	0.961929	0.397752	0.381679	0.623992	0.917372	1.255105	0.253503	0.417487	0.841688
Data608	0.31515	1.077083	1.051041	0.614226	0.932428	0.945449	0.937718	0.393276	0.370489	0.613413	0.912896	1.237405	0.256962	0.391038	0.852064
Data609	0.309656	1.073218	1.042496	0.550342	0.909031	0.926731	0.928969	0.402838	0.351975	0.604257	0.89072	1.223163	0.256962	0.374151	0.843112
Data610	0.305587	1.070776	1.031917	0.532235	0.876071	0.919814	0.920221	0.418708	0.337936	0.591033	0.885227	1.206277	0.245772	0.357875	0.81829
Data611	0.308029	1.075863	1.019913	0.54078	0.862643	0.911472	0.910658	0.437425	0.326543	0.591643	0.887465	1.194273	0.226851	0.336512	0.745454
Data612	0.301111	1.082373	1.019913	0.566415	0.85715	0.920831	0.919203	0.453498	0.31637	0.598764	0.888889	1.190611	0.210778	0.313522	0.677704
Data613	0.28809	1.079525	1.029475	0.588591	0.83477	0.939549	0.941176	0.475878	0.311894	0.596119	0.880344	1.187966	0.206302	0.314539	0.552783
Data614	0.273645	1.061621	1.0427	0.605681	0.810559	0.957656	0.961318	0.49663	0.313115	0.583302	0.864068	1.162941	0.22034	0.325729	0.407925
Data615	0.251672	1.034969	1.045141	0.614837	0.8012	0.977391	0.964167	0.508024	0.312301	0.576791	0.849826	1.142799	0.234989	0.295211	0.284428
Data616	0.222171	1.019099	1.045345	0.610564	0.797131	0.984309	0.973322	0.492968	0.318201	0.574756	0.853488	1.139747	0.23682	0.251672	0.166222
Data617	0.192874	0.991023	1.031306	0.59795	0.808321	0.989395	0.967015	0.475268	0.314743	0.566822	0.871799	1.13283	0.226037	0.21444	0.072836
Data618	0.168053	0.967219	0.998754	0.579639	0.8012	1.000178	0.949518	0.452074	0.285445	0.567839	0.867323	1.113502	0.20325	0.194502	0.006511
Data619	0.136924	0.937718	0.982071	0.560718	0.789807	1.012385	0.930393	0.42888	0.268762	0.569874	0.861016	1.109433	0.184329	0.188602	-0.072429
Data620	0.106406	0.915541	0.968439	0.54078	0.763765	1.011775	0.918593	0.410773	0.253707	0.58676	0.868137	1.101701	0.161542	0.19735	-0.094606
Data621	0.078126	0.907607	0.968439	0.531421	0.712902	1.010961	0.912083	0.406704	0.24211	0.604868	0.878716	1.095191	0.153811	0.203657	-0.100303
Data622	0.06124	0.896824	0.976577	0.532031	0.668956	1.011978	0.902724	0.415656	0.23092	0.606292	0.885837	1.085018	0.168256	0.222578	-0.090944
Data623	0.051067	0.870171	0.980036	0.512296	0.644745	1.011978	0.885634	0.43946	0.226037	0.609344	0.882582	1.068335	0.194298	0.250248	-0.05656
Data624	0.025432	0.844536	0.98024	0.484423	0.636199	1.012385	0.85715	0.452888	0.242517	0.600392	0.874037	1.057348	0.221764	0.275273	-0.056357
Data625	-0.015259	0.813815	0.985936	0.464485	0.638031	1.021337	0.845553	0.460416	0.245569	0.590422	0.867119	1.05389	0.246382	0.289718	-0.040691
Data626	-0.038249	0.787976	0.99143	0.450243	0.636199	1.020523	0.846774	0.459805	0.234175	0.59266	0.86773	1.058366	0.261845	0.286056	-0.020345
Data627	-0.060426	0.76173	0.992854	0.439663	0.628265	1.024186	0.850029	0.434373	0.236617	0.599374	0.866712	1.048803	0.266931	0.263472	0.014649
Data628	-0.077719	0.725923	0.986954	0.437018	0.618296	1.036596	0.839246	0.400193	0.240075	0.601816	0.859185	1.043107	0.263066	0.239261	0.080975
Data629	-0.106203	0.692353	0.963963	0.432746	0.613413	1.045752	0.826632	0.368658	0.233565	0.605885	0.858371	1.019506	0.250045	0.218306	0.122479
Data630	-0.133669	0.67038	0.946263	0.431729	0.621347	1.05979	0.818697	0.352789	0.214033	0.619109	0.848402	0.986954	0.237227	0.216475	0.18616
Data631	-0.149132	0.647593	0.944432	0.422777	0.627044	1.064266	0.81768	0.331019	0.183108	0.64271	0.850233	0.973729	0.218102	0.209964	0.227258
Data632	-0.15198	0.623382	0.950739	0.413825	0.619923	1.062435	0.821953	0.312708	0.169477	0.646983	0.854709	0.977391	0.20854	0.204064	0.241296
Data633	-0.165815	0.587574	0.938532	0.400193	0.593678	1.062638	0.808525	0.301315	0.174156	0.636199	0.854709	0.983698	0.211185	0.210778	0.330002
Data634	-0.172936	0.553801	0.920831	0.3888	0.566211	1.070573	0.799166	0.297449	0.173139	0.615447	0.858778	0.985326	0.217899	0.190433	0.45716
Data635	-0.179446	0.52959	0.917779	0.379644	0.539559	1.083594	0.805066	0.307215	0.168053	0.593474	0.85186	0.974746	0.212202	0.190636	0.584319
Data636	-0.194298	0.506803	0.921035	0.363775	0.5066	1.085629	0.804659	0.311894	0.149335	0.567636	0.844333	0.954604	0.211388	0.196129	0.74342
Data637	-0.234785	0.481575	0.922459	0.348516	0.478726	1.079728	0.806083	0.30986	0.137331	0.541187	0.820122	0.927545	0.221968	0.198774	0.856336
Data638	-0.274459	0.466723	0.913303	0.335292	0.464688	1.069759	0.818494	0.303756	0.115562	0.517789	0.794486	0.904962	0.234785	0.204267	0.953791
Data639	-0.296228	0.469368	0.908014	0.32166	0.465705	1.066504	0.818494	0.280969	0.09542	0.512907	0.756644	0.89072	0.242313	0.190636	0.993668
