# Supplementary material for: Integration of MRI and somatosensory evoked potentials facilitate diagnosis of spinal cord compression
Source: Sci Rep. 2023 May 15;13:7861. doi: 10.1038/s41598-023-34832-2 (PMC10185544; doi:10.1038/s41598-023-34832-2)
Supplement: Supplementary file 3 — Supplementary Information 3. [file 41598_2023_34832_MOESM3_ESM.zip › Preoperative SSEP data/spinal cord compression group/3534968_2/3534968_2_Lt Tibial SEP_Cz'-Fpz_200829_101333.csv]

Index	1	2	3	4	5
Name	Cz'-Fpz	Cz'-Fpz	Cz'-Fpz	Cz'-Fpz	Cz'-Fpz
Time	2.01903E+13	2.01903E+13	2.01903E+13	2.01903E+13	2.01903E+13
Highcut	500	500	500	500	500
Lowcut	10	10	10	10	10
Period	0.000156	0.000156	0.000156	0.000156	0.000156
Averages	120	120	120	120	120
Int (mA)	26/25.5mA	26/25.6mA	26/25.5mA	26/25.6mA	26/25.5mA
Pulse Width (�gs)	200�s	200�s	200�s	200�s	200�s
Rep Rate (Hz)	2.66Hz	2.66Hz	2.66Hz	2.66Hz	2.66Hz
Data0	-0.246281	-0.168256	-0.011088	-0.171104	7.381704
Data1	-1.594364	-1.482973	-1.314616	-1.491925	5.875334
Data2	-3.249358	-3.122403	-2.935022	-2.956486	3.73785
Data3	-1.422243	-1.359375	-1.041988	-0.971491	4.459703
Data4	0.623382	0.630198	1.019201	0.969151	5.565677
Data5	1.269347	1.229877	1.624475	1.454897	5.940846
Data6	1.240762	1.20414	1.607996	1.378602	5.368734
Data7	0.92785	0.89896	1.322143	1.08807	3.531548
Data8	0.567432	0.536304	0.974746	0.73935	1.206887
Data9	0.270492	0.234073	0.669871	0.427863	-0.98024
Data10	0.071412	0.022787	0.427761	0.208133	-2.792604
Data11	-0.052593	-0.126446	0.283411	0.097963	-4.048727
Data12	-0.141095	-0.220239	0.223596	0.035503	-4.802319
Data13	-0.208337	-0.276697	0.220035	-0.005493	-5.13639
Data14	-0.228377	-0.30752	0.269067	-0.008952	-5.234048
Data15	-0.199995	-0.309148	0.320033	0.022075	-5.235676
Data16	-0.150657	-0.310674	0.355433	0.066326	-5.180336
Data17	-0.115765	-0.317998	0.368353	0.116681	-5.176674
Data18	-0.112306	-0.313115	0.351975	0.152285	-5.153073
Data19	-0.11607	-0.307317	0.323186	0.156964	-5.116045
Data20	-0.11251	-0.33224	0.297754	0.152794	-5.060705
Data21	-0.097658	-0.356654	0.27039	0.151369	-4.963455
Data22	-0.098777	-0.351161	0.226647	0.123395	-4.888177
Data23	-0.123903	-0.318608	0.200707	0.074871	-4.838534
Data24	-0.145368	-0.309148	0.198978	0.011597	-4.841789
Data25	-0.157371	-0.327866	0.213016	-0.04303	-4.801506
Data26	-0.162356	-0.355128	0.223189	-0.057781	-4.751456
Data27	-0.17558	-0.370184	0.233361	-0.061341	-4.718903
Data28	-0.191043	-0.345973	0.240991	-0.064698	-4.749828
Data29	-0.186262	-0.31637	0.232649	-0.058595	-4.779939
Data30	-0.171511	-0.312708	0.240177	-0.047201	-4.794588
Data31	-0.15432	-0.319015	0.237939	-0.038046	-4.797436
Data32	-0.139874	-0.31576	0.198469	-0.021261	-4.734366
Data33	-0.119224	-0.311894	0.166832	-0.012105	-4.683909
Data34	-0.089825	-0.305893	0.150861	-0.015462	-4.607818
Data35	-0.075888	-0.308029	0.180667	-0.021464	-4.532133
Data36	-0.074362	-0.315455	0.245874	-0.031128	-4.368556
Data37	-0.099794	-0.308232	0.316065	-0.065105	-4.257064
Data38	-0.120139	-0.291956	0.356654	-0.10488	-4.145164
Data39	-0.132652	-0.29277	0.363063	-0.122276	-4.045472
Data40	-0.142824	-0.289108	0.321558	-0.109356	-4.056051
Data41	-0.153913	-0.294601	0.27334	-0.091147	-4.142316
Data42	-0.157575	-0.272424	0.215457	-0.071819	-4.189924
Data43	-0.143842	-0.223392	0.166425	-0.036418	-4.180158
Data44	-0.113731	-0.205895	0.142316	0.004578	-4.124819
Data45	-0.083619	-0.218001	0.141299	0.024008	-4.062969
Data46	-0.068971	-0.238142	0.144249	0.02472	-4.001526
Data47	-0.069073	-0.255741	0.159101	0.052694	-3.909565
Data48	-0.068462	-0.257471	0.227868	0.081483	-3.750464
Data49	-0.048219	-0.243025	0.295008	0.104473	-3.590143
Data50	-0.030315	-0.235091	0.348313	0.128481	-3.500216
Data51	-0.038961	-0.223494	0.386867	0.136212	-3.414359
Data52	-0.060934	-0.225223	0.381272	0.122784	-3.307342
Data53	-0.071412	-0.218001	0.363063	0.13611	-3.234913
Data54	-0.069174	-0.223799	0.346888	0.160932	-3.193815
Data55	-0.059002	-0.203861	0.336207	0.189517	-3.135627
Data56	-0.067648	-0.186669	0.355332	0.233666	-3.042446
Data57	-0.0825	-0.213423	0.401516	0.270186	-2.947229
Data58	-0.091656	-0.263472	0.442715	0.279138	-2.809695
Data59	-0.091961	-0.308334	0.460822	0.258691	-2.676636
Data60	-0.103456	-0.3358	0.455736	0.232446	-2.652221
Data61	-0.113018	-0.352585	0.428473	0.237634	-2.638387
Data62	-0.116274	-0.362046	0.416368	0.246484	-2.614379
Data63	-0.112306	-0.379644	0.398057	0.226546	-2.512652
Data64	-0.095318	-0.395209	0.375779	0.211287	-2.406043
Data65	-0.089825	-0.409959	0.367132	0.211287	-2.370642
Data66	-0.082907	-0.415961	0.365098	0.208337	-2.341751
Data67	-0.068462	-0.409145	0.36876	0.203657	-2.286412
Data68	-0.038148	-0.40294	0.381882	0.19969	-2.259149
Data69	-0.025228	-0.407009	0.396938	0.182803	-2.212762
Data70	-0.034384	-0.416368	0.402533	0.191552	-2.221307
Data71	-0.038453	-0.412706	0.409654	0.230208	-2.279494
Data72	-0.035096	-0.419216	0.42359	0.250045	-2.380407
Data73	-0.04008	-0.422065	0.419114	0.249027	-2.418657
Data74	-0.057984	-0.406399	0.389715	0.248213	-2.436561
Data75	-0.07955	-0.387681	0.383307	0.230004	-2.458127
Data76	-0.090639	-0.380967	0.380763	0.217187	-2.461382
Data77	-0.095928	-0.387071	0.359197	0.203148	-2.437374
Data78	-0.079449	-0.383917	0.353704	0.185143	-2.364945
Data79	-0.041403	-0.352687	0.350958	0.181888	-2.309606
Data80	-0.001221	-0.338242	0.353908	0.181175	-2.313268
Data81	0.026042	-0.37171	0.37171	0.176191	-2.336055
Data82	0.023906	-0.36998	0.392869	0.134076	-2.348669
Data83	-0.006612	-0.328578	0.395717	0.080873	-2.345006
Data84	-0.044149	-0.309656	0.362961	0.048117	-2.31693
Data85	-0.074261	-0.280766	0.319829	0.036418	-2.30513
Data86	-0.095623	-0.253808	0.281885	0.047201	-2.234328
Data87	-0.092978	-0.207421	0.243127	0.078635	-2.133822
Data88	-0.05656	-0.166934	0.231734	0.119122	-2.04064
Data89	0.004578	-0.121564	0.242313	0.136823	-1.969431
Data90	0.050355	-0.087282	0.262455	0.129397	-1.861194
Data91	0.076397	-0.071616	0.289616	0.101015	-1.787544
Data92	0.069988	-0.050253	0.284632	0.09247	-1.739122
Data93	0.024313	-0.042217	0.251062	0.095115	-1.687037
Data94	-0.012207	-0.064088	0.226139	0.099591	-1.576766
Data95	-0.033468	-0.093385	0.226546	0.104372	-1.512474
Data96	-0.058188	-0.111696	0.246077	0.106711	-1.442893
Data97	-0.065309	-0.092978	0.289718	0.077821	-1.394878
Data98	-0.067038	-0.050355	0.333766	0.060121	-1.325704
Data99	-0.093283	-0.012614	0.382086	0.063681	-1.239439
Data100	-0.134991	-0.011393	0.44007	0.08128	-1.101905
Data101	-0.164391	-0.023499	0.483813	0.108237	-1.004247
Data102	-0.168154	-0.03713	0.480354	0.138247	-0.950535
Data103	-0.151369	-0.032146	0.444546	0.176293	-0.888279
Data104	-0.127464	0.004476	0.383103	0.193688	-0.850436
Data105	-0.123191	0.022583	0.32166	0.21088	-0.841484
Data106	-0.129905	0.007935	0.258996	0.214644	-0.828056
Data107	-0.131329	-0.020345	0.210371	0.216475	-0.836194
Data108	-0.130007	-0.05066	0.171308	0.226342	-0.840263
Data109	-0.122479	-0.065207	0.171613	0.243636	-0.714529
Data110	-0.101116	-0.052288	0.199283	0.260115	-0.583098
Data111	-0.082399	-0.015157	0.215763	0.263574	-0.511482
Data112	-0.068767	0.019226	0.235701	0.249027	-0.462247
Data113	-0.080975	0.036113	0.260929	0.223392	-0.447598
Data114	-0.066122	0.021566	0.27629	0.190433	-0.494392
Data115	-0.028992	0.004171	0.300196	0.160118	-0.566008
Data116	0.006002	0.005595	0.320439	0.136517	-0.518807
Data117	0.021057	0.001424	0.32461	0.142926	-0.419114
Data118	0.011495	-0.036927	0.34048	0.137738	-0.278325
Data119	-0.018209	-0.076905	0.352382	0.088706	-0.178225
Data120	-0.049439	-0.101523	0.36937	0.043946	-0.157066
Data121	-0.03357	-0.135093	0.387172	0.04242	-0.182294
Data122	0.004883	-0.147504	0.392971	0.060019	-0.246179
Data123	0.037435	-0.147707	0.382289	0.074057	-0.28809
Data124	0.051982	-0.161746	0.357468	0.0766	-0.369472
Data125	0.04181	-0.172834	0.32695	0.08189	-0.445563
Data126	0.035503	-0.177513	0.292159	0.063376	-0.48422
Data127	0.041403	-0.188907	0.254927	0.062359	-0.464688
Data128	0.037232	-0.175784	0.216373	0.081992	-0.4065
Data129	0.001628	-0.1355	0.191755	0.076702	-0.37232
Data130	-0.03591	-0.098777	0.184838	0.059612	-0.344244
Data131	-0.052593	-0.083518	0.191653	0.043437	-0.351975
Data132	-0.058798	-0.087892	0.204776	0.039368	-0.347092
Data133	-0.07009	-0.097251	0.201521	0.048625	-0.332443
Data134	-0.07538	-0.080059	0.220137	0.06541	-0.415452
Data135	-0.069479	-0.050355	0.248315	0.085857	-0.58554
Data136	-0.04832	-0.028687	0.282292	0.10132	-0.730399
Data137	-0.009054	-0.039673	0.286259	0.124107	-0.812187
Data138	0.020549	-0.080262	0.269678	0.145062	-0.762951
Data139	0.027771	-0.118207	0.224816	0.168256	-0.651052
Data140	0.0471	-0.128379	0.199588	0.175479	-0.606699
Data141	0.065207	-0.1237	0.196841	0.157778	-0.558684
Data142	0.053915	-0.115053	0.231225	0.130109	-0.469571
Data143	0.023906	-0.099896	0.262353	0.114036	-0.440681
Data144	-0.02299	-0.066631	0.298568	0.089011	-0.380865
Data145	-0.060121	-0.050558	0.3181	0.069886	-0.35523
Data146	-0.062155	-0.067852	0.307724	0.069479	-0.288904
Data147	-0.034384	-0.085756	0.275883	0.066529	-0.191246
Data148	-0.004171	-0.086163	0.235396	0.066224	-0.095623
Data149	0.043437	-0.047201	0.202945	0.080466	-0.02889
Data150	0.079449	0.008036	0.183108	0.103253	0.02889
Data151	0.086671	0.037639	0.183413	0.122174	0.065512
Data152	0.077516	0.044048	0.173241	0.141502	0.115155
Data153	0.052694	0.044251	0.166323	0.156659	0.23153
Data154	0.034892	0.029704	0.173546	0.184838	0.306808
Data155	0.031739	0.021261	0.1944	0.202945	0.357265
Data156	0.039979	0.025025	0.215966	0.204573	0.393072
Data157	0.030213	0.044149	0.231022	0.187584	0.42237
Data158	0.011597	0.053712	0.250146	0.159304	0.442715
Data159	-0.018311	0.054831	0.242008	0.128074	0.442715
Data160	-0.039775	0.05127	0.228885	0.120038	0.464688
Data161	-0.045574	0.043539	0.219933	0.111899	0.488289
Data162	-0.026246	0.071107	0.205386	0.105999	0.473233
Data163	-0.01414	0.100201	0.205285	0.118512	0.464688
Data164	0.003967	0.097047	0.210575	0.130821	0.500903
Data165	0.02472	0.065309	0.220442	0.139467	0.535897
Data166	0.043641	0.026347	0.226546	0.151166	0.579029
Data167	0.045675	-0.017904	0.220951	0.16317	0.62094
Data168	0.035299	-0.03123	0.224715	0.183617	0.732026
Data169	0.026246	-0.036418	0.206607	0.199893	0.847588
Data170	0.022583	-0.056865	0.153913	0.178124	0.854912
Data171	0.025025	-0.0766	0.098065	0.120445	0.821953
Data172	0.010783	-0.067547	0.062562	0.069581	0.791435
Data173	0.018311	-0.060629	0.038453	0.033875	0.762544
Data174	0.033672	-0.090333	0.047405	0.018718	0.703136
Data175	0.040691	-0.116681	0.061952	-0.006612	0.639251
Data176	0.032044	-0.130617	0.089418	-0.048727	0.587574
Data177	0.024821	-0.133059	0.108848	-0.078533	0.443936
Data178	0.036113	-0.133059	0.125836	-0.078228	0.375168
Data179	0.032858	-0.134686	0.110882	-0.078431	0.333257
Data180	0.014649	-0.149742	0.061443	-0.085451	0.368251
Data181	0.002747	-0.155235	0.011292	-0.085349	0.417894
Data182	-0.002747	-0.150352	0.001933	-0.088401	0.446784
Data183	-0.006714	-0.131126	0.013428	-0.079652	0.500903
Data184	0.017294	-0.115663	0.02299	-0.067343	0.531014
Data185	0.067038	-0.091656	0.024008	-0.066021	0.572925
Data186	0.111493	-0.063986	0.040386	-0.062359	0.602223
Data187	0.109153	-0.0471	0.065716	-0.038656	0.532235
Data188	0.083518	-0.053	0.097251	-0.039368	0.456957
Data189	0.060121	-0.035604	0.11546	-0.060934	0.370286
Data190	0.056357	0.009359	0.102744	-0.076092	0.349533
Data191	0.039368	0.032858	0.06714	-0.091147	0.30518
Data192	0.025533	0.041199	0.021159	-0.093894	0.271
Data193	0.030315	0.044149	-0.016175	-0.070293	0.249027
Data194	0.028585	0.036723	-0.031739	-0.025025	0.294194
Data195	0.046998	0.031942	-0.000407	0.020549	0.407314
Data196	0.098573	0.056865	0.038148	0.042115	0.493985
Data197	0.141807	0.078838	0.072124	0.036215	0.55787
Data198	0.170799	0.100099	0.073854	0.026042	0.58676
Data199	0.170291	0.124412	0.051372	0.021973	0.592864
Data200	0.124107	0.127464	0.016887	0.013021	0.592457
Data201	0.086976	0.116274	-0.006816	-0.004883	0.632741
Data202	0.066021	0.098065	-0.012004	-0.019938	0.596526
Data203	0.055441	0.101218	0.018107	-0.046387	0.599781
Data204	0.063376	0.13255	0.087078	-0.087282	0.624196
Data205	0.072023	0.164594	0.154828	-0.113832	0.658376
Data206	0.072735	0.188398	0.200707	-0.119732	0.710053
Data207	0.035808	0.176903	0.231022	-0.102032	0.836194
Data208	-0.009868	0.159609	0.245467	-0.067954	0.937921
Data209	-0.031332	0.167239	0.221663	-0.035299	1.047786
Data210	-0.005392	0.201724	0.170189	-0.013937	1.147072
Data211	0.030721	0.254114	0.083111	0.002035	1.233743
Data212	0.037842	0.269373	-0.001628	0.02299	1.320007
Data213	0.023092	0.238651	-0.070395	0.042318	1.340759
Data214	0.016073	0.193281	-0.107932	0.066835	1.292744
Data215	0.034892	0.139162	-0.099184	0.079347	1.21828
Data216	0.051067	0.121665	-0.056865	0.08657	1.167417
Data217	0.05595	0.135195	-0.020345	0.075074	1.104346
Data218	0.069988	0.159406	0.019023	0.056051	1.051855
Data219	0.07833	0.183108	0.058696	0.033366	1.05918
Data220	0.070497	0.166832	0.082297	-0.003154	1.094174
Data221	0.082704	0.127057	0.097759	-0.054932	1.065283
Data222	0.114443	0.108339	0.096844	-0.100506	1.099056
Data223	0.142723	0.13784	0.077719	-0.136416	1.125099
Data224	0.15849	0.155744	0.059612	-0.146385	1.068132
Data225	0.172325	0.157371	0.072836	-0.165001	0.99204
Data226	0.163373	0.146894	0.105389	-0.201012	0.937921
Data227	0.141502	0.128278	0.142011	-0.226037	0.922866
Data228	0.152387	0.093996	0.178734	-0.236617	0.84067
Data229	0.174563	0.091758	0.19969	-0.250045	0.76173
Data230	0.184634	0.10783	0.181277	-0.277816	0.719819
Data231	0.193688	0.121462	0.132448	-0.304265	0.681977
Data232	0.201114	0.137535	0.075176	-0.337224	0.721853
Data233	0.214338	0.139264	0.008647	-0.354314	0.788586
Data234	0.229903	0.134483	-0.050965	-0.358384	0.905776
Data235	0.266626	0.130007	-0.079856	-0.371913	0.944432
Data236	0.28392	0.146385	-0.078126	-0.381984	0.900486
Data237	0.256453	0.150251	-0.045574	-0.381984	0.818697
Data238	0.235498	0.13489	0.006409	-0.354823	0.802014
Data239	0.231327	0.103253	0.041708	-0.299179	0.813001
Data240	0.229496	0.09013	0.066224	-0.245365	0.856133
Data241	0.23153	0.109662	0.088909	-0.20915	0.853285
Data242	0.253198	0.144554	0.122276	-0.167951	0.85125
Data243	0.284733	0.175987	0.14903	-0.121869	0.822766
Data244	0.314641	0.175886	0.167137	-0.086468	0.70517
Data245	0.320643	0.15198	0.150251	-0.030925	0.63152
Data246	0.333257	0.124005	0.138247	0.033163	0.55787
Data247	0.365403	0.107322	0.147199	0.08952	0.585133
Data248	0.388495	0.094097	0.181481	0.113629	0.661224
Data249	0.378424	0.086468	0.239974	0.107017	0.756441
Data250	0.346583	0.090435	0.298466	0.079652	0.895603
Data251	0.288396	0.109967	0.363877	0.051779	1.050228
Data252	0.266524	0.112612	0.39704	0.052694	1.170265
Data253	0.27039	0.097251	0.379136	0.075583	1.236184
Data254	0.280969	0.092775	0.357163	0.098777	1.221129
Data255	0.287277	0.114137	0.318507	0.118003	1.172707
Data256	0.291549	0.162153	0.282902	0.143842	1.153989
Data257	0.291752	0.194298	0.271916	0.165306	1.060807
Data258	0.295313	0.183413	0.285039	0.174258	0.953791
Data259	0.303756	0.16317	0.298365	0.194095	0.909845
Data260	0.315455	0.177513	0.313115	0.250248	0.971288
Data261	0.348007	0.210676	0.345464	0.319015	1.123471
Data262	0.407721	0.270186	0.395921	0.374151	1.24066
Data263	0.485746	0.340785	0.459398	0.417182	1.380229
Data264	0.555428	0.416063	0.527759	0.4654	1.542992
Data265	0.606292	0.501411	0.574756	0.523791	1.722438
Data266	0.647389	0.578419	0.608428	0.576486	1.828234
Data267	0.722667	0.653696	0.652578	0.640675	1.912464
Data268	0.832024	0.758882	0.715241	0.727652	1.987742
Data269	0.9249	0.904453	0.811475	0.832329	2.042674
Data270	1.028051	1.0368	0.94728	0.945246	2.143587
Data271	1.144935	1.125505	1.098243	1.034867	2.302281
Data272	1.272704	1.179421	1.225198	1.112688	2.481727
Data273	1.375957	1.227131	1.314616	1.22296	2.643676
Data274	1.456525	1.284708	1.373007	1.347575	2.783246
Data275	1.525495	1.358053	1.419089	1.451642	2.839399
Data276	1.585921	1.424786	1.440859	1.519086	2.909387
Data277	1.647771	1.478803	1.436586	1.552555	2.969609
Data278	1.700465	1.538618	1.453066	1.565067	2.997686
Data279	1.734137	1.600977	1.469749	1.583683	3.004196
Data280	1.785509	1.650619	1.484703	1.613286	3.075405
Data281	1.845833	1.711045	1.503827	1.651433	3.090867
Data282	1.892424	1.78144	1.532718	1.668523	3.037563
Data283	1.912464	1.854175	1.568119	1.659876	2.944381
Data284	1.952646	1.917652	1.587854	1.678187	2.825564
Data285	2.019176	1.966278	1.591313	1.705959	2.780804
Data286	2.072175	1.985402	1.593144	1.712978	2.821088
Data287	2.120597	1.998118	1.581343	1.725795	2.85242
Data288	2.175021	2.011851	1.607182	1.741665	2.876834
Data289	2.221307	2.041962	1.667302	1.770352	2.924442
Data290	2.24623	2.062104	1.730882	1.802497	2.978968
Data291	2.269932	2.07777	1.776964	1.833626	3.017624
Data292	2.310725	2.105948	1.808092	1.867399	3.056687
Data293	2.324458	2.129346	1.821927	1.902495	3.061163
Data294	2.299636	2.118868	1.833931	1.922942	2.996058
Data295	2.263422	2.083975	1.851225	1.920297	2.831261
Data296	2.227003	2.077974	1.85153	1.885506	2.669718
Data297	2.189161	2.064749	1.841967	1.843086	2.498004
Data298	2.130668	2.033214	1.797208	1.854175	2.376745
Data299	2.08367	1.997304	1.729661	1.907073	2.274205
Data300	2.051423	1.951731	1.653061	1.954884	2.229038
Data301	2.012055	1.908192	1.595076	2.007273	2.221307
Data302	1.976349	1.889779	1.562219	2.017446	2.256301
Data303	1.916126	1.849902	1.528445	1.98937	2.255487
Data304	1.834338	1.783576	1.490196	1.932199	2.242059
Data305	1.747056	1.709214	1.410544	1.889982	2.260777
Data306	1.633326	1.63007	1.317159	1.84563	2.203403
Data307	1.503014	1.533227	1.218077	1.776455	2.146029
Data308	1.382467	1.405356	1.131609	1.712469	2.02477
Data309	1.270263	1.252867	1.054093	1.652654	1.956003
Data310	1.173724	1.126319	0.999161	1.56171	1.943796
Data311	1.082577	1.050533	0.948297	1.449098	1.861601
Data312	0.9956	0.998143	0.902419	1.335266	1.790799
Data313	0.889601	0.945856	0.858371	1.232115	1.793647
Data314	0.769767	0.851962	0.796216	1.140052	1.864449
Data315	0.664276	0.759696	0.7187	1.060197	1.842883
Data316	0.599374	0.686351	0.609344	0.979121	1.729763
Data317	0.554716	0.645355	0.475573	0.891737	1.570662
Data318	0.48717	0.592864	0.311081	0.814323	1.47748
Data319	0.374965	0.511991	0.157371	0.763867	1.360291
Data320	0.260115	0.406907	0.058493	0.712698	1.244729
Data321	0.174055	0.283818	-0.001017	0.644134	1.164975
Data322	0.111798	0.167951	-0.06419	0.582081	1.169045
Data323	0.033875	0.079143	-0.118308	0.494799	1.122657
Data324	-0.04771	-0.003764	-0.183413	0.397141	1.042903
Data325	-0.12431	-0.068666	-0.262353	0.287582	0.963149
Data326	-0.205386	-0.142214	-0.355942	0.171918	0.940363
Data327	-0.283716	-0.246993	-0.447293	0.054729	0.916355
Data328	-0.325424	-0.347397	-0.5361	-0.04476	0.862643
Data329	-0.35879	-0.424608	-0.638743	-0.127769	0.727957
Data330	-0.398667	-0.479642	-0.742504	-0.187889	0.594898
Data331	-0.449836	-0.539864	-0.823784	-0.255131	0.442715
Data332	-0.517789	-0.591541	-0.885328	-0.359808	0.323084
Data333	-0.595509	-0.635691	-0.920322	-0.47893	0.249841
Data334	-0.648407	-0.691641	-0.947789	-0.554716	0.216475
Data335	-0.678213	-0.740876	-0.969253	-0.618092	0.168053
Data336	-0.697948	-0.790316	-1.006485	-0.695201	0.091147
Data337	-0.724498	-0.837619	-1.080542	-0.793367	-0.010173
Data338	-0.738842	-0.885023	-1.181353	-0.892856	-0.093182
Data339	-0.751659	-0.911472	-1.273518	-0.997635	-0.171715
Data340	-0.759492	-0.944839	-1.360596	-1.087968	-0.237227
Data341	-0.756237	-0.988174	-1.430381	-1.16935	-0.295415
Data342	-0.762544	-1.030493	-1.460187	-1.250528	-0.322677
Data343	-0.807202	-1.050126	-1.456525	-1.329875	-0.419114
Data344	-0.867221	-1.069759	-1.429363	-1.385723	-0.522062
Data345	-0.89306	-1.102007	-1.393963	-1.413189	-0.604664
Data346	-0.873528	-1.130795	-1.365886	-1.41146	-0.730399
Data347	-0.870985	-1.121131	-1.341777	-1.396201	-0.817477
Data348	-0.866306	-1.092851	-1.303019	-1.386435	-0.916355
Data349	-0.853488	-1.046972	-1.262633	-1.37026	-0.999771
Data350	-0.821749	-1.016556	-1.217772	-1.360596	-1.032731
Data351	-0.793673	-1.019913	-1.203428	-1.364665	-0.994074
Data352	-0.792248	-1.031815	-1.210142	-1.34432	-0.927749
Data353	-0.779634	-1.024592	-1.210651	-1.305358	-0.893975
Data354	-0.747183	-1.014928	-1.205564	-1.275553	-0.884616
Data355	-0.750642	-0.998957	-1.152565	-1.265176	-0.852471
Data356	-0.793062	-0.979629	-1.077083	-1.283589	-0.808118
Data357	-0.866102	-0.946466	-0.999975	-1.302815	-0.785738
Data358	-0.945449	-0.903334	-0.974848	-1.298746	-0.771089
Data359	-0.993261	-0.893467	-0.985631	-1.269245	-0.740571
Data360	-1.011978	-0.91961	-1.004451	-1.227537	-0.707205
Data361	-1.015132	-0.938837	-1.026627	-1.191221	-0.74464
Data362	-1.007197	-0.927138	-1.060807	-1.154091	-0.716564
Data363	-1.00557	-0.891839	-1.07332	-1.122861	-0.665293
Data364	-1.003637	-0.886753	-1.067114	-1.106279	-0.591236
Data365	-0.991023	-0.900689	-1.059586	-1.104041	-0.561125
Data366	-0.975865	-0.906589	-1.059383	-1.082678	-0.541594
Data367	-0.978103	-0.909946	-1.043412	-1.02917	-0.534676
Data368	-0.982376	-0.888685	-1.014115	-0.996516	-0.555021
Data369	-0.966303	-0.859998	-0.978103	-0.992142	-0.612802
Data370	-0.938837	-0.830498	-0.923985	-0.990005	-0.62094
Data371	-0.92663	-0.805982	-0.86895	-0.980138	-0.570484
Data372	-0.931004	-0.793978	-0.843315	-0.976679	-0.476895
Data373	-0.935887	-0.781465	-0.84006	-0.976883	-0.34465
Data374	-0.931411	-0.776074	-0.852776	-0.96732	-0.190433
Data375	-0.915643	-0.739757	-0.863559	-0.956944	-0.070802
Data376	-0.902215	-0.691641	-0.836194	-0.953994	0.016276
Data377	-0.87953	-0.69103	-0.793469	-0.95196	0.045981
Data378	-0.848503	-0.724905	-0.756034	-0.949518	-0.002848
Data379	-0.830498	-0.753389	-0.744233	-0.926935	-0.039063
Data380	-0.826937	-0.772513	-0.765393	-0.892144	-0.043946
Data381	-0.815137	-0.764579	-0.792248	-0.840874	-0.030518
Data382	-0.819715	-0.731924	-0.81768	-0.807304	-0.034587
Data383	-0.829887	-0.719819	-0.838636	-0.815849	-0.039877
Data384	-0.820427	-0.716665	-0.853386	-0.845045	-0.087078
Data385	-0.819511	-0.706289	-0.86305	-0.888279	-0.118003
Data386	-0.816358	-0.694896	-0.879937	-0.947585	-0.141197
Data387	-0.789502	-0.703339	-0.901401	-0.975662	-0.128176
Data388	-0.73874	-0.714834	-0.939447	-0.992752	-0.124107
Data389	-0.690216	-0.710562	-0.977696	-1.01798	-0.128176
Data390	-0.664683	-0.67923	-1.009537	-1.040665	-0.23153
Data391	-0.646169	-0.640269	-1.03507	-1.046667	-0.354416
Data392	-0.644338	-0.607309	-1.071895	-1.062638	-0.353195
Data393	-0.659698	-0.590728	-1.123267	-1.07393	-0.271
Data394	-0.663259	-0.589914	-1.157651	-1.077083	-0.136314
Data395	-0.669464	-0.589914	-1.126828	-1.080237	-0.019938
Data396	-0.677602	-0.575469	-1.064266	-1.072913	0.057781
Data397	-0.679433	-0.576384	-1.005264	-1.061418	0.054526
Data398	-0.651153	-0.573739	-0.95491	-1.07749	0.043539
Data399	-0.600595	-0.529081	-0.915338	-1.094072	0.001628
Data400	-0.579131	-0.484627	-0.87658	-1.091122	-0.080568
Data401	-0.57262	-0.462654	-0.842807	-1.092953	-0.182701
Data402	-0.558989	-0.452989	-0.80944	-1.111671	-0.264897
Data403	-0.551461	-0.412807	-0.787162	-1.128354	-0.302332
Data404	-0.555327	-0.38117	-0.764782	-1.103431	-0.351568
Data405	-0.571603	-0.369574	-0.745861	-1.056331	-0.445157
Data406	-0.570077	-0.348313	-0.723888	-0.981053	-0.52369
Data407	-0.547595	-0.319626	-0.715038	-0.903639	-0.638031
Data408	-0.515043	-0.296025	-0.67689	-0.836805	-0.716157
Data409	-0.480049	-0.26276	-0.621653	-0.775565	-0.807304
Data410	-0.451972	-0.233768	-0.573739	-0.717276	-0.810966
Data411	-0.418911	-0.220645	-0.543526	-0.678518	-0.765393
Data412	-0.377813	-0.212202	-0.557768	-0.64037	-0.661224
Data413	-0.371405	-0.222883	-0.579538	-0.621653	-0.629892
Data414	-0.383103	-0.243534	-0.582386	-0.61799	-0.66041
Data415	-0.380967	-0.264591	-0.580555	-0.616363	-0.617685
Data416	-0.373541	-0.267847	-0.547392	-0.6009	-0.531421
Data417	-0.372524	-0.22797	-0.49541	-0.583607	-0.522876
Data418	-0.379848	-0.169579	-0.433356	-0.55787	-0.489103
Data419	-0.397752	-0.108339	-0.372727	-0.529793	-0.416673
Data420	-0.433153	-0.07131	-0.33519	-0.503853	-0.357671
Data421	-0.479337	-0.038249	-0.315353	-0.494392	-0.285649
Data422	-0.49897	-0.021871	-0.305893	-0.468961	-0.140383
Data423	-0.469571	-0.004985	-0.313725	-0.433865	-0.007324
Data424	-0.401211	0.037741	-0.352992	-0.399888	0.137128
Data425	-0.363673	0.072328	-0.41118	-0.365199	0.214033
Data426	-0.382086	0.075583	-0.461128	-0.325322	0.246179
Data427	-0.391343	0.078635	-0.473538	-0.273035	0.189619
Data428	-0.379238	0.065309	-0.468757	-0.216475	0.184736
Data429	-0.362046	0.048422	-0.424201	-0.159711	0.201012
Data430	-0.339666	0.05422	-0.379644	-0.122683	0.221764
Data431	-0.319117	0.07131	-0.316472	-0.104575	0.288497
Data432	-0.294296	0.113425	-0.272119	-0.122174	0.402024
Data433	-0.293075	0.126345	-0.257776	-0.138552	0.5066
Data434	-0.28392	0.096234	-0.249943	-0.150352	0.595712
Data435	-0.249027	0.06836	-0.2651	-0.157677	0.683197
Data436	-0.205488	0.071819	-0.28687	-0.167442	0.741792
Data437	-0.190738	0.054526	-0.289616	-0.163272	0.704356
Data438	-0.19674	0.018209	-0.282597	-0.176903	0.651052
Data439	-0.213525	-0.012105	-0.267643	-0.209761	0.570891
Data440	-0.22563	-0.024923	-0.255436	-0.23387	0.529386
Data441	-0.236006	-0.025635	-0.259505	-0.236617	0.439867
Data442	-0.225121	-0.015462	-0.271102	-0.232649	0.384934
Data443	-0.204369	0.005595	-0.316981	-0.256555	0.326747
Data444	-0.178124	0.0118	-0.381069	-0.287989	0.369472
Data445	-0.152794	0.003459	-0.444241	-0.340988	0.491951
Data446	-0.139366	-0.018718	-0.500598	-0.40233	0.527759
Data447	-0.126853	-0.042217	-0.56021	-0.442817	0.541594
Data448	-0.097556	-0.056255	-0.598154	-0.474047	0.50782
Data449	-0.082907	-0.04008	-0.600493	-0.500191	0.399583
Data450	-0.094606	-0.009766	-0.567534	-0.53193	0.259607
Data451	-0.107932	-0.000203	-0.51606	-0.571603	0.211592
Data452	-0.098878	-0.013123	-0.463773	-0.568043	0.212812
Data453	-0.108543	-0.03947	-0.407721	-0.558785	0.264897
Data454	-0.134076	-0.047506	-0.338852	-0.540271	0.359706
Data455	-0.131329	-0.02594	-0.27924	-0.520638	0.392259
Data456	-0.092775	0.018921	-0.224918	-0.499784	0.373134
Data457	-0.039775	0.053813	-0.196638	-0.489713	0.335698
Data458	-0.005595	0.045879	-0.186567	-0.460212	0.299484
Data459	-0.001526	0.029704	-0.170189	-0.413723	0.248213
Data460	0.018209	0.025228	-0.145571	-0.372015	0.19206
Data461	0.064393	0.015361	-0.099184	-0.335698	0.163984
Data462	0.082806	0.015259	-0.028077	-0.314438	0.154625
Data463	0.067038	0.023499	0.022685	-0.31047	0.118003
Data464	0.016988	0.056255	0.042013	-0.31281	0.056153
Data465	-0.029399	0.086366	0.045777	-0.304875	0.037029
Data466	-0.044048	0.102846	0.024923	-0.277816	0.047201
Data467	-0.04181	0.093792	-0.013937	-0.237736	0.06185
Data468	-0.031739	0.086468	-0.063274	-0.199995	0.062257
Data469	-0.011393	0.100913	-0.115256	-0.15554	0.142824
Data470	0.028687	0.139162	-0.146385	-0.134991	0.270186
Data471	0.04832	0.142519	-0.15198	-0.135602	0.323084
Data472	0.052084	0.126548	-0.137331	-0.142621	0.359299
Data473	0.03184	0.110679	-0.113731	-0.126853	0.459398
Data474	0.004578	0.100099	-0.075074	-0.106508	0.518807
Data475	0.005392	0.112917	-0.02004	-0.098166	0.550952
Data476	0.018718	0.144249	0.027873	-0.102744	0.575367
Data477	0.024313	0.181582	0.070192	-0.108644	0.624603
Data478	0.020651	0.213118	0.09013	-0.114544	0.657562
Data479	0.019023	0.221154	0.072226	-0.114036	0.738537
Data480	0.006307	0.228478	0.058289	-0.086671	0.741385
Data481	0.006816	0.243839	0.048422	-0.044963	0.788179
Data482	0.015462	0.276595	0.084942	-0.002543	0.823173
Data483	0.03713	0.295516	0.138755	0.042217	0.7894
Data484	0.06185	0.268152	0.160321	0.069479	0.793876
Data485	0.090537	0.205386	0.12136	0.074973	0.855726
Data486	0.113832	0.148928	0.05717	0.084332	0.859795
Data487	0.100506	0.110577	-0.007426	0.128176	0.841484
Data488	0.085756	0.113629	-0.060629	0.176903	0.826836
Data489	0.060019	0.130516	-0.112306	0.195214	0.76051
Data490	0.028178	0.119427	-0.161746	0.17965	0.708832
Data491	0.002035	0.102134	-0.221459	0.135093	0.669769
Data492	-0.039673	0.115256	-0.27273	0.072124	0.701508
Data493	-0.046794	0.133059	-0.309148	0.01648	0.778414
Data494	-0.016378	0.118715	-0.338852	-0.011495	0.877699
Data495	0.037842	0.090944	-0.35462	-0.051881	0.962743
Data496	0.083111	0.068767	-0.365911	-0.117189	0.942804
Data497	0.113832	0.069276	-0.375575	-0.169375	0.885837
Data498	0.146181	0.087689	-0.403754	-0.203657	0.766613
Data499	0.139976	0.101727	-0.456346	-0.235701	0.687266
Data500	0.136517	0.087282	-0.524198	-0.255945	0.634368
Data501	0.14964	0.059815	-0.542814	-0.2533	0.568449
Data502	0.153811	0.051575	-0.508736	-0.232446	0.50782
Data503	0.168358	0.042217	-0.445665	-0.208133	0.43946
Data504	0.194705	0.014445	-0.389512	-0.198062	0.437018
Data505	0.229903	0.00295	-0.335495	-0.201419	0.454108
Data506	0.260217	0.019226	-0.303655	-0.207624	0.48422
Data507	0.257369	0.034994	-0.274561	-0.206607	0.498461
Data508	0.240889	0.022075	-0.242517	-0.215864	0.486661
Data509	0.226444	0.010783	-0.229597	-0.244958	0.473233
Data510	0.208133	0.030315	-0.224816	-0.26744	0.4065
Data511	0.183617	0.042929	-0.234073	-0.264795	0.346278
Data512	0.159915	0.072531	-0.241906	-0.232141	0.229903
Data513	0.15849	0.106101	-0.238956	-0.189008	0.195722
Data514	0.168053	0.099387	-0.218509	-0.12726	0.196129
Data515	0.1826	0.09013	-0.174156	-0.062053	0.168867
Data516	0.198978	0.105999	-0.111798	-0.009461	0.151369
Data517	0.233361	0.131024	-0.083925	0.030416	0.138755
Data518	0.266931	0.145876	-0.083925	0.06541	0.128583
Data519	0.268152	0.16378	-0.096437	0.092063	0.110679
Data520	0.237939	0.177717	-0.096335	0.088909	0.109458
Data521	0.217797	0.162559	-0.112713	0.077821	0.137128
Data522	0.184431	0.128176	-0.110679	0.051677	0.115562
Data523	0.154116	0.105287	-0.080975	0.027365	0.148928
Data524	0.121665	0.126752	-0.030315	0.009766	0.236006
Data525	0.095013	0.174258	0.011495	0.002136	0.339361
Data526	0.056153	0.236108	0.040996	0.020447	0.491951
Data527	0.017497	0.280766	0.047812	0.0118	0.678314
Data528	-0.004171	0.299179	0.049439	0.001424	0.791435
Data529	-0.011393	0.312708	0.041098	-0.011495	0.82236
Data530	0.00061	0.337733	0.000102	-0.014343	0.85125
Data531	0.025432	0.358485	-0.079856	0.012919	0.919203
Data532	0.014445	0.374049	-0.145164	0.058798	0.95908
Data533	-0.025635	0.354721	-0.170392	0.098878	1.000992
Data534	-0.036316	0.329697	-0.169579	0.13611	0.978205
Data535	-0.012716	0.294296	-0.147707	0.165103	0.963149
Data536	0.016581	0.259607	-0.097963	0.169273	0.915948
Data537	0.037842	0.240075	-0.040386	0.162254	0.913914
Data538	0.046082	0.250451	-0.000712	0.154523	0.953384
Data539	0.043539	0.277307	0.016683	0.14435	0.955011
Data540	0.031434	0.26571	0.017192	0.131533	0.888279
Data541	0.038961	0.21678	-0.021566	0.111899	0.75522
Data542	0.075278	0.176089	-0.085044	0.097759	0.648203
Data543	0.089011	0.165306	-0.135398	0.095216	0.54729
Data544	0.083619	0.149437	-0.147809	0.109967	0.495206
Data545	0.063071	0.140586	-0.134686	0.101523	0.416266
Data546	0.026958	0.1237	-0.129702	0.080568	0.426846
Data547	-0.025127	0.098268	-0.14903	0.072531	0.489103
Data548	-0.053203	0.060833	-0.176191	0.072023	0.517586
Data549	-0.047913	0.038656	-0.225528	0.051982	0.562346
Data550	-0.028484	0.020752	-0.294296	0.013631	0.536711
Data551	0.008749	-0.003967	-0.362656	-0.021464	0.470385
Data552	0.039572	-0.020345	-0.419928	-0.063071	0.330002
Data553	0.048931	-0.037944	-0.488085	-0.10193	0.189619
Data554	0.068564	-0.069988	-0.557158	-0.131736	0.126141
Data555	0.087689	-0.10071	-0.589812	-0.168358	0.201826
Data556	0.078838	-0.10366	-0.592457	-0.190127	0.26449
Data557	0.060833	-0.107932	-0.568551	-0.212406	0.225427
Data558	0.034791	-0.118105	-0.52786	-0.230513	0.152997
Data559	0.01709	-0.142621	-0.489001	-0.206505	0.095623
Data560	-0.002645	-0.166629	-0.431627	-0.174563	0.091147
Data561	-0.042929	-0.171003	-0.343837	-0.137433	0.080161
Data562	-0.073752	-0.149742	-0.258895	-0.088401	-0.002441
Data563	-0.071819	-0.132245	-0.196434	-0.047608	-0.097658
Data564	-0.041708	-0.130719	-0.170698	-0.029297	-0.161542
Data565	-0.023804	-0.144554	-0.164899	-0.010885	-0.21444
Data566	-0.018616	-0.157677	-0.141604	0.004374	-0.274662
Data567	-0.0118	-0.171003	-0.112815	0.028585	-0.283207
Data568	-0.01709	-0.188805	-0.051372	0.061646	-0.245365
Data569	-0.047201	-0.192365	-0.000407	0.088604	-0.208337
Data570	-0.105694	-0.187177	0.042725	0.079245	-0.224613
Data571	-0.176191	-0.176903	0.074769	0.057984	-0.262862
Data572	-0.211897	-0.164391	0.076397	0.057476	-0.263269
Data573	-0.216576	-0.175784	0.059408	0.078126	-0.206709
Data574	-0.221663	-0.202233	0.027568	0.098472	-0.153811
Data575	-0.210473	-0.206099	-0.038453	0.119122	-0.09074
Data576	-0.196028	-0.172936	-0.088197	0.129091	0.030518
Data577	-0.183515	-0.106813	-0.125938	0.146792	0.150556
Data578	-0.165815	-0.066326	-0.162254	0.146894	0.288904
Data579	-0.149945	-0.063681	-0.194705	0.14018	0.438239
Data580	-0.171003	-0.061748	-0.194603	0.151369	0.549732
Data581	-0.187381	-0.036927	-0.162661	0.156863	0.613616
Data582	-0.165611	0.007731	-0.118207	0.128481	0.640879
Data583	-0.13784	0.050253	-0.073854	0.100303	0.650238
Data584	-0.125633	0.090842	-0.051169	0.091249	0.610768
Data585	-0.154625	0.133974	-0.042725	0.094809	0.627451
Data586	-0.212711	0.134585	-0.031434	0.093182	0.716157
Data587	-0.260115	0.120851	-0.016683	0.11017	0.747082
Data588	-0.26154	0.103456	-0.004679	0.135297	0.703543
Data589	-0.260115	0.115867	0.038249	0.148216	0.669362
Data590	-0.252486	0.122886	0.085756	0.146588	0.639251
Data591	-0.232242	0.094911	0.092571	0.146894	0.587167
Data592	-0.201826	0.030823	0.040487	0.161135	0.59734
Data593	-0.196129	-0.045981	-0.026856	0.213118	0.604664
Data594	-0.207319	-0.095928	-0.089214	0.279749	0.591643
Data595	-0.214644	-0.101015	-0.146283	0.343023	0.557463
Data596	-0.258081	-0.087485	-0.202335	0.365403	0.534269
Data597	-0.319727	-0.101116	-0.248519	0.354111	0.501717
Data598	-0.3947	-0.121055	-0.274255	0.329391	0.434984
Data599	-0.456855	-0.127159	-0.295618	0.278325	0.424811
Data600	-0.498156	-0.130007	-0.314641	0.231632	0.476081
Data601	-0.493477	-0.141909	-0.334783	0.212914	0.552987
Data602	-0.460822	-0.155845	-0.359706	0.199791	0.644948
Data603	-0.438646	-0.169986	-0.384019	0.18677	0.628265
Data604	-0.415452	-0.182294	-0.397854	0.187584	0.520027
Data605	-0.399176	-0.197553	-0.434577	0.173546	0.371506
Data606	-0.41118	-0.198062	-0.482083	0.138552	0.361741
Data607	-0.415452	-0.207624	-0.507515	0.103456	0.41179
Data608	-0.399074	-0.217899	-0.484525	0.065512	0.507413
Data609	-0.373439	-0.227156	-0.447293	0.04771	0.521248
Data610	-0.344447	-0.239668	-0.405483	0.050558	0.50253
Data611	-0.322271	-0.266626	-0.349025	0.044556	0.436611
Data612	-0.281275	-0.30223	-0.30396	0.02533	0.429287
Data613	-0.241296	-0.311386	-0.277002	0.004273	0.4065
Data614	-0.243432	-0.313115	-0.242008	-0.013326	0.330816
Data615	-0.2533	-0.327967	-0.198978	-0.051677	0.182294
Data616	-0.272933	-0.313115	-0.170291	-0.098472	0.043946
Data617	-0.30396	-0.28158	-0.157168	-0.108949	-0.006511
Data618	-0.315963	-0.272119	-0.170494	-0.098675	-0.034587
Data619	-0.300399	-0.250045	-0.16968	-0.072938	-0.066733
Data620	-0.286158	-0.237837	-0.141197	-0.023499	-0.083416
Data621	-0.274968	-0.246891	-0.074261	0.058696	-0.144045
Data622	-0.26215	-0.263981	0.001322	0.1237	-0.191653
Data623	-0.236718	-0.272119	0.053712	0.163373	-0.198978
Data624	-0.217899	-0.284835	0.052796	0.182294	-0.236006
Data625	-0.201521	-0.293278	0.016378	0.208743	-0.246993
Data626	-0.207726	-0.27924	-0.02828	0.234073	-0.218509
Data627	-0.231428	-0.251367	-0.068055	0.231835	-0.146487
Data628	-0.249434	-0.241194	-0.119732	0.218001	0.038249
Data629	-0.261031	-0.234582	-0.142824	0.202843	0.183515
Data630	-0.275883	-0.199588	-0.119732	0.184431	0.313725
Data631	-0.302942	-0.138959	-0.079754	0.138348	0.512296
Data632	-0.337733	-0.05656	-0.034384	0.081076	0.616871
Data633	-0.385646	-0.004578	-0.009359	0.037029	0.620534
Data634	-0.443325	0.015056	0.002035	0.003967	0.654714
Data635	-0.506193	0.034282	-0.001526	-0.0118	0.690115
Data636	-0.5361	0.048422	-0.01709	-0.020651	0.709239
Data637	-0.529285	0.067852	-0.04303	-0.035197	0.83416
Data638	-0.512296	0.10193	-0.087485	-0.030416	0.961929
Data639	-0.523181	0.120445	-0.118207	-0.028687	1.099463
