# Supplementary material for: Integration of MRI and somatosensory evoked potentials facilitate diagnosis of spinal cord compression
Source: Sci Rep. 2023 May 15;13:7861. doi: 10.1038/s41598-023-34832-2 (PMC10185544; doi:10.1038/s41598-023-34832-2)
Supplement: Supplementary file 3 — Supplementary Information 3. [file 41598_2023_34832_MOESM3_ESM.zip › Preoperative SSEP data/spinal cord compression group/3534968_2/3534968_2_Rt Tibial SEP_Cz'-Fpz_200829_101337.csv]

Index	1	2	3	4	5
Name	Cz'-Fpz	Cz'-Fpz	Cz'-Fpz	Cz'-Fpz	Cz'-Fpz
Time	2.01903E+13	2.01903E+13	2.01903E+13	2.01903E+13	2.01903E+13
Highcut	500	500	500	500	500
Lowcut	10	10	10	10	10
Period	0.000156	0.000156	0.000156	0.000156	0.000156
Averages	120	120	120	120	120
Int (mA)	34/33mA	34/33mA	34/34mA	34/33mA	34/34mA
Pulse Width (�gs)	200�s	200�s	200�s	200�s	200�s
Rep Rate (Hz)	2.66Hz	2.66Hz	2.66Hz	2.66Hz	2.66Hz
Data0	-0.51372	-0.083619	-0.228885	-0.401211	0.069174
Data1	-3.192798	-2.704102	-2.78996	-2.94784	-2.502276
Data2	-5.94288	-5.644617	-5.56527	-5.785611	-5.169553
Data3	-2.539508	-1.926909	-2.252842	-2.391597	-1.65245
Data4	-0.419725	0.049236	-0.168867	-0.283207	0.044556
Data5	-0.537728	-0.213016	-0.393683	-0.492561	-0.321864
Data6	-0.740164	-0.470181	-0.690318	-0.711681	-0.537728
Data7	-0.825208	-0.576994	-0.81239	-0.782483	-0.541594
Data8	-0.8012	-0.546476	-0.784314	-0.731823	-0.41179
Data9	-0.691742	-0.431932	-0.677501	-0.634165	-0.224816
Data10	-0.552987	-0.325933	-0.570687	-0.517383	-0.044556
Data11	-0.418911	-0.223596	-0.504768	-0.424608	0.114341
Data12	-0.34343	-0.10193	-0.438646	-0.392055	0.244755
Data13	-0.304163	0.009766	-0.358892	-0.294397	0.337936
Data14	-0.292566	0.080161	-0.27568	-0.180667	0.376796
Data15	-0.286056	0.11902	-0.209557	-0.137535	0.379848
Data16	-0.2592	0.119834	-0.168053	-0.105389	0.366217
Data17	-0.232751	0.118003	-0.148725	-0.063884	0.377
Data18	-0.217695	0.092164	-0.143638	-0.02767	0.387986
Data19	-0.200402	0.05066	-0.149335	0.009766	0.402635
Data20	-0.184939	0.020345	-0.15727	0.025635	0.403652
Data21	-0.168256	-0.000814	-0.172529	-0.019735	0.393683
Data22	-0.179446	-0.02177	-0.179243	-0.081788	0.369268
Data23	-0.222375	-0.05717	-0.202233	-0.143231	0.336716
Data24	-0.279545	-0.081788	-0.224613	-0.189822	0.299484
Data25	-0.317795	-0.093589	-0.218306	-0.190026	0.257776
Data26	-0.333664	-0.104779	-0.199181	-0.14669	0.234379
Data27	-0.346075	-0.09603	-0.172936	-0.121055	0.232141
Data28	-0.347295	-0.066936	-0.156659	-0.131838	0.23743
Data29	-0.328781	-0.029094	-0.138959	-0.16846	0.22502
Data30	-0.297449	-0.001017	-0.128786	-0.215457	0.213016
Data31	-0.267948	-0.009766	-0.132448	-0.231734	0.239465
Data32	-0.235192	-0.026449	-0.141807	-0.224206	0.28748
Data33	-0.231734	-0.042522	-0.133262	-0.212202	0.319829
Data34	-0.233972	-0.086875	-0.114544	-0.19674	0.329391
Data35	-0.257369	-0.1355	-0.111086	-0.195722	0.335495
Data36	-0.285039	-0.165611	-0.123089	-0.214237	0.333664
Data37	-0.296228	-0.172325	-0.116579	-0.241906	0.310674
Data38	-0.285039	-0.15727	-0.109458	-0.276087	0.292973
Data39	-0.264897	-0.131634	-0.10783	-0.320643	0.288904
Data40	-0.25452	-0.077719	-0.099489	-0.364996	0.284835
Data41	-0.246179	0.002238	-0.066122	-0.38819	0.278731
Data42	-0.230106	0.04476	-0.027466	-0.390021	0.280563
Data43	-0.221561	0.053712	-0.000814	-0.383917	0.279138
Data44	-0.209964	0.060222	-0.00061	-0.380865	0.270797
Data45	-0.193281	0.075074	-0.00529	-0.355637	0.258386
Data46	-0.17497	0.075481	-0.004476	-0.325119	0.235192
Data47	-0.159101	0.038249	0.013021	-0.297856	0.212202
Data48	-0.150963	-0.02299	0.01648	-0.284225	0.199791
Data49	-0.135093	-0.057577	-0.007731	-0.286259	0.219526
Data50	-0.126752	-0.074261	-0.019532	-0.27039	0.257776
Data51	-0.135297	-0.10722	-0.001424	-0.2533	0.282597
Data52	-0.140383	-0.1473	0.009359	-0.216678	0.282394
Data53	-0.138755	-0.173749	0.020956	-0.168053	0.244958
Data54	-0.1296	-0.180056	0.011393	-0.11841	0.162966
Data55	-0.107017	-0.177005	-0.022583	-0.09074	0.085654
Data56	-0.083619	-0.163577	-0.064088	-0.099896	0.047812
Data57	-0.067343	-0.148318	-0.094809	-0.124921	0.033163
Data58	-0.071616	-0.118613	-0.100913	-0.146283	0.053101
Data59	-0.10783	-0.077719	-0.095623	-0.156049	0.099082
Data60	-0.139162	-0.036215	-0.073243	-0.153201	0.147707
Data61	-0.156863	0.007528	-0.050456	-0.143638	0.162356
Data62	-0.163984	0.055746	-0.032146	-0.105389	0.137128
Data63	-0.154014	0.068767	-0.032146	-0.060019	0.12431
Data64	-0.103558	0.041301	-0.052288	-0.000203	0.14608
Data65	-0.064495	0.018921	-0.076905	0.053915	0.196943
Data66	-0.06185	0.018311	-0.102948	0.056153	0.261845
Data67	-0.060019	0.009155	-0.120241	0.001628	0.284835
Data68	-0.069988	0.003866	-0.129803	-0.061646	0.25981
Data69	-0.077719	0.02238	-0.132041	-0.10722	0.200198
Data70	-0.07955	0.059815	-0.10783	-0.109662	0.158897
Data71	-0.111899	0.068971	-0.074871	-0.09074	0.136924
Data72	-0.138145	0.066936	-0.060222	-0.060833	0.134686
Data73	-0.137331	0.083213	-0.071005	-0.028484	0.159915
Data74	-0.111899	0.097454	-0.087689	-0.016073	0.201419
Data75	-0.084433	0.115969	-0.073243	-0.016887	0.250858
Data76	-0.082399	0.126345	-0.040284	-0.021363	0.288497
Data77	-0.104372	0.126548	-0.024821	-0.014242	0.31637
Data78	-0.114341	0.129193	-0.012614	0.026449	0.323898
Data79	-0.102744	0.110475	0.010173	0.074871	0.329798
Data80	-0.072023	0.074871	0.015259	0.09074	0.351771
Data81	-0.03947	0.062867	-0.004883	0.077923	0.35462
Data82	-0.032959	0.082195	-0.013835	0.039877	0.345464
Data83	-0.036825	0.101727	-0.001221	0.013021	0.347702
Data84	-0.05717	0.126955	0.006917	-0.004883	0.374762
Data85	-0.082806	0.154625	0.028687	-0.029704	0.3888
Data86	-0.097454	0.159304	0.065105	-0.049439	0.38819
Data87	-0.104779	0.160321	0.074667	-0.069988	0.370489
Data88	-0.109458	0.163373	0.088706	-0.056967	0.367641
Data89	-0.105796	0.173546	0.10661	-0.007731	0.357265
Data90	-0.066122	0.177005	0.117393	0.039267	0.333257
Data91	-0.016276	0.204267	0.102744	0.06775	0.304774
Data92	0.021566	0.217288	0.079347	0.071616	0.288294
Data93	0.047812	0.226647	0.05127	0.08484	0.271407
Data94	0.060833	0.235396	0.033773	0.098065	0.242924
Data95	0.050456	0.234379	0.034384	0.107424	0.239872
Data96	-0.003662	0.194705	0.034384	0.122479	0.2474
Data97	-0.089316	0.1473	0.052491	0.127362	0.258793
Data98	-0.165611	0.122479	0.071616	0.117596	0.268966
Data99	-0.212406	0.113527	0.075278	0.098472	0.267745
Data100	-0.213219	0.114544	0.085451	0.06124	0.263066
Data101	-0.179039	0.122479	0.095623	0.042725	0.26978
Data102	-0.143842	0.139976	0.093182	0.040487	0.26978
Data103	-0.122479	0.162966	0.068564	0.031128	0.249841
Data104	-0.132652	0.178429	0.053915	0.020345	0.208133
Data105	-0.159711	0.175784	0.044353	0.008342	0.173139
Data106	-0.201216	0.198978	0.043946	0.003255	0.156049
Data107	-0.228682	0.232751	0.076499	0.003662	0.149538
Data108	-0.222782	0.232954	0.118003	0.020752	0.154218
Data109	-0.211185	0.19674	0.12431	0.035604	0.195722
Data110	-0.191043	0.132855	0.10783	0.055746	0.233158
Data111	-0.177005	0.082195	0.07365	0.083213	0.235396
Data112	-0.184126	0.060019	0.026856	0.099692	0.220951
Data113	-0.177412	0.050863	-0.019532	0.098878	0.220137
Data114	-0.172529	0.032553	-0.051067	0.088095	0.215457
Data115	-0.174156	0.031332	-0.051881	0.07365	0.183108
Data116	-0.17497	0.01648	-0.056357	0.05656	0.15788
Data117	-0.171918	-0.024618	-0.08952	0.016276	0.152997
Data118	-0.17965	-0.039877	-0.137331	-0.034994	0.148725
Data119	-0.201419	-0.014649	-0.162153	-0.049439	0.147911
Data120	-0.230716	0.016276	-0.158897	-0.033773	0.164391
Data121	-0.249231	0.046998	-0.106406	0.001424	0.147911
Data122	-0.241296	0.087282	-0.051881	0.058391	0.111696
Data123	-0.221968	0.114748	-0.025635	0.126141	0.082602
Data124	-0.211999	0.108848	-0.03357	0.187991	0.086061
Data125	-0.200809	0.067343	-0.041098	0.232954	0.102948
Data126	-0.153404	0.038656	-0.048829	0.26978	0.142621
Data127	-0.104779	0.049643	-0.05717	0.277714	0.176394
Data128	-0.063274	0.083619	-0.07894	0.237227	0.179243
Data129	-0.064291	0.100913	-0.108441	0.167849	0.16378
Data130	-0.102541	0.092775	-0.123903	0.103354	0.159711
Data131	-0.142214	0.086671	-0.124514	0.077109	0.148114
Data132	-0.171715	0.057781	-0.089723	0.103965	0.147504
Data133	-0.180056	0.013021	-0.026856	0.165001	0.160932
Data134	-0.171308	0.024008	0.013631	0.205895	0.182701
Data135	-0.149335	0.07365	0.022176	0.21444	0.185753
Data136	-0.115969	0.105999	0.007324	0.196536	0.178022
Data137	-0.09542	0.130007	-0.002645	0.16846	0.165611
Data138	-0.081178	0.149335	-0.022787	0.161746	0.176394
Data139	-0.050253	0.15727	-0.040894	0.173139	0.180667
Data140	-0.025228	0.127362	-0.049236	0.181277	0.163373
Data141	-0.02238	0.05066	-0.042929	0.200809	0.142011
Data142	-0.033773	-0.028687	-0.025228	0.213423	0.140993
Data143	-0.052898	-0.070395	-0.008749	0.196536	0.135093
Data144	-0.087078	-0.073243	0.012207	0.150352	0.119427
Data145	-0.116782	-0.039267	0.018921	0.105999	0.104982
Data146	-0.115358	0.014038	0.015462	0.069988	0.094809
Data147	-0.114544	0.094402	0.015259	0.04537	0.09542
Data148	-0.109255	0.155439	0.020752	0.043539	0.103761
Data149	-0.131228	0.184939	0.019125	0.059002	0.113731
Data150	-0.181684	0.189415	-0.000407	0.100303	0.107627
Data151	-0.218306	0.18616	-0.016276	0.142824	0.082602
Data152	-0.229496	0.171715	-0.027059	0.171511	0.045574
Data153	-0.231123	0.136517	-0.026246	0.196536	-0.006714
Data154	-0.238244	0.115969	-0.017497	0.186567	-0.069174
Data155	-0.251469	0.109458	-0.02177	0.144249	-0.103151
Data156	-0.243331	0.109662	-0.032553	0.102744	-0.089113
Data157	-0.259403	0.092368	-0.027263	0.080568	-0.05005
Data158	-0.301925	0.035808	-0.00529	0.066733	-0.030518
Data159	-0.340581	-0.037029	0.003255	0.082399	-0.032756
Data160	-0.346685	-0.082806	-0.004476	0.127972	-0.044963
Data161	-0.325119	-0.115969	-0.018514	0.174156	-0.091147
Data162	-0.286056	-0.153811	-0.066529	0.19735	-0.136924
Data163	-0.23153	-0.18026	-0.124921	0.190433	-0.175377
Data164	-0.176598	-0.182294	-0.168053	0.165611	-0.192874
Data165	-0.17965	-0.168867	-0.189212	0.154421	-0.183719
Data166	-0.197757	-0.155642	-0.182701	0.162966	-0.164391
Data167	-0.226037	-0.135907	-0.155439	0.175377	-0.162966
Data168	-0.244551	-0.100506	-0.131024	0.195112	-0.189212
Data169	-0.214033	-0.085247	-0.126548	0.244551	-0.212202
Data170	-0.164391	-0.100506	-0.152387	0.313929	-0.209761
Data171	-0.115155	-0.131634	-0.192874	0.380662	-0.188602
Data172	-0.078126	-0.149945	-0.233158	0.422166	-0.143638
Data173	-0.054322	-0.180463	-0.261641	0.40589	-0.085654
Data174	-0.03357	-0.216678	-0.270797	0.340378	-0.05717
Data175	-0.03418	-0.242924	-0.285242	0.278731	-0.06185
Data176	-0.039063	-0.23682	-0.282394	0.235599	-0.082602
Data177	-0.042115	-0.236413	-0.259607	0.230513	-0.092978
Data178	-0.058595	-0.263269	-0.240279	0.250045	-0.093385
Data179	-0.076092	-0.278325	-0.243941	0.288701	-0.083416
Data180	-0.073243	-0.272831	-0.253503	0.311691	-0.051474
Data181	-0.064902	-0.251469	-0.234379	0.321864	-0.013428
Data182	-0.049846	-0.229496	-0.184736	0.322474	0.009562
Data183	-0.038656	-0.232954	-0.151166	0.315557	0.039063
Data184	-0.034384	-0.235803	-0.15788	0.323084	0.06775
Data185	-0.022583	-0.250248	-0.16907	0.352789	0.102744
Data186	0.023397	-0.274866	-0.161949	0.374355	0.144045
Data187	0.071005	-0.294397	-0.15849	0.371099	0.183312
Data188	0.097454	-0.266931	-0.164797	0.361944	0.204674
Data189	0.102134	-0.215457	-0.154625	0.355637	0.210168
Data190	0.056153	-0.167239	-0.145876	0.348109	0.205692
Data191	0.00061	-0.133059	-0.156456	0.354823	0.201012
Data192	-0.036011	-0.099082	-0.17497	0.336512	0.199995
Data193	-0.042318	-0.065512	-0.173953	0.298466	0.189008
Data194	-0.030925	-0.043336	-0.130617	0.269983	0.160321
Data195	-0.035604	-0.041505	-0.06836	0.277714	0.137942
Data196	-0.052491	-0.044556	-0.027059	0.314539	0.112306
Data197	-0.055339	-0.0177	-0.018921	0.335292	0.085044
Data198	-0.045167	0.014242	-0.049643	0.328781	0.066733
Data199	-0.02889	0.038453	-0.079957	0.314539	0.064698
Data200	-0.031942	0.070802	-0.109051	0.320439	0.052694
Data201	-0.053101	0.089927	-0.123903	0.340988	0.027873
Data202	-0.091351	0.076092	-0.116782	0.359299	0.026856
Data203	-0.155439	0.032349	-0.10071	0.360723	0.02828
Data204	-0.219526	-0.014852	-0.087282	0.340988	0.016073
Data205	-0.250451	-0.049643	-0.080771	0.308436	0.004273
Data206	-0.240279	-0.059815	-0.063071	0.25981	0.008342
Data207	-0.203454	-0.047201	-0.028077	0.212202	0.020142
Data208	-0.153811	-0.02889	0.006307	0.183719	0.008342
Data209	-0.106813	-0.01709	0.019938	0.154828	-0.019938
Data210	-0.06775	-0.007528	0.014649	0.117596	-0.058595
Data211	-0.05595	-0.018514	0.012207	0.092978	-0.105186
Data212	-0.071005	-0.020956	0.004069	0.066326	-0.123293
Data213	-0.080568	0.002035	0.029297	0.05127	-0.125531
Data214	-0.064088	0.019125	0.089723	0.046591	-0.112306
Data215	-0.04537	0.00529	0.126955	0.051474	-0.086468
Data216	-0.060222	-0.023804	0.134483	0.065919	-0.043539
Data217	-0.074057	-0.053915	0.113731	0.084026	-0.013835
Data218	-0.066122	-0.078126	0.077516	0.113324	-0.007731
Data219	-0.03947	-0.090944	0.049846	0.148725	-0.015056
Data220	-0.021566	-0.123293	0.037029	0.177208	-0.015259
Data221	-0.008952	-0.154218	0.045981	0.203657	-0.025432
Data222	-0.009359	-0.166425	0.050456	0.22502	-0.047608
Data223	-0.000814	-0.199995	0.014445	0.247196	-0.053305
Data224	0.019938	-0.24862	-0.046591	0.24862	-0.049846
Data225	0.026449	-0.255741	-0.081788	0.239465	-0.046387
Data226	0.025432	-0.23092	-0.070598	0.23682	-0.032146
Data227	0.032553	-0.201826	-0.026042	0.234989	-0.012614
Data228	0.030111	-0.163577	0.026246	0.244144	-0.016276
Data229	0.048219	-0.127972	0.059408	0.282801	-0.023194
Data230	0.069174	-0.096437	0.076092	0.340174	-0.023397
Data231	0.073854	-0.087078	0.08423	0.390631	0.003662
Data232	0.107627	-0.095013	0.087485	0.447801	0.049439
Data233	0.161135	-0.093792	0.082195	0.468757	0.093792
Data234	0.216068	-0.076092	0.059205	0.450039	0.107424
Data235	0.248213	-0.056357	0.037435	0.393683	0.089927
Data236	0.229089	-0.056764	0.009969	0.314946	0.06185
Data237	0.188602	-0.058188	-0.003662	0.255945	0.039673
Data238	0.154625	-0.044963	0.01058	0.245162	0.02238
Data239	0.14018	-0.061646	0.035197	0.285649	0.012004
Data240	0.152997	-0.082806	0.077516	0.339564	0.013224
Data241	0.155642	-0.06124	0.117189	0.388393	0.024821
Data242	0.158694	-0.027263	0.136517	0.408128	0.031128
Data243	0.138552	0.013224	0.157066	0.392869	0.002035
Data244	0.123089	0.031332	0.167646	0.373337	-0.010986
Data245	0.117189	0.048829	0.165815	0.363368	0.002848
Data246	0.115765	0.048625	0.16378	0.370286	0.038046
Data247	0.132855	0.020142	0.161542	0.390428	0.055136
Data248	0.131838	-0.026449	0.145469	0.418708	0.071005
Data249	0.114341	-0.047812	0.11902	0.428066	0.092775
Data250	0.101116	-0.026652	0.112306	0.410773	0.109865
Data251	0.092978	0.01709	0.123089	0.376593	0.112306
Data252	0.094809	0.076092	0.133669	0.323898	0.105796
Data253	0.109051	0.167035	0.141197	0.283614	0.111899
Data254	0.124921	0.266321	0.162966	0.243941	0.09542
Data255	0.144249	0.339564	0.193891	0.206302	0.08952
Data256	0.14669	0.389003	0.216475	0.181888	0.109458
Data257	0.150963	0.425828	0.244551	0.192874	0.130617
Data258	0.177208	0.445767	0.265304	0.220544	0.144452
Data259	0.224613	0.464688	0.302739	0.260624	0.165204
Data260	0.280766	0.475471	0.365403	0.30457	0.160525
Data261	0.31637	0.482795	0.410976	0.305587	0.16378
Data262	0.342006	0.498054	0.454922	0.301722	0.209964
Data263	0.364996	0.541187	0.507413	0.32634	0.30518
Data264	0.382086	0.579232	0.596729	0.376593	0.417283
Data265	0.407314	0.580453	0.707001	0.435391	0.515145
Data266	0.448005	0.586557	0.799573	0.517789	0.587981
Data267	0.515348	0.598561	0.868747	0.599985	0.60853
Data268	0.599985	0.631927	0.880954	0.669973	0.60324
Data269	0.684011	0.661224	0.860812	0.727347	0.617278
Data270	0.76702	0.704153	0.843112	0.780245	0.629892
Data271	0.838839	0.759899	0.835991	0.824394	0.646169
Data272	0.878513	0.816256	0.838025	0.874647	0.681773
Data273	0.90191	0.874037	0.864678	0.933242	0.73345
Data274	0.915948	0.93609	0.901706	1.001399	0.773124
Data275	0.941583	0.984512	0.946263	1.073828	0.781058
Data276	0.98024	1.010758	0.99143	1.164975	0.804252
Data277	1.042903	1.006485	1.020116	1.265685	0.851047
Data278	1.102312	1.000992	1.029272	1.355205	0.905979
Data279	1.137916	0.99204	1.027848	1.402406	0.963556
Data280	1.165382	0.99733	1.024999	1.397726	1.015844
Data281	1.191221	0.99855	1.013403	1.357036	1.052669
Data282	1.226012	0.983902	1.010351	1.312683	1.063249
Data283	1.270568	0.983902	1.023168	1.287861	1.062638
Data284	1.271789	0.981257	1.040462	1.297831	1.069556
Data285	1.253071	0.97027	1.056738	1.347473	1.070573
Data286	1.234964	0.97495	1.046159	1.377381	1.072608
Data287	1.235167	0.999568	1.02683	1.361105	1.080339
Data288	1.240253	1.032324	1.035579	1.335877	1.112688
Data289	1.227029	1.047786	1.078508	1.321635	1.159686
Data290	1.22825	1.045752	1.101701	1.3137	1.208718
Data291	1.235981	1.054907	1.106177	1.320821	1.240457
Data292	1.24066	1.062231	1.106991	1.346456	1.262837
Data293	1.272196	1.029882	1.107398	1.351949	1.269958
Data294	1.30251	1.002416	1.092953	1.345642	1.264871
Data295	1.306986	0.996719	1.077897	1.333232	1.234557
Data296	1.274637	0.991226	1.063859	1.309631	1.195697
Data297	1.203225	0.993057	1.046769	1.278503	1.153786
Data298	1.110653	0.999364	1.025203	1.242288	1.098039
Data299	1.034765	0.99794	1.00913	1.203632	1.041683
Data300	0.978205	0.994074	0.996312	1.164569	0.989598
Data301	0.929376	0.99204	0.990819	1.117164	0.951553
Data302	0.899265	0.982071	1.004247	1.103736	0.913507
Data303	0.910048	0.963149	1.023982	1.07098	0.857964
Data304	0.928766	0.972101	1.009333	1.00974	0.785738
Data305	0.933852	0.958673	0.978205	0.949518	0.723888
Data306	0.9249	0.932835	0.929173	0.885023	0.674652
Data307	0.882785	0.884616	0.853488	0.817273	0.611378
Data308	0.807711	0.806083	0.788179	0.767427	0.543425
Data309	0.71046	0.691539	0.728567	0.714733	0.482389
Data310	0.585946	0.565194	0.679128	0.6539	0.425422
Data311	0.492561	0.485644	0.62501	0.568043	0.371303
Data312	0.407111	0.431322	0.557463	0.477506	0.328374
Data313	0.362961	0.397752	0.516772	0.395717	0.28809
Data314	0.346482	0.382493	0.485237	0.313929	0.248417
Data315	0.330205	0.369675	0.452684	0.258793	0.209964
Data316	0.317795	0.346888	0.4065	0.206302	0.153811
Data317	0.287887	0.321864	0.339971	0.128583	0.071005
Data318	0.231123	0.2769	0.251265	0.040691	-0.017294
Data319	0.158083	0.248213	0.180056	-0.044353	-0.093182
Data320	0.087892	0.228072	0.155032	-0.143638	-0.158694
Data321	0.058391	0.179039	0.133669	-0.223799	-0.209761
Data322	0.02828	0.111696	0.066733	-0.287073	-0.224206
Data323	-0.001831	0.02767	-0.037435	-0.352992	-0.221154
Data324	-0.042115	-0.043539	-0.133262	-0.398159	-0.256758
Data325	-0.085654	-0.102744	-0.194095	-0.411587	-0.316777
Data326	-0.10661	-0.154218	-0.232547	-0.381476	-0.345871
Data327	-0.137128	-0.217492	-0.2592	-0.347092	-0.37822
Data328	-0.166425	-0.268152	-0.286259	-0.319219	-0.433356
Data329	-0.205895	-0.319422	-0.352382	-0.31576	-0.479337
Data330	-0.228885	-0.375168	-0.455126	-0.350347	-0.498054
Data331	-0.269169	-0.422166	-0.58147	-0.408738	-0.525317
Data332	-0.333257	-0.439663	-0.651662	-0.466519	-0.537931
Data333	-0.410976	-0.462043	-0.684011	-0.503955	-0.534066
Data334	-0.46774	-0.489103	-0.678111	-0.524503	-0.553801
Data335	-0.498665	-0.50192	-0.663666	-0.521859	-0.586353
Data336	-0.490527	-0.50192	-0.654714	-0.517789	-0.61504
Data337	-0.471809	-0.506803	-0.663055	-0.497037	-0.629486
Data338	-0.451667	-0.522265	-0.688691	-0.462043	-0.62033
Data339	-0.408535	-0.554004	-0.711274	-0.441291	-0.599985
Data340	-0.363775	-0.559294	-0.733857	-0.446988	-0.589405
Data341	-0.348109	-0.54607	-0.754203	-0.469774	-0.611989
Data342	-0.356858	-0.535083	-0.772513	-0.521045	-0.635589
Data343	-0.401617	-0.550342	-0.780855	-0.592864	-0.658376
Data344	-0.458788	-0.569467	-0.764579	-0.652476	-0.669973
Data345	-0.515145	-0.598357	-0.745047	-0.680552	-0.679332
Data346	-0.548104	-0.635996	-0.711681	-0.667328	-0.684825
Data347	-0.551563	-0.645762	-0.657969	-0.648814	-0.681977
Data348	-0.543832	-0.611989	-0.598357	-0.633351	-0.67628
Data349	-0.514941	-0.579232	-0.556039	-0.640065	-0.678925
Data350	-0.49541	-0.549325	-0.521452	-0.644338	-0.696218
Data351	-0.494392	-0.519214	-0.513517	-0.633148	-0.710257
Data352	-0.481575	-0.507413	-0.50192	-0.607716	-0.714733
Data353	-0.462247	-0.521655	-0.476895	-0.579029	-0.725312
Data354	-0.44536	-0.589202	-0.462247	-0.551563	-0.736502
Data355	-0.44475	-0.668345	-0.459398	-0.533048	-0.706391
Data356	-0.457567	-0.701305	-0.466926	-0.542814	-0.685028
Data357	-0.484423	-0.687063	-0.443936	-0.583505	-0.682994
Data358	-0.516162	-0.65451	-0.400193	-0.633961	-0.702729
Data359	-0.545459	-0.607919	-0.373337	-0.686859	-0.714122
Data360	-0.564584	-0.524097	-0.350551	-0.727143	-0.71046
Data361	-0.567839	-0.459195	-0.323288	-0.768851	-0.71575
Data362	-0.572519	-0.429084	-0.294804	-0.793062	-0.728974
Data363	-0.592864	-0.404262	-0.30396	-0.801811	-0.757458
Data364	-0.590016	-0.37822	-0.308436	-0.797538	-0.770479
Data365	-0.578012	-0.357875	-0.319626	-0.795097	-0.794893
Data366	-0.568856	-0.346685	-0.314132	-0.797131	-0.834567
Data367	-0.565805	-0.353806	-0.302129	-0.808932	-0.875868
Data368	-0.564584	-0.379034	-0.295415	-0.841688	-0.892144
Data369	-0.558684	-0.395107	-0.309046	-0.87302	-0.872002
Data370	-0.589405	-0.393276	-0.342412	-0.886447	-0.819308
Data371	-0.643524	-0.415859	-0.363979	-0.897841	-0.785738
Data372	-0.69988	-0.444546	-0.369879	-0.886447	-0.754406
Data373	-0.745658	-0.459398	-0.373948	-0.855522	-0.752575
Data374	-0.740571	-0.478319	-0.396938	-0.826429	-0.769258
Data375	-0.701508	-0.510669	-0.443325	-0.805066	-0.802625
Data376	-0.6539	-0.543221	-0.489509	-0.805473	-0.830498
Data377	-0.618092	-0.54607	-0.525928	-0.816052	-0.868137
Data378	-0.621144	-0.532845	-0.538949	-0.826836	-0.874851
Data379	-0.656341	-0.507006	-0.549935	-0.819104	-0.844129
Data380	-0.702525	-0.461433	-0.554411	-0.792655	-0.810152
Data381	-0.733654	-0.428066	-0.554208	-0.756441	-0.793062
Data382	-0.733247	-0.414638	-0.564177	-0.696829	-0.793469
Data383	-0.708832	-0.432746	-0.590422	-0.624196	-0.790417
Data384	-0.671194	-0.447395	-0.619923	-0.556649	-0.773734
Data385	-0.646169	-0.460619	-0.635996	-0.522876	-0.753592
Data386	-0.607513	-0.478726	-0.629689	-0.520027	-0.720633
Data387	-0.555632	-0.503141	-0.610157	-0.533862	-0.690725
Data388	-0.535897	-0.527555	-0.583912	-0.553597	-0.684825
Data389	-0.512907	-0.519214	-0.537728	-0.546476	-0.693777
Data390	-0.496427	-0.502124	-0.480151	-0.515958	-0.706798
Data391	-0.49012	-0.529997	-0.436611	-0.466112	-0.720633
Data392	-0.494596	-0.544849	-0.41708	-0.419318	-0.708426
Data393	-0.50131	-0.518807	-0.426439	-0.399379	-0.673228
Data394	-0.475064	-0.47364	-0.407721	-0.392869	-0.633758
Data395	-0.453702	-0.434373	-0.345668	-0.390834	-0.588388
Data396	-0.436815	-0.413214	-0.258996	-0.392869	-0.535897
Data397	-0.404059	-0.406093	-0.211999	-0.389003	-0.465298
Data398	-0.360316	-0.392665	-0.192264	-0.371099	-0.409349
Data399	-0.289108	-0.408128	-0.167035	-0.352992	-0.376389
Data400	-0.21505	-0.426235	-0.145876	-0.343837	-0.357061
Data401	-0.178836	-0.409959	-0.135093	-0.356858	-0.34933
Data402	-0.16317	-0.353399	-0.115562	-0.379238	-0.338343
Data403	-0.176598	-0.299891	-0.08423	-0.389207	-0.334885
Data404	-0.21912	-0.254317	-0.047201	-0.389003	-0.327764
Data405	-0.266524	-0.198367	-0.012614	-0.377406	-0.310674
Data406	-0.311284	-0.144859	0.027873	-0.371099	-0.298263
Data407	-0.325322	-0.097658	0.073854	-0.352382	-0.302332
Data408	-0.32634	-0.067343	0.133872	-0.315963	-0.308843
Data409	-0.312098	-0.05717	0.178836	-0.268762	-0.326747
Data410	-0.290125	-0.017497	0.200605	-0.241906	-0.347295
Data411	-0.25452	0.034791	0.184736	-0.248213	-0.364589
Data412	-0.214237	0.058391	0.161135	-0.264693	-0.368455
Data413	-0.184736	0.081381	0.138755	-0.255741	-0.370082
Data414	-0.172122	0.098675	0.114748	-0.237227	-0.371099
Data415	-0.189212	0.066733	0.09074	-0.218102	-0.355433
Data416	-0.252282	-0.013224	0.068971	-0.201419	-0.340785
Data417	-0.325933	-0.081178	0.057577	-0.211388	-0.342616
Data418	-0.37822	-0.116579	0.039063	-0.262252	-0.342412
Data419	-0.399379	-0.121665	0.01648	-0.334274	-0.337326
Data420	-0.386765	-0.098268	0.020752	-0.393479	-0.336512
Data421	-0.351161	-0.048015	0.021973	-0.431322	-0.340174
Data422	-0.304163	-0.016276	0.010986	-0.425015	-0.354823
Data423	-0.284021	-0.016683	-0.019938	-0.386562	-0.37232
Data424	-0.298466	-0.051881	-0.060222	-0.358078	-0.400193
Data425	-0.352178	-0.068157	-0.105796	-0.335698	-0.419725
Data426	-0.421556	-0.031128	-0.128786	-0.333664	-0.424811
Data427	-0.465298	0.002848	-0.124107	-0.336919	-0.411994
Data428	-0.472419	-0.003255	-0.114544	-0.336309	-0.38819
Data429	-0.480557	-0.038453	-0.150149	-0.338954	-0.324305
Data430	-0.463264	-0.087689	-0.196536	-0.335902	-0.261031
Data431	-0.429694	-0.121055	-0.255131	-0.311894	-0.236413
Data432	-0.402635	-0.140993	-0.287277	-0.274662	-0.238244
Data433	-0.38819	-0.152794	-0.29399	-0.228478	-0.24862
Data434	-0.379848	-0.170901	-0.289718	-0.183515	-0.272424
Data435	-0.354213	-0.172122	-0.295618	-0.148318	-0.30396
Data436	-0.324712	-0.170901	-0.331426	-0.122683	-0.324305
Data437	-0.294194	-0.194909	-0.4124	-0.124717	-0.327357
Data438	-0.292363	-0.200198	-0.492358	-0.137535	-0.322677
Data439	-0.286259	-0.175987	-0.512093	-0.142621	-0.312505
Data440	-0.261845	-0.17497	-0.495613	-0.155032	-0.299891
Data441	-0.232751	-0.182091	-0.442919	-0.143028	-0.311081
Data442	-0.180056	-0.171104	-0.390428	-0.113934	-0.320643
Data443	-0.122072	-0.145673	-0.349533	-0.06836	-0.30986
Data444	-0.078126	-0.145673	-0.331019	-0.027059	-0.274255
Data445	-0.029297	-0.188805	-0.325119	0.012411	-0.218102
Data446	0.031128	-0.224002	-0.318608	0.042929	-0.159915
Data447	0.079347	-0.226444	-0.324712	0.053101	-0.139569
Data448	0.109865	-0.200809	-0.337936	0.035604	-0.173749
Data449	0.101523	-0.177818	-0.330816	-0.004476	-0.207726
Data450	0.06714	-0.165204	-0.311894	-0.048219	-0.224816
Data451	0.030721	-0.157677	-0.279749	-0.056357	-0.208743
Data452	0.014242	-0.173749	-0.235599	-0.024008	-0.180667
Data453	0.01119	-0.203657	-0.16317	0.014445	-0.149335
Data454	0.042929	-0.207116	-0.087485	0.045981	-0.1237
Data455	0.092571	-0.181888	-0.027263	0.060019	-0.110068
Data456	0.137128	-0.148928	-0.006511	0.056153	-0.116375
Data457	0.168867	-0.112103	-0.015869	0.052694	-0.102948
Data458	0.188398	-0.075074	-0.035401	0.064902	-0.067547
Data459	0.189619	-0.073854	-0.035808	0.083619	-0.039063
Data460	0.18087	-0.105592	-0.025839	0.102337	-0.046184
Data461	0.166629	-0.160728	-0.014852	0.115155	-0.065716
Data462	0.148725	-0.197553	-0.00529	0.106813	-0.083416
Data463	0.132041	-0.195112	0.007731	0.084026	-0.108441
Data464	0.100099	-0.183108	0.043743	0.051881	-0.135907
Data465	0.066326	-0.154828	0.065716	0.027059	-0.149945
Data466	0.043539	-0.093996	0.085247	-0.000407	-0.149945
Data467	0.019532	-0.009766	0.101523	-0.021363	-0.159711
Data468	0.002441	0.054526	0.107627	-0.037842	-0.176191
Data469	-0.02177	0.090537	0.090333	-0.055136	-0.196129
Data470	-0.043946	0.124717	0.080771	-0.077516	-0.207116
Data471	-0.052084	0.1355	0.077719	-0.091147	-0.207319
Data472	-0.041911	0.119631	0.084026	-0.112713	-0.218102
Data473	-0.02767	0.088095	0.083823	-0.103761	-0.254317
Data474	-0.031128	0.053508	0.06185	-0.105796	-0.296025
Data475	-0.054932	0.024414	0.030111	-0.118817	-0.312708
Data476	-0.087078	0.014242	-0.009359	-0.114748	-0.291549
Data477	-0.14018	-0.009969	-0.033366	-0.111696	-0.240279
Data478	-0.224613	-0.053915	-0.049236	-0.127565	-0.203657
Data479	-0.318201	-0.099692	-0.052694	-0.121462	-0.186364
Data480	-0.373744	-0.136721	-0.059205	-0.104982	-0.200198
Data481	-0.4006	-0.145469	-0.077109	-0.084637	-0.240686
Data482	-0.401414	-0.133262	-0.118613	-0.089927	-0.279749
Data483	-0.372524	-0.109051	-0.152387	-0.130617	-0.299484
Data484	-0.341395	-0.090333	-0.194705	-0.154828	-0.317998
Data485	-0.344447	-0.057577	-0.226851	-0.132041	-0.302739
Data486	-0.339768	-0.02828	-0.232141	-0.078126	-0.267338
Data487	-0.322474	-0.012004	-0.214033	-0.046998	-0.237227
Data488	-0.297246	0.009969	-0.211999	-0.007528	-0.227868
Data489	-0.250248	0.013428	-0.222782	0.045574	-0.234175
Data490	-0.179039	-0.014852	-0.237837	0.096844	-0.225223
Data491	-0.10783	-0.043743	-0.271204	0.140383	-0.194095
Data492	-0.044556	-0.055746	-0.324915	0.174563	-0.151573
Data493	0.018921	-0.07365	-0.374355	0.168256	-0.114748
Data494	0.067547	-0.11312	-0.399176	0.124107	-0.09013
Data495	0.086264	-0.135704	-0.407111	0.073243	-0.09013
Data496	0.08952	-0.120038	-0.385341	0.044556	-0.100099
Data497	0.088095	-0.125734	-0.351161	0.051067	-0.106203
Data498	0.094402	-0.145266	-0.320033	0.080161	-0.091351
Data499	0.102337	-0.147504	-0.310063	0.086264	-0.086875
Data500	0.128379	-0.132041	-0.283614	0.081788	-0.056967
Data501	0.168256	-0.113934	-0.229089	0.071209	-0.02828
Data502	0.181481	-0.125734	-0.152997	0.054119	0.001017
Data503	0.187381	-0.147911	-0.070802	0.031942	0.034994
Data504	0.212609	-0.168867	-0.014649	0.018718	0.069581
Data505	0.255131	-0.18677	0.011597	0.024008	0.08952
Data506	0.32634	-0.208947	0.021566	0.014852	0.093996
Data507	0.376186	-0.210778	0.033366	0.008749	0.108034
Data508	0.397345	-0.178225	0.044556	-0.015666	0.115765
Data509	0.406907	-0.131431	0.070598	-0.025839	0.110272
Data510	0.387172	-0.090537	0.086061	-0.034384	0.122886
Data511	0.356654	-0.047608	0.088095	-0.030925	0.131228
Data512	0.327967	-0.003052	0.116172	-0.033366	0.149742
Data513	0.301722	0.028077	0.151369	-0.014852	0.167035
Data514	0.277104	0.047812	0.192874	0.018718	0.171511
Data515	0.265304	0.055746	0.244144	0.057577	0.151776
Data516	0.267948	0.074057	0.285445	0.078737	0.118613
Data517	0.295008	0.126141	0.295415	0.085451	0.080161
Data518	0.334274	0.174563	0.27629	0.078126	0.062257
Data519	0.364996	0.195519	0.229496	0.076702	0.063681
Data520	0.373948	0.212202	0.178429	0.084026	0.066122
Data521	0.368861	0.212406	0.134076	0.087689	0.075278
Data522	0.351771	0.171308	0.09664	0.086061	0.069581
Data523	0.30396	0.110882	0.087689	0.089723	0.039063
Data524	0.253707	0.080364	0.076092	0.057984	0.020549
Data525	0.204471	0.060019	0.06246	0.001424	0.02299
Data526	0.156456	0.059205	0.04476	-0.055543	0.019938
Data527	0.12899	0.081381	0.042318	-0.10193	0.024821
Data528	0.123293	0.112917	0.051474	-0.133059	0.026856
Data529	0.109255	0.134483	0.049032	-0.146894	0.01119
Data530	0.06836	0.149742	0.030925	-0.156049	-0.020142
Data531	0.003052	0.147707	0.015259	-0.144859	-0.064902
Data532	-0.077109	0.177208	0.003459	-0.143231	-0.10132
Data533	-0.141807	0.209557	0.020142	-0.1414	-0.11902
Data534	-0.16968	0.200809	0.041505	-0.131024	-0.1237
Data535	-0.17965	0.151369	0.018514	-0.128786	-0.10783
Data536	-0.187788	0.093182	-0.03418	-0.137738	-0.077312
Data537	-0.18026	0.05066	-0.087078	-0.141807	-0.044963
Data538	-0.183515	0.015666	-0.130821	-0.122886	-0.044556
Data539	-0.17436	-0.006307	-0.157473	-0.091961	-0.058188
Data540	-0.148928	-0.043946	-0.142824	-0.073447	-0.075278
Data541	-0.104575	-0.062867	-0.120038	-0.05127	-0.098065
Data542	-0.052898	-0.06775	-0.141197	-0.028484	-0.120851
Data543	0.001017	-0.079143	-0.210575	-0.009562	-0.127362
Data544	0.037639	-0.083416	-0.288497	-0.006511	-0.131228
Data545	0.05717	-0.06836	-0.332443	-0.019735	-0.129193
Data546	0.065105	-0.030315	-0.333257	-0.02828	-0.136924
Data547	0.086468	0.007324	-0.301925	-0.032553	-0.137738
Data548	0.101727	0.047608	-0.245569	-0.020345	-0.139773
Data549	0.147504	0.074464	-0.187788	0.008545	-0.132245
Data550	0.204267	0.067547	-0.170291	0.032756	-0.111493
Data551	0.249638	0.030111	-0.187381	0.05656	-0.056357
Data552	0.300704	-0.025635	-0.194095	0.081381	0.001221
Data553	0.3829	-0.054119	-0.194298	0.071005	0.047405
Data554	0.435798	-0.050253	-0.200198	0.051881	0.06124
Data555	0.451057	-0.032959	-0.179243	0.01119	0.047405
Data556	0.457974	-0.031942	-0.139366	-0.036825	0.016887
Data557	0.460822	-0.043946	-0.093996	-0.071616	-0.013835
Data558	0.453295	-0.061036	-0.044149	-0.068157	-0.037232
Data559	0.45126	-0.068971	0.009766	-0.039267	-0.036622
Data560	0.453295	-0.052491	0.062664	-0.004679	-0.017904
Data561	0.464892	-0.025228	0.101727	0.021973	0.020345
Data562	0.494189	0.004069	0.131431	0.022176	0.054119
Data563	0.520434	0.02299	0.158287	0.01119	0.060833
Data564	0.522265	0.042522	0.17497	0.013224	0.067954
Data565	0.540576	0.059002	0.186567	0.042115	0.095623
Data566	0.568043	0.05717	0.206912	0.087282	0.116986
Data567	0.596119	0.021159	0.222375	0.117189	0.121462
Data568	0.603443	-0.030721	0.222985	0.127159	0.124921
Data569	0.599781	-0.034791	0.227054	0.13021	0.121869
Data570	0.583505	0.000203	0.242313	0.115765	0.117189
Data571	0.555428	0.041911	0.255538	0.067954	0.108848
Data572	0.5361	0.083416	0.265914	-0.007121	0.095013
Data573	0.537931	0.149945	0.291346	-0.079754	0.080364
Data574	0.532235	0.200402	0.300094	-0.141807	0.063884
Data575	0.509651	0.211185	0.290328	-0.170087	0.046998
Data576	0.472826	0.205285	0.276697	-0.175987	0.04008
Data577	0.445157	0.199995	0.264083	-0.183719	0.051067
Data578	0.445157	0.195315	0.255538	-0.202436	0.037639
Data579	0.452888	0.199385	0.265507	-0.210575	0.015869
Data580	0.458788	0.201012	0.277714	-0.206505	-0.01709
Data581	0.442919	0.194909	0.267542	-0.235599	-0.04476
Data582	0.41118	0.19735	0.238448	-0.277104	-0.041708
Data583	0.350551	0.191653	0.215254	-0.295211	-0.009766
Data584	0.274662	0.143842	0.219323	-0.28219	0.029501
Data585	0.198367	0.080975	0.237227	-0.271814	0.045167
Data586	0.127362	0.034791	0.256148	-0.254114	0.035197
Data587	0.085654	0.00061	0.245772	-0.241499	-0.027873
Data588	0.069988	-0.025228	0.210981	-0.241499	-0.099896
Data589	0.085044	-0.038046	0.173749	-0.247807	-0.14018
Data590	0.122886	-0.035401	0.136314	-0.257979	-0.160932
Data591	0.137331	-0.002441	0.10661	-0.256962	-0.164187
Data592	0.134686	0.056357	0.077923	-0.244755	-0.144656
Data593	0.132041	0.112713	0.069378	-0.222375	-0.116579
Data594	0.128176	0.161542	0.075481	-0.199181	-0.075685
Data595	0.138348	0.19145	0.079754	-0.143231	-0.063274
Data596	0.160932	0.181074	0.07955	-0.063274	-0.047405
Data597	0.194095	0.138755	0.059815	0.012004	-0.01058
Data598	0.214847	0.109255	0.024211	0.069581	0.039063
Data599	0.229903	0.085247	-0.007935	0.094199	0.090333
Data600	0.272424	0.055136	-0.02238	0.083213	0.113934
Data601	0.316981	0.034791	-0.027466	0.05005	0.108237
Data602	0.355637	0.022787	-0.013021	0.012411	0.092368
Data603	0.404262	0.012207	0.021566	-0.003866	0.081585
Data604	0.454312	-0.0177	0.058595	0.008138	0.082195
Data605	0.500089	-0.035604	0.083416	0.030315	0.105999
Data606	0.556649	-0.008952	0.102744	0.048422	0.128786
Data607	0.594898	0.037029	0.144045	0.063274	0.173546
Data608	0.604868	0.070802	0.198774	0.075481	0.218713
Data609	0.608326	0.069174	0.269169	0.078737	0.258386
Data610	0.609751	0.054932	0.325322	0.073447	0.299687
Data611	0.619313	0.063274	0.36581	0.093385	0.352992
Data612	0.643117	0.066936	0.398973	0.128786	0.395921
Data613	0.684011	0.035401	0.419928	0.139162	0.422573
Data614	0.719615	0.008138	0.438239	0.124107	0.44007
Data615	0.728567	0.009969	0.464485	0.091961	0.457771
Data616	0.711274	0.019125	0.523283	0.066122	0.463467
Data617	0.666921	0.036622	0.560922	0.06775	0.468757
Data618	0.608937	0.061443	0.576588	0.06775	0.479744
Data619	0.555632	0.091147	0.595102	0.070598	0.47893
Data620	0.532235	0.127565	0.622568	0.069174	0.449633
Data621	0.518603	0.146283	0.662038	0.088299	0.403449
Data622	0.522876	0.161339	0.69866	0.126955	0.352178
Data623	0.550546	0.198367	0.713919	0.142011	0.317388
Data624	0.578215	0.252282	0.704763	0.112713	0.28219
Data625	0.588184	0.296025	0.695811	0.075888	0.275476
Data626	0.585743	0.340785	0.680959	0.067547	0.287887
Data627	0.558277	0.365403	0.660817	0.079957	0.300501
Data628	0.508431	0.336716	0.628468	0.095013	0.303349
Data629	0.447191	0.265507	0.586557	0.120648	0.301925
Data630	0.374558	0.188195	0.559091	0.104779	0.284225
Data631	0.301315	0.147097	0.532642	0.036418	0.246586
Data632	0.23092	0.142824	0.497851	-0.047812	0.199181
Data633	0.197553	0.169273	0.492154	-0.095216	0.167035
Data634	0.19084	0.202843	0.489916	-0.139976	0.162153
Data635	0.196943	0.251469	0.464892	-0.181888	0.166018
Data636	0.187381	0.294397	0.419114	-0.198978	0.141197
Data637	0.138552	0.300094	0.379034	-0.204471	0.095827
Data638	0.063478	0.280156	0.339157	-0.205285	0.048625
Data639	-0.019328	0.273035	0.314743	-0.211795	0.011597
