# Supplementary material for: Integration of MRI and somatosensory evoked potentials facilitate diagnosis of spinal cord compression
Source: Sci Rep. 2023 May 15;13:7861. doi: 10.1038/s41598-023-34832-2 (PMC10185544; doi:10.1038/s41598-023-34832-2)
Supplement: Supplementary file 3 — Supplementary Information 3. [file 41598_2023_34832_MOESM3_ESM.zip › Preoperative SSEP data/spinal cord compression group/3548161_2/3548161_2_Lt Tibial SEP_Cz'-Fpz_201220_115650.csv]

Index	1	2	3	4	5	6	7	8
Name	Cz'-Fpz	Cz'-Fpz	Cz'-Fpz	Cz'-Fpz	Cz'-Fpz	Cz'-Fpz	Cz'-Fpz	Cz'-Fpz
Time	2.02002E+13	2.02002E+13	2.02002E+13	2.02002E+13	2.02002E+13	2.02002E+13	2.02002E+13	2.02002E+13
Highcut	500	500	500	500	500	500	500	500
Lowcut	10	10	10	10	10	10	10	10
Period	0.000156	0.000156	0.000156	0.000156	0.000156	0.000156	0.000156	0.000156
Averages	120	120	120	120	120	120	120	120
Int (mA)	17/16.6mA	17/16.5mA	17/16.5mA	17/16.5mA	17/16.5mA	17/16.5mA	17/16.5mA	17/16.5mA
Pulse Width (�gs)	200�s	200�s	200�s	200�s	200�s	200�s	200�s	200�s
Rep Rate (Hz)	2.66Hz	2.66Hz	2.66Hz	2.66Hz	2.66Hz	2.66Hz	2.66Hz	2.66Hz
Data0	0.610564	-0.337326	-0.194909	0.027466	0.059205	0.539152	-1.157244	0.228377
Data1	2.336461	1.28013	1.847359	1.945525	2.029145	2.413163	0.120648	1.884998
Data2	3.648737	2.304316	3.093309	3.211922	3.313141	3.679866	1.170876	2.794639
Data3	1.742987	0.445563	0.144859	0.42827	0.405381	0.936904	-0.673533	0.525622
Data4	0.268966	-0.78706	-1.162025	-0.886651	-0.875461	-0.383714	-1.666997	-0.609954
Data5	-0.39999	-1.235269	-1.383586	-0.977595	-1.006689	-0.511686	-1.872282	-0.730093
Data6	-0.616871	-1.288472	-1.385723	-0.865797	-0.972305	-0.443122	-1.935047	-0.706696
Data7	-0.54078	-0.994787	-1.235065	-0.637929	-0.831413	-0.251062	-1.846443	-0.616058
Data8	-0.344854	-0.597136	-1.008214	-0.432034	-0.668142	-0.020345	-1.59528	-0.506091
Data9	-0.13489	-0.17436	-0.778312	-0.295923	-0.502937	0.12431	-1.225706	-0.389919
Data10	0.064291	0.184838	-0.602833	-0.206505	-0.345363	0.248417	-0.909845	-0.287378
Data11	0.244348	0.442308	-0.486458	-0.123191	-0.215356	0.36052	-0.656138	-0.16907
Data12	0.392665	0.59205	-0.427354	-0.053712	-0.094708	0.446988	-0.47303	-0.075278
Data13	0.493782	0.700389	-0.399583	-0.002645	-0.016378	0.499275	-0.398871	-0.003052
Data14	0.550749	0.766613	-0.416266	-0.00061	0.00824	0.532845	-0.419623	0.042217
Data15	0.568043	0.803337	-0.466214	0.012207	0.010986	0.544645	-0.448005	0.063274
Data16	0.562142	0.829379	-0.489204	0.071412	0.031332	0.573332	-0.517179	0.070904
Data17	0.539559	0.82653	-0.476997	0.136517	0.032247	0.612395	-0.601816	0.046184
Data18	0.520231	0.818189	-0.444546	0.175784	-0.004781	0.638031	-0.667735	0.007223
Data19	0.501717	0.799268	-0.401109	0.191246	-0.052186	0.645558	-0.719107	-0.017192
Data20	0.475878	0.752168	-0.361741	0.176598	-0.101829	0.645151	-0.743521	-0.034994
Data21	0.455126	0.69866	-0.346787	0.158287	-0.10661	0.612802	-0.734468	-0.059917
Data22	0.421963	0.682282	-0.351263	0.155133	-0.069378	0.571094	-0.715546	-0.070497
Data23	0.387986	0.695404	-0.350652	0.150963	-0.028789	0.552783	-0.695404	-0.051474
Data24	0.363165	0.75227	-0.357163	0.152082	-0.006205	0.557666	-0.677704	-0.016378
Data25	0.352178	0.813916	-0.352076	0.166018	0.017395	0.578826	-0.689097	0.010173
Data26	0.364589	0.847079	-0.350144	0.20498	0.034282	0.621347	-0.678009	0.021363
Data27	0.364996	0.853488	-0.338038	0.233972	0.015462	0.651662	-0.707205	0.020956
Data28	0.34465	0.861423	-0.309453	0.253503	-0.029297	0.662852	-0.756949	0.029399
Data29	0.354416	0.87363	-0.272831	0.277612	-0.079957	0.675059	-0.780346	0.048524
Data30	0.342006	0.883904	-0.276799	0.307927	-0.102541	0.697642	-0.769258	0.0589
Data31	0.305791	0.88482	-0.290939	0.356247	-0.091961	0.708832	-0.734773	0.069886
Data32	0.297856	0.874037	-0.309453	0.382086	-0.070192	0.693573	-0.707917	0.067038
Data33	0.297856	0.866712	-0.328985	0.373643	-0.034892	0.672414	-0.732128	0.05361
Data34	0.295415	0.865695	-0.328781	0.360622	0.02767	0.653696	-0.763155	0.04242
Data35	0.28219	0.855929	-0.322983	0.352076	0.071717	0.636199	-0.841688	0.033468
Data36	0.266321	0.847384	-0.30396	0.354213	0.100811	0.616058	-0.907403	0.006307
Data37	0.265914	0.840874	-0.271509	0.357977	0.107118	0.599985	-0.946059	-0.00295
Data38	0.26978	0.834668	-0.239974	0.346075	0.08189	0.595305	-1.007909	0.000407
Data39	0.258386	0.84362	-0.220239	0.330816	0.039572	0.588998	-1.036088	0.007426
Data40	0.212202	0.864169	-0.227461	0.347702	-0.003662	0.594085	-1.042191	0.020956
Data41	0.142011	0.888075	-0.262964	0.401312	-0.025839	0.610157	-1.044938	0.010783
Data42	0.106406	0.893263	-0.320948	0.464485	-0.029297	0.623178	-1.07688	0.012105
Data43	0.124514	0.88716	-0.351975	0.513619	-0.029094	0.641489	-1.129168	0.038554
Data44	0.169477	0.890313	-0.347499	0.534473	-0.016988	0.658376	-1.148597	0.044251
Data45	0.204878	0.897841	-0.30925	0.541797	0.004374	0.663666	-1.13517	0.065716
Data46	0.189822	0.905877	-0.255233	0.560311	0.059917	0.649017	-1.1075	0.093792
Data47	0.160118	0.891839	-0.187788	0.57852	0.116172	0.639455	-1.079423	0.139264
Data48	0.136314	0.861321	-0.118308	0.588795	0.144757	0.65451	-1.061418	0.206099
Data49	0.11841	0.846571	-0.059205	0.564991	0.159915	0.659597	-1.06274	0.277511
Data50	0.122072	0.837517	-0.035197	0.541594	0.153709	0.64332	-1.056942	0.327153
Data51	0.143435	0.836805	-0.038148	0.546171	0.138552	0.633758	-1.066199	0.365911
Data52	0.156863	0.819918	-0.093487	0.587778	0.100608	0.650848	-1.079728	0.402228
Data53	0.144045	0.817782	-0.15554	0.656036	0.069581	0.681366	-1.098039	0.400193
Data54	0.130007	0.827039	-0.196536	0.705272	0.032349	0.675059	-1.113095	0.363877
Data55	0.11251	0.85125	-0.215356	0.733247	0.024211	0.650645	-1.129778	0.334173
Data56	0.111899	0.871595	-0.189415	0.742911	0.036622	0.630706	-1.131507	0.314438
Data57	0.112917	0.856235	-0.126243	0.730602	0.062765	0.616464	-1.121843	0.308131
Data58	0.097251	0.836703	-0.059307	0.702424	0.106813	0.601002	-1.102312	0.315048
Data59	0.091758	0.816256	-0.018819	0.657969	0.148114	0.587778	-1.063656	0.330307
Data60	0.064698	0.80883	-0.014343	0.615244	0.185041	0.578622	-1.042802	0.355942
Data61	0.045574	0.822258	-0.044658	0.601409	0.190941	0.572722	-1.030086	0.395514
Data62	0.046998	0.81473	-0.086773	0.625925	0.167035	0.57557	-1.027034	0.414842
Data63	0.074667	0.790417	-0.121462	0.674347	0.129702	0.561735	-1.018285	0.415961
Data64	0.110475	0.775667	-0.143435	0.716665	0.079856	0.537118	-0.980646	0.423896
Data65	0.141604	0.771598	-0.150759	0.736807	0.029704	0.508634	-0.953079	0.443122
Data66	0.145266	0.746878	-0.127769	0.731721	0.006511	0.487882	-0.923679	0.442817
Data67	0.110272	0.69693	-0.099794	0.729788	0.015056	0.488696	-0.89133	0.427965
Data68	0.060629	0.666514	-0.042217	0.725312	0.060731	0.489916	-0.852064	0.402736
Data69	0.047608	0.634979	0.026856	0.690522	0.115969	0.472826	-0.794181	0.383103
Data70	0.047608	0.621246	0.064902	0.652781	0.149335	0.478116	-0.724498	0.37171
Data71	0.048015	0.619821	0.054831	0.622365	0.173953	0.482999	-0.665904	0.355535
Data72	0.063884	0.618092	0.005392	0.618296	0.199181	0.469978	-0.648814	0.319117
Data73	0.07833	0.618092	-0.040691	0.639251	0.220849	0.45655	-0.671397	0.306198
Data74	0.09664	0.624399	-0.062053	0.658478	0.22502	0.449226	-0.714631	0.342921
Data75	0.123496	0.628672	-0.044963	0.677297	0.200605	0.453702	-0.749523	0.387884
Data76	0.145673	0.624399	-0.022583	0.722464	0.15849	0.440681	-0.787772	0.407416
Data77	0.138959	0.579232	0.000712	0.756746	0.126548	0.415045	-0.838229	0.389614
Data78	0.112306	0.510058	0.00824	0.75817	0.088706	0.377	-0.883294	0.358282
Data79	0.083213	0.466621	0.003866	0.733552	0.065309	0.336919	-0.910252	0.326645
Data80	0.078533	0.450446	0.001628	0.714122	0.091758	0.322881	-0.903639	0.325221
Data81	0.091758	0.436408	-0.031332	0.704051	0.133771	0.336512	-0.891941	0.329697
Data82	0.110068	0.419928	-0.064393	0.700389	0.165713	0.346888	-0.884311	0.330409
Data83	0.121869	0.417995	-0.074362	0.689301	0.185143	0.345261	-0.870985	0.311589
Data84	0.136721	0.404669	-0.060324	0.654815	0.174461	0.337326	-0.848707	0.277002
Data85	0.15259	0.381882	-0.030315	0.596221	0.147606	0.344447	-0.836805	0.260726
Data86	0.168053	0.364691	0.017802	0.561227	0.119529	0.342209	-0.836601	0.259302
Data87	0.177818	0.340887	0.049032	0.574553	0.105491	0.330409	-0.837008	0.240584
Data88	0.182091	0.321355	0.057883	0.619415	0.09013	0.322271	-0.840874	0.184939
Data89	0.197553	0.30101	0.051881	0.651459	0.073447	0.321864	-0.833346	0.132347
Data90	0.205081	0.296025	0.026347	0.671295	0.064902	0.329188	-0.808932	0.098573
Data91	0.208133	0.28687	-0.002136	0.68574	0.061952	0.33285	-0.782381	0.091249
Data92	0.220951	0.272933	-0.027568	0.709036	0.068157	0.324509	-0.784415	0.083416
Data93	0.253096	0.244348	-0.028687	0.702118	0.094504	0.309453	-0.793266	0.077007
Data94	0.29867	0.249332	0.005697	0.656952	0.115358	0.302739	-0.798555	0.067852
Data95	0.327764	0.264998	0.069174	0.604562	0.105796	0.293787	-0.767936	0.050151
Data96	0.30986	0.276595	0.142112	0.575367	0.097556	0.28748	-0.713817	0.037334
Data97	0.256555	0.261438	0.187483	0.585845	0.112306	0.277104	-0.679433	0.025025
Data98	0.228885	0.225834	0.200504	0.613616	0.122377	0.252079	-0.68218	0.022176
Data99	0.233565	0.193993	0.167341	0.62562	0.108543	0.220137	-0.703644	0.02299
Data100	0.255945	0.157982	0.116375	0.614939	0.077516	0.193484	-0.705679	0.019735
Data101	0.265914	0.146995	0.062765	0.613006	0.064698	0.167849	-0.711376	0.004374
Data102	0.278121	0.152082	0.02004	0.63742	0.061036	0.158897	-0.722769	-0.036215
Data103	0.280563	0.135805	-0.001933	0.668447	0.075685	0.167849	-0.710765	-0.059612
Data104	0.267542	0.107525	0.010478	0.683197	0.120343	0.176394	-0.680044	-0.059002
Data105	0.258793	0.101218	0.061952	0.658681	0.160627	0.172122	-0.636199	-0.059103
Data106	0.262455	0.099082	0.13194	0.60853	0.204064	0.144045	-0.579741	-0.070497
Data107	0.267542	0.099082	0.195722	0.561125	0.236311	0.114341	-0.534778	-0.081076
Data108	0.26571	0.098573	0.238346	0.527148	0.253605	0.106406	-0.503243	-0.080771
Data109	0.268152	0.10193	0.243636	0.520943	0.250146	0.098268	-0.464179	-0.056051
Data110	0.272628	0.115562	0.209252	0.526233	0.213219	0.090537	-0.438849	-0.048829
Data111	0.269576	0.1296	0.161847	0.54434	0.158694	0.092164	-0.449633	-0.066733
Data112	0.278325	0.131126	0.135805	0.574044	0.109865	0.083619	-0.479845	-0.102642
Data113	0.317591	0.115358	0.122479	0.61209	0.073142	0.068767	-0.505582	-0.15432
Data114	0.35462	0.092775	0.135297	0.645965	0.053915	0.048829	-0.513924	-0.202131
Data115	0.381272	0.074261	0.183617	0.651052	0.064393	0.022176	-0.513313	-0.248213
Data116	0.370489	0.068055	0.227054	0.628061	0.096437	0.000814	-0.487882	-0.28453
Data117	0.346278	0.062969	0.238753	0.623789	0.142519	-0.015259	-0.45065	-0.294499
Data118	0.314132	0.047303	0.237227	0.615956	0.181888	-0.02299	-0.403855	-0.288802
Data119	0.313319	0.069174	0.226139	0.610463	0.205285	-0.031332	-0.367946	-0.284326
Data120	0.33753	0.113222	0.202538	0.583302	0.202742	-0.044353	-0.34048	-0.267847
Data121	0.365606	0.144757	0.176191	0.543018	0.179955	-0.053712	-0.322983	-0.247094
Data122	0.386358	0.17141	0.148521	0.529386	0.13845	-0.057781	-0.328883	-0.240787
Data123	0.392462	0.174461	0.136212	0.564279	0.110679	-0.058595	-0.356451	-0.253096
Data124	0.381069	0.172529	0.13611	0.611887	0.107932	-0.065919	-0.387783	-0.284123
Data125	0.368455	0.161542	0.152285	0.616566	0.099692	-0.08484	-0.396633	-0.29867
Data126	0.350347	0.134178	0.177818	0.607818	0.085145	-0.103558	-0.381374	-0.291854
Data127	0.306401	0.109865	0.208642	0.597543	0.09898	-0.117393	-0.371812	-0.296534
Data128	0.27039	0.094199	0.232853	0.588286	0.151776	-0.128583	-0.375677	-0.30925
Data129	0.23682	0.081178	0.246179	0.585641	0.199385	-0.141604	-0.373846	-0.325424
Data130	0.218713	0.087383	0.240584	0.558684	0.212406	-0.162153	-0.350652	-0.324102
Data131	0.205895	0.11312	0.227766	0.53254	0.214237	-0.180056	-0.311488	-0.287989
Data132	0.198978	0.150759	0.225528	0.534269	0.210269	-0.183108	-0.297856	-0.253605
Data133	0.194909	0.187788	0.233565	0.553496	0.193993	-0.187788	-0.300501	-0.243941
Data134	0.181888	0.210676	0.252995	0.546883	0.154421	-0.19796	-0.302942	-0.240075
Data135	0.169273	0.229191	0.277206	0.522774	0.108034	-0.217492	-0.301518	-0.221968
Data136	0.154625	0.250858	0.290735	0.515348	0.072023	-0.241906	-0.323084	-0.216576
Data137	0.1178	0.280969	0.275476	0.528267	0.053203	-0.25981	-0.345159	-0.209557
Data138	0.092571	0.301315	0.256758	0.563872	0.049643	-0.270797	-0.349839	-0.189517
Data139	0.094606	0.316676	0.225935	0.585031	0.065105	-0.254724	-0.334885	-0.167239
Data140	0.103151	0.331731	0.189314	0.580046	0.093589	-0.252079	-0.308741	-0.140078
Data141	0.10783	0.351059	0.175682	0.566924	0.12075	-0.262252	-0.276697	-0.113934
Data142	0.091147	0.356451	0.167341	0.552275	0.138959	-0.270797	-0.201012	-0.100913
Data143	0.091961	0.363368	0.16846	0.541085	0.146792	-0.268559	-0.12899	-0.086163
Data144	0.119224	0.391241	0.200402	0.526029	0.154625	-0.260217	-0.087078	-0.082297
Data145	0.103151	0.422573	0.237329	0.486254	0.134686	-0.256352	-0.049541	-0.097353
Data146	0.051881	0.465502	0.271814	0.469774	0.092368	-0.246993	-0.037537	-0.110882
Data147	-0.009969	0.485237	0.25035	0.502124	0.059815	-0.253503	-0.018718	-0.102846
Data148	-0.090944	0.460619	0.184227	0.54902	0.052898	-0.267542	-0.039572	-0.087282
Data149	-0.148928	0.413926	0.108339	0.566618	0.04181	-0.27629	-0.080975	-0.090537
Data150	-0.143435	0.372829	0.074362	0.557972	0.029196	-0.290125	-0.108441	-0.100608
Data151	-0.129193	0.37232	0.072226	0.521553	0.044149	-0.290328	-0.105491	-0.100811
Data152	-0.13489	0.390122	0.091249	0.492968	0.069581	-0.289515	-0.085451	-0.086163
Data153	-0.153404	0.39704	0.120445	0.488085	0.098166	-0.278731	-0.081178	-0.075786
Data154	-0.179243	0.396429	0.152285	0.479947	0.117596	-0.2651	-0.124921	-0.053508
Data155	-0.199385	0.394598	0.186465	0.453396	0.128786	-0.257165	-0.184329	-0.029806
Data156	-0.223799	0.404059	0.217187	0.415452	0.151369	-0.256352	-0.249943	0
Data157	-0.238855	0.426032	0.223799	0.379339	0.172325	-0.257369	-0.307825	0.038148
Data158	-0.241296	0.441698	0.211287	0.365301	0.167544	-0.252689	-0.354213	0.072633
Data159	-0.248824	0.439765	0.163577	0.373948	0.134483	-0.240482	-0.39114	0.088604
Data160	-0.258793	0.441901	0.13021	0.407721	0.101523	-0.245975	-0.415452	0.102337
Data161	-0.252079	0.4654	0.125938	0.438443	0.073142	-0.25981	-0.426134	0.102134
Data162	-0.240279	0.48544	0.13784	0.454414	0.05066	-0.266931	-0.436408	0.085349
Data163	-0.229496	0.48127	0.176089	0.464281	0.046082	-0.267135	-0.439867	0.066326
Data164	-0.226444	0.460924	0.230106	0.462348	0.058188	-0.282801	-0.415554	0.047201
Data165	-0.228885	0.442715	0.274662	0.450345	0.099285	-0.28809	-0.363266	0.055238
Data166	-0.246586	0.437324	0.297246	0.416368	0.156659	-0.297856	-0.312708	0.101015
Data167	-0.275069	0.444648	0.290328	0.380255	0.187076	-0.319219	-0.288497	0.156049
Data168	-0.293787	0.469266	0.249027	0.371099	0.190738	-0.332647	-0.280359	0.209964
Data169	-0.301722	0.476081	0.173037	0.384019	0.184431	-0.34404	-0.28514	0.267643
Data170	-0.289515	0.473843	0.111187	0.404771	0.173546	-0.359909	-0.308843	0.301111
Data171	-0.270797	0.46245	0.078838	0.413621	0.170087	-0.374558	-0.341802	0.284632
Data172	-0.238448	0.442512	0.069886	0.413519	0.150454	-0.37822	-0.367742	0.254927
Data173	-0.231123	0.406195	0.084026	0.413519	0.139467	-0.372727	-0.383612	0.220442
Data174	-0.257979	0.367132	0.095725	0.424506	0.127972	-0.377203	-0.391241	0.202233
Data175	-0.296228	0.319626	0.127464	0.419725	0.130821	-0.378831	-0.387376	0.189619
Data176	-0.310877	0.299382	0.150556	0.3829	0.151878	-0.371506	-0.380051	0.20793
Data177	-0.322677	0.296025	0.150759	0.325424	0.171104	-0.371303	-0.370591	0.237125
Data178	-0.335088	0.29633	0.126345	0.274154	0.208337	-0.374151	-0.340073	0.272424
Data179	-0.346482	0.300094	0.089214	0.252791	0.235396	-0.384731	-0.264897	0.289413
Data180	-0.336716	0.320745	0.04242	0.251977	0.235396	-0.401617	-0.206912	0.307113
Data181	-0.312912	0.345261	0.018819	0.261234	0.206302	-0.401414	-0.197452	0.317082
Data182	-0.288904	0.342107	0.031027	0.2651	0.157778	-0.393072	-0.210168	0.334681
Data183	-0.289311	0.310063	0.050863	0.300704	0.121258	-0.394293	-0.243331	0.326034
Data184	-0.296025	0.252791	0.069479	0.330002	0.10071	-0.381476	-0.270085	0.314336
Data185	-0.302942	0.192569	0.063579	0.322372	0.088604	-0.376389	-0.289718	0.275374
Data186	-0.32695	0.14903	0.05005	0.284733	0.087078	-0.388393	-0.331629	0.253401
Data187	-0.342006	0.118715	0.022075	0.241703	0.103049	-0.38941	-0.363572	0.240584
Data188	-0.345464	0.089927	-0.03713	0.214542	0.145164	-0.383103	-0.382696	0.235904
Data189	-0.35523	0.0707	-0.089927	0.204369	0.188398	-0.379848	-0.387986	0.24567
Data190	-0.369675	0.082297	-0.108949	0.187889	0.215457	-0.372727	-0.372625	0.232954
Data191	-0.361334	0.113222	-0.115969	0.152895	0.22858	-0.373744	-0.355433	0.218407
Data192	-0.349126	0.1414	-0.102948	0.1296	0.224613	-0.385545	-0.34465	0.20915
Data193	-0.339768	0.140892	-0.081381	0.11017	0.187686	-0.398769	-0.349533	0.184431
Data194	-0.322271	0.115358	-0.069988	0.106711	0.136823	-0.417487	-0.369065	0.137026
Data195	-0.313725	0.084433	-0.087078	0.112612	0.103863	-0.437018	-0.383408	0.069683
Data196	-0.311284	0.045167	-0.118003	0.102032	0.076193	-0.436408	-0.366725	0.032553
Data197	-0.311488	0.021668	-0.155845	0.098268	0.059307	-0.424608	-0.33285	0.029603
Data198	-0.310063	0.009868	-0.187788	0.114443	0.069174	-0.416063	-0.318405	0.031128
Data199	-0.288904	-0.014547	-0.215152	0.128583	0.123903	-0.406093	-0.314844	-0.000509
Data200	-0.241499	-0.030721	-0.226444	0.112612	0.174767	-0.403855	-0.320033	-0.074362
Data201	-0.197147	-0.020142	-0.199588	0.059714	0.195519	-0.41647	-0.306706	-0.142519
Data202	-0.159101	-0.009868	-0.165103	0.013428	0.20854	-0.442308	-0.264998	-0.210168
Data203	-0.172122	0.005798	-0.131126	-0.004171	0.216882	-0.459398	-0.224918	-0.24038
Data204	-0.213423	-0.001933	-0.120648	0.001017	0.200504	-0.461229	-0.195722	-0.235396
Data205	-0.235396	-0.031739	-0.132753	0.010376	0.167341	-0.457771	-0.203148	-0.208947
Data206	-0.228275	-0.056051	-0.16551	0.007833	0.122276	-0.46306	-0.222883	-0.191348
Data207	-0.191857	-0.052389	-0.209252	0.004781	0.101218	-0.458381	-0.224511	-0.174156
Data208	-0.142214	-0.024923	-0.242822	0.022685	0.115155	-0.425422	-0.201521	-0.172223
Data209	-0.108644	-0.006612	-0.273747	0.036316	0.125022	-0.382696	-0.178124	-0.192874
Data210	-0.119631	-0.033265	-0.287073	0.042522	0.139874	-0.354416	-0.15849	-0.226647
Data211	-0.141197	-0.056357	-0.277104	0.03652	0.177717	-0.34994	-0.134991	-0.265914
Data212	-0.16317	-0.075786	-0.266016	-0.009766	0.214644	-0.385952	-0.108746	-0.292566
Data213	-0.169273	-0.087892	-0.25035	-0.058493	0.228275	-0.42298	-0.070497	-0.322779
Data214	-0.168663	-0.113018	-0.246891	-0.086773	0.23031	-0.438849	-0.029196	-0.344142
Data215	-0.16378	-0.137229	-0.253198	-0.094402	0.23448	-0.43417	0.006307	-0.336614
Data216	-0.163373	-0.147707	-0.274154	-0.084128	0.237736	-0.425218	0.042217	-0.319931
Data217	-0.167646	-0.136619	-0.325322	-0.060222	0.233565	-0.432339	0.057476	-0.318201
Data218	-0.178836	-0.133567	-0.384833	-0.040996	0.22502	-0.453295	0.049338	-0.317388
Data219	-0.170494	-0.134991	-0.429491	-0.016073	0.21149	-0.469978	0.026144	-0.318507
Data220	-0.133059	-0.139976	-0.443122	0.020854	0.185957	-0.46306	0.006917	-0.333359
Data221	-0.076499	-0.153201	-0.416571	0.051372	0.178022	-0.440884	0.007223	-0.355128
Data222	-0.062664	-0.165103	-0.362249	0.043234	0.179548	-0.437832	0.01475	-0.361842
Data223	-0.092978	-0.180158	-0.315658	0.007223	0.188398	-0.431322	0.028585	-0.362351
Data224	-0.1296	-0.188195	-0.283106	-0.010274	0.203861	-0.42237	0.057476	-0.362147
Data225	-0.159711	-0.185245	-0.265405	-0.008952	0.229699	-0.419725	0.090232	-0.366217
Data226	-0.162153	-0.155235	-0.255334	0.00061	0.240482	-0.420132	0.1178	-0.371608
Data227	-0.150149	-0.122377	-0.261947	-0.011902	0.221256	-0.406297	0.1414	-0.384629
Data228	-0.123293	-0.096234	-0.301722	-0.052796	0.184939	-0.38941	0.163577	-0.390326
Data229	-0.117393	-0.049643	-0.347906	-0.061748	0.151268	-0.374965	0.171003	-0.382086
Data230	-0.137738	-0.021973	-0.374151	-0.036825	0.139366	-0.373134	0.156964	-0.393072
Data231	-0.145266	0.007324	-0.35879	0.005086	0.139976	-0.365403	0.160525	-0.404873
Data232	-0.143638	0.016988	-0.324102	0.028484	0.133872	-0.362758	0.181888	-0.398973
Data233	-0.145673	-0.013631	-0.277511	0.033468	0.138145	-0.337733	0.218102	-0.396633
Data234	-0.159101	-0.051982	-0.236617	0.035299	0.177818	-0.306401	0.255538	-0.405585
Data235	-0.177208	-0.093182	-0.211083	0.051067	0.247705	-0.282597	0.293584	-0.422777
Data236	-0.190026	-0.119529	-0.203555	0.035197	0.303349	-0.261031	0.326848	-0.423387
Data237	-0.181684	-0.093283	-0.21912	-0.01943	0.334274	-0.243941	0.356858	-0.411587
Data238	-0.170494	-0.046693	-0.243941	-0.066122	0.356959	-0.234989	0.39236	-0.39236
Data239	-0.150556	-0.011292	-0.257572	-0.074769	0.361435	-0.223596	0.424608	-0.378424
Data240	-0.131024	0.003154	-0.264083	-0.072633	0.354314	-0.213219	0.44475	-0.361944
Data241	-0.117393	0.006409	-0.243025	-0.078635	0.331833	-0.220951	0.453396	-0.351873
Data242	-0.108848	0.017802	-0.206912	-0.093792	0.286463	-0.228478	0.456448	-0.347194
Data243	-0.111086	0.03591	-0.188703	-0.10722	0.254317	-0.232141	0.454922	-0.325424
Data244	-0.131634	0.053	-0.197553	-0.097149	0.262964	-0.229903	0.440375	-0.296025
Data245	-0.136924	0.060934	-0.207421	-0.083111	0.294397	-0.221154	0.423082	-0.269271
Data246	-0.128786	0.08657	-0.211083	-0.077719	0.3358	-0.210575	0.414944	-0.257267
Data247	-0.127565	0.117393	-0.210778	-0.062053	0.393072	-0.195112	0.424404	-0.240991
Data248	-0.13611	0.154218	-0.215457	-0.048219	0.446174	-0.185753	0.446581	-0.213931
Data249	-0.160525	0.182091	-0.203352	-0.048117	0.492561	-0.164391	0.455736	-0.179141
Data250	-0.170494	0.198164	-0.165408	-0.054424	0.525622	-0.138755	0.438239	-0.138247
Data251	-0.166018	0.202335	-0.109662	-0.072938	0.548714	-0.134076	0.42359	-0.095928
Data252	-0.169884	0.214745	-0.068767	-0.090639	0.539559	-0.121462	0.440172	-0.040589
Data253	-0.193484	0.240686	-0.047812	-0.091859	0.509244	-0.113934	0.474657	0.009562
Data254	-0.227258	0.252486	-0.065817	-0.050253	0.481676	-0.097047	0.509957	0.064698
Data255	-0.246179	0.243737	-0.115053	0.006511	0.475776	-0.073243	0.52369	0.128074
Data256	-0.243331	0.229394	-0.159406	0.05127	0.480761	-0.067954	0.529285	0.181684
Data257	-0.215661	0.234684	-0.177208	0.062359	0.498461	-0.072226	0.541085	0.213423
Data258	-0.185346	0.256453	-0.16673	0.045574	0.549732	-0.064698	0.594288	0.255843
Data259	-0.191246	0.271814	-0.112815	0.038046	0.624806	-0.033366	0.662954	0.317896
Data260	-0.223799	0.278731	-0.052186	0.045065	0.700491	-0.004476	0.720124	0.393276
Data261	-0.25452	0.282597	0.001831	0.054831	0.751659	0.043946	0.748201	0.468249
Data262	-0.269169	0.282597	0.065309	0.048015	0.79764	0.090944	0.765087	0.541492
Data263	-0.279545	0.282902	0.114036	0.028585	0.838331	0.113731	0.781974	0.606394
Data264	-0.284428	0.275781	0.13194	0.048524	0.84891	0.131228	0.805982	0.67689
Data265	-0.296228	0.263676	0.116986	0.104067	0.8542	0.166629	0.832024	0.771801
Data266	-0.323491	0.263269	0.092368	0.179039	0.859083	0.224816	0.853081	0.851657
Data267	-0.35523	0.271102	0.096234	0.259912	0.898044	0.267135	0.883803	0.925409
Data268	-0.37171	0.293278	0.11485	0.324407	0.953994	0.29806	0.912083	0.987767
Data269	-0.367234	0.307622	0.169172	0.36703	0.98736	0.34994	0.941685	1.048498
Data270	-0.355027	0.296025	0.252079	0.379746	1.014216	0.383917	0.958165	1.106076
Data271	-0.355637	0.270186	0.340276	0.376084	1.062231	0.425625	0.978612	1.166094
Data272	-0.368455	0.273645	0.444648	0.376796	1.14402	0.499275	1.032731	1.245441
Data273	-0.383307	0.304977	0.519824	0.360316	1.2371	0.551359	1.095496	1.33903
Data274	-0.4065	0.333257	0.546171	0.356959	1.328349	0.579436	1.136288	1.447471
Data275	-0.4124	0.34465	0.520638	0.388291	1.379517	0.601409	1.155515	1.549706
Data276	-0.398159	0.331935	0.495308	0.437425	1.382976	0.608123	1.157753	1.635767
Data277	-0.3829	0.333359	0.504362	0.479438	1.370565	0.59144	1.15643	1.685003
Data278	-0.375982	0.34872	0.544645	0.500191	1.362529	0.603647	1.192543	1.710129
Data279	-0.364996	0.355027	0.601918	0.51311	1.363648	0.632741	1.264159	1.732204
Data280	-0.365403	0.309453	0.656443	0.532336	1.377279	0.690318	1.328044	1.753567
Data281	-0.391852	0.260522	0.727957	0.581572	1.403932	0.757865	1.40912	1.779507
Data282	-0.406093	0.229903	0.793469	0.616261	1.437095	0.815239	1.509321	1.807075
Data283	-0.383917	0.227766	0.823275	0.601816	1.459881	0.831922	1.561303	1.835559
Data284	-0.3829	0.248722	0.823072	0.560413	1.475954	0.826022	1.539228	1.852852
Data285	-0.381476	0.275273	0.808423	0.536507	1.493451	0.811373	1.471682	1.839119
Data286	-0.380865	0.295211	0.790723	0.539457	1.508202	0.800183	1.423667	1.822029
Data287	-0.362961	0.309555	0.782076	0.536914	1.506676	0.794283	1.437705	1.812467
Data288	-0.337123	0.321762	0.794486	0.529386	1.491722	0.789807	1.450421	1.821419
Data289	-0.283411	0.328985	0.817375	0.523995	1.495995	0.779838	1.392437	1.826708
Data290	-0.251265	0.317286	0.826225	0.538033	1.49986	0.764375	1.322855	1.825589
Data291	-0.237227	0.308537	0.816358	0.553801	1.485618	0.749523	1.226622	1.806058
Data292	-0.249638	0.283513	0.810559	0.55024	1.474428	0.753185	1.183591	1.769029
Data293	-0.2651	0.249638	0.828463	0.531421	1.48043	0.754406	1.248086	1.728542
Data294	-0.263879	0.201928	0.815849	0.518705	1.508507	0.772107	1.259683	1.678798
Data295	-0.262862	0.146588	0.766308	0.512093	1.54462	0.799369	1.207904	1.618779
Data296	-0.277918	0.097047	0.696727	0.511279	1.577376	0.805473	1.223265	1.547061
Data297	-0.290532	0.067547	0.657562	0.493985	1.585107	0.787162	1.225198	1.476361
Data298	-0.29399	0.037537	0.661936	0.447903	1.561201	0.760306	1.206582	1.416342
Data299	-0.287683	0.009461	0.704763	0.395107	1.510948	0.738333	1.204649	1.383179
Data300	-0.280766	-0.021668	0.740876	0.345261	1.450828	0.714936	1.154294	1.35256
Data301	-0.282597	-0.059714	0.74342	0.322677	1.38908	0.699474	1.086341	1.305053
Data302	-0.263066	-0.091758	0.708629	0.299077	1.329264	0.692149	1.101294	1.241271
Data303	-0.232751	-0.113832	0.656036	0.285039	1.270873	0.690522	1.161313	1.149411
Data304	-0.210168	-0.128481	0.583708	0.287378	1.225198	0.676483	1.161415	1.054195
Data305	-0.204471	-0.144452	0.510669	0.282495	1.197833	0.665293	1.086442	0.963963
Data306	-0.184939	-0.172122	0.452074	0.265405	1.197121	0.651459	1.008316	0.87068
Data307	-0.139569	-0.193383	0.416266	0.209964	1.176369	0.630503	0.94372	0.787976
Data308	-0.089316	-0.201521	0.404568	0.134686	1.143002	0.602426	0.921035	0.710053
Data309	-0.059408	-0.220442	0.418606	0.073548	1.103024	0.571094	0.92256	0.638234
Data310	-0.081178	-0.250655	0.415554	0.036113	1.057348	0.552987	0.885939	0.576588
Data311	-0.120851	-0.284835	0.389715	0.025635	0.997024	0.512907	0.825818	0.527148
Data312	-0.131024	-0.321355	0.33753	0.01353	0.935175	0.476081	0.74698	0.470588
Data313	-0.104779	-0.357163	0.271204	-0.024923	0.855319	0.461433	0.663462	0.43183
Data314	-0.049846	-0.378729	0.190127	-0.083619	0.772107	0.449429	0.628468	0.390529
Data315	0.006307	-0.393683	0.094911	-0.111899	0.7069	0.427456	0.597848	0.343633
Data316	0.023194	-0.407721	0.013733	-0.102439	0.668243	0.410773	0.549427	0.289413
Data317	0.003052	-0.443529	-0.045065	-0.115358	0.659291	0.387579	0.511482	0.240279
Data318	-0.018514	-0.458686	-0.079449	-0.150251	0.68218	0.357671	0.483202	0.185753
Data319	-0.021566	-0.453702	-0.079856	-0.211999	0.698965	0.314946	0.468147	0.135907
Data320	-0.007528	-0.463569	-0.073243	-0.279037	0.687368	0.27039	0.466621	0.091351
Data321	0.013631	-0.480049	-0.096946	-0.332138	0.648	0.231734	0.464892	0.050253
Data322	0.026042	-0.493172	-0.149844	-0.365199	0.595102	0.19735	0.471504	-0.00234
Data323	0.032756	-0.47303	-0.218713	-0.382391	0.535388	0.157066	0.472826	-0.064495
Data324	0.053101	-0.4536	-0.314132	-0.400397	0.453905	0.105389	0.471504	-0.15849
Data325	0.068767	-0.4595	-0.414232	-0.424303	0.366115	0.054729	0.45065	-0.227563
Data326	0.101116	-0.482592	-0.483711	-0.4477	0.271916	0.009766	0.399583	-0.281275
Data327	0.150759	-0.514738	-0.528674	-0.475268	0.186872	-0.029908	0.355433	-0.344549
Data328	0.193281	-0.536202	-0.54729	-0.524503	0.122784	-0.061036	0.322576	-0.416876
Data329	0.219526	-0.546375	-0.544442	-0.600697	0.078737	-0.078533	0.29806	-0.473437
Data330	0.21912	-0.559497	-0.539559	-0.676788	0.039775	-0.082399	0.28687	-0.52369
Data331	0.217492	-0.573943	-0.549833	-0.711986	0.016378	-0.090537	0.287989	-0.547494
Data332	0.20793	-0.573434	-0.585438	-0.728262	0.002645	-0.099896	0.285852	-0.569467
Data333	0.206505	-0.539254	-0.632537	-0.764579	-0.027161	-0.126955	0.281478	-0.596221
Data334	0.196536	-0.50721	-0.68218	-0.8424	-0.086264	-0.172529	0.267948	-0.670075
Data335	0.185957	-0.494392	-0.735078	-0.91015	-0.15849	-0.221154	0.255639	-0.724397
Data336	0.167239	-0.483914	-0.76173	-0.91015	-0.226851	-0.238244	0.216068	-0.761222
Data337	0.136517	-0.47954	-0.763968	-0.866102	-0.284326	-0.252893	0.156151	-0.80944
Data338	0.128176	-0.480252	-0.767732	-0.830091	-0.34109	-0.283207	0.113527	-0.84596
Data339	0.131838	-0.493782	-0.763561	-0.848198	-0.39531	-0.32634	0.111086	-0.859388
Data340	0.112103	-0.508227	-0.748709	-0.872002	-0.425828	-0.373948	0.120445	-0.873426
Data341	0.069174	-0.531421	-0.750235	-0.888787	-0.444343	-0.426032	0.113934	-0.921543
Data342	0.026042	-0.553902	-0.777803	-0.901401	-0.435798	-0.46245	0.108644	-0.979324
Data343	-0.001221	-0.57201	-0.809949	-0.941685	-0.427965	-0.481371	0.142824	-1.027949
Data344	-0.019532	-0.55787	-0.837212	-0.987462	-0.417385	-0.489103	0.178225	-1.033036
Data345	-0.029908	-0.523384	-0.850334	-1.010961	-0.417487	-0.497648	0.196129	-1.024389
Data346	-0.030111	-0.515246	-0.864169	-1.007095	-0.458584	-0.499275	0.207523	-1.030594
Data347	-0.047405	-0.53549	-0.865288	-1.021032	-0.532133	-0.499072	0.196638	-1.059892
Data348	-0.066733	-0.56082	-0.858066	-1.04565	-0.611989	-0.510465	0.173851	-1.079118
Data349	-0.081585	-0.560108	-0.860711	-1.063452	-0.683401	-0.522265	0.176293	-1.107398
Data350	-0.093182	-0.560718	-0.875563	-1.075354	-0.718598	-0.531828	0.171104	-1.125912
Data351	-0.110475	-0.578012	-0.901096	-1.069454	-0.72521	-0.536507	0.15727	-1.128557
Data352	-0.131228	-0.602019	-0.946568	-1.049414	-0.723888	-0.548918	0.131431	-1.127845
Data353	-0.154828	-0.611989	-0.985631	-1.064062	-0.707307	-0.551563	0.141909	-1.115231
Data354	-0.170291	-0.618906	-1.008011	-1.105669	-0.67689	-0.549325	0.16144	-1.105567
Data355	-0.171104	-0.620432	-1.009333	-1.154294	-0.667023	-0.550749	0.164492	-1.076066
Data356	-0.18087	-0.612192	-1.001195	-1.195494	-0.65685	-0.56377	0.152895	-1.051957
Data357	-0.202843	-0.620127	-0.983088	-1.229775	-0.653086	-0.578419	0.120953	-1.061214
Data358	-0.211592	-0.623992	-0.97261	-1.257649	-0.673737	-0.579843	0.086976	-1.08512
Data359	-0.208337	-0.620228	-0.980646	-1.292948	-0.71809	-0.579436	0.064597	-1.097225
Data360	-0.226444	-0.628468	-1.005366	-1.294067	-0.768648	-0.58086	0.05717	-1.087867
Data361	-0.277104	-0.646779	-1.043615	-1.244729	-0.798047	-0.578215	0.055543	-1.070878
Data362	-0.328578	-0.671702	-1.088884	-1.192543	-0.809644	-0.572722	0.026754	-1.068538
Data363	-0.338954	-0.679128	-1.121843	-1.165281	-0.824598	-0.547901	-0.007528	-1.082678
Data364	-0.322271	-0.682485	-1.134559	-1.158261	-0.816968	-0.549528	-0.013021	-1.100074
Data365	-0.31047	-0.682383	-1.127031	-1.171079	-0.784517	-0.545459	-0.002543	-1.104245
Data366	-0.333257	-0.679942	-1.095598	-1.172605	-0.746064	-0.531421	0.007019	-1.098853
Data367	-0.395921	-0.670888	-1.048803	-1.164365	-0.707612	-0.505582	0.005392	-1.112586
Data368	-0.442919	-0.651357	-0.963556	-1.167824	-0.684011	-0.480761	0.006307	-1.120623
Data369	-0.454515	-0.633555	-0.906589	-1.194578	-0.672109	-0.467943	0.007426	-1.091427
Data370	-0.454108	-0.602121	-0.880649	-1.226927	-0.678721	-0.471606	0.00061	-1.053381
Data371	-0.460822	-0.579232	-0.886244	-1.243102	-0.705272	-0.497241	-0.018413	-0.995295
Data372	-0.473843	-0.590829	-0.938837	-1.218687	-0.745352	-0.506803	-0.052084	-0.942194
Data373	-0.484016	-0.607513	-1.005671	-1.165993	-0.775565	-0.520638	-0.08657	-0.908827
Data374	-0.503548	-0.644643	-1.057348	-1.12693	-0.788891	-0.533252	-0.114137	-0.891737
Data375	-0.520434	-0.694692	-1.087256	-1.102413	-0.792248	-0.526335	-0.147809	-0.869968
Data376	-0.526538	-0.752982	-1.087256	-1.095699	-0.810458	-0.514127	-0.179446	-0.856438
Data377	-0.524097	-0.794486	-1.027034	-1.082984	-0.818189	-0.498054	-0.186974	-0.842705
Data378	-0.53549	-0.803744	-0.931309	-1.069251	-0.784619	-0.478726	-0.178937	-0.803337
Data379	-0.557056	-0.764986	-0.843214	-1.061723	-0.741894	-0.466723	-0.147911	-0.766715
Data380	-0.583912	-0.701508	-0.774243	-1.07332	-0.704356	-0.46713	-0.135195	-0.737519
Data381	-0.627451	-0.637115	-0.763663	-1.086951	-0.677297	-0.458381	-0.146487	-0.711681
Data382	-0.637013	-0.587371	-0.801302	-1.076778	-0.674347	-0.448005	-0.14903	-0.676178
Data383	-0.619923	-0.567737	-0.836703	-1.061418	-0.707408	-0.42827	-0.160016	-0.661529
Data384	-0.590016	-0.554513	-0.846062	-1.025915	-0.736095	-0.404059	-0.189721	-0.664581
Data385	-0.56967	-0.545154	-0.838229	-1.002823	-0.755322	-0.397345	-0.214033	-0.681977
Data386	-0.55197	-0.571806	-0.815442	-0.978103	-0.756542	-0.390021	-0.222273	-0.702017
Data387	-0.549935	-0.622873	-0.785941	-0.943516	-0.735383	-0.379034	-0.2003	-0.719615
Data388	-0.56438	-0.669159	-0.740978	-0.895298	-0.692861	-0.373948	-0.182803	-0.739656
Data389	-0.565601	-0.683401	-0.693777	-0.877597	-0.651459	-0.37232	-0.16317	-0.722667
Data390	-0.561329	-0.658783	-0.685944	-0.908014	-0.61972	-0.374151	-0.147911	-0.66509
Data391	-0.563363	-0.636505	-0.703237	-0.93314	-0.590626	-0.351161	-0.144045	-0.608428
Data392	-0.578826	-0.625722	-0.749625	-0.910862	-0.582183	-0.318608	-0.136314	-0.58381
Data393	-0.582691	-0.641489	-0.808118	-0.870883	-0.57201	-0.295008	-0.1414	-0.569975
Data394	-0.566822	-0.655731	-0.851352	-0.832125	-0.588184	-0.257776	-0.163373	-0.551665
Data395	-0.542814	-0.66509	-0.857354	-0.798555	-0.607513	-0.237227	-0.179446	-0.526436
Data396	-0.513924	-0.670176	-0.825411	-0.770275	-0.63213	-0.234379	-0.192569	-0.499377
Data397	-0.515145	-0.691335	-0.76875	-0.734671	-0.629079	-0.226851	-0.192874	-0.477302
Data398	-0.536914	-0.723176	-0.721243	-0.711579	-0.608835	-0.225223	-0.204267	-0.47598
Data399	-0.554818	-0.736197	-0.69571	-0.715953	-0.583302	-0.22502	-0.229903	-0.477099
Data400	-0.561939	-0.736502	-0.679128	-0.708832	-0.51667	-0.227461	-0.234684	-0.458076
Data401	-0.565805	-0.754203	-0.691539	-0.702932	-0.4418	-0.214033	-0.204369	-0.443529
Data402	-0.56316	-0.790316	-0.718496	-0.707713	-0.390224	-0.20325	-0.15554	-0.459602
Data403	-0.557463	-0.825004	-0.720633	-0.7128	-0.361334	-0.212202	-0.142621	-0.468655
Data404	-0.561329	-0.843417	-0.705984	-0.729992	-0.361842	-0.221764	-0.157982	-0.455431
Data405	-0.5361	-0.852674	-0.689504	-0.768139	-0.392462	-0.229699	-0.165001	-0.436306
Data406	-0.494392	-0.851759	-0.643117	-0.789909	-0.440579	-0.211795	-0.178531	-0.417792
Data407	-0.463264	-0.85481	-0.588795	-0.777701	-0.486865	-0.190636	-0.153913	-0.394293
Data408	-0.436001	-0.865187	-0.552173	-0.735993	-0.509855	-0.170291	-0.131329	-0.384934
Data409	-0.404669	-0.881463	-0.546578	-0.705984	-0.527759	-0.138145	-0.127057	-0.381476
Data410	-0.379034	-0.90486	-0.549121	-0.670685	-0.543018	-0.114137	-0.117088	-0.375575
Data411	-0.357265	-0.932937	-0.551766	-0.609445	-0.549121	-0.093996	-0.10488	-0.377915
Data412	-0.335495	-0.955927	-0.570484	-0.546782	-0.522672	-0.102541	-0.069683	-0.370998
Data413	-0.321864	-0.976272	-0.573637	-0.524809	-0.472826	-0.120851	-0.063376	-0.36052
Data414	-0.296228	-0.988988	-0.571298	-0.538847	-0.439562	-0.130617	-0.085247	-0.355332
Data415	-0.271611	-0.996516	-0.545866	-0.558378	-0.421963	-0.122683	-0.084128	-0.357875
Data416	-0.26449	-1.000076	-0.50253	-0.569263	-0.395005	-0.108644	-0.078533	-0.355637
Data417	-0.295618	-1.010147	-0.474657	-0.583708	-0.36113	-0.102948	-0.076905	-0.364894
Data418	-0.335495	-1.021846	-0.463467	-0.567229	-0.36581	-0.094606	-0.069683	-0.370998
Data419	-0.345871	-1.022253	-0.458076	-0.536711	-0.388495	-0.08423	-0.084637	-0.368048
Data420	-0.31576	-1.019099	-0.463671	-0.527759	-0.421861	-0.078533	-0.087892	-0.359197
Data421	-0.263879	-1.009537	-0.476488	-0.5125	-0.453193	-0.070598	-0.08952	-0.363165
Data422	-0.203657	-1.016251	-0.483711	-0.489815	-0.457872	-0.048625	-0.088604	-0.382391
Data423	-0.164187	-1.043107	-0.483813	-0.44831	-0.441291	-0.023194	-0.083314	-0.418199
Data424	-0.156049	-1.066809	-0.456753	-0.42827	-0.390631	-0.00061	-0.084942	-0.46306
Data425	-0.155845	-1.056229	-0.433051	-0.419521	-0.332036	0.007935	-0.074973	-0.500191
Data426	-0.149945	-1.051754	-0.38351	-0.418504	-0.298365	0.024414	-0.048524	-0.507515
Data427	-0.144859	-1.050533	-0.319219	-0.422166	-0.28982	0.042929	-0.029704	-0.48839
Data428	-0.145062	-1.041479	-0.276493	-0.426541	-0.274357	0.061646	0.021566	-0.464179
Data429	-0.152997	-1.019303	-0.264083	-0.401007	-0.267338	0.068564	0.087485	-0.442003
Data430	-0.150963	-0.990412	-0.290735	-0.369167	-0.29399	0.059815	0.198876	-0.440986
Data431	-0.13611	-0.964472	-0.347092	-0.335393	-0.347499	0.047405	0.278019	-0.456957
Data432	-0.09603	-0.960505	-0.38412	-0.305384	-0.416673	0.058595	0.296025	-0.463467
Data433	-0.031535	-0.974848	-0.405483	-0.26978	-0.474962	0.078533	0.299179	-0.483813
Data434	0.040284	-0.992447	-0.402736	-0.236922	-0.500191	0.106406	0.313827	-0.51016
Data435	0.082399	-0.998856	-0.357773	-0.228987	-0.51372	0.133059	0.352178	-0.545764
Data436	0.084637	-1.002925	-0.306299	-0.244856	-0.499784	0.153201	0.360011	-0.587472
Data437	0.06836	-1.015234	-0.264693	-0.277816	-0.447089	0.183719	0.36052	-0.613514
Data438	0.060019	-1.044531	-0.244755	-0.300501	-0.384731	0.216475	0.320643	-0.608835
Data439	0.07365	-1.037207	-0.247094	-0.292668	-0.342718	0.243534	0.287277	-0.584726
Data440	0.10661	-0.982172	-0.247501	-0.284632	-0.326543	0.25981	0.25035	-0.568856
Data441	0.13021	-0.9249	-0.245772	-0.303756	-0.331121	0.25981	0.216475	-0.543628
Data442	0.143435	-0.881666	-0.242415	-0.322067	-0.354111	0.256962	0.227359	-0.520536
Data443	0.131634	-0.866	-0.242313	-0.288396	-0.370387	0.249638	0.26276	-0.542509
Data444	0.132245	-0.851453	-0.212304	-0.246484	-0.375779	0.226037	0.267236	-0.557158
Data445	0.153607	-0.831718	-0.155744	-0.214745	-0.38819	0.217695	0.216983	-0.555937
Data446	0.185346	-0.830905	-0.088197	-0.206505	-0.397854	0.240075	0.165611	-0.543933
Data447	0.194705	-0.84362	-0.034485	-0.204573	-0.4065	0.245162	0.152285	-0.52959
Data448	0.202233	-0.864271	-0.014445	-0.20264	-0.387376	0.246179	0.1355	-0.516772
Data449	0.207319	-0.868238	-0.010986	-0.200198	-0.334885	0.257369	0.120241	-0.502632
Data450	0.200605	-0.846265	-0.010885	-0.221256	-0.287277	0.2533	0.124107	-0.483406
Data451	0.205488	-0.808626	-0.009359	-0.240889	-0.253401	0.25391	0.127565	-0.43122
Data452	0.243127	-0.773531	0.001322	-0.246484	-0.236515	0.269576	0.120648	-0.38646
Data453	0.287073	-0.76173	-0.003357	-0.236006	-0.23977	0.290125	0.106508	-0.369065
Data454	0.337123	-0.763358	0.02177	-0.22329	-0.274459	0.290532	0.118715	-0.37232
Data455	0.354823	-0.758679	0.078431	-0.220747	-0.322881	0.284428	0.122377	-0.381679
Data456	0.342819	-0.757966	0.125226	-0.220951	-0.346075	0.286463	0.108949	-0.390224
Data457	0.310063	-0.762239	0.148419	-0.213931	-0.353094	0.298263	0.10722	-0.390529
Data458	0.271814	-0.75522	0.155337	-0.182701	-0.349737	0.306605	0.105491	-0.393378
Data459	0.243534	-0.733349	0.147504	-0.155744	-0.31342	0.317388	0.099082	-0.388596
Data460	0.212202	-0.702932	0.124005	-0.136721	-0.258793	0.337936	0.103863	-0.378525
Data461	0.205895	-0.670685	0.110068	-0.130516	-0.220137	0.340581	0.10783	-0.340581
Data462	0.206709	-0.645253	0.098573	-0.127464	-0.215763	0.334885	0.122072	-0.300908
Data463	0.226851	-0.632029	0.094504	-0.127565	-0.207116	0.324102	0.109662	-0.265914
Data464	0.264286	-0.601511	0.123395	-0.135805	-0.191043	0.312708	0.088909	-0.237736
Data465	0.301518	-0.551359	0.168561	-0.155642	-0.208743	0.318405	0.104677	-0.22329
Data466	0.30457	-0.485746	0.194196	-0.171206	-0.239261	0.323288	0.108543	-0.216373
Data467	0.275069	-0.45126	0.209456	-0.141604	-0.270797	0.317591	0.123598	-0.20793
Data468	0.236006	-0.458381	0.214949	-0.109458	-0.286768	0.314336	0.122479	-0.187381
Data469	0.201419	-0.465807	0.194909	-0.078431	-0.3122	0.315353	0.064088	-0.176089
Data470	0.212406	-0.449429	0.187177	-0.068259	-0.345261	0.310877	0.009562	-0.167341
Data471	0.25981	-0.399074	0.203454	-0.086264	-0.33519	0.316777	-0.000203	-0.1473
Data472	0.289718	-0.351873	0.243636	-0.110272	-0.302129	0.334885	0.015462	-0.097759
Data473	0.277918	-0.322067	0.296228	-0.113832	-0.256758	0.355433	0.06419	-0.043437
Data474	0.239058	-0.311894	0.356654	-0.1178	-0.226647	0.38412	0.103863	0.001526
Data475	0.208743	-0.307012	0.403754	-0.12197	-0.213118	0.383917	0.145164	0.040284
Data476	0.209761	-0.311182	0.444139	-0.13784	-0.204369	0.36581	0.160932	0.08484
Data477	0.232547	-0.313319	0.467028	-0.150454	-0.228987	0.343226	0.133466	0.135195
Data478	0.251672	-0.328985	0.458788	-0.135297	-0.275171	0.333664	0.073854	0.1826
Data479	0.259607	-0.331528	0.424201	-0.089316	-0.328781	0.335495	0.02594	0.203454
Data480	0.25981	-0.312505	0.405585	-0.031535	-0.358587	0.314132	-0.027059	0.213321
Data481	0.263676	-0.290735	0.403957	0.011292	-0.356247	0.294601	-0.061545	0.209659
Data482	0.272424	-0.282292	0.420946	0.020244	-0.355739	0.277918	-0.099489	0.194196
Data483	0.285039	-0.293685	0.457872	0.006307	-0.358282	0.271	-0.108543	0.180667
Data484	0.288904	-0.31047	0.507922	-0.009868	-0.339055	0.265507	-0.102642	0.188602
Data485	0.266117	-0.310165	0.549121	-0.0059	-0.288904	0.275883	-0.085756	0.205488
Data486	0.249434	-0.287175	0.576384	-0.015768	-0.241601	0.276087	-0.037435	0.218509
Data487	0.231734	-0.253707	0.582793	-0.054627	-0.220747	0.268152	-0.03123	0.254927
Data488	0.222985	-0.230004	0.557565	-0.053	-0.213321	0.273645	-0.051067	0.316981
Data489	0.23682	-0.217899	0.501818	-0.00824	-0.229394	0.269576	-0.056662	0.376186
Data490	0.285039	-0.192264	0.465604	0.051067	-0.252282	0.262048	-0.043437	0.423285
Data491	0.331223	-0.153099	0.462654	0.098065	-0.266728	0.2533	-0.044353	0.461026
Data492	0.358892	-0.135602	0.477913	0.112001	-0.271407	0.246586	-0.029297	0.478218
Data493	0.358892	-0.149538	0.512398	0.116274	-0.257165	0.25391	-0.020956	0.471707
Data494	0.340174	-0.196028	0.542814	0.127057	-0.239058	0.26449	-0.023397	0.436713
Data495	0.318201	-0.240889	0.575163	0.125022	-0.22858	0.255741	-0.034485	0.406704
Data496	0.310267	-0.242517	0.590931	0.088706	-0.200402	0.239058	0.005493	0.409044
Data497	0.324712	-0.221764	0.572925	0.054322	-0.170799	0.209354	0.050863	0.436917
Data498	0.33753	-0.194807	0.531217	0.029297	-0.141909	0.165408	0.056458	0.447089
Data499	0.325322	-0.163475	0.48188	0.036723	-0.122479	0.129193	0.05127	0.43061
Data500	0.309453	-0.142112	0.447293	0.063071	-0.126752	0.115358	0.052288	0.421963
Data501	0.310877	-0.123395	0.423285	0.097759	-0.173749	0.109458	0.011088	0.418911
Data502	0.321253	-0.113018	0.420844	0.105389	-0.230106	0.093385	-0.025228	0.423692
Data503	0.350551	-0.099896	0.434984	0.108237	-0.283004	0.100303	-0.055645	0.453091
Data504	0.374965	-0.122276	0.470181	0.127565	-0.321152	0.103965	-0.103761	0.48778
Data505	0.385138	-0.142519	0.492866	0.133567	-0.356654	0.11251	-0.145571	0.49012
Data506	0.369472	-0.144249	0.513822	0.110984	-0.359503	0.108237	-0.185855	0.469978
Data507	0.364182	-0.13784	0.522367	0.096844	-0.32339	0.119631	-0.175682	0.446886
Data508	0.366217	-0.133364	0.499173	0.097556	-0.287683	0.145062	-0.177615	0.45594
Data509	0.357875	-0.130922	0.456346	0.104779	-0.257572	0.16378	-0.179548	0.463773
Data510	0.358689	-0.129905	0.446988	0.109967	-0.256758	0.172122	-0.120241	0.471402
Data511	0.384731	-0.113527	0.465807	0.085552	-0.269881	0.165611	-0.087485	0.455736
Data512	0.405076	-0.091554	0.503039	0.043743	-0.289921	0.131838	-0.070293	0.435086
Data513	0.415656	-0.089927	0.55258	0.017802	-0.325017	0.081788	-0.048117	0.409654
Data514	0.414028	-0.117189	0.571094	0.0118	-0.340174	0.039063	-0.025127	0.394598
Data515	0.402635	-0.148216	0.546985	0.036113	-0.33346	0.023194	-0.001831	0.369675
Data516	0.417894	-0.176699	0.51311	0.049744	-0.334986	0.021159	0.003764	0.347397
Data517	0.431729	-0.185448	0.471911	0.050253	-0.338954	0.025228	0.015666	0.331426
Data518	0.43478	-0.194298	0.418708	0.056153	-0.324203	0.012004	0.044658	0.331528
Data519	0.421352	-0.227868	0.38941	0.071209	-0.279749	-0.007528	0.054017	0.331833
Data520	0.410569	-0.261438	0.386053	0.06775	-0.221866	-0.006917	0.055746	0.324305
Data521	0.402431	-0.286564	0.393174	0.034282	-0.191958	-0.022583	0.047201	0.313522
Data522	0.4006	-0.297551	0.420437	0.002035	-0.18026	-0.040284	0.048931	0.306401
Data523	0.371099	-0.305486	0.454414	-0.021973	-0.181582	-0.043336	0.064393	0.30457
Data524	0.32634	-0.322779	0.481982	-0.0118	-0.187279	-0.041505	0.07131	0.27863
Data525	0.294601	-0.342006	0.485237	0.012614	-0.197553	-0.044149	0.095216	0.254826
Data526	0.295415	-0.356858	0.440172	0.029094	-0.212914	-0.046591	0.096742	0.237532
Data527	0.311081	-0.356654	0.401923	0.039979	-0.233158	-0.04537	0.066326	0.20854
Data528	0.338954	-0.334783	0.377203	0.06836	-0.249434	-0.033163	0.063376	0.180362
Data529	0.361944	-0.32634	0.346075	0.125836	-0.25391	-0.025432	0.072531	0.156964
Data530	0.374355	-0.3417	0.318914	0.170901	-0.235498	-0.025025	0.095827	0.131736
Data531	0.38819	-0.339055	0.303858	0.174563	-0.19969	-0.042522	0.133262	0.115053
Data532	0.384527	-0.323084	0.315963	0.135805	-0.17558	-0.082806	0.155947	0.110984
Data533	0.371506	-0.307215	0.346176	0.076193	-0.178734	-0.123293	0.167341	0.116274
Data534	0.361944	-0.296432	0.379136	0.031535	-0.204573	-0.132245	0.158389	0.131533
Data535	0.354416	-0.285649	0.39531	0.010478	-0.218306	-0.123293	0.170698	0.13489
Data536	0.356044	-0.252282	0.395514	0.018616	-0.22797	-0.126141	0.219018	0.129091
Data537	0.370286	-0.192874	0.361842	0.037334	-0.242822	-0.13021	0.239974	0.114544
Data538	0.37293	-0.154421	0.318405	0.052796	-0.263066	-0.145266	0.232954	0.09603
Data539	0.389207	-0.163984	0.281682	0.077923	-0.296127	-0.149742	0.202742	0.080364
Data540	0.414028	-0.188398	0.250757	0.101829	-0.331121	-0.145062	0.226851	0.053813
Data541	0.440884	-0.195417	0.251164	0.127159	-0.342819	-0.152183	0.271102	0.011393
Data542	0.450243	-0.189008	0.298975	0.122276	-0.335292	-0.162356	0.282801	-0.033061
Data543	0.426846	-0.175275	0.370896	0.086163	-0.314743	-0.157677	0.302841	-0.053915
Data544	0.392259	-0.164492	0.416571	0.05595	-0.296737	-0.148114	0.311996	-0.054526
Data545	0.357671	-0.171104	0.421759	0.04242	-0.263167	-0.130821	0.292668	-0.042115
Data546	0.351364	-0.157982	0.417182	0.039063	-0.226749	-0.109865	0.275374	-0.032044
Data547	0.375372	-0.106915	0.402024	0.018616	-0.217492	-0.100506	0.285039	-0.034689
Data548	0.399379	-0.060731	0.360316	-0.004069	-0.245874	-0.09542	0.348516	-0.032959
Data549	0.421759	-0.021973	0.313217	0.005493	-0.269067	-0.090944	0.377712	-0.049948
Data550	0.413621	-0.004171	0.309453	0.034587	-0.276392	-0.079957	0.376694	-0.07833
Data551	0.397345	-0.003255	0.342107	0.074057	-0.283004	-0.094199	0.412197	-0.101116
Data552	0.389207	0.006205	0.393581	0.095216	-0.305791	-0.108848	0.431932	-0.116274
Data553	0.375575	0.035604	0.43478	0.094504	-0.317286	-0.121869	0.449429	-0.12899
Data554	0.357468	0.071616	0.480761	0.069988	-0.291752	-0.137942	0.468554	-0.132245
Data555	0.344244	0.10722	0.494596	0.047913	-0.246993	-0.135297	0.477404	-0.118105
Data556	0.339361	0.116274	0.490222	0.020244	-0.20915	-0.127972	0.486051	-0.089927
Data557	0.339157	0.124107	0.485033	-0.027975	-0.190534	-0.139569	0.503853	-0.0589
Data558	0.353399	0.146588	0.475369	-0.06419	-0.182905	-0.15198	0.543018	-0.042217
Data559	0.391038	0.177818	0.458788	-0.094097	-0.182498	-0.151369	0.581979	-0.051575
Data560	0.404262	0.208947	0.435391	-0.096946	-0.19735	-0.169273	0.583403	-0.070395
Data561	0.378831	0.238142	0.436713	-0.084738	-0.225223	-0.192671	0.588897	-0.088197
Data562	0.347295	0.253605	0.472928	-0.069378	-0.263472	-0.207523	0.589303	-0.122479
Data563	0.336512	0.267338	0.486661	-0.063783	-0.282801	-0.198571	0.569162	-0.147097
Data564	0.322067	0.28514	0.464078	-0.062359	-0.297958	-0.190026	0.598255	-0.146385
Data565	0.312301	0.297144	0.440884	-0.056051	-0.307317	-0.197553	0.67099	-0.135907
Data566	0.285649	0.308537	0.417487	-0.051677	-0.303858	-0.213423	0.69337	-0.119224
Data567	0.256555	0.334478	0.404161	-0.07131	-0.282902	-0.234582	0.704255	-0.114544
Data568	0.240686	0.363063	0.416571	-0.09603	-0.275883	-0.241906	0.695303	-0.095318
Data569	0.213016	0.363877	0.436611	-0.089927	-0.265304	-0.233361	0.700796	-0.067648
Data570	0.200198	0.365606	0.452888	-0.074261	-0.257064	-0.234175	0.677094	-0.045675
Data571	0.189212	0.371405	0.476081	-0.075888	-0.266524	-0.249841	0.621551	-0.048727
Data572	0.17497	0.39765	0.495816	-0.111899	-0.290125	-0.250045	0.607411	-0.054322
Data573	0.148114	0.443529	0.515857	-0.133669	-0.309555	-0.250248	0.573332	-0.057476
Data574	0.104982	0.466112	0.496935	-0.116375	-0.317795	-0.236006	0.55024	-0.040487
Data575	0.056967	0.478726	0.435594	-0.102846	-0.306605	-0.222578	0.539559	-0.044048
Data576	0.035808	0.493477	0.378627	-0.104575	-0.312912	-0.224816	0.491341	-0.066631
Data577	0.059408	0.521146	0.346685	-0.124514	-0.316574	-0.231734	0.456245	-0.078838
Data578	0.097861	0.543832	0.334376	-0.159101	-0.305486	-0.252079	0.456957	-0.07955
Data579	0.110882	0.557463	0.358078	-0.185957	-0.279342	-0.269576	0.485542	-0.077923
Data580	0.065512	0.556751	0.384934	-0.178836	-0.23977	-0.279138	0.534167	-0.072328
Data581	0.019532	0.559803	0.408637	-0.151064	-0.199791	-0.270593	0.541797	-0.044862
Data582	-0.006307	0.584319	0.433661	-0.142519	-0.168663	-0.268559	0.571501	-0.002441
Data583	-0.010376	0.609445	0.458483	-0.174461	-0.164696	-0.269983	0.587269	0.035299
Data584	-0.008342	0.626637	0.484016	-0.202945	-0.193383	-0.287073	0.559803	0.057476
Data585	-0.009359	0.617583	0.481982	-0.200707	-0.225935	-0.279138	0.536711	0.081076
Data586	-0.031739	0.624094	0.454719	-0.179446	-0.270695	-0.2769	0.509753	0.076905
Data587	-0.055746	0.652679	0.418809	-0.135195	-0.301925	-0.29399	0.465197	0.049338
Data588	-0.058391	0.684011	0.389919	-0.09542	-0.312606	-0.310674	0.451972	0.025127
Data589	-0.040691	0.686758	0.386562	-0.081687	-0.32105	-0.327967	0.437324	0.00885
Data590	-0.031942	0.638437	0.413316	-0.096335	-0.329493	-0.346685	0.4006	-0.016988
Data591	-0.03886	0.598154	0.473233	-0.12604	-0.328985	-0.348516	0.376389	-0.074973
Data592	-0.083213	0.612904	0.529285	-0.151166	-0.281682	-0.353806	0.370794	-0.112917
Data593	-0.139773	0.650238	0.54729	-0.182803	-0.239465	-0.363775	0.402736	-0.14374
Data594	-0.197757	0.67862	0.539559	-0.20559	-0.235192	-0.383103	0.409247	-0.113018
Data595	-0.232547	0.702017	0.490018	-0.207421	-0.247298	-0.402024	0.385443	-0.063376
Data596	-0.228275	0.715852	0.43417	-0.170087	-0.288701	-0.411383	0.39175	-0.015462
Data597	-0.200198	0.720124	0.401719	-0.144859	-0.322881	-0.441494	0.36581	0.03591
Data598	-0.186567	0.738028	0.411078	-0.145062	-0.332545	-0.460416	0.328578	0.076092
Data599	-0.186364	0.730907	0.457364	-0.151573	-0.335597	-0.446784	0.312708	0.091452
Data600	-0.220747	0.677907	0.503344	-0.145368	-0.320338	-0.414638	0.297856	0.097149
Data601	-0.260217	0.615142	0.54434	-0.123802	-0.286259	-0.393479	0.306706	0.096946
Data602	-0.29338	0.563567	0.586659	-0.102541	-0.237634	-0.385952	0.302129	0.090333
Data603	-0.293177	0.548409	0.60324	-0.106406	-0.19735	-0.413011	0.337631	0.107424
Data604	-0.276087	0.566313	0.581267	-0.13489	-0.163882	-0.44007	0.407823	0.156659
Data605	-0.279545	0.590422	0.533557	-0.146995	-0.137535	-0.445157	0.411688	0.188093
Data606	-0.302942	0.62033	0.478014	-0.134991	-0.122886	-0.463467	0.395005	0.210269
Data607	-0.323288	0.629892	0.417283	-0.118105	-0.138247	-0.488899	0.352687	0.211795
Data608	-0.327967	0.615142	0.375474	-0.096844	-0.173953	-0.508634	0.281987	0.216068
Data609	-0.314539	0.606394	0.365504	-0.076295	-0.220849	-0.529793	0.249434	0.222782
Data610	-0.292566	0.582589	0.359197	-0.055136	-0.240279	-0.536304	0.203148	0.208642
Data611	-0.290532	0.541288	0.360723	-0.065614	-0.253808	-0.539762	0.173342	0.158185
Data612	-0.289921	0.509041	0.36703	-0.10366	-0.269474	-0.555225	0.15727	0.105186
Data613	-0.290328	0.499377	0.38646	-0.135195	-0.268864	-0.578012	0.145368	0.084942
Data614	-0.283207	0.483609	0.402431	-0.144249	-0.244755	-0.569263	0.189212	0.082399
Data615	-0.275476	0.464485	0.399685	-0.143943	-0.2062	-0.542	0.211185	0.086366
Data616	-0.28219	0.441393	0.387579	-0.134483	-0.164492	-0.538949	0.200707	0.105898
Data617	-0.291956	0.443834	0.379441	-0.121564	-0.151369	-0.554411	0.24038	0.134178
Data618	-0.293177	0.454821	0.377406	-0.131736	-0.158592	-0.545459	0.260828	0.146995
Data619	-0.296635	0.464993	0.406093	-0.160118	-0.200605	-0.524503	0.247603	0.151471
Data620	-0.294194	0.451565	0.435696	-0.174258	-0.263472	-0.499275	0.229394	0.160627
Data621	-0.301722	0.407925	0.443427	-0.161542	-0.314743	-0.488696	0.214847	0.178429
Data622	-0.291346	0.363673	0.428473	-0.143231	-0.345769	-0.498258	0.243025	0.16673
Data623	-0.279749	0.35818	0.405381	-0.123496	-0.361537	-0.503141	0.227766	0.148013
Data624	-0.258996	0.373643	0.377508	-0.104168	-0.342819	-0.491544	0.231123	0.122276
Data625	-0.243737	0.361334	0.353195	-0.07894	-0.298161	-0.490323	0.260828	0.118919
Data626	-0.224613	0.326848	0.332545	-0.061646	-0.247603	-0.507006	0.234684	0.113934
Data627	-0.194095	0.290735	0.330002	-0.08128	-0.207828	-0.536914	0.195621	0.127057
Data628	-0.16846	0.275578	0.335495	-0.122479	-0.209964	-0.550546	0.181175	0.141299
Data629	-0.144859	0.257369	0.348313	-0.157066	-0.239261	-0.538542	0.161644	0.140485
Data630	-0.143435	0.245569	0.366013	-0.164289	-0.265812	-0.517586	0.162356	0.136924
Data631	-0.17558	0.224511	0.37232	-0.142214	-0.293482	-0.495816	0.165103	0.12726
Data632	-0.214033	0.20091	0.358485	-0.098268	-0.322779	-0.478116	0.179039	0.110068
Data633	-0.218102	0.185753	0.331223	-0.064393	-0.341395	-0.460416	0.161644	0.078533
Data634	-0.185346	0.189721	0.301111	-0.050863	-0.360418	-0.451057	0.14079	0.042217
Data635	-0.162966	0.188907	0.260014	-0.042929	-0.360723	-0.434373	0.152488	-0.024516
Data636	-0.153201	0.171613	0.233361	-0.019633	-0.343125	-0.419318	0.146995	-0.084942
Data637	-0.149742	0.136314	0.233768	-0.001017	-0.301518	-0.400193	0.128888	-0.108746
Data638	-0.140993	0.126243	0.268864	0.000203	-0.241601	-0.400193	0.144249	-0.105084
Data639	-0.122683	0.116986	0.331223	-0.027059	-0.195722	-0.424201	0.148013	-0.077516
