# Supplementary material for: Integration of MRI and somatosensory evoked potentials facilitate diagnosis of spinal cord compression
Source: Sci Rep. 2023 May 15;13:7861. doi: 10.1038/s41598-023-34832-2 (PMC10185544; doi:10.1038/s41598-023-34832-2)
Supplement: Supplementary file 3 — Supplementary Information 3. [file 41598_2023_34832_MOESM3_ESM.zip › Preoperative SSEP data/spinal cord compression group/3548161_2/3548161_2_Rt Tibial SEP_Cz'-Fpz_201220_115657.csv]

Index	1	2	3	4	5	6	7
Name	Cz'-Fpz	Cz'-Fpz	Cz'-Fpz	Cz'-Fpz	Cz'-Fpz	Cz'-Fpz	Cz'-Fpz
Time	2.02002E+13	2.02002E+13	2.02002E+13	2.02002E+13	2.02002E+13	2.02002E+13	2.02002E+13
Highcut	500	500	500	500	500	500	500
Lowcut	10	10	10	10	10	10	10
Period	0.000156	0.000156	0.000156	0.000156	0.000156	0.000156	0.000156
Averages	120	120	120	120	120	120	120
Int (mA)	26/25.5mA	26/25.5mA	35/35mA	35/35mA	20/19.5mA	20/19.6mA	20/19.4mA
Pulse Width (�gs)	200�s	200�s	200�s	200�s	200�s	200�s	200�s
Rep Rate (Hz)	2.66Hz	2.66Hz	2.66Hz	2.66Hz	2.66Hz	2.66Hz	2.66Hz
Data0	0.056357	0.525928	-0.092164	-0.292159	0.149945	-0.354416	0.04476
Data1	2.513059	3.334198	1.683579	2.705526	3.156176	2.602375	2.581623
Data2	4.15493	5.379924	3.447725	4.938226	5.477785	4.913812	4.915236
Data3	1.203632	1.855497	0.95908	2.084789	1.960683	1.687444	1.768826
Data4	0.42827	1.824165	0.707815	2.591592	2.717937	2.31693	2.037588
Data5	0.368658	2.860558	1.720811	3.780372	4.143333	3.763689	3.497368
Data6	0.247807	2.913659	2.197299	3.521375	4.108746	3.710791	3.615981
Data7	0.115765	2.450395	2.240228	2.688233	3.357595	2.904301	3.029221
Data8	0.02828	1.840238	2.050609	1.692938	2.381628	1.860583	2.174105
Data9	-0.03947	1.278096	1.764757	0.796317	1.451235	0.887261	1.352763
Data10	-0.082399	0.820325	1.463645	0.10722	0.695404	0.132245	0.700491
Data11	-0.110882	0.484016	1.191424	-0.352789	0.161949	-0.383307	0.25452
Data12	-0.120038	0.275883	0.950332	-0.617278	-0.160728	-0.694184	-0.019938
Data13	-0.089927	0.175174	0.778414	-0.736909	-0.312912	-0.844536	-0.130007
Data14	-0.051067	0.126345	0.660614	-0.780041	-0.36581	-0.874444	-0.121665
Data15	-0.012004	0.127769	0.584522	-0.756644	-0.348313	-0.842908	-0.062053
Data16	0.040487	0.173749	0.57557	-0.684011	-0.278935	-0.766003	0.018921
Data17	0.054729	0.217899	0.601002	-0.61443	-0.200605	-0.683197	0.07304
Data18	0.02767	0.251062	0.61504	-0.563363	-0.13489	-0.614023	0.108237
Data19	-0.013631	0.26978	0.606292	-0.539762	-0.090537	-0.567839	0.132652
Data20	-0.053712	0.25981	0.581064	-0.551359	-0.065919	-0.557463	0.145266
Data21	-0.079347	0.237023	0.535897	-0.564584	-0.066733	-0.566008	0.125938
Data22	-0.06185	0.191653	0.49663	-0.556649	-0.064495	-0.587371	0.099692
Data23	-0.026449	0.144656	0.46245	-0.537118	-0.050253	-0.616668	0.110272
Data24	-0.003866	0.126345	0.433356	-0.500699	-0.033773	-0.641082	0.187177
Data25	-0.001424	0.132448	0.449633	-0.465095	-0.022583	-0.652679	0.208947
Data26	0.010986	0.157677	0.414028	-0.445767	-0.017497	-0.610564	0.212812
Data27	0.016073	0.183515	0.39531	-0.452481	-0.006511	-0.59795	0.24272
Data28	0.015666	0.19796	0.444546	-0.458381	-0.0118	-0.607106	0.22563
Data29	0.018311	0.204674	0.472826	-0.451667	-0.010783	-0.570891	0.224613
Data30	0.019735	0.215864	0.472623	-0.446988	-0.002238	-0.559701	0.227665
Data31	0.000203	0.209354	0.44475	-0.452277	-0.025432	-0.55319	0.218713
Data32	-0.02177	0.20325	0.403042	-0.468961	-0.072023	-0.564787	0.213016
Data33	-0.015869	0.186567	0.369065	-0.463671	-0.103151	-0.593271	0.22563
Data34	0.013224	0.182294	0.346075	-0.429694	-0.108237	-0.622365	0.260217
Data35	0.059002	0.178429	0.343226	-0.388596	-0.105186	-0.651865	0.307622
Data36	0.093385	0.167239	0.358892	-0.356451	-0.105592	-0.663869	0.33346
Data37	0.106203	0.150149	0.353602	-0.338954	-0.131838	-0.65451	0.322474
Data38	0.076499	0.172529	0.349737	-0.323898	-0.158897	-0.626434	0.295415
Data39	0.03886	0.214237	0.354823	-0.316777	-0.153201	-0.580453	0.262455
Data40	0.021159	0.230513	0.335698	-0.306605	-0.129397	-0.54668	0.222782
Data41	0.044963	0.237023	0.281173	-0.306401	-0.101116	-0.537728	0.191246
Data42	0.06836	0.22502	0.219933	-0.29928	-0.067343	-0.554208	0.180667
Data43	0.086264	0.203861	0.154625	-0.297042	-0.011597	-0.573739	0.182091
Data44	0.09603	0.190433	0.118613	-0.290939	0.024821	-0.598561	0.197553
Data45	0.099692	0.187177	0.123293	-0.267542	0.045574	-0.598561	0.207319
Data46	0.103761	0.19206	0.14608	-0.253096	0.069785	-0.589202	0.210981
Data47	0.110475	0.164594	0.180463	-0.248824	0.072633	-0.555021	0.220951
Data48	0.121665	0.144249	0.209964	-0.240075	0.060222	-0.51901	0.227665
Data49	0.121055	0.138552	0.238651	-0.226851	0.04008	-0.49012	0.228885
Data50	0.108237	0.131431	0.244348	-0.224613	0.029297	-0.47303	0.243534
Data51	0.098472	0.109255	0.210575	-0.238448	0.03947	-0.466519	0.245365
Data52	0.128176	0.080161	0.140993	-0.263676	0.054526	-0.476081	0.246789
Data53	0.161949	0.073447	0.061036	-0.272017	0.057781	-0.488085	0.247603
Data54	0.179243	0.107627	0.036215	-0.249231	0.047812	-0.515755	0.243941
Data55	0.173139	0.153811	0.035604	-0.229903	0.035604	-0.55258	0.255741
Data56	0.148318	0.172936	0.049236	-0.23621	0.009766	-0.55848	0.27629
Data57	0.11841	0.169273	0.075278	-0.263066	-0.037232	-0.547087	0.273849
Data58	0.073243	0.163373	0.107017	-0.297246	-0.079957	-0.523079	0.253503
Data59	0.038453	0.154421	0.109458	-0.310674	-0.084637	-0.496834	0.219323
Data60	0.020752	0.170494	0.110882	-0.312098	-0.05717	-0.482999	0.19206
Data61	0.029501	0.17497	0.104575	-0.292566	-0.036011	-0.48483	0.178225
Data62	0.04008	0.145062	0.08952	-0.277918	-0.038046	-0.495613	0.158083
Data63	0.047608	0.108237	0.063071	-0.28219	-0.040691	-0.507617	0.158287
Data64	0.066326	0.107627	0.049032	-0.290532	-0.023194	-0.514534	0.168663
Data65	0.108644	0.131431	0.062867	-0.298263	-0.014242	-0.510465	0.195519
Data66	0.141604	0.155235	0.103151	-0.308232	-0.026449	-0.505989	0.204267
Data67	0.134686	0.163577	0.124921	-0.301925	-0.048219	-0.522265	0.188195
Data68	0.082806	0.15727	0.145876	-0.29928	-0.064698	-0.553597	0.155235
Data69	0.037435	0.145062	0.138959	-0.28219	-0.062053	-0.566211	0.11251
Data70	0.027263	0.125938	0.098065	-0.271204	-0.052694	-0.579232	0.089927
Data71	0.044556	0.101727	0.065309	-0.275476	-0.04008	-0.592254	0.10071
Data72	0.075888	0.07833	0.02889	-0.277918	-0.015462	-0.610768	0.106406
Data73	0.104372	0.07833	0	-0.272221	0.010173	-0.624603	0.100099
Data74	0.108034	0.095623	0.005697	-0.248824	0.028484	-0.630096	0.09013
Data75	0.09664	0.131838	0.048625	-0.215254	0.043336	-0.612192	0.102134
Data76	0.088095	0.166832	0.103354	-0.215457	0.036825	-0.58147	0.118817
Data77	0.083823	0.19084	0.137535	-0.238244	0.014242	-0.581877	0.10722
Data78	0.068971	0.191043	0.123293	-0.276493	-0.009969	-0.585743	0.080364
Data79	0.050253	0.197147	0.110475	-0.292566	-0.041301	-0.579232	0.057984
Data80	0.04008	0.209557	0.111899	-0.251062	-0.06185	-0.573332	0.058798
Data81	0.038249	0.213423	0.09013	-0.193891	-0.048829	-0.573129	0.081178
Data82	0.043743	0.215457	0.050253	-0.18555	-0.045981	-0.588388	0.09013
Data83	0.041708	0.21912	0.033773	-0.189619	-0.054526	-0.611989	0.078737
Data84	0.042929	0.211388	0.027059	-0.195926	-0.073243	-0.621754	0.060222
Data85	0.028687	0.22502	0.036825	-0.211185	-0.081992	-0.628265	0.028687
Data86	0.014038	0.239261	0.072633	-0.222375	-0.091758	-0.614837	-0.011597
Data87	-0.009562	0.240482	0.104575	-0.256352	-0.084026	-0.583708	-0.036418
Data88	-0.063681	0.233565	0.140993	-0.284225	-0.08423	-0.538135	-0.076702
Data89	-0.107017	0.220137	0.155642	-0.274255	-0.080364	-0.515348	-0.108237
Data90	-0.112713	0.214033	0.151369	-0.265507	-0.050863	-0.518196	-0.111899
Data91	-0.089113	0.209761	0.138348	-0.261845	-0.009359	-0.550546	-0.091351
Data92	-0.063071	0.17965	0.132041	-0.26449	0.022583	-0.592457	-0.049643
Data93	-0.042318	0.166018	0.131431	-0.28158	0.025432	-0.612395	-0.009562
Data94	-0.059002	0.165408	0.15727	-0.293787	0.024618	-0.609547	0.039877
Data95	-0.096437	0.164594	0.188805	-0.292159	0.024008	-0.598967	0.062053
Data96	-0.129803	0.161339	0.214644	-0.285039	0.019532	-0.588184	0.07365
Data97	-0.155642	0.166832	0.224613	-0.277104	0.012207	-0.56377	0.055746
Data98	-0.180056	0.161949	0.226851	-0.289515	0.010376	-0.537931	0.026449
Data99	-0.203657	0.136314	0.217492	-0.29928	0.012411	-0.524707	0.001628
Data100	-0.223799	0.120038	0.186364	-0.302332	0.013835	-0.519214	-0.042318
Data101	-0.227258	0.14079	0.156456	-0.307012	0.021973	-0.518807	-0.074464
Data102	-0.215254	0.154828	0.14018	-0.298263	0.017904	-0.497444	-0.074871
Data103	-0.192874	0.143435	0.125124	-0.274459	0.0177	-0.476692	-0.067343
Data104	-0.183515	0.151776	0.136924	-0.252689	0.0177	-0.467943	-0.043946
Data105	-0.208133	0.167442	0.180667	-0.241499	0.001017	-0.44475	-0.005493
Data106	-0.263472	0.158083	0.238651	-0.249434	-0.026042	-0.430508	0.027263
Data107	-0.316574	0.131431	0.263676	-0.273645	-0.034791	-0.423997	0.039673
Data108	-0.340581	0.094606	0.247807	-0.300094	-0.057984	-0.419928	0.033977
Data109	-0.335495	0.076295	0.223189	-0.308029	-0.086264	-0.407518	-0.008138
Data110	-0.308639	0.066733	0.201623	-0.289515	-0.095013	-0.408942	-0.037435
Data111	-0.273442	0.055543	0.157677	-0.288904	-0.07304	-0.42766	-0.032959
Data112	-0.258996	0.03357	0.147097	-0.311488	-0.057984	-0.435187	0.000814
Data113	-0.248213	0.013835	0.160728	-0.331019	-0.052898	-0.43417	0.029297
Data114	-0.246382	-0.003662	0.152997	-0.354823	-0.043132	-0.446377	0.031942
Data115	-0.241296	0.001831	0.148928	-0.371506	-0.033163	-0.440477	0.036011
Data116	-0.252079	0.013021	0.186974	-0.364182	-0.033977	-0.420946	0.048422
Data117	-0.282394	0.013835	0.207523	-0.328171	-0.054526	-0.3947	0.030111
Data118	-0.321253	0.006917	0.196129	-0.278325	-0.097454	-0.386765	-0.006104
Data119	-0.356858	-0.01119	0.167239	-0.226851	-0.129803	-0.381882	-0.047405
Data120	-0.373744	-0.024211	0.151776	-0.192671	-0.155235	-0.371913	-0.060222
Data121	-0.359909	-0.037842	0.143842	-0.181481	-0.164187	-0.34404	-0.037232
Data122	-0.321457	-0.056967	0.137942	-0.178632	-0.16846	-0.306401	-0.003662
Data123	-0.28158	-0.07833	0.12899	-0.182091	-0.180056	-0.283411	-0.007731
Data124	-0.274866	-0.079754	0.111289	-0.178836	-0.196536	-0.263066	-0.024414
Data125	-0.32166	-0.062867	0.102948	-0.185753	-0.205285	-0.23682	-0.026246
Data126	-0.379034	-0.057374	0.102948	-0.181888	-0.216475	-0.220951	-0.025025
Data127	-0.415045	-0.056764	0.117189	-0.179039	-0.243534	-0.196536	-0.019125
Data128	-0.429694	-0.057577	0.150759	-0.184126	-0.274459	-0.192874	-0.018718
Data129	-0.420946	-0.058798	0.154014	-0.172122	-0.281783	-0.228478	-0.054526
Data130	-0.385952	-0.055339	0.138145	-0.132041	-0.275883	-0.263472	-0.082602
Data131	-0.348109	-0.039877	0.133466	-0.07894	-0.258793	-0.290328	-0.074464
Data132	-0.32634	-0.034791	0.128786	-0.041505	-0.253096	-0.300501	-0.050456
Data133	-0.311081	-0.047608	0.121055	-0.019735	-0.26571	-0.264897	-0.05127
Data134	-0.317591	-0.060222	0.137128	-0.012411	-0.286666	-0.216678	-0.074464
Data135	-0.32756	-0.056357	0.171918	0.018311	-0.300298	-0.178225	-0.104982
Data136	-0.317795	-0.05595	0.205488	0.051067	-0.293584	-0.143638	-0.110882
Data137	-0.311488	-0.052898	0.214644	0.06836	-0.273849	-0.123293	-0.097047
Data138	-0.323491	-0.071616	0.19796	0.069988	-0.252079	-0.104575	-0.092978
Data139	-0.327357	-0.093589	0.167239	0.075685	-0.225427	-0.095013	-0.092571
Data140	-0.314539	-0.106813	0.130007	0.102744	-0.212609	-0.108034	-0.086468
Data141	-0.267948	-0.106406	0.097658	0.153201	-0.186364	-0.137128	-0.061646
Data142	-0.21383	-0.105999	0.060019	0.181074	-0.171308	-0.173749	-0.031128
Data143	-0.175784	-0.11251	0.059408	0.164187	-0.175174	-0.203861	-0.06246
Data144	-0.155642	-0.110475	0.095216	0.146894	-0.202233	-0.18555	-0.167035
Data145	-0.161339	-0.081381	0.126955	0.130007	-0.225223	-0.142214	-0.260421
Data146	-0.173546	-0.060426	0.157677	0.12899	-0.238448	-0.105796	-0.300704
Data147	-0.18616	-0.068564	0.160321	0.143638	-0.243534	-0.083823	-0.32105
Data148	-0.186364	-0.101523	0.121055	0.149742	-0.252689	-0.091961	-0.33224
Data149	-0.18026	-0.140383	0.074667	0.14608	-0.275476	-0.125938	-0.323084
Data150	-0.162153	-0.161339	0.046387	0.156252	-0.286259	-0.162966	-0.29399
Data151	-0.138959	-0.155845	0.046591	0.184939	-0.303756	-0.181074	-0.254724
Data152	-0.121462	-0.126548	0.085857	0.220544	-0.31515	-0.188195	-0.217695
Data153	-0.102744	-0.121055	0.1414	0.242313	-0.317184	-0.176191	-0.202436
Data154	-0.091147	-0.133669	0.177208	0.263472	-0.34404	-0.158694	-0.172122
Data155	-0.102134	-0.151573	0.219323	0.276697	-0.386765	-0.147504	-0.122886
Data156	-0.11902	-0.149945	0.252486	0.284835	-0.41708	-0.126141	-0.062664
Data157	-0.149335	-0.151573	0.257572	0.26978	-0.420539	-0.092164	-0.037029
Data158	-0.145876	-0.180667	0.230513	0.259607	-0.415452	-0.067343	-0.006104
Data159	-0.094606	-0.208743	0.178836	0.264286	-0.396328	-0.038249	0.003866
Data160	-0.031535	-0.225427	0.143842	0.278528	-0.373134	-0.019532	-0.042725
Data161	0.015056	-0.231734	0.15259	0.297653	-0.351161	-0.014445	-0.081381
Data162	0.049236	-0.225834	0.197553	0.310674	-0.343023	-0.026856	-0.114544
Data163	0.049643	-0.225834	0.244958	0.316981	-0.361944	-0.028687	-0.166018
Data164	0.034994	-0.241703	0.298873	0.29277	-0.391445	-0.021973	-0.228682
Data165	0.035604	-0.241906	0.362147	0.267542	-0.401007	-0.017294	-0.264693
Data166	0.02889	-0.211999	0.408738	0.264083	-0.398362	-0.00061	-0.256555
Data167	0.014445	-0.184329	0.430304	0.272221	-0.377813	0.018514	-0.245569
Data168	0.010376	-0.17558	0.427863	0.296228	-0.356247	0.032756	-0.206709
Data169	0.015259	-0.181277	0.400193	0.30925	-0.347295	0.038046	-0.176801
Data170	0.037232	-0.20264	0.352382	0.322881	-0.328374	0.026042	-0.153404
Data171	0.063681	-0.205488	0.297653	0.341395	-0.312505	0.022787	-0.11251
Data172	0.099082	-0.196333	0.280359	0.341802	-0.30396	0.038046	-0.078533
Data173	0.10722	-0.185957	0.282394	0.339157	-0.302332	0.077516	-0.091758
Data174	0.08952	-0.169477	0.280969	0.33875	-0.310674	0.115358	-0.151369
Data175	0.052084	-0.160321	0.302942	0.341395	-0.324509	0.138552	-0.249638
Data176	0.023194	-0.167035	0.310063	0.350551	-0.337123	0.138552	-0.32166
Data177	0.020345	-0.194298	0.308436	0.340581	-0.35584	0.125124	-0.373541
Data178	0.060222	-0.224816	0.306401	0.323491	-0.36052	0.112917	-0.410569
Data179	0.109865	-0.254317	0.308436	0.306808	-0.346278	0.098675	-0.445157
Data180	0.161949	-0.284428	0.307418	0.306808	-0.327153	0.089316	-0.474047
Data181	0.196536	-0.287683	0.293177	0.309046	-0.325526	0.092164	-0.459195
Data182	0.191246	-0.252282	0.288904	0.314132	-0.324915	0.114341	-0.433967
Data183	0.167646	-0.223799	0.319219	0.312301	-0.325322	0.139366	-0.3947
Data184	0.153607	-0.211795	0.340174	0.29928	-0.32756	0.137128	-0.381882
Data185	0.167035	-0.215254	0.33814	0.28158	-0.321864	0.129803	-0.374558
Data186	0.183922	-0.226037	0.337733	0.266117	-0.314132	0.114748	-0.393072
Data187	0.20854	-0.240279	0.320439	0.268559	-0.307825	0.07304	-0.396328
Data188	0.231327	-0.259607	0.2769	0.281783	-0.305384	0.057781	-0.369268
Data189	0.232751	-0.280563	0.215254	0.274255	-0.285039	0.05595	-0.359096
Data190	0.211185	-0.292973	0.161746	0.273442	-0.271407	0.066936	-0.364589
Data191	0.199995	-0.288497	0.136314	0.274866	-0.256962	0.086671	-0.406907
Data192	0.20325	-0.257369	0.135297	0.285649	-0.240482	0.108644	-0.439256
Data193	0.211185	-0.230716	0.162966	0.279749	-0.241703	0.135093	-0.458788
Data194	0.184329	-0.205081	0.194298	0.266728	-0.239872	0.155235	-0.480964
Data195	0.122072	-0.189008	0.205488	0.275069	-0.258386	0.164187	-0.516365
Data196	0.076295	-0.183719	0.199995	0.279952	-0.267745	0.166425	-0.521045
Data197	0.065105	-0.173749	0.194502	0.282597	-0.244755	0.166832	-0.484016
Data198	0.082806	-0.173139	0.191653	0.286056	-0.199588	0.161542	-0.457974
Data199	0.120851	-0.191246	0.19145	0.273238	-0.17965	0.140993	-0.43356
Data200	0.150759	-0.20264	0.194095	0.243941	-0.181481	0.131431	-0.408942
Data201	0.153201	-0.211388	0.241296	0.211592	-0.188398	0.130414	-0.369472
Data202	0.150556	-0.221764	0.297246	0.176394	-0.195112	0.13021	-0.347092
Data203	0.154421	-0.222578	0.326543	0.167035	-0.206912	0.138145	-0.357061
Data204	0.173139	-0.218713	0.34343	0.166018	-0.218509	0.163373	-0.390224
Data205	0.190433	-0.231123	0.339971	0.148114	-0.23031	0.190026	-0.391852
Data206	0.188398	-0.25391	0.302129	0.123903	-0.262659	0.202233	-0.394903
Data207	0.188602	-0.257979	0.261845	0.114544	-0.270797	0.184532	-0.386358
Data208	0.206912	-0.242313	0.224816	0.127159	-0.245772	0.18087	-0.362554
Data209	0.221154	-0.249027	0.191043	0.142824	-0.227054	0.173342	-0.312098
Data210	0.235599	-0.26978	0.161949	0.164187	-0.208133	0.163577	-0.253707
Data211	0.233565	-0.284835	0.150556	0.164187	-0.20264	0.172732	-0.188805
Data212	0.198367	-0.289311	0.160932	0.140993	-0.217288	0.179243	-0.136924
Data213	0.142214	-0.290328	0.191653	0.105592	-0.249027	0.184939	-0.092164
Data214	0.091554	-0.309656	0.207116	0.064088	-0.274662	0.207116	-0.056153
Data215	0.065919	-0.334478	0.199385	0.032349	-0.293584	0.234785	-0.048219
Data216	0.069988	-0.336919	0.168663	0.025839	-0.283004	0.245365	-0.052694
Data217	0.098065	-0.32105	0.1296	0.033773	-0.263066	0.261641	-0.045777
Data218	0.126548	-0.318201	0.10193	0.041098	-0.249841	0.272017	-0.043946
Data219	0.131024	-0.327153	0.094606	0.057781	-0.250451	0.283004	-0.041301
Data220	0.119834	-0.354823	0.087078	0.076499	-0.259403	0.276087	-0.06836
Data221	0.107017	-0.358282	0.078533	0.068564	-0.258386	0.267948	-0.102337
Data222	0.097861	-0.343633	0.07833	0.052694	-0.234989	0.263269	-0.097047
Data223	0.082806	-0.32695	0.087892	0.042725	-0.214033	0.277918	-0.081992
Data224	0.029704	-0.335698	0.091351	0.035604	-0.218509	0.315353	-0.070395
Data225	-0.023601	-0.37232	0.082602	0.043539	-0.22624	0.357875	-0.072429
Data226	-0.043132	-0.393276	0.048219	0.057577	-0.237023	0.392665	-0.094809
Data227	-0.019532	-0.409145	0.003459	0.049032	-0.2474	0.419725	-0.108034
Data228	0.035401	-0.424811	-0.042318	0.031535	-0.255334	0.458991	-0.082602
Data229	0.091147	-0.443936	-0.077719	0.020142	-0.263472	0.493985	-0.056153
Data230	0.110272	-0.455533	-0.080364	0.028077	-0.263879	0.517179	-0.074464
Data231	0.072836	-0.462043	-0.073243	0.045167	-0.251876	0.546273	-0.099896
Data232	0.009766	-0.452481	-0.058391	0.048219	-0.240279	0.570484	-0.120241
Data233	-0.049032	-0.44007	-0.036622	0.043946	-0.257165	0.583098	-0.128176
Data234	-0.077109	-0.441698	-0.009359	0.02828	-0.263066	0.587981	-0.132855
Data235	-0.070395	-0.453091	-0.006307	0.023194	-0.244958	0.576791	-0.11902
Data236	-0.049439	-0.464078	-0.041098	0.035808	-0.211999	0.542	-0.121055
Data237	-0.035808	-0.452888	-0.079347	0.060833	-0.183515	0.522062	-0.112306
Data238	-0.02828	-0.431729	-0.107424	0.095623	-0.172325	0.511076	-0.085044
Data239	-0.023804	-0.431729	-0.131431	0.131634	-0.167035	0.505786	-0.064088
Data240	-0.035808	-0.445157	-0.148521	0.140993	-0.156659	0.523893	-0.048015
Data241	-0.044149	-0.450243	-0.145266	0.134076	-0.161135	0.564177	-0.04008
Data242	-0.057577	-0.46184	-0.138755	0.148114	-0.17436	0.606088	-0.031128
Data243	-0.056357	-0.472216	-0.128583	0.168053	-0.183108	0.630299	-0.029094
Data244	-0.044963	-0.466519	-0.11251	0.17436	-0.176801	0.639862	-0.062257
Data245	-0.053915	-0.461026	-0.14018	0.160118	-0.170698	0.641082	-0.095827
Data246	-0.062257	-0.437425	-0.190636	0.170901	-0.176394	0.629282	-0.099489
Data247	-0.032553	-0.415249	-0.226037	0.223799	-0.176801	0.598357	-0.06714
Data248	0.017497	-0.411383	-0.24862	0.288904	-0.160728	0.575977	-0.004273
Data249	0.063478	-0.415045	-0.255945	0.324915	-0.154828	0.565194	0.044149
Data250	0.093385	-0.407925	-0.262862	0.336309	-0.177005	0.569263	0.064495
Data251	0.091961	-0.382696	-0.26571	0.326136	-0.21505	0.577808	0.086875
Data252	0.059002	-0.350347	-0.257776	0.304774	-0.232344	0.593474	0.089723
Data253	0.031128	-0.330002	-0.258793	0.301518	-0.228682	0.613209	0.087892
Data254	0.055136	-0.322881	-0.278325	0.30986	-0.198164	0.636199	0.104575
Data255	0.10193	-0.317184	-0.29867	0.333257	-0.189415	0.657562	0.112713
Data256	0.126548	-0.324915	-0.323084	0.358078	-0.193077	0.662242	0.10661
Data257	0.134279	-0.330612	-0.355433	0.373134	-0.201012	0.658986	0.095827
Data258	0.144452	-0.316167	-0.382086	0.409756	-0.210168	0.638031	0.086061
Data259	0.146487	-0.303349	-0.368658	0.452888	-0.203861	0.616058	0.084433
Data260	0.141807	-0.300501	-0.328171	0.477709	-0.195519	0.60914	0.116579
Data261	0.117596	-0.314743	-0.271407	0.512296	-0.207726	0.627451	0.155032
Data262	0.094809	-0.324915	-0.22034	0.555428	-0.23031	0.655528	0.181277
Data263	0.065309	-0.318608	-0.191857	0.579639	-0.252282	0.687877	0.20325
Data264	0.040894	-0.329595	-0.199385	0.588184	-0.255945	0.709036	0.227258
Data265	0.049032	-0.342616	-0.235396	0.609547	-0.241296	0.720429	0.238651
Data266	0.104779	-0.34933	-0.290939	0.65329	-0.202436	0.734061	0.238244
Data267	0.150556	-0.346075	-0.329391	0.71575	-0.166629	0.741385	0.23743
Data268	0.178022	-0.32634	-0.329595	0.772717	-0.147504	0.754609	0.246993
Data269	0.193484	-0.31576	-0.297246	0.822563	-0.140993	0.746471	0.26571
Data270	0.192874	-0.321864	-0.261438	0.843112	-0.148725	0.724091	0.25981
Data271	0.190636	-0.326136	-0.221358	0.853488	-0.177615	0.705781	0.247196
Data272	0.200402	-0.305994	-0.191653	0.883803	-0.183108	0.706391	0.244755
Data273	0.216271	-0.271204	-0.177005	0.94138	-0.185957	0.711274	0.225834
Data274	0.239465	-0.244144	-0.165815	0.99265	-0.185143	0.708832	0.222985
Data275	0.269169	-0.254724	-0.180667	1.041683	-0.193484	0.704967	0.207523
Data276	0.270797	-0.283818	-0.219526	1.086035	-0.212406	0.680552	0.181074
Data277	0.270797	-0.299891	-0.2533	1.122861	-0.21912	0.643931	0.156456
Data278	0.303146	-0.286056	-0.244144	1.155006	-0.189212	0.626841	0.143842
Data279	0.344244	-0.263066	-0.200605	1.165586	-0.158083	0.638844	0.142824
Data280	0.346888	-0.263879	-0.143231	1.16111	-0.143842	0.672618	0.126548
Data281	0.30925	-0.265507	-0.088299	1.179217	-0.15788	0.695608	0.098675
Data282	0.253503	-0.25391	-0.027466	1.202004	-0.159101	0.696829	0.102541
Data283	0.213626	-0.243534	0.003662	1.218891	-0.133059	0.691335	0.104982
Data284	0.21383	-0.246382	0.009562	1.230081	-0.105389	0.687266	0.114341
Data285	0.258793	-0.266931	0.005493	1.229877	-0.068767	0.656138	0.142214
Data286	0.300298	-0.285039	-0.018311	1.227639	-0.023397	0.622975	0.163984
Data287	0.312708	-0.274052	-0.056357	1.213804	0.012818	0.608937	0.18087
Data288	0.303553	-0.241296	-0.091554	1.226418	0.022583	0.617075	0.209557
Data289	0.279342	-0.201419	-0.085044	1.242695	0.004679	0.660614	0.224816
Data290	0.261031	-0.164797	-0.048829	1.217466	-0.010783	0.674449	0.204267
Data291	0.257572	-0.145266	-0.014242	1.170672	-0.015056	0.684011	0.171308
Data292	0.267338	-0.12431	-0.008545	1.131202	0.001424	0.704356	0.149945
Data293	0.283004	-0.109051	0.006307	1.112891	0.014852	0.70456	0.167442
Data294	0.290328	-0.110272	-0.009562	1.117164	0.021159	0.694998	0.226444
Data295	0.284835	-0.137535	-0.047608	1.120216	0.030721	0.708629	0.292159
Data296	0.273849	-0.166832	-0.065105	1.118588	0.042522	0.742402	0.340174
Data297	0.277307	-0.189212	-0.074464	1.115536	0.043336	0.771496	0.375779
Data298	0.292159	-0.184126	-0.060833	1.108008	0.059205	0.777396	0.40589
Data299	0.308639	-0.154218	-0.038046	1.095801	0.082195	0.783093	0.441494
Data300	0.309453	-0.11312	-0.005493	1.05918	0.115562	0.792859	0.473843
Data301	0.266524	-0.081788	0.008952	1.00323	0.141197	0.80649	0.46774
Data302	0.19796	-0.048829	0.006714	0.960505	0.161746	0.81239	0.428066
Data303	0.15727	-0.023804	-0.015869	0.928359	0.183515	0.788586	0.4124
Data304	0.150759	-0.009155	-0.055543	0.900282	0.208947	0.749523	0.427456
Data305	0.187991	-0.012207	-0.088299	0.877089	0.236413	0.715343	0.427456
Data306	0.228072	-0.028687	-0.107424	0.847181	0.261845	0.686046	0.409756
Data307	0.233158	-0.042318	-0.092571	0.804049	0.277104	0.669362	0.388596
Data308	0.205895	-0.055543	-0.059612	0.758679	0.290939	0.661224	0.389817
Data309	0.189619	-0.058798	-0.019532	0.700694	0.297042	0.672007	0.4006
Data310	0.181888	-0.046591	0.012207	0.640879	0.307418	0.710867	0.4006
Data311	0.180667	-0.045167	0.044963	0.578215	0.332036	0.746675	0.394293
Data312	0.176191	-0.064088	0.051881	0.507413	0.354416	0.769258	0.392869
Data313	0.156456	-0.078126	0.048829	0.465298	0.377813	0.767427	0.402635
Data314	0.143028	-0.087078	0.030518	0.432949	0.408535	0.747285	0.445157
Data315	0.139569	-0.091351	0.0059	0.399176	0.439256	0.714733	0.489509
Data316	0.14079	-0.094606	-0.041911	0.369065	0.46774	0.69866	0.519824
Data317	0.154421	-0.084433	-0.072633	0.338343	0.502937	0.702729	0.537728
Data318	0.15198	-0.076092	-0.062867	0.304367	0.514127	0.711681	0.584115
Data319	0.110882	-0.05656	-0.022176	0.2651	0.509244	0.713919	0.684215
Data320	0.063478	-0.031942	0.004476	0.208337	0.51372	0.708426	0.774141
Data321	0.033977	-0.032146	0.003052	0.133262	0.512093	0.708629	0.778007
Data322	0.035401	-0.046794	-0.039673	0.048219	0.508634	0.713105	0.736909
Data323	0.057374	-0.060426	-0.090333	0.00529	0.536507	0.718802	0.688487
Data324	0.063071	-0.062053	-0.134483	-0.012207	0.567636	0.700694	0.64271
Data325	0.06185	-0.072836	-0.157066	-0.03418	0.59266	0.683401	0.621144
Data326	0.058798	-0.087485	-0.161949	-0.065309	0.612395	0.677501	0.634979
Data327	0.056764	-0.101727	-0.161746	-0.094199	0.618296	0.675873	0.641286
Data328	0.031739	-0.087078	-0.156456	-0.112306	0.612802	0.667124	0.611582
Data329	0.0177	-0.05595	-0.12431	-0.131838	0.627451	0.651459	0.583302
Data330	-0.008545	-0.020142	-0.090333	-0.159304	0.644338	0.664886	0.574756
Data331	-0.058798	-0.012207	-0.085654	-0.192264	0.656138	0.692353	0.564177
Data332	-0.091147	-0.024618	-0.096437	-0.211795	0.667938	0.689911	0.542204
Data333	-0.115969	-0.054119	-0.128176	-0.228885	0.681977	0.672211	0.533455
Data334	-0.126955	-0.072836	-0.166222	-0.260828	0.699067	0.655528	0.537931
Data335	-0.111493	-0.08484	-0.20264	-0.301518	0.725719	0.648203	0.538542
Data336	-0.06124	-0.095013	-0.19084	-0.342819	0.750134	0.651865	0.521655
Data337	-0.037639	-0.116172	-0.15259	-0.375575	0.762137	0.662445	0.480964
Data338	-0.074261	-0.124921	-0.123293	-0.399583	0.748913	0.687266	0.45065
Data339	-0.145469	-0.143842	-0.107424	-0.4065	0.71107	0.705374	0.414638
Data340	-0.224002	-0.177818	-0.121258	-0.43356	0.656341	0.70395	0.380662
Data341	-0.277918	-0.212609	-0.130414	-0.478523	0.611989	0.690115	0.340581
Data342	-0.284632	-0.251469	-0.156252	-0.512703	0.594085	0.658579	0.296228
Data343	-0.247603	-0.265914	-0.203861	-0.505786	0.588795	0.615244	0.272628
Data344	-0.209557	-0.264083	-0.249027	-0.490934	0.599171	0.561532	0.273238
Data345	-0.191857	-0.255945	-0.275883	-0.474047	0.597543	0.511686	0.258386
Data346	-0.193077	-0.248213	-0.303756	-0.452888	0.592864	0.486254	0.226444
Data347	-0.211388	-0.247603	-0.322067	-0.453702	0.604257	0.482999	0.175784
Data348	-0.22624	-0.235803	-0.317184	-0.48422	0.614633	0.484016	0.115155
Data349	-0.243941	-0.229496	-0.307418	-0.504158	0.609751	0.462247	0.064088
Data350	-0.248213	-0.221154	-0.303146	-0.521655	0.604868	0.421963	0.048219
Data351	-0.259607	-0.226851	-0.29399	-0.55848	0.598357	0.392869	0.04008
Data352	-0.279749	-0.240279	-0.297042	-0.599374	0.583912	0.375779	0.010986
Data353	-0.297653	-0.244348	-0.343633	-0.62501	0.566618	0.361334	-0.017904
Data354	-0.292973	-0.242924	-0.390021	-0.621144	0.550952	0.335088	-0.046184
Data355	-0.270186	-0.253707	-0.437629	-0.602833	0.551766	0.308029	-0.03947
Data356	-0.257776	-0.293787	-0.458584	-0.590829	0.543425	0.299687	-0.014649
Data357	-0.253096	-0.331426	-0.451871	-0.581267	0.508431	0.308436	-0.009969
Data358	-0.269373	-0.341192	-0.422573	-0.582895	0.448412	0.323491	-0.038046
Data359	-0.295822	-0.325322	-0.392055	-0.604257	0.404059	0.340785	-0.089316
Data360	-0.302536	-0.305384	-0.391038	-0.603647	0.375779	0.343023	-0.112306
Data361	-0.273442	-0.299687	-0.426032	-0.601205	0.356044	0.324509	-0.140383
Data362	-0.237634	-0.301315	-0.461026	-0.610361	0.354823	0.299484	-0.179446
Data363	-0.222578	-0.322677	-0.492765	-0.631113	0.38412	0.244755	-0.207726
Data364	-0.227665	-0.342412	-0.520638	-0.651255	0.412604	0.183515	-0.206099
Data365	-0.225834	-0.335088	-0.517179	-0.638234	0.429287	0.13489	-0.189822
Data366	-0.20325	-0.332036	-0.499479	-0.613209	0.425015	0.100099	-0.196536
Data367	-0.185753	-0.337123	-0.483609	-0.594491	0.40528	0.08952	-0.230513
Data368	-0.186364	-0.349737	-0.463874	-0.58025	0.362147	0.100303	-0.294601
Data369	-0.209557	-0.36052	-0.435391	-0.554411	0.315353	0.110679	-0.382289
Data370	-0.243941	-0.363979	-0.424201	-0.545256	0.296635	0.114544	-0.437629
Data371	-0.267745	-0.374762	-0.458178	-0.545052	0.294397	0.09664	-0.475268
Data372	-0.263676	-0.393683	-0.526131	-0.542814	0.307825	0.069174	-0.504158
Data373	-0.228478	-0.403245	-0.593678	-0.524097	0.31576	0.03418	-0.525521
Data374	-0.191857	-0.393886	-0.61382	-0.498054	0.325322	0.025025	-0.525317
Data375	-0.162153	-0.378627	-0.606292	-0.473233	0.327357	0.022176	-0.523893
Data376	-0.153607	-0.362758	-0.583098	-0.460009	0.305994	0.020956	-0.547901
Data377	-0.170087	-0.355027	-0.540373	-0.47954	0.276087	0.022583	-0.562346
Data378	-0.197147	-0.364182	-0.482999	-0.526538	0.259403	0.02299	-0.578622
Data379	-0.218916	-0.35584	-0.463467	-0.576181	0.243534	0.027873	-0.609751
Data380	-0.232141	-0.327153	-0.458991	-0.601409	0.225834	0.035604	-0.644338
Data381	-0.238651	-0.329595	-0.467333	-0.595916	0.217492	0.03418	-0.668752
Data382	-0.252893	-0.344244	-0.488492	-0.566822	0.192671	0.026449	-0.686859
Data383	-0.254317	-0.347295	-0.537728	-0.530404	0.173139	-0.001831	-0.70395
Data384	-0.251062	-0.326747	-0.574553	-0.497444	0.168256	-0.038249	-0.712495
Data385	-0.246382	-0.29928	-0.570077	-0.482795	0.181277	-0.060426	-0.695201
Data386	-0.233972	-0.296025	-0.533862	-0.485847	0.192467	-0.059612	-0.683808
Data387	-0.235599	-0.304774	-0.492154	-0.513517	0.193077	-0.06185	-0.687877
Data388	-0.258996	-0.31576	-0.462043	-0.526335	0.176801	-0.072836	-0.698456
Data389	-0.290532	-0.309453	-0.452684	-0.528573	0.144859	-0.082399	-0.723888
Data390	-0.312301	-0.305587	-0.459805	-0.520638	0.102337	-0.085451	-0.735078
Data391	-0.297042	-0.300704	-0.488085	-0.518603	0.073243	-0.095827	-0.742606
Data392	-0.236006	-0.295415	-0.521655	-0.523283	0.059815	-0.122886	-0.774141
Data393	-0.200198	-0.266117	-0.542611	-0.517179	0.059815	-0.145673	-0.830294
Data394	-0.194095	-0.21505	-0.554208	-0.491341	0.066733	-0.147097	-0.865492
Data395	-0.210168	-0.155032	-0.548511	-0.45594	0.066529	-0.128583	-0.894586
Data396	-0.227868	-0.120851	-0.509855	-0.446784	0.057374	-0.096234	-0.905165
Data397	-0.245975	-0.103761	-0.473437	-0.462247	0.048015	-0.077312	-0.91839
Data398	-0.277104	-0.102744	-0.462247	-0.498665	0.022583	-0.069174	-0.910658
Data399	-0.291142	-0.113324	-0.455329	-0.511279	0.023194	-0.073854	-0.89723
Data400	-0.287277	-0.116375	-0.418504	-0.485033	0.032756	-0.101116	-0.87424
Data401	-0.268966	-0.118817	-0.411994	-0.445563	0.038453	-0.139569	-0.826836
Data402	-0.24801	-0.111493	-0.436815	-0.437018	0.037842	-0.160321	-0.794893
Data403	-0.229903	-0.098675	-0.46306	-0.415656	0.024211	-0.186974	-0.783907
Data404	-0.225427	-0.114951	-0.492968	-0.392869	0	-0.206302	-0.765393
Data405	-0.223596	-0.118207	-0.515755	-0.385545	-0.024211	-0.232141	-0.758679
Data406	-0.210371	-0.10193	-0.500496	-0.402635	-0.030925	-0.236413	-0.726533
Data407	-0.203657	-0.078737	-0.481371	-0.428677	-0.038453	-0.235396	-0.703543
Data408	-0.231327	-0.050253	-0.475268	-0.43478	-0.047812	-0.206302	-0.715953
Data409	-0.266524	-0.010783	-0.499682	-0.419928	-0.043946	-0.184736	-0.741995
Data410	-0.288497	0.028484	-0.536304	-0.381272	-0.031332	-0.195315	-0.767427
Data411	-0.280563	0.048219	-0.554615	-0.338343	-0.013224	-0.221968	-0.796928
Data412	-0.251265	0.05005	-0.558073	-0.312505	0.003052	-0.261438	-0.815035
Data413	-0.244958	0.060222	-0.547901	-0.314743	0.013021	-0.281173	-0.805676
Data414	-0.265914	0.081788	-0.516162	-0.327764	0.025025	-0.282801	-0.783907
Data415	-0.304977	0.094402	-0.468147	-0.348923	0.030721	-0.267948	-0.764579
Data416	-0.338547	0.077312	-0.41647	-0.362147	0.024008	-0.229699	-0.766003
Data417	-0.360113	0.057374	-0.356451	-0.364996	0.018311	-0.191653	-0.801404
Data418	-0.364792	0.066936	-0.329391	-0.370896	0.005697	-0.156863	-0.813001
Data419	-0.36581	0.093996	-0.363979	-0.373337	-0.010986	-0.154218	-0.802014
Data420	-0.369065	0.11902	-0.411587	-0.363775	-0.012411	-0.169273	-0.766003
Data421	-0.382289	0.127769	-0.443325	-0.362147	0.005493	-0.182701	-0.713919
Data422	-0.392462	0.116986	-0.468961	-0.352585	0.026042	-0.206709	-0.666718
Data423	-0.395514	0.109051	-0.493578	-0.335088	0.041098	-0.244958	-0.637624
Data424	-0.407925	0.125734	-0.492358	-0.307622	0.033163	-0.275273	-0.630706
Data425	-0.434984	0.160728	-0.468757	-0.285445	0.007935	-0.284428	-0.632537
Data426	-0.472216	0.203454	-0.435391	-0.285852	-0.013835	-0.288904	-0.639862
Data427	-0.491544	0.23682	-0.416063	-0.308843	-0.042725	-0.302536	-0.633758
Data428	-0.497037	0.247603	-0.412604	-0.331833	-0.055136	-0.314539	-0.622772
Data429	-0.492358	0.26449	-0.421556	-0.355637	-0.05595	-0.313319	-0.619516
Data430	-0.477506	0.284225	-0.438239	-0.33875	-0.045167	-0.309453	-0.638234
Data431	-0.462654	0.302536	-0.451464	-0.279342	-0.02767	-0.300094	-0.624603
Data432	-0.439663	0.296228	-0.453905	-0.223799	-0.017904	-0.296025	-0.554208
Data433	-0.429084	0.289718	-0.453091	-0.195926	-0.015462	-0.288497	-0.508227
Data434	-0.432542	0.297246	-0.46774	-0.18677	-0.01709	-0.280766	-0.491747
Data435	-0.443936	0.334681	-0.46245	-0.187584	-0.0059	-0.287683	-0.484423
Data436	-0.471402	0.39531	-0.443122	-0.206302	0.003459	-0.283818	-0.510872
Data437	-0.516162	0.430711	-0.426032	-0.215661	-0.011393	-0.272017	-0.568246
Data438	-0.56377	0.426846	-0.422166	-0.203454	-0.018921	-0.271814	-0.620127
Data439	-0.596729	0.42359	-0.436205	-0.191246	-0.009969	-0.280359	-0.645558
Data440	-0.594695	0.425828	-0.46306	-0.168256	0.025839	-0.297042	-0.656341
Data441	-0.555632	0.423387	-0.490527	-0.15198	0.055746	-0.290328	-0.659597
Data442	-0.480557	0.400397	-0.488289	-0.144452	0.065309	-0.285039	-0.6539
Data443	-0.432136	0.390631	-0.462857	-0.132855	0.07955	-0.26571	-0.661835
Data444	-0.428066	0.395514	-0.431118	-0.114341	0.086875	-0.244348	-0.6539
Data445	-0.447801	0.409349	-0.409552	-0.092571	0.081178	-0.218509	-0.630503
Data446	-0.482185	0.410163	-0.401414	-0.072429	0.060222	-0.18555	-0.600595
Data447	-0.498054	0.385138	-0.393276	-0.069378	0.035401	-0.154218	-0.594288
Data448	-0.49602	0.358282	-0.380662	-0.102337	0.032146	-0.131228	-0.607309
Data449	-0.465502	0.345261	-0.395107	-0.131634	0.043336	-0.138145	-0.603037
Data450	-0.426439	0.344244	-0.42888	-0.126345	0.040894	-0.158083	-0.588998
Data451	-0.383103	0.358078	-0.429491	-0.094402	0.048422	-0.159711	-0.561329
Data452	-0.364385	0.368861	-0.39409	-0.05656	0.059612	-0.149132	-0.526538
Data453	-0.360316	0.36642	-0.371099	-0.032349	0.079347	-0.128176	-0.515958
Data454	-0.378017	0.362758	-0.35584	-0.025635	0.106406	-0.106203	-0.508227
Data455	-0.391241	0.359096	-0.323898	-0.019125	0.113527	-0.101523	-0.511686
Data456	-0.3888	0.349737	-0.29928	-0.006104	0.114137	-0.09664	-0.487271
Data457	-0.378424	0.340581	-0.267745	-0.009359	0.115155	-0.09664	-0.447191
Data458	-0.369879	0.317998	-0.230513	-0.014038	0.103558	-0.096844	-0.41647
Data459	-0.36642	0.313522	-0.208133	0.006511	0.098472	-0.079957	-0.363979
Data460	-0.345057	0.321253	-0.210168	0.024008	0.096844	-0.057577	-0.299484
Data461	-0.29399	0.319422	-0.218916	0.050456	0.116986	-0.055136	-0.223392
Data462	-0.23153	0.302536	-0.19674	0.072633	0.112103	-0.064698	-0.16317
Data463	-0.187177	0.272221	-0.138348	0.077516	0.081585	-0.054119	-0.086875
Data464	-0.167035	0.272831	-0.074667	0.08484	0.068767	-0.015259	-0.05005
Data465	-0.193688	0.289718	-0.010173	0.077516	0.072023	0.028484	-0.052288
Data466	-0.238448	0.296839	0.034587	0.065919	0.099896	0.041708	-0.087689
Data467	-0.250655	0.285649	0.041505	0.075074	0.144045	0.034384	-0.138348
Data468	-0.243534	0.27039	0.008342	0.078126	0.153607	0.008952	-0.178836
Data469	-0.228275	0.252893	-0.030111	0.067547	0.166222	-0.020345	-0.215457
Data470	-0.188805	0.245772	-0.074871	0.039673	0.200198	-0.042725	-0.231937
Data471	-0.165408	0.247196	-0.098675	0.02767	0.212812	-0.049846	-0.218102
Data472	-0.137331	0.25859	-0.084637	0.045574	0.210981	-0.055136	-0.19796
Data473	-0.097047	0.266931	-0.055746	0.064698	0.198367	-0.050253	-0.148521
Data474	-0.039063	0.260421	-0.03357	0.080161	0.167849	-0.021566	-0.10071
Data475	0.006917	0.244348	0.001831	0.095013	0.132855	0.009155	-0.068971
Data476	0.021566	0.239261	0.058595	0.098472	0.119834	0.02238	0.016887
Data477	0.010173	0.230716	0.091961	0.095013	0.135907	0.024821	0.141604
Data478	-0.003459	0.214644	0.090944	0.071209	0.161949	0.016073	0.234379
Data479	0.010376	0.200198	0.06185	0.05127	0.179446	0.005697	0.210575
Data480	0.055746	0.20264	0.028077	0.062053	0.183515	-0.005493	0.146283
Data481	0.101523	0.234989	0.024618	0.104982	0.195112	-0.015869	0.110882
Data482	0.126141	0.246382	0.061443	0.148521	0.199791	-0.028687	0.097047
Data483	0.124921	0.249638	0.115358	0.159101	0.177615	-0.032553	0.095216
Data484	0.113934	0.227054	0.17436	0.138348	0.135907	-0.028077	0.066529
Data485	0.11312	0.19735	0.228478	0.100303	0.104575	-0.014038	0.02889
Data486	0.141807	0.202436	0.258793	0.077516	0.088299	-0.004476	0.007935
Data487	0.177208	0.21912	0.266524	0.07304	0.086264	-0.007324	0.031128
Data488	0.202843	0.209354	0.266728	0.086061	0.082399	-0.004679	0.065716
Data489	0.221968	0.175377	0.245162	0.114748	0.063478	-0.008138	0.076295
Data490	0.241703	0.153607	0.222171	0.137128	0.048625	-0.024618	0.084637
Data491	0.260014	0.167849	0.22502	0.13611	0.042725	-0.041708	0.104372
Data492	0.278731	0.183719	0.254927	0.11251	0.038046	-0.053915	0.121462
Data493	0.295618	0.187991	0.294804	0.095827	0.02238	-0.048219	0.128176
Data494	0.285852	0.184126	0.318608	0.064902	0.009969	-0.035808	0.116986
Data495	0.23743	0.181684	0.33875	0.039673	0.013835	-0.027059	0.104575
Data496	0.193688	0.190026	0.351364	0.026449	0.020142	-0.015056	0.114341
Data497	0.200605	0.17497	0.344447	0.027466	0.025839	-0.001221	0.123293
Data498	0.246586	0.15849	0.337936	0.015259	0.040691	-0.012411	0.119224
Data499	0.306198	0.164391	0.321864	-0.013224	0.060222	-0.044149	0.123903
Data500	0.353195	0.184736	0.312505	-0.035401	0.087282	-0.070802	0.132855
Data501	0.386765	0.206505	0.313522	-0.033163	0.087892	-0.083009	0.150759
Data502	0.386562	0.22624	0.329595	-0.007121	0.063681	-0.077312	0.162153
Data503	0.361741	0.238041	0.384527	-0.008545	0.022583	-0.063681	0.133669
Data504	0.32634	0.241093	0.436815	-0.031535	-0.022583	-0.044963	0.082399
Data505	0.297246	0.237023	0.456346	-0.05005	-0.064902	-0.036825	0.038656
Data506	0.30518	0.227461	0.464078	-0.029704	-0.081992	-0.037029	0.036622
Data507	0.327764	0.211795	0.45594	0.005697	-0.060426	-0.076295	0.044353
Data508	0.336309	0.179243	0.41118	0.023194	-0.015462	-0.124107	0.072023
Data509	0.325322	0.152794	0.372524	0.013835	0.006511	-0.155845	0.085654
Data510	0.304163	0.145876	0.350754	0.004679	0.0059	-0.167646	0.082602
Data511	0.312708	0.15727	0.334071	0.004679	0.004069	-0.181684	0.08484
Data512	0.33814	0.171715	0.340378	0.001017	0.00529	-0.171308	0.086468
Data513	0.36581	0.170698	0.362961	-0.000407	-0.005086	-0.15198	0.092571
Data514	0.371506	0.165001	0.359706	-0.022583	-0.027466	-0.131634	0.077719
Data515	0.340581	0.187381	0.350754	-0.055339	-0.062664	-0.098878	0.01709
Data516	0.316574	0.221154	0.321253	-0.05005	-0.073243	-0.108034	-0.037232
Data517	0.309453	0.249231	0.282801	-0.016683	-0.056357	-0.137942	-0.044556
Data518	0.333257	0.249027	0.2474	0.021566	-0.038249	-0.188195	-0.023601
Data519	0.372524	0.241703	0.221154	0.052288	-0.03357	-0.23743	-0.001017
Data520	0.391648	0.235599	0.223799	0.049236	-0.032959	-0.251672	0.029908
Data521	0.370082	0.23153	0.244144	0.02889	-0.033977	-0.259403	0.063884
Data522	0.328578	0.219526	0.270593	0.014242	-0.043539	-0.264083	0.098878
Data523	0.311691	0.221764	0.299484	-0.006917	-0.060629	-0.250655	0.116172
Data524	0.318812	0.22502	0.329595	-0.037842	-0.06714	-0.228072	0.10661
Data525	0.302739	0.211999	0.336105	-0.074871	-0.064495	-0.230716	0.089316
Data526	0.252486	0.184329	0.29277	-0.136721	-0.081178	-0.253503	0.062257
Data527	0.228072	0.176598	0.227461	-0.145266	-0.090537	-0.272628	0.051474
Data528	0.23153	0.182701	0.170901	-0.105796	-0.080771	-0.299687	0.067547
Data529	0.23743	0.177412	0.133872	-0.091758	-0.059408	-0.327153	0.091351
Data530	0.238448	0.159101	0.119631	-0.092368	-0.056967	-0.347702	0.10722
Data531	0.232751	0.132041	0.131838	-0.079143	-0.074667	-0.353806	0.121055
Data532	0.203657	0.117189	0.169273	-0.088299	-0.099692	-0.360113	0.136517
Data533	0.156659	0.112103	0.18677	-0.124107	-0.123293	-0.374355	0.154828
Data534	0.113731	0.111086	0.181888	-0.162356	-0.13021	-0.379238	0.174156
Data535	0.065105	0.119224	0.158083	-0.191653	-0.140993	-0.361537	0.179853
Data536	0.037232	0.145876	0.115765	-0.183515	-0.125124	-0.345464	0.18616
Data537	0.041911	0.17436	0.065309	-0.147097	-0.088909	-0.338954	0.186364
Data538	0.057374	0.181684	0.013835	-0.121055	-0.051881	-0.34404	0.177005
Data539	0.070192	0.172936	-0.010986	-0.121869	-0.021973	-0.359706	0.173139
Data540	0.077923	0.144045	-0.029704	-0.129397	-0.000814	-0.371913	0.171104
Data541	0.073447	0.133059	-0.058798	-0.143435	0.010783	-0.375779	0.173953
Data542	0.065309	0.138959	-0.080568	-0.164391	0.020956	-0.381882	0.203047
Data543	0.046387	0.145673	-0.076092	-0.199385	0.006917	-0.372117	0.237634
Data544	0.005697	0.141197	-0.055136	-0.226851	-0.039673	-0.359096	0.261845
Data545	-0.041505	0.122683	-0.048015	-0.23153	-0.079143	-0.370286	0.249434
Data546	-0.069785	0.123089	-0.074261	-0.215254	-0.080568	-0.379441	0.238041
Data547	-0.064088	0.142011	-0.107424	-0.195926	-0.070192	-0.361741	0.249638
Data548	-0.036011	0.153404	-0.124107	-0.17965	-0.055746	-0.341192	0.260421
Data549	0.009359	0.1355	-0.115969	-0.176598	-0.05595	-0.336919	0.263269
Data550	0.049236	0.119834	-0.090333	-0.168256	-0.071412	-0.337936	0.260624
Data551	0.044149	0.121665	-0.074871	-0.144452	-0.093996	-0.324102	0.25981
Data552	0.008342	0.134279	-0.053305	-0.121055	-0.124717	-0.296432	0.275273
Data553	-0.026652	0.125124	-0.029094	-0.109458	-0.158287	-0.267338	0.274459
Data554	-0.059612	0.090944	0.002035	-0.126955	-0.169477	-0.242924	0.247603
Data555	-0.065105	0.049032	0.018718	-0.17436	-0.165204	-0.263676	0.195315
Data556	-0.062053	0.014445	-0.021973	-0.205081	-0.146487	-0.302536	0.144452
Data557	-0.058391	0.022176	-0.084637	-0.19796	-0.111696	-0.322881	0.138755
Data558	-0.041301	0.038249	-0.139569	-0.16378	-0.064495	-0.325729	0.169477
Data559	-0.050863	0.053101	-0.187177	-0.125327	-0.049439	-0.317388	0.189619
Data560	-0.065919	0.076295	-0.234175	-0.116986	-0.058188	-0.303756	0.198367
Data561	-0.083009	0.097658	-0.235192	-0.149335	-0.072023	-0.269169	0.227054
Data562	-0.087892	0.095216	-0.213219	-0.182905	-0.078126	-0.244755	0.249231
Data563	-0.076702	0.100913	-0.193077	-0.193281	-0.079143	-0.237227	0.245772
Data564	-0.077516	0.087282	-0.181684	-0.181277	-0.066936	-0.246789	0.243331
Data565	-0.098065	0.057984	-0.191857	-0.172325	-0.05717	-0.258386	0.235803
Data566	-0.106406	0.047608	-0.210371	-0.147911	-0.048625	-0.268355	0.224409
Data567	-0.087282	0.040284	-0.215864	-0.106203	-0.024211	-0.290939	0.218509
Data568	-0.02177	0.04537	-0.196536	-0.087485	-0.00529	-0.31576	0.245569
Data569	0.054932	0.031332	-0.156659	-0.077719	-0.003052	-0.339157	0.259607
Data570	0.088909	0.008342	-0.121258	-0.083823	-0.02299	-0.334274	0.242924
Data571	0.069785	0.005086	-0.104575	-0.109458	-0.04537	-0.308639	0.226647
Data572	0.02238	0.034587	-0.094402	-0.127159	-0.048219	-0.269576	0.203861
Data573	-0.020956	0.057781	-0.085857	-0.124921	-0.034791	-0.249231	0.185753
Data574	-0.01058	0.06185	-0.108034	-0.114341	-0.022176	-0.243331	0.191246
Data575	0.03886	0.052288	-0.1473	-0.093792	-0.016073	-0.252486	0.200198
Data576	0.079754	0.053712	-0.193281	-0.083213	-0.004476	-0.273645	0.205081
Data577	0.110882	0.042318	-0.250655	-0.083619	-0.002238	-0.30986	0.212609
Data578	0.123293	0.031535	-0.293584	-0.081585	0.000407	-0.320643	0.230106
Data579	0.125124	0.019735	-0.278325	-0.05717	0.007731	-0.305384	0.273442
Data580	0.108441	-0.001424	-0.223189	-0.034384	-0.009359	-0.280156	0.286463
Data581	0.081992	-0.014445	-0.179446	-0.02177	-0.066326	-0.24862	0.273035
Data582	0.045777	-0.01709	-0.143842	-0.012818	-0.127769	-0.237634	0.241093
Data583	0.016073	-0.012207	-0.116782	-0.013428	-0.181684	-0.225427	0.21973
Data584	0.023601	-0.017497	-0.1178	-0.028687	-0.210575	-0.216678	0.187991
Data585	0.044963	-0.032553	-0.173749	-0.063681	-0.213016	-0.22563	0.157473
Data586	0.082399	-0.041708	-0.23682	-0.079754	-0.195315	-0.235599	0.13611
Data587	0.125124	-0.047608	-0.260014	-0.075074	-0.181481	-0.243737	0.132855
Data588	0.159915	-0.044353	-0.245569	-0.059205	-0.175784	-0.256148	0.149538
Data589	0.156456	-0.044149	-0.212406	-0.041505	-0.182294	-0.278935	0.161746
Data590	0.143842	-0.062053	-0.159304	-0.040284	-0.214847	-0.289515	0.155845
Data591	0.128379	-0.08423	-0.114951	-0.087689	-0.253096	-0.277307	0.170901
Data592	0.125124	-0.069378	-0.082399	-0.137738	-0.261438	-0.246179	0.172122
Data593	0.126141	-0.023804	-0.071819	-0.182701	-0.240889	-0.217085	0.183312
Data594	0.133872	0.001017	-0.066936	-0.210371	-0.232141	-0.203454	0.202233
Data595	0.162966	-0.026856	-0.077109	-0.215254	-0.245569	-0.202843	0.184126
Data596	0.173139	-0.076905	-0.129397	-0.216068	-0.284225	-0.23031	0.142214
Data597	0.178836	-0.105999	-0.187788	-0.214644	-0.301315	-0.26571	0.094809
Data598	0.200402	-0.100099	-0.206099	-0.214237	-0.30457	-0.289515	0.06185
Data599	0.238448	-0.092368	-0.179853	-0.21973	-0.316574	-0.288497	0.032553
Data600	0.261234	-0.108034	-0.131634	-0.229496	-0.328374	-0.274459	-0.00061
Data601	0.248824	-0.128786	-0.103965	-0.234989	-0.355637	-0.261845	0.039673
Data602	0.190229	-0.130007	-0.116986	-0.232751	-0.380662	-0.252689	0.10132
Data603	0.15198	-0.139976	-0.137738	-0.224409	-0.404059	-0.24801	0.1473
Data604	0.164187	-0.166629	-0.156863	-0.218102	-0.430915	-0.253707	0.154014
Data605	0.213219	-0.191043	-0.167646	-0.220137	-0.461433	-0.266931	0.137535
Data606	0.279952	-0.200605	-0.168053	-0.227461	-0.459602	-0.285649	0.105592
Data607	0.32695	-0.201216	-0.175784	-0.226444	-0.436815	-0.29867	0.087689
Data608	0.340581	-0.197553	-0.175987	-0.18616	-0.418911	-0.297856	0.081992
Data609	0.308029	-0.191857	-0.143638	-0.154218	-0.426032	-0.273645	0.063478
Data610	0.258793	-0.185957	-0.10193	-0.142824	-0.449429	-0.242313	0.012614
Data611	0.236006	-0.186364	-0.087078	-0.170291	-0.480151	-0.214033	-0.03418
Data612	0.240482	-0.199791	-0.085247	-0.220137	-0.496223	-0.201012	-0.055136
Data613	0.246789	-0.212202	-0.075888	-0.262048	-0.506193	-0.205692	-0.048422
Data614	0.25981	-0.241703	-0.086468	-0.259403	-0.510669	-0.236006	-0.027466
Data615	0.255334	-0.284428	-0.128176	-0.238448	-0.511076	-0.272424	-0.021363
Data616	0.229496	-0.317795	-0.159304	-0.211795	-0.517993	-0.295415	-0.009155
Data617	0.200198	-0.337326	-0.17965	-0.189008	-0.527962	-0.291346	0.047201
Data618	0.189212	-0.334885	-0.181277	-0.167646	-0.545459	-0.275883	0.122276
Data619	0.191246	-0.313522	-0.154421	-0.145469	-0.571501	-0.272628	0.182091
Data620	0.201419	-0.274255	-0.111696	-0.139366	-0.604868	-0.268762	0.18677
Data621	0.175784	-0.239058	-0.094402	-0.15849	-0.647593	-0.25981	0.124717
Data622	0.125327	-0.212202	-0.096437	-0.165001	-0.666718	-0.247196	0.040691
Data623	0.097454	-0.192264	-0.115969	-0.144656	-0.658783	-0.263676	-0.026246
Data624	0.103151	-0.19674	-0.144045	-0.127159	-0.640065	-0.306401	-0.064291
Data625	0.132245	-0.23153	-0.171511	-0.103965	-0.63152	-0.362554	-0.095623
Data626	0.172936	-0.27039	-0.201012	-0.075685	-0.619109	-0.3947	-0.118003
Data627	0.189008	-0.277714	-0.201623	-0.077312	-0.598764	-0.399379	-0.156863
Data628	0.167035	-0.28687	-0.180667	-0.108034	-0.592254	-0.40589	-0.173953
Data629	0.121869	-0.29928	-0.144859	-0.144452	-0.588998	-0.387579	-0.150963
Data630	0.081585	-0.304367	-0.100913	-0.171308	-0.597747	-0.354823	-0.13489
Data631	0.054932	-0.302536	-0.070192	-0.175174	-0.612395	-0.321253	-0.156659
Data632	0.032756	-0.300094	-0.072429	-0.187584	-0.600595	-0.299484	-0.17965
Data633	0.017294	-0.304367	-0.102744	-0.190026	-0.611989	-0.283411	-0.196129
Data634	0.018718	-0.29338	-0.132448	-0.191246	-0.62033	-0.272221	-0.195315
Data635	0.022583	-0.302942	-0.177615	-0.188195	-0.610564	-0.267745	-0.165815
Data636	0.024821	-0.329595	-0.23031	-0.185143	-0.604664	-0.266931	-0.100099
Data637	0.015666	-0.349737	-0.268762	-0.18087	-0.599985	-0.293177	0.014038
Data638	0.004273	-0.347092	-0.275273	-0.150352	-0.607716	-0.32695	0.126548
Data639	-0.044556	-0.329595	-0.251062	-0.127362	-0.62033	-0.359096	0.199995
