# Supplementary material for: Integration of MRI and somatosensory evoked potentials facilitate diagnosis of spinal cord compression
Source: Sci Rep. 2023 May 15;13:7861. doi: 10.1038/s41598-023-34832-2 (PMC10185544; doi:10.1038/s41598-023-34832-2)
Supplement: Supplementary file 3 — Supplementary Information 3. [file 41598_2023_34832_MOESM3_ESM.zip › Preoperative SSEP data/spinal cord compression group/3647462_2/3647462_2_Lt Tibial SEP_Cz'-Fpz_200829_111125.csv]

Index	1	2	3	4	5	6
Name	Cz'-Fpz	Cz'-Fpz	Cz'-Fpz	Cz'-Fpz	Cz'-Fpz	Cz'-Fpz
Time	2.01909E+13	2.01909E+13	2.01909E+13	2.01909E+13	2.01909E+13	2.01909E+13
Highcut	500	500	500	500	500	500
Lowcut	10	10	10	10	10	10
Period	0.000156	0.000156	0.000156	0.000156	0.000156	0.000156
Averages	120	120	120	120	120	120
Int (mA)	12/11.8mA	12/11.8mA	12/11.8mA	12/11.8mA	12/11.8mA	12/11.8mA
Pulse Width (�gs)	200�s	200�s	200�s	200�s	200�s	200�s
Rep Rate (Hz)	3.11Hz	3.11Hz	3.11Hz	3.11Hz	3.11Hz	3.11Hz
Data0	-0.3685	-0.746562	-0.080516	-0.885264	0.632528	0.063171
Data1	-0.696309	-0.742391	-0.270233	-1.174011	0.33254	-0.108948
Data2	-0.623474	-0.737406	-0.471395	-1.080627	0.426127	-0.307617
Data3	-0.403392	-0.731812	-0.264333	-0.877431	0.650635	-0.129598
Data4	-0.298055	-0.725911	-0.083872	-0.758718	0.776367	0.039164
Data5	-0.267639	-0.71991	0.004832	-0.697225	0.824585	0.133158
Data6	-0.258026	-0.714315	0.027262	-0.660248	0.830688	0.185954
Data7	-0.261332	-0.70933	0.011648	-0.645243	0.831807	0.206909
Data8	-0.275675	-0.705363	-0.010935	-0.644073	0.835571	0.186768
Data9	-0.281169	-0.702616	-0.036825	-0.647176	0.842183	0.170492
Data10	-0.289307	-0.701294	-0.04954	-0.649312	0.840963	0.159098
Data11	-0.30426	-0.701497	-0.06073	-0.643056	0.84554	0.146688
Data12	-0.31367	-0.70343	-0.065613	-0.63741	0.840047	0.132853
Data13	-0.317434	-0.706787	-0.070648	-0.638631	0.838928	0.11912
Data14	-0.316722	-0.71167	-0.069427	-0.635579	0.833435	0.113017
Data15	-0.321503	-0.717773	-0.065715	-0.625305	0.837301	0.117798
Data16	-0.316874	-0.724996	-0.062358	-0.608622	0.837097	0.120544
Data17	-0.315348	-0.733134	-0.071513	-0.593465	0.843608	0.117391
Data18	-0.314331	-0.741781	-0.090129	-0.571899	0.845846	0.126546
Data19	-0.310872	-0.750732	-0.102641	-0.538635	0.859578	0.137838
Data20	-0.310211	-0.759888	-0.112712	-0.514679	0.873006	0.143433
Data21	-0.302582	-0.768941	-0.127004	-0.495555	0.885315	0.1533
Data22	-0.294545	-0.777893	-0.127513	-0.482534	0.890503	0.161845
Data23	-0.291341	-0.78654	-0.127106	-0.475922	0.892639	0.163981
Data24	-0.283457	-0.794678	-0.1238	-0.466919	0.887044	0.165405
Data25	-0.282237	-0.802409	-0.121969	-0.45639	0.885417	0.160828
Data26	-0.289866	-0.809835	-0.113983	-0.432994	0.886027	0.150757
Data27	-0.298106	-0.816854	-0.1209	-0.408478	0.881755	0.135396
Data28	-0.298665	-0.823364	-0.138499	-0.38737	0.892131	0.12146
Data29	-0.296987	-0.829569	-0.164337	-0.361938	0.906474	0.116475
Data30	-0.299733	-0.835266	-0.189412	-0.350189	0.916239	0.121053
Data31	-0.30309	-0.840658	-0.209656	-0.332235	0.932007	0.13682
Data32	-0.310415	-0.845744	-0.225118	-0.301056	0.958761	0.151469
Data33	-0.326742	-0.850321	-0.239054	-0.283101	0.983785	0.167236
Data34	-0.33844	-0.854594	-0.244751	-0.281118	1.008199	0.170085
Data35	-0.339508	-0.858561	-0.249176	-0.262858	1.010539	0.160217
Data36	-0.335337	-0.86202	-0.244191	-0.255178	1.008606	0.147705
Data37	-0.328115	-0.865173	-0.229543	-0.244649	1.011861	0.149536
Data38	-0.316874	-0.868022	-0.221608	-0.231069	1.009115	0.147502
Data39	-0.305583	-0.870361	-0.213928	-0.210775	1.00413	0.15391
Data40	-0.304769	-0.872396	-0.211741	-0.181274	1.009115	0.171102
Data41	-0.304515	-0.874023	-0.208435	-0.151469	1.013997	0.191752
Data42	-0.314229	-0.875346	-0.214793	-0.12207	1.006063	0.204569
Data43	-0.309092	-0.876363	-0.214233	-0.091095	0.995076	0.215251
Data44	-0.310516	-0.877075	-0.207876	-0.067902	0.990702	0.223185
Data45	-0.327199	-0.877482	-0.209096	-0.054423	0.99528	0.227763
Data46	-0.344289	-0.877787	-0.214233	-0.041962	1.007792	0.218608
Data47	-0.337219	-0.877889	-0.225779	-0.024923	1.027934	0.214437
Data48	-0.334473	-0.877787	-0.247142	-0.016479	1.033936	0.217794
Data49	-0.322825	-0.877482	-0.256348	-0.005595	1.014201	0.219421
Data50	-0.300954	-0.876973	-0.273692	0.015971	0.998027	0.236104
Data51	-0.283661	-0.876363	-0.281728	0.048981	0.981954	0.251363
Data52	-0.28066	-0.875549	-0.299377	0.091909	0.96934	0.253499
Data53	-0.290171	-0.87443	-0.303853	0.121257	0.967204	0.256755
Data54	-0.296377	-0.873108	-0.305837	0.136363	0.973918	0.252686
Data55	-0.296427	-0.87148	-0.309804	0.144908	0.976359	0.250346
Data56	-0.296682	-0.869446	-0.310262	0.159912	0.979004	0.261637
Data57	-0.309194	-0.867106	-0.309092	0.164642	0.98348	0.280355
Data58	-0.320435	-0.86436	-0.29775	0.174561	0.976156	0.281372
Data59	-0.32018	-0.861003	-0.286102	0.191956	0.965881	0.281169
Data60	-0.316467	-0.857239	-0.271403	0.216777	0.962626	0.27771
Data61	-0.308024	-0.852865	-0.265096	0.254364	0.971985	0.263163
Data62	-0.299377	-0.847982	-0.275523	0.295766	0.978394	0.258789
Data63	-0.297801	-0.84259	-0.289612	0.320994	0.979919	0.262756
Data64	-0.295156	-0.836589	-0.296885	0.331014	0.964966	0.270182
Data65	-0.28712	-0.830282	-0.313161	0.34846	0.957642	0.277201
Data66	-0.281626	-0.823466	-0.328979	0.371246	0.972392	0.275065
Data67	-0.283152	-0.816447	-0.334066	0.399323	0.980632	0.277303
Data68	-0.289052	-0.809224	-0.336202	0.418803	0.988057	0.276896
Data69	-0.286204	-0.802002	-0.314433	0.438029	0.991516	0.279032
Data70	-0.281626	-0.794678	-0.295461	0.45049	0.995585	0.28422
Data71	-0.289917	-0.787455	-0.2889	0.463511	0.982768	0.273234
Data72	-0.302022	-0.780334	-0.282338	0.466512	0.960083	0.262553
Data73	-0.293376	-0.773417	-0.282796	0.478363	0.945638	0.25828
Data74	-0.269775	-0.766602	-0.303141	0.48406	0.930379	0.269979
Data75	-0.254364	-0.759888	-0.322622	0.498098	0.934448	0.273641
Data76	-0.256907	-0.753276	-0.340373	0.517426	0.94635	0.276794
Data77	-0.26357	-0.74646	-0.358073	0.532023	0.959269	0.283305
Data78	-0.283	-0.739543	-0.361735	0.54718	0.96283	0.276998
Data79	-0.3066	-0.732422	-0.350393	0.560811	0.963135	0.2712
Data80	-0.324656	-0.724792	-0.351105	0.579427	0.965271	0.272827
Data81	-0.338084	-0.716756	-0.354563	0.591227	0.983175	0.274556
Data82	-0.346985	-0.70811	-0.366058	0.600739	1.014913	0.276998
Data83	-0.346476	-0.698954	-0.372772	0.60496	1.042887	0.278015
Data84	-0.338694	-0.68929	-0.382996	0.625	1.043294	0.269877
Data85	-0.32664	-0.679016	-0.396983	0.646413	1.032613	0.265299
Data86	-0.320791	-0.668437	-0.409698	0.657654	1.019999	0.255839
Data87	-0.331014	-0.65745	-0.414836	0.659688	1.013184	0.244446
Data88	-0.334676	-0.646159	-0.412903	0.657959	1.003723	0.251668
Data89	-0.326131	-0.634867	-0.423991	0.661265	0.993551	0.258179
Data90	-0.301971	-0.623474	-0.443573	0.676117	0.982056	0.267537
Data91	-0.28417	-0.612284	-0.448049	0.687663	0.978902	0.266113
Data92	-0.286306	-0.601298	-0.447845	0.697174	0.976461	0.251261
Data93	-0.29007	-0.590515	-0.450694	0.710653	0.977173	0.237732
Data94	-0.283203	-0.580037	-0.46463	0.741577	0.981954	0.234578
Data95	-0.256958	-0.569967	-0.473277	0.753581	0.990295	0.242615
Data96	-0.240275	-0.560201	-0.480804	0.754547	0.981344	0.255229
Data97	-0.235443	-0.550842	-0.494537	0.747477	0.96873	0.258179
Data98	-0.2329	-0.541789	-0.503794	0.728811	0.961914	0.250041
Data99	-0.228271	-0.532939	-0.510305	0.711619	0.96049	0.245972
Data100	-0.217896	-0.524394	-0.521393	0.706075	0.964864	0.238953
Data101	-0.204722	-0.515951	-0.525513	0.709279	0.954895	0.233459
Data102	-0.199076	-0.507507	-0.516815	0.71284	0.934448	0.227458
Data103	-0.193583	-0.499166	-0.512034	0.711721	0.922445	0.221151
Data104	-0.185394	-0.490723	-0.50354	0.707855	0.926819	0.22288
Data105	-0.176188	-0.482076	-0.501658	0.70811	0.92275	0.224609
Data106	-0.168254	-0.473226	-0.504506	0.717519	0.909932	0.223287
Data107	-0.165202	-0.464172	-0.513204	0.73171	0.904541	0.222575
Data108	-0.173798	-0.45461	-0.516968	0.744069	0.901286	0.22288
Data109	-0.172729	-0.444641	-0.519104	0.736491	0.903117	0.221151
Data110	-0.15859	-0.434265	-0.531769	0.721232	0.9021	0.223592
Data111	-0.143077	-0.423279	-0.540059	0.722198	0.894368	0.235291
Data112	-0.124664	-0.411784	-0.551707	0.746663	0.902812	0.238953
Data113	-0.112712	-0.399679	-0.562286	0.758413	0.91156	0.231934
Data114	-0.093892	-0.387065	-0.572357	0.747274	0.913086	0.216268
Data115	-0.07726	-0.373942	-0.577799	0.7429	0.90037	0.204163
Data116	-0.078939	-0.360209	-0.581004	0.741628	0.876872	0.196635
Data117	-0.089213	-0.346069	-0.580546	0.739848	0.858358	0.187683
Data118	-0.095062	-0.331624	-0.568288	0.728963	0.842896	0.172424
Data119	-0.089315	-0.316671	-0.551554	0.724843	0.826416	0.168254
Data120	-0.072428	-0.301615	-0.533651	0.719147	0.812073	0.157064
Data121	-0.071513	-0.286255	-0.524292	0.710297	0.797628	0.145874
Data122	-0.08316	-0.270691	-0.539907	0.703379	0.785217	0.137838
Data123	-0.086873	-0.255127	-0.559896	0.702311	0.773824	0.121663
Data124	-0.07136	-0.239461	-0.580037	0.700734	0.773722	0.105387
Data125	-0.058289	-0.223694	-0.589498	0.687307	0.771281	0.092468
Data126	-0.039673	-0.20813	-0.58965	0.684204	0.769348	0.092672
Data127	-0.016479	-0.192566	-0.598094	0.695546	0.759176	0.112915
Data128	-0.014954	-0.177104	-0.603689	0.71345	0.750122	0.125631
Data129	-0.027212	-0.161845	-0.604706	0.716909	0.750224	0.119324
Data130	-0.034129	-0.14679	-0.601145	0.722504	0.744324	0.121358
Data131	-0.036723	-0.131938	-0.59789	0.723877	0.731913	0.113424
Data132	-0.039113	-0.117391	-0.59962	0.72108	0.719198	0.113424
Data133	-0.028687	-0.103149	-0.591431	0.723826	0.707601	0.100199
Data134	-0.024923	-0.089111	-0.593618	0.702871	0.702006	0.075989
Data135	-0.030568	-0.075378	-0.593007	0.69102	0.691121	0.062663
Data136	-0.035706	-0.061951	-0.59672	0.69397	0.678609	0.058594
Data137	-0.041504	-0.048726	-0.594838	0.693258	0.66925	0.067342
Data138	-0.032298	-0.035706	-0.588735	0.693461	0.656433	0.086263
Data139	-0.007121	-0.022786	-0.582937	0.695546	0.640157	0.100199
Data140	0.021261	-0.009969	-0.587006	0.698649	0.622152	0.11322
Data141	0.043233	0.002645	-0.597178	0.698395	0.622559	0.113322
Data142	0.062002	0.015462	-0.60847	0.715586	0.627848	0.117086
Data143	0.059052	0.028178	-0.613505	0.74824	0.6368	0.121663
Data144	0.052897	0.041097	-0.607758	0.773926	0.635579	0.108337
Data145	0.059255	0.054118	-0.60847	0.776164	0.625814	0.091553
Data146	0.066935	0.06724	-0.61437	0.772298	0.613098	0.088298
Data147	0.081889	0.080566	-0.620677	0.755666	0.598958	0.07782
Data148	0.097758	0.093994	-0.631256	0.733744	0.58136	0.072123
Data149	0.114187	0.107727	-0.629527	0.719961	0.568746	0.075582
Data150	0.121714	0.12146	-0.637156	0.706482	0.559184	0.070394
Data151	0.107269	0.135396	-0.640564	0.686289	0.554199	0.056152
Data152	0.090841	0.149536	-0.640361	0.660604	0.543925	0.060323
Data153	0.075633	0.163778	-0.639954	0.64743	0.537109	0.060933
Data154	0.061493	0.178019	-0.629679	0.635122	0.52653	0.049642
Data155	0.063171	0.192464	-0.61264	0.633647	0.508728	0.042013
Data156	0.074209	0.206807	-0.590413	0.624746	0.481262	0.048218
Data157	0.092265	0.221049	-0.563049	0.614675	0.452372	0.05422
Data158	0.115763	0.235291	-0.557098	0.607859	0.443726	0.065511
Data159	0.128937	0.249329	-0.555369	0.592295	0.447896	0.078837
Data160	0.140584	0.263163	-0.554047	0.579071	0.448914	0.083008
Data161	0.141195	0.276693	-0.554504	0.576019	0.446065	0.079651
Data162	0.129801	0.289917	-0.561981	0.580851	0.438436	0.071411
Data163	0.116882	0.302836	-0.559947	0.584564	0.426636	0.067444
Data164	0.108643	0.315348	-0.556234	0.576884	0.397847	0.073954
Data165	0.101573	0.327657	-0.55191	0.578156	0.367839	0.087992
Data166	0.078735	0.339559	-0.548197	0.574799	0.340678	0.103251
Data167	0.059204	0.351156	-0.562286	0.569916	0.322367	0.104065
Data168	0.057068	0.362549	-0.570221	0.56956	0.314128	0.09257
Data169	0.05305	0.373637	-0.571136	0.556285	0.301107	0.089417
Data170	0.047862	0.384521	-0.555166	0.535838	0.284119	0.088298
Data171	0.047251	0.395203	-0.544586	0.513153	0.269775	0.089417
Data172	0.053202	0.40568	-0.54952	0.497487	0.254517	0.096436
Data173	0.051676	0.415955	-0.562388	0.493927	0.244344	0.100098
Data174	0.044149	0.426025	-0.568034	0.483144	0.242411	0.103861
Data175	0.052389	0.435893	-0.566152	0.467021	0.232442	0.10732
Data176	0.053202	0.445455	-0.561422	0.458628	0.215454	0.117391
Data177	0.044708	0.454814	-0.541789	0.46107	0.19633	0.126851
Data178	0.040385	0.463765	-0.513	0.454152	0.167033	0.14384
Data179	0.045573	0.472412	-0.491536	0.453847	0.144653	0.162964
Data180	0.054372	0.480754	-0.484111	0.454865	0.133972	0.17395
Data181	0.064036	0.488688	-0.49469	0.457815	0.120646	0.178528
Data182	0.069784	0.496318	-0.505117	0.458832	0.117086	0.181681
Data183	0.068461	0.503642	-0.502218	0.451304	0.120341	0.180359
Data184	0.073903	0.510559	-0.483551	0.443471	0.126444	0.182292
Data185	0.078634	0.517171	-0.473684	0.44398	0.128377	0.193583
Data186	0.069377	0.523478	-0.460205	0.441335	0.122884	0.199992
Data187	0.054576	0.52948	-0.449422	0.431569	0.120138	0.216777
Data188	0.042419	0.535177	-0.431875	0.404867	0.122274	0.248006
Data189	0.046183	0.540568	-0.420074	0.378977	0.122681	0.264893
Data190	0.051829	0.545553	-0.415649	0.356954	0.120748	0.278727
Data191	0.046082	0.550334	-0.41865	0.351105	0.103658	0.285339
Data192	0.042013	0.554708	-0.428619	0.337524	0.072428	0.293681
Data193	0.037842	0.558777	-0.444997	0.32313	0.052287	0.30426
Data194	0.032908	0.562541	-0.454915	0.323181	0.024923	0.306091
Data195	0.028076	0.565999	-0.455983	0.322673	0.001424	0.314433
Data196	0.023753	0.569153	-0.44988	0.3243	-0.007528	0.330404
Data197	0.026194	0.571899	-0.439809	0.321452	-0.007629	0.346781
Data198	0.030619	0.574544	-0.424652	0.31606	-0.014242	0.357666
Data199	0.025228	0.576884	-0.42277	0.309906	-0.031128	0.361938
Data200	0.027212	0.579122	-0.415904	0.313466	-0.056864	0.362651
Data201	0.040843	0.58136	-0.407308	0.306803	-0.069071	0.354716
Data202	0.039317	0.583496	-0.399933	0.295308	-0.069377	0.343933
Data203	0.027466	0.585632	-0.404612	0.292257	-0.065511	0.338236
Data204	0.003103	0.587972	-0.411275	0.285645	-0.071716	0.355428
Data205	-0.019023	0.590413	-0.410156	0.271962	-0.088704	0.371195
Data206	-0.034892	0.59316	-0.412394	0.261739	-0.096944	0.386759
Data207	-0.041606	0.59611	-0.417837	0.242716	-0.095927	0.404968
Data208	-0.042979	0.599264	-0.407562	0.218252	-0.09786	0.420939
Data209	-0.039876	0.602824	-0.384165	0.206604	-0.094808	0.44515
Data210	-0.029195	0.606588	-0.357463	0.205332	-0.101522	0.475667
Data211	-0.013885	0.610657	-0.332845	0.19338	-0.109355	0.497437
Data212	-0.008799	0.615031	-0.324809	0.180613	-0.116679	0.503642
Data213	-0.016734	0.619609	-0.320333	0.177409	-0.127767	0.512695
Data214	-0.027161	0.62439	-0.326945	0.177561	-0.147705	0.530802
Data215	-0.026906	0.629374	-0.350647	0.184937	-0.160116	0.552165
Data216	-0.025736	0.634562	-0.365295	0.194397	-0.177917	0.562134
Data217	-0.011902	0.639852	-0.372416	0.201976	-0.195719	0.590312
Data218	0.001831	0.645243	-0.366872	0.209656	-0.1946	0.60496
Data219	0.003204	0.650736	-0.361074	0.213776	-0.193075	0.607503
Data220	-0.006816	0.65623	-0.339915	0.208689	-0.18575	0.593058
Data221	-0.021922	0.661723	-0.3125	0.186615	-0.164693	0.576579
Data222	-0.034485	0.667216	-0.282033	0.170085	-0.153097	0.568644
Data223	-0.027161	0.672404	-0.251058	0.147095	-0.149638	0.5837
Data224	-0.009613	0.677389	-0.229238	0.121002	-0.159709	0.60496
Data225	0.002696	0.682068	-0.22995	0.105235	-0.173238	0.639343
Data226	0.022024	0.68634	-0.238037	0.084229	-0.184631	0.677999
Data227	0.026143	0.690104	-0.248667	0.066121	-0.184937	0.705465
Data228	0.027771	0.693258	-0.250905	0.059052	-0.182088	0.725098
Data229	0.036926	0.695597	-0.241547	0.061951	-0.183716	0.745748
Data230	0.06017	0.697225	-0.216573	0.061951	-0.196431	0.740865
Data231	0.055593	0.698039	-0.190989	0.060577	-0.206807	0.731405
Data232	0.038961	0.697937	-0.180613	0.054474	-0.20579	0.728149
Data233	0.031891	0.69692	-0.186106	0.049082	-0.202026	0.734863
Data234	0.032603	0.694987	-0.190582	0.048116	-0.190531	0.747172
Data235	0.030518	0.69224	-0.170135	0.039266	-0.180868	0.757039
Data236	0.03535	0.68868	-0.140076	0.032094	-0.170085	0.766093
Data237	0.038808	0.684306	-0.109762	0.018412	-0.185343	0.769145
Data238	0.040639	0.679423	-0.096842	0.004069	-0.196635	0.768636
Data239	0.049388	0.67393	-0.101369	-0.001424	-0.197144	0.76182
Data240	0.064087	0.668132	-0.117137	-0.011037	-0.203349	0.762431
Data241	0.077871	0.66213	-0.130615	-0.005849	-0.224609	0.779826
Data242	0.085347	0.655924	-0.142619	0.00707	-0.248718	0.787455
Data243	0.073649	0.649719	-0.153249	0.008341	-0.263977	0.793254
Data244	0.068715	0.643717	-0.142924	-0.009104	-0.277507	0.800273
Data245	0.075429	0.637919	-0.12853	-0.03891	-0.27832	0.807495
Data246	0.071309	0.632528	-0.11027	-0.073802	-0.272929	0.814209
Data247	0.077464	0.627645	-0.092875	-0.097809	-0.267436	0.816243
Data248	0.080566	0.623474	-0.071055	-0.089823	-0.265096	0.80424
Data249	0.087636	0.620015	-0.061086	-0.088806	-0.25767	0.793457
Data250	0.101064	0.617574	-0.06251	-0.101267	-0.251668	0.798238
Data251	0.114136	0.616252	-0.066325	-0.105947	-0.250651	0.813293
Data252	0.123444	0.616252	-0.057526	-0.108388	-0.253092	0.820109
Data253	0.117238	0.617676	-0.034434	-0.113017	-0.255025	0.822754
Data254	0.121104	0.620829	-0.018717	-0.120748	-0.247803	0.837402
Data255	0.126394	0.625814	-0.011597	-0.120341	-0.226949	0.855306
Data256	0.145009	0.632833	-0.000153	-0.114746	-0.204671	0.886027
Data257	0.172221	0.641988	0.018514	-0.095011	-0.19165	0.89325
Data258	0.205231	0.653483	0.034739	-0.064087	-0.189819	0.891317
Data259	0.237935	0.667419	0.05366	-0.0295	-0.185242	0.89742
Data260	0.278676	0.683695	0.078227	-0.000305	-0.177714	0.901388
Data261	0.322825	0.702515	0.114848	0.014445	-0.175476	0.916545
Data262	0.361125	0.723775	0.154012	0.026754	-0.164897	0.935771
Data263	0.401408	0.747375	0.197398	0.03301	-0.149129	0.954386
Data264	0.440877	0.773417	0.246124	0.063578	-0.128174	0.979513
Data265	0.481313	0.801595	0.293121	0.097961	-0.093282	0.99467
Data266	0.526174	0.831807	0.33666	0.134837	-0.038452	0.999858
Data267	0.564575	0.863851	0.369415	0.171	0.010071	1.028951
Data268	0.617676	0.897624	0.397949	0.200907	0.054423	1.071472
Data269	0.679321	0.932922	0.433553	0.241903	0.091451	1.122437
Data270	0.740763	0.96934	0.477753	0.289459	0.119832	1.163127
Data271	0.78949	1.006673	0.525004	0.332031	0.136617	1.193644
Data272	0.835266	1.04482	0.57134	0.369975	0.16744	1.230977
Data273	0.872498	1.083272	0.636953	0.41097	0.205078	1.273092
Data274	0.908457	1.12203	0.710805	0.445913	0.250651	1.319173
Data275	0.952657	1.160583	0.776571	0.477804	0.296427	1.367594
Data276	1.00174	1.19873	0.831706	0.515594	0.322469	1.412048
Data277	1.049449	1.236165	0.891317	0.560557	0.364075	1.447042
Data278	1.091715	1.272786	0.929515	0.610046	0.402222	1.47939
Data279	1.129506	1.308289	0.963389	0.667979	0.446879	1.522013
Data280	1.17157	1.342468	1.002452	0.727844	0.487671	1.557109
Data281	1.225942	1.375122	1.030986	0.789032	0.528971	1.590373
Data282	1.282603	1.406148	1.052806	0.829773	0.563354	1.628113
Data283	1.335449	1.435343	1.077271	0.864258	0.591024	1.658325
Data284	1.378733	1.462606	1.117198	0.881297	0.610046	1.68335
Data285	1.400401	1.487834	1.156209	0.901184	0.623271	1.702983
Data286	1.410421	1.511027	1.190491	0.930278	0.629883	1.702779
Data287	1.426799	1.532084	1.21816	0.955455	0.646566	1.695557
Data288	1.443787	1.550903	1.231944	0.961304	0.665181	1.682943
Data289	1.463776	1.567485	1.234639	0.964966	0.681864	1.67572
Data290	1.492055	1.581726	1.250305	0.979055	0.706482	1.677856
Data291	1.523539	1.593628	1.281433	0.98938	0.725606	1.676127
Data292	1.537476	1.603088	1.304321	1.00057	0.720723	1.684163
Data293	1.545664	1.610006	1.315918	1.009776	0.708313	1.685689
Data294	1.550852	1.614482	1.315715	1.019338	0.703227	1.678263
Data295	1.539561	1.616414	1.310527	1.016846	0.700073	1.666667
Data296	1.522675	1.615804	1.288503	1.001587	0.702413	1.653849
Data297	1.497345	1.612651	1.26531	0.988464	0.698649	1.640116
Data298	1.468608	1.606954	1.245524	0.980275	0.696615	1.620687
Data299	1.43219	1.598816	1.223653	0.979462	0.679321	1.591492
Data300	1.393687	1.588236	1.204732	0.975037	0.638835	1.554667
Data301	1.351725	1.575317	1.188405	0.952047	0.605367	1.518758
Data302	1.321767	1.56016	1.170858	0.920664	0.578715	1.489156
Data303	1.304067	1.542867	1.147359	0.899099	0.539653	1.456909
Data304	1.286825	1.523641	1.116994	0.881144	0.502014	1.427816
Data305	1.26063	1.502482	1.085561	0.850016	0.461426	1.38621
Data306	1.237895	1.479696	1.047414	0.806834	0.40507	1.338298
Data307	1.207682	1.455282	0.997213	0.76238	0.340881	1.289266
Data308	1.165415	1.429545	0.950623	0.731201	0.296427	1.240234
Data309	1.109161	1.402588	0.912577	0.714874	0.255839	1.192525
Data310	1.045583	1.374613	0.886332	0.687764	0.213725	1.131897
Data311	0.985158	1.345723	0.858358	0.661265	0.165609	1.067607
Data312	0.936279	1.31602	0.82428	0.623881	0.125224	1.016337
Data313	0.894928	1.285706	0.778198	0.564067	0.087179	0.976563
Data314	0.861053	1.254985	0.71818	0.503184	0.036214	0.933736
Data315	0.827077	1.223857	0.669556	0.449219	-0.025126	0.890808
Data316	0.795695	1.192322	0.624237	0.394796	-0.076803	0.830587
Data317	0.752716	1.160685	0.574748	0.33961	-0.138855	0.770365
Data318	0.710805	1.128743	0.524089	0.285339	-0.195516	0.717061
Data319	0.667826	1.0967	0.477498	0.251719	-0.243835	0.671488
Data320	0.615031	1.064453	0.438944	0.21286	-0.282796	0.619914
Data321	0.552216	1.031901	0.396322	0.166524	-0.332336	0.567424
Data322	0.500031	0.999247	0.364838	0.126597	-0.392965	0.514221
Data323	0.457204	0.966187	0.336965	0.089213	-0.446879	0.451355
Data324	0.416412	0.932922	0.309753	0.035095	-0.495097	0.394084
Data325	0.378113	0.899353	0.277252	-0.018412	-0.532532	0.338847
Data326	0.346222	0.86558	0.237376	-0.068309	-0.566915	0.275777
Data327	0.321452	0.831502	0.199687	-0.120087	-0.604858	0.214437
Data328	0.290578	0.797221	0.165049	-0.178935	-0.659281	0.164897
Data329	0.241954	0.762939	0.123444	-0.231425	-0.734965	0.125326
Data330	0.191091	0.728658	0.087331	-0.271861	-0.809937	0.086975
Data331	0.140788	0.694478	0.056305	-0.306956	-0.86731	0.062052
Data332	0.093943	0.660807	0.032654	-0.34317	-0.919495	0.03184
Data333	0.044912	0.627543	0.023855	-0.377045	-0.965068	-0.008545
Data334	0.00646	0.594991	0.008392	-0.414327	-0.995178	-0.045675
Data335	-0.025686	0.563151	-0.019582	-0.443217	-1.027222	-0.075277
Data336	-0.059967	0.532328	-0.069885	-0.471039	-1.064148	-0.109965
Data337	-0.08611	0.502625	-0.11734	-0.523427	-1.102193	-0.143534
Data338	-0.122681	0.473938	-0.160675	-0.576223	-1.13739	-0.177714
Data339	-0.155284	0.44637	-0.200348	-0.62383	-1.183268	-0.203451
Data340	-0.194295	0.420024	-0.227407	-0.671692	-1.239115	-0.242615
Data341	-0.221151	0.394694	-0.246175	-0.706329	-1.286214	-0.27537
Data342	-0.252889	0.370585	-0.249583	-0.717316	-1.316732	-0.292867
Data343	-0.279338	0.347392	-0.251312	-0.723724	-1.340027	-0.295105
Data344	-0.299327	0.325216	-0.247447	-0.743459	-1.365763	-0.313212
Data345	-0.322978	0.303853	-0.245514	-0.776062	-1.386617	-0.360413
Data346	-0.351817	0.283305	-0.231628	-0.80958	-1.40564	-0.40273
Data347	-0.381419	0.263468	-0.224609	-0.844676	-1.428833	-0.430298
Data348	-0.405935	0.244344	-0.228831	-0.861613	-1.452535	-0.463257
Data349	-0.427246	0.22583	-0.238088	-0.870819	-1.480509	-0.49469
Data350	-0.443573	0.207926	-0.250702	-0.880737	-1.504618	-0.511068
Data351	-0.459086	0.190633	-0.26296	-0.887044	-1.52242	-0.521342
Data352	-0.48818	0.174052	-0.283508	-0.899251	-1.539307	-0.532939
Data353	-0.504812	0.158183	-0.299123	-0.91807	-1.549581	-0.566203
Data354	-0.51178	0.142924	-0.304565	-0.94101	-1.563517	-0.587158
Data355	-0.5277	0.128479	-0.304209	-0.953776	-1.580607	-0.607605
Data356	-0.540415	0.114746	-0.295512	-0.967356	-1.603902	-0.638123
Data357	-0.551961	0.101827	-0.268809	-0.978139	-1.623027	-0.662944
Data358	-0.556691	0.089722	-0.244497	-0.975393	-1.630554	-0.670369
Data359	-0.560659	0.078328	-0.232493	-0.977834	-1.637878	-0.681966
Data360	-0.555979	0.067647	-0.229441	-0.978139	-1.648458	-0.692342
Data361	-0.559591	0.057678	-0.209859	-0.975596	-1.657511	-0.699666
Data362	-0.573273	0.048421	-0.207469	-0.964762	-1.664734	-0.702108
Data363	-0.580495	0.039673	-0.211589	-0.947316	-1.664429	-0.707601
Data364	-0.593669	0.031433	-0.220693	-0.945587	-1.658122	-0.710347
Data365	-0.604553	0.023804	-0.225067	-0.96344	-1.656596	-0.711772
Data366	-0.598399	0.016479	-0.233765	-0.97997	-1.654663	-0.704244
Data367	-0.574239	0.009766	-0.234426	-1.003367	-1.663615	-0.700887
Data368	-0.545959	0.003357	-0.236969	-1.020457	-1.671549	-0.717875
Data369	-0.520426	-0.002441	-0.235087	-1.028086	-1.678569	-0.738729
Data370	-0.505625	-0.007833	-0.227102	-1.030884	-1.685384	-0.752563
Data371	-0.503896	-0.012817	-0.197398	-1.026866	-1.679586	-0.7488
Data372	-0.509847	-0.017293	-0.176137	-1.022034	-1.656799	-0.748088
Data373	-0.494385	-0.021261	-0.158946	-0.995076	-1.639201	-0.737406
Data374	-0.47643	-0.024719	-0.140025	-0.97936	-1.623332	-0.725606
Data375	-0.458018	-0.027669	-0.128428	-0.969391	-1.615906	-0.714417
Data376	-0.451304	-0.030212	-0.125834	-0.944519	-1.599019	-0.709432
Data377	-0.448812	-0.032349	-0.114339	-0.932872	-1.582133	-0.702413
Data378	-0.450592	-0.034078	-0.107727	-0.930532	-1.570333	-0.695496
Data379	-0.467173	-0.035604	-0.084025	-0.920664	-1.570231	-0.69814
Data380	-0.462545	-0.036926	-0.065715	-0.914968	-1.56545	-0.700887
Data381	-0.442301	-0.038147	-0.049795	-0.91924	-1.552429	-0.706482
Data382	-0.40863	-0.039266	-0.032501	-0.912221	-1.536458	-0.715027
Data383	-0.384674	-0.040588	-0.021311	-0.899048	-1.515808	-0.709025
Data384	-0.375875	-0.042114	0.000814	-0.891266	-1.504517	-0.715942
Data385	-0.373433	-0.043742	0.031382	-0.89269	-1.501973	-0.728556
Data386	-0.369314	-0.045776	0.054474	-0.895589	-1.501363	-0.730184
Data387	-0.366669	-0.048014	0.065664	-0.877533	-1.50706	-0.732218
Data388	-0.364685	-0.050659	0.083923	-0.862732	-1.513062	-0.726624
Data389	-0.351919	-0.053507	0.108134	-0.850983	-1.498922	-0.712484
Data390	-0.341136	-0.056661	0.141195	-0.833995	-1.487223	-0.706278
Data391	-0.326945	-0.060018	0.167236	-0.81782	-1.483866	-0.696411
Data392	-0.313975	-0.063375	0.18748	-0.799052	-1.469523	-0.677795
Data393	-0.302073	-0.066732	0.204926	-0.796051	-1.456807	-0.658976
Data394	-0.288086	-0.069885	0.190226	-0.79778	-1.440735	-0.643107
Data395	-0.283813	-0.072835	0.172017	-0.784912	-1.423747	-0.63324
Data396	-0.282593	-0.07548	0.166779	-0.761922	-1.400655	-0.634257
Data397	-0.282898	-0.077718	0.162404	-0.735168	-1.373189	-0.657247
Data398	-0.276947	-0.079549	0.153198	-0.715739	-1.349589	-0.662944
Data399	-0.272471	-0.080872	0.158946	-0.6987	-1.323242	-0.656026
Data400	-0.263977	-0.081889	0.191396	-0.693258	-1.301473	-0.64799
Data401	-0.256195	-0.082499	0.235087	-0.693003	-1.28184	-0.630798
Data402	-0.23936	-0.082804	0.271708	-0.691833	-1.250712	-0.619507
Data403	-0.234426	-0.082906	0.30009	-0.698751	-1.223348	-0.611267
Data404	-0.242157	-0.082906	0.32191	-0.691986	-1.195475	-0.610352
Data405	-0.247803	-0.083008	0.337474	-0.683085	-1.164958	-0.611674
Data406	-0.234731	-0.083211	0.340576	-0.675252	-1.139323	-0.615234
Data407	-0.234324	-0.08372	0.340271	-0.662333	-1.121826	-0.615845
Data408	-0.231323	-0.084432	0.349528	-0.653483	-1.111043	-0.611471
Data409	-0.215963	-0.085653	0.358734	-0.638682	-1.095581	-0.597432
Data410	-0.203857	-0.08728	0.375773	-0.628611	-1.097819	-0.587362
Data411	-0.184682	-0.089417	0.395101	-0.628764	-1.098328	-0.582174
Data412	-0.166626	-0.09196	0.418091	-0.625712	-1.081238	-0.584819
Data413	-0.154165	-0.095011	0.442098	-0.603383	-1.051229	-0.591634
Data414	-0.136617	-0.098572	0.464071	-0.573171	-1.024068	-0.592651
Data415	-0.1179	-0.102437	0.491384	-0.537008	-0.992533	-0.593669
Data416	-0.110168	-0.10671	0.509898	-0.522207	-0.948079	-0.597127
Data417	-0.113118	-0.111389	0.526072	-0.51712	-0.895894	-0.585327
Data418	-0.121104	-0.116374	0.532786	-0.500793	-0.860799	-0.569458
Data419	-0.114034	-0.121562	0.54189	-0.477854	-0.825399	-0.565287
Data420	-0.107168	-0.127055	0.558167	-0.456238	-0.792033	-0.559998
Data421	-0.104777	-0.132853	0.573629	-0.456085	-0.765991	-0.558472
Data422	-0.104777	-0.138855	0.583852	-0.472666	-0.737712	-0.558065
Data423	-0.093536	-0.14506	0.58431	-0.488078	-0.717875	-0.547994
Data424	-0.077108	-0.151367	0.575968	-0.477956	-0.699666	-0.532633
Data425	-0.062408	-0.157878	0.580343	-0.461884	-0.67983	-0.508525
Data426	-0.050354	-0.16449	0.579224	-0.442912	-0.65979	-0.488485
Data427	-0.038961	-0.171204	0.587107	-0.424398	-0.641073	-0.478414
Data428	-0.045369	-0.177816	0.606995	-0.397491	-0.620117	-0.470174
Data429	-0.048726	-0.184428	0.632172	-0.369161	-0.5955	-0.458577
Data430	-0.057017	-0.190837	0.646413	-0.358988	-0.572408	-0.450134
Data431	-0.058848	-0.197042	0.661163	-0.3538	-0.551554	-0.441284
Data432	-0.057576	-0.203044	0.680949	-0.339712	-0.526835	-0.442607
Data433	-0.043132	-0.208639	0.688527	-0.321808	-0.499674	-0.453186
Data434	-0.024261	-0.21403	0.695445	-0.315145	-0.474854	-0.461934
Data435	-0.002848	-0.219014	0.715027	-0.304616	-0.449727	-0.456238
Data436	0.023702	-0.223694	0.729574	-0.303345	-0.427551	-0.453695
Data437	0.055542	-0.22817	0.730031	-0.301971	-0.398763	-0.451965
Data438	0.079244	-0.23234	0.725962	-0.30248	-0.359599	-0.453796
Data439	0.082906	-0.236206	0.717519	-0.301971	-0.338135	-0.452169
Data440	0.073649	-0.240072	0.716654	-0.29424	-0.327454	-0.4304
Data441	0.069377	-0.243835	0.726471	-0.272471	-0.315247	-0.402629
Data442	0.076243	-0.247498	0.735626	-0.243429	-0.306702	-0.371094
Data443	0.083211	-0.251261	0.744527	-0.223846	-0.300598	-0.351359
Data444	0.084381	-0.255127	0.74234	-0.214945	-0.288289	-0.334981
Data445	0.082092	-0.259196	0.737762	-0.225169	-0.257772	-0.325216
Data446	0.093943	-0.263367	0.748596	-0.222575	-0.219828	-0.305074
Data447	0.110728	-0.267843	0.756683	-0.214895	-0.202128	-0.282084
Data448	0.108439	-0.272522	0.753479	-0.199127	-0.181986	-0.265096
Data449	0.121053	-0.277507	0.765839	-0.176239	-0.174662	-0.259908
Data450	0.140584	-0.282694	0.780945	-0.158793	-0.161235	-0.252686
Data451	0.15096	-0.288188	0.800425	-0.151265	-0.13387	-0.250753
Data452	0.149536	-0.293986	0.801239	-0.133514	-0.103556	-0.258789
Data453	0.145925	-0.299988	0.796509	-0.124766	-0.076396	-0.266215
Data454	0.141856	-0.306193	0.804901	-0.120595	-0.074158	-0.265605
Data455	0.131327	-0.3125	0.80658	-0.120646	-0.076497	-0.258484
Data456	0.141296	-0.31901	0.813599	-0.114085	-0.082601	-0.24353
Data457	0.151011	-0.325521	0.826569	-0.099742	-0.090637	-0.228678
Data458	0.174459	-0.332133	0.836589	-0.088552	-0.091044	-0.224406
Data459	0.190582	-0.338542	0.837453	-0.065155	-0.088501	-0.217794
Data460	0.200958	-0.34495	0.825958	-0.04481	-0.067546	-0.210063
Data461	0.216624	-0.351156	0.805155	-0.031433	-0.043437	-0.191752
Data462	0.228628	-0.357157	0.792236	-0.019175	-0.020955	-0.180257
Data463	0.24648	-0.362752	0.789541	-0.017853	-0.007528	-0.180155
Data464	0.251465	-0.368144	0.777181	-0.016123	0.01119	-0.186462
Data465	0.245209	-0.373027	0.768992	-0.008189	0.021667	-0.192668
Data466	0.237885	-0.377502	0.775299	-0.008189	0.020549	-0.191752
Data467	0.232595	-0.38147	0.779114	-0.001221	0.00946	-0.178731
Data468	0.241801	-0.38503	0.787811	0.008189	0.006205	-0.168457
Data469	0.249583	-0.38798	0.78008	0.015564	0.011088	-0.154419
Data470	0.256042	-0.390523	0.772247	0.02833	0.006307	-0.134379
Data471	0.268504	-0.392558	0.781097	0.040436	-0.004781	-0.122782
Data472	0.285899	-0.394185	0.794983	0.049337	-0.012614	-0.107117
Data473	0.304057	-0.395406	0.803172	0.064901	-0.008545	-0.097453
Data474	0.317027	-0.39622	0.80485	0.066376	0.006205	-0.100301
Data475	0.34139	-0.396729	0.807953	0.078583	0.028483	-0.104167
Data476	0.364278	-0.397034	0.81721	0.090129	0.045471	-0.108337
Data477	0.365651	-0.397135	0.808055	0.092875	0.052999	-0.111287
Data478	0.35258	-0.397135	0.802612	0.095418	0.053711	-0.107422
Data479	0.33788	-0.39683	0.80958	0.102437	0.063477	-0.094706
Data480	0.324249	-0.396525	0.822703	0.097809	0.081482	-0.079447
Data481	0.316518	-0.395915	0.824585	0.084941	0.102539	-0.059001
Data482	0.313059	-0.395304	0.818888	0.086873	0.10732	-0.04364
Data483	0.319926	-0.394389	0.805511	0.09491	0.105693	-0.034688
Data484	0.33137	-0.39327	0.793762	0.110423	0.10498	-0.021769
Data485	0.335795	-0.391947	0.770009	0.119069	0.107625	-0.016886
Data486	0.328827	-0.390422	0.745341	0.122986	0.111287	-0.013733
Data487	0.311534	-0.38859	0.718791	0.129344	0.108134	-0.020955
Data488	0.302429	-0.386454	0.70933	0.128733	0.094706	-0.028992
Data489	0.298818	-0.384013	0.714925	0.122019	0.082194	-0.046285
Data490	0.305074	-0.381266	0.705821	0.119985	0.076904	-0.069071
Data491	0.316569	-0.378316	0.682678	0.124766	0.07843	-0.090027
Data492	0.322876	-0.375061	0.656281	0.124156	0.082703	-0.115662
Data493	0.332286	-0.371704	0.642548	0.120748	0.08901	-0.128377
Data494	0.331879	-0.368042	0.632629	0.130514	0.09786	-0.135498
Data495	0.317993	-0.36438	0.626322	0.155131	0.097961	-0.136414
Data496	0.30955	-0.360514	0.623474	0.174357	0.09023	-0.128072
Data497	0.309143	-0.356445	0.613505	0.188395	0.083211	-0.137126
Data498	0.306498	-0.352376	0.603943	0.203705	0.084432	-0.144755
Data499	0.301259	-0.348206	0.590515	0.219472	0.085144	-0.151164
Data500	0.292511	-0.343831	0.561879	0.218404	0.082601	-0.155233
Data501	0.294902	-0.339457	0.54484	0.232442	0.072225	-0.149129
Data502	0.2948	-0.33488	0.532277	0.246277	0.054016	-0.150146
Data503	0.290171	-0.330098	0.530955	0.243429	0.050964	-0.155334
Data504	0.30365	-0.325216	0.537923	0.240224	0.061137	-0.154521
Data505	0.310262	-0.320231	0.547129	0.23997	0.047201	-0.145976
Data506	0.31311	-0.315145	0.553894	0.231781	0.030314	-0.134989
Data507	0.310974	-0.309957	0.553589	0.22761	0.024414	-0.127563
Data508	0.309957	-0.304667	0.556844	0.245717	0.033468	-0.132243
Data509	0.307821	-0.299479	0.551453	0.251211	0.043945	-0.156453
Data510	0.307973	-0.294393	0.547231	0.246531	0.050863	-0.183207
Data511	0.310109	-0.289307	0.545349	0.237986	0.061442	-0.195923
Data512	0.302531	-0.284526	0.533396	0.225321	0.077006	-0.195109
Data513	0.29541	-0.279948	0.507202	0.215047	0.091146	-0.204773
Data514	0.297089	-0.275574	0.494436	0.216166	0.086772	-0.219828
Data515	0.293579	-0.271505	0.489502	0.218455	0.076396	-0.211487
Data516	0.285645	-0.267843	0.48289	0.219625	0.060323	-0.20813
Data517	0.283559	-0.264282	0.469971	0.216115	0.034993	-0.217489
Data518	0.290273	-0.261129	0.452067	0.203959	0.02299	-0.230713
Data519	0.300395	-0.258179	0.441488	0.195974	0.013733	-0.247498
Data520	0.309347	-0.255432	0.432332	0.193888	0.008545	-0.263367
Data521	0.314331	-0.252787	0.421397	0.199992	0.004883	-0.275269
Data522	0.306295	-0.250448	0.41153	0.213623	-0.00295	-0.294189
Data523	0.277812	-0.248108	0.399272	0.218201	0.001424	-0.315247
Data524	0.240529	-0.245972	0.390167	0.228271	0.000814	-0.326843
Data525	0.220795	-0.243937	0.382538	0.233765	-0.01475	-0.344137
Data526	0.211741	-0.242106	0.369873	0.227763	-0.015971	-0.346985
Data527	0.200602	-0.240377	0.356394	0.2152	0.001017	-0.339254
Data528	0.193532	-0.238749	0.337016	0.203094	0.010783	-0.341187
Data529	0.191447	-0.237427	0.302989	0.185852	0.011597	-0.358582
Data530	0.192413	-0.236308	0.269674	0.167694	0.010986	-0.366109
Data531	0.196686	-0.235494	0.249074	0.154521	0.00824	-0.361226
Data532	0.1975	-0.234985	0.236308	0.138957	-0.002136	-0.370992
Data533	0.193227	-0.234782	0.22522	0.127869	-0.007222	-0.384725
Data534	0.182953	-0.234884	0.209707	0.122935	-0.010478	-0.393168
Data535	0.167847	-0.235392	0.196991	0.108744	-0.037638	-0.394287
Data536	0.16098	-0.236104	0.186615	0.098114	-0.071004	-0.389303
Data537	0.16332	-0.237122	0.181071	0.102895	-0.093994	-0.383504
Data538	0.168559	-0.238444	0.172323	0.11205	-0.094401	-0.389709
Data539	0.173594	-0.239868	0.152435	0.119069	-0.081584	-0.419617
Data540	0.166728	-0.241394	0.135752	0.117594	-0.078023	-0.464478
Data541	0.1533	-0.243022	0.141449	0.110982	-0.075989	-0.498657
Data542	0.14328	-0.244548	0.15152	0.105489	-0.062561	-0.513509
Data543	0.144552	-0.245972	0.165202	0.084279	-0.062358	-0.516663
Data544	0.138194	-0.247294	0.175171	0.069224	-0.069682	-0.524394
Data545	0.122426	-0.248413	0.181936	0.065155	-0.081482	-0.536499
Data546	0.096639	-0.249329	0.188243	0.069021	-0.096232	-0.548197
Data547	0.08255	-0.250041	0.180155	0.06251	-0.099792	-0.55481
Data548	0.06251	-0.250549	0.157878	0.043132	-0.106812	-0.55898
Data549	0.050151	-0.250753	0.135752	0.020447	-0.135498	-0.568237
Data550	0.052694	-0.250854	0.118052	-0.002441	-0.15686	-0.597534
Data551	0.052795	-0.250753	0.099538	-0.015971	-0.173848	-0.627238
Data552	0.049845	-0.250549	0.08194	-0.03596	-0.170593	-0.655111
Data553	0.042063	-0.250244	0.076141	-0.044352	-0.147196	-0.679728
Data554	0.035248	-0.249837	0.070546	-0.041402	-0.119527	-0.681661
Data555	0.020345	-0.24943	0.068461	-0.030721	-0.099487	-0.673116
Data556	0.005086	-0.248922	0.074565	-0.021769	-0.09023	-0.67627
Data557	-0.005239	-0.248413	0.066172	-0.015411	-0.092773	-0.686137
Data558	-0.009867	-0.247904	0.05483	-0.013123	-0.111593	-0.696004
Data559	-0.013377	-0.247396	0.030212	-0.02416	-0.118306	-0.714417
Data560	-0.023651	-0.246989	0.004018	-0.03362	-0.11495	-0.733236
Data561	-0.027618	-0.246582	-0.026042	-0.055949	-0.118713	-0.756938
Data562	-0.032857	-0.246379	-0.04481	-0.08611	-0.127157	-0.751139
Data563	-0.050913	-0.246277	-0.059967	-0.105642	-0.132548	-0.751648
Data564	-0.07314	-0.246277	-0.071615	-0.112813	-0.127563	-0.753784
Data565	-0.086823	-0.246582	-0.075582	-0.116221	-0.116272	-0.75592
Data566	-0.098979	-0.247091	-0.078888	-0.120443	-0.105184	-0.762329
Data567	-0.113729	-0.247803	-0.101573	-0.130208	-0.096537	-0.774333
Data568	-0.131226	-0.24882	-0.125682	-0.133413	-0.090129	-0.780334
Data569	-0.149231	-0.250041	-0.142873	-0.146993	-0.081787	-0.797933
Data570	-0.180206	-0.251363	-0.14918	-0.153554	-0.074259	-0.82133
Data571	-0.197601	-0.252889	-0.150553	-0.156403	-0.071106	-0.830383
Data572	-0.192769	-0.254415	-0.15803	-0.161336	-0.074972	-0.817769
Data573	-0.195567	-0.255941	-0.171051	-0.176544	-0.088399	-0.807292
Data574	-0.199788	-0.257365	-0.178324	-0.198313	-0.105184	-0.809428
Data575	-0.210419	-0.258586	-0.188192	-0.203857	-0.123494	-0.806986
Data576	-0.216624	-0.259705	-0.203196	-0.196075	-0.13855	-0.797729
Data577	-0.220896	-0.260417	-0.226237	-0.200043	-0.137634	-0.790914
Data578	-0.23351	-0.260925	-0.249379	-0.212402	-0.139974	-0.787252
Data579	-0.242106	-0.261129	-0.259349	-0.232951	-0.134277	-0.796204
Data580	-0.236308	-0.261027	-0.266469	-0.258993	-0.132853	-0.815328
Data581	-0.234985	-0.260722	-0.274099	-0.277659	-0.122681	-0.836589
Data582	-0.242869	-0.260315	-0.276438	-0.292409	-0.103455	-0.85439
Data583	-0.263163	-0.259705	-0.271861	-0.299428	-0.085653	-0.866903
Data584	-0.287069	-0.259196	-0.277201	-0.302327	-0.082397	-0.882568
Data585	-0.318502	-0.258789	-0.282084	-0.304871	-0.085347	-0.889689
Data586	-0.345205	-0.258586	-0.300852	-0.319316	-0.088704	-0.884094
Data587	-0.370534	-0.258586	-0.320333	-0.328878	-0.096639	-0.880534
Data588	-0.387217	-0.258993	-0.339712	-0.348714	-0.103556	-0.873108
Data589	-0.39683	-0.259806	-0.357768	-0.361938	-0.115458	-0.866903
Data590	-0.403392	-0.261027	-0.37796	-0.361226	-0.128886	-0.857544
Data591	-0.402985	-0.262756	-0.404561	-0.355632	-0.135091	-0.843302
Data592	-0.400289	-0.264791	-0.429688	-0.375366	-0.146077	-0.826314
Data593	-0.396474	-0.267334	-0.456187	-0.392812	-0.154012	-0.817464
Data594	-0.40156	-0.270182	-0.474548	-0.399475	-0.157166	-0.826314
Data595	-0.404358	-0.273336	-0.494741	-0.39032	-0.148621	-0.836995
Data596	-0.414022	-0.276794	-0.514628	-0.388285	-0.140686	-0.840556
Data597	-0.438588	-0.280253	-0.532633	-0.397288	-0.135905	-0.853068
Data598	-0.469615	-0.283915	-0.550537	-0.414429	-0.134888	-0.873006
Data599	-0.494232	-0.287577	-0.562134	-0.439097	-0.128886	-0.885417
Data600	-0.503133	-0.291138	-0.568492	-0.454	-0.118103	-0.878499
Data601	-0.497691	-0.294698	-0.580241	-0.447286	-0.105184	-0.872498
Data602	-0.490417	-0.298157	-0.594177	-0.438792	-0.10498	-0.868937
Data603	-0.496928	-0.301514	-0.605265	-0.435079	-0.111796	-0.855611
Data604	-0.52714	-0.304667	-0.60552	-0.439097	-0.122274	-0.842794
Data605	-0.555878	-0.307719	-0.61086	-0.450795	-0.130514	-0.838725
Data606	-0.563812	-0.310669	-0.613302	-0.467478	-0.128988	-0.838725
Data607	-0.559489	-0.313416	-0.624084	-0.483398	-0.129293	-0.829773
Data608	-0.566101	-0.31606	-0.637614	-0.503489	-0.149536	-0.83018
Data609	-0.567932	-0.318705	-0.640208	-0.526937	-0.170186	-0.829264
Data610	-0.567017	-0.321147	-0.632172	-0.550944	-0.175273	-0.822449
Data611	-0.575104	-0.323486	-0.629628	-0.576986	-0.162964	-0.81838
Data612	-0.593719	-0.325826	-0.627289	-0.600993	-0.149434	-0.809835
Data613	-0.605113	-0.328064	-0.638784	-0.615794	-0.130514	-0.80953
Data614	-0.606995	-0.330302	-0.652974	-0.620321	-0.110372	-0.813904
Data615	-0.60318	-0.33254	-0.665639	-0.618744	-0.098877	-0.819499
Data616	-0.59789	-0.33488	-0.679423	-0.618591	-0.096232	-0.822652
Data617	-0.595245	-0.337219	-0.69636	-0.603129	-0.100606	-0.824382
Data618	-0.607808	-0.339661	-0.71111	-0.60379	-0.103353	-0.828349
Data619	-0.626729	-0.342306	-0.728302	-0.634155	-0.108032	-0.832926
Data620	-0.642446	-0.345052	-0.731761	-0.650838	-0.121155	-0.841064
Data621	-0.664876	-0.3479	-0.736186	-0.649312	-0.132345	-0.850321
Data622	-0.684306	-0.350952	-0.74295	-0.636546	-0.148824	-0.845947
Data623	-0.697021	-0.354004	-0.742188	-0.626729	-0.162862	-0.832723
Data624	-0.706685	-0.357157	-0.736847	-0.620982	-0.182597	-0.804749
Data625	-0.708974	-0.360311	-0.744527	-0.620117	-0.203552	-0.775045
Data626	-0.71106	-0.363363	-0.744985	-0.628611	-0.210775	-0.76416
Data627	-0.715739	-0.366211	-0.751088	-0.649668	-0.211589	-0.759277
Data628	-0.712179	-0.368754	-0.771993	-0.668996	-0.203349	-0.77179
Data629	-0.705007	-0.370992	-0.791728	-0.676727	-0.176595	-0.796407
Data630	-0.692342	-0.372823	-0.794525	-0.681508	-0.159403	-0.811971
Data631	-0.690308	-0.374349	-0.798442	-0.692902	-0.154521	-0.80129
Data632	-0.697428	-0.375366	-0.801341	-0.705465	-0.148214	-0.781657
Data633	-0.704142	-0.375977	-0.804443	-0.725199	-0.123698	-0.766907
Data634	-0.715688	-0.37618	-0.823313	-0.749512	-0.120544	-0.750631
Data635	-0.735524	-0.37618	-0.832672	-0.777486	-0.134379	-0.726929
Data636	-0.738169	-0.375773	-0.844065	-0.790558	-0.155233	-0.712484
Data637	-0.723419	-0.375264	-0.849864	-0.814362	-0.181885	-0.713704
Data638	-0.697174	-0.374654	-0.859121	-0.827433	-0.207316	-0.718994
Data639	-0.675456	-0.37384	-0.876058	-0.837809	-0.22644	-0.719503
