# Supplementary material for: Integration of MRI and somatosensory evoked potentials facilitate diagnosis of spinal cord compression
Source: Sci Rep. 2023 May 15;13:7861. doi: 10.1038/s41598-023-34832-2 (PMC10185544; doi:10.1038/s41598-023-34832-2)
Supplement: Supplementary file 3 — Supplementary Information 3. [file 41598_2023_34832_MOESM3_ESM.zip › Preoperative SSEP data/spinal cord compression group/3647462_2/3647462_2_Rt Tibial SEP_Cz'-Fpz_200829_111129.csv]

Index	1	2	3	4	5	6
Name	Cz'-Fpz	Cz'-Fpz	Cz'-Fpz	Cz'-Fpz	Cz'-Fpz	Cz'-Fpz
Time	2.01909E+13	2.01909E+13	2.01909E+13	2.01909E+13	2.01909E+13	2.01909E+13
Highcut	500	500	500	500	500	500
Lowcut	10	10	10	10	10	10
Period	0.000156	0.000156	0.000156	0.000156	0.000156	0.000156
Averages	120	120	120	120	120	120
Int (mA)	26/25.7mA	26/25.7mA	26/25.7mA	26/25.7mA	26/25.7mA	26/25.7mA
Pulse Width (�gs)	200�s	200�s	200�s	200�s	200�s	200�s
Rep Rate (Hz)	3.11Hz	3.11Hz	3.11Hz	3.11Hz	3.11Hz	3.11Hz
Data0	-0.015666	0.186564	-0.369568	-0.31606	0.070394	0.898336
Data1	0.005086	-0.449015	-1.054993	-0.919698	-1.262004	-0.410258
Data2	0.027466	-1.592	-2.015381	-1.941833	-0.788778	0.032349
Data3	0.049845	-0.342407	-0.68339	-0.652161	0.682373	1.434326
Data4	0.070597	0.825907	0.390727	0.462036	1.287333	1.994934
Data5	0.088501	1.233826	0.758769	0.832214	1.381429	2.0755
Data6	0.101725	1.239115	0.74646	0.807902	1.228536	1.912944
Data7	0.109456	1.053467	0.556641	0.597941	0.980326	1.663411
Data8	0.111287	0.808411	0.298462	0.32959	0.72876	1.413269
Data9	0.107218	0.570374	0.062358	0.078939	0.515747	1.221822
Data10	0.097453	0.38503	-0.125529	-0.124512	0.35319	1.077983
Data11	0.083008	0.260213	-0.244446	-0.259908	0.247294	0.994364
Data12	0.065104	0.184224	-0.296122	-0.343831	0.178731	0.945231
Data13	0.045166	0.137024	-0.31545	-0.383911	0.145264	0.928141
Data14	0.024618	0.120544	-0.3184	-0.393066	0.152486	0.931498
Data15	0.004476	0.115967	-0.309652	-0.374146	0.171	0.940247
Data16	-0.013631	0.132853	-0.288696	-0.356242	0.207113	0.952454
Data17	-0.029907	0.143941	-0.265808	-0.349426	0.240784	0.957336
Data18	-0.043742	0.159098	-0.241597	-0.325216	0.258993	0.967102
Data19	-0.054728	0.180257	-0.213928	-0.296631	0.265096	0.960897
Data20	-0.063273	0.202332	-0.192159	-0.279643	0.255432	0.951436
Data21	-0.069987	0.214335	-0.191752	-0.280863	0.244344	0.943604
Data22	-0.074666	0.21993	-0.186869	-0.280355	0.22817	0.949809
Data23	-0.078328	0.218913	-0.168864	-0.286357	0.216777	0.959981
Data24	-0.081787	0.21047	-0.151164	-0.293884	0.201721	0.972087
Data25	-0.085449	0.200907	-0.151571	-0.306295	0.181274	0.974426
Data26	-0.089111	0.208537	-0.154521	-0.320028	0.174357	0.96405
Data27	-0.092977	0.220846	-0.144857	-0.331828	0.182393	0.953166
Data28	-0.097249	0.223083	-0.125326	-0.324809	0.189209	0.951335
Data29	-0.102336	0.216471	-0.120443	-0.307312	0.193481	0.948792
Data30	-0.107829	0.21464	-0.115763	-0.302938	0.218913	0.936279
Data31	-0.113729	0.224609	-0.111389	-0.295308	0.241801	0.91512
Data32	-0.120239	0.228271	-0.099589	-0.302836	0.256551	0.897827
Data33	-0.126953	0.235596	-0.091756	-0.309347	0.272522	0.880737
Data34	-0.13387	0.230916	-0.074666	-0.302633	0.295308	0.870768
Data35	-0.140788	0.218608	-0.050863	-0.293376	0.305888	0.87616
Data36	-0.147705	0.203857	-0.042521	-0.279032	0.296427	0.876567
Data37	-0.154419	0.205383	-0.031128	-0.273641	0.288696	0.881042
Data38	-0.160929	0.21993	-0.029907	-0.262655	0.274658	0.87677
Data39	-0.167033	0.23173	-0.029297	-0.249736	0.273336	0.866394
Data40	-0.172933	0.239868	-0.026855	-0.231628	0.259705	0.861715
Data41	-0.178426	0.246379	-0.019226	-0.222066	0.261943	0.852254
Data42	-0.183309	0.261434	-0.018717	-0.227153	0.262655	0.845846
Data43	-0.188192	0.284627	-0.01943	-0.22522	0.264994	0.823873
Data44	-0.192668	0.291443	-0.021769	-0.217692	0.268962	0.814006
Data45	-0.19694	0.285441	-0.02299	-0.21993	0.273844	0.805562
Data46	-0.201009	0.276286	-0.014954	-0.221151	0.275065	0.800273
Data47	-0.205078	0.262349	-0.01119	-0.221456	0.26825	0.800985
Data48	-0.208944	0.250549	-0.001831	-0.215759	0.273844	0.795085
Data49	-0.213013	0.245158	0.00885	-0.210266	0.274963	0.782369
Data50	-0.216878	0.230916	0.006917	-0.211589	0.271098	0.765279
Data51	-0.220947	0.205892	-0.010071	-0.209147	0.276794	0.751038
Data52	-0.224813	0.187683	-0.017192	-0.19989	0.279643	0.744019
Data53	-0.228678	0.181376	-0.017802	-0.19694	0.275879	0.739644
Data54	-0.232544	0.184123	-0.016276	-0.194397	0.280253	0.733236
Data55	-0.236003	0.196025	-0.015157	-0.193888	0.279948	0.725505
Data56	-0.239461	0.212809	-0.006816	-0.192159	0.271912	0.710958
Data57	-0.24231	0.232035	-0.000916	-0.201009	0.269674	0.69753
Data58	-0.244954	0.237223	-0.00356	-0.212809	0.27771	0.688578
Data59	-0.247192	0.232137	-0.014547	-0.208333	0.295919	0.677287
Data60	-0.249023	0.232442	-0.01475	-0.202738	0.311686	0.665792
Data61	-0.250244	0.228577	-0.007324	-0.197856	0.319316	0.657145
Data62	-0.250854	0.227763	0.012817	-0.198364	0.332133	0.657043
Data63	-0.251261	0.224609	0.034993	-0.212301	0.347697	0.658061
Data64	-0.251058	0.21698	0.051575	-0.230001	0.369771	0.643921
Data65	-0.250448	0.206197	0.051473	-0.245667	0.380961	0.626628
Data66	-0.24943	0.201213	0.042013	-0.256856	0.374654	0.617472
Data67	-0.24821	0.197957	0.02299	-0.264587	0.365702	0.617981
Data68	-0.246785	0.191549	0.00061	-0.268962	0.350545	0.610352
Data69	-0.244954	0.199178	0.004679	-0.269877	0.326131	0.59377
Data70	-0.243123	0.210571	0.010783	-0.273132	0.298767	0.581156
Data71	-0.241292	0.219014	0.012716	-0.270386	0.275269	0.55898
Data72	-0.239461	0.198263	0.012614	-0.247803	0.268555	0.539856
Data73	-0.23763	0.177104	0.010579	-0.228068	0.270996	0.53243
Data74	-0.235799	0.154317	0.00651	-0.221049	0.273743	0.53477
Data75	-0.234172	0.140076	0.008952	-0.228068	0.279338	0.537415
Data76	-0.232747	0.149638	0.013326	-0.226034	0.284322	0.539449
Data77	-0.231323	0.169881	0.019633	-0.221049	0.29836	0.545451
Data78	-0.229899	0.194397	0.032043	-0.214132	0.307719	0.548808
Data79	-0.228475	0.212809	0.043945	-0.206604	0.315653	0.544128
Data80	-0.226847	0.227966	0.059001	-0.210775	0.322062	0.534363
Data81	-0.225016	0.228882	0.077108	-0.211283	0.332947	0.515442
Data82	-0.222982	0.221456	0.092367	-0.214437	0.336405	0.493062
Data83	-0.22054	0.217489	0.090535	-0.228271	0.336507	0.483093
Data84	-0.217692	0.212504	0.069275	-0.24526	0.333862	0.492554
Data85	-0.214233	0.216777	0.056966	-0.251973	0.330709	0.494181
Data86	-0.210164	0.227254	0.052694	-0.252279	0.338643	0.482178
Data87	-0.205688	0.23234	0.056864	-0.243632	0.344137	0.447693
Data88	-0.200602	0.236308	0.061646	-0.241292	0.359395	0.420329
Data89	-0.194906	0.254008	0.065715	-0.244853	0.381368	0.394491
Data90	-0.188802	0.27771	0.079041	-0.249736	0.395203	0.366618
Data91	-0.182292	0.281169	0.091146	-0.239156	0.401713	0.358683
Data92	-0.175374	0.263774	0.102234	-0.234985	0.414022	0.360209
Data93	-0.16805	0.241394	0.107524	-0.233663	0.418599	0.349935
Data94	-0.160116	0.222371	0.114136	-0.242004	0.411784	0.35319
Data95	-0.151978	0.233459	0.106913	-0.251973	0.404765	0.357564
Data96	-0.143433	0.237122	0.104675	-0.263367	0.399475	0.35258
Data97	-0.134481	0.231222	0.098063	-0.275574	0.388896	0.331116
Data98	-0.125122	0.231323	0.09196	-0.279236	0.376587	0.311584
Data99	-0.115356	0.226644	0.08372	-0.278524	0.362142	0.292358
Data100	-0.105387	0.215149	0.071208	-0.278931	0.360616	0.270996
Data101	-0.095011	0.197652	0.059611	-0.281576	0.361328	0.254822
Data102	-0.084432	0.199687	0.048116	-0.27537	0.359802	0.235697
Data103	-0.073853	0.20579	0.047607	-0.273844	0.359904	0.222982
Data104	-0.06307	0.197245	0.042521	-0.25533	0.361938	0.207011
Data105	-0.052287	0.206807	0.031433	-0.243327	0.374146	0.194397
Data106	-0.041504	0.227356	0.024618	-0.23468	0.383911	0.187378
Data107	-0.030924	0.243225	0.015157	-0.226034	0.391846	0.178528
Data108	-0.020345	0.252584	0.020752	-0.222982	0.401408	0.162252
Data109	-0.009969	0.264994	0.032145	-0.228068	0.409139	0.139771
Data110	0	0.274048	0.04893	-0.249023	0.41392	0.117188
Data111	0.010173	0.277507	0.078939	-0.257568	0.421549	0.097453
Data112	0.020345	0.272217	0.108541	-0.262044	0.425924	0.08077
Data113	0.030314	0.261841	0.125936	-0.270284	0.426534	0.065613
Data114	0.040487	0.254211	0.128784	-0.286458	0.426839	0.05483
Data115	0.050863	0.243022	0.12146	-0.295715	0.428263	0.050557
Data116	0.061239	0.230713	0.114543	-0.301819	0.430603	0.042826
Data117	0.072021	0.222371	0.107117	-0.295715	0.420227	0.03835
Data118	0.082804	0.223796	0.093994	-0.28595	0.411275	0.039469
Data119	0.093791	0.224609	0.077922	-0.279032	0.404765	0.02655
Data120	0.105184	0.231425	0.070903	-0.263062	0.401611	0.018514
Data121	0.116577	0.243937	0.072327	-0.257161	0.41158	0.007324
Data122	0.128377	0.25238	0.077515	-0.257263	0.426737	-0.002645
Data123	0.140381	0.261637	0.081584	-0.253703	0.441081	-0.013529
Data124	0.152588	0.272217	0.092061	-0.247701	0.448507	-0.028483
Data125	0.164998	0.258993	0.101115	-0.238647	0.467936	-0.04069
Data126	0.178019	0.238241	0.099284	-0.239563	0.476176	-0.047099
Data127	0.191243	0.229289	0.091044	-0.254822	0.478923	-0.043844
Data128	0.204875	0.23234	0.078227	-0.266622	0.475159	-0.037638
Data129	0.219116	0.249023	0.074768	-0.287069	0.46346	-0.047099
Data130	0.233765	0.270589	0.073547	-0.306295	0.443929	-0.056356
Data131	0.24882	0.279643	0.073446	-0.311483	0.414429	-0.059001
Data132	0.264282	0.291239	0.069478	-0.317281	0.397644	-0.060832
Data133	0.280151	0.296936	0.069173	-0.32196	0.397339	-0.070801
Data134	0.296224	0.301412	0.057882	-0.319824	0.390523	-0.085449
Data135	0.312703	0.303955	0.039063	-0.325521	0.378215	-0.094401
Data136	0.329183	0.305888	0.024007	-0.318909	0.380961	-0.094808
Data137	0.345866	0.306396	0.016988	-0.321045	0.386149	-0.102336
Data138	0.362345	0.309041	0.025838	-0.329386	0.378825	-0.118001
Data139	0.379028	0.312805	0.039368	-0.339152	0.375163	-0.115458
Data140	0.395508	0.306803	0.036214	-0.346578	0.382894	-0.094808
Data141	0.411987	0.298258	0.048218	-0.357564	0.384623	-0.099894
Data142	0.428263	0.29541	0.068054	-0.351054	0.389404	-0.12146
Data143	0.444743	0.305481	0.070699	-0.34434	0.392253	-0.142212
Data144	0.461019	0.320638	0.069682	-0.345052	0.375977	-0.168152
Data145	0.477295	0.326335	0.050456	-0.357564	0.361328	-0.191142
Data146	0.493774	0.325216	0.009867	-0.355225	0.349935	-0.201111
Data147	0.51005	0.32135	-0.023295	-0.338236	0.337219	-0.201009
Data148	0.526326	0.323486	-0.038554	-0.329386	0.338236	-0.200907
Data149	0.542603	0.334574	-0.055339	-0.335185	0.353597	-0.202026
Data150	0.558675	0.327352	-0.063375	-0.345459	0.370076	-0.193075
Data151	0.574748	0.317281	-0.059204	-0.351257	0.381368	-0.183105
Data152	0.590413	0.317891	-0.045573	-0.349935	0.390116	-0.178935
Data153	0.606079	0.312805	-0.030518	-0.351054	0.389506	-0.1887
Data154	0.621338	0.316264	-0.026042	-0.345866	0.386251	-0.207113
Data155	0.63619	0.332031	-0.046183	-0.329692	0.381266	-0.205892
Data156	0.650838	0.335693	-0.06663	-0.309448	0.368449	-0.196635
Data157	0.665283	0.332336	-0.084229	-0.304464	0.35553	-0.192464
Data158	0.679321	0.32959	-0.091349	-0.308838	0.339762	-0.176188
Data159	0.693359	0.321045	-0.097555	-0.313212	0.325521	-0.161133
Data160	0.706991	0.306091	-0.10671	-0.299479	0.309957	-0.160624
Data161	0.720418	0.30894	-0.104675	-0.298564	0.304159	-0.169576
Data162	0.733643	0.313721	-0.110881	-0.305074	0.301412	-0.177816
Data163	0.746867	0.318909	-0.111491	-0.295715	0.29307	-0.190023
Data164	0.759888	0.334167	-0.120341	-0.296122	0.30599	-0.201416
Data165	0.772909	0.338542	-0.137838	-0.294088	0.325216	-0.209045
Data166	0.785726	0.330098	-0.148112	-0.29185	0.340169	-0.210266
Data167	0.798747	0.32135	-0.149333	-0.29012	0.348918	-0.21047
Data168	0.811361	0.308634	-0.140483	-0.292969	0.355835	-0.220846
Data169	0.823975	0.302327	-0.135498	-0.284526	0.36204	-0.222575
Data170	0.836385	0.307617	-0.136617	-0.274251	0.358378	-0.218709
Data171	0.848592	0.325826	-0.147196	-0.262655	0.346273	-0.209249
Data172	0.860596	0.352071	-0.154215	-0.270589	0.336304	-0.195516
Data173	0.872192	0.38564	-0.170492	-0.285848	0.326538	-0.199076
Data174	0.883586	0.407613	-0.164388	-0.304464	0.309347	-0.209656
Data175	0.894368	0.430094	-0.161336	-0.310465	0.283203	-0.21342
Data176	0.904948	0.439555	-0.174764	-0.303752	0.252279	-0.216675
Data177	0.914714	0.449931	-0.187276	-0.283407	0.231527	-0.219523
Data178	0.924072	0.463562	-0.200399	-0.270182	0.224304	-0.220744
Data179	0.932821	0.469971	-0.210978	-0.263265	0.219421	-0.229899
Data180	0.940755	0.466512	-0.20579	-0.251872	0.220439	-0.236003
Data181	0.948079	0.45105	-0.201823	-0.244446	0.22227	-0.243022
Data182	0.954386	0.429179	-0.195109	-0.240987	0.20813	-0.247294
Data183	0.960083	0.410868	-0.187683	-0.242615	0.195414	-0.264282
Data184	0.964966	0.400798	-0.177917	-0.230408	0.198161	-0.272929
Data185	0.969035	0.400798	-0.183716	-0.213216	0.188293	-0.285136
Data186	0.972493	0.40568	-0.198669	-0.19043	0.1769	-0.292664
Data187	0.975138	0.40151	-0.215047	-0.177205	0.16571	-0.299174
Data188	0.977376	0.391744	-0.220744	-0.165609	0.15096	-0.310567
Data189	0.979207	0.39622	-0.230408	-0.162964	0.130615	-0.318502
Data190	0.980835	0.39978	-0.252584	-0.148621	0.108236	-0.330811
Data191	0.982259	0.408936	-0.282796	-0.125529	0.096232	-0.344137
Data192	0.983683	0.420329	-0.300191	-0.107931	0.081787	-0.3538
Data193	0.985107	0.435588	-0.316671	-0.080872	0.06307	-0.354106
Data194	0.986735	0.456136	-0.320028	-0.071716	0.048828	-0.36143
Data195	0.98877	0.464478	-0.315043	-0.067952	0.042725	-0.376282
Data196	0.990804	0.463664	-0.3125	-0.071004	0.031738	-0.384928
Data197	0.993245	0.460307	-0.313314	-0.073649	0.019531	-0.393066
Data198	0.99589	0.434774	-0.322164	-0.066223	0.000407	-0.393372
Data199	0.998942	0.41687	-0.322673	-0.059916	-0.00824	-0.412292
Data200	1.001994	0.409648	-0.334473	-0.051473	-0.01119	-0.435588
Data201	1.005249	0.410258	-0.350037	-0.05188	-0.012207	-0.460205
Data202	1.008504	0.40863	-0.360921	-0.056864	-0.018412	-0.474243
Data203	1.012166	0.410767	-0.366313	-0.052287	-0.011495	-0.483398
Data204	1.015625	0.417582	-0.358175	-0.050049	-0.008748	-0.48645
Data205	1.019491	0.430298	-0.351054	-0.046183	-0.017802	-0.487773
Data206	1.023356	0.449931	-0.358887	-0.037944	-0.027568	-0.488993
Data207	1.027222	0.456543	-0.370992	-0.020345	-0.032043	-0.498657
Data208	1.031291	0.466003	-0.391235	0.001221	-0.027873	-0.507609
Data209	1.035563	0.481771	-0.409139	0.032857	-0.028178	-0.502014
Data210	1.040039	0.49825	-0.409241	0.05188	-0.032349	-0.504761
Data211	1.044515	0.510864	-0.409648	0.068156	-0.037638	-0.50883
Data212	1.049194	0.523783	-0.407918	0.079753	-0.048421	-0.519714
Data213	1.053874	0.516052	-0.407613	0.109863	-0.054626	-0.539551
Data214	1.058757	0.508423	-0.410563	0.134481	-0.049032	-0.530599
Data215	1.063843	0.499369	-0.39917	0.133769	-0.042521	-0.513713
Data216	1.069132	0.489705	-0.395508	0.141907	-0.026652	-0.506795
Data217	1.074829	0.481059	-0.398865	0.163167	-0.015767	-0.520833
Data218	1.080729	0.481364	-0.407104	0.182902	-0.015361	-0.536397
Data219	1.087036	0.491536	-0.395711	0.200806	-0.013936	-0.549927
Data220	1.093953	0.507304	-0.380046	0.228678	-0.006307	-0.558777
Data221	1.101685	0.540466	-0.375163	0.243022	0.000814	-0.55481
Data222	1.110636	0.561829	-0.378825	0.253805	0.004679	-0.560303
Data223	1.120605	0.577799	-0.38147	0.270589	0.024821	-0.56427
Data224	1.131999	0.588175	-0.391846	0.293986	0.035807	-0.575053
Data225	1.145223	0.589803	-0.410055	0.312195	0.031535	-0.565898
Data226	1.160482	0.589193	-0.424906	0.320231	0.029399	-0.549418
Data227	1.177979	0.594686	-0.425618	0.330098	0.046895	-0.535889
Data228	1.19812	0.606689	-0.409342	0.352275	0.075378	-0.530396
Data229	1.220907	0.621134	-0.38269	0.384623	0.110067	-0.516968
Data230	1.246745	0.633647	-0.353088	0.418905	0.130717	-0.503337
Data231	1.275635	0.641073	-0.331319	0.457255	0.144755	-0.4894
Data232	1.30778	0.645854	-0.296021	0.514425	0.164591	-0.485636
Data233	1.343384	0.652466	-0.250142	0.571493	0.196431	-0.461833
Data234	1.382446	0.672506	-0.21047	0.620015	0.22583	-0.427856
Data235	1.424967	0.710246	-0.173747	0.688171	0.25177	-0.399577
Data236	1.470744	0.74941	-0.138753	0.758057	0.278117	-0.375468
Data237	1.520182	0.784098	-0.114746	0.808919	0.296122	-0.341085
Data238	1.572876	0.817668	-0.077616	0.853678	0.328674	-0.308533
Data239	1.628621	0.846558	-0.035095	0.901184	0.378418	-0.277507
Data240	1.687622	0.879313	0.027568	0.957845	0.436605	-0.23234
Data241	1.749674	0.929972	0.098063	1.019796	0.496012	-0.182393
Data242	1.814372	0.99823	0.16215	1.093343	0.573934	-0.116781
Data243	1.881714	1.052144	0.237528	1.181539	0.655619	-0.041606
Data244	1.951294	1.095988	0.315653	1.265259	0.731608	0.030416
Data245	2.022909	1.148275	0.389811	1.350606	0.814311	0.121562
Data246	2.096151	1.232198	0.462341	1.440226	0.898946	0.208537
Data247	2.170614	1.323344	0.531514	1.526998	0.982056	0.289612
Data248	2.24589	1.411743	0.60435	1.609904	1.067607	0.362651
Data249	2.32137	1.496277	0.690308	1.700745	1.154277	0.43457
Data250	2.396851	1.585185	0.790202	1.790568	1.236572	0.496826
Data251	2.471924	1.673279	0.884603	1.877136	1.315918	0.567729
Data252	2.54598	1.770732	0.974325	1.956584	1.401774	0.654297
Data253	2.618815	1.861064	1.059163	2.047424	1.484578	0.741374
Data254	2.689819	1.931254	1.123759	2.131958	1.560872	0.816956
Data255	2.758586	1.978658	1.170959	2.206828	1.636963	0.875041
Data256	2.825114	2.011719	1.209208	2.272847	1.706746	0.93394
Data257	2.888794	2.052104	1.257731	2.340698	1.759237	0.975138
Data258	2.949219	2.110901	1.322937	2.402344	1.824443	1.024679
Data259	3.005981	2.184347	1.388753	2.461751	1.886088	1.089478
Data260	3.058675	2.261047	1.460266	2.526042	1.95516	1.157837
Data261	3.106893	2.329508	1.537781	2.594198	2.024028	1.240234
Data262	3.150024	2.391866	1.612956	2.659607	2.09137	1.317342
Data263	3.187459	2.445577	1.679484	2.719421	2.166239	1.361287
Data264	3.218791	2.491353	1.744893	2.76296	2.235209	1.400248
Data265	3.243408	2.531637	1.793925	2.798665	2.285563	1.448466
Data266	3.260905	2.568868	1.831156	2.829285	2.3231	1.47644
Data267	3.270671	2.614644	1.853638	2.846171	2.350871	1.493937
Data268	3.272502	2.658488	1.865438	2.871806	2.379252	1.496989
Data269	3.265991	2.683716	1.861369	2.892456	2.392578	1.487427
Data270	3.251139	2.689819	1.845398	2.897949	2.395121	1.484782
Data271	3.227743	2.677205	1.823018	2.914124	2.397563	1.472371
Data272	3.196004	2.668254	1.790263	2.921651	2.388611	1.442057
Data273	3.155924	2.657166	1.760864	2.909444	2.36969	1.405334
Data274	3.107707	2.618001	1.738383	2.884318	2.335917	1.351115
Data275	3.051961	2.565511	1.695353	2.839661	2.281596	1.285807
Data276	2.988892	2.5118	1.637166	2.783101	2.21578	1.214091
Data277	2.918905	2.454122	1.57491	2.71637	2.145996	1.154073
Data278	2.842814	2.390951	1.505432	2.6356	2.077128	1.095072
Data279	2.761027	2.319641	1.426799	2.53713	1.993001	1.014303
Data280	2.67395	2.229614	1.335449	2.44751	1.907349	0.927734
Data281	2.582601	2.121887	1.238302	2.374369	1.818542	0.83903
Data282	2.487386	2.026978	1.152751	2.30245	1.729431	0.754293
Data283	2.388713	1.946106	1.057638	2.218018	1.647746	0.671387
Data284	2.287394	1.855469	0.96344	2.119954	1.555786	0.568542
Data285	2.184041	1.755371	0.881958	2.013143	1.468404	0.463664
Data286	2.079061	1.669515	0.806885	1.91274	1.383565	0.357157
Data287	1.973063	1.57196	0.723775	1.817932	1.297302	0.249023
Data288	1.866455	1.449687	0.623271	1.721191	1.211344	0.149028
Data289	1.75944	1.323853	0.526225	1.634115	1.127828	0.058899
Data290	1.652425	1.219788	0.438029	1.541443	1.028239	-0.021769
Data291	1.545817	1.116028	0.347697	1.444499	0.932821	-0.109151
Data292	1.439819	1.015523	0.258484	1.344503	0.849101	-0.206095
Data293	1.334635	0.910238	0.170898	1.231181	0.757751	-0.306295
Data294	1.230469	0.805054	0.085653	1.127218	0.672913	-0.395101
Data295	1.127116	0.706889	-0.002441	1.048075	0.602519	-0.474141
Data296	1.025187	0.604451	-0.088501	0.982361	0.522054	-0.55542
Data297	0.924479	0.501302	-0.171102	0.901794	0.439453	-0.628662
Data298	0.824992	0.39622	-0.238241	0.815633	0.358378	-0.699972
Data299	0.727336	0.30304	-0.306193	0.726827	0.271098	-0.769653
Data300	0.631104	0.208232	-0.371195	0.644938	0.176493	-0.828552
Data301	0.536702	0.098165	-0.436503	0.568746	0.077006	-0.872701
Data302	0.444336	-0.006307	-0.497233	0.494181	-0.007528	-0.921834
Data303	0.354004	-0.095825	-0.54484	0.43162	-0.073954	-0.981038
Data304	0.26591	-0.17568	-0.59316	0.368449	-0.133769	-1.051127
Data305	0.180461	-0.245667	-0.633341	0.295512	-0.204468	-1.128947
Data306	0.097249	-0.308533	-0.667521	0.243327	-0.287882	-1.203206
Data307	0.016886	-0.374044	-0.70933	0.190735	-0.365906	-1.274109
Data308	-0.060425	-0.443014	-0.772502	0.149129	-0.441793	-1.338806
Data309	-0.135091	-0.501709	-0.826416	0.105387	-0.514628	-1.389771
Data310	-0.206909	-0.570272	-0.874125	0.054728	-0.583903	-1.426188
Data311	-0.275879	-0.649414	-0.915731	-0.000305	-0.655009	-1.471863
Data312	-0.342	-0.72876	-0.94574	-0.072428	-0.71696	-1.524455
Data313	-0.405273	-0.808716	-0.9729	-0.146688	-0.76945	-1.562398
Data314	-0.465902	-0.886637	-0.993347	-0.203349	-0.812174	-1.588643
Data315	-0.524089	-0.945841	-1.013082	-0.243937	-0.844727	-1.619059
Data316	-0.579631	-0.983785	-1.030782	-0.281881	-0.870565	-1.645508
Data317	-0.633138	-1.020101	-1.049805	-0.302327	-0.899556	-1.669006
Data318	-0.684204	-1.05835	-1.063232	-0.322774	-0.928955	-1.671346
Data319	-0.733439	-1.106567	-1.072388	-0.351461	-0.94869	-1.685994
Data320	-0.780436	-1.154785	-1.096802	-0.401001	-0.96405	-1.694845
Data321	-0.825602	-1.201782	-1.120402	-0.458476	-0.979411	-1.696472
Data322	-0.868937	-1.24471	-1.136576	-0.500997	-0.998942	-1.708069
Data323	-0.910441	-1.288045	-1.148275	-0.529378	-1.024068	-1.719157
Data324	-0.950114	-1.321818	-1.14858	-0.538737	-1.062215	-1.737467
Data325	-0.987752	-1.357422	-1.142171	-0.563354	-1.095276	-1.754862
Data326	-1.02356	-1.390584	-1.14502	-0.593465	-1.117655	-1.76239
Data327	-1.057332	-1.4446	-1.149089	-0.614115	-1.146444	-1.777547
Data328	-1.089274	-1.486918	-1.153666	-0.629679	-1.182353	-1.774801
Data329	-1.118774	-1.520589	-1.154277	-0.641785	-1.195679	-1.759135
Data330	-1.146444	-1.545614	-1.150106	-0.648193	-1.204529	-1.75588
Data331	-1.171672	-1.568298	-1.142782	-0.654704	-1.207072	-1.771851
Data332	-1.194865	-1.588542	-1.153259	-0.671082	-1.211751	-1.785889
Data333	-1.215617	-1.605021	-1.173096	-0.694377	-1.216838	-1.789449
Data334	-1.234131	-1.625875	-1.170858	-0.721639	-1.227315	-1.774495
Data335	-1.25061	-1.648661	-1.139628	-0.743306	-1.246643	-1.76178
Data336	-1.264852	-1.671651	-1.109009	-0.759989	-1.259359	-1.750081
Data337	-1.277059	-1.68925	-1.089274	-0.753784	-1.269735	-1.732279
Data338	-1.287435	-1.704814	-1.076457	-0.738424	-1.259257	-1.719564
Data339	-1.29598	-1.717224	-1.059672	-0.734355	-1.241659	-1.699117
Data340	-1.302897	-1.721395	-1.041158	-0.729777	-1.240641	-1.70105
Data341	-1.308187	-1.720683	-1.017253	-0.734456	-1.252441	-1.703796
Data342	-1.312459	-1.705322	-0.994975	-0.737	-1.262919	-1.703695
Data343	-1.315308	-1.687419	-0.986938	-0.721537	-1.276042	-1.70695
Data344	-1.317139	-1.668091	-0.982971	-0.704651	-1.288757	-1.700033
Data345	-1.317952	-1.654154	-0.999552	-0.701701	-1.286926	-1.678162
Data346	-1.317749	-1.659749	-1.005351	-0.710144	-1.265767	-1.646932
Data347	-1.316935	-1.658325	-0.996399	-0.716654	-1.236471	-1.621094
Data348	-1.315308	-1.655782	-0.97758	-0.705566	-1.208293	-1.603902
Data349	-1.31307	-1.64978	-0.948893	-0.700684	-1.194051	-1.581523
Data350	-1.310221	-1.628215	-0.919698	-0.683187	-1.19456	-1.557312
Data351	-1.306763	-1.611938	-0.887858	-0.663147	-1.20341	-1.531576
Data352	-1.302897	-1.596171	-0.849202	-0.641479	-1.213989	-1.518046
Data353	-1.298625	-1.583761	-0.809835	-0.626322	-1.213175	-1.501363
Data354	-1.293945	-1.572673	-0.776774	-0.614929	-1.195984	-1.476644
Data355	-1.289063	-1.555379	-0.757345	-0.598043	-1.185913	-1.445313
Data356	-1.283976	-1.556396	-0.735067	-0.586853	-1.180115	-1.40564
Data357	-1.278483	-1.555379	-0.702209	-0.587972	-1.172384	-1.384074
Data358	-1.27299	-1.550903	-0.670064	-0.590413	-1.16862	-1.352437
Data359	-1.267497	-1.550191	-0.632019	-0.580139	-1.175639	-1.311137
Data360	-1.2618	-1.521912	-0.594279	-0.558268	-1.173401	-1.270142
Data361	-1.2559	-1.490072	-0.571086	-0.539856	-1.152344	-1.246134
Data362	-1.249797	-1.469828	-0.563253	-0.532125	-1.134745	-1.224976
Data363	-1.243693	-1.455078	-0.54952	-0.52592	-1.133423	-1.203918
Data364	-1.237183	-1.446635	-0.52358	-0.503438	-1.133219	-1.180216
Data365	-1.230469	-1.439616	-0.487976	-0.477702	-1.127625	-1.150513
Data366	-1.223551	-1.440125	-0.44515	-0.457764	-1.111348	-1.116435
Data367	-1.216024	-1.433207	-0.403442	-0.431213	-1.089783	-1.079712
Data368	-1.208293	-1.425578	-0.373535	-0.408732	-1.056519	-1.049194
Data369	-1.199951	-1.42395	-0.358175	-0.393066	-1.03007	-1.012268
Data370	-1.190999	-1.423136	-0.336609	-0.372111	-1.007487	-0.963236
Data371	-1.181234	-1.406555	-0.302226	-0.343424	-0.988973	-0.919902
Data372	-1.171061	-1.381429	-0.264384	-0.298055	-0.962219	-0.902405
Data373	-1.160075	-1.358134	-0.231323	-0.264181	-0.932109	-0.891113
Data374	-1.148478	-1.335246	-0.21108	-0.249736	-0.918783	-0.886536
Data375	-1.136068	-1.318461	-0.196126	-0.234172	-0.911255	-0.878499
Data376	-1.123047	-1.300252	-0.180766	-0.217285	-0.903931	-0.866089
Data377	-1.109212	-1.283162	-0.159912	-0.198873	-0.891724	-0.847066
Data378	-1.094767	-1.262512	-0.126241	-0.186666	-0.888062	-0.808512
Data379	-1.079712	-1.234639	-0.091654	-0.180461	-0.874634	-0.772807
Data380	-1.06425	-1.194865	-0.046082	-0.175171	-0.846761	-0.734762
Data381	-1.048177	-1.169332	-0.008036	-0.168254	-0.823669	-0.70933
Data382	-1.032104	-1.140035	0.025635	-0.160726	-0.809733	-0.685221
Data383	-1.015625	-1.109924	0.05778	-0.137736	-0.797933	-0.648804
Data384	-0.999146	-1.089376	0.069784	-0.099386	-0.799154	-0.624797
Data385	-0.982666	-1.085103	0.066325	-0.069784	-0.798136	-0.601603
Data386	-0.96639	-1.079102	0.077209	-0.048828	-0.778402	-0.567322
Data387	-0.950317	-1.064351	0.100606	-0.033468	-0.754598	-0.534261
Data388	-0.934245	-1.051229	0.131022	-0.016174	-0.732625	-0.513611
Data389	-0.918579	-1.034444	0.158488	-0.009155	-0.715841	-0.488485
Data390	-0.90332	-1.018982	0.177714	-0.010579	-0.712077	-0.470378
Data391	-0.888062	-1.005859	0.197957	-0.018819	-0.708211	-0.452779
Data392	-0.87321	-0.991007	0.227661	-0.019226	-0.69163	-0.42572
Data393	-0.858561	-0.972392	0.257568	0.000916	-0.673421	-0.393473
Data394	-0.84432	-0.957235	0.281677	0.03123	-0.653788	-0.369059
Data395	-0.830078	-0.948079	0.297139	0.054118	-0.634664	-0.348918
Data396	-0.816447	-0.927633	0.315145	0.066121	-0.621541	-0.328471
Data397	-0.802816	-0.898132	0.33905	0.087891	-0.602214	-0.296224
Data398	-0.789591	-0.87087	0.368958	0.112	-0.588888	-0.257772
Data399	-0.776774	-0.860087	0.394796	0.12441	-0.580343	-0.224101
Data400	-0.76416	-0.861715	0.407003	0.130514	-0.575663	-0.195414
Data401	-0.75175	-0.863444	0.422668	0.12207	-0.566305	-0.159403
Data402	-0.739543	-0.84554	0.442708	0.100199	-0.560099	-0.118103
Data403	-0.727336	-0.829569	0.454814	0.079651	-0.559387	-0.092265
Data404	-0.715332	-0.811259	0.46875	0.078023	-0.554708	-0.08433
Data405	-0.703328	-0.796305	0.488485	0.075582	-0.555013	-0.076192
Data406	-0.691121	-0.773824	0.52419	0.073751	-0.54484	-0.062663
Data407	-0.678711	-0.73995	0.545553	0.082092	-0.529989	-0.05483
Data408	-0.6663	-0.708516	0.552368	0.091044	-0.509644	-0.049642
Data409	-0.653483	-0.689392	0.557556	0.099487	-0.473938	-0.048726
Data410	-0.640666	-0.678813	0.552368	0.115458	-0.434163	-0.049438
Data411	-0.627645	-0.667419	0.563456	0.134684	-0.401001	-0.051168
Data412	-0.614624	-0.646667	0.579834	0.14211	-0.37618	-0.047607
Data413	-0.601603	-0.62856	0.596415	0.148722	-0.340678	-0.046285
Data414	-0.588786	-0.620524	0.609538	0.169983	-0.320841	-0.032857
Data415	-0.575968	-0.61554	0.632222	0.184835	-0.315755	-0.004679
Data416	-0.563354	-0.615845	0.645549	0.206706	-0.308228	0.031433
Data417	-0.551147	-0.614421	0.648295	0.224609	-0.300293	0.075073
Data418	-0.539144	-0.603739	0.665792	0.236715	-0.296021	0.109558
Data419	-0.527344	-0.600688	0.687968	0.245056	-0.305074	0.125529
Data420	-0.515951	-0.603536	0.70048	0.238444	-0.312297	0.143636
Data421	-0.504557	-0.602417	0.727844	0.230204	-0.311584	0.154114
Data422	-0.493571	-0.596313	0.751851	0.227966	-0.313517	0.151164
Data423	-0.482585	-0.591634	0.772095	0.219421	-0.3066	0.14211
Data424	-0.471802	-0.593465	0.797526	0.210571	-0.296733	0.136515
Data425	-0.460815	-0.581055	0.818278	0.213521	-0.287272	0.1297
Data426	-0.449829	-0.551453	0.835164	0.221354	-0.279032	0.128174
Data427	-0.438843	-0.516154	0.844116	0.239665	-0.266418	0.130514
Data428	-0.427653	-0.483093	0.859375	0.263163	-0.238749	0.145976
Data429	-0.416463	-0.466512	0.877482	0.2771	-0.219828	0.170898
Data430	-0.40507	-0.459798	0.900574	0.293986	-0.201314	0.206197
Data431	-0.393677	-0.457967	0.919596	0.31016	-0.190328	0.244039
Data432	-0.382284	-0.463562	0.927734	0.317688	-0.186462	0.255737
Data433	-0.371094	-0.472005	0.919495	0.330811	-0.182495	0.271098
Data434	-0.359904	-0.472514	0.916341	0.344747	-0.172628	0.291036
Data435	-0.349325	-0.470785	0.925293	0.356038	-0.167542	0.304667
Data436	-0.339152	-0.472514	0.932414	0.360413	-0.159505	0.318807
Data437	-0.329793	-0.463359	0.938822	0.371094	-0.14506	0.330811
Data438	-0.320841	-0.448507	0.939331	0.386658	-0.13092	0.329793
Data439	-0.312703	-0.434163	0.942993	0.397644	-0.108541	0.323792
Data440	-0.305379	-0.411377	0.953166	0.399882	-0.101013	0.326742
Data441	-0.298665	-0.394084	0.963542	0.403951	-0.105591	0.333761
Data442	-0.292765	-0.392253	0.980225	0.405986	-0.098165	0.339254
Data443	-0.287272	-0.39561	1.002299	0.417582	-0.094096	0.342814
Data444	-0.281982	-0.397847	1.007284	0.423787	-0.098063	0.350342
Data445	-0.277303	-0.387472	0.999858	0.424805	-0.091756	0.356547
Data446	-0.272624	-0.36499	0.991109	0.417684	-0.084941	0.370992
Data447	-0.268148	-0.337423	0.969238	0.394796	-0.07609	0.388387
Data448	-0.263875	-0.313721	0.958964	0.377706	-0.067037	0.391541
Data449	-0.259603	-0.315653	0.956014	0.370483	-0.065104	0.388692
Data450	-0.25533	-0.309652	0.963542	0.362651	-0.068461	0.386556
Data451	-0.251465	-0.294902	0.960795	0.350444	-0.088094	0.394084
Data452	-0.247599	-0.289714	0.97168	0.342712	-0.102234	0.400798
Data453	-0.244344	-0.287272	0.97819	0.352987	-0.092977	0.410156
Data454	-0.241496	-0.270793	0.977275	0.356242	-0.091654	0.411174
Data455	-0.239258	-0.25411	0.974935	0.35848	-0.104675	0.406799
Data456	-0.237427	-0.248006	0.967204	0.371399	-0.113424	0.403239
Data457	-0.23641	-0.246582	0.963847	0.379639	-0.097656	0.400085
Data458	-0.235799	-0.237122	0.95225	0.386353	-0.087891	0.407511
Data459	-0.235799	-0.236816	0.929159	0.402323	-0.068665	0.420837
Data460	-0.23641	-0.238342	0.899556	0.40741	-0.056458	0.424296
Data461	-0.237223	-0.24587	0.869242	0.403442	-0.049642	0.423991
Data462	-0.238647	-0.253703	0.849609	0.397135	-0.050456	0.431722
Data463	-0.240072	-0.268656	0.838521	0.387573	-0.057882	0.440674
Data464	-0.241903	-0.272319	0.836487	0.378825	-0.068563	0.455322
Data465	-0.243734	-0.249227	0.840149	0.350749	-0.095622	0.476379
Data466	-0.245768	-0.226135	0.854085	0.314636	-0.126953	0.497131
Data467	-0.247803	-0.20874	0.864665	0.286865	-0.137431	0.510661
Data468	-0.250244	-0.202026	0.866597	0.281982	-0.136617	0.50883
Data469	-0.252482	-0.193481	0.870768	0.280151	-0.139974	0.496623
Data470	-0.255127	-0.185954	0.868734	0.278117	-0.140483	0.482279
Data471	-0.257975	-0.182495	0.847575	0.276489	-0.137634	0.473328
Data472	-0.261027	-0.1769	0.816549	0.277303	-0.140076	0.480957
Data473	-0.264282	-0.15859	0.78359	0.270589	-0.1356	0.487162
Data474	-0.267741	-0.15859	0.7783	0.272115	-0.134176	0.497945
Data475	-0.2712	-0.171916	0.774943	0.271403	-0.140177	0.513509
Data476	-0.275065	-0.187581	0.769958	0.265808	-0.148519	0.510152
Data477	-0.278727	-0.1946	0.757446	0.265401	-0.168152	0.493266
Data478	-0.282389	-0.17985	0.745443	0.264893	-0.183207	0.490112
Data479	-0.285645	-0.148315	0.736593	0.273438	-0.17395	0.49825
Data480	-0.2889	-0.127055	0.717773	0.280863	-0.161133	0.519714
Data481	-0.291545	-0.11912	0.69987	0.272522	-0.138957	0.52124
Data482	-0.293783	-0.11556	0.683492	0.244039	-0.120036	0.510457
Data483	-0.295614	-0.12502	0.672201	0.218201	-0.117493	0.49174
Data484	-0.297038	-0.137024	0.663554	0.207825	-0.131327	0.464783
Data485	-0.297852	-0.14506	0.6545	0.201213	-0.146179	0.460205
Data486	-0.298055	-0.143738	0.6427	0.184224	-0.149841	0.451152
Data487	-0.298055	-0.137939	0.624491	0.17039	-0.138448	0.438639
Data488	-0.297852	-0.131124	0.600484	0.163676	-0.124613	0.441081
Data489	-0.297445	-0.114746	0.58197	0.148722	-0.123698	0.449524
Data490	-0.297241	-0.100606	0.566508	0.139262	-0.130412	0.457357
Data491	-0.297038	-0.103048	0.551046	0.129191	-0.145162	0.478719
Data492	-0.297241	-0.109253	0.534159	0.127563	-0.153097	0.496012
Data493	-0.298055	-0.119324	0.515747	0.123088	-0.152181	0.500081
Data494	-0.299276	-0.125631	0.481059	0.105082	-0.145264	0.497742
Data495	-0.30131	-0.113017	0.450236	0.101013	-0.148112	0.488383
Data496	-0.304159	-0.09257	0.418193	0.09318	-0.167033	0.477397
Data497	-0.308024	-0.075887	0.405477	0.08962	-0.189819	0.465495
Data498	-0.3125	-0.054728	0.41097	0.087382	-0.213114	0.44342
Data499	-0.317993	-0.053202	0.391439	0.068665	-0.230103	0.420837
Data500	-0.3243	-0.063578	0.367635	0.062256	-0.244242	0.403951
Data501	-0.331421	-0.07548	0.36733	0.062968	-0.254415	0.397339
Data502	-0.339152	-0.074972	0.373128	0.05778	-0.253194	0.400492
Data503	-0.34729	-0.056864	0.355123	0.048014	-0.246582	0.398254
Data504	-0.356242	-0.036316	0.341187	0.037435	-0.234884	0.400289
Data505	-0.365194	-0.0295	0.327454	0.039266	-0.21993	0.410868
Data506	-0.374552	-0.029093	0.315653	0.039164	-0.219421	0.420227
Data507	-0.384115	-0.0354	0.303446	0.032043	-0.21759	0.430705
Data508	-0.393677	-0.050964	0.287476	0.029093	-0.210978	0.435791
Data509	-0.403035	-0.049337	0.268351	0.025228	-0.223999	0.43457
Data510	-0.412598	-0.043742	0.250346	0.009359	-0.243022	0.428975
Data511	-0.421753	-0.057373	0.225627	-0.012512	-0.252075	0.422567
Data512	-0.431112	-0.081787	0.201416	-0.021667	-0.253194	0.420431
Data513	-0.440063	-0.085246	0.181681	-0.035197	-0.25706	0.432129
Data514	-0.449015	-0.077108	0.173136	-0.044047	-0.259094	0.440369
Data515	-0.457967	-0.06897	0.165914	-0.053101	-0.261434	0.439148
Data516	-0.466715	-0.060018	0.157166	-0.06724	-0.262756	0.426636
Data517	-0.475464	-0.056254	0.146383	-0.06958	-0.243734	0.417074
Data518	-0.484212	-0.050964	0.128988	-0.073649	-0.238342	0.410461
Data519	-0.492961	-0.046488	0.111898	-0.08901	-0.252991	0.400492
Data520	-0.501709	-0.052694	0.113322	-0.101624	-0.267741	0.38737
Data521	-0.510457	-0.058797	0.109151	-0.112508	-0.290833	0.379537
Data522	-0.519206	-0.05717	0.105082	-0.125224	-0.318604	0.37557
Data523	-0.528158	-0.054525	0.098775	-0.140686	-0.326843	0.369975
Data524	-0.536906	-0.064901	0.088704	-0.158488	-0.322571	0.350545
Data525	-0.545858	-0.067342	0.067139	-0.179138	-0.311279	0.328166
Data526	-0.555013	-0.05839	0.043742	-0.194092	-0.307007	0.308329
Data527	-0.564372	-0.046285	0.011495	-0.20284	-0.307617	0.312805
Data528	-0.573934	-0.048625	-0.018514	-0.207926	-0.313517	0.318502
Data529	-0.5837	-0.059102	-0.042013	-0.217387	-0.31311	0.318604
Data530	-0.593872	-0.070394	-0.064087	-0.232646	-0.309041	0.30955
Data531	-0.604451	-0.066732	-0.06897	-0.257467	-0.31016	0.281982
Data532	-0.615438	-0.064901	-0.067749	-0.284424	-0.31545	0.264689
Data533	-0.627035	-0.057882	-0.070801	-0.293172	-0.312398	0.252889
Data534	-0.638835	-0.044556	-0.079753	-0.278829	-0.301412	0.243022
Data535	-0.651042	-0.032756	-0.10081	-0.265706	-0.29012	0.241597
Data536	-0.663452	-0.031942	-0.115356	-0.254924	-0.304464	0.245158
Data537	-0.676066	-0.0354	-0.114034	-0.248108	-0.338135	0.247701
Data538	-0.688477	-0.051676	-0.097249	-0.273031	-0.367025	0.254822
Data539	-0.700684	-0.060425	-0.092468	-0.303955	-0.380554	0.248617
Data540	-0.712484	-0.075378	-0.107625	-0.326436	-0.396627	0.234985
Data541	-0.723674	-0.087077	-0.128276	-0.349223	-0.413615	0.215149
Data542	-0.734456	-0.106303	-0.14211	-0.358276	-0.430196	0.201009
Data543	-0.744425	-0.120341	-0.158183	-0.368245	-0.437419	0.20813
Data544	-0.753784	-0.111287	-0.174255	-0.37557	-0.416768	0.207113
Data545	-0.762329	-0.109355	-0.19338	-0.375366	-0.402527	0.206095
Data546	-0.770467	-0.103353	-0.21698	-0.376587	-0.41331	0.206197
Data547	-0.777995	-0.093282	-0.247294	-0.38442	-0.426839	0.197144
Data548	-0.784912	-0.092468	-0.264282	-0.398865	-0.428569	0.178731
Data549	-0.791423	-0.092163	-0.274556	-0.408122	-0.429891	0.157878
Data550	-0.797526	-0.101318	-0.27476	-0.414734	-0.417175	0.144246
Data551	-0.803426	-0.117391	-0.271301	-0.431417	-0.401408	0.129903
Data552	-0.809123	-0.122579	-0.263875	-0.441996	-0.40568	0.108643
Data553	-0.814616	-0.125122	-0.256755	-0.457458	-0.411886	0.085856
Data554	-0.819702	-0.141398	-0.265605	-0.475871	-0.421143	0.070903
Data555	-0.824788	-0.137024	-0.290324	-0.487467	-0.42511	0.056661
Data556	-0.829671	-0.132751	-0.320841	-0.490214	-0.424601	0.055644
Data557	-0.834351	-0.132243	-0.347799	-0.495504	-0.423075	0.064494
Data558	-0.838826	-0.123291	-0.371602	-0.509135	-0.418091	0.075989
Data559	-0.843302	-0.122986	-0.392049	-0.526326	-0.411987	0.081787
Data560	-0.847575	-0.138448	-0.413208	-0.54128	-0.408325	0.08138
Data561	-0.852051	-0.149536	-0.428263	-0.549215	-0.409139	0.080566
Data562	-0.856527	-0.154521	-0.420532	-0.547078	-0.404053	0.069275
Data563	-0.861003	-0.161133	-0.409139	-0.539042	-0.39388	0.055745
Data564	-0.865682	-0.175781	-0.40273	-0.543925	-0.399272	0.053813
Data565	-0.870361	-0.181274	-0.398458	-0.546773	-0.408122	0.047099
Data566	-0.875041	-0.189921	-0.389099	-0.550028	-0.395406	0.027771
Data567	-0.879924	-0.191956	-0.386454	-0.564575	-0.376689	0.012004
Data568	-0.884603	-0.190125	-0.39093	-0.580648	-0.369873	0.009359
Data569	-0.889079	-0.180766	-0.413106	-0.596517	-0.362447	0.009155
Data570	-0.893351	-0.172729	-0.444539	-0.612793	-0.368754	0.005798
Data571	-0.89742	-0.170593	-0.462341	-0.632222	-0.380656	-0.000203
Data572	-0.901082	-0.164388	-0.479533	-0.646973	-0.393473	-0.008443
Data573	-0.904338	-0.164185	-0.503235	-0.654704	-0.409342	-0.013733
Data574	-0.906982	-0.15625	-0.528564	-0.656942	-0.424194	-0.024414
Data575	-0.90922	-0.156352	-0.532328	-0.65623	-0.430908	-0.041504
Data576	-0.911051	-0.167236	-0.546061	-0.656738	-0.427958	-0.06602
Data577	-0.912476	-0.185547	-0.545959	-0.655619	-0.432129	-0.083008
Data578	-0.913493	-0.198161	-0.542094	-0.660807	-0.432129	-0.089722
Data579	-0.914307	-0.211995	-0.53833	-0.661316	-0.426636	-0.079549
Data580	-0.91451	-0.219828	-0.545349	-0.656433	-0.409648	-0.068461
Data581	-0.914714	-0.226644	-0.561829	-0.644735	-0.405579	-0.053813
Data582	-0.91451	-0.227458	-0.577189	-0.644735	-0.405172	-0.050252
Data583	-0.914103	-0.227458	-0.58665	-0.660807	-0.398966	-0.045369
Data584	-0.913289	-0.236511	-0.60557	-0.674845	-0.390116	-0.044149
Data585	-0.912069	-0.246073	-0.620626	-0.686137	-0.37384	-0.04893
Data586	-0.910441	-0.260824	-0.63029	-0.705668	-0.351054	-0.051473
Data587	-0.908203	-0.263672	-0.633138	-0.712179	-0.332845	-0.043844
Data588	-0.905151	-0.259094	-0.632528	-0.702209	-0.330302	-0.053507
Data589	-0.901693	-0.263367	-0.632731	-0.697428	-0.342916	-0.070292
Data590	-0.897217	-0.269674	-0.631612	-0.698853	-0.360209	-0.082397
Data591	-0.892131	-0.268656	-0.637105	-0.703328	-0.36204	-0.094706
Data592	-0.88623	-0.265299	-0.651754	-0.70872	-0.346069	-0.11322
Data593	-0.879517	-0.249532	-0.65745	-0.720927	-0.327047	-0.130107
Data594	-0.872396	-0.241089	-0.657654	-0.725098	-0.320536	-0.141195
Data595	-0.864868	-0.249837	-0.664164	-0.721029	-0.30721	-0.135701
Data596	-0.85673	-0.259806	-0.675151	-0.710653	-0.305786	-0.129496
Data597	-0.848592	-0.262858	-0.676473	-0.721842	-0.302022	-0.118408
Data598	-0.840251	-0.268656	-0.676473	-0.736389	-0.306905	-0.097961
Data599	-0.831909	-0.268962	-0.672302	-0.746257	-0.307922	-0.088603
Data600	-0.823568	-0.264791	-0.664368	-0.753072	-0.310262	-0.075073
Data601	-0.81543	-0.257467	-0.656738	-0.767314	-0.317993	-0.072632
Data602	-0.807088	-0.265299	-0.663249	-0.799154	-0.326742	-0.077209
Data603	-0.79895	-0.272115	-0.686951	-0.818481	-0.32369	-0.076192
Data604	-0.790609	-0.266622	-0.715332	-0.838318	-0.308736	-0.08077
Data605	-0.782267	-0.268046	-0.736084	-0.854899	-0.290019	-0.075887
Data606	-0.773722	-0.274353	-0.739034	-0.872803	-0.262553	-0.07019
Data607	-0.765177	-0.275269	-0.734965	-0.882975	-0.24353	-0.072225
Data608	-0.756429	-0.268148	-0.732931	-0.886027	-0.230103	-0.073242
Data609	-0.747681	-0.279032	-0.734456	-0.891418	-0.220337	-0.077413
Data610	-0.738932	-0.301819	-0.735677	-0.904643	-0.219523	-0.079447
Data611	-0.730387	-0.314941	-0.724182	-0.901082	-0.222778	-0.075684
Data612	-0.721639	-0.328674	-0.704651	-0.897013	-0.227966	-0.07192
Data613	-0.713298	-0.348307	-0.702515	-0.898438	-0.220642	-0.064189
Data614	-0.704956	-0.348206	-0.700684	-0.89742	-0.215658	-0.067952
Data615	-0.696818	-0.342814	-0.695292	-0.887146	-0.21759	-0.071309
Data616	-0.688883	-0.34963	-0.687358	-0.888062	-0.218506	-0.076294
Data617	-0.681152	-0.35024	-0.694885	-0.898641	-0.224813	-0.087585
Data618	-0.673218	-0.348409	-0.716654	-0.922648	-0.233053	-0.101217
Data619	-0.665283	-0.343933	-0.728861	-0.940348	-0.237122	-0.110474
Data620	-0.657145	-0.327352	-0.737915	-0.94991	-0.232544	-0.105184
Data621	-0.648804	-0.320129	-0.745748	-0.953064	-0.238444	-0.092163
Data622	-0.639852	-0.317485	-0.751038	-0.95164	-0.233358	-0.081278
Data623	-0.630493	-0.314738	-0.741679	-0.952047	-0.22939	-0.066935
Data624	-0.620321	-0.320536	-0.726217	-0.962321	-0.21637	-0.058492
Data625	-0.609741	-0.328166	-0.723165	-0.97168	-0.197652	-0.056152
Data626	-0.598348	-0.330302	-0.716146	-0.963033	-0.185547	-0.063477
Data627	-0.586344	-0.327148	-0.711263	-0.964559	-0.180359	-0.066528
Data628	-0.57373	-0.329081	-0.720113	-0.971781	-0.178731	-0.077616
Data629	-0.56071	-0.331116	-0.720011	-0.977376	-0.172933	-0.074666
Data630	-0.547282	-0.328573	-0.709229	-0.970561	-0.160421	-0.071309
Data631	-0.533651	-0.330811	-0.698649	-0.96639	-0.159912	-0.080566
Data632	-0.519816	-0.338847	-0.701497	-0.968628	-0.150757	-0.090535
Data633	-0.506388	-0.353088	-0.708516	-0.964966	-0.140279	-0.105387
Data634	-0.492961	-0.377299	-0.705261	-0.975749	-0.137431	-0.111084
Data635	-0.480143	-0.402425	-0.704041	-0.994263	-0.132751	-0.111694
Data636	-0.467936	-0.417887	-0.705261	-0.995382	-0.119222	-0.114543
Data637	-0.456543	-0.424906	-0.706278	-0.989889	-0.093587	-0.119629
Data638	-0.446167	-0.427551	-0.693461	-0.98643	-0.068563	-0.123393
Data639	-0.436605	-0.42216	-0.685628	-0.977987	-0.052592	-0.122375
