# Supplementary material for: Integration of MRI and somatosensory evoked potentials facilitate diagnosis of spinal cord compression
Source: Sci Rep. 2023 May 15;13:7861. doi: 10.1038/s41598-023-34832-2 (PMC10185544; doi:10.1038/s41598-023-34832-2)
Supplement: Supplementary file 3 — Supplementary Information 3. [file 41598_2023_34832_MOESM3_ESM.zip › Preoperative SSEP data/spinal cord compression group/3663240_2/3663240_2_Lt Tibial SEP_Cz'-Fpz_201219_152928.csv]

Index	1	2	3	4	5	6
Name	Cz'-Fpz	Cz'-Fpz	Cz'-Fpz	Cz'-Fpz	Cz'-Fpz	Cz'-Fpz
Time	2.01805E+13	2.01805E+13	2.01805E+13	2.01805E+13	2.01805E+13	2.01805E+13
Highcut	500	500	500	500	500	500
Lowcut	10	10	10	10	10	10
Period	0.000156	0.000156	0.000156	0.000156	0.000156	0.000156
Averages	120	120	120	120	120	120
Int (mA)	14.5/14.7mA	14.5/14.7mA	14.5/14.7mA	14.5/14.7mA	14.5/14.7mA	14.5/14.7mA
Pulse Width (�gs)	200�s	200�s	200�s	200�s	200�s	200�s
Rep Rate (Hz)	3.11Hz	3.11Hz	3.11Hz	3.11Hz	3.11Hz	3.11Hz
Data0	0.733439	0.177816	-0.346476	-0.231934	-0.136108	-0.044149
Data1	5.646159	2.948405	4.892171	2.542725	4.910889	3.799642
Data2	5.176392	8.010254	6.607869	7.592367	6.505941	4.572144
Data3	0.559285	2.800293	0.447388	2.312826	0.43925	-0.456543
Data4	-1.796468	-0.947266	-2.207438	-1.414795	-2.065226	-2.375488
Data5	-2.560018	-2.377523	-3.196208	-2.802734	-2.966309	-2.904053
Data6	-2.513631	-2.70752	-3.249105	-3.079427	-2.976278	-2.680664
Data7	-2.082926	-2.432048	-2.837118	-2.762044	-2.526652	-2.200928
Data8	-1.532389	-1.913656	-2.270508	-2.198079	-1.913045	-1.618245
Data9	-1.011353	-1.359049	-1.705933	-1.577148	-1.315511	-1.07137
Data10	-0.585124	-0.858968	-1.233521	-1.051025	-0.827637	-0.652466
Data11	-0.280762	-0.469971	-0.899455	-0.645752	-0.455933	-0.323079
Data12	-0.090739	-0.213216	-0.687052	-0.367025	-0.199382	-0.123291
Data13	0.008341	-0.060221	-0.559082	-0.193685	-0.055745	-0.055339
Data14	0.049438	0.00529	-0.500285	-0.096842	0.013835	-0.008341
Data15	0.064697	0.032959	-0.485229	-0.037435	0.022786	0.043335
Data16	0.060425	0.023193	-0.485433	-0.024007	0.014242	0.040894
Data17	0.048625	-0.008138	-0.496012	-0.028076	-0.011597	0.058594
Data18	0.022786	-0.028076	-0.50944	-0.055339	-0.033162	0.071208
Data19	-0.003255	-0.032959	-0.518799	-0.077718	-0.047404	0.033366
Data20	-0.015869	-0.031331	-0.517171	-0.085449	-0.065104	-0.047607
Data21	-0.023804	-0.027669	-0.514526	-0.10498	-0.068563	-0.105794
Data22	-0.043132	-0.028076	-0.516968	-0.107829	-0.062459	-0.151774
Data23	-0.049032	-0.021973	-0.530802	-0.107829	-0.076904	-0.172323
Data24	-0.049642	-0.018311	-0.548503	-0.089925	-0.103353	-0.161743
Data25	-0.037231	-0.028076	-0.545654	-0.071208	-0.098063	-0.150146
Data26	-0.010376	-0.042318	-0.532837	-0.04598	-0.092367	-0.161133
Data27	0.003459	-0.046387	-0.516357	-0.026042	-0.078939	-0.194092
Data28	0.006104	-0.050863	-0.515544	-0.008138	-0.056559	-0.268555
Data29	0.007731	-0.06429	-0.519409	-0.002848	-0.027669	-0.267334
Data30	0.001628	-0.08667	-0.514933	0.014648	-0.009562	-0.243734
Data31	-0.003866	-0.09196	-0.495809	0.036621	-0.009969	-0.23234
Data32	-0.00061	-0.102539	-0.465088	0.052897	-0.015055	-0.173136
Data33	0.014445	-0.105387	-0.453898	0.055745	-0.024618	-0.180664
Data34	0.030518	-0.098063	-0.45695	0.046387	-0.049438	-0.175171
Data35	0.043335	-0.094808	-0.456543	0.043945	-0.074056	-0.212606
Data36	0.039876	-0.112712	-0.463867	0.031738	-0.089925	-0.244954
Data37	0.044149	-0.148112	-0.468343	0.023193	-0.111084	-0.241699
Data38	0.049032	-0.171712	-0.476074	0.031331	-0.122681	-0.217082
Data39	0.034993	-0.180257	-0.481974	0.059814	-0.139974	-0.207723
Data40	0.038452	-0.201416	-0.488485	0.098063	-0.170492	-0.20813
Data41	0.050863	-0.190023	-0.49235	0.134277	-0.209351	-0.276286
Data42	0.064087	-0.166423	-0.488688	0.140381	-0.243734	-0.312907
Data43	0.07609	-0.146891	-0.470785	0.13387	-0.266113	-0.358073
Data44	0.087484	-0.135498	-0.446167	0.131022	-0.269368	-0.331421
Data45	0.09786	-0.119629	-0.433553	0.129801	-0.258789	-0.320028
Data46	0.091756	-0.108236	-0.423381	0.12736	-0.255737	-0.306803
Data47	0.08016	-0.097656	-0.409953	0.123291	-0.256348	-0.240479
Data48	0.062459	-0.107829	-0.398763	0.116374	-0.256755	-0.203857
Data49	0.048828	-0.113118	-0.394694	0.111491	-0.241089	-0.183512
Data50	0.050049	-0.107829	-0.40507	0.125732	-0.222575	-0.181885
Data51	0.052897	-0.104574	-0.419515	0.151774	-0.21932	-0.176188
Data52	0.046794	-0.096436	-0.432332	0.181885	-0.228678	-0.180257
Data53	0.045369	-0.085856	-0.431315	0.211182	-0.222778	-0.216471
Data54	0.041911	-0.071208	-0.408529	0.233561	-0.227458	-0.266113
Data55	0.061646	-0.068766	-0.374959	0.26123	-0.240479	-0.293172
Data56	0.070394	-0.065104	-0.337524	0.286458	-0.256144	-0.326335
Data57	0.081584	-0.059814	-0.306803	0.293376	-0.247599	-0.32959
Data58	0.08016	-0.052897	-0.285645	0.267741	-0.21342	-0.345866
Data59	0.085042	-0.049235	-0.289103	0.239258	-0.157267	-0.397746
Data60	0.090535	-0.055745	-0.287679	0.235596	-0.090739	-0.461019
Data61	0.090129	-0.061442	-0.302327	0.252279	-0.022583	-0.522257
Data62	0.089315	-0.065511	-0.302734	0.273031	0.025431	-0.556437
Data63	0.103556	-0.071208	-0.3066	0.286458	0.05778	-0.558472
Data64	0.108846	-0.068766	-0.318604	0.305176	0.070394	-0.56132
Data65	0.103353	-0.072428	-0.327555	0.321452	0.072428	-0.542196
Data66	0.08667	-0.09196	-0.329997	0.320231	0.077718	-0.469564
Data67	0.076701	-0.113525	-0.322673	0.321859	0.08077	-0.444539
Data68	0.085449	-0.145264	-0.309448	0.309652	0.082397	-0.418294
Data69	0.084839	-0.167643	-0.296427	0.304769	0.084025	-0.438029
Data70	0.07609	-0.17985	-0.287069	0.313314	0.078328	-0.447998
Data71	0.069987	-0.184733	-0.283203	0.327555	0.086873	-0.47404
Data72	0.072632	-0.182699	-0.276896	0.349935	0.096232	-0.45756
Data73	0.076497	-0.175374	-0.27181	0.381673	0.112305	-0.42277
Data74	0.083415	-0.160319	-0.270182	0.417074	0.12797	-0.422567
Data75	0.087891	-0.15096	-0.260417	0.435791	0.148926	-0.41626
Data76	0.082194	-0.157064	-0.246379	0.464274	0.149333	-0.420939
Data77	0.070597	-0.165609	-0.228068	0.465902	0.146688	-0.460205
Data78	0.065308	-0.160319	-0.213826	0.443115	0.138957	-0.441284
Data79	0.047811	-0.138753	-0.215251	0.430908	0.110881	-0.446981
Data80	0.039673	-0.113525	-0.217489	0.42806	0.094604	-0.416667
Data81	0.043945	-0.094401	-0.221354	0.443115	0.09196	-0.342611
Data82	0.038452	-0.091553	-0.23234	0.470378	0.102743	-0.309041
Data83	0.038045	-0.088298	-0.246379	0.484619	0.11027	-0.279338
Data84	0.033366	-0.083822	-0.258586	0.495605	0.11556	-0.291138
Data85	0.032959	-0.099284	-0.269572	0.509033	0.130208	-0.304362
Data86	0.02828	-0.106608	-0.263265	0.516357	0.137329	-0.343424
Data87	0.030314	-0.109456	-0.252279	0.523275	0.136515	-0.342814
Data88	0.019124	-0.111084	-0.236816	0.540771	0.151978	-0.316569
Data89	0.01119	-0.100098	-0.226034	0.559489	0.174561	-0.354207
Data90	0.009155	-0.096842	-0.22522	0.581868	0.207316	-0.386556
Data91	0.015666	-0.101318	-0.223796	0.597738	0.240682	-0.402425
Data92	0.011597	-0.102946	-0.235799	0.618896	0.26123	-0.469971
Data93	-0.011393	-0.087891	-0.23173	0.626221	0.264689	-0.47404
Data94	-0.032145	-0.087484	-0.214233	0.638428	0.256551	-0.507609
Data95	-0.033773	-0.089518	-0.207113	0.656738	0.243123	-0.469157
Data96	-0.030111	-0.095622	-0.192057	0.664469	0.230713	-0.453491
Data97	-0.021769	-0.12085	-0.177409	0.661214	0.217692	-0.455729
Data98	-0.027262	-0.151367	-0.15564	0.645345	0.196533	-0.459595
Data99	-0.055745	-0.180257	-0.150146	0.631917	0.185954	-0.462443
Data100	-0.078328	-0.200195	-0.158691	0.634359	0.149536	-0.467122
Data101	-0.096029	-0.20752	-0.170898	0.6368	0.100098	-0.481364
Data102	-0.109253	-0.201416	-0.188802	0.638835	0.048625	-0.440674
Data103	-0.12146	-0.193685	-0.201213	0.636393	0.007528	-0.445557
Data104	-0.127157	-0.203857	-0.194295	0.632324	-0.020345	-0.486247
Data105	-0.134684	-0.211589	-0.175985	0.621338	-0.020345	-0.49113
Data106	-0.131632	-0.221761	-0.151164	0.620931	-0.009969	-0.548706
Data107	-0.12085	-0.222982	-0.130412	0.622559	0.001628	-0.594889
Data108	-0.104574	-0.217692	-0.119019	0.610758	0.006104	-0.579427
Data109	-0.106405	-0.217692	-0.103963	0.621338	0.023193	-0.610962
Data110	-0.102743	-0.230306	-0.092977	0.636393	0.037231	-0.572713
Data111	-0.103556	-0.23763	-0.094401	0.664469	0.033976	-0.564575
Data112	-0.105184	-0.239258	-0.111287	0.68807	0.018311	-0.564168
Data113	-0.094198	-0.240072	-0.124715	0.712077	0.005086	-0.564372
Data114	-0.100098	-0.238851	-0.13265	0.723877	-0.003866	-0.521851
Data115	-0.118205	-0.232747	-0.135905	0.729167	-0.002441	-0.53772
Data116	-0.138957	-0.241699	-0.122477	0.732015	-0.004272	-0.53833
Data117	-0.138143	-0.244954	-0.107218	0.725505	0.015869	-0.503337
Data118	-0.12736	-0.233968	-0.090739	0.731201	0.06368	-0.500488
Data119	-0.113525	-0.229492	-0.079753	0.743001	0.124105	-0.475464
Data120	-0.12675	-0.221354	-0.076497	0.749512	0.187378	-0.461426
Data121	-0.146688	-0.218506	-0.077922	0.754801	0.239258	-0.484212
Data122	-0.162964	-0.222168	-0.083415	0.763753	0.281372	-0.506795
Data123	-0.156453	-0.244954	-0.094401	0.759277	0.3243	-0.516561
Data124	-0.140584	-0.252279	-0.08016	0.770264	0.360514	-0.539347
Data125	-0.130615	-0.260417	-0.059814	0.797933	0.37618	-0.533244
Data126	-0.147502	-0.26652	-0.05188	0.819499	0.378621	-0.533651
Data127	-0.172119	-0.273031	-0.044963	0.815837	0.38208	-0.552368
Data128	-0.195109	-0.292969	-0.028483	0.806071	0.401611	-0.518392
Data129	-0.211792	-0.319417	-0.018107	0.801595	0.429688	-0.512695
Data130	-0.223592	-0.323486	-0.025024	0.800374	0.447998	-0.557454
Data131	-0.227051	-0.311279	-0.0354	0.811768	0.463867	-0.564575
Data132	-0.232747	-0.297445	-0.046183	0.818278	0.478312	-0.585124
Data133	-0.240072	-0.291748	-0.061646	0.819092	0.484009	-0.605672
Data134	-0.23641	-0.273031	-0.076497	0.823975	0.48116	-0.617676
Data135	-0.231323	-0.270996	-0.083008	0.828857	0.483195	-0.650635
Data136	-0.213623	-0.270589	-0.08077	0.819499	0.503947	-0.623983
Data137	-0.20813	-0.256755	-0.069173	0.817464	0.529989	-0.543009
Data138	-0.216268	-0.245768	-0.053914	0.808512	0.553182	-0.478923
Data139	-0.215251	-0.246989	-0.044149	0.802002	0.564575	-0.473633
Data140	-0.207113	-0.259196	-0.047607	0.809733	0.568441	-0.493571
Data141	-0.200399	-0.27181	-0.054932	0.814209	0.562134	-0.54484
Data142	-0.207113	-0.2771	-0.06958	0.799561	0.560303	-0.605265
Data143	-0.236003	-0.260417	-0.080973	0.783691	0.55481	-0.568644
Data144	-0.265503	-0.250651	-0.078532	0.781657	0.534261	-0.588175
Data145	-0.288696	-0.251872	-0.075277	0.786133	0.544637	-0.617879
Data146	-0.302938	-0.243327	-0.068156	0.791016	0.568237	-0.619914
Data147	-0.30599	-0.236003	-0.056966	0.793864	0.586548	-0.627848
Data148	-0.290731	-0.239665	-0.039673	0.797119	0.594686	-0.614624
Data149	-0.271606	-0.249023	-0.024618	0.801188	0.600789	-0.603638
Data150	-0.251261	-0.253092	-0.014852	0.814209	0.595703	-0.607096
Data151	-0.232951	-0.262044	-0.008138	0.822347	0.620524	-0.591634
Data152	-0.238241	-0.26001	-0.005697	0.843099	0.639852	-0.560506
Data153	-0.243937	-0.253092	0.001221	0.858561	0.645549	-0.558675
Data154	-0.233154	-0.226644	0.024618	0.867106	0.663045	-0.60201
Data155	-0.20813	-0.200195	0.049845	0.872396	0.683594	-0.610148
Data156	-0.192871	-0.177002	0.076497	0.869954	0.696411	-0.616659
Data157	-0.167033	-0.173747	0.091756	0.859782	0.696208	-0.597331
Data158	-0.159709	-0.197754	0.108643	0.842285	0.698039	-0.540975
Data159	-0.169271	-0.231527	0.107625	0.820313	0.690511	-0.555013
Data160	-0.174561	-0.262044	0.109049	0.801188	0.666504	-0.555827
Data161	-0.177205	-0.292562	0.121053	0.78654	0.61259	-0.557658
Data162	-0.185343	-0.316976	0.135091	0.777995	0.558879	-0.609131
Data163	-0.200806	-0.329183	0.137939	0.786133	0.504761	-0.644531
Data164	-0.218099	-0.332031	0.138346	0.799967	0.470581	-0.662435
Data165	-0.228882	-0.327962	0.14384	0.803223	0.449015	-0.639242
Data166	-0.224609	-0.317383	0.150757	0.788981	0.433146	-0.619303
Data167	-0.213013	-0.311686	0.155436	0.780029	0.429891	-0.603434
Data168	-0.205485	-0.316976	0.157674	0.796305	0.427653	-0.657552
Data169	-0.202026	-0.324707	0.147502	0.819906	0.435994	-0.703939
Data170	-0.204875	-0.325928	0.144653	0.843506	0.44515	-0.686239
Data171	-0.218099	-0.320638	0.138143	0.866292	0.45756	-0.6545
Data172	-0.218506	-0.321045	0.138143	0.872803	0.47404	-0.626831
Data173	-0.218506	-0.31779	0.139364	0.854492	0.481567	-0.655314
Data174	-0.21932	-0.334473	0.157471	0.835775	0.480957	-0.716349
Data175	-0.217692	-0.33488	0.169067	0.824788	0.478923	-0.761515
Data176	-0.198975	-0.339762	0.178426	0.812174	0.454305	-0.782471
Data177	-0.17395	-0.343018	0.204468	0.805257	0.414429	-0.777995
Data178	-0.156453	-0.335693	0.225016	0.798747	0.39327	-0.70516
Data179	-0.142619	-0.325928	0.230103	0.806478	0.400594	-0.674845
Data180	-0.122477	-0.318604	0.222371	0.81665	0.434774	-0.631714
Data181	-0.106608	-0.303955	0.213013	0.826009	0.511475	-0.64209
Data182	-0.095622	-0.284017	0.193481	0.834961	0.607096	-0.649007
Data183	-0.087484	-0.269775	0.187378	0.847575	0.689901	-0.656128
Data184	-0.083822	-0.256348	0.195109	0.863444	0.757446	-0.633748
Data185	-0.068359	-0.241292	0.207723	0.876465	0.80424	-0.584717
Data186	-0.04659	-0.217285	0.223185	0.887044	0.818481	-0.553385
Data187	-0.02889	-0.205892	0.228882	0.891927	0.83374	-0.547689
Data188	-0.030518	-0.196533	0.231527	0.902913	0.840658	-0.561727
Data189	-0.022583	-0.184733	0.216878	0.913493	0.829264	-0.588379
Data190	-0.012614	-0.180257	0.222778	0.910238	0.817668	-0.584717
Data191	-0.0118	-0.179443	0.240479	0.889893	0.798543	-0.555013
Data192	-0.013835	-0.179036	0.261434	0.888672	0.777588	-0.532633
Data193	-0.015259	-0.181071	0.2948	0.889486	0.766602	-0.470581
Data194	-0.014648	-0.194499	0.323893	0.895182	0.765991	-0.447795
Data195	0.003255	-0.202637	0.35319	0.906576	0.779215	-0.446981
Data196	0.033366	-0.198975	0.372721	0.922038	0.800374	-0.487061
Data197	0.066121	-0.193685	0.389811	0.935872	0.830892	-0.50883
Data198	0.089925	-0.169271	0.404663	0.949707	0.850423	-0.521444
Data199	0.111084	-0.14974	0.410563	0.959066	0.864461	-0.523682
Data200	0.123698	-0.138346	0.434163	0.965576	0.865072	-0.501912
Data201	0.142415	-0.131429	0.448201	0.975342	0.870565	-0.483195
Data202	0.181681	-0.113525	0.452677	0.993652	0.876668	-0.508016
Data203	0.211385	-0.09318	0.477498	1.010335	0.899658	-0.519613
Data204	0.25411	-0.070801	0.523071	1.038818	0.934652	-0.507813
Data205	0.30721	-0.014242	0.584513	1.068522	0.964355	-0.453898
Data206	0.374756	0.054525	0.645955	1.099447	1.015218	-0.3538
Data207	0.423177	0.126139	0.698039	1.145833	1.089884	-0.282593
Data208	0.479329	0.187174	0.746867	1.197917	1.162109	-0.210978
Data209	0.536702	0.236003	0.806071	1.253662	1.231893	-0.138753
Data210	0.6014	0.285238	0.862427	1.305745	1.305949	-0.09257
Data211	0.666097	0.354004	0.919393	1.363118	1.371053	-0.092977
Data212	0.743408	0.428874	0.995687	1.42334	1.458537	-0.079549
Data213	0.807902	0.510254	1.092326	1.488037	1.5507	0.001221
Data214	0.883993	0.594482	1.184896	1.564941	1.634318	0.064901
Data215	0.970459	0.668132	1.278687	1.648763	1.712036	0.122884
Data216	1.030477	0.74707	1.351725	1.731364	1.769409	0.203857
Data217	1.091919	0.826823	1.391602	1.800944	1.81071	0.254517
Data218	1.155192	0.895996	1.41154	1.85262	1.838582	0.335286
Data219	1.227417	0.968424	1.431274	1.879069	1.853027	0.377401
Data220	1.283773	1.039225	1.471965	1.923014	1.8573	0.389811
Data221	1.313273	1.114095	1.505941	1.976318	1.860555	0.427653
Data222	1.332601	1.186523	1.542562	2.025553	1.836141	0.453491
Data223	1.355591	1.248779	1.581217	2.065837	1.809285	0.523885
Data224	1.369629	1.294352	1.626587	2.091471	1.784058	0.585124
Data225	1.383464	1.315104	1.670939	2.103678	1.75944	0.598348
Data226	1.387939	1.325684	1.69576	2.101644	1.737671	0.625407
Data227	1.401571	1.330973	1.692301	2.10734	1.711222	0.617269
Data228	1.402588	1.317139	1.671956	2.10612	1.673991	0.633545
Data229	1.392619	1.300456	1.646932	2.080892	1.634521	0.614014
Data230	1.364746	1.281331	1.615194	2.056478	1.589355	0.605672
Data231	1.328125	1.260579	1.573486	2.045492	1.525879	0.614624
Data232	1.288656	1.22762	1.540324	2.029215	1.477254	0.588175
Data233	1.247559	1.177572	1.503296	2.000326	1.42985	0.561523
Data234	1.218465	1.138509	1.47644	1.967773	1.379598	0.514323
Data235	1.180216	1.107992	1.453247	1.929118	1.326294	0.431315
Data236	1.142782	1.088053	1.426799	1.890055	1.247965	0.416056
Data237	1.101685	1.083171	1.39506	1.843669	1.170044	0.383097
Data238	1.066081	1.053874	1.363322	1.779785	1.09375	0.345052
Data239	1.052043	1.01766	1.330363	1.72404	1.014201	0.298462
Data240	1.048787	0.981038	1.288859	1.661377	0.968424	0.240275
Data241	1.044515	0.9493	1.245524	1.611328	0.964559	0.201213
Data242	1.029867	0.912272	1.196493	1.559245	0.973918	0.164795
Data243	1.009725	0.880941	1.150106	1.521403	0.975342	0.149536
Data244	0.986125	0.850016	1.115316	1.485189	0.961914	0.10966
Data245	0.950521	0.813802	1.077677	1.455892	0.941162	0.111084
Data246	0.908407	0.778402	1.026815	1.429036	0.913493	0.113525
Data247	0.888672	0.731608	0.970662	1.378988	0.870972	0.033773
Data248	0.875244	0.681152	0.923258	1.310628	0.826009	-0.019531
Data249	0.851847	0.635986	0.858154	1.236572	0.786947	-0.115153
Data250	0.798543	0.598958	0.775146	1.175537	0.737915	-0.16744
Data251	0.75236	0.551758	0.711466	1.119792	0.672607	-0.128988
Data252	0.711873	0.512288	0.669759	1.068522	0.606486	-0.128174
Data253	0.680949	0.475667	0.628866	1.012777	0.54484	-0.155436
Data254	0.652873	0.447184	0.587972	0.963542	0.49174	-0.160929
Data255	0.622152	0.419515	0.534261	0.915934	0.44047	-0.184123
Data256	0.576172	0.406494	0.47526	0.861816	0.413615	-0.177816
Data257	0.531413	0.410156	0.420736	0.81543	0.39388	-0.152791
Data258	0.469767	0.40568	0.380656	0.767822	0.377197	-0.173136
Data259	0.418701	0.38208	0.328166	0.723063	0.344442	-0.19104
Data260	0.36377	0.347493	0.280762	0.679932	0.328369	-0.158488
Data261	0.308838	0.30721	0.247803	0.635173	0.310465	-0.183512
Data262	0.265706	0.267741	0.204671	0.574544	0.285441	-0.23702
Data263	0.232951	0.23763	0.134888	0.511068	0.258586	-0.265706
Data264	0.209554	0.228271	0.067342	0.443522	0.220744	-0.320028
Data265	0.182495	0.214437	0.006714	0.384928	0.175578	-0.32369
Data266	0.146891	0.200602	-0.04008	0.329183	0.131836	-0.302938
Data267	0.110067	0.188395	-0.071411	0.277507	0.08728	-0.327555
Data268	0.085246	0.171305	-0.104574	0.232747	0.049642	-0.376994
Data269	0.062459	0.155436	-0.143433	0.215251	0.005697	-0.37679
Data270	0.050659	0.144043	-0.166423	0.192057	-0.051066	-0.39266
Data271	0.029704	0.126139	-0.185954	0.162354	-0.078328	-0.383708
Data272	0.020345	0.114746	-0.211995	0.123291	-0.094198	-0.373942
Data273	0.002035	0.107829	-0.233358	0.08667	-0.085449	-0.450236
Data274	-0.015462	0.087077	-0.25411	0.042725	-0.081584	-0.495199
Data275	-0.024211	0.068766	-0.259399	0.014648	-0.099894	-0.503337
Data276	-0.021769	0.065918	-0.274455	-0.009359	-0.124715	-0.542603
Data277	-0.054321	0.067139	-0.308024	-0.030518	-0.154215	-0.491943
Data278	-0.088501	0.06429	-0.325114	-0.052083	-0.186361	-0.496012
Data279	-0.113729	0.043538	-0.311686	-0.076497	-0.218913	-0.502319
Data280	-0.146891	0.020752	-0.296631	-0.100911	-0.252482	-0.50415
Data281	-0.183105	0.010986	-0.304565	-0.138753	-0.292562	-0.470988
Data282	-0.213623	0.003662	-0.331217	-0.170492	-0.342407	-0.441895
Data283	-0.235596	0.005697	-0.356649	-0.198161	-0.40507	-0.356649
Data284	-0.267741	0.016276	-0.37679	-0.213623	-0.470378	-0.284424
Data285	-0.289917	0.016276	-0.398153	-0.231527	-0.52063	-0.270793
Data286	-0.293783	0.012614	-0.41158	-0.236003	-0.556437	-0.261027
Data287	-0.302531	0.015869	-0.423787	-0.243327	-0.578003	-0.261841
Data288	-0.308228	0.02238	-0.433146	-0.251872	-0.586141	-0.31189
Data289	-0.315552	0.0236	-0.446981	-0.254313	-0.601196	-0.360107
Data290	-0.338542	0.020345	-0.454305	-0.267741	-0.614421	-0.411377
Data291	-0.346883	0.016683	-0.451457	-0.290527	-0.614624	-0.425415
Data292	-0.355021	0.015462	-0.450643	-0.328776	-0.603638	-0.354411
Data293	-0.347493	0.019124	-0.453084	-0.362956	-0.596517	-0.272013
Data294	-0.339966	0.02889	-0.459188	-0.395915	-0.602417	-0.229696
Data295	-0.348104	0.036621	-0.471802	-0.424398	-0.596517	-0.197347
Data296	-0.35848	0.043945	-0.469767	-0.445964	-0.57841	-0.177816
Data297	-0.366211	0.044352	-0.452474	-0.447998	-0.561117	-0.16866
Data298	-0.36438	0.049642	-0.437622	-0.443522	-0.553589	-0.169678
Data299	-0.367432	0.065511	-0.435588	-0.445964	-0.561523	-0.146077
Data300	-0.370076	0.067139	-0.428263	-0.449219	-0.558472	-0.131022
Data301	-0.372111	0.073242	-0.429484	-0.44515	-0.53243	-0.135905
Data302	-0.360107	0.080566	-0.43457	-0.44515	-0.481364	-0.149943
Data303	-0.349731	0.089925	-0.428874	-0.442301	-0.405884	-0.137939
Data304	-0.340576	0.086263	-0.411784	-0.443115	-0.315348	-0.175374
Data305	-0.340576	0.083008	-0.390422	-0.452474	-0.256348	-0.161336
Data306	-0.331624	0.075277	-0.367635	-0.466309	-0.221761	-0.075684
Data307	-0.325724	0.083008	-0.356242	-0.472819	-0.200602	-0.06368
Data308	-0.322876	0.094401	-0.360107	-0.482178	-0.181274	-0.107829
Data309	-0.338745	0.11556	-0.349528	-0.504964	-0.159709	-0.12736
Data310	-0.354614	0.137126	-0.332235	-0.513102	-0.144857	-0.160319
Data311	-0.367432	0.152995	-0.322673	-0.512288	-0.138143	-0.127767
Data312	-0.368042	0.16154	-0.294189	-0.508219	-0.128784	-0.088298
Data313	-0.360514	0.168457	-0.260824	-0.507813	-0.120239	-0.048421
Data314	-0.36438	0.178223	-0.245565	-0.502116	-0.120036	-0.033976
Data315	-0.375977	0.169678	-0.231323	-0.50944	-0.111898	0.00529
Data316	-0.386149	0.15625	-0.218099	-0.520833	-0.101522	-0.020345
Data317	-0.375977	0.147298	-0.191447	-0.513102	-0.07487	-0.020345
Data318	-0.361328	0.158285	-0.162354	-0.508219	-0.050456	0.008341
Data319	-0.320841	0.166016	-0.141602	-0.50415	-0.015666	0.019938
Data320	-0.298055	0.170492	-0.122274	-0.504557	0.004476	0.071615
Data321	-0.278727	0.176595	-0.09318	-0.492757	0.030314	0.105998
Data322	-0.272013	0.177816	-0.070597	-0.487061	0.046794	0.092773
Data323	-0.263875	0.184733	-0.067952	-0.487061	0.050252	0.082804
Data324	-0.255534	0.198975	-0.063273	-0.483805	0.061646	0.140381
Data325	-0.237223	0.216471	-0.050456	-0.476481	0.063883	0.174357
Data326	-0.238851	0.238037	-0.034993	-0.481771	0.065104	0.20223
Data327	-0.240885	0.248617	-0.0236	-0.484619	0.062256	0.256144
Data328	-0.235392	0.265706	-0.015055	-0.482585	0.075073	0.211792
Data329	-0.222168	0.27832	0.002035	-0.479329	0.09847	0.180868
Data330	-0.197754	0.280355	0.037231	-0.488281	0.114746	0.179443
Data331	-0.170085	0.280762	0.069377	-0.501302	0.12085	0.184937
Data332	-0.136922	0.289714	0.100911	-0.49113	0.143229	0.284424
Data333	-0.113322	0.297852	0.127767	-0.472412	0.168254	0.362956
Data334	-0.092163	0.3125	0.149943	-0.458171	0.203247	0.414225
Data335	-0.073242	0.342204	0.179647	-0.455322	0.238444	0.456136
Data336	-0.067546	0.379232	0.203857	-0.448812	0.254924	0.454712
Data337	-0.074463	0.395101	0.221965	-0.443522	0.243937	0.42745
Data338	-0.063883	0.406901	0.241903	-0.439453	0.221354	0.406901
Data339	-0.054728	0.423991	0.26062	-0.440267	0.209757	0.421753
Data340	-0.037842	0.416667	0.281372	-0.443115	0.21932	0.427246
Data341	-0.029093	0.412598	0.303955	-0.435791	0.224813	0.472616
Data342	-0.029093	0.402832	0.325114	-0.430501	0.218506	0.566203
Data343	-0.031128	0.39388	0.343831	-0.420736	0.188599	0.563558
Data344	-0.03418	0.386149	0.355835	-0.413818	0.140381	0.529175
Data345	-0.036825	0.395508	0.371704	-0.415039	0.091146	0.496216
Data346	-0.037842	0.410563	0.395711	-0.411377	0.044149	0.435384
Data347	-0.035197	0.425618	0.418498	-0.423584	0.019735	0.460612
Data348	-0.023193	0.420329	0.432943	-0.43457	0.016073	0.488892
Data349	-0.003255	0.404867	0.441284	-0.423584	0.025431	0.523275
Data350	0.004476	0.406494	0.462443	-0.411784	0.042725	0.581665
Data351	0.008138	0.421143	0.475667	-0.396322	0.052287	0.641683
Data352	0.019328	0.444743	0.475667	-0.389811	0.052287	0.638835
Data353	0.031535	0.464681	0.463867	-0.381673	0.049032	0.651042
Data354	0.043538	0.487061	0.459595	-0.369873	0.056559	0.651449
Data355	0.048828	0.501709	0.454508	-0.36377	0.057373	0.613403
Data356	0.049642	0.496826	0.461629	-0.362549	0.045776	0.638835
Data357	0.057983	0.485433	0.480143	-0.359701	0.038656	0.6486
Data358	0.066528	0.489095	0.500488	-0.334473	0.045776	0.610758
Data359	0.08016	0.492757	0.524902	-0.314128	0.060018	0.604248
Data360	0.089925	0.502116	0.550741	-0.310465	0.066121	0.637614
Data361	0.098674	0.509847	0.577596	-0.297445	0.085042	0.705973
Data362	0.107015	0.509033	0.606689	-0.286458	0.118205	0.788167
Data363	0.096436	0.513509	0.629272	-0.26652	0.175578	0.837199
Data364	0.08016	0.523682	0.649007	-0.24292	0.245565	0.853271
Data365	0.063477	0.533854	0.666707	-0.229492	0.32491	0.874837
Data366	0.059204	0.535889	0.675252	-0.219727	0.395101	0.931193
Data367	0.065104	0.552572	0.672201	-0.215251	0.437215	0.963745
Data368	0.06897	0.575358	0.665487	-0.221354	0.454712	1.022135
Data369	0.05717	0.587565	0.673421	-0.229085	0.458171	1.047567
Data370	0.058797	0.5896	0.68868	-0.225016	0.450643	1.055908
Data371	0.061849	0.600179	0.714722	-0.216878	0.435181	1.06486
Data372	0.059408	0.620117	0.727336	-0.196126	0.431315	1.043294
Data373	0.055135	0.637207	0.733846	-0.178223	0.432536	1.035563
Data374	0.067952	0.646159	0.729167	-0.170492	0.426432	1.04716
Data375	0.073039	0.651855	0.724487	-0.159912	0.420125	1.103719
Data376	0.073039	0.653483	0.721232	-0.145671	0.39978	1.149902
Data377	0.068156	0.651855	0.727539	-0.125732	0.395711	1.153361
Data378	0.061239	0.652669	0.738322	-0.118408	0.400391	1.160278
Data379	0.042318	0.660807	0.747681	-0.113932	0.401815	1.160889
Data380	0.033162	0.664469	0.75236	-0.111084	0.411174	1.135661
Data381	0.030314	0.657959	0.761922	-0.100505	0.418498	1.109823
Data382	0.029704	0.67098	0.790812	-0.105794	0.436605	1.124064
Data383	0.024007	0.667725	0.821533	-0.122884	0.44047	1.176351
Data384	0.014445	0.67749	0.832113	-0.126139	0.432739	1.185913
Data385	0.009562	0.692139	0.829468	-0.116374	0.417684	1.202596
Data386	0.008138	0.713298	0.818685	-0.105387	0.407308	1.17513
Data387	0.021973	0.727132	0.799561	-0.094808	0.404663	1.146444
Data388	0.033366	0.72998	0.788574	-0.094808	0.375773	1.133423
Data389	0.041097	0.727132	0.774333	-0.088704	0.357056	1.120605
Data390	0.030314	0.720622	0.762126	-0.070801	0.343221	1.159261
Data391	0.011597	0.711263	0.770671	-0.06307	0.331421	1.159871
Data392	-0.004883	0.704753	0.783488	-0.059814	0.329386	1.158447
Data393	-0.004883	0.710856	0.79366	-0.052083	0.337524	1.16923
Data394	-0.025838	0.71818	0.800171	-0.039469	0.347087	1.165568
Data395	-0.06368	0.727132	0.805868	-0.037028	0.3479	1.162109
Data396	-0.090129	0.728353	0.816854	-0.022786	0.328979	1.173706
Data397	-0.109049	0.730387	0.832926	-0.007731	0.311279	1.194865
Data398	-0.128377	0.729167	0.841471	-0.007324	0.301107	1.20992
Data399	-0.14506	0.725505	0.847371	-0.022786	0.287679	1.201782
Data400	-0.146688	0.732829	0.860189	-0.031738	0.271403	1.16862
Data401	-0.149536	0.741374	0.872396	-0.048014	0.276896	1.161092
Data402	-0.163981	0.751546	0.893351	-0.054118	0.272827	1.193237
Data403	-0.191243	0.754395	0.905558	-0.037435	0.26123	1.194865
Data404	-0.203857	0.75765	0.899251	-0.022786	0.233765	1.164551
Data405	-0.208333	0.758057	0.882975	-0.016683	0.18575	1.171875
Data406	-0.213013	0.760091	0.865479	-0.016276	0.129801	1.160685
Data407	-0.223592	0.771077	0.858358	-0.029297	0.088704	1.128337
Data408	-0.236816	0.769043	0.840047	-0.039063	0.048828	1.144002
Data409	-0.254924	0.760905	0.825195	-0.052897	0.020345	1.148885
Data410	-0.267131	0.753581	0.832723	-0.06429	0.002441	1.107992
Data411	-0.257365	0.748698	0.838013	-0.071615	-0.0059	1.137288
Data412	-0.256958	0.748291	0.826213	-0.050863	-0.00651	1.143799
Data413	-0.270182	0.749512	0.812174	-0.037435	-0.012004	1.116536
Data414	-0.296021	0.759684	0.804036	-0.032145	-0.027059	1.082357
Data415	-0.316569	0.775146	0.78125	-0.031738	-0.034587	1.019084
Data416	-0.3302	0.790609	0.778402	-0.025228	-0.039266	1.033122
Data417	-0.332642	0.792236	0.793254	-0.021973	-0.057983	1.095378
Data418	-0.322876	0.782878	0.812785	-0.0236	-0.075277	1.092122
Data419	-0.314941	0.770671	0.813802	-0.029704	-0.098267	1.08724
Data420	-0.310059	0.769857	0.799357	-0.031331	-0.141195	1.077881
Data421	-0.305786	0.764974	0.785522	-0.050863	-0.179647	1.074626
Data422	-0.315552	0.762533	0.771484	-0.074463	-0.197754	1.043498
Data423	-0.327759	0.762533	0.748901	-0.085042	-0.187785	1.039836
Data424	-0.348918	0.771891	0.731405	-0.088298	-0.135905	0.979818
Data425	-0.358683	0.776774	0.72347	-0.096842	-0.064901	0.917969
Data426	-0.367228	0.770671	0.724284	-0.101318	0.001017	0.940145
Data427	-0.395304	0.760905	0.714925	-0.101318	0.053711	1.002808
Data428	-0.419108	0.75765	0.706584	-0.09847	0.08077	1.111247
Data429	-0.424601	0.748698	0.715129	-0.088298	0.077718	1.141764
Data430	-0.414836	0.745443	0.715942	-0.081787	0.064494	1.091715
Data431	-0.408732	0.751139	0.696615	-0.094808	0.057373	1.075643
Data432	-0.397746	0.743408	0.666911	-0.117188	0.055339	1.051432
Data433	-0.396729	0.732422	0.643311	-0.147705	0.049235	0.963135
Data434	-0.409139	0.724284	0.611572	-0.181071	0.045776	0.919596
Data435	-0.420939	0.716553	0.586751	-0.20223	0.018921	0.905558
Data436	-0.422363	0.711263	0.550537	-0.206706	0.006714	0.912476
Data437	-0.43335	0.697021	0.520833	-0.198568	0.003866	0.963949
Data438	-0.437419	0.697021	0.499268	-0.19043	0.019328	0.986532
Data439	-0.450439	0.701904	0.482178	-0.192464	0.057576	0.968424
Data440	-0.456746	0.693359	0.482585	-0.185547	0.08016	0.922852
Data441	-0.458374	0.692546	0.495199	-0.183919	0.088501	0.862427
Data442	-0.460815	0.686442	0.49703	-0.207926	0.077515	0.840658
Data443	-0.451864	0.680745	0.479533	-0.235189	0.074259	0.850016
Data444	-0.440063	0.678304	0.463053	-0.257161	0.06429	0.858561
Data445	-0.420532	0.68807	0.450643	-0.276693	0.039876	0.850423
Data446	-0.417887	0.696615	0.435994	-0.295003	0.024007	0.854289
Data447	-0.427653	0.693359	0.427246	-0.307617	0.026245	0.823771
Data448	-0.450033	0.668132	0.408936	-0.321859	0.002848	0.767822
Data449	-0.454915	0.643311	0.388794	-0.334066	-0.033569	0.763753
Data450	-0.452881	0.636393	0.374552	-0.343831	-0.064901	0.747884
Data451	-0.45634	0.635986	0.35319	-0.351969	-0.082397	0.719401
Data452	-0.463257	0.649821	0.332031	-0.361735	-0.091146	0.669556
Data453	-0.466919	0.658366	0.31311	-0.387777	-0.092977	0.615845
Data454	-0.466512	0.660807	0.289103	-0.420736	-0.081584	0.65328
Data455	-0.468547	0.666504	0.272827	-0.43335	-0.087484	0.641479
Data456	-0.469157	0.673421	0.273844	-0.430094	-0.094604	0.666707
Data457	-0.465698	0.647786	0.266317	-0.428874	-0.101522	0.68868
Data458	-0.466715	0.622152	0.25472	-0.421956	-0.115356	0.694987
Data459	-0.469564	0.600993	0.245972	-0.412191	-0.114136	0.671183
Data460	-0.456136	0.605876	0.211589	-0.410156	-0.107422	0.658569
Data461	-0.460815	0.60262	0.169271	-0.434977	-0.114543	0.61381
Data462	-0.457357	0.585124	0.125326	-0.458984	-0.145874	0.609131
Data463	-0.437419	0.559896	0.078532	-0.485026	-0.196126	0.636393
Data464	-0.417684	0.535889	0.066528	-0.498861	-0.244344	0.604655
Data465	-0.417277	0.510661	0.060628	-0.517171	-0.296224	0.570882
Data466	-0.423787	0.49764	0.054932	-0.541178	-0.359294	0.526733
Data467	-0.41687	0.498861	0.053507	-0.560303	-0.431315	0.519613
Data468	-0.38859	0.505371	0.041707	-0.575358	-0.484619	0.627848
Data469	-0.364176	0.504557	0.032552	-0.572917	-0.530192	0.706991
Data470	-0.337524	0.489909	0.030111	-0.571289	-0.554403	0.738932
Data471	-0.317993	0.475667	0.026855	-0.575358	-0.541585	0.765788
Data472	-0.301514	0.441895	0.014852	-0.587158	-0.513916	0.767415
Data473	-0.302327	0.41626	-0.001831	-0.591227	-0.500488	0.703532
Data474	-0.300293	0.404053	-0.019531	-0.58431	-0.510254	0.657145
Data475	-0.30599	0.415039	-0.04008	-0.575765	-0.519206	0.630493
Data476	-0.309448	0.434163	-0.058594	-0.585938	-0.52592	0.575562
Data477	-0.308838	0.439453	-0.066935	-0.592041	-0.526733	0.565186
Data478	-0.300496	0.436198	-0.089315	-0.604655	-0.524495	0.513509
Data479	-0.280355	0.430094	-0.108643	-0.627441	-0.539958	0.441488
Data480	-0.269368	0.422363	-0.12797	-0.664063	-0.569255	0.44515
Data481	-0.258382	0.399577	-0.142415	-0.692139	-0.599772	0.395304
Data482	-0.247396	0.37679	-0.157267	-0.693766	-0.628255	0.413411
Data483	-0.239665	0.35319	-0.163981	-0.684814	-0.637614	0.460815
Data484	-0.226847	0.332031	-0.17334	-0.676676	-0.620524	0.473022
Data485	-0.217896	0.3361	-0.197754	-0.673828	-0.589803	0.489299
Data486	-0.229085	0.351969	-0.226034	-0.684001	-0.56783	0.486857
Data487	-0.225627	0.358073	-0.25533	-0.686442	-0.546875	0.476888
Data488	-0.206909	0.344645	-0.257975	-0.686442	-0.520833	0.457967
Data489	-0.190226	0.336914	-0.252075	-0.693766	-0.484416	0.482585
Data490	-0.174561	0.32959	-0.253092	-0.710449	-0.440674	0.441488
Data491	-0.154012	0.314941	-0.264282	-0.723063	-0.419312	0.371704
Data492	-0.123291	0.314128	-0.281779	-0.735677	-0.396118	0.31311
Data493	-0.112712	0.30599	-0.29541	-0.749105	-0.387573	0.199788
Data494	-0.102132	0.27832	-0.307414	-0.758057	-0.411784	0.132243
Data495	-0.097656	0.264486	-0.326131	-0.772705	-0.433553	0.166626
Data496	-0.089518	0.259603	-0.35319	-0.771891	-0.444743	0.147095
Data497	-0.086466	0.255941	-0.371501	-0.773519	-0.451864	0.175985
Data498	-0.071615	0.252279	-0.391235	-0.791829	-0.453491	0.212809
Data499	-0.049032	0.243327	-0.409139	-0.802816	-0.443115	0.297038
Data500	-0.032959	0.222575	-0.402425	-0.816243	-0.427653	0.380859
Data501	-0.037028	0.211182	-0.390015	-0.817871	-0.417277	0.455322
Data502	-0.031738	0.199382	-0.388184	-0.812581	-0.414429	0.460815
Data503	-0.029093	0.191243	-0.40568	-0.81543	-0.420939	0.443726
Data504	-0.020142	0.176595	-0.426025	-0.812988	-0.441081	0.389608
Data505	-0.002238	0.16154	-0.428263	-0.811768	-0.473022	0.305379
Data506	0.030721	0.137939	-0.436198	-0.815023	-0.496623	0.227458
Data507	0.049642	0.105794	-0.460409	-0.81665	-0.498047	0.183309
Data508	0.052083	0.071615	-0.475057	-0.808105	-0.493978	0.230509
Data509	0.046387	0.031738	-0.480143	-0.803223	-0.497233	0.3125
Data510	0.05778	0.00651	-0.481567	-0.808105	-0.511271	0.380656
Data511	0.073649	0.007731	-0.47994	-0.819499	-0.501709	0.339559
Data512	0.105387	0.024821	-0.484823	-0.82194	-0.485229	0.269572
Data513	0.134684	0.029297	-0.485026	-0.830892	-0.473836	0.212199
Data514	0.154012	0.034587	-0.491536	-0.836182	-0.483602	0.144653
Data515	0.161743	0.039876	-0.503337	-0.836995	-0.50415	0.128174
Data516	0.149536	0.028483	-0.519816	-0.833333	-0.508016	0.091146
Data517	0.143433	0.006917	-0.524495	-0.826823	-0.501912	0.015666
Data518	0.13916	0.001221	-0.539551	-0.815837	-0.485433	-0.021973
Data519	0.151571	-0.0118	-0.543213	-0.820719	-0.473429	-0.016683
Data520	0.155843	-0.032959	-0.540568	-0.821126	-0.477498	0.04008
Data521	0.160726	-0.045166	-0.534668	-0.819499	-0.489299	0.090129
Data522	0.152181	-0.060628	-0.53894	-0.81543	-0.504354	0.095418
Data523	0.16276	-0.077311	-0.547892	-0.811768	-0.511271	0.109049
Data524	0.172119	-0.097249	-0.561727	-0.808919	-0.537109	0.055542
Data525	0.175171	-0.121663	-0.563965	-0.823568	-0.598348	-0.004069
Data526	0.177612	-0.142008	-0.559692	-0.83374	-0.664063	-0.049642
Data527	0.177409	-0.155843	-0.56071	-0.83252	-0.722249	-0.078735
Data528	0.186361	-0.164795	-0.550537	-0.840658	-0.767619	-0.109456
Data529	0.189006	-0.171712	-0.546672	-0.846761	-0.811564	-0.110677
Data530	0.19633	-0.175781	-0.548706	-0.85083	-0.850627	-0.191447
Data531	0.197957	-0.183919	-0.561523	-0.84554	-0.888468	-0.254313
Data532	0.201416	-0.203451	-0.582886	-0.843913	-0.906576	-0.277913
Data533	0.201619	-0.23112	-0.6132	-0.828044	-0.916748	-0.309855
Data534	0.222371	-0.256348	-0.657349	-0.812988	-0.910645	-0.274048
Data535	0.239461	-0.281169	-0.68278	-0.822754	-0.901489	-0.265503
Data536	0.241292	-0.297038	-0.692952	-0.847575	-0.897217	-0.281372
Data537	0.229696	-0.294596	-0.702718	-0.867513	-0.898641	-0.296021
Data538	0.224406	-0.288493	-0.709635	-0.886637	-0.896606	-0.266724
Data539	0.218709	-0.297445	-0.709635	-0.90332	-0.882365	-0.227458
Data540	0.224202	-0.303141	-0.717367	-0.910645	-0.886434	-0.183105
Data541	0.221151	-0.307617	-0.730184	-0.907389	-0.903117	-0.159098
Data542	0.229085	-0.310872	-0.753581	-0.906982	-0.917358	-0.19165
Data543	0.239665	-0.315755	-0.771484	-0.893962	-0.92509	-0.211589
Data544	0.246582	-0.337728	-0.787354	-0.883382	-0.922648	-0.213826
Data545	0.261841	-0.365804	-0.801799	-0.878499	-0.911865	-0.211792
Data546	0.268351	-0.38737	-0.806274	-0.876872	-0.882365	-0.193685
Data547	0.272013	-0.407715	-0.793457	-0.87443	-0.852661	-0.206502
Data548	0.27242	-0.425618	-0.783081	-0.870361	-0.823975	-0.26652
Data549	0.282593	-0.443115	-0.794474	-0.866292	-0.802409	-0.306396
Data550	0.284831	-0.461833	-0.796509	-0.864665	-0.792643	-0.34078
Data551	0.277913	-0.473226	-0.787964	-0.863444	-0.794271	-0.329183
Data552	0.264689	-0.493571	-0.773112	-0.867106	-0.80485	-0.24821
Data553	0.245361	-0.526937	-0.781657	-0.885417	-0.805868	-0.249227
Data554	0.238037	-0.556641	-0.806885	-0.891927	-0.801595	-0.233968
Data555	0.248006	-0.574544	-0.815837	-0.900879	-0.791829	-0.241292
Data556	0.249837	-0.598551	-0.801392	-0.900065	-0.776571	-0.232951
Data557	0.25472	-0.621338	-0.793457	-0.896403	-0.759277	-0.239461
Data558	0.261027	-0.644124	-0.78186	-0.895182	-0.747274	-0.252279
Data559	0.259806	-0.6604	-0.773722	-0.902507	-0.749512	-0.288493
Data560	0.256348	-0.685221	-0.764364	-0.901286	-0.745646	-0.317179
Data561	0.261841	-0.714518	-0.766398	-0.907389	-0.74117	-0.339355
Data562	0.26123	-0.745036	-0.769043	-0.9139	-0.728353	-0.374146
Data563	0.250448	-0.773926	-0.775757	-0.916341	-0.72286	-0.402425
Data564	0.251465	-0.804443	-0.781453	-0.918783	-0.75175	-0.426839
Data565	0.228678	-0.824788	-0.791423	-0.914307	-0.764974	-0.472616
Data566	0.213216	-0.841878	-0.815837	-0.910645	-0.775146	-0.489705
Data567	0.198975	-0.855713	-0.831502	-0.914714	-0.772909	-0.517782
Data568	0.204264	-0.869548	-0.83374	-0.918376	-0.752157	-0.524902
Data569	0.201213	-0.884603	-0.833333	-0.924479	-0.727743	-0.458171
Data570	0.194499	-0.908203	-0.836995	-0.92041	-0.70516	-0.451457
Data571	0.184123	-0.924479	-0.843302	-0.917562	-0.701701	-0.472209
Data572	0.167643	-0.941976	-0.853678	-0.922445	-0.707601	-0.526733
Data573	0.164388	-0.971273	-0.852051	-0.927327	-0.723877	-0.548096
Data574	0.16744	-1.006673	-0.833333	-0.935872	-0.735474	-0.556844
Data575	0.164388	-1.040853	-0.818075	-0.935059	-0.751139	-0.54423
Data576	0.167847	-1.052246	-0.801595	-0.922038	-0.753174	-0.51473
Data577	0.160116	-1.060384	-0.777384	-0.922445	-0.719401	-0.483195
Data578	0.143026	-1.068522	-0.761108	-0.912679	-0.674235	-0.466309
Data579	0.136719	-1.077067	-0.745036	-0.919596	-0.652466	-0.464478
Data580	0.131836	-1.09375	-0.722453	-0.928955	-0.647583	-0.463257
Data581	0.110067	-1.110026	-0.71167	-0.926514	-0.644124	-0.455933
Data582	0.089722	-1.131999	-0.723267	-0.906169	-0.640055	-0.445557
Data583	0.074463	-1.160889	-0.74707	-0.898031	-0.641479	-0.413615
Data584	0.05778	-1.174723	-0.746663	-0.891113	-0.651449	-0.347087
Data585	0.055949	-1.160075	-0.731201	-0.892741	-0.677083	-0.314738
Data586	0.056356	-1.156413	-0.71818	-0.887858	-0.702515	-0.3184
Data587	0.049438	-1.177165	-0.701497	-0.877279	-0.748698	-0.315959
Data588	0.039469	-1.204427	-0.674438	-0.847982	-0.794067	-0.322876
Data589	0.021362	-1.223958	-0.664469	-0.826823	-0.845744	-0.31779
Data590	0.006104	-1.247965	-0.651449	-0.823161	-0.867513	-0.368042
Data591	-0.00651	-1.278076	-0.625814	-0.830485	-0.874837	-0.440877
Data592	-0.015259	-1.295166	-0.60262	-0.823975	-0.881348	-0.485433
Data593	-0.025228	-1.317139	-0.59021	-0.819092	-0.881348	-0.540771
Data594	-0.041504	-1.345215	-0.588175	-0.811361	-0.876465	-0.496216
Data595	-0.054321	-1.362305	-0.589193	-0.802816	-0.885824	-0.465902
Data596	-0.067342	-1.372884	-0.606689	-0.806478	-0.906576	-0.47404
Data597	-0.084025	-1.380208	-0.623576	-0.802409	-0.931396	-0.444336
Data598	-0.09786	-1.387533	-0.634359	-0.811361	-0.946045	-0.501709
Data599	-0.116781	-1.393229	-0.640055	-0.826009	-0.949504	-0.536499
Data600	-0.13326	-1.396077	-0.637614	-0.836995	-0.944214	-0.542806
Data601	-0.160319	-1.392415	-0.633952	-0.826823	-0.93221	-0.527547
Data602	-0.180461	-1.396891	-0.628866	-0.816243	-0.935059	-0.513916
Data603	-0.200806	-1.410319	-0.627645	-0.811361	-0.940959	-0.464478
Data604	-0.217285	-1.43514	-0.628459	-0.823975	-0.94869	-0.415039
Data605	-0.21993	-1.458333	-0.635376	-0.819499	-0.957235	-0.390015
Data606	-0.213013	-1.479899	-0.640462	-0.821126	-0.951945	-0.354614
Data607	-0.217692	-1.496175	-0.621134	-0.802002	-0.90922	-0.351563
Data608	-0.218302	-1.509603	-0.595907	-0.804443	-0.853678	-0.381063
Data609	-0.221151	-1.518555	-0.582682	-0.826823	-0.808105	-0.390218
Data610	-0.224202	-1.516927	-0.575765	-0.839437	-0.770671	-0.402832
Data611	-0.213623	-1.50472	-0.581665	-0.845947	-0.751953	-0.438232
Data612	-0.206909	-1.502279	-0.587362	-0.83903	-0.753988	-0.404867
Data613	-0.209147	-1.508382	-0.582479	-0.835775	-0.751546	-0.38798
Data614	-0.236003	-1.530355	-0.570068	-0.830892	-0.744019	-0.414022
Data615	-0.262044	-1.556396	-0.570272	-0.817464	-0.747681	-0.403646
Data616	-0.270386	-1.56779	-0.572917	-0.809326	-0.739543	-0.426839
Data617	-0.264689	-1.575928	-0.575968	-0.812174	-0.732422	-0.484009
Data618	-0.268351	-1.588949	-0.57373	-0.828451	-0.729167	-0.511475
Data619	-0.271606	-1.602376	-0.552572	-0.846761	-0.727132	-0.574544
Data620	-0.274251	-1.601969	-0.524699	-0.864258	-0.719198	-0.562541
Data621	-0.26652	-1.601156	-0.505371	-0.872803	-0.70048	-0.524699
Data622	-0.2771	-1.589355	-0.484212	-0.849609	-0.665283	-0.494181
Data623	-0.275675	-1.570231	-0.467936	-0.828451	-0.620931	-0.444946
Data624	-0.275065	-1.556803	-0.454508	-0.797526	-0.587565	-0.427653
Data625	-0.265299	-1.554362	-0.452881	-0.784098	-0.564168	-0.416463
Data626	-0.253092	-1.538493	-0.452474	-0.764974	-0.542806	-0.412191
Data627	-0.252889	-1.522624	-0.447795	-0.75236	-0.534668	-0.406087
Data628	-0.247599	-1.52181	-0.442098	-0.751546	-0.527344	-0.409953
Data629	-0.235799	-1.531169	-0.436198	-0.755615	-0.522054	-0.400798
Data630	-0.227865	-1.566162	-0.430908	-0.760905	-0.508626	-0.372111
Data631	-0.23112	-1.591797	-0.421956	-0.774333	-0.489095	-0.362142
Data632	-0.255941	-1.612142	-0.407918	-0.804443	-0.489095	-0.376994
Data633	-0.272624	-1.62557	-0.383301	-0.822347	-0.496623	-0.429688
Data634	-0.279134	-1.63859	-0.357666	-0.836182	-0.513713	-0.466715
Data635	-0.284017	-1.641439	-0.33549	-0.824382	-0.518595	-0.510254
Data636	-0.285238	-1.641032	-0.325521	-0.812581	-0.526937	-0.513306
Data637	-0.282389	-1.647949	-0.312093	-0.827637	-0.54484	-0.549723
Data638	-0.279744	-1.652832	-0.293172	-0.840251	-0.543416	-0.545247
Data639	-0.268962	-1.648763	-0.277507	-0.83374	-0.539347	-0.516968
