# Supplementary material for: Integration of MRI and somatosensory evoked potentials facilitate diagnosis of spinal cord compression
Source: Sci Rep. 2023 May 15;13:7861. doi: 10.1038/s41598-023-34832-2 (PMC10185544; doi:10.1038/s41598-023-34832-2)
Supplement: Supplementary file 3 — Supplementary Information 3. [file 41598_2023_34832_MOESM3_ESM.zip › Preoperative SSEP data/spinal cord compression group/3663240_2/3663240_2_Rt Tibial SEP_Cz'-Fpz_201219_152935.csv]

Index	1	2	3	4	5	6
Name	Cz'-Fpz	Cz'-Fpz	Cz'-Fpz	Cz'-Fpz	Cz'-Fpz	Cz'-Fpz
Time	2.01805E+13	2.01805E+13	2.01805E+13	2.01805E+13	2.01805E+13	2.01805E+13
Highcut	500	500	500	500	500	500
Lowcut	10	10	10	10	10	10
Period	0.000156	0.000156	0.000156	0.000156	0.000156	0.000156
Averages	120	120	120	120	120	120
Int (mA)	27/26.5mA	27/26.9mA	27/26.5mA	27/26.9mA	27/26.9mA	27/26.5mA
Pulse Width (�gs)	200�s	200�s	200�s	200�s	200�s	200�s
Rep Rate (Hz)	3.11Hz	3.11Hz	3.11Hz	3.11Hz	3.11Hz	3.11Hz
Data0	-0.190023	0.584717	0.096639	0.071004	0.076497	1.800334
Data1	-0.088806	0.902913	1.243083	1.419474	0.990804	2.010701
Data2	1.16272	2.707316	4.194743	4.607747	4.465942	3.581543
Data3	2.412618	4.024658	1.677653	2.000936	3.586426	4.210409
Data4	-0.477702	0.562337	-1.519165	-1.359456	-0.383911	1.525472
Data5	-2.305094	-1.678467	-2.887573	-2.85258	-2.502848	-0.14384
Data6	-2.810262	-2.390544	-3.032227	-3.075358	-3.176676	-0.776164
Data7	-2.552999	-2.204386	-2.537842	-2.604777	-2.985636	-0.792033
Data8	-1.957703	-1.598104	-1.809692	-1.887614	-2.386271	-0.480957
Data9	-1.296794	-0.880534	-1.079305	-1.169027	-1.692301	-0.088094
Data10	-0.731608	-0.23173	-0.480957	-0.571899	-1.056519	0.217082
Data11	-0.313924	0.262858	-0.05839	-0.148722	-0.581868	0.459391
Data12	-0.04069	0.58492	0.204875	0.135498	-0.272827	0.603638
Data13	0.127563	0.761312	0.344238	0.28951	-0.091146	0.689087
Data14	0.220439	0.830892	0.392049	0.35319	-0.018717	0.747681
Data15	0.246887	0.830485	0.38269	0.350749	-0.020955	0.747274
Data16	0.221151	0.786133	0.344238	0.317586	-0.042928	0.738932
Data17	0.173238	0.730998	0.307617	0.270996	-0.072835	0.71106
Data18	0.122884	0.669352	0.273438	0.222982	-0.083822	0.640666
Data19	0.076904	0.623576	0.245565	0.184326	-0.089315	0.585327
Data20	0.043132	0.586141	0.225016	0.150146	-0.105184	0.550741
Data21	0.024618	0.559489	0.217896	0.132243	-0.09908	0.481974
Data22	0.027568	0.543009	0.228068	0.120646	-0.100708	0.448608
Data23	0.024211	0.540365	0.238851	0.112101	-0.089518	0.420329
Data24	0.011292	0.542806	0.234172	0.115153	-0.073039	0.417277
Data25	-0.01475	0.541178	0.226034	0.112508	-0.072632	0.452067
Data26	-0.04954	0.530599	0.223796	0.102539	-0.053914	0.487061
Data27	-0.079041	0.52124	0.221965	0.081787	-0.024007	0.506185
Data28	-0.096029	0.513102	0.215658	0.069987	-0.007731	0.494181
Data29	-0.107829	0.49825	0.212809	0.065918	-0.008138	0.46936
Data30	-0.117086	0.475667	0.196737	0.063273	-0.010986	0.457153
Data31	-0.126648	0.456136	0.187988	0.060628	-0.0177	0.45695
Data32	-0.125936	0.443726	0.172119	0.050049	-0.044963	0.415853
Data33	-0.122274	0.456543	0.162557	0.032756	-0.086873	0.366007
Data34	-0.116882	0.461833	0.175985	0.016073	-0.126546	0.334473
Data35	-0.107524	0.458781	0.195923	0.013835	-0.157064	0.302734
Data36	-0.098979	0.457764	0.204264	0.023804	-0.184937	0.300496
Data37	-0.083822	0.46285	0.199788	0.023804	-0.222575	0.295207
Data38	-0.085958	0.440877	0.194906	0.013428	-0.236816	0.28951
Data39	-0.103251	0.411784	0.198568	0.005697	-0.228475	0.2889
Data40	-0.122172	0.383504	0.205688	-0.00529	-0.219523	0.280151
Data41	-0.140788	0.364583	0.201009	-0.019124	-0.225423	0.246989
Data42	-0.149129	0.351766	0.202637	-0.027059	-0.234782	0.227254
Data43	-0.15625	0.340576	0.210775	-0.018107	-0.250448	0.171916
Data44	-0.1533	0.337321	0.219523	-0.016683	-0.26652	0.102539
Data45	-0.142415	0.337931	0.233765	-0.019124	-0.296021	0.06429
Data46	-0.128072	0.329997	0.242716	-0.031331	-0.326945	0.013631
Data47	-0.109151	0.316366	0.248617	-0.033162	-0.343424	0.0236
Data48	-0.10142	0.311686	0.251668	-0.035604	-0.355225	0.049642
Data49	-0.096537	0.310872	0.268962	-0.042318	-0.352987	0.072225
Data50	-0.112406	0.298869	0.2948	-0.048625	-0.347493	0.093384
Data51	-0.132039	0.270589	0.307617	-0.063883	-0.335897	0.094198
Data52	-0.137939	0.24821	0.315552	-0.061849	-0.314331	0.076294
Data53	-0.151774	0.220337	0.327352	-0.055745	-0.291951	0.072632
Data54	-0.1592	0.195313	0.346883	-0.048421	-0.275675	0.032349
Data55	-0.185242	0.170898	0.357259	-0.050252	-0.272217	-0.026855
Data56	-0.218302	0.154215	0.372518	-0.054728	-0.276489	-0.043538
Data57	-0.253398	0.137939	0.391439	-0.056966	-0.262858	-0.063883
Data58	-0.2889	0.135498	0.399984	-0.053711	-0.253092	-0.042521
Data59	-0.301921	0.136108	0.402222	-0.066325	-0.231323	-0.008952
Data60	-0.296631	0.120443	0.411377	-0.073446	-0.222982	0.049235
Data61	-0.287781	0.100505	0.417074	-0.091756	-0.209351	0.093384
Data62	-0.283203	0.08138	0.431315	-0.106608	-0.19633	0.093994
Data63	-0.266317	0.068156	0.447184	-0.121867	-0.184733	0.064697
Data64	-0.253398	0.066325	0.453084	-0.11556	-0.174967	0.073446
Data65	-0.247599	0.052287	0.448405	-0.096842	-0.161133	0.073242
Data66	-0.244548	0.029093	0.424194	-0.078939	-0.169067	0.036825
Data67	-0.256348	0.0177	0.408732	-0.077311	-0.206909	-0.003662
Data68	-0.279948	0.009766	0.410563	-0.07487	-0.263672	-0.026245
Data69	-0.2948	0.007121	0.424601	-0.06897	-0.310872	-0.004272
Data70	-0.287577	0.009155	0.439657	-0.06958	-0.368652	0.016683
Data71	-0.284729	0.010376	0.455322	-0.067342	-0.401408	0.008138
Data72	-0.284729	0.008341	0.443726	-0.055949	-0.415243	0.0059
Data73	-0.294596	-0.011393	0.43925	-0.045573	-0.41036	-0.0354
Data74	-0.315755	-0.040487	0.444743	-0.044352	-0.397339	-0.081991
Data75	-0.337931	-0.067749	0.44047	-0.032756	-0.38859	-0.116984
Data76	-0.357971	-0.089315	0.430298	-0.023804	-0.402629	-0.127563
Data77	-0.380554	-0.118408	0.425212	-0.018311	-0.413615	-0.163167
Data78	-0.389201	-0.138753	0.422363	-0.019531	-0.431519	-0.20813
Data79	-0.376994	-0.148519	0.427043	-0.015055	-0.432129	-0.263265
Data80	-0.355225	-0.168457	0.43396	-0.0177	-0.427043	-0.279541
Data81	-0.335592	-0.176799	0.455322	-0.029297	-0.434367	-0.281576
Data82	-0.324504	-0.191447	0.463867	-0.036621	-0.458374	-0.269979
Data83	-0.320333	-0.204875	0.453084	-0.035197	-0.490723	-0.243123
Data84	-0.326945	-0.214233	0.436198	-0.0413	-0.496623	-0.244548
Data85	-0.344747	-0.23112	0.417887	-0.049642	-0.485229	-0.268962
Data86	-0.361532	-0.249227	0.412191	-0.059408	-0.461426	-0.277507
Data87	-0.386861	-0.254924	0.390218	-0.080363	-0.425618	-0.239868
Data88	-0.412394	-0.259399	0.37557	-0.092977	-0.408122	-0.247192
Data89	-0.424398	-0.262655	0.380452	-0.096436	-0.382894	-0.273234
Data90	-0.433451	-0.268758	0.383911	-0.101929	-0.327759	-0.317993
Data91	-0.43335	-0.279744	0.389608	-0.108846	-0.292358	-0.330811
Data92	-0.429993	-0.297648	0.396118	-0.106405	-0.258382	-0.3302
Data93	-0.419515	-0.306396	0.415853	-0.098063	-0.24353	-0.351563
Data94	-0.407003	-0.320435	0.429891	-0.079346	-0.251872	-0.360107
Data95	-0.38859	-0.328369	0.425822	-0.066732	-0.265096	-0.368449
Data96	-0.392253	-0.332438	0.421346	-0.048014	-0.275269	-0.393677
Data97	-0.398865	-0.340169	0.428263	-0.054728	-0.266724	-0.41687
Data98	-0.410767	-0.349528	0.435588	-0.045369	-0.262451	-0.385539
Data99	-0.423482	-0.346069	0.437215	-0.029093	-0.258382	-0.39978
Data100	-0.434774	-0.346273	0.430705	-0.009155	-0.239665	-0.453288
Data101	-0.426331	-0.349731	0.427043	0.018311	-0.230713	-0.503743
Data102	-0.409342	-0.352783	0.439046	0.038045	-0.238241	-0.54362
Data103	-0.420634	-0.361735	0.440063	0.048014	-0.24353	-0.541178
Data104	-0.438232	-0.374349	0.424805	0.069784	-0.257568	-0.522868
Data105	-0.441793	-0.381266	0.408325	0.07487	-0.258993	-0.479533
Data106	-0.426941	-0.379435	0.39917	0.078735	-0.260213	-0.442708
Data107	-0.417887	-0.377197	0.383911	0.073039	-0.250651	-0.426432
Data108	-0.397441	-0.370687	0.377197	0.071004	-0.262451	-0.43335
Data109	-0.372925	-0.365194	0.385132	0.078328	-0.278727	-0.416463
Data110	-0.355225	-0.369059	0.395508	0.091349	-0.297038	-0.449015
Data111	-0.335286	-0.360718	0.401408	0.110067	-0.320231	-0.497843
Data112	-0.325216	-0.360311	0.409546	0.119019	-0.358887	-0.503133
Data113	-0.321045	-0.367839	0.418091	0.123494	-0.374146	-0.519002
Data114	-0.303243	-0.37618	0.429688	0.123901	-0.374959	-0.505778
Data115	-0.284627	-0.390422	0.418294	0.127157	-0.37089	-0.514119
Data116	-0.276082	-0.401001	0.400594	0.131226	-0.37028	-0.497233
Data117	-0.282186	-0.413005	0.399984	0.134277	-0.349325	-0.460612
Data118	-0.284627	-0.417277	0.410767	0.136108	-0.308838	-0.459188
Data119	-0.280965	-0.412598	0.423584	0.130819	-0.284424	-0.482992
Data120	-0.253398	-0.40568	0.447184	0.138346	-0.267944	-0.473022
Data121	-0.216166	-0.395101	0.460409	0.146077	-0.257161	-0.493164
Data122	-0.199483	-0.378215	0.460409	0.157471	-0.251465	-0.53833
Data123	-0.196431	-0.346273	0.450643	0.160726	-0.244751	-0.559692
Data124	-0.198059	-0.324097	0.443319	0.170492	-0.247803	-0.575968
Data125	-0.203044	-0.325521	0.419312	0.169678	-0.263265	-0.551758
Data126	-0.201721	-0.33549	0.408732	0.175171	-0.267944	-0.535075
Data127	-0.202637	-0.344442	0.406087	0.165609	-0.276896	-0.527547
Data128	-0.190735	-0.354004	0.418905	0.163371	-0.292155	-0.493774
Data129	-0.16744	-0.369466	0.429891	0.15625	-0.295614	-0.462646
Data130	-0.151774	-0.377808	0.43457	0.148112	-0.28951	-0.445353
Data131	-0.148315	-0.371501	0.429891	0.140584	-0.269165	-0.423381
Data132	-0.149638	-0.371908	0.422974	0.132039	-0.24882	-0.430705
Data133	-0.149333	-0.363363	0.423787	0.145467	-0.240479	-0.489095
Data134	-0.159505	-0.356445	0.419108	0.164388	-0.243327	-0.499878
Data135	-0.163981	-0.337118	0.415853	0.180054	-0.250041	-0.525513
Data136	-0.171712	-0.335083	0.413005	0.199178	-0.237427	-0.52592
Data137	-0.170492	-0.328369	0.407715	0.223389	-0.224202	-0.495605
Data138	-0.15981	-0.334269	0.40446	0.231323	-0.220744	-0.459188
Data139	-0.137329	-0.343221	0.39917	0.22644	-0.213826	-0.415446
Data140	-0.097249	-0.338745	0.376994	0.23234	-0.212809	-0.394287
Data141	-0.057068	-0.332235	0.359904	0.245158	-0.225423	-0.413411
Data142	-0.042521	-0.320028	0.343831	0.244751	-0.232137	-0.43335
Data143	-0.04008	-0.296631	0.345256	0.238444	-0.234782	-0.455933
Data144	-0.055745	-0.277913	0.338135	0.227051	-0.246989	-0.534668
Data145	-0.051982	-0.259399	0.321859	0.224609	-0.257975	-0.574748
Data146	-0.04069	-0.253499	0.296631	0.251261	-0.267944	-0.599976
Data147	-0.036519	-0.259806	0.278727	0.2771	-0.273438	-0.606893
Data148	-0.032756	-0.266317	0.256348	0.280762	-0.261637	-0.571493
Data149	-0.021769	-0.264893	0.244548	0.281169	-0.242716	-0.544434
Data150	0.000814	-0.256348	0.238241	0.287272	-0.239258	-0.515137
Data151	0.008341	-0.250244	0.23763	0.278727	-0.240072	-0.49703
Data152	0.01943	-0.246582	0.250448	0.261027	-0.241699	-0.499471
Data153	0.037638	-0.243937	0.260213	0.244954	-0.247803	-0.508626
Data154	0.062968	-0.232747	0.264079	0.249023	-0.252889	-0.501709
Data155	0.097758	-0.22054	0.262248	0.255534	-0.25472	-0.541585
Data156	0.119934	-0.204061	0.248006	0.262451	-0.250854	-0.573324
Data157	0.132853	-0.206299	0.222371	0.256551	-0.263875	-0.594076
Data158	0.142415	-0.215454	0.194702	0.2712	-0.269979	-0.629272
Data159	0.164388	-0.218099	0.17395	0.290324	-0.274251	-0.625203
Data160	0.175273	-0.228271	0.158081	0.30131	-0.268148	-0.605876
Data161	0.189311	-0.229492	0.139771	0.294393	-0.237427	-0.57251
Data162	0.209452	-0.221151	0.130412	0.277913	-0.212809	-0.545654
Data163	0.215352	-0.20284	0.13387	0.278117	-0.215658	-0.556234
Data164	0.19928	-0.198771	0.137329	0.281576	-0.234375	-0.569051
Data165	0.185038	-0.195313	0.14506	0.290731	-0.256958	-0.535889
Data166	0.187174	-0.200602	0.151774	0.293783	-0.279948	-0.545451
Data167	0.20579	-0.206095	0.149536	0.278931	-0.284627	-0.569051
Data168	0.21698	-0.213826	0.158081	0.272013	-0.266724	-0.584717
Data169	0.228577	-0.207113	0.165202	0.27771	-0.248413	-0.564372
Data170	0.236206	-0.192464	0.154215	0.288086	-0.22522	-0.533854
Data171	0.246073	-0.186768	0.132446	0.287069	-0.195923	-0.517985
Data172	0.26062	-0.187581	0.106812	0.273641	-0.195516	-0.534668
Data173	0.262553	-0.168864	0.079142	0.249634	-0.189616	-0.53833
Data174	0.246785	-0.154622	0.052897	0.222778	-0.171916	-0.527751
Data175	0.252075	-0.136922	0.034383	0.205078	-0.161743	-0.529989
Data176	0.253601	-0.125529	0.01241	0.196737	-0.167236	-0.524292
Data177	0.27476	-0.116781	-0.011597	0.204875	-0.180461	-0.533244
Data178	0.296529	-0.10437	-0.020142	0.217692	-0.190023	-0.527751
Data179	0.322774	-0.100911	-0.02828	0.235189	-0.195719	-0.536092
Data180	0.35024	-0.109863	-0.056356	0.249023	-0.214844	-0.526326
Data181	0.360921	-0.100911	-0.090942	0.255737	-0.215658	-0.524495
Data182	0.380351	-0.079346	-0.114136	0.255941	-0.205078	-0.535889
Data183	0.395101	-0.073039	-0.133057	0.258179	-0.195109	-0.55013
Data184	0.417684	-0.06429	-0.149333	0.262044	-0.174357	-0.560913
Data185	0.436605	-0.045776	-0.152384	0.258789	-0.171916	-0.586548
Data186	0.453389	-0.047607	-0.14974	0.252889	-0.182902	-0.61381
Data187	0.472514	-0.050252	-0.154215	0.238241	-0.191243	-0.614014
Data188	0.490214	-0.04598	-0.14974	0.245768	-0.217896	-0.599569
Data189	0.508321	-0.041097	-0.139974	0.263875	-0.253499	-0.577189
Data190	0.525208	-0.038045	-0.139567	0.252889	-0.291748	-0.582682
Data191	0.535075	-0.0354	-0.150553	0.231323	-0.322876	-0.595907
Data192	0.540873	-0.038859	-0.166423	0.221151	-0.333659	-0.582682
Data193	0.547892	-0.038656	-0.17863	0.206299	-0.335286	-0.572713
Data194	0.557861	-0.037842	-0.174154	0.193075	-0.320231	-0.570068
Data195	0.563456	-0.0354	-0.174154	0.182088	-0.282593	-0.557454
Data196	0.552266	-0.031128	-0.182088	0.163371	-0.253296	-0.565999
Data197	0.562032	-0.027669	-0.18575	0.161743	-0.222168	-0.597738
Data198	0.584819	-0.01119	-0.186157	0.180461	-0.201823	-0.594889
Data199	0.594279	0.007528	-0.19165	0.187581	-0.187378	-0.588175
Data200	0.592855	0.010173	-0.189819	0.187378	-0.177002	-0.560506
Data201	0.590108	0.003866	-0.175171	0.192261	-0.16215	-0.566203
Data202	0.593363	0.004476	-0.167236	0.183105	-0.148926	-0.57902
Data203	0.597636	0.019938	-0.157267	0.185547	-0.136515	-0.571493
Data204	0.611267	0.043132	-0.145671	0.19043	-0.109253	-0.536499
Data205	0.628459	0.074463	-0.117798	0.189006	-0.078939	-0.509644
Data206	0.649109	0.089518	-0.092163	0.19694	-0.033569	-0.47404
Data207	0.690511	0.109863	-0.07019	0.213826	0.0177	-0.444946
Data208	0.725911	0.134277	-0.064087	0.227865	0.056356	-0.417074
Data209	0.758464	0.159302	-0.051676	0.241496	0.107015	-0.359904
Data210	0.796916	0.188192	-0.026652	0.266724	0.158081	-0.283
Data211	0.84788	0.224406	-0.000814	0.314941	0.202637	-0.232544
Data212	0.899963	0.279134	0.019735	0.356852	0.243123	-0.223796
Data213	0.95459	0.332438	0.038249	0.41626	0.287882	-0.219523
Data214	1.010539	0.376994	0.074259	0.470378	0.339355	-0.171509
Data215	1.063436	0.424398	0.122681	0.527751	0.396322	-0.119629
Data216	1.140747	0.48645	0.158081	0.594889	0.452881	-0.107015
Data217	1.213175	0.56661	0.200195	0.663656	0.490316	-0.085653
Data218	1.284485	0.637207	0.244344	0.726725	0.52653	-0.074056
Data219	1.36322	0.702108	0.305583	0.785929	0.561117	-0.067546
Data220	1.431173	0.764567	0.36377	0.851847	0.597534	-0.033162
Data221	1.501465	0.820923	0.417684	0.912476	0.655314	0.009359
Data222	1.571859	0.878296	0.455119	0.966593	0.725708	0.063883
Data223	1.643677	0.934448	0.481974	0.999756	0.794271	0.119832
Data224	1.691386	0.982666	0.524699	1.034546	0.864665	0.147502
Data225	1.722921	1.031291	0.576986	1.063843	0.926717	0.194702
Data226	1.772461	1.073812	0.632731	1.093953	0.956624	0.247599
Data227	1.819458	1.115316	0.682576	1.137085	0.975545	0.284424
Data228	1.852926	1.142782	0.727743	1.182658	0.991821	0.307821
Data229	1.880391	1.166382	0.772095	1.223755	1.000163	0.307617
Data230	1.895752	1.201579	0.812988	1.256714	1.006877	0.279541
Data231	1.908875	1.247355	0.851644	1.285807	1.019694	0.287882
Data232	1.920064	1.286825	0.878092	1.314901	1.04187	0.307414
Data233	1.927592	1.312866	0.899455	1.322428	1.054688	0.313924
Data234	1.928202	1.318156	0.909424	1.326701	1.08846	0.334269
Data235	1.923828	1.315918	0.921834	1.320801	1.152547	0.341797
Data236	1.904297	1.307576	0.940348	1.298014	1.201579	0.374146
Data237	1.875814	1.29008	0.951945	1.286418	1.22172	0.404053
Data238	1.837056	1.270549	0.942586	1.282145	1.222738	0.430908
Data239	1.810404	1.256917	0.946655	1.296794	1.197103	0.448608
Data240	1.794027	1.2618	0.946248	1.309204	1.168416	0.461222
Data241	1.769104	1.256307	0.933431	1.311239	1.124878	0.423991
Data242	1.74174	1.2323	0.918986	1.292114	1.081543	0.384725
Data243	1.715393	1.203003	0.898031	1.276652	1.028646	0.351969
Data244	1.687826	1.158854	0.864054	1.259359	0.990601	0.310872
Data245	1.655273	1.101074	0.828247	1.241252	0.960286	0.317586
Data246	1.621501	1.045125	0.788371	1.215617	0.928955	0.337931
Data247	1.591492	0.986125	0.735474	1.185099	0.890299	0.342814
Data248	1.566264	0.926107	0.68278	1.14563	0.83903	0.331624
Data249	1.529948	0.871785	0.639242	1.089884	0.772502	0.279134
Data250	1.480001	0.823568	0.597534	1.032715	0.680339	0.210164
Data251	1.422323	0.769653	0.558065	0.97758	0.588786	0.168254
Data252	1.360067	0.697021	0.535685	0.933228	0.526326	0.10437
Data253	1.28835	0.621948	0.509644	0.888062	0.449626	0.030924
Data254	1.20931	0.545247	0.473633	0.849202	0.360718	-0.021159
Data255	1.124064	0.478719	0.419312	0.804647	0.270182	-0.085042
Data256	1.044108	0.414632	0.36438	0.758464	0.193075	-0.110067
Data257	0.958252	0.349935	0.31189	0.718994	0.125936	-0.126953
Data258	0.891418	0.296631	0.258993	0.690715	0.054728	-0.151367
Data259	0.838623	0.240275	0.200602	0.659587	-0.0177	-0.176799
Data260	0.779521	0.159709	0.147502	0.618083	-0.082194	-0.227661
Data261	0.705363	0.084432	0.082194	0.576579	-0.136108	-0.302531
Data262	0.63446	0.001221	0.024007	0.531006	-0.19633	-0.337728
Data263	0.574951	-0.074666	-0.021362	0.467936	-0.272624	-0.374349
Data264	0.513916	-0.147705	-0.068563	0.402629	-0.386759	-0.450439
Data265	0.455119	-0.20813	-0.098674	0.344442	-0.480143	-0.501302
Data266	0.389099	-0.256551	-0.117188	0.278727	-0.537516	-0.528158
Data267	0.316976	-0.312907	-0.145671	0.222371	-0.564372	-0.531616
Data268	0.24292	-0.37028	-0.18575	0.163167	-0.601196	-0.52002
Data269	0.171814	-0.436198	-0.243734	0.077108	-0.634155	-0.535889
Data270	0.106099	-0.507609	-0.314331	0.003459	-0.643717	-0.527751
Data271	0.048014	-0.570679	-0.380452	-0.035197	-0.664063	-0.539347
Data272	-0.033875	-0.63741	-0.448201	-0.075277	-0.693156	-0.56722
Data273	-0.126343	-0.695394	-0.506999	-0.124308	-0.717163	-0.575968
Data274	-0.209656	-0.763957	-0.562134	-0.18514	-0.756836	-0.583903
Data275	-0.267232	-0.820109	-0.597331	-0.249837	-0.791829	-0.641479
Data276	-0.307007	-0.864258	-0.636393	-0.315552	-0.821737	-0.689087
Data277	-0.339762	-0.91512	-0.681356	-0.371501	-0.880127	-0.736898
Data278	-0.366109	-0.965169	-0.725708	-0.397746	-0.93811	-0.761312
Data279	-0.400492	-1.002197	-0.755412	-0.409139	-0.977987	-0.770874
Data280	-0.434774	-1.037191	-0.792236	-0.431519	-0.99589	-0.777791
Data281	-0.465291	-1.072184	-0.818888	-0.45756	-1.019694	-0.766398
Data282	-0.489705	-1.104126	-0.83842	-0.492757	-1.063843	-0.77474
Data283	-0.518188	-1.135661	-0.862834	-0.528564	-1.121419	-0.807292
Data284	-0.555115	-1.163127	-0.886841	-0.549316	-1.184896	-0.849202
Data285	-0.603129	-1.177165	-0.9257	-0.56071	-1.246541	-0.875651
Data286	-0.65918	-1.207886	-0.982056	-0.581258	-1.293538	-0.915934
Data287	-0.695597	-1.237996	-1.010742	-0.612386	-1.335856	-0.968018
Data288	-0.72703	-1.259155	-1.032511	-0.65389	-1.374919	-1.014404
Data289	-0.749715	-1.272786	-1.041463	-0.695597	-1.400757	-1.027222
Data290	-0.769043	-1.286011	-1.037191	-0.71757	-1.412557	-1.030273
Data291	-0.777283	-1.301676	-1.038615	-0.738118	-1.416626	-1.043905
Data292	-0.783386	-1.314087	-1.044515	-0.746867	-1.430461	-1.02478
Data293	-0.782572	-1.323242	-1.043294	-0.753581	-1.428833	-1.024373
Data294	-0.796305	-1.346639	-1.025798	-0.756632	-1.444906	-1.060384
Data295	-0.807699	-1.395671	-1.001587	-0.755819	-1.457926	-1.077881
Data296	-0.814311	-1.422323	-0.975749	-0.762939	-1.450195	-1.076253
Data297	-0.817769	-1.431071	-0.96578	-0.776571	-1.440633	-1.072184
Data298	-0.822856	-1.439006	-0.977783	-0.784912	-1.427002	-1.093953
Data299	-0.823669	-1.448568	-0.983683	-0.791423	-1.403402	-1.086019
Data300	-0.832723	-1.444295	-0.976156	-0.801188	-1.386108	-1.058757
Data301	-0.855509	-1.443075	-0.9552	-0.809937	-1.358032	-1.033529
Data302	-0.880229	-1.45223	-0.932414	-0.818888	-1.32609	-1.026408
Data303	-0.881449	-1.470133	-0.909831	-0.814412	-1.294556	-1.02946
Data304	-0.870768	-1.474813	-0.882975	-0.809733	-1.26119	-1.051839
Data305	-0.863241	-1.47644	-0.857951	-0.817871	-1.22111	-1.086833
Data306	-0.855916	-1.476847	-0.844523	-0.828857	-1.174927	-1.096395
Data307	-0.850321	-1.470133	-0.82255	-0.841064	-1.151326	-1.118978
Data308	-0.846049	-1.448771	-0.790405	-0.853475	-1.143799	-1.090495
Data309	-0.846456	-1.42395	-0.767415	-0.846761	-1.13383	-1.057129
Data310	-0.843302	-1.388957	-0.75175	-0.829671	-1.125285	-1.026815
Data311	-0.853984	-1.349894	-0.73466	-0.807088	-1.11735	-0.979411
Data312	-0.859884	-1.338501	-0.709432	-0.803223	-1.105957	-0.937093
Data313	-0.870361	-1.327108	-0.669352	-0.806071	-1.097005	-0.910034
Data314	-0.874227	-1.31958	-0.637207	-0.79834	-1.086629	-0.876465
Data315	-0.872803	-1.299845	-0.616862	-0.777995	-1.069946	-0.83903
Data316	-0.862122	-1.273397	-0.599569	-0.746867	-1.049398	-0.835571
Data317	-0.849609	-1.252848	-0.570068	-0.691935	-1.026408	-0.843506
Data318	-0.83018	-1.245728	-0.545247	-0.650228	-1.010946	-0.859172
Data319	-0.808614	-1.239827	-0.515747	-0.632121	-0.992432	-0.85734
Data320	-0.785726	-1.217244	-0.497843	-0.621745	-0.964559	-0.826416
Data321	-0.763957	-1.19873	-0.483195	-0.605469	-0.918783	-0.813395
Data322	-0.736491	-1.170044	-0.443115	-0.593872	-0.870361	-0.793457
Data323	-0.700785	-1.135254	-0.409953	-0.582479	-0.836792	-0.777384
Data324	-0.668742	-1.119181	-0.378418	-0.577596	-0.832926	-0.783895
Data325	-0.65094	-1.107788	-0.349121	-0.560099	-0.828857	-0.781047
Data326	-0.634766	-1.097412	-0.320638	-0.535482	-0.822754	-0.738322
Data327	-0.621847	-1.082764	-0.286662	-0.508626	-0.830078	-0.735474
Data328	-0.600789	-1.073201	-0.243734	-0.485026	-0.820719	-0.733032
Data329	-0.576782	-1.043091	-0.194092	-0.477091	-0.777995	-0.741781
Data330	-0.556946	-0.990804	-0.153198	-0.467529	-0.705566	-0.751953
Data331	-0.544739	-0.953979	-0.123494	-0.458577	-0.623372	-0.727539
Data332	-0.543416	-0.917358	-0.091146	-0.43925	-0.550334	-0.708822
Data333	-0.523071	-0.886027	-0.064901	-0.438639	-0.513509	-0.664876
Data334	-0.511475	-0.851034	-0.032959	-0.44047	-0.496216	-0.643107
Data335	-0.490519	-0.804443	0.002645	-0.432739	-0.484619	-0.663249
Data336	-0.470479	-0.757243	0.044149	-0.413615	-0.463664	-0.67627
Data337	-0.445862	-0.716349	0.089315	-0.389404	-0.434367	-0.639445
Data338	-0.428975	-0.697835	0.115763	-0.36438	-0.413208	-0.634155
Data339	-0.428772	-0.66569	0.142619	-0.351359	-0.378418	-0.622559
Data340	-0.420837	-0.622559	0.174154	-0.346069	-0.320435	-0.578003
Data341	-0.398356	-0.585327	0.207723	-0.339762	-0.253499	-0.550741
Data342	-0.360413	-0.543416	0.254313	-0.334066	-0.194702	-0.510254
Data343	-0.341797	-0.499064	0.299683	-0.342611	-0.140381	-0.480347
Data344	-0.319519	-0.47465	0.343831	-0.355021	-0.083415	-0.445353
Data345	-0.310262	-0.443522	0.393066	-0.349731	-0.051473	-0.384725
Data346	-0.309753	-0.407715	0.450439	-0.338542	-0.054932	-0.351359
Data347	-0.306193	-0.383911	0.505575	-0.318807	-0.054932	-0.340169
Data348	-0.297953	-0.366618	0.530599	-0.289307	-0.060018	-0.286458
Data349	-0.283915	-0.336914	0.544027	-0.264079	-0.064901	-0.279134
Data350	-0.274048	-0.304159	0.553792	-0.227051	-0.055745	-0.299276
Data351	-0.26357	-0.267334	0.577393	-0.189006	-0.037231	-0.325317
Data352	-0.262248	-0.242716	0.598755	-0.16215	-0.030924	-0.329183
Data353	-0.249939	-0.240885	0.614014	-0.145467	-0.000203	-0.304362
Data354	-0.221965	-0.235596	0.641276	-0.130819	0.047811	-0.306193
Data355	-0.185242	-0.223185	0.674235	-0.126139	0.078939	-0.332845
Data356	-0.160828	-0.199992	0.698242	-0.120646	0.106608	-0.327148
Data357	-0.145365	-0.179647	0.719808	-0.113932	0.144857	-0.318807
Data358	-0.121562	-0.151978	0.726522	-0.108846	0.169271	-0.329183
Data359	-0.098267	-0.127563	0.744629	-0.095825	0.192464	-0.309041
Data360	-0.075887	-0.111287	0.774943	-0.080566	0.203654	-0.286255
Data361	-0.058085	-0.074259	0.797526	-0.078125	0.217489	-0.288493
Data362	-0.045776	-0.030721	0.820719	-0.077515	0.228068	-0.303752
Data363	-0.029704	0.004069	0.84554	-0.061849	0.245361	-0.301107
Data364	0.004272	0.038249	0.866292	-0.03418	0.277913	-0.256348
Data365	0.037028	0.067749	0.882365	-0.016683	0.295003	-0.207723
Data366	0.054525	0.087687	0.901693	-0.001221	0.309245	-0.190023
Data367	0.06958	0.105998	0.927124	0.019328	0.339559	-0.183919
Data368	0.069682	0.12146	0.946452	0.036418	0.38208	-0.177612
Data369	0.071208	0.13265	0.95988	0.047201	0.419312	-0.175985
Data370	0.071411	0.138143	0.9729	0.049032	0.457967	-0.140788
Data371	0.071716	0.144043	0.983887	0.055339	0.479329	-0.105591
Data372	0.104167	0.154826	0.988159	0.047811	0.473836	-0.077922
Data373	0.142314	0.174764	0.987752	0.053914	0.452271	-0.06897
Data374	0.168152	0.205485	0.995687	0.066935	0.434367	-0.057983
Data375	0.179443	0.243734	1.00769	0.059204	0.42745	-0.019124
Data376	0.183105	0.28361	1.024577	0.062256	0.434977	0.024821
Data377	0.176188	0.307007	1.037801	0.073649	0.451253	0.021566
Data378	0.170593	0.318604	1.063639	0.086466	0.472005	0.017904
Data379	0.169067	0.32959	1.078084	0.095215	0.495605	0.008748
Data380	0.171	0.338542	1.087443	0.100911	0.518188	-0.02238
Data381	0.171204	0.338338	1.091715	0.102336	0.544027	-0.024414
Data382	0.173136	0.338542	1.088867	0.089518	0.570882	0.001628
Data383	0.181885	0.342814	1.105957	0.072021	0.579834	0.002645
Data384	0.191142	0.336507	1.143188	0.058187	0.591024	-0.009155
Data385	0.208028	0.323486	1.168823	0.053711	0.601196	-0.018514
Data386	0.226746	0.318197	1.201172	0.06897	0.621745	0.002238
Data387	0.244954	0.33549	1.22172	0.081177	0.654297	0.033569
Data388	0.253499	0.365397	1.241455	0.103353	0.674642	0.044149
Data389	0.250041	0.395711	1.247355	0.134277	0.691732	0.073039
Data390	0.244039	0.432536	1.248169	0.174967	0.699056	0.096842
Data391	0.235494	0.469971	1.230672	0.194499	0.717977	0.109863
Data392	0.250041	0.493164	1.212769	0.190226	0.761922	0.11027
Data393	0.266927	0.506185	1.201172	0.193075	0.800781	0.12146
Data394	0.280151	0.50293	1.180623	0.202637	0.820109	0.110474
Data395	0.295614	0.503337	1.156413	0.217285	0.828654	0.083008
Data396	0.314229	0.506795	1.134847	0.246582	0.831299	0.045369
Data397	0.333049	0.516764	1.119385	0.274862	0.834961	0.051676
Data398	0.343628	0.539347	1.105754	0.279948	0.834351	0.087077
Data399	0.348918	0.560303	1.090495	0.277507	0.820516	0.093384
Data400	0.349223	0.570068	1.08846	0.284424	0.80485	0.095215
Data401	0.349731	0.560506	1.092936	0.284831	0.79366	0.092977
Data402	0.35085	0.551351	1.105754	0.277507	0.791626	0.087891
Data403	0.362345	0.545654	1.110636	0.280558	0.784912	0.096029
Data404	0.378927	0.56661	1.109212	0.287272	0.763957	0.122477
Data405	0.39622	0.584513	1.105143	0.298462	0.775553	0.121663
Data406	0.427144	0.592651	1.09314	0.312093	0.784709	0.117188
Data407	0.429891	0.602824	1.079508	0.314941	0.798543	0.099487
Data408	0.424906	0.607707	1.069132	0.320435	0.822957	0.113322
Data409	0.420227	0.610148	1.052246	0.31901	0.858968	0.14384
Data410	0.431315	0.605062	1.039022	0.308634	0.901693	0.153605
Data411	0.414836	0.590007	1.028035	0.300496	0.911051	0.15035
Data412	0.394084	0.582072	1.016642	0.298869	0.910034	0.159505
Data413	0.392558	0.589803	1.008911	0.308024	0.898844	0.164998
Data414	0.410665	0.6014	0.998128	0.316772	0.902507	0.180664
Data415	0.432943	0.600993	0.995687	0.324504	0.9139	0.229696
Data416	0.446676	0.595093	0.987549	0.327759	0.915731	0.246989
Data417	0.447388	0.581868	0.958252	0.311279	0.936076	0.24231
Data418	0.435893	0.591227	0.928345	0.296224	0.982259	0.226237
Data419	0.41331	0.610352	0.9139	0.291138	1.015625	0.236816
Data420	0.387675	0.617065	0.914103	0.295614	1.048381	0.294189
Data421	0.375061	0.620321	0.923462	0.311076	1.062419	0.339762
Data422	0.361328	0.63619	0.927531	0.314535	1.069132	0.353597
Data423	0.35909	0.649414	0.919596	0.307821	1.086426	0.382284
Data424	0.368551	0.662028	0.915324	0.309448	1.088664	0.370076
Data425	0.382792	0.680339	0.897217	0.310465	1.059977	0.348714
Data426	0.392049	0.697225	0.879924	0.297445	1.020915	0.37028
Data427	0.391032	0.696208	0.847168	0.270996	1.009521	0.369466
Data428	0.372721	0.687459	0.795085	0.24882	1.00647	0.324707
Data429	0.356038	0.688477	0.740763	0.230509	1.006877	0.256144
Data430	0.35614	0.70109	0.709432	0.215658	1.014404	0.20874
Data431	0.363464	0.707804	0.675659	0.208944	1.024984	0.208333
Data432	0.367839	0.693359	0.655111	0.205688	1.029256	0.230713
Data433	0.375773	0.674032	0.651449	0.216064	1.022542	0.22583
Data434	0.372823	0.65389	0.649618	0.22644	0.999959	0.23112
Data435	0.370992	0.656535	0.643717	0.228475	0.968018	0.222982
Data436	0.37262	0.662231	0.632935	0.229899	0.938314	0.212606
Data437	0.390727	0.6663	0.609741	0.228271	0.929362	0.221354
Data438	0.389709	0.670573	0.572713	0.217896	0.91451	0.204671
Data439	0.375163	0.664063	0.549316	0.205282	0.901286	0.21464
Data440	0.359497	0.664063	0.542196	0.195313	0.902913	0.218913
Data441	0.354614	0.651042	0.543823	0.182902	0.911051	0.195923
Data442	0.353699	0.640666	0.543823	0.171102	0.910848	0.189006
Data443	0.346375	0.62561	0.537923	0.149536	0.91451	0.18575
Data444	0.348714	0.61381	0.527547	0.126953	0.926514	0.17395
Data445	0.353902	0.620321	0.50883	0.098063	0.933024	0.181274
Data446	0.35024	0.629069	0.488281	0.063477	0.962728	0.168254
Data447	0.337423	0.639038	0.473022	0.039673	1.000773	0.140584
Data448	0.333252	0.645142	0.450033	0.026652	1.036174	0.178426
Data449	0.332031	0.650635	0.422363	0.016479	1.053467	0.199992
Data450	0.322266	0.648397	0.391439	0.028076	1.077271	0.251872
Data451	0.290934	0.641073	0.358683	0.034383	1.082764	0.309245
Data452	0.269674	0.625	0.333659	0.033569	1.094157	0.350545
Data453	0.247701	0.616862	0.310262	0.038045	1.124471	0.394897
Data454	0.235799	0.612793	0.300293	0.047201	1.144206	0.414632
Data455	0.231222	0.61381	0.288086	0.04598	1.155192	0.420939
Data456	0.224711	0.605876	0.274862	0.044149	1.154989	0.443929
Data457	0.213318	0.59672	0.261637	0.035604	1.160482	0.449626
Data458	0.200094	0.586955	0.247192	0.0177	1.174113	0.410156
Data459	0.179342	0.574748	0.227661	0.002238	1.162109	0.396525
Data460	0.176697	0.578206	0.200602	-0.006307	1.157633	0.394084
Data461	0.173442	0.57373	0.172526	-0.006104	1.147868	0.403239
Data462	0.177409	0.555013	0.150553	-0.014038	1.127116	0.389608
Data463	0.179342	0.536499	0.140177	-0.0354	1.092936	0.390015
Data464	0.170288	0.53243	0.123698	-0.060832	1.045736	0.418498
Data465	0.169576	0.525309	0.095418	-0.070801	1.016235	0.438436
Data466	0.173238	0.525309	0.061442	-0.072225	0.992228	0.417684
Data467	0.174662	0.521444	0.0413	-0.07609	0.957845	0.408122
Data468	0.167847	0.522868	0.026042	-0.088501	0.916138	0.412191
Data469	0.165609	0.523885	0.022786	-0.097046	0.870768	0.377197
Data470	0.157878	0.518799	0.018717	-0.099691	0.829875	0.354818
Data471	0.151774	0.512085	0.015666	-0.093384	0.814209	0.327962
Data472	0.171	0.515137	0.000814	-0.081787	0.810343	0.311483
Data473	0.192464	0.50883	-0.008952	-0.074056	0.807088	0.326131
Data474	0.21342	0.501912	-0.003255	-0.077718	0.809937	0.358887
Data475	0.224202	0.491943	0.004883	-0.074463	0.823568	0.403239
Data476	0.221252	0.477498	0.003255	-0.07548	0.843913	0.418294
Data477	0.201823	0.463664	-0.011597	-0.089518	0.838013	0.405884
Data478	0.194295	0.458577	-0.023804	-0.097453	0.806071	0.401001
Data479	0.206807	0.46224	-0.036825	-0.100301	0.791829	0.425212
Data480	0.213114	0.461222	-0.047811	-0.09318	0.769043	0.42216
Data481	0.21698	0.443522	-0.066935	-0.091553	0.748494	0.415039
Data482	0.19989	0.43457	-0.095622	-0.113729	0.722453	0.417277
Data483	0.170898	0.429077	-0.108643	-0.141398	0.708822	0.455933
Data484	0.138652	0.419718	-0.118408	-0.154622	0.725708	0.501709
Data485	0.117188	0.396525	-0.130005	-0.174967	0.737508	0.559692
Data486	0.10437	0.377808	-0.123698	-0.183105	0.767619	0.610148
Data487	0.088501	0.366821	-0.124919	-0.182902	0.81665	0.650838
Data488	0.077311	0.347493	-0.142619	-0.187581	0.862834	0.659993
Data489	0.071004	0.320028	-0.167236	-0.179647	0.901286	0.645752
Data490	0.083008	0.301514	-0.20223	-0.167033	0.912476	0.668335
Data491	0.088501	0.295614	-0.238241	-0.164998	0.906372	0.664063
Data492	0.092875	0.303955	-0.261637	-0.168457	0.887248	0.643921
Data493	0.106608	0.300903	-0.281169	-0.161947	0.82784	0.616659
Data494	0.121155	0.298665	-0.295817	-0.145874	0.747477	0.640462
Data495	0.120341	0.3007	-0.298258	-0.127157	0.667928	0.687256
Data496	0.120748	0.307821	-0.305786	-0.115356	0.612183	0.720215
Data497	0.114441	0.315959	-0.316976	-0.108439	0.563558	0.734456
Data498	0.109253	0.322673	-0.335083	-0.105387	0.513306	0.742594
Data499	0.105184	0.320028	-0.362142	-0.104777	0.469971	0.725911
Data500	0.092265	0.311686	-0.392049	-0.107218	0.440267	0.704753
Data501	0.084941	0.302124	-0.408529	-0.110474	0.430094	0.725505
Data502	0.085347	0.282186	-0.422567	-0.121053	0.42216	0.727539
Data503	0.075175	0.263875	-0.454305	-0.129801	0.412598	0.710653
Data504	0.078227	0.276693	-0.484416	-0.136922	0.392253	0.678101
Data505	0.085754	0.284627	-0.495605	-0.140177	0.361125	0.677694
Data506	0.106405	0.291748	-0.497233	-0.146688	0.337118	0.698853
Data507	0.128276	0.296021	-0.496419	-0.158895	0.328166	0.71106
Data508	0.143229	0.292562	-0.501912	-0.177409	0.315348	0.720622
Data509	0.138652	0.27832	-0.523682	-0.193075	0.298869	0.754801
Data510	0.12502	0.269572	-0.563558	-0.221965	0.296224	0.74117
Data511	0.119832	0.237427	-0.59672	-0.229085	0.298869	0.718587
Data512	0.116781	0.204264	-0.612996	-0.216675	0.300293	0.743205
Data513	0.100911	0.186564	-0.636393	-0.221354	0.315552	0.755615
Data514	0.089315	0.189412	-0.6427	-0.218913	0.352987	0.734253
Data515	0.063477	0.195923	-0.643717	-0.210164	0.403442	0.697835
Data516	0.048319	0.210368	-0.647176	-0.207723	0.445964	0.672201
Data517	0.048828	0.21403	-0.660197	-0.190226	0.459391	0.688883
Data518	0.051066	0.213826	-0.666911	-0.178426	0.429688	0.712687
Data519	0.028788	0.178019	-0.675659	-0.185954	0.40568	0.75236
Data520	0.010579	0.158895	-0.686442	-0.195109	0.385539	0.804036
Data521	0.010579	0.144653	-0.699259	-0.207926	0.363363	0.811768
Data522	0.013936	0.13265	-0.720622	-0.231934	0.342	0.798543
Data523	0.022583	0.136719	-0.745036	-0.256348	0.316569	0.800171
Data524	0.031331	0.15096	-0.767008	-0.279744	0.299886	0.806681
Data525	0.024821	0.154215	-0.792033	-0.296631	0.285645	0.789795
Data526	0.019938	0.144246	-0.817668	-0.2948	0.285645	0.779215
Data527	0.010885	0.129395	-0.838826	-0.284424	0.300496	0.763957
Data528	0.001424	0.121867	-0.854899	-0.280151	0.295614	0.778198
Data529	-0.011393	0.114746	-0.87321	-0.266113	0.299886	0.799561
Data530	-0.022888	0.111898	-0.886434	-0.252686	0.272217	0.816243
Data531	-0.033875	0.112508	-0.902507	-0.243327	0.227051	0.849406
Data532	-0.05249	0.104167	-0.927124	-0.244548	0.186361	0.857137
Data533	-0.063171	0.089111	-0.936686	-0.241292	0.153605	0.820923
Data534	-0.06897	0.071004	-0.928141	-0.24292	0.138753	0.796305
Data535	-0.072428	0.066935	-0.911662	-0.239868	0.106608	0.771891
Data536	-0.062256	0.072632	-0.909424	-0.239054	0.085856	0.72286
Data537	-0.049133	0.078328	-0.906576	-0.236816	0.056966	0.688477
Data538	-0.033468	0.085856	-0.916138	-0.25472	0.013224	0.67627
Data539	-0.026347	0.079549	-0.923869	-0.270386	-0.004476	0.689087
Data540	-0.028788	0.077922	-0.921224	-0.287679	-0.004679	0.724691
Data541	-0.042928	0.076701	-0.929769	-0.319214	-0.004069	0.751139
Data542	-0.052795	0.072835	-0.950521	-0.339355	-0.00651	0.795085
Data543	-0.065409	0.073446	-0.963949	-0.333862	-0.022176	0.846151
Data544	-0.08728	0.078532	-0.984701	-0.329997	-0.049032	0.863241
Data545	-0.111694	0.076294	-1.01237	-0.340373	-0.078125	0.839437
Data546	-0.13387	0.079346	-1.021932	-0.359497	-0.091553	0.804647
Data547	-0.150248	0.07019	-1.029867	-0.386556	-0.09196	0.759684
Data548	-0.171916	0.069173	-1.039429	-0.405477	-0.083822	0.733439
Data549	-0.174866	0.059204	-1.044515	-0.413005	-0.073649	0.735474
Data550	-0.169474	0.044963	-1.037394	-0.402018	-0.052897	0.736898
Data551	-0.163676	0.038656	-1.035767	-0.39388	-0.044352	0.756836
Data552	-0.162354	0.030924	-1.039429	-0.395304	-0.039673	0.753784
Data553	-0.18575	0.040487	-1.055501	-0.397746	-0.0295	0.759684
Data554	-0.207621	0.059814	-1.063436	-0.384521	-0.052083	0.809123
Data555	-0.231425	0.078328	-1.074219	-0.378011	-0.095215	0.847168
Data556	-0.256449	0.088298	-1.08195	-0.373332	-0.137126	0.86202
Data557	-0.28127	0.080973	-1.089071	-0.361938	-0.195313	0.875448
Data558	-0.313212	0.071818	-1.092936	-0.348104	-0.256958	0.86792
Data559	-0.336507	0.065918	-1.08846	-0.332438	-0.280558	0.85144
Data560	-0.343424	0.061442	-1.086222	-0.329386	-0.302531	0.848999
Data561	-0.350749	0.049642	-1.092529	-0.326538	-0.301717	0.847575
Data562	-0.355225	0.032552	-1.103109	-0.317993	-0.292155	0.83252
Data563	-0.35909	0.019531	-1.119385	-0.315145	-0.289917	0.795288
Data564	-0.37323	0.007324	-1.12264	-0.309652	-0.291748	0.746053
Data565	-0.391439	-0.000203	-1.125081	-0.31311	-0.297852	0.730184
Data566	-0.420024	-0.021566	-1.129354	-0.3184	-0.31779	0.718791
Data567	-0.453084	-0.054728	-1.131185	-0.329183	-0.333455	0.684001
Data568	-0.46814	-0.081584	-1.113892	-0.342	-0.344442	0.685018
Data569	-0.46224	-0.110067	-1.089681	-0.3479	-0.348307	0.681559
Data570	-0.453898	-0.130819	-1.080119	-0.359701	-0.362549	0.661214
Data571	-0.448914	-0.136108	-1.080526	-0.360311	-0.382284	0.660604
Data572	-0.440674	-0.127767	-1.065267	-0.354207	-0.394287	0.671794
Data573	-0.434265	-0.126546	-1.059977	-0.348918	-0.406087	0.665283
Data574	-0.440674	-0.133464	-1.078898	-0.343424	-0.40446	0.64738
Data575	-0.452779	-0.135295	-1.106771	-0.342204	-0.381877	0.608317
Data576	-0.458272	-0.133057	-1.125488	-0.335083	-0.346069	0.587565
Data577	-0.467733	-0.134481	-1.122843	-0.3361	-0.323893	0.605469
Data578	-0.482279	-0.135091	-1.107178	-0.333049	-0.311686	0.60201
Data579	-0.509847	-0.131226	-1.086833	-0.339355	-0.311483	0.599162
Data580	-0.523885	-0.120646	-1.067912	-0.342407	-0.3125	0.605265
Data581	-0.529683	-0.12085	-1.053874	-0.338745	-0.3302	0.59021
Data582	-0.536702	-0.119629	-1.03658	-0.329997	-0.389201	0.564168
Data583	-0.544434	-0.131836	-1.026001	-0.322469	-0.440674	0.568848
Data584	-0.547689	-0.156657	-1.019897	-0.31901	-0.471191	0.516561
Data585	-0.550639	-0.183716	-1.013997	-0.309041	-0.478109	0.447591
Data586	-0.558268	-0.19633	-1.015015	-0.292155	-0.474447	0.37028
Data587	-0.575562	-0.197144	-1.007894	-0.284424	-0.47465	0.329997
Data588	-0.590515	-0.178426	-0.997925	-0.282389	-0.447184	0.341187
Data589	-0.609741	-0.156453	-0.993042	-0.285441	-0.42867	0.360311
Data590	-0.642802	-0.145467	-0.981242	-0.276286	-0.41097	0.386759
Data591	-0.656331	-0.159912	-0.974528	-0.261434	-0.398966	0.407308
Data592	-0.654806	-0.187378	-0.964559	-0.238444	-0.385742	0.401408
Data593	-0.669657	-0.210368	-0.965576	-0.233154	-0.357463	0.378215
Data594	-0.670064	-0.223999	-0.953573	-0.249634	-0.358887	0.401611
Data595	-0.663656	-0.238647	-0.948486	-0.257772	-0.369059	0.381266
Data596	-0.669861	-0.258993	-0.941162	-0.257365	-0.384521	0.339966
Data597	-0.673828	-0.274048	-0.923869	-0.24231	-0.395304	0.324707
Data598	-0.668233	-0.279744	-0.900879	-0.228475	-0.39327	0.284627
Data599	-0.65684	-0.285238	-0.883382	-0.227865	-0.402425	0.290731
Data600	-0.66569	-0.3007	-0.867106	-0.225423	-0.408529	0.302531
Data601	-0.682882	-0.297852	-0.865275	-0.226237	-0.396729	0.310465
Data602	-0.697123	-0.292358	-0.871379	-0.230713	-0.388997	0.331828
Data603	-0.703023	-0.310059	-0.883382	-0.238037	-0.372518	0.329183
Data604	-0.705363	-0.327555	-0.89681	-0.233561	-0.369873	0.30599
Data605	-0.713298	-0.332438	-0.905965	-0.21403	-0.371297	0.329386
Data606	-0.713094	-0.339355	-0.911662	-0.201823	-0.359294	0.318197
Data607	-0.703328	-0.344238	-0.899251	-0.201416	-0.343628	0.276489
Data608	-0.698853	-0.350138	-0.874634	-0.201823	-0.351563	0.269775
Data609	-0.688985	-0.37028	-0.863851	-0.189819	-0.354614	0.226644
Data610	-0.688273	-0.384725	-0.868734	-0.173747	-0.366821	0.200602
Data611	-0.687256	-0.401001	-0.872192	-0.152384	-0.388184	0.175781
Data612	-0.68634	-0.414632	-0.876668	-0.144246	-0.417277	0.138143
Data613	-0.680339	-0.418701	-0.875244	-0.151978	-0.448608	0.124715
Data614	-0.664673	-0.411987	-0.855916	-0.172119	-0.460409	0.116374
Data615	-0.661519	-0.409342	-0.845947	-0.200806	-0.46875	0.091553
Data616	-0.650126	-0.399984	-0.830078	-0.216064	-0.494995	0.061239
Data617	-0.635478	-0.419922	-0.807495	-0.214844	-0.525309	0.039469
Data618	-0.621745	-0.441488	-0.789998	-0.215861	-0.546265	-0.012207
Data619	-0.604248	-0.457764	-0.762736	-0.20752	-0.555827	-0.028687
Data620	-0.583903	-0.44576	-0.740153	-0.195719	-0.549316	0.003662
Data621	-0.593363	-0.431519	-0.727132	-0.187988	-0.55603	0.004883
Data622	-0.604553	-0.423787	-0.719198	-0.188802	-0.53772	-0.032349
Data623	-0.606384	-0.429484	-0.725708	-0.182902	-0.515544	-0.094401
Data624	-0.601705	-0.432129	-0.713094	-0.182088	-0.496216	-0.134684
Data625	-0.587769	-0.429484	-0.704753	-0.193481	-0.469767	-0.126546
Data626	-0.583293	-0.42806	-0.685425	-0.207113	-0.46224	-0.11617
Data627	-0.595296	-0.422363	-0.663452	-0.210571	-0.458171	-0.114746
Data628	-0.610758	-0.430908	-0.64738	-0.209147	-0.445557	-0.06897
Data629	-0.606283	-0.44047	-0.645142	-0.200399	-0.425415	-0.049235
Data630	-0.595805	-0.447184	-0.64799	-0.189006	-0.400594	-0.071004
Data631	-0.580953	-0.450439	-0.641479	-0.178833	-0.365194	-0.059204
Data632	-0.571899	-0.441081	-0.643717	-0.180054	-0.330811	-0.08667
Data633	-0.561117	-0.431519	-0.639648	-0.174967	-0.303955	-0.153198
Data634	-0.551453	-0.41748	-0.626017	-0.169881	-0.3007	-0.198975
Data635	-0.549825	-0.42277	-0.613607	-0.164998	-0.299276	-0.237834
Data636	-0.551046	-0.429688	-0.608724	-0.159709	-0.277507	-0.229085
Data637	-0.553385	-0.447388	-0.597534	-0.164998	-0.249023	-0.196126
Data638	-0.565592	-0.459595	-0.583089	-0.179036	-0.229899	-0.165202
Data639	-0.576477	-0.457153	-0.572713	-0.177205	-0.220337	-0.111898
