# Supplementary material for: Integration of MRI and somatosensory evoked potentials facilitate diagnosis of spinal cord compression
Source: Sci Rep. 2023 May 15;13:7861. doi: 10.1038/s41598-023-34832-2 (PMC10185544; doi:10.1038/s41598-023-34832-2)
Supplement: Supplementary file 3 — Supplementary Information 3. [file 41598_2023_34832_MOESM3_ESM.zip › Preoperative SSEP data/spinal cord compression group/3741796_2/3741796_2_Lt Tibial SEP_Cz'-Fpz_200627_104240.csv]

Index	1	2	3	4	5	6
Name	Cz'-Fpz	Cz'-Fpz	Cz'-Fpz	Cz'-Fpz	Cz'-Fpz	Cz'-Fpz
Time	2.02001E+13	2.02001E+13	2.02001E+13	2.02001E+13	2.02001E+13	2.02001E+13
Highcut	500	500	500	500	500	500
Lowcut	10	10	10	10	10	10
Period	0.000156	0.000156	0.000156	0.000156	0.000156	0.000156
Averages	120	120	120	120	120	120
Int (mA)	18/17.5mA	18/17.5mA	18/17.5mA	18/17.5mA	18/17.4mA	18/17.5mA
Pulse Width (�gs)	200�s	200�s	200�s	200�s	200�s	200�s
Rep Rate (Hz)	2.66Hz	2.66Hz	2.66Hz	2.66Hz	2.66Hz	2.66Hz
Data0	0.524402	1.168536	0.85481	0.389512	0.216475	2.297195
Data1	0.474454	1.861499	1.474734	1.048397	0.811475	2.697999
Data2	0.395209	2.88365	2.538389	2.019176	1.786323	3.40561
Data3	0.293177	1.31726	0.989598	0.454922	0.469164	2.441037
Data4	0.180362	-0.246586	-0.511686	-0.895908	-0.91605	1.49457
Data5	0.072531	-0.581674	-0.80293	-1.182167	-1.246052	1.254495
Data6	-0.014954	-0.41647	-0.599374	-1.020625	-1.143308	1.083391
Data7	-0.070598	-0.056764	-0.221764	-0.664886	-0.841484	0.709646
Data8	-0.089011	0.313725	0.179141	-0.275069	-0.487373	0.314946
Data9	-0.071616	0.624704	0.506294	0.042522	-0.172122	-0.098472
Data10	-0.026042	0.82948	0.725312	0.263981	0.059917	-0.500496
Data11	0.036927	0.9308	0.854403	0.397141	0.208438	-0.86834
Data12	0.105389	0.955113	0.923273	0.457567	0.287378	-1.186338
Data13	0.16907	0.934361	0.94372	0.47069	0.318914	-1.324687
Data14	0.220137	0.900893	0.942499	0.458178	0.327967	-1.360291
Data15	0.254114	0.868747	0.917372	0.437018	0.311488	-1.440859
Data16	0.270288	0.834872	0.886346	0.402736	0.275781	-1.519188
Data17	0.268762	0.83772	0.858676	0.361639	0.252893	-1.53933
Data18	0.251367	0.833956	0.831718	0.337936	0.225935	-1.488263
Data19	0.220951	0.796114	0.82653	0.328578	0.200707	-1.479311
Data20	0.181277	0.768851	0.835889	0.320948	0.177615	-1.474835
Data21	0.136619	0.726228	0.865797	0.294601	0.166629	-1.49396
Data22	0.091147	0.677602	0.891941	0.267542	0.152082	-1.515323
Data23	0.048931	0.620839	0.919916	0.240686	0.127972	-1.590804
Data24	0.013631	0.569975	0.93375	0.231123	0.130719	-1.666489
Data25	-0.011699	0.532642	0.950841	0.241499	0.138755	-1.783474
Data26	-0.025635	0.511584	0.972508	0.276087	0.141299	-1.934844
Data27	-0.027059	0.499479	0.977798	0.304265	0.133771	-2.098421
Data28	-0.016785	0.495308	0.975357	0.319117	0.118715	-2.18265
Data29	0.003866	0.500801	0.982579	0.316574	0.11078	-2.218255
Data30	0.032858	0.504362	0.984512	0.306096	0.108441	-2.17553
Data31	0.067547	0.51311	0.973424	0.299891	0.094504	-2.155591
Data32	0.105186	0.530912	0.960505	0.29399	0.087282	-2.194654
Data33	0.143435	0.517484	0.95552	0.291956	0.096335	-2.157626
Data34	0.180158	0.476895	0.953892	0.298772	0.094606	-2.1149
Data35	0.213626	0.445563	0.963251	0.290023	0.097047	-2.094148
Data36	0.242924	0.408026	0.956842	0.284632	0.089825	-2.058951
Data37	0.267542	0.365403	0.954299	0.296941	0.090435	-2.061596
Data38	0.287378	0.315658	0.967829	0.313319	0.092877	-2.101269
Data39	0.303044	0.281071	0.982986	0.317998	0.088502	-2.069123
Data40	0.315557	0.269067	0.995702	0.314031	0.073955	-1.996287
Data41	0.325933	0.27568	1.002314	0.318303	0.061646	-1.94583
Data42	0.335393	0.282801	1.017573	0.310267	0.045574	-1.932199
Data43	0.345159	0.297144	1.034969	0.294092	0.038961	-1.844917
Data44	0.355942	0.31281	1.036393	0.276493	0.030213	-1.784695
Data45	0.368048	0.306401	1.030493	0.268559	0.022176	-1.761501
Data46	0.381272	0.290735	1.025101	0.265304	0.020549	-1.694158
Data47	0.394903	0.271712	1.036291	0.266219	0.012716	-1.630274
Data48	0.407925	0.23448	1.055823	0.269678	0.020447	-1.602808
Data49	0.419216	0.192772	1.070166	0.273238	0.02299	-1.51105
Data50	0.427354	0.172427	1.081763	0.270492	0.019837	-1.440655
Data51	0.431423	0.154726	1.066402	0.28158	0.013326	-1.376364
Data52	0.431017	0.137535	1.044836	0.308537	0.003255	-1.229877
Data53	0.42593	0.126446	1.028255	0.351263	0.003154	-1.141578
Data54	0.416978	0.124921	1.021642	0.386969	0.019125	-1.062231
Data55	0.405178	0.124107	1.025915	0.410264	0.042013	-1.002416
Data56	0.39236	0.128583	1.034562	0.410163	0.049236	-0.98024
Data57	0.380255	0.123395	1.063961	0.402126	0.04537	-0.975967
Data58	0.370489	0.100404	1.089596	0.403855	0.03886	-0.988785
Data59	0.364385	0.07365	1.094275	0.421454	0.034791	-1.006282
Data60	0.362453	0.05005	1.081153	0.421759	0.033977	-1.026424
Data61	0.364284	0.034892	1.066199	0.423794	0.04181	-1.019303
Data62	0.368963	0.026551	1.050024	0.419623	0.041505	-0.950739
Data63	0.37466	0.03062	1.045548	0.410163	0.035706	-0.854098
Data64	0.379644	0.028178	1.052771	0.417487	0.032451	-0.775769
Data65	0.382188	0.0118	1.050431	0.426134	0.037435	-0.701101
Data66	0.381069	-0.000407	1.057755	0.450345	0.035299	-0.654917
Data67	0.375881	-0.019532	1.073625	0.465705	0.036316	-0.663666
Data68	0.366725	-0.057577	1.078304	0.47303	0.041911	-0.615244
Data69	0.354721	-0.103863	1.092241	0.466316	0.032553	-0.585946
Data70	0.341395	-0.134686	1.08868	0.455838	0.01353	-0.565194
Data71	0.328374	-0.145571	1.074235	0.451362	0.000203	-0.537118
Data72	0.317184	-0.158897	1.06803	0.451871	-0.013631	-0.568856
Data73	0.308944	-0.167239	1.051957	0.455736	-0.03123	-0.519214
Data74	0.304163	-0.163373	1.038427	0.46245	-0.043336	-0.393276
Data75	0.30223	-0.165713	1.038936	0.466214	-0.054932	-0.342006
Data76	0.302129	-0.171715	1.049719	0.472928	-0.079856	-0.335698
Data77	0.302129	-0.190738	1.052364	0.477709	-0.106813	-0.282801
Data78	0.300094	-0.209964	1.053178	0.482592	-0.115155	-0.219323
Data79	0.294499	-0.22268	1.041581	0.482795	-0.111899	-0.166832
Data80	0.284021	-0.247603	1.028763	0.487882	-0.114544	-0.157677
Data81	0.268355	-0.280969	1.015437	0.499173	-0.115155	-0.208743
Data82	0.248315	-0.313827	1.0015	0.500394	-0.133567	-0.289311
Data83	0.22563	-0.341802	0.995499	0.493172	-0.159101	-0.275476
Data84	0.203047	-0.363775	0.991124	0.495511	-0.181582	-0.163577
Data85	0.183312	-0.378831	0.999568	0.497851	-0.20793	-0.078126
Data86	0.169273	-0.391648	1.028865	0.504362	-0.23448	-0.072633
Data87	0.16317	-0.397752	1.07098	0.521757	-0.237023	-0.066733
Data88	0.166018	-0.405788	1.098141	0.547799	-0.235904	0.013224
Data89	0.17792	-0.400905	1.085018	0.579334	-0.232547	0.113731
Data90	0.197757	-0.374965	1.056942	0.600697	-0.226953	0.205895
Data91	0.223697	-0.354314	1.03151	0.620534	-0.222782	0.41118
Data92	0.2533	-0.351161	1.010452	0.627553	-0.234175	0.536507
Data93	0.28392	-0.362554	0.983088	0.623484	-0.254927	0.643117
Data94	0.313115	-0.381984	0.967625	0.621449	-0.260929	0.669159
Data95	0.339055	-0.405076	0.960301	0.619109	-0.25157	0.657359
Data96	0.360316	-0.421251	0.949009	0.630096	-0.243636	0.659393
Data97	0.376287	-0.415147	0.921136	0.654815	-0.24272	0.644948
Data98	0.386765	-0.412706	0.895399	0.661529	-0.249231	0.654103
Data99	0.392767	-0.418708	0.881565	0.653391	-0.250451	0.650848
Data100	0.39531	-0.426846	0.876275	0.648915	-0.23743	0.613006
Data101	0.396328	-0.424303	0.875563	0.650848	-0.208438	0.57557
Data102	0.39765	-0.409756	0.869866	0.665599	-0.173546	0.571094
Data103	0.400905	-0.395819	0.866712	0.656341	-0.125327	0.585946
Data104	0.407416	-0.384934	0.853488	0.648407	-0.086264	0.546273
Data105	0.417589	-0.381781	0.83772	0.640879	-0.072023	0.525114
Data106	0.431118	-0.38646	0.819409	0.631927	-0.075481	0.517586
Data107	0.446682	-0.392462	0.806287	0.638844	-0.106406	0.570891
Data108	0.462552	-0.3947	0.8012	0.654612	-0.13194	0.579436
Data109	0.47659	-0.381679	0.767732	0.677094	-0.146181	0.602223
Data110	0.486966	-0.358078	0.733552	0.686453	-0.159508	0.671397
Data111	0.492256	-0.334681	0.713003	0.69693	-0.170392	0.760713
Data112	0.491951	-0.296737	0.697642	0.708019	-0.180667	0.773124
Data113	0.486356	-0.264591	0.693879	0.720328	-0.199283	0.741385
Data114	0.476488	-0.249638	0.695913	0.727754	-0.231123	0.656341
Data115	0.464078	-0.255029	0.690216	0.73284	-0.24801	0.640065
Data116	0.451158	-0.281682	0.682994	0.745149	-0.249841	0.697439
Data117	0.439256	-0.295109	0.669261	0.749828	-0.232344	0.666107
Data118	0.429694	-0.306605	0.647796	0.731823	-0.237125	0.586964
Data119	0.423082	-0.296534	0.607207	0.716564	-0.244348	0.580453
Data120	0.419114	-0.266931	0.576181	0.716767	-0.241398	0.499682
Data121	0.416775	-0.236006	0.546375	0.711884	-0.233972	0.346888
Data122	0.414333	-0.204267	0.523486	0.694794	-0.21505	0.222985
Data123	0.410061	-0.187076	0.511279	0.683401	-0.187279	0.112713
Data124	0.401923	-0.162458	0.50426	0.681264	-0.154726	0.033366
Data125	0.388596	-0.141299	0.487271	0.688385	-0.128176	-0.003866
Data126	0.369065	-0.142723	0.476183	0.710969	-0.120648	-0.052491
Data127	0.343735	-0.151268	0.458178	0.718191	-0.128278	-0.109865
Data128	0.313624	-0.154523	0.448717	0.712495	-0.148826	-0.223596
Data129	0.280868	-0.14435	0.439155	0.70222	-0.174461	-0.170698
Data130	0.248213	-0.142418	0.430915	0.69866	-0.192772	-0.093385
Data131	0.218713	-0.153811	0.430711	0.710664	-0.211083	-0.06124
Data132	0.195315	-0.161237	0.43651	0.7364	-0.226851	-0.075888
Data133	0.180158	-0.155032	0.431118	0.775667	-0.236413	-0.135093
Data134	0.174461	-0.123903	0.413621	0.810051	-0.254012	-0.182905
Data135	0.178225	-0.069174	0.388088	0.827853	-0.268661	-0.235803
Data136	0.190127	-0.012207	0.353501	0.847181	-0.275374	-0.347499
Data137	0.207828	0.042217	0.326034	0.85776	-0.281275	-0.435187
Data138	0.228275	0.081585	0.299585	0.858473	-0.297653	-0.505379
Data139	0.248315	0.097454	0.275273	0.851759	-0.31637	-0.500292
Data140	0.2651	0.081585	0.233565	0.854302	-0.329798	-0.448412
Data141	0.276595	0.047405	0.196129	0.858574	-0.32339	-0.356654
Data142	0.281783	0.014547	0.16022	0.867831	-0.320643	-0.304367
Data143	0.280563	-0.015157	0.123191	0.880344	-0.313827	-0.28809
Data144	0.273543	-0.037944	0.106406	0.886854	-0.304265	-0.324305
Data145	0.262252	-0.050253	0.116172	0.900079	-0.293685	-0.351161
Data146	0.248213	-0.04832	0.114748	0.918695	-0.289311	-0.335088
Data147	0.233056	-0.015666	0.108136	0.934259	-0.277002	-0.308029
Data148	0.218509	0.030925	0.113018	0.948806	-0.264185	-0.325322
Data149	0.205692	0.064495	0.131024	0.957554	-0.252181	-0.316777
Data150	0.195112	0.082297	0.137229	0.98024	-0.245365	-0.280563
Data151	0.187279	0.091758	0.122683	1.002925	-0.22797	-0.202843
Data152	0.181786	0.095115	0.092368	1.019201	-0.210168	-0.117393
Data153	0.177615	0.102846	0.071514	1.030493	-0.211083	-0.006917
Data154	0.173648	0.112306	0.054017	1.035375	-0.221968	0.084026
Data155	0.168154	0.103965	0.02828	1.036494	-0.234073	0.13021
Data156	0.159609	0.083619	0.006104	1.032425	-0.250451	0.140993
Data157	0.146792	0.065512	-0.013224	1.045548	-0.2651	0.131228
Data158	0.128786	0.065919	-0.025127	1.064978	-0.264693	0.128176
Data159	0.105592	0.079042	-0.034587	1.077897	-0.258386	0.088299
Data160	0.078228	0.111798	-0.041098	1.093767	-0.242212	-0.020142
Data161	0.048219	0.151573	-0.047913	1.122657	-0.213321	-0.133466
Data162	0.017904	0.17141	-0.050762	1.145749	-0.19145	-0.146283
Data163	-0.010274	0.153302	-0.056764	1.162534	-0.191348	-0.120851
Data164	-0.034384	0.115969	-0.052593	1.164569	-0.198062	-0.120648
Data165	-0.052898	0.073548	-0.052084	1.167112	-0.213728	-0.105796
Data166	-0.06541	0.056255	-0.068767	1.162636	-0.219018	-0.02177
Data167	-0.072328	0.060629	-0.097454	1.154701	-0.233565	0.042522
Data168	-0.075074	0.059307	-0.110577	1.150123	-0.236922	0.107017
Data169	-0.075583	0.074261	-0.115765	1.152565	-0.229292	0.090333
Data170	-0.076295	0.112306	-0.107932	1.156023	-0.224206	0.078737
Data171	-0.079143	0.145673	-0.108034	1.165382	-0.214338	0.06775
Data172	-0.085756	0.148419	-0.124819	1.179014	-0.209354	0.142214
Data173	-0.09664	0.137942	-0.142824	1.192849	-0.20559	0.289311
Data174	-0.111899	0.120546	-0.167544	1.199461	-0.198164	0.386969
Data175	-0.130516	0.102846	-0.180056	1.207396	-0.194502	0.437425
Data176	-0.150657	0.085756	-0.173953	1.205768	-0.200097	0.394497
Data177	-0.170392	0.071717	-0.173241	1.20414	-0.197859	0.36642
Data178	-0.187483	0.071921	-0.191653	1.210651	-0.184227	0.312505
Data179	-0.199791	0.069683	-0.227461	1.216653	-0.183108	0.328171
Data180	-0.205895	0.083416	-0.248722	1.228046	-0.172325	0.389207
Data181	-0.20498	0.117393	-0.256453	1.235472	-0.167544	0.451057
Data182	-0.19735	0.167239	-0.252079	1.241576	-0.165611	0.470588
Data183	-0.183922	0.214644	-0.246891	1.253986	-0.157473	0.433967
Data184	-0.166934	0.249638	-0.243025	1.270975	-0.146283	0.408942
Data185	-0.14903	0.262659	-0.249841	1.274128	-0.142621	0.381272
Data186	-0.132753	0.267948	-0.257979	1.278299	-0.131228	0.40528
Data187	-0.120648	0.25859	-0.269067	1.286742	-0.101523	0.503955
Data188	-0.114036	0.229394	-0.279342	1.306783	-0.082195	0.559294
Data189	-0.113425	0.216271	-0.285547	1.322855	-0.088502	0.577808
Data190	-0.118105	0.209456	-0.290328	1.332723	-0.099692	0.593678
Data191	-0.126446	0.20091	-0.295109	1.347779	-0.099896	0.578012
Data192	-0.136314	0.192976	-0.295516	1.376059	-0.091554	0.60263
Data193	-0.145266	0.201724	-0.30396	1.379924	-0.067954	0.630096
Data194	-0.151268	0.224918	-0.305587	1.377381	-0.045981	0.646779
Data195	-0.152997	0.231225	-0.32166	1.368124	-0.032349	0.704763
Data196	-0.149844	0.245162	-0.337631	1.348389	-0.020956	0.833753
Data197	-0.141909	0.265507	-0.341904	1.347372	-0.010071	0.888482
Data198	-0.130414	0.289718	-0.338038	1.350118	0.012207	0.865695
Data199	-0.116681	0.292058	-0.329188	1.356527	0.031434	0.817477
Data200	-0.102846	0.285954	-0.331223	1.366395	0.039979	0.811373
Data201	-0.091045	0.262964	-0.343226	1.377584	0.057374	0.786348
Data202	-0.083111	0.232141	-0.366013	1.38735	0.064495	0.806083
Data203	-0.080568	0.205488	-0.398057	1.388978	0.075074	0.77882
Data204	-0.08423	0.193484	-0.423692	1.374736	0.089113	0.785738
Data205	-0.093792	0.196434	-0.434984	1.364665	0.101829	0.889906
Data206	-0.108339	0.207726	-0.428982	1.362631	0.109662	0.919407
Data207	-0.12604	0.213219	-0.429389	1.3608	0.125429	0.817477
Data208	-0.144452	0.218204	-0.427151	1.360494	0.156151	0.720633
Data209	-0.161135	0.221256	-0.416775	1.352661	0.185041	0.6716
Data210	-0.173851	0.208642	-0.415961	1.337606	0.216475	0.625823
Data211	-0.180972	0.172223	-0.440375	1.319804	0.255843	0.616464
Data212	-0.181786	0.13194	-0.456855	1.31309	0.289718	0.603647
Data213	-0.176191	0.093894	-0.461331	1.315429	0.307215	0.627858
Data214	-0.165408	0.053305	-0.457059	1.303731	0.304672	0.579232
Data215	-0.150963	0.04008	-0.451667	1.286234	0.298161	0.56316
Data216	-0.13489	0.045777	-0.440172	1.261107	0.292566	0.566008
Data217	-0.119427	0.061138	-0.439867	1.242084	0.289108	0.544849
Data218	-0.106203	0.07365	-0.461433	1.222044	0.297347	0.493782
Data219	-0.096132	0.089113	-0.475064	1.21004	0.295923	0.430915
Data220	-0.089418	0.107627	-0.485542	1.202513	0.306401	0.368251
Data221	-0.085552	0.125327	-0.504768	1.197935	0.327255	0.289108
Data222	-0.083213	0.131024	-0.527962	1.19468	0.348923	0.192671
Data223	-0.080771	0.126548	-0.551563	1.197528	0.371913	0.096437
Data224	-0.076804	0.115155	-0.557158	1.219806	0.375779	-0.056764
Data225	-0.07009	0.096437	-0.555937	1.244017	0.361944	-0.126141
Data226	-0.060121	0.096234	-0.559599	1.248697	0.350245	-0.189822
Data227	-0.046896	0.10488	-0.561532	1.247985	0.337733	-0.201419
Data228	-0.031027	0.118715	-0.570382	1.247679	0.33519	-0.220137
Data229	-0.013428	0.129295	-0.578317	1.24066	0.337326	-0.260217
Data230	0.004273	0.139162	-0.568653	1.239846	0.351059	-0.260421
Data231	0.021057	0.15198	-0.555632	1.232726	0.36052	-0.171511
Data232	0.035604	0.144452	-0.542713	1.223061	0.380763	-0.088706
Data233	0.0471	0.11841	-0.531523	1.216958	0.410773	-0.065512
Data234	0.055034	0.096234	-0.525317	1.220111	0.437934	-0.078533
Data235	0.059815	0.069886	-0.52135	1.222655	0.461331	-0.168663
Data236	0.06185	0.041199	-0.506193	1.235676	0.469978	-0.251469
Data237	0.062562	0.008952	-0.486254	1.245848	0.47008	-0.352382
Data238	0.063071	-0.015869	-0.457771	1.241067	0.464179	-0.497648
Data239	0.064597	-0.024618	-0.441494	1.234658	0.452888	-0.61443
Data240	0.067852	-0.010071	-0.440477	1.226825	0.443834	-0.720429
Data241	0.073243	0.021668	-0.436001	1.21828	0.439765	-0.850029
Data242	0.080364	0.051677	-0.426947	1.212787	0.447598	-0.866712
Data243	0.088401	0.079042	-0.427253	1.195494	0.459398	-0.893975
Data244	0.096132	0.100506	-0.436205	1.181659	0.461229	-0.979629
Data245	0.102337	0.115155	-0.449327	1.153277	0.458584	-1.053483
Data246	0.106101	0.105186	-0.460619	1.122454	0.465502	-1.128761
Data247	0.106508	0.065919	-0.476387	1.093665	0.462348	-1.139747
Data248	0.103354	0.019837	-0.482185	1.079321	0.457872	-1.124895
Data249	0.096742	-0.037435	-0.48127	1.081763	0.463773	-1.119402
Data250	0.08718	-0.094097	-0.487678	1.070064	0.474352	-1.117164
Data251	0.075278	-0.13845	-0.482389	1.060705	0.478726	-1.09987
Data252	0.062155	-0.150759	-0.464485	1.058162	0.482694	-1.116147
Data253	0.048931	-0.139671	-0.440986	1.073727	0.486661	-1.122454
Data254	0.036622	-0.09247	-0.443122	1.100888	0.50782	-1.0486
Data255	0.026246	-0.047913	-0.456143	1.120216	0.517179	-1.042089
Data256	0.018514	-0.008342	-0.465502	1.128557	0.527657	-1.035986
Data257	0.013937	0.02472	-0.469571	1.133033	0.53549	-0.923883
Data258	0.012512	0.02889	-0.459297	1.130185	0.549528	-0.853081
Data259	0.013733	0.018616	-0.452989	1.129269	0.559091	-0.804049
Data260	0.016581	-0.019125	-0.449327	1.119402	0.55848	-0.751761
Data261	0.019938	-0.071921	-0.428779	1.108517	0.548409	-0.673635
Data262	0.02238	-0.111696	-0.392869	1.108415	0.544137	-0.603443
Data263	0.022583	-0.123089	-0.370489	1.105974	0.547189	-0.588184
Data264	0.019633	-0.116782	-0.355942	1.090817	0.55197	-0.621754
Data265	0.013224	-0.101218	-0.351364	1.067623	0.555021	-0.647186
Data266	0.00356	-0.074057	-0.352483	1.060197	0.563363	-0.651662
Data267	-0.008138	-0.047201	-0.344244	1.064368	0.5773	-0.671397
Data268	-0.020651	-0.023702	-0.327153	1.059892	0.582488	-0.601205
Data269	-0.032044	-0.003052	-0.317082	1.0545	0.580657	-0.556242
Data270	-0.040487	0.004679	-0.28687	1.051855	0.572112	-0.533455
Data271	-0.044455	0.00529	-0.270797	1.034867	0.556853	-0.523283
Data272	-0.043132	0.019532	-0.256555	1.027644	0.54078	-0.441291
Data273	-0.036622	0.046896	-0.242415	1.026322	0.538237	-0.344244
Data274	-0.025635	0.057577	-0.242517	1.024999	0.540373	-0.296228
Data275	-0.011902	0.067241	-0.232751	1.01442	0.536304	-0.286666
Data276	0.002645	0.083518	-0.22502	1.007706	0.537118	-0.248417
Data277	0.016073	0.114544	-0.208235	1.007299	0.533252	-0.206505
Data278	0.026754	0.153201	-0.176496	1.011571	0.529692	-0.149742
Data279	0.033672	0.195519	-0.141604	1.008113	0.531624	-0.05005
Data280	0.036825	0.224816	-0.11841	0.99855	0.54139	0.009969
Data281	0.037029	0.250248	-0.096437	0.987971	0.547901	0
Data282	0.036113	0.266219	-0.0648	0.9897	0.565601	-0.064902
Data283	0.036215	0.277206	-0.034384	0.997228	0.574451	-0.063274
Data284	0.039673	0.287582	-0.019125	1.019608	0.568856	-0.094402
Data285	0.048524	0.305893	-0.024821	1.03802	0.575469	-0.047201
Data286	0.064393	0.334478	-0.035197	1.03975	0.572722	0.003255
Data287	0.087587	0.366522	-0.031128	1.032425	0.568348	0.090944
Data288	0.117494	0.41769	-0.018311	1.026118	0.562448	0.097454
Data289	0.152488	0.474657	0.004273	1.029272	0.575469	0.136517
Data290	0.190229	0.49836	0.037232	1.018997	0.589609	0.190026
Data291	0.227766	0.499886	0.0648	1.003535	0.601409	0.193891
Data292	0.26276	0.483609	0.08128	0.979019	0.605173	0.216882
Data293	0.292871	0.454617	0.091452	0.956029	0.598459	0.282394
Data294	0.316676	0.404974	0.094911	0.955215	0.581979	0.360723
Data295	0.333969	0.352687	0.093182	0.949722	0.573841	0.450446
Data296	0.344956	0.313115	0.091351	0.9367	0.584827	0.504972
Data297	0.350856	0.271509	0.102642	0.924392	0.604359	0.540983
Data298	0.353501	0.222171	0.116477	0.909641	0.634775	0.619313
Data299	0.354721	0.19796	0.117596	0.908319	0.661936	0.665497
Data300	0.356552	0.181175	0.114951	0.906386	0.67689	0.699474
Data301	0.36052	0.176293	0.111594	0.893568	0.682587	0.733857
Data302	0.368048	0.194807	0.096539	0.867933	0.686859	0.718802
Data303	0.379644	0.226342	0.093894	0.853691	0.697134	0.73345
Data304	0.395412	0.238651	0.094301	0.843417	0.714834	0.773734
Data305	0.414638	0.237837	0.098268	0.825411	0.741487	0.777803
Data306	0.436103	0.208642	0.103253	0.808728	0.77292	0.771496
Data307	0.458076	0.155845	0.09542	0.802726	0.806287	0.745251
Data308	0.478523	0.109865	0.090435	0.798047	0.836601	0.708426
Data309	0.49541	0.090333	0.082195	0.788993	0.850334	0.692149
Data310	0.507006	0.071921	0.069886	0.766308	0.850843	0.760917
Data311	0.512093	0.062867	0.06541	0.746878	0.844231	0.856133
Data312	0.510567	0.059002	0.051067	0.72521	0.835584	0.956232
Data313	0.502836	0.063274	0.032451	0.693167	0.83945	1.030493
Data314	0.490628	0.07304	0.004781	0.655528	0.845858	1.120826
Data315	0.47598	0.074261	-0.023906	0.61382	0.84769	1.107805
Data316	0.461433	0.081381	-0.051779	0.579639	0.847995	1.10455
Data317	0.449124	0.0766	-0.078228	0.541594	0.849419	1.078711
Data318	0.440681	0.064698	-0.110679	0.51545	0.846672	1.034562
Data319	0.436815	0.053712	-0.140281	0.498054	0.83711	1.045345
Data320	0.437222	0.027059	-0.179039	0.469978	0.826022	1.162331
Data321	0.440579	-0.007935	-0.211897	0.436408	0.806388	1.211363
Data322	0.444648	-0.043743	-0.244043	0.416063	0.798962	1.186338
Data323	0.447191	-0.079347	-0.265202	0.410976	0.798454	1.090715
Data324	0.44597	-0.098573	-0.279342	0.405585	0.783703	0.968846
Data325	0.439053	-0.120445	-0.295822	0.395209	0.776582	0.86183
Data326	0.425523	-0.14018	-0.31576	0.360723	0.784212	0.712902
Data327	0.405381	-0.154828	-0.34048	0.320236	0.790112	0.574146
Data328	0.379238	-0.164594	-0.365708	0.273849	0.776582	0.435594
Data329	0.348516	-0.190738	-0.384527	0.235091	0.765799	0.351771
Data330	0.31515	-0.225121	-0.400295	0.184736	0.766918	0.360927
Data331	0.280766	-0.268661	-0.420335	0.146487	0.754915	0.401007
Data332	0.2474	-0.306401	-0.442308	0.119427	0.72755	0.458178
Data333	0.216373	-0.34109	-0.454007	0.085654	0.717174	0.481982
Data334	0.188602	-0.375372	-0.458991	0.038249	0.722769	0.498665
Data335	0.164289	-0.399278	-0.465604	-0.012105	0.721548	0.424201
Data336	0.142926	-0.427965	-0.473945	-0.052898	0.694692	0.305994
Data337	0.1237	-0.451362	-0.494189	-0.084332	0.653086	0.196333
Data338	0.105186	-0.463773	-0.507922	-0.115969	0.618397	0.126752
Data339	0.085959	-0.4772	-0.511991	-0.142926	0.60029	0.012614
Data340	0.064902	-0.498868	-0.520841	-0.16907	0.593779	-0.045167
Data341	0.041403	-0.541492	-0.518603	-0.189924	0.586557	-0.138552
Data342	0.015564	-0.592152	-0.523283	-0.218204	0.569263	-0.18555
Data343	-0.011597	-0.636912	-0.514738	-0.246993	0.546578	-0.209354
Data344	-0.038961	-0.669871	-0.505175	-0.268762	0.532336	-0.254927
Data345	-0.064698	-0.684418	-0.485033	-0.288701	0.528166	-0.261438
Data346	-0.086875	-0.684113	-0.476183	-0.307622	0.532336	-0.256962
Data347	-0.104473	-0.671499	-0.485339	-0.326543	0.52959	-0.381272
Data348	-0.116986	-0.652679	-0.498868	-0.352789	0.513517	-0.527759
Data349	-0.124921	-0.618092	-0.501513	-0.370082	0.489204	-0.685232
Data350	-0.129397	-0.584217	-0.508939	-0.385646	0.480761	-0.825208
Data351	-0.132245	-0.562041	-0.527454	-0.408128	0.469164	-0.853081
Data352	-0.135805	-0.561837	-0.548308	-0.440579	0.453396	-0.837212
Data353	-0.142112	-0.584319	-0.547494	-0.47069	0.445563	-0.853691
Data354	-0.153099	-0.616363	-0.537016	-0.494392	0.432542	-0.939549
Data355	-0.169986	-0.670075	-0.531014	-0.517789	0.404262	-0.98146
Data356	-0.193484	-0.742199	-0.538237	-0.533862	0.367641	-0.990412
Data357	-0.223392	-0.796317	-0.551868	-0.550037	0.331019	-0.985733
Data358	-0.258895	-0.817782	-0.555123	-0.56611	0.300603	-0.987767
Data359	-0.29867	-0.823275	-0.547494	-0.569162	0.26805	-0.976374
Data360	-0.340887	-0.818189	-0.532031	-0.569365	0.231123	-0.962539
Data361	-0.383408	-0.817782	-0.509041	-0.575774	0.206607	-0.894789
Data362	-0.424099	-0.829582	-0.478726	-0.596526	0.183007	-0.833143
Data363	-0.461128	-0.85359	-0.446479	-0.632944	0.175174	-0.833753
Data364	-0.492866	-0.878513	-0.428066	-0.670888	0.174563	-0.769462
Data365	-0.518908	-0.887668	-0.413011	-0.711783	0.167341	-0.735485
Data366	-0.539457	-0.911574	-0.415859	-0.757763	0.146588	-0.8012
Data367	-0.555734	-0.939244	-0.434373	-0.809237	0.120241	-0.874444
Data368	-0.569568	-0.964268	-0.453803	-0.844333	0.092877	-0.842908
Data369	-0.583403	-0.97851	-0.480049	-0.874952	0.067343	-0.771089
Data370	-0.599781	-0.985021	-0.505582	-0.89306	0.028789	-0.761934
Data371	-0.620432	-0.99143	-0.521248	-0.898655	-0.010986	-0.757661
Data372	-0.646474	-0.997737	-0.521757	-0.901096	-0.044658	-0.709239
Data373	-0.677806	-0.992549	-0.509448	-0.918593	-0.058188	-0.600188
Data374	-0.713308	-0.981867	-0.487678	-0.939345	-0.066224	-0.475878
Data375	-0.750947	-0.961115	-0.473335	-0.963251	-0.081585	-0.437222
Data376	-0.788179	-0.96671	-0.44892	-0.988378	-0.090944	-0.424811
Data377	-0.822563	-0.991938	-0.425523	-1.00028	-0.104473	-0.487475
Data378	-0.852064	-1.027441	-0.421047	-1.012182	-0.119224	-0.593881
Data379	-0.875563	-1.047074	-0.428575	-1.008927	-0.12899	-0.674245
Data380	-0.892755	-1.060705	-0.446072	-1.003738	-0.132957	-0.681977
Data381	-0.904657	-1.077287	-0.449226	-1.01208	-0.133262	-0.587371
Data382	-0.91249	-1.075761	-0.448514	-1.0309	-0.139162	-0.520027
Data383	-0.918186	-1.050431	-0.448208	-1.048397	-0.172427	-0.544442
Data384	-0.923476	-1.035579	-0.439155	-1.064469	-0.197452	-0.566415
Data385	-0.929681	-1.034867	-0.421454	-1.081966	-0.209049	-0.505582
Data386	-0.937514	-1.047074	-0.417589	-1.092953	-0.195824	-0.438036
Data387	-0.947178	-1.04565	-0.419013	-1.100684	-0.200605	-0.394903
Data388	-0.958165	-1.048498	-0.425523	-1.111467	-0.204369	-0.387376
Data389	-0.969558	-1.045141	-0.42298	-1.128456	-0.221764	-0.444343
Data390	-0.980138	-1.037817	-0.411994	-1.147784	-0.241805	-0.530607
Data391	-0.988886	-1.028865	-0.407518	-1.163856	-0.257471	-0.589609
Data392	-0.99499	-1.003332	-0.420539	-1.165993	-0.268966	-0.628468
Data393	-0.997737	-0.957046	-0.422675	-1.170774	-0.288192	-0.635589
Data394	-0.997126	-0.913303	-0.425828	-1.188067	-0.301417	-0.558073
Data395	-0.993566	-0.879733	-0.427863	-1.212584	-0.305282	-0.414842
Data396	-0.987767	-0.857354	-0.420132	-1.221129	-0.297653	-0.288294
Data397	-0.980646	-0.843519	-0.403347	-1.227131	-0.28687	-0.221561
Data398	-0.973424	-0.814323	-0.38941	-1.235777	-0.2651	-0.241499
Data399	-0.966913	-0.79174	-0.378322	-1.229165	-0.27273	-0.32166
Data400	-0.961929	-0.784822	-0.358689	-1.208921	-0.288701	-0.336716
Data401	-0.958775	-0.815544	-0.345159	-1.208311	-0.314031	-0.25391
Data402	-0.957351	-0.859083	-0.349737	-1.222858	-0.345668	-0.199995
Data403	-0.957046	-0.905572	-0.36998	-1.248595	-0.378831	-0.117393
Data404	-0.956741	-0.94199	-0.38351	-1.27657	-0.393581	-0.033366
Data405	-0.955113	-0.947992	-0.381476	-1.305664	-0.408738	0.020956
Data406	-0.950841	-0.943923	-0.370591	-1.34788	-0.424811	0
Data407	-0.942702	-0.927545	-0.362453	-1.385011	-0.441494	-0.066936
Data408	-0.92958	-0.887261	-0.362147	-1.410646	-0.447496	-0.122479
Data409	-0.911167	-0.833346	-0.362147	-1.439231	-0.443732	-0.166222
Data410	-0.887261	-0.789095	-0.363266	-1.458661	-0.447801	-0.183108
Data411	-0.858574	-0.765494	-0.363979	-1.466087	-0.461535	-0.210168
Data412	-0.82592	-0.756644	-0.367336	-1.470563	-0.465909	-0.227461
Data413	-0.790723	-0.776684	-0.370794	-1.457135	-0.450039	-0.178225
Data414	-0.754711	-0.81534	-0.358892	-1.451438	-0.425727	-0.055339
Data415	-0.719717	-0.852369	-0.342311	-1.438722	-0.404771	0.097047
Data416	-0.687673	-0.89072	-0.32695	-1.425498	-0.393479	0.192264
Data417	-0.660309	-0.923578	-0.332443	-1.416953	-0.391445	0.245772
Data418	-0.638641	-0.95318	-0.343633	-1.424684	-0.402635	0.266931
Data419	-0.623382	-0.970067	-0.34404	-1.434958	-0.424201	0.314946
Data420	-0.613921	-0.955927	-0.334579	-1.432415	-0.440477	0.426032
Data421	-0.609242	-0.920322	-0.319015	-1.439231	-0.445869	0.523486
Data422	-0.607207	-0.881971	-0.320643	-1.457847	-0.443732	0.585743
Data423	-0.60558	-0.853386	-0.343938	-1.471478	-0.417589	0.588795
Data424	-0.601918	-0.83945	-0.362147	-1.471682	-0.389003	0.566211
Data425	-0.59439	-0.836805	-0.366725	-1.458356	-0.376694	0.552783
Data426	-0.581776	-0.83945	-0.371405	-1.454185	-0.370896	0.593271
Data427	-0.564279	-0.836703	-0.377203	-1.456423	-0.373032	0.640879
Data428	-0.542916	-0.847995	-0.386155	-1.457033	-0.378525	0.618702
Data429	-0.519722	-0.870578	-0.389207	-1.470461	-0.38585	0.540983
Data430	-0.497241	-0.889804	-0.396124	-1.488568	-0.391547	0.422777
Data431	-0.477913	-0.897943	-0.407212	-1.509117	-0.39999	0.297042
Data432	-0.463569	-0.896824	-0.413418	-1.520918	-0.401821	0.115969
Data433	-0.454821	-0.890211	-0.412706	-1.513085	-0.390428	0.103151
Data434	-0.45126	-0.873732	-0.402126	-1.506676	-0.36581	0.134483
Data435	-0.450853	-0.857354	-0.39826	-1.511559	-0.351059	0.183515
Data436	-0.45065	-0.847588	-0.405076	-1.521324	-0.350754	0.214644
Data437	-0.447293	-0.836601	-0.416164	-1.524071	-0.355942	0.175987
Data438	-0.437527	-0.826022	-0.426947	-1.537601	-0.361537	0.171715
Data439	-0.418708	-0.826734	-0.431627	-1.53638	-0.36052	0.131431
Data440	-0.38941	-0.846367	-0.450853	-1.541059	-0.36581	0.05595
Data441	-0.349839	-0.858574	-0.472114	-1.547265	-0.374049	-0.049643
Data442	-0.301315	-0.859693	-0.48422	-1.569645	-0.390326	-0.106813
Data443	-0.246484	-0.850233	-0.485135	-1.594873	-0.410468	-0.121258
Data444	-0.188398	-0.829887	-0.476997	-1.603113	-0.409145	-0.20915
Data445	-0.130312	-0.817782	-0.466621	-1.596195	-0.391547	-0.31637
Data446	-0.074769	-0.827141	-0.458788	-1.593042	-0.370489	-0.350754
Data447	-0.023906	-0.841586	-0.45594	-1.588464	-0.35818	-0.370082
Data448	0.021566	-0.867018	-0.457567	-1.575443	-0.359096	-0.340378
Data449	0.06185	-0.90252	-0.463366	-1.559065	-0.36937	-0.370286
Data450	0.098065	-0.915541	-0.450345	-1.539534	-0.381882	-0.3947
Data451	0.131634	-0.917474	-0.423285	-1.534447	-0.386053	-0.48544
Data452	0.164289	-0.893263	-0.411485	-1.534651	-0.371405	-0.602223
Data453	0.197757	-0.839653	-0.416673	-1.518171	-0.371405	-0.733247
Data454	0.233158	-0.781364	-0.419216	-1.516543	-0.383205	-0.813815
Data455	0.270899	-0.707917	-0.430203	-1.53109	-0.398159	-0.793469
Data456	0.310775	-0.635894	-0.44597	-1.562117	-0.409349	-0.750744
Data457	0.351975	-0.592559	-0.460619	-1.590906	-0.421251	-0.699474
Data458	0.392869	-0.564482	-0.467435	-1.598942	-0.432136	-0.742402
Data459	0.431627	-0.564584	-0.466519	-1.596908	-0.425015	-0.7717
Data460	0.466519	-0.577707	-0.463569	-1.585107	-0.399685	-0.745047
Data461	0.495918	-0.585845	-0.45065	-1.560794	-0.361741	-0.689708
Data462	0.518502	-0.588795	-0.420539	-1.533837	-0.330205	-0.598561
Data463	0.533557	-0.590016	-0.378627	-1.514712	-0.302841	-0.570077
Data464	0.541288	-0.581165	-0.34048	-1.523868	-0.304367	-0.590829
Data465	0.542306	-0.559091	-0.31576	-1.530175	-0.317795	-0.586964
Data466	0.538033	-0.529285	-0.298365	-1.508507	-0.323695	-0.560515
Data467	0.530505	-0.483914	-0.300399	-1.483177	-0.33285	-0.520231
Data468	0.52196	-0.445563	-0.306096	-1.466901	-0.338547	-0.552173
Data469	0.514534	-0.408637	-0.32695	-1.463747	-0.341395	-0.599374
Data470	0.51016	-0.381272	-0.33753	-1.47626	-0.347295	-0.590016
Data471	0.510058	-0.360011	-0.332443	-1.505659	-0.343735	-0.517586
Data472	0.514127	-0.348414	-0.325831	-1.532209	-0.328272	-0.44007
Data473	0.521655	-0.340988	-0.341192	-1.551334	-0.330104	-0.368455
Data474	0.530709	-0.353602	-0.361435	-1.538008	-0.343735	-0.332443
Data475	0.538847	-0.347804	-0.359401	-1.510033	-0.367539	-0.330002
Data476	0.543628	-0.339971	-0.345057	-1.486636	-0.387579	-0.234785
Data477	0.542916	-0.321457	-0.320338	-1.447267	-0.392462	-0.136314
Data478	0.535592	-0.293584	-0.293482	-1.412273	-0.383714	-0.075888
Data479	0.521655	-0.263879	-0.281987	-1.387757	-0.382595	-0.032553
Data480	0.502327	-0.231734	-0.285547	-1.367717	-0.379034	-0.019735
Data481	0.479845	-0.18616	-0.283411	-1.353068	-0.354213	0.001831
Data482	0.457059	-0.134585	-0.277002	-1.337708	-0.327357	0.04537
Data483	0.436815	-0.091147	-0.259302	-1.321126	-0.314946	0.13489
Data484	0.421658	-0.059002	-0.249943	-1.31309	-0.311488	0.200198
Data485	0.413113	-0.042624	-0.244653	-1.309733	-0.311284	0.258386
Data486	0.411688	-0.039368	-0.229597	-1.315735	-0.309148	0.228682
Data487	0.416673	-0.044862	-0.220442	-1.320923	-0.325526	0.158897
Data488	0.426235	-0.04242	-0.217899	-1.312886	-0.347906	0.231734
Data489	0.437934	-0.026449	-0.211999	-1.285217	-0.361842	0.353195
Data490	0.449022	-0.006205	-0.1885	-1.265583	-0.364284	0.448412
Data491	0.456957	0.025839	-0.170189	-1.252766	-0.348007	0.510465
Data492	0.459907	0.046591	-0.16022	-1.237507	-0.337936	0.605071
Data493	0.456855	0.065512	-0.173444	-1.220823	-0.328476	0.645151
Data494	0.447801	0.075786	-0.173546	-1.20587	-0.325526	0.639048
Data495	0.433763	0.074057	-0.172936	-1.180336	-0.328781	0.602833
Data496	0.416368	0.043743	-0.187279	-1.177386	-0.324102	0.578826
Data497	0.397447	0.009868	-0.209456	-1.172402	-0.317388	0.515551
Data498	0.378932	0.003052	-0.230004	-1.16172	-0.3122	0.423387
Data499	0.362453	0.018209	-0.2533	-1.142189	-0.298161	0.41179
Data500	0.349025	0.048727	-0.269881	-1.117978	-0.280359	0.438239
Data501	0.338852	0.086976	-0.262455	-1.10811	-0.276697	0.485033
Data502	0.331731	0.131329	-0.250858	-1.113705	-0.275883	0.53488
Data503	0.326645	0.166629	-0.234989	-1.130999	-0.26215	0.607919
Data504	0.322677	0.205386	-0.222375	-1.127438	-0.262557	0.691946
Data505	0.318507	0.235294	-0.209862	-1.105465	-0.261133	0.731212
Data506	0.313013	0.258081	-0.19735	-1.072302	-0.260522	0.714936
Data507	0.305587	0.253096	-0.190026	-1.038427	-0.259912	0.681977
Data508	0.295822	0.257471	-0.195315	-1.006892	-0.257064	0.662852
Data509	0.284021	0.256758	-0.20559	-0.97851	-0.253605	0.687266
Data510	0.270695	0.233361	-0.206505	-0.962539	-0.243636	0.731009
Data511	0.256962	0.209964	-0.210981	-0.945958	-0.252588	0.797335
Data512	0.244144	0.204166	-0.226444	-0.930699	-0.263066	0.814018
Data513	0.233565	0.23621	-0.220645	-0.910862	-0.259505	0.751354
Data514	0.22624	0.286666	-0.207726	-0.889906	-0.234887	0.613006
Data515	0.222985	0.32339	-0.203962	-0.860405	-0.219628	0.540983
Data516	0.223697	0.356756	-0.213219	-0.83711	-0.204369	0.578419
Data517	0.228173	0.383408	-0.229394	-0.823682	-0.193586	0.714122
Data518	0.235396	0.400092	-0.259098	-0.826429	-0.180972	0.852267
Data519	0.244043	0.409349	-0.278121	-0.808932	-0.168256	0.932225
Data520	0.252791	0.398973	-0.283106	-0.771903	-0.165408	0.86305
Data521	0.260217	0.363979	-0.285547	-0.744437	-0.161034	0.86183
Data522	0.264897	0.328985	-0.29277	-0.728466	-0.154218	0.959487
Data523	0.266016	0.30396	-0.30986	-0.726736	-0.155845	1.046769
Data524	0.263167	0.290634	-0.322169	-0.738537	-0.172732	1.004654
Data525	0.25625	0.302942	-0.315353	-0.740673	-0.192874	0.906386
Data526	0.246077	0.311488	-0.295313	-0.741182	-0.207218	0.867323
Data527	0.233565	0.332952	-0.277918	-0.743826	-0.209252	0.835584
Data528	0.220442	0.370387	-0.258895	-0.754508	-0.205285	0.793673
Data529	0.208235	0.414638	-0.247807	-0.754813	-0.190026	0.764375
Data530	0.198672	0.453498	-0.247298	-0.73813	-0.177208	0.734061
Data531	0.193077	0.468655	-0.257064	-0.717988	-0.170494	0.781465
Data532	0.191958	0.4654	-0.276697	-0.709138	-0.169273	0.858167
Data533	0.195214	0.461229	-0.296127	-0.725923	-0.177615	0.97556
Data534	0.201826	0.446682	-0.305893	-0.74464	-0.186974	1.020116
Data535	0.210066	0.437324	-0.309555	-0.74932	-0.201724	0.973119
Data536	0.217797	0.443631	-0.310165	-0.74993	-0.21678	0.917372
Data537	0.223087	0.474047	-0.293278	-0.734468	-0.226342	0.917576
Data538	0.224002	0.507413	-0.28809	-0.710358	-0.240787	0.886651
Data539	0.21973	0.540169	-0.281071	-0.69398	-0.240482	0.814018
Data540	0.210168	0.574655	-0.280461	-0.676788	-0.229191	0.747896
Data541	0.195926	0.597035	-0.27395	-0.665395	-0.20325	0.730195
Data542	0.178937	0.607411	-0.258488	-0.657562	-0.168561	0.702525
Data543	0.160932	0.616464	-0.273442	-0.649627	-0.14964	0.689708
Data544	0.144249	0.630706	-0.281885	-0.629791	-0.133872	0.583708
Data545	0.130617	0.653391	-0.27863	-0.628875	-0.118817	0.511482
Data546	0.121258	0.696015	-0.26276	-0.634877	-0.111493	0.526131
Data547	0.116579	0.7246	-0.256148	-0.641998	-0.102541	0.583708
Data548	0.115969	0.742504	-0.267135	-0.643829	-0.095928	0.555428
Data549	0.118308	0.769258	-0.265609	-0.641082	-0.080059	0.391445
Data550	0.121564	0.787874	-0.251164	-0.632334	-0.072938	0.155439
Data551	0.123598	0.801506	-0.23916	-0.623178	-0.076193	0.063274
Data552	0.122479	0.81707	-0.222171	-0.612294	-0.068971	0.097454
Data553	0.116884	0.823479	-0.208235	-0.595102	-0.063884	0.128176
Data554	0.106305	0.820935	-0.195519	-0.578622	-0.056764	0.091351
Data555	0.090944	0.81412	-0.183922	-0.576588	-0.054932	0.090537
Data556	0.072124	0.797742	-0.174563	-0.568246	-0.058798	0.082195
Data557	0.051677	0.779431	-0.172834	-0.554615	-0.059815	0.063274
Data558	0.031637	0.745047	-0.176496	-0.536304	-0.061341	0.007121
Data559	0.013937	0.729178	-0.191755	-0.523079	-0.061036	-0.037639
Data560	0.000407	0.732026	-0.184431	-0.517688	-0.061138	-0.121665
Data561	-0.008036	0.739757	-0.166018	-0.519621	-0.066631	-0.155439
Data562	-0.01119	0.768241	-0.147911	-0.522978	-0.07304	-0.218102
Data563	-0.009359	0.802421	-0.146181	-0.527759	-0.074566	-0.241499
Data564	-0.00356	0.82063	-0.13611	-0.542509	-0.061545	-0.166018
Data565	0.004883	0.836805	-0.115663	-0.537219	-0.043234	-0.140383
Data566	0.014343	0.833041	-0.085756	-0.514738	-0.040792	-0.161339
Data567	0.02299	0.807711	-0.0589	-0.481676	-0.042217	-0.177615
Data568	0.029297	0.773734	-0.038656	-0.457364	-0.047506	-0.210778
Data569	0.031739	0.747692	-0.02594	-0.440782	-0.053407	-0.232141
Data570	0.029297	0.717377	-0.012004	-0.42237	-0.069988	-0.211185
Data571	0.021464	0.703746	0.003154	-0.420335	-0.088502	-0.26571
Data572	0.008138	0.698049	0.023906	-0.425828	-0.095928	-0.39531
Data573	-0.009664	0.699474	0.042725	-0.418097	-0.101727	-0.454922
Data574	-0.030823	0.712291	0.037029	-0.418301	-0.109662	-0.435798
Data575	-0.053508	0.733755	0.033265	-0.42064	-0.118919	-0.370896
Data576	-0.075583	0.747082	0.041301	-0.410671	-0.106101	-0.328171
Data577	-0.095115	0.760611	0.055645	-0.402024	-0.086264	-0.283818
Data578	-0.110475	0.767631	0.078737	-0.411383	-0.080466	-0.227868
Data579	-0.12075	0.756034	0.105287	-0.428066	-0.082297	-0.13021
Data580	-0.126141	0.739859	0.14313	-0.426947	-0.086264	-0.042929
Data581	-0.127667	0.715241	0.176293	-0.418097	-0.104168	-0.038453
Data582	-0.127057	0.692048	0.183312	-0.394293	-0.122784	-0.073243
Data583	-0.126548	0.681671	0.181582	-0.37171	-0.147911	-0.080364
Data584	-0.128176	0.686656	0.183413	-0.361537	-0.161542	0.037639
Data585	-0.133771	0.699168	0.181684	-0.356044	-0.174156	0.134483
Data586	-0.144249	0.708731	0.181481	-0.350245	-0.172529	0.164797
Data587	-0.159711	0.726533	0.180667	-0.363979	-0.159711	0.172936
Data588	-0.179446	0.748302	0.17558	-0.369472	-0.153099	0.116579
Data589	-0.202233	0.767224	0.177615	-0.36703	-0.156558	0.092164
Data590	-0.226444	0.761934	0.176903	-0.368353	-0.164899	0.106406
Data591	-0.25035	0.744132	0.16317	-0.378932	-0.187177	0.097047
Data592	-0.272831	0.734264	0.159304	-0.378831	-0.211083	0.059002
Data593	-0.292973	0.727855	0.161135	-0.372117	-0.224715	0.144452
Data594	-0.310572	0.71931	0.16378	-0.379441	-0.230208	0.238651
Data595	-0.326136	0.72104	0.17558	-0.384426	-0.258793	0.300704
Data596	-0.34048	0.727245	0.174055	-0.396328	-0.275171	0.317795
Data597	-0.354925	0.739656	0.171715	-0.408026	-0.270593	0.345668
Data598	-0.370693	0.749828	0.169986	-0.413825	-0.264388	0.437018
Data599	-0.388902	0.756034	0.166832	-0.408026	-0.270797	0.454922
Data600	-0.410264	0.753592	0.157371	-0.394395	-0.270797	0.425422
Data601	-0.434679	0.730399	0.170392	-0.372829	-0.263472	0.356451
Data602	-0.461331	0.713308	0.20264	-0.350347	-0.264286	0.33814
Data603	-0.488797	0.709748	0.230106	-0.32695	-0.268457	0.350551
Data604	-0.514738	0.690827	0.235294	-0.314438	-0.264185	0.460619
Data605	-0.537219	0.669973	0.231022	-0.320541	-0.261234	0.574756
Data606	-0.554106	0.664276	0.21912	-0.3299	-0.266829	0.635589
Data607	-0.564279	0.669973	0.194807	-0.331121	-0.28219	0.648203
Data608	-0.56733	0.674144	0.16612	-0.328883	-0.292159	0.694387
Data609	-0.563973	0.682383	0.15432	-0.334274	-0.292363	0.847588
Data610	-0.556039	0.695608	0.151776	-0.346176	-0.284428	0.958267
Data611	-0.545866	0.713614	0.148725	-0.353908	-0.265304	0.943821
Data612	-0.536304	0.730805	0.151369	-0.360622	-0.243941	0.889703
Data613	-0.529895	0.722972	0.159304	-0.377712	-0.226139	0.866916
Data614	-0.528674	0.700389	0.148826	-0.397345	-0.211388	0.843112
Data615	-0.533761	0.65746	0.138145	-0.404466	-0.192772	0.81117
Data616	-0.545561	0.61972	0.140586	-0.39765	-0.176801	0.824191
Data617	-0.56316	0.603443	0.137636	-0.389614	-0.164797	0.912896
Data618	-0.585336	0.597442	0.12899	-0.378932	-0.154523	0.990412
Data619	-0.609751	0.597848	0.125734	-0.354213	-0.138552	1.054704
Data620	-0.63447	0.608835	0.128684	-0.348414	-0.1414	1.068742
Data621	-0.657155	0.626129	0.121665	-0.342209	-0.148013	1.133847
Data622	-0.676076	0.654815	0.103761	-0.334783	-0.148725	1.260802
Data623	-0.689911	0.673838	0.08779	-0.331528	-0.152082	1.301289
Data624	-0.698151	0.674754	0.082907	-0.323084	-0.164187	1.36375
Data625	-0.700898	0.663462	0.071616	-0.319727	-0.160321	1.365581
Data626	-0.698863	0.634979	0.051677	-0.321864	-0.156863	1.319397
Data627	-0.693268	0.596119	0.038249	-0.310267	-0.146588	1.321431
Data628	-0.68574	0.557565	0.026551	-0.296025	-0.147402	1.304138
Data629	-0.677907	0.520129	0.022787	-0.289616	-0.153302	1.312072
Data630	-0.671702	0.498054	0.028789	-0.296635	-0.161542	1.283385
Data631	-0.668447	0.47954	0.024923	-0.308741	-0.164187	1.264057
Data632	-0.669057	0.479133	0.02299	-0.292566	-0.151776	1.290099
Data633	-0.67394	0.505887	0.017294	-0.274255	-0.134991	1.258361
Data634	-0.68279	0.547697	0.003255	-0.272119	-0.110882	1.202614
Data635	-0.694896	0.586862	-0.00295	-0.27395	-0.089621	1.195697
Data636	-0.709036	0.61209	-0.008952	-0.280054	-0.07365	1.275044
Data637	-0.723888	0.610666	-0.008647	-0.278019	-0.077821	1.359884
Data638	-0.738333	0.608428	-0.01119	-0.283309	-0.091351	1.43801
Data639	-0.751253	0.617583	-0.018921	-0.284123	-0.104067	1.564965
