# Supplementary material for: Integration of MRI and somatosensory evoked potentials facilitate diagnosis of spinal cord compression
Source: Sci Rep. 2023 May 15;13:7861. doi: 10.1038/s41598-023-34832-2 (PMC10185544; doi:10.1038/s41598-023-34832-2)
Supplement: Supplementary file 3 — Supplementary Information 3. [file 41598_2023_34832_MOESM3_ESM.zip › Preoperative SSEP data/spinal cord compression group/3741796_2/3741796_2_Rt Tibial SEP_Cz'-Fpz_200627_104248.csv]

Index	1	2	3	4	5	6
Name	Cz'-Fpz	Cz'-Fpz	Cz'-Fpz	Cz'-Fpz	Cz'-Fpz	Cz'-Fpz
Time	2.02001E+13	2.02001E+13	2.02001E+13	2.02001E+13	2.02001E+13	2.02001E+13
Highcut	500	500	500	500	500	500
Lowcut	10	10	10	10	10	10
Period	0.000156	0.000156	0.000156	0.000156	0.000156	0.000156
Averages	120	120	120	120	120	120
Int (mA)	18/17.6mA	18/17.5mA	18/17.5mA	18/17.5mA	18/17.5mA	18/17.5mA
Pulse Width (�gs)	200�s	200�s	200�s	200�s	200�s	200�s
Rep Rate (Hz)	2.66Hz	2.66Hz	2.66Hz	2.66Hz	2.66Hz	2.66Hz
Data0	0.531624	-0.076855	-0.790824	-0.324763	2.088045	-0.447801
Data1	0.503141	-0.646474	-1.37555	-0.846621	1.636479	-0.724346
Data2	0.47364	-1.235014	-2.056713	-1.3461	1.280435	-0.763867
Data3	0.443529	-0.408484	-1.270161	-0.561532	1.760789	-0.030111
Data4	0.413113	0.076651	-0.751049	-0.1178	1.997711	0.013377
Data5	0.38351	-0.098522	-0.849521	-0.273187	1.873096	-0.390173
Data6	0.356349	-0.266677	-0.944839	-0.432441	1.612777	-0.655782
Data7	0.333969	-0.326797	-0.96081	-0.507413	1.192035	-0.756034
Data8	0.31871	-0.319575	-0.930495	-0.496986	0.790621	-0.75288
Data9	0.31281	-0.247908	-0.88716	-0.432288	0.398464	-0.692861
Data10	0.317286	-0.164238	-0.827853	-0.352636	0.055136	-0.619008
Data11	0.332036	-0.081432	-0.763358	-0.298975	-0.281478	-0.540169
Data12	0.356044	-0.009664	-0.711172	-0.251316	-0.571908	-0.479235
Data13	0.387274	0.047506	-0.696422	-0.218764	-0.694692	-0.438392
Data14	0.42359	0.085756	-0.713919	-0.205386	-0.754915	-0.405585
Data15	0.462145	0.10956	-0.742504	-0.220442	-0.730297	-0.387579
Data16	0.500903	0.104473	-0.770479	-0.236667	-0.680349	-0.393022
Data17	0.537524	0.08484	-0.782279	-0.252079	-0.675771	-0.418758
Data18	0.56967	0.058035	-0.794893	-0.254978	-0.693167	-0.445157
Data19	0.595305	0.01592	-0.804557	-0.254419	-0.718598	-0.453346
Data20	0.613006	-0.023601	-0.806795	-0.264439	-0.774344	-0.457313
Data21	0.622365	-0.047405	-0.806287	-0.278731	-0.805371	-0.470588
Data22	0.623891	-0.075024	-0.796521	-0.302027	-0.81412	-0.483355
Data23	0.619415	-0.084637	-0.782177	-0.314438	-0.852572	-0.499733
Data24	0.611785	-0.063986	-0.75817	-0.317795	-0.82948	-0.516925
Data25	0.604461	-0.054831	-0.736197	-0.321457	-0.724397	-0.537016
Data26	0.601002	-0.061952	-0.714529	-0.321101	-0.603647	-0.551308
Data27	0.604359	-0.068818	-0.697846	-0.333664	-0.527047	-0.54907
Data28	0.616464	-0.059052	-0.686656	-0.341243	-0.472012	-0.546985
Data29	0.637624	-0.032756	-0.683706	-0.329493	-0.506091	-0.549579
Data30	0.666921	0.012919	-0.681671	-0.317286	-0.586659	-0.555072
Data31	0.70161	0.076143	-0.691641	-0.304265	-0.611073	-0.57379
Data32	0.738435	0.132397	-0.712189	-0.298466	-0.671804	-0.584166
Data33	0.773429	0.187177	-0.716564	-0.289871	-0.75817	-0.563312
Data34	0.803031	0.244043	-0.728669	-0.299484	-0.881565	-0.547036
Data35	0.824598	0.283411	-0.742809	-0.316726	-1.010554	-0.523842
Data36	0.836703	0.300806	-0.749625	-0.335749	-1.094174	-0.509651
Data37	0.83945	0.302993	-0.751354	-0.350093	-1.123776	-0.497749
Data38	0.834363	0.296381	-0.733349	-0.342362	-1.141171	-0.487221
Data39	0.824292	0.301264	-0.710562	-0.333664	-1.157753	-0.487577
Data40	0.812289	0.29867	-0.688182	-0.325577	-1.117469	-0.476692
Data41	0.801404	0.299179	-0.667328	-0.317133	-1.152056	-0.472419
Data42	0.794079	0.309402	-0.660207	-0.311081	-1.212177	-0.480252
Data43	0.791231	0.318964	-0.678925	-0.317388	-1.163653	-0.485186
Data44	0.792554	0.348058	-0.708629	-0.316879	-1.019811	-0.489713
Data45	0.796216	0.383357	-0.751151	-0.299179	-0.915033	-0.496173
Data46	0.799573	0.425574	-0.798861	-0.295211	-0.856336	-0.500903
Data47	0.799573	0.457415	-0.838839	-0.312606	-0.863559	-0.495054
Data48	0.793571	0.478472	-0.870375	-0.33519	-0.902317	-0.480049
Data49	0.779533	0.49246	-0.895501	-0.344905	-0.94199	-0.462806
Data50	0.757051	0.499784	-0.918288	-0.351466	-0.990616	-0.463671
Data51	0.727042	0.476031	-0.921238	-0.347499	-1.013606	-0.484118
Data52	0.691437	0.446937	-0.920221	-0.341904	-1.031408	-0.500445
Data53	0.653188	0.429643	-0.918898	-0.34109	-0.974238	-0.515958
Data54	0.615244	0.417385	-0.913914	-0.343633	-0.937514	-0.519824
Data55	0.580555	0.404568	-0.914422	-0.354162	-0.914626	-0.52313
Data56	0.551156	0.416571	-0.915541	-0.355942	-0.898858	-0.533964
Data57	0.528166	0.434373	-0.93019	-0.341599	-0.866712	-0.544391
Data58	0.511381	0.461077	-0.962336	-0.327764	-0.875563	-0.528725
Data59	0.499987	0.503141	-0.995092	-0.326238	-0.879428	-0.51372
Data60	0.492154	0.542051	-1.022965	-0.332341	-0.838534	-0.50248
Data61	0.485542	0.572824	-1.05216	-0.318964	-0.777905	-0.486102
Data62	0.477811	0.593983	-1.070166	-0.304367	-0.700287	-0.485949
Data63	0.466723	0.584014	-1.084916	-0.294601	-0.65156	-0.48661
Data64	0.450345	0.562804	-1.1075	-0.292922	-0.617482	-0.46774
Data65	0.427863	0.538338	-1.120012	-0.283614	-0.54729	-0.441342
Data66	0.399176	0.516925	-1.139035	-0.286768	-0.415961	-0.425015
Data67	0.365301	0.499733	-1.148597	-0.304723	-0.324102	-0.41652
Data68	0.328374	0.487882	-1.144427	-0.327713	-0.327459	-0.41062
Data69	0.291142	0.460416	-1.137204	-0.347499	-0.319422	-0.415249
Data70	0.256555	0.449175	-1.119605	-0.362758	-0.343328	-0.400753
Data71	0.227766	0.468147	-1.112484	-0.361741	-0.364284	-0.370489
Data72	0.206912	0.485389	-1.112993	-0.358282	-0.338038	-0.341955
Data73	0.195214	0.499377	-1.109534	-0.355027	-0.314641	-0.317082
Data74	0.192569	0.525521	-1.11045	-0.343837	-0.274764	-0.299128
Data75	0.197553	0.534422	-1.108314	-0.319168	-0.23326	-0.288752
Data76	0.207726	0.515653	-1.111467	-0.29399	-0.108848	-0.289565
Data77	0.219628	0.459958	-1.12988	-0.269271	-0.025533	-0.288446
Data78	0.229903	0.429643	-1.150022	-0.264795	-0.019125	-0.271611
Data79	0.235192	0.41062	-1.180438	-0.272272	-0.070598	-0.263828
Data80	0.233361	0.387884	-1.197935	-0.280308	-0.133669	-0.253707
Data81	0.223494	0.368658	-1.197426	-0.287582	-0.223494	-0.23153
Data82	0.2062	0.350703	-1.197019	-0.300806	-0.315557	-0.226088
Data83	0.18382	0.338852	-1.190916	-0.296788	-0.429491	-0.24038
Data84	0.159202	0.345668	-1.169146	-0.286158	-0.459297	-0.270339
Data85	0.13611	0.354518	-1.140663	-0.276951	-0.450853	-0.288752
Data86	0.1178	0.360316	-1.117367	-0.267745	-0.435696	-0.287531
Data87	0.106813	0.365504	-1.105262	-0.261794	-0.394293	-0.283614
Data88	0.104473	0.364385	-1.088477	-0.259251	-0.388393	-0.273594
Data89	0.11078	0.354264	-1.079423	-0.24862	-0.413723	-0.258234
Data90	0.124514	0.339462	-1.078406	-0.239872	-0.385646	-0.23799
Data91	0.14313	0.324407	-1.090511	-0.227207	-0.325831	-0.221663
Data92	0.163373	0.320033	-1.101294	-0.225579	-0.316269	-0.214033
Data93	0.181481	0.312047	-1.11401	-0.234226	-0.354721	-0.210524
Data94	0.193993	0.300654	-1.128659	-0.242212	-0.383307	-0.196841
Data95	0.198164	0.277918	-1.136899	-0.242212	-0.376491	-0.186211
Data96	0.192162	0.252282	-1.139544	-0.229241	-0.344345	-0.17792
Data97	0.176089	0.222934	-1.124895	-0.218407	-0.2769	-0.172478
Data98	0.151268	0.186313	-1.103024	-0.196434	-0.212507	-0.168765
Data99	0.120445	0.154625	-1.086748	-0.190026	-0.22329	-0.163475
Data100	0.087485	0.12431	-1.069759	-0.202945	-0.311691	-0.165713
Data101	0.056153	0.098777	-1.031205	-0.214237	-0.375067	-0.171562
Data102	0.029908	0.080568	-0.995193	-0.218814	-0.459602	-0.182752
Data103	0.010986	0.075074	-0.974238	-0.216729	-0.524198	-0.174767
Data104	0.000203	0.092775	-0.967117	-0.207065	-0.554818	-0.166679
Data105	-0.003154	0.117952	-0.950942	-0.185295	-0.581165	-0.150505
Data106	-0.001119	0.142519	-0.936904	-0.168816	-0.495715	-0.126802
Data107	0.003255	0.167188	-0.932021	-0.169426	-0.405788	-0.12253
Data108	0.007324	0.180158	-0.934259	-0.169019	-0.298263	-0.121055
Data109	0.008443	0.182142	-0.930902	-0.161084	-0.264388	-0.113883
Data110	0.005086	0.162	-0.918695	-0.150759	-0.231835	-0.104372
Data111	-0.00295	0.142977	-0.908319	-0.134991	-0.146995	-0.09486
Data112	-0.015157	0.116477	-0.90425	-0.115206	-0.05951	-0.082856
Data113	-0.030111	0.073955	-0.895196	-0.094301	0.015259	-0.072073
Data114	-0.045879	0.04832	-0.880751	-0.081992	0.124615	-0.055746
Data115	-0.060731	0.039368	-0.848096	-0.078838	0.21444	-0.042674
Data116	-0.073447	0.043895	-0.813102	-0.081127	0.2474	-0.020447
Data117	-0.083111	0.063783	-0.791435	-0.067394	0.288294	0.005849
Data118	-0.089418	0.073905	-0.775565	-0.067038	0.29399	0.01943
Data119	-0.092266	0.087638	-0.765799	-0.066275	0.246484	0.036469
Data120	-0.092063	0.092368	-0.759289	-0.067292	0.164594	0.064902
Data121	-0.089011	0.095521	-0.754406	-0.070802	0.041911	0.083874
Data122	-0.083925	0.078381	-0.755016	-0.059256	-0.022583	0.116986
Data123	-0.077719	0.03418	-0.758373	-0.048727	-0.039165	0.156354
Data124	-0.072023	-0.007223	-0.755423	-0.046642	0.017192	0.168104
Data125	-0.06836	-0.054627	-0.74108	-0.05127	0.030315	0.176242
Data126	-0.068462	-0.079296	-0.723481	-0.056204	0.027365	0.19084
Data127	-0.073752	-0.081127	-0.705882	-0.062511	0.077923	0.204318
Data128	-0.084637	-0.074261	-0.686859	-0.079093	0.138552	0.213474
Data129	-0.10071	-0.05951	-0.668142	-0.0795	0.166629	0.219628
Data130	-0.119936	-0.040945	-0.646067	-0.066428	0.203352	0.229191
Data131	-0.139976	-0.016988	-0.632436	-0.056001	0.180362	0.238295
Data132	-0.157575	-0.00763	-0.613616	-0.044149	0.170189	0.25864
Data133	-0.170189	0.010936	-0.583912	-0.030111	0.207014	0.286971
Data134	-0.175886	0.017802	-0.561735	-0.030162	0.262964	0.302027
Data135	-0.174156	0.007223	-0.562041	-0.034536	0.261641	0.310775
Data136	-0.165916	0.001577	-0.564279	-0.028178	0.257165	0.30808
Data137	-0.152895	-0.008749	-0.572417	-0.024669	0.237634	0.312352
Data138	-0.137738	-0.013479	-0.595102	-0.02177	0.204471	0.318812
Data139	-0.122988	-0.001119	-0.616566	-0.025737	0.104982	0.343328
Data140	-0.11078	0.010936	-0.629892	-0.037893	-0.025432	0.380204
Data141	-0.102642	0.014343	-0.631927	-0.048625	-0.13255	0.408026
Data142	-0.098777	0.019633	-0.629791	-0.071921	-0.16968	0.439511
Data143	-0.098777	0.024058	-0.611887	-0.09074	-0.171308	0.455431
Data144	-0.10132	0.013428	-0.587065	-0.09486	-0.160016	0.47715
Data145	-0.104372	0.019837	-0.56082	-0.096488	-0.197655	0.498309
Data146	-0.105898	0.023041	-0.532235	-0.106254	-0.249332	0.50838
Data147	-0.103863	0.030162	-0.50487	-0.114544	-0.251977	0.518807
Data148	-0.096539	0.049287	-0.494596	-0.120394	-0.220747	0.537016
Data149	-0.083009	0.066478	-0.500699	-0.109	-0.193077	0.546883
Data150	-0.063376	0.087129	-0.502124	-0.095165	-0.244348	0.556802
Data151	-0.038656	0.125378	-0.502124	-0.083111	-0.36703	0.578419
Data152	-0.010783	0.164187	-0.492358	-0.065512	-0.413113	0.588591
Data153	0.017395	0.208998	-0.485135	-0.059765	-0.386155	0.600086
Data154	0.043132	0.262608	-0.481676	-0.071819	-0.362351	0.630503
Data155	0.063884	0.304774	-0.475675	-0.083925	-0.299891	0.668345
Data156	0.077516	0.32639	-0.466519	-0.093792	-0.21505	0.693675
Data157	0.083111	0.333918	-0.454414	-0.102439	-0.168053	0.703695
Data158	0.081076	0.322881	-0.457567	-0.103151	-0.203352	0.69749
Data159	0.072836	0.309809	-0.461026	-0.096386	-0.234582	0.700949
Data160	0.060934	0.284072	-0.449836	-0.078889	-0.300399	0.711986
Data161	0.048219	0.257725	-0.425625	-0.066072	-0.340785	0.728567
Data162	0.037435	0.230716	-0.389105	-0.060019	-0.30752	0.738282
Data163	0.031027	0.224613	-0.348313	-0.065359	-0.314539	0.731212
Data164	0.03062	0.248875	-0.335088	-0.066682	-0.283513	0.712698
Data165	0.036825	0.301111	-0.334071	-0.065716	-0.245162	0.700033
Data166	0.049236	0.348923	-0.336309	-0.058747	-0.221866	0.695761
Data167	0.066733	0.384629	-0.340073	-0.055695	-0.180362	0.70929
Data168	0.087689	0.406246	-0.345057	-0.063783	-0.184431	0.728974
Data169	0.11017	0.407823	-0.353704	-0.0766	-0.202538	0.75522
Data170	0.132245	0.392004	-0.365708	-0.097403	-0.230716	0.78233
Data171	0.152082	0.363419	-0.365504	-0.11195	-0.22502	0.807914
Data172	0.168256	0.329747	-0.342819	-0.11485	-0.192264	0.816968
Data173	0.179751	0.296228	-0.324814	-0.109102	-0.168358	0.829531
Data174	0.186567	0.283004	-0.320541	-0.091198	-0.208031	0.844383
Data175	0.189212	0.291193	-0.311691	-0.083823	-0.225528	0.857354
Data176	0.18911	0.314387	-0.299077	-0.069174	-0.202945	0.874088
Data177	0.1885	0.347041	-0.297144	-0.066529	-0.240889	0.882836
Data178	0.189822	0.371049	-0.297347	-0.065207	-0.3122	0.878309
Data179	0.195722	0.395361	-0.290837	-0.06836	-0.314132	0.866763
Data180	0.208235	0.401261	-0.273747	-0.073243	-0.223799	0.875614
Data181	0.228478	0.38056	-0.259912	-0.064291	-0.173241	0.874495
Data182	0.256453	0.353857	-0.24801	-0.052847	-0.08189	0.861677
Data183	0.290939	0.338089	-0.260115	-0.051982	0.083518	0.87068
Data184	0.329493	0.328018	-0.271407	-0.055695	0.092877	0.903538
Data185	0.368963	0.322067	-0.278019	-0.060121	0.020549	0.920729
Data186	0.406093	0.33341	-0.290328	-0.064291	0.028484	0.925104
Data187	0.437832	0.363928	-0.284021	-0.069123	0.041301	0.906589
Data188	0.462348	0.38824	-0.257572	-0.085603	0.012512	0.879479
Data189	0.47893	0.407925	-0.232954	-0.101778	0.029806	0.850894
Data190	0.488187	0.410366	-0.191958	-0.108186	0.047812	0.840823
Data191	0.492256	0.399786	-0.142824	-0.091351	0.039267	0.850131
Data192	0.493782	0.384375	-0.099997	-0.088146	-0.039673	0.856235
Data193	0.49602	0.353602	-0.067343	-0.08718	-0.0648	0.859388
Data194	0.501717	0.324407	-0.046489	-0.070954	-0.004374	0.846367
Data195	0.512703	0.308232	-0.039368	-0.079194	0.114036	0.842654
Data196	0.529997	0.305587	-0.03184	-0.078024	0.151675	0.830142
Data197	0.553089	0.304723	-0.015869	-0.072531	0.119529	0.807813
Data198	0.580148	0.305791	-0.010478	-0.053915	0.032451	0.793062
Data199	0.608835	0.310216	-0.007528	-0.044912	-0.052491	0.790723
Data200	0.636199	0.308995	-0.015361	-0.053	-0.097454	0.795046
Data201	0.659291	0.301874	-0.005086	-0.058137	-0.170494	0.809542
Data202	0.675873	0.27746	0.019938	-0.058086	-0.248519	0.819816
Data203	0.68452	0.233921	0.046591	-0.05417	-0.348618	0.820528
Data204	0.685028	0.190026	0.085959	-0.042471	-0.365403	0.807762
Data205	0.678213	0.162356	0.126548	-0.032146	-0.27273	0.796724
Data206	0.6657	0.152946	0.155235	-0.028077	-0.093182	0.785433
Data207	0.650238	0.138145	0.188195	-0.025381	0.022787	0.7776
Data208	0.634165	0.125226	0.218916	-0.028178	0.121055	0.774701
Data209	0.619821	0.130922	0.244043	-0.031891	0.177615	0.777345
Data210	0.608937	0.154574	0.252181	-0.026551	0.166323	0.772208
Data211	0.602223	0.168154	0.249332	-0.016327	0.147606	0.766105
Data212	0.599171	0.182244	0.237837	-0.005341	0.021159	0.764833
Data213	0.598561	0.188449	0.213016	0.020956	-0.08128	0.760306
Data214	0.598459	0.183566	0.21444	0.034536	-0.007121	0.742809
Data215	0.596526	0.180616	0.236108	0.040335	0.084433	0.734824
Data216	0.590829	0.15966	0.2651	0.041911	0.162865	0.732077
Data217	0.579945	0.106406	0.299179	0.038148	0.176903	0.716462
Data218	0.563058	0.044302	0.333969	0.04008	0.157066	0.707561
Data219	0.540475	-0.025177	0.370184	0.036266	0.102235	0.688233
Data220	0.512907	-0.092877	0.395717	0.037995	0.072836	0.663767
Data221	0.48188	-0.148521	0.421454	0.026296	0.058696	0.644795
Data222	0.449022	-0.16378	0.440884	0.007884	0.087994	0.619872
Data223	0.416063	-0.146537	0.467435	-0.00412	0.099489	0.611276
Data224	0.384629	-0.120038	0.48422	-0.005595	0.062155	0.600443
Data225	0.35584	-0.076753	0.494494	-0.005035	0.012919	0.590219
Data226	0.330409	-0.046693	0.495511	0.00763	0.030416	0.579589
Data227	0.308639	-0.03652	0.507006	0.03418	0.024211	0.568399
Data228	0.290125	-0.038249	0.532947	0.048575	0.079957	0.538237
Data229	0.27395	-0.072633	0.549223	0.058289	0.093283	0.503802
Data230	0.258691	-0.119326	0.544238	0.05834	0.112103	0.488136
Data231	0.242924	-0.157982	0.547189	0.046286	0.242517	0.485593
Data232	0.225325	-0.196689	0.570993	0.038249	0.300298	0.484677
Data233	0.204776	-0.219526	0.595407	0.036062	0.301417	0.497851
Data234	0.181074	-0.239719	0.607614	0.03418	0.220035	0.512957
Data235	0.154625	-0.24567	0.617177	0.028382	0.152387	0.524961
Data236	0.12665	-0.253961	0.623687	0.031281	0.099184	0.529742
Data237	0.098573	-0.242974	0.644338	0.021668	0.144757	0.535846
Data238	0.072328	-0.215	0.666514	0.00646	0.248213	0.53961
Data239	0.049643	-0.203403	0.69103	-0.010224	0.321253	0.557005
Data240	0.031637	-0.213372	0.724091	-0.023906	0.414435	0.55904
Data241	0.019125	-0.228326	0.746573	-0.031688	0.429185	0.540983
Data242	0.011902	-0.238804	0.766003	-0.027314	0.474759	0.529793
Data243	0.009461	-0.247654	0.786145	0.006409	0.504667	0.537372
Data244	0.010376	-0.253605	0.806694	0.059256	0.503751	0.542102
Data245	0.013123	-0.250858	0.827039	0.114697	0.47008	0.551258
Data246	0.015971	-0.228987	0.843722	0.150861	0.353602	0.573637
Data247	0.01709	-0.189619	0.879937	0.164797	0.235599	0.601256
Data248	0.015259	-0.151268	0.9131	0.157677	0.080364	0.634114
Data249	0.009562	-0.121665	0.957758	0.163272	-0.073955	0.666616
Data250	0.000203	-0.098777	1.004857	0.19674	-0.064291	0.692861
Data251	-0.011902	-0.091452	1.062028	0.250095	0.059002	0.724804
Data252	-0.025228	-0.08662	1.12754	0.296991	0.097556	0.752778
Data253	-0.03713	-0.086366	1.202106	0.340683	0.064393	0.773988
Data254	-0.045268	-0.088655	1.28013	0.391394	0.00295	0.79235
Data255	-0.047506	-0.084586	1.339233	0.426388	0.002441	0.819257
Data256	-0.042318	-0.081178	1.393556	0.458991	0.122072	0.852013
Data257	-0.029908	-0.050406	1.432619	0.507108	0.222171	0.889245
Data258	-0.011088	-0.001373	1.471885	0.573332	0.360723	0.922306
Data259	0.012004	0.051169	1.494876	0.648	0.470181	0.95491
Data260	0.036825	0.108899	1.502912	0.712444	0.507006	0.981257
Data261	0.060934	0.158287	1.529056	0.769156	0.60029	1.037664
Data262	0.081992	0.183057	1.574324	0.825717	0.593271	1.101142
Data263	0.098675	0.189364	1.633834	0.874088	0.599476	1.143206
Data264	0.110068	0.16851	1.698431	0.91666	0.605681	1.173775
Data265	0.116681	0.13611	1.763027	0.949569	0.576893	1.203479
Data266	0.119224	0.105236	1.810229	0.985478	0.536812	1.234811
Data267	0.119224	0.076702	1.829455	1.033646	0.502836	1.259937
Data268	0.11841	0.054119	1.851225	1.070268	0.492866	1.288828
Data269	0.118207	0.052949	1.887744	1.094682	0.516874	1.316803
Data270	0.120038	0.077465	1.917754	1.121487	0.578724	1.349508
Data271	0.124412	0.115155	1.933725	1.132779	0.660004	1.382773
Data272	0.131431	0.16846	1.934437	1.146258	0.704356	1.416393
Data273	0.140383	0.20854	1.937285	1.166654	0.715038	1.454592
Data274	0.150047	0.2386	1.95112	1.183642	0.732026	1.482109
Data275	0.158999	0.259047	1.960072	1.196358	0.65329	1.487805
Data276	0.165916	0.277104	1.968312	1.204039	0.610463	1.490298
Data277	0.169579	0.278833	1.973398	1.216958	0.664785	1.486839
Data278	0.168867	0.260472	1.974721	1.221485	0.757051	1.492587
Data279	0.16317	0.233412	1.989064	1.230233	0.874545	1.504641
Data280	0.152285	0.211388	2.008596	1.259022	0.942601	1.50871
Data281	0.136212	0.198723	2.038911	1.281758	1.010249	1.507235
Data282	0.115765	0.179802	2.069123	1.305308	1.043819	1.511406
Data283	0.091961	0.172885	2.078991	1.326365	1.047074	1.514814
Data284	0.066529	0.190636	2.067903	1.355205	0.972101	1.520256
Data285	0.041505	0.213169	2.045624	1.372803	0.85359	1.523868
Data286	0.018921	0.218001	2.010529	1.389639	0.759187	1.522087
Data287	0.000305	0.211134	1.987437	1.398388	0.740876	1.507795
Data288	-0.013428	0.202487	1.956919	1.389029	0.739961	1.482414
Data289	-0.022685	0.1885	1.929859	1.372752	0.770479	1.449505
Data290	-0.028789	0.156812	1.906259	1.358307	0.866712	1.415529
Data291	-0.034078	0.115867	1.86862	1.339996	1.004857	1.38206
Data292	-0.041301	0.084586	1.826912	1.318176	1.121538	1.343506
Data293	-0.053203	0.050965	1.791613	1.298238	1.136492	1.307546
Data294	-0.072226	0.021261	1.746141	1.283284	1.121335	1.272857
Data295	-0.099489	-0.013631	1.699957	1.254851	1.078813	1.231708
Data296	-0.134991	-0.050507	1.653875	1.216805	1.084713	1.186084
Data297	-0.177717	-0.066478	1.616541	1.185982	1.064469	1.133644
Data298	-0.22563	-0.095521	1.595687	1.15638	1.058569	1.079627
Data299	-0.27629	-0.138552	1.587243	1.11284	1.052669	1.014623
Data300	-0.327153	-0.174563	1.55937	1.058874	1.073625	0.970016
Data301	-0.376084	-0.193332	1.513288	1.010147	1.084001	0.929987
Data302	-0.421861	-0.227359	1.461407	0.968694	1.013403	0.898604
Data303	-0.464281	-0.267643	1.399049	0.932835	0.909743	0.863915
Data304	-0.503955	-0.300654	1.32428	0.901961	0.802319	0.834516
Data305	-0.542713	-0.319982	1.248798	0.868137	0.676992	0.806541
Data306	-0.582895	-0.340887	1.156023	0.82002	0.54902	0.762036
Data307	-0.626739	-0.363216	1.077796	0.761985	0.389105	0.704306
Data308	-0.675975	-0.387071	1.007095	0.699168	0.283614	0.637064
Data309	-0.731619	-0.416775	0.946568	0.633402	0.290227	0.56377
Data310	-0.793266	-0.462806	0.901706	0.565754	0.336614	0.487119
Data311	-0.859388	-0.516874	0.855217	0.507515	0.413825	0.42059
Data312	-0.927443	-0.563007	0.818087	0.462806	0.496325	0.357417
Data313	-0.994685	-0.605631	0.787467	0.42944	0.551054	0.293329
Data314	-1.058264	-0.654409	0.761832	0.399736	0.60263	0.251723
Data315	-1.11574	-0.700338	0.727245	0.352076	0.587879	0.215813
Data316	-1.165688	-0.725668	0.690623	0.296228	0.527454	0.171155
Data317	-1.207904	-0.726533	0.64037	0.250197	0.434068	0.124158
Data318	-1.242796	-0.700542	0.56967	0.218509	0.302434	0.078482
Data319	-1.271687	-0.661529	0.497139	0.19089	0.20498	0.046896
Data320	-1.296712	-0.623433	0.448412	0.161491	0.242212	0.00061
Data321	-1.319702	-0.627553	0.413011	0.123344	0.287683	-0.044607
Data322	-1.342489	-0.666056	0.373236	0.07833	0.278121	-0.091096
Data323	-1.366598	-0.722769	0.34638	0.045268	0.287378	-0.141604
Data324	-1.392437	-0.79118	0.32166	0.005086	0.308232	-0.187177
Data325	-1.420208	-0.838127	0.294703	-0.038249	0.222477	-0.217645
Data326	-1.448997	-0.876682	0.263676	-0.084433	0.1237	-0.244297
Data327	-1.477684	-0.900994	0.24272	-0.127515	-0.004679	-0.263371
Data328	-1.504845	-0.911014	0.233361	-0.178632	-0.077516	-0.27451
Data329	-1.529157	-0.901147	0.216068	-0.213728	-0.170799	-0.28219
Data330	-1.549401	-0.882734	0.189212	-0.245823	-0.184532	-0.293838
Data331	-1.564965	-0.866204	0.149844	-0.281275	-0.137026	-0.308741
Data332	-1.575443	-0.851809	0.109967	-0.310216	-0.04476	-0.334783
Data333	-1.581242	-0.860253	0.089927	-0.339462	0.029196	-0.363724
Data334	-1.583073	-0.880852	0.074769	-0.356502	0.008647	-0.399176
Data335	-1.582055	-0.903283	0.047405	-0.375728	-0.076702	-0.434221
Data336	-1.579614	-0.928918	0.02004	-0.383866	-0.141197	-0.451464
Data337	-1.577274	-0.970219	-0.010681	-0.373897	-0.10783	-0.452583
Data338	-1.576359	-1.015488	-0.031739	-0.375525	-0.077312	-0.446123
Data339	-1.577885	-1.059027	-0.046082	-0.393174	-0.083111	-0.447344
Data340	-1.582361	-1.079627	-0.067038	-0.413316	-0.081178	-0.450955
Data341	-1.589685	-1.064113	-0.084535	-0.436764	-0.049643	-0.467028
Data342	-1.599145	-1.037003	-0.108746	-0.464027	-0.045167	-0.477963
Data343	-1.609216	-1.009079	-0.112306	-0.486865	-0.050965	-0.487729
Data344	-1.618168	-0.978002	-0.109865	-0.4978	-0.139162	-0.493477
Data345	-1.623763	-0.952977	-0.110577	-0.51662	-0.173648	-0.479337
Data346	-1.62417	-0.937158	-0.116884	-0.526741	-0.24506	-0.469011
Data347	-1.617965	-0.915287	-0.136314	-0.536253	-0.253401	-0.47186
Data348	-1.604334	-0.89072	-0.185346	-0.558429	-0.208438	-0.481117
Data349	-1.583886	-0.872663	-0.227766	-0.565499	-0.167137	-0.477913
Data350	-1.557946	-0.863661	-0.267338	-0.555123	-0.075074	-0.481371
Data351	-1.528649	-0.868289	-0.294092	-0.546171	-0.096844	-0.481829
Data352	-1.498639	-0.862796	-0.310979	-0.542407	-0.121157	-0.478421
Data353	-1.470461	-0.844841	-0.315658	-0.536405	-0.102032	-0.458788
Data354	-1.44625	-0.840467	-0.309148	-0.541085	-0.152285	-0.449887
Data355	-1.426922	-0.842552	-0.311589	-0.54668	-0.204674	-0.443783
Data356	-1.412477	-0.854505	-0.302536	-0.536456	-0.306096	-0.443122
Data357	-1.401999	-0.855929	-0.276595	-0.52252	-0.384527	-0.437374
Data358	-1.393657	-0.860151	-0.263778	-0.503497	-0.47425	-0.423184
Data359	-1.385214	-0.860761	-0.250045	-0.489916	-0.540983	-0.425116
Data360	-1.374736	-0.86834	-0.247603	-0.477913	-0.57852	-0.434272
Data361	-1.360393	-0.875563	-0.257369	-0.476234	-0.607716	-0.437018
Data362	-1.34137	-0.883192	-0.266931	-0.481371	-0.6068	-0.437476
Data363	-1.317769	-0.876326	-0.267948	-0.477811	-0.602833	-0.417741
Data364	-1.290303	-0.846367	-0.279545	-0.460314	-0.609751	-0.394903
Data365	-1.260599	-0.811424	-0.292363	-0.433967	-0.6598	-0.39353
Data366	-1.230386	-0.769156	-0.308741	-0.402177	-0.634979	-0.384375
Data367	-1.201699	-0.743013	-0.322779	-0.373846	-0.606292	-0.369777
Data368	-1.175962	-0.731111	-0.33519	-0.346075	-0.599883	-0.353552
Data369	-1.154396	-0.734112	-0.344142	-0.317184	-0.549325	-0.347651
Data370	-1.137407	-0.742453	-0.346176	-0.287124	-0.488085	-0.349635
Data371	-1.124793	-0.763307	-0.326136	-0.265914	-0.428779	-0.353399
Data372	-1.115435	-0.769156	-0.292159	-0.254673	-0.42003	-0.357773
Data373	-1.107907	-0.765342	-0.261947	-0.24567	-0.464586	-0.355535
Data374	-1.100175	-0.750286	-0.244856	-0.227919	-0.464993	-0.348821
Data375	-1.09041	-0.73813	-0.236108	-0.213931	-0.402736	-0.337479
Data376	-1.076778	-0.714427	-0.228987	-0.206099	-0.37171	-0.321253
Data377	-1.057857	-0.670024	-0.22502	-0.211999	-0.350042	-0.308131
Data378	-1.033239	-0.611887	-0.220849	-0.232344	-0.322779	-0.306096
Data379	-1.002925	-0.558124	-0.228275	-0.237023	-0.27863	-0.290328
Data380	-0.967931	-0.523639	-0.260828	-0.244602	-0.298161	-0.265863
Data381	-0.929681	-0.4801	-0.291142	-0.264235	-0.317896	-0.248112
Data382	-0.890313	-0.454668	-0.313522	-0.266779	-0.292363	-0.23331
Data383	-0.851962	-0.456346	-0.330205	-0.247654	-0.206709	-0.234735
Data384	-0.816663	-0.474657	-0.323796	-0.217695	-0.094402	-0.236769
Data385	-0.786348	-0.511991	-0.306605	-0.198011	-0.016175	-0.251977
Data386	-0.762239	-0.527047	-0.306706	-0.181277	0.027771	-0.264337
Data387	-0.745149	-0.534167	-0.304061	-0.18026	0.065716	-0.272119
Data388	-0.734773	-0.552733	-0.30691	-0.186516	-0.008749	-0.274561
Data389	-0.730093	-0.550088	-0.311488	-0.183007	-0.114341	-0.271967
Data390	-0.729585	-0.525419	-0.300399	-0.179141	-0.267236	-0.264744
Data391	-0.731009	-0.483253	-0.296127	-0.170036	-0.334478	-0.256758
Data392	-0.732128	-0.436917	-0.301213	-0.162559	-0.286971	-0.257064
Data393	-0.730907	-0.38646	-0.313217	-0.163119	-0.249841	-0.251062
Data394	-0.726024	-0.358994	-0.330205	-0.149233	-0.251265	-0.23799
Data395	-0.717072	-0.331782	-0.346176	-0.131991	-0.262353	-0.213881
Data396	-0.704662	-0.304316	-0.354111	-0.123649	-0.269067	-0.197859
Data397	-0.690318	-0.288802	-0.36703	-0.110323	-0.257267	-0.189212
Data398	-0.67628	-0.261336	-0.391953	-0.09191	-0.189822	-0.177869
Data399	-0.664785	-0.220798	-0.416673	-0.082094	-0.106203	-0.170494
Data400	-0.657562	-0.172529	-0.434984	-0.086722	-0.039877	-0.178327
Data401	-0.655833	-0.135348	-0.436713	-0.08484	-0.02472	-0.169528
Data402	-0.659393	-0.108085	-0.427863	-0.069479	-0.063783	-0.162661
Data403	-0.666921	-0.080975	-0.406399	-0.034791	-0.097454	-0.148928
Data404	-0.676382	-0.063732	-0.381984	-0.005392	-0.120546	-0.136619
Data405	-0.68513	-0.03357	-0.368149	0.002187	-0.184126	-0.143231
Data406	-0.690522	-0.018921	-0.364691	0.010732	-0.244246	-0.154625
Data407	-0.690827	-0.017955	-0.354925	0.021312	-0.291142	-0.156914
Data408	-0.68513	-0.012767	-0.345159	0.032146	-0.28982	-0.157422
Data409	-0.67394	0.001526	-0.329493	0.046082	-0.36408	-0.150607
Data410	-0.659088	0.016683	-0.313522	0.053356	-0.398871	-0.139264
Data411	-0.643117	0.034485	-0.312912	0.065716	-0.30162	-0.136873
Data412	-0.629079	0.068513	-0.3299	0.095064	-0.219628	-0.137942
Data413	-0.61972	0.105847	-0.346075	0.130922	-0.125022	-0.137535
Data414	-0.616973	0.131634	-0.355739	0.165611	-0.132041	-0.12487
Data415	-0.621347	0.139773	-0.361537	0.188449	-0.185753	-0.125429
Data416	-0.632029	0.147504	-0.360927	0.199079	-0.17731	-0.130007
Data417	-0.646474	0.142519	-0.363775	0.217746	-0.157066	-0.141197
Data418	-0.661733	0.129956	-0.373643	0.239109	-0.168765	-0.153201
Data419	-0.674245	0.120801	-0.362961	0.251113	-0.176903	-0.171308
Data420	-0.680858	0.112866	-0.345464	0.258488	-0.193891	-0.172732
Data421	-0.679128	0.113781	-0.342006	0.257216	-0.226037	-0.168612
Data422	-0.668243	0.129498	-0.33285	0.257928	-0.174156	-0.16556
Data423	-0.648305	0.156507	-0.31871	0.252893	-0.175987	-0.16673
Data424	-0.621042	0.195722	-0.305587	0.267033	-0.192569	-0.181938
Data425	-0.589202	0.228987	-0.305384	0.269627	-0.149945	-0.190382
Data426	-0.55614	0.254978	-0.320643	0.261794	-0.21088	-0.193027
Data427	-0.525317	0.274713	-0.344854	0.263116	-0.260828	-0.191755
Data428	-0.499682	0.282088	-0.36408	0.267898	-0.2592	-0.184482
Data429	-0.48127	0.277307	-0.378119	0.269067	-0.191857	-0.173902
Data430	-0.470893	0.254368	-0.374965	0.266117	-0.186872	-0.168053
Data431	-0.468147	0.209659	-0.348414	0.263981	-0.172325	-0.153709
Data432	-0.471606	0.170087	-0.310369	0.261285	-0.112001	-0.149538
Data433	-0.479235	0.13611	-0.274764	0.244297	-0.016276	-0.146792
Data434	-0.488696	0.099794	-0.232649	0.242364	0.062562	-0.143537
Data435	-0.497953	0.084891	-0.199588	0.238549	0.179141	-0.150149
Data436	-0.505175	0.111086	-0.194196	0.23092	0.256148	-0.152285
Data437	-0.50955	0.165103	-0.185855	0.230767	0.255029	-0.143943
Data438	-0.510465	0.222833	-0.186364	0.226342	0.277816	-0.134941
Data439	-0.508227	0.240228	-0.191348	0.218357	0.299992	-0.131889
Data440	-0.503344	0.245162	-0.198876	0.216627	0.322372	-0.140281
Data441	-0.496935	0.231072	-0.201521	0.21505	0.304468	-0.134941
Data442	-0.49012	0.198469	-0.212914	0.20854	0.313624	-0.119834
Data443	-0.483914	0.154625	-0.215254	0.203148	0.275578	-0.11546
Data444	-0.479438	0.112866	-0.223901	0.207523	0.176496	-0.108797
Data445	-0.476997	0.079805	-0.234684	0.223036	0.15727	-0.089723
Data446	-0.47659	0.056865	-0.236515	0.236667	0.106305	-0.083874
Data447	-0.477709	0.049846	-0.235498	0.234785	0.023601	-0.089825
Data448	-0.479438	0.044862	-0.220035	0.226953	-0.050456	-0.11312
Data449	-0.480659	0.043488	-0.214745	0.231378	-0.109662	-0.138705
Data450	-0.480252	0.054627	-0.22624	0.246738	-0.086671	-0.15376
Data451	-0.477099	0.066122	-0.243432	0.251011	-0.013733	-0.16022
Data452	-0.470385	0.064597	-0.249129	0.235599	0.036316	-0.175326
Data453	-0.460009	0.044862	-0.247298	0.215203	-0.058188	-0.186567
Data454	-0.446072	0.018565	-0.255639	0.187177	-0.123293	-0.191043
Data455	-0.429389	0.003154	-0.287073	0.165916	-0.138959	-0.175835
Data456	-0.410976	-0.00824	-0.328781	0.173699	-0.134381	-0.151878
Data457	-0.392462	-0.009511	-0.362046	0.171664	-0.09013	-0.139925
Data458	-0.37527	-0.020447	-0.37527	0.175784	-0.016988	-0.132194
Data459	-0.360825	-0.030976	-0.375067	0.190534	-0.023295	-0.122784
Data460	-0.34994	-0.041708	-0.367539	0.218357	-0.086976	-0.121157
Data461	-0.343125	-0.058035	-0.378017	0.257318	-0.207421	-0.12019
Data462	-0.340276	-0.07777	-0.38117	0.284123	-0.341293	-0.12314
Data463	-0.340581	-0.092521	-0.388902	0.297093	-0.414842	-0.130872
Data464	-0.342718	-0.111696	-0.389817	0.312403	-0.42359	-0.13021
Data465	-0.344854	-0.128583	-0.379543	0.307673	-0.492968	-0.121055
Data466	-0.345159	-0.136873	-0.380255	0.294448	-0.562244	-0.103456
Data467	-0.341395	-0.149945	-0.391038	0.273543	-0.572722	-0.100862
Data468	-0.332138	-0.155744	-0.395819	0.25035	-0.604359	-0.097353
Data469	-0.316472	-0.152794	-0.404364	0.224409	-0.616668	-0.109865
Data470	-0.294703	-0.145673	-0.427965	0.209201	-0.636098	-0.140739
Data471	-0.268152	-0.142926	-0.456855	0.203148	-0.667735	-0.151369
Data472	-0.238956	-0.142774	-0.485949	0.212762	-0.714529	-0.152794
Data473	-0.210066	-0.134585	-0.502022	0.2209	-0.713614	-0.158389
Data474	-0.184634	-0.122835	-0.509957	0.221764	-0.683706	-0.16378
Data475	-0.165001	-0.110831	-0.5066	0.22385	-0.552275	-0.156812
Data476	-0.15259	-0.109255	-0.498156	0.225223	-0.486254	-0.145164
Data477	-0.147911	-0.123751	-0.490832	0.222375	-0.409247	-0.139417
Data478	-0.149742	-0.138298	-0.481066	0.22741	-0.38117	-0.140892
Data479	-0.155947	-0.151675	-0.473437	0.249587	-0.372625	-0.167442
Data480	-0.163882	-0.17319	-0.478421	0.25803	-0.35757	-0.19557
Data481	-0.170494	-0.193637	-0.485949	0.245569	-0.305689	-0.208794
Data482	-0.173342	-0.209201	-0.486051	0.216627	-0.322983	-0.210015
Data483	-0.170698	-0.188347	-0.478625	0.177971	-0.303553	-0.194502
Data484	-0.161746	-0.151471	-0.472724	0.140129	-0.352992	-0.163424
Data485	-0.146792	-0.116019	-0.495104	0.125531	-0.418301	-0.140892
Data486	-0.126955	-0.100964	-0.528267	0.108136	-0.491442	-0.134737
Data487	-0.104067	-0.085501	-0.546883	0.094962	-0.627858	-0.130922
Data488	-0.080262	-0.083162	-0.563363	0.085247	-0.710257	-0.130261
Data489	-0.057679	-0.095267	-0.572112	0.077312	-0.657053	-0.149742
Data490	-0.038249	-0.117037	-0.57557	0.08835	-0.626027	-0.147097
Data491	-0.023397	-0.142265	-0.576791	0.103558	-0.576282	-0.1502
Data492	-0.014038	-0.157117	-0.588388	0.105592	-0.521757	-0.165255
Data493	-0.010681	-0.147148	-0.602223	0.093792	-0.491239	-0.184329
Data494	-0.013021	-0.138094	-0.604969	0.078126	-0.456652	-0.204267
Data495	-0.019938	-0.113324	-0.606292	0.049999	-0.42888	-0.230869
Data496	-0.030009	-0.075634	-0.600799	0.02533	-0.388596	-0.239974
Data497	-0.041301	-0.036164	-0.58971	0.0059	-0.338242	-0.250909
Data498	-0.051779	0.014496	-0.58381	-0.008698	-0.245467	-0.261896
Data499	-0.059612	0.052898	-0.598866	-0.022431	-0.18382	-0.2769
Data500	-0.063376	0.075024	-0.625823	-0.032095	-0.203759	-0.289413
Data501	-0.062359	0.089672	-0.626841	-0.03179	-0.213931	-0.290227
Data502	-0.05656	0.095979	-0.625518	-0.040436	-0.178225	-0.292058
Data503	-0.0471	0.102744	-0.617177	-0.044149	-0.187177	-0.285751
Data504	-0.035503	0.1031	-0.605376	-0.045116	-0.154014	-0.280257
Data505	-0.023906	0.089621	-0.587371	-0.03301	-0.121462	-0.269881
Data506	-0.01414	0.078177	-0.575265	-0.019938	-0.139162	-0.264235
Data507	-0.007833	0.077007	-0.557768	-0.00885	-0.161949	-0.26978
Data508	-0.005595	0.087282	-0.547392	0.007426	-0.150047	-0.274052
Data509	-0.007019	0.105847	-0.523486	0.016378	-0.163373	-0.26805
Data510	-0.01058	0.116986	-0.489815	0.011139	-0.258386	-0.260166
Data511	-0.014038	0.120445	-0.450039	0.00061	-0.346787	-0.259912
Data512	-0.014852	0.123191	-0.418809	-0.010427	-0.421861	-0.267185
Data513	-0.010478	0.12314	-0.395819	-0.009562	-0.460416	-0.286564
Data514	0.00061	0.139061	-0.398769	-0.000305	-0.510974	-0.303044
Data515	0.019125	0.168968	-0.408942	0.023601	-0.518298	-0.312657
Data516	0.044658	0.188144	-0.420946	0.052288	-0.448005	-0.309911
Data517	0.075481	0.196129	-0.437832	0.076753	-0.339971	-0.299687
Data518	0.109153	0.191908	-0.441494	0.083111	-0.198164	-0.28865
Data519	0.143028	0.191196	-0.436408	0.070395	-0.143435	-0.290176
Data520	0.17436	0.202131	-0.43122	0.063172	-0.142316	-0.295008
Data521	0.200809	0.212914	-0.423997	0.060171	-0.103354	-0.292109
Data522	0.221052	0.228784	-0.409145	0.05773	-0.124005	-0.292973
Data523	0.234989	0.238651	-0.397955	0.046184	-0.203962	-0.289158
Data524	0.243432	0.231734	-0.376084	0.030467	-0.260421	-0.279545
Data525	0.248519	0.210473	-0.336716	0.02828	-0.270695	-0.268661
Data526	0.252791	0.189263	-0.293177	0.030416	-0.29867	-0.282495
Data527	0.2592	0.148674	-0.266016	0.026144	-0.290634	-0.316676
Data528	0.270186	0.105135	-0.24272	0.037181	-0.254622	-0.343277
Data529	0.287277	0.076143	-0.222883	0.046387	-0.208642	-0.365199
Data530	0.310877	0.075837	-0.206099	0.054932	-0.173953	-0.37583
Data531	0.340276	0.104524	-0.194298	0.055695	-0.185957	-0.366115
Data532	0.373236	0.135144	-0.179548	0.046693	-0.166425	-0.364436
Data533	0.407111	0.162915	-0.16907	0.01943	-0.02472	-0.365606
Data534	0.438849	0.183464	-0.155845	0.008443	0.126243	-0.375525
Data535	0.465604	0.199944	-0.129091	0.002899	0.239465	-0.389207
Data536	0.485644	0.185601	-0.092571	0.004273	0.299992	-0.403398
Data537	0.49836	0.142112	-0.041606	0.011088	0.32461	-0.422522
Data538	0.504667	0.099184	0.017192	0.014445	0.40823	-0.438544
Data539	0.506701	0.057781	0.065207	0.016175	0.466621	-0.459551
Data540	0.50782	0.025228	0.087892	0.014547	0.532133	-0.480761
Data541	0.511381	0.00295	0.127871	0.006561	0.589914	-0.500343
Data542	0.520638	-0.010834	0.166425	-0.00885	0.654714	-0.527199
Data543	0.537931	-0.019888	0.184329	-0.014445	0.679332	-0.549732
Data544	0.56438	-0.00824	0.203352	-0.01709	0.649627	-0.553852
Data545	0.59968	0.007477	0.213321	-0.028382	0.63091	-0.546171
Data546	0.642507	-0.001068	0.214949	-0.023245	0.622161	-0.542306
Data547	0.690623	-0.023295	0.203148	-0.018616	0.603952	-0.540475
Data548	0.74108	-0.04654	0.192264	-0.028738	0.658478	-0.528318
Data549	0.790926	-0.055797	0.182701	-0.049185	0.771598	-0.526233
Data550	0.83711	-0.068157	0.198367	-0.067241	0.8601	-0.553038
Data551	0.877089	-0.104372	0.222375	-0.089062	0.849724	-0.569162
Data552	0.908827	-0.146385	0.255741	-0.113324	0.775769	-0.573739
Data553	0.931106	-0.174868	0.296228	-0.107576	0.681061	-0.564228
Data554	0.943923	-0.187788	0.33875	-0.096691	0.673025	-0.559141
Data555	0.948196	-0.204725	0.380967	-0.088045	0.765901	-0.563719
Data556	0.946161	-0.210422	0.421963	-0.084382	0.820935	-0.562702
Data557	0.941075	-0.190585	0.470588	-0.079906	0.844434	-0.569263
Data558	0.936294	-0.161796	0.526538	-0.068106	0.795402	-0.571908
Data559	0.935581	-0.147911	0.562753	-0.055543	0.737112	-0.568907
Data560	0.941583	-0.131126	0.580657	-0.053101	0.731823	-0.560973
Data561	0.955927	-0.116121	0.582081	-0.06424	0.700287	-0.543323
Data562	0.978205	-0.094301	0.588693	-0.07777	0.676382	-0.512296
Data563	1.006892	-0.066529	0.589812	-0.090995	0.668243	-0.486966
Data564	1.039139	-0.054882	0.584827	-0.100252	0.64627	-0.473284
Data565	1.071285	-0.036469	0.587065	-0.10015	0.584624	-0.456397
Data566	1.099972	-0.019074	0.590422	-0.103253	0.579131	-0.421912
Data567	1.12225	-0.016581	0.614837	-0.108492	0.631215	-0.399685
Data568	1.136288	-0.018158	0.643829	-0.104321	0.629892	-0.392767
Data569	1.14168	-0.023041	0.666616	-0.111035	0.609852	-0.401211
Data570	1.139239	-0.029959	0.699982	-0.120292	0.559803	-0.411943
Data571	1.130592	-0.032146	0.742402	-0.122021	0.455533	-0.4271
Data572	1.118791	-0.051169	0.784721	-0.107017	0.378627	-0.45421
Data573	1.106788	-0.079601	0.830701	-0.093487	0.350754	-0.467943
Data574	1.097836	-0.08423	0.872918	-0.087332	0.370896	-0.476539
Data575	1.094275	-0.07538	0.898451	-0.079398	0.421251	-0.481931
Data576	1.097531	-0.060833	0.905877	-0.07126	0.49246	-0.495562
Data577	1.1075	-0.047557	0.91249	-0.084738	0.543628	-0.506396
Data578	1.122759	-0.021566	0.925205	-0.118105	0.556954	-0.507261
Data579	1.140561	0.02767	0.941685	-0.139061	0.534066	-0.508075
Data580	1.157346	0.071361	0.963353	-0.157066	0.489103	-0.504158
Data581	1.169655	0.105643	0.9779	-0.156354	0.454312	-0.498156
Data582	1.174843	0.108949	0.981155	-0.148267	0.397141	-0.484576
Data583	1.171079	0.073548	0.993261	-0.144554	0.362758	-0.473182
Data584	1.15816	0.021108	1.005875	-0.153455	0.362453	-0.463976
Data585	1.137306	-0.035045	1.035375	-0.173902	0.39531	-0.464637
Data586	1.110348	-0.065766	1.064876	-0.17965	0.458279	-0.465909
Data587	1.080034	-0.08128	1.095801	-0.181125	0.405585	-0.46362
Data588	1.048498	-0.071412	1.105567	-0.203148	0.37171	-0.472572
Data589	1.017878	-0.036774	1.11574	-0.228275	0.319422	-0.487017
Data590	0.989293	0.008647	1.118283	-0.240431	0.294397	-0.505379
Data591	0.963048	0.077618	1.114112	-0.258844	0.330714	-0.528776
Data592	0.938837	0.179802	1.11106	-0.293685	0.303349	-0.549681
Data593	0.915541	0.267999	1.115028	-0.308436	0.290735	-0.543933
Data594	0.891737	0.317439	1.10984	-0.315658	0.285039	-0.541797
Data595	0.865797	0.326238	1.09336	-0.31932	0.277714	-0.538542
Data596	0.836194	0.294347	1.076575	-0.314641	0.253503	-0.519366
Data597	0.801912	0.238651	1.067826	-0.307825	0.289209	-0.477709
Data598	0.762849	0.177462	1.05745	-0.303248	0.367742	-0.446784
Data599	0.719615	0.141756	1.065283	-0.293584	0.437018	-0.434068
Data600	0.67394	0.131584	1.078304	-0.270899	0.461026	-0.432339
Data601	0.628265	0.137738	1.08868	-0.256352	0.493578	-0.43712
Data602	0.585133	0.155235	1.087358	-0.266626	0.487984	-0.446377
Data603	0.547392	0.168154	1.087867	-0.28041	0.507006	-0.453447
Data604	0.517281	0.192009	1.086544	-0.290939	0.517179	-0.457567
Data605	0.49663	0.236667	1.070166	-0.290786	0.513924	-0.474606
Data606	0.485949	0.279749	1.054602	-0.300348	0.44241	-0.502174
Data607	0.485237	0.304265	1.03212	-0.324458	0.351161	-0.540525
Data608	0.493273	0.315607	1.014522	-0.332291	0.232547	-0.573434
Data609	0.50782	0.310725	0.997024	-0.314183	0.216271	-0.587828
Data610	0.525928	0.309555	0.982986	-0.289718	0.162763	-0.590372
Data611	0.544137	0.322677	0.971389	-0.279342	0.112306	-0.5773
Data612	0.558887	0.358434	0.967727	-0.280207	0.146283	-0.56733
Data613	0.567127	0.394141	0.974645	-0.284225	0.234887	-0.559701
Data614	0.567025	0.417334	0.973627	-0.277714	0.336105	-0.55314
Data615	0.557666	0.424048	0.971389	-0.275629	0.465502	-0.567839
Data616	0.539966	0.429541	0.985835	-0.287022	0.505786	-0.591796
Data617	0.515857	0.431779	1.008011	-0.295109	0.528878	-0.614074
Data618	0.488085	0.443681	1.02917	-0.292363	0.559497	-0.626434
Data619	0.459805	0.462654	1.050024	-0.295262	0.5832	-0.655477
Data620	0.433661	0.475573	1.063554	-0.289769	0.556446	-0.667277
Data621	0.411892	0.477506	1.059485	-0.277816	0.537423	-0.674907
Data622	0.395819	0.492307	1.063045	-0.256504	0.465604	-0.673889
Data623	0.38585	0.520384	1.065385	-0.245975	0.314336	-0.656952
Data624	0.381374	0.552783	1.070675	-0.229445	0.264693	-0.645558
Data625	0.38117	0.584624	1.075252	-0.217797	0.197655	-0.635793
Data626	0.38351	0.61209	1.054297	-0.205742	0.18911	-0.621297
Data627	0.386358	0.638234	1.024694	-0.206658	0.28158	-0.611276
Data628	0.387884	0.663005	1.002314	-0.225935	0.321253	-0.607106
Data629	0.386867	0.668447	0.989395	-0.242568	0.361435	-0.606699
Data630	0.3829	0.665141	0.980036	-0.257064	0.433458	-0.603596
Data631	0.376491	0.653595	0.991735	-0.258895	0.449633	-0.610412
Data632	0.369167	0.644032	1.007401	-0.249129	0.381476	-0.62267
Data633	0.362656	0.644846	1.027746	-0.233056	0.233158	-0.631113
Data634	0.359197	0.64744	1.042089	-0.205386	0.110272	-0.620381
Data635	0.359909	0.643219	1.045446	-0.187889	0.086163	-0.608225
Data636	0.365504	0.648966	1.036901	-0.189619	0.093385	-0.598001
Data637	0.375372	0.658935	1.015539	-0.197757	0.146995	-0.61031
Data638	0.388393	0.688131	0.993261	-0.224409	0.247298	-0.624806
Data639	0.402838	0.69927	0.967015	-0.239668	0.330714	-0.615956
