# Supplementary material for: Integration of MRI and somatosensory evoked potentials facilitate diagnosis of spinal cord compression
Source: Sci Rep. 2023 May 15;13:7861. doi: 10.1038/s41598-023-34832-2 (PMC10185544; doi:10.1038/s41598-023-34832-2)
Supplement: Supplementary file 3 — Supplementary Information 3. [file 41598_2023_34832_MOESM3_ESM.zip › Preoperative SSEP data/spinal cord compression group/3785284_2/3785284_2_Lt Tibial SEP_Cz'-Fpz_201219_134252.csv]

Index	1	2	3	4	5	6
Name	Cz'-Fpz	Cz'-Fpz	Cz'-Fpz	Cz'-Fpz	Cz'-Fpz	Cz'-Fpz
Time	2.01909E+13	2.01909E+13	2.01909E+13	2.01909E+13	2.01909E+13	2.01909E+13
Highcut	500	500	500	500	500	500
Lowcut	10	10	10	10	10	10
Period	0.000156	0.000156	0.000156	0.000156	0.000156	0.000156
Averages	120	120	120	120	120	120
Int (mA)	18/17.9mA	18/17.9mA	18/17.9mA	18/17.9mA	18/17.9mA	18/17.9mA
Pulse Width (�gs)	200�s	200�s	200�s	200�s	200�s	200�s
Rep Rate (Hz)	3.11Hz	3.11Hz	3.11Hz	3.11Hz	3.11Hz	3.11Hz
Data0	0.095723	0.271912	0.064087	-0.59845	-0.149333	-0.564575
Data1	-0.515849	-0.369364	-1.601868	-2.224833	-1.80013	-2.278239
Data2	-1.748861	-1.782837	-1.69047	-2.272135	-1.828715	-2.15505
Data3	-1.071472	-1.231995	-0.579325	-1.119486	-0.692444	-0.917053
Data4	-0.305684	-0.443726	0.117391	-0.417989	-0.036316	-0.248922
Data5	0.175781	0.151876	0.566406	0.012817	0.335897	0.148315
Data6	0.455933	0.557861	0.77596	0.211995	0.47699	0.328166
Data7	0.587667	0.788371	0.839233	0.245972	0.463664	0.36967
Data8	0.611369	0.887451	0.806173	0.190837	0.38208	0.322469
Data9	0.569865	0.896606	0.723267	0.099792	0.274556	0.234578
Data10	0.502726	0.860901	0.63151	0.006307	0.15981	0.154114
Data11	0.428874	0.806783	0.55837	-0.075785	0.05422	0.08433
Data12	0.360006	0.74351	0.511678	-0.139364	-0.027466	0.023804
Data13	0.302429	0.698751	0.494385	-0.178935	-0.087585	-0.024007
Data14	0.270487	0.672607	0.469869	-0.210063	-0.147807	-0.070801
Data15	0.242106	0.658773	0.435994	-0.222473	-0.186462	-0.094299
Data16	0.226034	0.656026	0.410563	-0.231323	-0.205994	-0.097453
Data17	0.207825	0.651449	0.38269	-0.242411	-0.224813	-0.095317
Data18	0.192973	0.637614	0.359802	-0.245768	-0.245565	-0.090434
Data19	0.184123	0.627848	0.355225	-0.24526	-0.257975	-0.075378
Data20	0.188497	0.621236	0.355428	-0.243022	-0.267029	-0.069885
Data21	0.203857	0.610046	0.349833	-0.261027	-0.297343	-0.07548
Data22	0.212606	0.61259	0.336507	-0.27181	-0.337931	-0.078939
Data23	0.217794	0.617472	0.320333	-0.260111	-0.370382	-0.085449
Data24	0.220032	0.61381	0.302022	-0.244751	-0.399475	-0.094604
Data25	0.208333	0.618896	0.28422	-0.239665	-0.415141	-0.097249
Data26	0.191142	0.623169	0.271912	-0.236308	-0.416768	-0.099589
Data27	0.183716	0.620524	0.263672	-0.24058	-0.421448	-0.094808
Data28	0.170085	0.628357	0.268351	-0.232646	-0.438334	-0.089417
Data29	0.149536	0.638021	0.291646	-0.230408	-0.467021	-0.086568
Data30	0.127258	0.632731	0.301107	-0.243022	-0.486348	-0.083008
Data31	0.114543	0.615133	0.293783	-0.266317	-0.510457	-0.080261
Data32	0.120239	0.589396	0.285339	-0.278524	-0.528971	-0.08311
Data33	0.135295	0.563965	0.279338	-0.275269	-0.546163	-0.084839
Data34	0.14506	0.545858	0.269063	-0.264893	-0.561015	-0.092977
Data35	0.147909	0.522868	0.260111	-0.250244	-0.562134	-0.09257
Data36	0.153605	0.491536	0.262146	-0.22878	-0.559591	-0.069275
Data37	0.152181	0.470479	0.269775	-0.210164	-0.572611	-0.063171
Data38	0.140686	0.46814	0.272827	-0.194804	-0.577291	-0.063883
Data39	0.122782	0.467428	0.26652	-0.188192	-0.590413	-0.061442
Data40	0.091044	0.461629	0.259603	-0.203145	-0.61025	-0.047506
Data41	0.071309	0.457967	0.257568	-0.215861	-0.630697	-0.04069
Data42	0.048625	0.4599	0.255839	-0.213826	-0.651957	-0.0295
Data43	0.029602	0.46346	0.25116	-0.199788	-0.661214	-0.018921
Data44	0.024923	0.458577	0.242615	-0.185038	-0.656942	-0.016683
Data45	0.026042	0.458679	0.236308	-0.169678	-0.640259	-0.011088
Data46	0.0236	0.466309	0.235494	-0.150045	-0.640971	-0.005798
Data47	0.024007	0.464376	0.242615	-0.131226	-0.653076	-0.005595
Data48	0.02889	0.474447	0.258586	-0.113932	-0.665181	0.001526
Data49	0.049438	0.482585	0.272013	-0.110575	-0.676473	0.021159
Data50	0.052999	0.494181	0.280151	-0.120138	-0.687866	0.037537
Data51	0.04069	0.495911	0.280151	-0.134786	-0.67983	0.046997
Data52	0.009359	0.496928	0.278524	-0.146179	-0.677999	0.037333
Data53	-0.019226	0.488281	0.268148	-0.145976	-0.68634	0.025533
Data54	-0.034688	0.473429	0.266113	-0.124512	-0.697123	0.017802
Data55	-0.037842	0.449727	0.274048	-0.102743	-0.708516	0.024007
Data56	-0.044149	0.431925	0.279643	-0.094808	-0.727641	0.032654
Data57	-0.035299	0.414632	0.269775	-0.089213	-0.745748	0.034281
Data58	-0.030619	0.401408	0.253296	-0.090841	-0.753682	0.029704
Data59	-0.04303	0.39978	0.237732	-0.099792	-0.769145	0.035909
Data60	-0.045776	0.395813	0.229187	-0.107218	-0.789591	0.056661
Data61	-0.03479	0.413208	0.226644	-0.098572	-0.813904	0.068258
Data62	-0.038554	0.428975	0.22644	-0.098165	-0.83018	0.069784
Data63	-0.051778	0.444641	0.228678	-0.088196	-0.840759	0.063883
Data64	-0.070292	0.463562	0.237223	-0.070089	-0.836995	0.062968
Data65	-0.087077	0.492757	0.236308	-0.063477	-0.827942	0.068868
Data66	-0.084941	0.503337	0.24587	-0.050761	-0.833333	0.083415
Data67	-0.084534	0.5071	0.263265	-0.048014	-0.839844	0.106303
Data68	-0.096537	0.501607	0.259806	-0.039469	-0.84493	0.122172
Data69	-0.106506	0.480143	0.257467	-0.020243	-0.843201	0.127665
Data70	-0.109049	0.455627	0.260111	-0.004374	-0.836589	0.132345
Data71	-0.110982	0.435893	0.271912	-0.001831	-0.832418	0.134888
Data72	-0.108032	0.418091	0.277405	-0.00824	-0.836589	0.137838
Data73	-0.10966	0.402629	0.272013	0.000712	-0.842285	0.130412
Data74	-0.11556	0.397339	0.251465	0.019633	-0.846659	0.127665
Data75	-0.112712	0.392151	0.226339	0.020752	-0.849813	0.121257
Data76	-0.103149	0.383708	0.208537	0.02004	-0.841166	0.119527
Data77	-0.095418	0.377604	0.197245	0.010274	-0.83252	0.124105
Data78	-0.109762	0.364075	0.186259	-0.00234	-0.82428	0.13265
Data79	-0.131836	0.354513	0.19694	-0.020243	-0.793762	0.137939
Data80	-0.153198	0.352987	0.206909	-0.031026	-0.776469	0.144043
Data81	-0.155843	0.357157	0.21108	-0.036214	-0.775757	0.15625
Data82	-0.162455	0.356954	0.219014	-0.037333	-0.789998	0.148417
Data83	-0.151571	0.355225	0.224711	-0.027364	-0.806376	0.144958
Data84	-0.128276	0.359192	0.235291	-0.021057	-0.815837	0.154114
Data85	-0.130615	0.351461	0.238241	-0.025126	-0.818888	0.163981
Data86	-0.142721	0.353902	0.235494	-0.027059	-0.822652	0.15625
Data87	-0.152486	0.353699	0.220133	-0.024414	-0.820007	0.14974
Data88	-0.163981	0.364889	0.20518	-0.021464	-0.807292	0.15096
Data89	-0.172831	0.383097	0.196431	-0.012512	-0.806986	0.152791
Data90	-0.179545	0.399679	0.188192	-0.009664	-0.804342	0.159505
Data91	-0.187683	0.39917	0.183818	0.001933	-0.803426	0.168762
Data92	-0.189819	0.386454	0.172933	0.011495	-0.815328	0.163676
Data93	-0.181376	0.39032	0.166829	0.030212	-0.833028	0.157369
Data94	-0.174052	0.394287	0.158895	0.050863	-0.834757	0.158488
Data95	-0.167643	0.407003	0.136922	0.068054	-0.828959	0.166423
Data96	-0.169067	0.42216	0.106099	0.072835	-0.816549	0.174866
Data97	-0.180359	0.434265	0.092468	0.084839	-0.805155	0.171814
Data98	-0.196533	0.4422	0.098267	0.094808	-0.79366	0.166219
Data99	-0.206095	0.438538	0.113831	0.104472	-0.777486	0.173747
Data100	-0.212199	0.440063	0.129293	0.118917	-0.762431	0.185343
Data101	-0.223592	0.440572	0.141296	0.124613	-0.746358	0.192057
Data102	-0.227153	0.44576	0.132446	0.125224	-0.746867	0.192769
Data103	-0.212199	0.448303	0.120341	0.134074	-0.749817	0.209452
Data104	-0.197957	0.439453	0.102336	0.146891	-0.7488	0.208537
Data105	-0.188497	0.429077	0.090739	0.154826	-0.745239	0.195618
Data106	-0.188802	0.427348	0.08372	0.163066	-0.74646	0.196431
Data107	-0.200399	0.410563	0.098063	0.169678	-0.751444	0.208944
Data108	-0.215149	0.378418	0.099386	0.180664	-0.761312	0.218913
Data109	-0.226746	0.34495	0.091654	0.192159	-0.771077	0.21698
Data110	-0.240784	0.325317	0.091654	0.192464	-0.766703	0.229594
Data111	-0.253499	0.312805	0.096029	0.18575	-0.754598	0.235087
Data112	-0.257772	0.316874	0.095317	0.187174	-0.743103	0.22817
Data113	-0.257161	0.32196	0.093079	0.193278	-0.732218	0.21993
Data114	-0.244039	0.313822	0.084737	0.188395	-0.73822	0.217387
Data115	-0.242716	0.306193	0.079956	0.192769	-0.770772	0.214335
Data116	-0.254313	0.298462	0.079447	0.188192	-0.7901	0.209452
Data117	-0.261943	0.286967	0.070394	0.187378	-0.803019	0.203451
Data118	-0.257772	0.287984	0.060527	0.199483	-0.802002	0.198873
Data119	-0.248006	0.279134	0.06134	0.200602	-0.797628	0.204163
Data120	-0.245463	0.251973	0.060323	0.211487	-0.802307	0.21932
Data121	-0.249837	0.232849	0.052795	0.227763	-0.797323	0.223287
Data122	-0.24526	0.243225	0.042013	0.232544	-0.783691	0.218302
Data123	-0.247803	0.258179	0.03245	0.226339	-0.771993	0.218404
Data124	-0.265299	0.258687	0.03245	0.216064	-0.763753	0.216675
Data125	-0.275879	0.246277	0.04954	0.212911	-0.763041	0.227356
Data126	-0.268046	0.231934	0.065816	0.216471	-0.755615	0.239563
Data127	-0.258077	0.219828	0.069682	0.224915	-0.742086	0.247498
Data128	-0.244242	0.206604	0.074972	0.237528	-0.730693	0.257365
Data129	-0.232442	0.200602	0.073853	0.248922	-0.711365	0.269775
Data130	-0.22054	0.201111	0.067647	0.257263	-0.700175	0.273132
Data131	-0.200602	0.215759	0.065511	0.274455	-0.679016	0.267741
Data132	-0.192973	0.232747	0.064697	0.280457	-0.662842	0.260722
Data133	-0.19104	0.225016	0.054728	0.27415	-0.672607	0.251261
Data134	-0.195821	0.208639	0.039469	0.256856	-0.679626	0.252686
Data135	-0.208028	0.201009	0.021362	0.240682	-0.67098	0.254211
Data136	-0.218404	0.198161	0.008138	0.226847	-0.673014	0.252075
Data137	-0.239766	0.198263	0.000712	0.215658	-0.677287	0.257568
Data138	-0.241394	0.205078	0.00946	0.200907	-0.680644	0.268453
Data139	-0.232747	0.203247	0.013326	0.193787	-0.69458	0.274556
Data140	-0.229797	0.209859	0.004883	0.19755	-0.70811	0.274556
Data141	-0.235901	0.217489	0.01475	0.210775	-0.712891	0.291443
Data142	-0.237223	0.214233	0.030721	0.225118	-0.716553	0.30304
Data143	-0.246277	0.212504	0.03835	0.24292	-0.704956	0.317586
Data144	-0.252889	0.222778	0.033773	0.251872	-0.68278	0.329081
Data145	-0.25116	0.228577	0.023092	0.261536	-0.660706	0.337626
Data146	-0.242818	0.217082	0.002441	0.263062	-0.64504	0.345866
Data147	-0.23641	0.211589	-0.025126	0.25533	-0.617778	0.34139
Data148	-0.224711	0.22054	-0.033061	0.25472	-0.605164	0.33254
Data149	-0.220032	0.220133	-0.029602	0.241089	-0.59672	0.327759
Data150	-0.230001	0.219218	-0.025228	0.222677	-0.606079	0.334676
Data151	-0.243022	0.217489	-0.013123	0.21464	-0.606791	0.34963
Data152	-0.24587	0.208639	-0.000916	0.204773	-0.601298	0.372314
Data153	-0.242716	0.190938	0.007731	0.207214	-0.603333	0.373332
Data154	-0.249227	0.1828	0.000203	0.215352	-0.600077	0.369568
Data155	-0.260518	0.180155	-0.003153	0.234375	-0.594788	0.368347
Data156	-0.25533	0.175069	-0.000305	0.256144	-0.587158	0.364685
Data157	-0.241394	0.174052	0.00651	0.256144	-0.57251	0.370076
Data158	-0.234985	0.163676	0.010274	0.261434	-0.562642	0.374959
Data159	-0.239258	0.1415	-0.008952	0.253805	-0.555318	0.372925
Data160	-0.258179	0.134684	-0.018819	0.240173	-0.537923	0.366211
Data161	-0.280558	0.129598	-0.015055	0.248515	-0.520121	0.366923
Data162	-0.291138	0.105082	-0.00651	0.266215	-0.500997	0.37618
Data163	-0.28951	0.075378	-0.000102	0.267334	-0.482788	0.392456
Data164	-0.284119	0.050659	0.011698	0.278524	-0.468648	0.409851
Data165	-0.277201	0.034688	0.017497	0.284526	-0.465495	0.420634
Data166	-0.273743	0.019836	0.023397	0.277913	-0.471293	0.422974
Data167	-0.267639	0.009359	0.036316	0.268148	-0.480754	0.422668
Data168	-0.267131	-0.00356	0.039775	0.264282	-0.493368	0.422974
Data169	-0.248718	-0.021871	0.028687	0.257365	-0.497335	0.424296
Data170	-0.243937	-0.028076	0.007222	0.256246	-0.491638	0.436808
Data171	-0.259603	-0.039063	-0.002441	0.250346	-0.482076	0.449117
Data172	-0.28951	-0.058695	-0.007731	0.246073	-0.473022	0.446269
Data173	-0.306702	-0.075175	-0.014242	0.252177	-0.470479	0.42806
Data174	-0.308024	-0.085754	-0.004476	0.252075	-0.460103	0.415853
Data175	-0.301412	-0.097656	-0.00651	0.252482	-0.444132	0.422872
Data176	-0.293681	-0.104879	-0.019124	0.257772	-0.429993	0.424194
Data177	-0.297139	-0.114136	-0.026143	0.264587	-0.415344	0.419413
Data178	-0.311483	-0.121969	-0.027771	0.276998	-0.411682	0.410868
Data179	-0.308838	-0.134989	-0.027974	0.287781	-0.407104	0.396627
Data180	-0.307515	-0.151062	-0.028178	0.298258	-0.387675	0.397034
Data181	-0.305481	-0.159607	-0.041199	0.290324	-0.36204	0.396525
Data182	-0.304464	-0.170797	-0.061239	0.278117	-0.347595	0.397135
Data183	-0.301107	-0.186259	-0.07253	0.286967	-0.335083	0.417786
Data184	-0.310059	-0.206909	-0.079244	0.280355	-0.320231	0.454
Data185	-0.337524	-0.229594	-0.090434	0.262349	-0.308024	0.481669
Data186	-0.357666	-0.238953	-0.106201	0.248515	-0.298564	0.494181
Data187	-0.376994	-0.251973	-0.111796	0.238139	-0.299886	0.494893
Data188	-0.388082	-0.268351	-0.109049	0.229696	-0.302429	0.486654
Data189	-0.379842	-0.28005	-0.081685	0.215251	-0.305074	0.477397
Data190	-0.378418	-0.30131	-0.054728	0.203247	-0.295919	0.469259
Data191	-0.375875	-0.324402	-0.043945	0.204163	-0.276082	0.464071
Data192	-0.366414	-0.346781	-0.043437	0.197245	-0.233561	0.45105
Data193	-0.362142	-0.353597	-0.052592	0.191345	-0.207621	0.440674
Data194	-0.361532	-0.341085	-0.065816	0.1946	-0.202535	0.437622
Data195	-0.363566	-0.332743	-0.070801	0.197957	-0.208944	0.450846
Data196	-0.364278	-0.343221	-0.072225	0.200195	-0.204061	0.46641
Data197	-0.367533	-0.344442	-0.079142	0.201721	-0.190125	0.468547
Data198	-0.38269	-0.340373	-0.08606	0.197957	-0.186157	0.451253
Data199	-0.382284	-0.334269	-0.084432	0.195821	-0.184631	0.433248
Data200	-0.387472	-0.342916	-0.090434	0.199687	-0.177917	0.419413
Data201	-0.381877	-0.355225	-0.097046	0.207011	-0.173035	0.41392
Data202	-0.376994	-0.368347	-0.097148	0.212199	-0.163981	0.40151
Data203	-0.37913	-0.369161	-0.096334	0.206706	-0.152079	0.397135
Data204	-0.385742	-0.366313	-0.094604	0.211487	-0.144145	0.395203
Data205	-0.382487	-0.370076	-0.10732	0.217285	-0.149129	0.406087
Data206	-0.377604	-0.375366	-0.111389	0.208944	-0.15981	0.420329
Data207	-0.378825	-0.37852	-0.093689	0.205485	-0.172323	0.438639
Data208	-0.38442	-0.385234	-0.074666	0.207011	-0.171305	0.457662
Data209	-0.388082	-0.392863	-0.048523	0.205383	-0.162252	0.478516
Data210	-0.393778	-0.406799	-0.035197	0.192159	-0.155945	0.480652
Data211	-0.398966	-0.430705	-0.026855	0.192159	-0.156453	0.468852
Data212	-0.387472	-0.440063	-0.032145	0.198466	-0.150757	0.455017
Data213	-0.370178	-0.453084	-0.035197	0.196635	-0.126648	0.455526
Data214	-0.366516	-0.455831	-0.034485	0.194397	-0.095113	0.472209
Data215	-0.357666	-0.442403	-0.023804	0.197652	-0.066732	0.480957
Data216	-0.343526	-0.417582	-0.006714	0.219625	-0.049642	0.486043
Data217	-0.330098	-0.405172	0.006205	0.246684	-0.029602	0.493978
Data218	-0.324402	-0.398153	0.033366	0.2771	-0.016276	0.504659
Data219	-0.315959	-0.383911	0.059204	0.296529	-0.005188	0.507202
Data220	-0.301819	-0.367432	0.064392	0.320841	0.011495	0.519511
Data221	-0.270182	-0.347188	0.079447	0.356445	0.039368	0.537211
Data222	-0.236308	-0.31545	0.116475	0.38442	0.06368	0.557861
Data223	-0.204569	-0.280965	0.156047	0.396118	0.081482	0.57373
Data224	-0.181478	-0.235291	0.184428	0.407511	0.10142	0.596924
Data225	-0.158081	-0.186462	0.214132	0.421651	0.132446	0.629883
Data226	-0.13031	-0.161438	0.263367	0.454203	0.176799	0.667725
Data227	-0.098877	-0.135701	0.310465	0.496012	0.239868	0.70282
Data228	-0.066732	-0.112712	0.35848	0.538635	0.29541	0.738017
Data229	-0.035299	-0.098572	0.415039	0.577291	0.329081	0.780131
Data230	0.002441	-0.086161	0.469157	0.613912	0.36672	0.81075
Data231	0.041707	-0.060323	0.528361	0.653585	0.40151	0.845439
Data232	0.074361	-0.006714	0.589091	0.709635	0.433146	0.90505
Data233	0.119425	0.073954	0.65094	0.771179	0.480245	0.954488
Data234	0.173238	0.159912	0.729879	0.827535	0.545858	1.003011
Data235	0.247091	0.252584	0.819906	0.895691	0.60435	1.046753
Data236	0.328369	0.353292	0.908407	0.9729	0.666504	1.115621
Data237	0.419515	0.448812	1.005656	1.051432	0.738627	1.19283
Data238	0.508118	0.525106	1.095378	1.136068	0.802002	1.256307
Data239	0.593465	0.590515	1.171773	1.223755	0.876872	1.314494
Data240	0.667114	0.671692	1.240336	1.304728	0.951742	1.36261
Data241	0.744629	0.745443	1.301168	1.381632	1.01003	1.410522
Data242	0.830078	0.804749	1.362813	1.445313	1.062724	1.459045
Data243	0.89976	0.83547	1.424255	1.509196	1.109212	1.505025
Data244	0.967916	0.864665	1.479899	1.577759	1.144104	1.555176
Data245	1.038208	0.903829	1.533407	1.637065	1.181234	1.601868
Data246	1.101583	0.951945	1.591085	1.689453	1.224365	1.644287
Data247	1.167704	0.998332	1.638489	1.744181	1.273295	1.686401
Data248	1.225993	1.029561	1.669413	1.793315	1.317647	1.718852
Data249	1.2618	1.064046	1.70105	1.827901	1.347046	1.735636
Data250	1.284281	1.106669	1.73055	1.865845	1.374715	1.760966
Data251	1.299133	1.143901	1.748759	1.911418	1.40625	1.783752
Data252	1.312256	1.165466	1.769104	1.941833	1.421916	1.792806
Data253	1.336161	1.175842	1.80013	1.95933	1.42985	1.796468
Data254	1.358948	1.175944	1.815898	1.971029	1.428121	1.806335
Data255	1.373494	1.17981	1.81488	1.983948	1.431783	1.835124
Data256	1.388041	1.176961	1.810608	2.007446	1.443278	1.861064
Data257	1.406148	1.155904	1.815592	2.021891	1.445821	1.881816
Data258	1.424662	1.147868	1.812134	2.021383	1.441447	1.897278
Data259	1.437683	1.139628	1.788737	2.031352	1.432699	1.908468
Data260	1.43748	1.13505	1.745097	2.044271	1.424357	1.900228
Data261	1.429138	1.126506	1.713867	2.055562	1.420288	1.875407
Data262	1.408488	1.109823	1.682841	2.060038	1.411133	1.837667
Data263	1.386007	1.078084	1.655579	2.062073	1.401469	1.812642
Data264	1.355489	1.019999	1.627299	2.049662	1.383667	1.790975
Data265	1.329041	0.955302	1.597697	2.039286	1.353658	1.769104
Data266	1.302999	0.891317	1.557719	2.01416	1.32019	1.754557
Data267	1.273905	0.839539	1.51652	1.980489	1.293742	1.719971
Data268	1.228434	0.793457	1.477763	1.949158	1.274923	1.676127
Data269	1.183879	0.750936	1.43453	1.908773	1.261292	1.622925
Data270	1.134542	0.706075	1.38031	1.869405	1.253866	1.573181
Data271	1.088359	0.661418	1.306152	1.820272	1.242574	1.520793
Data272	1.051229	0.61086	1.227417	1.76534	1.227315	1.45813
Data273	1.006978	0.542908	1.153768	1.71875	1.171366	1.411845
Data274	0.962728	0.458883	1.071065	1.667074	1.109924	1.373291
Data275	0.903829	0.375366	0.98999	1.616618	1.031494	1.335042
Data276	0.840556	0.302633	0.913391	1.558431	0.959676	1.292318
Data277	0.780843	0.22939	0.851542	1.512451	0.907898	1.236979
Data278	0.722961	0.144348	0.791321	1.467183	0.865885	1.177368
Data279	0.667419	0.039775	0.731201	1.419983	0.827535	1.115011
Data280	0.6191	-0.060018	0.652466	1.377258	0.792847	1.05367
Data281	0.56071	-0.151876	0.578613	1.332804	0.755717	0.99233
Data282	0.515442	-0.229696	0.514425	1.271159	0.72286	0.93099
Data283	0.463257	-0.310567	0.435282	1.215413	0.686544	0.872396
Data284	0.40741	-0.400798	0.35085	1.158244	0.6368	0.804138
Data285	0.343628	-0.501506	0.274658	1.085103	0.581563	0.728149
Data286	0.269063	-0.605469	0.197957	1.005351	0.528361	0.650635
Data287	0.195313	-0.697123	0.116882	0.926005	0.479024	0.569763
Data288	0.112406	-0.774536	0.023295	0.859172	0.434367	0.504557
Data289	0.03184	-0.837504	-0.070394	0.802511	0.376587	0.428263
Data290	-0.047302	-0.906779	-0.162252	0.747172	0.307414	0.357463
Data291	-0.1238	-0.977071	-0.252075	0.676982	0.239766	0.290324
Data292	-0.195109	-1.043193	-0.349223	0.595093	0.164083	0.218608
Data293	-0.263163	-1.108093	-0.446574	0.526733	0.087789	0.135295
Data294	-0.344137	-1.177063	-0.53599	0.460815	0.003052	0.050354
Data295	-0.42572	-1.237284	-0.618286	0.37913	-0.072937	-0.038249
Data296	-0.496419	-1.289673	-0.689799	0.287374	-0.137939	-0.144348
Data297	-0.553691	-1.358032	-0.745036	0.194702	-0.214742	-0.248718
Data298	-0.620117	-1.443685	-0.794067	0.112712	-0.281982	-0.339559
Data299	-0.695801	-1.540833	-0.865885	0.032756	-0.355225	-0.418193
Data300	-0.786743	-1.62974	-0.935974	-0.039571	-0.449219	-0.500488
Data301	-0.889282	-1.711528	-1.000163	-0.110677	-0.546468	-0.576274
Data302	-0.985921	-1.774699	-1.064148	-0.183309	-0.62734	-0.645854
Data303	-1.082662	-1.818034	-1.123962	-0.244649	-0.704956	-0.709941
Data304	-1.170553	-1.84967	-1.177877	-0.29836	-0.773621	-0.783793
Data305	-1.239014	-1.896261	-1.230977	-0.362142	-0.834961	-0.85673
Data306	-1.298218	-1.943258	-1.282349	-0.426025	-0.903422	-0.920105
Data307	-1.345825	-1.988831	-1.329956	-0.498962	-0.968018	-0.983785
Data308	-1.393738	-2.02769	-1.395569	-0.575663	-1.018473	-1.039937
Data309	-1.434835	-2.073263	-1.458842	-0.647685	-1.0672	-1.101074
Data310	-1.480306	-2.129415	-1.517944	-0.71818	-1.118469	-1.151123
Data311	-1.539001	-2.171021	-1.562703	-0.781148	-1.166789	-1.193644
Data312	-1.604614	-2.20225	-1.614176	-0.836283	-1.214294	-1.235555
Data313	-1.655986	-2.23348	-1.656087	-0.889384	-1.262512	-1.285909
Data314	-1.701558	-2.260234	-1.688538	-0.930074	-1.291809	-1.331482
Data315	-1.745504	-2.285868	-1.717326	-0.967	-1.320801	-1.376038
Data316	-1.788737	-2.302043	-1.72465	-0.997009	-1.359253	-1.410116
Data317	-1.821289	-2.32137	-1.735636	-1.022034	-1.400248	-1.444499
Data318	-1.83787	-2.33134	-1.746826	-1.048889	-1.429952	-1.46698
Data319	-1.84316	-2.35026	-1.764832	-1.080831	-1.449992	-1.496887
Data320	-1.851095	-2.368368	-1.810811	-1.09141	-1.468201	-1.530253
Data321	-1.859843	-2.381185	-1.847941	-1.11145	-1.48173	-1.56311
Data322	-1.879679	-2.389933	-1.873169	-1.136983	-1.487427	-1.589762
Data323	-1.907552	-2.383423	-1.878357	-1.157735	-1.50238	-1.605632
Data324	-1.925354	-2.376811	-1.883545	-1.169027	-1.525981	-1.604004
Data325	-1.932576	-2.371623	-1.900126	-1.181946	-1.540222	-1.608175
Data326	-1.947632	-2.354431	-1.908976	-1.203512	-1.553243	-1.613566
Data327	-1.961161	-2.331746	-1.900228	-1.21287	-1.567078	-1.605225
Data328	-1.972453	-2.325033	-1.885478	-1.21816	-1.583761	-1.59963
Data329	-1.96401	-2.32015	-1.877848	-1.220703	-1.58844	-1.601257
Data330	-1.953227	-2.304281	-1.86615	-1.220093	-1.569417	-1.595968
Data331	-1.947734	-2.287089	-1.852824	-1.214701	-1.547038	-1.592102
Data332	-1.943868	-2.26298	-1.827799	-1.213277	-1.525675	-1.590881
Data333	-1.928711	-2.243856	-1.807048	-1.202087	-1.49058	-1.593526
Data334	-1.923625	-2.229919	-1.799723	-1.18337	-1.445313	-1.581726
Data335	-1.928813	-2.206726	-1.795959	-1.176046	-1.412557	-1.565755
Data336	-1.914164	-2.169088	-1.780802	-1.162415	-1.388652	-1.545207
Data337	-1.894531	-2.129008	-1.763611	-1.140951	-1.365051	-1.536662
Data338	-1.872152	-2.090149	-1.748759	-1.121419	-1.339315	-1.522929
Data339	-1.846415	-2.052104	-1.730042	-1.102193	-1.320699	-1.509908
Data340	-1.825867	-2.011719	-1.703593	-1.079305	-1.306254	-1.502889
Data341	-1.804199	-1.964518	-1.672262	-1.049398	-1.277669	-1.494242
Data342	-1.769714	-1.926473	-1.643473	-1.011353	-1.259359	-1.469014
Data343	-1.733195	-1.901957	-1.618449	-0.979004	-1.249288	-1.445618
Data344	-1.705322	-1.885274	-1.584473	-0.965474	-1.229451	-1.435242
Data345	-1.671143	-1.852112	-1.554565	-0.955912	-1.200562	-1.427714
Data346	-1.631877	-1.797485	-1.524658	-0.940653	-1.174927	-1.400859
Data347	-1.59495	-1.731567	-1.483866	-0.920512	-1.147461	-1.363831
Data348	-1.57491	-1.672058	-1.4387	-0.897929	-1.121012	-1.331584
Data349	-1.547445	-1.614176	-1.387838	-0.877279	-1.093241	-1.294759
Data350	-1.521912	-1.558838	-1.338094	-0.852661	-1.069031	-1.256205
Data351	-1.508993	-1.509501	-1.306763	-0.832011	-1.040853	-1.206462
Data352	-1.494954	-1.459859	-1.28835	-0.812276	-0.99823	-1.158956
Data353	-1.460063	-1.424561	-1.275736	-0.791219	-0.945841	-1.107992
Data354	-1.4033	-1.390991	-1.269328	-0.761007	-0.900675	-1.080627
Data355	-1.335958	-1.365051	-1.24939	-0.729879	-0.851949	-1.053263
Data356	-1.273193	-1.341044	-1.212158	-0.700277	-0.803731	-1.019694
Data357	-1.22701	-1.313477	-1.182353	-0.667013	-0.753377	-0.997518
Data358	-1.18103	-1.27594	-1.151733	-0.640971	-0.713399	-0.987549
Data359	-1.127523	-1.233419	-1.120097	-0.637512	-0.678202	-0.975952
Data360	-1.082153	-1.192017	-1.094767	-0.634664	-0.641174	-0.969543
Data361	-1.042684	-1.143188	-1.067403	-0.614827	-0.611267	-0.96639
Data362	-0.985413	-1.09375	-1.029765	-0.605774	-0.571696	-0.957336
Data363	-0.942993	-1.051331	-0.992228	-0.593058	-0.520528	-0.938517
Data364	-0.896606	-1.012573	-0.948385	-0.562439	-0.465088	-0.904948
Data365	-0.854594	-0.979411	-0.89915	-0.531209	-0.413818	-0.852458
Data366	-0.831401	-0.945028	-0.855713	-0.503642	-0.376689	-0.822449
Data367	-0.808614	-0.913696	-0.821838	-0.481059	-0.338338	-0.787048
Data368	-0.782674	-0.872396	-0.798747	-0.447489	-0.291138	-0.739746
Data369	-0.754598	-0.832214	-0.766907	-0.409139	-0.240987	-0.696411
Data370	-0.717672	-0.792542	-0.750732	-0.368958	-0.196737	-0.666911
Data371	-0.672913	-0.745138	-0.733643	-0.330302	-0.171814	-0.634664
Data372	-0.622355	-0.69753	-0.724792	-0.299683	-0.157878	-0.598653
Data373	-0.574951	-0.643921	-0.704753	-0.273844	-0.134176	-0.56722
Data374	-0.536194	-0.587362	-0.665181	-0.257975	-0.100911	-0.529582
Data375	-0.499369	-0.547587	-0.618184	-0.23702	-0.058289	-0.493266
Data376	-0.463257	-0.519918	-0.577189	-0.210164	-0.016988	-0.462545
Data377	-0.427551	-0.484924	-0.549622	-0.175883	0.0295	-0.445862
Data378	-0.397135	-0.446676	-0.514526	-0.144348	0.073344	-0.416056
Data379	-0.369364	-0.405375	-0.480855	-0.128377	0.096537	-0.387065
Data380	-0.342916	-0.356445	-0.451864	-0.116475	0.119527	-0.37384
Data381	-0.316264	-0.307719	-0.427755	-0.101725	0.15035	-0.360616
Data382	-0.288696	-0.275065	-0.403341	-0.10081	0.185445	-0.340576
Data383	-0.262655	-0.266012	-0.368551	-0.107829	0.212809	-0.315043
Data384	-0.240682	-0.261536	-0.324198	-0.094198	0.262756	-0.2948
Data385	-0.213725	-0.244853	-0.285136	-0.070292	0.313009	-0.271098
Data386	-0.182902	-0.218099	-0.255839	-0.026347	0.351563	-0.247599
Data387	-0.144653	-0.186564	-0.226542	0.015157	0.383504	-0.22878
Data388	-0.119629	-0.160624	-0.205587	0.038859	0.414937	-0.208944
Data389	-0.107625	-0.141398	-0.174967	0.052795	0.44576	-0.198873
Data390	-0.101725	-0.116475	-0.14384	0.077311	0.470886	-0.190633
Data391	-0.096232	-0.091654	-0.112406	0.107015	0.499166	-0.178019
Data392	-0.080973	-0.068258	-0.088196	0.12207	0.536296	-0.156759
Data393	-0.045064	-0.036316	-0.070597	0.124207	0.570577	-0.116374
Data394	-0.000305	0.000102	-0.060527	0.131734	0.59672	-0.081889
Data395	0.021566	0.023295	-0.044454	0.148722	0.617879	-0.055237
Data396	0.041707	0.036519	-0.02238	0.17568	0.637004	-0.029704
Data397	0.062866	0.043844	0.005391	0.205688	0.665385	-0.008647
Data398	0.081075	0.059611	0.033061	0.229899	0.681864	-0.003866
Data399	0.101624	0.086263	0.062154	0.246379	0.690816	0.011393
Data400	0.125834	0.124512	0.09908	0.263265	0.696411	0.016276
Data401	0.150248	0.165202	0.139262	0.283915	0.70872	0.015564
Data402	0.172831	0.21169	0.167745	0.299784	0.714823	0.008138
Data403	0.198669	0.244649	0.178324	0.31189	0.730591	0.011393
Data404	0.221456	0.28066	0.195211	0.313822	0.748698	0.02594
Data405	0.244853	0.301412	0.214233	0.316366	0.767008	0.040995
Data406	0.265605	0.327047	0.21169	0.332235	0.796204	0.057983
Data407	0.285746	0.363261	0.218404	0.344645	0.824687	0.07487
Data408	0.296326	0.389913	0.227966	0.356954	0.855001	0.091858
Data409	0.301514	0.398153	0.237935	0.365702	0.890401	0.098267
Data410	0.313416	0.40741	0.245768	0.378621	0.930684	0.110881
Data411	0.321757	0.411784	0.255636	0.384318	0.965881	0.129903
Data412	0.329895	0.40568	0.269063	0.380554	0.987244	0.137736
Data413	0.353394	0.410055	0.287577	0.375671	0.99172	0.144857
Data414	0.383504	0.43101	0.297343	0.383606	0.996195	0.151978
Data415	0.397949	0.456238	0.302531	0.401815	1.006673	0.158285
Data416	0.407003	0.475972	0.305278	0.415243	1.02061	0.162862
Data417	0.431824	0.493062	0.305684	0.428772	1.025391	0.185547
Data418	0.44932	0.506083	0.309855	0.431213	1.046549	0.191956
Data419	0.463155	0.528768	0.322469	0.425212	1.077779	0.191956
Data420	0.482992	0.556335	0.352173	0.432027	1.104126	0.206604
Data421	0.492045	0.579224	0.377197	0.447184	1.117655	0.220642
Data422	0.487671	0.611674	0.393778	0.459188	1.129862	0.215963
Data423	0.493774	0.631612	0.414327	0.466512	1.12498	0.211385
Data424	0.505575	0.638021	0.42806	0.469666	1.120707	0.209249
Data425	0.516764	0.63741	0.444031	0.4658	1.122843	0.200399
Data426	0.529683	0.644938	0.446676	0.475667	1.121826	0.188497
Data427	0.538127	0.655111	0.447896	0.482483	1.116028	0.180054
Data428	0.538839	0.665792	0.462545	0.495911	1.112976	0.177917
Data429	0.551453	0.673726	0.477091	0.501099	1.114095	0.182088
Data430	0.563558	0.686951	0.475871	0.505473	1.1321	0.191549
Data431	0.571086	0.69814	0.482076	0.503743	1.157328	0.19928
Data432	0.573934	0.711568	0.498047	0.50293	1.186117	0.214945
Data433	0.581156	0.716248	0.509237	0.505066	1.194967	0.209859
Data434	0.612691	0.721029	0.514018	0.505981	1.191406	0.196635
Data435	0.639445	0.732218	0.510864	0.52297	1.191101	0.17334
Data436	0.657552	0.744934	0.521647	0.54484	1.202698	0.163066
Data437	0.677287	0.757955	0.520223	0.557048	1.210327	0.163269
Data438	0.690206	0.776367	0.514018	0.542196	1.225891	0.170898
Data439	0.70343	0.792847	0.528056	0.514526	1.230265	0.179138
Data440	0.713704	0.803019	0.532125	0.487569	1.226298	0.175476
Data441	0.732015	0.806071	0.528564	0.473226	1.216736	0.175069
Data442	0.750834	0.802205	0.521749	0.466207	1.210429	0.181173
Data443	0.757345	0.806376	0.514018	0.468343	1.204834	0.183614
Data444	0.762736	0.816549	0.503133	0.46641	1.217143	0.188802
Data445	0.759989	0.809123	0.509135	0.467936	1.231181	0.187073
Data446	0.762227	0.799561	0.51829	0.466105	1.247253	0.187683
Data447	0.770365	0.788371	0.507406	0.455221	1.241557	0.195007
Data448	0.788269	0.7724	0.50649	0.438538	1.229146	0.199483
Data449	0.80129	0.773214	0.519511	0.431925	1.220703	0.201009
Data450	0.802816	0.767415	0.534465	0.426839	1.215719	0.194499
Data451	0.808919	0.76884	0.550537	0.42867	1.223653	0.16449
Data452	0.812887	0.773824	0.555216	0.428162	1.227214	0.131938
Data453	0.808411	0.7724	0.549418	0.423991	1.231995	0.120544
Data454	0.82194	0.766195	0.531921	0.429586	1.229858	0.118205
Data455	0.833435	0.770467	0.521444	0.429789	1.235046	0.133362
Data456	0.831807	0.782572	0.510763	0.415853	1.230265	0.151164
Data457	0.811361	0.793864	0.495707	0.398356	1.234436	0.146281
Data458	0.793559	0.803324	0.487671	0.388184	1.249797	0.12736
Data459	0.778097	0.814718	0.467224	0.363871	1.25946	0.107625
Data460	0.779012	0.825297	0.445048	0.324707	1.258748	0.094096
Data461	0.786336	0.824585	0.439148	0.296733	1.256816	0.094401
Data462	0.797424	0.818685	0.438334	0.284526	1.251424	0.098775
Data463	0.810852	0.821737	0.438944	0.276896	1.253662	0.096537
Data464	0.820313	0.813395	0.435079	0.266622	1.260376	0.090332
Data465	0.82133	0.812276	0.426025	0.265706	1.256816	0.095113
Data466	0.821228	0.825907	0.424601	0.276591	1.256205	0.097351
Data467	0.823669	0.859578	0.41453	0.276286	1.25824	0.093486
Data468	0.820109	0.894877	0.411377	0.269674	1.248881	0.086568
Data469	0.805766	0.915019	0.407715	0.269877	1.228739	0.07314
Data470	0.802104	0.928446	0.400289	0.265605	1.217855	0.056559
Data471	0.820516	0.936584	0.392761	0.254822	1.215312	0.046997
Data472	0.835368	0.950317	0.38442	0.231323	1.209106	0.038961
Data473	0.85317	0.965576	0.376892	0.213521	1.202189	0.031942
Data474	0.851949	0.96995	0.371602	0.20874	1.197611	0.017904
Data475	0.838013	0.963745	0.368754	0.208842	1.199544	-0.000305
Data476	0.820007	0.973511	0.368754	0.217692	1.196289	-0.016276
Data477	0.802409	0.977376	0.358683	0.210063	1.19456	-0.029093
Data478	0.782776	0.973918	0.338236	0.201518	1.200155	-0.029806
Data479	0.76355	0.967814	0.31779	0.188395	1.217041	-0.033366
Data480	0.744019	0.963949	0.294596	0.159403	1.220805	-0.048014
Data481	0.730998	0.95815	0.285848	0.131734	1.212565	-0.058594
Data482	0.720723	0.942383	0.291138	0.113424	1.202799	-0.063985
Data483	0.713094	0.931803	0.29012	0.116679	1.193441	-0.058594
Data484	0.72998	0.927226	0.289408	0.103658	1.187439	-0.053507
Data485	0.745748	0.922648	0.279236	0.084534	1.18276	-0.060832
Data486	0.752665	0.907898	0.268656	0.075073	1.183268	-0.082703
Data487	0.757446	0.890401	0.256042	0.075989	1.185099	-0.097046
Data488	0.753479	0.87026	0.247498	0.07314	1.179403	-0.099487
Data489	0.749817	0.85439	0.245565	0.067952	1.166687	-0.091858
Data490	0.743205	0.84493	0.245972	0.059713	1.158142	-0.077006
Data491	0.724996	0.836385	0.242513	0.057068	1.140849	-0.06724
Data492	0.706075	0.820313	0.23407	0.054423	1.124268	-0.064494
Data493	0.692851	0.798136	0.242411	0.045675	1.111654	-0.068766
Data494	0.67749	0.783793	0.256653	0.032756	1.098022	-0.080465
Data495	0.679932	0.774231	0.246582	0.01414	1.085307	-0.087789
Data496	0.683085	0.779622	0.223999	-0.018209	1.066284	-0.10732
Data497	0.681864	0.788676	0.19104	-0.053101	1.053569	-0.1415
Data498	0.688782	0.786336	0.161641	-0.081991	1.048787	-0.174357
Data499	0.696716	0.790304	0.151876	-0.101217	1.039327	-0.189718
Data500	0.701599	0.789388	0.14506	-0.119425	1.02651	-0.188497
Data501	0.697225	0.786336	0.139872	-0.147807	1.004537	-0.175578
Data502	0.686035	0.789083	0.131429	-0.170492	0.981649	-0.164286
Data503	0.67749	0.785522	0.122782	-0.174154	0.970561	-0.137329
Data504	0.669963	0.782471	0.117594	-0.184631	0.983175	-0.11261
Data505	0.667013	0.774231	0.113118	-0.203044	0.991923	-0.118612
Data506	0.65328	0.764669	0.10966	-0.204264	0.986125	-0.128377
Data507	0.637716	0.758972	0.101725	-0.212199	0.954997	-0.149028
Data508	0.63029	0.752157	0.084432	-0.223897	0.920715	-0.178223
Data509	0.626831	0.744222	0.065715	-0.232239	0.914917	-0.190531
Data510	0.622762	0.741475	0.052999	-0.240987	0.915629	-0.191956
Data511	0.624695	0.734253	0.040792	-0.268046	0.903625	-0.189006
Data512	0.626424	0.717672	0.025126	-0.290934	0.891317	-0.183919
Data513	0.626933	0.694377	0.014242	-0.298971	0.891418	-0.173442
Data514	0.626424	0.665995	-0.003153	-0.296122	0.897013	-0.174255
Data515	0.62144	0.651754	-0.021057	-0.302022	0.893656	-0.166219
Data516	0.612895	0.634257	-0.034688	-0.313314	0.891012	-0.161641
Data517	0.607707	0.623169	-0.049337	-0.320536	0.886129	-0.169373
Data518	0.597534	0.621033	-0.057271	-0.333354	0.873718	-0.181478
Data519	0.59967	0.61676	-0.062256	-0.354614	0.857646	-0.179036
Data520	0.604553	0.616353	-0.059713	-0.375264	0.829264	-0.171814
Data521	0.608215	0.616353	-0.062866	-0.387268	0.806783	-0.17629
Data522	0.608012	0.60496	-0.058187	-0.376078	0.794474	-0.176188
Data523	0.598246	0.594177	-0.051473	-0.366923	0.785624	-0.186869
Data524	0.592957	0.568136	-0.050151	-0.379944	0.774638	-0.203857
Data525	0.597026	0.527039	-0.049947	-0.394796	0.759074	-0.210775
Data526	0.598246	0.492452	-0.062866	-0.402018	0.740763	-0.201925
Data527	0.584208	0.463359	-0.085246	-0.411886	0.722046	-0.196126
Data528	0.551147	0.454712	-0.089417	-0.421855	0.724386	-0.192769
Data529	0.524394	0.462138	-0.095418	-0.436096	0.72286	-0.191447
Data530	0.503031	0.467224	-0.105794	-0.455627	0.723368	-0.180562
Data531	0.479431	0.453593	-0.116069	-0.48584	0.712891	-0.181885
Data532	0.469971	0.430501	-0.130615	-0.514323	0.706584	-0.192159
Data533	0.466919	0.417379	-0.141093	-0.529887	0.69163	-0.200907
Data534	0.453796	0.41097	-0.149434	-0.54362	0.666809	-0.210775
Data535	0.447896	0.403849	-0.146586	-0.548808	0.641479	-0.221659
Data536	0.440369	0.38442	-0.153402	-0.556234	0.616252	-0.227356
Data537	0.431315	0.376078	-0.170085	-0.569051	0.598551	-0.219014
Data538	0.434774	0.370483	-0.178528	-0.575358	0.580648	-0.21342
Data539	0.442505	0.347595	-0.189006	-0.588481	0.565186	-0.214539
Data540	0.443929	0.322673	-0.195516	-0.601298	0.552165	-0.212097
Data541	0.446574	0.312195	-0.201009	-0.607198	0.535787	-0.209859
Data542	0.444946	0.299174	-0.19694	-0.617472	0.507202	-0.214844
Data543	0.435181	0.270589	-0.191447	-0.63975	0.489197	-0.215352
Data544	0.422567	0.241394	-0.18748	-0.641378	0.479533	-0.22054
Data545	0.405782	0.217387	-0.181783	-0.636292	0.465495	-0.230001
Data546	0.376078	0.199687	-0.174357	-0.624084	0.444336	-0.231222
Data547	0.349528	0.171102	-0.173848	-0.601908	0.435994	-0.233561
Data548	0.327759	0.152995	-0.182902	-0.593058	0.437826	-0.245361
Data549	0.31484	0.125326	-0.193278	-0.60791	0.428772	-0.261637
Data550	0.310974	0.106812	-0.195109	-0.628357	0.410156	-0.2712
Data551	0.315348	0.096436	-0.197652	-0.651042	0.393982	-0.270386
Data552	0.331421	0.084432	-0.203552	-0.686849	0.36733	-0.261027
Data553	0.354818	0.072632	-0.208842	-0.701294	0.330607	-0.259806
Data554	0.371094	0.056966	-0.215963	-0.714417	0.301208	-0.260315
Data555	0.374349	0.039266	-0.217387	-0.725098	0.286967	-0.268046
Data556	0.374247	0.02594	-0.221965	-0.731303	0.282593	-0.272827
Data557	0.369364	0.013021	-0.218099	-0.726929	0.283813	-0.275574
Data558	0.367839	0.006612	-0.206604	-0.714417	0.281474	-0.2889
Data559	0.347392	0.00295	-0.195618	-0.705261	0.271708	-0.30955
Data560	0.336202	-0.000509	-0.197042	-0.704549	0.250244	-0.31545
Data561	0.319621	0.003153	-0.196838	-0.695699	0.234375	-0.317485
Data562	0.31484	0.0118	-0.202535	-0.704244	0.205892	-0.311279
Data563	0.308634	0.01475	-0.202942	-0.719706	0.174561	-0.30426
Data564	0.302734	0.019735	-0.204163	-0.734965	0.143026	-0.296631
Data565	0.310974	0.020447	-0.212708	-0.736491	0.118205	-0.313009
Data566	0.320638	0.007121	-0.222677	-0.738729	0.093892	-0.333557
Data567	0.321859	-0.002543	-0.219218	-0.740662	0.07314	-0.346985
Data568	0.314229	-0.014343	-0.216777	-0.738831	0.051982	-0.348612
Data569	0.296834	-0.031128	-0.236308	-0.744019	0.03184	-0.35024
Data570	0.278015	-0.046488	-0.23407	-0.741882	0.015564	-0.352071
Data571	0.258687	-0.049642	-0.230408	-0.744629	0.004374	-0.339559
Data572	0.24587	-0.056864	-0.211995	-0.7547	-0.016073	-0.325216
Data573	0.25177	-0.06958	-0.19633	-0.76121	-0.043437	-0.318095
Data574	0.25238	-0.088908	-0.179036	-0.766907	-0.059001	-0.324198
Data575	0.249227	-0.099792	-0.176595	-0.762431	-0.082804	-0.337219
Data576	0.252584	-0.092773	-0.178121	-0.766805	-0.092061	-0.34434
Data577	0.258077	-0.080363	-0.178121	-0.76416	-0.08728	-0.349426
Data578	0.261841	-0.073446	-0.192871	-0.768534	-0.087484	-0.360921
Data579	0.25238	-0.084127	-0.204163	-0.769145	-0.110474	-0.367635
Data580	0.236715	-0.09908	-0.206095	-0.769653	-0.138652	-0.366414
Data581	0.209249	-0.126241	-0.209554	-0.760905	-0.165304	-0.370789
Data582	0.197957	-0.143229	-0.209147	-0.759888	-0.192057	-0.382894
Data583	0.199178	-0.150146	-0.206299	-0.755819	-0.204366	-0.391032
Data584	0.195923	-0.163676	-0.19928	-0.755819	-0.208537	-0.402222
Data585	0.190125	-0.195007	-0.194906	-0.767822	-0.210775	-0.416361
Data586	0.198364	-0.220032	-0.181783	-0.781962	-0.206299	-0.424703
Data587	0.213013	-0.233765	-0.16744	-0.794779	-0.210673	-0.426331
Data588	0.228373	-0.22288	-0.154724	-0.783183	-0.227865	-0.423177
Data589	0.231018	-0.208537	-0.139872	-0.760905	-0.231323	-0.419922
Data590	0.221558	-0.202535	-0.134074	-0.756632	-0.23763	-0.408936
Data591	0.205892	-0.214437	-0.133769	-0.764567	-0.251973	-0.395406
Data592	0.200806	-0.233053	-0.123291	-0.774434	-0.263977	-0.383301
Data593	0.192871	-0.243429	-0.115458	-0.770162	-0.273234	-0.383809
Data594	0.19399	-0.242716	-0.115865	-0.756022	-0.290324	-0.37618
Data595	0.182699	-0.23641	-0.107524	-0.759277	-0.3066	-0.366109
Data596	0.164286	-0.23234	-0.084737	-0.765076	-0.328267	-0.372416
Data597	0.141195	-0.225525	-0.073547	-0.77179	-0.349325	-0.377604
Data598	0.125427	-0.227763	-0.077515	-0.771077	-0.368551	-0.368042
Data599	0.108948	-0.235494	-0.078023	-0.763346	-0.39388	-0.362956
Data600	0.088399	-0.256755	-0.088094	-0.754089	-0.413005	-0.367228
Data601	0.079854	-0.280965	-0.099386	-0.751648	-0.423787	-0.376383
Data602	0.083822	-0.287781	-0.095418	-0.752055	-0.429586	-0.389201
Data603	0.092367	-0.289307	-0.092265	-0.750732	-0.435994	-0.404053
Data604	0.101318	-0.293172	-0.088094	-0.743408	-0.448405	-0.407715
Data605	0.097046	-0.312398	-0.063171	-0.730387	-0.465291	-0.415649
Data606	0.096232	-0.326029	-0.050456	-0.724894	-0.478719	-0.427755
Data607	0.094604	-0.340068	-0.044047	-0.72113	-0.495809	-0.433858
Data608	0.086365	-0.363261	-0.037537	-0.710449	-0.512288	-0.432434
Data609	0.077209	-0.384827	-0.037537	-0.702616	-0.52063	-0.424906
Data610	0.065816	-0.410665	-0.045675	-0.699768	-0.539449	-0.416056
Data611	0.049438	-0.424398	-0.065511	-0.692952	-0.568339	-0.416056
Data612	0.034993	-0.434367	-0.075989	-0.688171	-0.579224	-0.40863
Data613	0.020142	-0.442607	-0.089722	-0.703939	-0.5896	-0.408223
Data614	0.013428	-0.447184	-0.106405	-0.710856	-0.602519	-0.421753
Data615	0.013631	-0.445964	-0.097453	-0.707194	-0.61676	-0.435079
Data616	0.012105	-0.443522	-0.08901	-0.705872	-0.627136	-0.427551
Data617	0.005391	-0.447693	-0.074056	-0.701294	-0.6427	-0.425924
Data618	-0.003866	-0.462646	-0.060628	-0.693868	-0.653178	-0.411377
Data619	-0.015971	-0.477498	-0.056356	-0.681458	-0.66508	-0.398051
Data620	-0.033875	-0.488485	-0.067546	-0.676575	-0.681864	-0.405273
Data621	-0.070292	-0.49703	-0.07019	-0.669454	-0.703939	-0.421041
Data622	-0.106303	-0.501302	-0.064189	-0.65033	-0.712077	-0.423381
Data623	-0.13092	-0.511576	-0.05839	-0.631714	-0.709127	-0.409342
Data624	-0.1474	-0.535177	-0.071208	-0.626628	-0.711263	-0.401815
Data625	-0.154114	-0.556742	-0.088908	-0.626424	-0.719198	-0.404968
Data626	-0.167948	-0.57841	-0.11851	-0.628153	-0.725606	-0.41453
Data627	-0.182292	-0.603943	-0.150045	-0.630086	-0.724792	-0.413208
Data628	-0.184021	-0.619609	-0.165914	-0.624898	-0.715841	-0.400594
Data629	-0.194906	-0.622355	-0.184631	-0.604553	-0.720113	-0.398966
Data630	-0.200704	-0.62795	-0.18219	-0.581462	-0.729268	-0.401713
Data631	-0.208639	-0.632222	-0.173543	-0.560506	-0.741069	-0.401713
Data632	-0.209859	-0.624898	-0.160116	-0.549011	-0.754395	-0.411275
Data633	-0.22288	-0.62795	-0.156657	-0.551147	-0.775859	-0.424296
Data634	-0.249125	-0.649923	-0.162659	-0.544637	-0.803426	-0.426941
Data635	-0.270691	-0.669149	-0.156352	-0.53243	-0.827535	-0.426534
Data636	-0.285848	-0.692851	-0.152181	-0.524089	-0.839233	-0.425618
Data637	-0.290833	-0.705363	-0.1474	-0.516866	-0.846354	-0.427348
Data638	-0.289917	-0.709432	-0.152791	-0.510457	-0.857137	-0.434265
Data639	-0.305786	-0.728455	-0.163066	-0.498047	-0.865784	-0.447591
