# Supplementary material for: Integration of MRI and somatosensory evoked potentials facilitate diagnosis of spinal cord compression
Source: Sci Rep. 2023 May 15;13:7861. doi: 10.1038/s41598-023-34832-2 (PMC10185544; doi:10.1038/s41598-023-34832-2)
Supplement: Supplementary file 3 — Supplementary Information 3. [file 41598_2023_34832_MOESM3_ESM.zip › Preoperative SSEP data/spinal cord compression group/3785284_2/3785284_2_Rt Tibial SEP_Cz'-Fpz_201219_134302.csv]

Index	1	2	3	4	5	6	7
Name	Cz'-Fpz	Cz'-Fpz	Cz'-Fpz	Cz'-Fpz	Cz'-Fpz	Cz'-Fpz	Cz'-Fpz
Time	2.01909E+13	2.01909E+13	2.01909E+13	2.01909E+13	2.01909E+13	2.01909E+13	2.01909E+13
Highcut	500	500	500	500	500	500	500
Lowcut	10	10	10	10	10	10	10
Period	0.000156	0.000156	0.000156	0.000156	0.000156	0.000156	0.000156
Averages	120	120	120	120	120	120	120
Int (mA)	18/17.9mA	18/17.9mA	18/17.9mA	18/17.9mA	18/17.9mA	18/17.9mA	18/17.9mA
Pulse Width (�gs)	200�s	200�s	200�s	200�s	200�s	200�s	200�s
Rep Rate (Hz)	3.11Hz	3.11Hz	3.11Hz	3.11Hz	3.11Hz	3.11Hz	3.11Hz
Data0	-0.015971	0.084839	-0.151774	0.109355	-0.025787	-0.339762	0.738627
Data1	-0.123596	0.008748	-0.459696	-0.275879	-0.309906	-0.541687	0.46936
Data2	0.128988	0.235596	-0.065409	0.132446	0.004679	-0.662028	0.244242
Data3	0.647888	0.701396	0.578003	0.853271	0.603638	-0.034587	0.918935
Data4	0.815125	0.883687	0.742594	1.057027	0.79717	0.385132	1.414185
Data5	0.669556	0.756531	0.59967	0.942078	0.674438	0.355632	1.441498
Data6	0.400391	0.529378	0.353394	0.698446	0.429535	0.145671	1.260173
Data7	0.129293	0.308126	0.103149	0.451355	0.178019	-0.091349	1.028544
Data8	-0.070089	0.133057	-0.11322	0.263977	-0.018616	-0.276388	0.83135
Data9	-0.187581	0.016886	-0.266012	0.138346	-0.129903	-0.399984	0.674795
Data10	-0.251668	-0.044352	-0.355326	0.075684	-0.163523	-0.459798	0.578512
Data11	-0.267436	-0.056661	-0.388082	0.056559	-0.159963	-0.480042	0.530548
Data12	-0.263774	-0.043538	-0.401408	0.053609	-0.141449	-0.472717	0.519053
Data13	-0.249329	-0.017802	-0.38859	0.077718	-0.115662	-0.447083	0.538584
Data14	-0.223592	0.013631	-0.361837	0.115356	-0.090078	-0.421855	0.557607
Data15	-0.184123	0.033671	-0.320536	0.148722	-0.060018	-0.395304	0.561676
Data16	-0.151062	0.046488	-0.289205	0.169779	-0.043742	-0.373027	0.573883
Data17	-0.133667	0.056356	-0.265503	0.187073	-0.038656	-0.34963	0.581462
Data18	-0.127767	0.056966	-0.238342	0.19165	-0.025686	-0.32196	0.583445
Data19	-0.111186	0.068258	-0.215149	0.180868	-0.007426	-0.304057	0.582682
Data20	-0.09318	0.079753	-0.195414	0.164185	0.004832	-0.297241	0.587056
Data21	-0.070801	0.077209	-0.187581	0.151672	0.009257	-0.290629	0.602671
Data22	-0.050557	0.059001	-0.197652	0.139262	0.009562	-0.286458	0.623983
Data23	-0.036316	0.045166	-0.209554	0.132955	0.014954	-0.27415	0.63502
Data24	-0.037842	0.04598	-0.216777	0.140584	0.023295	-0.267537	0.629171
Data25	-0.03713	0.044963	-0.21759	0.145976	0.026652	-0.271505	0.616862
Data26	-0.044861	0.04598	-0.208333	0.167033	0.036825	-0.265401	0.61264
Data27	-0.042826	0.037231	-0.208639	0.180155	0.050863	-0.261027	0.598145
Data28	-0.044454	0.032857	-0.212708	0.193583	0.054118	-0.249736	0.572306
Data29	-0.051575	0.030619	-0.225321	0.202332	0.061595	-0.231832	0.561167
Data30	-0.051982	0.024923	-0.229187	0.211385	0.076803	-0.209961	0.560201
Data31	-0.037435	0.030518	-0.225728	0.213114	0.094859	-0.193888	0.549113
Data32	-0.02065	0.025126	-0.223694	0.21342	0.110779	-0.175273	0.544078
Data33	-0.008647	0.034078	-0.224101	0.20518	0.131327	-0.164998	0.532074
Data34	-0.006205	0.059611	-0.231527	0.199585	0.137329	-0.169881	0.523275
Data35	-0.006409	0.078735	-0.239258	0.201823	0.134125	-0.164388	0.516052
Data36	-0.001017	0.082092	-0.238953	0.207418	0.135193	-0.157878	0.518595
Data37	0.001322	0.072428	-0.239156	0.203349	0.13387	-0.139669	0.509593
Data38	-0.004272	0.056051	-0.246073	0.191243	0.129242	-0.118001	0.496114
Data39	-0.004069	0.02594	-0.246582	0.184428	0.128682	-0.106303	0.499217
Data40	-0.004171	0.011698	-0.241597	0.172831	0.146434	-0.102234	0.503082
Data41	0.007731	0.022481	-0.23763	0.163676	0.168254	-0.104167	0.49469
Data42	0.014547	0.038554	-0.233053	0.157572	0.182139	-0.107015	0.484314
Data43	0.016378	0.060018	-0.228271	0.158488	0.190481	-0.114136	0.466614
Data44	0.013936	0.06897	-0.230713	0.161133	0.175222	-0.124308	0.444082
Data45	0.001119	0.09196	-0.24648	0.161641	0.165304	-0.125631	0.426229
Data46	-0.00356	0.101624	-0.258179	0.163676	0.170034	-0.118612	0.407562
Data47	-0.007731	0.110067	-0.274251	0.169474	0.175781	-0.129801	0.391083
Data48	-0.018107	0.108134	-0.298258	0.174459	0.188293	-0.140991	0.381165
Data49	-0.025736	0.094299	-0.312602	0.180461	0.195109	-0.136515	0.373739
Data50	-0.028687	0.080668	-0.334676	0.172017	0.187531	-0.127869	0.357361
Data51	-0.024109	0.062459	-0.363464	0.152486	0.180664	-0.119629	0.32664
Data52	-0.027873	0.044556	-0.378316	0.137736	0.18102	-0.120544	0.317942
Data53	-0.033773	0.042928	-0.370687	0.131226	0.182597	-0.116475	0.306295
Data54	-0.02889	0.050151	-0.351766	0.12797	0.180206	-0.115865	0.290985
Data55	-0.014343	0.055237	-0.335897	0.130819	0.177561	-0.104879	0.272929
Data56	-0.006205	0.044149	-0.325521	0.122375	0.170034	-0.083415	0.240885
Data57	-0.000814	0.02004	-0.334167	0.102539	0.159607	-0.075277	0.210317
Data58	0.004171	0.003052	-0.341593	0.093689	0.165609	-0.070597	0.179189
Data59	0.007222	-0.014852	-0.336711	0.094096	0.174967	-0.072632	0.157572
Data60	0.026754	-0.032247	-0.345256	0.083923	0.176951	-0.073649	0.151215
Data61	0.0413	-0.047099	-0.358988	0.071309	0.187022	-0.071411	0.151215
Data62	0.04954	-0.048218	-0.375875	0.063171	0.216268	-0.060933	0.160828
Data63	0.060018	-0.051066	-0.387472	0.065002	0.247345	-0.065613	0.144246
Data64	0.066833	-0.031331	-0.391337	0.069377	0.261485	-0.062154	0.132802
Data65	0.082092	-0.002238	-0.390625	0.07843	0.266215	-0.054728	0.134583
Data66	0.098063	0.021769	-0.389709	0.090027	0.269267	-0.060221	0.132243
Data67	0.099182	0.049642	-0.386759	0.113525	0.27593	-0.063578	0.1297
Data68	0.102946	0.058492	-0.38737	0.116272	0.286255	-0.06602	0.131836
Data69	0.110372	0.060832	-0.374349	0.090027	0.290731	-0.053304	0.140686
Data70	0.115865	0.063171	-0.366211	0.06134	0.300446	-0.046997	0.136922
Data71	0.117289	0.060527	-0.361633	0.045268	0.315755	-0.042521	0.117493
Data72	0.124919	0.052287	-0.357768	0.037537	0.322723	-0.043233	0.087229
Data73	0.143941	0.040181	-0.354004	0.036214	0.31901	-0.045369	0.055186
Data74	0.159912	0.036519	-0.356445	0.03418	0.312754	-0.043844	0.041656
Data75	0.18575	0.040487	-0.367635	0.025431	0.309906	-0.049133	0.032043
Data76	0.198975	0.040487	-0.386556	0.015971	0.314636	-0.03835	0.018463
Data77	0.203451	0.045573	-0.39978	0.007324	0.318604	-0.027974	0.017192
Data78	0.206604	0.063375	-0.414632	-0.005697	0.324453	-0.032349	-0.000203
Data79	0.209147	0.083516	-0.432129	-0.013428	0.335439	-0.042013	-0.027466
Data80	0.220846	0.092367	-0.438334	-0.022481	0.340017	-0.049133	-0.045776
Data81	0.227559	0.090535	-0.451355	-0.028381	0.340169	-0.051778	-0.054169
Data82	0.235189	0.078023	-0.461121	-0.03418	0.33198	-0.048319	-0.063375
Data83	0.24058	0.067647	-0.464986	-0.036316	0.308787	-0.048726	-0.082957
Data84	0.235291	0.053813	-0.459595	-0.041707	0.294037	-0.056051	-0.089722
Data85	0.235697	0.037842	-0.458069	-0.040995	0.282796	-0.083618	-0.097198
Data86	0.245565	0.028788	-0.457662	-0.038452	0.26535	-0.097961	-0.112457
Data87	0.256042	0.032043	-0.455119	-0.030924	0.268606	-0.096334	-0.122274
Data88	0.266825	0.036825	-0.465495	-0.0295	0.280101	-0.093384	-0.13265
Data89	0.267843	0.030111	-0.467326	-0.045878	0.284526	-0.088806	-0.132345
Data90	0.264893	0.024312	-0.438944	-0.072632	0.28417	-0.072123	-0.138245
Data91	0.265808	0.023193	-0.422363	-0.088704	0.287984	-0.055745	-0.155131
Data92	0.283712	0.033976	-0.423584	-0.110677	0.289459	-0.05422	-0.170695
Data93	0.300293	0.044352	-0.430705	-0.119731	0.286865	-0.054016	-0.188395
Data94	0.303752	0.04659	-0.443929	-0.117289	0.279795	-0.062154	-0.207926
Data95	0.304871	0.050354	-0.464274	-0.116781	0.279592	-0.071513	-0.22939
Data96	0.312907	0.050354	-0.482992	-0.122986	0.277354	-0.068461	-0.240733
Data97	0.30894	0.042419	-0.486755	-0.139058	0.264994	-0.064087	-0.245158
Data98	0.308024	0.037842	-0.495504	-0.147095	0.265045	-0.053609	-0.261027
Data99	0.32196	0.04364	-0.495504	-0.162659	0.276693	-0.041707	-0.276998
Data100	0.33193	0.06012	-0.495097	-0.17039	0.297292	-0.025838	-0.292765
Data101	0.345764	0.070496	-0.482686	-0.176799	0.307159	-0.008138	-0.303853
Data102	0.360209	0.088501	-0.465902	-0.180664	0.314789	-0.003153	-0.31428
Data103	0.361125	0.106812	-0.440674	-0.185649	0.308278	-0.008036	-0.316823
Data104	0.354919	0.11495	-0.423787	-0.197652	0.293884	-0.012716	-0.32196
Data105	0.350037	0.119324	-0.422668	-0.199076	0.292613	-0.017904	-0.321655
Data106	0.351664	0.121257	-0.431519	-0.195007	0.294902	-0.012004	-0.320791
Data107	0.36794	0.122782	-0.43162	-0.203552	0.299225	-0.004679	-0.333557
Data108	0.389506	0.124207	-0.416667	-0.209147	0.308889	-0.007222	-0.336253
Data109	0.419413	0.130208	-0.396627	-0.208842	0.313416	-0.004374	-0.338796
Data110	0.438843	0.13387	-0.376078	-0.204468	0.309143	0.009257	-0.350037
Data111	0.446981	0.137634	-0.369568	-0.216166	0.297902	0.018921	-0.363057
Data112	0.456034	0.13916	-0.365804	-0.237935	0.290324	0.031535	-0.372365
Data113	0.454203	0.126851	-0.360311	-0.267334	0.294902	0.037537	-0.381622
Data114	0.456136	0.121053	-0.346171	-0.293986	0.292613	0.035197	-0.397441
Data115	0.461833	0.125326	-0.324707	-0.313924	0.289612	0.027364	-0.409495
Data116	0.469055	0.13326	-0.320129	-0.324198	0.280813	0.026143	-0.418396
Data117	0.48116	0.128276	-0.320536	-0.320129	0.266724	0.03418	-0.416667
Data118	0.488078	0.127665	-0.320231	-0.315145	0.26708	0.035095	-0.417124
Data119	0.488993	0.128886	-0.317688	-0.318298	0.266978	0.036011	-0.424652
Data120	0.492757	0.120748	-0.311788	-0.324809	0.27476	0.019735	-0.430044
Data121	0.495809	0.102844	-0.303853	-0.343221	0.295359	0.019836	-0.440826
Data122	0.502218	0.088908	-0.290934	-0.367126	0.300395	0.039469	-0.448964
Data123	0.494588	0.084025	-0.273539	-0.391337	0.300039	0.061849	-0.453389
Data124	0.488383	0.085754	-0.263163	-0.404968	0.288747	0.067546	-0.452067
Data125	0.482686	0.107829	-0.246277	-0.40212	0.272115	0.074259	-0.44871
Data126	0.485433	0.140483	-0.24058	-0.401103	0.272268	0.08372	-0.447337
Data127	0.491333	0.146993	-0.242513	-0.396118	0.260569	0.088196	-0.464579
Data128	0.489197	0.135905	-0.240275	-0.403951	0.256195	0.095011	-0.489502
Data129	0.498556	0.11556	-0.242716	-0.414734	0.247294	0.107422	-0.50415
Data130	0.506999	0.099487	-0.246989	-0.426229	0.229085	0.115967	-0.517019
Data131	0.533752	0.088501	-0.253601	-0.431315	0.211283	0.113424	-0.53009
Data132	0.545654	0.094401	-0.244751	-0.431722	0.196686	0.116577	-0.537618
Data133	0.538432	0.102946	-0.242513	-0.44281	0.19455	0.126343	-0.54184
Data134	0.52948	0.110168	-0.240479	-0.450236	0.198517	0.130514	-0.537109
Data135	0.527445	0.116069	-0.238037	-0.462138	0.195313	0.131327	-0.531871
Data136	0.517578	0.109558	-0.236715	-0.467529	0.189158	0.144348	-0.543416
Data137	0.519918	0.096232	-0.235799	-0.472209	0.182699	0.163981	-0.564524
Data138	0.531311	0.08433	-0.219828	-0.471903	0.189565	0.185038	-0.577952
Data139	0.540771	0.077311	-0.203959	-0.472514	0.201721	0.206604	-0.583852
Data140	0.554097	0.084432	-0.204061	-0.468038	0.211945	0.20518	-0.593872
Data141	0.560608	0.11261	-0.194295	-0.454203	0.221303	0.198873	-0.593262
Data142	0.564982	0.139465	-0.183919	-0.457662	0.234629	0.195618	-0.579885
Data143	0.566813	0.15625	-0.164286	-0.471903	0.238342	0.19633	-0.573324
Data144	0.563863	0.163269	-0.142924	-0.476481	0.238851	0.214335	-0.574341
Data145	0.564575	0.183411	-0.12441	-0.477905	0.237579	0.227458	-0.578868
Data146	0.569153	0.194295	-0.120341	-0.483297	0.233561	0.250854	-0.589396
Data147	0.580648	0.184835	-0.117493	-0.486552	0.220591	0.281169	-0.591125
Data148	0.578003	0.167745	-0.114237	-0.479736	0.211283	0.294291	-0.582123
Data149	0.557963	0.166829	-0.108948	-0.478516	0.207876	0.298055	-0.575155
Data150	0.544027	0.17924	-0.099487	-0.479126	0.209961	0.298462	-0.565745
Data151	0.533549	0.197652	-0.098775	-0.47231	0.208791	0.298564	-0.550537
Data152	0.537821	0.220235	-0.105693	-0.457764	0.205892	0.296529	-0.552724
Data153	0.559692	0.236308	-0.115458	-0.445557	0.198364	0.291036	-0.563456
Data154	0.58075	0.250041	-0.1179	-0.448507	0.176849	0.292664	-0.578308
Data155	0.593262	0.256246	-0.115662	-0.478109	0.157318	0.29541	-0.587616
Data156	0.602926	0.252787	-0.110067	-0.508423	0.141042	0.291646	-0.588582
Data157	0.603638	0.257975	-0.103455	-0.520325	0.126597	0.29185	-0.595347
Data158	0.598857	0.278219	-0.098877	-0.523376	0.118713	0.289103	-0.59789
Data159	0.586039	0.295207	-0.092265	-0.518188	0.121358	0.300293	-0.597839
Data160	0.575358	0.293172	-0.093587	-0.502828	0.119222	0.307312	-0.594991
Data161	0.579224	0.285238	-0.087382	-0.490214	0.117747	0.314738	-0.583852
Data162	0.581767	0.276896	-0.073649	-0.482279	0.126597	0.330098	-0.570323
Data163	0.576681	0.264994	-0.051371	-0.465495	0.132497	0.338338	-0.558268
Data164	0.560913	0.254211	-0.024821	-0.456746	0.128733	0.346069	-0.54189
Data165	0.543315	0.264181	-0.014954	-0.443827	0.131327	0.362956	-0.539144
Data166	0.542704	0.275675	-0.0177	-0.436808	0.132904	0.38564	-0.552216
Data167	0.544027	0.284932	-0.025736	-0.415649	0.134684	0.400899	-0.555166
Data168	0.529989	0.29775	-0.031942	-0.398254	0.134125	0.402934	-0.55781
Data169	0.505981	0.305684	-0.031128	-0.398458	0.121867	0.399373	-0.544383
Data170	0.493978	0.306091	-0.022583	-0.409444	0.100199	0.38208	-0.541077
Data171	0.48818	0.294902	-0.016683	-0.426941	0.081177	0.36733	-0.543162
Data172	0.482992	0.277507	-0.019328	-0.436503	0.062358	0.365295	-0.545807
Data173	0.48116	0.275574	-0.020752	-0.434977	0.039673	0.361532	-0.544332
Data174	0.481873	0.295105	-0.012716	-0.427755	0.013428	0.360413	-0.532074
Data175	0.476583	0.310872	0.011902	-0.423991	-0.002492	0.359904	-0.521342
Data176	0.481669	0.316467	0.041809	-0.413513	-0.002187	0.379537	-0.511983
Data177	0.476278	0.310974	0.052694	-0.403341	0.007273	0.404663	-0.502116
Data178	0.466614	0.300802	0.050863	-0.392049	0.015462	0.419312	-0.50354
Data179	0.4717	0.291748	0.051676	-0.378316	0.010935	0.422668	-0.511475
Data180	0.476481	0.286153	0.060221	-0.375061	-0.007833	0.421956	-0.524394
Data181	0.460205	0.287882	0.054118	-0.367839	-0.019989	0.412292	-0.528208
Data182	0.443929	0.293274	0.046692	-0.364583	-0.026296	0.408325	-0.505829
Data183	0.444438	0.295512	0.053304	-0.360819	-0.040487	0.406087	-0.472158
Data184	0.443522	0.29836	0.05422	-0.354919	-0.049896	0.397746	-0.435689
Data185	0.439657	0.300903	0.061747	-0.338949	-0.058695	0.393372	-0.415141
Data186	0.426737	0.299377	0.063985	-0.312805	-0.068715	0.402323	-0.401459
Data187	0.410055	0.289612	0.047506	-0.298258	-0.066223	0.409953	-0.405782
Data188	0.405884	0.283712	0.034892	-0.29836	-0.060425	0.414937	-0.417938
Data189	0.409546	0.269368	0.037944	-0.30365	-0.052236	0.417175	-0.428874
Data190	0.401204	0.267944	0.04303	-0.305074	-0.045471	0.410055	-0.42572
Data191	0.390218	0.271301	0.034688	-0.297445	-0.046031	0.402323	-0.414581
Data192	0.378418	0.283508	0.021261	-0.293783	-0.062968	0.40151	-0.399729
Data193	0.371602	0.292257	0.0177	-0.287882	-0.069377	0.391337	-0.392914
Data194	0.368652	0.28422	0.019633	-0.273844	-0.074565	0.38269	-0.381826
Data195	0.364889	0.277405	0.013936	-0.25116	-0.087789	0.363668	-0.36616
Data196	0.356547	0.27181	0.007833	-0.23173	-0.097402	0.354309	-0.357615
Data197	0.338135	0.256551	0.008545	-0.217997	-0.104726	0.349426	-0.354462
Data198	0.328369	0.243937	0.004272	-0.208842	-0.120036	0.346171	-0.35731
Data199	0.320638	0.230815	-0.001831	-0.199178	-0.12736	0.357869	-0.361277
Data200	0.316772	0.217692	-0.005391	-0.189819	-0.12853	0.362345	-0.344086
Data201	0.307821	0.207418	-0.007833	-0.174866	-0.135752	0.36967	-0.32608
Data202	0.290731	0.205688	0.005595	-0.151571	-0.135803	0.378927	-0.304311
Data203	0.258789	0.221354	0.022786	-0.149536	-0.139771	0.369975	-0.287476
Data204	0.243835	0.230713	0.030212	-0.161845	-0.132548	0.351156	-0.273692
Data205	0.235799	0.245056	0.029297	-0.170797	-0.121969	0.326335	-0.258433
Data206	0.240479	0.249227	0.033569	-0.175069	-0.117849	0.309143	-0.234934
Data207	0.246989	0.247599	0.038757	-0.171305	-0.117442	0.303955	-0.21759
Data208	0.251363	0.239156	0.031026	-0.160828	-0.128072	0.306702	-0.204926
Data209	0.240784	0.235392	0.033976	-0.156047	-0.13265	0.319926	-0.204773
Data210	0.227966	0.239563	0.031433	-0.15096	-0.120494	0.321147	-0.196482
Data211	0.216573	0.240885	0.015869	-0.143941	-0.113881	0.302124	-0.184784
Data212	0.209554	0.243327	-0.007629	-0.132751	-0.115051	0.292053	-0.160421
Data213	0.199992	0.24821	-0.028687	-0.107524	-0.118256	0.28127	-0.136363
Data214	0.203654	0.260213	-0.030924	-0.076904	-0.121257	0.294393	-0.113017
Data215	0.204366	0.265808	-0.021464	-0.03835	-0.135244	0.313721	-0.091705
Data216	0.208639	0.252584	-0.01241	-0.010274	-0.142314	0.332336	-0.088298
Data217	0.207316	0.227966	0.000203	0.013529	-0.129395	0.337524	-0.075684
Data218	0.212301	0.224508	-0.003866	0.041809	-0.1238	0.337118	-0.064646
Data219	0.22227	0.231934	-0.001322	0.059713	-0.117849	0.324402	-0.064189
Data220	0.236715	0.249125	-0.0059	0.06958	-0.111694	0.313619	-0.039724
Data221	0.244954	0.257568	-0.001526	0.07019	-0.107981	0.321859	-0.001933
Data222	0.23997	0.262553	0.009766	0.07192	-0.095978	0.342306	0.029806
Data223	0.224304	0.261739	0.027669	0.073954	-0.091095	0.361633	0.050405
Data224	0.215759	0.271606	0.04425	0.098267	-0.086568	0.381063	0.058543
Data225	0.222982	0.290833	0.056152	0.122274	-0.082194	0.384725	0.058441
Data226	0.234375	0.321757	0.054423	0.146891	-0.0796	0.392456	0.073954
Data227	0.230509	0.34139	0.067546	0.164897	-0.064189	0.41626	0.105489
Data228	0.220235	0.358175	0.076701	0.184326	-0.043437	0.436503	0.140686
Data229	0.211792	0.368347	0.084839	0.204671	-0.019277	0.439657	0.178935
Data230	0.205688	0.369568	0.102437	0.220439	-0.006612	0.430298	0.222168
Data231	0.199382	0.374451	0.124919	0.233561	0.003001	0.427246	0.255127
Data232	0.194499	0.388082	0.14974	0.249227	0.006765	0.431315	0.270182
Data233	0.20518	0.399577	0.168559	0.277507	0.022278	0.439657	0.264486
Data234	0.226542	0.403849	0.195923	0.313212	0.038554	0.44576	0.262451
Data235	0.247701	0.408732	0.217794	0.351359	0.049438	0.465495	0.288086
Data236	0.270894	0.439351	0.238037	0.39388	0.060476	0.483093	0.333354
Data237	0.283305	0.477905	0.261841	0.443827	0.081075	0.513611	0.375875
Data238	0.297139	0.51768	0.302022	0.495809	0.108592	0.543111	0.416565
Data239	0.314026	0.557048	0.338338	0.551554	0.137583	0.577596	0.460917
Data240	0.330098	0.589803	0.36204	0.612488	0.173086	0.625814	0.506134
Data241	0.345866	0.616353	0.381571	0.680135	0.211995	0.666402	0.553029
Data242	0.368856	0.662842	0.414327	0.750732	0.256907	0.709127	0.595703
Data243	0.40446	0.71991	0.45166	0.810445	0.301412	0.745239	0.613912
Data244	0.442912	0.7783	0.485331	0.864258	0.344696	0.770569	0.636648
Data245	0.48289	0.823568	0.527547	0.915731	0.391235	0.797526	0.66274
Data246	0.518188	0.859578	0.574646	0.976766	0.45049	0.818176	0.689341
Data247	0.550944	0.893046	0.623779	1.043905	0.512187	0.837097	0.713603
Data248	0.58787	0.935262	0.678507	1.107483	0.561829	0.861104	0.750936
Data249	0.63914	0.978495	0.732727	1.174011	0.61437	0.896098	0.789591
Data250	0.698344	1.031901	0.802104	1.237183	0.658875	0.938314	0.83903
Data251	0.756226	1.099955	0.887451	1.313782	0.689494	0.981242	0.882263
Data252	0.825094	1.167196	0.972087	1.401367	0.723979	1.025289	0.916595
Data253	0.894877	1.221415	1.052958	1.495463	0.759684	1.089986	0.952555
Data254	0.951131	1.289469	1.11379	1.575623	0.806224	1.159668	0.989126
Data255	0.994568	1.355998	1.171163	1.636963	0.860799	1.214396	1.014201
Data256	1.036987	1.418254	1.228536	1.68752	0.912781	1.266378	1.040751
Data257	1.071981	1.458639	1.281331	1.719462	0.952403	1.323344	1.087138
Data258	1.096598	1.49587	1.325887	1.751811	1.003215	1.368612	1.139577
Data259	1.117045	1.540222	1.36495	1.792297	1.055705	1.409302	1.185252
Data260	1.151021	1.586914	1.408183	1.841125	1.101735	1.441345	1.233927
Data261	1.194153	1.625366	1.457418	1.892293	1.136373	1.463826	1.27533
Data262	1.230977	1.658223	1.501261	1.942342	1.173655	1.480713	1.311493
Data263	1.262817	1.686096	1.540324	1.996867	1.213074	1.509908	1.340841
Data264	1.283061	1.716003	1.581014	2.046204	1.252441	1.545003	1.372426
Data265	1.305033	1.740417	1.60909	2.082926	1.28596	1.591492	1.39328
Data266	1.327616	1.751709	1.625468	2.105815	1.320241	1.643778	1.411387
Data267	1.343994	1.760356	1.63442	2.139689	1.355031	1.682332	1.431936
Data268	1.357524	1.766357	1.62618	2.167358	1.381378	1.701558	1.445262
Data269	1.374613	1.786397	1.625875	2.195638	1.397298	1.722819	1.464437
Data270	1.384684	1.805623	1.646423	2.218933	1.410116	1.744181	1.484324
Data271	1.387533	1.815389	1.667684	2.23114	1.436971	1.776835	1.504313
Data272	1.386312	1.81427	1.674093	2.248637	1.456248	1.803487	1.529134
Data273	1.393941	1.808065	1.678263	2.273661	1.475576	1.813253	1.556498
Data274	1.393433	1.804606	1.682943	2.292989	1.501058	1.822306	1.580607
Data275	1.399536	1.809692	1.669718	2.308655	1.525269	1.818136	1.606496
Data276	1.412455	1.820679	1.66331	2.302144	1.53595	1.812439	1.619415
Data277	1.411743	1.822103	1.653849	2.289836	1.539052	1.799622	1.625722
Data278	1.403707	1.821187	1.642253	2.270508	1.535594	1.785075	1.623077
Data279	1.399129	1.815491	1.624247	2.243551	1.530609	1.765137	1.623179
Data280	1.399943	1.80776	1.584371	2.214762	1.528219	1.763	1.620738
Data281	1.394348	1.801554	1.540426	2.193197	1.511637	1.765238	1.606598
Data282	1.387126	1.798604	1.497599	2.166036	1.479136	1.762492	1.59078
Data283	1.366781	1.786702	1.440633	2.131755	1.463318	1.75944	1.575317
Data284	1.338094	1.75944	1.384176	2.109578	1.450246	1.748962	1.573283
Data285	1.294047	1.712341	1.343587	2.080078	1.42568	1.726583	1.568044
Data286	1.244303	1.653951	1.303609	2.042135	1.404419	1.699015	1.550496
Data287	1.199951	1.5743	1.245728	1.991882	1.372782	1.673279	1.516215
Data288	1.160685	1.488139	1.169027	1.93634	1.347198	1.635132	1.470998
Data289	1.118876	1.411031	1.072795	1.878764	1.296183	1.587219	1.429392
Data290	1.066386	1.340637	0.970256	1.808573	1.231893	1.522725	1.370544
Data291	0.990601	1.267497	0.867208	1.717936	1.170451	1.440226	1.300456
Data292	0.909424	1.186117	0.768026	1.620789	1.115316	1.355794	1.237132
Data293	0.820007	1.088969	0.667725	1.518962	1.046956	1.262309	1.172587
Data294	0.721741	0.982157	0.579325	1.416219	0.975494	1.165873	1.109517
Data295	0.62266	0.880839	0.4776	1.310425	0.898997	1.081746	1.031799
Data296	0.533752	0.783488	0.375366	1.210632	0.81192	0.992432	0.942128
Data297	0.450439	0.683695	0.264079	1.106974	0.715841	0.895691	0.83608
Data298	0.362956	0.579427	0.166626	1.01298	0.605418	0.795288	0.746511
Data299	0.289307	0.48289	0.087992	0.936686	0.497894	0.694682	0.691172
Data300	0.212097	0.382284	0.005697	0.848287	0.404104	0.588582	0.634918
Data301	0.136719	0.265198	-0.086161	0.749512	0.316874	0.493266	0.568288
Data302	0.056356	0.156555	-0.175171	0.650635	0.237986	0.401001	0.479024
Data303	-0.037333	0.064087	-0.268656	0.552165	0.152181	0.301107	0.377452
Data304	-0.14211	-0.026754	-0.349019	0.44576	0.065918	0.204773	0.278168
Data305	-0.248922	-0.133667	-0.417277	0.335693	-0.027262	0.108337	0.184733
Data306	-0.355225	-0.241903	-0.500081	0.238342	-0.124715	0.001017	0.092723
Data307	-0.447591	-0.346273	-0.597534	0.146586	-0.233765	-0.089722	-0.001628
Data308	-0.52714	-0.445455	-0.690613	0.043742	-0.328471	-0.180461	-0.083669
Data309	-0.611471	-0.541382	-0.776672	-0.050456	-0.41804	-0.267639	-0.162048
Data310	-0.70343	-0.621643	-0.858968	-0.135091	-0.505473	-0.354513	-0.235799
Data311	-0.79834	-0.701192	-0.945638	-0.217387	-0.582835	-0.437927	-0.310415
Data312	-0.882874	-0.784302	-1.026204	-0.292867	-0.669759	-0.511169	-0.389506
Data313	-0.957743	-0.861003	-1.087138	-0.369466	-0.753021	-0.574951	-0.462087
Data314	-1.01888	-0.928955	-1.139018	-0.440674	-0.819346	-0.648092	-0.521901
Data315	-1.076965	-0.993856	-1.193237	-0.49998	-0.86792	-0.712382	-0.563405
Data316	-1.133118	-1.054586	-1.242167	-0.551656	-0.910797	-0.764974	-0.603536
Data317	-1.185201	-1.106771	-1.295369	-0.609233	-0.95988	-0.829163	-0.651754
Data318	-1.228739	-1.141968	-1.345215	-0.657145	-1.001434	-0.879924	-0.702667
Data319	-1.270752	-1.186829	-1.380107	-0.695089	-1.041616	-0.939433	-0.727386
Data320	-1.316325	-1.253459	-1.409302	-0.733846	-1.0849	-0.997416	-0.751038
Data321	-1.388245	-1.300456	-1.441243	-0.789185	-1.128489	-1.046244	-0.780792
Data322	-1.445211	-1.342468	-1.460063	-0.852763	-1.159414	-1.090902	-0.812632
Data323	-1.47939	-1.393941	-1.470642	-0.906067	-1.189016	-1.126607	-0.84142
Data324	-1.51947	-1.434835	-1.487732	-0.943095	-1.220144	-1.149089	-0.861257
Data325	-1.55599	-1.462301	-1.504517	-0.978292	-1.244253	-1.17808	-0.876109
Data326	-1.59078	-1.48407	-1.526693	-1.017965	-1.271515	-1.210531	-0.891724
Data327	-1.623637	-1.504313	-1.545614	-1.049093	-1.297251	-1.231791	-0.909017
Data328	-1.644694	-1.532389	-1.557109	-1.061605	-1.32019	-1.241659	-0.921834
Data329	-1.660767	-1.566467	-1.560567	-1.067708	-1.341349	-1.260579	-0.9257
Data330	-1.681722	-1.592204	-1.557821	-1.080017	-1.363373	-1.280009	-0.924937
Data331	-1.715495	-1.614889	-1.561279	-1.113281	-1.376088	-1.299133	-0.919189
Data332	-1.739604	-1.631571	-1.572266	-1.138102	-1.38087	-1.308797	-0.91746
Data333	-1.746114	-1.645813	-1.585286	-1.154683	-1.385193	-1.30839	-0.909983
Data334	-1.748861	-1.658834	-1.606344	-1.162109	-1.377207	-1.305237	-0.8962
Data335	-1.761271	-1.658529	-1.607768	-1.17157	-1.357168	-1.301066	-0.889435
Data336	-1.768799	-1.661072	-1.599426	-1.175028	-1.344655	-1.308695	-0.865326
Data337	-1.772766	-1.664734	-1.573181	-1.193848	-1.339976	-1.320089	-0.842794
Data338	-1.788839	-1.669312	-1.562907	-1.22111	-1.347707	-1.338298	-0.824992
Data339	-1.789958	-1.671753	-1.561686	-1.242472	-1.350555	-1.34786	-0.813446
Data340	-1.795959	-1.672262	-1.55426	-1.257833	-1.348317	-1.349691	-0.814412
Data341	-1.799113	-1.689657	-1.53005	-1.274821	-1.328583	-1.348674	-0.83374
Data342	-1.783651	-1.707153	-1.500854	-1.284993	-1.313375	-1.335042	-0.828756
Data343	-1.762899	-1.712036	-1.46932	-1.266479	-1.309814	-1.321615	-0.812276
Data344	-1.74764	-1.705729	-1.446431	-1.228739	-1.298828	-1.309611	-0.794779
Data345	-1.728923	-1.690572	-1.422424	-1.200358	-1.286112	-1.300557	-0.787862
Data346	-1.710815	-1.664022	-1.394145	-1.177572	-1.276855	-1.288249	-0.789235
Data347	-1.691284	-1.64622	-1.369934	-1.168416	-1.273651	-1.275024	-0.783386
Data348	-1.664632	-1.640015	-1.350199	-1.16272	-1.250407	-1.249593	-0.758921
Data349	-1.654968	-1.623942	-1.328125	-1.166484	-1.218821	-1.228739	-0.729523
Data350	-1.648356	-1.612549	-1.310221	-1.169637	-1.187286	-1.200053	-0.691071
Data351	-1.633199	-1.59729	-1.291402	-1.170247	-1.162008	-1.168925	-0.656331
Data352	-1.611938	-1.591187	-1.267904	-1.177877	-1.134694	-1.136882	-0.61849
Data353	-1.595459	-1.582235	-1.251424	-1.181844	-1.098836	-1.103007	-0.593719
Data354	-1.580098	-1.567078	-1.229451	-1.167603	-1.061198	-1.080933	-0.576223
Data355	-1.562703	-1.543884	-1.200053	-1.138509	-1.054433	-1.060486	-0.569204
Data356	-1.538188	-1.506144	-1.160583	-1.110738	-1.054535	-1.035461	-0.552826
Data357	-1.516418	-1.481832	-1.113892	-1.091309	-1.051687	-1.014404	-0.535685
Data358	-1.501872	-1.473592	-1.069132	-1.071472	-1.031443	-0.985107	-0.521851
Data359	-1.483968	-1.473897	-1.026917	-1.042175	-1.000519	-0.956014	-0.503184
Data360	-1.460266	-1.456095	-0.981445	-1.023153	-0.961507	-0.932821	-0.470937
Data361	-1.43453	-1.431071	-0.940857	-1.01766	-0.927633	-0.913595	-0.431824
Data362	-1.414286	-1.406555	-0.897827	-1.00708	-0.906219	-0.903524	-0.388438
Data363	-1.387024	-1.379903	-0.849711	-0.979309	-0.882009	-0.889384	-0.352885
Data364	-1.362508	-1.351827	-0.810038	-0.948792	-0.849915	-0.871684	-0.322469
Data365	-1.353963	-1.32548	-0.769348	-0.930481	-0.826721	-0.849711	-0.300751
Data366	-1.357524	-1.297811	-0.74117	-0.921224	-0.803375	-0.819499	-0.29012
Data367	-1.361186	-1.276754	-0.705465	-0.91512	-0.782369	-0.788472	-0.28127
Data368	-1.350301	-1.258647	-0.662944	-0.897929	-0.764872	-0.759888	-0.262909
Data369	-1.331889	-1.228231	-0.615845	-0.878906	-0.746307	-0.737305	-0.242869
Data370	-1.292521	-1.202291	-0.56783	-0.87321	-0.723216	-0.704346	-0.21169
Data371	-1.251424	-1.169535	-0.521749	-0.854594	-0.700378	-0.659892	-0.186462
Data372	-1.20636	-1.144714	-0.480347	-0.840658	-0.680186	-0.625712	-0.162506
Data373	-1.17747	-1.127726	-0.449931	-0.831807	-0.656433	-0.602824	-0.13855
Data374	-1.155396	-1.116231	-0.415039	-0.82133	-0.639343	-0.591532	-0.117442
Data375	-1.137187	-1.108398	-0.372416	-0.80658	-0.632579	-0.570984	-0.086009
Data376	-1.12325	-1.08429	-0.329997	-0.787557	-0.612488	-0.539856	-0.038452
Data377	-1.102498	-1.059163	-0.308634	-0.758972	-0.597178	-0.514832	-0.000102
Data378	-1.083374	-1.042989	-0.293172	-0.715739	-0.574646	-0.501506	0.019023
Data379	-1.06486	-1.025899	-0.274455	-0.675456	-0.540212	-0.484823	0.019124
Data380	-1.040853	-1.000163	-0.251567	-0.639547	-0.504557	-0.4658	0.011597
Data381	-1.013489	-0.968526	-0.22288	-0.601908	-0.489604	-0.450745	0.013885
Data382	-1.000468	-0.942383	-0.19338	-0.562439	-0.479329	-0.429484	0.020243
Data383	-0.981344	-0.917155	-0.166423	-0.521545	-0.456441	-0.402425	0.038401
Data384	-0.94991	-0.888163	-0.127462	-0.489095	-0.422007	-0.369364	0.070546
Data385	-0.895182	-0.849202	-0.077311	-0.476379	-0.401357	-0.332947	0.109558
Data386	-0.849508	-0.803833	-0.031128	-0.464579	-0.386454	-0.31189	0.136973
Data387	-0.814006	-0.780538	0.009359	-0.467834	-0.376434	-0.288188	0.148315
Data388	-0.777995	-0.76416	0.048523	-0.463053	-0.354055	-0.267537	0.164897
Data389	-0.750631	-0.741475	0.088908	-0.438538	-0.326335	-0.262349	0.179698
Data390	-0.715434	-0.725199	0.130615	-0.41036	-0.30604	-0.239868	0.190226
Data391	-0.690511	-0.71818	0.177917	-0.391032	-0.280253	-0.218608	0.199382
Data392	-0.676676	-0.707194	0.22817	-0.382894	-0.261841	-0.192769	0.203451
Data393	-0.664469	-0.69692	0.265198	-0.368551	-0.253398	-0.17985	0.207723
Data394	-0.648397	-0.680745	0.30721	-0.343831	-0.237732	-0.15625	0.217183
Data395	-0.637716	-0.67454	0.350952	-0.321554	-0.219065	-0.123189	0.230967
Data396	-0.618998	-0.665588	0.379028	-0.299377	-0.192566	-0.083618	0.248973
Data397	-0.595398	-0.653992	0.404256	-0.280253	-0.17924	-0.057475	0.255127
Data398	-0.579834	-0.629171	0.43691	-0.256958	-0.155436	-0.036112	0.264689
Data399	-0.566508	-0.596822	0.460002	-0.229899	-0.140483	-0.026652	0.274607
Data400	-0.550741	-0.560811	0.484721	-0.21047	-0.134277	-0.017904	0.292308
Data401	-0.531718	-0.540263	0.521037	-0.202433	-0.122935	-0.0118	0.304006
Data402	-0.50883	-0.537109	0.553385	-0.194194	-0.10788	-0.00824	0.312042
Data403	-0.484212	-0.529887	0.570984	-0.194092	-0.103505	0.007731	0.312347
Data404	-0.468953	-0.508525	0.578206	-0.186971	-0.102183	0.036214	0.30543
Data405	-0.442607	-0.481567	0.589803	-0.185547	-0.091146	0.062663	0.29775
Data406	-0.40741	-0.443624	0.599569	-0.1769	-0.094757	0.075989	0.308177
Data407	-0.36438	-0.410258	0.614319	-0.152588	-0.103556	0.078735	0.320435
Data408	-0.32959	-0.395915	0.63619	-0.132345	-0.100454	0.073242	0.319977
Data409	-0.303345	-0.392761	0.653381	-0.108744	-0.101064	0.080872	0.318909
Data410	-0.29185	-0.383606	0.679525	-0.079447	-0.105438	0.109558	0.30365
Data411	-0.275065	-0.368754	0.702718	-0.056458	-0.102285	0.141907	0.291138
Data412	-0.252991	-0.357259	0.728149	-0.054118	-0.089671	0.167948	0.286814
Data413	-0.25177	-0.334269	0.745544	-0.050761	-0.07726	0.191854	0.291239
Data414	-0.252787	-0.319316	0.750224	-0.049438	-0.058339	0.210876	0.304667
Data415	-0.25177	-0.307007	0.748596	-0.053101	-0.054525	0.230103	0.308634
Data416	-0.236918	-0.287781	0.755514	-0.046488	-0.053355	0.247192	0.310262
Data417	-0.212504	-0.27537	0.773112	-0.033671	-0.043437	0.255737	0.30365
Data418	-0.191142	-0.272013	0.783997	-0.024109	-0.032043	0.267843	0.296427
Data419	-0.180359	-0.275981	0.792847	-0.025126	-0.024618	0.286255	0.290426
Data420	-0.167643	-0.265706	0.806986	-0.013936	-0.019582	0.315247	0.280507
Data421	-0.148621	-0.238953	0.81543	-0.00061	-0.010071	0.340881	0.266469
Data422	-0.125224	-0.212708	0.831299	0.011088	0.003764	0.348307	0.261078
Data423	-0.097555	-0.185445	0.853068	0.016174	0.013072	0.348409	0.271505
Data424	-0.08016	-0.163676	0.870565	0.016785	0.016276	0.349426	0.289154
Data425	-0.064189	-0.138855	0.883484	0.016276	0.022227	0.350037	0.292511
Data426	-0.054525	-0.114848	0.901489	0.000305	0.028229	0.355835	0.299835
Data427	-0.045776	-0.09491	0.926208	-0.01709	0.042674	0.351461	0.31072
Data428	-0.039266	-0.086873	0.938822	-0.02533	0.051473	0.348511	0.307465
Data429	-0.031026	-0.076192	0.940959	-0.025533	0.048116	0.358073	0.302734
Data430	-0.028178	-0.06602	0.947367	-0.023804	0.044912	0.354004	0.298258
Data431	-0.02828	-0.055644	0.958659	-0.017497	0.054118	0.345052	0.285034
Data432	-0.016785	-0.046285	0.972392	-0.013224	0.06134	0.350749	0.272064
Data433	-0.002543	-0.037231	0.986125	-0.00885	0.078125	0.355835	0.279694
Data434	0.019124	-0.040792	0.996297	-0.006612	0.081329	0.360209	0.285746
Data435	0.04893	-0.042826	1.003215	-0.013529	0.078684	0.362142	0.281626
Data436	0.060018	-0.039978	1.009013	-0.007528	0.079091	0.364482	0.264791
Data437	0.069478	-0.012716	1.004842	-0.007528	0.075887	0.36794	0.240122
Data438	0.086263	0.001526	0.999959	-0.003662	0.072225	0.375773	0.226542
Data439	0.102641	0.018514	1.005452	0.006816	0.073497	0.383504	0.223592
Data440	0.118917	0.033264	1.016439	0.015055	0.077413	0.390523	0.213572
Data441	0.130615	0.049744	1.028748	0.021667	0.079854	0.39032	0.202586
Data442	0.131124	0.067342	1.028341	0.030721	0.074768	0.397135	0.194194
Data443	0.122681	0.079142	1.025085	0.033468	0.071004	0.390727	0.193431
Data444	0.111389	0.087585	1.017761	0.028788	0.065867	0.384725	0.196177
Data445	0.09908	0.100098	1.015727	0.024109	0.059865	0.37384	0.194906
Data446	0.082499	0.118306	1.017863	0.024109	0.04893	0.369873	0.182393
Data447	0.074768	0.137126	1.024577	0.026347	0.032603	0.377808	0.164998
Data448	0.079549	0.148315	1.033122	0.021667	0.02299	0.389811	0.146077
Data449	0.083211	0.153402	1.046346	0.010173	0.020701	0.405884	0.138601
Data450	0.098368	0.154012	1.053569	0.001119	0.016581	0.413717	0.138194
Data451	0.113729	0.164795	1.045227	-0.003459	0.019023	0.41331	0.137787
Data452	0.126648	0.179443	1.035156	-0.001017	0.033468	0.419922	0.147095
Data453	0.131632	0.188293	1.020101	0.005493	0.051371	0.414327	0.152537
Data454	0.137431	0.204671	1.019694	0.013835	0.043996	0.404765	0.151164
Data455	0.151062	0.221151	1.033122	0.02238	0.039876	0.397135	0.127106
Data456	0.165609	0.223083	1.036987	0.026855	0.037689	0.397746	0.108999
Data457	0.176086	0.224508	1.04716	0.030721	0.031942	0.384013	0.088298
Data458	0.182393	0.233459	1.051839	0.030721	0.032501	0.372314	0.079854
Data459	0.191447	0.234172	1.046346	0.020243	0.044657	0.360718	0.069987
Data460	0.190938	0.236206	1.031392	0.008036	0.039012	0.352478	0.078481
Data461	0.178121	0.246887	1.022644	-0.003052	0.021159	0.350342	0.090281
Data462	0.167948	0.261841	1.009725	-0.001322	0.014954	0.365397	0.097504
Data463	0.162659	0.264079	1.003723	0.005391	0.009003	0.369568	0.090383
Data464	0.161133	0.259399	1.003418	0.007731	-0.004069	0.36143	0.089823
Data465	0.163574	0.252177	1.013184	0.001017	-0.019175	0.338643	0.07604
Data466	0.163167	0.251058	1.018575	-0.009562	-0.018056	0.323486	0.059001
Data467	0.173238	0.244649	1.01003	-0.025533	-0.010071	0.3361	0.044505
Data468	0.191243	0.235087	1.001282	-0.037944	-0.007884	0.347188	0.035299
Data469	0.195211	0.211385	0.999349	-0.048726	-0.01592	0.346273	0.041707
Data470	0.195313	0.183919	0.99589	-0.064596	-0.015055	0.350545	0.04954
Data471	0.203756	0.158691	0.983887	-0.069885	-0.023193	0.369059	0.048472
Data472	0.212097	0.142008	0.974935	-0.058289	-0.026601	0.386149	0.040538
Data473	0.205688	0.139669	0.974833	-0.040995	-0.019023	0.395406	0.038401
Data474	0.197245	0.148722	0.983683	-0.034587	-0.007324	0.388794	0.0354
Data475	0.185547	0.155741	0.974731	-0.0354	0.012563	0.382589	0.03245
Data476	0.177612	0.157979	0.961304	-0.041402	0.03301	0.38208	0.023041
Data477	0.172221	0.155029	0.947978	-0.039673	0.03245	0.390625	0.016022
Data478	0.177612	0.142924	0.940755	-0.033366	0.020243	0.398153	0.030518
Data479	0.18453	0.1415	0.923767	-0.034485	0.013072	0.407715	0.037028
Data480	0.185343	0.151774	0.906982	-0.045064	-0.002848	0.405172	0.0295
Data481	0.157572	0.153402	0.891012	-0.047201	-0.018056	0.402934	0.025736
Data482	0.132243	0.152588	0.880534	-0.036316	-0.031331	0.407511	0.024923
Data483	0.121562	0.150757	0.867513	-0.032857	-0.030467	0.413106	0.013224
Data484	0.115051	0.144857	0.854187	-0.040181	-0.021464	0.41982	0.008189
Data485	0.116577	0.137431	0.842183	-0.049947	-0.011241	0.410563	0.008443
Data486	0.125732	0.138448	0.828552	-0.047913	-0.010274	0.379842	0.013021
Data487	0.138041	0.145365	0.830485	-0.035299	-0.007375	0.355835	0.017293
Data488	0.144552	0.151164	0.835876	-0.028788	0.002085	0.337728	0.007935
Data489	0.151469	0.156047	0.845133	-0.02299	0.016734	0.327861	-0.003408
Data490	0.159302	0.158895	0.849101	-0.004883	0.039113	0.324198	-0.010834
Data491	0.165202	0.164693	0.851542	0.003052	0.052795	0.331624	-0.01002
Data492	0.163167	0.174459	0.842489	0.001526	0.050863	0.346985	-0.004323
Data493	0.16215	0.193787	0.819397	-0.012512	0.035756	0.349528	-0.009104
Data494	0.155131	0.189412	0.800985	-0.018107	0.014343	0.350342	-0.017598
Data495	0.149028	0.182393	0.793864	-0.007324	0.006968	0.354309	-0.023804
Data496	0.150248	0.175883	0.786336	-0.007629	-0.000916	0.339661	-0.022786
Data497	0.153402	0.177307	0.782776	0.00885	-0.012258	0.309652	-0.02238
Data498	0.152079	0.171305	0.794881	0.034892	-0.029958	0.290629	-0.032501
Data499	0.139974	0.168559	0.791524	0.06897	-0.025686	0.291545	-0.049693
Data500	0.129496	0.165914	0.774333	0.107625	-0.032501	0.288595	-0.069326
Data501	0.128682	0.154215	0.765788	0.132853	-0.028025	0.267741	-0.08021
Data502	0.128988	0.134176	0.751546	0.151876	-0.017802	0.247904	-0.090434
Data503	0.125936	0.121562	0.74585	0.166423	-0.016988	0.24353	-0.092367
Data504	0.12441	0.120646	0.733643	0.169474	-0.015361	0.228882	-0.082804
Data505	0.119527	0.128377	0.724996	0.17629	-0.022634	0.205688	-0.0855
Data506	0.114543	0.139465	0.724894	0.177917	-0.039724	0.181173	-0.087229
Data507	0.111491	0.153198	0.720317	0.184733	-0.041148	0.166117	-0.076497
Data508	0.102946	0.151774	0.713806	0.18575	-0.033671	0.161641	-0.065867
Data509	0.106506	0.145365	0.714111	0.174459	-0.02238	0.167033	-0.045013
Data510	0.116679	0.142619	0.703328	0.15035	-0.022583	0.183105	-0.035146
Data511	0.13855	0.145671	0.68044	0.1238	-0.027517	0.193176	-0.041402
Data512	0.152588	0.151571	0.663147	0.116984	-0.039469	0.190531	-0.059357
Data513	0.1533	0.146383	0.660197	0.115662	-0.047404	0.188599	-0.071259
Data514	0.155334	0.129801	0.650635	0.105489	-0.060272	0.181071	-0.082245
Data515	0.162048	0.109965	0.637614	0.093892	-0.075022	0.161743	-0.095317
Data516	0.165812	0.10081	0.617676	0.093486	-0.083618	0.136414	-0.087941
Data517	0.163167	0.102132	0.592448	0.091553	-0.08845	0.113322	-0.081736
Data518	0.178426	0.115967	0.570374	0.091044	-0.073293	0.104879	-0.083618
Data519	0.190226	0.126546	0.565084	0.100911	-0.065002	0.104472	-0.092723
Data520	0.193481	0.140788	0.577291	0.107829	-0.06424	0.098979	-0.103607
Data521	0.198669	0.14974	0.597432	0.118205	-0.081533	0.087484	-0.104574
Data522	0.202128	0.140788	0.604248	0.131632	-0.099538	0.072327	-0.109049
Data523	0.194804	0.139262	0.609843	0.141907	-0.104319	0.047709	-0.113475
Data524	0.189311	0.129089	0.61676	0.1415	-0.092163	0.024312	-0.106405
Data525	0.184326	0.128174	0.614827	0.138448	-0.085144	0.023295	-0.100962
Data526	0.172933	0.140584	0.60496	0.142619	-0.075938	0.020752	-0.082906
Data527	0.17334	0.14384	0.588277	0.141195	-0.071309	0.013733	-0.075328
Data528	0.174662	0.144755	0.55837	0.153198	-0.070953	0.001628	-0.077006
Data529	0.176493	0.138448	0.544332	0.171305	-0.080363	-0.015259	-0.088806
Data530	0.17863	0.133362	0.517985	0.176392	-0.091553	-0.039571	-0.103505
Data531	0.181173	0.136515	0.493774	0.167847	-0.094147	-0.062561	-0.110321
Data532	0.172729	0.140177	0.456238	0.145162	-0.101776	-0.088196	-0.117391
Data533	0.164897	0.142314	0.421549	0.133972	-0.105642	-0.098063	-0.126801
Data534	0.151367	0.138855	0.389506	0.129089	-0.096995	-0.105896	-0.131887
Data535	0.148824	0.139465	0.361938	0.121358	-0.09257	-0.122375	-0.126902
Data536	0.160421	0.142619	0.352275	0.127563	-0.103912	-0.148621	-0.127513
Data537	0.173136	0.139567	0.365601	0.147095	-0.116628	-0.16215	-0.121358
Data538	0.168762	0.140483	0.381165	0.166321	-0.125173	-0.174154	-0.109812
Data539	0.157166	0.137939	0.384623	0.177205	-0.140788	-0.197245	-0.123952
Data540	0.149943	0.134786	0.365295	0.188904	-0.148773	-0.213318	-0.138652
Data541	0.134684	0.125732	0.344645	0.201925	-0.149333	-0.214233	-0.134481
Data542	0.1297	0.112508	0.330811	0.207316	-0.147654	-0.21464	-0.129852
Data543	0.129496	0.103658	0.316366	0.206604	-0.142161	-0.224508	-0.130412
Data544	0.135396	0.092875	0.304972	0.212199	-0.134583	-0.234273	-0.133565
Data545	0.132345	0.082194	0.298665	0.21342	-0.135854	-0.24292	-0.125682
Data546	0.118815	0.074056	0.283508	0.215556	-0.146383	-0.25411	-0.120544
Data547	0.102743	0.068156	0.272725	0.201213	-0.152639	-0.267537	-0.13087
Data548	0.094503	0.06134	0.265808	0.178324	-0.151927	-0.281677	-0.143585
Data549	0.086263	0.047302	0.240275	0.170695	-0.150808	-0.302429	-0.146281
Data550	0.077413	0.039673	0.209656	0.155538	-0.159607	-0.323893	-0.158081
Data551	0.065918	0.055237	0.181986	0.13387	-0.161184	-0.335897	-0.155843
Data552	0.050456	0.063578	0.157979	0.12441	-0.167948	-0.35319	-0.153656
Data553	0.035909	0.065104	0.140279	0.115458	-0.169322	-0.376383	-0.150096
Data554	0.028483	0.073853	0.116679	0.098063	-0.161692	-0.393066	-0.149434
Data555	0.017904	0.086772	0.097046	0.080973	-0.158132	-0.403035	-0.145467
Data556	0.013021	0.099792	0.072225	0.072937	-0.157776	-0.412903	-0.147705
Data557	0.001017	0.093994	0.053507	0.077006	-0.148671	-0.42511	-0.143636
Data558	-0.010681	0.069784	0.033061	0.078634	-0.13799	-0.432027	-0.152435
Data559	-0.007121	0.032145	0.002441	0.079041	-0.133616	-0.434774	-0.165761
Data560	-0.016886	0.013326	-0.016276	0.079041	-0.142466	-0.437419	-0.174611
Data561	-0.031738	-0.000814	-0.028687	0.073446	-0.148519	-0.448303	-0.194855
Data562	-0.048319	0.007731	-0.057475	0.064901	-0.144755	-0.464681	-0.207265
Data563	-0.04893	0.019938	-0.088603	0.051778	-0.144094	-0.476074	-0.198873
Data564	-0.053914	0.024719	-0.123088	0.035909	-0.14211	-0.487569	-0.17868
Data565	-0.07019	0.016073	-0.156657	0.009257	-0.136566	-0.500895	-0.170237
Data566	-0.077006	-0.005493	-0.179749	-0.015157	-0.14506	-0.52297	-0.169576
Data567	-0.092367	-0.031637	-0.18809	-0.024414	-0.158742	-0.547689	-0.177612
Data568	-0.11912	-0.056254	-0.191345	-0.043945	-0.166473	-0.572205	-0.198568
Data569	-0.141093	-0.076701	-0.199585	-0.065308	-0.161489	-0.589803	-0.207469
Data570	-0.153605	-0.099284	-0.214335	-0.080261	-0.149536	-0.597229	-0.215912
Data571	-0.1533	-0.118001	-0.232951	-0.092061	-0.127462	-0.606486	-0.222473
Data572	-0.139058	-0.129598	-0.255432	-0.097961	-0.112254	-0.613403	-0.217845
Data573	-0.134583	-0.137939	-0.277507	-0.087382	-0.111033	-0.619405	-0.212657
Data574	-0.134481	-0.143229	-0.302124	-0.07487	-0.106812	-0.629476	-0.214183
Data575	-0.143026	-0.155334	-0.333049	-0.061646	-0.103353	-0.631002	-0.224457
Data576	-0.155233	-0.148621	-0.359192	-0.05544	-0.101166	-0.632935	-0.234426
Data577	-0.170593	-0.134989	-0.383809	-0.054525	-0.097911	-0.645854	-0.25706
Data578	-0.182597	-0.124715	-0.399475	-0.064087	-0.09491	-0.649109	-0.286306
Data579	-0.186259	-0.125834	-0.424703	-0.081991	-0.097198	-0.659383	-0.309601
Data580	-0.198568	-0.127157	-0.452067	-0.091451	-0.110626	-0.671082	-0.330048
Data581	-0.223389	-0.124817	-0.480652	-0.107931	-0.127411	-0.676371	-0.345713
Data582	-0.24353	-0.117594	-0.516968	-0.124919	-0.134226	-0.676778	-0.359141
Data583	-0.257874	-0.111593	-0.545451	-0.142008	-0.129852	-0.690816	-0.353953
Data584	-0.258993	-0.117188	-0.566305	-0.1592	-0.1179	-0.707296	-0.348816
Data585	-0.251668	-0.122477	-0.583191	-0.172831	-0.104574	-0.698344	-0.344187
Data586	-0.23702	-0.122782	-0.595194	-0.173543	-0.081533	-0.683187	-0.341899
Data587	-0.238342	-0.120748	-0.608927	-0.171	-0.052185	-0.673625	-0.343526
Data588	-0.250549	-0.130819	-0.633748	-0.164795	-0.032094	-0.676371	-0.346425
Data589	-0.250651	-0.146383	-0.655924	-0.16571	-0.03596	-0.695699	-0.362142
Data590	-0.245565	-0.16449	-0.675151	-0.16276	-0.049591	-0.701294	-0.378215
Data591	-0.248718	-0.184631	-0.688171	-0.151571	-0.059509	-0.705872	-0.383453
Data592	-0.26062	-0.189209	-0.703532	-0.133972	-0.069784	-0.709432	-0.375671
Data593	-0.263774	-0.185649	-0.720723	-0.113831	-0.073395	-0.711263	-0.371602
Data594	-0.259705	-0.192159	-0.743306	-0.101929	-0.072683	-0.727946	-0.375671
Data595	-0.263265	-0.200704	-0.775655	-0.105286	-0.061849	-0.738424	-0.365906
Data596	-0.274251	-0.220642	-0.796814	-0.107727	-0.052439	-0.735372	-0.359853
Data597	-0.274353	-0.232646	-0.80424	-0.113932	-0.047302	-0.740865	-0.363108
Data598	-0.27537	-0.229797	-0.819499	-0.132853	-0.062256	-0.750529	-0.361328
Data599	-0.281779	-0.230103	-0.835368	-0.1474	-0.075175	-0.759481	-0.365601
Data600	-0.287476	-0.229594	-0.842082	-0.170695	-0.074514	-0.76416	-0.374095
Data601	-0.284627	-0.216675	-0.85907	-0.190735	-0.062459	-0.767008	-0.387319
Data602	-0.276693	-0.202026	-0.88562	-0.212911	-0.056458	-0.774434	-0.394084
Data603	-0.282593	-0.204264	-0.923665	-0.232442	-0.052541	-0.778402	-0.400441
Data604	-0.278625	-0.209757	-0.961507	-0.236918	-0.031687	-0.796712	-0.394135
Data605	-0.270996	-0.212402	-0.978902	-0.239461	-0.022583	-0.808614	-0.389099
Data606	-0.269674	-0.223083	-0.990702	-0.238342	-0.019887	-0.809631	-0.390828
Data607	-0.258993	-0.225932	-1.002197	-0.236206	-0.026245	-0.813192	-0.396016
Data608	-0.249125	-0.226746	-0.990601	-0.236715	-0.037893	-0.822245	-0.390625
Data609	-0.240173	-0.238647	-0.993958	-0.232442	-0.050405	-0.819499	-0.385488
Data610	-0.237427	-0.24882	-0.996399	-0.235697	-0.060577	-0.821025	-0.401662
Data611	-0.243734	-0.255127	-0.996806	-0.247192	-0.073649	-0.84198	-0.430756
Data612	-0.247498	-0.259196	-0.99762	-0.255737	-0.077667	-0.869751	-0.451965
Data613	-0.248006	-0.264587	-1.015828	-0.252177	-0.076853	-0.904032	-0.482941
Data614	-0.243327	-0.282491	-1.038717	-0.254618	-0.071411	-0.920715	-0.508067
Data615	-0.242411	-0.288188	-1.046346	-0.267537	-0.069682	-0.920715	-0.493164
Data616	-0.252787	-0.29012	-1.065572	-0.27242	-0.06017	-0.920817	-0.482686
Data617	-0.267741	-0.278931	-1.097107	-0.268758	-0.072428	-0.934143	-0.471242
Data618	-0.277507	-0.272827	-1.099955	-0.26062	-0.097707	-0.930786	-0.466309
Data619	-0.273946	-0.27832	-1.093648	-0.25472	-0.121002	-0.915222	-0.459798
Data620	-0.264689	-0.290833	-1.087545	-0.257772	-0.139974	-0.897115	-0.455678
Data621	-0.248006	-0.287679	-1.100362	-0.247701	-0.148315	-0.882975	-0.453339
Data622	-0.222066	-0.298665	-1.11674	-0.24231	-0.144348	-0.883077	-0.455017
Data623	-0.211487	-0.311178	-1.131694	-0.254008	-0.145823	-0.897725	-0.477956
Data624	-0.203959	-0.335795	-1.135864	-0.265401	-0.138041	-0.904134	-0.491536
Data625	-0.209554	-0.348918	-1.128438	-0.284424	-0.127665	-0.900675	-0.494385
Data626	-0.215251	-0.352783	-1.139221	-0.294189	-0.118306	-0.89915	-0.493011
Data627	-0.205078	-0.349935	-1.147868	-0.289714	-0.128784	-0.909932	-0.490417
Data628	-0.192566	-0.342204	-1.147054	-0.27181	-0.150706	-0.914408	-0.476786
Data629	-0.189819	-0.324198	-1.145528	-0.259603	-0.163472	-0.920919	-0.477956
Data630	-0.183716	-0.3007	-1.145732	-0.266317	-0.177663	-0.939229	-0.498505
Data631	-0.174866	-0.285339	-1.154073	-0.274963	-0.194346	-0.941772	-0.510152
Data632	-0.163269	-0.287272	-1.166687	-0.290527	-0.194753	-0.946554	-0.515289
Data633	-0.164693	-0.292257	-1.177572	-0.298767	-0.182088	-0.9493	-0.51356
Data634	-0.174459	-0.299479	-1.181132	-0.307515	-0.174357	-0.950623	-0.500285
Data635	-0.183716	-0.294189	-1.190084	-0.319316	-0.166982	-0.963745	-0.501556
Data636	-0.190125	-0.290222	-1.210632	-0.331217	-0.16276	-0.977885	-0.515289
Data637	-0.184021	-0.289917	-1.2264	-0.33254	-0.160116	-0.970662	-0.520325
Data638	-0.163066	-0.28656	-1.234334	-0.324707	-0.163829	-0.963033	-0.504049
Data639	-0.141296	-0.290527	-1.233317	-0.327657	-0.1769	-0.958252	-0.486959
