# Supplementary material for: Integration of MRI and somatosensory evoked potentials facilitate diagnosis of spinal cord compression
Source: Sci Rep. 2023 May 15;13:7861. doi: 10.1038/s41598-023-34832-2 (PMC10185544; doi:10.1038/s41598-023-34832-2)
Supplement: Supplementary file 3 — Supplementary Information 3. [file 41598_2023_34832_MOESM3_ESM.zip › Preoperative SSEP data/spinal cord compression group/3970282_2/3970282_2_Lt Tibial SEP_Cz'-Fpz_201219_144728.csv]

Index	1	2	3	4	5
Name	Cz'-Fpz	Cz'-Fpz	Cz'-Fpz	Cz'-Fpz	Cz'-Fpz
Time	2.01809E+13	2.01809E+13	2.01809E+13	2.01809E+13	2.01809E+13
Highcut	500	500	500	500	500
Lowcut	10	10	10	10	10
Period	0.000156	0.000156	0.000156	0.000156	0.000156
Averages	120	120	120	120	120
Int (mA)	21/20.5mA	21/20.5mA	21/20.4mA	21/20.5mA	21/20.5mA
Pulse Width (�gs)	200�s	200�s	200�s	200�s	200�s
Rep Rate (Hz)	2.66Hz	2.66Hz	2.66Hz	2.66Hz	2.66Hz
Data0	0.054119	-0.046896	-0.128888	0.107424	0.34343
Data1	0.13489	0.018514	-0.079347	0.192162	0.373337
Data2	0.009766	-0.14669	-0.184532	-0.077109	0.103965
Data3	1.318888	0.96732	1.053178	1.221129	1.329976
Data4	2.094352	1.756619	1.741156	2.004629	2.070548
Data5	1.411358	1.155515	1.033443	1.303426	1.402406
Data6	0.714936	0.535592	0.320338	0.625518	0.72104
Data7	0.2533	0.125938	-0.150759	0.190229	0.276188
Data8	-0.019532	-0.094911	-0.401312	-0.050965	0.035604
Data9	-0.15554	-0.188805	-0.495918	-0.152285	-0.048422
Data10	-0.192772	-0.207726	-0.490527	-0.161847	-0.040182
Data11	-0.171003	-0.196028	-0.434679	-0.114443	-0.010071
Data12	-0.131431	-0.168053	-0.353908	-0.074057	0.03062
Data13	-0.083823	-0.144452	-0.283818	-0.045268	0.078431
Data14	-0.042217	-0.115562	-0.229496	-0.001017	0.134178
Data15	-0.008138	-0.081788	-0.191246	0.039165	0.16144
Data16	0.022176	-0.056865	-0.172529	0.058595	0.193077
Data17	0.040284	-0.026042	-0.17497	0.071412	0.212609
Data18	0.043336	-0.007528	-0.178327	0.082094	0.219832
Data19	0.044862	0.009562	-0.191552	0.0825	0.225223
Data20	0.037741	0.029501	-0.208947	0.069276	0.236718
Data21	0.036723	0.054627	-0.224715	0.047201	0.232954
Data22	0.038453	0.082195	-0.238956	0.030518	0.206505
Data23	0.033875	0.095013	-0.254927	0.013733	0.169375
Data24	0.032247	0.098472	-0.271204	0.006714	0.150047
Data25	0.02238	0.095318	-0.277104	-0.001017	0.149437
Data26	0.021261	0.081585	-0.269881	-0.003154	0.154421
Data27	0.011393	0.071921	-0.258996	0.004069	0.169477
Data28	-0.00356	0.065817	-0.242517	0.007935	0.179955
Data29	-0.012411	0.067445	-0.225528	0.015157	0.180769
Data30	-0.00763	0.072226	-0.218509	0.019226	0.170596
Data31	0.003255	0.075583	-0.204573	0.031027	0.16022
Data32	0.012309	0.070192	-0.190941	0.037334	0.154014
Data33	0.019226	0.063783	-0.174156	0.042624	0.161644
Data34	0.016073	0.066529	-0.15727	0.045574	0.168154
Data35	0.015666	0.072633	-0.166425	0.046693	0.180565
Data36	0.015259	0.080364	-0.17141	0.045879	0.18382
Data37	0.000509	0.072531	-0.182498	0.054526	0.177615
Data38	-0.011393	0.076397	-0.187889	0.059205	0.177106
Data39	-0.021057	0.079652	-0.202131	0.074464	0.173851
Data40	-0.029704	0.0766	-0.206811	0.087892	0.185651
Data41	-0.033672	0.065105	-0.218611	0.097149	0.182294
Data42	-0.021464	0.059002	-0.238142	0.100099	0.188093
Data43	-0.001424	0.048015	-0.257267	0.096742	0.185753
Data44	0.003459	0.035503	-0.257471	0.105186	0.192976
Data45	-0.004374	0.026856	-0.245365	0.108644	0.209862
Data46	-0.011088	0.027263	-0.228682	0.104779	0.210269
Data47	-0.010376	0.03652	-0.202538	0.099184	0.2062
Data48	0.001729	0.049744	-0.184126	0.085349	0.187686
Data49	0.01414	0.06775	-0.174767	0.074464	0.173444
Data50	0.021464	0.087078	-0.175987	0.077821	0.159508
Data51	0.038554	0.111187	-0.18321	0.088604	0.150963
Data52	0.040182	0.122479	-0.206811	0.071717	0.143842
Data53	0.034587	0.127159	-0.229699	0.044353	0.127972
Data54	0.034485	0.127871	-0.221052	0.028789	0.118817
Data55	0.031942	0.131329	-0.197452	0.021057	0.104372
Data56	0.029501	0.132245	-0.178836	0.025533	0.100303
Data57	0.030111	0.140688	-0.167849	0.019837	0.111798
Data58	0.035808	0.141705	-0.167646	0.018718	0.127057
Data59	0.041098	0.13611	-0.16317	0.027466	0.126752
Data60	0.036418	0.130617	-0.158897	0.022278	0.121258
Data61	0.034384	0.12665	-0.132855	0.013224	0.120139
Data62	0.023804	0.128684	-0.096539	0.009969	0.109356
Data63	0.014852	0.1296	-0.072633	0.010986	0.093589
Data64	0.012105	0.125938	-0.056764	0.003459	0.098777
Data65	0.029196	0.134381	-0.044048	-0.009155	0.108949
Data66	0.043437	0.142214	-0.04771	-0.00885	0.121157
Data67	0.042318	0.135805	-0.052288	0.008749	0.130109
Data68	0.029501	0.137229	-0.061036	0.024821	0.147504
Data69	0.020854	0.15432	-0.062155	0.025839	0.151064
Data70	0.015056	0.165916	-0.060629	0.017497	0.1473
Data71	0.004171	0.16968	-0.063783	0.009664	0.135704
Data72	-0.00234	0.17792	-0.074464	0.010681	0.1178
Data73	-0.000509	0.190026	-0.094504	0.007121	0.106101
Data74	0.006205	0.201521	-0.099082	0.015666	0.110882
Data75	0.019125	0.211388	-0.080262	0.022685	0.106711
Data76	0.03123	0.221866	-0.059815	0.021566	0.111391
Data77	0.050253	0.230106	-0.037435	0.007019	0.10722
Data78	0.05422	0.23448	-0.04303	-0.013123	0.104473
Data79	0.043844	0.245162	-0.053305	-0.024923	0.105592
Data80	0.033672	0.244653	-0.063884	-0.032654	0.083416
Data81	0.037334	0.241194	-0.083518	-0.043743	0.064495
Data82	0.021668	0.24038	-0.107627	-0.037944	0.051169
Data83	0.008342	0.237736	-0.122683	-0.03947	0.041505
Data84	-0.003255	0.217492	-0.123089	-0.031535	0.034587
Data85	-0.004374	0.192162	-0.105796	-0.024516	0.041505
Data86	-0.010274	0.186669	-0.094911	-0.024414	0.065512
Data87	-0.015768	0.189314	-0.098065	-0.033265	0.078228
Data88	-0.026144	0.192874	-0.096539	-0.030315	0.08484
Data89	-0.043641	0.185346	-0.082399	-0.039572	0.073854
Data90	-0.035706	0.176699	-0.072429	-0.043844	0.05717
Data91	-0.022787	0.170392	-0.057679	-0.046286	0.041199
Data92	-0.016887	0.177106	-0.043743	-0.053508	0.040792
Data93	-0.00885	0.173139	-0.044862	-0.069276	0.054424
Data94	-0.001933	0.161746	-0.058493	-0.074973	0.064495
Data95	0.003967	0.166425	-0.077109	-0.050863	0.059815
Data96	0.001831	0.17731	-0.093996	-0.022278	0.053508
Data97	0.008138	0.185753	-0.108746	-0.004069	0.04476
Data98	0.024211	0.19501	-0.115358	0.006409	0.010478
Data99	0.044862	0.207624	-0.131228	-0.000102	-0.044556
Data100	0.059714	0.221866	-0.144147	-0.020651	-0.092673
Data101	0.070395	0.227665	-0.144452	-0.03062	-0.122377
Data102	0.070904	0.23153	-0.144452	-0.021261	-0.126853
Data103	0.065716	0.221663	-0.137636	-0.013835	-0.116884
Data104	0.052389	0.202843	-0.116782	-0.008749	-0.103965
Data105	0.044048	0.202131	-0.10071	-0.001424	-0.096844
Data106	0.032858	0.210575	-0.088095	0.008545	-0.092877
Data107	0.039267	0.207726	-0.073752	0.020549	-0.086875
Data108	0.042929	0.197553	-0.080873	0.014038	-0.088706
Data109	0.037537	0.190941	-0.088095	0.007528	-0.098065
Data110	0.034384	0.200097	-0.100099	-0.005595	-0.103863
Data111	0.049643	0.208743	-0.114239	-0.020752	-0.104779
Data112	0.065614	0.214033	-0.116782	-0.042929	-0.101727
Data113	0.066529	0.222578	-0.117393	-0.053305	-0.109967
Data114	0.052898	0.231123	-0.115053	-0.042929	-0.129803
Data115	0.036215	0.243025	-0.119732	-0.031332	-0.157168
Data116	0.025635	0.25157	-0.120343	-0.026958	-0.180056
Data117	0.01709	0.245263	-0.116579	-0.037334	-0.178022
Data118	0.010681	0.230716	-0.110577	-0.058798	-0.182091
Data119	0.016581	0.228682	-0.106305	-0.053813	-0.191145
Data120	0.018514	0.230513	-0.092978	-0.04008	-0.18911
Data121	0.015768	0.235701	-0.089418	-0.033265	-0.175784
Data122	0.011699	0.231123	-0.094097	-0.020142	-0.169172
Data123	0.014343	0.23031	-0.101015	-0.002035	-0.159101
Data124	0.021973	0.225732	-0.106915	0.010173	-0.147199
Data125	0.016073	0.230208	-0.109967	0.021057	-0.155439
Data126	0.0118	0.234379	-0.121564	0.037029	-0.179955
Data127	0.019735	0.244755	-0.118308	0.047405	-0.215559
Data128	0.024414	0.26276	-0.121258	0.045574	-0.233361
Data129	0.032858	0.276595	-0.132448	0.041403	-0.233565
Data130	0.029297	0.275069	-0.143333	0.037537	-0.221866
Data131	0.026246	0.274662	-0.163272	0.031027	-0.208235
Data132	0.013021	0.270695	-0.171104	0.026246	-0.1885
Data133	-0.021159	0.288192	-0.160627	0.037334	-0.175784
Data134	-0.054932	0.313827	-0.148521	0.049643	-0.171918
Data135	-0.069479	0.340378	-0.140078	0.05951	-0.171715
Data136	-0.062969	0.348618	-0.132448	0.060833	-0.181582
Data137	-0.049032	0.354925	-0.138145	0.05361	-0.189415
Data138	-0.027873	0.353399	-0.137026	0.046896	-0.195112
Data139	-0.009868	0.341904	-0.144249	0.055339	-0.197655
Data140	0.007324	0.337326	-0.144147	0.055645	-0.200707
Data141	0.012818	0.334579	-0.152183	0.05066	-0.213626
Data142	0.008036	0.337835	-0.17792	0.037639	-0.21973
Data143	0.004578	0.342412	-0.193586	0.02767	-0.225834
Data144	-0.004374	0.343125	-0.191653	0.032756	-0.24567
Data145	-0.005595	0.339157	-0.190636	0.049744	-0.256555
Data146	-0.011597	0.349635	-0.188907	0.054627	-0.263981
Data147	-0.005086	0.364691	-0.181888	0.043336	-0.280257
Data148	0.002035	0.376796	-0.175072	0.046082	-0.289718
Data149	0.018921	0.381781	-0.161746	0.038554	-0.293482
Data150	0.023601	0.392055	-0.154421	0.020752	-0.293889
Data151	0.019735	0.391648	-0.140892	0.006002	-0.300298
Data152	0.005188	0.385036	-0.127464	-0.012716	-0.319829
Data153	0.000407	0.369777	-0.120648	-0.034892	-0.341497
Data154	0.002645	0.353399	-0.126345	-0.053203	-0.353297
Data155	0.016785	0.336207	-0.137026	-0.066021	-0.354721
Data156	0.018921	0.32166	-0.145876	-0.056967	-0.354314
Data157	0.029196	0.332647	-0.157982	-0.043743	-0.355739
Data158	0.024211	0.34699	-0.185753	-0.01943	-0.355535
Data159	0.018006	0.365199	-0.217695	0.000916	-0.349737
Data160	0.024211	0.376084	-0.232344	0.01943	-0.341904
Data161	0.022482	0.385341	-0.231225	0.021566	-0.345769
Data162	0.015259	0.389919	-0.236006	0.013224	-0.33285
Data163	0.007426	0.407212	-0.220035	0.000814	-0.314132
Data164	0.006511	0.406907	-0.202233	-0.007121	-0.303655
Data165	0.006104	0.406907	-0.193891	-0.025432	-0.313929
Data166	0.011393	0.414333	-0.19145	-0.040691	-0.322372
Data167	0.015666	0.40945	-0.195722	-0.051372	-0.323491
Data168	0.022583	0.392869	-0.192772	-0.058391	-0.317388
Data169	0.03184	0.390021	-0.183719	-0.069988	-0.316777
Data170	0.040487	0.397548	-0.180565	-0.068462	-0.320541
Data171	0.042827	0.398769	-0.184431	-0.050762	-0.323898
Data172	0.036418	0.394802	-0.196536	-0.037944	-0.334478
Data173	0.030315	0.398566	-0.235498	-0.030721	-0.325221
Data174	0.024313	0.409044	-0.261438	-0.028484	-0.325221
Data175	0.002848	0.410875	-0.270085	-0.012512	-0.344447
Data176	-0.012512	0.405483	-0.281682	0.006511	-0.358282
Data177	-0.012716	0.401007	-0.294906	0.010274	-0.360723
Data178	-0.014038	0.412299	-0.307825	0.003967	-0.352992
Data179	-0.012614	0.421454	-0.302434	-0.004578	-0.346583
Data180	-0.001933	0.430711	-0.293685	-0.014242	-0.340988
Data181	0.016581	0.433153	-0.285954	-0.023194	-0.326543
Data182	0.016073	0.433763	-0.287073	-0.036011	-0.316676
Data183	0.010274	0.430813	-0.287073	-0.054932	-0.3122
Data184	0.002035	0.429592	-0.292159	-0.071514	-0.323593
Data185	0.004985	0.427558	-0.295516	-0.091961	-0.346888
Data186	0.007833	0.413519	-0.293889	-0.112306	-0.353094
Data187	0.022787	0.393683	-0.285954	-0.12136	-0.331019
Data188	0.036316	0.371913	-0.287073	-0.118613	-0.304875
Data189	0.034791	0.357875	-0.292566	-0.11546	-0.299891
Data190	0.016378	0.348313	-0.295109	-0.108441	-0.296635
Data191	0.00061	0.352687	-0.302536	-0.088299	-0.299179
Data192	0.004476	0.372829	-0.304061	-0.074871	-0.311488
Data193	0.004985	0.392055	-0.293482	-0.080364	-0.323186
Data194	0.014954	0.401923	-0.273442	-0.08657	-0.338954
Data195	0.029196	0.412807	-0.258386	-0.111899	-0.35167
Data196	0.044353	0.420539	-0.245772	-0.136517	-0.350449
Data197	0.058188	0.421658	-0.246484	-0.166527	-0.343328
Data198	0.068055	0.419216	-0.253605	-0.18555	-0.342107
Data199	0.084942	0.418504	-0.25035	-0.192467	-0.34872
Data200	0.099591	0.416164	-0.238549	-0.196536	-0.35523
Data201	0.098878	0.419013	-0.223494	-0.198571	-0.34638
Data202	0.089214	0.422268	-0.213728	-0.22268	-0.326238
Data203	0.088197	0.439968	-0.221052	-0.238651	-0.309962
Data204	0.072328	0.461636	-0.235091	-0.232446	-0.286259
Data205	0.056967	0.466926	-0.249027	-0.211083	-0.269983
Data206	0.044455	0.462043	-0.244653	-0.172732	-0.256758
Data207	0.049643	0.455431	-0.234073	-0.149335	-0.236515
Data208	0.063783	0.454515	-0.226037	-0.135602	-0.217187
Data209	0.070395	0.441393	-0.208235	-0.135907	-0.204674
Data210	0.073142	0.425727	-0.193993	-0.142112	-0.198672
Data211	0.073955	0.423896	-0.194298	-0.144554	-0.203657
Data212	0.086976	0.440986	-0.20091	-0.144656	-0.214847
Data213	0.118003	0.441189	-0.195315	-0.135297	-0.211693
Data214	0.156456	0.429185	-0.187279	-0.123598	-0.20498
Data215	0.187686	0.422675	-0.157677	-0.10427	-0.212812
Data216	0.226342	0.43417	-0.124615	-0.088095	-0.22268
Data217	0.260217	0.464688	-0.099794	-0.088401	-0.23977
Data218	0.272628	0.506905	-0.091859	-0.081178	-0.257674
Data219	0.280257	0.543526	-0.087689	-0.069479	-0.27395
Data220	0.28453	0.57496	-0.082094	-0.064597	-0.27568
Data221	0.291752	0.59734	-0.065309	-0.06124	-0.258284
Data222	0.305079	0.618804	-0.047608	-0.055238	-0.226851
Data223	0.343531	0.648	-0.026347	-0.038046	-0.193891
Data224	0.370794	0.677602	-0.015361	-0.005697	-0.143537
Data225	0.39175	0.714427	-0.007528	0.031535	-0.10132
Data226	0.428066	0.740571	0.023601	0.084128	-0.053813
Data227	0.467638	0.762341	0.072124	0.140688	0.004985
Data228	0.509244	0.79703	0.128684	0.190433	0.074667
Data229	0.562244	0.85654	0.176903	0.237329	0.120546
Data230	0.621042	0.915033	0.233463	0.280868	0.174258
Data231	0.684621	0.983495	0.298568	0.319117	0.224918
Data232	0.753694	1.053178	0.377101	0.361944	0.285547
Data233	0.832634	1.128557	0.442308	0.430203	0.362249
Data234	0.899367	1.205768	0.48839	0.520434	0.436205
Data235	0.965082	1.290913	0.554004	0.615142	0.511279
Data236	1.042598	1.377178	0.627451	0.702322	0.596831
Data237	1.120419	1.457542	0.705577	0.790926	0.68452
Data238	1.194476	1.530175	0.793774	0.869968	0.760103
Data239	1.255818	1.615422	0.896925	0.951044	0.827751
Data240	1.315938	1.700669	1.002314	1.034867	0.900893
Data241	1.377991	1.761298	1.09102	1.099769	0.967727
Data242	1.44096	1.80677	1.177183	1.161313	1.030696
Data243	1.508202	1.85214	1.248697	1.213804	1.083899
Data244	1.580123	1.888355	1.302103	1.261921	1.136492
Data245	1.639429	1.913278	1.339946	1.292032	1.185117
Data246	1.682663	1.931996	1.369141	1.317973	1.208921
Data247	1.698329	1.93993	1.383179	1.335673	1.223061
Data248	1.700974	1.953358	1.37911	1.352458	1.209023
Data249	1.710943	1.963938	1.355306	1.367107	1.196511
Data250	1.722133	1.939218	1.323974	1.369345	1.187152
Data251	1.715114	1.891	1.297525	1.356832	1.177284
Data252	1.69955	1.833015	1.266499	1.329264	1.162432
Data253	1.681341	1.782457	1.229674	1.294779	1.143715
Data254	1.662725	1.73434	1.200682	1.269551	1.101803
Data255	1.633631	1.674322	1.168027	1.247883	1.058061
Data256	1.584599	1.618372	1.125099	1.216856	1.014827
Data257	1.528038	1.567305	1.083391	1.169248	0.970677
Data258	1.477175	1.516849	1.04097	1.111772	0.919916
Data259	1.422955	1.467308	0.999771	1.073727	0.867323
Data260	1.365784	1.413799	0.94494	1.049617	0.834668
Data261	1.302205	1.360189	0.885837	1.016149	0.805778
Data262	1.244322	1.300577	0.833855	0.971695	0.757966
Data263	1.196816	1.239236	0.769665	0.92195	0.692861
Data264	1.16111	1.175352	0.700186	0.861423	0.601002
Data265	1.1075	1.116655	0.635996	0.790723	0.513415
Data266	1.047074	1.059281	0.562448	0.712698	0.432441
Data267	0.983088	1.000076	0.49958	0.641591	0.363673
Data268	0.925409	0.936802	0.446886	0.582284	0.305791
Data269	0.86773	0.870069	0.384629	0.517484	0.246688
Data270	0.784517	0.809135	0.329086	0.432339	0.196129
Data271	0.700593	0.735485	0.281478	0.334274	0.13784
Data272	0.631622	0.663666	0.232344	0.251265	0.078228
Data273	0.581064	0.586964	0.174156	0.189822	0.015157
Data274	0.538338	0.503446	0.119631	0.129498	-0.037232
Data275	0.484525	0.41942	0.06714	0.075888	-0.076193
Data276	0.429999	0.347194	0.013937	0.030213	-0.117189
Data277	0.380255	0.279037	-0.050456	-0.015869	-0.184126
Data278	0.333359	0.223901	-0.109967	-0.05422	-0.25452
Data279	0.294397	0.182396	-0.167544	-0.105186	-0.314743
Data280	0.254215	0.141705	-0.224816	-0.161644	-0.37995
Data281	0.223697	0.103863	-0.283207	-0.216373	-0.446479
Data282	0.199283	0.066326	-0.333155	-0.266728	-0.503751
Data283	0.157677	0.027466	-0.373236	-0.307012	-0.559701
Data284	0.109662	-0.012818	-0.404771	-0.339564	-0.610463
Data285	0.06775	-0.047405	-0.430508	-0.387579	-0.660309
Data286	0.026246	-0.083823	-0.439765	-0.444343	-0.710358
Data287	-0.004578	-0.123089	-0.449022	-0.482999	-0.758882
Data288	-0.032756	-0.161542	-0.463569	-0.502632	-0.791129
Data289	-0.061545	-0.201012	-0.478828	-0.517789	-0.824903
Data290	-0.09603	-0.238753	-0.506905	-0.54139	-0.864576
Data291	-0.129397	-0.251672	-0.526945	-0.560922	-0.903843
Data292	-0.146487	-0.264083	-0.551461	-0.564279	-0.929274
Data293	-0.166323	-0.268966	-0.580453	-0.55614	-0.961013
Data294	-0.184227	-0.278325	-0.61209	-0.56082	-0.988886
Data295	-0.198876	-0.295516	-0.637115	-0.583302	-1.015844
Data296	-0.214644	-0.317184	-0.662038	-0.607207	-1.034053
Data297	-0.208947	-0.347397	-0.690725	-0.630198	-1.043514
Data298	-0.205183	-0.380255	-0.714529	-0.671295	-1.06864
Data299	-0.217594	-0.409959	-0.721548	-0.715139	-1.082068
Data300	-0.244755	-0.438239	-0.724397	-0.750337	-1.081661
Data301	-0.267033	-0.469164	-0.731111	-0.777498	-1.082475
Data302	-0.297856	-0.502734	-0.729585	-0.794079	-1.094479
Data303	-0.344752	-0.52786	-0.732637	-0.819104	-1.109229
Data304	-0.380153	-0.541797	-0.731823	-0.840569	-1.123166
Data305	-0.394293	-0.554106	-0.737316	-0.849419	-1.134254
Data306	-0.397955	-0.556547	-0.74403	-0.863762	-1.144223
Data307	-0.392665	-0.553496	-0.755322	-0.874444	-1.150632
Data308	-0.390428	-0.54729	-0.780041	-0.879327	-1.144427
Data309	-0.382391	-0.551868	-0.792859	-0.87892	-1.120826
Data310	-0.380051	-0.554309	-0.801912	-0.872511	-1.107805
Data311	-0.392767	-0.554411	-0.826022	-0.867933	-1.113502
Data312	-0.400295	-0.560413	-0.840263	-0.871188	-1.130795
Data313	-0.396429	-0.576791	-0.845757	-0.877292	-1.146054
Data314	-0.398769	-0.589202	-0.842095	-0.885023	-1.159686
Data315	-0.405788	-0.598866	-0.814527	-0.891025	-1.170977
Data316	-0.411282	-0.617482	-0.78584	-0.911472	-1.165993
Data317	-0.416063	-0.638336	-0.770174	-0.920424	-1.157041
Data318	-0.404059	-0.648508	-0.754406	-0.914829	-1.142189
Data319	-0.381374	-0.659393	-0.745047	-0.90547	-1.129269
Data320	-0.362961	-0.679433	-0.729686	-0.884413	-1.12693
Data321	-0.352585	-0.700186	-0.713817	-0.857557	-1.123064
Data322	-0.338649	-0.707713	-0.713003	-0.831617	-1.113502
Data323	-0.33285	-0.706696	-0.707713	-0.802726	-1.123573
Data324	-0.327967	-0.701203	-0.697744	-0.780041	-1.144935
Data325	-0.327967	-0.678518	-0.683604	-0.756847	-1.162941
Data326	-0.319931	-0.656545	-0.689403	-0.745963	-1.172503
Data327	-0.316574	-0.629892	-0.704967	-0.749015	-1.185219
Data328	-0.328781	-0.617583	-0.707103	-0.763765	-1.179014
Data329	-0.338343	-0.620228	-0.697337	-0.766512	-1.154803
Data330	-0.340683	-0.627044	-0.694794	-0.762442	-1.132525
Data331	-0.335393	-0.642405	-0.697744	-0.753592	-1.1193
Data332	-0.316065	-0.665599	-0.69571	-0.724905	-1.09102
Data333	-0.290837	-0.69398	-0.682485	-0.70985	-1.062842
Data334	-0.254419	-0.709239	-0.668549	-0.705475	-1.0309
Data335	-0.229394	-0.719819	-0.638539	-0.694692	-0.992142
Data336	-0.218713	-0.723888	-0.598255	-0.682994	-0.963862
Data337	-0.205285	-0.728161	-0.573943	-0.672211	-0.948704
Data338	-0.206099	-0.724193	-0.550952	-0.650441	-0.928868
Data339	-0.204674	-0.723074	-0.537118	-0.625416	-0.923069
Data340	-0.198672	-0.731823	-0.513517	-0.596424	-0.905776
Data341	-0.183515	-0.742606	-0.499377	-0.577808	-0.882785
Data342	-0.170799	-0.744437	-0.493172	-0.55787	-0.873935
Data343	-0.170291	-0.759696	-0.489306	-0.53488	-0.867323
Data344	-0.168358	-0.788688	-0.463874	-0.499377	-0.86244
Data345	-0.167646	-0.801811	-0.446581	-0.462348	-0.847283
Data346	-0.164797	-0.807609	-0.441291	-0.430508	-0.839144
Data347	-0.152895	-0.803744	-0.429694	-0.41708	-0.835991
Data348	-0.128684	-0.779533	-0.403957	-0.420335	-0.825208
Data349	-0.097353	-0.766308	-0.374863	-0.425727	-0.81117
Data350	-0.06836	-0.778108	-0.354925	-0.432644	-0.78055
Data351	-0.038656	-0.794385	-0.357163	-0.434272	-0.757356
Data352	-0.006409	-0.819715	-0.363775	-0.424201	-0.745963
Data353	0.012614	-0.824699	-0.359299	-0.407314	-0.72755
Data354	0.027059	-0.835584	-0.348414	-0.383307	-0.70395
Data355	0.01475	-0.856438	-0.348821	-0.359808	-0.684418
Data356	-0.004679	-0.866102	-0.345871	-0.352687	-0.655528
Data357	-0.016276	-0.849724	-0.342209	-0.348007	-0.612395
Data358	-0.020244	-0.838025	-0.342209	-0.349839	-0.567025
Data359	-0.013123	-0.812899	-0.342006	-0.359401	-0.521248
Data360	-0.01648	-0.78879	-0.333054	-0.353399	-0.491137
Data361	-0.022787	-0.775463	-0.314844	-0.318914	-0.472521
Data362	-0.015259	-0.764579	-0.283004	-0.277409	-0.461636
Data363	-0.004781	-0.754711	-0.241398	-0.245162	-0.452989
Data364	-0.012818	-0.762748	-0.196638	-0.223901	-0.434679
Data365	-0.024313	-0.770581	-0.170596	-0.209354	-0.428779
Data366	-0.032247	-0.782991	-0.157371	-0.201012	-0.41708
Data367	-0.03947	-0.790214	-0.156964	-0.194502	-0.401007
Data368	-0.031739	-0.795198	-0.15727	-0.189415	-0.396735
Data369	-0.014852	-0.780855	-0.157066	-0.184838	-0.409044
Data370	0.006816	-0.772412	-0.150251	-0.180362	-0.421556
Data371	0.020956	-0.774344	-0.132753	-0.168867	-0.425218
Data372	0.02889	-0.773226	-0.116782	-0.166018	-0.408331
Data373	0.036825	-0.764986	-0.114137	-0.161542	-0.386358
Data374	0.032654	-0.742707	-0.119631	-0.158694	-0.371303
Data375	0.030925	-0.735383	-0.123496	-0.128786	-0.345159
Data376	0.009868	-0.733755	-0.122276	-0.094911	-0.314132
Data377	-0.017904	-0.730602	-0.105898	-0.073854	-0.297144
Data378	-0.044658	-0.7128	-0.080771	-0.061748	-0.289616
Data379	-0.0648	-0.692963	-0.066529	-0.045981	-0.288396
Data380	-0.073955	-0.694387	-0.059612	-0.050863	-0.266931
Data381	-0.071005	-0.688284	-0.045268	-0.062664	-0.251265
Data382	-0.068157	-0.679433	-0.014852	-0.068971	-0.248112
Data383	-0.050151	-0.677602	0.007528	-0.069276	-0.245772
Data384	-0.04008	-0.684011	0.030518	-0.058798	-0.245975
Data385	-0.030416	-0.698863	0.05951	-0.052491	-0.240177
Data386	-0.044862	-0.712495	0.072124	-0.060731	-0.226546
Data387	-0.06836	-0.723888	0.078737	-0.069174	-0.212406
Data388	-0.089316	-0.718191	0.079245	-0.05717	-0.217085
Data389	-0.109153	-0.694591	0.084433	-0.046794	-0.213423
Data390	-0.133567	-0.675771	0.073142	-0.038351	-0.202233
Data391	-0.141502	-0.6598	0.072531	-0.030315	-0.183312
Data392	-0.147402	-0.652578	0.078431	-0.01943	-0.16846
Data393	-0.16673	-0.64861	0.076499	-0.01648	-0.151064
Data394	-0.163068	-0.660817	0.064902	-0.010376	-0.123903
Data395	-0.149335	-0.683604	0.076193	-0.003967	-0.085756
Data396	-0.123395	-0.70517	0.086366	-0.008036	-0.05005
Data397	-0.115155	-0.7128	0.105491	-0.01943	-0.025635
Data398	-0.107932	-0.697439	0.132245	-0.047201	-0.022278
Data399	-0.100811	-0.678314	0.158287	-0.075786	-0.028178
Data400	-0.09247	-0.659698	0.150759	-0.070192	-0.038249
Data401	-0.099896	-0.64037	0.141604	-0.048117	-0.044149
Data402	-0.120139	-0.615142	0.137026	-0.027873	-0.053712
Data403	-0.146487	-0.604868	0.128786	-0.010478	-0.058493
Data404	-0.161135	-0.603749	0.120851	0.001119	-0.048931
Data405	-0.177717	-0.602833	0.115155	-0.003255	-0.03418
Data406	-0.205895	-0.615345	0.124107	-0.023295	-0.013733
Data407	-0.232649	-0.631724	0.153811	-0.043336	0.000814
Data408	-0.255334	-0.631927	0.173241	-0.064291	0.00356
Data409	-0.260014	-0.605885	0.19206	-0.073548	0.006409
Data410	-0.264693	-0.580453	0.205793	-0.073142	-0.001628
Data411	-0.272424	-0.55848	0.209761	-0.058696	-0.005086
Data412	-0.275273	-0.542814	0.219526	-0.036825	-0.012716
Data413	-0.273442	-0.539152	0.22858	-0.024618	-0.014852
Data414	-0.276697	-0.533557	0.229903	-0.037944	-0.009461
Data415	-0.288701	-0.511482	0.220645	-0.050762	0.003357
Data416	-0.296127	-0.498563	0.207421	-0.044455	0.024516
Data417	-0.293482	-0.483914	0.215559	-0.034587	0.043844
Data418	-0.294804	-0.467638	0.227258	-0.031535	0.06124
Data419	-0.300501	-0.446581	0.234175	-0.019328	0.078635
Data420	-0.303248	-0.442308	0.241194	-0.029399	0.086264
Data421	-0.296228	-0.447903	0.250451	-0.044353	0.099184
Data422	-0.29633	-0.463467	0.256657	-0.063986	0.135093
Data423	-0.307418	-0.462654	0.257267	-0.071005	0.158185
Data424	-0.330205	-0.441596	0.255029	-0.057476	0.166018
Data425	-0.36113	-0.418911	0.263574	-0.028382	0.178022
Data426	-0.369574	-0.409145	0.280563	-0.01943	0.178022
Data427	-0.36052	-0.407721	0.299484	-0.020651	0.169477
Data428	-0.354823	-0.4006	0.317693	-0.021973	0.161746
Data429	-0.353806	-0.395005	0.331426	-0.026856	0.150861
Data430	-0.347295	-0.38646	0.346075	-0.039165	0.152997
Data431	-0.343125	-0.377712	0.352992	-0.038961	0.149742
Data432	-0.341293	-0.375982	0.352178	-0.03184	0.161135
Data433	-0.336716	-0.383001	0.344244	-0.029094	0.18087
Data434	-0.336411	-0.3888	0.338954	-0.026856	0.20915
Data435	-0.336919	-0.379543	0.329493	-0.030416	0.234582
Data436	-0.345363	-0.36581	0.329595	-0.038961	0.257267
Data437	-0.357468	-0.349432	0.325424	-0.055645	0.280563
Data438	-0.38056	-0.323288	0.324915	-0.0648	0.282495
Data439	-0.392462	-0.304163	0.329697	-0.063172	0.285649
Data440	-0.396735	-0.303044	0.334071	-0.059307	0.291854
Data441	-0.400702	-0.302841	0.336105	-0.058188	0.300908
Data442	-0.388596	-0.292159	0.339462	-0.055136	0.311386
Data443	-0.375372	-0.284123	0.359604	-0.063783	0.323796
Data444	-0.378322	-0.290939	0.389003	-0.072836	0.319422
Data445	-0.393174	-0.294397	0.396633	-0.080161	0.313115
Data446	-0.400397	-0.287887	0.390326	-0.083619	0.311894
Data447	-0.412095	-0.271102	0.368455	-0.088909	0.315557
Data448	-0.420233	-0.256352	0.344142	-0.098777	0.31637
Data449	-0.435391	-0.257572	0.329493	-0.094097	0.314031
Data450	-0.445563	-0.264388	0.321457	-0.091351	0.314539
Data451	-0.439155	-0.248112	0.31576	-0.0766	0.312098
Data452	-0.42827	-0.247908	0.319931	-0.060019	0.290735
Data453	-0.413113	-0.24862	0.334986	-0.05361	0.270085
Data454	-0.408535	-0.252791	0.337428	-0.06541	0.275883
Data455	-0.420844	-0.246789	0.337021	-0.074464	0.291752
Data456	-0.436713	-0.240279	0.33753	-0.07955	0.291142
Data457	-0.4536	-0.244653	0.352178	-0.080364	0.28809
Data458	-0.464485	-0.248213	0.370184	-0.085145	0.282292
Data459	-0.467231	-0.242618	0.381476	-0.097454	0.272628
Data460	-0.458279	-0.225732	0.384833	-0.098472	0.27039
Data461	-0.456652	-0.216373	0.385748	-0.099591	0.267033
Data462	-0.443936	-0.19969	0.392462	-0.094097	0.264795
Data463	-0.426846	-0.18555	0.392869	-0.089316	0.275171
Data464	-0.40528	-0.185346	0.397447	-0.086773	0.28687
Data465	-0.388902	-0.18616	0.389919	-0.081381	0.286971
Data466	-0.379543	-0.187381	0.379238	-0.072124	0.271814
Data467	-0.374558	-0.185855	0.358587	-0.046896	0.258691
Data468	-0.367844	-0.189619	0.342209	-0.014242	0.267847
Data469	-0.372524	-0.186058	0.342921	-0.01119	0.264591
Data470	-0.382493	-0.184736	0.350042	-0.02472	0.262048
Data471	-0.386969	-0.176293	0.362961	-0.043539	0.276392
Data472	-0.400193	-0.167951	0.363979	-0.050355	0.283309
Data473	-0.426642	-0.167239	0.349228	-0.042725	0.292973
Data474	-0.447801	-0.168663	0.336004	-0.043844	0.314844
Data475	-0.449836	-0.149945	0.315963	-0.041708	0.352483
Data476	-0.447903	-0.120546	0.316981	-0.036723	0.383103
Data477	-0.44302	-0.10956	0.308232	-0.035503	0.398667
Data478	-0.434475	-0.115256	0.293584	-0.032349	0.386358
Data479	-0.43417	-0.117088	0.275476	-0.035808	0.365199
Data480	-0.433865	-0.11485	0.267542	-0.035808	0.370998
Data481	-0.431017	-0.096742	0.263676	-0.022482	0.387477
Data482	-0.427151	-0.09074	0.26215	-0.00295	0.407416
Data483	-0.421047	-0.094402	0.275781	0.011393	0.41474
Data484	-0.410569	-0.095827	0.286768	0.020345	0.411485
Data485	-0.393886	-0.107017	0.28748	0.021871	0.40884
Data486	-0.386867	-0.113731	0.284021	0.013631	0.395209
Data487	-0.384833	-0.120343	0.293177	0.006612	0.387681
Data488	-0.384527	-0.116172	0.307622	0.005086	0.371506
Data489	-0.383815	-0.105694	0.315251	0.002136	0.360215
Data490	-0.387579	-0.102337	0.296025	-0.005798	0.355128
Data491	-0.404974	-0.098573	0.278528	-0.007324	0.35818
Data492	-0.398973	-0.101523	0.260726	-0.01119	0.364792
Data493	-0.389207	-0.117291	0.238855	-0.02767	0.36876
Data494	-0.395717	-0.133669	0.232751	-0.048727	0.365403
Data495	-0.410468	-0.141095	0.236718	-0.054932	0.366929
Data496	-0.420233	-0.13255	0.247603	-0.034791	0.366725
Data497	-0.423387	-0.127057	0.257674	-0.015056	0.360113
Data498	-0.426744	-0.128583	0.247196	0.004985	0.356247
Data499	-0.419318	-0.146181	0.225325	0.012004	0.367336
Data500	-0.422471	-0.173749	0.213626	0.004578	0.378119
Data501	-0.421759	-0.187381	0.218001	-0.007528	0.390224
Data502	-0.42532	-0.202945	0.235192	-0.015056	0.388088
Data503	-0.437629	-0.217492	0.253707	-0.022787	0.369167
Data504	-0.448819	-0.221866	0.262557	-0.015056	0.341802
Data505	-0.452176	-0.220951	0.247603	-0.008545	0.323796
Data506	-0.450853	-0.218102	0.226749	-0.002645	0.302434
Data507	-0.450548	-0.212914	0.207523	0.010885	0.287073
Data508	-0.432237	-0.191348	0.189008	0.028484	0.272221
Data509	-0.411688	-0.172529	0.173037	0.038453	0.267135
Data510	-0.400804	-0.162559	0.173546	0.044862	0.273442
Data511	-0.397243	-0.150352	0.172732	0.054017	0.281682
Data512	-0.387172	-0.137331	0.180769	0.060934	0.283614
Data513	-0.392055	-0.143435	0.189822	0.064088	0.287683
Data514	-0.399278	-0.162763	0.188602	0.078635	0.295618
Data515	-0.391445	-0.18616	0.173953	0.082602	0.312505
Data516	-0.369675	-0.202538	0.174156	0.088604	0.330409
Data517	-0.356959	-0.221764	0.188907	0.111289	0.343226
Data518	-0.368251	-0.234989	0.206302	0.117698	0.352585
Data519	-0.376694	-0.249231	0.21505	0.098268	0.348109
Data520	-0.375779	-0.248417	0.226546	0.075685	0.333054
Data521	-0.367946	-0.236413	0.227665	0.073548	0.335698
Data522	-0.350144	-0.22624	0.209049	0.076397	0.351975
Data523	-0.328374	-0.222578	0.189314	0.079957	0.367742
Data524	-0.30396	-0.218916	0.167341	0.086061	0.382086
Data525	-0.286463	-0.220239	0.129702	0.084332	0.406195
Data526	-0.280563	-0.21973	0.09898	0.072124	0.421861
Data527	-0.280868	-0.230716	0.080161	0.075888	0.420335
Data528	-0.286259	-0.230716	0.061952	0.084637	0.431423
Data529	-0.297653	-0.223697	0.046286	0.098472	0.454312
Data530	-0.318405	-0.208947	0.054526	0.102541	0.457771
Data531	-0.337021	-0.199181	0.086163	0.115053	0.458178
Data532	-0.339869	-0.202335	0.119122	0.122377	0.458483
Data533	-0.327662	-0.211795	0.128074	0.119224	0.467333
Data534	-0.302942	-0.227868	0.117596	0.109458	0.475268
Data535	-0.273035	-0.24038	0.104168	0.111086	0.467842
Data536	-0.244144	-0.240584	0.078228	0.114443	0.456855
Data537	-0.217187	-0.240991	0.045065	0.115765	0.459602
Data538	-0.196129	-0.248824	0.015157	0.101422	0.443529
Data539	-0.194196	-0.24862	-0.0059	0.088706	0.422878
Data540	-0.204267	-0.225223	-0.009257	0.090028	0.411688
Data541	-0.218509	-0.206607	0.004069	0.085959	0.412604
Data542	-0.237227	-0.192365	0.020854	0.086468	0.409044
Data543	-0.239363	-0.189822	0.042929	0.092877	0.404161
Data544	-0.235498	-0.204064	0.061443	0.092164	0.402533
Data545	-0.244755	-0.211083	0.073345	0.089825	0.414638
Data546	-0.256758	-0.233972	0.069988	0.08718	0.419013
Data547	-0.244755	-0.256046	0.06124	0.077618	0.41118
Data548	-0.220747	-0.272933	0.055746	0.073752	0.393479
Data549	-0.18321	-0.269271	0.039979	0.065207	0.368353
Data550	-0.148623	-0.265304	0.032654	0.062765	0.360418
Data551	-0.125022	-0.26805	0.03713	0.068869	0.354823
Data552	-0.111696	-0.257877	0.033875	0.084738	0.338242
Data553	-0.103761	-0.248926	0.018514	0.089316	0.313319
Data554	-0.109763	-0.246586	0.00356	0.086061	0.301823
Data555	-0.122683	-0.247094	-0.016988	0.078737	0.29277
Data556	-0.133466	-0.245365	-0.031434	0.084637	0.280054
Data557	-0.139773	-0.245772	-0.033468	0.085857	0.270085
Data558	-0.133364	-0.241398	-0.015361	0.091554	0.274764
Data559	-0.137636	-0.237329	-0.000305	0.10132	0.282292
Data560	-0.146385	-0.238956	0.021973	0.117393	0.283716
Data561	-0.161135	-0.238041	0.048117	0.1296	0.275069
Data562	-0.163068	-0.238244	0.072124	0.15432	0.276188
Data563	-0.150861	-0.238041	0.093283	0.171104	0.29867
Data564	-0.133872	-0.244043	0.116375	0.167646	0.315048
Data565	-0.118715	-0.249231	0.135805	0.159711	0.318303
Data566	-0.102744	-0.249434	0.141095	0.16378	0.305791
Data567	-0.101829	-0.255843	0.130516	0.176293	0.310572
Data568	-0.096742	-0.259709	0.114748	0.185346	0.318608
Data569	-0.086875	-0.253198	0.086875	0.18616	0.334071
Data570	-0.081788	-0.228377	0.06246	0.181786	0.366725
Data571	-0.071209	-0.206607	0.038656	0.175479	0.394293
Data572	-0.048117	-0.180769	0.017192	0.186262	0.395005
Data573	-0.033773	-0.157778	-0.00763	0.203047	0.386155
Data574	-0.02472	-0.147606	-0.018616	0.210676	0.374049
Data575	-0.026347	-0.143537	-0.01648	0.220137	0.362046
Data576	-0.034587	-0.139874	0.002035	0.243432	0.350856
Data577	-0.029704	-0.139569	0.023906	0.255029	0.348109
Data578	-0.018819	-0.150556	0.05066	0.274459	0.359909
Data579	-0.004476	-0.146487	0.072124	0.287989	0.371506
Data580	0.007426	-0.131126	0.084637	0.281885	0.380051
Data581	0.025127	-0.118919	0.104982	0.263778	0.391038
Data582	0.038351	-0.12431	0.110577	0.251062	0.400498
Data583	0.054729	-0.129295	0.102337	0.235803	0.410569
Data584	0.068462	-0.125429	0.087587	0.225325	0.417385
Data585	0.079245	-0.122886	0.091554	0.213423	0.421556
Data586	0.077923	-0.119834	0.100913	0.196943	0.413214
Data587	0.06775	-0.122276	0.096946	0.187889	0.40355
Data588	0.072023	-0.137229	0.097149	0.1826	0.398464
Data589	0.063376	-0.150556	0.122479	0.181379	0.395107
Data590	0.055034	-0.165306	0.140892	0.185143	0.395005
Data591	0.062969	-0.164289	0.152692	0.191348	0.399888
Data592	0.078024	-0.162254	0.155439	0.173342	0.407823
Data593	0.075583	-0.140078	0.151369	0.160118	0.416673
Data594	0.07538	-0.114341	0.142418	0.145368	0.40589
Data595	0.083213	-0.089011	0.133567	0.127667	0.382696
Data596	0.084535	-0.068055	0.139874	0.116681	0.359299
Data597	0.076499	-0.043743	0.137942	0.111594	0.33814
Data598	0.063376	-0.029399	0.136416	0.1178	0.323593
Data599	0.063376	-0.027059	0.135907	0.140892	0.31342
Data600	0.066835	-0.02889	0.129498	0.155133	0.288192
Data601	0.05717	-0.029704	0.099082	0.160932	0.285039
Data602	0.056255	-0.051982	0.071819	0.171003	0.305486
Data603	0.049744	-0.075481	0.061952	0.195214	0.336411
Data604	0.06185	-0.085857	0.071209	0.207624	0.367437
Data605	0.076702	-0.099184	0.090944	0.205183	0.378627
Data606	0.084332	-0.112205	0.110272	0.189822	0.369472
Data607	0.079347	-0.110272	0.122479	0.180463	0.339462
Data608	0.062664	-0.100506	0.145775	0.166222	0.322474
Data609	0.03652	-0.099387	0.15198	0.149844	0.315353
Data610	0.012716	-0.100913	0.164187	0.130922	0.313115
Data611	0.012614	-0.087485	0.182498	0.112306	0.306299
Data612	0.013326	-0.069276	0.188398	0.102134	0.299992
Data613	0.02177	-0.060934	0.178734	0.099387	0.298568
Data614	0.03591	-0.058086	0.160016	0.111391	0.284123
Data615	0.049846	-0.062155	0.135297	0.141909	0.259098
Data616	0.058798	-0.070497	0.119122	0.167646	0.241093
Data617	0.071717	-0.075888	0.126548	0.178937	0.219526
Data618	0.060731	-0.085247	0.149132	0.168663	0.196028
Data619	0.03062	-0.100099	0.16317	0.148928	0.16907
Data620	0.005188	-0.110068	0.164899	0.122988	0.146487
Data621	-0.004476	-0.100811	0.178937	0.121767	0.130312
Data622	-0.011699	-0.09074	0.203759	0.138654	0.119427
Data623	-0.013937	-0.090435	0.228784	0.161644	0.127565
Data624	-0.028178	-0.096844	0.227359	0.172834	0.144045
Data625	-0.039572	-0.118105	0.223494	0.173037	0.172325
Data626	-0.050151	-0.136924	0.212609	0.175174	0.193281
Data627	-0.048931	-0.146283	0.196841	0.167442	0.203657
Data628	-0.053712	-0.14435	0.191857	0.134076	0.211388
Data629	-0.046896	-0.139061	0.179141	0.104372	0.224715
Data630	-0.035808	-0.138654	0.161746	0.066631	0.215864
Data631	-0.036927	-0.139264	0.14903	0.045167	0.195722
Data632	-0.045675	-0.134788	0.137636	0.034078	0.176191
Data633	-0.051474	-0.140078	0.129905	0.034892	0.159711
Data634	-0.035808	-0.136721	0.129091	0.048524	0.154625
Data635	-0.018107	-0.152082	0.127565	0.062562	0.149844
Data636	-0.020142	-0.161746	0.120445	0.067343	0.153302
Data637	-0.039165	-0.162153	0.113324	0.066326	0.153404
Data638	-0.043539	-0.152895	0.095623	0.079856	0.152895
Data639	-0.048931	-0.139061	0.080975	0.094606	0.14669
