# Supplementary material for: Integration of MRI and somatosensory evoked potentials facilitate diagnosis of spinal cord compression
Source: Sci Rep. 2023 May 15;13:7861. doi: 10.1038/s41598-023-34832-2 (PMC10185544; doi:10.1038/s41598-023-34832-2)
Supplement: Supplementary file 3 — Supplementary Information 3. [file 41598_2023_34832_MOESM3_ESM.zip › Preoperative SSEP data/spinal cord compression group/3970282_2/3970282_2_Rt Tibial SEP_Cz'-Fpz_201219_144734.csv]

Index	1	2	3	4	5	6
Name	Cz'-Fpz	Cz'-Fpz	Cz'-Fpz	Cz'-Fpz	Cz'-Fpz	Cz'-Fpz
Time	2.01809E+13	2.01809E+13	2.01809E+13	2.01809E+13	2.01809E+13	2.01809E+13
Highcut	500	500	500	500	500	500
Lowcut	10	10	10	10	10	10
Period	0.000156	0.000156	0.000156	0.000156	0.000156	0.000156
Averages	120	120	120	120	120	120
Int (mA)	29/28.5mA	29/28.5mA	29/28.6mA	29/28.6mA	29/28.6mA	29/28.6mA
Pulse Width (�gs)	200�s	200�s	200�s	200�s	200�s	200�s
Rep Rate (Hz)	2.66Hz	2.66Hz	2.66Hz	2.66Hz	2.66Hz	2.66Hz
Data0	-0.026754	0.266931	0.053305	-0.16317	0.429796	4.762849
Data1	0.292871	0.586557	0.39826	0.15554	0.671295	4.692861
Data2	0.074362	0.336512	0.051779	-0.208743	0.424608	4.563465
Data3	0.99794	1.121131	0.896315	0.725414	1.287556	4.337428
Data4	2.027008	2.215	2.004222	1.800463	2.353348	3.975077
Data5	1.436383	1.665471	1.386842	1.217772	1.751024	3.447115
Data6	0.717377	0.98909	0.705577	0.528369	1.032425	2.74581
Data7	0.233972	0.538237	0.239261	0.077109	0.558378	1.893746
Data8	-0.038554	0.296635	-0.019023	-0.184126	0.268559	0.94138
Data9	-0.164594	0.211999	-0.123496	-0.305587	0.112306	-0.040487
Data10	-0.17965	0.22329	-0.139976	-0.336716	0.062359	-0.977391
Data11	-0.122683	0.254419	-0.11546	-0.314844	0.105389	-1.806261
Data12	-0.071107	0.284123	-0.085247	-0.274866	0.159508	-2.486814
Data13	-0.019837	0.310165	-0.041098	-0.241296	0.20854	-3.005417
Data14	0.001628	0.341497	0.000407	-0.214644	0.286259	-3.372651
Data15	0.006205	0.352687	0.033061	-0.207624	0.363877	-3.61415
Data16	-0.002543	0.353908	0.054017	-0.214644	0.352992	-3.761247
Data17	-0.018413	0.336512	0.051067	-0.226139	0.301417	-3.844256
Data18	-0.029196	0.326645	0.044862	-0.227359	0.262862	-3.886575
Data19	-0.038961	0.31932	0.053407	-0.241601	0.255131	-3.903258
Data20	-0.03418	0.314438	0.056662	-0.246789	0.257979	-3.903258
Data21	-0.022482	0.304367	0.043743	-0.236922	0.268864	-3.88983
Data22	-0.023295	0.29928	0.053407	-0.231428	0.243331	-3.864602
Data23	-0.02472	0.309148	0.072429	-0.240787	0.220849	-3.827777
Data24	-0.031739	0.332443	0.096132	-0.249638	0.211185	-3.779151
Data25	-0.035706	0.342819	0.112103	-0.260421	0.196943	-3.719132
Data26	-0.047913	0.354721	0.119732	-0.26744	0.140586	-3.647517
Data27	-0.069581	0.350856	0.126243	-0.280359	0.070598	-3.564508
Data28	-0.064291	0.326848	0.135805	-0.305689	0.036113	-3.470919
Data29	-0.053203	0.330104	0.153506	-0.327052	0.022787	-3.369599
Data30	-0.061443	0.326441	0.14903	-0.350144	-0.001933	-3.264007
Data31	-0.081483	0.309148	0.135398	-0.379339	-0.009969	-3.160042
Data32	-0.083416	0.294194	0.130617	-0.401719	0.019226	-3.062587
Data33	-0.077312	0.2769	0.146792	-0.427863	0.035096	-2.976933
Data34	-0.063274	0.268661	0.174055	-0.447191	0.026652	-2.905725
Data35	-0.053407	0.281885	0.186058	-0.449327	0.001933	-2.849165
Data36	-0.051372	0.309148	0.184736	-0.441291	-0.044658	-2.804812
Data37	-0.059103	0.316879	0.18616	-0.431118	-0.07365	-2.767987
Data38	-0.062664	0.327764	0.178531	-0.418402	-0.085959	-2.731975
Data39	-0.05361	0.328985	0.171817	-0.412807	-0.115969	-2.690471
Data40	-0.021363	0.325526	0.182905	-0.404364	-0.118715	-2.636759
Data41	0.004883	0.334783	0.196638	-0.401923	-0.105898	-2.566567
Data42	0.016581	0.338445	0.229597	-0.407009	-0.078533	-2.478676
Data43	0.017294	0.350652	0.258183	-0.428677	-0.060324	-2.3741
Data44	0.007528	0.350856	0.275985	-0.445157	-0.054627	-2.257725
Data45	0.004171	0.34343	0.28687	-0.450446	-0.05127	-2.135856
Data46	0.006307	0.339666	0.285852	-0.440274	-0.094402	-2.016022
Data47	0.012614	0.332036	0.276087	-0.426439	-0.129905	-1.90575
Data48	0.014852	0.321457	0.240787	-0.415961	-0.144961	-1.811144
Data49	0.019735	0.301722	0.218407	-0.415045	-0.133262	-1.73668
Data50	0.016175	0.291752	0.21505	-0.423184	-0.128379	-1.684596
Data51	0.019633	0.287277	0.222375	-0.442105	-0.121462	-1.654688
Data52	0.014954	0.293889	0.214033	-0.457262	-0.086061	-1.645126
Data53	0.002238	0.305994	0.204166	-0.474657	-0.081992	-1.65184
Data54	0.002543	0.316472	0.209659	-0.48249	-0.085857	-1.669744
Data55	0.002848	0.331833	0.22207	-0.488289	-0.057272	-1.693141
Data56	0.000407	0.342921	0.228173	-0.497851	-0.044455	-1.715724
Data57	0.01119	0.349635	0.224104	-0.508532	-0.039775	-1.732611
Data58	0.030518	0.357671	0.220137	-0.498767	-0.045167	-1.739528
Data59	0.043437	0.366013	0.206607	-0.47008	-0.029399	-1.734035
Data60	0.034078	0.369879	0.203759	-0.448005	-0.02828	-1.714707
Data61	0.025432	0.362656	0.202233	-0.431932	-0.019837	-1.682155
Data62	0.019633	0.346787	0.202843	-0.425828	0.025127	-1.637802
Data63	0.014242	0.337021	0.20559	-0.414232	0.077516	-1.583683
Data64	-0.004985	0.330307	0.200097	-0.407823	0.068869	-1.523054
Data65	-0.012919	0.325322	0.192264	-0.421047	0.03357	-1.458762
Data66	0.005493	0.317489	0.190229	-0.442715	0.018413	-1.394064
Data67	0.012716	0.322576	0.19379	-0.467231	0.030315	-1.331197
Data68	0.024211	0.330714	0.195519	-0.488289	0.05717	-1.271992
Data69	0.032858	0.329086	0.217288	-0.502429	0.106203	-1.218077
Data70	0.052084	0.325526	0.226647	-0.499275	0.115969	-1.170062
Data71	0.062053	0.32695	0.225528	-0.503853	0.101829	-1.128354
Data72	0.065919	0.336207	0.214033	-0.515755	0.087282	-1.09336
Data73	0.072124	0.332443	0.222985	-0.519315	0.086875	-1.065283
Data74	0.078838	0.321355	0.257471	-0.524402	0.037639	-1.044734
Data75	0.077312	0.300298	0.303146	-0.528369	-0.015666	-1.031306
Data76	0.0707	0.286158	0.342209	-0.526538	-0.029399	-1.025406
Data77	0.070598	0.275476	0.368149	-0.53549	-0.016175	-1.02561
Data78	0.064291	0.253401	0.376186	-0.547901	-0.002543	-1.0309
Data79	0.047812	0.238041	0.375575	-0.550444	0.013326	-1.039038
Data80	0.022278	0.225935	0.360825	-0.543221	0.065716	-1.047379
Data81	0.009969	0.219221	0.345871	-0.523995	0.115358	-1.053483
Data82	0.010274	0.232141	0.333155	-0.513822	0.130007	-1.055314
Data83	0.018209	0.256962	0.313827	-0.501615	0.10956	-1.052059
Data84	0.016581	0.260726	0.290227	-0.49663	0.032146	-1.043717
Data85	0.014242	0.259709	0.284326	-0.493375	-0.02889	-1.031917
Data86	-0.000712	0.269373	0.291854	-0.485847	-0.04771	-1.018285
Data87	-0.017192	0.281885	0.288599	-0.494494	-0.074057	-1.004857
Data88	-0.023397	0.296635	0.286463	-0.509041	-0.070293	-0.993057
Data89	-0.013428	0.303655	0.278223	-0.531421	-0.029399	-0.983698
Data90	-0.006409	0.310877	0.288192	-0.544544	0.06185	-0.976374
Data91	-0.006205	0.31047	0.30457	-0.540678	0.126141	-0.97027
Data92	-0.00234	0.303553	0.314132	-0.532438	0.154523	-0.964167
Data93	0.006104	0.293177	0.3181	-0.534981	0.16083	-0.957046
Data94	0.009054	0.290634	0.302332	-0.545968	0.103253	-0.94789
Data95	0.006409	0.285954	0.27924	-0.551665	0.031434	-0.936294
Data96	0.003357	0.27863	0.252079	-0.551665	-0.025127	-0.922052
Data97	-0.001322	0.271916	0.241093	-0.537423	-0.017192	-0.904962
Data98	-0.024618	0.280257	0.235803	-0.526335	0.007121	-0.88482
Data99	-0.054932	0.290735	0.24038	-0.520638	0.049134	-0.860609
Data100	-0.073142	0.305689	0.25157	-0.494901	0.111289	-0.831718
Data101	-0.081992	0.319015	0.274154	-0.469876	0.135704	-0.797335
Data102	-0.091554	0.340276	0.286463	-0.458788	0.158796	-0.757254
Data103	-0.098878	0.364385	0.285445	-0.46011	0.187279	-0.712698
Data104	-0.094809	0.382798	0.277714	-0.453396	0.189008	-0.665293
Data105	-0.08779	0.395412	0.274561	-0.447496	0.196841	-0.617685
Data106	-0.091554	0.389207	0.290735	-0.441189	0.198469	-0.572315
Data107	-0.074769	0.374049	0.297551	-0.426235	0.232039	-0.530811
Data108	-0.066428	0.34994	0.306808	-0.422471	0.232751	-0.493985
Data109	-0.0707	0.335393	0.322779	-0.424709	0.24211	-0.461229
Data110	-0.073752	0.317286	0.321965	-0.436815	0.291752	-0.431322
Data111	-0.099591	0.304977	0.307622	-0.466112	0.34048	-0.402635
Data112	-0.134279	0.298772	0.295923	-0.502022	0.323084	-0.374965
Data113	-0.157677	0.311488	0.284021	-0.510262	0.29399	-0.349126
Data114	-0.1826	0.316574	0.262353	-0.504972	0.280766	-0.32695
Data115	-0.193179	0.326136	0.256352	-0.489306	0.279545	-0.311284
Data116	-0.192671	0.34343	0.253707	-0.460517	0.286768	-0.304977
Data117	-0.193891	0.366522	0.243941	-0.420946	0.309758	-0.309656
Data118	-0.208743	0.376084	0.241093	-0.395107	0.306401	-0.325322
Data119	-0.215356	0.367132	0.243229	-0.373337	0.298568	-0.350144
Data120	-0.215966	0.350347	0.253198	-0.364894	0.290634	-0.380865
Data121	-0.21444	0.334681	0.253707	-0.36408	0.286666	-0.413418
Data122	-0.221154	0.328883	0.260217	-0.374253	0.227563	-0.443122
Data123	-0.221459	0.31281	0.259709	-0.397447	0.155133	-0.466316
Data124	-0.226546	0.298161	0.256555	-0.417995	0.117494	-0.47954
Data125	-0.226953	0.29043	0.253401	-0.431729	0.110374	-0.480761
Data126	-0.226647	0.278426	0.236311	-0.426846	0.126243	-0.469774
Data127	-0.246891	0.284428	0.22563	-0.424811	0.151776	-0.447191
Data128	-0.261438	0.305689	0.213321	-0.417182	0.222273	-0.415045
Data129	-0.279545	0.335088	0.200605	-0.40945	0.266626	-0.376389
Data130	-0.293278	0.351975	0.18616	-0.396836	0.282088	-0.334681
Data131	-0.298365	0.368251	0.182905	-0.392259	0.255741	-0.29399
Data132	-0.284835	0.372015	0.176699	-0.394903	0.187584	-0.257572
Data133	-0.267033	0.363775	0.18321	-0.411383	0.146894	-0.228682
Data134	-0.248315	0.357061	0.185346	-0.429084	0.130922	-0.209354
Data135	-0.234175	0.361639	0.205488	-0.44241	0.110984	-0.201012
Data136	-0.231937	0.345363	0.233361	-0.463467	0.094809	-0.204471
Data137	-0.234785	0.321558	0.253198	-0.472623	0.083009	-0.218916
Data138	-0.22034	0.309555	0.254012	-0.481168	0.132448	-0.242924
Data139	-0.205081	0.30162	0.250553	-0.499886	0.174868	-0.274255
Data140	-0.219628	0.297856	0.240482	-0.505277	0.181684	-0.30925
Data141	-0.240075	0.29277	0.223392	-0.493884	0.165001	-0.34404
Data142	-0.259607	0.297246	0.194705	-0.4713	0.10722	-0.374558
Data143	-0.264693	0.307012	0.18026	-0.441393	0.058696	-0.396124
Data144	-0.263676	0.316981	0.154014	-0.428677	0.049846	-0.405687
Data145	-0.25686	0.333257	0.133567	-0.431729	0.072226	-0.4006
Data146	-0.236108	0.347397	0.128583	-0.429185	0.065614	-0.380662
Data147	-0.222273	0.347804	0.144554	-0.429287	0.06714	-0.346482
Data148	-0.224715	0.354009	0.155642	-0.436815	0.082907	-0.300908
Data149	-0.245162	0.357468	0.165306	-0.448208	0.09664	-0.246993
Data150	-0.258386	0.368455	0.180056	-0.4654	0.125938	-0.188805
Data151	-0.25625	0.382798	0.178734	-0.487373	0.154828	-0.130007
Data152	-0.252384	0.38941	0.163984	-0.510669	0.163678	-0.073854
Data153	-0.244653	0.381984	0.162966	-0.521553	0.172122	-0.022176
Data154	-0.234277	0.380662	0.168561	-0.518298	0.177717	0.023194
Data155	-0.227868	0.382595	0.173546	-0.494087	0.196841	0.06185
Data156	-0.207523	0.385443	0.173749	-0.464993	0.192874	0.093996
Data157	-0.192365	0.387172	0.171511	-0.446276	0.187381	0.120038
Data158	-0.183007	0.387681	0.16144	-0.430915	0.229903	0.140586
Data159	-0.178022	0.376084	0.14964	-0.417792	0.272424	0.156456
Data160	-0.17141	0.384527	0.126446	-0.427863	0.263574	0.168867
Data161	-0.166222	0.396735	0.121462	-0.447598	0.248112	0.177818
Data162	-0.163068	0.394191	0.130516	-0.460822	0.2533	0.183515
Data163	-0.165001	0.391547	0.14079	-0.474962	0.263981	0.185346
Data164	-0.155032	0.387376	0.147606	-0.468961	0.296534	0.183312
Data165	-0.142723	0.390122	0.145571	-0.435289	0.328272	0.176801
Data166	-0.140688	0.401211	0.139061	-0.408637	0.307418	0.166425
Data167	-0.134279	0.400804	0.122683	-0.393683	0.27568	0.153404
Data168	-0.12899	0.396735	0.115765	-0.381476	0.252893	0.139569
Data169	-0.129295	0.386867	0.09664	-0.370286	0.236311	0.127159
Data170	-0.135602	0.375474	0.080161	-0.350856	0.168053	0.11841
Data171	-0.142214	0.362656	0.066428	-0.333359	0.10956	0.114748
Data172	-0.137636	0.376287	0.08128	-0.32166	0.10661	0.116782
Data173	-0.123496	0.399278	0.110068	-0.301315	0.116884	0.124107
Data174	-0.116172	0.421861	0.139874	-0.27863	0.133974	0.1355
Data175	-0.113527	0.438443	0.156964	-0.267745	0.174665	0.149335
Data176	-0.108441	0.452888	0.14608	-0.271712	0.250757	0.164391
Data177	-0.110984	0.440884	0.136517	-0.275273	0.277002	0.179243
Data178	-0.121258	0.429592	0.120851	-0.271407	0.280664	0.193484
Data179	-0.115867	0.418504	0.099591	-0.269169	0.251672	0.206505
Data180	-0.108848	0.384426	0.078635	-0.260319	0.193179	0.217085
Data181	-0.097759	0.358892	0.076804	-0.260726	0.163475	0.223596
Data182	-0.097658	0.343226	0.085857	-0.263472	0.157677	0.223799
Data183	-0.09013	0.340073	0.096539	-0.263167	0.142519	0.21444
Data184	-0.084637	0.321864	0.102744	-0.255436	0.141705	0.193281
Data185	-0.090232	0.308843	0.094199	-0.246077	0.155947	0.159508
Data186	-0.094911	0.296127	0.079347	-0.234684	0.217899	0.114341
Data187	-0.092877	0.291244	0.066529	-0.225121	0.235498	0.06124
Data188	-0.077923	0.293787	0.055848	-0.214237	0.242008	0.0059
Data189	-0.0648	0.299789	0.051881	-0.190026	0.23153	-0.044556
Data190	-0.070802	0.303858	0.043844	-0.161237	0.17792	-0.083823
Data191	-0.081076	0.313115	0.030721	-0.145469	0.139467	-0.105796
Data192	-0.09074	0.30986	0.017192	-0.151573	0.119427	-0.107627
Data193	-0.094199	0.298466	-0.004069	-0.152082	0.1355	-0.088095
Data194	-0.09308	0.28219	-0.011088	-0.144656	0.130821	-0.049439
Data195	-0.086671	0.270593	-0.005086	-0.146181	0.15849	0.004476
Data196	-0.056255	0.260217	0.009359	-0.137942	0.202131	0.068564
Data197	-0.034282	0.249129	0.015157	-0.122683	0.215864	0.136517
Data198	-0.016378	0.223494	0.015768	-0.108949	0.224613	0.202843
Data199	0.004069	0.200097	0.020956	-0.090639	0.254114	0.262048
Data200	0.013326	0.187279	0.021057	-0.078024	0.284428	0.309656
Data201	0.018616	0.178937	0.00529	-0.077007	0.317082	0.342006
Data202	0.023601	0.177615	-0.014445	-0.085552	0.331833	0.356858
Data203	0.011495	0.174868	-0.031434	-0.103151	0.353704	0.352992
Data204	0.001729	0.171613	-0.034587	-0.108441	0.339055	0.331019
Data205	0.000305	0.17141	-0.029806	-0.110272	0.334579	0.29338
Data206	0.004578	0.175784	-0.039877	-0.113731	0.379034	0.243737
Data207	-0.006511	0.208845	-0.049948	-0.10956	0.41179	0.187991
Data208	-0.011902	0.23916	-0.064495	-0.103151	0.387071	0.132245
Data209	0.001526	0.269881	-0.081585	-0.09898	0.357163	0.083009
Data210	0.021973	0.286056	-0.092775	-0.102439	0.34933	0.045777
Data211	0.031332	0.275171	-0.083009	-0.102337	0.349533	0.024211
Data212	0.036622	0.255843	-0.072836	-0.091045	0.384934	0.020345
Data213	0.05361	0.227665	-0.078126	-0.081585	0.416063	0.033163
Data214	0.065919	0.201928	-0.085857	-0.062867	0.421658	0.061036
Data215	0.088808	0.174461	-0.105084	-0.053	0.416978	0.100506
Data216	0.108949	0.149844	-0.120648	-0.033366	0.416978	0.148521
Data217	0.126752	0.152387	-0.134788	-0.007935	0.411994	0.201623
Data218	0.148623	0.18555	-0.138959	0.004069	0.372015	0.257776
Data219	0.181175	0.216882	-0.134076	0.022278	0.353297	0.31515
Data220	0.21383	0.231632	-0.121665	0.052288	0.368455	0.37171
Data221	0.248722	0.231937	-0.111391	0.097353	0.401312	0.426235
Data222	0.28748	0.247603	-0.072429	0.131126	0.435798	0.476692
Data223	0.33285	0.282699	-0.037029	0.156252	0.491035	0.521859
Data224	0.366929	0.302434	0.007223	0.184329	0.582691	0.559904
Data225	0.39236	0.328781	0.037741	0.203861	0.625315	0.590219
Data226	0.41413	0.35523	0.063783	0.225121	0.648102	0.612802
Data227	0.436408	0.37761	0.088502	0.232547	0.636912	0.628672
Data228	0.459297	0.399176	0.120241	0.244958	0.612294	0.639658
Data229	0.482795	0.425625	0.168256	0.267135	0.615244	0.648
Data230	0.514941	0.437425	0.222985	0.316472	0.636708	0.655731
Data231	0.55492	0.451565	0.295109	0.370387	0.662038	0.665293
Data232	0.588795	0.4772	0.346787	0.418606	0.700389	0.678111
Data233	0.615651	0.515857	0.382289	0.474657	0.735383	0.695201
Data234	0.648203	0.559192	0.426134	0.52196	0.82948	0.716767
Data235	0.702118	0.605885	0.456245	0.572824	0.921441	0.742809
Data236	0.765393	0.657562	0.477607	0.621449	0.995499	0.772513
Data237	0.832125	0.708629	0.500598	0.672007	1.021439	0.804863
Data238	0.906793	0.774955	0.543018	0.723583	0.988378	0.838636
Data239	0.968948	0.844536	0.582488	0.784619	0.968032	0.871799
Data240	1.006892	0.916559	0.618804	0.844333	0.992447	0.903334
Data241	1.038122	0.973526	0.643422	0.898044	1.048091	0.931411
Data242	1.074744	1.01208	0.669769	0.939447	1.082984	0.955825
Data243	1.117266	1.04331	0.701101	0.976272	1.154192	0.976781
Data244	1.148597	1.055416	0.728059	1.021846	1.222044	0.996109
Data245	1.165688	1.057348	0.75054	1.054907	1.272399	1.016454
Data246	1.183083	1.0427	0.760611	1.082475	1.326212	1.040055
Data247	1.20119	1.026118	0.763663	1.108212	1.377381	1.069149
Data248	1.21238	1.025711	0.761323	1.129168	1.402202	1.104753
Data249	1.216856	1.031205	0.74403	1.141375	1.412172	1.14524
Data250	1.211363	1.019201	0.729178	1.147784	1.396201	1.187762
Data251	1.194883	1.005671	0.703644	1.146258	1.348287	1.227843
Data252	1.177081	0.990616	0.686351	1.125404	1.277384	1.259988
Data253	1.147173	1.004654	0.668854	1.092444	1.26365	1.279927
Data254	1.133338	1.018387	0.660919	1.052771	1.324585	1.283996
Data255	1.125607	1.015437	0.651865	1.020829	1.347779	1.270771
Data256	1.099972	0.987462	0.61738	0.98614	1.31014	1.24066
Data257	1.063249	0.938226	0.572824	0.945551	1.256835	1.196104
Data258	1.018591	0.879428	0.518502	0.900587	1.216246	1.140764
Data259	0.976374	0.826429	0.463467	0.862338	1.199156	1.078304
Data260	0.942397	0.762239	0.411688	0.826632	1.19234	1.012996
Data261	0.915134	0.694082	0.359604	0.789298	1.140052	0.947687
Data262	0.890923	0.633758	0.312403	0.744437	1.068945	0.885634
Data263	0.84891	0.585234	0.263574	0.691437	0.997737	0.828463
Data264	0.817273	0.523893	0.216576	0.63447	0.933954	0.778414
Data265	0.783907	0.454515	0.16907	0.608733	0.869764	0.736502
Data266	0.739859	0.396938	0.120851	0.596221	0.761323	0.703543
Data267	0.681264	0.360723	0.077414	0.571908	0.67628	0.679942
Data268	0.623178	0.334885	0.035197	0.539661	0.614837	0.665293
Data269	0.574248	0.31576	-0.006409	0.513924	0.573332	0.658783
Data270	0.523181	0.301925	-0.054526	0.475776	0.534981	0.658986
Data271	0.479337	0.276697	-0.111594	0.439053	0.517077	0.664073
Data272	0.452583	0.24801	-0.165306	0.388698	0.507617	0.671397
Data273	0.425218	0.222375	-0.210676	0.3299	0.471707	0.678111
Data274	0.388291	0.181888	-0.257979	0.261133	0.423896	0.681163
Data275	0.355332	0.131228	-0.292363	0.190534	0.319626	0.677297
Data276	0.32461	0.07538	-0.308334	0.12665	0.209659	0.66448
Data277	0.29043	0.02767	-0.333867	0.080059	0.152082	0.641693
Data278	0.239668	-0.012512	-0.370184	0.058696	0.106915	0.609344
Data279	0.198978	-0.028789	-0.401516	0.049134	0.059205	0.569263
Data280	0.160525	-0.049338	-0.437629	0.035604	0.029196	0.524503
Data281	0.116375	-0.0766	-0.474047	0.025737	0.011495	0.478319
Data282	0.0707	-0.095521	-0.508227	0.006816	0.041301	0.43417
Data283	0.036011	-0.109051	-0.535592	-0.004069	0.05595	0.394903
Data284	0.017192	-0.142316	-0.580453	-0.015259	0.054729	0.362351
Data285	-0.003154	-0.179548	-0.612599	-0.027466	0.004578	0.336919
Data286	-0.038554	-0.220645	-0.630198	-0.059714	-0.089418	0.318201
Data287	-0.098166	-0.267236	-0.646576	-0.093487	-0.172122	0.304163
Data288	-0.157575	-0.323288	-0.679433	-0.147707	-0.239465	0.291956
Data289	-0.212202	-0.383612	-0.717581	-0.207726	-0.272323	0.278528
Data290	-0.264591	-0.433356	-0.750032	-0.240686	-0.320134	0.261438
Data291	-0.315251	-0.464383	-0.787976	-0.254826	-0.343735	0.238651
Data292	-0.373439	-0.492053	-0.8365	-0.266728	-0.368149	0.210168
Data293	-0.42359	-0.509651	-0.886651	-0.277714	-0.395209	0.177412
Data294	-0.473945	-0.528166	-0.935581	-0.297754	-0.396735	0.142418
Data295	-0.502327	-0.548511	-0.982478	-0.319422	-0.395514	0.10783
Data296	-0.5302	-0.575672	-1.019608	-0.361537	-0.401719	0.076295
Data297	-0.573739	-0.603342	-1.058874	-0.417283	-0.417182	0.049643
Data298	-0.605987	-0.63742	-1.106177	-0.453396	-0.437527	0.02889
Data299	-0.626535	-0.674144	-1.138832	-0.488289	-0.471707	0.014242
Data300	-0.643626	-0.693167	-1.171995	-0.534371	-0.528979	0.00529
Data301	-0.669057	-0.709239	-1.196918	-0.570993	-0.54434	0.000814
Data302	-0.702627	-0.733552	-1.229979	-0.612599	-0.493782	0
Data303	-0.739045	-0.758679	-1.262125	-0.638641	-0.487577	0.000814
Data304	-0.767834	-0.801811	-1.287048	-0.656748	-0.522265	0.002238
Data305	-0.772717	-0.836093	-1.305969	-0.664174	-0.568958	0.003255
Data306	-0.783195	-0.859388	-1.32428	-0.681468	-0.597747	0.002035
Data307	-0.799776	-0.886346	-1.340352	-0.695608	-0.624399	-0.002238
Data308	-0.821953	-0.908319	-1.347575	-0.709443	-0.615447	-0.011597
Data309	-0.836194	-0.917169	-1.350525	-0.726228	-0.638437	-0.027263
Data310	-0.855726	-0.924188	-1.360596	-0.735383	-0.68452	-0.050253
Data311	-0.875461	-0.922052	-1.373312	-0.738842	-0.727347	-0.080771
Data312	-0.873325	-0.9308	-1.389792	-0.741182	-0.763663	-0.11841
Data313	-0.860711	-0.944635	-1.409934	-0.736909	-0.803438	-0.160525
Data314	-0.842501	-0.937616	-1.416749	-0.746268	-0.889601	-0.203861
Data315	-0.844129	-0.934564	-1.406678	-0.757865	-0.945449	-0.244144
Data316	-0.85359	-0.947992	-1.39559	-0.777091	-0.968236	-0.277714
Data317	-0.851453	-0.957148	-1.395285	-0.788688	-0.988479	-0.302129
Data318	-0.847384	-0.965998	-1.384705	-0.794792	-1.006587	-0.31637
Data319	-0.837822	-0.970169	-1.398133	-0.789604	-0.994888	-0.32105
Data320	-0.836194	-0.96905	-1.397625	-0.793571	-0.959691	-0.317795
Data321	-0.840365	-0.970779	-1.399151	-0.809745	-0.962946	-0.308232
Data322	-0.837924	-0.97556	-1.399863	-0.822258	-0.977289	-0.293787
Data323	-0.837313	-0.971796	-1.397625	-0.824801	-1.029272	-0.275273
Data324	-0.832125	-0.965998	-1.393657	-0.817375	-1.077083	-0.252689
Data325	-0.827853	-0.946365	-1.399252	-0.806897	-1.102413	-0.225834
Data326	-0.828667	-0.930597	-1.416749	-0.801506	-1.138526	-0.194705
Data327	-0.831922	-0.926833	-1.436688	-0.798962	-1.165179	-0.159711
Data328	-0.83711	-0.927138	-1.432924	-0.791129	-1.173215	-0.121258
Data329	-0.836601	-0.925307	-1.409628	-0.773429	-1.15521	-0.080364
Data330	-0.821037	-0.927036	-1.393963	-0.739757	-1.086239	-0.038046
Data331	-0.791129	-0.916253	-1.408001	-0.712698	-1.030696	0.004069
Data332	-0.759696	-0.893874	-1.422751	-0.704051	-0.988683	0.04537
Data333	-0.73284	-0.873833	-1.428651	-0.701813	-1.013199	0.08423
Data334	-0.710765	-0.870476	-1.425803	-0.707917	-1.088273	0.118817
Data335	-0.698761	-0.869256	-1.418886	-0.711477	-1.132728	0.147707
Data336	-0.707815	-0.847893	-1.411866	-0.699779	-1.139544	0.16846
Data337	-0.709951	-0.844129	-1.398337	-0.688691	-1.099565	0.179039
Data338	-0.723583	-0.849215	-1.388774	-0.674042	-1.084103	0.178022
Data339	-0.716462	-0.858676	-1.381755	-0.643626	-1.029577	0.164594
Data340	-0.698558	-0.868849	-1.367208	-0.600595	-0.993362	0.139162
Data341	-0.677704	-0.874342	-1.345134	-0.564177	-0.966913	0.103354
Data342	-0.661936	-0.854505	-1.336995	-0.532336	-0.936192	0.060222
Data343	-0.635182	-0.829277	-1.335571	-0.511279	-0.895298	0.013428
Data344	-0.61504	-0.803235	-1.325297	-0.500598	-0.872307	-0.032146
Data345	-0.598764	-0.771089	-1.309122	-0.486254	-0.857048	-0.072429
Data346	-0.587981	-0.756644	-1.275756	-0.447089	-0.850843	-0.102337
Data347	-0.577401	-0.739656	-1.226215	-0.418809	-0.862236	-0.118003
Data348	-0.567534	-0.725414	-1.177996	-0.401007	-0.895603	-0.116172
Data349	-0.54434	-0.70222	-1.128862	-0.380865	-0.886244	-0.095013
Data350	-0.512195	-0.690115	-1.093462	-0.375881	-0.836906	-0.054526
Data351	-0.496223	-0.685537	-1.07627	-0.370082	-0.824191	0.003052
Data352	-0.487373	-0.672516	-1.05155	-0.353501	-0.834262	0.074261
Data353	-0.472521	-0.659902	-1.02917	-0.352483	-0.836093	0.153404
Data354	-0.473742	-0.659495	-1.018387	-0.343735	-0.801912	0.234989
Data355	-0.472521	-0.652069	-1.013403	-0.328679	-0.778922	0.312708
Data356	-0.476387	-0.648203	-1.000992	-0.299992	-0.723685	0.381476
Data357	-0.477913	-0.651459	-0.980545	-0.255639	-0.69866	0.436815
Data358	-0.478523	-0.656443	-0.954401	-0.227359	-0.687165	0.475675
Data359	-0.47069	-0.646372	-0.950739	-0.208337	-0.701203	0.49541
Data360	-0.456041	-0.617787	-0.941278	-0.172427	-0.712088	0.495206
Data361	-0.438137	-0.59561	-0.932021	-0.141095	-0.74169	0.475878
Data362	-0.420132	-0.572315	-0.925002	-0.094809	-0.800285	0.43946
Data363	-0.401007	-0.550647	-0.911879	-0.062359	-0.812899	0.390428
Data364	-0.388495	-0.540475	-0.887465	-0.045675	-0.78879	0.334681
Data365	-0.386053	-0.535999	-0.87302	-0.033163	-0.771496	0.278528
Data366	-0.385341	-0.533659	-0.854505	-0.020752	-0.753389	0.228885
Data367	-0.366217	-0.542306	-0.836296	-0.01353	-0.716055	0.19206
Data368	-0.34699	-0.561227	-0.823479	-0.010376	-0.674347	0.171918
Data369	-0.316676	-0.572112	-0.789807	-0.01475	-0.663055	0.170901
Data370	-0.294906	-0.560515	-0.767631	-0.020752	-0.652069	0.188195
Data371	-0.270186	-0.529895	-0.743216	-0.028484	-0.687165	0.221561
Data372	-0.254317	-0.488594	-0.716157	-0.022787	-0.735383	0.266321
Data373	-0.244144	-0.450243	-0.692556	-0.003866	-0.749828	0.317184
Data374	-0.230208	-0.425727	-0.684011	0.03184	-0.777396	0.369065
Data375	-0.210981	-0.404262	-0.673533	0.074871	-0.796826	0.417487
Data376	-0.196841	-0.371913	-0.671702	0.117901	-0.796012	0.459195
Data377	-0.183108	-0.340581	-0.675669	0.154014	-0.769156	0.492561
Data378	-0.165916	-0.323491	-0.67099	0.173749	-0.688996	0.517179
Data379	-0.171817	-0.322474	-0.659698	0.198469	-0.615854	0.533252
Data380	-0.18026	-0.339361	-0.652171	0.220747	-0.568958	0.54139
Data381	-0.18321	-0.357875	-0.637624	0.228072	-0.597747	0.542611
Data382	-0.174258	-0.373236	-0.619313	0.22797	-0.666311	0.537728
Data383	-0.148419	-0.387681	-0.607207	0.230513	-0.712189	0.527555
Data384	-0.131634	-0.401211	-0.590219	0.242313	-0.716055	0.513924
Data385	-0.111289	-0.404466	-0.561227	0.244653	-0.699168	0.498665
Data386	-0.105389	-0.401617	-0.528369	0.252995	-0.705069	0.484627
Data387	-0.098675	-0.386765	-0.513822	0.265405	-0.661224	0.474047
Data388	-0.086671	-0.355027	-0.51372	0.28219	-0.627858	0.469571
Data389	-0.064597	-0.321762	-0.514229	0.301417	-0.593474	0.472216
Data390	-0.034994	-0.304367	-0.512296	0.313319	-0.533557	0.482999
Data391	-0.011597	-0.294804	-0.508838	0.31871	-0.482287	0.501106
Data392	0.00356	-0.288904	-0.505887	0.328883	-0.461636	0.526131
Data393	0.004985	-0.28392	-0.495613	0.339768	-0.46713	0.556242
Data394	0.004374	-0.280461	-0.467842	0.356858	-0.483813	0.589812
Data395	0.008545	-0.287887	-0.438951	0.371506	-0.515857	0.62562
Data396	0.016276	-0.294703	-0.417792	0.37466	-0.553394	0.662038
Data397	0.032756	-0.305689	-0.387376	0.369675	-0.525216	0.698253
Data398	0.066733	-0.32166	-0.359706	0.369472	-0.452481	0.73345
Data399	0.093385	-0.329493	-0.351975	0.369675	-0.433967	0.767631
Data400	0.112917	-0.332748	-0.361232	0.37293	-0.454108	0.800997
Data401	0.126446	-0.334173	-0.365199	0.390834	-0.476895	0.83355
Data402	0.134991	-0.325729	-0.363877	0.414028	-0.464485	0.865288
Data403	0.144045	-0.311691	-0.344956	0.436103	-0.444241	0.895603
Data404	0.13611	-0.299077	-0.33051	0.448514	-0.392462	0.923883
Data405	0.139976	-0.285445	-0.313319	0.451769	-0.382086	0.94789
Data406	0.161034	-0.290125	-0.29399	0.453193	-0.368556	0.965591
Data407	0.183007	-0.301213	-0.285751	0.449124	-0.364894	0.974543
Data408	0.198672	-0.305689	-0.291854	0.440681	-0.368149	0.972915
Data409	0.226139	-0.306706	-0.306198	0.435086	-0.386257	0.959894
Data410	0.237736	-0.313929	-0.322983	0.442919	-0.440375	0.937311
Data411	0.246382	-0.31637	-0.320033	0.433356	-0.454312	0.908014
Data412	0.243229	-0.304367	-0.313522	0.419623	-0.433153	0.877089
Data413	0.236922	-0.300704	-0.294804	0.410468	-0.421963	0.849215
Data414	0.23743	-0.299891	-0.277511	0.39114	-0.403652	0.82887
Data415	0.247908	-0.284428	-0.247908	0.384324	-0.347092	0.817884
Data416	0.247807	-0.258488	-0.206099	0.385341	-0.288294	0.815849
Data417	0.258793	-0.246484	-0.168765	0.388291	-0.265914	0.819918
Data418	0.279749	-0.247705	-0.131329	0.398973	-0.245467	0.825004
Data419	0.301417	-0.253096	-0.1178	0.408433	-0.280969	0.826429
Data420	0.329697	-0.246789	-0.12075	0.41179	-0.313725	0.819715
Data421	0.355433	-0.239465	-0.138552	0.410875	-0.30925	0.802625
Data422	0.352076	-0.253198	-0.144859	0.418809	-0.32166	0.774751
Data423	0.34699	-0.25981	-0.150657	0.425015	-0.34343	0.737723
Data424	0.350449	-0.25391	-0.155133	0.433356	-0.350449	0.694794
Data425	0.366623	-0.252384	-0.164899	0.446174	-0.327866	0.649627
Data426	0.375779	-0.266016	-0.166629	0.446682	-0.254622	0.606088
Data427	0.386053	-0.277816	-0.16968	0.44007	-0.20793	0.567839
Data428	0.407009	-0.283309	-0.176089	0.441393	-0.191857	0.538135
Data429	0.408331	-0.301111	-0.167748	0.438239	-0.240177	0.519214
Data430	0.39704	-0.324102	-0.155642	0.42298	-0.310979	0.512296
Data431	0.389207	-0.331426	-0.133872	0.39765	-0.34109	0.516976
Data432	0.374355	-0.328476	-0.113629	0.388291	-0.331019	0.531624
Data433	0.377	-0.31576	-0.097251	0.385545	-0.311182	0.552377
Data434	0.383408	-0.311284	-0.086671	0.387884	-0.31342	0.574756
Data435	0.393378	-0.308131	-0.082806	0.410366	-0.27924	0.594085
Data436	0.395717	-0.309656	-0.086773	0.436306	-0.280461	0.606902
Data437	0.384222	-0.295008	-0.103761	0.447801	-0.280664	0.610971
Data438	0.375474	-0.282292	-0.117596	0.462755	-0.272323	0.606699
Data439	0.38585	-0.285852	-0.127565	0.466417	-0.272526	0.595712
Data440	0.395717	-0.293278	-0.129905	0.464993	-0.268254	0.581267
Data441	0.400092	-0.312301	-0.128176	0.447395	-0.266423	0.566618
Data442	0.40884	-0.331324	-0.11546	0.430915	-0.279138	0.555021
Data443	0.410468	-0.35462	-0.088095	0.414842	-0.307113	0.548918
Data444	0.403143	-0.372625	-0.0648	0.404669	-0.331019	0.550546
Data445	0.392869	-0.377915	-0.043336	0.403449	-0.28514	0.560718
Data446	0.381781	-0.375881	-0.02004	0.413214	-0.209252	0.580046
Data447	0.382798	-0.367946	-0.00885	0.434679	-0.194603	0.607919
Data448	0.388902	-0.367437	-0.01119	0.459805	-0.206302	0.642507
Data449	0.396938	-0.343125	-0.024109	0.475776	-0.227156	0.681773
Data450	0.393174	-0.312708	-0.031942	0.491747	-0.218001	0.722464
Data451	0.396429	-0.283818	-0.028687	0.48717	-0.195621	0.761323
Data452	0.391648	-0.267745	-0.016683	0.48188	-0.125836	0.794486
Data453	0.402024	-0.254419	0.001628	0.47598	-0.089723	0.819104
Data454	0.405788	-0.250248	0.023194	0.471097	-0.067954	0.833753
Data455	0.408637	-0.246281	0.044963	0.48483	-0.071005	0.838229
Data456	0.407619	-0.268559	0.067038	0.502124	-0.083518	0.833753
Data457	0.4124	-0.306706	0.063274	0.514636	-0.139366	0.823377
Data458	0.41708	-0.342514	0.052084	0.51545	-0.213931	0.810559
Data459	0.431423	-0.355637	0.042929	0.523791	-0.233768	0.798962
Data460	0.436408	-0.360316	0.046082	0.522265	-0.235396	0.791435
Data461	0.433051	-0.358384	0.052796	0.497139	-0.230818	0.789197
Data462	0.428066	-0.352178	0.06124	0.478421	-0.220849	0.793062
Data463	0.421352	-0.331324	0.069276	0.465604	-0.166934	0.801811
Data464	0.410366	-0.305994	0.08657	0.439867	-0.128786	0.814221
Data465	0.387172	-0.296432	0.10722	0.427558	-0.117189	0.828463
Data466	0.358994	-0.295516	0.119834	0.433153	-0.111493	0.843112
Data467	0.348109	-0.288802	0.129905	0.450345	-0.14018	0.856743
Data468	0.33814	-0.295008	0.134788	0.458483	-0.156659	0.86834
Data469	0.333766	-0.308741	0.146283	0.4713	-0.135195	0.876478
Data470	0.326136	-0.318201	0.158592	0.492053	-0.12899	0.879937
Data471	0.320745	-0.328679	0.165713	0.502022	-0.105186	0.877292
Data472	0.294397	-0.336105	0.185346	0.502327	-0.061952	0.867119
Data473	0.277307	-0.351568	0.197757	0.501818	0.012004	0.848402
Data474	0.28219	-0.356247	0.196231	0.499784	0.105999	0.820122
Data475	0.288802	-0.357671	0.194298	0.485135	0.155845	0.783093
Data476	0.285954	-0.359096	0.194196	0.478726	0.176394	0.738537
Data477	0.282597	-0.361741	0.181379	0.462247	0.111289	0.689301
Data478	0.279342	-0.35228	0.179853	0.446988	0.024008	0.639048
Data479	0.28219	-0.344854	0.173139	0.432339	-0.019837	0.590626
Data480	0.288192	-0.336614	0.165611	0.42888	-0.023397	0.54729
Data481	0.280461	-0.315963	0.159915	0.42766	-0.010478	0.510058
Data482	0.274357	-0.297042	0.163373	0.428575	-0.008036	0.479337
Data483	0.281885	-0.276087	0.159508	0.428575	0.02472	0.454312
Data484	0.277511	-0.263676	0.16378	0.436001	0.034892	0.433763
Data485	0.263167	-0.249841	0.157066	0.429287	0.043132	0.41708
Data486	0.241601	-0.24445	0.153607	0.413113	0.077211	0.404059
Data487	0.228173	-0.236413	0.16022	0.401414	0.092266	0.396124
Data488	0.213016	-0.249943	0.181684	0.40945	0.097658	0.394293
Data489	0.204674	-0.268661	0.201623	0.435187	0.095827	0.399583
Data490	0.205488	-0.279342	0.216882	0.440681	0.094199	0.4124
Data491	0.218102	-0.263371	0.212507	0.433153	0.06419	0.431322
Data492	0.226342	-0.251977	0.211287	0.432949	0.052288	0.453905
Data493	0.216576	-0.230513	0.208337	0.440986	0.09898	0.476692
Data494	0.198164	-0.208845	0.191755	0.442206	0.166323	0.496223
Data495	0.187584	-0.204674	0.184838	0.453193	0.164085	0.509041
Data496	0.158999	-0.190534	0.179955	0.459805	0.137331	0.513313
Data497	0.122988	-0.179039	0.178937	0.465604	0.123802	0.50782
Data498	0.089113	-0.165611	0.177412	0.474962	0.13784	0.493172
Data499	0.072429	-0.155439	0.188195	0.477099	0.170596	0.470588
Data500	0.069683	-0.148826	0.201012	0.464485	0.210066	0.442105
Data501	0.071209	-0.142519	0.215152	0.446784	0.213931	0.409959
Data502	0.068971	-0.138348	0.230004	0.43478	0.205793	0.376796
Data503	0.06714	-0.144757	0.262862	0.426134	0.198978	0.34465
Data504	0.065105	-0.160728	0.291346	0.429796	0.204573	0.31576
Data505	0.059103	-0.184227	0.310063	0.431118	0.167341	0.292363
Data506	0.053101	-0.202538	0.322677	0.415961	0.108746	0.276087
Data507	0.056051	-0.202945	0.33346	0.389003	0.084535	0.267948
Data508	0.056764	-0.182294	0.333257	0.36998	0.102134	0.268152
Data509	0.05422	-0.152082	0.344447	0.371303	0.124005	0.275883
Data510	0.03591	-0.139467	0.34343	0.383714	0.137636	0.289311
Data511	0.030315	-0.146283	0.339666	0.381679	0.181481	0.305587
Data512	0.03418	-0.15493	0.339157	0.374253	0.204776	0.321864
Data513	0.045675	-0.146487	0.340683	0.385036	0.201724	0.336105
Data514	0.056051	-0.130312	0.357671	0.396022	0.181481	0.346482
Data515	0.066224	-0.116375	0.371303	0.418504	0.1237	0.351568
Data516	0.069073	-0.115867	0.372015	0.437018	0.098675	0.351771
Data517	0.070598	-0.119427	0.372015	0.443732	0.112815	0.347092
Data518	0.060019	-0.112612	0.390122	0.443732	0.107627	0.33814
Data519	0.057679	-0.103965	0.410264	0.4418	0.09837	0.325729
Data520	0.055339	-0.109662	0.420335	0.429694	0.09603	0.310063
Data521	0.053813	-0.115969	0.429796	0.407416	0.14313	0.291549
Data522	0.058798	-0.120038	0.43773	0.383307	0.221154	0.269373
Data523	0.059103	-0.11607	0.455838	0.377203	0.282292	0.242517
Data524	0.048829	-0.101727	0.475878	0.375779	0.30986	0.210168
Data525	0.022685	-0.069073	0.495511	0.371303	0.2592	0.171715
Data526	-0.000814	-0.042013	0.494799	0.370896	0.211999	0.127769
Data527	-0.013021	-0.014649	0.486254	0.37995	0.183007	0.080364
Data528	-0.020956	-0.000407	0.490934	0.378017	0.173953	0.033366
Data529	-0.026551	0.011292	0.499784	0.359503	0.167341	-0.008138
Data530	-0.022889	0.01414	0.513822	0.334376	0.15432	-0.03947
Data531	-0.023295	-0.000712	0.528776	0.325221	0.187076	-0.05595
Data532	-0.027771	-0.015462	0.540373	0.339157	0.18382	-0.053915
Data533	-0.03713	-0.018006	0.546883	0.365199	0.184939	-0.031535
Data534	-0.032553	-0.032553	0.554004	0.385036	0.193688	0.01058
Data535	-0.033468	-0.039572	0.565194	0.390733	0.190534	0.071209
Data536	-0.043743	-0.03652	0.573434	0.391648	0.183312	0.14669
Data537	-0.062664	-0.041505	0.579436	0.385036	0.195112	0.231734
Data538	-0.072328	-0.043132	0.582386	0.365199	0.198367	0.320236
Data539	-0.078024	-0.04303	0.57435	0.342107	0.148521	0.405483
Data540	-0.08779	-0.040589	0.564279	0.341192	0.117189	0.480761
Data541	-0.086163	-0.037842	0.559904	0.341395	0.16317	0.539559
Data542	-0.080059	-0.047506	0.56316	0.338547	0.225121	0.577605
Data543	-0.065817	-0.059917	0.564584	0.342819	0.234277	0.59266
Data544	-0.055441	-0.060426	0.557972	0.348414	0.231632	0.585336
Data545	-0.047506	-0.062359	0.543425	0.342921	0.238346	0.558887
Data546	-0.049846	-0.068462	0.544137	0.3358	0.249434	0.518196
Data547	-0.07538	-0.068869	0.542407	0.330409	0.26154	0.469774
Data548	-0.101015	-0.086976	0.555734	0.318303	0.276595	0.419928
Data549	-0.115155	-0.110475	0.577096	0.308537	0.240279	0.373337
Data550	-0.140383	-0.134991	0.603443	0.302332	0.199588	0.332647
Data551	-0.151471	-0.153201	0.608937	0.28982	0.156049	0.298873
Data552	-0.151369	-0.148928	0.618804	0.275883	0.116986	0.270797
Data553	-0.147606	-0.125124	0.623891	0.27568	0.042624	0.246789
Data554	-0.153506	-0.10366	0.624297	0.277714	-0.031535	0.22563
Data555	-0.141197	-0.071921	0.632232	0.271305	-0.058289	0.206505
Data556	-0.114239	-0.056764	0.641794	0.277409	-0.05066	0.19084
Data557	-0.099387	-0.05066	0.645457	0.274154	-0.039877	0.18026
Data558	-0.094809	-0.044658	0.629384	0.257064	-0.012411	0.177005
Data559	-0.101218	-0.03591	0.610971	0.234785	0.06124	0.183108
Data560	-0.106915	-0.020854	0.608733	0.229903	0.096742	0.199385
Data561	-0.115969	-0.006307	0.62623	0.223799	0.099591	0.22563
Data562	-0.128074	0.001831	0.633656	0.216882	0.0825	0.2592
Data563	-0.12604	-0.007019	0.639658	0.213931	0.033366	0.297042
Data564	-0.120241	-0.0177	0.655019	0.208438	-0.009155	0.334478
Data565	-0.113731	-0.024008	0.660919	0.197655	-0.014547	0.367437
Data566	-0.109153	-0.028687	0.666005	0.195315	-0.033265	0.391445
Data567	-0.103151	-0.04771	0.675873	0.193993	-0.063274	0.402635
Data568	-0.089113	-0.066224	0.691641	0.188398	-0.074159	0.398973
Data569	-0.078635	-0.083314	0.701813	0.180565	-0.04537	0.378831
Data570	-0.088706	-0.08952	0.688385	0.173749	0.015157	0.343633
Data571	-0.10956	-0.089418	0.6716	0.161644	0.049948	0.296025
Data572	-0.114544	-0.086468	0.644338	0.151776	0.046794	0.240279
Data573	-0.121157	-0.08952	0.615447	0.149437	-0.033672	0.181684
Data574	-0.132347	-0.069378	0.60029	0.144147	-0.106813	0.125531
Data575	-0.143943	-0.044149	0.596831	0.143333	-0.15727	0.076092
Data576	-0.151878	-0.017802	0.593067	0.13784	-0.142621	0.035808
Data577	-0.173851	0.000305	0.590524	0.130821	-0.135907	0.005697
Data578	-0.192671	0.014343	0.585946	0.121767	-0.142519	-0.014242
Data579	-0.204471	0.021464	0.583403	0.124514	-0.114646	-0.025228
Data580	-0.206607	0.023601	0.584421	0.123903	-0.091249	-0.027873
Data581	-0.201012	0.021261	0.590626	0.113832	-0.080873	-0.022583
Data582	-0.179853	0.014649	0.590829	0.1178	-0.05595	-0.009766
Data583	-0.163475	-0.002645	0.586659	0.126446	-0.03184	0.009969
Data584	-0.161847	-0.032654	0.583505	0.136314	-0.013021	0.035604
Data585	-0.156964	-0.060426	0.571094	0.133567	-0.015564	0.064495
Data586	-0.147606	-0.062053	0.548714	0.142824	-0.036316	0.092571
Data587	-0.139366	-0.042725	0.52664	0.157982	-0.075583	0.114748
Data588	-0.138552	-0.007324	0.511381	0.167646	-0.090232	0.125531
Data589	-0.146385	0.042217	0.498258	0.180667	-0.032959	0.120241
Data590	-0.147809	0.085857	0.487882	0.184532	0.016785	0.095623
Data591	-0.139773	0.116884	0.472724	0.174156	0.005086	0.051677
Data592	-0.137535	0.126345	0.476794	0.152997	-0.028484	-0.008138
Data593	-0.132347	0.117393	0.490323	0.118308	-0.055339	-0.077923
Data594	-0.120851	0.103049	0.496529	0.101218	-0.057984	-0.149132
Data595	-0.100608	0.09603	0.497851	0.100303	-0.029196	-0.212202
Data596	-0.091554	0.088909	0.498156	0.090537	0.031942	-0.25859
Data597	-0.075074	0.082704	0.499377	0.089316	0.06246	-0.282597
Data598	-0.074667	0.091351	0.496529	0.087587	0.074566	-0.281376
Data599	-0.090333	0.10193	0.49368	0.092368	0.07131	-0.255334
Data600	-0.096539	0.09603	0.480151	0.115256	0.07131	-0.208947
Data601	-0.092571	0.091045	0.45716	0.134686	0.015768	-0.148114
Data602	-0.090944	0.091859	0.4418	0.150149	-0.053407	-0.079957
Data603	-0.092775	0.080975	0.43122	0.167137	-0.080466	-0.01119
Data604	-0.106305	0.069276	0.428982	0.166527	-0.097658	0.052288
Data605	-0.128176	0.062257	0.42827	0.163272	-0.103761	0.107017
Data606	-0.133567	0.055136	0.420742	0.144554	-0.082602	0.150556
Data607	-0.137636	0.04008	0.412604	0.111086	-0.008952	0.181684
Data608	-0.1414	0.024008	0.417894	0.084128	0.042624	0.199385
Data609	-0.154116	0.018718	0.419827	0.052288	0.069785	0.20325
Data610	-0.157371	0.004069	0.419114	0.023601	0.053305	0.193281
Data611	-0.16144	-0.025228	0.405076	0.006307	-0.002848	0.16968
Data612	-0.170189	-0.048015	0.386155	0.015768	-0.034485	0.133669
Data613	-0.183413	-0.071005	0.365606	0.032858	-0.038758	0.087485
Data614	-0.204878	-0.082297	0.350449	0.040589	-0.065817	0.034994
Data615	-0.201724	-0.070598	0.335597	0.044862	-0.086366	-0.018718
Data616	-0.18616	-0.052288	0.331121	0.034994	-0.091452	-0.068564
Data617	-0.155845	-0.036418	0.330917	0.017904	-0.036113	-0.108644
Data618	-0.118817	-0.043844	0.329798	-0.013631	0.03713	-0.133872
Data619	-0.085145	-0.046896	0.328883	-0.031434	0.097149	-0.141604
Data620	-0.075481	-0.040284	0.317388	-0.048727	0.106915	-0.13021
Data621	-0.074057	-0.025737	0.307317	-0.073142	0.03713	-0.101523
Data622	-0.077719	-0.02299	0.313013	-0.08718	-0.023397	-0.059002
Data623	-0.08189	-0.04008	0.32166	-0.087994	-0.063071	-0.007935
Data624	-0.081381	-0.057883	0.329595	-0.087689	-0.05361	0.04476
Data625	-0.087078	-0.057577	0.33519	-0.090028	-0.038453	0.092571
Data626	-0.092877	-0.059307	0.339055	-0.080975	-0.023601	0.12899
Data627	-0.085145	-0.078228	0.336105	-0.069886	0.024516	0.148521
Data628	-0.086671	-0.09542	0.325017	-0.058696	0.042318	0.148114
Data629	-0.09369	-0.094504	0.300094	-0.05717	0.039572	0.126955
Data630	-0.093487	-0.09369	0.278833	-0.059815	0.059205	0.087282
Data631	-0.083721	-0.085654	0.269678	-0.061545	0.089825	0.03357
Data632	-0.061545	-0.085857	0.245365	-0.062359	0.124717	-0.027263
Data633	-0.037639	-0.079449	0.225834	-0.064902	0.153811	-0.088095
Data634	-0.02533	-0.076905	0.220951	-0.070497	0.176699	-0.142214
Data635	-0.027263	-0.066224	0.22268	-0.066936	0.164289	-0.184532
Data636	-0.027059	-0.066936	0.223596	-0.074057	0.16846	-0.212812
Data637	-0.017802	-0.082704	0.227563	-0.091961	0.221256	-0.227461
Data638	-0.003154	-0.096844	0.232446	-0.101218	0.260319	-0.23092
Data639	0.006511	-0.092063	0.220442	-0.122174	0.247807	-0.227258
