# Supplementary material for: Integration of MRI and somatosensory evoked potentials facilitate diagnosis of spinal cord compression
Source: Sci Rep. 2023 May 15;13:7861. doi: 10.1038/s41598-023-34832-2 (PMC10185544; doi:10.1038/s41598-023-34832-2)
Supplement: Supplementary file 3 — Supplementary Information 3. [file 41598_2023_34832_MOESM3_ESM.zip › Preoperative SSEP data/spinal cord compression group/4033031_2/4033031_2_Lt Tibial SEP_Cz'-Fpz_201220_100037.csv]

Index	1	2	3	4	5	6	7	8	9	10	11	12	13
Name	Cz'-Fpz	Cz'-Fpz	Cz'-Fpz	Cz'-Fpz	Cz'-Fpz	Cz'-Fpz	Cz'-Fpz	Cz'-Fpz	Cz'-Fpz	Cz'-Fpz	Cz'-Fpz	Cz'-Fpz	Cz'-Fpz
Time	2.01808E+13	2.01808E+13	2.01808E+13	2.01808E+13	2.01808E+13	2.01808E+13	2.01808E+13	2.01808E+13	2.01808E+13	2.01808E+13	2.01808E+13	2.01808E+13	2.01808E+13
Highcut	500	500	500	500	500	500	500	500	500	500	500	500	500
Lowcut	10	10	10	10	10	10	10	10	10	10	10	10	10
Period	0.000156	0.000156	0.000156	0.000156	0.000156	0.000156	0.000156	0.000156	0.000156	0.000156	0.000156	0.000156	0.000156
Averages	120	120	120	120	120	120	120	120	120	120	120	120	120
Int (mA)	18/17.5mA	18/17.5mA	18/17.5mA	18/17.5mA	18/17.4mA	18/17.5mA	18/17.5mA	18/17.5mA	18/17.5mA	18/17.5mA	18/17.5mA	18/17.5mA	18/17.5mA
Pulse Width (�gs)	200�s	200�s	200�s	200�s	200�s	200�s	200�s	200�s	200�s	200�s	200�s	200�s	200�s
Rep Rate (Hz)	2.66Hz	2.66Hz	2.66Hz	2.66Hz	2.66Hz	2.66Hz	2.66Hz	2.66Hz	2.66Hz	2.66Hz	2.66Hz	2.66Hz	2.66Hz
Data0	-0.568449	-0.678009	-0.737519	1.904936	0.239363	-0.6598	-0.77821	0.40233	0.442512	0.129905	-0.792655	0.368149	1.073218
Data1	-1.264057	-0.699372	-1.122657	1.435772	-0.242313	-1.191221	-1.291117	-0.067445	-0.122377	-0.435899	-1.443503	-0.295923	0.455329
Data2	-0.231937	0.666412	0.286463	2.71102	1.077999	0.373541	0.105592	1.020015	0.893568	0.638437	-0.18555	0.898248	1.593347
Data3	1.707993	2.375016	2.226596	4.163882	2.910099	2.14725	2.107576	2.7688	2.990667	2.420488	1.503522	2.591796	3.257191
Data4	-1.636174	-0.254419	-1.303934	0.6598	-0.66214	-1.400168	-1.642074	-0.59205	-0.64332	-1.080746	-1.883981	-1.066809	-0.525928
Data5	-3.489026	-2.005849	-3.187508	-1.258157	-2.712851	-3.273772	-3.480278	-2.657511	-2.609394	-2.952824	-3.708146	-2.783551	-2.271967
Data6	-3.562676	-2.386409	-3.43267	-1.384502	-2.902775	-3.480685	-3.636734	-2.8159	-2.74815	-3.026983	-3.81618	-2.789756	-2.264947
Data7	-3.023931	-2.217746	-3.048142	-0.82236	-2.434628	-3.064012	-3.134203	-2.30808	-2.206963	-2.45833	-3.313242	-2.194756	-1.631698
Data8	-2.312861	-1.803515	-2.412757	-0.047405	-1.721319	-2.439409	-2.42415	-1.586735	-1.476158	-1.697515	-2.59912	-1.424887	-0.836805
Data9	-1.636784	-1.351949	-1.78083	0.678721	-1.020829	-1.808092	-1.724066	-0.88543	-0.77526	-0.972101	-1.917347	-0.706696	-0.112408
Data10	-1.114722	-0.938328	-1.261006	1.265685	-0.464688	-1.280537	-1.164975	-0.328476	-0.195417	-0.394293	-1.386536	-0.124717	0.456245
Data11	-0.748302	-0.622975	-0.904148	1.675034	-0.086671	-0.919407	-0.767427	0.052389	0.221968	0.018107	-1.022558	0.277714	0.857252
Data12	-0.496223	-0.399685	-0.671804	1.935454	0.139671	-0.68157	-0.505786	0.276799	0.483101	0.26805	-0.793266	0.527657	1.120317
Data13	-0.345261	-0.255741	-0.54668	2.069123	0.263269	-0.543832	-0.350347	0.399685	0.635182	0.416368	-0.677297	0.639251	1.239745
Data14	-0.277918	-0.152895	-0.502734	2.131991	0.30223	-0.477506	-0.274052	0.456041	0.681875	0.476387	-0.641082	0.668549	1.283996
Data15	-0.254927	-0.145775	-0.520841	2.138908	0.270695	-0.462043	-0.266321	0.461026	0.665599	0.464179	-0.658376	0.651865	1.279622
Data16	-0.267745	-0.154014	-0.551563	2.112662	0.21505	-0.459195	-0.267135	0.446377	0.625416	0.431017	-0.696625	0.605783	1.244017
Data17	-0.308029	-0.165001	-0.601816	2.06953	0.153201	-0.467943	-0.272017	0.419013	0.577707	0.400092	-0.762544	0.559396	1.194781
Data18	-0.365606	-0.185041	-0.64271	2.033926	0.101116	-0.482389	-0.284021	0.380051	0.551563	0.383815	-0.827039	0.524402	1.14524
Data19	-0.417283	-0.216475	-0.671194	2.015005	0.058696	-0.495206	-0.285852	0.342412	0.534066	0.381882	-0.870171	0.508024	1.103431
Data20	-0.45655	-0.236006	-0.679128	1.982249	0.024923	-0.510669	-0.279342	0.303655	0.514941	0.38646	-0.895399	0.49541	1.068742
Data21	-0.475878	-0.247807	-0.682383	1.954172	0.003662	-0.521859	-0.273645	0.250655	0.506701	0.397548	-0.932021	0.487882	1.046362
Data22	-0.472826	-0.243839	-0.686859	1.928333	-0.004883	-0.5243	-0.255538	0.20915	0.499377	0.410061	-0.961115	0.432339	1.036189
Data23	-0.452888	-0.239567	-0.699677	1.897002	-0.01353	-0.526741	-0.225223	0.196841	0.494697	0.405483	-0.981257	0.390631	1.037613
Data24	-0.429898	-0.246586	-0.707408	1.867094	-0.02828	-0.552783	-0.192874	0.189619	0.492053	0.427253	-0.987767	0.3417	1.044734
Data25	-0.40528	-0.244755	-0.711681	1.81501	-0.045879	-0.593881	-0.170494	0.178124	0.491239	0.411383	-1.011775	0.318303	1.04097
Data26	-0.388393	-0.243229	-0.734468	1.764146	-0.065309	-0.625213	-0.142011	0.170901	0.47364	0.372015	-1.028051	0.307215	1.033036
Data27	-0.38412	-0.237227	-0.76051	1.737901	-0.083721	-0.658783	-0.115765	0.162559	0.443529	0.35757	-1.032934	0.29806	1.007401
Data28	-0.394293	-0.237939	-0.745658	1.716538	-0.087689	-0.675263	-0.081178	0.159915	0.41769	0.353704	-1.019303	0.338547	0.968236
Data29	-0.4065	-0.233463	-0.781058	1.717149	-0.10132	-0.686859	-0.058595	0.153404	0.411994	0.369574	-1.017675	0.324102	0.929274
Data30	-0.416063	-0.236311	-0.794283	1.715521	-0.132753	-0.673635	-0.053101	0.146894	0.411282	0.381679	-1.021134	0.323491	0.897129
Data31	-0.401414	-0.239058	-0.796724	1.723659	-0.152488	-0.672618	-0.043539	0.14018	0.404669	0.40355	-1.028865	0.330816	0.869357
Data32	-0.373134	-0.238142	-0.809542	1.711452	-0.170392	-0.667531	-0.015259	0.158083	0.390631	0.428372	-1.035579	0.313522	0.84362
Data33	-0.335698	-0.235904	-0.812797	1.675644	-0.18026	-0.652883	0.015259	0.173139	0.374253	0.460721	-1.046769	0.289718	0.832431
Data34	-0.29806	-0.234785	-0.811373	1.642278	-0.157982	-0.648407	0.043132	0.188195	0.365911	0.489611	-1.067928	0.266321	0.818087
Data35	-0.261845	-0.236006	-0.808728	1.620712	-0.146792	-0.652883	0.078533	0.205793	0.367539	0.522469	-1.081763	0.246891	0.796114
Data36	-0.243737	-0.230411	-0.807711	1.603011	-0.160627	-0.668345	0.108034	0.221866	0.356552	0.553902	-1.092343	0.221561	0.769563
Data37	-0.25391	-0.212711	-0.806287	1.590804	-0.175072	-0.691132	0.138348	0.215457	0.322983	0.583505	-1.106584	0.188195	0.741792
Data38	-0.274255	-0.193281	-0.814018	1.601994	-0.184126	-0.676687	0.172325	0.206404	0.303248	0.609649	-1.125302	0.161847	0.718802
Data39	-0.281376	-0.165408	-0.830498	1.611963	-0.172325	-0.652679	0.209761	0.192365	0.306605	0.629587	-1.138323	0.153201	0.706086
Data40	-0.266321	-0.133771	-0.841891	1.59467	-0.161949	-0.652069	0.241703	0.173749	0.308131	0.648407	-1.155413	0.159915	0.693065
Data41	-0.239872	-0.114137	-0.854912	1.561913	-0.153913	-0.663259	0.267948	0.159508	0.307012	0.673228	-1.166196	0.179141	0.683299
Data42	-0.214237	-0.106305	-0.874647	1.534447	-0.165306	-0.654714	0.297856	0.154828	0.296432	0.69042	-1.188576	0.192772	0.693675
Data43	-0.201623	-0.124514	-0.884413	1.505353	-0.179039	-0.644338	0.331629	0.13489	0.296534	0.707713	-1.215025	0.194909	0.714326
Data44	-0.18677	-0.13845	-0.870171	1.473208	-0.18087	-0.636606	0.354213	0.120241	0.312301	0.727448	-1.233539	0.206505	0.716564
Data45	-0.16907	-0.148318	-0.858574	1.440655	-0.1944	-0.627044	0.378627	0.122479	0.334173	0.760917	-1.231098	0.222171	0.692861
Data46	-0.155235	-0.14964	-0.852674	1.388774	-0.204573	-0.618702	0.404262	0.135602	0.337021	0.789095	-1.227639	0.243025	0.663666
Data47	-0.146487	-0.121665	-0.843722	1.329366	-0.193688	-0.615244	0.438646	0.164492	0.347499	0.800692	-1.221129	0.242313	0.635793
Data48	-0.142824	-0.094606	-0.844739	1.289693	-0.179344	-0.607919	0.453091	0.195112	0.360418	0.795097	-1.228046	0.234379	0.613718
Data49	-0.131431	-0.080466	-0.859998	1.246967	-0.164289	-0.625823	0.469571	0.205183	0.351364	0.808423	-1.242491	0.246484	0.606699
Data50	-0.116172	-0.055034	-0.876071	1.219298	-0.125734	-0.641693	0.491544	0.204064	0.333766	0.824496	-1.253478	0.257267	0.607207
Data51	-0.094199	-0.028077	-0.885023	1.19529	-0.080975	-0.668752	0.504565	0.187483	0.332443	0.81412	-1.27952	0.258895	0.58554
Data52	-0.077312	-0.024821	-0.888482	1.165179	-0.055034	-0.657766	0.5125	0.144757	0.327866	0.788993	-1.289693	0.261133	0.553292
Data53	-0.05127	-0.030416	-0.89133	1.14402	-0.038453	-0.63742	0.522876	0.111289	0.325628	0.773632	-1.300679	0.267745	0.533557
Data54	-0.013021	-0.032959	-0.896213	1.130999	-0.037334	-0.606902	0.524097	0.09542	0.322881	0.764986	-1.298644	0.274357	0.530811
Data55	0.017497	-0.045879	-0.927545	1.127133	-0.082399	-0.581267	0.533659	0.092775	0.325119	0.754101	-1.284606	0.284326	0.54902
Data56	0.043743	-0.06541	-0.949111	1.096005	-0.129905	-0.571501	0.540373	0.077109	0.312403	0.738638	-1.274027	0.291956	0.590016
Data57	0.047405	-0.073955	-0.962743	1.040462	-0.168256	-0.566822	0.555428	0.07894	0.300399	0.737519	-1.26243	0.304672	0.616668
Data58	0.048829	-0.073752	-0.981867	1.003637	-0.201419	-0.562956	0.582081	0.096234	0.293787	0.739961	-1.249205	0.291142	0.618092
Data59	0.063884	-0.080669	-1.002823	0.982681	-0.212507	-0.56316	0.622772	0.1178	0.304468	0.736197	-1.24005	0.270186	0.602528
Data60	0.088095	-0.072429	-1.006282	0.97027	-0.193891	-0.544238	0.653493	0.123903	0.304977	0.747387	-1.245136	0.257064	0.557666
Data61	0.111493	-0.066021	-1.016047	0.955418	-0.179853	-0.511076	0.673838	0.128074	0.29928	0.768953	-1.283385	0.244551	0.512703
Data62	0.117189	-0.056255	-1.029882	0.945856	-0.173953	-0.471402	0.684825	0.132753	0.292261	0.785128	-1.320617	0.25391	0.486458
Data63	0.136314	-0.044251	-1.044531	0.934869	-0.165611	-0.457364	0.694998	0.141095	0.298873	0.795707	-1.336487	0.272323	0.459398
Data64	0.154625	-0.038046	-1.063452	0.90252	-0.13021	-0.443529	0.715343	0.171308	0.309962	0.814018	-1.329976	0.273035	0.426032
Data65	0.180056	-0.039267	-1.075659	0.869968	-0.115358	-0.439256	0.744437	0.215356	0.331019	0.843315	-1.334249	0.269067	0.390733
Data66	0.195112	-0.038758	-1.059993	0.824801	-0.123293	-0.449836	0.771089	0.219526	0.341497	0.857964	-1.357443	0.279647	0.350856
Data67	0.222578	-0.057883	-1.045141	0.800997	-0.117393	-0.480761	0.787976	0.217187	0.362046	0.863254	-1.388164	0.277002	0.315963
Data68	0.230716	-0.081687	-1.029475	0.774548	-0.110068	-0.498461	0.784721	0.209557	0.370693	0.871901	-1.394268	0.219425	0.290634
Data69	0.236617	-0.099184	-1.027237	0.760713	-0.111391	-0.488696	0.775769	0.188296	0.369675	0.86244	-1.384909	0.171511	0.286158
Data70	0.257369	-0.094301	-1.035579	0.746064	-0.114951	-0.475471	0.763155	0.173444	0.370591	0.832329	-1.360494	0.145266	0.272119
Data71	0.28158	-0.106305	-1.066707	0.724295	-0.12899	-0.486254	0.763561	0.16846	0.356552	0.804049	-1.333842	0.132041	0.247705
Data72	0.310063	-0.115663	-1.079118	0.688284	-0.12665	-0.494596	0.774344	0.182091	0.340073	0.775057	-1.314717	0.128379	0.215661
Data73	0.335292	-0.106508	-1.074235	0.645965	-0.115256	-0.487271	0.773124	0.201826	0.333562	0.749218	-1.316345	0.142723	0.174156
Data74	0.342209	-0.079754	-1.059993	0.620737	-0.107118	-0.465705	0.781872	0.222375	0.336207	0.725516	-1.306579	0.158287	0.14079
Data75	0.349126	-0.055034	-1.059993	0.61382	-0.103558	-0.464078	0.789807	0.23743	0.337733	0.702627	-1.309428	0.183617	0.120445
Data76	0.34343	-0.033468	-1.068742	0.613616	-0.108034	-0.471402	0.792248	0.233768	0.336309	0.693472	-1.3137	0.208031	0.11485
Data77	0.334478	-0.014649	-1.086849	0.622365	-0.113527	-0.454515	0.794486	0.22858	0.341497	0.703136	-1.316955	0.219933	0.111696
Data78	0.336512	0.015666	-1.10516	0.622975	-0.107627	-0.440274	0.796521	0.226342	0.340683	0.72165	-1.31309	0.228682	0.105999
Data79	0.359299	0.031637	-1.13812	0.630503	-0.097047	-0.426235	0.809949	0.226953	0.350754	0.733959	-1.30841	0.243025	0.099794
Data80	0.380458	0.03184	-1.176369	0.630096	-0.097251	-0.403855	0.82887	0.211287	0.364691	0.753694	-1.295593	0.255945	0.083111
Data81	0.4006	0.009969	-1.202614	0.631113	-0.102337	-0.396124	0.844536	0.19735	0.376491	0.781262	-1.291727	0.269271	0.060731
Data82	0.431118	0.003255	-1.215025	0.621754	-0.11251	-0.392259	0.855522	0.185041	0.38819	0.779431	-1.276265	0.282495	0.040182
Data83	0.458584	0.011088	-1.227843	0.590219	-0.094606	-0.382289	0.862643	0.190433	0.395819	0.760103	-1.252461	0.2769	0.029501
Data84	0.460212	-0.000814	-1.24656	0.552173	-0.066224	-0.385952	0.852674	0.192264	0.381679	0.744539	-1.241881	0.247807	0.038249
Data85	0.442308	-0.010885	-1.251036	0.515145	-0.042115	-0.399176	0.823784	0.174156	0.375067	0.731111	-1.230691	0.222375	0.057679
Data86	0.427863	-0.016785	-1.251443	0.484016	-0.02299	-0.410569	0.795504	0.139162	0.37527	0.711783	-1.21706	0.224918	0.077821
Data87	0.402228	-0.014852	-1.239846	0.472826	0.004476	-0.42766	0.786145	0.087383	0.365911	0.703543	-1.212787	0.245569	0.086976
Data88	0.376186	-0.017497	-1.238626	0.482999	0.022787	-0.419725	0.775158	0.020549	0.340174	0.68981	-1.207497	0.263676	0.092063
Data89	0.350144	-0.014343	-1.248595	0.495613	0.028484	-0.392055	0.758068	-0.037029	0.332647	0.685334	-1.207701	0.269983	0.09369
Data90	0.327357	0.001424	-1.266295	0.481982	0.006205	-0.365403	0.748913	-0.082399	0.347906	0.669057	-1.206683	0.278325	0.094606
Data91	0.315557	0.010173	-1.28013	0.466519	-0.019633	-0.356247	0.743216	-0.096742	0.373744	0.654002	-1.210549	0.295415	0.08484
Data92	0.336309	0.01058	-1.278299	0.448615	-0.032349	-0.357875	0.732026	-0.108136	0.400905	0.661835	-1.216449	0.304977	0.056458
Data93	0.351364	0.02299	-1.267109	0.433356	-0.04242	-0.354416	0.742402	-0.112001	0.412909	0.678518	-1.217263	0.304672	0.036927
Data94	0.359299	0.05066	-1.259174	0.428473	-0.055339	-0.362147	0.749116	-0.113222	0.417894	0.702118	-1.204242	0.294906	0.03713
Data95	0.378017	0.072938	-1.267923	0.425218	-0.053203	-0.35584	0.731416	-0.11485	0.422065	0.72928	-1.186542	0.281376	0.029399
Data96	0.398362	0.087994	-1.301086	0.413825	-0.033366	-0.337733	0.689504	-0.122377	0.417182	0.743928	-1.1723	0.273035	0.021871
Data97	0.401211	0.091758	-1.32489	0.386562	-0.013123	-0.322677	0.644338	-0.141807	0.405178	0.740673	-1.152768	0.264083	0.011393
Data98	0.416673	0.091351	-1.348491	0.376389	0.018718	-0.317388	0.605275	-0.186567	0.381476	0.711884	-1.130388	0.252995	0.010478
Data99	0.432949	0.091758	-1.374126	0.382086	0.057883	-0.321864	0.583098	-0.246993	0.373337	0.686554	-1.113909	0.237736	-0.000814
Data100	0.443529	0.074362	-1.393454	0.4006	0.078024	-0.341192	0.568246	-0.307418	0.369574	0.667938	-1.099056	0.244755	-0.009054
Data101	0.441087	0.047608	-1.406882	0.410976	0.102235	-0.360113	0.526945	-0.358078	0.355637	0.650645	-1.064876	0.259505	-0.026449
Data102	0.446988	0.035096	-1.388368	0.410163	0.126853	-0.352789	0.491137	-0.409756	0.348821	0.630503	-1.01442	0.270797	-0.038656
Data103	0.456753	0.019023	-1.363343	0.419521	0.17792	-0.347295	0.481168	-0.451769	0.360011	0.612904	-0.985733	0.278426	-0.053305
Data104	0.468961	0.015361	-1.329366	0.429898	0.184024	-0.319219	0.475064	-0.490527	0.36052	0.604359	-0.982681	0.289718	-0.068869
Data105	0.483202	0.014242	-1.326721	0.427456	0.139366	-0.269169	0.456143	-0.50487	0.348923	0.606597	-0.987971	0.281376	-0.061646
Data106	0.495613	0.020752	-1.33079	0.410976	0.106813	-0.246179	0.438036	-0.520434	0.335292	0.601205	-0.98675	0.265304	-0.045879
Data107	0.485033	0.01943	-1.34137	0.399176	0.082399	-0.240889	0.435187	-0.549833	0.325322	0.604562	-0.979426	0.240482	-0.041403
Data108	0.480557	0.02889	-1.344015	0.397548	0.070802	-0.235803	0.45065	-0.581165	0.330104	0.606088	-0.972915	0.20559	-0.043844
Data109	0.475471	0.030213	-1.352356	0.395107	0.071616	-0.238651	0.456346	-0.605478	0.345871	0.622161	-0.969253	0.158185	-0.059815
Data110	0.481982	0.038148	-1.345032	0.382696	0.090639	-0.248417	0.443325	-0.640777	0.339157	0.631418	-0.961318	0.144045	-0.057577
Data111	0.481778	0.049134	-1.338318	0.375779	0.1178	-0.269983	0.421352	-0.674754	0.322983	0.629994	-0.947687	0.151573	-0.059408
Data112	0.470385	0.078126	-1.318176	0.383714	0.123598	-0.262862	0.394903	-0.711884	0.302332	0.62094	-0.924086	0.153709	-0.072531
Data113	0.46835	0.080059	-1.318379	0.399583	0.120139	-0.25981	0.35462	-0.747285	0.296432	0.621958	-0.888685	0.167951	-0.075786
Data114	0.478726	0.07009	-1.317973	0.404262	0.130109	-0.261845	0.325729	-0.773632	0.287277	0.619415	-0.839653	0.165103	-0.080873
Data115	0.511279	0.064597	-1.333435	0.405076	0.149437	-0.261234	0.308029	-0.798454	0.279342	0.601511	-0.813001	0.14964	-0.099692
Data116	0.531624	0.081992	-1.333232	0.404466	0.162763	-0.243331	0.298466	-0.813001	0.271611	0.582996	-0.801811	0.135907	-0.127565
Data117	0.542407	0.086366	-1.3255	0.406907	0.16317	-0.235192	0.284021	-0.82531	0.274459	0.591948	-0.808321	0.120139	-0.15849
Data118	0.543425	0.102642	-1.314107	0.4006	0.16612	-0.23031	0.262252	-0.836194	0.268355	0.599069	-0.818697	0.109865	-0.188602
Data119	0.542	0.139264	-1.322449	0.381679	0.174563	-0.219526	0.242924	-0.858676	0.247094	0.613006	-0.809542	0.104168	-0.208743
Data120	0.542204	0.178225	-1.330383	0.372524	0.196231	-0.201623	0.231937	-0.881056	0.206811	0.616058	-0.775769	0.099489	-0.225732
Data121	0.540169	0.209659	-1.313904	0.365606	0.225732	-0.190636	0.229903	-0.897434	0.174563	0.612294	-0.737723	0.089418	-0.223392
Data122	0.524707	0.246281	-1.271992	0.345668	0.23977	-0.191246	0.231937	-0.912083	0.16083	0.609649	-0.706188	0.066529	-0.214949
Data123	0.496427	0.28392	-1.236591	0.32105	0.233666	-0.194909	0.210168	-0.931716	0.165713	0.604156	-0.698456	0.034994	-0.227766
Data124	0.458584	0.317591	-1.19529	0.296635	0.234989	-0.203454	0.158897	-0.956639	0.168561	0.605783	-0.710664	0.004578	-0.236515
Data125	0.440884	0.349025	-1.162941	0.28158	0.245263	-0.199385	0.112917	-0.99794	0.172427	0.629791	-0.730399	-0.004985	-0.24567
Data126	0.424404	0.349737	-1.149106	0.273442	0.266626	-0.200605	0.075074	-1.048702	0.179141	0.662038	-0.716157	-0.013123	-0.261641
Data127	0.424608	0.319727	-1.1664	0.267542	0.296127	-0.200402	0.059205	-1.081865	0.171715	0.694794	-0.691742	-0.011597	-0.292159
Data128	0.430101	0.297653	-1.177996	0.234989	0.32166	-0.18677	0.056967	-1.092037	0.16144	0.732637	-0.672007	-0.025839	-0.31871
Data129	0.440274	0.286361	-1.173927	0.189008	0.363368	-0.171715	0.062664	-1.091529	0.13489	0.759594	-0.653086	-0.043844	-0.315455
Data130	0.453295	0.284733	-1.155006	0.131228	0.398362	-0.165408	0.064902	-1.091122	0.108848	0.77465	-0.632741	-0.060731	-0.28514
Data131	0.463671	0.296839	-1.137916	0.098472	0.3947	-0.146283	0.057984	-1.112688	0.093996	0.787671	-0.630096	-0.074871	-0.252893
Data132	0.460009	0.310877	-1.11045	0.069378	0.373541	-0.147911	0.046387	-1.153684	0.079652	0.768037	-0.641693	-0.080059	-0.243839
Data133	0.444139	0.330917	-1.091325	0.028077	0.365708	-0.163373	0.024821	-1.214008	0.084128	0.752575	-0.643931	-0.074057	-0.247603
Data134	0.41647	0.353908	-1.106381	-0.024414	0.365606	-0.161746	0.013835	-1.255309	0.090028	0.749828	-0.649831	-0.084128	-0.259403
Data135	0.381272	0.399481	-1.112891	-0.086671	0.376287	-0.154218	0.007731	-1.281758	0.085552	0.74698	-0.643524	-0.10488	-0.271
Data136	0.362758	0.418301	-1.102922	-0.14018	0.398464	-0.134076	-0.021973	-1.299865	0.063172	0.747489	-0.640675	-0.128583	-0.274764
Data137	0.350347	0.429694	-1.089087	-0.180667	0.41179	-0.111086	-0.06124	-1.308003	0.059002	0.753287	-0.649424	-0.155235	-0.249434
Data138	0.354213	0.430304	-1.073625	-0.214237	0.405483	-0.092978	-0.086264	-1.313395	0.052694	0.765799	-0.649627	-0.183312	-0.221968
Data139	0.36642	0.445258	-1.056128	-0.235599	0.385646	-0.082806	-0.099896	-1.333435	0.033672	0.77882	-0.648	-0.193993	-0.204878
Data140	0.389614	0.450446	-1.021541	-0.264693	0.367132	-0.074057	-0.100303	-1.357341	0.033468	0.793571	-0.641082	-0.205386	-0.202029
Data141	0.392462	0.443631	-0.988378	-0.293177	0.360622	-0.052288	-0.086264	-1.392844	0.046896	0.810051	-0.637217	-0.228275	-0.226749
Data142	0.393683	0.456041	-0.95908	-0.312301	0.363979	-0.053508	-0.076905	-1.428143	0.056458	0.813204	-0.643931	-0.256148	-0.264083
Data143	0.405483	0.474047	-0.927545	-0.333257	0.384222	-0.053305	-0.072023	-1.433738	0.058188	0.819715	-0.631317	-0.28809	-0.296635
Data144	0.404669	0.49958	-0.894992	-0.350347	0.415452	-0.057781	-0.066733	-1.437298	0.040386	0.809135	-0.611378	-0.310063	-0.31637
Data145	0.379644	0.523995	-0.86183	-0.376796	0.435594	-0.046794	-0.069785	-1.458152	0.004679	0.804557	-0.606902	-0.326543	-0.320948
Data146	0.342412	0.524707	-0.812187	-0.415249	0.447496	-0.055136	-0.105999	-1.49986	-0.016276	0.784009	-0.61504	-0.330816	-0.318914
Data147	0.317184	0.508634	-0.781465	-0.46713	0.462654	-0.069378	-0.141604	-1.532006	-0.029196	0.759899	-0.618499	-0.321355	-0.314132
Data148	0.303349	0.483406	-0.785738	-0.514127	0.459195	-0.071005	-0.162966	-1.552555	-0.034689	0.729483	-0.629892	-0.312098	-0.30518
Data149	0.305384	0.463264	-0.79469	-0.560922	0.450243	-0.065309	-0.176394	-1.563745	-0.023601	0.707612	-0.642507	-0.318914	-0.306096
Data150	0.316574	0.449633	-0.784314	-0.588795	0.456652	-0.049846	-0.17965	-1.568831	-0.004171	0.691335	-0.640269	-0.331324	-0.309148
Data151	0.329595	0.437527	-0.770275	-0.608326	0.458178	-0.054119	-0.178429	-1.567203	0.013224	0.680858	-0.640065	-0.355332	-0.310165
Data152	0.33285	0.437527	-0.753592	-0.635182	0.444343	-0.075278	-0.173953	-1.580835	0.005188	0.675975	-0.636403	-0.366013	-0.309758
Data153	0.322677	0.463976	-0.746878	-0.670787	0.436408	-0.068767	-0.173342	-1.583785	-0.015259	0.674957	-0.614226	-0.382289	-0.316981
Data154	0.324102	0.505481	-0.721853	-0.715343	0.425218	-0.046591	-0.171511	-1.569848	-0.036723	0.669668	-0.604664	-0.390122	-0.315963
Data155	0.319219	0.531624	-0.707612	-0.744233	0.410468	-0.032553	-0.171104	-1.557336	-0.072328	0.663157	-0.611582	-0.401923	-0.321762
Data156	0.319015	0.570891	-0.683604	-0.77292	0.415656	-0.020752	-0.171715	-1.570459	-0.117189	0.664174	-0.628468	-0.397548	-0.342209
Data157	0.319219	0.602324	-0.667735	-0.806083	0.410875	-0.010783	-0.170087	-1.593856	-0.146385	0.663564	-0.639862	-0.393072	-0.372117
Data158	0.325729	0.621246	-0.630096	-0.846164	0.408026	0.001017	-0.167442	-1.610437	-0.171104	0.632537	-0.646576	-0.38412	-0.400905
Data159	0.343837	0.620025	-0.581267	-0.869968	0.423285	0.003052	-0.162559	-1.61471	-0.186364	0.591643	-0.637827	-0.396531	-0.428372
Data160	0.363572	0.617075	-0.544238	-0.87953	0.430406	0.009359	-0.13611	-1.615524	-0.196536	0.560922	-0.633148	-0.412095	-0.445767
Data161	0.364589	0.609751	-0.515348	-0.893161	0.418606	0.015869	-0.1178	-1.615422	-0.215763	0.542306	-0.63152	-0.396531	-0.455329
Data162	0.376389	0.613718	-0.474861	-0.90781	0.413926	0.02177	-0.109051	-1.627019	-0.248824	0.523384	-0.619109	-0.383917	-0.44475
Data163	0.384527	0.608123	-0.452074	-0.938125	0.407416	0.030111	-0.091961	-1.630783	-0.266423	0.509957	-0.609954	-0.3947	-0.438443
Data164	0.361944	0.604562	-0.440477	-0.964167	0.408637	0.035401	-0.084433	-1.640548	-0.256657	0.493172	-0.616261	-0.420132	-0.449124
Data165	0.342412	0.598764	-0.44536	-0.963963	0.427965	0.042725	-0.072633	-1.653264	-0.244958	0.467842	-0.614023	-0.444343	-0.477506
Data166	0.330002	0.609954	-0.421556	-0.96905	0.473437	0.045777	-0.057984	-1.657435	-0.233666	0.452888	-0.620127	-0.466112	-0.515857
Data167	0.333054	0.622365	-0.404059	-0.97617	0.494697	0.065512	-0.053305	-1.638615	-0.230208	0.428779	-0.652272	-0.474962	-0.543933
Data168	0.32756	0.629994	-0.373541	-0.96376	0.504768	0.079347	-0.077719	-1.628951	-0.228072	0.403042	-0.689097	-0.486966	-0.568755
Data169	0.346482	0.633046	-0.346075	-0.928969	0.50192	0.081788	-0.119427	-1.620305	-0.217695	0.400905	-0.708426	-0.493578	-0.57262
Data170	0.343837	0.641794	-0.321864	-0.89011	0.49958	0.06836	-0.15259	-1.601587	-0.219425	0.39999	-0.705984	-0.495511	-0.557768
Data171	0.346685	0.662954	-0.299484	-0.852471	0.525622	0.047405	-0.164797	-1.576867	-0.223697	0.405076	-0.692556	-0.480252	-0.54729
Data172	0.342819	0.692353	-0.288497	-0.82887	0.544442	0.045167	-0.148928	-1.561507	-0.248213	0.405687	-0.670583	-0.474149	-0.567737
Data173	0.330816	0.700999	-0.283004	-0.816459	0.558989	0.043336	-0.135704	-1.556725	-0.280461	0.399685	-0.669566	-0.469673	-0.592254
Data174	0.330816	0.680552	-0.256352	-0.820325	0.589303	0.034587	-0.139569	-1.554996	-0.30691	0.38117	-0.670787	-0.471097	-0.605376
Data175	0.360723	0.655731	-0.239872	-0.814018	0.598967	0.038046	-0.153201	-1.541161	-0.307317	0.351873	-0.678111	-0.475369	-0.616159
Data176	0.385341	0.647389	-0.239465	-0.813001	0.595712	0.042318	-0.156863	-1.518578	-0.283818	0.331935	-0.67099	-0.476183	-0.613311
Data177	0.40589	0.634775	-0.238855	-0.817477	0.573841	0.044556	-0.148725	-1.49396	-0.285445	0.305791	-0.646983	-0.475878	-0.620127
Data178	0.418911	0.623077	-0.218306	-0.842705	0.555835	0.043539	-0.149132	-1.459475	-0.306096	0.27039	-0.612802	-0.481371	-0.630198
Data179	0.43356	0.608123	-0.195112	-0.876478	0.558378	0.056967	-0.15727	-1.433127	-0.333766	0.234175	-0.595712	-0.49368	-0.635996
Data180	0.443122	0.604562	-0.167646	-0.905979	0.579029	0.075685	-0.166222	-1.424175	-0.356552	0.201826	-0.591643	-0.507108	-0.649017
Data181	0.442308	0.608835	-0.142011	-0.923679	0.599883	0.089927	-0.159304	-1.427227	-0.374965	0.174563	-0.592864	-0.50955	-0.669973
Data182	0.441291	0.607106	-0.105186	-0.910455	0.609852	0.105186	-0.173139	-1.430482	-0.39114	0.153302	-0.597747	-0.497037	-0.675771
Data183	0.449022	0.615956	-0.085654	-0.889906	0.625518	0.113527	-0.201826	-1.419496	-0.398566	0.135093	-0.61443	-0.487882	-0.692861
Data184	0.463467	0.631622	-0.086671	-0.871799	0.630808	0.128786	-0.216271	-1.399252	-0.413723	0.119224	-0.635996	-0.479337	-0.726431
Data185	0.464485	0.649627	-0.083009	-0.857557	0.621042	0.154421	-0.219933	-1.359172	-0.419623	0.117088	-0.654307	-0.490527	-0.762239
Data186	0.461636	0.642303	-0.063681	-0.870985	0.605478	0.173546	-0.219323	-1.298034	-0.410875	0.126955	-0.673228	-0.500394	-0.785433
Data187	0.458788	0.627146	-0.035401	-0.872206	0.577096	0.171715	-0.222375	-1.265278	-0.406907	0.123191	-0.684215	-0.504463	-0.79001
Data188	0.46713	0.633961	-0.005493	-0.850436	0.569874	0.152183	-0.23092	-1.242186	-0.414232	0.112306	-0.696625	-0.498767	-0.801709
Data189	0.470588	0.652883	0.008545	-0.814425	0.577503	0.141197	-0.235396	-1.211159	-0.424303	0.095827	-0.692963	-0.494087	-0.81534
Data190	0.461026	0.673838	0.012207	-0.776176	0.581776	0.14018	-0.255741	-1.192645	-0.427558	0.07131	-0.684621	-0.485135	-0.822054
Data191	0.438646	0.680858	-0.010986	-0.75054	0.575875	0.131024	-0.278731	-1.168027	-0.426642	0.037232	-0.673025	-0.489001	-0.818697
Data192	0.435391	0.681061	-0.032146	-0.735078	0.57791	0.115969	-0.289108	-1.136187	-0.429592	-0.010885	-0.672414	-0.494697	-0.817273
Data193	0.427863	0.681366	-0.055746	-0.721447	0.587676	0.096437	-0.315557	-1.124692	-0.446174	-0.041098	-0.673228	-0.493477	-0.812594
Data194	0.426642	0.677704	-0.093996	-0.708222	0.594288	0.065105	-0.367844	-1.120012	-0.450548	-0.073243	-0.665904	-0.492053	-0.800387
Data195	0.415859	0.695404	-0.162356	-0.688284	0.62501	0.062257	-0.403449	-1.123573	-0.445665	-0.10071	-0.637827	-0.502429	-0.787569
Data196	0.407721	0.703441	-0.209761	-0.659597	0.640167	0.085451	-0.420335	-1.116553	-0.448412	-0.117291	-0.608123	-0.510669	-0.772819
Data197	0.393886	0.697134	-0.207523	-0.619313	0.650136	0.111289	-0.429084	-1.086646	-0.451972	-0.116172	-0.582691	-0.517077	-0.776277
Data198	0.389817	0.694896	-0.109865	-0.593678	0.649933	0.128176	-0.433356	-1.044531	-0.454515	-0.104372	-0.570077	-0.525216	-0.798047
Data199	0.395717	0.696117	-0.065919	-0.56438	0.630096	0.133872	-0.429898	-0.994074	-0.467231	-0.085044	-0.559497	-0.525826	-0.813204
Data200	0.419114	0.707408	-0.058391	-0.543628	0.610463	0.145876	-0.433763	-0.949722	-0.490018	-0.07131	-0.555225	-0.52196	-0.821953
Data201	0.426846	0.713614	-0.00061	-0.533252	0.585234	0.165408	-0.434984	-0.907301	-0.509041	-0.053203	-0.552377	-0.534269	-0.810966
Data202	0.428677	0.727245	0.116579	-0.521045	0.578724	0.178022	-0.449633	-0.872206	-0.523079	-0.06124	-0.534269	-0.540373	-0.812187
Data203	0.438443	0.735383	0.223596	-0.520638	0.57262	0.188398	-0.457364	-0.836093	-0.535897	-0.072836	-0.495816	-0.548104	-0.816866
Data204	0.458381	0.74637	0.308639	-0.528573	0.573536	0.194095	-0.470792	-0.821037	-0.54902	-0.096335	-0.474454	-0.544035	-0.813815
Data205	0.481778	0.742707	0.381882	-0.534269	0.562549	0.204267	-0.476488	-0.826225	-0.567127	-0.131126	-0.471402	-0.545866	-0.81829
Data206	0.495206	0.720328	0.449633	-0.525521	0.542204	0.194909	-0.48483	-0.833855	-0.596526	-0.174665	-0.47364	-0.561023	-0.83121
Data207	0.512296	0.695913	0.462043	-0.505786	0.515145	0.17965	-0.504565	-0.843417	-0.60385	-0.207523	-0.470792	-0.581979	-0.856743
Data208	0.517179	0.678518	0.453702	-0.491341	0.500903	0.168663	-0.539762	-0.854709	-0.598255	-0.217187	-0.441901	-0.585845	-0.865492
Data209	0.506803	0.671194	0.430915	-0.499275	0.486865	0.145266	-0.591643	-0.843112	-0.608937	-0.219323	-0.411383	-0.576588	-0.87302
Data210	0.517993	0.686147	0.415656	-0.498868	0.465604	0.124514	-0.629689	-0.828972	-0.627451	-0.215152	-0.380662	-0.5714	-0.879632
Data211	0.540169	0.691437	0.391241	-0.497037	0.437222	0.118613	-0.644541	-0.805473	-0.652883	-0.228987	-0.360316	-0.57852	-0.877495
Data212	0.551359	0.689504	0.396124	-0.511279	0.42766	0.133466	-0.63681	-0.793062	-0.69571	-0.221866	-0.351161	-0.606902	-0.869052
Data213	0.56967	0.676178	0.419725	-0.532235	0.407721	0.155032	-0.628468	-0.798657	-0.739147	-0.219425	-0.34872	-0.629587	-0.858778
Data214	0.587167	0.658885	0.475064	-0.559497	0.399583	0.169884	-0.622365	-0.813306	-0.773022	-0.219221	-0.331019	-0.639556	-0.841179
Data215	0.582081	0.641082	0.522265	-0.574146	0.385036	0.187381	-0.623178	-0.806592	-0.795504	-0.218407	-0.303553	-0.64627	-0.839755
Data216	0.554818	0.663869	0.582895	-0.59205	0.386765	0.20264	-0.633148	-0.797843	-0.819003	-0.207523	-0.288904	-0.657562	-0.851453
Data217	0.531421	0.691335	0.642303	-0.631724	0.399379	0.20793	-0.64271	-0.789604	-0.836296	-0.189314	-0.283614	-0.662445	-0.865695
Data218	0.511482	0.721243	0.693573	-0.668345	0.401516	0.20325	-0.634572	-0.77231	-0.854505	-0.167748	-0.273035	-0.663157	-0.870782
Data219	0.498054	0.734976	0.719615	-0.68279	0.381679	0.190026	-0.601816	-0.743114	-0.874444	-0.162254	-0.278731	-0.660207	-0.864881
Data220	0.479744	0.735688	0.747896	-0.680756	0.386358	0.184126	-0.562549	-0.731212	-0.887058	-0.161847	-0.271204	-0.653696	-0.845146
Data221	0.486865	0.721243	0.780245	-0.674856	0.414944	0.168053	-0.526335	-0.714224	-0.905063	-0.173241	-0.265304	-0.656036	-0.826836
Data222	0.509855	0.726838	0.809949	-0.681977	0.408535	0.144656	-0.487068	-0.702627	-0.918288	-0.201012	-0.244348	-0.657053	-0.813815
Data223	0.550139	0.741792	0.829074	-0.67628	0.386969	0.142621	-0.46245	-0.695506	-0.924188	-0.234989	-0.217492	-0.664378	-0.824394
Data224	0.573332	0.737723	0.857354	-0.669566	0.356654	0.153404	-0.451464	-0.686453	-0.920424	-0.25035	-0.192874	-0.676687	-0.839348
Data225	0.586353	0.708426	0.874851	-0.663259	0.328985	0.159101	-0.459195	-0.681671	-0.935683	-0.278935	-0.181277	-0.679128	-0.852674
Data226	0.599578	0.706594	0.919407	-0.664073	0.306198	0.150149	-0.486051	-0.673533	-0.941176	-0.305689	-0.164797	-0.682383	-0.858269
Data227	0.603443	0.719819	0.95786	-0.652272	0.278426	0.158694	-0.516365	-0.662038	-0.943516	-0.326034	-0.149335	-0.69103	-0.85776
Data228	0.590626	0.737418	1.000178	-0.646576	0.256962	0.163577	-0.54668	-0.657359	-0.951044	-0.345363	-0.135093	-0.694591	-0.86895
Data229	0.571298	0.751456	1.046159	-0.650441	0.255334	0.148521	-0.585743	-0.644643	-0.954096	-0.35228	-0.1178	-0.725617	-0.88777
Data230	0.550139	0.770784	1.073014	-0.650441	0.262455	0.137128	-0.629486	-0.615142	-0.956029	-0.339666	-0.105796	-0.743013	-0.894484
Data231	0.533455	0.790824	1.091122	-0.655934	0.267847	0.140586	-0.647796	-0.584929	-0.947585	-0.303349	-0.10132	-0.747896	-0.889499
Data232	0.515551	0.787874	1.103939	-0.639455	0.268152	0.142418	-0.658376	-0.586252	-0.923985	-0.272526	-0.088299	-0.744844	-0.888482
Data233	0.504362	0.799878	1.12164	-0.624196	0.253503	0.151776	-0.663462	-0.59968	-0.910557	-0.249027	-0.074057	-0.74342	-0.895298
Data234	0.494596	0.823682	1.132219	-0.610971	0.226851	0.156456	-0.675669	-0.611887	-0.903741	-0.257369	-0.071412	-0.740266	-0.900791
Data235	0.493172	0.833855	1.163144	-0.587981	0.218407	0.147707	-0.680552	-0.62094	-0.900791	-0.270695	-0.067547	-0.73579	-0.892551
Data236	0.512296	0.833041	1.195494	-0.561735	0.236413	0.145673	-0.695404	-0.618296	-0.904148	-0.267542	-0.06124	-0.730399	-0.881463
Data237	0.532438	0.821851	1.221536	-0.554818	0.251977	0.145673	-0.70985	-0.609242	-0.917678	-0.248926	-0.049032	-0.727754	-0.882785
Data238	0.548308	0.799878	1.26243	-0.566822	0.2533	0.132245	-0.725923	-0.591847	-0.922357	-0.240177	-0.032756	-0.724193	-0.881056
Data239	0.551359	0.774344	1.289286	-0.564787	0.245162	0.136517	-0.715139	-0.581877	-0.928257	-0.249739	-0.018921	-0.727448	-0.892551
Data240	0.536914	0.762442	1.314107	-0.56377	0.262964	0.15259	-0.711274	-0.582081	-0.939651	-0.257267	-0.003662	-0.719514	-0.916762
Data241	0.522062	0.773327	1.330587	-0.583098	0.29633	0.157473	-0.711477	-0.587371	-0.961725	-0.264591	0.029297	-0.712189	-0.943821
Data242	0.51311	0.763867	1.34666	-0.596323	0.321355	0.147707	-0.716971	-0.587981	-0.979324	-0.277511	0.046387	-0.712291	-0.933344
Data243	0.507617	0.747997	1.375753	-0.601409	0.33753	0.140993	-0.702729	-0.590524	-0.994481	-0.278325	0.052288	-0.713512	-0.919305
Data244	0.496427	0.73284	1.424582	-0.587167	0.341904	0.135297	-0.692556	-0.582691	-0.992447	-0.271916	0.046794	-0.694794	-0.909743
Data245	0.492154	0.716767	1.468935	-0.553394	0.345159	0.141197	-0.711884	-0.56021	-0.98441	-0.265812	0.049439	-0.673737	-0.924493
Data246	0.511686	0.718395	1.517561	-0.5302	0.322372	0.153404	-0.741588	-0.53905	-0.975967	-0.240177	0.048829	-0.655426	-0.932631
Data247	0.542611	0.728059	1.564762	-0.521248	0.274662	0.177818	-0.760306	-0.506498	-0.968744	-0.204573	0.064698	-0.649322	-0.937819
Data248	0.572112	0.737214	1.607487	-0.519824	0.228377	0.184532	-0.753999	-0.497444	-0.941889	-0.166527	0.083823	-0.641693	-0.94433
Data249	0.599781	0.747896	1.641464	-0.5125	0.19735	0.194502	-0.73223	-0.503649	-0.917678	-0.149132	0.09013	-0.653188	-0.955622
Data250	0.621754	0.753287	1.695379	-0.498868	0.197045	0.211185	-0.709646	-0.516264	-0.915338	-0.138755	0.085654	-0.669973	-0.967625
Data251	0.631724	0.767224	1.741766	-0.488289	0.196231	0.231734	-0.696829	-0.529386	-0.92785	-0.141604	0.102337	-0.676178	-0.963862
Data252	0.63213	0.78411	1.785102	-0.470385	0.204064	0.239872	-0.685639	-0.557158	-0.928054	-0.134076	0.121258	-0.682892	-0.946161
Data253	0.619313	0.781669	1.79792	-0.46184	0.191552	0.241093	-0.666921	-0.581165	-0.916965	-0.127057	0.178429	-0.661733	-0.929681
Data254	0.587574	0.775158	1.806668	-0.450039	0.174665	0.245569	-0.639658	-0.588083	-0.929885	-0.137229	0.210778	-0.629282	-0.917779
Data255	0.569263	0.765494	1.813382	-0.437018	0.175682	0.259403	-0.61382	-0.572824	-0.934564	-0.144656	0.232141	-0.605275	-0.909946
Data256	0.571298	0.751965	1.8262	-0.431322	0.179243	0.27039	-0.593271	-0.565092	-0.920424	-0.133567	0.240889	-0.598866	-0.906081
Data257	0.580453	0.735383	1.855294	-0.419114	0.168765	0.268152	-0.585336	-0.550546	-0.910353	-0.126548	0.23153	-0.607411	-0.909031
Data258	0.583302	0.713207	1.910836	-0.396328	0.159915	0.280766	-0.598357	-0.532642	-0.89367	-0.123293	0.215661	-0.598052	-0.919
Data259	0.597747	0.699372	1.954782	-0.37232	0.142519	0.307012	-0.618499	-0.521045	-0.879632	-0.110984	0.206912	-0.583912	-0.934463
Data260	0.603443	0.702627	1.985911	-0.352382	0.122784	0.328578	-0.614633	-0.504667	-0.860812	-0.100506	0.220951	-0.575672	-0.94138
Data261	0.607106	0.695608	2.005035	-0.324915	0.101116	0.351364	-0.615651	-0.486865	-0.858066	-0.112408	0.241093	-0.567534	-0.946365
Data262	0.595305	0.691844	2.035554	-0.301315	0.079856	0.378627	-0.608937	-0.455024	-0.858981	-0.117189	0.242924	-0.573129	-0.953587
Data263	0.582488	0.66804	2.062206	-0.282394	0.065105	0.385952	-0.595916	-0.423285	-0.879937	-0.119529	0.246789	-0.571908	-0.947789
Data264	0.579639	0.652679	2.1031	-0.283004	0.067343	0.380458	-0.579232	-0.408942	-0.901401	-0.133059	0.246789	-0.559497	-0.953587
Data265	0.585946	0.654002	2.142163	-0.286463	0.061036	0.38819	-0.547901	-0.40355	-0.893568	-0.135704	0.255131	-0.545663	-0.983698
Data266	0.58554	0.655731	2.194654	-0.275273	0.053508	0.409349	-0.521655	-0.398667	-0.886346	-0.143537	0.257572	-0.533354	-1.020218
Data267	0.589405	0.643219	2.218662	-0.251265	0.032044	0.421149	-0.50253	-0.393784	-0.876071	-0.15554	0.251672	-0.513822	-1.04331
Data268	0.609954	0.644439	2.236566	-0.216068	0.02299	0.427863	-0.486051	-0.387579	-0.868544	-0.162051	0.259403	-0.478625	-1.028458
Data269	0.623585	0.6421	2.241652	-0.181888	0.007426	0.438036	-0.476692	-0.389919	-0.850334	-0.156252	0.263879	-0.427965	-1.015946
Data270	0.633148	0.621856	2.249587	-0.163373	-0.018006	0.462043	-0.471199	-0.395209	-0.836093	-0.145775	0.24862	-0.398159	-0.988276
Data271	0.653086	0.596831	2.250604	-0.157066	-0.041098	0.484627	-0.468147	-0.372422	-0.821139	-0.142824	0.235192	-0.388393	-0.98085
Data272	0.677094	0.583505	2.245111	-0.144859	-0.059408	0.515348	-0.464485	-0.333359	-0.7894	-0.14608	0.23153	-0.386257	-1.001399
Data273	0.706188	0.578927	2.256301	-0.115969	-0.060731	0.55319	-0.435391	-0.293889	-0.782381	-0.144961	0.240889	-0.371506	-1.014522
Data274	0.718598	0.587065	2.291295	-0.09013	-0.051677	0.593881	-0.400193	-0.259403	-0.78289	-0.131533	0.261031	-0.348618	-1.033748
Data275	0.714733	0.561023	2.328323	-0.06714	-0.030518	0.63152	-0.361741	-0.225528	-0.775057	-0.114748	0.263676	-0.314743	-1.02917
Data276	0.694591	0.513822	2.356603	-0.042725	-0.037639	0.640065	-0.337733	-0.195722	-0.784924	-0.103863	0.261641	-0.287887	-1.016047
Data277	0.686859	0.483914	2.383459	-0.033366	-0.08423	0.636606	-0.324305	-0.1885	-0.803947	-0.099285	0.26571	-0.260115	-1.011571
Data278	0.700694	0.466926	2.405229	-0.029501	-0.117088	0.649017	-0.29928	-0.182701	-0.797538	-0.097149	0.277918	-0.236006	-1.006078
Data279	0.721447	0.460009	2.415605	-0.004679	-0.14435	0.650848	-0.250858	-0.168867	-0.798454	-0.098065	0.292973	-0.201724	-0.981359
Data280	0.747896	0.462552	2.41357	0.036622	-0.190127	0.64861	-0.214847	-0.146487	-0.803845	-0.120241	0.313522	-0.16968	-0.96966
Data281	0.774548	0.477607	2.410315	0.079754	-0.225935	0.663666	-0.196536	-0.114443	-0.788586	-0.126955	0.32105	-0.149233	-0.966812
Data282	0.792655	0.481676	2.408687	0.113731	-0.256046	0.683197	-0.187991	-0.076804	-0.758679	-0.133364	0.321253	-0.129803	-0.938735
Data283	0.810356	0.467536	2.39526	0.166832	-0.286971	0.689301	-0.16968	-0.041708	-0.730907	-0.149945	0.327357	-0.102642	-0.90425
Data284	0.832125	0.442613	2.381425	0.223189	-0.339259	0.678721	-0.144249	-0.015869	-0.716258	-0.161746	0.345464	-0.076905	-0.892449
Data285	0.850436	0.414944	2.369421	0.273849	-0.375372	0.673025	-0.115969	-0.002136	-0.716767	-0.175784	0.358485	-0.058289	-0.897536
Data286	0.85776	0.404466	2.379187	0.290532	-0.378831	0.656748	-0.10193	-0.003967	-0.70985	-0.181786	0.358078	-0.031637	-0.906081
Data287	0.87424	0.412706	2.394446	0.313115	-0.353399	0.665497	-0.095827	-0.007019	-0.681773	-0.189822	0.358892	-0.002645	-0.925409
Data288	0.902317	0.418911	2.411943	0.339157	-0.322372	0.690115	-0.091961	-0.010885	-0.636403	-0.203047	0.355637	0.025432	-0.950535
Data289	0.924697	0.406602	2.425167	0.373337	-0.325831	0.697439	-0.100099	-0.017192	-0.579945	-0.216169	0.369472	0.054424	-0.973729
Data290	0.932835	0.394293	2.422726	0.427456	-0.328883	0.701508	-0.114341	-0.008342	-0.55258	-0.237939	0.383917	0.08952	-0.980545
Data291	0.933242	0.392259	2.406449	0.469571	-0.335292	0.723074	-0.112713	0.032858	-0.548613	-0.256962	0.408535	0.125836	-0.981969
Data292	0.933038	0.379238	2.389766	0.505786	-0.361232	0.745658	-0.105186	0.081483	-0.543628	-0.268966	0.416266	0.168154	-0.984716
Data293	0.937311	0.373948	2.380001	0.534269	-0.390529	0.759085	-0.086671	0.11902	-0.524605	-0.260115	0.429084	0.195722	-0.972203
Data294	0.940973	0.371405	2.388546	0.5361	-0.434272	0.777396	-0.077719	0.143638	-0.496223	-0.249536	0.443122	0.221764	-0.95552
Data295	0.939752	0.36286	2.380204	0.547087	-0.480456	0.790214	-0.056967	0.151471	-0.482897	-0.250451	0.462654	0.253707	-0.95318
Data296	0.935887	0.364996	2.360469	0.567636	-0.498258	0.808118	-0.027873	0.152895	-0.498868	-0.254215	0.48422	0.295313	-0.953282
Data297	0.949925	0.38412	2.337682	0.56377	-0.485542	0.845146	0.00061	0.17792	-0.518603	-0.266524	0.501717	0.317693	-0.950332
Data298	0.967829	0.399074	2.341955	0.559904	-0.486458	0.871188	0.001017	0.211693	-0.511991	-0.277409	0.51372	0.33875	-0.940566
Data299	0.993057	0.399583	2.343175	0.585133	-0.503446	0.890517	-0.010783	0.23387	-0.489509	-0.308537	0.544849	0.360215	-0.943008
Data300	0.991023	0.39765	2.342158	0.627248	-0.513619	0.898248	-0.037029	0.244856	-0.459703	-0.338242	0.553801	0.38351	-0.948704
Data301	0.988174	0.383612	2.32344	0.645965	-0.5361	0.900689	-0.062664	0.253096	-0.433254	-0.339361	0.569874	0.401211	-0.946975
Data302	0.98024	0.373643	2.315099	0.666514	-0.561837	0.913914	-0.094402	0.240991	-0.407314	-0.331935	0.587981	0.429796	-0.942601
Data303	0.971084	0.37527	2.290277	0.680959	-0.588388	0.940566	-0.114544	0.232853	-0.362351	-0.332545	0.593067	0.448819	-0.948501
Data304	0.964167	0.380458	2.255894	0.691946	-0.623891	0.973322	-0.097658	0.232446	-0.328578	-0.338343	0.583098	0.452888	-0.946568
Data305	0.945246	0.376084	2.234531	0.678111	-0.671092	0.990819	-0.069988	0.256555	-0.307724	-0.339869	0.57496	0.451565	-0.958572
Data306	0.951756	0.374355	2.233514	0.666718	-0.712189	1.000585	-0.05066	0.28219	-0.308232	-0.332952	0.578215	0.462654	-0.967219
Data307	0.948704	0.370082	2.219883	0.68279	-0.760408	1.023982	-0.037232	0.305994	-0.31576	-0.312912	0.587778	0.489509	-0.991633
Data308	0.939549	0.362249	2.222934	0.708832	-0.788078	1.031917	-0.028484	0.296432	-0.318405	-0.28219	0.594288	0.509753	-1.017065
Data309	0.946059	0.372218	2.22619	0.735485	-0.805982	1.028662	-0.019328	0.281783	-0.322372	-0.25625	0.592864	0.522876	-1.035579
Data310	0.953384	0.389512	2.234124	0.756847	-0.792655	1.029068	-0.02767	0.277714	-0.334681	-0.243534	0.608733	0.560616	-1.029984
Data311	0.941176	0.404669	2.221917	0.779431	-0.795402	1.034765	-0.029094	0.297754	-0.360723	-0.252486	0.61443	0.588388	-1.024999
Data312	0.909234	0.415147	2.19913	0.796114	-0.818494	1.043514	-0.009766	0.308334	-0.380255	-0.277307	0.633555	0.605783	-1.034053
Data313	0.893568	0.400905	2.189771	0.804049	-0.853691	1.056942	-0.008138	0.312403	-0.376694	-0.291854	0.644541	0.620635	-1.03212
Data314	0.886041	0.383612	2.155388	0.809745	-0.886244	1.053483	0.007324	0.310674	-0.358892	-0.304672	0.650441	0.647695	-1.024592
Data315	0.869968	0.378831	2.107169	0.819511	-0.917372	1.034155	0.032553	0.313115	-0.332443	-0.325628	0.660817	0.698253	-1.032934
Data316	0.845757	0.378932	2.075634	0.815849	-0.948501	1.03151	0.051067	0.321253	-0.308436	-0.348821	0.689504	0.747387	-1.047278
Data317	0.837415	0.373541	2.048981	0.804456	-0.993566	1.051448	0.069988	0.326441	-0.291447	-0.358689	0.709443	0.777701	-1.064978
Data318	0.831108	0.361842	2.034129	0.796317	-1.03741	1.077083	0.099285	0.327357	-0.268661	-0.359299	0.718598	0.787162	-1.052466
Data319	0.824191	0.342006	2.010732	0.792452	-1.076168	1.112891	0.122886	0.325933	-0.262048	-0.353297	0.726329	0.783602	-1.029781
Data320	0.822766	0.314031	1.988963	0.762748	-1.117571	1.142189	0.15198	0.3122	-0.251367	-0.335292	0.731009	0.78116	-0.999466
Data321	0.842908	0.272628	1.972279	0.739961	-1.180743	1.160296	0.167035	0.310165	-0.242212	-0.323084	0.729585	0.78116	-1.002213
Data322	0.855319	0.257572	1.966583	0.702932	-1.209532	1.158058	0.175784	0.326747	-0.214542	-0.3122	0.74464	0.807609	-1.016454
Data323	0.855726	0.255233	1.929554	0.669362	-1.230488	1.153786	0.178022	0.355942	-0.19969	-0.312301	0.752575	0.837313	-1.03151
Data324	0.859795	0.256657	1.917144	0.611175	-1.23181	1.152972	0.166832	0.37761	-0.203759	-0.310267	0.751761	0.869357	-1.051652
Data325	0.863661	0.263167	1.913888	0.547087	-1.230691	1.165993	0.15788	0.379746	-0.199385	-0.30752	0.757254	0.911371	-1.038427
Data326	0.865695	0.271407	1.884998	0.490527	-1.236286	1.182269	0.145469	0.372015	-0.194807	-0.304977	0.767631	0.955927	-0.993668
Data327	0.866712	0.275781	1.842883	0.459805	-1.247781	1.183897	0.121462	0.374456	-0.185651	-0.310369	0.792655	0.982172	-0.963862
Data328	0.868747	0.274662	1.804837	0.432339	-1.249409	1.1664	0.10783	0.374558	-0.179446	-0.322779	0.832939	0.984207	-0.95318
Data329	0.859388	0.281783	1.78083	0.397345	-1.257445	1.151548	0.098472	0.375881	-0.164187	-0.340785	0.863254	0.987157	-0.954808
Data330	0.835787	0.277511	1.757026	0.363368	-1.273315	1.144427	0.092775	0.373032	-0.128074	-0.351873	0.887058	0.988174	-0.974441
Data331	0.826225	0.261845	1.727321	0.345057	-1.285013	1.141375	0.099896	0.368963	-0.092368	-0.360316	0.904555	0.999975	-0.990005
Data332	0.812797	0.2533	1.702703	0.328781	-1.295796	1.136492	0.104575	0.373134	-0.054627	-0.361842	0.905776	1.017268	-0.983291
Data333	0.796114	0.261438	1.677679	0.30925	-1.29661	1.137713	0.121258	0.373643	-0.018616	-0.365504	0.909438	1.041072	-0.967524
Data334	0.773327	0.28219	1.661199	0.285852	-1.311666	1.142392	0.139976	0.377712	0.011699	-0.372727	0.912083	1.068132	-0.947992
Data335	0.746878	0.310674	1.634343	0.27039	-1.335978	1.155617	0.168256	0.379746	0.022787	-0.376186	0.923273	1.093055	-0.92785
Data336	0.726126	0.322372	1.604842	0.242313	-1.374533	1.153989	0.184939	0.387884	0.021464	-0.378525	0.939142	1.107195	-0.916965
Data337	0.726736	0.325017	1.576155	0.179446	-1.411663	1.157448	0.182091	0.401923	0.021159	-0.372727	0.954604	1.112688	-0.892449
Data338	0.737112	0.318812	1.55052	0.138959	-1.434145	1.176572	0.181277	0.404873	0.03062	-0.34994	0.957656	1.111467	-0.856336
Data339	0.739757	0.310165	1.520002	0.120445	-1.453981	1.20058	0.202233	0.399379	0.054526	-0.331121	0.967422	1.11635	-0.828667
Data340	0.726736	0.28809	1.485618	0.109865	-1.487551	1.191221	0.221154	0.393276	0.079754	-0.313624	0.968032	1.136899	-0.825717
Data341	0.706594	0.272323	1.453269	0.087892	-1.521121	1.179828	0.211592	0.390936	0.106711	-0.284632	0.969253	1.150429	-0.834058
Data342	0.691132	0.277918	1.422955	0.062053	-1.557031	1.167417	0.193484	0.397548	0.1414	-0.262862	0.972101	1.156837	-0.84362
Data343	0.661021	0.278019	1.407899	0.041505	-1.603011	1.159482	0.191653	0.401516	0.162356	-0.266423	0.977188	1.164874	-0.845858
Data344	0.631113	0.274052	1.383688	0.007528	-1.650619	1.140358	0.207523	0.400193	0.20091	-0.280766	0.981664	1.180234	-0.849521
Data345	0.595916	0.282394	1.339742	-0.037232	-1.663437	1.128964	0.221561	0.415656	0.239567	-0.29928	0.99143	1.210142	-0.8483
Data346	0.563363	0.30396	1.30719	-0.073243	-1.654078	1.104346	0.232751	0.429287	0.257877	-0.31342	1.006078	1.242796	-0.827344
Data347	0.543221	0.309962	1.260599	-0.09603	-1.644617	1.089698	0.224816	0.437018	0.256657	-0.323186	1.023982	1.299153	-0.811678
Data348	0.539762	0.302942	1.226215	-0.126955	-1.621831	1.094174	0.217288	0.439765	0.259098	-0.328171	1.030696	1.343811	-0.825004
Data349	0.539356	0.288192	1.197325	-0.150963	-1.600773	1.107805	0.231327	0.429389	0.273136	-0.328578	1.044938	1.354187	-0.845858
Data350	0.537728	0.257165	1.191221	-0.165001	-1.596908	1.102312	0.239261	0.427151	0.294804	-0.332545	1.044124	1.357341	-0.825004
Data351	0.531014	0.23092	1.19	-0.177005	-1.598942	1.094987	0.244144	0.435594	0.324509	-0.336207	1.048803	1.354391	-0.80944
Data352	0.514331	0.211083	1.17881	-0.190636	-1.608097	1.096818	0.249638	0.454007	0.343226	-0.328985	1.047583	1.357748	-0.787366
Data353	0.501717	0.202843	1.17291	-0.213423	-1.620406	1.103532	0.258793	0.479744	0.355637	-0.315963	1.07688	1.355917	-0.77292
Data354	0.508838	0.187584	1.180845	-0.224002	-1.64065	1.118791	0.277104	0.489713	0.359604	-0.30396	1.112484	1.344218	-0.781262
Data355	0.522672	0.180565	1.154396	-0.240686	-1.647059	1.132423	0.285649	0.509143	0.361842	-0.310572	1.151751	1.326518	-0.806592
Data356	0.520638	0.176801	1.102312	-0.254724	-1.653366	1.132626	0.280359	0.530404	0.371405	-0.320745	1.175352	1.322143	-0.827548
Data357	0.531421	0.179243	1.0545	-0.255131	-1.643397	1.123064	0.289108	0.549121	0.381272	-0.32461	1.186745	1.321228	-0.853285
Data358	0.539356	0.193993	1.0309	-0.24862	-1.61532	1.119198	0.290939	0.547494	0.403143	-0.306605	1.172503	1.320414	-0.872104
Data359	0.538135	0.181582	1.000381	-0.24211	-1.612675	1.106177	0.277714	0.556853	0.417385	-0.315455	1.154803	1.349304	-0.885837
Data360	0.527759	0.153913	0.971695	-0.220747	-1.60352	1.083187	0.264083	0.56377	0.451667	-0.336817	1.13873	1.396404	-0.878818
Data361	0.538949	0.130821	0.938735	-0.209354	-1.613184	1.069352	0.268966	0.584421	0.48127	-0.35289	1.12693	1.438824	-0.857354
Data362	0.533862	0.116375	0.917169	-0.224409	-1.641464	1.057755	0.274459	0.604664	0.508939	-0.361232	1.130592	1.471784	-0.829582
Data363	0.528979	0.103558	0.899672	-0.233361	-1.660588	1.044124	0.269373	0.622059	0.526436	-0.377101	1.12693	1.482567	-0.813102
Data364	0.522265	0.099387	0.900486	-0.231327	-1.679917	1.047176	0.269576	0.636403	0.554513	-0.39704	1.127133	1.472394	-0.811983
Data365	0.511279	0.087078	0.899875	-0.208947	-1.695684	1.047583	0.263472	0.637624	0.575672	-0.395209	1.122861	1.458356	-0.82236
Data366	0.509244	0.094402	0.913303	-0.190026	-1.692734	1.058976	0.26449	0.642201	0.585234	-0.392462	1.122454	1.45215	-0.824801
Data367	0.542	0.115155	0.914524	-0.182091	-1.685715	1.077694	0.268966	0.654815	0.585845	-0.383917	1.133847	1.440757	-0.807202
Data368	0.565601	0.122784	0.899672	-0.180056	-1.679103	1.08278	0.277714	0.669464	0.590931	-0.366929	1.149716	1.421632	-0.801912
Data369	0.568043	0.111391	0.874037	-0.139976	-1.674016	1.081356	0.290532	0.690522	0.599985	-0.353908	1.14992	1.410544	-0.809339
Data370	0.57496	0.100099	0.861219	-0.092775	-1.640853	1.058162	0.307825	0.706086	0.608835	-0.353806	1.150937	1.411358	-0.813611
Data371	0.57557	0.091452	0.837008	-0.073854	-1.603418	1.040665	0.322067	0.72399	0.611276	-0.360113	1.159889	1.418173	-0.80354
Data372	0.559294	0.07538	0.801607	-0.069988	-1.584497	1.014013	0.33285	0.725414	0.637725	-0.369065	1.181659	1.427634	-0.797131
Data373	0.555428	0.071819	0.775158	-0.060426	-1.585412	0.992243	0.347906	0.710155	0.683299	-0.387071	1.208718	1.457338	-0.800285
Data374	0.55319	0.07131	0.763765	-0.05595	-1.560998	0.988988	0.349737	0.702322	0.7187	-0.416368	1.234557	1.492434	-0.796419
Data375	0.556649	0.060121	0.759085	-0.052898	-1.545739	0.990616	0.347906	0.700694	0.745047	-0.449022	1.266702	1.521528	-0.78411
Data376	0.565194	0.018209	0.748099	-0.053915	-1.547061	0.994685	0.345057	0.688182	0.770275	-0.47303	1.299662	1.549198	-0.769563
Data377	0.562346	-0.021668	0.734061	-0.063681	-1.545841	0.985326	0.345464	0.675059	0.788281	-0.483101	1.322042	1.563745	-0.75288
Data378	0.55197	-0.054729	0.70985	-0.086468	-1.532006	0.96437	0.341395	0.681468	0.794588	-0.491849	1.344422	1.547875	-0.740571
Data379	0.537728	-0.076702	0.689504	-0.090333	-1.501895	0.955825	0.336309	0.706289	0.794792	-0.49958	1.360087	1.542178	-0.725312
Data380	0.511482	-0.081585	0.661224	-0.083213	-1.515323	0.950332	0.339971	0.731314	0.814628	-0.50782	1.359477	1.555505	-0.715139
Data381	0.462654	-0.083721	0.641082	-0.070395	-1.477277	0.956029	0.342412	0.743114	0.81412	-0.525826	1.349915	1.580123	-0.695913
Data382	0.407925	-0.069581	0.620127	-0.061443	-1.423565	0.931004	0.341802	0.738231	0.829175	-0.541797	1.3196	1.58765	-0.681671
Data383	0.360927	-0.062765	0.600188	-0.048422	-1.355205	0.917779	0.343837	0.719107	0.82063	-0.545764	1.299662	1.589075	-0.652069
Data384	0.323288	-0.057984	0.589405	-0.031739	-1.288268	0.897027	0.344854	0.696523	0.807914	-0.553801	1.292948	1.578291	-0.632639
Data385	0.306808	-0.058086	0.571908	-0.020752	-1.240965	0.888685	0.354416	0.667124	0.790723	-0.576689	1.295593	1.588973	-0.636912
Data386	0.316574	-0.069785	0.569874	0.001424	-1.209735	0.87302	0.371506	0.659902	0.776074	-0.613209	1.280741	1.60057	-0.644338
Data387	0.339361	-0.079245	0.567839	0.023804	-1.214822	0.850233	0.3947	0.679026	0.763256	-0.646576	1.275654	1.614913	-0.645965
Data388	0.364996	-0.096539	0.558887	0.060019	-1.236388	0.825615	0.413011	0.698863	0.757865	-0.684316	1.26894	1.632817	-0.638031
Data389	0.387579	-0.11251	0.574553	0.097047	-1.235981	0.814425	0.427049	0.717581	0.759391	-0.702118	1.272196	1.64065	-0.61148
Data390	0.391852	-0.149233	0.581674	0.144452	-1.24829	0.803031	0.453295	0.73345	0.768241	-0.722972	1.291117	1.629867	-0.585438
Data391	0.381272	-0.169782	0.573332	0.200198	-1.264973	0.786348	0.466316	0.750032	0.772615	-0.753491	1.322449	1.607792	-0.565194
Data392	0.356858	-0.193484	0.562549	0.24272	-1.274027	0.758882	0.46306	0.751761	0.788688	-0.771089	1.360494	1.59884	-0.55024
Data393	0.333257	-0.204573	0.56906	0.27568	-1.261819	0.741385	0.458991	0.755932	0.802523	-0.779736	1.384502	1.601587	-0.541594
Data394	0.309656	-0.212406	0.587574	0.284428	-1.245034	0.715139	0.454108	0.759187	0.809847	-0.785738	1.37026	1.593245	-0.540475
Data395	0.291752	-0.22268	0.597543	0.281987	-1.226215	0.697032	0.45594	0.756542	0.809237	-0.805168	1.34666	1.581242	-0.529793
Data396	0.290125	-0.231428	0.578622	0.295008	-1.203937	0.673228	0.447598	0.754915	0.810661	-0.833651	1.310648	1.579919	-0.521248
Data397	0.309656	-0.233056	0.538135	0.321457	-1.189899	0.652679	0.438239	0.75288	0.798149	-0.869459	1.294169	1.588668	-0.515551
Data398	0.322881	-0.240177	0.508634	0.352992	-1.157244	0.627044	0.414232	0.756034	0.768241	-0.886956	1.278299	1.607182	-0.507108
Data399	0.344447	-0.252384	0.475878	0.378017	-1.134152	0.614226	0.392462	0.766206	0.758984	-0.902012	1.276468	1.626205	-0.49073
Data400	0.367844	-0.278935	0.468147	0.408128	-1.126624	0.614023	0.389817	0.779533	0.767834	-0.915033	1.272602	1.621017	-0.468452
Data401	0.369472	-0.307927	0.468147	0.425828	-1.12815	0.602019	0.397141	0.767732	0.782381	-0.930699	1.272399	1.617151	-0.446479
Data402	0.358078	-0.346685	0.464485	0.437832	-1.119809	0.577605	0.418301	0.745556	0.791231	-0.948908	1.269144	1.619593	-0.428677
Data403	0.346278	-0.357671	0.426846	0.440681	-1.109433	0.556039	0.420539	0.74637	0.794995	-0.964879	1.279927	1.608199	-0.419623
Data404	0.336716	-0.351059	0.401821	0.43356	-1.075761	0.533252	0.418504	0.753185	0.813102	-0.984512	1.287455	1.602706	-0.42064
Data405	0.329595	-0.35167	0.396938	0.411587	-1.04921	0.537524	0.423184	0.75817	0.831108	-1.012182	1.293558	1.596297	-0.411485
Data406	0.323288	-0.384731	0.402024	0.3947	-1.015742	0.524707	0.433153	0.767427	0.846977	-1.033341	1.3137	1.603215	-0.406602
Data407	0.32695	-0.435696	0.374558	0.406704	-1.002925	0.485033	0.438443	0.780041	0.848707	-1.061418	1.319193	1.616134	-0.395005
Data408	0.328578	-0.459093	0.345668	0.421556	-0.979426	0.45126	0.436001	0.777193	0.839653	-1.071082	1.31431	1.623255	-0.381069
Data409	0.334681	-0.46835	0.311081	0.425218	-0.956842	0.443122	0.425422	0.764782	0.833346	-1.073625	1.312479	1.627019	-0.354925
Data410	0.321253	-0.472521	0.288904	0.418504	-0.926528	0.444139	0.406093	0.758475	0.841586	-1.064062	1.311259	1.627731	-0.312403
Data411	0.322067	-0.466316	0.25981	0.403042	-0.912286	0.443122	0.397955	0.754304	0.862949	-1.058976	1.319397	1.62417	-0.284937
Data412	0.330002	-0.444648	0.244755	0.376796	-0.892653	0.42359	0.4065	0.752575	0.880751	-1.063045	1.321838	1.617049	-0.269169
Data413	0.333257	-0.434068	0.244144	0.372117	-0.859388	0.416673	0.411994	0.759085	0.88309	-1.061621	1.330383	1.595076	-0.249332
Data414	0.327967	-0.420742	0.262455	0.368048	-0.851962	0.411994	0.404669	0.748404	0.877394	-1.064469	1.34666	1.566186	-0.232141
Data415	0.32695	-0.4124	0.282597	0.355637	-0.841586	0.401617	0.4006	0.723074	0.86244	-1.077592	1.368429	1.546654	-0.217899
Data416	0.331019	-0.409857	0.292566	0.352789	-0.816256	0.400193	0.401617	0.691335	0.851657	-1.101701	1.385519	1.529361	-0.210371
Data417	0.327764	-0.421759	0.280969	0.339564	-0.779634	0.385748	0.411383	0.667023	0.828667	-1.122962	1.397726	1.529564	-0.207319
Data418	0.304163	-0.439663	0.248824	0.319829	-0.733043	0.37171	0.416876	0.645965	0.815544	-1.144325	1.411561	1.531497	-0.194502
Data419	0.273849	-0.471199	0.215254	0.311691	-0.700593	0.370286	0.422166	0.629791	0.797742	-1.169451	1.399557	1.533227	-0.176293
Data420	0.239058	-0.492256	0.18616	0.322677	-0.663971	0.353195	0.420132	0.617889	0.787874	-1.196206	1.392233	1.520104	-0.161339
Data421	0.228885	-0.492561	0.161746	0.337123	-0.62033	0.343633	0.435798	0.619821	0.789197	-1.203428	1.410747	1.503421	-0.140281
Data422	0.22502	-0.476387	0.131838	0.34465	-0.578113	0.355433	0.445157	0.63508	0.80883	-1.195188	1.434958	1.483991	-0.119631
Data423	0.234582	-0.468554	0.102134	0.337326	-0.552173	0.359706	0.461229	0.629282	0.835482	-1.19295	1.455304	1.469749	-0.095013
Data424	0.226851	-0.459195	0.10071	0.319015	-0.525724	0.344854	0.487678	0.628977	0.862033	-1.191018	1.479922	1.451438	-0.067648
Data425	0.23031	-0.456753	0.104168	0.301722	-0.502734	0.338954	0.501513	0.642507	0.884413	-1.183388	1.490908	1.42916	-0.048219
Data426	0.235192	-0.462145	0.115562	0.279545	-0.482694	0.324915	0.508431	0.6657	0.902724	-1.176064	1.501691	1.38674	-0.021159
Data427	0.242313	-0.471504	0.137942	0.258386	-0.449022	0.308436	0.503548	0.68808	0.89428	-1.173826	1.517561	1.345947	-0.001933
Data428	0.234379	-0.481066	0.150759	0.221358	-0.420539	0.309046	0.499275	0.700593	0.893772	-1.176064	1.525088	1.306071	-0.006205
Data429	0.20915	-0.491035	0.148521	0.194705	-0.399888	0.313725	0.480964	0.707001	0.882277	-1.188576	1.536482	1.262125	-0.013835
Data430	0.182701	-0.497139	0.15198	0.179853	-0.364792	0.290939	0.46245	0.717479	0.870476	-1.197528	1.537906	1.229979	-0.013937
Data431	0.156863	-0.495918	0.152794	0.164391	-0.313013	0.271814	0.450243	0.724193	0.869154	-1.225096	1.53404	1.216144	0.016378
Data432	0.125531	-0.498665	0.138348	0.143435	-0.270492	0.248824	0.442512	0.717784	0.863559	-1.240762	1.514712	1.200071	0.066936
Data433	0.108441	-0.509448	0.122479	0.12899	-0.23977	0.222171	0.422166	0.691437	0.845045	-1.242898	1.506371	1.189492	0.114036
Data434	0.114748	-0.522672	0.110475	0.134483	-0.198062	0.196129	0.403449	0.676992	0.840365	-1.236286	1.495791	1.186948	0.164899
Data435	0.138755	-0.525724	0.092368	0.159508	-0.15727	0.177818	0.397955	0.66509	0.847486	-1.225198	1.509626	1.185321	0.193891
Data436	0.157677	-0.532845	0.081381	0.18555	-0.125633	0.14669	0.391241	0.650238	0.845655	-1.220213	1.526716	1.183185	0.189822
Data437	0.156456	-0.540881	0.072633	0.192671	-0.097251	0.115155	0.385952	0.644643	0.852674	-1.21411	1.541568	1.162941	0.185651
Data438	0.149132	-0.551563	0.066122	0.180056	-0.079652	0.088095	0.382493	0.640065	0.873426	-1.215737	1.541568	1.132321	0.20498
Data439	0.134279	-0.554513	0.066326	0.15849	-0.062053	0.065919	0.380458	0.634979	0.89367	-1.210854	1.548486	1.087765	0.224308
Data440	0.132652	-0.539661	0.057374	0.137331	-0.03652	0.053508	0.392462	0.607716	0.91666	-1.212075	1.562931	1.049719	0.240889
Data441	0.137738	-0.510872	0.051474	0.112103	0.014547	0.060426	0.409349	0.573536	0.919102	-1.229165	1.581038	1.015335	0.24506
Data442	0.157473	-0.503039	0.05717	0.082806	0.062257	0.057984	0.430101	0.541594	0.896925	-1.238626	1.576359	0.986445	0.239974
Data443	0.184329	-0.51077	0.054526	0.064902	0.09013	0.052694	0.418708	0.519112	0.858981	-1.246357	1.560693	0.953791	0.248315
Data444	0.193077	-0.524503	0.04476	0.045777	0.113222	0.048829	0.380865	0.504362	0.838025	-1.235777	1.525902	0.919509	0.266728
Data445	0.192671	-0.541594	0.025228	0.034384	0.12604	0.052898	0.341802	0.48422	0.819511	-1.213397	1.498843	0.897739	0.299687
Data446	0.195722	-0.550851	0.012818	0.030518	0.142926	0.049643	0.338343	0.456753	0.804659	-1.203632	1.482973	0.875664	0.334681
Data447	0.205488	-0.539559	-0.000407	0.018921	0.156761	0.042522	0.327357	0.450141	0.793266	-1.196816	1.478701	0.859795	0.360215
Data448	0.185957	-0.532947	-0.019328	0.007731	0.176903	0.018718	0.302129	0.446988	0.784009	-1.173215	1.48338	0.829684	0.381577
Data449	0.161949	-0.523995	-0.044963	-0.014649	0.207421	-0.014852	0.295618	0.459093	0.774751	-1.141985	1.501081	0.801811	0.393683
Data450	0.148318	-0.50955	-0.058798	-0.043743	0.24567	-0.041098	0.287277	0.463366	0.760306	-1.097429	1.507184	0.772513	0.401719
Data451	0.145673	-0.493578	-0.060629	-0.085247	0.308334	-0.07365	0.278121	0.455126	0.756237	-1.067114	1.506778	0.724193	0.417792
Data452	0.148725	-0.484525	-0.073447	-0.115765	0.35879	-0.1237	0.268152	0.429084	0.762036	-1.050228	1.481753	0.69398	0.444038
Data453	0.143435	-0.487984	-0.096844	-0.143028	0.393784	-0.158694	0.247603	0.408738	0.747285	-1.034358	1.445741	0.669362	0.456957
Data454	0.12899	-0.501208	-0.136924	-0.171715	0.432542	-0.175174	0.210981	0.385138	0.726838	-1.02388	1.405458	0.638234	0.458788
Data455	0.119834	-0.50782	-0.180463	-0.195112	0.468655	-0.178836	0.180463	0.367641	0.695099	-1.031306	1.371481	0.599171	0.455126
Data456	0.11312	-0.502124	-0.197147	-0.205692	0.507312	-0.196129	0.153607	0.347906	0.686046	-1.024186	1.354391	0.563058	0.457059
Data457	0.088299	-0.515958	-0.195926	-0.206302	0.531319	-0.200809	0.142011	0.342006	0.693675	-1.013504	1.350525	0.524402	0.465604
Data458	0.058188	-0.543018	-0.191246	-0.196129	0.554106	-0.203047	0.128379	0.341395	0.68279	-0.985021	1.349304	0.499682	0.462857
Data459	0.066936	-0.546985	-0.183922	-0.203047	0.577605	-0.201419	0.123089	0.331731	0.671295	-0.94138	1.351949	0.468961	0.468249
Data460	0.086468	-0.552071	-0.182294	-0.205081	0.611989	-0.196129	0.120851	0.317388	0.688385	-0.908726	1.365581	0.438748	0.486966
Data461	0.09074	-0.572213	-0.181684	-0.199181	0.635793	-0.198774	0.125531	0.322169	0.67984	-0.879327	1.37555	0.397243	0.503548
Data462	0.08952	-0.604156	-0.176191	-0.194909	0.663767	-0.219323	0.133262	0.330002	0.657053	-0.85949	1.368429	0.338547	0.519824
Data463	0.095623	-0.619923	-0.189619	-0.207319	0.705069	-0.242517	0.125124	0.340887	0.629994	-0.83772	1.360698	0.278121	0.546782
Data464	0.077312	-0.62796	-0.22502	-0.232954	0.750235	-0.268762	0.095827	0.347601	0.606394	-0.799573	1.357036	0.236718	0.566924
Data465	0.059815	-0.640879	-0.277714	-0.266931	0.782381	-0.275883	0.051474	0.349839	0.56967	-0.766003	1.337708	0.197147	0.574044
Data466	0.058188	-0.654815	-0.303146	-0.303146	0.809644	-0.274459	0.013835	0.350245	0.55848	-0.750846	1.313904	0.176293	0.576588
Data467	0.053101	-0.668549	-0.323695	-0.326747	0.841891	-0.284428	-0.013021	0.347092	0.546578	-0.754101	1.286844	0.18677	0.568246
Data468	0.024821	-0.683706	-0.354823	-0.345261	0.876478	-0.320846	-0.039063	0.339971	0.525928	-0.74993	1.254902	0.205285	0.567432
Data469	-0.006714	-0.710867	-0.395514	-0.373744	0.896315	-0.354213	-0.048829	0.336411	0.506091	-0.730297	1.22947	0.203352	0.575062
Data470	-0.024618	-0.713512	-0.424404	-0.415045	0.929173	-0.382493	-0.047405	0.337021	0.500089	-0.714224	1.199766	0.174156	0.577503
Data471	-0.022787	-0.699168	-0.444953	-0.451464	0.946771	-0.411587	-0.053305	0.349228	0.501005	-0.697642	1.19	0.130109	0.576282
Data472	-0.01119	-0.681468	-0.458584	-0.499886	0.963353	-0.433763	-0.056764	0.35757	0.516365	-0.671194	1.181455	0.085756	0.576384
Data473	0.009359	-0.667226	-0.474047	-0.561939	0.97851	-0.44536	-0.065105	0.36286	0.543425	-0.643727	1.162331	0.034282	0.586862
Data474	-0.000203	-0.653798	-0.487475	-0.633148	0.998245	-0.458991	-0.064495	0.353704	0.55614	-0.622975	1.133033	-0.004883	0.612701
Data475	-0.010173	-0.657664	-0.499275	-0.71107	1.03446	-0.466316	-0.066326	0.350449	0.536914	-0.618092	1.09397	-0.030213	0.641184
Data476	-0.018514	-0.672211	-0.505989	-0.766003	1.078813	-0.468961	-0.075481	0.345973	0.516467	-0.610971	1.055111	-0.04476	0.654612
Data477	-0.034587	-0.694082	-0.503548	-0.781872	1.110857	-0.472419	-0.080975	0.320948	0.471707	-0.611887	1.031917	-0.052593	0.652578
Data478	-0.046387	-0.711884	-0.500089	-0.802625	1.13873	-0.488492	-0.082195	0.308334	0.443936	-0.610564	1.016658	-0.071005	0.63152
Data479	-0.050253	-0.708629	-0.512093	-0.829887	1.171181	-0.488289	-0.077923	0.323796	0.428473	-0.600392	0.990412	-0.102337	0.618804
Data480	-0.053508	-0.692861	-0.545866	-0.853691	1.20058	-0.50253	-0.082195	0.338445	0.433051	-0.579843	0.961522	-0.117494	0.603952
Data481	-0.071616	-0.675873	-0.573739	-0.870578	1.23415	-0.503141	-0.091961	0.35584	0.424201	-0.564686	0.942397	-0.117901	0.61209
Data482	-0.088095	-0.669871	-0.580453	-0.893975	1.264057	-0.493375	-0.100506	0.372422	0.412909	-0.557158	0.923679	-0.122479	0.613718
Data483	-0.088502	-0.680451	-0.58676	-0.920221	1.269856	-0.47893	-0.10132	0.384527	0.400092	-0.559091	0.893365	-0.135297	0.626434
Data484	-0.092571	-0.707713	-0.607106	-0.939142	1.261921	-0.465298	-0.108644	0.394395	0.384934	-0.543832	0.869154	-0.154014	0.626739
Data485	-0.099896	-0.735485	-0.626637	-0.956639	1.272297	-0.451667	-0.115358	0.403143	0.367336	-0.526436	0.865085	-0.171715	0.5891
Data486	-0.125531	-0.777295	-0.65451	-0.977595	1.284098	-0.445767	-0.115358	0.413214	0.349839	-0.507922	0.864474	-0.184634	0.564279
Data487	-0.159508	-0.796216	-0.680349	-1.000178	1.299357	-0.452684	-0.117189	0.399888	0.327459	-0.481473	0.869154	-0.205183	0.569467
Data488	-0.200402	-0.80415	-0.713919	-1.010147	1.315735	-0.466316	-0.122072	0.380763	0.302739	-0.455329	0.848198	-0.235599	0.569365
Data489	-0.239668	-0.800183	-0.737112	-1.014216	1.336385	-0.458991	-0.137128	0.369879	0.274459	-0.432034	0.827039	-0.268457	0.575672
Data490	-0.268355	-0.799268	-0.741792	-1.017878	1.35317	-0.476488	-0.144249	0.355027	0.252893	-0.402635	0.796724	-0.301518	0.60619
Data491	-0.285242	-0.79469	-0.74342	-1.004044	1.367514	-0.491747	-0.140993	0.327967	0.226749	-0.374965	0.762951	-0.333664	0.637522
Data492	-0.281987	-0.80415	-0.746471	-0.98736	1.378297	-0.491951	-0.145876	0.297653	0.211693	-0.347092	0.728161	-0.350958	0.63742
Data493	-0.282394	-0.816663	-0.758272	-0.98085	1.382874	-0.503548	-0.147504	0.278833	0.192874	-0.33224	0.705577	-0.353297	0.622873
Data494	-0.273849	-0.829684	-0.756644	-0.985529	1.37616	-0.526538	-0.144045	0.269373	0.184431	-0.320643	0.653696	-0.350958	0.605681
Data495	-0.250248	-0.83355	-0.765393	-0.989598	1.367514	-0.533455	-0.128379	0.296839	0.179853	-0.308843	0.603443	-0.35167	0.599171
Data496	-0.238855	-0.825818	-0.798962	-0.971491	1.366395	-0.54078	-0.123089	0.329697	0.173953	-0.294296	0.570891	-0.361537	0.610157
Data497	-0.252486	-0.812187	-0.813815	-0.958063	1.353984	-0.543018	-0.119631	0.338445	0.1473	-0.299687	0.562753	-0.377712	0.621449
Data498	-0.286056	-0.812085	-0.834567	-0.952773	1.339742	-0.545866	-0.117189	0.330714	0.10722	-0.309758	0.550546	-0.414944	0.614125
Data499	-0.311284	-0.825106	-0.876478	-0.953791	1.344422	-0.551563	-0.130007	0.347906	0.063986	-0.316065	0.531421	-0.461026	0.601307
Data500	-0.334478	-0.831413	-0.917372	-0.959691	1.35907	-0.563973	-0.144045	0.348618	0.02472	-0.311894	0.486051	-0.485949	0.594797
Data501	-0.334071	-0.822868	-0.9367	-0.961929	1.385621	-0.567432	-0.159508	0.339055	-0.010173	-0.320033	0.421352	-0.502327	0.582284
Data502	-0.318201	-0.811475	-0.937921	-0.950942	1.416342	-0.559701	-0.193688	0.34404	-0.019938	-0.334376	0.365199	-0.495104	0.571908
Data503	-0.327153	-0.793164	-0.955825	-0.912083	1.431907	-0.557463	-0.231123	0.348414	-0.046184	-0.364691	0.32756	-0.468147	0.555835
Data504	-0.338343	-0.776176	-0.97617	-0.875461	1.440146	-0.561532	-0.250655	0.347601	-0.057679	-0.379746	0.29867	-0.44831	0.530404
Data505	-0.351161	-0.782076	-0.967219	-0.85654	1.427125	-0.554818	-0.2474	0.356451	-0.068055	-0.37761	0.280359	-0.42888	0.538847
Data506	-0.377203	-0.79235	-0.932225	-0.862847	1.424684	-0.564177	-0.23682	0.385341	-0.064597	-0.365098	0.25981	-0.42237	0.562041
Data507	-0.410976	-0.799064	-0.894382	-0.885023	1.40322	-0.561329	-0.22502	0.408535	-0.062867	-0.350144	0.243331	-0.442613	0.591745
Data508	-0.446988	-0.792248	-0.877495	-0.898655	1.380636	-0.551563	-0.221154	0.420539	-0.058086	-0.334681	0.223596	-0.463264	0.615651
Data509	-0.477302	-0.771496	-0.871188	-0.920221	1.360189	-0.560311	-0.217288	0.429796	-0.075685	-0.311386	0.197757	-0.498258	0.625518
Data510	-0.487882	-0.753084	-0.905572	-0.962132	1.360698	-0.569874	-0.204267	0.442817	-0.099387	-0.28514	0.171918	-0.525114	0.636098
Data511	-0.487068	-0.742504	-0.929173	-0.999771	1.358053	-0.566211	-0.193891	0.469266	-0.133669	-0.268254	0.137942	-0.548409	0.637318
Data512	-0.500292	-0.749625	-0.936497	-1.023575	1.356629	-0.552173	-0.175784	0.476488	-0.164696	-0.266117	0.104575	-0.56611	0.626434
Data513	-0.516365	-0.770479	-0.951349	-1.034562	1.348999	-0.550749	-0.159915	0.482185	-0.185346	-0.267033	0.076499	-0.568144	0.602223
Data514	-0.520638	-0.774751	-0.979222	-1.02561	1.349406	-0.558887	-0.154218	0.489509	-0.188296	-0.265202	0.054932	-0.558582	0.588286
Data515	-0.530607	-0.767122	-1.007095	-1.027848	1.337911	-0.563973	-0.151776	0.504056	-0.203759	-0.272323	0.044353	-0.554513	0.592355
Data516	-0.551563	-0.75227	-1.01564	-1.047176	1.331502	-0.564584	-0.17497	0.495308	-0.204573	-0.263574	0.046998	-0.561329	0.609242
Data517	-0.575163	-0.739961	-1.020727	-1.07627	1.30841	-0.554615	-0.206912	0.487271	-0.204369	-0.249739	0.038046	-0.570586	0.636505
Data518	-0.596729	-0.714326	-1.012996	-1.103939	1.28186	-0.566415	-0.222375	0.48717	-0.201724	-0.240177	0.022787	-0.572417	0.654409
Data519	-0.60324	-0.681468	-1.005468	-1.118588	1.261412	-0.582488	-0.228682	0.487373	-0.218509	-0.223392	0.013631	-0.563058	0.653493
Data520	-0.595916	-0.656952	-1.010554	-1.109636	1.264769	-0.583302	-0.239058	0.495816	-0.241194	-0.199181	0.010173	-0.562956	0.661529
Data521	-0.574146	-0.641388	-1.024186	-1.094987	1.249714	-0.576791	-0.257572	0.491646	-0.266016	-0.179548	-0.001628	-0.595712	0.677907
Data522	-0.571094	-0.634979	-1.033544	-1.079728	1.233946	-0.562142	-0.286056	0.479438	-0.284123	-0.171511	-0.010173	-0.63508	0.685842
Data523	-0.576384	-0.626637	-1.031713	-1.050228	1.224282	-0.55197	-0.306808	0.488085	-0.291651	-0.176801	-0.015869	-0.655019	0.693268
Data524	-0.588388	-0.608021	-1.027441	-1.016251	1.201699	-0.555428	-0.313929	0.506905	-0.297246	-0.182701	-0.02767	-0.66509	0.691335
Data525	-0.618499	-0.596628	-1.042293	-0.99204	1.186542	-0.555021	-0.312301	0.531319	-0.329697	-0.186567	-0.043539	-0.667938	0.681977
Data526	-0.65451	-0.595407	-1.060604	-0.972508	1.174741	-0.575367	-0.324509	0.530404	-0.358587	-0.168663	-0.077923	-0.658783	0.675161
Data527	-0.684825	-0.582386	-1.07098	-0.95318	1.170977	-0.577605	-0.328781	0.517891	-0.387172	-0.150556	-0.110272	-0.654612	0.67862
Data528	-0.717174	-0.549935	-1.08868	-0.937514	1.172503	-0.579639	-0.338343	0.516874	-0.409857	-0.115562	-0.129193	-0.653595	0.681264
Data529	-0.760917	-0.520333	-1.098446	-0.926121	1.160194	-0.576181	-0.346075	0.510669	-0.430101	-0.092063	-0.151369	-0.666005	0.70517
Data530	-0.791842	-0.491137	-1.103532	-0.921238	1.132321	-0.562549	-0.359909	0.502429	-0.427151	-0.063884	-0.204471	-0.676687	0.72755
Data531	-0.801607	-0.457059	-1.114519	-0.899265	1.083391	-0.534269	-0.365199	0.497851	-0.41769	-0.03062	-0.229496	-0.680247	0.744539
Data532	-0.800793	-0.44241	-1.138323	-0.858574	1.030594	-0.534676	-0.381476	0.505786	-0.429999	0.00061	-0.231937	-0.684316	0.763155
Data533	-0.793266	-0.430508	-1.159889	-0.824191	1.00384	-0.535897	-0.387376	0.494799	-0.438036	0.024211	-0.219526	-0.697439	0.779329
Data534	-0.795707	-0.427049	-1.146054	-0.802828	0.988073	-0.529183	-0.381679	0.475573	-0.421352	0.045777	-0.221764	-0.721955	0.792045
Data535	-0.81239	-0.423184	-1.114519	-0.801811	0.986038	-0.548714	-0.374558	0.457465	-0.396328	0.046794	-0.246789	-0.745759	0.797335
Data536	-0.830294	-0.411688	-1.097022	-0.782483	0.977188	-0.576588	-0.371913	0.457059	-0.377712	0.055238	-0.280766	-0.787772	0.770479
Data537	-0.846977	-0.403449	-1.087867	-0.771293	0.968439	-0.595916	-0.385138	0.470283	-0.373948	0.073142	-0.304367	-0.827548	0.75227
Data538	-0.872613	-0.401719	-1.086849	-0.76112	0.951146	-0.616058	-0.402228	0.482592	-0.37761	0.110475	-0.322067	-0.847588	0.745759
Data539	-0.88543	-0.407823	-1.095191	-0.75054	0.936497	-0.63681	-0.417283	0.496935	-0.390326	0.127464	-0.335292	-0.855116	0.772717
Data540	-0.864881	-0.410264	-1.107195	-0.737723	0.922866	-0.662445	-0.444343	0.483508	-0.377813	0.148114	-0.36052	-0.876173	0.818392
Data541	-0.839857	-0.415147	-1.118181	-0.72165	0.914015	-0.694794	-0.477099	0.466214	-0.364385	0.153201	-0.36642	-0.894077	0.845553
Data542	-0.830091	-0.42003	-1.128557	-0.70517	0.915643	-0.710867	-0.489103	0.451667	-0.359197	0.15554	-0.373948	-0.898553	0.861524
Data543	-0.836398	-0.416266	-1.126319	-0.691946	0.892755	-0.70395	-0.478726	0.454108	-0.343531	0.154523	-0.362961	-0.886549	0.865695
Data544	-0.855319	-0.420844	-1.134051	-0.68157	0.853183	-0.707001	-0.472216	0.458178	-0.32756	0.172936	-0.352178	-0.869052	0.86478
Data545	-0.886244	-0.401719	-1.138323	-0.676687	0.816154	-0.719615	-0.461636	0.465909	-0.311691	0.196129	-0.347295	-0.862949	0.852471
Data546	-0.935073	-0.365504	-1.126116	-0.657359	0.799674	-0.709239	-0.45065	0.486865	-0.288904	0.212914	-0.353195	-0.854403	0.851352
Data547	-0.988785	-0.324	-1.099463	-0.651052	0.772005	-0.686046	-0.453498	0.505481	-0.266423	0.231734	-0.346685	-0.86773	0.875054
Data548	-1.019099	-0.297754	-1.086239	-0.659393	0.73223	-0.670583	-0.462247	0.508125	-0.248213	0.249943	-0.34465	-0.88838	0.894586
Data549	-1.035782	-0.282699	-1.084815	-0.692149	0.698355	-0.656545	-0.467536	0.515958	-0.254215	0.273442	-0.343633	-0.918898	0.898248
Data550	-1.022965	-0.273747	-1.082577	-0.734264	0.664988	-0.666311	-0.473233	0.519417	-0.266524	0.310775	-0.353806	-0.948704	0.886346
Data551	-1.011775	-0.2592	-1.072201	-0.758882	0.628672	-0.681977	-0.464688	0.526029	-0.272017	0.330104	-0.365403	-0.972915	0.875461
Data552	-1.003433	-0.243432	-1.064062	-0.743216	0.610056	-0.697236	-0.456143	0.528471	-0.263981	0.348007	-0.381476	-0.989802	0.879835
Data553	-1.022965	-0.230208	-1.059993	-0.715546	0.596221	-0.698456	-0.456753	0.528064	-0.252486	0.370082	-0.376593	-1.008011	0.895501
Data554	-1.057145	-0.228275	-1.062028	-0.694998	0.589914	-0.705984	-0.454312	0.523181	-0.244144	0.397955	-0.369268	-1.028356	0.90781
Data555	-1.106991	-0.232954	-1.047379	-0.673228	0.586455	-0.71575	-0.438239	0.528166	-0.239261	0.427456	-0.357468	-1.047786	0.925714
Data556	-1.150123	-0.241398	-1.048397	-0.633961	0.58676	-0.703339	-0.410366	0.542814	-0.225223	0.461941	-0.341802	-1.061621	0.947687
Data557	-1.184507	-0.238244	-1.035782	-0.622365	0.579843	-0.693573	-0.396124	0.564177	-0.21739	0.507617	-0.316981	-1.081458	0.978815
Data558	-1.210142	-0.241805	-1.005875	-0.614023	0.584115	-0.693167	-0.372524	0.564584	-0.20915	0.551258	-0.301722	-1.089291	1.006994
Data559	-1.214211	-0.238041	-0.971898	-0.617482	0.578724	-0.696829	-0.356044	0.552377	-0.187381	0.569263	-0.302536	-1.095089	1.036494
Data560	-1.21706	-0.214745	-0.972915	-0.612395	0.573943	-0.70395	-0.352178	0.533252	-0.181684	0.572112	-0.316981	-1.1016	1.052466
Data561	-1.221536	-0.188398	-0.978815	-0.606495	0.570687	-0.704967	-0.357061	0.521757	-0.201826	0.585845	-0.334478	-1.093462	1.056535
Data562	-1.221536	-0.168256	-0.98675	-0.604461	0.563872	-0.69988	-0.356451	0.528573	-0.226444	0.596119	-0.34872	-1.095293	1.047786
Data563	-1.230691	-0.165611	-0.988174	-0.58147	0.539661	-0.709239	-0.363368	0.546476	-0.239261	0.595712	-0.345057	-1.097531	1.050329
Data564	-1.247578	-0.16673	-0.988378	-0.562956	0.526029	-0.728161	-0.370286	0.547087	-0.234785	0.590524	-0.33285	-1.104346	1.053381
Data565	-1.26772	-0.166934	-0.988378	-0.554818	0.507413	-0.723888	-0.384731	0.55258	-0.241601	0.606394	-0.325729	-1.092953	1.057959
Data566	-1.289286	-0.170189	-0.971491	-0.561329	0.499886	-0.697642	-0.396735	0.564279	-0.239872	0.631724	-0.334071	-1.084916	1.07922
Data567	-1.309834	-0.16551	-0.931614	-0.559091	0.476794	-0.674856	-0.376186	0.571908	-0.241499	0.655222	-0.339157	-1.084916	1.092444
Data568	-1.311055	-0.175275	-0.894382	-0.542407	0.450752	-0.663869	-0.34343	0.58086	-0.229496	0.668243	-0.342412	-1.099769	1.078101
Data569	-1.288472	-0.18677	-0.856947	-0.526741	0.421963	-0.661224	-0.323695	0.570484	-0.204369	0.675669	-0.345261	-1.114112	1.050838
Data570	-1.290913	-0.196841	-0.818494	-0.515348	0.395209	-0.666718	-0.292159	0.562346	-0.189008	0.680349	-0.353806	-1.128354	1.037207
Data571	-1.318176	-0.207014	-0.786959	-0.500089	0.386664	-0.656952	-0.266931	0.56438	-0.18382	0.688385	-0.358892	-1.143409	1.028255
Data572	-1.367412	-0.20325	-0.778414	-0.480964	0.378831	-0.652069	-0.257979	0.56143	-0.183922	0.699677	-0.34404	-1.160398	1.035579
Data573	-1.420513	-0.187686	-0.776176	-0.446377	0.380357	-0.658172	-0.257979	0.556446	-0.196841	0.703644	-0.342209	-1.158567	1.062231
Data574	-1.469546	-0.162559	-0.767427	-0.429491	0.385545	-0.679942	-0.261234	0.554208	-0.202029	0.719107	-0.342209	-1.144732	1.087256
Data575	-1.501081	-0.145368	-0.76702	-0.432339	0.386664	-0.69398	-0.271407	0.56377	-0.211388	0.744335	-0.337733	-1.118079	1.10516
Data576	-1.518781	-0.143231	-0.771089	-0.435594	0.377406	-0.697236	-0.281376	0.578215	-0.213118	0.787874	-0.344854	-1.098751	1.120114
Data577	-1.537499	-0.143028	-0.770072	-0.434984	0.373134	-0.68157	-0.286463	0.594695	-0.20854	0.833346	-0.357468	-1.101091	1.128964
Data578	-1.563338	-0.147097	-0.749116	-0.455736	0.365199	-0.677297	-0.290328	0.618702	-0.175682	0.863559	-0.390631	-1.113603	1.117469
Data579	-1.582259	-0.14374	-0.711477	-0.480557	0.360622	-0.671397	-0.285039	0.627756	-0.155642	0.864983	-0.393479	-1.131406	1.123166
Data580	-1.574731	-0.116172	-0.698456	-0.499072	0.368251	-0.654917	-0.274866	0.645762	-0.133567	0.857354	-0.381882	-1.154905	1.123471
Data581	-1.563134	-0.084535	-0.691539	-0.521045	0.362758	-0.630299	-0.26449	0.649322	-0.127667	0.8483	-0.362758	-1.182778	1.108415
Data582	-1.560082	-0.067445	-0.671397	-0.527352	0.339869	-0.622975	-0.254927	0.647796	-0.13611	0.8483	-0.34404	-1.226317	1.114316
Data583	-1.558251	-0.056764	-0.637013	-0.509448	0.324305	-0.627248	-0.251876	0.645457	-0.165611	0.846367	-0.317184	-1.252257	1.13578
Data584	-1.568831	-0.060731	-0.614226	-0.488289	0.295415	-0.63152	-0.22502	0.624501	-0.187381	0.839551	-0.30396	-1.249917	1.158261
Data585	-1.5906	-0.064698	-0.596729	-0.471402	0.273035	-0.609954	-0.190026	0.595916	-0.198774	0.850233	-0.296025	-1.238931	1.168434
Data586	-1.597721	-0.071717	-0.574146	-0.453702	0.252486	-0.600595	-0.164391	0.561023	-0.194705	0.855319	-0.292159	-1.230691	1.146665
Data587	-1.606266	-0.078431	-0.548714	-0.43356	0.248722	-0.597136	-0.130007	0.521045	-0.203047	0.845045	-0.301925	-1.237507	1.125912
Data588	-1.604435	-0.107118	-0.543221	-0.398769	0.232649	-0.58554	-0.127972	0.486254	-0.202843	0.848402	-0.335088	-1.246153	1.121335
Data589	-1.5906	-0.126853	-0.529386	-0.380458	0.211083	-0.556853	-0.132041	0.459907	-0.203657	0.859286	-0.36581	-1.243102	1.126828
Data590	-1.587345	-0.141502	-0.487678	-0.369675	0.195722	-0.517179	-0.112103	0.446886	-0.197452	0.881971	-0.416876	-1.25948	1.137102
Data591	-1.593245	-0.140586	-0.458381	-0.356654	0.157371	-0.475878	-0.079143	0.436408	-0.179751	0.896925	-0.458991	-1.27484	1.157346
Data592	-1.597111	-0.138857	-0.447395	-0.350551	0.121258	-0.456957	-0.049032	0.443122	-0.175275	0.910252	-0.465909	-1.266397	1.168841
Data593	-1.613794	-0.1414	-0.429898	-0.352992	0.092164	-0.443122	-0.0177	0.460314	-0.191755	0.911269	-0.445157	-1.252766	1.180336
Data594	-1.635971	-0.145469	-0.415656	-0.343837	0.055645	-0.428066	0.02177	0.475471	-0.211592	0.906284	-0.435594	-1.238727	1.199461
Data595	-1.656723	-0.13194	-0.403855	-0.317591	0.02767	-0.401617	0.036215	0.474454	-0.217594	0.900486	-0.43946	-1.238117	1.218179
Data596	-1.660792	-0.116172	-0.401617	-0.281987	0.009257	-0.375779	0.037435	0.462857	-0.232039	0.909845	-0.45126	-1.246052	1.214822
Data597	-1.65184	-0.094809	-0.389817	-0.260014	0.025127	-0.36052	0.033977	0.443325	-0.24567	0.921136	-0.466316	-1.265888	1.212787
Data598	-1.629664	-0.078431	-0.363165	-0.244348	0.056051	-0.360723	0.039673	0.437324	-0.238956	0.920628	-0.471606	-1.288777	1.217975
Data599	-1.618474	-0.079754	-0.339361	-0.221154	0.066122	-0.368455	0.057984	0.435492	-0.251469	0.898858	-0.460619	-1.310343	1.231607
Data600	-1.605453	-0.097658	-0.318812	-0.18677	0.068767	-0.358689	0.082602	0.434475	-0.271509	0.88309	-0.458381	-1.313191	1.246357
Data601	-1.598535	-0.124819	-0.300298	-0.172529	0.068666	-0.339564	0.109865	0.438137	-0.289108	0.876478	-0.510058	-1.305765	1.249714
Data602	-1.599552	-0.141299	-0.282597	-0.174156	0.066122	-0.327357	0.124107	0.442206	-0.293278	0.890008	-0.541594	-1.300679	1.254495
Data603	-1.598739	-0.141807	-0.272831	-0.152794	0.044658	-0.310674	0.162153	0.441698	-0.295313	0.895908	-0.540576	-1.298238	1.259988
Data604	-1.604435	-0.148623	-0.283614	-0.124514	0.034791	-0.292973	0.205692	0.435899	-0.285445	0.890211	-0.517383	-1.312479	1.252867
Data605	-1.61298	-0.167442	-0.278121	-0.119224	0.016581	-0.289108	0.238855	0.438341	-0.289413	0.873426	-0.494189	-1.33079	1.241169
Data606	-1.618067	-0.183413	-0.268762	-0.116782	-0.006104	-0.274052	0.273238	0.442817	-0.302739	0.845248	-0.480761	-1.335775	1.236083
Data607	-1.602604	-0.180158	-0.255741	-0.116172	-0.028382	-0.25859	0.294601	0.451871	-0.297144	0.823173	-0.480354	-1.33018	1.249002
Data608	-1.592228	-0.172223	-0.261845	-0.109865	-0.042318	-0.249231	0.303146	0.456957	-0.291854	0.807609	-0.488085	-1.318278	1.267923
Data609	-1.573307	-0.170189	-0.25391	-0.087078	-0.034587	-0.2533	0.295211	0.429491	-0.283106	0.774039	-0.490934	-1.295796	1.280537
Data610	-1.558862	-0.168663	-0.239668	-0.051474	-0.002543	-0.242924	0.288701	0.394395	-0.266423	0.744945	-0.489306	-1.272094	1.270771
Data611	-1.570052	-0.172122	-0.220747	-0.007121	0.005493	-0.215661	0.288497	0.384222	-0.268457	0.720633	-0.497444	-1.25185	1.246764
Data612	-1.587345	-0.17558	-0.21505	0.044556	0.000203	-0.180463	0.306401	0.387376	-0.280766	0.707612	-0.482999	-1.250629	1.229877
Data613	-1.589787	-0.208031	-0.219323	0.099082	-0.038656	-0.139976	0.335902	0.390021	-0.283309	0.689606	-0.46306	-1.265075	1.223774
Data614	-1.586938	-0.246382	-0.21912	0.152997	-0.068259	-0.112713	0.375982	0.374965	-0.27395	0.677195	-0.454515	-1.274434	1.233641
Data615	-1.570255	-0.270186	-0.213016	0.214847	-0.093792	-0.105592	0.422166	0.344142	-0.266626	0.664785	-0.467536	-1.2607	1.251647
Data616	-1.547875	-0.276188	-0.199791	0.279545	-0.10488	-0.108237	0.458178	0.321762	-0.271	0.665192	-0.466112	-1.251036	1.275756
Data617	-1.522037	-0.272323	-0.195315	0.329391	-0.118919	-0.101116	0.482389	0.305689	-0.289515	0.639048	-0.464485	-1.255411	1.29366
Data618	-1.490094	-0.268355	-0.171918	0.369065	-0.137331	-0.094402	0.502327	0.284835	-0.310267	0.591338	-0.46306	-1.253376	1.293863
Data619	-1.463645	-0.279342	-0.13489	0.430101	-0.153302	-0.081992	0.526335	0.272628	-0.318507	0.557361	-0.459602	-1.246052	1.278503
Data620	-1.448386	-0.291447	-0.124921	0.488696	-0.166018	-0.076092	0.547697	0.261743	-0.311488	0.531523	-0.447395	-1.219298	1.273213
Data621	-1.448183	-0.290023	-0.14079	0.542204	-0.167035	-0.067954	0.540576	0.249841	-0.304672	0.517383	-0.443325	-1.177284	1.279825
Data622	-1.45449	-0.30925	-0.165815	0.579639	-0.175987	-0.06246	0.5361	0.228682	-0.296025	0.514738	-0.438239	-1.129778	1.301086
Data623	-1.453676	-0.34638	-0.184532	0.61972	-0.200402	-0.038046	0.53488	0.197757	-0.294906	0.502022	-0.431322	-1.105872	1.339233
Data624	-1.451235	-0.384833	-0.201216	0.646983	-0.221866	-0.024618	0.527962	0.167748	-0.282292	0.470487	-0.408942	-1.093462	1.361613
Data625	-1.435569	-0.422573	-0.200605	0.668956	-0.234887	-0.019328	0.540373	0.158083	-0.274459	0.435086	-0.395921	-1.097531	1.365377
Data626	-1.413189	-0.437324	-0.193281	0.679942	-0.248926	-0.023804	0.551563	0.161542	-0.246891	0.408942	-0.379644	-1.116655	1.35256
Data627	-1.383688	-0.451057	-0.17436	0.698863	-0.269576	-0.007528	0.569874	0.17141	-0.241499	0.385036	-0.351975	-1.120826	1.358256
Data628	-1.34727	-0.469469	-0.151573	0.725516	-0.293787	0.002238	0.571705	0.179141	-0.253503	0.373744	-0.336309	-1.117876	1.355103
Data629	-1.305969	-0.46184	-0.113731	0.750337	-0.325831	0.00529	0.577808	0.164492	-0.262353	0.36876	-0.320846	-1.109738	1.357748
Data630	-1.269144	-0.442105	-0.081585	0.785128	-0.361741	0.00061	0.568043	0.156456	-0.268661	0.359909	-0.326747	-1.109738	1.35317
Data631	-1.253885	-0.413214	-0.040691	0.821342	-0.381679	0.004679	0.581064	0.14435	-0.27568	0.346685	-0.337733	-1.091834	1.359884
Data632	-1.243915	-0.402533	-0.013224	0.866916	-0.399888	0.023194	0.611785	0.11902	-0.266829	0.332748	-0.334681	-1.060502	1.437705
Data633	-1.238219	-0.397345	-0.013224	0.932835	-0.401312	0.030315	0.635589	0.079957	-0.249536	0.331121	-0.327357	-1.039139	1.49162
Data634	-1.232115	-0.404669	-0.028484	0.995295	-0.389207	0.029501	0.645965	0.032654	-0.224409	0.345057	-0.321253	-1.026424	1.524987
Data635	-1.23476	-0.394293	-0.04008	1.031306	-0.372524	0.044556	0.651662	-0.014242	-0.205793	0.355942	-0.311691	-1.002518	1.530683
Data636	-1.240457	-0.390224	-0.046387	1.069759	-0.365301	0.074464	0.646372	-0.048422	-0.17202	0.360622	-0.288701	-1.00974	1.513186
Data637	-1.249612	-0.385443	-0.064291	1.109433	-0.379034	0.104168	0.642913	-0.091758	-0.130312	0.348007	-0.262252	-1.01208	1.50454
Data638	-1.241067	-0.379543	-0.086875	1.146461	-0.396531	0.115155	0.624399	-0.119122	-0.078838	0.352585	-0.246179	-0.998347	1.501996
Data639	-1.229267	-0.376287	-0.083009	1.156227	-0.42766	0.127972	0.633555	-0.116681	-0.046896	0.345871	-0.227054	-0.954401	1.498334
