# Supplementary material for: Integration of MRI and somatosensory evoked potentials facilitate diagnosis of spinal cord compression
Source: Sci Rep. 2023 May 15;13:7861. doi: 10.1038/s41598-023-34832-2 (PMC10185544; doi:10.1038/s41598-023-34832-2)
Supplement: Supplementary file 3 — Supplementary Information 3. [file 41598_2023_34832_MOESM3_ESM.zip › Preoperative SSEP data/spinal cord compression group/4033031_2/4033031_2_Rt Tibial SEP_Cz'-Fpz_201220_100044.csv]

Index	1	2	3	4	5	6	7	8	9	10	11	12	13
Name	Cz'-Fpz	Cz'-Fpz	Cz'-Fpz	Cz'-Fpz	Cz'-Fpz	Cz'-Fpz	Cz'-Fpz	Cz'-Fpz	Cz'-Fpz	Cz'-Fpz	Cz'-Fpz	Cz'-Fpz	Cz'-Fpz
Time	2.01808E+13	2.01808E+13	2.01808E+13	2.01808E+13	2.01808E+13	2.01808E+13	2.01808E+13	2.01808E+13	2.01808E+13	2.01808E+13	2.01808E+13	2.01808E+13	2.01808E+13
Highcut	500	500	500	500	500	500	500	500	500	500	500	500	500
Lowcut	10	10	10	10	10	10	10	10	10	10	10	10	10
Period	0.000156	0.000156	0.000156	0.000156	0.000156	0.000156	0.000156	0.000156	0.000156	0.000156	0.000156	0.000156	0.000156
Averages	120	120	120	120	120	120	120	120	120	120	120	120	120
Int (mA)	18/17.5mA	18/17.5mA	18/17.5mA	18/17.5mA	18/17.5mA	18/17.5mA	18/17.4mA	18/17.5mA	18/17.5mA	18/17.5mA	18/17.5mA	18/17.5mA	18/17.5mA
Pulse Width (�gs)	200�s	200�s	200�s	200�s	200�s	200�s	200�s	200�s	200�s	200�s	200�s	200�s	200�s
Rep Rate (Hz)	2.66Hz	2.66Hz	2.66Hz	2.66Hz	2.66Hz	2.66Hz	2.66Hz	2.66Hz	2.66Hz	2.66Hz	2.66Hz	2.66Hz	2.66Hz
Data0	0.022176	0.261641	-0.359299	0.565194	-0.063478	-0.101727	0.899672	0.208337	-0.579843	-0.110679	0.427456	-1.220315	0.973322
Data1	2.47542	2.689047	2.151319	2.771038	2.487627	2.421098	3.175708	2.591389	2.270746	2.28275	2.848351	1.294677	3.497775
Data2	2.68864	3.479667	2.772259	3.034714	2.839399	2.988734	4.076397	3.339691	2.3093	2.703899	3.540093	1.817451	3.763078
Data3	0.339971	0.391852	-0.19796	0.538338	0.113934	0.031942	0.790621	0.322881	-0.332036	0.056357	0.570077	-0.631317	0.939345
Data4	2.251011	2.389766	2.024364	2.326899	2.273594	2.053661	2.669312	2.215813	2.107576	1.994863	2.461179	1.29895	2.893111
Data5	3.486585	3.919534	3.409679	3.581394	3.574477	3.451184	4.186465	3.635513	3.299814	3.468884	3.898985	2.674601	4.241194
Data6	3.264413	3.759009	3.167366	3.438773	3.317718	3.288624	4.09837	3.477836	3.020778	3.295949	3.739478	2.408687	4.083721
Data7	2.524656	2.981816	2.378169	2.821088	2.522621	2.587523	3.499402	2.760662	2.228834	2.566364	3.031866	1.590499	3.418835
Data8	1.656519	2.089062	1.483177	2.073396	1.60057	1.746446	2.759238	1.913888	1.341268	1.686631	2.17614	0.651764	2.621703
Data9	0.876682	1.331197	0.679535	1.393047	0.775158	0.963556	2.059358	1.133644	0.560413	0.885634	1.381247	-0.174258	1.892729
Data10	0.295618	0.722464	0.056357	0.855116	0.160118	0.348516	1.496808	0.515755	-0.023499	0.274866	0.743013	-0.800793	1.33079
Data11	-0.089927	0.328374	-0.375575	0.466926	-0.259607	-0.069174	1.100684	0.095827	-0.414232	-0.126955	0.296839	-1.228046	0.94667
Data12	-0.311081	0.101116	-0.629892	0.208133	-0.512703	-0.311488	0.851047	-0.149742	-0.622466	-0.380458	0.031942	-1.470868	0.725516
Data13	-0.419928	0.009155	-0.760306	0.065105	-0.638844	-0.416673	0.730399	-0.26978	-0.69693	-0.511279	-0.100099	-1.570357	0.623789
Data14	-0.452481	-0.012411	-0.829887	0.02177	-0.67038	-0.438849	0.69398	-0.319422	-0.72165	-0.567229	-0.145876	-1.58704	0.58025
Data15	-0.449022	0.016276	-0.830498	0.019328	-0.646576	-0.44536	0.705781	-0.329595	-0.716564	-0.573943	-0.136721	-1.551843	0.57557
Data16	-0.43946	0.068564	-0.798759	0.033977	-0.56316	-0.438849	0.733247	-0.332036	-0.681264	-0.555632	-0.103354	-1.507591	0.595712
Data17	-0.419928	0.143435	-0.753185	0.049439	-0.548308	-0.408331	0.749523	-0.334681	-0.628773	-0.528776	-0.058595	-1.445538	0.622365
Data18	-0.402228	0.198978	-0.750947	0.068564	-0.532235	-0.37232	0.783703	-0.334681	-0.585336	-0.499479	-0.023194	-1.408815	0.6598
Data19	-0.387986	0.247807	-0.756644	0.097047	-0.49541	-0.357671	0.793469	-0.32166	-0.573739	-0.454515	-0.010986	-1.404746	0.697439
Data20	-0.391241	0.27629	-0.756034	0.123293	-0.477913	-0.359299	0.784924	-0.311284	-0.579029	-0.49012	-0.01058	-1.343811	0.709443
Data21	-0.405076	0.288497	-0.739961	0.135093	-0.464078	-0.362758	0.775362	-0.275883	-0.591948	-0.526335	-0.023601	-1.31309	0.698253
Data22	-0.400397	0.295618	-0.726329	0.147097	-0.457364	-0.37171	0.762341	-0.325526	-0.594695	-0.508431	-0.045574	-1.28186	0.666718
Data23	-0.39531	0.288904	-0.706594	0.165815	-0.47425	-0.384731	0.758475	-0.35523	-0.570382	-0.512703	-0.050456	-1.252664	0.623992
Data24	-0.390224	0.259403	-0.704356	0.182498	-0.510058	-0.39999	0.73935	-0.372524	-0.547697	-0.526741	-0.063274	-1.237914	0.599171
Data25	-0.381069	0.230716	-0.726533	0.195112	-0.542204	-0.426032	0.725312	-0.389614	-0.528776	-0.544442	-0.100913	-1.215025	0.58147
Data26	-0.385545	0.215457	-0.74993	0.195519	-0.569467	-0.455736	0.728364	-0.411587	-0.51545	-0.542407	-0.145266	-1.219501	0.581674
Data27	-0.391038	0.222578	-0.770479	0.179039	-0.60324	-0.476488	0.74403	-0.433153	-0.510669	-0.536914	-0.194298	-1.236083	0.577808
Data28	-0.399379	0.244958	-0.787569	0.184329	-0.621347	-0.483609	0.760306	-0.447598	-0.508939	-0.531421	-0.219933	-1.253173	0.574553
Data29	-0.405483	0.274866	-0.804049	0.178429	-0.622365	-0.478116	0.770479	-0.449429	-0.496122	-0.539559	-0.236413	-1.268533	0.557259
Data30	-0.414842	0.326136	-0.806897	0.16968	-0.620737	-0.468554	0.767224	-0.455533	-0.489815	-0.552377	-0.241296	-1.267313	0.543628
Data31	-0.431322	0.311284	-0.798759	0.166018	-0.616668	-0.49602	0.762748	-0.438239	-0.487373	-0.554818	-0.252486	-1.251036	0.520231
Data32	-0.437222	0.300094	-0.786959	0.170698	-0.609344	-0.5184	0.751558	-0.416673	-0.481066	-0.542814	-0.251469	-1.23832	0.500496
Data33	-0.413621	0.325526	-0.790824	0.164187	-0.602019	-0.497037	0.735078	-0.397752	-0.473131	-0.525521	-0.250045	-1.216449	0.490323
Data34	-0.46713	0.323491	-0.794283	0.143231	-0.608326	-0.491544	0.71575	-0.389817	-0.465095	-0.514738	-0.244551	-1.198749	0.490934
Data35	-0.484016	0.329595	-0.791638	0.143842	-0.611989	-0.510058	0.69988	-0.372117	-0.441393	-0.527148	-0.255131	-1.188576	0.481575
Data36	-0.498258	0.32756	-0.783703	0.148114	-0.601816	-0.470792	0.679535	-0.37293	-0.429084	-0.535693	-0.267135	-1.183795	0.453091
Data37	-0.521045	0.321457	-0.80059	0.14608	-0.597747	-0.467536	0.674042	-0.371303	-0.424303	-0.515958	-0.273849	-1.159482	0.432949
Data38	-0.543425	0.317795	-0.82297	0.125531	-0.603443	-0.491951	0.676483	-0.368251	-0.401007	-0.477099	-0.268966	-1.13639	0.42237
Data39	-0.55197	0.338343	-0.85064	0.114544	-0.584522	-0.524097	0.688487	-0.366623	-0.358384	-0.446377	-0.264286	-1.109941	0.414638
Data40	-0.558277	0.363572	-0.871799	0.113324	-0.576181	-0.55258	0.686656	-0.367437	-0.315455	-0.425828	-0.258793	-1.100888	0.417487
Data41	-0.550342	0.381882	-0.900486	0.105796	-0.590829	-0.58025	0.676076	-0.358485	-0.296432	-0.412807	-0.258996	-1.080949	0.43478
Data42	-0.537118	0.386358	-0.927342	0.10193	-0.600595	-0.59734	0.657969	-0.331426	-0.283614	-0.408128	-0.280359	-1.068945	0.460822
Data43	-0.544849	0.402024	-0.923069	0.122479	-0.62094	-0.607919	0.651459	-0.315557	-0.265202	-0.415249	-0.29867	-1.043107	0.463671
Data44	-0.564584	0.413621	-0.9013	0.1355	-0.631113	-0.614023	0.646169	-0.296839	-0.252486	-0.421149	-0.312505	-1.033748	0.451871
Data45	-0.590626	0.431729	-0.882989	0.151573	-0.622161	-0.613209	0.652883	-0.269169	-0.239668	-0.426642	-0.342006	-1.028763	0.441698
Data46	-0.610971	0.421759	-0.860202	0.156659	-0.630503	-0.59734	0.676076	-0.237227	-0.224816	-0.427456	-0.371506	-1.016658	0.437222
Data47	-0.618296	0.414842	-0.860202	0.152997	-0.650441	-0.589609	0.702118	-0.222782	-0.215152	-0.427253	-0.389817	-0.99733	0.430915
Data48	-0.623382	0.409349	-0.859795	0.158287	-0.676076	-0.593678	0.703339	-0.216068	-0.201521	-0.41647	-0.387783	-0.974034	0.415045
Data49	-0.609547	0.433967	-0.851047	0.16317	-0.690929	-0.594695	0.686453	-0.222782	-0.186058	-0.398362	-0.384527	-0.954706	0.403042
Data50	-0.589609	0.453091	-0.844333	0.170901	-0.696422	-0.588184	0.674245	-0.21973	-0.168154	-0.372524	-0.395107	-0.944839	0.39409
Data51	-0.587574	0.469774	-0.845146	0.183312	-0.699067	-0.576588	0.673635	-0.204267	-0.14903	-0.351364	-0.417283	-0.936294	0.3888
Data52	-0.588591	0.474454	-0.83416	0.200402	-0.702322	-0.564177	0.679942	-0.196129	-0.135805	-0.331629	-0.431932	-0.925307	0.375372
Data53	-0.594288	0.470181	-0.82236	0.222171	-0.709036	-0.550342	0.672414	-0.182905	-0.126548	-0.310877	-0.429287	-0.917474	0.366013
Data54	-0.616871	0.460212	-0.808932	0.243737	-0.732026	-0.54607	0.648	-0.166629	-0.118512	-0.301518	-0.417894	-0.911777	0.348109
Data55	-0.644338	0.466112	-0.802014	0.277307	-0.758882	-0.544442	0.624806	-0.159711	-0.108441	-0.311691	-0.416063	-0.905776	0.327153
Data56	-0.666311	0.460619	-0.807304	0.313725	-0.767427	-0.54607	0.602223	-0.166629	-0.095725	-0.319829	-0.430304	-0.89662	0.310267
Data57	-0.675466	0.460416	-0.805269	0.335292	-0.746675	-0.551766	0.580453	-0.17965	-0.085857	-0.330205	-0.448615	-0.877495	0.297449
Data58	-0.681163	0.461026	-0.803642	0.341395	-0.731416	-0.590422	0.575163	-0.192264	-0.072836	-0.338954	-0.464892	-0.856845	0.281173
Data59	-0.693777	0.486254	-0.808525	0.360113	-0.720836	-0.610361	0.588795	-0.204674	-0.052491	-0.333867	-0.467536	-0.847893	0.267542
Data60	-0.692963	0.49541	-0.818697	0.375168	-0.723888	-0.596933	0.587167	-0.203657	-0.028992	-0.324102	-0.463671	-0.816968	0.258996
Data61	-0.679739	0.499682	-0.840874	0.36581	-0.716767	-0.587167	0.563363	-0.19735	-0.009868	-0.287887	-0.461433	-0.776582	0.254927
Data62	-0.65451	0.481575	-0.849826	0.361537	-0.714936	-0.587778	0.529183	-0.188398	0.005697	-0.252079	-0.449429	-0.761832	0.257572
Data63	-0.623992	0.468961	-0.851047	0.362758	-0.723888	-0.601816	0.508227	-0.178429	0.022278	-0.219323	-0.432542	-0.749828	0.256758
Data64	-0.609954	0.472419	-0.842298	0.381679	-0.733857	-0.607309	0.505379	-0.188195	0.054119	-0.209557	-0.42359	-0.753897	0.251469
Data65	-0.605275	0.489103	-0.816459	0.3947	-0.74464	-0.59734	0.504972	-0.20793	0.105694	-0.214847	-0.432949	-0.756644	0.249638
Data66	-0.602019	0.504768	-0.795504	0.403042	-0.747896	-0.579029	0.495206	-0.21444	0.147809	-0.213423	-0.453702	-0.758475	0.252689
Data67	-0.605681	0.525521	-0.781669	0.399583	-0.74403	-0.591236	0.486458	-0.223189	0.182193	-0.211795	-0.476285	-0.752168	0.255741
Data68	-0.604461	0.544238	-0.766206	0.387986	-0.741588	-0.594288	0.480354	-0.245365	0.207726	-0.22034	-0.500089	-0.740571	0.251265
Data69	-0.592457	0.576181	-0.765393	0.393072	-0.750337	-0.597136	0.454312	-0.243737	0.22624	-0.226444	-0.526945	-0.727245	0.234989
Data70	-0.582081	0.582895	-0.777803	0.394903	-0.746064	-0.597136	0.421556	-0.229089	0.236617	-0.234989	-0.546273	-0.718293	0.231123
Data71	-0.585946	0.576384	-0.77882	0.398769	-0.743826	-0.594491	0.37232	-0.217085	0.225325	-0.22502	-0.567839	-0.701406	0.229699
Data72	-0.594695	0.548918	-0.771496	0.3888	-0.767631	-0.587778	0.348516	-0.232547	0.213118	-0.199588	-0.583708	-0.691437	0.223189
Data73	-0.590626	0.544849	-0.766206	0.361537	-0.796724	-0.586353	0.33875	-0.243331	0.208438	-0.152997	-0.586964	-0.687266	0.211185
Data74	-0.575774	0.558887	-0.776786	0.356044	-0.814628	-0.585946	0.337733	-0.256962	0.229191	-0.118817	-0.585133	-0.692556	0.212406
Data75	-0.570484	0.561939	-0.787772	0.353399	-0.833753	-0.605275	0.33814	-0.263879	0.261438	-0.087485	-0.591236	-0.686147	0.195926
Data76	-0.555021	0.561329	-0.7835	0.362961	-0.846774	-0.635996	0.329188	-0.257979	0.293177	-0.070192	-0.593067	-0.670075	0.183108
Data77	-0.537118	0.563567	-0.775362	0.374762	-0.847995	-0.667735	0.313929	-0.25981	0.3299	-0.086468	-0.588591	-0.654002	0.162966
Data78	-0.548714	0.551359	-0.774344	0.38351	-0.855522	-0.674042	0.302536	-0.283207	0.350958	-0.091351	-0.593271	-0.655833	0.134279
Data79	-0.566415	0.536507	-0.776786	0.394293	-0.878513	-0.675669	0.292973	-0.300501	0.369167	-0.080771	-0.602223	-0.651967	0.107424
Data80	-0.584522	0.511482	-0.7776	0.400804	-0.898248	-0.657359	0.267745	-0.310877	0.357366	-0.072226	-0.601409	-0.63152	0.079957
Data81	-0.595509	0.498868	-0.78289	0.406093	-0.900689	-0.63091	0.21973	-0.309453	0.34872	-0.072023	-0.610157	-0.599781	0.055543
Data82	-0.594898	0.483813	-0.784721	0.3888	-0.90842	-0.606495	0.172325	-0.304163	0.344854	-0.074261	-0.600799	-0.575265	0.051067
Data83	-0.595102	0.490934	-0.768851	0.370489	-0.911879	-0.615447	0.142824	-0.313319	0.346685	-0.066733	-0.587574	-0.536812	0.048015
Data84	-0.602833	0.517789	-0.773531	0.350754	-0.928969	-0.626637	0.124107	-0.334071	0.35879	-0.053712	-0.582488	-0.516162	0.057577
Data85	-0.612599	0.555021	-0.786959	0.33346	-0.945856	-0.643931	0.113934	-0.353195	0.373948	-0.036622	-0.585946	-0.494189	0.061646
Data86	-0.607513	0.578826	-0.781058	0.336512	-0.95908	-0.656952	0.112103	-0.356451	0.395514	-0.010783	-0.588591	-0.478218	0.066122
Data87	-0.591847	0.609547	-0.774141	0.363165	-0.97556	-0.667328	0.103151	-0.341395	0.421658	0.012614	-0.575367	-0.473233	0.054729
Data88	-0.579029	0.634165	-0.771293	0.399786	-0.976577	-0.681977	0.070192	-0.334274	0.464485	0.033366	-0.547494	-0.482185	0.028687
Data89	-0.563973	0.638844	-0.769462	0.41769	-0.961522	-0.708019	0.027873	-0.32634	0.501208	0.058798	-0.532235	-0.474861	0.011597
Data90	-0.570281	0.63152	-0.751558	0.430915	-0.949315	-0.734264	-0.018718	-0.330409	0.513924	0.088909	-0.536711	-0.459703	0.003052
Data91	-0.586353	0.60914	-0.715343	0.457974	-0.931004	-0.749523	-0.051881	-0.346685	0.504463	0.103354	-0.538135	-0.442817	-0.009359
Data92	-0.60853	0.565601	-0.667531	0.456143	-0.920628	-0.740978	-0.086671	-0.362147	0.483101	0.114137	-0.538542	-0.413926	-0.020345
Data93	-0.639658	0.535083	-0.63742	0.450446	-0.919407	-0.728974	-0.1178	-0.386562	0.474352	0.130821	-0.546883	-0.382086	-0.042929
Data94	-0.672007	0.508024	-0.61504	0.409349	-0.932631	-0.700287	-0.150556	-0.415859	0.464383	0.143842	-0.568246	-0.346075	-0.075481
Data95	-0.678721	0.497851	-0.612192	0.375779	-0.946466	-0.667531	-0.177412	-0.446988	0.454617	0.14079	-0.58554	-0.306706	-0.097861
Data96	-0.674449	0.48483	-0.623178	0.354823	-0.948094	-0.650238	-0.199995	-0.464892	0.451871	0.116782	-0.60853	-0.278223	-0.109662
Data97	-0.666718	0.487271	-0.639862	0.354213	-0.951146	-0.643117	-0.213219	-0.478726	0.448107	0.116579	-0.617075	-0.250553	-0.107627
Data98	-0.658579	0.486254	-0.654917	0.355027	-0.95908	-0.644948	-0.213626	-0.481778	0.450446	0.146894	-0.612192	-0.219526	-0.091554
Data99	-0.655934	0.489916	-0.655528	0.346888	-0.97556	-0.660817	-0.214033	-0.473233	0.458788	0.183312	-0.595305	-0.19379	-0.090944
Data100	-0.665293	0.487475	-0.645355	0.330409	-0.979019	-0.68747	-0.223596	-0.47425	0.469266	0.20915	-0.589405	-0.179344	-0.097658
Data101	-0.671194	0.477302	-0.636199	0.323288	-0.978815	-0.704356	-0.237634	-0.456957	0.471707	0.216882	-0.598764	-0.159202	-0.092571
Data102	-0.679535	0.46245	-0.624603	0.318405	-0.978408	-0.69866	-0.256555	-0.421759	0.474149	0.209557	-0.623789	-0.129295	-0.096437
Data103	-0.689911	0.470588	-0.619313	0.320643	-0.967015	-0.675263	-0.289515	-0.418097	0.466417	0.195926	-0.653493	-0.084637	-0.107424
Data104	-0.721853	0.48422	-0.610971	0.307825	-0.961725	-0.651052	-0.336919	-0.418301	0.46713	0.175174	-0.658579	-0.047812	-0.103761
Data105	-0.752168	0.504565	-0.609547	0.299484	-0.949722	-0.647389	-0.382289	-0.427863	0.465705	0.158287	-0.664276	-0.024414	-0.10722
Data106	-0.767631	0.503751	-0.622772	0.284632	-0.939345	-0.647593	-0.403652	-0.432339	0.4654	0.137535	-0.683604	-0.015157	-0.116986
Data107	-0.767224	0.496427	-0.644745	0.256148	-0.928359	-0.644948	-0.424201	-0.439663	0.46774	0.122479	-0.686453	-0.009054	-0.123293
Data108	-0.747692	0.468147	-0.674245	0.205488	-0.911065	-0.636199	-0.435391	-0.449022	0.473131	0.104168	-0.685232	-0.016378	-0.121462
Data109	-0.750337	0.457771	-0.688894	0.172122	-0.898858	-0.628672	-0.452684	-0.460619	0.48188	0.114341	-0.67689	-0.015768	-0.118817
Data110	-0.756847	0.445157	-0.69866	0.138145	-0.909234	-0.626027	-0.468961	-0.483406	0.480761	0.144859	-0.658783	-0.00234	-0.124514
Data111	-0.764986	0.446174	-0.700287	0.111696	-0.931614	-0.637827	-0.486254	-0.498258	0.457059	0.16378	-0.652069	0.030315	-0.146894
Data112	-0.771089	0.458178	-0.690115	0.101116	-0.929987	-0.646576	-0.488289	-0.525928	0.421251	0.172936	-0.636403	0.057476	-0.158897
Data113	-0.789807	0.475471	-0.672007	0.08952	-0.922052	-0.657155	-0.488289	-0.555021	0.386562	0.198367	-0.614226	0.083213	-0.170494
Data114	-0.822766	0.471809	-0.649627	0.072836	-0.919814	-0.664683	-0.485847	-0.565601	0.361741	0.224206	-0.595102	0.103558	-0.184532
Data115	-0.866102	0.463671	-0.626027	0.050253	-0.907607	-0.665904	-0.483813	-0.545052	0.357468	0.249231	-0.599578	0.134381	-0.213626
Data116	-0.884616	0.447191	-0.60914	0.032756	-0.888685	-0.65919	-0.481778	-0.520231	0.385545	0.251876	-0.617482	0.189721	-0.226444
Data117	-0.88014	0.418504	-0.595916	0.011393	-0.88014	-0.656545	-0.497037	-0.511889	0.414333	0.253503	-0.637827	0.262964	-0.250655
Data118	-0.860609	0.375982	-0.594695	-0.013224	-0.880751	-0.667938	-0.52959	-0.513313	0.411485	0.263066	-0.65919	0.326034	-0.280969
Data119	-0.83477	0.35584	-0.601205	-0.033773	-0.895196	-0.679942	-0.565194	-0.516162	0.42298	0.273238	-0.660614	0.368963	-0.291549
Data120	-0.804049	0.336919	-0.625213	-0.063071	-0.911065	-0.672007	-0.590626	-0.52959	0.45655	0.26978	-0.658172	0.415147	-0.305791
Data121	-0.778007	0.322271	-0.657155	-0.084433	-0.912693	-0.6598	-0.595712	-0.537321	0.471809	0.281987	-0.662852	0.456245	-0.319015
Data122	-0.775565	0.323288	-0.679535	-0.093385	-0.902317	-0.642913	-0.599985	-0.568449	0.482185	0.307418	-0.674245	0.499479	-0.312098
Data123	-0.788993	0.352382	-0.678111	-0.09664	-0.882582	-0.640269	-0.601409	-0.570891	0.486763	0.33346	-0.668549	0.537626	-0.313522
Data124	-0.791842	0.380458	-0.654103	-0.091554	-0.879937	-0.650238	-0.59795	-0.564584	0.495104	0.342209	-0.644745	0.579538	-0.31047
Data125	-0.805676	0.388596	-0.635793	-0.077923	-0.876682	-0.689301	-0.599985	-0.55319	0.491442	0.344447	-0.616464	0.613413	-0.312098
Data126	-0.792859	0.389207	-0.63742	-0.064698	-0.861626	-0.702729	-0.616871	-0.550952	0.481371	0.346685	-0.60853	0.646677	-0.29399
Data127	-0.772717	0.380662	-0.641286	-0.053305	-0.839246	-0.70517	-0.648	-0.550342	0.458991	0.340988	-0.614023	0.694489	-0.290532
Data128	-0.737112	0.349126	-0.628468	-0.064088	-0.813408	-0.68747	-0.685435	-0.546476	0.431423	0.342616	-0.614837	0.718903	-0.317591
Data129	-0.724702	0.328578	-0.611175	-0.080975	-0.78289	-0.658986	-0.714326	-0.54139	0.419928	0.356247	-0.614226	0.741588	-0.328985
Data130	-0.718802	0.311894	-0.592864	-0.118817	-0.779227	-0.633758	-0.729788	-0.532438	0.416673	0.396328	-0.602019	0.774955	-0.316981
Data131	-0.717377	0.316981	-0.578215	-0.146894	-0.779431	-0.623585	-0.72226	-0.505786	0.424811	0.416063	-0.601409	0.820732	-0.306198
Data132	-0.723481	0.338343	-0.571705	-0.155235	-0.766206	-0.618702	-0.708426	-0.496834	0.435289	0.421759	-0.605071	0.86244	-0.293787
Data133	-0.734264	0.345261	-0.566008	-0.168256	-0.731009	-0.648203	-0.691946	-0.487271	0.450853	0.426032	-0.602426	0.899062	-0.286259
Data134	-0.733247	0.360723	-0.554818	-0.168256	-0.698863	-0.665904	-0.679535	-0.475878	0.475064	0.416266	-0.600595	0.932021	-0.279138
Data135	-0.722871	0.387172	-0.540576	-0.162559	-0.676687	-0.678314	-0.675466	-0.460619	0.494087	0.409552	-0.594288	0.953994	-0.301925
Data136	-0.711884	0.396531	-0.545459	-0.145266	-0.667735	-0.679535	-0.690115	-0.454922	0.512907	0.405483	-0.590626	0.980036	-0.336512
Data137	-0.701508	0.39531	-0.555632	-0.130007	-0.670583	-0.688284	-0.71575	-0.45065	0.525317	0.396328	-0.59795	1.029475	-0.376593
Data138	-0.69988	0.387986	-0.541797	-0.121869	-0.665497	-0.677297	-0.73935	-0.424201	0.520129	0.396124	-0.596119	1.065385	-0.395717
Data139	-0.714936	0.38412	-0.533455	-0.115155	-0.657359	-0.669769	-0.735485	-0.396531	0.507413	0.408128	-0.586964	1.106991	-0.414638
Data140	-0.734264	0.371303	-0.522062	-0.104168	-0.638031	-0.647186	-0.723685	-0.378831	0.489611	0.428677	-0.574756	1.157651	-0.428066
Data141	-0.749116	0.359909	-0.507006	-0.080161	-0.612192	-0.629892	-0.725109	-0.370489	0.459805	0.451464	-0.570891	1.19295	-0.445157
Data142	-0.745454	0.358689	-0.480761	-0.070395	-0.607309	-0.604054	-0.738537	-0.358689	0.429796	0.470385	-0.566618	1.224384	-0.470792
Data143	-0.747692	0.374762	-0.469774	-0.066936	-0.604461	-0.594898	-0.751965	-0.349126	0.41708	0.47893	-0.588795	1.27128	-0.491951
Data144	-0.756644	0.373948	-0.467536	-0.06836	-0.599578	-0.587574	-0.766003	-0.350754	0.415452	0.481168	-0.61504	1.336487	-0.503141
Data145	-0.766817	0.390428	-0.462043	-0.068767	-0.59795	-0.572519	-0.77231	-0.350754	0.428677	0.486661	-0.640879	1.393657	-0.506803
Data146	-0.7717	0.408942	-0.474454	-0.081178	-0.593474	-0.550749	-0.76051	-0.339564	0.446276	0.49073	-0.651662	1.414511	-0.512907
Data147	-0.773734	0.421963	-0.493375	-0.100506	-0.576791	-0.533048	-0.744844	-0.328374	0.449734	0.503141	-0.638844	1.422039	-0.515145
Data148	-0.779227	0.426032	-0.489713	-0.105999	-0.559497	-0.519621	-0.737316	-0.328171	0.461738	0.521248	-0.611175	1.420411	-0.514941
Data149	-0.784517	0.426235	-0.489916	-0.116375	-0.540576	-0.499275	-0.730805	-0.313522	0.464485	0.570687	-0.56377	1.4256	-0.506803
Data150	-0.775972	0.446377	-0.493375	-0.13489	-0.514941	-0.475268	-0.727957	-0.288701	0.447598	0.615651	-0.521045	1.442283	-0.518603
Data151	-0.769869	0.483406	-0.486051	-0.154014	-0.503344	-0.450039	-0.714936	-0.280359	0.432746	0.628875	-0.516365	1.471987	-0.538949
Data152	-0.761323	0.487271	-0.478523	-0.16846	-0.500496	-0.426439	-0.697032	-0.257979	0.430915	0.640065	-0.533659	1.500877	-0.560515
Data153	-0.760103	0.46713	-0.47893	-0.17436	-0.485644	-0.374762	-0.70395	-0.235803	0.449531	0.659393	-0.555428	1.525088	-0.579843
Data154	-0.764172	0.445767	-0.490527	-0.178836	-0.450853	-0.348923	-0.725719	-0.218102	0.471911	0.690929	-0.566618	1.539432	-0.592254
Data155	-0.778007	0.443529	-0.512296	-0.16968	-0.42766	-0.347499	-0.750947	-0.213626	0.494087	0.719615	-0.566618	1.55286	-0.607513
Data156	-0.789604	0.431729	-0.515348	-0.167646	-0.411994	-0.353195	-0.773938	-0.224409	0.502937	0.737926	-0.558887	1.570662	-0.636199
Data157	-0.818087	0.419725	-0.505989	-0.141197	-0.395514	-0.360113	-0.794486	-0.248824	0.499987	0.745658	-0.551766	1.574222	-0.660207
Data158	-0.833143	0.435594	-0.497444	-0.111696	-0.383714	-0.36642	-0.813408	-0.274662	0.503751	0.743826	-0.532438	1.575036	-0.668752
Data159	-0.838229	0.455126	-0.491747	-0.087282	-0.379441	-0.345668	-0.831515	-0.300501	0.50426	0.748302	-0.5125	1.594263	-0.677094
Data160	-0.844739	0.471199	-0.480964	-0.07833	-0.378831	-0.324915	-0.849622	-0.32166	0.515857	0.768851	-0.505786	1.623458	-0.695811
Data161	-0.85654	0.500496	-0.469164	-0.07955	-0.387986	-0.303349	-0.860812	-0.336716	0.52074	0.781872	-0.532031	1.651433	-0.72226
Data162	-0.870782	0.531217	-0.47954	-0.087485	-0.397955	-0.265507	-0.859795	-0.346685	0.528267	0.79001	-0.577401	1.68897	-0.744437
Data163	-0.880954	0.54729	-0.485033	-0.119834	-0.400193	-0.245569	-0.864271	-0.350958	0.529997	0.813204	-0.618092	1.722438	-0.74993
Data164	-0.878309	0.55319	-0.491951	-0.141807	-0.373134	-0.233972	-0.857964	-0.353399	0.527352	0.826632	-0.664276	1.745022	-0.752982
Data165	-0.880954	0.545459	-0.504768	-0.143028	-0.336105	-0.224816	-0.839653	-0.350754	0.528267	0.834363	-0.70985	1.758551	-0.762341
Data166	-0.887668	0.525114	-0.515755	-0.14669	-0.312708	-0.189822	-0.835787	-0.324915	0.536507	0.83477	-0.747082	1.767605	-0.769665
Data167	-0.888279	0.496427	-0.509651	-0.150759	-0.301518	-0.149132	-0.842298	-0.294397	0.527657	0.833346	-0.764172	1.765672	-0.770682
Data168	-0.876478	0.465705	-0.512907	-0.142824	-0.295008	-0.103354	-0.839246	-0.290735	0.515755	0.825004	-0.780041	1.75255	-0.770275
Data169	-0.877089	0.451057	-0.524707	-0.13489	-0.301925	-0.072226	-0.837619	-0.299077	0.498767	0.84535	-0.795097	1.728339	-0.783907
Data170	-0.871188	0.44536	-0.535897	-0.106813	-0.305791	-0.050863	-0.839043	-0.318405	0.49073	0.869561	-0.789604	1.686936	-0.803845
Data171	-0.86305	0.45065	-0.536711	-0.080975	-0.313929	-0.049032	-0.835381	-0.324915	0.489103	0.898858	-0.779024	1.66659	-0.834567
Data172	-0.852064	0.470181	-0.538542	-0.066733	-0.291346	-0.035808	-0.831515	-0.322881	0.50192	0.916355	-0.766003	1.678798	-0.853691
Data173	-0.847181	0.479337	-0.532438	-0.057984	-0.253096	-0.023397	-0.836601	-0.315353	0.523893	0.934666	-0.754813	1.698329	-0.86834
Data174	-0.838229	0.477099	-0.510058	-0.046591	-0.236006	-0.01648	-0.852471	-0.313522	0.550139	0.932021	-0.746471	1.710129	-0.873223
Data175	-0.836805	0.469368	-0.49602	-0.039877	-0.226851	-0.019125	-0.872206	-0.308843	0.586964	0.929987	-0.736706	1.732102	-0.886244
Data176	-0.853691	0.459398	-0.487678	-0.028687	-0.208947	-0.009359	-0.890313	-0.291346	0.608733	0.946263	-0.729788	1.745836	-0.870375
Data177	-0.87892	0.453702	-0.491544	-0.013021	-0.188195	-0.017904	-0.899062	-0.289718	0.614226	0.957046	-0.743623	1.748175	-0.843722
Data178	-0.893568	0.430711	-0.5066	-0.017294	-0.166832	-0.012614	-0.871799	-0.288497	0.61443	0.975153	-0.771496	1.738206	-0.832736
Data179	-0.910862	0.407925	-0.525114	-0.014852	-0.148521	-0.025839	-0.844129	-0.27039	0.622873	1.002213	-0.786552	1.737392	-0.851657
Data180	-0.909845	0.393683	-0.540983	-0.015462	-0.151166	-0.016887	-0.808728	-0.263879	0.642405	1.035579	-0.804252	1.732204	-0.859795
Data181	-0.904962	0.38819	-0.545256	-0.015056	-0.145876	-0.013631	-0.775362	-0.25391	0.648203	1.057145	-0.831515	1.736578	-0.867323
Data182	-0.915541	0.378627	-0.551359	-0.007731	-0.117393	-0.000203	-0.766003	-0.248417	0.642608	1.05979	-0.841077	1.730271	-0.881158
Data183	-0.913914	0.35584	-0.563363	0.014852	-0.069988	0.013224	-0.764782	-0.251672	0.631418	1.054093	-0.826632	1.716538	-0.908014
Data184	-0.900282	0.333257	-0.571705	0.044963	-0.03947	0.019938	-0.768648	-0.256555	0.634674	1.034562	-0.813001	1.685613	-0.928359
Data185	-0.89662	0.310063	-0.557666	0.063884	-0.007528	0.015869	-0.779634	-0.241499	0.650441	1.007909	-0.796724	1.659266	-0.940566
Data186	-0.904148	0.295211	-0.540576	0.074261	0.032959	0.030925	-0.790824	-0.22034	0.662547	1.000178	-0.784517	1.646143	-0.950942
Data187	-0.903538	0.273238	-0.523283	0.073854	0.062053	0.059612	-0.799573	-0.191246	0.672007	1.011775	-0.768241	1.662725	-0.962336
Data188	-0.885634	0.249434	-0.513924	0.069378	0.078126	0.099489	-0.795911	-0.162763	0.674957	1.020727	-0.748913	1.67656	-0.974746
Data189	-0.884006	0.234379	-0.522265	0.069581	0.101523	0.1178	-0.808118	-0.150556	0.673838	1.017065	-0.739147	1.676661	-0.993668
Data190	-0.89011	0.218306	-0.532642	0.057781	0.110272	0.118817	-0.821342	-0.154828	0.655324	1.018489	-0.731009	1.667506	-0.993261
Data191	-0.906996	0.216475	-0.568246	0.062053	0.116172	0.115765	-0.808321	-0.164594	0.660716	1.03151	-0.72694	1.668218	-0.982681
Data192	-0.909031	0.221968	-0.594491	0.072836	0.107424	0.119834	-0.777396	-0.188398	0.668549	1.030493	-0.761323	1.674016	-0.979833
Data193	-0.898248	0.231937	-0.604868	0.076499	0.124717	0.116986	-0.756644	-0.204064	0.678213	1.015437	-0.768241	1.683986	-0.96905
Data194	-0.875664	0.229903	-0.608733	0.064902	0.132652	0.104982	-0.746878	-0.199588	0.685537	1.010351	-0.766817	1.705247	-0.958877
Data195	-0.863661	0.216068	-0.614226	0.052084	0.142011	0.100913	-0.743623	-0.183922	0.696015	1.019913	-0.763561	1.727626	-0.958673
Data196	-0.85776	0.201623	-0.609547	0.039673	0.142418	0.109051	-0.749116	-0.171104	0.694082	1.02622	-0.756441	1.743089	-0.960301
Data197	-0.854709	0.184329	-0.592457	0.038249	0.135297	0.116579	-0.761323	-0.162153	0.675161	1.027034	-0.767224	1.736782	-0.970067
Data198	-0.869968	0.158897	-0.578012	0.043946	0.139569	0.130821	-0.755423	-0.148114	0.657867	1.028662	-0.775362	1.714707	-0.974136
Data199	-0.880344	0.137942	-0.572519	0.038656	0.161542	0.145876	-0.742402	-0.128379	0.632232	1.017472	-0.781262	1.68775	-0.963963
Data200	-0.878309	0.103558	-0.574146	0.014038	0.17558	0.175987	-0.741182	-0.105186	0.607716	1.011571	-0.789604	1.668218	-0.953994
Data201	-0.862847	0.058391	-0.585133	-0.0118	0.196536	0.205488	-0.751354	-0.100303	0.582589	0.999975	-0.793266	1.645838	-0.957453
Data202	-0.852674	0.003459	-0.60263	-0.023601	0.220137	0.221358	-0.769055	-0.109051	0.567229	0.984105	-0.789604	1.616439	-0.960505
Data203	-0.852064	-0.030721	-0.63152	-0.019328	0.224206	0.21505	-0.768851	-0.131634	0.557259	0.970677	-0.779838	1.601587	-0.96966
Data204	-0.844129	-0.059205	-0.650034	-0.020956	0.223189	0.211185	-0.748099	-0.145062	0.575367	0.957656	-0.758679	1.602604	-0.982681
Data205	-0.827649	-0.079754	-0.646169	-0.010376	0.242517	0.206505	-0.719615	-0.154625	0.579131	0.960301	-0.726329	1.615117	-0.982274
Data206	-0.809135	-0.086875	-0.638234	-0.010173	0.267338	0.186364	-0.687673	-0.159101	0.585031	0.965591	-0.705984	1.623051	-0.979019
Data207	-0.803235	-0.074057	-0.617889	-0.012207	0.283411	0.151166	-0.667328	-0.148928	0.596424	0.962539	-0.683808	1.627019	-0.972508
Data208	-0.800997	-0.075278	-0.59266	0.005086	0.317591	0.158083	-0.648407	-0.150352	0.607106	0.951146	-0.66509	1.625086	-0.961522
Data209	-0.808728	-0.097047	-0.561125	0.018311	0.34994	0.174767	-0.652272	-0.162153	0.604054	0.945042	-0.651255	1.624781	-0.94789
Data210	-0.832532	-0.121665	-0.546476	0.001831	0.378831	0.154218	-0.661835	-0.17436	0.576893	0.932021	-0.659393	1.617558	-0.935887
Data211	-0.864474	-0.153811	-0.547087	-0.025635	0.4065	0.115765	-0.678925	-0.206709	0.546171	0.910658	-0.679739	1.60352	-0.926528
Data212	-0.883803	-0.175987	-0.534473	-0.061036	0.421556	0.105999	-0.701508	-0.232751	0.537219	0.880751	-0.697032	1.581038	-0.932428
Data213	-0.883192	-0.192671	-0.529386	-0.084433	0.415656	0.105592	-0.725312	-0.238651	0.535388	0.846571	-0.710257	1.551944	-0.933852
Data214	-0.859185	-0.229699	-0.533455	-0.109662	0.410976	0.126955	-0.736502	-0.234989	0.522774	0.820325	-0.72755	1.526919	-0.927749
Data215	-0.836194	-0.250451	-0.525724	-0.117393	0.41769	0.158083	-0.745861	-0.237227	0.505277	0.82236	-0.726329	1.496096	-0.91371
Data216	-0.833753	-0.27629	-0.531624	-0.114951	0.431322	0.190026	-0.734264	-0.245569	0.509041	0.838229	-0.699067	1.448793	-0.919407
Data217	-0.82948	-0.306401	-0.522876	-0.096844	0.453295	0.198978	-0.712291	-0.239668	0.5125	0.858371	-0.643117	1.40444	-0.922459
Data218	-0.819308	-0.343226	-0.522672	-0.087078	0.466112	0.205488	-0.68747	-0.241093	0.510262	0.875664	-0.616261	1.359579	-0.910658
Data219	-0.80588	-0.371099	-0.516569	-0.110679	0.481575	0.210981	-0.66448	-0.248417	0.522876	0.893975	-0.611785	1.347982	-0.914931
Data220	-0.796114	-0.384731	-0.500496	-0.135093	0.5066	0.211388	-0.642303	-0.280766	0.518807	0.892144	-0.617075	1.352763	-0.922052
Data221	-0.798352	-0.404873	-0.491341	-0.140383	0.536304	0.205285	-0.634775	-0.315557	0.501411	0.882785	-0.626841	1.362224	-0.935276
Data222	-0.785534	-0.415045	-0.493782	-0.137331	0.551156	0.212609	-0.626841	-0.345261	0.4713	0.869561	-0.63152	1.358968	-0.953791
Data223	-0.764782	-0.433763	-0.499479	-0.145062	0.558684	0.221358	-0.627044	-0.35584	0.441698	0.837822	-0.628265	1.356527	-0.968032
Data224	-0.746878	-0.443325	-0.503344	-0.155845	0.566618	0.234379	-0.626841	-0.368048	0.421149	0.791028	-0.611785	1.35612	-0.978612
Data225	-0.741385	-0.449633	-0.504565	-0.166425	0.575367	0.233158	-0.624603	-0.382493	0.397345	0.757458	-0.592254	1.352153	-0.980443
Data226	-0.742809	-0.459398	-0.50253	-0.177005	0.580046	0.233565	-0.62501	-0.382289	0.36286	0.741182	-0.56967	1.327637	-0.980036
Data227	-0.739554	-0.460416	-0.50721	-0.175784	0.593678	0.225223	-0.639862	-0.385748	0.332341	0.720226	-0.547901	1.308919	-0.983902
Data228	-0.732637	-0.45594	-0.521452	-0.16907	0.617075	0.219323	-0.640675	-0.406093	0.306605	0.716157	-0.529793	1.283284	-0.979222
Data229	-0.72755	-0.44536	-0.517586	-0.160728	0.629892	0.213219	-0.641896	-0.420742	0.297347	0.720836	-0.508431	1.274637	-0.971898
Data230	-0.71046	-0.441291	-0.511889	-0.161746	0.633555	0.20325	-0.647593	-0.421149	0.303146	0.712902	-0.469978	1.248697	-0.958673
Data231	-0.69927	-0.450446	-0.526945	-0.181277	0.626027	0.205895	-0.634368	-0.415249	0.313624	0.695201	-0.432136	1.216246	-0.948908
Data232	-0.69927	-0.467943	-0.531217	-0.187584	0.60914	0.202843	-0.620737	-0.405076	0.302027	0.676687	-0.406907	1.189797	-0.939549
Data233	-0.702322	-0.500903	-0.527555	-0.199181	0.618702	0.219323	-0.617075	-0.382493	0.273136	0.657359	-0.423997	1.173317	-0.94789
Data234	-0.690318	-0.525114	-0.522672	-0.211388	0.640675	0.251062	-0.623992	-0.367234	0.231632	0.644134	-0.453295	1.161822	-0.945449
Data235	-0.675466	-0.545256	-0.517179	-0.216882	0.653493	0.257776	-0.642507	-0.359096	0.192772	0.63152	-0.471606	1.168332	-0.955418
Data236	-0.672821	-0.55319	-0.510058	-0.224206	0.657359	0.267135	-0.649424	-0.362554	0.169579	0.615244	-0.486865	1.16111	-0.973526
Data237	-0.674245	-0.55258	-0.50253	-0.225223	0.655324	0.289718	-0.64332	-0.367641	0.15727	0.588591	-0.492154	1.160296	-0.99855
Data238	-0.663462	-0.525928	-0.500292	-0.227868	0.644134	0.362351	-0.646779	-0.366013	0.141095	0.565194	-0.499479	1.160499	-1.013199
Data239	-0.657562	-0.492358	-0.517179	-0.226647	0.658376	0.385341	-0.638844	-0.353399	0.14669	0.531217	-0.507617	1.162127	-1.026017
Data240	-0.644134	-0.474047	-0.522062	-0.236617	0.679942	0.351161	-0.623789	-0.341192	0.149335	0.502327	-0.494189	1.16345	-1.050838
Data241	-0.632944	-0.456753	-0.519417	-0.242924	0.696829	0.297246	-0.61504	-0.340174	0.147707	0.498461	-0.454515	1.157448	-1.058976
Data242	-0.610157	-0.44475	-0.525724	-0.261438	0.709646	0.262455	-0.617889	-0.343023	0.149538	0.493578	-0.414028	1.135373	-1.060807
Data243	-0.573536	-0.432949	-0.532845	-0.269169	0.733247	0.240075	-0.633555	-0.345261	0.141909	0.497648	-0.383307	1.104651	-1.058773
Data244	-0.545256	-0.416266	-0.516976	-0.279952	0.743826	0.223596	-0.647593	-0.33753	0.123293	0.491137	-0.36703	1.078406	-1.04331
Data245	-0.529386	-0.412604	-0.498868	-0.316167	0.734671	0.213219	-0.650645	-0.325729	0.108949	0.476488	-0.364589	1.060502	-1.032731
Data246	-0.52491	-0.431322	-0.467943	-0.356451	0.73874	0.215457	-0.648814	-0.319219	0.107525	0.457364	-0.37761	1.04565	-1.039851
Data247	-0.521452	-0.457364	-0.428473	-0.383103	0.741385	0.218102	-0.648407	-0.334071	0.090944	0.441494	-0.393886	1.025305	-1.052262
Data248	-0.520434	-0.47893	-0.391241	-0.387986	0.74932	0.20793	-0.670787	-0.353602	0.052694	0.417487	-0.408331	0.992752	-1.06569
Data249	-0.527962	-0.481575	-0.367844	-0.367844	0.771293	0.198774	-0.688691	-0.381069	0.005798	0.378831	-0.410569	0.954604	-1.074235
Data250	-0.536507	-0.476895	-0.364792	-0.352382	0.790214	0.208133	-0.707001	-0.394293	-0.009257	0.334885	-0.411587	0.926833	-1.090308
Data251	-0.531624	-0.465095	-0.387376	-0.348516	0.795504	0.214237	-0.717581	-0.376593	-0.025635	0.315557	-0.409349	0.910862	-1.119809
Data252	-0.504362	-0.459398	-0.401414	-0.356247	0.791028	0.221154	-0.714326	-0.34872	-0.051881	0.307215	-0.401821	0.901808	-1.151751
Data253	-0.47303	-0.452684	-0.391648	-0.36113	0.79001	0.228478	-0.705984	-0.337733	-0.092368	0.311691	-0.379644	0.88309	-1.156837
Data254	-0.448819	-0.455533	-0.367437	-0.384527	0.786959	0.216882	-0.694184	-0.331426	-0.132855	0.306198	-0.354823	0.866611	-1.142189
Data255	-0.425218	-0.46306	-0.362351	-0.408942	0.777193	0.215661	-0.697236	-0.330409	-0.177005	0.311284	-0.336512	0.857354	-1.127743
Data256	-0.389207	-0.460212	-0.359096	-0.42766	0.779227	0.219323	-0.690318	-0.341192	-0.213626	0.304163	-0.320643	0.87068	-1.130999
Data257	-0.346075	-0.436815	-0.352585	-0.452277	0.78411	0.225427	-0.685639	-0.336309	-0.235904	0.294804	-0.299687	0.876478	-1.138933
Data258	-0.310063	-0.405483	-0.34465	-0.479337	0.792859	0.21973	-0.681773	-0.307012	-0.265914	0.2769	-0.287073	0.878004	-1.151954
Data259	-0.299484	-0.398159	-0.32756	-0.502734	0.793469	0.204878	-0.661224	-0.270797	-0.295923	0.243331	-0.289108	0.874952	-1.163958
Data260	-0.289108	-0.394293	-0.295211	-0.523893	0.797945	0.203047	-0.626637	-0.249231	-0.331019	0.222375	-0.299687	0.867425	-1.16762
Data261	-0.2769	-0.393479	-0.249434	-0.539762	0.792859	0.206709	-0.62623	-0.240279	-0.363775	0.210981	-0.299484	0.85654	-1.187355
Data262	-0.233972	-0.373541	-0.223799	-0.565805	0.790824	0.205692	-0.643931	-0.234989	-0.383612	0.204674	-0.288701	0.849724	-1.199156
Data263	-0.207523	-0.337326	-0.207523	-0.578215	0.787162	0.196333	-0.662445	-0.216068	-0.407009	0.207319	-0.258793	0.837313	-1.199766
Data264	-0.189822	-0.311488	-0.190433	-0.578622	0.766206	0.181074	-0.658376	-0.197147	-0.420539	0.198571	-0.219933	0.824598	-1.184914
Data265	-0.186567	-0.302332	-0.17558	-0.584319	0.749116	0.181888	-0.652069	-0.189822	-0.426744	0.178836	-0.18677	0.810152	-1.169451
Data266	-0.181277	-0.29399	-0.182091	-0.610157	0.743826	0.185753	-0.662852	-0.203861	-0.43712	0.149132	-0.166425	0.79001	-1.149513
Data267	-0.175377	-0.284225	-0.185957	-0.644338	0.734264	0.190026	-0.680959	-0.216678	-0.442308	0.117189	-0.144656	0.767936	-1.131609
Data268	-0.171918	-0.266931	-0.183922	-0.671194	0.730602	0.190026	-0.688691	-0.223799	-0.449429	0.079957	-0.14669	0.757153	-1.141782
Data269	-0.18555	-0.260014	-0.167646	-0.689911	0.739554	0.196129	-0.701915	-0.213219	-0.444953	0.041098	-0.139773	0.748302	-1.161313
Data270	-0.186364	-0.263879	-0.162153	-0.71107	0.75054	0.199588	-0.704763	-0.187381	-0.434373	0.016887	-0.127769	0.736197	-1.173724
Data271	-0.170494	-0.292159	-0.159508	-0.748913	0.745251	0.183719	-0.68157	-0.137535	-0.416063	0	-0.087689	0.734671	-1.182269
Data272	-0.167849	-0.307418	-0.148318	-0.781058	0.750947	0.183719	-0.662038	-0.097658	-0.399481	-0.023194	-0.060019	0.737825	-1.18349
Data273	-0.147504	-0.314946	-0.131024	-0.805473	0.751151	0.178225	-0.642303	-0.074261	-0.395005	-0.058391	-0.049846	0.748709	-1.18349
Data274	-0.119427	-0.313522	-0.105796	-0.841484	0.73813	0.180667	-0.6421	-0.065512	-0.402635	-0.089113	-0.037232	0.759594	-1.185524
Data275	-0.098268	-0.309656	-0.084433	-0.876478	0.742809	0.193484	-0.663055	-0.072023	-0.413825	-0.108034	-0.018514	0.767732	-1.197325
Data276	-0.068767	-0.303146	-0.06124	-0.894586	0.734264	0.215864	-0.676687	-0.086875	-0.415452	-0.121258	0.00529	0.75817	-1.199766
Data277	-0.046794	-0.298263	-0.026449	-0.902724	0.716767	0.223596	-0.673838	-0.088095	-0.403449	-0.137942	0.047201	0.746675	-1.207294
Data278	-0.030315	-0.302129	0.008545	-0.913914	0.707815	0.226647	-0.667328	-0.081788	-0.394293	-0.167035	0.09074	0.737621	-1.214008
Data279	-0.032756	-0.315963	0.027059	-0.916559	0.713105	0.228072	-0.671194	-0.069988	-0.387884	-0.181684	0.135093	0.724193	-1.216856
Data280	-0.03418	-0.308843	0.058595	-0.926528	0.714122	0.214237	-0.684825	-0.066733	-0.395209	-0.193484	0.16907	0.70456	-1.204445
Data281	-0.013224	-0.316574	0.084637	-0.959487	0.723888	0.189822	-0.70985	-0.064088	-0.414232	-0.216678	0.19206	0.697642	-1.176776
Data282	-0.001628	-0.323084	0.10193	-0.993464	0.723481	0.185143	-0.723685	-0.071819	-0.447496	-0.257572	0.20915	0.700898	-1.159075
Data283	0.006714	-0.32756	0.110068	-1.027644	0.708832	0.188602	-0.737723	-0.048625	-0.465604	-0.291549	0.213423	0.705374	-1.141171
Data284	0.006917	-0.335698	0.120648	-1.058569	0.702932	0.188805	-0.757661	-0.023804	-0.475064	-0.316981	0.201216	0.699474	-1.116757
Data285	0.003662	-0.345668	0.143638	-1.082373	0.712698	0.178429	-0.757865	-0.024414	-0.474047	-0.335088	0.193281	0.693573	-1.10455
Data286	0.003662	-0.345871	0.172732	-1.106381	0.71575	0.175174	-0.745047	-0.019328	-0.491239	-0.354823	0.203454	0.685537	-1.098446
Data287	0.011597	-0.349737	0.201216	-1.118385	0.706391	0.166018	-0.720836	-0.018921	-0.491951	-0.362758	0.215254	0.688284	-1.09865
Data288	0.016276	-0.348109	0.239465	-1.123674	0.693573	0.159304	-0.697846	-0.017904	-0.480863	-0.370286	0.227054	0.680552	-1.105364
Data289	0.024211	-0.341395	0.287073	-1.101498	0.690318	0.157066	-0.677704	-0.021973	-0.45594	-0.384324	0.240075	0.678925	-1.102719
Data290	0.041911	-0.340378	0.31576	-1.083594	0.701305	0.145062	-0.667124	-0.011393	-0.446682	-0.410366	0.262048	0.687368	-1.103329
Data291	0.049846	-0.32166	0.334071	-1.073014	0.714936	0.119834	-0.655324	-0.016683	-0.431627	-0.440274	0.295822	0.708324	-1.098446
Data292	0.058798	-0.310063	0.361741	-1.053483	0.708629	0.081178	-0.655121	-0.049643	-0.418097	-0.461229	0.334274	0.727143	-1.094784
Data293	0.054932	-0.311691	0.39531	-1.0368	0.703339	0.049439	-0.656952	-0.079754	-0.440782	-0.473233	0.368048	0.736095	-1.086035
Data294	0.053915	-0.331019	0.421556	-1.034562	0.715343	0.026856	-0.646779	-0.086061	-0.492561	-0.489306	0.387986	0.748099	-1.073828
Data295	0.051881	-0.356654	0.42766	-1.031713	0.733247	0.030925	-0.626637	-0.086468	-0.545968	-0.515145	0.397752	0.763053	-1.048193
Data296	0.042522	-0.379644	0.443325	-1.036596	0.746471	0.034587	-0.623992	-0.064698	-0.573231	-0.543425	0.395717	0.779533	-1.028255
Data297	0.021973	-0.396124	0.450853	-1.028458	0.757661	0.025228	-0.622975	-0.044353	-0.577401	-0.549121	0.388596	0.7776	-1.018489
Data298	0.023397	-0.413214	0.458584	-1.021337	0.7717	0.036011	-0.633555	-0.038656	-0.563261	-0.553597	0.3888	0.772819	-1.023372
Data299	0.047812	-0.432136	0.465705	-1.013809	0.777396	0.043132	-0.647389	-0.035197	-0.527555	-0.566618	0.40589	0.76936	-1.036189
Data300	0.088299	-0.445563	0.483406	-1.010961	0.770886	0.038249	-0.658579	-0.032756	-0.49541	-0.595509	0.43478	0.753694	-1.051448
Data301	0.110475	-0.44475	0.511279	-0.994888	0.76702	0.026652	-0.651459	-0.055543	-0.472012	-0.61443	0.485237	0.734773	-1.053076
Data302	0.117596	-0.440274	0.552377	-1.001602	0.748506	0.019125	-0.633148	-0.09074	-0.446886	-0.631927	0.510465	0.72694	-1.049414
Data303	0.109662	-0.425828	0.589812	-1.021337	0.73223	-0.001221	-0.616261	-0.116172	-0.422878	-0.632537	0.521248	0.732128	-1.049617
Data304	0.123903	-0.418911	0.629079	-1.045752	0.725719	-0.043539	-0.611785	-0.155845	-0.410163	-0.643524	0.527148	0.731009	-1.034765
Data305	0.133872	-0.438239	0.66448	-1.058773	0.724905	-0.061646	-0.618296	-0.193077	-0.404466	-0.661021	0.5302	0.710562	-1.012589
Data306	0.135297	-0.485847	0.696218	-1.0604	0.730399	-0.069378	-0.613413	-0.216475	-0.406602	-0.679332	0.537931	0.705374	-1.015234
Data307	0.139976	-0.533862	0.726533	-1.064266	0.72165	-0.082399	-0.626434	-0.218713	-0.408637	-0.691946	0.548104	0.728466	-1.012385
Data308	0.157473	-0.537321	0.751354	-1.066911	0.720633	-0.088502	-0.645558	-0.202436	-0.412299	-0.69927	0.560718	0.751253	-1.013403
Data309	0.172732	-0.541187	0.767834	-1.057145	0.710053	-0.088095	-0.661224	-0.189415	-0.423285	-0.722464	0.575367	0.748811	-1.021134
Data310	0.187788	-0.560108	0.785128	-1.054907	0.707001	-0.080975	-0.684418	-0.191246	-0.423794	-0.753592	0.586557	0.745759	-1.032324
Data311	0.206709	-0.591643	0.802014	-1.048397	0.692149	-0.078737	-0.696422	-0.19735	-0.405992	-0.770886	0.602426	0.736095	-1.025406
Data312	0.227461	-0.606292	0.816459	-1.040055	0.682587	-0.08952	-0.696015	-0.220544	-0.381781	-0.782686	0.621958	0.722464	-1.012589
Data313	0.227054	-0.623585	0.829887	-1.016047	0.701915	-0.138348	-0.700287	-0.231327	-0.349432	-0.8012	0.658986	0.700999	-0.989192
Data314	0.225834	-0.631927	0.837212	-1.000178	0.700898	-0.171104	-0.691335	-0.232344	-0.30223	-0.835177	0.677704	0.690827	-0.942804
Data315	0.234785	-0.64271	0.857354	-0.985529	0.688894	-0.159304	-0.673228	-0.21973	-0.256657	-0.876071	0.69276	0.694184	-0.900282
Data316	0.250451	-0.653696	0.872002	-0.97556	0.687673	-0.137331	-0.645965	-0.213016	-0.221764	-0.919203	0.702322	0.713715	-0.868544
Data317	0.242517	-0.68157	0.89662	-0.976374	0.697032	-0.119834	-0.610971	-0.204267	-0.202843	-0.949925	0.701101	0.723481	-0.859388
Data318	0.232751	-0.695201	0.922662	-0.991836	0.712902	-0.10722	-0.593474	-0.193281	-0.198876	-0.968236	0.693777	0.740876	-0.856336
Data319	0.231937	-0.717784	0.950535	-0.999161	0.723481	-0.109865	-0.594695	-0.181684	-0.204267	-0.997533	0.686656	0.760815	-0.858167
Data320	0.236006	-0.743216	0.979019	-0.985733	0.729788	-0.098065	-0.593067	-0.175377	-0.213626	-1.03151	0.679739	0.773022	-0.84006
Data321	0.243534	-0.787569	0.99733	-0.974136	0.735485	-0.096234	-0.590626	-0.174563	-0.210168	-1.057145	0.679942	0.78645	-0.818697
Data322	0.256962	-0.827853	0.989598	-0.98614	0.741385	-0.105186	-0.582895	-0.149335	-0.223189	-1.078304	0.700694	0.799268	-0.797742
Data323	0.264897	-0.850029	0.97556	-0.997533	0.730195	-0.123496	-0.561735	-0.126548	-0.21739	-1.087867	0.734671	0.81534	-0.784314
Data324	0.275069	-0.838432	0.978612	-1.006892	0.711884	-0.124717	-0.53549	-0.11902	-0.192467	-1.098039	0.756441	0.82826	-0.763765
Data325	0.271	-0.809339	0.992243	-0.99265	0.707205	-0.112103	-0.504972	-0.119224	-0.180565	-1.097225	0.78289	0.818596	-0.764782
Data326	0.296432	-0.78879	1.006078	-0.96905	0.706594	-0.110475	-0.479947	-0.13021	-0.180565	-1.113502	0.788993	0.802726	-0.751558
Data327	0.337936	-0.783093	1.017675	-0.95196	0.699067	-0.122479	-0.473233	-0.135093	-0.195112	-1.133644	0.792045	0.773734	-0.731212
Data328	0.383103	-0.792045	1.022761	-0.926121	0.689708	-0.142011	-0.451057	-0.1355	-0.209964	-1.164365	0.78879	0.736909	-0.726126
Data329	0.421352	-0.82297	1.025406	-0.922662	0.694591	-0.155032	-0.425422	-0.111696	-0.228478	-1.185321	0.779024	0.718191	-0.73345
Data330	0.442105	-0.852878	1.032731	-0.925511	0.713512	-0.160118	-0.403245	-0.086468	-0.253096	-1.185117	0.753185	0.715139	-0.718395
Data331	0.456957	-0.890313	1.027237	-0.928359	0.716971	-0.170087	-0.396938	-0.069581	-0.264388	-1.19529	0.725923	0.723583	-0.674449
Data332	0.462654	-0.900282	1.026627	-0.949315	0.716767	-0.176801	-0.390631	-0.063274	-0.2533	-1.222553	0.71636	0.72755	-0.639048
Data333	0.470792	-0.915338	1.031306	-0.990209	0.73284	-0.193891	-0.374355	-0.063071	-0.232141	-1.270975	0.702729	0.717479	-0.616668
Data334	0.493375	-0.922459	1.037207	-1.00852	0.729381	-0.189415	-0.366827	-0.051474	-0.205488	-1.294169	0.694184	0.715546	-0.614023
Data335	0.51372	-0.9249	1.0368	-0.998347	0.741588	-0.20264	-0.367641	-0.027059	-0.180972	-1.308614	0.69927	0.720429	-0.615651
Data336	0.546883	-0.91249	1.048803	-0.972508	0.747896	-0.215864	-0.367234	-0.021363	-0.168663	-1.307596	0.710867	0.720328	-0.604257
Data337	0.573536	-0.903538	1.072608	-0.928766	0.753999	-0.224613	-0.349737	-0.019938	-0.160728	-1.305155	0.746064	0.710155	-0.582081
Data338	0.599578	-0.906793	1.100277	-0.902113	0.765799	-0.225834	-0.341599	-0.020345	-0.167646	-1.314921	0.783703	0.677806	-0.537524
Data339	0.623178	-0.922255	1.107398	-0.890313	0.782279	-0.227868	-0.33875	-0.013224	-0.184838	-1.309428	0.802828	0.663767	-0.50131
Data340	0.63091	-0.938125	1.115536	-0.903741	0.785941	-0.238651	-0.347906	0.003866	-0.211897	-1.298034	0.794079	0.664683	-0.462857
Data341	0.634165	-0.966812	1.121843	-0.922866	0.794893	-0.250451	-0.352382	0.019532	-0.254012	-1.29132	0.787772	0.668752	-0.424811
Data342	0.641896	-0.987157	1.123878	-0.946873	0.806287	-0.2474	-0.340174	0.041098	-0.270085	-1.304341	0.7835	0.680959	-0.412807
Data343	0.654917	-1.017472	1.131406	-0.968439	0.798149	-0.238448	-0.314336	0.060222	-0.264693	-1.330587	0.764375	0.694896	-0.404262
Data344	0.669566	-1.026017	1.150734	-0.98675	0.784721	-0.236413	-0.298873	0.075278	-0.230411	-1.344422	0.732026	0.705475	-0.407111
Data345	0.681977	-1.045345	1.160499	-1.008316	0.787366	-0.226037	-0.290735	0.090537	-0.207624	-1.340759	0.700084	0.692658	-0.405483
Data346	0.709239	-1.069352	1.164569	-1.034765	0.770275	-0.205285	-0.27039	0.107017	-0.187381	-1.326314	0.685842	0.664174	-0.401007
Data347	0.738333	-1.084001	1.158872	-1.044327	0.751965	-0.213016	-0.234989	0.1237	-0.164797	-1.314717	0.691539	0.641693	-0.382086
Data348	0.772513	-1.078101	1.151141	-1.0368	0.735688	-0.241703	-0.198978	0.140993	-0.134279	-1.311055	0.706798	0.629079	-0.361944
Data349	0.790824	-1.069352	1.154192	-1.018489	0.727143	-0.256148	-0.163577	0.1355	-0.11902	-1.301289	0.714936	0.618296	-0.344854
Data350	0.795504	-1.069352	1.159686	-1.013809	0.717174	-0.266728	-0.139773	0.145876	-0.120038	-1.292337	0.717784	0.619109	-0.334071
Data351	0.797538	-1.067114	1.154396	-1.022151	0.72226	-0.274866	-0.123903	0.178022	-0.129702	-1.28013	0.730805	0.621347	-0.326747
Data352	0.796114	-1.054907	1.14931	-1.022965	0.734468	-0.262659	-0.095623	0.195519	-0.134279	-1.289082	0.736502	0.617583	-0.316777
Data353	0.787569	-1.044531	1.156227	-1.021541	0.731823	-0.228682	-0.074261	0.197147	-0.14079	-1.297831	0.736909	0.586455	-0.311284
Data354	0.786959	-1.036596	1.168638	-1.038224	0.741182	-0.196129	-0.066936	0.199588	-0.14903	-1.316752	0.725923	0.550444	-0.305994
Data355	0.784517	-1.039445	1.173521	-1.050838	0.756644	-0.174767	-0.055339	0.210371	-0.159609	-1.3196	0.709443	0.529285	-0.297246
Data356	0.790824	-1.035579	1.182676	-1.064469	0.745861	-0.172936	-0.034791	0.229699	-0.184838	-1.337097	0.69866	0.518807	-0.279342
Data357	0.806287	-1.048803	1.183286	-1.072811	0.718598	-0.16846	-0.010376	0.25391	-0.18911	-1.326721	0.694591	0.508634	-0.254317
Data358	0.821749	-1.045548	1.184507	-1.096615	0.704153	-0.171511	0.014038	0.274052	-0.185753	-1.315531	0.68747	0.491849	-0.244144
Data359	0.833143	-1.029679	1.174334	-1.103532	0.702118	-0.189415	0.042929	0.278935	-0.180769	-1.300272	0.704967	0.486051	-0.239668
Data360	0.844129	-1.019303	1.175148	-1.105364	0.71107	-0.198367	0.068157	0.294397	-0.188398	-1.283385	0.73284	0.478014	-0.237837
Data361	0.844129	-1.02032	1.19468	-1.100684	0.732637	-0.188602	0.081788	0.298466	-0.182193	-1.244322	0.766206	0.459805	-0.224409
Data362	0.851657	-1.006282	1.20587	-1.098243	0.747692	-0.175784	0.104982	0.299484	-0.18087	-1.213194	0.785534	0.455024	-0.200198
Data363	0.849419	-0.970881	1.195494	-1.108619	0.748506	-0.172732	0.143231	0.319422	-0.173241	-1.187559	0.809949	0.450446	-0.177005
Data364	0.838636	-0.921238	1.182472	-1.137713	0.734874	-0.181277	0.191043	0.354009	-0.157066	-1.170876	0.812797	0.441087	-0.15259
Data365	0.814628	-0.90252	1.171283	-1.175352	0.72226	-0.182091	0.237227	0.401414	-0.143028	-1.165382	0.810559	0.42064	-0.121869
Data366	0.809339	-0.890923	1.164569	-1.185117	0.723685	-0.169477	0.272017	0.436205	-0.136619	-1.180438	0.797742	0.386867	-0.103151
Data367	0.812594	-0.9013	1.166807	-1.189593	0.719005	-0.160932	0.280156	0.47303	-0.132448	-1.184507	0.786755	0.361639	-0.102337
Data368	0.813001	-0.893772	1.171283	-1.18349	0.723074	-0.154218	0.27568	0.489713	-0.143231	-1.167213	0.77821	0.348007	-0.104575
Data369	0.803235	-0.898858	1.177793	-1.187559	0.723074	-0.14669	0.266728	0.484016	-0.157677	-1.133237	0.770682	0.324407	-0.121055
Data370	0.795911	-0.89662	1.18349	-1.20119	0.724905	-0.134686	0.272831	0.474454	-0.159508	-1.103736	0.771496	0.291447	-0.123903
Data371	0.787162	-0.899265	1.188169	-1.215839	0.720429	-0.11841	0.306198	0.477302	-0.142824	-1.084001	0.786755	0.256453	-0.115765
Data372	0.793673	-0.885023	1.194069	-1.232522	0.717377	-0.083009	0.341802	0.475268	-0.138857	-1.050228	0.800793	0.233768	-0.095216
Data373	0.78879	-0.872613	1.184507	-1.230488	0.716564	-0.058595	0.364182	0.482592	-0.140892	-1.021541	0.817884	0.231123	-0.080975
Data374	0.785534	-0.848198	1.164772	-1.220722	0.699067	-0.05066	0.367641	0.487678	-0.146487	-1.006485	0.82297	0.235294	-0.072836
Data375	0.771903	-0.834974	1.154192	-1.219908	0.69337	-0.039877	0.351975	0.502734	-0.153302	-1.005468	0.837619	0.233768	-0.056357
Data376	0.752575	-0.832736	1.136492	-1.22825	0.696015	-0.037029	0.341599	0.525317	-0.17436	-1.010554	0.84006	0.238346	-0.036622
Data377	0.733247	-0.855522	1.128354	-1.232319	0.716157	-0.020956	0.319219	0.54139	-0.190738	-1.021337	0.82887	0.247298	-0.024211
Data378	0.726736	-0.861423	1.129575	-1.228046	0.745861	0.014649	0.323695	0.537118	-0.193383	-1.019099	0.824801	0.245975	-0.000814
Data379	0.719005	-0.883192	1.124081	-1.223163	0.754406	0.029501	0.337123	0.547087	-0.202843	-1.012996	0.807711	0.229292	0.015056
Data380	0.698049	-0.894179	1.126726	-1.225808	0.756034	0.042115	0.351364	0.560311	-0.205386	-1.009333	0.776989	0.20264	0.033773
Data381	0.67689	-0.869357	1.13934	-1.220722	0.754609	0.054526	0.358689	0.565194	-0.192162	-1.002213	0.74464	0.168154	0.041098
Data382	0.655121	-0.826632	1.136288	-1.219704	0.73223	0.074871	0.362758	0.588388	-0.190127	-0.981867	0.728974	0.129498	0.040487
Data383	0.652679	-0.796928	1.121436	-1.199766	0.695201	0.097454	0.374558	0.603037	-0.187279	-0.959691	0.725923	0.101625	0.032349
Data384	0.674042	-0.767631	1.13873	-1.162127	0.673635	0.12899	0.395717	0.61504	-0.182193	-0.940566	0.723278	0.079347	0.008138
Data385	0.694591	-0.770072	1.160296	-1.112078	0.679332	0.177208	0.423997	0.630706	-0.167951	-0.912896	0.741588	0.060426	0.001831
Data386	0.714936	-0.803642	1.184914	-1.098446	0.686249	0.228275	0.438646	0.660004	-0.163272	-0.875868	0.763561	0.039877	0.003255
Data387	0.722871	-0.848605	1.197731	-1.100481	0.690318	0.265914	0.439053	0.689911	-0.16673	-0.850233	0.788993	0.02299	0.01058
Data388	0.725516	-0.877699	1.210142	-1.114112	0.696422	0.283818	0.431118	0.724295	-0.184838	-0.831922	0.815849	0.011902	0.012004
Data389	0.729992	-0.913507	1.212177	-1.122861	0.708832	0.298466	0.420132	0.766817	-0.200097	-0.810966	0.839653	0.006816	0.007935
Data390	0.719412	-0.932021	1.201394	-1.123267	0.725312	0.325322	0.400804	0.808118	-0.226953	-0.810356	0.856133	0.007426	0.014242
Data391	0.691742	-0.943008	1.180031	-1.108212	0.732433	0.345871	0.37293	0.836601	-0.259302	-0.815442	0.847181	0.014954	0.03357
Data392	0.662445	-0.937718	1.175555	-1.086239	0.738944	0.355027	0.359503	0.852878	-0.283207	-0.802828	0.819918	0.025025	0.045981
Data393	0.627044	-0.935683	1.159686	-1.043514	0.743013	0.361334	0.371303	0.843926	-0.282394	-0.803235	0.790417	0.036418	0.056357
Data394	0.604054	-0.921848	1.136899	-1.00384	0.731416	0.353602	0.396328	0.816663	-0.275374	-0.802625	0.773124	0.031739	0.057984
Data395	0.588591	-0.9013	1.115943	-0.945856	0.731416	0.325322	0.409756	0.784314	-0.262659	-0.79469	0.777396	0.004171	0.063884
Data396	0.583098	-0.884413	1.117978	-0.900282	0.721243	0.291549	0.427253	0.750337	-0.254012	-0.783907	0.785331	-0.017294	0.078533
Data397	0.58147	-0.867526	1.115333	-0.866509	0.731416	0.280359	0.431729	0.707408	-0.247501	-0.781262	0.783093	-0.030315	0.103558
Data398	0.594085	-0.859795	1.117164	-0.877292	0.72104	0.27568	0.424201	0.670583	-0.244653	-0.788179	0.772513	-0.050355	0.114748
Data399	0.608733	-0.881565	1.11574	-0.872613	0.685842	0.287683	0.408738	0.661835	-0.239058	-0.770072	0.785738	-0.065105	0.124921
Data400	0.62562	-0.909845	1.120012	-0.863864	0.653493	0.306605	0.406907	0.6598	-0.253707	-0.750337	0.792859	-0.074057	0.137738
Data401	0.622365	-0.925104	1.124692	-0.854098	0.633351	0.362554	0.401617	0.666718	-0.281987	-0.733654	0.788586	-0.084332	0.138755
Data402	0.610564	-0.91839	1.120826	-0.845553	0.624399	0.398362	0.399176	0.685028	-0.296635	-0.727143	0.769665	-0.083111	0.122479
Data403	0.570484	-0.916965	1.124285	-0.819511	0.627248	0.423184	0.400804	0.704153	-0.305282	-0.729585	0.754406	-0.08779	0.105592
Data404	0.531217	-0.918186	1.137509	-0.791842	0.63742	0.451871	0.413011	0.70517	-0.309148	-0.742606	0.733654	-0.089825	0.092164
Data405	0.501513	-0.931411	1.140154	-0.762544	0.632944	0.482592	0.418911	0.711681	-0.316676	-0.74993	0.722057	-0.072023	0.083619
Data406	0.488289	-0.946263	1.138933	-0.754203	0.635996	0.490934	0.416266	0.701915	-0.316981	-0.74464	0.704153	-0.075278	0.074464
Data407	0.473437	-0.971898	1.141375	-0.745251	0.640879	0.481575	0.40589	0.700491	-0.321457	-0.727347	0.689504	-0.097759	0.066326
Data408	0.470181	-0.982884	1.139951	-0.748302	0.637217	0.479744	0.415452	0.706188	-0.321253	-0.703339	0.681163	-0.119732	0.053101
Data409	0.47954	-0.983698	1.130388	-0.730399	0.63681	0.478523	0.427049	0.709036	-0.30925	-0.677094	0.671194	-0.142519	0.040284
Data410	0.49663	-0.972101	1.135475	-0.713919	0.629892	0.481778	0.439663	0.716971	-0.315048	-0.64332	0.656545	-0.158999	0.037639
Data411	0.482592	-0.963149	1.148903	-0.694794	0.621551	0.503344	0.42888	0.731416	-0.322169	-0.605681	0.657766	-0.185041	0.029908
Data412	0.458178	-0.956232	1.163755	-0.670787	0.624399	0.530607	0.393276	0.71575	-0.329595	-0.587371	0.652476	-0.199486	0.029094
Data413	0.454515	-0.968439	1.169248	-0.638844	0.645965	0.566008	0.357671	0.694387	-0.34699	-0.587778	0.626841	-0.213626	0.014242
Data414	0.456346	-0.959691	1.162331	-0.595916	0.646983	0.587778	0.318812	0.668752	-0.365911	-0.605478	0.590422	-0.232242	0.007731
Data415	0.461229	-0.955215	1.147275	-0.554004	0.640065	0.586353	0.279952	0.655324	-0.370693	-0.622568	0.575367	-0.239872	0.01648
Data416	0.458178	-0.940973	1.125302	-0.511076	0.635996	0.567636	0.271407	0.651255	-0.377	-0.637217	0.586557	-0.249129	0.043539
Data417	0.443732	-0.940363	1.098039	-0.459195	0.631724	0.56316	0.28219	0.646779	-0.384019	-0.637827	0.601816	-0.252384	0.065716
Data418	0.430508	-0.931614	1.068132	-0.402228	0.639048	0.584319	0.277714	0.629282	-0.387274	-0.620127	0.631927	-0.255945	0.086468
Data419	0.419725	-0.915134	1.028051	-0.346685	0.646372	0.611582	0.26978	0.587371	-0.402635	-0.595509	0.654917	-0.271305	0.10071
Data420	0.419318	-0.881971	0.993668	-0.289311	0.629486	0.630096	0.262252	0.543832	-0.427049	-0.586353	0.672414	-0.293278	0.121869
Data421	0.422166	-0.856336	0.980646	-0.241296	0.607919	0.62623	0.269576	0.520434	-0.446174	-0.566822	0.688691	-0.316472	0.13489
Data422	0.416876	-0.848198	0.973729	-0.209557	0.599578	0.634572	0.270186	0.502734	-0.452684	-0.553597	0.697642	-0.346583	0.141807
Data423	0.408331	-0.874851	0.967422	-0.172122	0.593067	0.651662	0.261438	0.494392	-0.462348	-0.541187	0.698049	-0.386358	0.148114
Data424	0.38941	-0.894382	0.962132	-0.145673	0.581267	0.660004	0.269169	0.48422	-0.476183	-0.545459	0.69988	-0.41413	0.152794
Data425	0.375168	-0.916965	0.973526	-0.135093	0.583708	0.681163	0.287073	0.442105	-0.486152	-0.566008	0.691539	-0.432746	0.16907
Data426	0.368658	-0.905369	0.990616	-0.127565	0.591643	0.715343	0.309656	0.400397	-0.498563	-0.57557	0.702932	-0.44831	0.182091
Data427	0.366217	-0.9131	0.991226	-0.133262	0.58615	0.748302	0.318812	0.368048	-0.492358	-0.59144	0.731416	-0.454719	0.179243
Data428	0.364589	-0.9072	0.975967	-0.123089	0.581877	0.776176	0.337123	0.363775	-0.49073	-0.613616	0.741792	-0.463467	0.179446
Data429	0.348516	-0.903944	0.967422	-0.095216	0.576384	0.785738	0.355027	0.351771	-0.485135	-0.633351	0.741588	-0.477404	0.179039
Data430	0.345871	-0.898044	0.971898	-0.069785	0.562753	0.791435	0.353399	0.338343	-0.497037	-0.629079	0.744437	-0.47659	0.160321
Data431	0.360113	-0.916965	0.971084	-0.046794	0.539559	0.7953	0.354823	0.334274	-0.526335	-0.61972	0.746268	-0.473233	0.128379
Data432	0.374355	-0.912896	0.966608	-0.02889	0.5184	0.795707	0.353399	0.328578	-0.555632	-0.607919	0.74403	-0.483609	0.115765
Data433	0.389614	-0.916965	0.96376	-0.004679	0.526741	0.799573	0.349533	0.309656	-0.585336	-0.586557	0.745861	-0.50426	0.103151
Data434	0.40528	-0.916965	0.962539	0.018921	0.549935	0.8012	0.348923	0.28219	-0.626535	-0.568043	0.731009	-0.52491	0.086671
Data435	0.409552	-0.926324	0.939345	0.042115	0.569874	0.802828	0.354416	0.263879	-0.668345	-0.555632	0.692353	-0.521146	0.081585
Data436	0.425015	-0.926324	0.923679	0.064698	0.578012	0.822766	0.370896	0.250248	-0.707917	-0.556242	0.652679	-0.51901	0.096437
Data437	0.426846	-0.941176	0.917779	0.066326	0.572925	0.853488	0.374558	0.222782	-0.734671	-0.558277	0.642913	-0.522774	0.103354
Data438	0.431932	-0.937514	0.919407	0.059205	0.564584	0.870782	0.362351	0.185143	-0.762442	-0.566008	0.646779	-0.536202	0.108237
Data439	0.438443	-0.925917	0.904555	0.064291	0.54668	0.876682	0.334071	0.14079	-0.784721	-0.580453	0.663666	-0.559294	0.116986
Data440	0.44007	-0.895603	0.889906	0.076499	0.527352	0.872002	0.324915	0.120851	-0.800183	-0.589609	0.672618	-0.581165	0.111493
Data441	0.444953	-0.875461	0.871188	0.11841	0.523283	0.865492	0.325729	0.093996	-0.808728	-0.598764	0.669566	-0.587167	0.103965
Data442	0.451667	-0.83416	0.85715	0.17497	0.533252	0.875461	0.334071	0.060426	-0.815951	-0.577198	0.6657	-0.602121	0.119631
Data443	0.451871	-0.796724	0.837415	0.222985	0.518807	0.884413	0.356451	0.012818	-0.807813	-0.549528	0.680552	-0.610768	0.140383
Data444	0.458178	-0.77821	0.823377	0.243941	0.502124	0.888279	0.382086	-0.023601	-0.779634	-0.504158	0.694591	-0.615244	0.147504
Data445	0.448412	-0.7717	0.822766	0.262455	0.504768	0.910658	0.387376	-0.060426	-0.772208	-0.47954	0.714326	-0.622975	0.142824
Data446	0.432949	-0.765189	0.824394	0.268966	0.511279	0.934259	0.379034	-0.084026	-0.776888	-0.459195	0.718191	-0.633555	0.134279
Data447	0.414638	-0.748913	0.822156	0.285039	0.515958	0.966608	0.362554	-0.086671	-0.7953	-0.43478	0.715343	-0.654409	0.133059
Data448	0.402635	-0.719005	0.826225	0.315353	0.512907	0.991226	0.354416	-0.098878	-0.811271	-0.420132	0.69927	-0.65746	0.125327
Data449	0.406297	-0.68808	0.840874	0.346075	0.497648	1.018285	0.355637	-0.129397	-0.835686	-0.404873	0.667735	-0.661631	0.098675
Data450	0.425828	-0.657359	0.848402	0.376389	0.48422	1.036189	0.353399	-0.154828	-0.852471	-0.396328	0.62501	-0.66509	0.077719
Data451	0.441901	-0.641693	0.852267	0.397548	0.48422	1.053076	0.332036	-0.159101	-0.873223	-0.398769	0.589405	-0.671194	0.073447
Data452	0.457771	-0.62033	0.842298	0.418911	0.485033	1.069352	0.320643	-0.160932	-0.889703	-0.415859	0.55258	-0.66743	0.083619
Data453	0.454108	-0.605885	0.818494	0.445157	0.472216	1.094987	0.322474	-0.178225	-0.900079	-0.446174	0.5361	-0.661936	0.092978
Data454	0.437629	-0.572519	0.796928	0.46835	0.460009	1.093563	0.329391	-0.203657	-0.893568	-0.475878	0.541797	-0.665192	0.09542
Data455	0.410366	-0.533252	0.774141	0.482999	0.460212	1.09926	0.351161	-0.23743	-0.888787	-0.468961	0.564177	-0.686859	0.099489
Data456	0.390631	-0.493375	0.738537	0.500089	0.462857	1.115333	0.366013	-0.256962	-0.872104	-0.448412	0.608937	-0.717784	0.098878
Data457	0.368251	-0.452481	0.725719	0.512703	0.466519	1.132016	0.385138	-0.255538	-0.840976	-0.417894	0.661021	-0.759798	0.100303
Data458	0.351364	-0.422573	0.727143	0.505786	0.478319	1.146054	0.393072	-0.263066	-0.824496	-0.402431	0.713105	-0.793876	0.098472
Data459	0.330205	-0.403245	0.722871	0.505379	0.471606	1.158668	0.391648	-0.265304	-0.827548	-0.393072	0.761527	-0.814018	0.085247
Data460	0.301518	-0.389207	0.721853	0.5184	0.466723	1.161313	0.397548	-0.278528	-0.820427	-0.395514	0.760713	-0.806999	0.082602
Data461	0.302739	-0.393479	0.727957	0.534473	0.460619	1.190204	0.390428	-0.291956	-0.829684	-0.384324	0.751761	-0.813509	0.095013
Data462	0.33224	-0.403245	0.731416	0.557259	0.433153	1.191018	0.381272	-0.30986	-0.881463	-0.374355	0.744233	-0.845757	0.102337
Data463	0.343633	-0.425015	0.737723	0.560311	0.406093	1.173724	0.369879	-0.328781	-0.926833	-0.361741	0.730602	-0.86539	0.100913
Data464	0.350551	-0.417487	0.730399	0.562956	0.432542	1.151344	0.376389	-0.361741	-0.957249	-0.349737	0.703746	-0.86183	0.07894
Data465	0.365403	-0.386562	0.704967	0.544035	0.459602	1.130999	0.388596	-0.401007	-0.972407	-0.321457	0.680756	-0.849724	0.059408
Data466	0.379238	-0.350958	0.684215	0.535083	0.409552	1.114112	0.424201	-0.428066	-0.967727	-0.289515	0.667735	-0.835177	0.046794
Data467	0.380865	-0.319422	0.661021	0.53488	0.311894	1.106788	0.459805	-0.423387	-0.954604	-0.261031	0.65451	-0.81768	0.056357
Data468	0.405687	-0.288294	0.628672	0.529183	0.227054	1.117367	0.483406	-0.408535	-0.94494	-0.249434	0.658986	-0.807202	0.074261
Data469	0.42298	-0.272424	0.594491	0.526945	0.181481	1.147885	0.484627	-0.369065	-0.93609	-0.243331	0.666311	-0.794995	0.07833
Data470	0.437425	-0.252689	0.56906	0.537728	0.162966	1.176979	0.465705	-0.321253	-0.939956	-0.244348	0.675263	-0.78879	0.085044
Data471	0.437629	-0.239465	0.536304	0.541797	0.153404	1.185524	0.442512	-0.280156	-0.950942	-0.229496	0.671194	-0.781669	0.080771
Data472	0.43478	-0.233972	0.522265	0.553597	0.144452	1.186948	0.441901	-0.265507	-0.958673	-0.231734	0.651459	-0.772615	0.080568
Data473	0.426846	-0.243127	0.515755	0.559294	0.167239	1.188169	0.431118	-0.260828	-0.968846	-0.239872	0.648	-0.781262	0.083619
Data474	0.420132	-0.235803	0.514941	0.56316	0.198774	1.202207	0.405483	-0.274459	-0.979426	-0.244755	0.648203	-0.80415	0.082399
Data475	0.417487	-0.220747	0.500089	0.555428	0.215457	1.200987	0.393683	-0.272017	-0.990107	-0.241906	0.66448	-0.823479	0.086264
Data476	0.419521	-0.183922	0.478319	0.552377	0.211999	1.20058	0.386765	-0.280359	-1.003332	-0.237023	0.684418	-0.845858	0.098878
Data477	0.423997	-0.149335	0.471606	0.568043	0.191653	1.202004	0.401211	-0.292159	-1.016963	-0.226444	0.697642	-0.870171	0.111493
Data478	0.425015	-0.115155	0.463874	0.575367	0.152794	1.22357	0.412807	-0.278528	-1.028153	-0.204267	0.700694	-0.907403	0.103965
Data479	0.407111	-0.088095	0.462043	0.581674	0.108034	1.242898	0.421149	-0.254724	-1.034969	-0.18087	0.717988	-0.928461	0.088299
Data480	0.393683	-0.061036	0.474047	0.594695	0.079347	1.248391	0.413418	-0.248824	-1.032222	-0.150352	0.737926	-0.925205	0.09542
Data481	0.384324	-0.042522	0.48483	0.59795	0.06246	1.239033	0.402228	-0.249434	-1.011063	-0.129803	0.754203	-0.911371	0.111696
Data482	0.384731	-0.030925	0.48422	0.600392	0.049032	1.228453	0.38941	-0.244144	-0.999771	-0.128176	0.742199	-0.892653	0.125327
Data483	0.378627	-0.040894	0.449836	0.609751	0.055136	1.223163	0.381679	-0.249027	-0.999568	-0.130007	0.71575	-0.887363	0.123293
Data484	0.368861	-0.054322	0.421149	0.62033	0.064698	1.226622	0.391038	-0.262252	-1.000381	-0.133059	0.689708	-0.884718	0.109255
Data485	0.362961	-0.075074	0.373541	0.63152	0.089113	1.234557	0.397345	-0.261234	-1.009028	-0.139773	0.673025	-0.895196	0.105389
Data486	0.364182	-0.069988	0.347092	0.632537	0.114341	1.216449	0.412197	-0.245365	-1.005366	-0.150963	0.656952	-0.913202	0.114951
Data487	0.362147	-0.05595	0.327967	0.620534	0.115155	1.203835	0.424404	-0.226647	-0.994583	-0.153811	0.655121	-0.935175	0.138348
Data488	0.374151	-0.025432	0.324102	0.608937	0.105186	1.202818	0.427049	-0.201623	-0.968643	-0.143842	0.668345	-0.93375	0.160728
Data489	0.395514	-0.001424	0.321253	0.609954	0.083213	1.187762	0.416673	-0.18555	-0.944635	-0.139366	0.681977	-0.933242	0.178836
Data490	0.420539	0.035808	0.322677	0.601612	0.054119	1.163755	0.393683	-0.152794	-0.934666	-0.127972	0.691946	-0.956842	0.191857
Data491	0.438036	0.052288	0.319015	0.600799	0.025025	1.137713	0.401821	-0.1237	-0.925816	-0.126955	0.691335	-0.982071	0.190636
Data492	0.442919	0.070598	0.335088	0.606292	0.027873	1.12693	0.428066	-0.118207	-0.925002	-0.130821	0.663259	-0.993159	0.187381
Data493	0.444546	0.08423	0.336512	0.630299	0.057984	1.137916	0.456957	-0.118207	-0.933445	-0.132245	0.655934	-1.014318	0.209354
Data494	0.459195	0.099896	0.340378	0.637013	0.07894	1.153175	0.466926	-0.116782	-0.958267	-0.122886	0.649017	-1.027136	0.227258
Data495	0.465909	0.111493	0.345057	0.630706	0.089316	1.156227	0.474454	-0.118207	-0.987157	-0.117393	0.638641	-1.043514	0.241906
Data496	0.460619	0.120851	0.338343	0.644948	0.081585	1.136492	0.476285	-0.110272	-1.00557	-0.128583	0.616058	-1.068132	0.245975
Data497	0.450853	0.116986	0.30396	0.663869	0.050253	1.136899	0.459195	-0.08484	-1.016149	-0.132855	0.590829	-1.084306	0.243331
Data498	0.437832	0.11841	0.267542	0.658376	0.01119	1.133237	0.456346	-0.062867	-1.009944	-0.133466	0.565398	-1.087154	0.255945
Data499	0.438036	0.105999	0.234175	0.651459	-0.032959	1.128557	0.451464	-0.047608	-1.008825	-0.126345	0.55787	-1.1134	0.264083
Data500	0.444139	0.093385	0.211795	0.6598	-0.069988	1.110857	0.46306	-0.034587	-0.986241	-0.110068	0.559294	-1.146563	0.27568
Data501	0.44475	0.088095	0.17558	0.654714	-0.097047	1.084204	0.47364	-0.037232	-0.953079	-0.091961	0.563973	-1.177793	0.289515
Data502	0.448615	0.104168	0.150149	0.643727	-0.100099	1.042903	0.472826	-0.048015	-0.925917	-0.083416	0.563363	-1.208006	0.320033
Data503	0.456753	0.13021	0.123293	0.653696	-0.088706	1.004857	0.464078	-0.055339	-0.922255	-0.085654	0.569874	-1.222044	0.355637
Data504	0.478116	0.146894	0.113527	0.670176	-0.069785	0.965387	0.463671	-0.055136	-0.928562	-0.085654	0.574553	-1.22886	0.379441
Data505	0.483202	0.156456	0.113527	0.682994	-0.076295	0.937107	0.465095	-0.06775	-0.925714	-0.073854	0.578215	-1.232624	0.398769
Data506	0.469368	0.177818	0.128786	0.68157	-0.09542	0.909641	0.468147	-0.087078	-0.910455	-0.049236	0.576791	-1.242186	0.410569
Data507	0.44475	0.193484	0.140586	0.67099	-0.124514	0.912286	0.468554	-0.079347	-0.898553	-0.042318	0.588591	-1.268839	0.429491
Data508	0.422573	0.190229	0.137331	0.670787	-0.130414	0.912286	0.46774	-0.056153	-0.888685	-0.054119	0.599985	-1.293355	0.444546
Data509	0.427863	0.166222	0.120241	0.675669	-0.132652	0.900893	0.465095	-0.014242	-0.887261	-0.058798	0.611582	-1.307393	0.466316
Data510	0.448819	0.15727	0.097047	0.668549	-0.147911	0.872409	0.472012	0.027466	-0.891127	-0.064902	0.600188	-1.311666	0.489306
Data511	0.472826	0.152183	0.07894	0.640675	-0.179446	0.847791	0.471402	0.061443	-0.912591	-0.061036	0.583505	-1.303019	0.505175
Data512	0.491137	0.159101	0.063478	0.619516	-0.20854	0.824394	0.454719	0.065105	-0.935988	-0.05066	0.551766	-1.292032	0.5243
Data513	0.510465	0.150352	0.060019	0.59795	-0.248824	0.812594	0.440477	0.071819	-0.956741	-0.024414	0.512093	-1.271178	0.535693
Data514	0.529793	0.155642	0.046591	0.594288	-0.278528	0.79469	0.432949	0.080771	-0.957758	-0.008952	0.479337	-1.255309	0.535693
Data515	0.533048	0.165204	0.034791	0.578826	-0.295008	0.786348	0.449836	0.093589	-0.933852	-0.013631	0.454922	-1.256835	0.540373
Data516	0.526945	0.171308	0.023397	0.58086	-0.313725	0.781465	0.486254	0.103761	-0.912388	-0.021973	0.406704	-1.271992	0.545052
Data517	0.529793	0.176801	0.01648	0.597136	-0.313115	0.752778	0.507006	0.112103	-0.877292	-0.033163	0.369065	-1.303833	0.56967
Data518	0.527555	0.178632	0.012818	0.615854	-0.300094	0.73345	0.49073	0.123293	-0.8365	-0.055136	0.337936	-1.348694	0.596933
Data519	0.509855	0.169884	-0.004069	0.617075	-0.288497	0.742809	0.455736	0.141807	-0.803744	-0.079143	0.337123	-1.384705	0.630096
Data520	0.503344	0.158897	-0.032349	0.62623	-0.301111	0.756237	0.416673	0.160932	-0.787772	-0.090537	0.347295	-1.3844	0.651052
Data521	0.502327	0.139366	-0.058595	0.631927	-0.310267	0.746471	0.376389	0.185346	-0.783703	-0.071209	0.352178	-1.370057	0.662648
Data522	0.500292	0.140383	-0.067954	0.629486	-0.320439	0.733857	0.356654	0.202029	-0.777091	-0.044963	0.337326	-1.356425	0.66448
Data523	0.500496	0.113934	-0.071819	0.611785	-0.329188	0.718802	0.362147	0.20854	-0.770174	-0.016683	0.319015	-1.344116	0.665904
Data524	0.495003	0.097047	-0.087892	0.608733	-0.322881	0.697236	0.377406	0.216475	-0.761018	-0.007731	0.289311	-1.34727	0.662648
Data525	0.49602	0.094606	-0.099692	0.605071	-0.322067	0.686656	0.396938	0.215457	-0.735485	-0.015056	0.270186	-1.366598	0.664886
Data526	0.512093	0.119224	-0.117189	0.600392	-0.318608	0.691742	0.401007	0.21505	-0.711172	-0.007528	0.261845	-1.390402	0.684825
Data527	0.522265	0.138755	-0.149742	0.606495	-0.324509	0.656341	0.427253	0.206912	-0.67984	0.016073	0.243941	-1.410239	0.713512
Data528	0.518196	0.156049	-0.156659	0.61504	-0.338547	0.614633	0.476285	0.230716	-0.656545	0.030315	0.214644	-1.425294	0.753185
Data529	0.509244	0.150556	-0.151573	0.62623	-0.350551	0.586557	0.500089	0.245365	-0.64271	0.034791	0.192874	-1.445131	0.796521
Data530	0.487882	0.149335	-0.149945	0.611785	-0.354213	0.577808	0.492154	0.271	-0.663869	0.054932	0.177615	-1.462323	0.836601
Data531	0.469571	0.14079	-0.170087	0.599578	-0.335495	0.579232	0.467536	0.289515	-0.683909	0.055339	0.16968	-1.464968	0.876885
Data532	0.464688	0.132652	-0.170901	0.610361	-0.334681	0.567839	0.438849	0.298263	-0.688691	0.037435	0.159508	-1.465375	0.903538
Data533	0.458178	0.121462	-0.15849	0.617482	-0.361537	0.552987	0.411383	0.302536	-0.699575	0.025432	0.144249	-1.45388	0.927545
Data534	0.441087	0.130821	-0.159915	0.611582	-0.378627	0.539152	0.4065	0.303146	-0.704662	0.033977	0.111086	-1.43974	0.951349
Data535	0.420539	0.146487	-0.176598	0.598967	-0.401211	0.517179	0.404466	0.309453	-0.683706	0.066326	0.074871	-1.441876	0.988785
Data536	0.406093	0.181481	-0.192671	0.598561	-0.415656	0.474047	0.408942	0.32634	-0.62918	0.090333	0.026449	-1.462119	1.011775
Data537	0.408331	0.178225	-0.194909	0.605071	-0.431932	0.443122	0.423794	0.334274	-0.579538	0.104982	-0.016073	-1.471682	1.013199
Data538	0.418301	0.182294	-0.18616	0.620127	-0.458381	0.422777	0.440681	0.346278	-0.555021	0.141197	-0.044963	-1.492739	1.010758
Data539	0.437018	0.176801	-0.179243	0.634368	-0.500089	0.393072	0.43946	0.358078	-0.534371	0.175987	-0.064088	-1.50515	1.004451
Data540	0.45716	0.15849	-0.178022	0.63742	-0.525928	0.371099	0.447801	0.381476	-0.536812	0.212406	-0.089113	-1.504133	0.998347
Data541	0.472012	0.149945	-0.190229	0.650441	-0.5361	0.345871	0.456143	0.373134	-0.540576	0.233158	-0.125938	-1.503319	1.004247
Data542	0.490323	0.15849	-0.202843	0.664276	-0.55319	0.319422	0.470181	0.368048	-0.534269	0.238041	-0.165204	-1.499758	1.01503
Data543	0.497037	0.158897	-0.218916	0.699067	-0.561939	0.289718	0.490527	0.364996	-0.520333	0.235599	-0.199588	-1.494672	1.045141
Data544	0.496834	0.159304	-0.224613	0.733654	-0.582081	0.261234	0.500903	0.361944	-0.493884	0.234785	-0.237227	-1.48338	1.079118
Data545	0.504362	0.168053	-0.245569	0.741792	-0.594085	0.243127	0.502937	0.387376	-0.474047	0.233565	-0.271611	-1.480023	1.113502
Data546	0.52491	0.176801	-0.251672	0.736502	-0.591643	0.201419	0.50131	0.415249	-0.449938	0.233361	-0.297653	-1.481142	1.13283
Data547	0.539762	0.183719	-0.251672	0.747489	-0.596526	0.178429	0.502327	0.440884	-0.426134	0.246993	-0.305384	-1.48867	1.138526
Data548	0.54078	0.198367	-0.257979	0.768241	-0.607106	0.163577	0.509041	0.464281	-0.398871	0.257776	-0.306198	-1.498334	1.150734
Data549	0.53549	0.208947	-0.249027	0.787162	-0.613006	0.146894	0.513924	0.481778	-0.379136	0.264286	-0.302739	-1.507388	1.159075
Data550	0.510669	0.228072	-0.23031	0.805066	-0.618702	0.104168	0.524707	0.488492	-0.356451	0.289515	-0.282801	-1.508507	1.165789
Data551	0.483609	0.234785	-0.217085	0.824191	-0.637624	0.074464	0.558684	0.498054	-0.329188	0.30986	-0.26449	-1.503522	1.169248
Data552	0.458991	0.249027	-0.209761	0.829074	-0.641489	0.047608	0.590422	0.494799	-0.301518	0.315963	-0.268152	-1.482872	1.1782
Data553	0.421963	0.27039	-0.20793	0.833956	-0.627858	0.02828	0.59734	0.52959	-0.288294	0.331426	-0.276697	-1.475242	1.186338
Data554	0.386562	0.295415	-0.201623	0.82948	-0.629079	0.017904	0.593271	0.56967	-0.291549	0.367844	-0.287073	-1.47097	1.193459
Data555	0.359909	0.31515	-0.195926	0.824191	-0.640065	0.014242	0.573536	0.595916	-0.291854	0.398566	-0.297449	-1.476158	1.204445
Data556	0.351771	0.331629	-0.195926	0.824394	-0.654917	-0.007731	0.543425	0.612192	-0.276697	0.409552	-0.332647	-1.475954	1.20709
Data557	0.351161	0.325933	-0.19206	0.826022	-0.662242	-0.0059	0.510262	0.611582	-0.255436	0.42298	-0.361537	-1.471377	1.224994
Data558	0.348923	0.322067	-0.190433	0.835177	-0.656341	-0.001831	0.482389	0.620127	-0.238448	0.42888	-0.385748	-1.454083	1.241474
Data559	0.357671	0.330002	-0.209761	0.812797	-0.651459	-0.02238	0.459195	0.618906	-0.222578	0.440884	-0.393072	-1.421429	1.270161
Data560	0.374355	0.354823	-0.225223	0.797742	-0.644338	-0.063274	0.441494	0.604257	-0.193484	0.450243	-0.38351	-1.382162	1.308207
Data561	0.400193	0.375372	-0.208133	0.790214	-0.645558	-0.105592	0.438239	0.588591	-0.171817	0.470792	-0.357671	-1.357646	1.336487
Data562	0.414842	0.401211	-0.187381	0.785738	-0.647796	-0.140586	0.438443	0.574553	-0.144147	0.47364	-0.346278	-1.35551	1.357239
Data563	0.413621	0.415859	-0.174156	0.768851	-0.669769	-0.152183	0.447191	0.572722	-0.108339	0.476895	-0.352382	-1.355306	1.380433
Data564	0.406704	0.431932	-0.180056	0.756441	-0.690929	-0.142214	0.469978	0.581267	-0.076905	0.493375	-0.356247	-1.34727	1.402406
Data565	0.39409	0.454108	-0.16907	0.753592	-0.704763	-0.150963	0.493985	0.590219	-0.05422	0.510669	-0.354823	-1.325399	1.402406
Data566	0.374965	0.479337	-0.137128	0.773531	-0.719819	-0.175174	0.514534	0.603443	-0.039673	0.531828	-0.346278	-1.300069	1.395285
Data567	0.357468	0.493578	-0.109458	0.811373	-0.732637	-0.208947	0.524097	0.607919	-0.020244	0.554818	-0.348313	-1.278909	1.389792
Data568	0.355637	0.511076	-0.083619	0.841281	-0.748099	-0.23092	0.506193	0.59205	-0.002543	0.575774	-0.376389	-1.273416	1.391216
Data569	0.352789	0.516772	-0.074057	0.83945	-0.740164	-0.250655	0.454515	0.570281	0.028789	0.59205	-0.402228	-1.26894	1.386536
Data570	0.339564	0.54729	-0.071005	0.830294	-0.707612	-0.261845	0.410976	0.547494	0.070293	0.607919	-0.418708	-1.264464	1.382467
Data571	0.324915	0.578622	-0.092775	0.804863	-0.686859	-0.278528	0.3829	0.535286	0.123496	0.641693	-0.414638	-1.198545	1.367615
Data572	0.319219	0.626637	-0.111289	0.798962	-0.681163	-0.294194	0.382086	0.52491	0.175987	0.669362	-0.421963	-1.107296	1.36497
Data573	0.323898	0.656341	-0.124514	0.804456	-0.693573	-0.307215	0.395921	0.517789	0.216475	0.686046	-0.434984	-1.057654	1.354798
Data574	0.327764	0.6657	-0.131634	0.817477	-0.733247	-0.324305	0.418504	0.520638	0.241499	0.703746	-0.460619	-1.035681	1.360698
Data575	0.330612	0.658783	-0.12899	0.824191	-0.770275	-0.353806	0.429287	0.529183	0.276392	0.73345	-0.485847	-1.04331	1.388164
Data576	0.332036	0.667938	-0.10722	0.831108	-0.796521	-0.369472	0.406704	0.540576	0.30518	0.756034	-0.488696	-1.055416	1.401185
Data577	0.319219	0.688284	-0.094199	0.835991	-0.826429	-0.418708	0.383714	0.537931	0.338343	0.762137	-0.489103	-1.065588	1.411561
Data578	0.306605	0.703543	-0.095623	0.827039	-0.867933	-0.473233	0.360316	0.525928	0.355739	0.762544	-0.498258	-1.072404	1.40912
Data579	0.302739	0.706391	-0.119834	0.811373	-0.877089	-0.49541	0.360316	0.520027	0.386358	0.745658	-0.515145	-1.070878	1.399761
Data580	0.305994	0.717581	-0.135297	0.801404	-0.865085	-0.498665	0.370693	0.520027	0.424913	0.725109	-0.540576	-1.038529	1.384095
Data581	0.316167	0.733857	-0.157066	0.779227	-0.837822	-0.491341	0.35462	0.518807	0.451769	0.724091	-0.556446	-0.999568	1.387554
Data582	0.31515	0.774548	-0.195722	0.779634	-0.821139	-0.514534	0.335292	0.503141	0.469876	0.72755	-0.559294	-0.970677	1.385723
Data583	0.314336	0.806694	-0.241906	0.784517	-0.823987	-0.528776	0.321864	0.473437	0.493477	0.729585	-0.538542	-0.950841	1.375753
Data584	0.331019	0.853081	-0.260421	0.791842	-0.823987	-0.563567	0.323491	0.459602	0.525622	0.739554	-0.522876	-0.946365	1.365581
Data585	0.348109	0.875054	-0.265914	0.799166	-0.825208	-0.607309	0.320033	0.46306	0.55614	0.741792	-0.509855	-0.945144	1.362325
Data586	0.35462	0.888482	-0.278325	0.820935	-0.823784	-0.664276	0.320033	0.470792	0.591236	0.759696	-0.502734	-0.931004	1.348287
Data587	0.35462	0.887872	-0.288904	0.84535	-0.82887	-0.718395	0.306401	0.470588	0.626332	0.77821	-0.507617	-0.91544	1.333435
Data588	0.344244	0.897027	-0.282801	0.851657	-0.822766	-0.758272	0.28748	0.45655	0.675975	0.79469	-0.51901	-0.891127	1.308817
Data589	0.331629	0.901503	-0.288904	0.842908	-0.830701	-0.767427	0.257979	0.450039	0.720734	0.791231	-0.528369	-0.858676	1.302307
Data590	0.323491	0.882785	-0.30396	0.806287	-0.845553	-0.766613	0.215457	0.447801	0.736502	0.796928	-0.543628	-0.77587	1.296203
Data591	0.323288	0.862643	-0.336105	0.78879	-0.849419	-0.771089	0.17965	0.444139	0.744742	0.804863	-0.54078	-0.672211	1.285827
Data592	0.330612	0.85715	-0.364792	0.775158	-0.842095	-0.790417	0.148318	0.437425	0.766512	0.796928	-0.540373	-0.605783	1.282165
Data593	0.32756	0.86773	-0.385138	0.759899	-0.83945	-0.816256	0.112306	0.427863	0.78879	0.799776	-0.553597	-0.580657	1.282368
Data594	0.310674	0.866509	-0.394903	0.745047	-0.847181	-0.858981	0.086468	0.411383	0.818189	0.802421	-0.583098	-0.579843	1.263447
Data595	0.307215	0.849012	-0.402838	0.712902	-0.858574	-0.885837	0.059205	0.381272	0.838229	0.81829	-0.609751	-0.575774	1.224791
Data596	0.308843	0.859592	-0.414842	0.684215	-0.874851	-0.905369	0.045574	0.345057	0.868544	0.837619	-0.634572	-0.557259	1.196104
Data597	0.300298	0.877699	-0.42827	0.673025	-0.881971	-0.923476	0.037232	0.321864	0.921238	0.849215	-0.643524	-0.551868	1.158668
Data598	0.283207	0.915338	-0.444343	0.679535	-0.870985	-0.973526	0.031332	0.304774	0.979121	0.876682	-0.646983	-0.546171	1.134661
Data599	0.279749	0.94138	-0.462857	0.68157	-0.867526	-0.998347	0.036418	0.289921	1.011978	0.89662	-0.629689	-0.541594	1.113095
Data600	0.272628	0.969253	-0.482592	0.672007	-0.862033	-1.011978	0.051881	0.269576	1.015946	0.904758	-0.596526	-0.522571	1.094987
Data601	0.260421	0.994074	-0.498665	0.664276	-0.839857	-1.031306	0.062867	0.225427	1.010147	0.895196	-0.584522	-0.505887	1.087867
Data602	0.247807	0.994074	-0.509448	0.666514	-0.798555	-1.055314	0.065716	0.189822	1.008316	0.878309	-0.596933	-0.481168	1.072201
Data603	0.242517	0.984716	-0.527759	0.668752	-0.759492	-1.055924	0.047812	0.187991	1.026017	0.847181	-0.614023	-0.460009	1.044124
Data604	0.247603	0.97556	-0.546476	0.675873	-0.738333	-1.062842	0.014445	0.215254	1.047786	0.800997	-0.627451	-0.438849	1.015844
Data605	0.246789	0.970067	-0.56377	0.661631	-0.733857	-1.061621	-0.003052	0.216678	1.08217	0.768444	-0.634775	-0.418911	0.993057
Data606	0.251672	0.974339	-0.592457	0.647796	-0.748506	-1.05918	-0.002645	0.217085	1.127845	0.764579	-0.638844	-0.413011	0.972915
Data607	0.269373	0.958673	-0.618906	0.629486	-0.774344	-1.04921	-0.013021	0.200198	1.168332	0.772513	-0.623789	-0.408738	0.962946
Data608	0.295618	0.962336	-0.631724	0.62623	-0.798962	-1.055111	-0.01709	0.156863	1.220518	0.766003	-0.624806	-0.404771	0.963556
Data609	0.32634	0.961318	-0.639048	0.607309	-0.826836	-1.074642	-0.01709	0.111493	1.270975	0.771089	-0.610564	-0.405585	0.964777
Data610	0.350754	0.956435	-0.657969	0.58615	-0.81829	-1.107195	-0.0118	0.081788	1.318379	0.777803	-0.60324	-0.410773	0.966608
Data611	0.353399	0.94728	-0.688894	0.567229	-0.79998	-1.137102	-0.015462	0.05005	1.359579	0.784924	-0.596119	-0.412909	0.957046
Data612	0.359299	0.954401	-0.733654	0.548511	-0.77821	-1.163144	-0.025635	0.026652	1.381552	0.789604	-0.589812	-0.400092	0.929376
Data613	0.353195	0.945449	-0.769055	0.526131	-0.74932	-1.179828	-0.04537	0.010376	1.409527	0.777193	-0.595712	-0.366929	0.90191
Data614	0.360113	0.949315	-0.790417	0.512093	-0.714733	-1.192645	-0.087282	-0.002035	1.427024	0.762341	-0.620127	-0.351873	0.861626
Data615	0.364182	0.937514	-0.796928	0.504565	-0.695811	-1.202411	-0.112917	0.00529	1.435569	0.753796	-0.639048	-0.336004	0.822156
Data616	0.369472	0.92429	-0.809339	0.508227	-0.683197	-1.224791	-0.120851	0.003052	1.458762	0.737723	-0.653493	-0.311894	0.785941
Data617	0.377203	0.9249	-0.826429	0.493985	-0.696015	-1.239439	-0.116375	-0.014852	1.486534	0.712902	-0.666514	-0.294601	0.758679
Data618	0.388596	0.925511	-0.845553	0.488899	-0.724091	-1.241881	-0.120038	-0.031942	1.514611	0.690522	-0.695608	-0.290634	0.742606
Data619	0.379238	0.909031	-0.861626	0.468554	-0.744437	-1.231912	-0.128379	-0.042725	1.542789	0.677704	-0.714936	-0.280359	0.749727
Data620	0.370896	0.907403	-0.866306	0.461026	-0.755627	-1.230691	-0.119631	-0.059205	1.586837	0.643727	-0.715953	-0.271712	0.749116
Data621	0.354416	0.905165	-0.876071	0.453702	-0.763358	-1.252664	-0.099285	-0.066529	1.626307	0.610564	-0.708222	-0.263167	0.732026
Data622	0.353806	0.900689	-0.887058	0.432542	-0.759899	-1.28542	-0.080975	-0.085857	1.664047	0.587981	-0.692556	-0.268152	0.703136
Data623	0.358485	0.894789	-0.905776	0.404873	-0.769462	-1.320821	-0.066122	-0.100099	1.707891	0.582284	-0.689301	-0.265202	0.677094
Data624	0.373337	0.894179	-0.908827	0.390428	-0.782076	-1.357239	-0.073243	-0.098675	1.726406	0.582284	-0.687673	-0.261641	0.657562
Data625	0.384934	0.859388	-0.916152	0.38819	-0.786755	-1.381857	-0.095216	-0.064291	1.731492	0.569263	-0.690929	-0.254724	0.646576
Data626	0.382696	0.836398	-0.93548	0.397141	-0.768037	-1.397116	-0.122886	-0.059612	1.72722	0.557259	-0.68157	-0.255945	0.623382
Data627	0.375372	0.817884	-0.960505	0.399786	-0.726736	-1.406678	-0.164391	-0.069174	1.730577	0.54607	-0.667124	-0.239465	0.605478
Data628	0.377406	0.814221	-0.966201	0.393479	-0.695608	-1.426006	-0.182701	-0.082602	1.73607	0.530607	-0.655731	-0.216882	0.580046
Data629	0.369675	0.810763	-0.970067	0.378627	-0.677297	-1.437196	-0.175987	-0.105999	1.73312	0.520231	-0.658579	-0.217187	0.564991
Data630	0.362554	0.80588	-0.970881	0.376186	-0.660817	-1.442079	-0.161949	-0.159508	1.722337	0.508227	-0.67099	-0.20854	0.566415
Data631	0.372727	0.775565	-0.977391	0.379441	-0.64271	-1.445741	-0.15788	-0.201419	1.711655	0.475878	-0.666514	-0.203352	0.581064
Data632	0.376186	0.758475	-0.995499	0.39531	-0.628265	-1.469952	-0.172122	-0.222782	1.71308	0.447801	-0.655934	-0.190026	0.588591
Data633	0.375372	0.746268	-1.029882	0.411994	-0.602833	-1.497826	-0.177818	-0.248824	1.729661	0.407111	-0.651255	-0.172529	0.597747
Data634	0.370489	0.734874	-1.052059	0.421556	-0.584522	-1.527123	-0.173953	-0.270797	1.737901	0.37822	-0.641082	-0.16968	0.59734
Data635	0.361741	0.691539	-1.069963	0.426032	-0.588795	-1.536685	-0.166222	-0.285649	1.753567	0.356858	-0.619516	-0.15259	0.583912
Data636	0.363368	0.662242	-1.06569	0.413214	-0.590422	-1.531599	-0.170087	-0.31047	1.757738	0.342819	-0.60914	-0.133771	0.561939
Data637	0.372117	0.648203	-1.057959	0.393683	-0.581267	-1.515119	-0.167035	-0.352789	1.756008	0.331223	-0.61382	-0.118512	0.546273
Data638	0.38941	0.633555	-1.061214	0.361741	-0.544238	-1.503726	-0.154625	-0.393683	1.732815	0.324509	-0.623789	-0.107017	0.532235
Data639	0.400193	0.616058	-1.075863	0.331629	-0.508838	-1.49396	-0.13021	-0.430711	1.720912	0.317388	-0.609547	-0.095827	0.525114
