# Supplementary material for: Integration of MRI and somatosensory evoked potentials facilitate diagnosis of spinal cord compression
Source: Sci Rep. 2023 May 15;13:7861. doi: 10.1038/s41598-023-34832-2 (PMC10185544; doi:10.1038/s41598-023-34832-2)
Supplement: Supplementary file 3 — Supplementary Information 3. [file 41598_2023_34832_MOESM3_ESM.zip › Preoperative SSEP data/spinal cord compression group/4039203_2/4039203_2_Lt Tibial SEP_Cz'-Fpz_201219_140653.csv]

Index	1	2	3	4	5	6
Name	Cz'-Fpz	Cz'-Fpz	Cz'-Fpz	Cz'-Fpz	Cz'-Fpz	Cz'-Fpz
Time	2.01906E+13	2.01906E+13	2.01906E+13	2.01906E+13	2.01906E+13	2.01906E+13
Highcut	500	500	500	500	500	500
Lowcut	10	10	10	10	10	10
Period	0.000156	0.000156	0.000156	0.000156	0.000156	0.000156
Averages	120	120	120	120	120	120
Int (mA)	18/17.9mA	18/17.9mA	18/17.9mA	18/17.9mA	18/17.9mA	18/17.9mA
Pulse Width (�gs)	200�s	200�s	200�s	200�s	200�s	200�s
Rep Rate (Hz)	2.78Hz	3.11Hz	3.11Hz	3.11Hz	3.11Hz	3.11Hz
Data0	-0.473226	0.013021	-0.782064	-0.443522	-0.99528	-0.352376
Data1	-0.42277	0.053711	-0.696004	-0.38859	-0.858561	-0.306396
Data2	-0.321452	0.104167	-0.576375	-0.293376	-0.688883	-0.24821
Data3	-0.175781	0.16154	-0.430298	-0.163981	-0.496419	-0.179036
Data4	-0.000814	0.223389	-0.269368	-0.010579	-0.29541	-0.103353
Data5	0.183105	0.286051	-0.107422	0.152588	-0.101725	-0.024821
Data6	0.355632	0.346273	0.041504	0.310059	0.06958	0.05249
Data7	0.496826	0.400798	0.166016	0.447998	0.207113	0.124105
Data8	0.594482	0.446777	0.257365	0.554606	0.303955	0.186768
Data9	0.64209	0.482585	0.312297	0.623779	0.357259	0.23763
Data10	0.642904	0.506592	0.331217	0.654297	0.37028	0.275472
Data11	0.605469	0.518799	0.319621	0.649821	0.350749	0.299072
Data12	0.541585	0.52002	0.284424	0.617269	0.307617	0.309652
Data13	0.464274	0.511068	0.234375	0.565999	0.250651	0.308431
Data14	0.384928	0.493978	0.177612	0.504964	0.189209	0.297445
Data15	0.312907	0.471191	0.12085	0.442301	0.129801	0.279134
Data16	0.253092	0.444336	0.069173	0.383708	0.078125	0.256348
Data17	0.207926	0.41626	0.025228	0.333659	0.036214	0.23112
Data18	0.174154	0.387777	-0.008748	0.293783	0.006104	0.205485
Data19	0.151367	0.360921	-0.034587	0.264893	-0.015055	0.181071
Data20	0.137126	0.336507	-0.054525	0.242513	-0.029704	0.159098
Data21	0.129395	0.314941	-0.068766	0.226644	-0.037842	0.139567
Data22	0.124919	0.296631	-0.078532	0.216064	-0.041504	0.122884
Data23	0.121663	0.281169	-0.085449	0.209554	-0.041911	0.109456
Data24	0.118815	0.268962	-0.090739	0.205485	-0.040283	0.09847
Data25	0.114746	0.26001	-0.095215	0.203044	-0.037435	0.090332
Data26	0.109049	0.251465	-0.099894	0.201416	-0.03418	0.083008
Data27	0.101725	0.243734	-0.105184	0.200602	-0.030924	0.07609
Data28	0.09318	0.237223	-0.111084	0.200195	-0.027669	0.070801
Data29	0.083008	0.231527	-0.117391	0.200195	-0.025228	0.066325
Data30	0.072021	0.226237	-0.124308	0.200602	-0.0236	0.062663
Data31	0.060221	0.221354	-0.131632	0.201416	-0.02238	0.060221
Data32	0.048828	0.216471	-0.13855	0.202637	-0.02238	0.058187
Data33	0.037842	0.211589	-0.145467	0.203857	-0.0236	0.056966
Data34	0.027262	0.206299	-0.151774	0.204671	-0.026042	0.056152
Data35	0.018311	0.200602	-0.157471	0.205485	-0.029297	0.056152
Data36	0.010986	0.194499	-0.162557	0.205078	-0.033773	0.056152
Data37	0.004883	0.187988	-0.167033	0.204264	-0.039063	0.056966
Data38	0.000407	0.180664	-0.171102	0.202637	-0.045166	0.05778
Data39	-0.002441	0.172933	-0.174764	0.199788	-0.051676	0.058594
Data40	-0.004069	0.164795	-0.178426	0.196533	-0.058187	0.059814
Data41	-0.00529	0.155843	-0.181885	0.192464	-0.064697	0.061035
Data42	-0.006104	0.146484	-0.185547	0.187988	-0.070394	0.061849
Data43	-0.00651	0.136312	-0.189209	0.183105	-0.075277	0.06307
Data44	-0.007324	0.126139	-0.193075	0.178223	-0.078939	0.063477
Data45	-0.008952	0.11556	-0.196737	0.173747	-0.080973	0.063883
Data46	-0.011393	0.104574	-0.200195	0.168864	-0.082194	0.06429
Data47	-0.015055	0.093994	-0.203451	0.164388	-0.082194	0.06429
Data48	-0.019938	0.083008	-0.206299	0.159505	-0.080973	0.063883
Data49	-0.026042	0.072021	-0.208537	0.155029	-0.078939	0.063477
Data50	-0.033773	0.061849	-0.210571	0.150146	-0.076497	0.06307
Data51	-0.042318	0.051676	-0.211995	0.145264	-0.074056	0.062256
Data52	-0.052083	0.042318	-0.213216	0.140381	-0.071615	0.061035
Data53	-0.062663	0.033366	-0.214233	0.135498	-0.06958	0.060221
Data54	-0.073649	0.024821	-0.215047	0.131022	-0.067952	0.059001
Data55	-0.084635	0.016683	-0.216268	0.126546	-0.066732	0.05778
Data56	-0.095622	0.008952	-0.217692	0.122884	-0.066732	0.056559
Data57	-0.106201	0.001628	-0.219523	0.119629	-0.066732	0.055339
Data58	-0.11556	-0.004883	-0.222168	0.117188	-0.067139	0.054525
Data59	-0.124105	-0.0118	-0.225627	0.115153	-0.068359	0.053304
Data60	-0.131022	-0.018717	-0.229899	0.114339	-0.069987	0.05249
Data61	-0.136312	-0.025635	-0.234985	0.113525	-0.071615	0.052083
Data62	-0.139567	-0.032552	-0.240682	0.113525	-0.073649	0.052083
Data63	-0.141195	-0.039469	-0.246989	0.113525	-0.07609	0.052083
Data64	-0.141195	-0.046794	-0.253703	0.113525	-0.078939	0.05249
Data65	-0.139974	-0.053711	-0.26062	0.112712	-0.082194	0.053304
Data66	-0.137126	-0.060628	-0.267537	0.111898	-0.085856	0.054525
Data67	-0.134277	-0.067546	-0.274251	0.11027	-0.090332	0.055745
Data68	-0.130615	-0.074056	-0.280762	0.108236	-0.095622	0.057373
Data69	-0.127767	-0.080566	-0.287069	0.105387	-0.100911	0.059408
Data70	-0.125326	-0.08667	-0.292969	0.102132	-0.107015	0.061035
Data71	-0.124512	-0.092367	-0.298462	0.098063	-0.112712	0.062663
Data72	-0.124919	-0.097656	-0.303752	0.093994	-0.118815	0.06429
Data73	-0.12736	-0.102539	-0.308431	0.089925	-0.124105	0.065511
Data74	-0.132243	-0.107015	-0.312703	0.085449	-0.128988	0.066325
Data75	-0.138753	-0.111084	-0.316366	0.08138	-0.13265	0.067139
Data76	-0.147705	-0.115153	-0.319214	0.077311	-0.135905	0.067952
Data77	-0.158691	-0.118408	-0.321045	0.073242	-0.137939	0.067952
Data78	-0.171305	-0.121663	-0.322062	0.06958	-0.139567	0.068359
Data79	-0.18514	-0.124919	-0.322266	0.065511	-0.140381	0.067952
Data80	-0.199382	-0.127767	-0.321655	0.061442	-0.141195	0.067952
Data81	-0.21403	-0.130615	-0.320638	0.057373	-0.142008	0.067952
Data82	-0.228271	-0.133464	-0.319621	0.052897	-0.142822	0.067546
Data83	-0.242513	-0.136312	-0.31901	0.047607	-0.144043	0.067546
Data84	-0.255534	-0.138753	-0.319214	0.042318	-0.145264	0.067546
Data85	-0.267334	-0.141602	-0.320638	0.036214	-0.146891	0.067546
Data86	-0.278727	-0.14445	-0.323486	0.029297	-0.148926	0.067952
Data87	-0.289714	-0.147298	-0.328166	0.02238	-0.15096	0.068359
Data88	-0.299886	-0.150146	-0.334473	0.015462	-0.152995	0.068766
Data89	-0.310872	-0.152995	-0.342204	0.008138	-0.155029	0.06958
Data90	-0.321859	-0.15625	-0.351359	0.001221	-0.157064	0.069987
Data91	-0.333659	-0.159098	-0.361328	-0.004883	-0.159098	0.070801
Data92	-0.346273	-0.162354	-0.371908	-0.010579	-0.16154	0.071615
Data93	-0.360107	-0.165609	-0.382487	-0.015869	-0.163981	0.072021
Data94	-0.374349	-0.169271	-0.392863	-0.019938	-0.166829	0.072835
Data95	-0.389404	-0.17334	-0.402425	-0.0236	-0.170085	0.073649
Data96	-0.40446	-0.177409	-0.411174	-0.026449	-0.173747	0.074463
Data97	-0.419108	-0.181885	-0.418905	-0.02889	-0.177816	0.075277
Data98	-0.43335	-0.186361	-0.425212	-0.031331	-0.182292	0.076497
Data99	-0.44637	-0.191243	-0.430705	-0.033366	-0.187174	0.077311
Data100	-0.458577	-0.196533	-0.434977	-0.0354	-0.19165	0.078939
Data101	-0.469564	-0.20223	-0.438436	-0.037435	-0.196126	0.08016
Data102	-0.479736	-0.208333	-0.441488	-0.039876	-0.200602	0.082194
Data103	-0.489095	-0.21403	-0.444132	-0.042725	-0.203857	0.084229
Data104	-0.498047	-0.220133	-0.446574	-0.04598	-0.206706	0.08667
Data105	-0.506999	-0.226237	-0.449015	-0.049235	-0.20874	0.089518
Data106	-0.515951	-0.23234	-0.45166	-0.05249	-0.209554	0.092773
Data107	-0.525309	-0.238444	-0.454508	-0.056152	-0.209147	0.095622
Data108	-0.535482	-0.244548	-0.457764	-0.060221	-0.207926	0.099284
Data109	-0.545654	-0.250244	-0.461426	-0.063883	-0.205485	0.102539
Data110	-0.556234	-0.255534	-0.465291	-0.067546	-0.201823	0.105794
Data111	-0.56722	-0.260824	-0.46936	-0.071208	-0.197754	0.109049
Data112	-0.578613	-0.265706	-0.473836	-0.075277	-0.193278	0.112305
Data113	-0.5896	-0.270182	-0.478516	-0.078939	-0.188395	0.115153
Data114	-0.600586	-0.274658	-0.483195	-0.083415	-0.183105	0.117594
Data115	-0.611165	-0.279134	-0.488078	-0.087891	-0.178223	0.120036
Data116	-0.621338	-0.283203	-0.492961	-0.092367	-0.173747	0.121663
Data117	-0.630697	-0.287272	-0.49764	-0.097249	-0.169271	0.123698
Data118	-0.638835	-0.290934	-0.501912	-0.102539	-0.166016	0.124919
Data119	-0.645345	-0.294596	-0.505575	-0.107422	-0.163167	0.126546
Data120	-0.650635	-0.298258	-0.508219	-0.112305	-0.16154	0.127767
Data121	-0.653483	-0.301514	-0.51005	-0.117594	-0.160726	0.129395
Data122	-0.654704	-0.304362	-0.510864	-0.12207	-0.161133	0.131429
Data123	-0.65389	-0.306803	-0.510661	-0.126546	-0.16276	0.133464
Data124	-0.651042	-0.309245	-0.509644	-0.130615	-0.165609	0.135498
Data125	-0.646973	-0.311279	-0.508219	-0.134684	-0.169271	0.138346
Data126	-0.642497	-0.313314	-0.506388	-0.138753	-0.173747	0.141195
Data127	-0.637207	-0.314941	-0.504557	-0.142415	-0.17863	0.14445
Data128	-0.632731	-0.316569	-0.503133	-0.146484	-0.183919	0.147705
Data129	-0.629069	-0.31779	-0.502116	-0.150553	-0.189616	0.151367
Data130	-0.626628	-0.319417	-0.501912	-0.154622	-0.194906	0.155029
Data131	-0.626221	-0.321045	-0.502523	-0.159505	-0.200195	0.158691
Data132	-0.627035	-0.322673	-0.503743	-0.164388	-0.204671	0.162354
Data133	-0.629476	-0.325114	-0.505371	-0.169678	-0.20874	0.165609
Data134	-0.633138	-0.327555	-0.507406	-0.174967	-0.211589	0.168457
Data135	-0.638021	-0.329997	-0.50944	-0.180664	-0.21403	0.171712
Data136	-0.642904	-0.333252	-0.511475	-0.185954	-0.215251	0.174154
Data137	-0.648193	-0.336914	-0.513102	-0.191243	-0.215658	0.176595
Data138	-0.652262	-0.340576	-0.514323	-0.195719	-0.215251	0.178223
Data139	-0.654704	-0.344645	-0.515137	-0.199788	-0.21403	0.17985
Data140	-0.655518	-0.349121	-0.515544	-0.202637	-0.212402	0.181071
Data141	-0.65389	-0.35319	-0.51534	-0.205078	-0.210368	0.181885
Data142	-0.649414	-0.357666	-0.514933	-0.206299	-0.20752	0.182292
Data143	-0.64209	-0.361735	-0.514119	-0.206706	-0.204671	0.182292
Data144	-0.631917	-0.365804	-0.512899	-0.205892	-0.201823	0.181478
Data145	-0.619303	-0.369873	-0.511475	-0.204671	-0.198975	0.180664
Data146	-0.604655	-0.373942	-0.509847	-0.203044	-0.196533	0.179036
Data147	-0.588786	-0.378011	-0.507813	-0.200602	-0.193685	0.176595
Data148	-0.571696	-0.38208	-0.505371	-0.198161	-0.191243	0.174154
Data149	-0.554606	-0.386556	-0.502523	-0.195719	-0.188802	0.171305
Data150	-0.53833	-0.390625	-0.499268	-0.193278	-0.186768	0.168457
Data151	-0.522461	-0.395508	-0.495199	-0.190837	-0.184326	0.165202
Data152	-0.508626	-0.400391	-0.490316	-0.188395	-0.182292	0.162354
Data153	-0.496012	-0.40568	-0.484823	-0.185954	-0.180257	0.159098
Data154	-0.48584	-0.411377	-0.478109	-0.183512	-0.178223	0.156657
Data155	-0.477702	-0.41748	-0.470581	-0.181071	-0.176188	0.153809
Data156	-0.471598	-0.423584	-0.462036	-0.17863	-0.174967	0.151774
Data157	-0.467936	-0.430094	-0.452677	-0.176595	-0.17334	0.150146
Data158	-0.465902	-0.436198	-0.442708	-0.174561	-0.172526	0.148519
Data159	-0.465902	-0.442301	-0.432129	-0.172933	-0.171712	0.147298
Data160	-0.467529	-0.448405	-0.421549	-0.171305	-0.171305	0.146484
Data161	-0.469971	-0.453695	-0.41097	-0.169678	-0.170898	0.145671
Data162	-0.473226	-0.458171	-0.401001	-0.16805	-0.170898	0.145264
Data163	-0.476888	-0.46224	-0.391642	-0.166016	-0.170898	0.144857
Data164	-0.480143	-0.465495	-0.382894	-0.163574	-0.171305	0.14445
Data165	-0.482992	-0.467529	-0.374959	-0.159912	-0.171712	0.143636
Data166	-0.485026	-0.46875	-0.367635	-0.155436	-0.172526	0.143229
Data167	-0.48584	-0.469157	-0.360718	-0.150146	-0.17334	0.143229
Data168	-0.485433	-0.468343	-0.3538	-0.143636	-0.174154	0.142822
Data169	-0.484212	-0.466309	-0.34668	-0.135905	-0.175374	0.142822
Data170	-0.481771	-0.463867	-0.339152	-0.128174	-0.176595	0.143229
Data171	-0.478923	-0.460205	-0.331014	-0.119629	-0.177816	0.144043
Data172	-0.47526	-0.455729	-0.322062	-0.111491	-0.17863	0.145264
Data173	-0.471191	-0.450846	-0.312297	-0.10376	-0.179443	0.147298
Data174	-0.467122	-0.44515	-0.301921	-0.096842	-0.179036	0.149333
Data175	-0.46346	-0.439453	-0.290934	-0.090332	-0.178223	0.152181
Data176	-0.460205	-0.432943	-0.279744	-0.084635	-0.176595	0.155436
Data177	-0.45695	-0.426839	-0.268555	-0.079346	-0.174154	0.159098
Data178	-0.454508	-0.420736	-0.257568	-0.074463	-0.171305	0.163167
Data179	-0.452067	-0.414632	-0.247192	-0.069173	-0.167643	0.167236
Data180	-0.450033	-0.409342	-0.237223	-0.063883	-0.163574	0.171712
Data181	-0.447591	-0.404053	-0.227661	-0.05778	-0.159505	0.176188
Data182	-0.44515	-0.399577	-0.218913	-0.050863	-0.155843	0.180664
Data183	-0.441488	-0.395508	-0.210775	-0.043132	-0.152588	0.184733
Data184	-0.437012	-0.391846	-0.20284	-0.034993	-0.150146	0.188802
Data185	-0.431315	-0.388997	-0.195516	-0.025635	-0.148926	0.192464
Data186	-0.423991	-0.386963	-0.188395	-0.016276	-0.148519	0.196126
Data187	-0.415853	-0.385335	-0.181478	-0.00651	-0.148926	0.199382
Data188	-0.406494	-0.384115	-0.174764	0.002848	-0.150146	0.20223
Data189	-0.396322	-0.383301	-0.168254	0.012207	-0.151774	0.204671
Data190	-0.385335	-0.382894	-0.161947	0.020752	-0.152995	0.207113
Data191	-0.373942	-0.382894	-0.155843	0.02889	-0.154622	0.209147
Data192	-0.362142	-0.383301	-0.150146	0.036621	-0.155436	0.211182
Data193	-0.349935	-0.383301	-0.144857	0.043132	-0.155843	0.212809
Data194	-0.337728	-0.383708	-0.139974	0.049235	-0.155843	0.214844
Data195	-0.325114	-0.384115	-0.135498	0.054932	-0.155843	0.216878
Data196	-0.312907	-0.384521	-0.131632	0.059814	-0.155029	0.218913
Data197	-0.301107	-0.384928	-0.12797	0.06429	-0.154622	0.221354
Data198	-0.289307	-0.384928	-0.124715	0.068359	-0.154215	0.223796
Data199	-0.277913	-0.384521	-0.121663	0.072021	-0.154215	0.226644
Data200	-0.266927	-0.383708	-0.118815	0.075277	-0.154215	0.230306
Data201	-0.256755	-0.382894	-0.11556	0.078532	-0.154215	0.233968
Data202	-0.246582	-0.381266	-0.111898	0.08138	-0.154215	0.238444
Data203	-0.236816	-0.378825	-0.107625	0.084635	-0.153809	0.243327
Data204	-0.227051	-0.37557	-0.102132	0.088298	-0.152995	0.249023
Data205	-0.217285	-0.371501	-0.095418	0.092367	-0.15096	0.255127
Data206	-0.206299	-0.365804	-0.08728	0.097249	-0.147705	0.262451
Data207	-0.193685	-0.358887	-0.077515	0.104167	-0.142822	0.270182
Data208	-0.179036	-0.350342	-0.066121	0.112305	-0.136312	0.278727
Data209	-0.161947	-0.340169	-0.053304	0.122884	-0.128174	0.288493
Data210	-0.141195	-0.327555	-0.039063	0.135498	-0.118001	0.299072
Data211	-0.116374	-0.3125	-0.023397	0.15096	-0.105387	0.310872
Data212	-0.087484	-0.295003	-0.006307	0.169271	-0.091146	0.323486
Data213	-0.054118	-0.274658	0.012004	0.190837	-0.074463	0.338135
Data214	-0.015869	-0.251465	0.032349	0.214844	-0.055745	0.354004
Data215	0.025635	-0.225423	0.054728	0.241699	-0.03418	0.371501
Data216	0.071615	-0.196533	0.079753	0.271403	-0.010579	0.391032
Data217	0.121257	-0.164388	0.107625	0.303548	0.015462	0.412191
Data218	0.173747	-0.128988	0.138957	0.338135	0.044352	0.435384
Data219	0.228678	-0.091146	0.174154	0.374756	0.07609	0.460205
Data220	0.285645	-0.050456	0.213013	0.413411	0.109863	0.487467
Data221	0.343831	-0.006917	0.255941	0.453695	0.146077	0.516764
Data222	0.403239	0.038249	0.302327	0.496012	0.184733	0.547689
Data223	0.463867	0.085856	0.351766	0.539144	0.224609	0.580241
Data224	0.525716	0.135498	0.403646	0.583903	0.26652	0.614827
Data225	0.587972	0.186361	0.457357	0.629883	0.309652	0.650635
Data226	0.651449	0.238444	0.511678	0.67627	0.354004	0.687663
Data227	0.715332	0.291341	0.566203	0.723063	0.398763	0.725505
Data228	0.780029	0.344645	0.620321	0.769857	0.444336	0.76416
Data229	0.844727	0.397949	0.673014	0.816243	0.490316	0.802816
Data230	0.90861	0.451253	0.724284	0.86141	0.536296	0.841878
Data231	0.972087	0.503743	0.773519	0.905762	0.581868	0.880941
Data232	1.033936	0.55542	0.820516	0.948079	0.627441	0.919189
Data233	1.09375	0.605876	0.864868	0.988363	0.671794	0.956624
Data234	1.150716	0.654704	0.906372	1.026204	0.715332	0.992839
Data235	1.204427	0.701497	0.945028	1.061198	0.75765	1.027832
Data236	1.254476	0.746663	0.980428	1.093343	0.797933	1.061198
Data237	1.300049	0.789795	1.01237	1.12264	0.836589	1.092936
Data238	1.341553	0.830485	1.041056	1.148275	0.872803	1.12264
Data239	1.378174	0.868734	1.066284	1.171061	0.906576	1.149902
Data240	1.411133	0.904134	1.08785	1.190999	0.937907	1.17513
Data241	1.439616	0.9375	1.106364	1.207682	0.966797	1.198324
Data242	1.464437	0.968018	1.121623	1.221517	0.993245	1.219076
Data243	1.486003	0.995687	1.134033	1.232503	1.017253	1.237386
Data244	1.503906	1.021322	1.144206	1.241048	1.038818	1.253662
Data245	1.519368	1.043701	1.15214	1.247152	1.057943	1.268311
Data246	1.531576	1.064046	1.158651	1.250814	1.075439	1.280924
Data247	1.541748	1.081543	1.163737	1.252848	1.090495	1.291911
Data248	1.549886	1.096598	1.167603	1.252848	1.104329	1.30127
Data249	1.555176	1.108805	1.170654	1.251221	1.11613	1.309408
Data250	1.558838	1.118164	1.172689	1.247559	1.125895	1.316732
Data251	1.560465	1.125081	1.173706	1.242676	1.13444	1.322835
Data252	1.560059	1.12915	1.173299	1.235352	1.140544	1.327718
Data253	1.55721	1.130371	1.171265	1.226807	1.144613	1.331787
Data254	1.551921	1.128743	1.166992	1.216227	1.146647	1.334635
Data255	1.543783	1.123861	1.160482	1.203613	1.146647	1.335856
Data256	1.531982	1.115723	1.151326	1.188965	1.143799	1.336263
Data257	1.51652	1.104329	1.139119	1.172282	1.138509	1.334635
Data258	1.496175	1.089681	1.123657	1.153158	1.130778	1.33138
Data259	1.470947	1.071777	1.105143	1.131592	1.120605	1.325684
Data260	1.44043	1.050618	1.083171	1.107585	1.107585	1.317952
Data261	1.403809	1.025798	1.057943	1.080322	1.092122	1.307373
Data262	1.361491	0.998128	1.029663	1.050212	1.073812	1.294352
Data263	1.313477	0.967204	0.997925	1.016846	1.05306	1.278483
Data264	1.260173	0.933024	0.963135	0.979818	1.02946	1.259359
Data265	1.201986	0.896403	0.925496	0.939535	1.003011	1.237793
Data266	1.139323	0.856934	0.884806	0.895996	0.973307	1.212972
Data267	1.073405	0.815023	0.841268	0.849609	0.941162	1.185303
Data268	1.004639	0.770671	0.795085	0.799967	0.905355	1.155192
Data269	0.933838	0.724284	0.74646	0.747884	0.867106	1.12264
Data270	0.86141	0.675863	0.695597	0.693766	0.826416	1.087646
Data271	0.78776	0.625814	0.642904	0.638021	0.782878	1.051025
Data272	0.713704	0.574137	0.588786	0.581055	0.737712	1.01237
Data273	0.639648	0.52124	0.533651	0.523275	0.690918	0.972493
Data274	0.565592	0.467529	0.477905	0.464681	0.643311	0.931396
Data275	0.49235	0.413005	0.42216	0.40568	0.594889	0.889486
Data276	0.419922	0.358073	0.366821	0.34668	0.546468	0.846761
Data277	0.348307	0.302734	0.312297	0.287679	0.498861	0.80363
Data278	0.277913	0.247803	0.258993	0.228678	0.45166	0.760091
Data279	0.209147	0.192871	0.206909	0.170492	0.40568	0.716553
Data280	0.142008	0.138753	0.15625	0.112305	0.360514	0.673014
Data281	0.076904	0.085449	0.106812	0.054932	0.316569	0.629476
Data282	0.013428	0.032959	0.058594	-0.001221	0.273844	0.585938
Data283	-0.047607	-0.017497	0.011393	-0.056559	0.231934	0.542399
Data284	-0.107015	-0.067139	-0.034383	-0.111084	0.190837	0.498861
Data285	-0.164795	-0.115153	-0.079753	-0.163981	0.15096	0.455729
Data286	-0.220947	-0.16154	-0.124105	-0.214844	0.111898	0.412191
Data287	-0.275472	-0.206299	-0.16744	-0.264079	0.073242	0.369466
Data288	-0.327962	-0.24943	-0.209554	-0.311279	0.035807	0.326742
Data289	-0.378418	-0.290527	-0.250244	-0.356445	0	0.284424
Data290	-0.426432	-0.329997	-0.289103	-0.399984	-0.0354	0.242513
Data291	-0.472005	-0.367839	-0.325928	-0.441895	-0.06958	0.201416
Data292	-0.51473	-0.40446	-0.360311	-0.481771	-0.102539	0.161133
Data293	-0.555013	-0.439046	-0.392049	-0.52124	-0.134277	0.12207
Data294	-0.592041	-0.472005	-0.420939	-0.559082	-0.164795	0.083822
Data295	-0.626221	-0.503743	-0.447184	-0.596924	-0.193685	0.047201
Data296	-0.657959	-0.534261	-0.470581	-0.633952	-0.221761	0.0118
Data297	-0.687256	-0.563151	-0.491536	-0.670166	-0.24821	-0.021973
Data298	-0.714518	-0.59082	-0.510254	-0.705973	-0.273438	-0.054932
Data299	-0.740153	-0.617269	-0.52714	-0.740967	-0.297445	-0.085856
Data300	-0.764567	-0.642497	-0.542399	-0.77474	-0.320638	-0.11556
Data301	-0.78776	-0.666504	-0.556234	-0.807292	-0.342204	-0.144043
Data302	-0.810547	-0.688883	-0.569255	-0.837809	-0.362956	-0.170898
Data303	-0.832926	-0.710449	-0.581462	-0.866292	-0.38208	-0.196533
Data304	-0.854899	-0.730794	-0.593262	-0.892741	-0.399984	-0.220947
Data305	-0.876872	-0.749919	-0.604655	-0.916748	-0.416667	-0.244141
Data306	-0.898438	-0.767822	-0.615845	-0.938314	-0.432129	-0.266113
Data307	-0.920003	-0.784505	-0.626831	-0.958252	-0.445964	-0.286458
Data308	-0.940755	-0.799967	-0.637207	-0.975749	-0.458577	-0.30599
Data309	-0.9611	-0.814209	-0.64738	-0.991618	-0.469971	-0.3243
Data310	-0.979818	-0.82723	-0.656738	-1.005452	-0.479329	-0.341797
Data311	-0.997721	-0.838623	-0.66508	-1.018066	-0.487874	-0.357666
Data312	-1.01359	-0.848796	-0.672607	-1.02946	-0.494385	-0.372314
Data313	-1.027425	-0.857747	-0.679118	-1.039632	-0.500081	-0.385742
Data314	-1.039225	-0.865072	-0.684204	-1.048584	-0.504557	-0.397949
Data315	-1.048991	-0.871175	-0.68807	-1.056722	-0.508219	-0.409342
Data316	-1.057129	-0.875651	-0.690715	-1.063639	-0.510661	-0.419108
Data317	-1.063232	-0.878906	-0.692342	-1.069336	-0.513102	-0.42806
Data318	-1.067708	-0.880534	-0.692749	-1.074219	-0.51473	-0.435791
Data319	-1.070964	-0.880534	-0.691935	-1.077881	-0.516357	-0.442708
Data320	-1.073405	-0.87972	-0.690308	-1.080729	-0.517985	-0.448405
Data321	-1.075033	-0.877279	-0.687459	-1.082764	-0.519613	-0.453695
Data322	-1.076253	-0.873617	-0.68339	-1.083984	-0.520833	-0.458171
Data323	-1.077067	-0.869141	-0.678304	-1.083984	-0.522054	-0.46224
Data324	-1.077881	-0.863444	-0.671997	-1.083577	-0.522868	-0.465495
Data325	-1.078695	-0.856934	-0.664469	-1.081543	-0.523275	-0.46875
Data326	-1.079102	-0.850016	-0.655924	-1.078695	-0.522868	-0.471191
Data327	-1.079915	-0.842285	-0.646159	-1.075033	-0.522054	-0.473226
Data328	-1.080322	-0.83374	-0.635376	-1.07015	-0.52002	-0.474854
Data329	-1.080322	-0.825195	-0.623983	-1.064453	-0.517578	-0.476481
Data330	-1.080729	-0.81665	-0.612183	-1.057943	-0.51473	-0.477295
Data331	-1.080322	-0.807292	-0.599772	-1.050618	-0.510661	-0.477295
Data332	-1.079915	-0.79834	-0.586955	-1.042887	-0.506592	-0.476888
Data333	-1.079508	-0.788981	-0.57373	-1.034749	-0.502116	-0.475667
Data334	-1.078288	-0.779622	-0.560099	-1.026611	-0.497233	-0.47404
Data335	-1.07666	-0.769857	-0.545858	-1.01888	-0.492757	-0.471191
Data336	-1.074219	-0.760091	-0.530802	-1.010742	-0.487874	-0.467936
Data337	-1.070964	-0.749919	-0.514933	-1.003418	-0.482992	-0.46346
Data338	-1.066081	-0.739746	-0.497843	-0.996501	-0.478516	-0.458171
Data339	-1.05957	-0.729167	-0.479329	-0.98999	-0.47404	-0.45166
Data340	-1.051839	-0.71818	-0.459798	-0.983887	-0.469564	-0.444743
Data341	-1.042074	-0.706787	-0.43925	-0.977783	-0.465088	-0.437419
Data342	-1.031087	-0.694987	-0.417684	-0.97168	-0.460612	-0.429281
Data343	-1.01888	-0.68278	-0.395508	-0.964762	-0.456136	-0.420329
Data344	-1.005452	-0.669759	-0.372721	-0.957438	-0.45166	-0.411377
Data345	-0.991618	-0.656331	-0.349935	-0.9493	-0.447184	-0.402018
Data346	-0.977376	-0.642497	-0.327148	-0.939941	-0.442708	-0.39266
Data347	-0.963135	-0.628255	-0.304362	-0.929362	-0.438232	-0.383301
Data348	-0.9493	-0.613607	-0.281779	-0.917969	-0.434163	-0.374349
Data349	-0.935872	-0.598958	-0.259399	-0.905762	-0.430094	-0.365397
Data350	-0.922852	-0.583496	-0.237223	-0.892334	-0.426025	-0.356852
Data351	-0.910238	-0.568034	-0.215047	-0.878499	-0.422363	-0.348714
Data352	-0.897624	-0.552572	-0.193075	-0.864258	-0.418701	-0.34139
Data353	-0.884603	-0.536702	-0.171102	-0.849609	-0.414632	-0.334473
Data354	-0.871175	-0.52124	-0.149333	-0.834961	-0.410563	-0.327962
Data355	-0.85734	-0.505371	-0.12797	-0.820313	-0.406087	-0.321859
Data356	-0.842285	-0.489909	-0.107015	-0.806071	-0.401204	-0.316976
Data357	-0.826009	-0.474447	-0.086873	-0.792236	-0.395508	-0.312093
Data358	-0.808105	-0.458984	-0.067139	-0.779215	-0.388997	-0.308024
Data359	-0.788981	-0.443522	-0.048218	-0.766602	-0.381673	-0.303955
Data360	-0.768229	-0.428467	-0.029907	-0.753988	-0.373942	-0.3007
Data361	-0.746663	-0.413411	-0.01241	-0.742188	-0.365397	-0.297852
Data362	-0.72347	-0.398763	0.004679	-0.72998	-0.356038	-0.295003
Data363	-0.69987	-0.384115	0.021566	-0.717773	-0.347087	-0.292562
Data364	-0.675863	-0.369873	0.038249	-0.704753	-0.337728	-0.290527
Data365	-0.651855	-0.355632	0.055135	-0.691325	-0.328369	-0.288493
Data366	-0.628255	-0.341797	0.072021	-0.676676	-0.319824	-0.286865
Data367	-0.605469	-0.327962	0.088908	-0.661214	-0.311279	-0.285645
Data368	-0.583089	-0.314128	0.105794	-0.644938	-0.303548	-0.284017
Data369	-0.562337	-0.3007	0.122884	-0.627848	-0.296224	-0.283203
Data370	-0.541992	-0.287679	0.139567	-0.610352	-0.289714	-0.282389
Data371	-0.522868	-0.274658	0.156047	-0.592448	-0.28361	-0.281982
Data372	-0.504557	-0.261637	0.171916	-0.574951	-0.277507	-0.281982
Data373	-0.487061	-0.249023	0.186971	-0.557454	-0.27181	-0.282389
Data374	-0.469971	-0.23641	0.201213	-0.540771	-0.266113	-0.282796
Data375	-0.453695	-0.224202	0.214437	-0.524495	-0.260417	-0.284017
Data376	-0.437826	-0.211995	0.22644	-0.508626	-0.25472	-0.285238
Data377	-0.422363	-0.200195	0.237223	-0.493571	-0.248617	-0.287272
Data378	-0.407715	-0.188395	0.246989	-0.478109	-0.242106	-0.289714
Data379	-0.393066	-0.177409	0.255737	-0.46346	-0.235596	-0.292155
Data380	-0.378825	-0.166423	0.263672	-0.448405	-0.229085	-0.29541
Data381	-0.36499	-0.155843	0.270793	-0.43335	-0.221761	-0.298258
Data382	-0.350749	-0.145671	0.277507	-0.417887	-0.214844	-0.301921
Data383	-0.336507	-0.135905	0.283407	-0.402425	-0.20752	-0.305176
Data384	-0.322266	-0.126953	0.289103	-0.386963	-0.200195	-0.308838
Data385	-0.308431	-0.118001	0.294189	-0.371094	-0.192871	-0.3125
Data386	-0.294596	-0.109863	0.298665	-0.355632	-0.185954	-0.315755
Data387	-0.281576	-0.102132	0.302327	-0.340169	-0.179036	-0.31901
Data388	-0.269368	-0.095215	0.305176	-0.324707	-0.172526	-0.322673
Data389	-0.258382	-0.088704	0.306803	-0.309245	-0.166423	-0.325928
Data390	-0.249023	-0.082601	0.30721	-0.294189	-0.161133	-0.329183
Data391	-0.241699	-0.076904	0.306396	-0.279134	-0.15625	-0.332845
Data392	-0.23641	-0.072021	0.304565	-0.264486	-0.151774	-0.336507
Data393	-0.233154	-0.067546	0.30131	-0.249837	-0.147705	-0.340169
Data394	-0.231527	-0.063883	0.297241	-0.235596	-0.14445	-0.344645
Data395	-0.23112	-0.060628	0.292562	-0.222168	-0.142008	-0.349528
Data396	-0.231934	-0.058187	0.287476	-0.209147	-0.139567	-0.354818
Data397	-0.233154	-0.055745	0.282389	-0.197347	-0.137533	-0.360921
Data398	-0.234782	-0.054525	0.277507	-0.186768	-0.135905	-0.367432
Data399	-0.236003	-0.053304	0.273031	-0.177816	-0.134277	-0.374756
Data400	-0.23641	-0.052897	0.269165	-0.170492	-0.13265	-0.382487
Data401	-0.236003	-0.053304	0.266113	-0.164795	-0.131022	-0.391032
Data402	-0.234375	-0.053711	0.263672	-0.160726	-0.128988	-0.399577
Data403	-0.231527	-0.054525	0.262044	-0.158285	-0.126546	-0.408529
Data404	-0.227865	-0.056152	0.26062	-0.157064	-0.124105	-0.41748
Data405	-0.222982	-0.05778	0.259399	-0.156657	-0.121257	-0.426839
Data406	-0.217285	-0.059814	0.258382	-0.15625	-0.118408	-0.435791
Data407	-0.211589	-0.062256	0.256958	-0.155843	-0.115153	-0.444336
Data408	-0.206299	-0.065104	0.25533	-0.154622	-0.111898	-0.452474
Data409	-0.201823	-0.067952	0.253296	-0.152588	-0.108236	-0.459798
Data410	-0.198568	-0.071208	0.250854	-0.149333	-0.10498	-0.467122
Data411	-0.196533	-0.07487	0.248006	-0.144857	-0.101725	-0.473226
Data412	-0.196533	-0.078532	0.244751	-0.13916	-0.098877	-0.478516
Data413	-0.198161	-0.082601	0.241292	-0.13265	-0.096029	-0.482992
Data414	-0.201416	-0.08667	0.23763	-0.125732	-0.09318	-0.486654
Data415	-0.205892	-0.090739	0.233765	-0.118815	-0.090739	-0.489502
Data416	-0.211182	-0.094808	0.229899	-0.112305	-0.088704	-0.491536
Data417	-0.216878	-0.098877	0.22583	-0.106201	-0.08667	-0.493164
Data418	-0.221761	-0.102946	0.221761	-0.100911	-0.085042	-0.493978
Data419	-0.22583	-0.106608	0.217489	-0.096842	-0.083008	-0.494385
Data420	-0.228271	-0.11027	0.213013	-0.09318	-0.08138	-0.494385
Data421	-0.228678	-0.113525	0.208333	-0.090332	-0.08016	-0.493978
Data422	-0.227051	-0.116781	0.203451	-0.087891	-0.078125	-0.493978
Data423	-0.223389	-0.119629	0.198771	-0.085449	-0.076497	-0.493978
Data424	-0.218099	-0.12207	0.194092	-0.083008	-0.074463	-0.494385
Data425	-0.211182	-0.124105	0.189819	-0.079753	-0.072021	-0.495199
Data426	-0.203044	-0.126139	0.185954	-0.076497	-0.068766	-0.496419
Data427	-0.194906	-0.127767	0.183105	-0.072428	-0.065104	-0.498047
Data428	-0.186361	-0.128988	0.181071	-0.067952	-0.061035	-0.500488
Data429	-0.179036	-0.129801	0.180257	-0.062663	-0.056152	-0.503337
Data430	-0.172933	-0.130208	0.180868	-0.056966	-0.050863	-0.506592
Data431	-0.167643	-0.130615	0.182495	-0.05127	-0.045166	-0.509847
Data432	-0.164388	-0.130615	0.18514	-0.045166	-0.039063	-0.513509
Data433	-0.162354	-0.130208	0.188599	-0.039063	-0.032552	-0.517171
Data434	-0.16154	-0.129395	0.192261	-0.032959	-0.025635	-0.52124
Data435	-0.16154	-0.128174	0.195923	-0.027262	-0.018717	-0.524495
Data436	-0.16276	-0.126546	0.199178	-0.021973	-0.0118	-0.527751
Data437	-0.164388	-0.124919	0.201416	-0.017497	-0.004476	-0.531006
Data438	-0.166423	-0.123291	0.202637	-0.013021	0.002848	-0.533447
Data439	-0.168457	-0.121257	0.202637	-0.008952	0.010579	-0.535889
Data440	-0.170492	-0.119222	0.201416	-0.005697	0.018717	-0.537516
Data441	-0.172119	-0.117188	0.199382	-0.002848	0.026855	-0.539144
Data442	-0.172526	-0.11556	0.19633	-0.000407	0.034993	-0.539958
Data443	-0.172119	-0.113932	0.193075	0.001628	0.043538	-0.540771
Data444	-0.169678	-0.112305	0.189819	0.003255	0.052083	-0.540771
Data445	-0.165609	-0.111491	0.186564	0.004883	0.060628	-0.540771
Data446	-0.159912	-0.110677	0.183919	0.00651	0.06958	-0.540365
Data447	-0.152181	-0.11027	0.181681	0.007731	0.078532	-0.539958
Data448	-0.142822	-0.11027	0.180054	0.008545	0.087891	-0.539144
Data449	-0.132243	-0.110677	0.17863	0.009766	0.097249	-0.537923
Data450	-0.12085	-0.111084	0.177205	0.010579	0.106608	-0.536702
Data451	-0.109456	-0.111898	0.175781	0.011393	0.116374	-0.535075
Data452	-0.09847	-0.112712	0.174154	0.012207	0.126139	-0.533447
Data453	-0.088704	-0.113932	0.172119	0.013021	0.135498	-0.53182
Data454	-0.08016	-0.115153	0.170085	0.014242	0.144857	-0.530192
Data455	-0.073242	-0.116374	0.167847	0.015055	0.153809	-0.528564
Data456	-0.067952	-0.117188	0.165812	0.015869	0.161947	-0.526937
Data457	-0.06429	-0.118408	0.163981	0.016683	0.169271	-0.525716
Data458	-0.062663	-0.119629	0.162557	0.017904	0.175781	-0.524495
Data459	-0.062256	-0.120443	0.161743	0.018311	0.181478	-0.523275
Data460	-0.063883	-0.121257	0.16154	0.019124	0.186361	-0.522868
Data461	-0.066732	-0.122477	0.161743	0.019531	0.190837	-0.522461
Data462	-0.071208	-0.123291	0.162354	0.019531	0.195313	-0.522461
Data463	-0.076904	-0.124105	0.163167	0.019531	0.199788	-0.522868
Data464	-0.083415	-0.124512	0.163778	0.019124	0.204671	-0.523682
Data465	-0.090332	-0.125326	0.163981	0.018311	0.209961	-0.524902
Data466	-0.097656	-0.126139	0.163981	0.017497	0.216064	-0.52653
Data467	-0.104167	-0.12736	0.163167	0.016683	0.223389	-0.528158
Data468	-0.11027	-0.128174	0.161947	0.015869	0.23112	-0.530192
Data469	-0.115153	-0.129395	0.160116	0.015055	0.239665	-0.53182
Data470	-0.118408	-0.130615	0.157471	0.014648	0.248617	-0.533447
Data471	-0.120443	-0.132243	0.154419	0.014648	0.257161	-0.535075
Data472	-0.121663	-0.13387	0.150757	0.014648	0.266113	-0.536296
Data473	-0.121663	-0.135905	0.146484	0.014242	0.274251	-0.537109
Data474	-0.121257	-0.137939	0.141805	0.014242	0.281576	-0.537516
Data475	-0.12085	-0.140788	0.136922	0.013428	0.288086	-0.537109
Data476	-0.12085	-0.143229	0.131632	0.012614	0.293783	-0.536702
Data477	-0.121663	-0.146484	0.126343	0.010986	0.298258	-0.535482
Data478	-0.122884	-0.149333	0.121053	0.008952	0.301921	-0.533447
Data479	-0.124512	-0.152588	0.115763	0.006104	0.304769	-0.531413
Data480	-0.126953	-0.155843	0.110677	0.002441	0.306803	-0.528971
Data481	-0.128988	-0.159098	0.105998	-0.000814	0.308431	-0.526123
Data482	-0.131429	-0.161947	0.101929	-0.00529	0.309652	-0.522868
Data483	-0.133464	-0.164388	0.098063	-0.010173	0.310465	-0.519613
Data484	-0.134684	-0.166829	0.095011	-0.015055	0.311279	-0.515951
Data485	-0.135905	-0.168457	0.092163	-0.019531	0.312093	-0.512695
Data486	-0.137126	-0.169271	0.089925	-0.024414	0.312907	-0.50944
Data487	-0.137939	-0.169678	0.087891	-0.028483	0.313314	-0.506185
Data488	-0.13916	-0.169678	0.086466	-0.032552	0.314128	-0.50293
Data489	-0.140788	-0.168864	0.085042	-0.035807	0.315348	-0.499674
Data490	-0.142822	-0.166829	0.084229	-0.038656	0.316976	-0.496826
Data491	-0.144857	-0.164795	0.083415	-0.04069	0.31901	-0.493571
Data492	-0.147705	-0.16154	0.083008	-0.042725	0.321452	-0.490316
Data493	-0.150146	-0.157471	0.082804	-0.043945	0.325114	-0.487467
Data494	-0.152588	-0.152995	0.083008	-0.045166	0.329183	-0.484212
Data495	-0.155029	-0.147298	0.083618	-0.045573	0.334066	-0.480957
Data496	-0.156657	-0.141195	0.084635	-0.04598	0.339355	-0.477295
Data497	-0.157878	-0.134277	0.08606	-0.04598	0.344238	-0.473633
Data498	-0.158285	-0.126139	0.087891	-0.045166	0.349528	-0.469971
Data499	-0.157878	-0.117594	0.090129	-0.044352	0.354411	-0.465902
Data500	-0.156657	-0.107829	0.092773	-0.042725	0.35848	-0.461426
Data501	-0.154622	-0.097656	0.095825	-0.04069	0.361735	-0.457357
Data502	-0.15096	-0.086263	0.099487	-0.038249	0.364176	-0.452474
Data503	-0.146077	-0.074056	0.103556	-0.034993	0.365804	-0.447184
Data504	-0.139567	-0.061035	0.108236	-0.030924	0.367025	-0.441895
Data505	-0.130615	-0.046794	0.113525	-0.026855	0.367839	-0.436198
Data506	-0.119629	-0.032145	0.119629	-0.02238	0.368245	-0.429688
Data507	-0.105794	-0.016276	0.126343	-0.017497	0.369059	-0.42277
Data508	-0.089111	0	0.13387	-0.012614	0.37028	-0.415039
Data509	-0.069987	0.017497	0.142008	-0.007731	0.372314	-0.406494
Data510	-0.048014	0.036214	0.15096	-0.002441	0.374756	-0.397135
Data511	-0.024414	0.055745	0.160522	0.002035	0.377604	-0.386963
Data512	0.001221	0.07609	0.170898	0.006917	0.381673	-0.376383
Data513	0.02889	0.097249	0.181681	0.012614	0.385742	-0.364583
Data514	0.05778	0.119629	0.193075	0.018311	0.390625	-0.351969
Data515	0.087484	0.142415	0.205282	0.024414	0.395508	-0.338949
Data516	0.118001	0.166423	0.218099	0.031331	0.400798	-0.325114
Data517	0.148926	0.191243	0.231934	0.039469	0.406494	-0.310872
Data518	0.179443	0.216471	0.246785	0.048014	0.412191	-0.296224
Data519	0.210368	0.242513	0.262451	0.058187	0.418294	-0.281169
Data520	0.240885	0.269368	0.279134	0.069173	0.424398	-0.266113
Data521	0.271403	0.296224	0.296834	0.08138	0.430908	-0.250651
Data522	0.301921	0.323893	0.315552	0.093994	0.437419	-0.234782
Data523	0.332031	0.351969	0.334676	0.107829	0.444336	-0.218913
Data524	0.362956	0.380452	0.354614	0.12207	0.45166	-0.202637
Data525	0.39388	0.408936	0.374959	0.137533	0.459391	-0.186361
Data526	0.426025	0.437826	0.395711	0.152995	0.466715	-0.169271
Data527	0.458984	0.466715	0.416667	0.169271	0.47404	-0.152181
Data528	0.493164	0.495605	0.437622	0.186361	0.481364	-0.134277
Data529	0.528158	0.524902	0.458781	0.204264	0.487874	-0.116374
Data530	0.564372	0.554199	0.480143	0.222982	0.493978	-0.097656
Data531	0.600993	0.583089	0.501506	0.242106	0.499268	-0.078939
Data532	0.638428	0.612386	0.522868	0.262044	0.503337	-0.059814
Data533	0.675863	0.641276	0.544434	0.282796	0.506592	-0.04069
Data534	0.713704	0.670166	0.566203	0.303548	0.508626	-0.021566
Data535	0.750732	0.698649	0.587972	0.324707	0.50944	-0.002848
Data536	0.787354	0.727132	0.610148	0.345866	0.509033	0.015462
Data537	0.823568	0.755615	0.632324	0.367025	0.507813	0.033366
Data538	0.858154	0.783691	0.654907	0.388184	0.506185	0.050863
Data539	0.891927	0.811361	0.677694	0.409342	0.503743	0.067952
Data540	0.924479	0.839437	0.700684	0.429688	0.500895	0.084229
Data541	0.955404	0.867106	0.723674	0.450439	0.498454	0.100098
Data542	0.985514	0.895182	0.746867	0.470785	0.496419	0.11556
Data543	1.013997	0.923258	0.769857	0.490723	0.494792	0.130615
Data544	1.042074	0.951335	0.79244	0.510254	0.493571	0.145671
Data545	1.068929	0.979411	0.814616	0.529785	0.493164	0.160319
Data546	1.094971	1.007894	0.836182	0.548503	0.493978	0.174967
Data547	1.121012	1.036377	0.856934	0.56722	0.495199	0.190023
Data548	1.146647	1.06486	0.877075	0.585124	0.497233	0.205078
Data549	1.171875	1.093343	0.8962	0.60262	0.500081	0.22054
Data550	1.19751	1.121419	0.914714	0.619303	0.503337	0.23641
Data551	1.223145	1.149495	0.932414	0.635579	0.506999	0.252279
Data552	1.248779	1.177572	0.9493	0.651855	0.511068	0.268148
Data553	1.274007	1.204427	0.965373	0.667318	0.51473	0.284017
Data554	1.299642	1.230876	0.980428	0.68278	0.518799	0.299479
Data555	1.324463	1.25651	0.994466	0.697835	0.522054	0.314941
Data556	1.348877	1.281331	1.007487	0.712484	0.525309	0.329997
Data557	1.37207	1.304525	1.01888	0.727132	0.527751	0.344238
Data558	1.394043	1.326497	1.028849	0.740967	0.529785	0.357666
Data559	1.414795	1.346436	1.036987	0.754801	0.531006	0.37028
Data560	1.433919	1.365153	1.043498	0.768229	0.531413	0.38208
Data561	1.451009	1.381836	1.048177	0.781657	0.531413	0.393066
Data562	1.466471	1.396891	1.051229	0.794271	0.530599	0.402832
Data563	1.479899	1.409912	1.052653	0.806478	0.528971	0.411784
Data564	1.491292	1.420898	1.05245	0.818278	0.526937	0.419515
Data565	1.501058	1.42985	1.051025	0.829264	0.524495	0.426432
Data566	1.508789	1.436768	1.048177	0.840251	0.520833	0.432129
Data567	1.514893	1.442057	1.044108	0.850016	0.516764	0.437012
Data568	1.519368	1.445313	1.038411	0.858561	0.511882	0.441081
Data569	1.522217	1.446533	1.031087	0.866292	0.506185	0.443929
Data570	1.523844	1.446126	1.022135	0.872396	0.500081	0.445557
Data571	1.525065	1.443685	1.011149	0.876872	0.49235	0.44637
Data572	1.525065	1.439209	0.997721	0.879313	0.484212	0.445964
Data573	1.524658	1.433512	0.982056	0.87972	0.474854	0.444336
Data574	1.523438	1.425374	0.963949	0.878499	0.464274	0.441488
Data575	1.521403	1.415609	0.942993	0.874837	0.452881	0.437012
Data576	1.518148	1.403809	0.919596	0.869141	0.43986	0.431315
Data577	1.513672	1.389974	0.893758	0.86141	0.426025	0.424398
Data578	1.507975	1.373698	0.865479	0.852458	0.410563	0.415446
Data579	1.500244	1.355794	0.835164	0.841471	0.39388	0.40568
Data580	1.490885	1.335042	0.803019	0.829264	0.37557	0.394287
Data581	1.478678	1.312256	0.769246	0.815023	0.355632	0.381266
Data582	1.464844	1.287435	0.734456	0.799967	0.334066	0.367432
Data583	1.448568	1.260173	0.698446	0.782878	0.310872	0.351969
Data584	1.42985	1.230469	0.661621	0.76416	0.286865	0.335286
Data585	1.408691	1.199137	0.623983	0.743815	0.26123	0.31779
Data586	1.385905	1.165365	0.585531	0.721436	0.234782	0.299072
Data587	1.360677	1.129964	0.546265	0.697428	0.20752	0.279541
Data588	1.333822	1.092529	0.505575	0.67098	0.179443	0.259196
Data589	1.305339	1.053467	0.463867	0.642904	0.151367	0.238037
Data590	1.275635	1.013184	0.420736	0.6132	0.122477	0.216064
Data591	1.244303	0.971273	0.37618	0.581868	0.09318	0.193685
Data592	1.212158	0.927734	0.3302	0.54891	0.063477	0.170898
Data593	1.178792	0.882975	0.283	0.514323	0.033366	0.147298
Data594	1.144613	0.837402	0.234782	0.478516	0.002035	0.123698
Data595	1.109619	0.790202	0.185954	0.441895	-0.029704	0.099691
Data596	1.073812	0.742188	0.136719	0.40446	-0.063477	0.075684
Data597	1.037598	0.692952	0.08728	0.366211	-0.098063	0.05127
Data598	1.000163	0.642904	0.038045	0.327148	-0.134277	0.026855
Data599	0.962728	0.592041	-0.010579	0.288086	-0.171305	0.002441
Data600	0.924479	0.539958	-0.059408	0.248617	-0.209147	-0.021566
Data601	0.88623	0.487467	-0.107829	0.209554	-0.247803	-0.04598
Data602	0.847168	0.434163	-0.156453	0.170898	-0.286458	-0.070394
Data603	0.808105	0.380046	-0.205078	0.13265	-0.325114	-0.094808
Data604	0.768636	0.325521	-0.254313	0.095215	-0.363363	-0.118815
Data605	0.72876	0.270182	-0.303752	0.058594	-0.400798	-0.142822
Data606	0.688477	0.214844	-0.354004	0.023193	-0.437826	-0.166829
Data607	0.648193	0.158691	-0.40446	-0.011393	-0.473226	-0.19043
Data608	0.607096	0.102539	-0.455322	-0.045573	-0.508219	-0.21403
Data609	0.565999	0.04598	-0.506185	-0.078939	-0.541992	-0.237223
Data610	0.524495	-0.010579	-0.556844	-0.112305	-0.574544	-0.260417
Data611	0.482992	-0.067952	-0.606893	-0.145671	-0.606689	-0.283203
Data612	0.440674	-0.124919	-0.655924	-0.179443	-0.637614	-0.30599
Data613	0.398356	-0.182292	-0.704142	-0.21403	-0.668538	-0.328369
Data614	0.355632	-0.240072	-0.751139	-0.248617	-0.698649	-0.351156
Data615	0.312093	-0.297445	-0.797323	-0.284424	-0.728353	-0.373535
Data616	0.268148	-0.354411	-0.842489	-0.321045	-0.757243	-0.395508
Data617	0.222982	-0.411784	-0.887044	-0.357666	-0.785726	-0.417887
Data618	0.177002	-0.468343	-0.93099	-0.395101	-0.813802	-0.43986
Data619	0.130208	-0.524495	-0.974731	-0.432129	-0.840658	-0.461833
Data620	0.083415	-0.580648	-1.018066	-0.469157	-0.866699	-0.483398
Data621	0.036214	-0.635579	-1.061401	-0.505778	-0.891113	-0.504964
Data622	-0.010579	-0.690511	-1.104533	-0.541178	-0.914307	-0.525716
Data623	-0.056966	-0.744629	-1.147257	-0.575358	-0.935872	-0.546061
Data624	-0.102539	-0.797933	-1.189372	-0.608724	-0.956217	-0.565999
Data625	-0.147298	-0.850423	-1.230672	-0.640869	-0.974528	-0.585124
Data626	-0.190837	-0.901693	-1.270752	-0.671794	-0.991211	-0.603434
Data627	-0.233154	-0.952555	-1.309408	-0.701497	-1.006673	-0.620524
Data628	-0.274251	-1.002197	-1.346639	-0.730794	-1.020915	-0.637207
Data629	-0.314128	-1.050212	-1.382039	-0.759277	-1.033936	-0.652669
Data630	-0.35319	-1.097005	-1.415609	-0.787354	-1.046143	-0.666911
Data631	-0.391439	-1.142171	-1.447347	-0.815023	-1.057536	-0.679932
Data632	-0.42806	-1.185303	-1.477254	-0.842285	-1.068522	-0.692139
Data633	-0.46346	-1.2264	-1.504924	-0.869141	-1.079508	-0.703532
Data634	-0.497233	-1.265055	-1.530762	-0.894775	-1.090495	-0.713704
Data635	-0.528971	-1.30127	-1.554565	-0.919189	-1.101074	-0.722656
Data636	-0.558268	-1.334635	-1.575928	-0.941976	-1.111247	-0.730387
Data637	-0.584717	-1.365153	-1.595256	-0.963135	-1.121419	-0.737305
Data638	-0.608317	-1.392415	-1.612142	-0.981852	-1.131185	-0.743408
Data639	-0.628255	-1.416829	-1.62679	-0.998128	-1.140137	-0.748698
