# Supplementary material for: Integration of MRI and somatosensory evoked potentials facilitate diagnosis of spinal cord compression
Source: Sci Rep. 2023 May 15;13:7861. doi: 10.1038/s41598-023-34832-2 (PMC10185544; doi:10.1038/s41598-023-34832-2)
Supplement: Supplementary file 3 — Supplementary Information 3. [file 41598_2023_34832_MOESM3_ESM.zip › Preoperative SSEP data/spinal cord compression group/4039203_2/4039203_2_Rt Tibial SEP_Cz'-Fpz_201219_140701.csv]

Index	1	2	3	4	5	6	7	8
Name	Cz'-Fpz	Cz'-Fpz	Cz'-Fpz	Cz'-Fpz	Cz'-Fpz	Cz'-Fpz	Cz'-Fpz	Cz'-Fpz
Time	2.01906E+13	2.01906E+13	2.01906E+13	2.01906E+13	2.01906E+13	2.01906E+13	2.01906E+13	2.01906E+13
Highcut	500	500	500	500	500	500	500	500
Lowcut	10	10	10	10	10	10	10	10
Period	0.000156	0.000156	0.000156	0.000156	0.000156	0.000156	0.000156	0.000156
Averages	120	120	120	120	120	120	120	120
Int (mA)	18/17.9mA	18/17.9mA	18/17.9mA	18/17.9mA	18/17.9mA	18/17.9mA	18/17.9mA	18/17.9mA
Pulse Width (�gs)	200�s	200�s	200�s	200�s	200�s	200�s	200�s	200�s
Rep Rate (Hz)	2.78Hz	3.11Hz	3.11Hz	3.11Hz	3.11Hz	3.11Hz	3.11Hz	3.11Hz
Data0	0.590922	-0.255127	-0.426025	-0.777791	-0.985311	-0.444946	-0.357463	-0.488485
Data1	0.616862	-0.199585	-0.399373	-0.737915	-0.883993	-0.357463	-0.314941	-0.429688
Data2	0.647481	-0.138957	-0.367839	-0.665283	-0.748901	-0.235799	-0.232951	-0.365194
Data3	0.681051	-0.075378	-0.332438	-0.565186	-0.589193	-0.089315	-0.115967	-0.297241
Data4	0.715332	-0.011597	-0.295614	-0.447184	-0.418905	0.068563	0.025024	-0.228678
Data5	0.748088	0.049642	-0.259196	-0.325317	-0.254924	0.221354	0.175578	-0.162557
Data6	0.776672	0.105998	-0.22583	-0.214437	-0.112915	0.35258	0.3184	-0.102132
Data7	0.799255	0.155029	-0.19694	-0.12797	-0.006104	0.449422	0.437215	-0.049642
Data8	0.813904	0.195313	-0.174764	-0.075073	0.05839	0.50415	0.520833	-0.007121
Data9	0.819804	0.225728	-0.160319	-0.060018	0.079549	0.515544	0.562744	0.024007
Data10	0.816549	0.246277	-0.154012	-0.08077	0.062256	0.488281	0.564168	0.043335
Data11	0.804545	0.257568	-0.156047	-0.130819	0.015055	0.431112	0.530599	0.051473
Data12	0.78481	0.26062	-0.165609	-0.201213	-0.050456	0.355225	0.471802	0.049032
Data13	0.75887	0.25706	-0.181681	-0.281372	-0.123698	0.271403	0.39917	0.037842
Data14	0.728556	0.24882	-0.203044	-0.362549	-0.195313	0.189006	0.322876	0.019938
Data15	0.695801	0.237732	-0.227865	-0.437622	-0.258179	0.114339	0.251668	-0.002645
Data16	0.662333	0.225525	-0.254517	-0.501912	-0.308228	0.051473	0.19165	-0.02828
Data17	0.629883	0.213826	-0.281576	-0.553792	-0.345256	0.000407	0.145467	-0.054728
Data18	0.59967	0.203654	-0.308024	-0.594279	-0.370483	-0.040487	0.112508	-0.08077
Data19	0.572408	0.195923	-0.332642	-0.625203	-0.385132	-0.072632	0.09196	-0.104777
Data20	0.548604	0.19104	-0.354614	-0.647583	-0.391235	-0.098063	0.081991	-0.126546
Data21	0.528361	0.189107	-0.373739	-0.663249	-0.390828	-0.118612	0.080566	-0.145264
Data22	0.511475	0.189921	-0.390015	-0.674438	-0.386353	-0.135905	0.085042	-0.160929
Data23	0.497437	0.19338	-0.403239	-0.682373	-0.379028	-0.151571	0.09318	-0.173543
Data24	0.48584	0.199178	-0.413411	-0.687866	-0.370483	-0.165812	0.102946	-0.182699
Data25	0.476278	0.206706	-0.420939	-0.691732	-0.361328	-0.17924	0.113322	-0.189819
Data26	0.467631	0.214945	-0.427043	-0.69458	-0.351766	-0.191854	0.123088	-0.195719
Data27	0.45929	0.223897	-0.431722	-0.696208	-0.342407	-0.203654	0.131836	-0.199992
Data28	0.451355	0.233459	-0.434977	-0.697021	-0.333659	-0.214233	0.139771	-0.20284
Data29	0.443726	0.243429	-0.437012	-0.697225	-0.325521	-0.223796	0.146688	-0.204468
Data30	0.4363	0.253499	-0.438029	-0.697021	-0.318197	-0.23234	0.152995	-0.204875
Data31	0.428975	0.26357	-0.438029	-0.696818	-0.31189	-0.239868	0.159098	-0.204264
Data32	0.421753	0.273539	-0.437419	-0.696411	-0.307007	-0.246582	0.165405	-0.203044
Data33	0.414632	0.283101	-0.436401	-0.696208	-0.303548	-0.252482	0.172119	-0.201009
Data34	0.407817	0.292257	-0.434977	-0.696208	-0.301514	-0.257568	0.179443	-0.198364
Data35	0.401306	0.301005	-0.433146	-0.696818	-0.3007	-0.262451	0.187378	-0.195516
Data36	0.395203	0.309143	-0.431315	-0.697835	-0.3007	-0.266724	0.195923	-0.192057
Data37	0.389608	0.316874	-0.429281	-0.699463	-0.30131	-0.270996	0.205078	-0.188395
Data38	0.384623	0.323995	-0.427246	-0.701497	-0.302327	-0.275269	0.214844	-0.18453
Data39	0.380147	0.330607	-0.425008	-0.703939	-0.302734	-0.279541	0.225016	-0.180664
Data40	0.37618	0.336711	-0.42277	-0.706787	-0.302938	-0.28422	0.235596	-0.176595
Data41	0.372721	0.342306	-0.420329	-0.710042	-0.302124	-0.28951	0.246582	-0.172729
Data42	0.369568	0.347595	-0.418091	-0.713298	-0.3007	-0.295003	0.258179	-0.168864
Data43	0.36672	0.352681	-0.415853	-0.716756	-0.298665	-0.301107	0.269979	-0.165405
Data44	0.363973	0.357463	-0.413818	-0.720011	-0.296021	-0.307617	0.282186	-0.161947
Data45	0.361226	0.362142	-0.41158	-0.72286	-0.293376	-0.314128	0.294596	-0.158895
Data46	0.358378	0.366821	-0.409749	-0.724894	-0.291138	-0.320435	0.306803	-0.155843
Data47	0.355428	0.371704	-0.407918	-0.726318	-0.289103	-0.326131	0.318604	-0.153198
Data48	0.352173	0.376689	-0.406087	-0.726725	-0.288086	-0.330811	0.329997	-0.150553
Data49	0.348714	0.381877	-0.40446	-0.726318	-0.287679	-0.334269	0.340169	-0.147909
Data50	0.34495	0.387472	-0.402832	-0.724894	-0.288086	-0.3361	0.349121	-0.145264
Data51	0.340983	0.393372	-0.401408	-0.723063	-0.2889	-0.336507	0.356649	-0.142619
Data52	0.337016	0.399679	-0.39978	-0.720622	-0.29012	-0.335693	0.362752	-0.139771
Data53	0.333049	0.406291	-0.398356	-0.718384	-0.291341	-0.333659	0.367635	-0.136515
Data54	0.329183	0.413208	-0.396729	-0.716146	-0.291951	-0.330811	0.371297	-0.132853
Data55	0.325826	0.420227	-0.395101	-0.714518	-0.291748	-0.327759	0.373942	-0.128784
Data56	0.322876	0.42745	-0.393066	-0.713501	-0.290527	-0.32491	0.375773	-0.124512
Data57	0.320638	0.43457	-0.390828	-0.712891	-0.288086	-0.322469	0.376994	-0.119629
Data58	0.319214	0.441589	-0.388184	-0.712891	-0.284831	-0.320841	0.377808	-0.114339
Data59	0.318705	0.448303	-0.385335	-0.713094	-0.280355	-0.320028	0.378418	-0.108439
Data60	0.319214	0.45461	-0.381877	-0.713298	-0.275472	-0.320028	0.379028	-0.102132
Data61	0.320638	0.46051	-0.377808	-0.713094	-0.270589	-0.320841	0.379639	-0.095418
Data62	0.323079	0.465902	-0.373332	-0.712077	-0.26591	-0.322062	0.380859	-0.088298
Data63	0.326233	0.470683	-0.368042	-0.710042	-0.261841	-0.323486	0.382487	-0.08077
Data64	0.3302	0.474854	-0.362549	-0.706787	-0.258993	-0.325114	0.384928	-0.073039
Data65	0.334574	0.478617	-0.356242	-0.701904	-0.257568	-0.326742	0.38798	-0.064901
Data66	0.339355	0.481873	-0.349528	-0.695394	-0.257161	-0.327962	0.391642	-0.056559
Data67	0.344137	0.484823	-0.342407	-0.687459	-0.258179	-0.328776	0.396118	-0.048014
Data68	0.348714	0.487366	-0.33488	-0.678304	-0.260213	-0.329183	0.400798	-0.039469
Data69	0.352885	0.489604	-0.327148	-0.667928	-0.262655	-0.329183	0.40568	-0.030721
Data70	0.356445	0.49174	-0.319417	-0.656942	-0.265503	-0.328776	0.410563	-0.022176
Data71	0.359294	0.493673	-0.311483	-0.645549	-0.268351	-0.327962	0.414836	-0.013631
Data72	0.361125	0.495605	-0.303548	-0.633952	-0.270996	-0.326742	0.418498	-0.005493
Data73	0.361938	0.497335	-0.295614	-0.622152	-0.273234	-0.325114	0.421346	0.002441
Data74	0.361633	0.498962	-0.287882	-0.610555	-0.274862	-0.323079	0.423381	0.010173
Data75	0.360107	0.500387	-0.280355	-0.598755	-0.276082	-0.320638	0.424194	0.017497
Data76	0.357564	0.501709	-0.273031	-0.586955	-0.276693	-0.317993	0.423991	0.024211
Data77	0.353902	0.502828	-0.265706	-0.574748	-0.276489	-0.314738	0.422974	0.030314
Data78	0.349121	0.503642	-0.258586	-0.562134	-0.275675	-0.311279	0.420939	0.036011
Data79	0.343323	0.504252	-0.251668	-0.549316	-0.273844	-0.30721	0.418294	0.040894
Data80	0.336609	0.504456	-0.244548	-0.536092	-0.271403	-0.303141	0.415039	0.045166
Data81	0.328979	0.504354	-0.237427	-0.522868	-0.267741	-0.298462	0.411377	0.048828
Data82	0.320536	0.503845	-0.230306	-0.50944	-0.263468	-0.293783	0.407511	0.051676
Data83	0.311381	0.503031	-0.223185	-0.496216	-0.258179	-0.289103	0.403646	0.053914
Data84	0.301615	0.501811	-0.216064	-0.483195	-0.252075	-0.28422	0.39978	0.055339
Data85	0.291138	0.500081	-0.208944	-0.469971	-0.245565	-0.279338	0.396118	0.056356
Data86	0.28005	0.498047	-0.201619	-0.45695	-0.238647	-0.274658	0.392863	0.056966
Data87	0.268453	0.495504	-0.194499	-0.443726	-0.231527	-0.269979	0.389811	0.056966
Data88	0.256246	0.492554	-0.187378	-0.430094	-0.224609	-0.265299	0.387166	0.056763
Data89	0.24353	0.489197	-0.180461	-0.41626	-0.217692	-0.260824	0.384928	0.056152
Data90	0.230306	0.485535	-0.173543	-0.402018	-0.211182	-0.256144	0.383097	0.055135
Data91	0.216573	0.481466	-0.166829	-0.387573	-0.205078	-0.251261	0.38147	0.054118
Data92	0.202128	0.477193	-0.160319	-0.372518	-0.198975	-0.246175	0.379639	0.052897
Data93	0.187276	0.472616	-0.154012	-0.357259	-0.193075	-0.240885	0.377604	0.051473
Data94	0.171712	0.468038	-0.147705	-0.341797	-0.187174	-0.235189	0.374959	0.049845
Data95	0.15564	0.463257	-0.141602	-0.325928	-0.180868	-0.229289	0.371908	0.048014
Data96	0.138957	0.458577	-0.135701	-0.309855	-0.17395	-0.223592	0.367839	0.046183
Data97	0.121867	0.453898	-0.129801	-0.293783	-0.166423	-0.218099	0.362752	0.044352
Data98	0.104167	0.44932	-0.124105	-0.27771	-0.157878	-0.213013	0.357056	0.042114
Data99	0.086161	0.444946	-0.118205	-0.261637	-0.148519	-0.20874	0.350342	0.039876
Data100	0.067851	0.440572	-0.112712	-0.245768	-0.138346	-0.205485	0.343221	0.037638
Data101	0.049235	0.436401	-0.107218	-0.230509	-0.127767	-0.203247	0.33549	0.035197
Data102	0.030518	0.432231	-0.101929	-0.215454	-0.116577	-0.202026	0.327962	0.032959
Data103	0.0118	0.42806	-0.096842	-0.201009	-0.105591	-0.201213	0.320231	0.030518
Data104	-0.006816	0.423889	-0.092163	-0.186971	-0.095011	-0.201009	0.312907	0.028076
Data105	-0.025431	0.419515	-0.088094	-0.173136	-0.085042	-0.200806	0.306193	0.025838
Data106	-0.043945	0.414937	-0.084432	-0.159098	-0.07548	-0.200399	0.299683	0.0236
Data107	-0.062154	0.410156	-0.08138	-0.144857	-0.066935	-0.199178	0.293783	0.021362
Data108	-0.08016	0.40507	-0.078939	-0.130005	-0.059001	-0.19694	0.288289	0.019124
Data109	-0.097961	0.399577	-0.077311	-0.114339	-0.051473	-0.193888	0.282796	0.01709
Data110	-0.115458	0.393677	-0.076497	-0.09786	-0.044149	-0.189616	0.2771	0.014852
Data111	-0.132751	0.387472	-0.076294	-0.08016	-0.037231	-0.18453	0.270793	0.012817
Data112	-0.14974	0.380961	-0.076904	-0.061646	-0.030111	-0.178426	0.263672	0.010986
Data113	-0.166524	0.374044	-0.078125	-0.042114	-0.022583	-0.171712	0.255534	0.008952
Data114	-0.183004	0.366821	-0.079956	-0.022176	-0.014852	-0.164388	0.245972	0.006917
Data115	-0.199178	0.359497	-0.082194	-0.001831	-0.006307	-0.15686	0.234782	0.004883
Data116	-0.214945	0.351868	-0.085042	0.018311	0.002645	-0.148926	0.222371	0.002848
Data117	-0.230306	0.344137	-0.088298	0.038452	0.012817	-0.141195	0.20874	0.000814
Data118	-0.245158	0.336304	-0.091553	0.057983	0.024007	-0.133464	0.193888	-0.001017
Data119	-0.259399	0.328471	-0.095215	0.076904	0.036011	-0.126139	0.178833	-0.003255
Data120	-0.272827	0.320536	-0.09908	0.094808	0.048828	-0.119019	0.163574	-0.00529
Data121	-0.285441	0.3125	-0.103149	0.112101	0.062459	-0.112305	0.148722	-0.007324
Data122	-0.297139	0.304464	-0.107218	0.128581	0.07609	-0.105998	0.134888	-0.009359
Data123	-0.307719	0.296427	-0.111287	0.14445	0.089722	-0.099894	0.12207	-0.01119
Data124	-0.317179	0.288289	-0.115356	0.159912	0.102743	-0.094198	0.110474	-0.013021
Data125	-0.325521	0.279948	-0.119222	0.175578	0.11556	-0.088704	0.100301	-0.014648
Data126	-0.33254	0.271505	-0.123291	0.191243	0.127767	-0.083008	0.091146	-0.016073
Data127	-0.338338	0.262858	-0.127157	0.207316	0.139364	-0.077108	0.082804	-0.017293
Data128	-0.342916	0.254008	-0.130819	0.224202	0.151164	-0.070801	0.074666	-0.018311
Data129	-0.346273	0.244751	-0.134277	0.241496	0.163167	-0.06368	0.066528	-0.019124
Data130	-0.348511	0.235189	-0.137533	0.259399	0.175578	-0.056152	0.058187	-0.019531
Data131	-0.349528	0.22522	-0.140584	0.278117	0.189209	-0.048218	0.049235	-0.019735
Data132	-0.349528	0.214844	-0.143229	0.297445	0.203654	-0.039673	0.039673	-0.019735
Data133	-0.348612	0.204061	-0.145671	0.316976	0.219523	-0.031128	0.029704	-0.019328
Data134	-0.346781	0.192871	-0.147909	0.336914	0.236206	-0.02299	0.019531	-0.018717
Data135	-0.344238	0.181274	-0.14974	0.357056	0.253703	-0.015462	0.009359	-0.0177
Data136	-0.34078	0.169373	-0.151164	0.376994	0.271606	-0.008952	0	-0.016683
Data137	-0.336711	0.157064	-0.152181	0.396932	0.289714	-0.003662	-0.008952	-0.015259
Data138	-0.33193	0.14445	-0.152995	0.416463	0.307414	0.000203	-0.016886	-0.013835
Data139	-0.326538	0.131734	-0.153402	0.435384	0.324504	0.003255	-0.023804	-0.012004
Data140	-0.320536	0.118815	-0.153402	0.453491	0.340983	0.005697	-0.029704	-0.009969
Data141	-0.313924	0.105794	-0.153198	0.470581	0.356445	0.007731	-0.034993	-0.007935
Data142	-0.306803	0.092875	-0.152588	0.486654	0.371094	0.009969	-0.039673	-0.005493
Data143	-0.298971	0.079854	-0.151774	0.501506	0.384928	0.013021	-0.044352	-0.002848
Data144	-0.290731	0.066935	-0.150553	0.515137	0.397949	0.01709	-0.049235	0
Data145	-0.281779	0.054118	-0.149333	0.527751	0.410156	0.022786	-0.054525	0.003255
Data146	-0.27242	0.0413	-0.148112	0.539551	0.42216	0.029704	-0.060628	0.006714
Data147	-0.262655	0.028687	-0.146891	0.550741	0.43335	0.038045	-0.067342	0.010579
Data148	-0.252482	0.016174	-0.145671	0.56193	0.444336	0.047607	-0.075073	0.014648
Data149	-0.242106	0.003764	-0.144653	0.573324	0.454508	0.05778	-0.083415	0.018717
Data150	-0.231527	-0.008443	-0.14384	0.585327	0.464071	0.068156	-0.092367	0.02299
Data151	-0.220846	-0.020549	-0.143229	0.597738	0.472819	0.078328	-0.101522	0.027262
Data152	-0.210266	-0.03245	-0.142822	0.610555	0.48055	0.088094	-0.111084	0.031331
Data153	-0.199788	-0.044047	-0.142822	0.623779	0.487264	0.097046	-0.120443	0.0354
Data154	-0.189718	-0.05544	-0.143229	0.637207	0.493164	0.104777	-0.129801	0.039266
Data155	-0.179952	-0.066528	-0.143636	0.650024	0.497843	0.111491	-0.138957	0.042928
Data156	-0.170593	-0.077209	-0.14445	0.662435	0.501709	0.116781	-0.147909	0.046387
Data157	-0.161743	-0.087585	-0.145264	0.674235	0.504761	0.12085	-0.156453	0.049642
Data158	-0.1533	-0.097555	-0.146077	0.685018	0.507406	0.123901	-0.164795	0.052694
Data159	-0.145365	-0.107218	-0.147095	0.69519	0.509847	0.125732	-0.172933	0.055745
Data160	-0.137838	-0.116577	-0.147909	0.704549	0.512085	0.12675	-0.180868	0.058594
Data161	-0.130717	-0.125631	-0.148519	0.713704	0.514526	0.127563	-0.188395	0.061646
Data162	-0.123698	-0.134481	-0.148722	0.722453	0.517375	0.128174	-0.195719	0.064697
Data163	-0.116882	-0.143127	-0.148722	0.730998	0.520833	0.129191	-0.202433	0.067952
Data164	-0.110067	-0.151571	-0.148315	0.739339	0.524699	0.131022	-0.20874	0.071411
Data165	-0.103149	-0.15981	-0.147298	0.747477	0.529378	0.133464	-0.21464	0.075277
Data166	-0.09613	-0.167847	-0.145874	0.755615	0.534465	0.137126	-0.220133	0.079142
Data167	-0.088908	-0.175578	-0.143636	0.763143	0.540161	0.141398	-0.225627	0.083211
Data168	-0.081482	-0.183105	-0.140991	0.770467	0.546061	0.146484	-0.23112	0.087484
Data169	-0.073853	-0.190226	-0.137736	0.776978	0.552572	0.151774	-0.236816	0.091553
Data170	-0.066121	-0.19694	-0.133667	0.783081	0.559285	0.157267	-0.243327	0.095622
Data171	-0.058187	-0.202942	-0.129395	0.788574	0.566203	0.16276	-0.250244	0.099487
Data172	-0.050252	-0.208232	-0.124512	0.793457	0.573324	0.167643	-0.257772	0.103149
Data173	-0.042318	-0.212809	-0.119019	0.797933	0.580648	0.172526	-0.266113	0.106405
Data174	-0.034587	-0.216471	-0.113525	0.801595	0.587972	0.176799	-0.274658	0.109049
Data175	-0.027059	-0.219218	-0.107625	0.80485	0.595296	0.180868	-0.283203	0.111491
Data176	-0.019735	-0.220947	-0.101522	0.807495	0.602417	0.184733	-0.291341	0.113322
Data177	-0.012716	-0.221761	-0.095418	0.809733	0.609334	0.188395	-0.298869	0.114746
Data178	-0.0059	-0.221761	-0.089315	0.811564	0.615438	0.19165	-0.305379	0.11556
Data179	0.000509	-0.220947	-0.083211	0.812988	0.620931	0.194702	-0.310872	0.115967
Data180	0.006816	-0.219523	-0.077311	0.814006	0.625407	0.19755	-0.314941	0.115967
Data181	0.013123	-0.217692	-0.071208	0.814616	0.628662	0.199992	-0.31779	0.11556
Data182	0.01943	-0.215352	-0.065104	0.815023	0.630697	0.202433	-0.319417	0.11495
Data183	0.02594	-0.212911	-0.059001	0.815023	0.631714	0.204875	-0.319824	0.113932
Data184	0.032756	-0.21047	-0.052694	0.814819	0.63151	0.20752	-0.319214	0.112508
Data185	0.04008	-0.208028	-0.046183	0.814616	0.630697	0.210775	-0.31779	0.111084
Data186	0.047913	-0.20579	-0.039266	0.814412	0.629272	0.214844	-0.315348	0.109253
Data187	0.056661	-0.203756	-0.032145	0.814006	0.627848	0.220133	-0.312093	0.107625
Data188	0.066121	-0.201925	-0.024211	0.813802	0.626831	0.226847	-0.308228	0.105591
Data189	0.076599	-0.200297	-0.015869	0.813599	0.626424	0.234782	-0.303955	0.10376
Data190	0.087992	-0.198669	-0.006917	0.813802	0.626831	0.243937	-0.299072	0.101929
Data191	0.100505	-0.19694	0.002645	0.814209	0.628255	0.254517	-0.293783	0.100301
Data192	0.114034	-0.194906	0.013224	0.814819	0.630697	0.265706	-0.288289	0.098877
Data193	0.128581	-0.192566	0.024414	0.815633	0.634155	0.277507	-0.282796	0.097656
Data194	0.144246	-0.189514	0.036621	0.816447	0.638224	0.289103	-0.277303	0.096639
Data195	0.161031	-0.185649	0.049438	0.817261	0.643107	0.300496	-0.27181	0.096029
Data196	0.178935	-0.180766	0.063477	0.818075	0.648397	0.311076	-0.266317	0.095825
Data197	0.198059	-0.174662	0.078328	0.818888	0.65389	0.321045	-0.261027	0.096029
Data198	0.218404	-0.167236	0.094401	0.819499	0.65979	0.329997	-0.25533	0.096639
Data199	0.240173	-0.158285	0.111694	0.820313	0.665487	0.338542	-0.249634	0.097656
Data200	0.263468	-0.147603	0.130208	0.821533	0.67159	0.34668	-0.243327	0.099284
Data201	0.288391	-0.135091	0.150553	0.823161	0.67749	0.355225	-0.23641	0.101725
Data202	0.315348	-0.120646	0.172729	0.825602	0.683594	0.364176	-0.228678	0.104777
Data203	0.34434	-0.103963	0.197144	0.829061	0.690104	0.374349	-0.219523	0.108643
Data204	0.375875	-0.085144	0.223592	0.834147	0.697021	0.386149	-0.208944	0.113525
Data205	0.410055	-0.06368	0.252889	0.840861	0.704956	0.39978	-0.196737	0.119832
Data206	0.447286	-0.039673	0.284831	0.849609	0.713908	0.415853	-0.182292	0.12736
Data207	0.487874	-0.012614	0.320028	0.860596	0.724691	0.434367	-0.165609	0.136719
Data208	0.532125	0.017395	0.358276	0.874227	0.737508	0.455729	-0.146281	0.148112
Data209	0.580343	0.050863	0.400187	0.890706	0.752767	0.480143	-0.124105	0.161947
Data210	0.632629	0.087992	0.44576	0.910238	0.771077	0.507406	-0.098877	0.178019
Data211	0.68929	0.128784	0.494792	0.933228	0.79244	0.538127	-0.069987	0.197144
Data212	0.750427	0.173645	0.547892	0.959676	0.817057	0.571899	-0.037231	0.219116
Data213	0.81604	0.222473	0.604451	0.990194	0.845337	0.609131	0	0.244344
Data214	0.885925	0.275269	0.664876	1.02478	0.877482	0.649618	0.041911	0.272827
Data215	0.959981	0.332133	0.72876	1.063436	0.913493	0.693359	0.088908	0.304769
Data216	1.037903	0.392863	0.796102	1.106567	0.953369	0.74056	0.141195	0.339966
Data217	1.119283	0.457255	0.866496	1.154175	0.997518	0.791219	0.198771	0.378418
Data218	1.203613	0.525106	0.939738	1.206055	1.045736	0.845337	0.261434	0.420329
Data219	1.290283	0.595805	1.015625	1.262614	1.098226	0.903117	0.328979	0.465088
Data220	1.378581	0.669149	1.093343	1.323242	1.154785	0.964355	0.400594	0.512492
Data221	1.467896	0.744425	1.172689	1.387533	1.215007	1.02946	0.476074	0.562744
Data222	1.557617	0.821126	1.252848	1.455282	1.278687	1.098226	0.554606	0.615031
Data223	1.64683	0.898641	1.333618	1.525472	1.344604	1.170044	0.635579	0.669352
Data224	1.734924	0.976359	1.413981	1.597493	1.41215	1.244507	0.718587	0.725098
Data225	1.821289	1.053569	1.49353	1.669922	1.480306	1.320394	0.802816	0.78186
Data226	1.905212	1.129761	1.571655	1.742147	1.548055	1.396688	0.887655	0.839233
Data227	1.986084	1.204122	1.647542	1.812948	1.613973	1.471965	0.97229	0.89681
Data228	2.063497	1.276347	1.720785	1.88151	1.677246	1.5448	1.056112	0.954183
Data229	2.136841	1.345825	1.790568	1.947021	1.737264	1.61377	1.138713	1.010539
Data230	2.205811	1.41215	1.856689	2.00887	1.793213	1.67806	1.219279	1.065877
Data231	2.269897	1.475016	1.918538	2.066854	1.844889	1.737061	1.296997	1.119385
Data232	2.328898	1.534119	1.975911	2.120361	1.892293	1.790161	1.371867	1.171061
Data233	2.382609	1.589355	2.028402	2.169393	1.935425	1.837565	1.443075	1.220093
Data234	2.430725	1.640422	2.076009	2.214152	1.97408	1.879476	1.510213	1.266479
Data235	2.473246	1.687419	2.118327	2.254435	2.00887	1.916504	1.573486	1.310018
Data236	2.510071	1.730347	2.155762	2.290446	2.039795	1.949463	1.632284	1.350301
Data237	2.5413	1.769104	2.18811	2.321981	2.06665	1.97876	1.686605	1.387329
Data238	2.566833	1.803792	2.215576	2.349447	2.089844	2.004801	1.73645	1.421102
Data239	2.586975	1.834513	2.238363	2.372843	2.109172	2.028402	1.78182	1.451416
Data240	2.601725	1.861471	2.256266	2.392578	2.124837	2.049764	1.82312	1.478475
Data241	2.611389	1.884562	2.269897	2.408447	2.137248	2.068888	1.860352	1.502279
Data242	2.616069	1.904093	2.279053	2.421061	2.1462	2.085978	1.893717	1.522827
Data243	2.615967	1.920064	2.284139	2.430623	2.151896	2.101034	1.923625	1.540324
Data244	2.611186	1.932678	2.285156	2.437337	2.154948	2.113647	1.95048	1.554972
Data245	2.601929	1.941732	2.282104	2.44161	2.155355	2.124023	1.974691	1.566772
Data246	2.588399	1.94753	2.275187	2.443848	2.153117	2.131551	1.996257	1.575928
Data247	2.570496	1.949972	2.264404	2.444051	2.148438	2.136027	2.015788	1.582438
Data248	2.548218	1.949158	2.249756	2.44283	2.14152	2.137451	2.033081	1.586507
Data249	2.521769	1.944885	2.231242	2.439779	2.132161	2.135417	2.04834	1.587931
Data250	2.490946	1.937358	2.208862	2.435099	2.120565	2.129924	2.061361	1.586914
Data251	2.45575	1.92627	2.182617	2.428385	2.106323	2.120565	2.07255	1.583455
Data252	2.416077	1.911723	2.152507	2.419637	2.089437	2.107747	2.081095	1.577555
Data253	2.371928	1.893616	2.11853	2.408447	2.069702	2.090861	2.086995	1.568807
Data254	2.323201	1.871643	2.080688	2.394206	2.046916	2.070109	2.090047	1.55721
Data255	2.269897	1.845907	2.038981	2.376302	2.020671	2.045288	2.089437	1.542765
Data256	2.212016	1.816203	1.993408	2.354736	1.990967	2.016195	2.085368	1.525269
Data257	2.149658	1.782532	1.94397	2.328695	1.957194	1.983032	2.07723	1.504517
Data258	2.082723	1.744792	1.890869	2.29777	1.918945	1.945801	2.064819	1.480306
Data259	2.011515	1.702881	1.83431	2.261963	1.876221	1.904297	2.047933	1.452637
Data260	1.936137	1.657003	1.774089	2.220866	1.82841	1.858724	2.026774	1.421305
Data261	1.856791	1.607056	1.710409	2.174479	1.775513	1.809082	2.000936	1.386108
Data262	1.773682	1.553141	1.643677	2.122599	1.717326	1.755778	1.970622	1.347046
Data263	1.687215	1.495565	1.573893	2.065633	1.654256	1.698405	1.935832	1.304321
Data264	1.597595	1.43453	1.501058	2.003784	1.586304	1.637166	1.896566	1.257731
Data265	1.505229	1.370138	1.425985	1.937256	1.514079	1.572469	1.852824	1.207682
Data266	1.410522	1.302694	1.34847	1.866659	1.438192	1.503906	1.80481	1.153768
Data267	1.313883	1.232707	1.268921	1.792603	1.359049	1.431885	1.752116	1.096802
Data268	1.215719	1.16038	1.187744	1.715698	1.277466	1.356812	1.695353	1.036377
Data269	1.116435	1.086121	1.105143	1.636149	1.193848	1.27889	1.634318	0.973104
Data270	1.016541	1.010335	1.021322	1.554972	1.108805	1.19873	1.56901	0.906982
Data271	0.916443	0.933431	0.93689	1.472168	1.022135	1.11674	1.500041	0.83842
Data272	0.816549	0.855713	0.852051	1.388143	0.934448	1.033325	1.427002	0.767619
Data273	0.717367	0.777486	0.767008	1.303304	0.845337	0.949097	1.350708	0.694784
Data274	0.6191	0.699259	0.68217	1.218058	0.755005	0.864054	1.270752	0.620321
Data275	0.522257	0.621338	0.597738	1.131999	0.663452	0.778809	1.187948	0.54423
Data276	0.426941	0.543925	0.514119	1.045939	0.570679	0.693359	1.102295	0.467326
Data277	0.333455	0.467428	0.431315	0.95988	0.476888	0.608114	1.014404	0.389404
Data278	0.242004	0.392049	0.349935	0.87382	0.382487	0.523275	0.924276	0.310872
Data279	0.15269	0.317891	0.269979	0.788371	0.287679	0.438843	0.832926	0.232137
Data280	0.065613	0.24526	0.19165	0.703328	0.193075	0.355225	0.740356	0.153198
Data281	-0.019124	0.174255	0.115356	0.619303	0.099487	0.272827	0.647176	0.074666
Data282	-0.101522	0.10498	0.041097	0.536092	0.007121	0.192261	0.554403	-0.003459
Data283	-0.18158	0.037333	-0.030721	0.454508	-0.082804	0.113322	0.462036	-0.081177
Data284	-0.259196	-0.028381	-0.100301	0.374349	-0.170695	0.036825	0.371094	-0.157878
Data285	-0.334371	-0.09257	-0.167236	0.296021	-0.255534	-0.037231	0.281982	-0.233765
Data286	-0.407003	-0.155029	-0.231323	0.219727	-0.337524	-0.108846	0.194906	-0.308228
Data287	-0.476888	-0.215963	-0.292765	0.145874	-0.41626	-0.178019	0.110474	-0.38147
Data288	-0.544128	-0.275269	-0.351156	0.074463	-0.492147	-0.244751	0.028687	-0.452881
Data289	-0.608419	-0.332947	-0.406698	0.0059	-0.564779	-0.309245	-0.050252	-0.522664
Data290	-0.669861	-0.389099	-0.459391	-0.059814	-0.634969	-0.371704	-0.12675	-0.590413
Data291	-0.728251	-0.443624	-0.509237	-0.122681	-0.702718	-0.431722	-0.200602	-0.655924
Data292	-0.783488	-0.496419	-0.556234	-0.182699	-0.768433	-0.489705	-0.27242	-0.718994
Data293	-0.83547	-0.547587	-0.600586	-0.239665	-0.831909	-0.54484	-0.342204	-0.779622
Data294	-0.884298	-0.596822	-0.642293	-0.293783	-0.893555	-0.597127	-0.410156	-0.837402
Data295	-0.929972	-0.644226	-0.681356	-0.344849	-0.953369	-0.646159	-0.476074	-0.892334
Data296	-0.972493	-0.689494	-0.717977	-0.393066	-1.010742	-0.691325	-0.540365	-0.944214
Data297	-1.012065	-0.732524	-0.752157	-0.438232	-1.06547	-0.732625	-0.60262	-0.993042
Data298	-1.048686	-0.773519	-0.784098	-0.47994	-1.11735	-0.770264	-0.662842	-1.038411
Data299	-1.082662	-0.812174	-0.813802	-0.518392	-1.165771	-0.803833	-0.720825	-1.080322
Data300	-1.113993	-0.84849	-0.841471	-0.553182	-1.210938	-0.834147	-0.776367	-1.118978
Data301	-1.142985	-0.88267	-0.866699	-0.584513	-1.252238	-0.861206	-0.829061	-1.154175
Data302	-1.169739	-0.914612	-0.890096	-0.611776	-1.289876	-0.885824	-0.87911	-1.18571
Data303	-1.194356	-0.944316	-0.911255	-0.635579	-1.324259	-0.908407	-0.92631	-1.213989
Data304	-1.217041	-0.972087	-0.930379	-0.655721	-1.355591	-0.929362	-0.970459	-1.238607
Data305	-1.237793	-0.997823	-0.947469	-0.672607	-1.384481	-0.948893	-1.011759	-1.259969
Data306	-1.256714	-1.021627	-0.962524	-0.686239	-1.411133	-0.967	-1.050008	-1.277873
Data307	-1.273804	-1.043599	-0.975749	-0.697428	-1.436157	-0.98348	-1.085205	-1.292725
Data308	-1.289164	-1.063741	-0.986735	-0.706177	-1.459554	-0.998535	-1.117147	-1.304525
Data309	-1.302592	-1.082255	-0.99589	-0.712891	-1.481527	-1.011556	-1.145833	-1.313273
Data310	-1.31429	-1.09904	-1.003215	-0.717773	-1.502075	-1.022339	-1.171265	-1.319173
Data311	-1.324158	-1.114095	-1.008504	-0.721029	-1.520793	-1.03068	-1.193034	-1.322632
Data312	-1.332296	-1.127625	-1.011963	-0.723063	-1.537476	-1.03658	-1.211344	-1.323649
Data313	-1.338603	-1.139526	-1.013794	-0.723674	-1.551717	-1.040039	-1.226603	-1.322428
Data314	-1.343384	-1.149902	-1.013794	-0.723267	-1.56311	-1.041056	-1.238607	-1.319377
Data315	-1.346639	-1.158956	-1.012166	-0.721639	-1.571452	-1.040039	-1.248169	-1.314697
Data316	-1.34847	-1.166585	-1.008911	-0.718994	-1.576742	-1.036784	-1.25529	-1.30839
Data317	-1.34908	-1.172892	-1.004232	-0.715332	-1.578979	-1.032104	-1.260783	-1.300659
Data318	-1.348674	-1.178182	-0.998128	-0.710653	-1.578166	-1.025594	-1.265055	-1.291707
Data319	-1.347453	-1.182454	-0.990804	-0.704753	-1.57491	-1.01766	-1.268107	-1.281535
Data320	-1.34552	-1.185811	-0.982259	-0.697835	-1.569417	-1.008301	-1.270752	-1.270549
Data321	-1.342977	-1.188354	-0.972697	-0.689697	-1.562297	-0.997721	-1.272583	-1.258545
Data322	-1.340129	-1.190287	-0.961914	-0.680135	-1.554159	-0.985921	-1.273804	-1.245728
Data323	-1.336873	-1.191508	-0.950521	-0.669149	-1.545207	-0.973104	-1.274618	-1.232096
Data324	-1.333313	-1.19222	-0.93811	-0.656942	-1.535848	-0.959473	-1.274618	-1.217651
Data325	-1.329549	-1.192322	-0.92509	-0.643311	-1.526286	-0.945231	-1.273804	-1.202393
Data326	-1.32548	-1.191915	-0.911255	-0.628255	-1.516724	-0.930583	-1.27238	-1.18632
Data327	-1.321208	-1.190898	-0.89681	-0.611776	-1.506958	-0.915324	-1.270142	-1.16984
Data328	-1.316528	-1.189372	-0.881958	-0.594279	-1.496785	-0.899658	-1.267293	-1.152547
Data329	-1.311442	-1.187134	-0.866496	-0.575358	-1.486003	-0.883586	-1.264038	-1.13444
Data330	-1.305847	-1.184285	-0.850627	-0.555216	-1.474202	-0.867106	-1.260173	-1.11613
Data331	-1.299642	-1.180725	-0.834351	-0.534058	-1.461385	-0.849609	-1.256104	-1.097005
Data332	-1.292725	-1.176453	-0.817668	-0.511678	-1.447347	-0.831502	-1.252035	-1.077474
Data333	-1.285095	-1.171468	-0.800578	-0.488281	-1.431885	-0.812785	-1.247762	-1.057739
Data334	-1.27655	-1.16567	-0.783081	-0.464071	-1.415202	-0.793254	-1.243693	-1.037394
Data335	-1.266988	-1.159261	-0.765177	-0.438843	-1.397095	-0.773519	-1.239624	-1.017049
Data336	-1.25651	-1.15214	-0.746663	-0.413005	-1.37797	-0.753784	-1.235758	-0.996297
Data337	-1.244812	-1.144409	-0.727743	-0.386759	-1.357829	-0.734253	-1.232096	-0.975342
Data338	-1.232096	-1.136169	-0.708415	-0.360107	-1.337077	-0.715129	-1.228434	-0.954386
Data339	-1.218058	-1.127421	-0.688477	-0.333252	-1.315511	-0.696411	-1.224772	-0.933228
Data340	-1.202901	-1.118368	-0.668132	-0.306803	-1.293538	-0.678304	-1.220907	-0.911865
Data341	-1.186625	-1.109111	-0.64738	-0.280762	-1.270955	-0.660604	-1.216634	-0.890503
Data342	-1.169128	-1.09965	-0.626017	-0.255737	-1.248169	-0.642904	-1.211955	-0.869141
Data343	-1.150716	-1.089986	-0.604248	-0.23173	-1.225382	-0.625203	-1.206665	-0.847575
Data344	-1.131388	-1.080424	-0.582072	-0.208944	-1.202596	-0.6073	-1.200765	-0.826009
Data345	-1.111247	-1.07076	-0.559896	-0.187988	-1.180216	-0.588989	-1.194255	-0.80424
Data346	-1.090495	-1.060994	-0.537516	-0.16866	-1.158651	-0.570272	-1.18693	-0.782267
Data347	-1.069336	-1.051229	-0.51534	-0.15096	-1.138102	-0.551147	-1.179199	-0.760091
Data348	-1.047872	-1.041361	-0.493164	-0.134888	-1.118571	-0.531616	-1.170858	-0.737915
Data349	-1.026204	-1.031291	-0.471395	-0.119832	-1.100464	-0.511678	-1.162109	-0.715535
Data350	-1.004639	-1.020813	-0.450033	-0.105794	-1.083374	-0.491536	-1.152954	-0.692952
Data351	-0.982971	-1.009928	-0.429281	-0.092367	-1.067301	-0.471191	-1.143392	-0.670166
Data352	-0.961507	-0.998535	-0.409139	-0.079142	-1.051839	-0.450236	-1.133626	-0.64738
Data353	-0.940247	-0.986532	-0.389608	-0.065918	-1.03658	-0.429077	-1.123454	-0.624593
Data354	-0.919088	-0.973816	-0.37089	-0.052287	-1.021118	-0.407511	-1.113281	-0.601807
Data355	-0.898031	-0.960388	-0.352987	-0.038656	-1.005046	-0.385742	-1.102498	-0.57902
Data356	-0.876973	-0.946248	-0.335693	-0.024414	-0.988159	-0.36377	-1.091512	-0.556437
Data357	-0.856018	-0.931396	-0.31901	-0.009562	-0.970459	-0.342	-1.079915	-0.534058
Data358	-0.835063	-0.916036	-0.303141	0.005493	-0.951742	-0.320638	-1.067912	-0.512288
Data359	-0.814107	-0.900269	-0.287679	0.021566	-0.93221	-0.30009	-1.055298	-0.490723
Data360	-0.792948	-0.884196	-0.272827	0.038452	-0.911865	-0.280355	-1.042074	-0.469767
Data361	-0.77179	-0.86792	-0.258179	0.056152	-0.89091	-0.261841	-1.028646	-0.449422
Data362	-0.750529	-0.851746	-0.243937	0.074666	-0.869548	-0.244548	-1.015015	-0.429688
Data363	-0.729167	-0.835775	-0.230103	0.093994	-0.847778	-0.228271	-1.00118	-0.410767
Data364	-0.707804	-0.820109	-0.216471	0.114136	-0.825806	-0.213013	-0.987345	-0.392456
Data365	-0.68634	-0.80485	-0.20284	0.134888	-0.80363	-0.198568	-0.973714	-0.374756
Data366	-0.664775	-0.790202	-0.189616	0.156047	-0.781453	-0.184733	-0.96049	-0.357869
Data367	-0.643209	-0.776164	-0.176188	0.177205	-0.759481	-0.170898	-0.947469	-0.341593
Data368	-0.62144	-0.762736	-0.162964	0.198161	-0.737712	-0.157267	-0.934652	-0.325928
Data369	-0.599569	-0.749919	-0.149943	0.218709	-0.716349	-0.143636	-0.921834	-0.310669
Data370	-0.577494	-0.737712	-0.136922	0.238647	-0.69519	-0.129801	-0.908813	-0.296224
Data371	-0.555115	-0.726115	-0.123901	0.257568	-0.674642	-0.115763	-0.895589	-0.282186
Data372	-0.53243	-0.714925	-0.111084	0.275472	-0.654297	-0.101929	-0.881958	-0.268351
Data373	-0.509542	-0.704346	-0.098267	0.292358	-0.634359	-0.088094	-0.86792	-0.254924
Data374	-0.486247	-0.694071	-0.085449	0.308024	-0.614421	-0.074666	-0.853068	-0.241699
Data375	-0.46285	-0.684306	-0.072632	0.322876	-0.594279	-0.061646	-0.837809	-0.228882
Data376	-0.43925	-0.674845	-0.059814	0.337118	-0.573527	-0.048828	-0.822144	-0.215861
Data377	-0.415649	-0.665792	-0.046997	0.350952	-0.552368	-0.036621	-0.806071	-0.203044
Data378	-0.392253	-0.657145	-0.033976	0.364583	-0.530192	-0.024821	-0.789795	-0.190023
Data379	-0.369161	-0.648905	-0.020752	0.378215	-0.506999	-0.013021	-0.773519	-0.177205
Data380	-0.34668	-0.641174	-0.007528	0.392456	-0.482992	-0.001628	-0.75765	-0.164185
Data381	-0.325012	-0.633952	0.005697	0.406901	-0.458374	0.009562	-0.741781	-0.151164
Data382	-0.304362	-0.627136	0.019531	0.421753	-0.43335	0.020955	-0.726522	-0.137939
Data383	-0.284831	-0.620829	0.033366	0.436605	-0.407918	0.031942	-0.71167	-0.124919
Data384	-0.266825	-0.615031	0.047201	0.45105	-0.382894	0.042725	-0.697225	-0.112101
Data385	-0.250244	-0.609741	0.061442	0.464884	-0.358276	0.053304	-0.68339	-0.099284
Data386	-0.235291	-0.604858	0.07548	0.477702	-0.334269	0.063273	-0.670166	-0.086873
Data387	-0.221965	-0.600382	0.089315	0.489095	-0.311076	0.072835	-0.657349	-0.074666
Data388	-0.210164	-0.596212	0.102946	0.498657	-0.288289	0.081991	-0.644735	-0.06307
Data389	-0.199992	-0.592346	0.116374	0.506388	-0.266113	0.090739	-0.632324	-0.052083
Data390	-0.191243	-0.588684	0.129191	0.512288	-0.243937	0.09908	-0.620117	-0.041707
Data391	-0.183919	-0.585124	0.141398	0.516357	-0.221965	0.107015	-0.60791	-0.031942
Data392	-0.177714	-0.581767	0.152995	0.518799	-0.199788	0.115153	-0.595296	-0.02299
Data393	-0.172424	-0.578613	0.163778	0.519816	-0.177002	0.123088	-0.582072	-0.014648
Data394	-0.16805	-0.57546	0.173543	0.519613	-0.153809	0.131429	-0.568441	-0.007324
Data395	-0.164388	-0.57251	0.182495	0.518595	-0.130005	0.139771	-0.554199	-0.000407
Data396	-0.161133	-0.56956	0.190633	0.516764	-0.105998	0.148112	-0.539144	0.005493
Data397	-0.158285	-0.566915	0.197754	0.514323	-0.081787	0.15686	-0.523478	0.01119
Data398	-0.15564	-0.564372	0.203857	0.511678	-0.057373	0.165609	-0.507202	0.016276
Data399	-0.153097	-0.56193	0.209147	0.508626	-0.033569	0.174154	-0.490519	0.021159
Data400	-0.150655	-0.559794	0.213623	0.505371	-0.009969	0.182495	-0.473633	0.025635
Data401	-0.148214	-0.55776	0.217285	0.501912	0.01241	0.19043	-0.456746	0.029907
Data402	-0.145874	-0.555827	0.220337	0.498454	0.034383	0.198161	-0.44047	0.03418
Data403	-0.143534	-0.554199	0.222575	0.494792	0.055339	0.205485	-0.424601	0.038452
Data404	-0.141398	-0.552572	0.224609	0.49113	0.07548	0.212402	-0.409749	0.042928
Data405	-0.139465	-0.551147	0.226034	0.487671	0.095215	0.219116	-0.396118	0.047607
Data406	-0.137939	-0.549825	0.227051	0.484009	0.114136	0.226034	-0.383708	0.05249
Data407	-0.136719	-0.548503	0.228068	0.480754	0.133057	0.232747	-0.372314	0.057576
Data408	-0.13621	-0.547282	0.228678	0.477702	0.151774	0.239868	-0.361938	0.06307
Data409	-0.13621	-0.546061	0.229085	0.474854	0.170492	0.246989	-0.351969	0.06897
Data410	-0.13682	-0.54484	0.229492	0.472209	0.189412	0.254313	-0.342407	0.075073
Data411	-0.138143	-0.543518	0.229899	0.469157	0.208333	0.261637	-0.332438	0.081584
Data412	-0.140076	-0.542196	0.230306	0.465698	0.227254	0.268555	-0.321859	0.088094
Data413	-0.142517	-0.540771	0.230713	0.461222	0.245972	0.274862	-0.310465	0.095011
Data414	-0.145264	-0.539246	0.231323	0.455526	0.264079	0.280762	-0.298258	0.102132
Data415	-0.148315	-0.53772	0.231934	0.448201	0.281982	0.285848	-0.285238	0.109253
Data416	-0.151367	-0.536092	0.232747	0.439046	0.299072	0.290527	-0.271403	0.116781
Data417	-0.154215	-0.534363	0.233561	0.42806	0.315348	0.2948	-0.257365	0.124308
Data418	-0.15686	-0.532633	0.234578	0.415243	0.331014	0.298869	-0.243327	0.131836
Data419	-0.158895	-0.531006	0.235392	0.401204	0.345662	0.303141	-0.229492	0.139567
Data420	-0.160319	-0.52948	0.23641	0.385946	0.359294	0.307821	-0.216064	0.147298
Data421	-0.160929	-0.528056	0.237427	0.37028	0.372111	0.312907	-0.203247	0.155029
Data422	-0.160726	-0.526835	0.238241	0.354207	0.384115	0.3184	-0.191243	0.162557
Data423	-0.159709	-0.52592	0.238851	0.338542	0.395101	0.3243	-0.179647	0.170085
Data424	-0.157776	-0.525411	0.239258	0.323283	0.405273	0.330404	-0.168457	0.177409
Data425	-0.155029	-0.525106	0.239258	0.308634	0.414836	0.336304	-0.157471	0.184326
Data426	-0.151469	-0.525309	0.239054	0.2948	0.423991	0.342	-0.146688	0.191243
Data427	-0.147095	-0.525716	0.238444	0.281169	0.432536	0.34729	-0.135701	0.19755
Data428	-0.142212	-0.526632	0.237427	0.267944	0.440877	0.352173	-0.124715	0.203451
Data429	-0.136617	-0.527751	0.236206	0.254517	0.449015	0.356649	-0.113322	0.209147
Data430	-0.130514	-0.529277	0.234578	0.240682	0.45695	0.360718	-0.101522	0.214233
Data431	-0.124003	-0.531108	0.232544	0.226237	0.464478	0.364583	-0.089315	0.219116
Data432	-0.116984	-0.53304	0.230306	0.210775	0.471802	0.368042	-0.076904	0.223389
Data433	-0.10966	-0.535278	0.227865	0.194499	0.478923	0.371297	-0.063883	0.227458
Data434	-0.101827	-0.53772	0.22522	0.177205	0.486043	0.374349	-0.050456	0.231323
Data435	-0.093689	-0.540263	0.222371	0.159098	0.492757	0.37679	-0.036825	0.234985
Data436	-0.085246	-0.543009	0.21932	0.140381	0.499471	0.378825	-0.023397	0.238444
Data437	-0.076294	-0.545756	0.216268	0.12146	0.506185	0.379842	-0.009969	0.241699
Data438	-0.067037	-0.548706	0.213013	0.102539	0.512899	0.380249	0.002645	0.244751
Data439	-0.057271	-0.551758	0.209554	0.083618	0.519409	0.379639	0.014852	0.247803
Data440	-0.047201	-0.55481	0.206299	0.065308	0.525309	0.378215	0.026449	0.250448
Data441	-0.036519	-0.557963	0.20284	0.047201	0.530802	0.37618	0.037028	0.252889
Data442	-0.025533	-0.561218	0.199382	0.029704	0.535075	0.373332	0.04659	0.254924
Data443	-0.014038	-0.564372	0.195923	0.012614	0.538127	0.369873	0.055339	0.256551
Data444	-0.002035	-0.567525	0.192464	-0.003866	0.539958	0.366211	0.06307	0.257772
Data445	0.010173	-0.570577	0.189006	-0.020345	0.540161	0.361938	0.069987	0.258586
Data446	0.022888	-0.573527	0.185954	-0.036621	0.538737	0.357463	0.07609	0.258993
Data447	0.035909	-0.576274	0.182902	-0.052694	0.536296	0.352376	0.081787	0.258789
Data448	0.049133	-0.578715	0.180054	-0.068766	0.532837	0.346883	0.086873	0.258179
Data449	0.062358	-0.580953	0.177409	-0.084635	0.528564	0.340983	0.091756	0.257161
Data450	0.075582	-0.582784	0.175171	-0.100505	0.524292	0.334473	0.096639	0.255737
Data451	0.088603	-0.584106	0.173136	-0.116374	0.52002	0.327352	0.101522	0.253906
Data452	0.10142	-0.585124	0.171509	-0.132446	0.516154	0.319621	0.106608	0.252075
Data453	0.113831	-0.585632	0.170085	-0.148519	0.512899	0.311279	0.111491	0.249837
Data454	0.125631	-0.585734	0.168864	-0.164998	0.510254	0.302124	0.116577	0.247599
Data455	0.136922	-0.585429	0.167643	-0.181885	0.508016	0.292358	0.121053	0.245361
Data456	0.147502	-0.584717	0.166626	-0.199178	0.505778	0.281982	0.125326	0.24292
Data457	0.157369	-0.5837	0.165609	-0.216878	0.50354	0.2712	0.128784	0.240682
Data458	0.166423	-0.582275	0.164388	-0.234985	0.500692	0.260213	0.131429	0.238241
Data459	0.174866	-0.580444	0.16276	-0.253499	0.49703	0.249227	0.133464	0.236003
Data460	0.182597	-0.57841	0.160929	-0.27242	0.49235	0.238647	0.134888	0.233968
Data461	0.189616	-0.576172	0.158691	-0.291951	0.48645	0.228678	0.136108	0.231934
Data462	0.196126	-0.573629	0.155843	-0.311686	0.479736	0.219727	0.137126	0.230103
Data463	0.201925	-0.57078	0.152384	-0.332031	0.472209	0.211995	0.138753	0.228475
Data464	0.207316	-0.567729	0.148519	-0.35258	0.464478	0.205282	0.140991	0.227051
Data465	0.212097	-0.564575	0.14384	-0.373535	0.456543	0.199585	0.144246	0.225627
Data466	0.21637	-0.561117	0.138753	-0.394694	0.449015	0.194702	0.148315	0.224202
Data467	0.220032	-0.557658	0.13326	-0.41626	0.441895	0.190226	0.153402	0.222982
Data468	0.222982	-0.553996	0.126953	-0.437826	0.435181	0.18575	0.159302	0.221761
Data469	0.225321	-0.550334	0.120443	-0.459595	0.42867	0.180868	0.165609	0.220337
Data470	0.226644	-0.546773	0.113322	-0.481567	0.421956	0.175171	0.172119	0.218913
Data471	0.227051	-0.543213	0.105998	-0.503133	0.415039	0.168254	0.178426	0.217285
Data472	0.22644	-0.539754	0.09847	-0.524699	0.407308	0.160319	0.184123	0.215251
Data473	0.224609	-0.536601	0.090739	-0.545858	0.39856	0.151164	0.189006	0.212809
Data474	0.221558	-0.533549	0.083008	-0.56661	0.38859	0.140991	0.193075	0.210164
Data475	0.217183	-0.530701	0.075277	-0.586548	0.376994	0.130005	0.196126	0.207113
Data476	0.211385	-0.528056	0.067749	-0.605876	0.36377	0.118408	0.198364	0.203654
Data477	0.204366	-0.525513	0.060425	-0.62439	0.348918	0.106405	0.199992	0.199788
Data478	0.196025	-0.52297	0.053304	-0.642293	0.332235	0.094401	0.201213	0.195719
Data479	0.186462	-0.520325	0.04659	-0.659587	0.314128	0.082601	0.202026	0.191447
Data480	0.175781	-0.517578	0.04008	-0.676676	0.294393	0.070801	0.203044	0.186971
Data481	0.164083	-0.514628	0.03418	-0.693766	0.273641	0.059408	0.204264	0.182699
Data482	0.151571	-0.511169	0.028687	-0.71106	0.252279	0.048218	0.205485	0.178426
Data483	0.138346	-0.507202	0.0236	-0.728556	0.230916	0.037231	0.206909	0.174357
Data484	0.124613	-0.502625	0.018921	-0.746257	0.209757	0.026652	0.208537	0.170492
Data485	0.11027	-0.497335	0.014445	-0.76416	0.189616	0.016479	0.209961	0.167033
Data486	0.095723	-0.491231	0.010376	-0.781657	0.170695	0.00651	0.211385	0.163981
Data487	0.080872	-0.484416	0.006307	-0.79895	0.152995	-0.002848	0.212402	0.161133
Data488	0.06602	-0.476786	0.002441	-0.81543	0.136922	-0.012207	0.213216	0.158895
Data489	0.050964	-0.468445	-0.001221	-0.830892	0.121867	-0.021159	0.213623	0.15686
Data490	0.036011	-0.459391	-0.005086	-0.84554	0.107829	-0.0295	0.21342	0.155233
Data491	0.021159	-0.449626	-0.009155	-0.858968	0.094401	-0.037638	0.213013	0.153809
Data492	0.006409	-0.43925	-0.013428	-0.871785	0.081177	-0.045573	0.212199	0.152791
Data493	-0.008138	-0.428569	-0.0177	-0.883993	0.067749	-0.052897	0.210978	0.151774
Data494	-0.022583	-0.417379	-0.022176	-0.895589	0.053711	-0.060018	0.209554	0.15096
Data495	-0.036825	-0.406087	-0.026652	-0.907186	0.039266	-0.066528	0.20813	0.150146
Data496	-0.050863	-0.394592	-0.031331	-0.918579	0.023804	-0.072835	0.206502	0.149536
Data497	-0.064697	-0.383097	-0.036011	-0.930176	0.007731	-0.078939	0.204875	0.148722
Data498	-0.078227	-0.371704	-0.040487	-0.941569	-0.008952	-0.084839	0.203451	0.147705
Data499	-0.091451	-0.360514	-0.044963	-0.952962	-0.026449	-0.090739	0.201823	0.146688
Data500	-0.104268	-0.349426	-0.049438	-0.964152	-0.044352	-0.096842	0.199992	0.145264
Data501	-0.116679	-0.338745	-0.053914	-0.974935	-0.062459	-0.103353	0.197754	0.14384
Data502	-0.128682	-0.328267	-0.058187	-0.985311	-0.080363	-0.110474	0.195109	0.142008
Data503	-0.140076	-0.317993	-0.062459	-0.995076	-0.098267	-0.118612	0.19165	0.139974
Data504	-0.150859	-0.308024	-0.066935	-1.004028	-0.11556	-0.127563	0.187378	0.137736
Data505	-0.161031	-0.298258	-0.071208	-1.01237	-0.132243	-0.137533	0.182495	0.135091
Data506	-0.170492	-0.288595	-0.075684	-1.019897	-0.148519	-0.147909	0.177205	0.132039
Data507	-0.179342	-0.279032	-0.080363	-1.026815	-0.163778	-0.158895	0.171305	0.128784
Data508	-0.187378	-0.269572	-0.085246	-1.033325	-0.178223	-0.169678	0.165609	0.125122
Data509	-0.194804	-0.26001	-0.090332	-1.039225	-0.19165	-0.180461	0.159912	0.121257
Data510	-0.201518	-0.250549	-0.095825	-1.044922	-0.204264	-0.190837	0.154826	0.116984
Data511	-0.207723	-0.241089	-0.101318	-1.050822	-0.216064	-0.200602	0.149943	0.112508
Data512	-0.213216	-0.231527	-0.107218	-1.056925	-0.227051	-0.209961	0.145467	0.107829
Data513	-0.218302	-0.221863	-0.113322	-1.063436	-0.237223	-0.219116	0.141195	0.102743
Data514	-0.22288	-0.212301	-0.119629	-1.07015	-0.246989	-0.227865	0.137126	0.097453
Data515	-0.227153	-0.202637	-0.125936	-1.077474	-0.256144	-0.236613	0.13265	0.091756
Data516	-0.230916	-0.192973	-0.13265	-1.084595	-0.265299	-0.245565	0.127767	0.085856
Data517	-0.234477	-0.183309	-0.13916	-1.091715	-0.274455	-0.254517	0.122274	0.079753
Data518	-0.23763	-0.173543	-0.145874	-1.098429	-0.283813	-0.263265	0.11617	0.073446
Data519	-0.24058	-0.163778	-0.152588	-1.104126	-0.293579	-0.272217	0.109456	0.066732
Data520	-0.243327	-0.15391	-0.159098	-1.108805	-0.303752	-0.280558	0.101929	0.059814
Data521	-0.245768	-0.143941	-0.165609	-1.112264	-0.314331	-0.288493	0.094198	0.05249
Data522	-0.248006	-0.13387	-0.171916	-1.114502	-0.325114	-0.295817	0.086263	0.044963
Data523	-0.249939	-0.1238	-0.177816	-1.115519	-0.336304	-0.302531	0.078328	0.037231
Data524	-0.25177	-0.113525	-0.183716	-1.115316	-0.347493	-0.308838	0.071004	0.0295
Data525	-0.253398	-0.103251	-0.189209	-1.114299	-0.358887	-0.314738	0.063883	0.021362
Data526	-0.254924	-0.092977	-0.194295	-1.112264	-0.369873	-0.320638	0.057576	0.013224
Data527	-0.256348	-0.082703	-0.198975	-1.109619	-0.380656	-0.326945	0.05188	0.00529
Data528	-0.257568	-0.072632	-0.203247	-1.10616	-0.391032	-0.333659	0.046794	-0.002645
Data529	-0.258891	-0.062663	-0.207113	-1.101888	-0.401001	-0.340983	0.042114	-0.010579
Data530	-0.260111	-0.052897	-0.210368	-1.097005	-0.41036	-0.348918	0.037435	-0.018311
Data531	-0.261434	-0.043437	-0.213013	-1.091512	-0.419312	-0.357463	0.032756	-0.025838
Data532	-0.262858	-0.034281	-0.215251	-1.085409	-0.427856	-0.366211	0.027873	-0.033162
Data533	-0.264587	-0.025431	-0.216675	-1.078695	-0.435791	-0.375163	0.02238	-0.040283
Data534	-0.26652	-0.016886	-0.217489	-1.071574	-0.443319	-0.383911	0.016276	-0.046997
Data535	-0.268758	-0.008545	-0.217692	-1.063843	-0.450236	-0.392049	0.009766	-0.053304
Data536	-0.271403	-0.000407	-0.217082	-1.055705	-0.45695	-0.39978	0.002645	-0.059408
Data537	-0.274658	0.007426	-0.215861	-1.04716	-0.46346	-0.406698	-0.004476	-0.065308
Data538	-0.27832	0.015361	-0.21403	-1.038208	-0.469564	-0.413005	-0.0118	-0.071004
Data539	-0.282694	0.023397	-0.211792	-1.028849	-0.475464	-0.418498	-0.018921	-0.076294
Data540	-0.287577	0.031331	-0.208944	-1.019084	-0.48116	-0.423381	-0.025838	-0.081177
Data541	-0.293172	0.039469	-0.205688	-1.008708	-0.48645	-0.427653	-0.032349	-0.08606
Data542	-0.299276	0.047811	-0.202026	-0.997925	-0.491333	-0.431519	-0.038249	-0.090535
Data543	-0.306091	0.056254	-0.198568	-0.986532	-0.495402	-0.434774	-0.043742	-0.094604
Data544	-0.313314	0.064901	-0.194906	-0.974731	-0.498454	-0.437622	-0.049032	-0.098674
Data545	-0.320943	0.073751	-0.191243	-0.962524	-0.500488	-0.440267	-0.054321	-0.102132
Data546	-0.328979	0.082601	-0.187988	-0.949707	-0.501099	-0.442505	-0.059611	-0.105387
Data547	-0.337219	0.091654	-0.184937	-0.93689	-0.500488	-0.444946	-0.065308	-0.108439
Data548	-0.345662	0.100606	-0.182292	-0.923869	-0.498454	-0.447591	-0.071411	-0.111084
Data549	-0.354106	0.109558	-0.180054	-0.911051	-0.495402	-0.45105	-0.077922	-0.113322
Data550	-0.362651	0.118408	-0.178223	-0.898438	-0.49174	-0.455119	-0.084432	-0.115153
Data551	-0.371297	0.127055	-0.176799	-0.88623	-0.487874	-0.460205	-0.091146	-0.116577
Data552	-0.379842	0.135498	-0.175781	-0.874634	-0.484009	-0.466105	-0.097453	-0.118001
Data553	-0.388489	0.143738	-0.175171	-0.863241	-0.480754	-0.472819	-0.103353	-0.118815
Data554	-0.397135	0.151774	-0.174764	-0.852254	-0.477905	-0.47994	-0.108846	-0.119629
Data555	-0.405884	0.159709	-0.174764	-0.841268	-0.475667	-0.487061	-0.113729	-0.120239
Data556	-0.414734	0.16744	-0.174967	-0.830282	-0.473836	-0.493571	-0.118001	-0.12085
Data557	-0.423787	0.175069	-0.175578	-0.819092	-0.472209	-0.499471	-0.121867	-0.121257
Data558	-0.433044	0.1828	-0.176188	-0.807292	-0.470378	-0.504354	-0.125732	-0.121663
Data559	-0.442607	0.190633	-0.177002	-0.795085	-0.467733	-0.507813	-0.129598	-0.12207
Data560	-0.452474	0.198771	-0.177816	-0.782267	-0.464274	-0.509847	-0.133667	-0.122477
Data561	-0.462443	0.207113	-0.178833	-0.768636	-0.459798	-0.510661	-0.137939	-0.123088
Data562	-0.472717	0.215963	-0.180054	-0.754395	-0.454102	-0.510254	-0.142822	-0.123698
Data563	-0.483093	0.225118	-0.181071	-0.739746	-0.447998	-0.508626	-0.147909	-0.124308
Data564	-0.493469	0.234578	-0.182292	-0.724284	-0.441284	-0.506185	-0.153198	-0.124919
Data565	-0.503845	0.244548	-0.183309	-0.708618	-0.434367	-0.503133	-0.158488	-0.125529
Data566	-0.513916	0.254618	-0.184123	-0.692342	-0.42806	-0.499674	-0.163778	-0.126139
Data567	-0.523783	0.264994	-0.184937	-0.676066	-0.421956	-0.496012	-0.168864	-0.126343
Data568	-0.53304	0.27537	-0.185547	-0.659587	-0.416667	-0.49235	-0.173543	-0.126546
Data569	-0.541789	0.285645	-0.185954	-0.643107	-0.411784	-0.488892	-0.177612	-0.126139
Data570	-0.549622	0.295715	-0.185954	-0.627238	-0.407308	-0.48584	-0.181071	-0.125732
Data571	-0.556641	0.305379	-0.185954	-0.611979	-0.402832	-0.483195	-0.183919	-0.124715
Data572	-0.562744	0.314636	-0.185547	-0.597534	-0.398153	-0.48116	-0.185954	-0.123291
Data573	-0.56783	0.323181	-0.18514	-0.584106	-0.392863	-0.479736	-0.187378	-0.121663
Data574	-0.571899	0.331116	-0.184733	-0.571899	-0.387166	-0.478516	-0.188192	-0.119629
Data575	-0.575053	0.33844	-0.184123	-0.561117	-0.380859	-0.477905	-0.188192	-0.117188
Data576	-0.577291	0.34495	-0.183716	-0.551554	-0.374146	-0.477295	-0.187785	-0.114543
Data577	-0.578715	0.35085	-0.183309	-0.543213	-0.367025	-0.476888	-0.186971	-0.111694
Data578	-0.579529	0.35614	-0.183105	-0.535889	-0.359497	-0.476481	-0.186157	-0.108846
Data579	-0.579834	0.360819	-0.182902	-0.529175	-0.351969	-0.476278	-0.185343	-0.105794
Data580	-0.579834	0.36499	-0.182902	-0.523275	-0.344238	-0.476278	-0.184937	-0.102946
Data581	-0.579529	0.368856	-0.183105	-0.517578	-0.336304	-0.476481	-0.184937	-0.100301
Data582	-0.579224	0.372416	-0.183105	-0.511882	-0.328369	-0.476888	-0.18575	-0.09786
Data583	-0.578918	0.375773	-0.183105	-0.506388	-0.320028	-0.477702	-0.187378	-0.095622
Data584	-0.578613	0.379028	-0.183105	-0.500692	-0.311483	-0.478923	-0.189819	-0.093587
Data585	-0.57841	0.38208	-0.182699	-0.494792	-0.302938	-0.480143	-0.193075	-0.09196
Data586	-0.578308	0.385234	-0.182292	-0.488688	-0.293986	-0.481771	-0.196737	-0.090739
Data587	-0.578206	0.388387	-0.181681	-0.482992	-0.285238	-0.483398	-0.200602	-0.089722
Data588	-0.578105	0.391541	-0.180664	-0.477295	-0.276693	-0.485026	-0.204468	-0.088908
Data589	-0.577698	0.394694	-0.179647	-0.471802	-0.268351	-0.486654	-0.20813	-0.088298
Data590	-0.576884	0.397847	-0.178426	-0.466715	-0.260417	-0.488281	-0.211385	-0.087891
Data591	-0.575663	0.401001	-0.177002	-0.462036	-0.252889	-0.489502	-0.214233	-0.087484
Data592	-0.57373	0.404154	-0.175781	-0.457764	-0.245972	-0.490723	-0.216675	-0.08728
Data593	-0.570984	0.407308	-0.174764	-0.453491	-0.239665	-0.49174	-0.218709	-0.087077
Data594	-0.567424	0.410461	-0.173747	-0.449422	-0.233968	-0.49235	-0.220133	-0.086873
Data595	-0.562744	0.413513	-0.173136	-0.44515	-0.229085	-0.492757	-0.221558	-0.086466
Data596	-0.557149	0.416565	-0.172933	-0.440674	-0.225016	-0.492757	-0.222575	-0.08606
Data597	-0.550537	0.419718	-0.173136	-0.435791	-0.221965	-0.492554	-0.223389	-0.085653
Data598	-0.543009	0.42277	-0.173747	-0.430705	-0.219727	-0.49174	-0.223796	-0.085042
Data599	-0.534668	0.425924	-0.174764	-0.425008	-0.218302	-0.490519	-0.223796	-0.084432
Data600	-0.525716	0.429077	-0.176188	-0.419312	-0.217489	-0.488892	-0.223592	-0.083822
Data601	-0.516154	0.432231	-0.177816	-0.413208	-0.217082	-0.486654	-0.222575	-0.083008
Data602	-0.506388	0.435384	-0.179647	-0.407104	-0.217082	-0.484416	-0.220744	-0.082194
Data603	-0.496521	0.438436	-0.181478	-0.400798	-0.216878	-0.481974	-0.218302	-0.08138
Data604	-0.486654	0.441386	-0.183512	-0.394491	-0.216471	-0.479736	-0.215047	-0.08077
Data605	-0.47699	0.444132	-0.185547	-0.38798	-0.215861	-0.477905	-0.210978	-0.079956
Data606	-0.467733	0.446574	-0.187378	-0.381877	-0.214844	-0.477091	-0.206502	-0.079346
Data607	-0.458781	0.44871	-0.189209	-0.37618	-0.213826	-0.477498	-0.201416	-0.078939
Data608	-0.450338	0.450541	-0.19104	-0.37089	-0.212402	-0.479329	-0.196533	-0.078532
Data609	-0.442301	0.451864	-0.192668	-0.366211	-0.211182	-0.483195	-0.19165	-0.078328
Data610	-0.43457	0.452779	-0.194499	-0.362345	-0.209961	-0.488688	-0.187581	-0.078328
Data611	-0.427246	0.453084	-0.196533	-0.359294	-0.208944	-0.495605	-0.184123	-0.078532
Data612	-0.420329	0.452881	-0.198771	-0.357259	-0.207926	-0.503743	-0.181681	-0.078939
Data613	-0.413615	0.452067	-0.201213	-0.356242	-0.206909	-0.512492	-0.180054	-0.079346
Data614	-0.407104	0.450745	-0.204264	-0.355835	-0.206095	-0.521037	-0.179443	-0.079956
Data615	-0.401001	0.44871	-0.207926	-0.356038	-0.205282	-0.528768	-0.179443	-0.080566
Data616	-0.395101	0.445964	-0.211995	-0.357056	-0.204468	-0.535278	-0.17985	-0.081177
Data617	-0.389506	0.442505	-0.217082	-0.35848	-0.203857	-0.539958	-0.180257	-0.081787
Data618	-0.384216	0.438334	-0.222575	-0.360311	-0.203654	-0.542603	-0.180664	-0.082397
Data619	-0.379537	0.43335	-0.229085	-0.362345	-0.203451	-0.543213	-0.180664	-0.082804
Data620	-0.375163	0.427551	-0.236206	-0.36438	-0.203451	-0.542196	-0.180054	-0.082804
Data621	-0.371399	0.420939	-0.243937	-0.366414	-0.203654	-0.539551	-0.17924	-0.082804
Data622	-0.368245	0.413411	-0.252279	-0.368449	-0.204061	-0.536092	-0.177816	-0.082397
Data623	-0.365601	0.404968	-0.26123	-0.370483	-0.204468	-0.532227	-0.176392	-0.081584
Data624	-0.363464	0.395813	-0.270793	-0.372721	-0.205078	-0.528361	-0.174764	-0.08077
Data625	-0.361837	0.385844	-0.280558	-0.37557	-0.205892	-0.524699	-0.173543	-0.079549
Data626	-0.360616	0.375264	-0.290731	-0.379232	-0.206706	-0.521444	-0.172933	-0.078532
Data627	-0.359904	0.364176	-0.301107	-0.383708	-0.207723	-0.519002	-0.172933	-0.077311
Data628	-0.359395	0.35258	-0.311483	-0.389608	-0.209147	-0.517171	-0.17395	-0.07609
Data629	-0.35909	0.34078	-0.322062	-0.396729	-0.210775	-0.515747	-0.175985	-0.075073
Data630	-0.35909	0.328979	-0.332438	-0.404867	-0.212606	-0.514933	-0.178833	-0.074463
Data631	-0.35909	0.317179	-0.342611	-0.413818	-0.21464	-0.514119	-0.182699	-0.074056
Data632	-0.35909	0.305583	-0.35258	-0.423177	-0.216878	-0.513713	-0.187174	-0.074056
Data633	-0.359192	0.294393	-0.362345	-0.432536	-0.21932	-0.513306	-0.192261	-0.074463
Data634	-0.359192	0.283712	-0.371501	-0.441284	-0.221558	-0.512695	-0.197347	-0.075073
Data635	-0.359294	0.273539	-0.380452	-0.449422	-0.223592	-0.512288	-0.202433	-0.076294
Data636	-0.359192	0.264079	-0.388794	-0.45634	-0.225627	-0.511475	-0.207316	-0.077718
Data637	-0.359192	0.255432	-0.396525	-0.462036	-0.227254	-0.510864	-0.211589	-0.079346
Data638	-0.35909	0.247498	-0.403646	-0.466715	-0.228678	-0.510254	-0.215251	-0.080973
Data639	-0.358887	0.240377	-0.410156	-0.470378	-0.229696	-0.50944	-0.218302	-0.082804
