# Supplementary material for: Integration of MRI and somatosensory evoked potentials facilitate diagnosis of spinal cord compression
Source: Sci Rep. 2023 May 15;13:7861. doi: 10.1038/s41598-023-34832-2 (PMC10185544; doi:10.1038/s41598-023-34832-2)
Supplement: Supplementary file 3 — Supplementary Information 3. [file 41598_2023_34832_MOESM3_ESM.zip › Preoperative SSEP data/spinal cord compression group/4131569_2/4131569_2_Lt Tibial SEP_Cz'-Fpz_201219_171344.csv]

Index	1	2	3	4	5
Name	Cz'-Fpz	Cz'-Fpz	Cz'-Fpz	Cz'-Fpz	Cz'-Fpz
Time	2.01709E+13	2.01709E+13	2.01709E+13	2.01709E+13	2.01709E+13
Highcut	500	500	500	500	500
Lowcut	10	10	10	10	10
Period	0.000156	0.000156	0.000156	0.000156	0.000156
Averages	120	120	120	120	120
Int (mA)	24/23.3mA	24/23.3mA	24/23.3mA	24/23.3mA	24/23.3mA
Pulse Width (�gs)	200�s	200�s	200�s	200�s	200�s
Rep Rate (Hz)	3.11Hz	3.11Hz	3.11Hz	3.11Hz	3.11Hz
Data0	-0.098216	-0.409114	-0.256042	0.472565	0.300039
Data1	-0.189412	-0.515442	-0.256551	0.485077	0.281677
Data2	-0.710754	-0.781148	-0.230255	0.528259	0.286916
Data3	-0.810598	-0.690765	-0.175883	0.601756	0.320689
Data4	-0.339355	-0.442759	-0.099487	0.697072	0.380707
Data5	0.037842	-0.249634	-0.013224	0.799611	0.457052
Data6	0.224559	-0.138092	0.067952	0.892741	0.534973
Data7	0.273641	-0.007451	0.131022	0.962982	0.599314
Data8	0.240122	0.222677	0.167999	1.003316	0.638784
Data9	0.16098	0.546951	0.17746	1.014455	0.648956
Data10	0.068207	0.707932	0.163829	1.003164	0.632019
Data11	-0.02182	0.71579	0.134989	0.979411	0.595245
Data12	-0.098267	0.558701	0.099335	0.952861	0.547536
Data13	-0.149892	0.321401	0.063883	0.930634	0.49708
Data14	-0.180969	0.08311	0.033061	0.916494	0.449422
Data15	-0.191498	-0.106684	0.009104	0.911306	0.407308
Data16	-0.196889	-0.248057	-0.007579	0.914052	0.371806
Data17	-0.205332	-0.3184	-0.017904	0.922648	0.342611
Data18	-0.208689	-0.331345	-0.023193	0.935262	0.31896
Data19	-0.205129	-0.327454	-0.024923	0.950521	0.300191
Data20	-0.202382	-0.32814	-0.024465	0.967712	0.285645
Data21	-0.198924	-0.308609	-0.023041	0.98643	0.274862
Data22	-0.206655	-0.245692	-0.021718	1.006521	0.267283
Data23	-0.222321	-0.108134	-0.021311	1.027425	0.262197
Data24	-0.229187	-0.030823	-0.022227	1.048584	0.259094
Data25	-0.231934	-0.025075	-0.024567	1.06898	0.257314
Data26	-0.226695	-0.081507	-0.028229	1.08785	0.256297
Data27	-0.231476	-0.153147	-0.032603	1.104482	0.255686
Data28	-0.231781	-0.220795	-0.037079	1.118673	0.255025
Data29	-0.226847	-0.270335	-0.041148	1.130524	0.253906
Data30	-0.219981	-0.296148	-0.044505	1.140442	0.25177
Data31	-0.213369	-0.271937	-0.04715	1.148885	0.24821
Data32	-0.204569	-0.241419	-0.049642	1.156413	0.242716
Data33	-0.195567	-0.236333	-0.052643	1.163279	0.235087
Data34	-0.187683	-0.22906	-0.056966	1.169739	0.225118
Data35	-0.185954	-0.213928	-0.063273	1.175741	0.213064
Data36	-0.197906	-0.209325	-0.072072	1.181183	0.199229
Data37	-0.214996	-0.216268	-0.083415	1.18576	0.184174
Data38	-0.225525	-0.225449	-0.097046	1.189219	0.16866
Data39	-0.224813	-0.225677	-0.112559	1.191305	0.153351
Data40	-0.221354	-0.217768	-0.12914	1.191966	0.138753
Data41	-0.213725	-0.205332	-0.146027	1.191355	0.12502
Data42	-0.206248	-0.196101	-0.162354	1.18988	0.11205
Data43	-0.217845	-0.18486	-0.177409	1.188151	0.099284
Data44	-0.240072	-0.177409	-0.190837	1.186574	0.08611
Data45	-0.259908	-0.18013	-0.202484	1.185608	0.071869
Data46	-0.270182	-0.163422	-0.212504	1.185303	0.056407
Data47	-0.281525	-0.144501	-0.221202	1.185506	0.039825
Data48	-0.285848	-0.14389	-0.229136	1.185913	0.022685
Data49	-0.285848	-0.146917	-0.236715	1.186066	0.005747
Data50	-0.293172	-0.138245	-0.244191	1.185557	-0.010325
Data51	-0.294545	-0.117366	-0.251617	1.184031	-0.024974
Data52	-0.280863	-0.086644	-0.258891	1.181437	-0.037994
Data53	-0.267232	-0.047862	-0.265605	1.177724	-0.049286
Data54	-0.263418	-0.04069	-0.271454	1.173096	-0.059052
Data55	-0.263977	-0.06307	-0.275981	1.167806	-0.067647
Data56	-0.274913	-0.105133	-0.278829	1.161855	-0.075429
Data57	-0.288696	-0.148366	-0.279795	1.155294	-0.082855
Data58	-0.307719	-0.174662	-0.279032	1.147919	-0.090434
Data59	-0.328318	-0.188802	-0.276693	1.139272	-0.098674
Data60	-0.334371	-0.20429	-0.273234	1.129049	-0.107931
Data61	-0.329997	-0.211639	-0.269216	1.117045	-0.118459
Data62	-0.322571	-0.209249	-0.264994	1.10316	-0.130361
Data63	-0.321757	-0.202281	-0.260976	1.087545	-0.143331
Data64	-0.334625	-0.191625	-0.257416	1.070608	-0.157216
Data65	-0.34785	-0.178782	-0.254415	1.052704	-0.17156
Data66	-0.364939	-0.164591	-0.252075	1.034139	-0.186208
Data67	-0.379995	-0.153122	-0.250346	1.015218	-0.201111
Data68	-0.390422	-0.145976	-0.249125	0.996195	-0.216319
Data69	-0.400035	-0.131963	-0.248362	0.977071	-0.232035
Data70	-0.418549	-0.125961	-0.247803	0.957998	-0.248515
Data71	-0.434367	-0.122121	-0.247345	0.938924	-0.265859
Data72	-0.449117	-0.116247	-0.246836	0.919698	-0.284068
Data73	-0.465342	-0.111821	-0.246175	0.900167	-0.302785
Data74	-0.481262	-0.114161	-0.245565	0.88028	-0.321554
Data75	-0.493113	-0.114161	-0.245056	0.860036	-0.339712
Data76	-0.504303	-0.116908	-0.244954	0.839437	-0.356445
Data77	-0.516815	-0.119044	-0.245565	0.818888	-0.371195
Data78	-0.51885	-0.108821	-0.24704	0.798543	-0.383453
Data79	-0.515696	-0.098724	-0.249583	0.778758	-0.393066
Data80	-0.505524	-0.076497	-0.253296	0.759583	-0.400238
Data81	-0.500437	-0.061849	-0.258077	0.740967	-0.405324
Data82	-0.502218	-0.053889	-0.263875	0.722758	-0.408936
Data83	-0.500488	-0.055135	-0.270487	0.704753	-0.411479
Data84	-0.504862	-0.063705	-0.277863	0.6869	-0.413208
Data85	-0.521545	-0.077464	-0.285899	0.6692	-0.414378
Data86	-0.535024	-0.078786	-0.294495	0.651652	-0.414886
Data87	-0.550791	-0.061061	-0.30365	0.63441	-0.414988
Data88	-0.566864	-0.056814	-0.313212	0.617523	-0.414937
Data89	-0.584666	-0.067139	-0.323029	0.600942	-0.415446
Data90	-0.593974	-0.08522	-0.332947	0.584615	-0.417074
Data91	-0.601298	-0.103531	-0.342611	0.568542	-0.420431
Data92	-0.605418	-0.112152	-0.351919	0.552826	-0.425669
Data93	-0.608826	-0.116323	-0.360514	0.537567	-0.432536
Data94	-0.605316	-0.117569	-0.368195	0.52302	-0.44042
Data95	-0.603587	-0.11233	-0.374807	0.509338	-0.448405
Data96	-0.603282	-0.100708	-0.380249	0.496572	-0.455729
Data97	-0.596619	-0.089188	-0.384521	0.484517	-0.461934
Data98	-0.60084	-0.080236	-0.387777	0.472921	-0.466665
Data99	-0.605367	-0.060628	-0.390422	0.46168	-0.469971
Data100	-0.603841	-0.040639	-0.392863	0.450694	-0.472107
Data101	-0.612183	-0.02154	-0.395457	0.440063	-0.473378
Data102	-0.625458	-0.002518	-0.39856	0.430145	-0.474192
Data103	-0.625559	0.000839	-0.402273	0.421143	-0.474803
Data104	-0.625763	-0.008316	-0.406545	0.413106	-0.475515
Data105	-0.624237	-0.021642	-0.411224	0.405884	-0.47643
Data106	-0.625509	-0.033824	-0.416056	0.399017	-0.477346
Data107	-0.626373	-0.044835	-0.420837	0.391998	-0.477854
Data108	-0.617676	-0.048345	-0.425313	0.384165	-0.477295
Data109	-0.617065	-0.046361	-0.429433	0.375163	-0.474955
Data110	-0.620372	-0.050532	-0.433146	0.364787	-0.47053
Data111	-0.6132	-0.049337	-0.436401	0.352987	-0.464172
Data112	-0.602366	-0.045497	-0.439097	0.340169	-0.456594
Data113	-0.585938	-0.040792	-0.441233	0.326945	-0.448863
Data114	-0.580393	-0.034536	-0.442657	0.313924	-0.442403
Data115	-0.578003	-0.040283	-0.443166	0.301819	-0.438334
Data116	-0.58197	-0.04186	-0.442657	0.291138	-0.437266
Data117	-0.585836	-0.039291	-0.440928	0.282288	-0.43925
Data118	-0.580902	-0.035273	-0.437775	0.275269	-0.443827
Data119	-0.575765	-0.035324	-0.433044	0.269826	-0.449829
Data120	-0.571442	-0.033951	-0.426585	0.265503	-0.456085
Data121	-0.571747	-0.032578	-0.418447	0.261739	-0.461477
Data122	-0.58431	-0.03774	-0.408783	0.257721	-0.465088
Data123	-0.597788	-0.036774	-0.398153	0.252838	-0.466715
Data124	-0.604502	-0.031204	-0.387268	0.246785	-0.466563
Data125	-0.614115	-0.029882	-0.376943	0.239512	-0.465139
Data126	-0.628866	-0.030975	-0.367839	0.231272	-0.463257
Data127	-0.633748	-0.024211	-0.360514	0.22288	-0.461375
Data128	-0.628103	-0.020854	-0.355174	0.2152	-0.459798
Data129	-0.60969	-0.017446	-0.351613	0.209096	-0.458425
Data130	-0.598958	-0.023117	-0.349579	0.205282	-0.456899
Data131	-0.591685	-0.035197	-0.348409	0.204061	-0.45461
Data132	-0.587107	-0.036138	-0.347646	0.205332	-0.451152
Data133	-0.586294	-0.034434	-0.346629	0.208486	-0.446167
Data134	-0.576274	-0.037181	-0.345001	0.212708	-0.439504
Data135	-0.563711	-0.049337	-0.342509	0.21698	-0.431264
Data136	-0.558421	-0.054677	-0.339152	0.220286	-0.421753
Data137	-0.555318	-0.066121	-0.335083	0.22171	-0.41158
Data138	-0.548706	-0.069809	-0.33076	0.220693	-0.401357
Data139	-0.54011	-0.064061	-0.326487	0.217082	-0.391795
Data140	-0.543925	-0.057424	-0.322571	0.211182	-0.383504
Data141	-0.547434	-0.045726	-0.319163	0.203552	-0.376892
Data142	-0.544179	-0.043844	-0.316315	0.195109	-0.371908
Data143	-0.548096	-0.047963	-0.313975	0.18692	-0.368093
Data144	-0.55425	-0.04509	-0.312195	0.179799	-0.364685
Data145	-0.561879	-0.037104	-0.310974	0.17451	-0.360819
Data146	-0.566152	-0.032196	-0.310465	0.171458	-0.355581
Data147	-0.563761	-0.026728	-0.310669	0.170746	-0.348612
Data148	-0.565389	-0.017293	-0.311483	0.172068	-0.339762
Data149	-0.563558	-0.004552	-0.312653	0.174967	-0.329386
Data150	-0.564677	0.002543	-0.313772	0.178833	-0.318349
Data151	-0.560964	-0.003306	-0.31428	0.183105	-0.307515
Data152	-0.562439	-0.006129	-0.313721	0.187327	-0.297801
Data153	-0.571289	-0.01442	-0.311839	0.191243	-0.290019
Data154	-0.580495	-0.021617	-0.308685	0.194956	-0.284627
Data155	-0.580648	-0.025533	-0.304565	0.198619	-0.28183
Data156	-0.591176	-0.030263	-0.299886	0.202637	-0.281321
Data157	-0.604757	-0.031611	-0.295105	0.20752	-0.282542
Data158	-0.609945	-0.029882	-0.290578	0.213521	-0.284576
Data159	-0.597026	-0.023524	-0.286407	0.220947	-0.286407
Data160	-0.579681	-0.020752	-0.282389	0.229797	-0.286967
Data161	-0.574595	-0.019811	-0.27832	0.239614	-0.285543
Data162	-0.572713	-0.026855	-0.273895	0.249837	-0.281626
Data163	-0.573527	-0.03535	-0.268911	0.259501	-0.275472
Data164	-0.565135	-0.04364	-0.263163	0.267843	-0.267436
Data165	-0.556335	-0.055974	-0.256653	0.274302	-0.258484
Data166	-0.547384	-0.067546	-0.249379	0.278625	-0.249329
Data167	-0.536245	-0.074768	-0.241496	0.281118	-0.240682
Data168	-0.533803	-0.079422	-0.233103	0.282542	-0.2329
Data169	-0.533752	-0.073853	-0.224355	0.283763	-0.226084
Data170	-0.536041	-0.062943	-0.215403	0.285746	-0.219879
Data171	-0.544942	-0.053329	-0.206451	0.289307	-0.213979
Data172	-0.550944	-0.045013	-0.197652	0.295003	-0.208079
Data173	-0.551758	-0.034358	-0.189311	0.303192	-0.201823
Data174	-0.544942	-0.027924	-0.181834	0.313822	-0.19516
Data175	-0.530599	-0.02744	-0.175527	0.326742	-0.188039
Data176	-0.524597	-0.02416	-0.170593	0.341288	-0.180613
Data177	-0.523427	-0.030619	-0.167084	0.3567	-0.173136
Data178	-0.526835	-0.043259	-0.164846	0.371908	-0.165863
Data179	-0.532684	-0.05071	-0.163422	0.386149	-0.159251
Data180	-0.533396	-0.060069	-0.162201	0.398661	-0.153554
Data181	-0.52302	-0.067393	-0.160624	0.409342	-0.149078
Data182	-0.499268	-0.080922	-0.158132	0.418599	-0.146027
Data183	-0.491435	-0.087331	-0.154521	0.427195	-0.144399
Data184	-0.498657	-0.081126	-0.149638	0.436096	-0.143941
Data185	-0.51	-0.067444	-0.143687	0.446269	-0.14445
Data186	-0.517832	-0.056559	-0.136922	0.458171	-0.145467
Data187	-0.519053	-0.042801	-0.1297	0.471954	-0.146586
Data188	-0.513357	-0.036265	-0.122375	0.487417	-0.147502
Data189	-0.503387	-0.041478	-0.115306	0.504201	-0.147909
Data190	-0.486196	-0.046082	-0.108846	0.521901	-0.147502
Data191	-0.482025	-0.050634	-0.103048	0.540212	-0.145925
Data192	-0.492554	-0.061925	-0.09786	0.559031	-0.143026
Data193	-0.499878	-0.066198	-0.092926	0.578206	-0.138804
Data194	-0.511983	-0.070877	-0.087687	0.597534	-0.133565
Data195	-0.522817	-0.074514	-0.081685	0.616608	-0.12792
Data196	-0.531769	-0.074158	-0.074463	0.634816	-0.12263
Data197	-0.531871	-0.081431	-0.065918	0.651449	-0.118408
Data198	-0.520884	-0.092926	-0.056356	0.665741	-0.115712
Data199	-0.508575	-0.105387	-0.046285	0.677236	-0.114543
Data200	-0.50415	-0.10849	-0.036418	0.685527	-0.114594
Data201	-0.506439	-0.100911	-0.027415	0.690715	-0.115153
Data202	-0.5159	-0.094681	-0.019684	0.693156	-0.115712
Data203	-0.529277	-0.089213	-0.013631	0.693309	-0.115865
Data204	-0.537008	-0.087662	-0.009308	0.691833	-0.115255
Data205	-0.535634	-0.086543	-0.006765	0.689392	-0.113729
Data206	-0.529531	-0.077566	-0.005697	0.686646	-0.111084
Data207	-0.517832	-0.07103	-0.005798	0.684102	-0.106964
Data208	-0.498352	-0.075048	-0.00651	0.682322	-0.101064
Data209	-0.480499	-0.081558	-0.007121	0.68161	-0.093079
Data210	-0.470428	-0.077413	-0.006917	0.682322	-0.082957
Data211	-0.468241	-0.073013	-0.005188	0.684611	-0.070953
Data212	-0.471954	-0.069199	-0.001272	0.688426	-0.057526
Data213	-0.478617	-0.063578	0.004883	0.693309	-0.043132
Data214	-0.481567	-0.061544	0.013326	0.698853	-0.02828
Data215	-0.469208	-0.063019	0.023448	0.704346	-0.013224
Data216	-0.466614	-0.067342	0.034383	0.709229	0.001882
Data217	-0.468953	-0.0693	0.045115	0.713145	0.01709
Data218	-0.467428	-0.073497	0.054677	0.716044	0.032349
Data219	-0.457204	-0.074514	0.062205	0.718384	0.047404
Data220	-0.449931	-0.071716	0.06724	0.720774	0.062002
Data221	-0.444641	-0.07459	0.069631	0.72408	0.075684
Data222	-0.443624	-0.073344	0.069631	0.729218	0.088094
Data223	-0.440114	-0.070928	0.067902	0.736593	0.09908
Data224	-0.438334	-0.070394	0.065155	0.746358	0.108643
Data225	-0.437724	-0.058212	0.062459	0.758108	0.117035
Data226	-0.43808	-0.048269	0.060883	0.771077	0.124766
Data227	-0.432434	-0.045293	0.061239	0.784403	0.132345
Data228	-0.419362	-0.050379	0.064087	0.797475	0.140686
Data229	-0.40624	-0.061315	0.069733	0.809987	0.150553
Data230	-0.39561	-0.065893	0.077972	0.822194	0.162913
Data231	-0.398	-0.065613	0.088654	0.834554	0.178426
Data232	-0.395711	-0.058594	0.101369	0.847727	0.1975
Data233	-0.388896	-0.0501	0.115865	0.862071	0.220235
Data234	-0.376282	-0.045395	0.131836	0.877635	0.246073
Data235	-0.363668	-0.030797	0.149078	0.89386	0.274302
Data236	-0.338491	-0.008519	0.167135	0.909983	0.304006
Data237	-0.307617	0.006256	0.185496	0.925242	0.33432
Data238	-0.291494	0.007324	0.203552	0.939026	0.364634
Data239	-0.268809	0.005213	0.220947	0.951436	0.394541
Data240	-0.237172	0.00796	0.237325	0.962982	0.423838
Data241	-0.193532	0.013555	0.252838	0.974528	0.452372
Data242	-0.161336	0.024058	0.267792	0.987193	0.480143
Data243	-0.137278	0.031357	0.282745	1.00174	0.50705
Data244	-0.106862	0.043386	0.298208	1.018626	0.533244
Data245	-0.071055	0.057322	0.314585	1.037598	0.558929
Data246	-0.048828	0.066147	0.332184	1.057943	0.584462
Data247	-0.032094	0.079676	0.35085	1.078796	0.610352
Data248	-0.00885	0.095825	0.37028	1.099091	0.636953
Data249	0.019786	0.111516	0.389964	1.117808	0.664419
Data250	0.047709	0.11645	0.40919	1.134288	0.692495
Data251	0.064748	0.1238	0.427094	1.147919	0.720571
Data252	0.078786	0.136312	0.442912	1.158396	0.747579
Data253	0.094299	0.154902	0.456034	1.165568	0.7724
Data254	0.104218	0.180308	0.466054	1.169586	0.793915
Data255	0.110728	0.195847	0.472819	1.170909	0.811259
Data256	0.12324	0.208511	0.476685	1.170197	0.824178
Data257	0.13677	0.223389	0.478109	1.168416	0.832672
Data258	0.133565	0.235621	0.477753	1.166433	0.837453
Data259	0.129598	0.248591	0.476227	1.164754	0.839437
Data260	0.143229	0.257543	0.474141	1.163534	0.839539
Data261	0.157166	0.261154	0.4717	1.162364	0.838877
Data262	0.166473	0.268402	0.468903	1.160482	0.838216
Data263	0.170746	0.266418	0.465393	1.157023	0.838013
Data264	0.168813	0.258942	0.460663	1.15153	0.838369
Data265	0.182495	0.254262	0.454254	1.143697	0.839132
Data266	0.204722	0.253805	0.445913	1.133779	0.839742
Data267	0.223287	0.250829	0.435588	1.122182	0.83964
Data268	0.239054	0.247599	0.423584	1.109416	0.838165
Data269	0.237834	0.2432	0.410563	1.095785	0.835063
Data270	0.238291	0.24292	0.397034	1.081289	0.83018
Data271	0.234273	0.246785	0.383555	1.065725	0.823822
Data272	0.215658	0.24826	0.370331	1.048787	0.816193
Data273	0.208486	0.243378	0.357463	1.03007	0.8078
Data274	0.211131	0.231781	0.344696	1.009471	0.798798
Data275	0.199585	0.217667	0.331828	0.986938	0.789388
Data276	0.180511	0.21108	0.318705	0.962728	0.77947
Data277	0.163218	0.214284	0.305227	0.937246	0.768687
Data278	0.156555	0.221863	0.291239	0.910848	0.756887
Data279	0.142314	0.22967	0.276489	0.883891	0.743866
Data280	0.122274	0.234858	0.260722	0.856527	0.729624
Data281	0.10498	0.232875	0.243378	0.828705	0.714366
Data282	0.084635	0.235647	0.224101	0.800222	0.698293
Data283	0.069224	0.236613	0.202586	0.770823	0.681661
Data284	0.050761	0.239003	0.178782	0.740204	0.664419
Data285	0.027466	0.234095	0.152995	0.708262	0.646566
Data286	-0.005849	0.227636	0.125834	0.674896	0.627696
Data287	-0.032908	0.213496	0.098114	0.640106	0.607554
Data288	-0.053558	0.194728	0.070597	0.603943	0.585938
Data289	-0.074259	0.184046	0.043793	0.566457	0.562642
Data290	-0.093994	0.171661	0.018107	0.5277	0.537771
Data291	-0.120595	0.16304	-0.006561	0.487722	0.511627
Data292	-0.140839	0.157928	-0.030416	0.446523	0.484467
Data293	-0.160777	0.161082	-0.053864	0.404307	0.456645
Data294	-0.193787	0.160065	-0.07726	0.361226	0.428518
Data295	-0.227051	0.156988	-0.101115	0.317739	0.400492
Data296	-0.253245	0.155233	-0.125682	0.274099	0.372823
Data297	-0.269521	0.146281	-0.151316	0.230713	0.345968
Data298	-0.290985	0.138474	-0.178324	0.187785	0.320282
Data299	-0.325419	0.130463	-0.206604	0.145416	0.295868
Data300	-0.36499	0.123774	-0.236155	0.103302	0.272776
Data301	-0.409648	0.117162	-0.266469	0.061239	0.2506
Data302	-0.441793	0.113475	-0.297038	0.018921	0.228678
Data303	-0.466156	0.105591	-0.327199	-0.023855	0.206146
Data304	-0.496623	0.096385	-0.356598	-0.067291	0.182292
Data305	-0.526835	0.08812	-0.38503	-0.111135	0.156453
Data306	-0.560608	0.071131	-0.412598	-0.15508	0.128581
Data307	-0.58787	0.050074	-0.439606	-0.198822	0.098826
Data308	-0.609029	0.03802	-0.466309	-0.241903	0.0678
Data309	-0.627645	0.03507	-0.492961	-0.284068	0.036163
Data310	-0.634867	0.04158	-0.519562	-0.325165	0.004679
Data311	-0.638479	0.047379	-0.54601	-0.365092	-0.026143
Data312	-0.649058	0.043564	-0.572255	-0.403951	-0.055847
Data313	-0.672302	0.037308	-0.598145	-0.441945	-0.084076
Data314	-0.688273	0.032552	-0.623779	-0.479279	-0.110524
Data315	-0.701141	0.022736	-0.649109	-0.516256	-0.135091
Data316	-0.70516	0.011724	-0.674082	-0.553131	-0.157776
Data317	-0.70989	0.009359	-0.698547	-0.589956	-0.178579
Data318	-0.71106	0.009664	-0.722148	-0.626628	-0.197754
Data319	-0.708618	0.003204	-0.744324	-0.662893	-0.215454
Data320	-0.71462	-0.006002	-0.764618	-0.698293	-0.231781
Data321	-0.731049	-0.016225	-0.782572	-0.732371	-0.246938
Data322	-0.73995	-0.02154	-0.798035	-0.764414	-0.260976
Data323	-0.746867	-0.025101	-0.811157	-0.793966	-0.274099
Data324	-0.763194	-0.030238	-0.822194	-0.820465	-0.286509
Data325	-0.773824	-0.036367	-0.831706	-0.843608	-0.298411
Data326	-0.788015	-0.042191	-0.840251	-0.863241	-0.309957
Data327	-0.804189	-0.046514	-0.848338	-0.879415	-0.321299
Data328	-0.81838	-0.047785	-0.856476	-0.892436	-0.332235
Data329	-0.816803	-0.056356	-0.864919	-0.90271	-0.342509
Data330	-0.815684	-0.070038	-0.873769	-0.91095	-0.351868
Data331	-0.824636	-0.084457	-0.882874	-0.91802	-0.360158
Data332	-0.830638	-0.086161	-0.891927	-0.924784	-0.36733
Data333	-0.838674	-0.089925	-0.900167	-0.932159	-0.373433
Data334	-0.841115	-0.091553	-0.906932	-0.940653	-0.378571
Data335	-0.832774	-0.08812	-0.911407	-0.950623	-0.382894
Data336	-0.828501	-0.081863	-0.912933	-0.961863	-0.3862
Data337	-0.828501	-0.073344	-0.911204	-0.973867	-0.388387
Data338	-0.821431	-0.07253	-0.906169	-0.985819	-0.389201
Data339	-0.814667	-0.073903	-0.898234	-0.996552	-0.388387
Data340	-0.805766	-0.069682	-0.888062	-1.005096	-0.385793
Data341	-0.799967	-0.064901	-0.876465	-1.010234	-0.38147
Data342	-0.779622	-0.062663	-0.864156	-1.011403	-0.375621
Data343	-0.757294	-0.066706	-0.851898	-1.008199	-0.368449
Data344	-0.729675	-0.073039	-0.840149	-1.001027	-0.360209
Data345	-0.701396	-0.085907	-0.829163	-0.990855	-0.351257
Data346	-0.677948	-0.086772	-0.818837	-0.978953	-0.341746
Data347	-0.658722	-0.075989	-0.808919	-0.966746	-0.331828
Data348	-0.641988	-0.066299	-0.798899	-0.955404	-0.321503
Data349	-0.642141	-0.058263	-0.78832	-0.945689	-0.31072
Data350	-0.644328	-0.026271	-0.776774	-0.937551	-0.299428
Data351	-0.630697	-0.009511	-0.764008	-0.930735	-0.287526
Data352	-0.606283	-0.006383	-0.75002	-0.924479	-0.275014
Data353	-0.581004	-0.015106	-0.734812	-0.91802	-0.262044
Data354	-0.562998	-0.024567	-0.718384	-0.910797	-0.248718
Data355	-0.551147	-0.032705	-0.700836	-0.902405	-0.23524
Data356	-0.531464	-0.034358	-0.68222	-0.892843	-0.22171
Data357	-0.496012	-0.041224	-0.66274	-0.882365	-0.207977
Data358	-0.473277	-0.05071	-0.642598	-0.871379	-0.193939
Data359	-0.454407	-0.057195	-0.622253	-0.860392	-0.179443
Data360	-0.43925	-0.056407	-0.602061	-0.849813	-0.164388
Data361	-0.434469	-0.025787	-0.582428	-0.839844	-0.148824
Data362	-0.429738	-0.011673	-0.563202	-0.830129	-0.132904
Data363	-0.419312	-0.003535	-0.544027	-0.820211	-0.116984
Data364	-0.402629	-0.003281	-0.524241	-0.809428	-0.101267
Data365	-0.379232	-0.013275	-0.503082	-0.797272	-0.086009
Data366	-0.365702	-0.018183	-0.479889	-0.783488	-0.071309
Data367	-0.359955	-0.017675	-0.454356	-0.768382	-0.057119
Data368	-0.348104	-0.010681	-0.426585	-0.752513	-0.043182
Data369	-0.337372	-0.003128	-0.397186	-0.736593	-0.029297
Data370	-0.329742	-0.000788	-0.366923	-0.721334	-0.01531
Data371	-0.318909	0.004654	-0.336609	-0.707143	-0.000814
Data372	-0.3066	0.008291	-0.307109	-0.694021	0.014292
Data373	-0.298818	0.015361	-0.278829	-0.68161	0.030365
Data374	-0.288493	0.018489	-0.251973	-0.669403	0.047353
Data375	-0.267893	0.01325	-0.226542	-0.656687	0.065257
Data376	-0.247447	0.023524	-0.202433	-0.643056	0.08372
Data377	-0.229085	0.033875	-0.179443	-0.628204	0.102285
Data378	-0.215658	0.026932	-0.157572	-0.612081	0.120239
Data379	-0.20635	0.007579	-0.136871	-0.594889	0.137227
Data380	-0.194499	-0.013453	-0.117289	-0.577037	0.152944
Data381	-0.180105	-0.033137	-0.098877	-0.558929	0.167643
Data382	-0.170135	-0.043971	-0.081482	-0.540975	0.181885
Data383	-0.160014	-0.044912	-0.064748	-0.523529	0.196279
Data384	-0.155029	-0.040258	-0.048065	-0.506846	0.211741
Data385	-0.147756	-0.039139	-0.030924	-0.490926	0.228628
Data386	-0.131124	-0.03746	-0.012716	-0.475718	0.247294
Data387	-0.129293	-0.039012	0.006816	-0.461019	0.267639
Data388	-0.120595	-0.036723	0.027669	-0.446472	0.289408
Data389	-0.099436	-0.031764	0.049489	-0.431773	0.312042
Data390	-0.090688	-0.028407	0.071564	-0.416718	0.334981
Data391	-0.083211	-0.028432	0.09318	-0.401357	0.357513
Data392	-0.077769	-0.020294	0.113525	-0.385895	0.378927
Data393	-0.066427	-0.010579	0.13209	-0.370687	0.398458
Data394	-0.043589	-0.007044	0.148671	-0.356242	0.415395
Data395	-0.019124	-0.007528	0.163625	-0.342865	0.429331
Data396	-0.001272	-0.009181	0.177612	-0.330811	0.440369
Data397	0.005798	-0.016174	0.191498	-0.32018	0.448863
Data398	0.016174	-0.017751	0.20635	-0.311025	0.455577
Data399	0.033875	-0.022634	0.222727	-0.303345	0.461629
Data400	0.050507	-0.025813	0.241038	-0.297139	0.46814
Data401	0.069936	-0.022888	0.260976	-0.292511	0.476023
Data402	0.089518	-0.015081	0.282135	-0.289561	0.486043
Data403	0.110067	-0.01152	0.303802	-0.288239	0.498556
Data404	0.122986	-0.022278	0.325267	-0.28834	0.513509
Data405	0.12914	-0.034281	0.346222	-0.28951	0.530446
Data406	0.13326	-0.041682	0.366414	-0.290985	0.548655
Data407	0.132243	-0.045268	0.385844	-0.292053	0.566864
Data408	0.152283	-0.05661	0.40451	-0.291901	0.583954
Data409	0.181071	-0.069453	0.422363	-0.289968	0.598602
Data410	0.201111	-0.072835	0.439046	-0.286001	0.609843
Data411	0.207062	-0.077057	0.454203	-0.280202	0.617167
Data412	0.208435	-0.0781	0.467377	-0.273336	0.620982
Data413	0.207621	-0.078939	0.478261	-0.266418	0.622101
Data414	0.210114	-0.081228	0.486908	-0.260417	0.622101
Data415	0.219879	-0.086365	0.49352	-0.256195	0.622559
Data416	0.230764	-0.0914	0.498657	-0.254262	0.625051
Data417	0.248667	-0.097605	0.50293	-0.254567	0.630595
Data418	0.266673	-0.098877	0.506744	-0.256755	0.639547
Data419	0.294444	-0.090714	0.510559	-0.260417	0.651652
Data420	0.317586	-0.060501	0.514628	-0.264943	0.666148
Data421	0.340729	-0.052668	0.519002	-0.27003	0.681763
Data422	0.366821	-0.054881	0.523885	-0.27537	0.697327
Data423	0.39444	-0.062281	0.529378	-0.280965	0.711721
Data424	0.423126	-0.072072	0.535685	-0.286662	0.723928
Data425	0.438894	-0.079829	0.542857	-0.292358	0.733388
Data426	0.44637	-0.090535	0.550995	-0.297902	0.73995
Data427	0.457611	-0.095495	0.559947	-0.303243	0.743764
Data428	0.468089	-0.101064	0.569356	-0.308278	0.74529
Data429	0.475718	-0.108566	0.578766	-0.31311	0.745239
Data430	0.489705	-0.115891	0.587616	-0.317942	0.744375
Data431	0.51	-0.119502	0.595449	-0.323079	0.743357
Data432	0.532125	-0.120036	0.601807	-0.328776	0.742747
Data433	0.546722	-0.117518	0.606232	-0.335286	0.742849
Data434	0.565287	-0.119934	0.608622	-0.342407	0.743764
Data435	0.585581	-0.12558	0.609029	-0.349782	0.74529
Data436	0.59494	-0.143178	0.607707	-0.35675	0.747172
Data437	0.605367	-0.159556	0.605113	-0.3626	0.748901
Data438	0.619253	-0.166092	0.601959	-0.366872	0.749919
Data439	0.633952	-0.171585	0.598857	-0.369568	0.749715
Data440	0.637512	-0.169983	0.596466	-0.371297	0.747732
Data441	0.64209	-0.165634	0.595245	-0.373128	0.743713
Data442	0.644582	-0.161031	0.595551	-0.37618	0.737559
Data443	0.642955	-0.163269	0.597585	-0.38147	0.729624
Data444	0.658417	-0.163803	0.601298	-0.389404	0.720367
Data445	0.667267	-0.167491	0.606486	-0.399628	0.710551
Data446	0.681915	-0.171992	0.612742	-0.411174	0.700836
Data447	0.695597	-0.168508	0.619456	-0.422567	0.691681
Data448	0.69987	-0.161769	0.625966	-0.432587	0.683339
Data449	0.702159	-0.154546	0.631561	-0.440114	0.675761
Data450	0.716197	-0.150096	0.635732	-0.444743	0.66864
Data451	0.730489	-0.14478	0.638224	-0.446523	0.661926
Data452	0.739136	-0.140661	0.63914	-0.445964	0.655467
Data453	0.744985	-0.134023	0.638733	-0.443726	0.649261
Data454	0.736949	-0.128632	0.637665	-0.440572	0.643361
Data455	0.735728	-0.133209	0.636393	-0.437164	0.637614
Data456	0.749054	-0.137838	0.635427	-0.434062	0.631714
Data457	0.765432	-0.144246	0.63502	-0.431722	0.625153
Data458	0.790863	-0.147146	0.635325	-0.430247	0.617472
Data459	0.824229	-0.149511	0.63619	-0.429789	0.608368
Data460	0.847066	-0.141983	0.637207	-0.430145	0.597636
Data461	0.849609	-0.138601	0.638021	-0.431112	0.585429
Data462	0.851237	-0.140177	0.63797	-0.432485	0.572103
Data463	0.856781	-0.144501	0.636444	-0.434163	0.558065
Data464	0.859019	-0.149765	0.633036	-0.436096	0.543722
Data465	0.847829	-0.150477	0.627289	-0.438334	0.529277
Data466	0.840454	-0.148544	0.619253	-0.440725	0.514933
Data467	0.831045	-0.143661	0.609233	-0.443166	0.500539
Data468	0.814362	-0.139287	0.597738	-0.445557	0.485891
Data469	0.800374	-0.14356	0.585632	-0.447795	0.470734
Data470	0.782572	-0.143077	0.573781	-0.449931	0.454763
Data471	0.773265	-0.138931	0.562948	-0.452474	0.437876
Data472	0.777435	-0.132904	0.553487	-0.455983	0.419973
Data473	0.788981	-0.127309	0.545603	-0.461171	0.401357
Data474	0.81192	-0.127385	0.53894	-0.468445	0.382233
Data475	0.826874	-0.129547	0.53304	-0.477905	0.363108
Data476	0.830383	-0.12942	0.527293	-0.489146	0.34434
Data477	0.828552	-0.123113	0.521139	-0.501404	0.326335
Data478	0.827484	-0.114212	0.514119	-0.513763	0.309397
Data479	0.837708	-0.106659	0.505981	-0.525411	0.293783
Data480	0.844371	-0.102615	0.496775	-0.535736	0.279643
Data481	0.848694	-0.100581	0.486705	-0.544637	0.266978
Data482	0.843455	-0.093511	0.476176	-0.552165	0.255534
Data483	0.839081	-0.09491	0.465851	-0.558777	0.244802
Data484	0.83903	-0.100428	0.456594	-0.565033	0.234324
Data485	0.830892	-0.112737	0.449219	-0.571442	0.223541
Data486	0.829163	-0.123138	0.444285	-0.578461	0.21225
Data487	0.840251	-0.134226	0.4422	-0.586192	0.200551
Data488	0.860036	-0.133718	0.443014	-0.594635	0.188802
Data489	0.873057	-0.129725	0.44632	-0.603536	0.177612
Data490	0.878805	-0.125148	0.451355	-0.612488	0.167389
Data491	0.88206	-0.118663	0.457255	-0.620982	0.158539
Data492	0.883636	-0.109075	0.462901	-0.628662	0.151062
Data493	0.875854	-0.094935	0.467377	-0.635173	0.144653
Data494	0.871328	-0.083262	0.470022	-0.640411	0.138753
Data495	0.873871	-0.076319	0.470378	-0.64443	0.132751
Data496	0.877177	-0.076192	0.468547	-0.64738	0.125834
Data497	0.866394	-0.071106	0.464834	-0.649516	0.117493
Data498	0.856578	-0.065002	0.459849	-0.651347	0.107371
Data499	0.857442	-0.049718	0.454508	-0.65333	0.095367
Data500	0.854034	-0.007197	0.449473	-0.656077	0.081635
Data501	0.861867	0.050735	0.445302	-0.660146	0.066579
Data502	0.874125	0.09608	0.442251	-0.665995	0.05071
Data503	0.887909	0.094198	0.440165	-0.673676	0.034587
Data504	0.88857	0.069606	0.438487	-0.682983	0.018717
Data505	0.888875	0.038198	0.436656	-0.693309	0.003713
Data506	0.893402	0.002263	0.434113	-0.703837	-0.01002
Data507	0.895538	-0.023219	0.43045	-0.713704	-0.022176
Data508	0.902303	-0.012741	0.425669	-0.7223	-0.032399
Data509	0.904338	-0.014343	0.419871	-0.729167	-0.040487
Data510	0.909119	-0.019684	0.413411	-0.734202	-0.04659
Data511	0.904643	-0.029119	0.406494	-0.737508	-0.050964
Data512	0.892436	-0.043004	0.399323	-0.739441	-0.05427
Data513	0.88206	-0.054626	0.391744	-0.740458	-0.057322
Data514	0.88618	-0.055873	0.383759	-0.740865	-0.061188
Data515	0.889842	-0.062281	0.375315	-0.741221	-0.06663
Data516	0.897929	-0.065435	0.36672	-0.741933	-0.074412
Data517	0.904795	-0.072047	0.358226	-0.743357	-0.084788
Data518	0.908254	-0.078074	0.350494	-0.745799	-0.097605
Data519	0.906321	-0.075785	0.343882	-0.749308	-0.112254
Data520	0.897471	-0.072708	0.338694	-0.753733	-0.128021
Data521	0.893707	-0.067342	0.33488	-0.758616	-0.144043
Data522	0.904694	-0.05305	0.332184	-0.763245	-0.159505
Data523	0.931803	-0.034663	0.329895	-0.766856	-0.173899
Data524	0.954285	-0.021261	0.327454	-0.76884	-0.187022
Data525	0.968577	-0.013631	0.324097	-0.76889	-0.198822
Data526	0.991618	-0.00885	0.319316	-0.767212	-0.209401
Data527	1.010691	-0.007044	0.312805	-0.764313	-0.218913
Data528	1.020457	-0.011241	0.304413	-0.761007	-0.227559
Data529	1.023865	-0.019048	0.294444	-0.757955	-0.235494
Data530	1.031443	-0.02828	0.283203	-0.755768	-0.242971
Data531	1.041565	-0.035756	0.271149	-0.754395	-0.250244
Data532	1.037292	-0.035426	0.25884	-0.753581	-0.257517
Data533	1.02356	-0.024058	0.246531	-0.752818	-0.265096
Data534	1.025848	-0.010274	0.234578	-0.751444	-0.273183
Data535	1.035207	-0.001933	0.223134	-0.749054	-0.281932
Data536	1.039836	0.008774	0.212199	-0.745494	-0.291341
Data537	1.052602	0.014242	0.201925	-0.740916	-0.301412
Data538	1.055806	0.014369	0.192261	-0.735779	-0.311839
Data539	1.04955	0.019633	0.183207	-0.730642	-0.32252
Data540	1.040344	0.025838	0.174815	-0.726115	-0.333099
Data541	1.031494	0.031153	0.167135	-0.722504	-0.343475
Data542	1.023204	0.0339	0.160116	-0.720011	-0.353546
Data543	1.006571	0.031484	0.153809	-0.718486	-0.363159
Data544	0.994466	0.031433	0.148265	-0.717468	-0.372416
Data545	0.984344	0.028966	0.143534	-0.716553	-0.381419
Data546	0.978139	0.030009	0.139618	-0.71523	-0.390371
Data547	0.973918	0.023753	0.136617	-0.713094	-0.399475
Data548	0.977275	0.021362	0.134481	-0.710144	-0.408936
Data549	0.982971	0.024923	0.133057	-0.706482	-0.418803
Data550	0.978851	0.0354	0.13209	-0.702362	-0.429026
Data551	0.979513	0.056254	0.131327	-0.698344	-0.439402
Data552	0.98348	0.08077	0.130463	-0.694733	-0.449473
Data553	0.989329	0.100784	0.129089	-0.691833	-0.458577
Data554	0.987396	0.118027	0.127157	-0.689646	-0.466207
Data555	0.971883	0.123672	0.124359	-0.688019	-0.471903
Data556	0.958811	0.115331	0.120748	-0.686595	-0.475515
Data557	0.950165	0.105972	0.116272	-0.684764	-0.477091
Data558	0.944824	0.095673	0.111135	-0.681864	-0.477091
Data559	0.927836	0.090459	0.105489	-0.677439	-0.475972
Data560	0.904388	0.090535	0.099691	-0.671387	-0.474345
Data561	0.884705	0.092214	0.094147	-0.664012	-0.472463
Data562	0.877889	0.095851	0.08906	-0.65623	-0.470683
Data563	0.878703	0.099411	0.084635	-0.649109	-0.468953
Data564	0.875346	0.104624	0.080668	-0.643819	-0.467224
Data565	0.864309	0.111415	0.076904	-0.641276	-0.465342
Data566	0.870463	0.119476	0.072988	-0.641734	-0.463308
Data567	0.891164	0.123266	0.068766	-0.644989	-0.46107
Data568	0.905101	0.121409	0.064443	-0.650075	-0.458883
Data569	0.908407	0.126724	0.060425	-0.655975	-0.457153
Data570	0.911713	0.138194	0.057373	-0.661519	-0.456289
Data571	0.911001	0.153122	0.055898	-0.666046	-0.456594
Data572	0.891317	0.165049	0.056305	-0.669098	-0.458272
Data573	0.868174	0.166295	0.058492	-0.670624	-0.461375
Data574	0.838114	0.166117	0.062052	-0.670776	-0.465647
Data575	0.812378	0.16772	0.066427	-0.669759	-0.470785
Data576	0.784302	0.178477	0.071004	-0.667775	-0.476481
Data577	0.759989	0.19104	0.075429	-0.66508	-0.482381
Data578	0.741272	0.19249	0.079447	-0.662231	-0.488332
Data579	0.732066	0.194982	0.082855	-0.65979	-0.494232
Data580	0.722911	0.196508	0.0855	-0.658518	-0.499929
Data581	0.706685	0.19516	0.087229	-0.659078	-0.505473
Data582	0.686493	0.195694	0.088094	-0.661723	-0.510864
Data583	0.668335	0.205129	0.088145	-0.6663	-0.516052
Data584	0.632731	0.211868	0.087789	-0.671946	-0.520935
Data585	0.607605	0.222371	0.087535	-0.677592	-0.525208
Data586	0.610606	0.2373	0.087891	-0.682068	-0.528514
Data587	0.618642	0.245132	0.08906	-0.684408	-0.530396
Data588	0.622203	0.245438	0.090841	-0.684357	-0.530599
Data589	0.611165	0.239054	0.092621	-0.682322	-0.529175
Data590	0.599976	0.234477	0.093587	-0.67922	-0.526428
Data591	0.575307	0.229111	0.092875	-0.676422	-0.523224
Data592	0.551554	0.223363	0.090027	-0.675252	-0.520579
Data593	0.543162	0.230306	0.084941	-0.676727	-0.519358
Data594	0.534719	0.240809	0.078074	-0.681203	-0.520223
Data595	0.522766	0.248108	0.07014	-0.688578	-0.523173
Data596	0.516103	0.252762	0.062002	-0.698191	-0.5277
Data597	0.502574	0.250753	0.054525	-0.709025	-0.532837
Data598	0.485331	0.248871	0.048421	-0.720215	-0.537465
Data599	0.466868	0.256907	0.0442	-0.730896	-0.540771
Data600	0.449219	0.271301	0.042216	-0.740611	-0.542247
Data601	0.435893	0.285594	0.042674	-0.749308	-0.542043
Data602	0.426636	0.298869	0.045573	-0.757141	-0.540822
Data603	0.420176	0.305888	0.050659	-0.764516	-0.539449
Data604	0.407511	0.310872	0.057424	-0.77184	-0.538788
Data605	0.39917	0.32369	0.065358	-0.779317	-0.539602
Data606	0.381978	0.33343	0.073853	-0.787252	-0.542094
Data607	0.36794	0.336202	0.082245	-0.795542	-0.546214
Data608	0.350749	0.338058	0.09023	-0.80424	-0.551656
Data609	0.327454	0.338109	0.097504	-0.813192	-0.55776
Data610	0.31428	0.335439	0.103811	-0.822194	-0.564117
Data611	0.30187	0.339584	0.109151	-0.831146	-0.570323
Data612	0.279185	0.354182	0.113627	-0.839793	-0.576223
Data613	0.25884	0.362091	0.117289	-0.848083	-0.581868
Data614	0.233765	0.360006	0.120341	-0.855815	-0.587311
Data615	0.205638	0.35141	0.122986	-0.862834	-0.59255
Data616	0.170441	0.350596	0.125224	-0.868988	-0.597534
Data617	0.143789	0.34757	0.127157	-0.874125	-0.601908
Data618	0.123138	0.341365	0.128581	-0.87794	-0.605367
Data619	0.109609	0.332336	0.129344	-0.880076	-0.607605
Data620	0.101369	0.329412	0.129344	-0.880025	-0.608571
Data621	0.092672	0.320994	0.128682	-0.877431	-0.608521
Data622	0.081635	0.316722	0.127513	-0.872142	-0.607808
Data623	0.058645	0.315577	0.12619	-0.864258	-0.607198
Data624	0.030772	0.313924	0.125173	-0.854136	-0.607249
Data625	0.004272	0.309372	0.124664	-0.842539	-0.608419
Data626	-0.012512	0.310847	0.124715	-0.830129	-0.610758
Data627	-0.020091	0.308609	0.125224	-0.817769	-0.613963
Data628	-0.023142	0.309499	0.125732	-0.805868	-0.617625
Data629	-0.031586	0.315882	0.125936	-0.794678	-0.621033
Data630	-0.044454	0.327377	0.12558	-0.7842	-0.623779
Data631	-0.057271	0.346476	0.124563	-0.774485	-0.625458
Data632	-0.076345	0.365702	0.123138	-0.765483	-0.626068
Data633	-0.092926	0.378367	0.121765	-0.757446	-0.625763
Data634	-0.102336	0.382945	0.12085	-0.750732	-0.624847
Data635	-0.111643	0.385183	0.120799	-0.745799	-0.62383
Data636	-0.121358	0.383809	0.121816	-0.742849	-0.623016
Data637	-0.127055	0.378952	0.123749	-0.741882	-0.622813
Data638	-0.137838	0.369059	0.126292	-0.742493	-0.623372
Data639	-0.151418	0.357183	0.12914	-0.744171	-0.624593
