# Supplementary material for: Integration of MRI and somatosensory evoked potentials facilitate diagnosis of spinal cord compression
Source: Sci Rep. 2023 May 15;13:7861. doi: 10.1038/s41598-023-34832-2 (PMC10185544; doi:10.1038/s41598-023-34832-2)
Supplement: Supplementary file 3 — Supplementary Information 3. [file 41598_2023_34832_MOESM3_ESM.zip › Preoperative SSEP data/spinal cord compression group/4131569_2/4131569_2_Rt Tibial SEP_Cz'-Fpz_201219_171351.csv]

Index	1	2	3	4	5	6	7
Name	Cz'-Fpz	Cz'-Fpz	Cz'-Fpz	Cz'-Fpz	Cz'-Fpz	Cz'-Fpz	Cz'-Fpz
Time	2.01709E+13	2.01709E+13	2.01709E+13	2.01709E+13	2.01709E+13	2.01709E+13	2.01709E+13
Highcut	500	500	500	500	500	500	500
Lowcut	10	10	10	10	10	10	10
Period	0.000156	0.000156	0.000156	0.000156	0.000156	0.000156	0.000156
Averages	120	120	120	120	120	120	120
Int (mA)	18.5/17.9mA	18.5/17.9mA	18.5/20mA	18.5/18.4mA	18.5/17.9mA	18.5/17.9mA	18.5/17.9mA
Pulse Width (�gs)	200�s	200�s	200�s	200�s	200�s	200�s	200�s
Rep Rate (Hz)	3.11Hz	3.11Hz	3.11Hz	3.11Hz	3.11Hz	3.11Hz	3.11Hz
Data0	0.201569	-0.581309	-0.54835	-0.038096	0.449066	-0.015767	-0.317688
Data1	0.13766	-0.691681	-0.725098	-0.421499	-0.073954	-0.511475	-0.771891
Data2	-0.234248	-1.293233	-1.137899	-0.859324	-0.633392	-1.082662	-1.357422
Data3	-0.315526	-1.357422	-1.051025	-0.440674	-0.058187	-0.522359	-0.867666
Data4	0.053584	-0.757039	-0.618286	0.040436	0.580953	0.115255	-0.287679
Data5	0.353902	-0.305634	-0.303548	0.305379	0.937347	0.460256	0.020345
Data6	0.516052	-0.092519	-0.153046	0.406901	1.062673	0.558268	0.109558
Data7	0.566813	-0.040385	-0.112203	0.396881	1.02773	0.501658	0.041351
Data8	0.551173	-0.088704	-0.139618	0.335693	0.910797	0.367991	-0.10198
Data9	0.510839	-0.186818	-0.207163	0.255025	0.766856	0.242615	-0.231527
Data10	0.452042	-0.290629	-0.284322	0.172323	0.619609	0.138397	-0.339254
Data11	0.399831	-0.369975	-0.341441	0.099538	0.502981	0.063527	-0.447337
Data12	0.360438	-0.428365	-0.374705	0.042623	0.423075	0.003713	-0.529887
Data13	0.328801	-0.471446	-0.391439	0.006307	0.351868	-0.050456	-0.589498
Data14	0.292409	-0.508525	-0.403086	-0.020192	0.303548	-0.078328	-0.635478
Data15	0.264537	-0.539754	-0.4157	-0.026703	0.281067	-0.084025	-0.667572
Data16	0.245819	-0.570017	-0.423889	-0.020752	0.276591	-0.076192	-0.693766
Data17	0.228373	-0.583089	-0.419413	-0.009511	0.271149	-0.056305	-0.713959
Data18	0.213674	-0.585531	-0.410156	-0.010122	0.269063	-0.049438	-0.733439
Data19	0.202459	-0.591939	-0.398509	-0.00946	0.256653	-0.059764	-0.718689
Data20	0.189463	-0.60674	-0.391642	-0.005544	0.228729	-0.088857	-0.713094
Data21	0.168966	-0.619965	-0.394694	-0.0059	0.203654	-0.119273	-0.713552
Data22	0.150426	-0.619914	-0.387319	-0.006612	0.185394	-0.135498	-0.707092
Data23	0.131556	-0.612895	-0.374756	-0.005697	0.167389	-0.134277	-0.687002
Data24	0.116475	-0.616455	-0.364583	-0.011139	0.153961	-0.122579	-0.656281
Data25	0.114136	-0.610758	-0.360616	-0.012309	0.153046	-0.105845	-0.6309
Data26	0.112356	-0.609639	-0.360362	-0.007935	0.16037	-0.088603	-0.625916
Data27	0.117925	-0.614624	-0.361379	-0.011902	0.166677	-0.075429	-0.629985
Data28	0.126343	-0.622915	-0.359395	-0.018565	0.171814	-0.076955	-0.634562
Data29	0.120036	-0.631154	-0.360107	-0.020803	0.174917	-0.089976	-0.63146
Data30	0.107549	-0.633443	-0.364889	-0.01948	0.175069	-0.104319	-0.640564
Data31	0.110321	-0.630239	-0.362447	-0.014954	0.174154	-0.105743	-0.651957
Data32	0.123596	-0.633647	-0.353495	-0.005341	0.161031	-0.103861	-0.666199
Data33	0.133845	-0.643311	-0.343068	-0.005595	0.146128	-0.10081	-0.675761
Data34	0.136363	-0.649668	-0.328369	-0.028636	0.13265	-0.094147	-0.690358
Data35	0.144145	-0.648041	-0.313416	-0.054779	0.117493	-0.089162	-0.704346
Data36	0.142237	-0.646108	-0.302582	-0.079956	0.106455	-0.092112	-0.704549
Data37	0.14328	-0.648499	-0.289968	-0.08728	0.101115	-0.088755	-0.705617
Data38	0.154851	-0.670827	-0.280762	-0.08372	0.083466	-0.09608	-0.70872
Data39	0.161336	-0.690969	-0.282033	-0.081685	0.062154	-0.108592	-0.711772
Data40	0.164617	-0.723572	-0.281576	-0.080668	0.048726	-0.11851	-0.710093
Data41	0.165431	-0.740967	-0.278625	-0.067088	0.038096	-0.120646	-0.711365
Data42	0.16833	-0.744731	-0.281728	-0.058187	0.0383	-0.11912	-0.709788
Data43	0.179825	-0.741577	-0.280609	-0.052083	0.047658	-0.106201	-0.715586
Data44	0.183233	-0.734558	-0.266876	-0.050659	0.039215	-0.08906	-0.719299
Data45	0.168813	-0.730947	-0.258433	-0.041606	0.027415	-0.065765	-0.714671
Data46	0.158513	-0.74	-0.252787	-0.028737	0.024465	-0.055186	-0.718231
Data47	0.156657	-0.758667	-0.244853	-0.021159	0.033468	-0.055745	-0.723724
Data48	0.158386	-0.771383	-0.23173	-0.021362	0.046183	-0.055491	-0.737712
Data49	0.154648	-0.776062	-0.215454	-0.019277	0.052541	-0.06073	-0.75882
Data50	0.138474	-0.773824	-0.202433	-0.020396	0.056101	-0.070343	-0.766602
Data51	0.131963	-0.777435	-0.192719	-0.017904	0.043182	-0.078786	-0.763295
Data52	0.125224	-0.788676	-0.191091	-0.017293	0.01826	-0.080821	-0.765533
Data53	0.119502	-0.799561	-0.189514	-0.020599	-0.011088	-0.081431	-0.745748
Data54	0.116272	-0.795441	-0.182037	-0.008545	-0.029551	-0.078481	-0.732168
Data55	0.102107	-0.797831	-0.176036	0.010478	-0.047404	-0.080465	-0.724589
Data56	0.095393	-0.806427	-0.176544	0.025279	-0.05427	-0.076345	-0.721385
Data57	0.093765	-0.810699	-0.169373	0.037842	-0.048676	-0.069224	-0.71991
Data58	0.083415	-0.819041	-0.162252	0.051015	-0.034231	-0.070648	-0.727997
Data59	0.068639	-0.825195	-0.158488	0.054881	-0.003866	-0.07192	-0.735168
Data60	0.056483	-0.827179	-0.162455	0.046488	0.030162	-0.074412	-0.759328
Data61	0.041148	-0.82489	-0.16449	0.045013	0.055542	-0.07604	-0.799255
Data62	0.028915	-0.815735	-0.149078	0.050659	0.074717	-0.06134	-0.840047
Data63	0.018667	-0.804952	-0.134583	0.055847	0.08138	-0.05483	-0.85907
Data64	0.005442	-0.808818	-0.137126	0.061493	0.083516	-0.045268	-0.864919
Data65	0.001628	-0.805105	-0.137329	0.067342	0.078227	-0.030162	-0.871684
Data66	0.007273	-0.792999	-0.142924	0.069427	0.070445	-0.024974	-0.867411
Data67	0.011368	-0.79895	-0.143331	0.070496	0.073547	-0.02828	-0.855103
Data68	0.014979	-0.808105	-0.13326	0.069987	0.092061	-0.030212	-0.846608
Data69	0.010173	-0.810598	-0.120188	0.078583	0.104014	-0.030619	-0.84549
Data70	0.009155	-0.803172	-0.120341	0.090942	0.097046	-0.02711	-0.848541
Data71	0.00501	-0.800425	-0.126648	0.09903	0.108236	-0.032247	-0.835317
Data72	-0.0015	-0.797475	-0.126495	0.114136	0.149841	-0.035807	-0.813955
Data73	-0.007884	-0.797882	-0.126902	0.121257	0.151571	-0.03835	-0.79361
Data74	-0.011164	-0.797933	-0.127462	0.115814	0.125885	-0.033468	-0.7547
Data75	-0.010707	-0.790761	-0.124664	0.124868	0.101725	-0.028432	-0.722249
Data76	-0.009893	-0.786591	-0.124105	0.139923	0.088603	-0.012563	-0.709025
Data77	-0.008698	-0.792491	-0.117188	0.1474	0.072174	0.019023	-0.715586
Data78	0.000839	-0.791829	-0.104268	0.151825	0.05778	0.037842	-0.734049
Data79	0.003255	-0.783386	-0.093486	0.149129	0.052389	0.039063	-0.749664
Data80	0.007044	-0.769908	-0.084279	0.148112	0.058848	0.029449	-0.763194
Data81	0.011826	-0.757192	-0.078278	0.15742	0.060018	0.023956	-0.779877
Data82	0.016149	-0.752258	-0.075378	0.182037	0.062459	0.023549	-0.778351
Data83	0.017217	-0.756073	-0.063477	0.205688	0.070699	0.028127	-0.76416
Data84	0.007807	-0.76182	-0.055288	0.220795	0.069834	0.036977	-0.740763
Data85	0.006434	-0.755971	-0.045166	0.240987	0.073446	0.05249	-0.734762
Data86	0.012792	-0.741679	-0.04542	0.259806	0.075277	0.062764	-0.749461
Data87	0.011419	-0.729014	-0.054576	0.269725	0.072734	0.077871	-0.747935
Data88	-0.004044	-0.709839	-0.06012	0.267232	0.07609	0.087433	-0.743306
Data89	-0.024338	-0.705363	-0.060374	0.261739	0.097249	0.109812	-0.741475
Data90	-0.048625	-0.705922	-0.056	0.263418	0.128988	0.126444	-0.734965
Data91	-0.073547	-0.721639	-0.059306	0.276998	0.152639	0.13855	-0.733185
Data92	-0.093613	-0.730235	-0.07314	0.299021	0.177561	0.135498	-0.738932
Data93	-0.117493	-0.737762	-0.086161	0.326945	0.199534	0.122732	-0.740509
Data94	-0.141271	-0.730438	-0.097605	0.341848	0.21225	0.103404	-0.727793
Data95	-0.158208	-0.720062	-0.110982	0.355326	0.201365	0.083059	-0.713247
Data96	-0.164973	-0.706889	-0.115255	0.354563	0.191498	0.065664	-0.697276
Data97	-0.160446	-0.687663	-0.121867	0.354156	0.192413	0.062154	-0.681203
Data98	-0.169093	-0.677032	-0.127004	0.362091	0.18163	0.077972	-0.668488
Data99	-0.187658	-0.679576	-0.126902	0.37028	0.166066	0.082804	-0.6633
Data100	-0.203222	-0.671438	-0.122325	0.382538	0.150452	0.085551	-0.66981
Data101	-0.213013	-0.660909	-0.117238	0.402527	0.143941	0.088501	-0.67571
Data102	-0.224635	-0.659637	-0.123393	0.412394	0.154419	0.087585	-0.687002
Data103	-0.238063	-0.646973	-0.125834	0.424652	0.164744	0.088094	-0.686544
Data104	-0.245921	-0.628713	-0.116425	0.432231	0.178324	0.086517	-0.67983
Data105	-0.240224	-0.622864	-0.107422	0.441284	0.193685	0.089671	-0.671336
Data106	-0.228729	-0.624441	-0.100199	0.44927	0.20462	0.07019	-0.650075
Data107	-0.216497	-0.609334	-0.088298	0.452627	0.227712	0.056763	-0.628611
Data108	-0.204341	-0.595754	-0.081177	0.457458	0.253448	0.039317	-0.614115
Data109	-0.194219	-0.588023	-0.080007	0.455221	0.275523	0.037994	-0.624898
Data110	-0.192998	-0.580546	-0.078888	0.445913	0.287628	0.042877	-0.638428
Data111	-0.19516	-0.578512	-0.075531	0.434113	0.283407	0.041097	-0.654449
Data112	-0.189896	-0.586955	-0.076548	0.437673	0.286357	0.032094	-0.661672
Data113	-0.184784	-0.591227	-0.076548	0.447388	0.28595	0.014648	-0.655721
Data114	-0.181071	-0.597687	-0.063731	0.455577	0.284475	0.010885	-0.627696
Data115	-0.175476	-0.591227	-0.053762	0.461171	0.296885	0.013224	-0.581106
Data116	-0.176442	-0.572917	-0.055033	0.468394	0.302938	0.009969	-0.553284
Data117	-0.174917	-0.543162	-0.075022	0.480245	0.318247	0.013275	-0.535024
Data118	-0.175654	-0.518087	-0.083211	0.482941	0.32725	0.024465	-0.540263
Data119	-0.178553	-0.506134	-0.083313	0.479635	0.329488	0.032196	-0.560608
Data120	-0.188166	-0.492859	-0.078481	0.48055	0.334574	0.033824	-0.57902
Data121	-0.195033	-0.483348	-0.073395	0.489146	0.347748	0.035095	-0.585581
Data122	-0.20195	-0.482585	-0.06012	0.501862	0.361684	0.029806	-0.592855
Data123	-0.213979	-0.495809	-0.053558	0.516663	0.372162	0.02833	-0.602366
Data124	-0.224355	-0.502828	-0.046794	0.529887	0.376282	0.04069	-0.612996
Data125	-0.243683	-0.508219	-0.038198	0.540466	0.388387	0.044098	-0.611318
Data126	-0.259171	-0.505066	-0.030568	0.544993	0.399882	0.033366	-0.597534
Data127	-0.280507	-0.495199	-0.021515	0.53889	0.411123	0.021566	-0.575002
Data128	-0.302531	-0.485331	-0.010325	0.522207	0.405833	0.007985	-0.544281
Data129	-0.317891	-0.467428	-0.004272	0.513102	0.39856	-0.013885	-0.518392
Data130	-0.340958	-0.457509	0.000814	0.528158	0.391286	-0.031586	-0.509542
Data131	-0.354538	-0.457662	-0.000305	0.548553	0.383148	-0.039978	-0.515696
Data132	-0.361659	-0.452525	-0.000153	0.563761	0.3803	-0.05422	-0.53126
Data133	-0.358276	-0.453898	0.001577	0.579987	0.382945	-0.078227	-0.549011
Data134	-0.352605	-0.453796	0.000407	0.594177	0.384471	-0.087433	-0.567474
Data135	-0.347137	-0.466258	-0.004374	0.606842	0.390167	-0.102183	-0.58431
Data136	-0.34579	-0.472209	0.000458	0.604655	0.400798	-0.098267	-0.582886
Data137	-0.340652	-0.466003	0.016937	0.602264	0.419057	-0.095215	-0.579173
Data138	-0.343653	-0.460663	0.027059	0.596161	0.425313	-0.095113	-0.569661
Data139	-0.342229	-0.458679	0.033264	0.58075	0.436859	-0.09669	-0.561218
Data140	-0.337804	-0.449677	0.03713	0.557302	0.448252	-0.096995	-0.551503
Data141	-0.341975	-0.441437	0.045369	0.542043	0.447286	-0.106405	-0.541534
Data142	-0.342153	-0.439148	0.068003	0.523682	0.447795	-0.12324	-0.542908
Data143	-0.343272	-0.430298	0.086873	0.510305	0.421855	-0.136922	-0.541077
Data144	-0.33315	-0.427704	0.102386	0.501048	0.401815	-0.143992	-0.532684
Data145	-0.316442	-0.429688	0.109355	0.493825	0.404765	-0.146434	-0.523224
Data146	-0.29925	-0.424398	0.104726	0.49764	0.404765	-0.144958	-0.520833
Data147	-0.296021	-0.419261	0.090841	0.500437	0.407054	-0.145365	-0.520121
Data148	-0.293808	-0.420278	0.082499	0.506439	0.410055	-0.154114	-0.51651
Data149	-0.287348	-0.421804	0.069173	0.532074	0.424652	-0.154775	-0.520528
Data150	-0.287247	-0.425568	0.061798	0.552521	0.437775	-0.154877	-0.536041
Data151	-0.286662	-0.447591	0.054677	0.557658	0.453084	-0.154114	-0.56605
Data152	-0.283457	-0.445506	0.050913	0.545044	0.466461	-0.158386	-0.59316
Data153	-0.272776	-0.440369	0.052592	0.527852	0.469564	-0.159047	-0.582479
Data154	-0.267919	-0.442607	0.069936	0.511525	0.454966	-0.170135	-0.564626
Data155	-0.258458	-0.449473	0.087484	0.503947	0.437724	-0.183665	-0.567067
Data156	-0.255127	-0.445506	0.104014	0.505117	0.430959	-0.184886	-0.571645
Data157	-0.267741	-0.442657	0.12085	0.515849	0.424143	-0.190175	-0.569509
Data158	-0.274277	-0.443064	0.135854	0.523733	0.423381	-0.19455	-0.571899
Data159	-0.279922	-0.443064	0.139465	0.53772	0.424245	-0.192362	-0.561574
Data160	-0.286458	-0.43513	0.146942	0.55781	0.417735	-0.191193	-0.553029
Data161	-0.282033	-0.430908	0.152791	0.573476	0.420074	-0.184682	-0.539449
Data162	-0.279007	-0.419006	0.151927	0.579122	0.420481	-0.181885	-0.521851
Data163	-0.287603	-0.413361	0.151723	0.566508	0.41331	-0.182292	-0.512644
Data164	-0.303777	-0.407359	0.146637	0.563354	0.401764	-0.178731	-0.510101
Data165	-0.308584	-0.398661	0.150146	0.570628	0.406291	-0.159505	-0.507406
Data166	-0.308456	-0.399323	0.155843	0.580343	0.412292	-0.158132	-0.507355
Data167	-0.308736	-0.403086	0.149943	0.576833	0.426483	-0.155996	-0.515238
Data168	-0.306829	-0.412903	0.140025	0.56956	0.428975	-0.161184	-0.505015
Data169	-0.302048	-0.424906	0.122528	0.558523	0.432688	-0.170034	-0.485179
Data170	-0.302251	-0.427602	0.099843	0.539703	0.4363	-0.174662	-0.478465
Data171	-0.30688	-0.414022	0.086365	0.523173	0.440826	-0.180664	-0.469818
Data172	-0.306981	-0.393728	0.076192	0.510915	0.443217	-0.176341	-0.456238
Data173	-0.311508	-0.385335	0.078176	0.493062	0.434774	-0.180054	-0.456136
Data174	-0.313187	-0.38208	0.091502	0.476939	0.429637	-0.1916	-0.457204
Data175	-0.304057	-0.386353	0.106252	0.479635	0.421041	-0.208486	-0.451253
Data176	-0.294495	-0.394999	0.114695	0.476735	0.407817	-0.227356	-0.442759
Data177	-0.277964	-0.403188	0.117798	0.470937	0.400035	-0.230865	-0.442708
Data178	-0.261383	-0.399933	0.107931	0.46641	0.402273	-0.231527	-0.443064
Data179	-0.245285	-0.37618	0.090383	0.462952	0.400391	-0.223745	-0.44164
Data180	-0.231196	-0.354869	0.082855	0.466156	0.410868	-0.21698	-0.433451
Data181	-0.225245	-0.350901	0.089417	0.462341	0.425771	-0.219879	-0.43045
Data182	-0.213598	-0.345662	0.095622	0.449066	0.454102	-0.222117	-0.420329
Data183	-0.201441	-0.334269	0.098674	0.445506	0.472107	-0.22171	-0.410767
Data184	-0.190175	-0.328827	0.10671	0.454102	0.48823	-0.226593	-0.401459
Data185	-0.187531	-0.333455	0.114543	0.470072	0.5071	-0.231222	-0.384064
Data186	-0.181758	-0.332082	0.118612	0.476532	0.511627	-0.217997	-0.362345
Data187	-0.169169	-0.333608	0.119578	0.464783	0.502167	-0.189667	-0.363312
Data188	-0.148697	-0.335439	0.116933	0.45578	0.480754	-0.166168	-0.368601
Data189	-0.127869	-0.335337	0.120188	0.447032	0.460103	-0.160116	-0.380046
Data190	-0.123494	-0.327861	0.132904	0.437876	0.449168	-0.161082	-0.370229
Data191	-0.12146	-0.334676	0.144755	0.428365	0.439707	-0.164185	-0.361888
Data192	-0.116603	-0.33666	0.146993	0.424093	0.435232	-0.163167	-0.369822
Data193	-0.112076	-0.342102	0.148163	0.421193	0.441589	-0.184886	-0.36733
Data194	-0.111745	-0.354716	0.14684	0.420736	0.447642	-0.219625	-0.363108
Data195	-0.12174	-0.356852	0.147298	0.421346	0.453033	-0.246785	-0.349325
Data196	-0.131251	-0.358175	0.139567	0.418905	0.448863	-0.256856	-0.33193
Data197	-0.132751	-0.350291	0.119883	0.422262	0.446625	-0.239919	-0.317332
Data198	-0.136592	-0.345612	0.100098	0.435282	0.44047	-0.21637	-0.303802
Data199	-0.133896	-0.340932	0.08489	0.442657	0.438131	-0.21052	-0.294342
Data200	-0.131709	-0.322978	0.063273	0.448303	0.431722	-0.213877	-0.288747
Data201	-0.130488	-0.314585	0.046285	0.452576	0.429891	-0.201772	-0.269419
Data202	-0.129344	-0.309804	0.039215	0.456543	0.430654	-0.191193	-0.253347
Data203	-0.131378	-0.306396	0.029551	0.454559	0.426483	-0.188853	-0.243632
Data204	-0.134913	-0.300802	0.019277	0.443522	0.422465	-0.191091	-0.23585
Data205	-0.137278	-0.293121	0.014801	0.437927	0.417837	-0.211995	-0.231272
Data206	-0.13354	-0.286764	0.031789	0.438436	0.417837	-0.218862	-0.226491
Data207	-0.1194	-0.289052	0.059204	0.445557	0.420532	-0.202332	-0.220947
Data208	-0.098368	-0.291545	0.080668	0.463053	0.431061	-0.18748	-0.224559
Data209	-0.078659	-0.293172	0.071971	0.471446	0.451914	-0.192769	-0.230255
Data210	-0.060221	-0.298208	0.062002	0.465902	0.473022	-0.21286	-0.22639
Data211	-0.049693	-0.300598	0.052948	0.455933	0.485433	-0.230459	-0.239614
Data212	-0.046132	-0.306549	0.045878	0.446218	0.495605	-0.246989	-0.245005
Data213	-0.042597	-0.303345	0.042419	0.437012	0.503286	-0.247447	-0.23112
Data214	-0.0398	-0.282694	0.046132	0.431773	0.508321	-0.243632	-0.205994
Data215	-0.024211	-0.257212	0.05544	0.431875	0.515493	-0.230103	-0.1887
Data216	0.003738	-0.236511	0.08021	0.431773	0.521647	-0.216878	-0.18458
Data217	0.024465	-0.216217	0.10025	0.429738	0.523834	-0.201925	-0.178019
Data218	0.039037	-0.201213	0.099589	0.429026	0.521952	-0.198873	-0.176951
Data219	0.055593	-0.211538	0.103912	0.425618	0.509338	-0.215912	-0.182088
Data220	0.078913	-0.227915	0.108134	0.428619	0.493164	-0.237579	-0.187378
Data221	0.100047	-0.233154	0.117289	0.42689	0.473175	-0.269216	-0.179952
Data222	0.121409	-0.236104	0.117747	0.43045	0.467936	-0.292816	-0.158997
Data223	0.132319	-0.229594	0.106049	0.429993	0.476379	-0.314484	-0.136464
Data224	0.131276	-0.230204	0.095215	0.438232	0.469666	-0.32608	-0.106455
Data225	0.132268	-0.235647	0.084839	0.451558	0.462392	-0.316671	-0.065918
Data226	0.128911	-0.244293	0.079295	0.452169	0.459646	-0.29719	-0.02711
Data227	0.128606	-0.246277	0.079041	0.450592	0.448812	-0.285543	-0.003459
Data228	0.130488	-0.242615	0.069275	0.447439	0.44103	-0.283	0.017751
Data229	0.135956	-0.229441	0.062002	0.453847	0.448354	-0.276998	0.036672
Data230	0.134277	-0.209859	0.04837	0.456797	0.451609	-0.275523	0.051676
Data231	0.131734	-0.200755	0.032399	0.472921	0.44398	-0.276642	0.058543
Data232	0.136007	-0.203807	0.028941	0.476125	0.428111	-0.289408	0.074819
Data233	0.143941	-0.204163	0.033925	0.465851	0.407461	-0.297089	0.086466
Data234	0.14417	-0.218913	0.045878	0.462901	0.39566	-0.298411	0.095367
Data235	0.138397	-0.232849	0.056661	0.468801	0.388387	-0.30014	0.098623
Data236	0.128148	-0.227814	0.067037	0.472768	0.382131	-0.290833	0.112254
Data237	0.12235	-0.210215	0.08077	0.469157	0.377909	-0.29068	0.117493
Data238	0.119476	-0.185649	0.08372	0.471446	0.373789	-0.296224	0.11734
Data239	0.122528	-0.154724	0.079549	0.486755	0.383403	-0.314687	0.130107
Data240	0.129852	-0.12797	0.074361	0.504303	0.391998	-0.332184	0.129496
Data241	0.140762	-0.111745	0.069682	0.511068	0.417887	-0.341695	0.116323
Data242	0.158056	-0.098674	0.05661	0.5041	0.439046	-0.335999	0.094198
Data243	0.172373	-0.096436	0.038096	0.496928	0.456848	-0.343882	0.101776
Data244	0.183563	-0.094248	0.013479	0.48823	0.472565	-0.357005	0.108846
Data245	0.192032	-0.093892	0.008087	0.478414	0.482483	-0.358429	0.124817
Data246	0.203425	-0.095571	0.006765	0.474548	0.489299	-0.336253	0.130971
Data247	0.222193	-0.093435	0.008596	0.463409	0.504456	-0.321757	0.130615
Data248	0.239207	-0.084432	0.014801	0.446065	0.517731	-0.316874	0.135803
Data249	0.248184	-0.061696	0.022227	0.432892	0.51829	-0.313517	0.118154
Data250	0.265223	-0.04247	0.038808	0.4363	0.511373	-0.314128	0.106964
Data251	0.281194	-0.021413	0.050354	0.441691	0.495199	-0.314636	0.108643
Data252	0.291214	-0.001221	0.04776	0.432943	0.474955	-0.31545	0.131989
Data253	0.29452	0.020447	0.042826	0.418091	0.454152	-0.307109	0.167999
Data254	0.302429	0.042725	0.038503	0.412547	0.441488	-0.279236	0.209859
Data255	0.317307	0.04659	0.028992	0.412598	0.439504	-0.270894	0.265198
Data256	0.325775	0.063324	0.014954	0.41392	0.438995	-0.277049	0.313721
Data257	0.334091	0.087484	-0.000102	0.418447	0.424754	-0.271047	0.348409
Data258	0.343068	0.106812	-0.007426	0.42745	0.403392	-0.254008	0.370026
Data259	0.34846	0.121409	-0.018972	0.438538	0.39388	-0.247192	0.376638
Data260	0.347163	0.12736	-0.021566	0.429891	0.3862	-0.243378	0.378621
Data261	0.342077	0.131276	-0.012105	0.429281	0.38737	-0.216878	0.370839
Data262	0.346603	0.131022	-0.002035	0.428416	0.39388	-0.197957	0.373535
Data263	0.348714	0.141347	0.003866	0.41687	0.395559	-0.1916	0.382029
Data264	0.345332	0.153453	0.007172	0.409444	0.405935	-0.17863	0.40446
Data265	0.34373	0.160268	0.007935	0.4098	0.415344	-0.163472	0.44637
Data266	0.34317	0.160217	0.011139	0.423024	0.411275	-0.14679	0.489502
Data267	0.347672	0.165151	0.010681	0.427144	0.391591	-0.135549	0.527191
Data268	0.366058	0.172984	0.003357	0.42628	0.382131	-0.118713	0.562541
Data269	0.382258	0.196584	0.009511	0.42333	0.377197	-0.104879	0.570679
Data270	0.392914	0.222727	0.018158	0.429484	0.372721	-0.093943	0.579427
Data271	0.403239	0.239614	0.028381	0.426483	0.384471	-0.071869	0.591634
Data272	0.414658	0.255076	0.026042	0.428263	0.405782	-0.05956	0.591176
Data273	0.419108	0.27715	0.021362	0.429433	0.436859	-0.058594	0.560455
Data274	0.423533	0.311483	0.011241	0.42628	0.472819	-0.066172	0.505778
Data275	0.425288	0.348002	-0.001017	0.428467	0.488383	-0.075836	0.483602
Data276	0.42394	0.366211	-0.016836	0.4245	0.488841	-0.082194	0.480194
Data277	0.417379	0.379232	-0.015055	0.411174	0.470835	-0.088145	0.494029
Data278	0.414352	0.399729	-0.018158	0.410156	0.450999	-0.087738	0.532379
Data279	0.424678	0.417531	-0.016632	0.403798	0.445658	-0.074412	0.571187
Data280	0.445684	0.43101	-0.013987	0.39266	0.439555	-0.060628	0.574544
Data281	0.463435	0.437266	-0.012258	0.384216	0.432129	-0.037994	0.574849
Data282	0.476074	0.44342	-0.00885	0.373484	0.423787	-0.016581	0.591125
Data283	0.487188	0.45283	-0.001577	0.367432	0.418142	0.000814	0.615133
Data284	0.494792	0.467275	-0.004934	0.377146	0.417175	0.02889	0.647685
Data285	0.499064	0.471141	-0.020447	0.382487	0.423686	0.062358	0.688527
Data286	0.507253	0.47109	-0.020345	0.377808	0.432587	0.08433	0.728149
Data287	0.521495	0.4776	-0.013123	0.369212	0.427246	0.111491	0.755107
Data288	0.535431	0.486857	-0.003153	0.361226	0.423228	0.127513	0.769145
Data289	0.550512	0.500285	0.015055	0.356852	0.433502	0.124919	0.789286
Data290	0.561091	0.512288	0.028178	0.353546	0.442912	0.119375	0.795492
Data291	0.565567	0.529175	0.037486	0.344849	0.455475	0.12324	0.782725
Data292	0.568263	0.542908	0.047048	0.336761	0.450846	0.136515	0.765889
Data293	0.568263	0.541331	0.052999	0.329742	0.438131	0.154978	0.756734
Data294	0.575333	0.532583	0.055745	0.330048	0.416972	0.176392	0.748444
Data295	0.585861	0.530904	0.061391	0.3302	0.402323	0.186666	0.741831
Data296	0.598501	0.541229	0.067393	0.326385	0.377502	0.197245	0.738271
Data297	0.604604	0.549367	0.076447	0.323893	0.34434	0.21759	0.743764
Data298	0.605621	0.559031	0.092061	0.314433	0.330963	0.235392	0.757548
Data299	0.611521	0.568441	0.105082	0.297139	0.328623	0.247498	0.767924
Data300	0.613963	0.565796	0.10788	0.279134	0.329539	0.251058	0.791575
Data301	0.616302	0.56483	0.098979	0.261536	0.334218	0.240987	0.809784
Data302	0.614649	0.570577	0.083313	0.254567	0.343272	0.250448	0.803274
Data303	0.612005	0.573222	0.072225	0.240733	0.35614	0.256144	0.789897
Data304	0.603689	0.564372	0.074921	0.225728	0.363413	0.241038	0.778198
Data305	0.597178	0.531667	0.077057	0.202433	0.364278	0.224202	0.770315
Data306	0.584259	0.503286	0.076141	0.18987	0.362244	0.195974	0.759633
Data307	0.572561	0.472616	0.073395	0.181376	0.354258	0.177816	0.751699
Data308	0.557327	0.443166	0.057271	0.171407	0.348816	0.175832	0.740051
Data309	0.531438	0.427806	0.04837	0.167898	0.354309	0.173238	0.720825
Data310	0.498377	0.423075	0.035604	0.157725	0.353495	0.161845	0.703227
Data311	0.475311	0.42455	0.026957	0.14211	0.343781	0.157725	0.693715
Data312	0.460739	0.414378	0.021413	0.13031	0.335795	0.146739	0.707296
Data313	0.447286	0.410055	0.024211	0.109202	0.334524	0.125631	0.718486
Data314	0.439097	0.402985	0.01948	0.093638	0.31133	0.102844	0.707397
Data315	0.440674	0.391541	0.017649	0.080922	0.273132	0.082906	0.683543
Data316	0.452779	0.370789	0.013173	0.069173	0.237935	0.064646	0.678762
Data317	0.456161	0.344543	0.014801	0.049591	0.212708	0.031891	0.683746
Data318	0.451686	0.326742	0.01948	0.03418	0.178833	0.015666	0.696564
Data319	0.440547	0.31601	0.024465	0.007782	0.150248	0.009816	0.71406
Data320	0.431569	0.311534	0.02833	-0.030772	0.129191	0.010173	0.718842
Data321	0.431925	0.299072	0.031484	-0.061544	0.108236	0.00707	0.7164
Data322	0.444234	0.283559	0.033213	-0.092977	0.104624	0.008748	0.720062
Data323	0.459137	0.271301	0.028687	-0.13916	0.107422	0.00824	0.717723
Data324	0.468928	0.248871	0.018514	-0.18041	0.105743	-0.002492	0.698497
Data325	0.482712	0.220642	0.014292	-0.205332	0.099691	-0.006816	0.670319
Data326	0.484212	0.208995	0.009816	-0.236003	0.082601	-0.006307	0.651042
Data327	0.488841	0.204875	0.001221	-0.256042	0.062052	-0.02299	0.626119
Data328	0.496241	0.205129	-0.006409	-0.267181	0.034027	-0.049744	0.602366
Data329	0.499725	0.199483	-0.015106	-0.273794	0.0059	-0.075378	0.5749
Data330	0.502192	0.180257	-0.020752	-0.286102	-0.003611	-0.086416	0.540721
Data331	0.507787	0.16154	-0.029399	-0.307159	0.000966	-0.087687	0.500946
Data332	0.509338	0.138143	-0.044708	-0.321299	-0.003103	-0.09491	0.478617
Data333	0.504812	0.112101	-0.059764	-0.333455	-0.002645	-0.098114	0.465749
Data334	0.499878	0.085347	-0.072784	-0.342662	0.00885	-0.109609	0.465037
Data335	0.497259	0.052846	-0.082041	-0.336355	0.015157	-0.133769	0.458323
Data336	0.493062	0.024821	-0.088908	-0.3479	0.01236	-0.144043	0.433706
Data337	0.487773	0.00529	-0.091553	-0.348969	0.002747	-0.140381	0.411631
Data338	0.473658	-0.005341	-0.095723	-0.347544	-0.000916	-0.144196	0.390676
Data339	0.444768	-0.017955	-0.110067	-0.347392	-0.00117	-0.155741	0.393066
Data340	0.418727	-0.031281	-0.112101	-0.372925	-0.016785	-0.162354	0.415395
Data341	0.397542	-0.039317	-0.105133	-0.411021	-0.031382	-0.173798	0.435435
Data342	0.383148	-0.046387	-0.112559	-0.440674	-0.033417	-0.19282	0.441488
Data343	0.381063	-0.052897	-0.117137	-0.456034	-0.030823	-0.225067	0.427602
Data344	0.389633	-0.07309	-0.116628	-0.465088	-0.041097	-0.253906	0.412038
Data345	0.399373	-0.086161	-0.11027	-0.469716	-0.056966	-0.258738	0.392049
Data346	0.401917	-0.085907	-0.104574	-0.475159	-0.063883	-0.266418	0.369822
Data347	0.409851	-0.091146	-0.108083	-0.484314	-0.064596	-0.270691	0.343679
Data348	0.417023	-0.087992	-0.110067	-0.500692	-0.076192	-0.271352	0.320333
Data349	0.426941	-0.092061	-0.104879	-0.517273	-0.094096	-0.279236	0.295461
Data350	0.436376	-0.090179	-0.104065	-0.536041	-0.114288	-0.28773	0.284373
Data351	0.440191	-0.111287	-0.10788	-0.552673	-0.131887	-0.304209	0.288747
Data352	0.449422	-0.131429	-0.111338	-0.565084	-0.140177	-0.328878	0.297139
Data353	0.464096	-0.145823	-0.110219	-0.578156	-0.152079	-0.336049	0.308533
Data354	0.472972	-0.145213	-0.097046	-0.603434	-0.171865	-0.337016	0.30604
Data355	0.487111	-0.14384	-0.081228	-0.623423	-0.195313	-0.341695	0.292969
Data356	0.498886	-0.145874	-0.068868	-0.641073	-0.214691	-0.348307	0.278117
Data357	0.521215	-0.141398	-0.067902	-0.652974	-0.210317	-0.347188	0.259806
Data358	0.545476	-0.139008	-0.075226	-0.661825	-0.219727	-0.348918	0.234426
Data359	0.564906	-0.124817	-0.0855	-0.679626	-0.224457	-0.353953	0.212301
Data360	0.573273	-0.10849	-0.099436	-0.684662	-0.21876	-0.346832	0.204722
Data361	0.570221	-0.102895	-0.103149	-0.681559	-0.222778	-0.348562	0.203756
Data362	0.562159	-0.10671	-0.109355	-0.67983	-0.228729	-0.358938	0.192617
Data363	0.561778	-0.124105	-0.116475	-0.677287	-0.228322	-0.357564	0.178833
Data364	0.559235	-0.145671	-0.129852	-0.693054	-0.224711	-0.355988	0.163269
Data365	0.561244	-0.156555	-0.139262	-0.705719	-0.219269	-0.363108	0.147247
Data366	0.563151	-0.164948	-0.137227	-0.707804	-0.214742	-0.361633	0.130361
Data367	0.569356	-0.176849	-0.132853	-0.714874	-0.216573	-0.343831	0.121562
Data368	0.577469	-0.199636	-0.122172	-0.729574	-0.212555	-0.331523	0.115916
Data369	0.58492	-0.227356	-0.109151	-0.728149	-0.207418	-0.337524	0.110067
Data370	0.590719	-0.244344	-0.110067	-0.726166	-0.199076	-0.340424	0.103709
Data371	0.593974	-0.240631	-0.12558	-0.734711	-0.188599	-0.34022	0.104726
Data372	0.595525	-0.227051	-0.132701	-0.744375	-0.191294	-0.355886	0.098368
Data373	0.58492	-0.218302	-0.131887	-0.739543	-0.179952	-0.380452	0.0973
Data374	0.563787	-0.214437	-0.126088	-0.733439	-0.180206	-0.389506	0.094452
Data375	0.541051	-0.217794	-0.116831	-0.723572	-0.191243	-0.377045	0.09257
Data376	0.524495	-0.218658	-0.106761	-0.705516	-0.216319	-0.361277	0.089874
Data377	0.512644	-0.216624	-0.098724	-0.689036	-0.228933	-0.354716	0.079091
Data378	0.504913	-0.21642	-0.097961	-0.680695	-0.237427	-0.357259	0.052439
Data379	0.493317	-0.20991	-0.095978	-0.681203	-0.229848	-0.367432	0.022888
Data380	0.498556	-0.199483	-0.096893	-0.672811	-0.224965	-0.380758	0.004781
Data381	0.494461	-0.199076	-0.106252	-0.666758	-0.222168	-0.40329	-0.003916
Data382	0.481033	-0.190837	-0.115967	-0.674591	-0.224711	-0.420278	0.008596
Data383	0.472717	-0.181681	-0.121918	-0.680135	-0.220388	-0.430603	0.029704
Data384	0.469208	-0.176239	-0.126394	-0.685679	-0.219472	-0.438944	0.034993
Data385	0.466334	-0.174154	-0.135854	-0.686849	-0.223745	-0.427653	0.026601
Data386	0.45845	-0.171865	-0.137126	-0.688833	-0.222473	-0.406036	0.020396
Data387	0.453974	-0.183767	-0.13799	-0.690969	-0.224457	-0.387065	0.022634
Data388	0.454661	-0.190989	-0.147451	-0.693512	-0.218811	-0.370839	0.027364
Data389	0.459569	-0.195872	-0.152944	-0.681152	-0.208537	-0.368805	0.010834
Data390	0.460688	-0.194295	-0.152995	-0.66335	-0.205536	-0.381775	-0.01241
Data391	0.460917	-0.194041	-0.154622	-0.64443	-0.205943	-0.393168	-0.035197
Data392	0.464096	-0.197296	-0.153402	-0.628204	-0.2152	-0.385844	-0.05366
Data393	0.469437	-0.19989	-0.145467	-0.618896	-0.211131	-0.389608	-0.066477
Data394	0.473455	-0.194244	-0.134328	-0.609996	-0.193278	-0.394491	-0.073547
Data395	0.470657	-0.18748	-0.127716	-0.598907	-0.176442	-0.387777	-0.06485
Data396	0.462011	-0.173391	-0.127869	-0.588226	-0.17746	-0.365601	-0.065918
Data397	0.454203	-0.163218	-0.123444	-0.590007	-0.174357	-0.340678	-0.066172
Data398	0.444743	-0.16627	-0.121358	-0.601298	-0.165049	-0.330607	-0.055644
Data399	0.438334	-0.172068	-0.108439	-0.602214	-0.145365	-0.330353	-0.048676
Data400	0.439097	-0.174103	-0.093384	-0.606079	-0.136617	-0.331879	-0.043335
Data401	0.443776	-0.173696	-0.090129	-0.613607	-0.126444	-0.328471	-0.039775
Data402	0.443014	-0.16922	-0.088755	-0.61554	-0.125732	-0.323181	-0.036367
Data403	0.438538	-0.171611	-0.087738	-0.611928	-0.119883	-0.314535	-0.029195
Data404	0.429026	-0.17395	-0.087229	-0.601247	-0.11673	-0.300649	-0.026805
Data405	0.419388	-0.177511	-0.082703	-0.586243	-0.124868	-0.283508	-0.023142
Data406	0.41537	-0.182088	-0.080414	-0.581258	-0.148519	-0.274353	-0.016734
Data407	0.406342	-0.19282	-0.083669	-0.561015	-0.17512	-0.268148	-0.005137
Data408	0.398153	-0.196381	-0.089874	-0.529022	-0.195516	-0.261943	0.009562
Data409	0.376918	-0.200043	-0.096792	-0.50471	-0.198313	-0.254873	0.01119
Data410	0.345917	-0.204112	-0.097605	-0.482076	-0.189972	-0.252991	0.004628
Data411	0.319138	-0.200755	-0.10081	-0.464783	-0.165304	-0.248617	-0.009511
Data412	0.289866	-0.190989	-0.100555	-0.436859	-0.145518	-0.252228	-0.015971
Data413	0.259069	-0.190023	-0.105642	-0.415446	-0.119731	-0.243225	-0.001526
Data414	0.236053	-0.192566	-0.112762	-0.403798	-0.095011	-0.224711	0.011546
Data415	0.217972	-0.193125	-0.114441	-0.39505	-0.098775	-0.201009	0.033112
Data416	0.2049	-0.188243	-0.111745	-0.381724	-0.094961	-0.182851	0.066681
Data417	0.196915	-0.181427	-0.103861	-0.367126	-0.09964	-0.163066	0.086772
Data418	0.196177	-0.180562	-0.095266	-0.365346	-0.115967	-0.139872	0.091451
Data419	0.188192	-0.192261	-0.097046	-0.364685	-0.131632	-0.127563	0.09669
Data420	0.174942	-0.211538	-0.097911	-0.354767	-0.139872	-0.121409	0.0973
Data421	0.167313	-0.222677	-0.095266	-0.347748	-0.122884	-0.107371	0.110423
Data422	0.168152	-0.225271	-0.081736	-0.340627	-0.098674	-0.095978	0.134888
Data423	0.15948	-0.222066	-0.075124	-0.338949	-0.087891	-0.095825	0.144857
Data424	0.143712	-0.199432	-0.07665	-0.335999	-0.083211	-0.097453	0.14974
Data425	0.127716	-0.178579	-0.075226	-0.332896	-0.083364	-0.10437	0.162506
Data426	0.11851	-0.154724	-0.070597	-0.334625	-0.074361	-0.102793	0.184479
Data427	0.114924	-0.141093	-0.061544	-0.343577	-0.058848	-0.095876	0.202688
Data428	0.116221	-0.131938	-0.060425	-0.34551	-0.029297	-0.086212	0.2152
Data429	0.129725	-0.129598	-0.068054	-0.345001	-0.005747	-0.080872	0.227966
Data430	0.140686	-0.130971	-0.065155	-0.332642	-0.000712	-0.074005	0.243378
Data431	0.147781	-0.127767	-0.056864	-0.320536	0.004018	-0.065155	0.265299
Data432	0.148315	-0.130259	-0.049184	-0.308024	-0.011139	-0.049642	0.287018
Data433	0.146179	-0.132548	-0.032654	-0.301768	-0.037079	-0.034434	0.30009
Data434	0.140508	-0.129089	-0.024465	-0.288544	-0.067647	-0.022634	0.320791
Data435	0.136948	-0.113017	-0.019073	-0.280711	-0.090586	-0.006612	0.336761
Data436	0.134277	-0.092926	-0.015259	-0.268504	-0.130514	-0.001729	0.356801
Data437	0.134583	-0.07314	-0.006307	-0.237122	-0.154775	0.006409	0.364024
Data438	0.126877	-0.056712	-0.00117	-0.225271	-0.155945	0.015767	0.359904
Data439	0.118256	-0.039317	-0.002543	-0.219574	-0.154775	0.018921	0.356445
Data440	0.105489	-0.036469	-0.010935	-0.218048	-0.160878	0.037181	0.356547
Data441	0.09819	-0.038757	-0.017751	-0.218099	-0.161591	0.056305	0.356598
Data442	0.095113	-0.052236	-0.025228	-0.217183	-0.146942	0.075633	0.356547
Data443	0.082881	-0.070903	-0.019633	-0.212657	-0.127563	0.097504	0.365702
Data444	0.060349	-0.089569	-0.016479	-0.206197	-0.125682	0.115814	0.371145
Data445	0.036367	-0.110372	-0.009257	-0.188243	-0.115763	0.123749	0.389557
Data446	0.016505	-0.115255	0.000254	-0.168559	-0.118459	0.134379	0.412292
Data447	0.001475	-0.113983	0.001373	-0.148163	-0.138906	0.147858	0.443166
Data448	-0.007884	-0.100149	0.008901	-0.143789	-0.161794	0.139974	0.468699
Data449	-0.014216	-0.085449	0.0118	-0.150197	-0.172628	0.130056	0.486348
Data450	-0.02327	-0.07253	0.02065	-0.158691	-0.184072	0.119883	0.485942
Data451	-0.032984	-0.067596	0.029348	-0.155233	-0.191956	0.127004	0.485331
Data452	-0.048752	-0.058238	0.039012	-0.167491	-0.199636	0.142619	0.486755
Data453	-0.063044	-0.046132	0.051117	-0.171814	-0.194092	0.154317	0.489044
Data454	-0.08166	-0.040538	0.060628	-0.16922	-0.17807	0.162557	0.491435
Data455	-0.09997	-0.039113	0.064494	-0.16983	-0.152334	0.166524	0.498199
Data456	-0.116577	-0.041555	0.071309	-0.169881	-0.126038	0.161743	0.5159
Data457	-0.133057	-0.039215	0.064646	-0.173035	-0.109456	0.173391	0.526072
Data458	-0.141093	-0.027771	0.065816	-0.168152	-0.096741	0.184835	0.510508
Data459	-0.143636	-0.005951	0.068258	-0.163015	-0.096792	0.193888	0.516764
Data460	-0.144806	0.028127	0.074107	-0.162811	-0.09903	0.202789	0.535482
Data461	-0.148163	0.049744	0.075887	-0.173492	-0.104675	0.22405	0.555979
Data462	-0.155691	0.060679	0.081533	-0.186106	-0.112508	0.244395	0.573527
Data463	-0.157522	0.075938	0.085449	-0.200755	-0.117798	0.249023	0.581563
Data464	-0.156886	0.079295	0.087077	-0.205027	-0.118103	0.252482	0.584259
Data465	-0.158208	0.07548	0.086772	-0.221914	-0.13209	0.255432	0.575511
Data466	-0.154394	0.071462	0.091502	-0.236969	-0.162404	0.250244	0.567271
Data467	-0.145365	0.063833	0.094655	-0.233409	-0.174866	0.234731	0.576223
Data468	-0.11289	0.056254	0.086416	-0.215963	-0.169474	0.241699	0.600281
Data469	-0.095749	0.060323	0.079142	-0.190989	-0.157776	0.243581	0.614522
Data470	-0.09608	0.075378	0.079142	-0.168864	-0.159302	0.237783	0.619303
Data471	-0.09702	0.092417	0.087891	-0.161285	-0.173848	0.233561	0.622457
Data472	-0.091782	0.119883	0.099436	-0.170898	-0.184275	0.237325	0.615946
Data473	-0.101496	0.139109	0.101369	-0.181783	-0.20579	0.265554	0.607198
Data474	-0.126521	0.137177	0.096944	-0.191396	-0.217641	0.285187	0.60201
Data475	-0.152105	0.132853	0.092926	-0.198161	-0.22939	0.307922	0.605469
Data476	-0.168406	0.131124	0.089722	-0.211436	-0.242971	0.326538	0.617523
Data477	-0.186666	0.121562	0.08138	-0.231781	-0.240631	0.329437	0.614624
Data478	-0.20963	0.112508	0.077209	-0.239817	-0.229747	0.319366	0.626831
Data479	-0.231679	0.116018	0.073497	-0.238597	-0.225932	0.317078	0.640004
Data480	-0.250626	0.125275	0.08077	-0.235596	-0.237986	0.31601	0.651499
Data481	-0.259221	0.130768	0.10025	-0.228933	-0.25177	0.333557	0.650228
Data482	-0.239563	0.143687	0.1179	-0.224915	-0.255229	0.343628	0.64209
Data483	-0.242259	0.166931	0.133006	-0.228119	-0.263977	0.342763	0.624898
Data484	-0.251389	0.190938	0.13799	-0.226695	-0.272471	0.330658	0.613708
Data485	-0.25912	0.211487	0.132294	-0.220795	-0.271098	0.306193	0.595754
Data486	-0.28066	0.231527	0.123749	-0.209503	-0.259654	0.272471	0.576579
Data487	-0.320765	0.245819	0.115102	-0.210978	-0.26001	0.249532	0.565186
Data488	-0.365219	0.256653	0.105591	-0.21464	-0.263977	0.227865	0.55898
Data489	-0.399577	0.271098	0.097148	-0.231628	-0.251058	0.232697	0.558828
Data490	-0.42216	0.279999	0.090434	-0.261485	-0.238495	0.23702	0.55898
Data491	-0.439784	0.293172	0.084381	-0.294189	-0.215047	0.22227	0.567373
Data492	-0.44838	0.300649	0.083059	-0.314178	-0.198924	0.217336	0.580597
Data493	-0.45517	0.298157	0.08906	-0.330963	-0.19989	0.209351	0.591888
Data494	-0.456696	0.300293	0.101013	-0.344696	-0.205231	0.209045	0.594533
Data495	-0.45784	0.308736	0.105286	-0.359039	-0.211589	0.213725	0.5896
Data496	-0.473277	0.325012	0.108795	-0.359294	-0.238902	0.227051	0.580597
Data497	-0.485611	0.343475	0.114899	-0.346527	-0.284017	0.236715	0.562083
Data498	-0.487035	0.346222	0.128123	-0.339966	-0.313772	0.239105	0.551809
Data499	-0.491892	0.350494	0.119425	-0.339305	-0.333506	0.242564	0.534465
Data500	-0.500946	0.357157	0.109456	-0.336507	-0.351105	0.243327	0.522156
Data501	-0.504379	0.371857	0.109812	-0.333201	-0.357717	0.239309	0.532532
Data502	-0.514552	0.385844	0.120392	-0.330149	-0.362854	0.228119	0.540721
Data503	-0.519536	0.408173	0.135651	-0.337677	-0.371501	0.216777	0.546214
Data504	-0.513128	0.437775	0.144806	-0.345713	-0.373433	0.22049	0.547231
Data505	-0.508118	0.455933	0.147603	-0.358073	-0.388133	0.228577	0.532328
Data506	-0.503769	0.474497	0.143382	-0.377858	-0.400238	0.235545	0.508423
Data507	-0.509084	0.480957	0.138855	-0.386098	-0.404561	0.23468	0.490977
Data508	-0.510178	0.482686	0.141042	-0.384928	-0.40919	0.226491	0.482025
Data509	-0.506744	0.48818	0.148773	-0.380402	-0.406291	0.207672	0.476125
Data510	-0.503693	0.499827	0.153046	-0.38386	-0.401815	0.200551	0.472616
Data511	-0.510839	0.524953	0.151469	-0.391184	-0.406698	0.187276	0.463257
Data512	-0.514603	0.554301	0.147095	-0.403849	-0.409139	0.183868	0.478973
Data513	-0.519333	0.576375	0.136007	-0.408885	-0.411479	0.181529	0.487111
Data514	-0.531642	0.587819	0.123138	-0.409292	-0.420939	0.177358	0.47109
Data515	-0.546137	0.592092	0.117238	-0.405375	-0.427399	0.175629	0.450134
Data516	-0.553309	0.601247	0.114695	-0.392303	-0.432943	0.174662	0.429179
Data517	-0.557658	0.611165	0.112661	-0.373739	-0.424194	0.16098	0.422363
Data518	-0.565542	0.620066	0.104014	-0.365753	-0.412954	0.144602	0.424296
Data519	-0.572179	0.629832	0.101624	-0.367483	-0.402629	0.124359	0.423177
Data520	-0.587514	0.634816	0.115051	-0.378621	-0.395711	0.113678	0.424143
Data521	-0.612513	0.640361	0.122019	-0.390523	-0.387522	0.114085	0.425466
Data522	-0.633825	0.639648	0.120341	-0.400543	-0.382385	0.119883	0.421448
Data523	-0.648524	0.654195	0.11556	-0.407054	-0.375926	0.115356	0.422465
Data524	-0.660197	0.67454	0.113576	-0.417074	-0.383046	0.117544	0.433655
Data525	-0.67688	0.684916	0.102437	-0.415853	-0.393321	0.124613	0.451202
Data526	-0.685527	0.691681	0.085856	-0.410614	-0.394541	0.118713	0.471802
Data527	-0.691147	0.695546	0.082703	-0.40858	-0.412699	0.118764	0.480804
Data528	-0.686544	0.696564	0.092824	-0.405731	-0.436045	0.123851	0.468292
Data529	-0.679194	0.704803	0.102183	-0.391642	-0.446472	0.119425	0.444082
Data530	-0.673447	0.72408	0.104828	-0.378977	-0.442352	0.107168	0.424906
Data531	-0.662791	0.740306	0.106405	-0.362244	-0.434367	0.093892	0.411275
Data532	-0.644989	0.751343	0.099589	-0.35258	-0.41331	0.082448	0.406189
Data533	-0.627492	0.751699	0.102692	-0.341695	-0.404561	0.069326	0.404205
Data534	-0.612411	0.753581	0.105845	-0.349121	-0.408427	0.045573	0.396678
Data535	-0.600942	0.772298	0.106608	-0.358327	-0.413157	0.048574	0.388489
Data536	-0.590413	0.78476	0.114085	-0.369161	-0.414429	0.069631	0.380096
Data537	-0.572993	0.798594	0.129191	-0.373128	-0.426331	0.087433	0.384013
Data538	-0.55514	0.820363	0.143636	-0.387421	-0.43752	0.095571	0.392202
Data539	-0.546392	0.844065	0.15274	-0.399272	-0.443166	0.098419	0.384521
Data540	-0.539118	0.855408	0.164083	-0.405833	-0.453593	0.11261	0.373789
Data541	-0.535762	0.855967	0.167694	-0.398814	-0.475769	0.1297	0.358836
Data542	-0.526352	0.862325	0.165812	-0.389099	-0.507202	0.132345	0.355632
Data543	-0.512543	0.877584	0.157572	-0.368652	-0.513814	0.131734	0.356089
Data544	-0.505168	0.878296	0.145518	-0.348918	-0.520274	0.134125	0.364685
Data545	-0.511093	0.871124	0.130208	-0.330658	-0.514882	0.13855	0.356089
Data546	-0.519969	0.871684	0.113627	-0.31545	-0.519867	0.149638	0.350138
Data547	-0.521062	0.885925	0.108337	-0.311534	-0.515544	0.15508	0.343475
Data548	-0.517171	0.906626	0.107524	-0.310465	-0.494995	0.158488	0.34022
Data549	-0.514297	0.918884	0.112152	-0.318197	-0.488942	0.160522	0.333964
Data550	-0.513331	0.919647	0.108439	-0.328929	-0.498098	0.165812	0.325012
Data551	-0.512466	0.916951	0.111643	-0.334422	-0.510559	0.172424	0.325165
Data552	-0.514323	0.916697	0.115	-0.33315	-0.515849	0.172526	0.31957
Data553	-0.519206	0.913798	0.125783	-0.324656	-0.547994	0.168152	0.32252
Data554	-0.514781	0.906932	0.128988	-0.308278	-0.582275	0.163879	0.332794
Data555	-0.508474	0.905863	0.130768	-0.287679	-0.594228	0.175069	0.338186
Data556	-0.501607	0.909322	0.130107	-0.254873	-0.588125	0.190837	0.339457
Data557	-0.499191	0.912984	0.125427	-0.217896	-0.610301	0.193075	0.337016
Data558	-0.49324	0.912425	0.129649	-0.202942	-0.649618	0.185496	0.330251
Data559	-0.494232	0.914408	0.139262	-0.208232	-0.682271	0.186361	0.309041
Data560	-0.496496	0.932719	0.139262	-0.217946	-0.718994	0.190277	0.275777
Data561	-0.496877	0.949351	0.133108	-0.215759	-0.743408	0.193837	0.253906
Data562	-0.490748	0.967306	0.121511	-0.207367	-0.76355	0.198364	0.256856
Data563	-0.484899	0.988261	0.108439	-0.201467	-0.779368	0.207876	0.273234
Data564	-0.481339	0.993907	0.098724	-0.191396	-0.790202	0.203552	0.28127
Data565	-0.464147	0.994975	0.100606	-0.180461	-0.784963	0.194956	0.283356
Data566	-0.444794	1.011861	0.108236	-0.174866	-0.767924	0.19043	0.26652
Data567	-0.427704	1.025543	0.119171	-0.17568	-0.761414	0.19694	0.234731
Data568	-0.404332	1.026459	0.132548	-0.180969	-0.762533	0.206604	0.217285
Data569	-0.391261	1.016337	0.149282	-0.181478	-0.771383	0.210571	0.206197
Data570	-0.385437	1.014252	0.165761	-0.174561	-0.780233	0.207367	0.200246
Data571	-0.375926	1.014099	0.173696	-0.169474	-0.77479	0.209808	0.201111
Data572	-0.358556	0.995636	0.176493	-0.171712	-0.759226	0.221202	0.198161
Data573	-0.348867	0.974884	0.173187	-0.171305	-0.761058	0.21698	0.211843
Data574	-0.338643	0.957642	0.158691	-0.165863	-0.761159	0.212453	0.221914
Data575	-0.32341	0.952454	0.148214	-0.153859	-0.766246	0.211283	0.225881
Data576	-0.309626	0.947571	0.136058	-0.140177	-0.774638	0.217031	0.2211
Data577	-0.299911	0.940094	0.122375	-0.121104	-0.778147	0.234477	0.205688
Data578	-0.285848	0.945994	0.11556	-0.103404	-0.774485	0.243886	0.193481
Data579	-0.269547	0.957845	0.118052	-0.102692	-0.768636	0.256755	0.17807
Data580	-0.251592	0.963389	0.113475	-0.108897	-0.75887	0.261434	0.149028
Data581	-0.237427	0.960032	0.123952	-0.117849	-0.729675	0.263265	0.134786
Data582	-0.229085	0.942332	0.131175	-0.128937	-0.700582	0.267181	0.133006
Data583	-0.244395	0.917562	0.132751	-0.140127	-0.680847	0.265503	0.129395
Data584	-0.265477	0.907644	0.141551	-0.147044	-0.665792	0.26357	0.119476
Data585	-0.283483	0.918274	0.146077	-0.134989	-0.673218	0.249379	0.117188
Data586	-0.286764	0.937347	0.152588	-0.107727	-0.677389	0.236359	0.128276
Data587	-0.285136	0.943909	0.152079	-0.086873	-0.676676	0.231222	0.138448
Data588	-0.282288	0.948181	0.155589	-0.078786	-0.67215	0.242716	0.140584
Data589	-0.292282	0.951233	0.156911	-0.076396	-0.674489	0.247803	0.126343
Data590	-0.301081	0.946503	0.157064	-0.074666	-0.684204	0.26474	0.105794
Data591	-0.300471	0.932058	0.159556	-0.070292	-0.685425	0.295919	0.085093
Data592	-0.303345	0.923208	0.155945	-0.07136	-0.690664	0.3066	0.061798
Data593	-0.307744	0.914561	0.151622	-0.075226	-0.696818	0.296936	0.04303
Data594	-0.311432	0.904541	0.146434	-0.07548	-0.712585	0.283763	0.030009
Data595	-0.312653	0.884196	0.140076	-0.070089	-0.717824	0.274048	0.032552
Data596	-0.327861	0.879517	0.13443	-0.065206	-0.698293	0.260518	0.0501
Data597	-0.331497	0.878906	0.13148	-0.064341	-0.656891	0.267232	0.068258
Data598	-0.323664	0.87031	0.136007	-0.072378	-0.608317	0.282338	0.077413
Data599	-0.322774	0.858358	0.141195	-0.089518	-0.563558	0.317179	0.077515
Data600	-0.319392	0.852203	0.139313	-0.100759	-0.545044	0.35553	0.064596
Data601	-0.312347	0.848389	0.140533	-0.096588	-0.528412	0.373993	0.046031
Data602	-0.311661	0.85022	0.137787	-0.097961	-0.515645	0.390015	0.03362
Data603	-0.310059	0.858663	0.143433	-0.088755	-0.504354	0.411377	0.012309
Data604	-0.301132	0.847321	0.143382	-0.083516	-0.510915	0.424906	-0.020091
Data605	-0.293528	0.826518	0.139771	-0.09318	-0.518697	0.443929	-0.039775
Data606	-0.291875	0.811615	0.139313	-0.108693	-0.523224	0.460358	-0.050812
Data607	-0.284424	0.821838	0.152384	-0.105896	-0.541229	0.475718	-0.05127
Data608	-0.278244	0.826772	0.166117	-0.102692	-0.550537	0.484772	-0.040944
Data609	-0.270386	0.827281	0.171763	-0.097961	-0.534058	0.491231	-0.040944
Data610	-0.268758	0.829213	0.177307	-0.097148	-0.493673	0.491079	-0.037486
Data611	-0.274175	0.831248	0.194702	-0.09903	-0.457764	0.498912	-0.042419
Data612	-0.275701	0.829264	0.201619	-0.101217	-0.442505	0.518748	-0.051829
Data613	-0.263418	0.808919	0.204926	-0.116374	-0.439402	0.534922	-0.068919
Data614	-0.253805	0.782522	0.206807	-0.122986	-0.439707	0.554962	-0.085856
Data615	-0.237732	0.762227	0.202891	-0.122884	-0.467631	0.559896	-0.110779
Data616	-0.228704	0.755157	0.193837	-0.121358	-0.495656	0.556844	-0.134023
Data617	-0.222651	0.738169	0.184886	-0.111898	-0.523631	0.561066	-0.142721
Data618	-0.219955	0.712636	0.178375	-0.0914	-0.582174	0.560659	-0.149129
Data619	-0.212682	0.694682	0.1769	-0.08606	-0.646108	0.554708	-0.150655
Data620	-0.205027	0.671743	0.184733	-0.090078	-0.691477	0.554097	-0.152791
Data621	-0.199153	0.66274	0.190379	-0.094604	-0.713196	0.559845	-0.169169
Data622	-0.191981	0.644786	0.196889	-0.096893	-0.720723	0.576935	-0.188904
Data623	-0.186895	0.62266	0.208893	-0.099436	-0.737406	0.592448	-0.207621
Data624	-0.18219	0.600993	0.213267	-0.082804	-0.743663	0.596619	-0.226644
Data625	-0.182699	0.583954	0.22344	-0.066732	-0.735982	0.600026	-0.242208
Data626	-0.193176	0.569611	0.230509	-0.055491	-0.714366	0.612742	-0.237122
Data627	-0.220083	0.566406	0.239919	-0.043081	-0.698039	0.635783	-0.229696
Data628	-0.253983	0.569305	0.24236	-0.039978	-0.692902	0.652873	-0.233866
Data629	-0.276693	0.574595	0.241089	-0.028229	-0.686747	0.664113	-0.240936
Data630	-0.295156	0.576019	0.243073	-0.035553	-0.686086	0.668386	-0.252431
Data631	-0.310186	0.568746	0.249736	-0.045064	-0.689341	0.674591	-0.260976
Data632	-0.320714	0.558929	0.264435	-0.053864	-0.680033	0.6987	-0.267334
Data633	-0.331421	0.554962	0.273031	-0.054525	-0.665588	0.714366	-0.300802
Data634	-0.328979	0.551656	0.273285	-0.057373	-0.642344	0.721741	-0.332235
Data635	-0.318578	0.544128	0.279032	-0.047404	-0.627696	0.732524	-0.357005
Data636	-0.300369	0.525309	0.289917	-0.038605	-0.606283	0.742747	-0.374705
Data637	-0.288111	0.511322	0.30838	-0.049133	-0.583344	0.739288	-0.389099
Data638	-0.269953	0.496267	0.333913	-0.073395	-0.545197	0.744578	-0.393982
Data639	-0.252889	0.482381	0.34022	-0.088399	-0.510457	0.753988	-0.406189
