# Supplementary material for: Integration of MRI and somatosensory evoked potentials facilitate diagnosis of spinal cord compression
Source: Sci Rep. 2023 May 15;13:7861. doi: 10.1038/s41598-023-34832-2 (PMC10185544; doi:10.1038/s41598-023-34832-2)
Supplement: Supplementary file 3 — Supplementary Information 3. [file 41598_2023_34832_MOESM3_ESM.zip › Preoperative SSEP data/spinal cord compression group/4140156_2/4140156_2_Lt Tibial SEP_Cz'-Fpz_201219_103046.csv]

Index	1	2	3	4	5
Name	Cz'-Fpz	Cz'-Fpz	Cz'-Fpz	Cz'-Fpz	Cz'-Fpz
Time	2.01709E+13	2.01709E+13	2.01709E+13	2.01709E+13	2.01709E+13
Highcut	500	500	500	500	500
Lowcut	10	10	10	10	10
Period	0.000156	0.000156	0.000156	0.000156	0.000156
Averages	120	120	120	120	120
Int (mA)	16/15.5mA	16/15.5mA	16/15.6mA	16/15.6mA	16/15.6mA
Pulse Width (�gs)	200�s	200�s	200�s	200�s	200�s
Rep Rate (Hz)	2.66Hz	2.66Hz	2.66Hz	2.66Hz	2.66Hz
Data0	-0.367234	2.042064	0.223392	0.250197	0.564889
Data1	-0.925714	1.330587	-0.357519	-0.395666	-0.065207
Data2	-1.938404	-0.297144	-1.571679	-1.501691	-1.159482
Data3	-0.940668	0.279647	-0.181938	-0.081687	0.166018
Data4	0.462348	1.392844	1.431042	1.457694	1.725694
Data5	0.68513	1.560082	1.488416	1.504794	1.765774
Data6	0.513008	1.303527	1.161517	1.154803	1.400676
Data7	0.26978	0.708527	0.810712	0.809033	1.039648
Data8	0.045268	0.146792	0.531624	0.542509	0.759492
Data9	-0.112205	-0.401109	0.342514	0.360316	0.569263
Data10	-0.209252	-0.820223	0.218865	0.242466	0.468961
Data11	-0.269678	-0.990819	0.139366	0.213219	0.43478
Data12	-0.310572	-0.953791	0.102744	0.212965	0.442613
Data13	-0.317388	-0.906284	0.090791	0.232904	0.469164
Data14	-0.308029	-0.875257	0.095674	0.265914	0.499072
Data15	-0.293889	-0.899265	0.11897	0.296228	0.532642
Data16	-0.280257	-1.011165	0.138094	0.311996	0.561023
Data17	-0.260319	-1.099769	0.159304	0.318303	0.600493
Data18	-0.243025	-1.171181	0.185499	0.320083	0.633758
Data19	-0.220544	-1.185219	0.200809	0.323033	0.649424
Data20	-0.202335	-1.092343	0.201724	0.334274	0.649933
Data21	-0.186058	-0.935378	0.201572	0.32929	0.64505
Data22	-0.175886	-0.955316	0.190229	0.32049	0.631011
Data23	-0.181074	-1.092851	0.185448	0.302942	0.611785
Data24	-0.208438	-1.227029	0.188042	0.289921	0.59144
Data25	-0.246891	-1.203021	0.191958	0.290837	0.575367
Data26	-0.274052	-1.068742	0.192721	0.301773	0.551359
Data27	-0.292058	-0.90547	0.201877	0.318659	0.532438
Data28	-0.315557	-0.751151	0.198215	0.325068	0.502225
Data29	-0.334376	-0.676076	0.189822	0.323796	0.48483
Data30	-0.330307	-0.624196	0.184888	0.325322	0.496122
Data31	-0.317286	-0.573129	0.178785	0.32578	0.482287
Data32	-0.315353	-0.525419	0.176903	0.320338	0.454515
Data33	-0.309351	-0.513415	0.17965	0.310063	0.452277
Data34	-0.299992	-0.535897	0.167442	0.304621	0.444953
Data35	-0.298772	-0.610971	0.168816	0.295109	0.432237
Data36	-0.312505	-0.653391	0.16851	0.296025	0.435187
Data37	-0.334478	-0.751863	0.168307	0.302383	0.4536
Data38	-0.359909	-0.794181	0.169935	0.28514	0.480354
Data39	-0.382595	-0.858574	0.165357	0.250807	0.498767
Data40	-0.381984	-0.973831	0.165611	0.225223	0.500496
Data41	-0.345973	-1.160703	0.169223	0.20793	0.487271
Data42	-0.311081	-1.286234	0.174716	0.197706	0.468655
Data43	-0.292363	-1.211159	0.18026	0.198113	0.458178
Data44	-0.280766	-1.097734	0.173953	0.202894	0.457262
Data45	-0.262659	-1.018489	0.183617	0.217136	0.450345
Data46	-0.265812	-1.01971	0.196231	0.246382	0.442817
Data47	-0.263778	-1.056433	0.197299	0.270542	0.428677
Data48	-0.257267	-1.112383	0.197299	0.294143	0.42827
Data49	-0.249536	-1.187152	0.18794	0.296788	0.418199
Data50	-0.253707	-1.133135	0.197197	0.290227	0.416775
Data51	-0.268559	-1.019506	0.201165	0.298924	0.402838
Data52	-0.289921	-0.979934	0.19384	0.307978	0.393988
Data53	-0.310674	-0.983597	0.203199	0.309453	0.391241
Data54	-0.33051	-0.918797	0.20503	0.319982	0.384426
Data55	-0.333664	-0.868544	0.206963	0.336411	0.369777
Data56	-0.340683	-0.864271	0.204623	0.342056	0.352076
Data57	-0.340174	-0.903029	0.200809	0.341293	0.344345
Data58	-0.331324	-0.912083	0.191246	0.340988	0.331833
Data59	-0.322372	-0.932326	0.169579	0.339717	0.327153
Data60	-0.317184	-0.988886	0.153811	0.353602	0.31932
Data61	-0.330409	-1.089392	0.145215	0.356807	0.31932
Data62	-0.349737	-1.073218	0.129295	0.354823	0.327357
Data63	-0.351873	-1.084204	0.105236	0.343887	0.319931
Data64	-0.349025	-1.008316	0.089469	0.327408	0.294296
Data65	-0.346278	-0.964981	0.077465	0.315251	0.273136
Data66	-0.331731	-0.912591	0.065817	0.30162	0.263574
Data67	-0.317795	-0.785229	0.062969	0.295008	0.254622
Data68	-0.3122	-0.629892	0.068971	0.300959	0.239363
Data69	-0.306198	-0.49958	0.080924	0.305435	0.228072
Data70	-0.297856	-0.497139	0.093182	0.310063	0.222171
Data71	-0.28748	-0.508431	0.116833	0.320236	0.221358
Data72	-0.267847	-0.440172	0.130566	0.33224	0.214338
Data73	-0.250655	-0.51545	0.133771	0.3417	0.214745
Data74	-0.243636	-0.539559	0.111747	0.340429	0.207624
Data75	-0.249739	-0.488492	0.096183	0.334071	0.205285
Data76	-0.255436	-0.400397	0.087078	0.317642	0.205997
Data77	-0.260421	-0.317795	0.082043	0.299738	0.20325
Data78	-0.25686	-0.193179	0.066173	0.287683	0.2121
Data79	-0.242517	-0.055746	0.056408	0.284581	0.217899
Data80	-0.226953	0	0.038453	0.296585	0.218814
Data81	-0.219526	-0.054119	0.038504	0.307368	0.201012
Data82	-0.229191	-0.081788	0.037537	0.311742	0.177106
Data83	-0.249536	0.012411	0.028229	0.307978	0.149538
Data84	-0.272831	0.061138	0.025432	0.31225	0.122072
Data85	-0.284123	-0.018921	0.028992	0.318405	0.100608
Data86	-0.282597	-0.089825	0.029806	0.313471	0.084332
Data87	-0.275985	-0.039673	0.011648	0.294448	0.059917
Data88	-0.257776	0.05422	-0.008596	0.271916	0.046896
Data89	-0.238651	0.186465	-0.011241	0.251265	0.046489
Data90	-0.230208	0.304468	-0.007579	0.238651	0.054017
Data91	-0.235904	0.330002	-0.003103	0.242364	0.062969
Data92	-0.231123	0.345057	-0.003052	0.262659	0.068055
Data93	-0.225325	0.271305	-0.006256	0.287022	0.0825
Data94	-0.220239	0.130922	-0.000203	0.30518	0.097251
Data95	-0.204878	0.025533	-0.00234	0.304011	0.103558
Data96	-0.183922	-0.081687	-0.01709	0.278681	0.106813
Data97	-0.168154	-0.100506	-0.016429	0.257877	0.106915
Data98	-0.170596	-0.18677	0.001272	0.246789	0.085349
Data99	-0.169273	-0.272526	0.010986	0.241805	0.072735
Data100	-0.170799	-0.285242	0.014089	0.236667	0.079245
Data101	-0.181277	-0.316269	0.023245	0.217797	0.078126
Data102	-0.190636	-0.317184	0.044556	0.19618	0.078431
Data103	-0.203148	-0.173546	0.065461	0.17731	0.082195
Data104	-0.217288	-0.095928	0.062511	0.158033	0.085959
Data105	-0.212609	-0.103253	0.067445	0.137586	0.078838
Data106	-0.184227	-0.295516	0.069581	0.142774	0.059612
Data107	-0.157982	-0.474759	0.075685	0.160932	0.032553
Data108	-0.14313	-0.537321	0.079805	0.162356	0.012716
Data109	-0.138857	-0.474352	0.079042	0.165764	0.007935
Data110	-0.152488	-0.397345	0.078482	0.159762	0.009562
Data111	-0.167239	-0.428575	0.069581	0.162305	0.025127
Data112	-0.171918	-0.506396	0.062867	0.162153	0.04181
Data113	-0.168053	-0.469978	0.052135	0.159813	0.043437
Data114	-0.164899	-0.434577	0.047506	0.168409	0.049236
Data115	-0.172427	-0.396633	0.049185	0.175021	0.050762
Data116	-0.189212	-0.454108	0.058086	0.170799	0.0471
Data117	-0.19084	-0.459398	0.057272	0.158694	0.050151
Data118	-0.17263	-0.437324	0.05539	0.14725	0.039267
Data119	-0.158999	-0.486661	0.069327	0.140841	0.028992
Data120	-0.155337	-0.566517	0.076295	0.148877	0.015768
Data121	-0.153201	-0.615447	0.060731	0.165662	-0.00356
Data122	-0.154828	-0.602324	0.039623	0.171969	-0.018616
Data123	-0.16083	-0.505379	0.01592	0.165103	-0.014954
Data124	-0.169477	-0.368251	0.00295	0.172274	-0.00885
Data125	-0.176598	-0.335597	-0.008799	0.161898	-0.01353
Data126	-0.178734	-0.29277	-0.025737	0.138501	-0.017192
Data127	-0.179243	-0.232853	-0.035045	0.13255	-0.013631
Data128	-0.183515	-0.158999	-0.029755	0.135805	-0.01119
Data129	-0.184227	-0.072124	-0.020396	0.159304	-0.017497
Data130	-0.192976	0.019938	-0.021261	0.181328	-0.028992
Data131	-0.207624	0.058493	-0.038046	0.190534	-0.04242
Data132	-0.217085	0.072531	-0.055899	0.190433	-0.049032
Data133	-0.217797	0.212711	-0.065563	0.181735	-0.040792
Data134	-0.221663	0.289108	-0.066173	0.173139	-0.03357
Data135	-0.21505	0.256148	-0.06124	0.173241	-0.030518
Data136	-0.210575	0.275883	-0.052135	0.173902	-0.026754
Data137	-0.20325	0.322576	-0.045777	0.160576	-0.038046
Data138	-0.187991	0.277206	-0.033214	0.130058	-0.054526
Data139	-0.168867	0.283716	-0.003611	0.08896	-0.072226
Data140	-0.166222	0.340887	0.032705	0.050711	-0.071209
Data141	-0.181175	0.370489	0.043692	0.020498	-0.049643
Data142	-0.186364	0.302637	0.028229	0.011139	-0.019837
Data143	-0.186974	0.263066	0.023601	0.011749	-0.001933
Data144	-0.187889	0.258284	0.045523	0.023245	-0.001526
Data145	-0.195621	0.266524	0.069683	0.04242	0.002747
Data146	-0.202131	0.163678	0.084484	0.057425	0.013021
Data147	-0.208438	0.091961	0.098421	0.051525	0.008952
Data148	-0.207218	0.028687	0.103507	0.039724	0.006409
Data149	-0.201419	0.091961	0.094708	0.023092	0.00234
Data150	-0.198672	0.150861	0.067699	0.005849	0.005392
Data151	-0.185651	0.193891	0.040182	-0.003408	0.01119
Data152	-0.17263	0.308232	0.036876	0.002492	0.014445
Data153	-0.153302	0.383917	0.056865	0.00824	0.023601
Data154	-0.143943	0.485644	0.080313	0.010783	0.02299
Data155	-0.139671	0.476895	0.095928	0.020396	0.032858
Data156	-0.137433	0.393784	0.098624	0.035808	0.041708
Data157	-0.14435	0.302129	0.083365	0.036774	0.049948
Data158	-0.14903	0.264693	0.069327	0.027365	0.056865
Data159	-0.157778	0.273645	0.036011	0.017039	0.046591
Data160	-0.153404	0.364589	0.014343	-0.005086	0.043844
Data161	-0.158185	0.423997	0.016429	-0.027721	0.038656
Data162	-0.173241	0.370794	0.022482	-0.052796	0.031739
Data163	-0.175987	0.271305	0.026296	-0.071209	0.030518
Data164	-0.173648	0.221764	0.029348	-0.084382	0.02889
Data165	-0.173648	0.105287	0.042674	-0.100506	0.036723
Data166	-0.181481	0.029704	0.052796	-0.105236	0.037334
Data167	-0.193993	0.151268	0.048676	-0.105186	0.022075
Data168	-0.206912	0.246281	0.04593	-0.111289	0.005595
Data169	-0.218001	0.30752	0.052745	-0.117444	-0.006612
Data170	-0.229903	0.352178	0.053407	-0.10488	-0.028382
Data171	-0.250045	0.462247	0.039673	-0.093538	-0.034282
Data172	-0.25625	0.641794	0.008087	-0.100455	-0.018718
Data173	-0.239974	0.849521	-0.030721	-0.122937	-0.001119
Data174	-0.218814	0.887668	-0.074973	-0.147504	0.009766
Data175	-0.19735	0.73579	-0.114239	-0.155845	0.015564
Data176	-0.170087	0.554818	-0.137738	-0.152183	0.009257
Data177	-0.121055	0.359096	-0.149945	-0.155489	-0.003967
Data178	-0.080975	0.25625	-0.156761	-0.153607	-0.00885
Data179	-0.059714	0.162356	-0.166934	-0.159711	-0.006612
Data180	-0.050762	0.100099	-0.182854	-0.186669	-0.008952
Data181	-0.058798	0.05361	-0.185957	-0.211897	-0.009664
Data182	-0.081483	0.047201	-0.182345	-0.236515	-0.012004
Data183	-0.106915	0.028585	-0.18087	-0.254978	-0.012411
Data184	-0.13316	0.020345	-0.170189	-0.266982	-0.007731
Data185	-0.156151	0.084128	-0.172986	-0.261997	-0.013021
Data186	-0.177615	0.241703	-0.20086	-0.258793	-0.021261
Data187	-0.187381	0.44536	-0.222426	-0.257216	-0.033977
Data188	-0.188398	0.666514	-0.229445	-0.262811	-0.031332
Data189	-0.178632	0.777905	-0.230055	-0.260166	-0.029704
Data190	-0.167239	0.809847	-0.220747	-0.243331	-0.036215
Data191	-0.157982	0.826836	-0.205285	-0.234175	-0.038961
Data192	-0.152895	0.906793	-0.19791	-0.227156	-0.046591
Data193	-0.1473	0.901605	-0.204878	-0.217085	-0.063884
Data194	-0.135093	0.917372	-0.211185	-0.20971	-0.071616
Data195	-0.130821	0.961013	-0.224002	-0.204929	-0.071717
Data196	-0.125429	0.982681	-0.21622	-0.203098	-0.060527
Data197	-0.110984	0.967931	-0.193128	-0.187889	-0.045574
Data198	-0.101116	0.955825	-0.185651	-0.178022	-0.039877
Data199	-0.099387	0.897536	-0.172427	-0.167849	-0.043234
Data200	-0.081076	0.823784	-0.136416	-0.141095	-0.047608
Data201	-0.065919	0.790316	-0.108085	-0.111289	-0.045268
Data202	-0.071514	0.783805	-0.097607	-0.084179	-0.033061
Data203	-0.079856	0.800692	-0.101879	-0.073905	-0.012614
Data204	-0.087383	0.830294	-0.105084	-0.078431	-0.004781
Data205	-0.094097	0.798149	-0.088858	-0.094759	-0.0177
Data206	-0.085552	0.691742	-0.071972	-0.113578	-0.02299
Data207	-0.068971	0.646474	-0.057628	-0.127871	-0.015157
Data208	-0.048524	0.549325	-0.043488	-0.141705	-0.000102
Data209	-0.03591	0.484016	-0.037842	-0.13316	0.014649
Data210	-0.021973	0.525114	-0.044607	-0.107169	0.032553
Data211	-0.015056	0.498156	-0.052491	-0.070649	0.045675
Data212	-0.005697	0.536202	-0.043692	-0.03947	0.056458
Data213	0.010071	0.586455	-0.041657	-0.02594	0.063783
Data214	0.037842	0.57852	-0.0324	-0.014445	0.061443
Data215	0.055543	0.566924	-0.0206	-0.002035	0.069988
Data216	0.066631	0.62267	-0.006867	0.005442	0.095827
Data217	0.080568	0.643422	0.010986	0.004273	0.124107
Data218	0.09308	0.587879	0.03474	-0.011139	0.151878
Data219	0.109967	0.530912	0.068462	-0.007324	0.183413
Data220	0.130821	0.535693	0.100404	0.011495	0.219628
Data221	0.159609	0.526029	0.12782	0.032553	0.246891
Data222	0.19735	0.523893	0.156354	0.045319	0.262353
Data223	0.235904	0.550342	0.178073	0.063834	0.277307
Data224	0.271611	0.565499	0.198876	0.077516	0.290837
Data225	0.310572	0.665192	0.210524	0.101625	0.30691
Data226	0.357366	0.7069	0.219374	0.1296	0.338343
Data227	0.380153	0.678314	0.244144	0.158236	0.376389
Data228	0.405381	0.586353	0.278019	0.19791	0.421149
Data229	0.437527	0.475878	0.3034	0.228173	0.463264
Data230	0.477506	0.345363	0.338343	0.253045	0.487882
Data231	0.518603	0.370591	0.387528	0.268915	0.505887
Data232	0.553597	0.52074	0.433763	0.29516	0.531421
Data233	0.591847	0.650645	0.460416	0.340276	0.569772
Data234	0.635182	0.745556	0.50487	0.3947	0.615549
Data235	0.669769	0.826836	0.534778	0.430355	0.667633
Data236	0.711681	0.904351	0.552173	0.458584	0.713105
Data237	0.762036	0.9308	0.576842	0.497342	0.765799
Data238	0.810254	0.965387	0.592508	0.548308	0.80588
Data239	0.8542	1.056942	0.620025	0.59261	0.842298
Data240	0.898248	1.175555	0.666412	0.633046	0.886447
Data241	0.949518	1.267109	0.714783	0.674245	0.918288
Data242	0.99499	1.329468	0.758526	0.725261	0.94433
Data243	1.036494	1.373414	0.799369	0.778617	0.968338
Data244	1.077389	1.399761	0.84713	0.838941	0.998957
Data245	1.109738	1.441672	0.888635	0.900537	1.023677
Data246	1.151548	1.487043	0.913405	0.952519	1.035477
Data247	1.18349	1.550317	0.940261	1.000178	1.055416
Data248	1.200987	1.567712	0.975967	1.049465	1.092953
Data249	1.213499	1.567203	0.985784	1.0928	1.136594
Data250	1.219501	1.608097	0.996211	1.12693	1.171995
Data251	1.233132	1.654587	1.018947	1.14524	1.202309
Data252	1.255818	1.698736	1.023423	1.155362	1.213601
Data253	1.259378	1.763536	1.021388	1.170672	1.203021
Data254	1.244526	1.774116	1.019608	1.169858	1.189899
Data255	1.233132	1.709112	1.001246	1.171028	1.177488
Data256	1.229877	1.680934	0.969914	1.165535	1.16762
Data257	1.228555	1.705755	0.934208	1.147631	1.148292
Data258	1.207396	1.718268	0.918847	1.126065	1.122047
Data259	1.183998	1.659978	0.927443	1.096818	1.098751
Data260	1.150022	1.603316	0.942652	1.082017	1.081763
Data261	1.116045	1.500369	0.955215	1.071438	1.06508
Data262	1.08512	1.377788	0.954808	1.0633	1.047176
Data263	1.065995	1.322754	0.935836	1.059434	1.014827
Data264	1.051957	1.283996	0.905572	1.032883	0.965693
Data265	1.019608	1.305765	0.879835	0.986648	0.912184
Data266	0.991023	1.345337	0.844333	0.946466	0.875461
Data267	0.958368	1.344116	0.811577	0.905521	0.854302
Data268	0.930699	1.356934	0.783347	0.872206	0.831413
Data269	0.905165	1.313395	0.75878	0.840976	0.80293
Data270	0.882684	1.194883	0.734824	0.817019	0.776176
Data271	0.85186	1.038936	0.717123	0.779177	0.74637
Data272	0.813204	0.970779	0.682485	0.743674	0.718395
Data273	0.784314	1.007909	0.63564	0.709697	0.70395
Data274	0.758882	0.994074	0.596933	0.67806	0.697846
Data275	0.718802	0.928868	0.558378	0.662903	0.689097
Data276	0.665293	0.838025	0.535999	0.660512	0.6657
Data277	0.623992	0.894484	0.527555	0.644134	0.634775
Data278	0.598154	1.039953	0.507362	0.640167	0.599883
Data279	0.573536	1.118079	0.475827	0.632232	0.56611
Data280	0.553801	1.130694	0.432593	0.611327	0.532031
Data281	0.524707	1.043921	0.39058	0.581877	0.504056
Data282	0.485135	0.845757	0.342667	0.531116	0.473945
Data283	0.430406	0.675059	0.293024	0.472165	0.437527
Data284	0.370082	0.53315	0.245111	0.414028	0.404059
Data285	0.300908	0.474556	0.210117	0.352941	0.363979
Data286	0.242517	0.476895	0.168765	0.28926	0.305384
Data287	0.195722	0.517281	0.116121	0.22212	0.242924
Data288	0.168358	0.53549	0.062867	0.158185	0.179344
Data289	0.136619	0.43356	0.011749	0.104626	0.119122
Data290	0.091961	0.334071	-0.047862	0.040843	0.048625
Data291	0.039267	0.149233	-0.11134	-0.002543	-0.021668
Data292	-0.02472	-0.036215	-0.160932	-0.030264	-0.074261
Data293	-0.095216	-0.178937	-0.197096	-0.053966	-0.117393
Data294	-0.15554	-0.193688	-0.234684	-0.063732	-0.169273
Data295	-0.191552	-0.135297	-0.26922	-0.076702	-0.231937
Data296	-0.224409	-0.010173	-0.309046	-0.094809	-0.278325
Data297	-0.267847	0.05951	-0.347651	-0.122733	-0.313217
Data298	-0.325831	0.102541	-0.391547	-0.163068	-0.342107
Data299	-0.37466	0.195824	-0.433102	-0.207116	-0.386867
Data300	-0.43061	0.138145	-0.463416	-0.259454	-0.425015
Data301	-0.46835	0.148114	-0.489306	-0.29338	-0.450345
Data302	-0.501005	0.128074	-0.518603	-0.311182	-0.474861
Data303	-0.530098	0.132347	-0.556395	-0.325831	-0.508125
Data304	-0.553902	0.103965	-0.584777	-0.350195	-0.544035
Data305	-0.566211	0.062867	-0.611124	-0.380255	-0.579436
Data306	-0.580351	-0.073447	-0.633911	-0.412502	-0.621042
Data307	-0.607919	-0.285649	-0.655629	-0.432593	-0.668345
Data308	-0.643931	-0.466824	-0.666972	-0.456957	-0.705475
Data309	-0.671295	-0.653188	-0.673075	-0.495766	-0.744437
Data310	-0.696625	-0.713207	-0.690115	-0.526487	-0.788383
Data311	-0.718293	-0.675059	-0.71163	-0.547595	-0.825411
Data312	-0.734773	-0.544442	-0.729992	-0.578266	-0.856235
Data313	-0.759187	-0.4595	-0.757305	-0.601358	-0.884718
Data314	-0.784822	-0.494392	-0.777549	-0.619109	-0.90425
Data315	-0.806795	-0.480557	-0.783551	-0.638844	-0.919916
Data316	-0.82236	-0.471707	-0.801658	-0.64037	-0.940057
Data317	-0.834058	-0.525012	-0.819053	-0.637522	-0.959996
Data318	-0.843315	-0.600595	-0.828056	-0.631622	-0.981969
Data319	-0.846977	-0.596119	-0.840009	-0.636098	-1.001399
Data320	-0.843112	-0.643727	-0.868849	-0.654307	-1.02327
Data321	-0.834668	-0.657867	-0.899774	-0.683452	-1.038631
Data322	-0.824496	-0.737214	-0.915389	-0.684418	-1.056636
Data323	-0.819308	-0.902317	-0.914626	-0.673177	-1.074337
Data324	-0.809135	-1.010554	-0.919203	-0.653696	-1.089189
Data325	-0.795707	-0.968541	-0.931665	-0.629486	-1.107602
Data326	-0.789197	-0.975458	-0.935378	-0.622822	-1.095293
Data327	-0.790723	-1.029984	-0.916457	-0.643575	-1.071387
Data328	-0.798047	-0.988988	-0.909031	-0.660207	-1.045752
Data329	-0.801506	-0.93375	-0.898858	-0.67216	-1.030391
Data330	-0.798047	-0.862745	-0.879683	-0.687978	-1.016251
Data331	-0.809847	-0.841484	-0.85715	-0.689606	-1.010859
Data332	-0.804354	-0.851148	-0.844485	-0.68513	-1.021235
Data333	-0.793673	-0.866611	-0.830854	-0.681163	-1.032222
Data334	-0.789604	-0.853183	-0.824089	-0.666667	-1.039241
Data335	-0.784924	-0.770682	-0.831718	-0.650543	-1.042903
Data336	-0.78645	-0.708324	-0.836042	-0.637471	-1.039546
Data337	-0.783703	-0.624501	-0.824191	-0.630503	-1.015742
Data338	-0.776481	-0.521045	-0.823835	-0.619415	-0.985428
Data339	-0.769156	-0.443325	-0.822156	-0.609394	-0.95786
Data340	-0.753897	-0.432949	-0.803184	-0.59968	-0.92195
Data341	-0.744335	-0.434272	-0.772971	-0.58437	-0.898044
Data342	-0.742707	-0.430406	-0.733501	-0.571094	-0.880242
Data343	-0.740571	-0.504158	-0.697642	-0.567178	-0.875156
Data344	-0.747082	-0.564482	-0.683299	-0.573078	-0.893874
Data345	-0.766817	-0.61799	-0.666768	-0.574858	-0.918186
Data346	-0.777396	-0.61087	-0.647796	-0.578775	-0.937718
Data347	-0.773734	-0.543933	-0.626078	-0.598459	-0.951247
Data348	-0.767122	-0.470588	-0.597848	-0.617075	-0.950332
Data349	-0.752066	-0.432339	-0.56789	-0.637624	-0.937616
Data350	-0.74932	-0.427558	-0.552427	-0.642608	-0.91371
Data351	-0.758679	-0.393479	-0.541492	-0.641032	-0.892144
Data352	-0.742504	-0.315862	-0.521859	-0.621958	-0.863457
Data353	-0.723685	-0.256555	-0.503802	-0.594746	-0.847588
Data354	-0.705781	-0.288802	-0.484118	-0.545612	-0.848503
Data355	-0.687978	-0.337224	-0.4801	-0.502022	-0.850945
Data356	-0.676585	-0.303248	-0.480252	-0.475013	-0.861728
Data357	-0.670787	-0.244043	-0.469774	-0.450752	-0.859897
Data358	-0.651764	-0.19084	-0.464739	-0.434679	-0.846164
Data359	-0.639455	-0.159304	-0.450904	-0.420946	-0.81768
Data360	-0.636912	-0.188296	-0.431169	-0.403652	-0.780855
Data361	-0.625111	-0.203861	-0.404415	-0.386257	-0.742707
Data362	-0.601918	-0.321762	-0.390733	-0.351008	-0.722362
Data363	-0.583607	-0.460822	-0.385646	-0.301976	-0.704763
Data364	-0.575774	-0.600392	-0.379848	-0.261387	-0.688284
Data365	-0.566822	-0.635894	-0.36586	-0.232954	-0.672313
Data366	-0.55614	-0.632639	-0.355332	-0.206353	-0.661224
Data367	-0.549935	-0.69571	-0.34994	-0.199995	-0.657664
Data368	-0.535693	-0.662648	-0.34287	-0.192467	-0.645253
Data369	-0.510363	-0.577198	-0.327916	-0.167849	-0.624603
Data370	-0.492154	-0.522062	-0.312098	-0.145978	-0.592254
Data371	-0.47893	-0.46774	-0.300654	-0.132347	-0.547189
Data372	-0.462959	-0.387681	-0.295008	-0.136772	-0.511584
Data373	-0.44302	-0.314844	-0.269983	-0.152488	-0.489103
Data374	-0.422471	-0.310369	-0.242415	-0.161746	-0.473742
Data375	-0.4124	-0.259302	-0.212406	-0.156354	-0.475573
Data376	-0.414638	-0.181481	-0.182294	-0.140637	-0.483101
Data377	-0.417589	-0.117901	-0.162	-0.124717	-0.495613
Data378	-0.410061	-0.060222	-0.144249	-0.103049	-0.490323
Data379	-0.400295	-0.047812	-0.143486	-0.08957	-0.476794
Data380	-0.382289	0.018413	-0.144706	-0.080517	-0.464383
Data381	-0.360011	0.136212	-0.131685	-0.066478	-0.465604
Data382	-0.33519	0.166629	-0.127006	-0.05951	-0.465197
Data383	-0.32339	0.107424	-0.131329	-0.033926	-0.452989
Data384	-0.316269	-0.076905	-0.127921	-0.009969	-0.441698
Data385	-0.309351	-0.240686	-0.11958	-0.004679	-0.436205
Data386	-0.292566	-0.385341	-0.114341	-0.012818	-0.42298
Data387	-0.268355	-0.428575	-0.097454	-0.033214	-0.409756
Data388	-0.257877	-0.487068	-0.074311	-0.044862	-0.389512
Data389	-0.232141	-0.487882	-0.046642	-0.057933	-0.370489
Data390	-0.211388	-0.404974	-0.023295	-0.065003	-0.362961
Data391	-0.190941	-0.342412	-0.006714	-0.05422	-0.346583
Data392	-0.167951	-0.346888	0.011902	-0.050151	-0.32756
Data393	-0.170698	-0.455634	0.036011	-0.035859	-0.309758
Data394	-0.187584	-0.388902	0.053305	-0.019888	-0.297856
Data395	-0.20498	-0.267745	0.058442	-0.013326	-0.281987
Data396	-0.221968	-0.103253	0.075024	0.004883	-0.264083
Data397	-0.22797	0.018921	0.092114	0.015819	-0.247196
Data398	-0.221459	0.008342	0.111289	0.006867	-0.223087
Data399	-0.217797	0.063376	0.116782	0.000763	-0.207624
Data400	-0.218814	0.141197	0.108746	0.000203	-0.194909
Data401	-0.216678	0.137331	0.109662	0.00885	-0.184126
Data402	-0.211693	0.025432	0.106152	0.015259	-0.184329
Data403	-0.198876	-0.060222	0.095369	0.008291	-0.183413
Data404	-0.181074	-0.099184	0.092978	-0.004883	-0.17263
Data405	-0.15788	-0.122276	0.077109	-0.018057	-0.149538
Data406	-0.112917	-0.093283	0.065665	-0.031179	-0.136823
Data407	-0.07833	-0.106101	0.049795	-0.030111	-0.133669
Data408	-0.064291	-0.040792	0.052949	-0.024364	-0.13021
Data409	-0.062155	0.056662	0.0707	-0.030416	-0.130719
Data410	-0.053407	0.049948	0.096081	-0.05951	-0.1414
Data411	-0.051067	-0.049439	0.1149	-0.092927	-0.146385
Data412	-0.042217	-0.130719	0.125633	-0.106762	-0.148419
Data413	-0.035299	-0.148216	0.149691	-0.097658	-0.136009
Data414	-0.041098	-0.133771	0.180463	-0.079347	-0.121055
Data415	-0.030009	-0.072633	0.192111	-0.059968	-0.104575
Data416	-0.023601	-0.188907	0.186923	-0.034485	-0.094606
Data417	-0.013937	-0.273849	0.176191	-0.024923	-0.094097
Data418	0.008545	-0.258793	0.163526	-0.019532	-0.086366
Data419	0.026042	-0.274154	0.163729	-0.005646	-0.083213
Data420	0.026856	-0.291142	0.171867	0.002391	-0.07833
Data421	0.010173	-0.265405	0.183057	0.00646	-0.066428
Data422	-0.020854	-0.318812	0.181175	0.00885	-0.063986
Data423	-0.045065	-0.359197	0.174563	0.003916	-0.067343
Data424	-0.049236	-0.313115	0.175937	0.017192	-0.064495
Data425	-0.041301	-0.275476	0.169324	0.026144	-0.063274
Data426	-0.024414	-0.293685	0.150301	0.025533	-0.056153
Data427	-0.019226	-0.245162	0.132804	0.018006	-0.042522
Data428	-0.029704	-0.171206	0.131228	0.02004	-0.033875
Data429	-0.034485	-0.068869	0.129956	0.01765	-0.024211
Data430	-0.025432	0.056458	0.128227	0.018057	-0.006714
Data431	-0.002645	0.16968	0.114494	0.033163	-0.000305
Data432	0.020651	0.246484	0.110424	0.066478	0.002441
Data433	0.043132	0.334376	0.108593	0.089265	-0.009359
Data434	0.072226	0.333766	0.109407	0.096386	-0.011393
Data435	0.10132	0.279138	0.106864	0.103812	-0.010173
Data436	0.121157	0.175682	0.105898	0.099794	-0.021363
Data437	0.140586	0.171206	0.110628	0.094657	-0.044353
Data438	0.156354	0.141095	0.107983	0.080364	-0.055238
Data439	0.15727	0.107729	0.101066	0.057476	-0.047201
Data440	0.148725	0.089621	0.109916	0.027568	-0.025839
Data441	0.130516	0.006307	0.113934	0.003866	0.004679
Data442	0.115562	-0.163373	0.106406	-0.003306	0.023194
Data443	0.103558	-0.342311	0.092927	0.000203	0.039063
Data444	0.100099	-0.489815	0.084789	-0.001475	0.046591
Data445	0.09247	-0.670685	0.091147	-0.003459	0.053305
Data446	0.087892	-0.82531	0.092978	-0.001322	0.056764
Data447	0.088502	-0.760306	0.089214	-0.000102	0.059815
Data448	0.103965	-0.629994	0.105898	-0.014547	0.070598
Data449	0.118512	-0.506803	0.127515	-0.028229	0.076193
Data450	0.131736	-0.430101	0.14786	-0.036469	0.071107
Data451	0.146487	-0.36052	0.170494	-0.053254	0.070293
Data452	0.153506	-0.254826	0.163933	-0.065868	0.060731
Data453	0.160016	-0.106915	0.140434	-0.075685	0.052796
Data454	0.158796	0.022176	0.119682	-0.087282	0.046896
Data455	0.153607	0.213423	0.113985	-0.094657	0.037944
Data456	0.141299	0.35523	0.106101	-0.090537	0.039165
Data457	0.134279	0.447293	0.098828	-0.082907	0.046794
Data458	0.124921	0.436306	0.09954	-0.069886	0.054729
Data459	0.102337	0.401821	0.107678	-0.066275	0.068971
Data460	0.085044	0.429796	0.124564	-0.069073	0.082602
Data461	0.076295	0.500903	0.15437	-0.081992	0.086366
Data462	0.077516	0.53549	0.175072	-0.093894	0.089418
Data463	0.049236	0.425523	0.189059	-0.098319	0.096335
Data464	0.020854	0.315963	0.196282	-0.112357	0.087994
Data465	-0.004476	0.233158	0.177717	-0.143638	0.080364
Data466	-0.00824	0.239567	0.152488	-0.190331	0.059917
Data467	0.004985	0.187686	0.129091	-0.234328	0.046286
Data468	0.011495	0.151166	0.122733	-0.265202	0.044048
Data469	0.03123	0.168154	0.127921	-0.281631	0.039267
Data470	0.051474	0.204064	0.130465	-0.293533	0.032756
Data471	0.082806	0.142723	0.126904	-0.301569	0.018006
Data472	0.106101	0.040487	0.111035	-0.302841	0.019023
Data473	0.12899	-0.145469	0.108186	-0.303451	0.01414
Data474	0.132448	-0.359503	0.112815	-0.303044	0.013631
Data475	0.128786	-0.458178	0.121716	-0.292668	0.01943
Data476	0.135195	-0.435391	0.141807	-0.277104	0.030009
Data477	0.150759	-0.378119	0.152438	-0.270288	0.040894
Data478	0.160525	-0.371913	0.147656	-0.263015	0.058289
Data479	0.148521	-0.300501	0.13784	-0.257013	0.064291
Data480	0.154218	-0.216169	0.124412	-0.259912	0.05005
Data481	0.15259	-0.215763	0.114951	-0.261692	0.039267
Data482	0.150454	-0.27568	0.108543	-0.277053	0.02828
Data483	0.158897	-0.301925	0.115816	-0.297704	0.021464
Data484	0.173037	-0.296737	0.110475	-0.297246	0.030009
Data485	0.180056	-0.289515	0.116782	-0.283869	0.039877
Data486	0.184838	-0.250045	0.119122	-0.270136	0.053305
Data487	0.192467	-0.192162	0.131278	-0.256911	0.053407
Data488	0.206811	-0.092673	0.13316	-0.234379	0.050253
Data489	0.220035	-0.042217	0.130312	-0.218204	0.05066
Data490	0.219425	-0.125836	0.128684	-0.220798	0.057577
Data491	0.214135	-0.161542	0.111899	-0.225783	0.045879
Data492	0.219526	-0.272017	0.085552	-0.224816	0.025228
Data493	0.23621	-0.398566	0.064495	-0.232242	0.023092
Data494	0.253198	-0.410773	0.046642	-0.241398	0.03713
Data495	0.280563	-0.431627	0.050304	-0.239821	0.053101
Data496	0.297144	-0.408433	0.061087	-0.235904	0.061036
Data497	0.301925	-0.2592	0.051728	-0.227003	0.056865
Data498	0.303349	-0.130312	0.029094	-0.226596	0.04771
Data499	0.291752	-0.087078	0.012512	-0.232598	0.043132
Data500	0.276087	0.018921	0.001577	-0.242059	0.031332
Data501	0.262557	0.148521	-0.012411	-0.240635	0.01648
Data502	0.258895	0.176699	-0.031179	-0.234328	0.005697
Data503	0.249841	0.192162	-0.054882	-0.248213	-0.010274
Data504	0.241906	0.215661	-0.069225	-0.275425	-0.026347
Data505	0.248315	0.146181	-0.063427	-0.277256	-0.024516
Data506	0.265405	0.021566	-0.058747	-0.255945	-0.012614
Data507	0.282495	-0.11312	-0.079754	-0.23743	-0.01353
Data508	0.307724	-0.129193	-0.100862	-0.234785	-0.012411
Data509	0.322983	-0.11312	-0.101727	-0.235904	-0.00234
Data510	0.343328	0.000305	-0.084484	-0.227258	-0.004578
Data511	0.352789	0.124615	-0.07126	-0.208693	-0.019125
Data512	0.352687	0.143842	-0.080669	-0.194044	-0.030925
Data513	0.349025	0.201012	-0.097505	-0.198672	-0.035808
Data514	0.346278	0.190534	-0.109611	-0.206912	-0.049846
Data515	0.359604	0.258081	-0.103761	-0.240889	-0.066835
Data516	0.370082	0.267847	-0.099133	-0.271611	-0.084738
Data517	0.386053	0.256453	-0.099082	-0.287073	-0.083823
Data518	0.400702	0.303756	-0.092419	-0.283869	-0.072429
Data519	0.404568	0.321864	-0.078177	-0.28687	-0.06419
Data520	0.404161	0.335698	-0.063172	-0.289972	-0.064291
Data521	0.407314	0.285751	-0.048117	-0.291651	-0.079754
Data522	0.403042	0.204573	-0.045981	-0.310775	-0.098675
Data523	0.405178	0.058595	-0.051423	-0.333359	-0.102846
Data524	0.40294	-0.008749	-0.064597	-0.334173	-0.100608
Data525	0.413621	0.024211	-0.075074	-0.329951	-0.100506
Data526	0.431932	0.042013	-0.066631	-0.33463	-0.109458
Data527	0.440579	0.042522	-0.052847	-0.333613	-0.112815
Data528	0.450446	0.001933	-0.044709	-0.323542	-0.120343
Data529	0.4477	-0.087587	-0.023804	-0.323746	-0.138145
Data530	0.431322	-0.186262	0.00061	-0.320033	-0.14313
Data531	0.407518	-0.221358	0.014242	-0.317693	-0.144147
Data532	0.3829	-0.197248	0.021057	-0.31932	-0.142824
Data533	0.352789	-0.139874	0.012258	-0.311844	-0.140078
Data534	0.336309	-0.08779	-0.013835	-0.304011	-0.142926
Data535	0.334579	-0.103965	-0.048575	-0.308893	-0.140485
Data536	0.334579	-0.205895	-0.072175	-0.319371	-0.134585
Data537	0.338649	-0.262964	-0.086366	-0.321508	-0.145368
Data538	0.348923	-0.327866	-0.08957	-0.306503	-0.158185
Data539	0.356044	-0.372422	-0.083518	-0.304519	-0.151776
Data540	0.354111	-0.318507	-0.082348	-0.309199	-0.14964
Data541	0.349126	-0.131329	-0.082907	-0.319931	-0.150454
Data542	0.345363	0.054017	-0.069022	-0.343786	-0.134483
Data543	0.350652	0.021363	-0.045726	-0.364131	-0.118003
Data544	0.358485	-0.000814	-0.031128	-0.349635	-0.103456
Data545	0.377712	-0.072531	-0.043895	-0.310725	-0.093589
Data546	0.380967	-0.122072	-0.075278	-0.264795	-0.087485
Data547	0.366522	-0.224409	-0.09486	-0.230055	-0.0766
Data548	0.351364	-0.332952	-0.109305	-0.197248	-0.06185
Data549	0.336105	-0.362249	-0.107373	-0.162814	-0.071819
Data550	0.312606	-0.321457	-0.101422	-0.144401	-0.086976
Data551	0.294601	-0.201114	-0.094301	-0.149945	-0.08779
Data552	0.292261	-0.149538	-0.090791	-0.172376	-0.086875
Data553	0.303553	-0.097454	-0.078889	-0.186007	-0.098065
Data554	0.320236	-0.051169	-0.063783	-0.185041	-0.099997
Data555	0.338343	0.020142	-0.067292	-0.181175	-0.116681
Data556	0.358587	0.000203	-0.083314	-0.180514	-0.12726
Data557	0.383815	-0.064088	-0.094759	-0.187177	-0.127159
Data558	0.396328	-0.080568	-0.106508	-0.204471	-0.133771
Data559	0.404262	0.022482	-0.119732	-0.235955	-0.13021
Data560	0.410366	0.168053	-0.136263	-0.26393	-0.127769
Data561	0.407619	0.272628	-0.151675	-0.276544	-0.14018
Data562	0.404364	0.282902	-0.149945	-0.273594	-0.148114
Data563	0.403652	0.228885	-0.138705	-0.257064	-0.146792
Data564	0.404364	0.210981	-0.123903	-0.221256	-0.150556
Data565	0.404364	0.284428	-0.116579	-0.189517	-0.139671
Data566	0.418301	0.383205	-0.101422	-0.164238	-0.134585
Data567	0.424303	0.524097	-0.105847	-0.163628	-0.138145
Data568	0.42359	0.590931	-0.113781	-0.173597	-0.133262
Data569	0.428066	0.619211	-0.115663	-0.188245	-0.11841
Data570	0.428982	0.632029	-0.112103	-0.204318	-0.108746
Data571	0.418097	0.654815	-0.101778	-0.226953	-0.103965
Data572	0.415757	0.568653	-0.093385	-0.231683	-0.101829
Data573	0.406704	0.461941	-0.083009	-0.233056	-0.10366
Data574	0.399583	0.298263	-0.082094	-0.241855	-0.109356
Data575	0.403143	0.09247	-0.084484	-0.224867	-0.093894
Data576	0.414842	0.0177	-0.091859	-0.213575	-0.079245
Data577	0.42064	-0.033366	-0.102185	-0.212151	-0.082907
Data578	0.408433	-0.020651	-0.120648	-0.200961	-0.093894
Data579	0.399685	0.02889	-0.137179	-0.190534	-0.114951
Data580	0.392767	0.110475	-0.14318	-0.175174	-0.125327
Data581	0.398159	0.189822	-0.145724	-0.171969	-0.12726
Data582	0.412706	0.210575	-0.129397	-0.170036	-0.126446
Data583	0.433763	0.1237	-0.101167	-0.172732	-0.109458
Data584	0.436611	0.093894	-0.08189	-0.184126	-0.084026
Data585	0.434272	0.016378	-0.066122	-0.1944	-0.07304
Data586	0.432136	-0.022075	-0.067343	-0.208082	-0.07599
Data587	0.427456	0.002645	-0.08011	-0.226596	-0.085552
Data588	0.415351	0.031027	-0.089214	-0.248569	-0.098166
Data589	0.417283	0.079347	-0.090079	-0.265405	-0.12197
Data590	0.423285	0.111187	-0.078991	-0.274917	-0.124615
Data591	0.413418	0.08657	-0.062104	-0.276697	-0.123496
Data592	0.390021	-0.044455	-0.048422	-0.275069	-0.13316
Data593	0.364385	-0.16846	-0.04949	-0.275171	-0.14435
Data594	0.354518	-0.332443	-0.053864	-0.268304	-0.155235
Data595	0.351059	-0.4418	-0.054882	-0.241652	-0.151268
Data596	0.330409	-0.449327	-0.065766	-0.208642	-0.146181
Data597	0.328985	-0.472826	-0.08189	-0.191246	-0.129193
Data598	0.324712	-0.475369	-0.103202	-0.189568	-0.124005
Data599	0.330816	-0.527657	-0.125327	-0.189466	-0.135805
Data600	0.347702	-0.527962	-0.147148	-0.191806	-0.135093
Data601	0.347804	-0.585641	-0.167188	-0.187788	-0.13316
Data602	0.354009	-0.573231	-0.182244	-0.172732	-0.123395
Data603	0.356146	-0.554411	-0.166272	-0.152336	-0.116986
Data604	0.35818	-0.543119	-0.150352	-0.145724	-0.116477
Data605	0.337123	-0.44241	-0.122072	-0.149335	-0.13021
Data606	0.313725	-0.383205	-0.084993	-0.131991	-0.140892
Data607	0.302027	-0.387071	-0.061138	-0.099082	-0.156863
Data608	0.290634	-0.440477	-0.050456	-0.067801	-0.173241
Data609	0.286463	-0.47598	-0.06124	-0.037232	-0.181277
Data610	0.280257	-0.439765	-0.091554	-0.003866	-0.182193
Data611	0.268559	-0.388393	-0.113425	0.01414	-0.192365
Data612	0.256962	-0.334274	-0.115206	0.012665	-0.184736
Data613	0.258895	-0.307418	-0.119326	0.000305	-0.164797
Data614	0.257776	-0.308232	-0.125582	-0.00941	-0.142011
Data615	0.250553	-0.263066	-0.124412	0.00178	-0.131533
Data616	0.230208	-0.216169	-0.132041	0.013886	-0.129702
Data617	0.209252	-0.166934	-0.148826	0.019837	-0.133059
Data618	0.201317	-0.021159	-0.169986	0.016073	-0.139467
Data619	0.19379	0.085857	-0.185245	0.006816	-0.140993
Data620	0.169782	0.13611	-0.191806	-0.001017	-0.144147
Data621	0.142011	0.074464	-0.201724	-0.00117	-0.149437
Data622	0.125022	0.098268	-0.211897	0.005748	-0.149437
Data623	0.125429	0.219018	-0.228682	0.001628	-0.134585
Data624	0.137636	0.386053	-0.223697	-0.022532	-0.126853
Data625	0.145978	0.511076	-0.202029	-0.030162	-0.130007
Data626	0.132143	0.584726	-0.188296	-0.027924	-0.111493
Data627	0.108237	0.55024	-0.187737	-0.026602	-0.095318
Data628	0.084128	0.43122	-0.183668	-0.018718	-0.086671
Data629	0.05717	0.368861	-0.179751	-0.015666	-0.073548
Data630	0.040182	0.300704	-0.183973	-0.003866	-0.056662
Data631	0.027059	0.235498	-0.191145	-0.00061	-0.047913
Data632	0.021871	0.138959	-0.195163	0.004934	-0.055339
Data633	0.024211	0.037232	-0.183617	0.014954	-0.060121
Data634	0.020447	-0.098878	-0.166069	0.018413	-0.069785
Data635	0.018514	-0.220137	-0.150556	0.022939	-0.069886
Data636	0.018413	-0.269881	-0.136365	0.025381	-0.074769
Data637	0.028484	-0.23916	-0.13845	0.012767	-0.092368
Data638	0.039775	-0.120953	-0.15671	0.003154	-0.112205
Data639	0.048219	-0.092978	-0.180463	-0.000661	-0.133262
