# Supplementary material for: Integration of MRI and somatosensory evoked potentials facilitate diagnosis of spinal cord compression
Source: Sci Rep. 2023 May 15;13:7861. doi: 10.1038/s41598-023-34832-2 (PMC10185544; doi:10.1038/s41598-023-34832-2)
Supplement: Supplementary file 3 — Supplementary Information 3. [file 41598_2023_34832_MOESM3_ESM.zip › Preoperative SSEP data/spinal cord compression group/4140156_2/4140156_2_Rt Tibial SEP_Cz'-Fpz_201219_103052.csv]

Index	1	2	3	4	5
Name	Cz'-Fpz	Cz'-Fpz	Cz'-Fpz	Cz'-Fpz	Cz'-Fpz
Time	2.01709E+13	2.01709E+13	2.01709E+13	2.01709E+13	2.01709E+13
Highcut	500	500	500	500	500
Lowcut	10	10	10	10	10
Period	0.000156	0.000156	0.000156	0.000156	0.000156
Averages	120	120	120	120	120
Int (mA)	18/17.5mA	18/17.6mA	18/17.6mA	18/17.6mA	18/17.6mA
Pulse Width (�gs)	200�s	200�s	200�s	200�s	200�s
Rep Rate (Hz)	2.66Hz	2.66Hz	2.66Hz	2.66Hz	2.66Hz
Data0	0.356858	-0.266423	0.298772	-0.124208	-0.007426
Data1	0.89011	0.218458	0.956741	0.518959	0.633758
Data2	1.974111	1.215127	2.00941	1.653315	1.731289
Data3	0.701305	-0.027619	0.49897	0.066072	0.050558
Data4	-0.775667	-1.375143	-0.985631	-1.365428	-1.368938
Data5	-0.828056	-1.314209	-0.951349	-1.263193	-1.225706
Data6	-0.518095	-0.975001	-0.579029	-0.861677	-0.781872
Data7	-0.157168	-0.65329	-0.217085	-0.48544	-0.386867
Data8	0.145368	-0.407568	0.062664	-0.202436	-0.105186
Data9	0.36642	-0.25742	0.236922	-0.025228	0.062664
Data10	0.524503	-0.176496	0.334071	0.059205	0.125938
Data11	0.61443	-0.136517	0.361842	0.072073	0.129803
Data12	0.644948	-0.117037	0.348821	0.039724	0.117698
Data13	0.62918	-0.111187	0.3299	-0.012156	0.083721
Data14	0.592864	-0.124412	0.307113	-0.059307	0.036418
Data15	0.558175	-0.152132	0.274662	-0.09013	0.007833
Data16	0.508736	-0.203555	0.243127	-0.121055	-0.026958
Data17	0.457059	-0.258488	0.213321	-0.143893	-0.056357
Data18	0.406602	-0.295771	0.192976	-0.145317	-0.066835
Data19	0.351364	-0.317591	0.184838	-0.131126	-0.059714
Data20	0.294703	-0.324	0.184939	-0.107322	-0.053915
Data21	0.248417	-0.327611	0.187381	-0.078889	-0.054017
Data22	0.207116	-0.327815	0.169884	-0.069022	-0.049643
Data23	0.178124	-0.321406	0.131736	-0.072633	-0.051067
Data24	0.171104	-0.314895	0.08657	-0.092927	-0.063579
Data25	0.16846	-0.315862	0.039979	-0.116426	-0.070598
Data26	0.149538	-0.314183	-0.010478	-0.141146	-0.06775
Data27	0.151573	-0.309148	-0.053	-0.163017	-0.074159
Data28	0.158897	-0.294194	-0.075685	-0.175784	-0.074261
Data29	0.168867	-0.281478	-0.079652	-0.164187	-0.0707
Data30	0.178124	-0.277155	-0.082704	-0.152132	-0.066529
Data31	0.175784	-0.276595	-0.093996	-0.154269	-0.067038
Data32	0.175072	-0.27039	-0.10132	-0.160627	-0.069581
Data33	0.185753	-0.276137	-0.093283	-0.167035	-0.074769
Data34	0.210981	-0.292058	-0.070598	-0.171613	-0.083009
Data35	0.234277	-0.312606	-0.048524	-0.16434	-0.074261
Data36	0.235396	-0.327052	-0.031739	-0.155337	-0.063274
Data37	0.229394	-0.324	-0.015462	-0.157422	-0.048117
Data38	0.238448	-0.315201	-0.022889	-0.155286	-0.03652
Data39	0.24506	-0.307418	-0.04303	-0.14318	-0.032044
Data40	0.256352	-0.292617	-0.069581	-0.137433	-0.03062
Data41	0.273543	-0.274255	-0.098268	-0.130516	-0.029501
Data42	0.281885	-0.274612	-0.11546	-0.12019	-0.042217
Data43	0.287582	-0.278274	-0.125734	-0.116019	-0.048829
Data44	0.294703	-0.27273	-0.133669	-0.126497	-0.051169
Data45	0.303248	-0.269627	-0.139976	-0.146181	-0.046387
Data46	0.30925	-0.266524	-0.133364	-0.163882	-0.046489
Data47	0.305689	-0.25391	-0.137128	-0.172122	-0.058289
Data48	0.295313	-0.238397	-0.144045	-0.17263	-0.066224
Data49	0.288294	-0.221459	-0.148419	-0.171766	-0.072124
Data50	0.283818	-0.196841	-0.149437	-0.170138	-0.077007
Data51	0.27924	-0.171359	-0.157473	-0.154726	-0.072633
Data52	0.274968	-0.15198	-0.160118	-0.137229	-0.064393
Data53	0.268762	-0.138552	-0.173241	-0.120495	-0.063172
Data54	0.256758	-0.13194	-0.203962	-0.099845	-0.050253
Data55	0.243127	-0.141095	-0.234989	-0.093894	-0.038554
Data56	0.238855	-0.153404	-0.260217	-0.097047	-0.035808
Data57	0.240686	-0.164899	-0.286361	-0.103812	-0.030925
Data58	0.235498	-0.167798	-0.308537	-0.117393	-0.036622
Data59	0.218001	-0.162763	-0.326034	-0.125582	-0.045574
Data60	0.196841	-0.158694	-0.333257	-0.129244	-0.047913
Data61	0.191552	-0.159965	-0.335292	-0.141858	-0.049643
Data62	0.187177	-0.166272	-0.332341	-0.141655	-0.045981
Data63	0.203454	-0.170748	-0.326848	-0.130872	-0.035401
Data64	0.212202	-0.160779	-0.324305	-0.131228	-0.018514
Data65	0.230004	-0.14435	-0.315353	-0.130312	-0.011292
Data66	0.243127	-0.129905	-0.307113	-0.131991	-0.009868
Data67	0.260929	-0.117138	-0.300501	-0.123445	0.010071
Data68	0.285547	-0.102998	-0.267338	-0.124361	0.030315
Data69	0.328578	-0.094301	-0.234175	-0.119987	0.047201
Data70	0.359808	-0.088197	-0.222171	-0.110323	0.056153
Data71	0.374762	-0.082856	-0.232954	-0.103863	0.064291
Data72	0.373337	-0.082856	-0.257064	-0.104982	0.055136
Data73	0.370184	-0.086468	-0.282801	-0.107322	0.045065
Data74	0.366318	-0.080059	-0.313624	-0.117342	0.030009
Data75	0.350754	-0.069835	-0.32756	-0.127769	0.012818
Data76	0.340073	-0.059103	-0.342107	-0.124971	-0.012411
Data77	0.334376	-0.038046	-0.367742	-0.126141	-0.022278
Data78	0.337835	-0.020498	-0.390428	-0.123293	-0.024516
Data79	0.35523	-0.011851	-0.400397	-0.124717	-0.01414
Data80	0.378729	-0.012004	-0.405585	-0.130872	-0.016276
Data81	0.40884	-0.018514	-0.407518	-0.132296	-0.02238
Data82	0.442003	-0.018107	-0.411892	-0.13901	-0.023397
Data83	0.490934	-0.019837	-0.406297	-0.147453	-0.003255
Data84	0.5361	-0.005951	-0.400092	-0.146843	0.017802
Data85	0.568043	0.011343	-0.395412	-0.160474	0.031027
Data86	0.574858	0.025737	-0.401923	-0.183007	0.030518
Data87	0.586659	0.0383	-0.425116	-0.194553	0.02472
Data88	0.605275	0.059154	-0.448107	-0.201673	0.025432
Data89	0.609242	0.069123	-0.448107	-0.212202	0.033468
Data90	0.625315	0.076143	-0.421454	-0.222273	0.03591
Data91	0.638031	0.088553	-0.392971	-0.220442	0.033468
Data92	0.648102	0.099133	-0.372829	-0.197401	0.038351
Data93	0.668956	0.09486	-0.358384	-0.173953	0.044862
Data94	0.682485	0.090435	-0.356858	-0.154828	0.037741
Data95	0.697744	0.096742	-0.359808	-0.140027	0.023906
Data96	0.713308	0.096081	-0.35584	-0.141705	0.020142
Data97	0.730907	0.078635	-0.344345	-0.147504	0.027161
Data98	0.756237	0.062969	-0.323186	-0.148674	0.032756
Data99	0.781465	0.060883	-0.298263	-0.153048	0.038046
Data100	0.797335	0.065309	-0.277816	-0.151217	0.057374
Data101	0.820325	0.087078	-0.300806	-0.154828	0.070802
Data102	0.847079	0.100303	-0.330917	-0.164238	0.072328
Data103	0.877902	0.10722	-0.335495	-0.168714	0.074464
Data104	0.90191	0.105898	-0.339361	-0.156151	0.077414
Data105	0.92724	0.088858	-0.350347	-0.148928	0.068666
Data106	0.934564	0.074871	-0.35289	-0.139467	0.051575
Data107	0.937819	0.058798	-0.368149	-0.119834	0.035503
Data108	0.954706	0.047608	-0.375677	-0.109662	0.025635
Data109	0.965896	0.036978	-0.371506	-0.097047	0.020549
Data110	0.968236	0.036113	-0.372524	-0.093894	0.014038
Data111	0.974441	0.050253	-0.363979	-0.108288	0.008952
Data112	0.999262	0.057577	-0.354925	-0.120495	0.010478
Data113	1.035884	0.054017	-0.345261	-0.122835	0.013021
Data114	1.069759	0.058493	-0.350144	-0.124463	0.03184
Data115	1.08217	0.063528	-0.370286	-0.125327	0.03713
Data116	1.090511	0.074718	-0.393276	-0.131329	0.037334
Data117	1.104448	0.082297	-0.405076	-0.143028	0.047405
Data118	1.113909	0.08657	-0.386358	-0.14903	0.062765
Data119	1.124488	0.100964	-0.363165	-0.152082	0.083518
Data120	1.132423	0.119732	-0.355332	-0.159965	0.090232
Data121	1.141477	0.132652	-0.340887	-0.166781	0.093385
Data122	1.145546	0.130922	-0.340073	-0.165306	0.09542
Data123	1.155922	0.125277	-0.350042	-0.170342	0.089011
Data124	1.170265	0.126141	-0.371913	-0.176191	0.071209
Data125	1.167926	0.1237	-0.386765	-0.173749	0.046286
Data126	1.151141	0.109102	-0.4006	-0.163526	0.033773
Data127	1.136085	0.096539	-0.410671	-0.15259	0.02828
Data128	1.119809	0.084484	-0.405687	-0.145368	0.029908
Data129	1.104957	0.079347	-0.380255	-0.131431	0.03886
Data130	1.092851	0.077007	-0.366115	-0.12548	0.049643
Data131	1.090206	0.073142	-0.354823	-0.126802	0.065309
Data132	1.11106	0.077312	-0.366013	-0.137229	0.066529
Data133	1.126523	0.083925	-0.383815	-0.134229	0.063681
Data134	1.132423	0.093538	-0.390326	-0.135195	0.068767
Data135	1.13639	0.081534	-0.37171	-0.131634	0.068971
Data136	1.146461	0.076092	-0.346685	-0.131024	0.073854
Data137	1.154294	0.072735	-0.32695	-0.142265	0.087383
Data138	1.160906	0.073396	-0.323796	-0.145825	0.089621
Data139	1.164975	0.082195	-0.326543	-0.140586	0.089418
Data140	1.170977	0.090486	-0.329697	-0.141807	0.091452
Data141	1.173419	0.093436	-0.328781	-0.142824	0.077821
Data142	1.170672	0.085196	-0.32756	-0.120139	0.066122
Data143	1.162331	0.069734	-0.327357	-0.093996	0.073447
Data144	1.145953	0.059815	-0.325526	-0.078533	0.082806
Data145	1.112993	0.073396	-0.303553	-0.057425	0.086468
Data146	1.078508	0.094555	-0.284021	-0.049236	0.083925
Data147	1.046464	0.104779	-0.279952	-0.046998	0.08128
Data148	1.027034	0.112256	-0.290227	-0.054068	0.086264
Data149	1.011877	0.121309	-0.301111	-0.055848	0.095521
Data150	1.00089	0.127515	-0.297144	-0.062155	0.094301
Data151	0.987055	0.097353	-0.276392	-0.051575	0.087383
Data152	0.968236	0.055339	-0.266117	-0.042878	0.077516
Data153	0.946263	0.01943	-0.252689	-0.036367	0.071107
Data154	0.933852	-0.001984	-0.251469	-0.038148	0.065105
Data155	0.917779	-0.016785	-0.24445	-0.025533	0.063579
Data156	0.890618	-0.029959	-0.233666	0.002797	0.05422
Data157	0.861016	-0.047557	-0.23621	0.027924	0.049236
Data158	0.846977	-0.049083	-0.228682	0.040843	0.053915
Data159	0.835991	-0.045472	-0.218407	0.053763	0.050253
Data160	0.816358	-0.035248	-0.200504	0.067343	0.043437
Data161	0.782991	-0.019328	-0.179446	0.061443	0.03886
Data162	0.74932	-0.000356	-0.170494	0.058188	0.033061
Data163	0.704255	0.01414	-0.160016	0.046286	0.036113
Data164	0.650746	0.032705	-0.142621	0.020752	0.03357
Data165	0.618702	0.049185	-0.115867	0.002747	0.022278
Data166	0.617787	0.066835	-0.100506	-0.004629	0.00295
Data167	0.614939	0.090791	-0.081788	-0.015106	-0.011088
Data168	0.619109	0.123852	-0.074464	-0.025483	-0.020345
Data169	0.633555	0.149081	-0.083619	-0.039877	-0.016683
Data170	0.627858	0.158592	-0.093589	-0.0442	-0.002848
Data171	0.590728	0.154828	-0.091045	-0.050253	0.013123
Data172	0.555734	0.145927	-0.081788	-0.057781	0.014547
Data173	0.537118	0.146385	-0.073752	-0.067038	0.009257
Data174	0.512907	0.149437	-0.068971	-0.078431	-0.002136
Data175	0.478218	0.145418	-0.04771	-0.071565	0.000102
Data176	0.446886	0.128939	-0.013428	-0.039928	0.008443
Data177	0.412706	0.12019	0.006104	-0.015869	0.014547
Data178	0.375881	0.103304	0.01475	-0.002645	0.015666
Data179	0.348618	0.078991	0.028585	-0.000712	0.027771
Data180	0.327662	0.059612	0.03123	0.014598	0.04181
Data181	0.311284	0.061087	0.036316	0.019226	0.048422
Data182	0.293482	0.078381	0.037334	0.026703	0.047608
Data183	0.275171	0.095267	0.03123	0.030416	0.041403
Data184	0.252689	0.118613	0.01119	0.036723	0.036011
Data185	0.216882	0.139467	-0.007121	0.040386	0.034384
Data186	0.176801	0.143282	-0.016785	0.028382	0.030213
Data187	0.127464	0.143486	-0.00824	0.010071	0.036011
Data188	0.079957	0.142316	0.008036	-0.006511	0.03713
Data189	0.044963	0.143638	0.035503	-0.021668	0.032959
Data190	0.016175	0.143842	0.055034	-0.028687	0.01648
Data191	0.004781	0.148928	0.071616	-0.027263	0.006307
Data192	-0.007731	0.148674	0.088604	-0.025432	0.000916
Data193	-0.015768	0.139722	0.102948	-0.018362	-0.008749
Data194	-0.020142	0.132753	0.118105	-0.000865	-0.003764
Data195	-0.012614	0.127209	0.126752	0.01353	0.014852
Data196	-0.001831	0.123903	0.126345	0.02177	0.038046
Data197	0.01414	0.123344	0.113731	0.028636	0.049643
Data198	0.025737	0.120089	0.108136	0.023804	0.04303
Data199	0.036316	0.113425	0.11078	0.027619	0.030315
Data200	0.049134	0.106762	0.102134	0.032959	0.019633
Data201	0.054424	0.100252	0.104473	0.029653	0.030009
Data202	0.048727	0.09603	0.118207	0.023346	0.03591
Data203	0.021566	0.091351	0.145062	0.010986	0.034282
Data204	-0.012207	0.082755	0.168663	0.018209	0.026347
Data205	-0.038046	0.084586	0.192162	0.024414	0.021159
Data206	-0.050863	0.097098	0.207218	0.035808	0.027161
Data207	-0.05127	0.120394	0.214135	0.044607	0.04242
Data208	-0.047608	0.141146	0.220035	0.048219	0.052796
Data209	-0.047303	0.15432	0.220239	0.048219	0.05127
Data210	-0.039063	0.155083	0.224511	0.043946	0.051372
Data211	-0.039063	0.164899	0.226647	0.034435	0.041911
Data212	-0.043336	0.183159	0.217594	0.029501	0.042115
Data213	-0.048422	0.197401	0.216475	0.031027	0.037029
Data214	-0.048829	0.209252	0.225732	0.03179	0.047608
Data215	-0.047303	0.212965	0.214644	0.050151	0.072836
Data216	-0.037944	0.212456	0.193688	0.07421	0.081585
Data217	-0.032146	0.213677	0.176801	0.077821	0.071616
Data218	-0.015768	0.217085	0.173139	0.069429	0.053407
Data219	0.003459	0.222222	0.200198	0.057781	0.043743
Data220	0.016988	0.225223	0.224308	0.056001	0.031942
Data221	0.03062	0.228377	0.236515	0.040792	0.028178
Data222	0.044556	0.228529	0.221154	0.032553	0.026958
Data223	0.047303	0.228885	0.202945	0.022278	0.025533
Data224	0.031739	0.236413	0.198062	0.034231	0.026042
Data225	0.009664	0.239618	0.170901	0.053915	0.039877
Data226	-0.025228	0.247756	0.14903	0.06129	0.051982
Data227	-0.076295	0.25803	0.14079	0.058798	0.063986
Data228	-0.08952	0.259607	0.139976	0.051728	0.064393
Data229	-0.085451	0.254063	0.143435	0.05183	0.071616
Data230	-0.085247	0.24445	0.152794	0.056713	0.076397
Data231	-0.074973	0.238193	0.152387	0.075583	0.098777
Data232	-0.060121	0.227003	0.150657	0.101625	0.104779
Data233	-0.045268	0.212507	0.168053	0.118054	0.102642
Data234	-0.032858	0.192823	0.190534	0.115562	0.107627
Data235	-0.02177	0.186364	0.213118	0.117698	0.103863
Data236	-0.029806	0.174258	0.232446	0.125683	0.090028
Data237	-0.026449	0.165967	0.245162	0.131838	0.07833
Data238	0.006409	0.16551	0.245365	0.146843	0.069886
Data239	0.032654	0.176598	0.232853	0.155133	0.062257
Data240	0.059307	0.198622	0.210269	0.171155	0.063986
Data241	0.086061	0.221205	0.194502	0.193383	0.073548
Data242	0.109356	0.239465	0.210066	0.214542	0.080364
Data243	0.114544	0.259353	0.232853	0.215864	0.063579
Data244	0.100303	0.255589	0.241194	0.212507	0.053508
Data245	0.089113	0.243025	0.260929	0.217746	0.070293
Data246	0.095623	0.235803	0.267948	0.233717	0.106813
Data247	0.097251	0.230767	0.289108	0.238346	0.139976
Data248	0.100608	0.229445	0.299789	0.24684	0.158694
Data249	0.092368	0.234429	0.307215	0.25981	0.17436
Data250	0.098777	0.236057	0.321457	0.286158	0.183719
Data251	0.105491	0.238142	0.323796	0.315963	0.187991
Data252	0.127464	0.245569	0.318201	0.33346	0.208743
Data253	0.165815	0.264388	0.295415	0.347753	0.223596
Data254	0.213931	0.277663	0.267847	0.356705	0.232446
Data255	0.263371	0.286208	0.266626	0.353348	0.247196
Data256	0.304875	0.288599	0.270797	0.349635	0.277104
Data257	0.331731	0.283513	0.286564	0.350551	0.285547
Data258	0.355739	0.286971	0.31932	0.35701	0.290328
Data259	0.361842	0.308893	0.329798	0.36581	0.29104
Data260	0.355739	0.337326	0.334783	0.372015	0.284937
Data261	0.348516	0.35167	0.35167	0.37288	0.278019
Data262	0.334376	0.359248	0.365911	0.366878	0.277104
Data263	0.329595	0.365759	0.364589	0.334122	0.272628
Data264	0.323288	0.365352	0.35462	0.290532	0.280868
Data265	0.322881	0.362198	0.346482	0.258793	0.290532
Data266	0.330816	0.364996	0.353501	0.248468	0.29633
Data267	0.33875	0.364996	0.355739	0.263422	0.322372
Data268	0.331324	0.350551	0.34872	0.28336	0.365606
Data269	0.321355	0.342768	0.347397	0.303705	0.407314
Data270	0.317693	0.348974	0.366827	0.327408	0.4418
Data271	0.31932	0.358434	0.387783	0.355891	0.453803
Data272	0.327967	0.366471	0.409959	0.37583	0.438544
Data273	0.339055	0.371252	0.440172	0.392716	0.425625
Data274	0.341802	0.359045	0.468249	0.408942	0.426846
Data275	0.334376	0.344803	0.483101	0.430966	0.416063
Data276	0.315048	0.340988	0.504565	0.463773	0.404568
Data277	0.287378	0.352127	0.520434	0.494392	0.403245
Data278	0.282495	0.371812	0.525928	0.511584	0.409145
Data279	0.277816	0.383968	0.526131	0.508329	0.405381
Data280	0.26978	0.385646	0.51667	0.489001	0.435086
Data281	0.259709	0.383307	0.506294	0.473742	0.475166
Data282	0.246179	0.369065	0.517891	0.465858	0.501513
Data283	0.257674	0.344193	0.51901	0.467892	0.508634
Data284	0.26978	0.325424	0.517484	0.474352	0.511686
Data285	0.26805	0.3093	0.514941	0.477811	0.518298
Data286	0.245874	0.295262	0.502225	0.472928	0.531726
Data287	0.234073	0.281122	0.486152	0.465502	0.546273
Data288	0.238244	0.276239	0.465705	0.463671	0.549732
Data289	0.238346	0.271255	0.445258	0.464485	0.549325
Data290	0.22329	0.267592	0.410976	0.467333	0.548613
Data291	0.180769	0.249332	0.377813	0.471351	0.548918
Data292	0.136314	0.230666	0.354314	0.469724	0.55197
Data293	0.10722	0.209964	0.348923	0.463366	0.549935
Data294	0.085756	0.19084	0.355942	0.464637	0.543018
Data295	0.091656	0.176903	0.367539	0.455482	0.527759
Data296	0.08718	0.161593	0.390326	0.448666	0.514026
Data297	0.078838	0.158185	0.41413	0.445665	0.503649
Data298	0.069886	0.140993	0.418402	0.435798	0.497037
Data299	0.053813	0.123395	0.409145	0.406806	0.501717
Data300	0.031637	0.092063	0.377305	0.374965	0.501818
Data301	0	0.054119	0.337021	0.360215	0.484016
Data302	-0.025025	0.021057	0.299687	0.363012	0.461026
Data303	-0.039979	-0.001831	0.272221	0.36703	0.431118
Data304	-0.052389	-0.011648	0.252995	0.361232	0.406195
Data305	-0.056153	-0.016734	0.22858	0.339005	0.395514
Data306	-0.040589	-0.019226	0.20793	0.310674	0.386867
Data307	-0.034282	-0.014852	0.202538	0.288701	0.377
Data308	-0.037537	-0.007884	0.205285	0.249943	0.377101
Data309	-0.061545	-0.019328	0.199791	0.213321	0.377203
Data310	-0.091452	-0.03474	0.195417	0.188856	0.365098
Data311	-0.13316	-0.047659	0.195417	0.183312	0.335698
Data312	-0.170392	-0.080618	0.194807	0.1679	0.307825
Data313	-0.20559	-0.120292	0.191348	0.151166	0.277307
Data314	-0.241906	-0.158389	0.169375	0.134788	0.263167
Data315	-0.283614	-0.181684	0.138755	0.118359	0.261947
Data316	-0.3181	-0.196231	0.097658	0.102388	0.265304
Data317	-0.345057	-0.212812	0.062969	0.080161	0.258488
Data318	-0.353704	-0.224155	0.030213	0.052288	0.246891
Data319	-0.359604	-0.230767	0.007019	0.0265	0.227156
Data320	-0.380763	-0.227054	-0.015971	0.019125	0.192162
Data321	-0.41413	-0.24038	-0.029704	0.01887	0.14903
Data322	-0.438443	-0.26571	-0.032858	0.022075	0.131634
Data323	-0.46184	-0.284479	-0.033468	0.01765	0.119631
Data324	-0.480761	-0.294906	-0.049541	0.021464	0.103965
Data325	-0.491544	-0.309606	-0.077312	0.01765	0.094708
Data326	-0.468757	-0.32578	-0.093589	0.011546	0.084535
Data327	-0.427456	-0.348669	-0.108949	-0.009664	0.082297
Data328	-0.383714	-0.37232	-0.121462	-0.039165	0.085145
Data329	-0.330714	-0.382747	-0.134076	-0.070141	0.097454
Data330	-0.260319	-0.39409	-0.135398	-0.086824	0.116782
Data331	-0.197147	-0.403703	-0.139569	-0.107169	0.126345
Data332	-0.171206	-0.41235	-0.141604	-0.141095	0.114544
Data333	-0.171613	-0.410976	-0.152387	-0.161339	0.090435
Data334	-0.183007	-0.400041	-0.151573	-0.173037	0.067648
Data335	-0.207421	-0.388647	-0.128074	-0.176445	0.039572
Data336	-0.241093	-0.370286	-0.109763	-0.176547	0.019125
Data337	-0.269373	-0.372117	-0.105796	-0.177615	0.006816
Data338	-0.270186	-0.400041	-0.119326	-0.179548	0.006714
Data339	-0.259505	-0.427812	-0.14313	-0.18911	0.029908
Data340	-0.23682	-0.451209	-0.147199	-0.196485	0.04181
Data341	-0.211795	-0.4654	-0.155642	-0.186007	0.044048
Data342	-0.199181	-0.471555	-0.165306	-0.173088	0.042013
Data343	-0.186872	-0.482083	-0.159406	-0.180209	0.057577
Data344	-0.171104	-0.483304	-0.167442	-0.203403	0.072633
Data345	-0.165103	-0.473793	-0.178531	-0.23738	0.074261
Data346	-0.171918	-0.463162	-0.189415	-0.254927	0.062867
Data347	-0.170392	-0.468503	-0.197248	-0.2474	0.044862
Data348	-0.157778	-0.472724	-0.190636	-0.241703	0.023702
Data349	-0.126955	-0.474454	-0.18321	-0.23448	-0.0059
Data350	-0.07538	-0.477557	-0.170087	-0.225986	-0.030925
Data351	-0.027059	-0.474098	-0.144147	-0.231886	-0.038351
Data352	0.018413	-0.458534	-0.129905	-0.230767	-0.064495
Data353	0.056357	-0.442308	-0.125531	-0.222833	-0.088502
Data354	0.085756	-0.443834	-0.139671	-0.225986	-0.093283
Data355	0.099489	-0.462145	-0.150657	-0.228885	-0.076295
Data356	0.123293	-0.485542	-0.160728	-0.232954	-0.065716
Data357	0.142824	-0.494189	-0.157982	-0.238804	-0.060629
Data358	0.151878	-0.492968	-0.15259	-0.236413	-0.067445
Data359	0.172834	-0.492663	-0.150861	-0.231479	-0.082195
Data360	0.196028	-0.491391	-0.165916	-0.230767	-0.089621
Data361	0.20793	-0.478116	-0.178124	-0.222527	-0.082399
Data362	0.197553	-0.447293	-0.190636	-0.211643	-0.070497
Data363	0.166527	-0.423794	-0.204064	-0.207777	-0.06185
Data364	0.139264	-0.41652	-0.201623	-0.191857	-0.045268
Data365	0.115867	-0.423336	-0.196434	-0.179446	-0.039572
Data366	0.095623	-0.429948	-0.183007	-0.175275	-0.040792
Data367	0.073752	-0.435136	-0.159508	-0.171257	-0.047506
Data368	0.02828	-0.440935	-0.147809	-0.181481	-0.056153
Data369	-0.027771	-0.443732	-0.1414	-0.185041	-0.062257
Data370	-0.095115	-0.455584	-0.141095	-0.185855	-0.061138
Data371	-0.157575	-0.457059	-0.146385	-0.20264	-0.074464
Data372	-0.225325	-0.430254	-0.138043	-0.222578	-0.089621
Data373	-0.275171	-0.39114	-0.120038	-0.227512	-0.111391
Data374	-0.309351	-0.39114	-0.125022	-0.220239	-0.127057
Data375	-0.339971	-0.39353	-0.137433	-0.211388	-0.122581
Data376	-0.335495	-0.39114	-0.137229	-0.201623	-0.115358
Data377	-0.324305	-0.391547	-0.139671	-0.192569	-0.100201
Data378	-0.307317	-0.389868	-0.1414	-0.197604	-0.087485
Data379	-0.30752	-0.379085	-0.128786	-0.201114	-0.094402
Data380	-0.326034	-0.357061	-0.123598	-0.203454	-0.102235
Data381	-0.348618	-0.340174	-0.131228	-0.201775	-0.099184
Data382	-0.355128	-0.327815	-0.130922	-0.203047	-0.097353
Data383	-0.354314	-0.327713	-0.125124	-0.20559	-0.09603
Data384	-0.346482	-0.333562	-0.126548	-0.209862	-0.092164
Data385	-0.360215	-0.349228	-0.141807	-0.205692	-0.09369
Data386	-0.386765	-0.354721	-0.158999	-0.200605	-0.099184
Data387	-0.419725	-0.351517	-0.17263	-0.197655	-0.09013
Data388	-0.44241	-0.353908	-0.194095	-0.177564	-0.074261
Data389	-0.4536	-0.355942	-0.204776	-0.160678	-0.074566
Data390	-0.46306	-0.340836	-0.223799	-0.142519	-0.07599
Data391	-0.47364	-0.323542	-0.234277	-0.140485	-0.083823
Data392	-0.477811	-0.311945	-0.230615	-0.129956	-0.101829
Data393	-0.479032	-0.288396	-0.210778	-0.125633	-0.112103
Data394	-0.479235	-0.270441	-0.186262	-0.130566	-0.12136
Data395	-0.469164	-0.259098	-0.177818	-0.141349	-0.124107
Data396	-0.447496	-0.24979	-0.191246	-0.150352	-0.132753
Data397	-0.401007	-0.2533	-0.202029	-0.152438	-0.140485
Data398	-0.353195	-0.26159	-0.195112	-0.151319	-0.148318
Data399	-0.327662	-0.257521	-0.178937	-0.147809	-0.153811
Data400	-0.314946	-0.238142	-0.165204	-0.144147	-0.157982
Data401	-0.325526	-0.21678	-0.158287	-0.136416	-0.148419
Data402	-0.341497	-0.201063	-0.139162	-0.127413	-0.130516
Data403	-0.347092	-0.177259	-0.122072	-0.123344	-0.110882
Data404	-0.346787	-0.155133	-0.111493	-0.113781	-0.086468
Data405	-0.349228	-0.150403	-0.117291	-0.106661	-0.068666
Data406	-0.355027	-0.160169	-0.126853	-0.089418	-0.073447
Data407	-0.367234	-0.180362	-0.110068	-0.08835	-0.085857
Data408	-0.375575	-0.198825	-0.089316	-0.076702	-0.095216
Data409	-0.378729	-0.21795	-0.08189	-0.051219	-0.100913
Data410	-0.4006	-0.206607	-0.076499	-0.015717	-0.10956
Data411	-0.435289	-0.18733	-0.074261	0.001475	-0.123191
Data412	-0.454108	-0.171766	-0.076295	-0.001882	-0.124005
Data413	-0.452481	-0.168154	-0.089113	-0.019735	-0.128583
Data414	-0.460314	-0.171206	-0.088095	-0.047659	-0.122784
Data415	-0.481473	-0.177361	-0.083823	-0.066529	-0.113731
Data416	-0.488899	-0.183871	-0.073752	-0.075532	-0.091554
Data417	-0.490934	-0.190636	-0.055645	-0.068157	-0.063986
Data418	-0.478014	-0.176649	-0.035299	-0.056001	-0.049134
Data419	-0.454108	-0.169172	-0.015462	-0.043336	-0.066631
Data420	-0.423896	-0.167646	0.001322	-0.043386	-0.090435
Data421	-0.398057	-0.174868	-0.0059	-0.041454	-0.117698
Data422	-0.37171	-0.17263	-0.017395	-0.051728	-0.139976
Data423	-0.340276	-0.175835	-0.018514	-0.060324	-0.156049
Data424	-0.322067	-0.186109	-0.026958	-0.066478	-0.159813
Data425	-0.315963	-0.190077	-0.03947	-0.083619	-0.15788
Data426	-0.319015	-0.192213	-0.046591	-0.101778	-0.152997
Data427	-0.324102	-0.175326	-0.049134	-0.111645	-0.146995
Data428	-0.320948	-0.15198	-0.056357	-0.114595	-0.136517
Data429	-0.304061	-0.139467	-0.066733	-0.110018	-0.132855
Data430	-0.285547	-0.134279	-0.056458	-0.099692	-0.135195
Data431	-0.275273	-0.133466	-0.042725	-0.084332	-0.136416
Data432	-0.259709	-0.129244	-0.009969	-0.073091	-0.137331
Data433	-0.232344	-0.12197	0.018616	-0.072633	-0.1414
Data434	-0.2003	-0.122683	0.023804	-0.077058	-0.133466
Data435	-0.155744	-0.136924	0.022075	-0.086926	-0.118105
Data436	-0.105592	-0.154676	0.021668	-0.094148	-0.102541
Data437	-0.075278	-0.152895	0.006917	-0.102744	-0.092877
Data438	-0.051067	-0.143384	-0.03123	-0.109153	-0.08952
Data439	-0.024414	-0.135246	-0.058595	-0.105796	-0.101218
Data440	-0.020447	-0.131634	-0.06185	-0.085857	-0.10366
Data441	-0.032349	-0.119783	-0.052796	-0.051728	-0.110374
Data442	-0.053203	-0.117494	-0.037232	-0.026246	-0.127565
Data443	-0.089621	-0.124107	-0.025432	-0.027212	-0.138348
Data444	-0.123598	-0.136416	-0.014649	-0.042725	-0.158694
Data445	-0.142112	-0.146894	-0.015462	-0.066478	-0.168561
Data446	-0.142011	-0.134076	-0.025533	-0.094046	-0.169273
Data447	-0.125226	-0.105796	-0.028484	-0.106762	-0.167951
Data448	-0.104372	-0.080669	-0.021363	-0.111899	-0.162153
Data449	-0.081076	-0.053407	-0.02594	-0.092622	-0.151776
Data450	-0.070192	-0.030315	-0.038046	-0.067547	-0.131431
Data451	-0.068666	-0.018006	-0.044556	-0.054271	-0.119936
Data452	-0.079856	-0.010427	-0.040691	-0.051423	-0.116375
Data453	-0.102134	-0.003255	-0.046489	-0.057425	-0.127972
Data454	-0.13021	-0.002543	-0.051779	-0.063274	-0.144961
Data455	-0.153201	-0.003001	-0.048117	-0.065309	-0.160321
Data456	-0.166425	-0.00061	-0.025228	-0.064291	-0.171715
Data457	-0.181582	0.019074	-0.000509	-0.080212	-0.170596
Data458	-0.200198	0.032298	0.00885	-0.082856	-0.159202
Data459	-0.209456	0.026703	0.003357	-0.079856	-0.141909
Data460	-0.222375	0.020905	-0.004069	-0.071056	-0.115765
Data461	-0.224816	0.015106	-0.000814	-0.047405	-0.097759
Data462	-0.212609	0.009054	0.010478	-0.037435	-0.097047
Data463	-0.181684	0.002187	0.021159	-0.029959	-0.105694
Data464	-0.158897	-0.007579	0.022787	-0.015564	-0.119326
Data465	-0.138247	-0.013886	0.021973	-0.012309	-0.129295
Data466	-0.124717	-0.015564	0.011393	-0.0265	-0.14608
Data467	-0.105796	-0.008443	-0.012716	-0.044811	-0.150352
Data468	-0.092266	-0.004934	-0.039775	-0.054831	-0.152387
Data469	-0.088909	-0.016734	-0.054831	-0.055339	-0.166222
Data470	-0.080161	-0.023702	-0.046998	-0.052898	-0.17965
Data471	-0.0589	-0.033672	-0.036215	-0.05361	-0.168765
Data472	-0.042115	-0.037283	-0.026551	-0.059205	-0.149335
Data473	-0.035503	-0.019379	-0.016276	-0.063834	-0.117393
Data474	-0.041199	-0.002187	-0.014343	-0.055136	-0.089113
Data475	-0.055441	-0.006714	-0.000203	-0.045828	-0.076295
Data476	-0.083416	-0.009359	0.012919	-0.044811	-0.071616
Data477	-0.121869	-0.002543	0.016276	-0.043946	-0.068767
Data478	-0.146385	-0.006205	0.034791	-0.035401	-0.069378
Data479	-0.169986	-0.013987	0.04537	-0.022329	-0.069174
Data480	-0.177005	-0.019379	0.037741	-0.010529	-0.069276
Data481	-0.17792	-0.006205	0.024923	-0.000916	-0.074871
Data482	-0.173139	0.013377	0.03357	-0.011241	-0.0825
Data483	-0.166222	0.045574	0.04303	-0.034791	-0.086061
Data484	-0.156049	0.072633	0.044353	-0.057018	-0.087383
Data485	-0.139366	0.076346	0.053407	-0.076448	-0.099082
Data486	-0.118817	0.078024	0.064088	-0.095725	-0.102032
Data487	-0.103253	0.075024	0.067343	-0.105999	-0.105491
Data488	-0.093385	0.069683	0.062053	-0.121665	-0.104779
Data489	-0.09247	0.08367	0.057984	-0.122428	-0.105898
Data490	-0.084128	0.106661	0.058595	-0.113171	-0.10488
Data491	-0.058696	0.119732	0.05361	-0.10427	-0.095216
Data492	-0.035096	0.144249	0.05422	-0.09664	-0.085044
Data493	0.003866	0.148572	0.075481	-0.078228	-0.079347
Data494	0.034689	0.132347	0.10193	-0.053101	-0.070497
Data495	0.053	0.097556	0.123395	-0.04125	-0.066529
Data496	0.064088	0.069988	0.137026	-0.026652	-0.072633
Data497	0.065207	0.047862	0.134279	-0.000153	-0.069276
Data498	0.046591	0.043793	0.135195	0.019582	-0.071107
Data499	0.010376	0.039928	0.139467	0.011902	-0.080873
Data500	-0.01943	0.033214	0.135704	-0.00646	-0.076193
Data501	-0.043234	0.039063	0.146487	-0.012563	-0.0589
Data502	-0.054526	0.051474	0.161542	-0.011139	-0.055441
Data503	-0.049338	0.078279	0.182396	-0.004222	-0.04771
Data504	-0.050863	0.100048	0.196333	-0.018057	-0.049134
Data505	-0.041708	0.115663	0.206505	-0.04125	-0.03418
Data506	-0.033061	0.131838	0.20559	-0.063935	-0.020854
Data507	-0.020244	0.142061	0.203047	-0.08367	-0.014343
Data508	0.018514	0.142723	0.19969	-0.086773	-0.025635
Data509	0.060833	0.127565	0.188703	-0.076549	-0.041199
Data510	0.104677	0.117901	0.189008	-0.084077	-0.058188
Data511	0.142926	0.105592	0.168663	-0.096946	-0.091249
Data512	0.168154	0.098624	0.141197	-0.096844	-0.11312
Data513	0.188398	0.09486	0.121462	-0.091961	-0.136212
Data514	0.208947	0.105948	0.118817	-0.100862	-0.15198
Data515	0.233361	0.110374	0.130312	-0.107118	-0.149945
Data516	0.242212	0.11485	0.1473	-0.091656	-0.132347
Data517	0.233972	0.105186	0.145978	-0.070446	-0.123598
Data518	0.214542	0.090232	0.139366	-0.041911	-0.119122
Data519	0.208337	0.079957	0.138043	-0.01002	-0.113832
Data520	0.185957	0.073599	0.14903	0.012512	-0.099997
Data521	0.161237	0.074617	0.169273	0.02533	-0.088401
Data522	0.126853	0.080517	0.190127	0.034231	-0.084332
Data523	0.09013	0.086213	0.213728	0.033316	-0.08189
Data524	0.060527	0.08896	0.238549	0.029145	-0.085145
Data525	0.054932	0.108492	0.236718	0.028484	-0.086875
Data526	0.055848	0.132245	0.232039	0.037283	-0.084535
Data527	0.05717	0.155032	0.228478	0.03006	-0.089214
Data528	0.062765	0.168307	0.230106	0.010529	-0.083619
Data529	0.072328	0.179141	0.234684	-0.003459	-0.076804
Data530	0.078635	0.186669	0.235192	-0.001272	-0.077109
Data531	0.071514	0.193383	0.236718	-0.000712	-0.080161
Data532	0.053407	0.194807	0.236311	-0.006561	-0.072328
Data533	0.036113	0.191246	0.217492	-0.006154	-0.078228
Data534	0.029399	0.184787	0.205081	0.004273	-0.077719
Data535	0.029196	0.181023	0.18555	0.030467	-0.088706
Data536	0.039267	0.186414	0.164797	0.057476	-0.091452
Data537	0.032349	0.184278	0.172325	0.054526	-0.08484
Data538	0.014547	0.187177	0.181786	0.058747	-0.090639
Data539	-0.006612	0.19089	0.193586	0.074159	-0.082806
Data540	-0.019023	0.18911	0.199893	0.094911	-0.058493
Data541	-0.033672	0.198723	0.196943	0.119885	-0.033773
Data542	-0.054322	0.200504	0.187483	0.147656	-0.017192
Data543	-0.0825	0.199741	0.177412	0.163017	-0.014547
Data544	-0.105186	0.200707	0.170189	0.167391	-0.014547
Data545	-0.133059	0.194451	0.162966	0.167188	-0.026347
Data546	-0.169273	0.195163	0.144859	0.168867	-0.047405
Data547	-0.216475	0.203098	0.115969	0.165357	-0.06419
Data548	-0.263981	0.227563	0.111187	0.163221	-0.067343
Data549	-0.307724	0.239516	0.122683	0.182091	-0.061646
Data550	-0.352382	0.235396	0.131533	0.195061	-0.066122
Data551	-0.397141	0.223036	0.131024	0.201572	-0.072124
Data552	-0.438646	0.221459	0.144656	0.203657	-0.082907
Data553	-0.478828	0.224409	0.152997	0.194095	-0.090435
Data554	-0.516874	0.21912	0.145571	0.198011	-0.080771
Data555	-0.556547	0.201216	0.111594	0.196892	-0.079652
Data556	-0.6009	0.187686	0.096132	0.190738	-0.088197
Data557	-0.637929	0.168917	0.095725	0.179599	-0.101523
Data558	-0.645965	0.150301	0.116579	0.17909	-0.101829
Data559	-0.652069	0.138857	0.134585	0.194654	-0.106508
Data560	-0.665395	0.139569	0.135297	0.209354	-0.120953
Data561	-0.681163	0.142875	0.117596	0.205997	-0.128481
Data562	-0.728161	0.142875	0.099489	0.182549	-0.132041
Data563	-0.793062	0.141705	0.080873	0.146995	-0.135805
Data564	-0.844231	0.125938	0.069581	0.113375	-0.125124
Data565	-0.873732	0.122784	0.037232	0.083416	-0.108237
Data566	-0.905267	0.119682	0.012105	0.068666	-0.097047
Data567	-0.941685	0.108848	0.016581	0.06836	-0.098268
Data568	-0.97851	0.091605	0.018413	0.078584	-0.119631
Data569	-1.016149	0.073752	0.030111	0.102541	-0.139976
Data570	-1.048905	0.06419	0.050965	0.121207	-0.16083
Data571	-1.06569	0.07009	0.065817	0.150403	-0.17731
Data572	-1.081865	0.082144	0.079856	0.173953	-0.186974
Data573	-1.093156	0.100506	0.085349	0.188703	-0.177513
Data574	-1.104346	0.124056	0.096844	0.188093	-0.165408
Data575	-1.110857	0.137942	0.098065	0.178937	-0.14964
Data576	-1.106381	0.132855	0.077516	0.154218	-0.13194
Data577	-1.093665	0.124921	0.050456	0.135805	-0.120953
Data578	-1.086951	0.128379	0.031332	0.122632	-0.118003
Data579	-1.085629	0.144045	0.024821	0.090079	-0.11841
Data580	-1.086137	0.156558	0.030111	0.070954	-0.118512
Data581	-1.08044	0.160169	0.040996	0.050253	-0.116172
Data582	-1.069454	0.170596	0.048422	0.04064	-0.110374
Data583	-1.058467	0.194451	0.041301	0.036927	-0.120038
Data584	-1.034663	0.214491	0.032451	0.052389	-0.134178
Data585	-1.023372	0.220442	0.029806	0.075685	-0.150963
Data586	-1.004857	0.21327	0.041199	0.104524	-0.182193
Data587	-0.987462	0.19913	0.046489	0.130261	-0.198266
Data588	-0.972407	0.178276	0.030213	0.13962	-0.186669
Data589	-0.940566	0.15849	0.014954	0.152895	-0.160627
Data590	-0.911879	0.145164	0.008952	0.149335	-0.135907
Data591	-0.902927	0.135551	0.016785	0.128786	-0.122479
Data592	-0.90781	0.127159	0.00824	0.115663	-0.125226
Data593	-0.922967	0.151268	-0.009155	0.103914	-0.130719
Data594	-0.94667	0.183719	-0.014038	0.089367	-0.131329
Data595	-0.957453	0.210778	-0.01353	0.100404	-0.134991
Data596	-0.944228	0.225681	-0.012614	0.123293	-0.130617
Data597	-0.930902	0.220188	-0.006205	0.13255	-0.119529
Data598	-0.922764	0.207523	-0.002645	0.130007	-0.12604
Data599	-0.917881	0.188856	-0.000203	0.137992	-0.126853
Data600	-0.908115	0.181582	-0.003866	0.141146	-0.128278
Data601	-0.907708	0.184278	-0.002136	0.152895	-0.135297
Data602	-0.907912	0.177869	-0.012207	0.170494	-0.143943
Data603	-0.919814	0.16612	-0.032553	0.174919	-0.15554
Data604	-0.945144	0.16083	-0.046387	0.174665	-0.171104
Data605	-0.967219	0.158745	-0.038148	0.169223	-0.175886
Data606	-0.996211	0.16673	-0.032959	0.160576	-0.17558
Data607	-1.051143	0.173902	-0.02238	0.157168	-0.171715
Data608	-1.100277	0.186669	0.003154	0.139824	-0.175886
Data609	-1.133033	0.203301	0.010681	0.119631	-0.171511
Data610	-1.142494	0.212304	0.015259	0.096437	-0.169579
Data611	-1.136695	0.218916	0.014343	0.089927	-0.170189
Data612	-1.134763	0.229394	0.01648	0.091758	-0.172732
Data613	-1.135678	0.222985	0.02299	0.099031	-0.18321
Data614	-1.140052	0.205234	0.025635	0.100303	-0.188805
Data615	-1.148496	0.185245	0.026856	0.105643	-0.206607
Data616	-1.160703	0.177106	0.028789	0.111035	-0.225325
Data617	-1.168943	0.170799	0.027059	0.122428	-0.227461
Data618	-1.177895	0.176293	0.024516	0.124208	-0.211287
Data619	-1.170062	0.18087	0.016683	0.107525	-0.198062
Data620	-1.146359	0.188754	0.004578	0.092419	-0.191958
Data621	-1.109331	0.192874	0.003764	0.071514	-0.201623
Data622	-1.086544	0.201012	0.013835	0.059256	-0.20915
Data623	-1.062435	0.20086	0.018819	0.051016	-0.218001
Data624	-1.057552	0.208794	0.026042	0.044658	-0.234175
Data625	-1.054704	0.221052	0.025839	0.043539	-0.258996
Data626	-1.042293	0.22385	0.03357	0.055339	-0.277918
Data627	-1.045752	0.215763	0.054526	0.070141	-0.275374
Data628	-1.052262	0.20854	0.077923	0.074667	-0.279749
Data629	-1.059485	0.205336	0.091554	0.068818	-0.271204
Data630	-1.055823	0.203454	0.091758	0.063427	-0.256046
Data631	-1.049516	0.21795	0.096742	0.075685	-0.239465
Data632	-1.027848	0.23738	0.101422	0.08245	-0.24862
Data633	-0.999466	0.25452	0.105287	0.075227	-0.243432
Data634	-0.997838	0.26215	0.105186	0.069785	-0.23743
Data635	-0.995702	0.245365	0.114036	0.060273	-0.229801
Data636	-0.997635	0.223392	0.115867	0.049643	-0.228682
Data637	-1.002619	0.195977	0.108136	0.029755	-0.220137
Data638	-1.016861	0.162305	0.100811	0.018514	-0.21149
Data639	-1.029882	0.136263	0.094504	0.011495	-0.19735
