# Supplementary material for: Integration of MRI and somatosensory evoked potentials facilitate diagnosis of spinal cord compression
Source: Sci Rep. 2023 May 15;13:7861. doi: 10.1038/s41598-023-34832-2 (PMC10185544; doi:10.1038/s41598-023-34832-2)
Supplement: Supplementary file 3 — Supplementary Information 3. [file 41598_2023_34832_MOESM3_ESM.zip › Preoperative SSEP data/spinal cord compression group/4145984_2/4145984_2_Lt Tibial SEP_Cz'-Fpz_201220_120451.csv]

Index	1	2	3	4	5	6	7	8	9	10	11	12
Name	Cz'-Fpz	Cz'-Fpz	Cz'-Fpz	Cz'-Fpz	Cz'-Fpz	Cz'-Fpz	Cz'-Fpz	Cz'-Fpz	Cz'-Fpz	Cz'-Fpz	Cz'-Fpz	Cz'-Fpz
Time	2.02002E+13	2.02002E+13	2.02002E+13	2.02002E+13	2.02002E+13	2.02002E+13	2.02002E+13	2.02002E+13	2.02002E+13	2.02002E+13	2.02002E+13	2.02002E+13
Highcut	500	500	500	500	500	500	500	500	500	500	500	500
Lowcut	10	10	10	10	10	10	10	10	10	10	10	10
Period	0.000156	0.000156	0.000156	0.000156	0.000156	0.000156	0.000156	0.000156	0.000156	0.000156	0.000156	0.000156
Averages	120	120	120	120	120	120	120	120	120	120	120	120
Int (mA)	18/17.9mA	18/17.9mA	18/17.9mA	18/17.9mA	18/17.9mA	18/17.9mA	18/17.9mA	18/17.9mA	18/17.9mA	18/17.9mA	18/17.9mA	18/17.9mA
Pulse Width (�gs)	200�s	200�s	200�s	200�s	200�s	200�s	200�s	200�s	200�s	200�s	200�s	200�s
Rep Rate (Hz)	2.78Hz	2.78Hz	2.78Hz	2.78Hz	2.78Hz	2.78Hz	2.78Hz	2.78Hz	2.78Hz	2.78Hz	2.78Hz	3.11Hz
Data0	0.850627	0.469564	0.615336	0.345866	-0.071055	0.064189	0.372518	0.551046	0.413208	0.280863	0.483907	0.545756
Data1	0.862935	0.494283	0.636088	0.368042	-0.037282	0.124817	0.38976	0.570984	0.438334	0.294749	0.500387	0.57251
Data2	0.867818	0.511882	0.649821	0.383301	-0.008494	1.042328	0.402018	0.585734	0.459391	0.304871	0.511983	0.595805
Data3	0.864563	0.52124	0.655518	0.39093	0.014292	1.586049	0.408478	0.594686	0.475566	0.310567	0.517985	0.614624
Data4	0.852458	0.521647	0.652669	0.390422	0.030619	1.643168	0.408885	0.597432	0.486348	0.311381	0.517985	0.628052
Data5	0.831909	0.513102	0.641683	0.38208	0.040334	1.234538	0.403341	0.594177	0.49174	0.307261	0.512187	0.635885
Data6	0.803731	0.496318	0.623271	0.36672	0.043894	0.735474	0.392303	0.585327	0.491842	0.298513	0.500895	0.638021
Data7	0.769043	0.472412	0.598755	0.345764	0.042114	0.328623	0.37674	0.571798	0.487366	0.285695	0.485128	0.634766
Data8	0.72998	0.443217	0.569865	0.320943	0.036367	0.055593	0.357768	0.554911	0.479228	0.269775	0.465902	0.627035
Data9	0.688375	0.410868	0.538737	0.294291	0.028025	-0.085449	0.336914	0.536092	0.468343	0.251923	0.444641	0.61554
Data10	0.646464	0.377401	0.507406	0.267741	0.018717	-0.118205	0.315552	0.516663	0.456034	0.233307	0.422567	0.601705
Data11	0.606384	0.345052	0.477702	0.243022	0.009867	-0.082397	0.295156	0.49825	0.443624	0.215251	0.401306	0.58665
Data12	0.569661	0.31545	0.451253	0.221863	0.002645	-0.026042	0.276998	0.481974	0.432027	0.198822	0.38208	0.571594
Data13	0.53772	0.29012	0.429281	0.205282	-0.001831	0.051727	0.262044	0.46875	0.422363	0.185089	0.365702	0.557658
Data14	0.511373	0.269979	0.412699	0.193888	-0.003153	0.126038	0.251058	0.459391	0.415141	0.174662	0.352885	0.545654
Data15	0.491028	0.255432	0.401611	0.187887	-0.001017	0.182241	0.244293	0.454102	0.41097	0.167999	0.344238	0.536194
Data16	0.476379	0.246379	0.395915	0.186971	0.004476	0.243174	0.241801	0.452881	0.409953	0.165253	0.339559	0.529582
Data17	0.466919	0.242208	0.395203	0.190633	0.013123	0.276438	0.243378	0.455424	0.411987	0.166168	0.338643	0.52592
Data18	0.462036	0.24231	0.398458	0.197957	0.024414	0.295919	0.248464	0.461324	0.416972	0.17039	0.341288	0.525106
Data19	0.460612	0.245667	0.40507	0.20813	0.037842	0.313263	0.256449	0.469767	0.424601	0.177409	0.346578	0.526835
Data20	0.461731	0.251058	0.413818	0.220032	0.052846	0.331065	0.266622	0.480042	0.434265	0.186615	0.354004	0.530599
Data21	0.464478	0.25767	0.423889	0.233053	0.068868	0.352173	0.278219	0.491536	0.44576	0.197245	0.362752	0.536092
Data22	0.468038	0.264587	0.434367	0.246175	0.085551	0.363057	0.290578	0.50354	0.458476	0.20874	0.372111	0.542704
Data23	0.471903	0.270996	0.444438	0.258891	0.102488	0.362091	0.30309	0.515544	0.471903	0.220388	0.381368	0.55013
Data24	0.475159	0.276184	0.453491	0.270487	0.119222	0.359853	0.315247	0.52714	0.48584	0.231832	0.390116	0.558065
Data25	0.477702	0.279846	0.461019	0.280965	0.135701	0.365804	0.32664	0.537821	0.499776	0.242411	0.397644	0.565898
Data26	0.479431	0.281982	0.467021	0.290019	0.151774	0.361226	0.337016	0.547485	0.513407	0.251923	0.403748	0.573425
Data27	0.480448	0.282694	0.47109	0.297852	0.167389	0.359141	0.346375	0.556335	0.52653	0.260111	0.408223	0.58075
Data28	0.480652	0.281881	0.473328	0.304159	0.18219	0.376485	0.354767	0.56427	0.539144	0.267131	0.411174	0.587667
Data29	0.47994	0.279744	0.473633	0.309143	0.196025	0.409851	0.362142	0.571493	0.550842	0.272929	0.412292	0.594279
Data30	0.478516	0.276489	0.472005	0.312805	0.208588	0.425975	0.368449	0.578003	0.561523	0.277507	0.411886	0.600281
Data31	0.476379	0.272319	0.468648	0.315247	0.219625	0.414174	0.373739	0.583801	0.570882	0.280863	0.409749	0.60557
Data32	0.473531	0.267436	0.463562	0.316569	0.228984	0.399272	0.378062	0.588989	0.578817	0.283152	0.406189	0.609945
Data33	0.470072	0.262044	0.457153	0.316874	0.23646	0.385437	0.381368	0.593669	0.585124	0.284424	0.401306	0.613403
Data34	0.466207	0.256449	0.449524	0.316366	0.242004	0.369263	0.383759	0.597738	0.589905	0.284882	0.395203	0.615946
Data35	0.461934	0.250753	0.440979	0.315247	0.245565	0.345052	0.385284	0.601196	0.592957	0.284678	0.388184	0.617269
Data36	0.457357	0.245056	0.431722	0.313314	0.247192	0.320485	0.385895	0.604045	0.594482	0.283966	0.380452	0.617472
Data37	0.452474	0.239461	0.421956	0.310974	0.24704	0.298157	0.38564	0.606181	0.594584	0.282898	0.372213	0.616455
Data38	0.447388	0.233866	0.411784	0.308126	0.24531	0.285187	0.384521	0.607503	0.593465	0.281626	0.363566	0.614217
Data39	0.441996	0.228271	0.401306	0.304769	0.242208	0.285746	0.382436	0.607808	0.591227	0.280202	0.354614	0.61086
Data40	0.436401	0.222677	0.390625	0.301107	0.238139	0.301717	0.379435	0.606995	0.588074	0.278778	0.345561	0.606283
Data41	0.430603	0.216878	0.379639	0.296936	0.233358	0.307058	0.375519	0.60496	0.58431	0.277303	0.336507	0.600586
Data42	0.4245	0.210876	0.368347	0.29246	0.228221	0.309601	0.370687	0.601603	0.580037	0.275879	0.327352	0.593872
Data43	0.418091	0.204569	0.35675	0.287577	0.223083	0.307668	0.364939	0.596822	0.575663	0.274506	0.318298	0.586141
Data44	0.411377	0.197856	0.344747	0.282186	0.21815	0.290985	0.358327	0.590719	0.571289	0.273132	0.309245	0.577596
Data45	0.404256	0.190633	0.332235	0.276388	0.213572	0.266724	0.350952	0.583191	0.566915	0.27181	0.300293	0.568339
Data46	0.396729	0.183004	0.31901	0.270081	0.209452	0.241903	0.342814	0.574544	0.562846	0.270437	0.291443	0.558472
Data47	0.388794	0.174866	0.305278	0.263265	0.20579	0.230255	0.334167	0.564677	0.558879	0.269063	0.282694	0.548096
Data48	0.380351	0.166321	0.290833	0.255941	0.202535	0.226288	0.325012	0.553996	0.555013	0.267639	0.274048	0.537415
Data49	0.371399	0.157471	0.275777	0.248006	0.199483	0.231069	0.315501	0.542603	0.551249	0.266113	0.265605	0.526632
Data50	0.36204	0.148315	0.260111	0.239563	0.196381	0.228628	0.305888	0.530701	0.547282	0.264384	0.257263	0.515645
Data51	0.352173	0.139058	0.243937	0.230408	0.192973	0.221151	0.296173	0.518697	0.543111	0.262553	0.249125	0.504761
Data52	0.341797	0.129801	0.227458	0.220744	0.188955	0.222371	0.286509	0.506592	0.538432	0.260468	0.241191	0.49408
Data53	0.331014	0.120646	0.210876	0.210368	0.18397	0.220896	0.277049	0.494792	0.53304	0.258077	0.233459	0.483602
Data54	0.319824	0.111694	0.194194	0.199585	0.177917	0.208944	0.267843	0.483297	0.526835	0.255432	0.225932	0.473429
Data55	0.308329	0.102946	0.177714	0.188192	0.170492	0.190786	0.258942	0.472209	0.519714	0.252431	0.218506	0.463664
Data56	0.296529	0.094604	0.161438	0.176493	0.161641	0.171865	0.250295	0.461629	0.511475	0.249023	0.211283	0.454203
Data57	0.284526	0.086466	0.145671	0.164388	0.151265	0.151469	0.241954	0.451457	0.502319	0.245158	0.204061	0.445048
Data58	0.27242	0.078634	0.13031	0.151978	0.139567	0.134837	0.233765	0.441691	0.492045	0.240835	0.19694	0.436198
Data59	0.260315	0.071004	0.115662	0.139465	0.126597	0.121918	0.225677	0.432027	0.480957	0.236003	0.189718	0.427551
Data60	0.24821	0.063375	0.101522	0.126851	0.11261	0.095062	0.217539	0.422363	0.469055	0.230611	0.182292	0.419108
Data61	0.236308	0.055745	0.087891	0.114339	0.097961	0.065409	0.2093	0.412496	0.456645	0.224711	0.174561	0.410665
Data62	0.224711	0.047811	0.074666	0.101929	0.082957	0.046946	0.200755	0.40212	0.443929	0.218302	0.166626	0.402222
Data63	0.21342	0.039571	0.061951	0.089518	0.067902	0.02065	0.191803	0.391032	0.43101	0.211385	0.158285	0.393677
Data64	0.202535	0.030924	0.049438	0.077311	0.053101	-0.000203	0.182343	0.37913	0.418091	0.20401	0.149434	0.385132
Data65	0.192159	0.021667	0.037028	0.065308	0.038808	-0.018565	0.172272	0.366211	0.405477	0.196177	0.140076	0.376383
Data66	0.182292	0.011902	0.024618	0.053304	0.025228	-0.027008	0.161489	0.352275	0.393066	0.187988	0.130208	0.367432
Data67	0.173035	0.001628	0.012105	0.041402	0.012512	-0.025228	0.150045	0.337321	0.381165	0.179443	0.119832	0.358378
Data68	0.164185	-0.009155	-0.000509	0.0295	0.000559	-0.026855	0.137889	0.32135	0.36967	0.170644	0.109049	0.349121
Data69	0.155945	-0.020345	-0.013326	0.017497	-0.010579	-0.039469	0.12502	0.304464	0.358582	0.161591	0.097758	0.339762
Data70	0.14801	-0.03184	-0.026449	0.005493	-0.021159	-0.049286	0.111593	0.287069	0.347697	0.152384	0.086263	0.3302
Data71	0.140381	-0.043437	-0.039571	-0.00651	-0.031331	-0.030874	0.097605	0.269165	0.336914	0.143026	0.074361	0.320638
Data72	0.132955	-0.055033	-0.052897	-0.018717	-0.041453	-0.017242	0.08316	0.25116	0.326131	0.133616	0.062459	0.310872
Data73	0.125631	-0.066427	-0.06602	-0.030924	-0.051727	-0.034434	0.068461	0.233256	0.315043	0.124156	0.050354	0.301005
Data74	0.118205	-0.077515	-0.079041	-0.04303	-0.062459	-0.065409	0.05366	0.215658	0.30365	0.114695	0.03835	0.291036
Data75	0.110677	-0.088196	-0.091553	-0.055033	-0.073853	-0.101013	0.038808	0.198568	0.291748	0.105235	0.02655	0.280863
Data76	0.102844	-0.098368	-0.103658	-0.066732	-0.08606	-0.134939	0.024109	0.18219	0.279236	0.095825	0.014852	0.270386
Data77	0.094808	-0.107931	-0.115153	-0.078023	-0.099131	-0.162354	0.009766	0.166524	0.266012	0.086466	0.003459	0.259603
Data78	0.086365	-0.116781	-0.125732	-0.088908	-0.113169	-0.188853	-0.00412	0.151672	0.252279	0.077209	-0.007528	0.248617
Data79	0.077515	-0.125122	-0.1356	-0.09908	-0.12797	-0.201009	-0.017497	0.137533	0.238037	0.068105	-0.018311	0.237122
Data80	0.068359	-0.132751	-0.144552	-0.108744	-0.143382	-0.199331	-0.030162	0.124003	0.223287	0.059204	-0.028687	0.225321
Data81	0.058899	-0.139771	-0.15269	-0.117798	-0.159149	-0.201365	-0.042165	0.111084	0.208435	0.050456	-0.038961	0.213114
Data82	0.049235	-0.146281	-0.159912	-0.126139	-0.175018	-0.217387	-0.053406	0.098572	0.193481	0.042013	-0.04893	0.2005
Data83	0.039469	-0.152283	-0.166423	-0.133972	-0.190531	-0.240682	-0.063833	0.086365	0.178833	0.033824	-0.058797	0.187581
Data84	0.029602	-0.157878	-0.172323	-0.141296	-0.205485	-0.257721	-0.073547	0.074259	0.164388	0.025991	-0.068665	0.174459
Data85	0.019938	-0.163066	-0.177612	-0.148214	-0.219574	-0.272166	-0.082601	0.062256	0.150553	0.018514	-0.078532	0.161235
Data86	0.010478	-0.16805	-0.182495	-0.154826	-0.232442	-0.287526	-0.090993	0.050049	0.137329	0.011393	-0.088501	0.148112
Data87	0.001322	-0.172831	-0.187073	-0.161235	-0.243988	-0.293986	-0.098826	0.037842	0.124817	0.00473	-0.098674	0.135091
Data88	-0.007426	-0.177612	-0.191447	-0.167542	-0.254059	-0.288086	-0.10615	0.025533	0.112915	-0.001475	-0.109151	0.122477
Data89	-0.015869	-0.18219	-0.195719	-0.17395	-0.262705	-0.273081	-0.113118	0.013123	0.101522	-0.007324	-0.119934	0.11027
Data90	-0.024007	-0.186768	-0.199992	-0.180562	-0.269877	-0.261637	-0.119731	0.000712	0.090739	-0.012817	-0.131022	0.098674
Data91	-0.03184	-0.191345	-0.204264	-0.187276	-0.275777	-0.266571	-0.125987	-0.011495	0.08016	-0.017955	-0.142415	0.087789
Data92	-0.039571	-0.195821	-0.208435	-0.194397	-0.280558	-0.274506	-0.131989	-0.023499	0.069682	-0.022736	-0.154215	0.077718
Data93	-0.047099	-0.200094	-0.212606	-0.201721	-0.284526	-0.28595	-0.137685	-0.035095	0.059102	-0.027262	-0.166117	0.068461
Data94	-0.054626	-0.204163	-0.216777	-0.209351	-0.287882	-0.290222	-0.143077	-0.046183	0.048421	-0.031535	-0.178324	0.060018
Data95	-0.062256	-0.207926	-0.220642	-0.217285	-0.290883	-0.288798	-0.148163	-0.056559	0.037231	-0.035604	-0.190633	0.052287
Data96	-0.070089	-0.211182	-0.224304	-0.225321	-0.293732	-0.294189	-0.152842	-0.066223	0.025635	-0.039571	-0.202942	0.045166
Data97	-0.078227	-0.21403	-0.227458	-0.233459	-0.296682	-0.296936	-0.157166	-0.075073	0.013631	-0.043488	-0.215149	0.038656
Data98	-0.086772	-0.216166	-0.230001	-0.241496	-0.299835	-0.296733	-0.161031	-0.083211	0.001017	-0.047353	-0.227254	0.032552
Data99	-0.095622	-0.217692	-0.231934	-0.24943	-0.303243	-0.286458	-0.16449	-0.090535	-0.0118	-0.051219	-0.239156	0.026652
Data100	-0.104879	-0.218506	-0.232951	-0.256856	-0.306956	-0.288289	-0.167542	-0.097351	-0.025024	-0.055186	-0.250753	0.020955
Data101	-0.114441	-0.218709	-0.232951	-0.263977	-0.310923	-0.311025	-0.170186	-0.103556	-0.03835	-0.059255	-0.262044	0.015259
Data102	-0.124308	-0.218302	-0.232035	-0.270487	-0.315043	-0.347646	-0.172526	-0.109355	-0.051676	-0.063375	-0.272929	0.00946
Data103	-0.134277	-0.217285	-0.230001	-0.276388	-0.319112	-0.382487	-0.174611	-0.11495	-0.064799	-0.067647	-0.283407	0.00356
Data104	-0.144246	-0.215861	-0.226949	-0.281779	-0.323029	-0.397898	-0.176544	-0.120544	-0.077413	-0.072021	-0.293376	-0.002441
Data105	-0.154317	-0.21403	-0.222982	-0.28656	-0.326487	-0.413971	-0.178477	-0.126139	-0.089518	-0.076447	-0.302836	-0.008748
Data106	-0.164083	-0.211995	-0.218302	-0.290731	-0.329386	-0.428569	-0.18041	-0.132039	-0.100911	-0.080922	-0.31189	-0.015055
Data107	-0.173747	-0.209859	-0.212809	-0.294495	-0.331472	-0.429281	-0.182546	-0.138245	-0.111389	-0.085449	-0.320435	-0.021566
Data108	-0.183004	-0.20752	-0.206909	-0.297953	-0.332591	-0.416768	-0.184835	-0.144857	-0.121053	-0.089976	-0.328573	-0.028076
Data109	-0.192057	-0.204976	-0.200602	-0.301208	-0.332642	-0.410919	-0.187429	-0.151876	-0.1297	-0.094452	-0.336405	-0.034485
Data110	-0.200704	-0.202433	-0.194295	-0.30426	-0.331573	-0.410156	-0.190328	-0.159302	-0.137431	-0.098775	-0.343831	-0.040792
Data111	-0.209147	-0.199788	-0.18809	-0.307312	-0.329386	-0.427856	-0.193431	-0.167135	-0.144348	-0.102946	-0.350952	-0.046895
Data112	-0.217387	-0.19694	-0.182088	-0.310262	-0.326182	-0.44047	-0.196788	-0.175171	-0.150452	-0.107015	-0.357869	-0.052897
Data113	-0.225525	-0.193888	-0.176493	-0.313212	-0.322062	-0.455271	-0.200195	-0.183411	-0.155945	-0.110881	-0.364583	-0.058492
Data114	-0.233663	-0.190531	-0.171509	-0.316162	-0.317281	-0.473328	-0.203654	-0.19165	-0.160929	-0.114543	-0.371094	-0.063883
Data115	-0.242004	-0.186768	-0.167135	-0.31901	-0.311991	-0.492961	-0.206909	-0.19989	-0.16571	-0.118001	-0.377502	-0.06897
Data116	-0.250549	-0.182495	-0.163371	-0.321655	-0.306549	-0.487061	-0.209859	-0.207926	-0.170288	-0.121358	-0.383606	-0.073853
Data117	-0.259501	-0.177816	-0.160319	-0.323995	-0.301056	-0.47226	-0.212351	-0.215556	-0.174967	-0.124563	-0.389608	-0.07843
Data118	-0.26886	-0.172628	-0.157878	-0.325928	-0.295868	-0.459595	-0.214284	-0.22288	-0.17985	-0.127614	-0.395304	-0.082804
Data119	-0.278727	-0.167033	-0.155945	-0.327352	-0.291138	-0.446472	-0.215454	-0.229696	-0.184937	-0.130564	-0.400696	-0.086975
Data120	-0.289103	-0.160929	-0.154521	-0.328267	-0.287018	-0.441335	-0.215912	-0.236003	-0.19043	-0.133413	-0.405782	-0.091044
Data121	-0.299886	-0.154521	-0.153503	-0.328471	-0.283559	-0.450389	-0.215505	-0.241903	-0.196228	-0.13621	-0.410461	-0.09491
Data122	-0.310872	-0.147909	-0.15269	-0.327962	-0.280863	-0.460561	-0.214284	-0.247192	-0.202332	-0.138855	-0.414632	-0.098775
Data123	-0.322164	-0.141195	-0.151978	-0.326742	-0.278727	-0.473073	-0.21225	-0.252279	-0.208639	-0.141347	-0.418396	-0.102641
Data124	-0.333252	-0.134583	-0.151164	-0.32491	-0.2771	-0.471293	-0.209605	-0.256958	-0.214945	-0.143687	-0.421651	-0.106405
Data125	-0.344137	-0.128276	-0.150045	-0.322469	-0.275828	-0.472158	-0.20635	-0.261536	-0.221252	-0.145772	-0.4245	-0.110372
Data126	-0.354614	-0.122375	-0.148621	-0.319417	-0.274658	-0.476278	-0.202637	-0.266113	-0.227153	-0.147603	-0.426839	-0.114237
Data127	-0.36438	-0.116984	-0.14679	-0.31606	-0.273285	-0.47521	-0.19872	-0.270793	-0.232544	-0.149129	-0.428772	-0.118205
Data128	-0.37323	-0.112305	-0.144348	-0.312297	-0.271606	-0.48528	-0.194651	-0.275675	-0.237223	-0.150299	-0.430298	-0.122274
Data129	-0.381266	-0.108236	-0.141296	-0.308533	-0.269318	-0.512136	-0.190633	-0.280863	-0.240987	-0.151062	-0.43162	-0.126241
Data130	-0.388184	-0.105082	-0.137634	-0.304667	-0.266266	-0.526174	-0.186768	-0.286458	-0.243937	-0.151469	-0.432739	-0.130208
Data131	-0.394185	-0.102437	-0.133362	-0.300903	-0.262451	-0.525716	-0.183207	-0.29246	-0.24587	-0.15152	-0.433757	-0.134074
Data132	-0.39917	-0.100505	-0.128682	-0.297445	-0.257721	-0.503082	-0.179952	-0.298665	-0.246989	-0.151113	-0.434672	-0.137736
Data133	-0.403442	-0.098979	-0.123596	-0.294393	-0.252177	-0.488383	-0.177104	-0.305176	-0.247192	-0.15035	-0.435588	-0.141093
Data134	-0.407003	-0.097656	-0.118306	-0.291748	-0.245921	-0.481567	-0.174561	-0.311991	-0.246785	-0.14918	-0.436605	-0.144246
Data135	-0.410055	-0.096334	-0.112915	-0.289815	-0.239105	-0.475566	-0.172424	-0.318807	-0.24587	-0.147654	-0.43752	-0.147095
Data136	-0.412801	-0.094706	-0.107524	-0.288391	-0.231934	-0.472209	-0.170492	-0.325521	-0.244954	-0.145772	-0.438538	-0.149638
Data137	-0.415548	-0.092672	-0.102336	-0.287577	-0.224711	-0.481211	-0.168762	-0.332133	-0.244039	-0.143585	-0.439555	-0.151774
Data138	-0.418294	-0.089823	-0.097555	-0.287476	-0.217641	-0.48701	-0.167135	-0.33844	-0.24353	-0.141042	-0.440572	-0.153605
Data139	-0.421346	-0.086161	-0.092977	-0.287882	-0.210978	-0.481415	-0.165507	-0.34434	-0.243734	-0.138194	-0.441589	-0.155233
Data140	-0.424601	-0.081482	-0.08901	-0.288798	-0.204875	-0.464579	-0.163778	-0.349935	-0.244649	-0.13504	-0.442607	-0.156555
Data141	-0.428162	-0.075785	-0.085347	-0.29012	-0.199534	-0.459595	-0.161845	-0.355123	-0.246684	-0.131683	-0.443624	-0.157674
Data142	-0.431925	-0.06897	-0.082194	-0.29185	-0.195058	-0.464986	-0.159709	-0.359904	-0.249634	-0.128021	-0.444539	-0.158793
Data143	-0.436096	-0.061239	-0.079346	-0.293681	-0.191345	-0.469666	-0.157318	-0.364482	-0.253601	-0.124257	-0.445353	-0.159709
Data144	-0.440267	-0.052592	-0.076904	-0.295512	-0.188344	-0.473785	-0.154673	-0.368754	-0.258382	-0.120341	-0.446269	-0.160726
Data145	-0.444641	-0.043335	-0.074768	-0.297241	-0.186005	-0.469869	-0.151723	-0.373128	-0.263977	-0.116374	-0.447083	-0.161845
Data146	-0.448914	-0.033569	-0.072734	-0.298869	-0.184021	-0.467631	-0.14857	-0.377502	-0.269979	-0.112406	-0.447998	-0.162964
Data147	-0.453186	-0.023702	-0.070801	-0.300191	-0.18219	-0.484823	-0.145315	-0.38208	-0.276184	-0.108541	-0.448914	-0.164286
Data148	-0.457357	-0.013733	-0.06897	-0.301107	-0.180257	-0.504252	-0.141907	-0.386963	-0.282288	-0.104777	-0.449931	-0.165609
Data149	-0.461324	-0.004069	-0.067139	-0.301615	-0.177917	-0.506287	-0.138499	-0.392253	-0.287984	-0.101166	-0.450948	-0.167135
Data150	-0.465291	0.004883	-0.065308	-0.301819	-0.174917	-0.500336	-0.135142	-0.397949	-0.292969	-0.097707	-0.452067	-0.168864
Data151	-0.469055	0.013428	-0.063375	-0.301615	-0.171051	-0.490214	-0.131887	-0.404053	-0.297038	-0.094299	-0.453186	-0.170593
Data152	-0.472819	0.021057	-0.061544	-0.301208	-0.166219	-0.48996	-0.128733	-0.410563	-0.299988	-0.090942	-0.454407	-0.172526
Data153	-0.476685	0.027771	-0.059713	-0.300496	-0.160319	-0.494385	-0.125783	-0.417379	-0.301717	-0.087585	-0.455627	-0.174459
Data154	-0.480652	0.033569	-0.058085	-0.299683	-0.153351	-0.476837	-0.122986	-0.424398	-0.302327	-0.084127	-0.456848	-0.176392
Data155	-0.484924	0.038452	-0.056458	-0.298869	-0.145518	-0.457255	-0.120341	-0.431417	-0.301717	-0.080465	-0.457967	-0.178223
Data156	-0.489299	0.042521	-0.055033	-0.298055	-0.136871	-0.446523	-0.1179	-0.438334	-0.30009	-0.076599	-0.458883	-0.180054
Data157	-0.49408	0.045878	-0.053914	-0.297343	-0.127767	-0.427144	-0.115509	-0.444946	-0.297648	-0.072428	-0.459595	-0.181783
Data158	-0.499064	0.048625	-0.052999	-0.296834	-0.118408	-0.404358	-0.113169	-0.451152	-0.294596	-0.067952	-0.4599	-0.183207
Data159	-0.504354	0.050964	-0.052389	-0.296427	-0.1091	-0.386251	-0.11083	-0.456746	-0.291239	-0.063121	-0.460002	-0.18453
Data160	-0.509847	0.053202	-0.052083	-0.296122	-0.100098	-0.365499	-0.108388	-0.461629	-0.287781	-0.058034	-0.459493	-0.185547
Data161	-0.515544	0.055542	-0.051982	-0.295919	-0.091756	-0.337372	-0.105845	-0.4658	-0.284526	-0.052694	-0.458577	-0.186259
Data162	-0.521444	0.058085	-0.051982	-0.295715	-0.084229	-0.315348	-0.103149	-0.46936	-0.281576	-0.047251	-0.457052	-0.186768
Data163	-0.527344	0.061137	-0.052083	-0.29541	-0.077667	-0.3007	-0.100199	-0.472209	-0.279134	-0.041707	-0.454915	-0.187073
Data164	-0.533142	0.064697	-0.052185	-0.294902	-0.072123	-0.302429	-0.097046	-0.474447	-0.277303	-0.036265	-0.452169	-0.187174
Data165	-0.538839	0.068868	-0.052185	-0.294088	-0.067596	-0.311025	-0.093689	-0.476379	-0.275981	-0.030874	-0.448914	-0.187174
Data166	-0.544332	0.073853	-0.05188	-0.29307	-0.063934	-0.315857	-0.090129	-0.477905	-0.275269	-0.025686	-0.444946	-0.186971
Data167	-0.54952	0.079346	-0.05127	-0.291545	-0.060933	-0.31367	-0.086365	-0.479431	-0.274963	-0.020752	-0.44047	-0.186768
Data168	-0.554301	0.085347	-0.050252	-0.289714	-0.058441	-0.323232	-0.08255	-0.480957	-0.274963	-0.016022	-0.435689	-0.186361
Data169	-0.558573	0.091858	-0.04893	-0.287577	-0.056101	-0.339406	-0.078634	-0.482585	-0.275065	-0.011546	-0.4304	-0.185954
Data170	-0.562337	0.098572	-0.047201	-0.285136	-0.053609	-0.357107	-0.074819	-0.484619	-0.275065	-0.007273	-0.425008	-0.185343
Data171	-0.565491	0.105286	-0.045064	-0.282491	-0.050812	-0.375366	-0.071157	-0.486857	-0.274963	-0.003103	-0.419413	-0.18453
Data172	-0.568034	0.111796	-0.042826	-0.279948	-0.047353	-0.383301	-0.067698	-0.489604	-0.274455	0.000916	-0.41392	-0.183512
Data173	-0.569865	0.118001	-0.040385	-0.277507	-0.043081	-0.366414	-0.064545	-0.492554	-0.273438	0.004934	-0.40863	-0.18219
Data174	-0.570984	0.1238	-0.037944	-0.275269	-0.037893	-0.347137	-0.061849	-0.495809	-0.272013	0.009003	-0.403544	-0.180664
Data175	-0.571493	0.128886	-0.035706	-0.273539	-0.031789	-0.330556	-0.05956	-0.499064	-0.270081	0.013123	-0.398865	-0.17863
Data176	-0.571493	0.133464	-0.033773	-0.272115	-0.02477	-0.305634	-0.057831	-0.502421	-0.267843	0.017344	-0.394694	-0.176392
Data177	-0.570984	0.137227	-0.032247	-0.271301	-0.017039	-0.273387	-0.05661	-0.505473	-0.265299	0.021617	-0.39093	-0.173747
Data178	-0.57017	0.140483	-0.031128	-0.270996	-0.008748	-0.262604	-0.055847	-0.508219	-0.262655	0.025991	-0.387777	-0.170797
Data179	-0.569051	0.143331	-0.030518	-0.2712	-0.000203	-0.271149	-0.055593	-0.510457	-0.260111	0.030365	-0.385132	-0.167643
Data180	-0.567932	0.145671	-0.030518	-0.271708	0.008341	-0.28834	-0.055745	-0.512085	-0.257874	0.034739	-0.382996	-0.164388
Data181	-0.566915	0.147909	-0.030924	-0.27242	0.016632	-0.300293	-0.056203	-0.513102	-0.256144	0.039063	-0.38147	-0.161133
Data182	-0.565999	0.150146	-0.031637	-0.273234	0.024465	-0.301463	-0.056915	-0.513306	-0.255025	0.043233	-0.380249	-0.158081
Data183	-0.565491	0.152486	-0.032654	-0.273946	0.031637	-0.278269	-0.057831	-0.512899	-0.254618	0.047201	-0.379435	-0.155131
Data184	-0.565186	0.155131	-0.033773	-0.274353	0.037944	-0.261027	-0.058797	-0.511882	-0.255025	0.050913	-0.378825	-0.152588
Data185	-0.565389	0.158183	-0.03479	-0.274455	0.043437	-0.246124	-0.059814	-0.510356	-0.256144	0.054372	-0.378418	-0.150553
Data186	-0.565898	0.161743	-0.035604	-0.274048	0.048116	-0.213826	-0.06073	-0.508525	-0.257874	0.057576	-0.378113	-0.148926
Data187	-0.566711	0.165812	-0.036112	-0.273031	0.052083	-0.190481	-0.061595	-0.50649	-0.260213	0.060425	-0.377706	-0.147909
Data188	-0.567729	0.170288	-0.036214	-0.271301	0.055542	-0.182648	-0.062408	-0.504557	-0.262756	0.062968	-0.377096	-0.147298
Data189	-0.568949	0.175069	-0.035807	-0.268962	0.058695	-0.18453	-0.063121	-0.502726	-0.265299	0.065257	-0.376383	-0.147298
Data190	-0.570272	0.179952	-0.034993	-0.266113	0.061798	-0.196228	-0.063782	-0.501302	-0.267639	0.067342	-0.375366	-0.147705
Data191	-0.571391	0.184835	-0.033671	-0.262655	0.065104	-0.207367	-0.064392	-0.500285	-0.269572	0.069224	-0.373942	-0.148519
Data192	-0.572306	0.189616	-0.032043	-0.258687	0.06897	-0.214691	-0.065002	-0.499776	-0.270691	0.071004	-0.372314	-0.149638
Data193	-0.572917	0.19399	-0.030111	-0.254313	0.073446	-0.221151	-0.065664	-0.499776	-0.270894	0.072683	-0.370382	-0.150859
Data194	-0.573222	0.197856	-0.028076	-0.249736	0.078786	-0.220693	-0.066427	-0.500387	-0.269979	0.07431	-0.368144	-0.152079
Data195	-0.572917	0.201111	-0.02594	-0.244853	0.085042	-0.204824	-0.067291	-0.501404	-0.267741	0.075938	-0.365702	-0.1533
Data196	-0.572205	0.203756	-0.023804	-0.239868	0.092265	-0.18158	-0.068258	-0.502625	-0.264384	0.077566	-0.363159	-0.154419
Data197	-0.570882	0.205892	-0.021871	-0.234884	0.100352	-0.173238	-0.069326	-0.504049	-0.259806	0.079244	-0.360514	-0.155233
Data198	-0.569153	0.207418	-0.019938	-0.229899	0.109151	-0.167338	-0.070445	-0.505371	-0.254211	0.080922	-0.357971	-0.155741
Data199	-0.567017	0.20874	-0.018107	-0.225016	0.118459	-0.158285	-0.071564	-0.50649	-0.247803	0.082652	-0.355428	-0.155945
Data200	-0.564677	0.209859	-0.016378	-0.220133	0.128072	-0.13972	-0.072581	-0.506999	-0.240682	0.08433	-0.353088	-0.155741
Data201	-0.562134	0.21108	-0.014547	-0.215251	0.137736	-0.116577	-0.073497	-0.506999	-0.233256	0.08606	-0.350952	-0.155131
Data202	-0.559591	0.212606	-0.012614	-0.21047	0.147146	-0.103048	-0.074209	-0.506083	-0.22583	0.087636	-0.348918	-0.154317
Data203	-0.557251	0.21464	-0.010274	-0.205688	0.156148	-0.106099	-0.074615	-0.50415	-0.218404	0.089162	-0.347087	-0.153198
Data204	-0.555318	0.217387	-0.007528	-0.200907	0.164439	-0.102641	-0.074615	-0.501302	-0.211487	0.090586	-0.345357	-0.151978
Data205	-0.553894	0.220947	-0.004272	-0.196025	0.172017	-0.092417	-0.074259	-0.497335	-0.205078	0.091858	-0.34373	-0.150553
Data206	-0.553182	0.225423	-0.000407	-0.19104	0.178731	-0.088857	-0.073395	-0.49235	-0.19928	0.092977	-0.342	-0.149231
Data207	-0.55308	0.230815	0.003967	-0.185852	0.184682	-0.099945	-0.072072	-0.48645	-0.194092	0.093943	-0.340068	-0.147807
Data208	-0.553792	0.237122	0.009054	-0.180562	0.189921	-0.112712	-0.070292	-0.479635	-0.189412	0.094808	-0.337931	-0.146586
Data209	-0.555115	0.244242	0.01475	-0.174967	0.194651	-0.123851	-0.068054	-0.47231	-0.185242	0.095571	-0.33549	-0.145569
Data210	-0.557048	0.252177	0.021057	-0.169067	0.199178	-0.124563	-0.065409	-0.464376	-0.181376	0.096232	-0.332438	-0.144755
Data211	-0.559387	0.26062	0.027669	-0.162862	0.203756	-0.115458	-0.062408	-0.45634	-0.177511	0.096893	-0.328979	-0.144145
Data212	-0.562032	0.269368	0.034688	-0.156352	0.208791	-0.106608	-0.059102	-0.4481	-0.173543	0.097555	-0.324809	-0.143738
Data213	-0.564779	0.27832	0.041707	-0.149434	0.214488	-0.092875	-0.055542	-0.439962	-0.169169	0.098317	-0.320028	-0.143534
Data214	-0.567322	0.287374	0.048828	-0.142212	0.221151	-0.087229	-0.051829	-0.432129	-0.164286	0.099182	-0.314636	-0.143534
Data215	-0.569458	0.296326	0.055745	-0.134481	0.229085	-0.077209	-0.047963	-0.424703	-0.158793	0.10025	-0.308634	-0.143636
Data216	-0.571086	0.304972	0.062358	-0.126343	0.238342	-0.059713	-0.044047	-0.417582	-0.15269	0.101522	-0.302022	-0.14384
Data217	-0.572001	0.313314	0.068563	-0.117696	0.248973	-0.037079	-0.04008	-0.410767	-0.145874	0.103149	-0.295003	-0.143941
Data218	-0.572205	0.32135	0.074259	-0.108541	0.260925	-0.013682	-0.036011	-0.404358	-0.138346	0.105031	-0.287476	-0.14384
Data219	-0.571696	0.329183	0.079447	-0.098979	0.274048	0.004883	-0.03184	-0.398153	-0.130412	0.10732	-0.279643	-0.143636
Data220	-0.570577	0.336711	0.084025	-0.088908	0.288137	0.01414	-0.027517	-0.392049	-0.121969	0.109914	-0.271606	-0.143127
Data221	-0.568746	0.344238	0.088094	-0.07843	0.302785	0.007935	-0.02299	-0.385742	-0.113322	0.112966	-0.263265	-0.14211
Data222	-0.566406	0.351868	0.091756	-0.067546	0.317739	0.007324	-0.018107	-0.379232	-0.104675	0.116374	-0.25472	-0.140584
Data223	-0.563761	0.359802	0.095011	-0.056254	0.332642	0.023041	-0.012767	-0.372009	-0.096029	0.120188	-0.24587	-0.13855
Data224	-0.560608	0.368245	0.098165	-0.044657	0.347137	0.039063	-0.006917	-0.364176	-0.087484	0.124359	-0.236816	-0.135803
Data225	-0.557251	0.377197	0.101217	-0.032654	0.360921	0.049489	-0.000407	-0.35553	-0.079142	0.128886	-0.227458	-0.132446
Data226	-0.553589	0.387065	0.104472	-0.020243	0.373942	0.056864	0.006866	-0.345866	-0.071004	0.133769	-0.217489	-0.128377
Data227	-0.54952	0.397847	0.108236	-0.007629	0.385997	0.063121	0.015055	-0.335083	-0.062764	0.139058	-0.207011	-0.123698
Data228	-0.54484	0.409648	0.112712	0.005391	0.397186	0.081228	0.024261	-0.323283	-0.054525	0.144653	-0.195719	-0.118408
Data229	-0.539551	0.422363	0.118103	0.018921	0.407664	0.108999	0.034536	-0.310465	-0.045878	0.150604	-0.183512	-0.11261
Data230	-0.533142	0.436096	0.124613	0.033061	0.417735	0.131938	0.045929	-0.296733	-0.036723	0.156911	-0.170288	-0.106303
Data231	-0.525614	0.450541	0.132548	0.047811	0.427653	0.137024	0.058441	-0.282084	-0.026652	0.163625	-0.155945	-0.099589
Data232	-0.516561	0.465698	0.141907	0.063273	0.437876	0.146739	0.072123	-0.266825	-0.015259	0.170797	-0.140381	-0.092468
Data233	-0.505676	0.481364	0.152893	0.079651	0.448863	0.162252	0.086924	-0.250854	-0.002543	0.178375	-0.123494	-0.085042
Data234	-0.492961	0.497233	0.165507	0.096944	0.46107	0.168813	0.102743	-0.234477	0.011902	0.186513	-0.105387	-0.077311
Data235	-0.47821	0.513306	0.179749	0.115356	0.474854	0.186869	0.119629	-0.21759	0.028381	0.195211	-0.085958	-0.069071
Data236	-0.461324	0.529378	0.195719	0.134888	0.490519	0.188649	0.137482	-0.200399	0.046895	0.204519	-0.065308	-0.060527
Data237	-0.442403	0.545247	0.213216	0.155538	0.508321	0.200602	0.156199	-0.182902	0.067647	0.214589	-0.043437	-0.051473
Data238	-0.421549	0.560913	0.232239	0.177307	0.528412	0.228475	0.17573	-0.1651	0.090332	0.225372	-0.020549	-0.041809
Data239	-0.398966	0.576477	0.252584	0.200297	0.550639	0.254313	0.196126	-0.14679	0.115051	0.23702	0.003153	-0.031535
Data240	-0.374858	0.591736	0.27415	0.224406	0.575002	0.275574	0.217234	-0.12797	0.141398	0.249532	0.027771	-0.020549
Data241	-0.34963	0.606995	0.296834	0.249532	0.601095	0.294902	0.239105	-0.108541	0.169169	0.26296	0.053101	-0.008748
Data242	-0.323588	0.622152	0.320435	0.275675	0.628662	0.320028	0.261739	-0.088399	0.197957	0.277303	0.079041	0.003764
Data243	-0.297038	0.63741	0.344747	0.302633	0.657196	0.36143	0.285085	-0.067444	0.227356	0.292562	0.105387	0.017192
Data244	-0.270182	0.652974	0.36967	0.330404	0.686289	0.410614	0.309143	-0.045573	0.25706	0.308736	0.132141	0.031331
Data245	-0.24353	0.66864	0.395101	0.358785	0.715485	0.456238	0.333862	-0.022786	0.286458	0.325775	0.1592	0.04598
Data246	-0.217183	0.684611	0.420939	0.387777	0.744375	0.485992	0.359294	0.000916	0.315348	0.343628	0.186564	0.061239
Data247	-0.191447	0.700887	0.446879	0.417074	0.772603	0.506337	0.385284	0.025431	0.343424	0.362142	0.21403	0.076803
Data248	-0.166321	0.717265	0.473022	0.446676	0.799917	0.516459	0.411835	0.050761	0.37028	0.381317	0.241597	0.092468
Data249	-0.14211	0.733643	0.499064	0.476379	0.826162	0.532277	0.438792	0.076599	0.395915	0.401001	0.269267	0.108134
Data250	-0.118713	0.749919	0.525106	0.50588	0.851186	0.560964	0.465953	0.102844	0.420227	0.421092	0.297038	0.123596
Data251	-0.096436	0.765788	0.550741	0.534973	0.875092	0.596873	0.493164	0.129191	0.443217	0.441488	0.324707	0.138753
Data252	-0.075175	0.780945	0.57607	0.563558	0.897878	0.638936	0.520172	0.155334	0.464783	0.461985	0.352376	0.153402
Data253	-0.054932	0.795288	0.600789	0.591227	0.919749	0.681254	0.546722	0.181071	0.485331	0.482534	0.379944	0.167542
Data254	-0.036011	0.808512	0.624797	0.617879	0.940857	0.700887	0.57251	0.206197	0.504761	0.503082	0.407206	0.180969
Data255	-0.018209	0.820414	0.647786	0.643311	0.961355	0.718587	0.59728	0.230306	0.523173	0.523427	0.434163	0.193787
Data256	-0.001831	0.83079	0.669657	0.667216	0.981394	0.75297	0.620778	0.253194	0.540873	0.543467	0.460714	0.205994
Data257	0.013021	0.839539	0.690002	0.689392	1.001027	0.781504	0.642751	0.27476	0.557861	0.563202	0.486654	0.217489
Data258	0.026449	0.846659	0.70872	0.709737	1.020355	0.809224	0.662944	0.294698	0.574137	0.582479	0.511882	0.228475
Data259	0.038147	0.851949	0.725403	0.728251	1.039327	0.839386	0.681305	0.312907	0.589701	0.601145	0.536296	0.238851
Data260	0.048014	0.855509	0.739848	0.744832	1.057739	0.86441	0.697632	0.329488	0.604451	0.619253	0.559692	0.24882
Data261	0.055949	0.85734	0.751953	0.759379	1.075541	0.894318	0.711924	0.344137	0.618286	0.636546	0.58197	0.258179
Data262	0.061747	0.857544	0.761515	0.771993	1.092428	0.930684	0.724131	0.357157	0.6309	0.653025	0.603129	0.267131
Data263	0.065511	0.85612	0.768433	0.782776	1.108093	0.950775	0.734304	0.368449	0.641988	0.668538	0.622864	0.275574
Data264	0.067037	0.853068	0.772502	0.791626	1.122284	0.956014	0.742594	0.378215	0.651449	0.682983	0.641276	0.283407
Data265	0.066325	0.848592	0.774028	0.798848	1.134593	0.988363	0.749003	0.386556	0.658875	0.696208	0.658162	0.290527
Data266	0.063273	0.842692	0.772909	0.804545	1.144765	1.025289	0.753733	0.393473	0.664063	0.70816	0.673523	0.296936
Data267	0.057983	0.835368	0.769348	0.808614	1.152547	1.046499	0.756836	0.39917	0.666809	0.718689	0.687256	0.302327
Data268	0.050456	0.826823	0.76355	0.811361	1.157684	1.052399	0.758464	0.403748	0.667013	0.727743	0.699463	0.306702
Data269	0.04069	0.816956	0.755717	0.812785	1.160075	1.065318	0.758667	0.407308	0.664571	0.735219	0.709941	0.309753
Data270	0.028992	0.805766	0.746155	0.812887	1.159566	1.060842	0.757497	0.409749	0.659587	0.741069	0.718791	0.311381
Data271	0.015259	0.793457	0.735168	0.811768	1.15626	1.047007	0.755005	0.411174	0.652161	0.745188	0.726013	0.311483
Data272	-0.000203	0.779826	0.722758	0.809326	1.150208	1.024272	0.75119	0.411377	0.642395	0.747579	0.731405	0.309753
Data273	-0.017293	0.764974	0.709229	0.805461	1.141561	1.008097	0.746053	0.410258	0.630595	0.748189	0.735168	0.306295
Data274	-0.035909	0.748901	0.694682	0.800171	1.130575	1.000061	0.739492	0.407715	0.617065	0.746969	0.737101	0.300802
Data275	-0.055745	0.731506	0.67922	0.793355	1.117401	0.988668	0.731455	0.403646	0.602112	0.743917	0.737305	0.293376
Data276	-0.076599	0.712891	0.66274	0.78481	1.102346	0.97524	0.721944	0.397746	0.586039	0.738983	0.735779	0.283915
Data277	-0.098267	0.692952	0.645243	0.774333	1.085663	0.953471	0.710856	0.389913	0.569051	0.732218	0.732422	0.272522
Data278	-0.120646	0.671692	0.626628	0.761922	1.067505	0.943349	0.698191	0.380046	0.551453	0.723572	0.727234	0.259298
Data279	-0.143331	0.649007	0.606791	0.747477	1.048126	0.942739	0.683848	0.368042	0.533447	0.713094	0.720215	0.244242
Data280	-0.166321	0.625102	0.585531	0.730896	1.027629	0.946096	0.667826	0.353902	0.515137	0.700734	0.711466	0.227458
Data281	-0.189514	0.599874	0.562744	0.712179	1.006114	0.938619	0.650126	0.337728	0.496419	0.686595	0.70109	0.209045
Data282	-0.212708	0.573324	0.538534	0.691325	0.983582	0.913239	0.630798	0.319519	0.477397	0.670726	0.688883	0.189209
Data283	-0.235799	0.545553	0.512594	0.668335	0.960083	0.875448	0.609894	0.299479	0.458069	0.653229	0.675252	0.16805
Data284	-0.258891	0.516663	0.485229	0.643311	0.935516	0.850932	0.587463	0.277913	0.438029	0.634206	0.659993	0.145569
Data285	-0.281779	0.486755	0.45634	0.616557	0.909983	0.821177	0.563609	0.254822	0.417277	0.613759	0.643311	0.121969
Data286	-0.304667	0.456034	0.426127	0.588074	0.883331	0.779063	0.538432	0.230713	0.39561	0.592092	0.625407	0.097351
Data287	-0.32725	0.4245	0.394796	0.558268	0.855611	0.742137	0.512034	0.205688	0.372823	0.569356	0.606283	0.071716
Data288	-0.349731	0.392558	0.362549	0.52714	0.826925	0.712382	0.484568	0.180054	0.348816	0.545705	0.586141	0.045166
Data289	-0.372009	0.360209	0.329793	0.495199	0.797221	0.686442	0.456187	0.154012	0.323486	0.521291	0.565084	0.017802
Data290	-0.394084	0.327759	0.296529	0.462443	0.766754	0.654449	0.427094	0.127767	0.296733	0.496368	0.543416	-0.010274
Data291	-0.415955	0.295308	0.263265	0.429281	0.735626	0.622609	0.397339	0.101522	0.268656	0.470988	0.521037	-0.039164
Data292	-0.437419	0.263163	0.230103	0.395813	0.704091	0.60496	0.367177	0.075378	0.23936	0.445302	0.49825	-0.068868
Data293	-0.458476	0.231323	0.197144	0.362345	0.672353	0.597788	0.336711	0.049337	0.208842	0.419413	0.475057	-0.09908
Data294	-0.479126	0.200094	0.164591	0.329081	0.640666	0.57663	0.306193	0.023499	0.177307	0.393473	0.45166	-0.129903
Data295	-0.499166	0.169474	0.13265	0.296122	0.609334	0.554606	0.275675	-0.002136	0.14506	0.367432	0.42806	-0.161133
Data296	-0.518494	0.139465	0.101217	0.26357	0.578562	0.529633	0.245361	-0.027771	0.112406	0.341441	0.40446	-0.192668
Data297	-0.537109	0.11027	0.070292	0.231527	0.548553	0.502014	0.215403	-0.053202	0.079549	0.31545	0.380656	-0.224406
Data298	-0.555013	0.081787	0.039978	0.200195	0.519613	0.475616	0.185801	-0.078634	0.046692	0.28951	0.356954	-0.256246
Data299	-0.572103	0.054016	0.010173	0.169474	0.491791	0.430552	0.156759	-0.103963	0.014242	0.263672	0.33315	-0.287882
Data300	-0.588379	0.027161	-0.019124	0.139465	0.465139	0.377553	0.128326	-0.129191	-0.017598	0.237935	0.309347	-0.319316
Data301	-0.604045	0.000916	-0.048014	0.11027	0.439809	0.338542	0.100454	-0.154317	-0.048726	0.212351	0.285543	-0.35024
Data302	-0.618896	-0.024414	-0.076497	0.081685	0.4157	0.316772	0.073242	-0.17924	-0.078939	0.186971	0.261841	-0.380452
Data303	-0.63324	-0.049235	-0.104472	0.053914	0.392761	0.285543	0.046743	-0.203857	-0.108134	0.161845	0.238037	-0.409749
Data304	-0.646973	-0.073242	-0.132039	0.026855	0.370839	0.264537	0.020955	-0.227966	-0.136414	0.136973	0.214335	-0.438131
Data305	-0.6604	-0.096537	-0.159098	0.000509	0.349782	0.249227	-0.004069	-0.251567	-0.163574	0.112508	0.190837	-0.46519
Data306	-0.673421	-0.11912	-0.185547	-0.025024	0.329488	0.234528	-0.028381	-0.274251	-0.189921	0.08845	0.16744	-0.491028
Data307	-0.686035	-0.140991	-0.211283	-0.049947	0.309652	0.215352	-0.051931	-0.296122	-0.215352	0.064952	0.144348	-0.51534
Data308	-0.698446	-0.162048	-0.236104	-0.074056	0.290171	0.184174	-0.074565	-0.316772	-0.240173	0.042013	0.121562	-0.538228
Data309	-0.710551	-0.18219	-0.259908	-0.097351	0.270894	0.149078	-0.096334	-0.336202	-0.264282	0.019633	0.099284	-0.559692
Data310	-0.722249	-0.201518	-0.282593	-0.119832	0.251617	0.108185	-0.117035	-0.354309	-0.287984	-0.001984	0.077616	-0.579631
Data311	-0.733541	-0.219828	-0.303955	-0.1415	0.23234	0.088755	-0.136719	-0.37089	-0.311279	-0.02299	0.056661	-0.598145
Data312	-0.744222	-0.237223	-0.323893	-0.162252	0.213013	0.07604	-0.155182	-0.386047	-0.334167	-0.043335	0.036519	-0.615336
Data313	-0.754191	-0.253499	-0.342407	-0.181986	0.193634	0.061493	-0.172424	-0.399679	-0.356649	-0.06307	0.017192	-0.631205
Data314	-0.763245	-0.268656	-0.359294	-0.200704	0.174357	0.041606	-0.188446	-0.411886	-0.37852	-0.082092	-0.001017	-0.645854
Data315	-0.771179	-0.282593	-0.374552	-0.218404	0.155284	0.00941	-0.203247	-0.42277	-0.399882	-0.100505	-0.018209	-0.659485
Data316	-0.777893	-0.29541	-0.388285	-0.235087	0.136668	-0.014801	-0.216777	-0.432434	-0.420329	-0.118357	-0.034485	-0.671997
Data317	-0.783081	-0.307109	-0.400492	-0.250651	0.118713	-0.015157	-0.229136	-0.440979	-0.439758	-0.1356	-0.049744	-0.68339
Data318	-0.786845	-0.317586	-0.411275	-0.265096	0.101725	-0.019023	-0.240529	-0.44871	-0.458069	-0.152334	-0.063883	-0.69397
Data319	-0.788879	-0.326945	-0.420736	-0.27832	0.085907	-0.035095	-0.250956	-0.455627	-0.474752	-0.168457	-0.077108	-0.703634
Data320	-0.789185	-0.335286	-0.429077	-0.290527	0.071564	-0.061035	-0.260671	-0.462036	-0.489909	-0.184072	-0.089518	-0.71228
Data321	-0.78776	-0.342712	-0.4363	-0.301615	0.058848	-0.076497	-0.269725	-0.467936	-0.503337	-0.199076	-0.101217	-0.720215
Data322	-0.784709	-0.349121	-0.442708	-0.311686	0.047913	-0.090739	-0.278371	-0.473531	-0.514832	-0.21347	-0.112203	-0.727336
Data323	-0.780029	-0.354716	-0.448405	-0.320638	0.03891	-0.103861	-0.286662	-0.478821	-0.524597	-0.227305	-0.122681	-0.733643
Data324	-0.773824	-0.359497	-0.453593	-0.328573	0.031738	-0.114237	-0.294647	-0.483907	-0.532532	-0.240479	-0.132751	-0.739237
Data325	-0.766398	-0.363464	-0.458171	-0.335592	0.026398	-0.1179	-0.30248	-0.488688	-0.538839	-0.253042	-0.142415	-0.74412
Data326	-0.757853	-0.366618	-0.462341	-0.341593	0.022685	-0.118713	-0.310008	-0.493062	-0.54362	-0.264994	-0.151978	-0.748291
Data327	-0.748291	-0.368856	-0.466207	-0.346781	0.020345	-0.122986	-0.317332	-0.49703	-0.54718	-0.276286	-0.161235	-0.751953
Data328	-0.737915	-0.370076	-0.469564	-0.351156	0.019124	-0.138092	-0.324249	-0.500285	-0.549622	-0.287018	-0.17039	-0.755005
Data329	-0.72703	-0.370178	-0.472514	-0.354818	0.018667	-0.141449	-0.330658	-0.502828	-0.551453	-0.297139	-0.179342	-0.757446
Data330	-0.715739	-0.369059	-0.474854	-0.357666	0.018667	-0.143687	-0.336456	-0.504456	-0.552775	-0.306753	-0.188192	-0.759379
Data331	-0.704041	-0.36672	-0.476583	-0.359802	0.018768	-0.146688	-0.341492	-0.505066	-0.553894	-0.315857	-0.196838	-0.760701
Data332	-0.692139	-0.363057	-0.4776	-0.361328	0.018717	-0.139821	-0.345612	-0.504354	-0.55481	-0.324453	-0.205282	-0.761515
Data333	-0.679932	-0.358073	-0.477702	-0.362142	0.018361	-0.147298	-0.348663	-0.502523	-0.555929	-0.332489	-0.21342	-0.76182
Data334	-0.667521	-0.351766	-0.476786	-0.362244	0.017598	-0.145518	-0.350647	-0.499471	-0.557048	-0.339966	-0.221151	-0.761414
Data335	-0.654907	-0.34434	-0.474752	-0.361735	0.016327	-0.131836	-0.35141	-0.495097	-0.55837	-0.346883	-0.228373	-0.760498
Data336	-0.641886	-0.335897	-0.471497	-0.360514	0.014699	-0.129649	-0.351003	-0.489604	-0.559794	-0.353139	-0.235189	-0.75887
Data337	-0.628459	-0.32664	-0.467021	-0.358582	0.012817	-0.150401	-0.349375	-0.482992	-0.561117	-0.358683	-0.241292	-0.756531
Data338	-0.614522	-0.316772	-0.461222	-0.356038	0.010986	-0.177409	-0.34668	-0.475464	-0.562236	-0.363413	-0.246887	-0.753581
Data339	-0.599874	-0.306702	-0.454203	-0.352681	0.00941	-0.194295	-0.342865	-0.467224	-0.562846	-0.36733	-0.25177	-0.749919
Data340	-0.584513	-0.296631	-0.445964	-0.348612	0.008494	-0.198568	-0.338084	-0.458374	-0.562846	-0.370331	-0.255941	-0.745544
Data341	-0.568441	-0.286662	-0.436707	-0.343933	0.008392	-0.204976	-0.332438	-0.449015	-0.56193	-0.372467	-0.259399	-0.74056
Data342	-0.551554	-0.2771	-0.426331	-0.338643	0.00946	-0.215861	-0.326029	-0.439351	-0.559794	-0.373586	-0.262146	-0.734863
Data343	-0.533956	-0.268046	-0.415243	-0.332642	0.011851	-0.220795	-0.31901	-0.429382	-0.556437	-0.373789	-0.264181	-0.728455
Data344	-0.515544	-0.259705	-0.403544	-0.326131	0.015666	-0.196075	-0.311432	-0.41921	-0.551554	-0.373077	-0.265503	-0.721436
Data345	-0.496419	-0.251872	-0.391235	-0.319112	0.020905	-0.172679	-0.303446	-0.408732	-0.545247	-0.37145	-0.266317	-0.713704
Data346	-0.476786	-0.244751	-0.378621	-0.311686	0.027466	-0.154266	-0.295156	-0.398153	-0.537313	-0.368958	-0.266418	-0.705363
Data347	-0.456645	-0.238037	-0.365804	-0.303955	0.035146	-0.148112	-0.286611	-0.387166	-0.528056	-0.365651	-0.26591	-0.696208
Data348	-0.436096	-0.231934	-0.352987	-0.295817	0.043691	-0.143178	-0.277964	-0.375875	-0.517476	-0.361532	-0.264893	-0.686544
Data349	-0.415344	-0.225932	-0.340068	-0.287374	0.052795	-0.133514	-0.269216	-0.364176	-0.505778	-0.3567	-0.263265	-0.676066
Data350	-0.394491	-0.220235	-0.327148	-0.278625	0.062103	-0.124563	-0.260468	-0.351868	-0.493368	-0.351206	-0.26123	-0.664978
Data351	-0.373433	-0.214437	-0.314331	-0.26947	0.071309	-0.115051	-0.251719	-0.338949	-0.480448	-0.345052	-0.258586	-0.65328
Data352	-0.352376	-0.208435	-0.301412	-0.260111	0.080007	-0.110168	-0.243073	-0.325317	-0.467224	-0.338236	-0.255432	-0.640971
Data353	-0.331319	-0.20223	-0.288493	-0.250346	0.088094	-0.094859	-0.234477	-0.310974	-0.454203	-0.330811	-0.251668	-0.628052
Data354	-0.310262	-0.195516	-0.275472	-0.240072	0.095317	-0.08906	-0.225983	-0.295919	-0.441386	-0.322825	-0.247396	-0.614624
Data355	-0.289103	-0.188293	-0.262146	-0.229289	0.101674	-0.101369	-0.217539	-0.280151	-0.428975	-0.31428	-0.242513	-0.600688
Data356	-0.267843	-0.180461	-0.248617	-0.217997	0.107218	-0.105998	-0.209096	-0.263672	-0.417277	-0.305176	-0.236918	-0.586344
Data357	-0.246379	-0.172119	-0.23468	-0.206197	0.112101	-0.115458	-0.200704	-0.246785	-0.406189	-0.295614	-0.230611	-0.571594
Data358	-0.224711	-0.163066	-0.220235	-0.193787	0.116526	-0.112457	-0.192261	-0.229492	-0.395813	-0.285594	-0.223592	-0.556539
Data359	-0.202738	-0.153402	-0.205282	-0.180664	0.120748	-0.096639	-0.183716	-0.211894	-0.385946	-0.275167	-0.215658	-0.541178
Data360	-0.180359	-0.143229	-0.189819	-0.167033	0.125173	-0.098623	-0.17512	-0.194295	-0.376485	-0.264384	-0.206807	-0.525716
Data361	-0.157674	-0.132548	-0.173747	-0.152893	0.130056	-0.107371	-0.166321	-0.176697	-0.36733	-0.253245	-0.197144	-0.510152
Data362	-0.134481	-0.121663	-0.157369	-0.138245	0.135701	-0.086619	-0.157369	-0.159403	-0.358276	-0.241852	-0.186666	-0.494588
Data363	-0.110982	-0.110474	-0.140483	-0.123189	0.142365	-0.071259	-0.148265	-0.142415	-0.349121	-0.230204	-0.175374	-0.479024
Data364	-0.086975	-0.099386	-0.123393	-0.107727	0.150197	-0.06307	-0.138855	-0.125936	-0.339762	-0.218353	-0.163269	-0.46346
Data365	-0.062764	-0.088298	-0.106201	-0.092061	0.159251	-0.057271	-0.129191	-0.109762	-0.329895	-0.206401	-0.150553	-0.447896
Data366	-0.03835	-0.077616	-0.08901	-0.076192	0.169525	-0.04247	-0.119273	-0.094198	-0.319722	-0.194397	-0.137329	-0.432434
Data367	-0.013835	-0.06724	-0.072021	-0.060221	0.180817	-0.001221	-0.109049	-0.078939	-0.309041	-0.182393	-0.123698	-0.417074
Data368	0.010478	-0.057271	-0.055339	-0.04425	0.192922	0.040131	-0.098572	-0.064087	-0.297852	-0.170441	-0.109863	-0.401611
Data369	0.034688	-0.048014	-0.039063	-0.02828	0.205587	0.072276	-0.087738	-0.049438	-0.286255	-0.158691	-0.095825	-0.386149
Data370	0.058492	-0.039164	-0.023295	-0.01241	0.218455	0.077871	-0.076599	-0.034892	-0.274455	-0.147196	-0.081889	-0.370585
Data371	0.081787	-0.030924	-0.008138	0.003255	0.231171	0.084178	-0.065155	-0.020447	-0.262553	-0.136007	-0.068258	-0.354919
Data372	0.10437	-0.023193	0.006205	0.018819	0.243429	0.111949	-0.053406	-0.005798	-0.250549	-0.125224	-0.05483	-0.339152
Data373	0.126241	-0.015869	0.020142	0.03418	0.254822	0.136363	-0.041351	0.00885	-0.238851	-0.114899	-0.041809	-0.323079
Data374	0.147095	-0.00885	0.033468	0.049438	0.265147	0.149028	-0.029043	0.023905	-0.227356	-0.105133	-0.029195	-0.306905
Data375	0.167135	-0.002035	0.046285	0.064392	0.27415	0.161285	-0.016581	0.039063	-0.216268	-0.095927	-0.01709	-0.290527
Data376	0.186259	0.004578	0.058695	0.079244	0.281779	0.171712	-0.003916	0.054423	-0.205587	-0.087331	-0.005391	-0.27415
Data377	0.204468	0.011393	0.070801	0.093791	0.287933	0.176137	0.008748	0.069784	-0.195516	-0.079397	0.005595	-0.25767
Data378	0.221761	0.018209	0.082499	0.108134	0.292714	0.180511	0.021464	0.085246	-0.185954	-0.072021	0.016378	-0.241394
Data379	0.238342	0.025126	0.094096	0.122274	0.296275	0.186869	0.033976	0.100403	-0.176799	-0.065257	0.026754	-0.22522
Data380	0.254313	0.032247	0.105387	0.13621	0.298818	0.196381	0.046285	0.115356	-0.167948	-0.059001	0.036825	-0.209452
Data381	0.269674	0.039469	0.116475	0.14974	0.300598	0.209961	0.058136	0.129801	-0.159403	-0.053253	0.046692	-0.19399
Data382	0.284627	0.04659	0.12736	0.162862	0.30187	0.210775	0.069478	0.143738	-0.15096	-0.047913	0.056356	-0.179138
Data383	0.299377	0.053711	0.138041	0.175578	0.302989	0.19811	0.080109	0.15686	-0.142415	-0.042928	0.06602	-0.164795
Data384	0.313721	0.060628	0.148315	0.187785	0.304209	0.186869	0.089976	0.169271	-0.133667	-0.038147	0.075582	-0.151164
Data385	0.327962	0.067139	0.158183	0.19928	0.305786	0.192057	0.098979	0.180766	-0.124715	-0.033518	0.085042	-0.138143
Data386	0.341899	0.073242	0.16744	0.209961	0.307821	0.219574	0.106964	0.191447	-0.115356	-0.029043	0.094503	-0.125732
Data387	0.355632	0.078735	0.175985	0.219828	0.310516	0.234222	0.113983	0.201314	-0.105693	-0.024567	0.103963	-0.113932
Data388	0.369059	0.083516	0.183818	0.228678	0.313772	0.23407	0.120036	0.210266	-0.095622	-0.020142	0.113322	-0.102743
Data389	0.381978	0.087585	0.190735	0.236613	0.317535	0.219472	0.125122	0.218506	-0.085347	-0.015767	0.122477	-0.092061
Data390	0.394491	0.090841	0.196533	0.243429	0.321655	0.206655	0.129395	0.226034	-0.074972	-0.011393	0.131429	-0.081991
Data391	0.406291	0.09318	0.201416	0.249125	0.325775	0.212504	0.132853	0.233053	-0.064596	-0.007172	0.139974	-0.072428
Data392	0.417379	0.094808	0.205078	0.253703	0.329692	0.216827	0.135752	0.239665	-0.054525	-0.003103	0.148214	-0.063375
Data393	0.427551	0.09552	0.207723	0.257263	0.332998	0.211741	0.138143	0.245972	-0.044963	0.00061	0.155843	-0.054932
Data394	0.436707	0.09552	0.209147	0.259908	0.335388	0.228373	0.140228	0.252075	-0.036011	0.004018	0.16276	-0.046895
Data395	0.445048	0.094808	0.209554	0.261637	0.336558	0.255127	0.14211	0.257975	-0.027974	0.006866	0.168966	-0.039469
Data396	0.452271	0.093384	0.208944	0.262553	0.336253	0.268148	0.143941	0.263875	-0.020955	0.009054	0.174255	-0.032654
Data397	0.458781	0.091349	0.207418	0.262858	0.334269	0.275014	0.145772	0.269572	-0.015157	0.010529	0.17863	-0.02655
Data398	0.464376	0.088806	0.205078	0.262553	0.330556	0.260518	0.147654	0.275167	-0.010478	0.01119	0.182088	-0.021057
Data399	0.469259	0.085653	0.202026	0.261841	0.325165	0.245056	0.149536	0.280558	-0.007019	0.010986	0.184428	-0.016378
Data400	0.473735	0.082092	0.198466	0.260722	0.318146	0.247294	0.151367	0.285543	-0.004679	0.009918	0.18575	-0.012512
Data401	0.477905	0.078125	0.1946	0.259298	0.309753	0.241496	0.153046	0.290019	-0.003459	0.008036	0.186056	-0.009359
Data402	0.481771	0.073649	0.190531	0.25767	0.300344	0.233714	0.154521	0.293783	-0.003052	0.005391	0.185445	-0.007019
Data403	0.485738	0.068665	0.186361	0.255737	0.290171	0.220286	0.155589	0.296733	-0.003357	0.002085	0.183818	-0.005391
Data404	0.489705	0.063273	0.18219	0.253499	0.279643	0.21225	0.156148	0.298564	-0.004069	-0.001729	0.181478	-0.004578
Data405	0.493876	0.057373	0.178324	0.251058	0.269165	0.213928	0.156047	0.299276	-0.005188	-0.006104	0.178223	-0.004374
Data406	0.498149	0.050964	0.174662	0.248311	0.259043	0.210368	0.155182	0.298767	-0.00651	-0.010732	0.174459	-0.004679
Data407	0.502726	0.044149	0.171305	0.24526	0.249532	0.213928	0.153453	0.296936	-0.007935	-0.015666	0.169983	-0.005595
Data408	0.507406	0.036723	0.168355	0.241801	0.240835	0.216268	0.150859	0.293986	-0.009257	-0.020803	0.1651	-0.006917
Data409	0.512085	0.02889	0.165812	0.238037	0.233053	0.209656	0.147349	0.289815	-0.010478	-0.026042	0.159709	-0.008545
Data410	0.516663	0.02065	0.163472	0.233968	0.226135	0.207316	0.143026	0.284729	-0.011698	-0.031331	0.154012	-0.010376
Data411	0.521037	0.012004	0.16154	0.229594	0.219981	0.211283	0.137889	0.278931	-0.013021	-0.036774	0.147909	-0.012309
Data412	0.525106	0.00295	0.159709	0.224813	0.214335	0.216115	0.132141	0.272725	-0.014343	-0.042318	0.1415	-0.014242
Data413	0.528564	-0.006104	0.158081	0.219828	0.208893	0.215658	0.125885	0.266215	-0.016073	-0.048014	0.134786	-0.016073
Data414	0.531311	-0.015259	0.156453	0.21464	0.203247	0.215607	0.119324	0.259705	-0.018107	-0.053914	0.127767	-0.017802
Data415	0.533244	-0.024516	0.154724	0.209249	0.197093	0.211538	0.112559	0.253499	-0.02065	-0.060018	0.120341	-0.019531
Data416	0.534261	-0.033468	0.152995	0.203756	0.190023	0.198669	0.105743	0.247803	-0.023905	-0.066376	0.11261	-0.021159
Data417	0.534261	-0.042114	0.151265	0.198059	0.181783	0.183868	0.098979	0.242615	-0.027974	-0.072988	0.104574	-0.022685
Data418	0.533346	-0.050354	0.149333	0.192159	0.172017	0.173391	0.092367	0.238139	-0.032959	-0.079956	0.096232	-0.024312
Data419	0.531413	-0.058085	0.1474	0.186157	0.160726	0.166473	0.085958	0.234375	-0.038757	-0.087179	0.087585	-0.026143
Data420	0.528666	-0.065206	0.145569	0.17985	0.147756	0.160268	0.079702	0.23112	-0.045573	-0.094706	0.078634	-0.028076
Data421	0.525106	-0.071615	0.143738	0.17334	0.133311	0.136159	0.073598	0.228373	-0.053202	-0.102488	0.069478	-0.030212
Data422	0.521037	-0.077413	0.14211	0.166423	0.117544	0.10198	0.067495	0.22583	-0.061544	-0.110524	0.06012	-0.032857
Data423	0.516561	-0.082703	0.140483	0.159098	0.100708	0.080414	0.06134	0.223287	-0.070597	-0.118713	0.050761	-0.035909
Data424	0.511882	-0.08728	0.138957	0.151367	0.08316	0.061391	0.054881	0.220439	-0.080058	-0.127106	0.041199	-0.039469
Data425	0.507304	-0.091553	0.137431	0.143026	0.065358	0.027059	0.048065	0.217183	-0.089925	-0.1356	0.031738	-0.043538
Data426	0.50293	-0.095622	0.135701	0.134176	0.047658	-0.004578	0.040639	0.213114	-0.099894	-0.144145	0.022176	-0.048116
Data427	0.498962	-0.099487	0.133769	0.124715	0.030365	-0.032552	0.032552	0.208232	-0.109863	-0.152639	0.012716	-0.053202
Data428	0.495504	-0.103455	0.131327	0.114644	0.013885	-0.05127	0.0236	0.20223	-0.119731	-0.161133	0.003153	-0.058797
Data429	0.492554	-0.107727	0.128174	0.103963	-0.001628	-0.060425	0.013784	0.195007	-0.129293	-0.169474	-0.006205	-0.064799
Data430	0.490214	-0.112305	0.124308	0.092773	-0.016073	-0.069682	0.00295	0.186666	-0.138448	-0.177663	-0.015767	-0.071208
Data431	0.488383	-0.117493	0.119324	0.081075	-0.0295	-0.083008	-0.008748	0.177205	-0.147196	-0.185649	-0.025533	-0.07782
Data432	0.486857	-0.123291	0.113322	0.069071	-0.041911	-0.091756	-0.021413	0.166829	-0.15564	-0.193431	-0.035502	-0.084534
Data433	0.485636	-0.129801	0.106099	0.056661	-0.053507	-0.094299	-0.034892	0.15564	-0.163778	-0.20106	-0.045675	-0.091349
Data434	0.484517	-0.137024	0.09786	0.043945	-0.064646	-0.107168	-0.049032	0.143941	-0.171712	-0.208486	-0.056152	-0.098165
Data435	0.483195	-0.144857	0.088501	0.03123	-0.07548	-0.133514	-0.06368	0.131938	-0.179545	-0.215759	-0.066935	-0.104879
Data436	0.481669	-0.1533	0.078227	0.018412	-0.086466	-0.153656	-0.078634	0.119934	-0.187276	-0.222982	-0.078125	-0.111389
Data437	0.479635	-0.16215	0.06724	0.005697	-0.09786	-0.172526	-0.09374	0.108236	-0.195211	-0.230204	-0.089722	-0.117696
Data438	0.477193	-0.171305	0.055949	-0.006714	-0.109965	-0.17863	-0.108795	0.096944	-0.203451	-0.237528	-0.101522	-0.1238
Data439	0.47404	-0.180664	0.044352	-0.018921	-0.122935	-0.180664	-0.123596	0.086365	-0.211995	-0.245005	-0.113729	-0.129598
Data440	0.470479	-0.190226	0.032959	-0.030619	-0.136922	-0.195211	-0.13799	0.076396	-0.220846	-0.252787	-0.126038	-0.135193
Data441	0.46641	-0.199687	0.021973	-0.042013	-0.151978	-0.204773	-0.151876	0.067342	-0.230001	-0.260874	-0.13855	-0.140584
Data442	0.462036	-0.209045	0.011393	-0.052795	-0.167999	-0.215658	-0.165151	0.058899	-0.239461	-0.269318	-0.151164	-0.145772
Data443	0.457458	-0.218302	0.001628	-0.062968	-0.184835	-0.247854	-0.177765	0.05127	-0.249023	-0.278168	-0.163778	-0.150757
Data444	0.452881	-0.227356	-0.007222	-0.072632	-0.202382	-0.285695	-0.189718	0.044149	-0.258484	-0.287425	-0.17629	-0.155741
Data445	0.448507	-0.236308	-0.015361	-0.081787	-0.220286	-0.313212	-0.201009	0.037333	-0.267741	-0.297038	-0.1887	-0.160726
Data446	0.444539	-0.245158	-0.022685	-0.090332	-0.238342	-0.325928	-0.211792	0.030823	-0.276591	-0.307058	-0.201009	-0.165609
Data447	0.441182	-0.253906	-0.029399	-0.098572	-0.256297	-0.347646	-0.222066	0.024414	-0.284831	-0.317281	-0.212911	-0.170492
Data448	0.438436	-0.262756	-0.035604	-0.106405	-0.273844	-0.371908	-0.232035	0.017802	-0.292257	-0.327708	-0.224609	-0.175374
Data449	0.436503	-0.271606	-0.041504	-0.113831	-0.290833	-0.392049	-0.241801	0.010986	-0.298767	-0.338287	-0.235901	-0.180257
Data450	0.435384	-0.280558	-0.047404	-0.121155	-0.307159	-0.400543	-0.251516	0.003764	-0.304159	-0.348816	-0.246887	-0.185038
Data451	0.435079	-0.289612	-0.053507	-0.128276	-0.322673	-0.408478	-0.261332	-0.003662	-0.308634	-0.359294	-0.257365	-0.189718
Data452	0.435486	-0.298869	-0.059916	-0.135295	-0.337423	-0.423024	-0.271352	-0.011698	-0.312195	-0.369568	-0.267537	-0.194092
Data453	0.436707	-0.308126	-0.066833	-0.142212	-0.351461	-0.447591	-0.281677	-0.02004	-0.314941	-0.379486	-0.277303	-0.198364
Data454	0.438538	-0.317485	-0.074463	-0.149129	-0.364889	-0.471446	-0.292308	-0.028788	-0.317179	-0.389099	-0.286764	-0.202128
Data455	0.440877	-0.326742	-0.082804	-0.155843	-0.377858	-0.492757	-0.303243	-0.03774	-0.318909	-0.398204	-0.295919	-0.205688
Data456	0.443522	-0.335897	-0.091756	-0.162455	-0.390625	-0.497335	-0.314484	-0.046692	-0.320638	-0.406748	-0.304769	-0.20874
Data457	0.446574	-0.344747	-0.101318	-0.168864	-0.40329	-0.500234	-0.325928	-0.055644	-0.322469	-0.414734	-0.313416	-0.211385
Data458	0.449829	-0.353292	-0.111287	-0.175069	-0.416056	-0.497538	-0.337524	-0.064494	-0.324809	-0.422109	-0.321859	-0.213623
Data459	0.453084	-0.36143	-0.121562	-0.180969	-0.429179	-0.494741	-0.34907	-0.072937	-0.327657	-0.428874	-0.330302	-0.215454
Data460	0.456543	-0.368958	-0.131938	-0.186564	-0.442708	-0.48762	-0.360514	-0.081075	-0.331116	-0.434926	-0.338745	-0.216878
Data461	0.4599	-0.375875	-0.142008	-0.191854	-0.456746	-0.495148	-0.371704	-0.088806	-0.33549	-0.44042	-0.347188	-0.217997
Data462	0.463359	-0.382182	-0.151774	-0.196737	-0.471344	-0.5071	-0.382487	-0.095927	-0.340576	-0.445251	-0.355632	-0.218913
Data463	0.466715	-0.387878	-0.161031	-0.201314	-0.486399	-0.515849	-0.392812	-0.102641	-0.346273	-0.449473	-0.364176	-0.219625
Data464	0.469971	-0.392965	-0.169474	-0.205587	-0.501811	-0.513407	-0.402679	-0.108744	-0.352376	-0.453186	-0.37262	-0.220235
Data465	0.473226	-0.397542	-0.177104	-0.209554	-0.517426	-0.510356	-0.411987	-0.114543	-0.358683	-0.45639	-0.381063	-0.220744
Data466	0.476379	-0.401713	-0.184021	-0.213318	-0.53304	-0.511678	-0.420736	-0.119934	-0.36499	-0.459086	-0.389201	-0.221252
Data467	0.479533	-0.40568	-0.190023	-0.216777	-0.54835	-0.523478	-0.429077	-0.12502	-0.370992	-0.461375	-0.397135	-0.221761
Data468	0.482585	-0.409444	-0.195414	-0.220133	-0.563049	-0.549011	-0.437063	-0.130005	-0.376383	-0.463257	-0.404561	-0.222168
Data469	0.485636	-0.41331	-0.200195	-0.22349	-0.576935	-0.554504	-0.444692	-0.134888	-0.380859	-0.464783	-0.411377	-0.222575
Data470	0.488485	-0.417277	-0.204569	-0.226644	-0.589752	-0.560303	-0.45222	-0.139771	-0.384318	-0.465953	-0.41748	-0.222982
Data471	0.491333	-0.421448	-0.208842	-0.229899	-0.601349	-0.568492	-0.459646	-0.144653	-0.386658	-0.466817	-0.42277	-0.223185
Data472	0.49408	-0.425924	-0.213114	-0.233256	-0.611521	-0.587667	-0.467021	-0.14974	-0.387777	-0.467377	-0.427144	-0.223185
Data473	0.496826	-0.430603	-0.217489	-0.236715	-0.620372	-0.598348	-0.474548	-0.155029	-0.387675	-0.467682	-0.430501	-0.22288
Data474	0.499471	-0.435486	-0.22227	-0.240173	-0.627797	-0.574697	-0.482127	-0.160319	-0.386556	-0.467834	-0.432739	-0.22227
Data475	0.502014	-0.44047	-0.227356	-0.243937	-0.634054	-0.554962	-0.489807	-0.165609	-0.384521	-0.467784	-0.43396	-0.221151
Data476	0.504456	-0.445353	-0.233053	-0.247803	-0.639292	-0.556386	-0.497538	-0.170898	-0.381877	-0.467631	-0.434163	-0.219625
Data477	0.506897	-0.450134	-0.239054	-0.25177	-0.643768	-0.570933	-0.50532	-0.175985	-0.378621	-0.467428	-0.43335	-0.217489
Data478	0.509338	-0.454407	-0.245565	-0.255737	-0.647837	-0.558929	-0.51295	-0.180766	-0.375163	-0.467224	-0.43162	-0.214742
Data479	0.511678	-0.458069	-0.25238	-0.259806	-0.651652	-0.539144	-0.520376	-0.185038	-0.371501	-0.467021	-0.429077	-0.211283
Data480	0.514018	-0.461019	-0.259399	-0.263672	-0.655619	-0.529531	-0.527496	-0.1887	-0.368042	-0.466868	-0.425822	-0.207316
Data481	0.516357	-0.463053	-0.266418	-0.267334	-0.659841	-0.522715	-0.534159	-0.191752	-0.364685	-0.466817	-0.421956	-0.202738
Data482	0.518697	-0.464071	-0.273336	-0.270589	-0.664571	-0.525614	-0.540212	-0.193888	-0.361532	-0.466766	-0.417582	-0.19755
Data483	0.521037	-0.463969	-0.279948	-0.273336	-0.669912	-0.529429	-0.545553	-0.195211	-0.358582	-0.466817	-0.412699	-0.191956
Data484	0.523376	-0.462748	-0.286153	-0.27537	-0.675812	-0.537669	-0.55013	-0.195719	-0.355632	-0.466868	-0.40741	-0.185954
Data485	0.525716	-0.46051	-0.29185	-0.276591	-0.68222	-0.538279	-0.553945	-0.195313	-0.352681	-0.466817	-0.401917	-0.179545
Data486	0.528158	-0.457255	-0.297038	-0.276794	-0.689087	-0.541585	-0.556895	-0.194194	-0.349528	-0.466665	-0.395915	-0.172831
Data487	0.530599	-0.453186	-0.301514	-0.275981	-0.696208	-0.543162	-0.559082	-0.192261	-0.345968	-0.466309	-0.389709	-0.165812
Data488	0.533142	-0.448303	-0.305379	-0.274048	-0.703328	-0.543518	-0.560455	-0.189921	-0.341797	-0.465698	-0.383199	-0.15859
Data489	0.535685	-0.443014	-0.308736	-0.271098	-0.710297	-0.549164	-0.561269	-0.187073	-0.337016	-0.464681	-0.376383	-0.151265
Data490	0.53833	-0.437317	-0.311483	-0.266927	-0.716807	-0.547231	-0.561473	-0.183919	-0.331319	-0.463257	-0.369161	-0.143636
Data491	0.540975	-0.431417	-0.313924	-0.261943	-0.722656	-0.534058	-0.561218	-0.180562	-0.324707	-0.461375	-0.361532	-0.135803
Data492	0.543722	-0.425618	-0.31606	-0.256042	-0.727641	-0.511831	-0.560659	-0.177205	-0.317179	-0.458984	-0.353699	-0.127767
Data493	0.54657	-0.419922	-0.317993	-0.249532	-0.73171	-0.496114	-0.559845	-0.17395	-0.308838	-0.456136	-0.345459	-0.119629
Data494	0.549418	-0.414632	-0.319926	-0.242513	-0.73466	-0.493418	-0.558879	-0.170797	-0.299683	-0.45283	-0.337016	-0.111186
Data495	0.552266	-0.409648	-0.32196	-0.235392	-0.736542	-0.494486	-0.55781	-0.167643	-0.290019	-0.449117	-0.328369	-0.102539
Data496	0.555013	-0.40507	-0.324198	-0.228271	-0.737305	-0.503591	-0.556691	-0.164693	-0.28005	-0.445048	-0.319519	-0.093791
Data497	0.55776	-0.400798	-0.326538	-0.221354	-0.737152	-0.490519	-0.555471	-0.161845	-0.269877	-0.440674	-0.310465	-0.084941
Data498	0.560303	-0.396932	-0.329081	-0.214844	-0.736084	-0.478312	-0.554148	-0.158895	-0.259908	-0.436147	-0.301514	-0.075989
Data499	0.562642	-0.39327	-0.331828	-0.209045	-0.734406	-0.466665	-0.552572	-0.155945	-0.250244	-0.431519	-0.29246	-0.067037
Data500	0.564779	-0.389608	-0.334778	-0.203857	-0.732218	-0.455627	-0.550791	-0.152893	-0.241191	-0.426839	-0.283508	-0.058187
Data501	0.566508	-0.385946	-0.337626	-0.199483	-0.729777	-0.428162	-0.548604	-0.149638	-0.232951	-0.422211	-0.274556	-0.049438
Data502	0.56783	-0.381978	-0.340576	-0.195821	-0.727234	-0.387217	-0.545959	-0.146077	-0.225525	-0.417633	-0.265706	-0.040792
Data503	0.568848	-0.377706	-0.343221	-0.192769	-0.724792	-0.351664	-0.542857	-0.142314	-0.218913	-0.413106	-0.256856	-0.03245
Data504	0.569356	-0.372925	-0.345662	-0.190328	-0.722453	-0.338643	-0.539144	-0.138143	-0.213216	-0.408732	-0.248006	-0.024312
Data505	0.56956	-0.367635	-0.347697	-0.188293	-0.720367	-0.339762	-0.534821	-0.133769	-0.208232	-0.404358	-0.239054	-0.016581
Data506	0.569356	-0.361837	-0.349223	-0.186361	-0.718435	-0.339305	-0.529836	-0.129191	-0.203959	-0.400085	-0.230103	-0.009054
Data507	0.568848	-0.35553	-0.350037	-0.18453	-0.716705	-0.348562	-0.524292	-0.124512	-0.199992	-0.395762	-0.221049	-0.001729
Data508	0.568136	-0.348816	-0.35024	-0.182495	-0.714925	-0.363464	-0.518138	-0.119629	-0.196126	-0.391439	-0.211894	0.005188
Data509	0.56722	-0.342	-0.34963	-0.180054	-0.712992	-0.372874	-0.511424	-0.114848	-0.192159	-0.386912	-0.202637	0.012004
Data510	0.566101	-0.335083	-0.348307	-0.177307	-0.710653	-0.361125	-0.504201	-0.110067	-0.187887	-0.382284	-0.193278	0.018717
Data511	0.564982	-0.328267	-0.346171	-0.174052	-0.707804	-0.332947	-0.496572	-0.105489	-0.183004	-0.37735	-0.183919	0.02533
Data512	0.56366	-0.321859	-0.343221	-0.170288	-0.704142	-0.3007	-0.488586	-0.101217	-0.177409	-0.372162	-0.174459	0.032043
Data513	0.562439	-0.315959	-0.339457	-0.166117	-0.699514	-0.278066	-0.480245	-0.097046	-0.170797	-0.36672	-0.1651	0.038859
Data514	0.560913	-0.310771	-0.33488	-0.161438	-0.693919	-0.254008	-0.471598	-0.09318	-0.163269	-0.36087	-0.155843	0.045776
Data515	0.559387	-0.306193	-0.329488	-0.156453	-0.687205	-0.239054	-0.462748	-0.089417	-0.154724	-0.354767	-0.146891	0.053101
Data516	0.557454	-0.302327	-0.323588	-0.151265	-0.679423	-0.217946	-0.453695	-0.085754	-0.145264	-0.348256	-0.138245	0.060832
Data517	0.555115	-0.299174	-0.316976	-0.145874	-0.670675	-0.21052	-0.444438	-0.082092	-0.135091	-0.341441	-0.130005	0.069071
Data518	0.552368	-0.296427	-0.309957	-0.140381	-0.661163	-0.209452	-0.435028	-0.078227	-0.124207	-0.334269	-0.12207	0.077718
Data519	0.54891	-0.293986	-0.302531	-0.134786	-0.651143	-0.205027	-0.425466	-0.074056	-0.113017	-0.326742	-0.114644	0.086975
Data520	0.54484	-0.291646	-0.295003	-0.129191	-0.640869	-0.191905	-0.415751	-0.069478	-0.101522	-0.318909	-0.107524	0.096741
Data521	0.539856	-0.289205	-0.287374	-0.123494	-0.630697	-0.191752	-0.405935	-0.064494	-0.09023	-0.310771	-0.10081	0.107117
Data522	0.534159	-0.286357	-0.279846	-0.117798	-0.620982	-0.200094	-0.395966	-0.058797	-0.079142	-0.302327	-0.094401	0.118001
Data523	0.527547	-0.283101	-0.272522	-0.111898	-0.61203	-0.209503	-0.385844	-0.052389	-0.068461	-0.293528	-0.088196	0.129191
Data524	0.520223	-0.279032	-0.265401	-0.105896	-0.604095	-0.202281	-0.375621	-0.045369	-0.058492	-0.284475	-0.082194	0.140788
Data525	0.512187	-0.274251	-0.258687	-0.099691	-0.597331	-0.190582	-0.365245	-0.03774	-0.049032	-0.275116	-0.076192	0.152486
Data526	0.503642	-0.268656	-0.252482	-0.093282	-0.591939	-0.171458	-0.354767	-0.0295	-0.040283	-0.265503	-0.07019	0.164083
Data527	0.49469	-0.262248	-0.246582	-0.086568	-0.58787	-0.160116	-0.344187	-0.020854	-0.032145	-0.255585	-0.063985	0.175578
Data528	0.485535	-0.255127	-0.241191	-0.079753	-0.585022	-0.173136	-0.333455	-0.0118	-0.024414	-0.245463	-0.057678	0.186768
Data529	0.476278	-0.247498	-0.236104	-0.072632	-0.58314	-0.175527	-0.322673	-0.002747	-0.016886	-0.235138	-0.050964	0.197449
Data530	0.467122	-0.239563	-0.231425	-0.065409	-0.582021	-0.156657	-0.311788	0.006205	-0.009562	-0.22466	-0.044047	0.20752
Data531	0.458272	-0.231425	-0.226949	-0.057983	-0.581258	-0.142619	-0.300852	0.015055	-0.002035	-0.21403	-0.036723	0.216878
Data532	0.449829	-0.223389	-0.222778	-0.050557	-0.580343	-0.135752	-0.289968	0.0236	0.005798	-0.203298	-0.028992	0.225525
Data533	0.441793	-0.215658	-0.218811	-0.043132	-0.578969	-0.136058	-0.279083	0.031637	0.014242	-0.192566	-0.021057	0.233256
Data534	0.434265	-0.208333	-0.214945	-0.035807	-0.576681	-0.145671	-0.26825	0.039266	0.023397	-0.181783	-0.012817	0.240275
Data535	0.427348	-0.201619	-0.211283	-0.028585	-0.573171	-0.141093	-0.257619	0.046285	0.033366	-0.171051	-0.004476	0.24648
Data536	0.420837	-0.195719	-0.207723	-0.021667	-0.568186	-0.116425	-0.247142	0.052795	0.044149	-0.16037	0.004069	0.251973
Data537	0.414937	-0.190531	-0.204264	-0.014954	-0.561625	-0.087026	-0.236918	0.058899	0.055745	-0.149841	0.012716	0.256856
Data538	0.409342	-0.186157	-0.200907	-0.008647	-0.553487	-0.067952	-0.226898	0.064697	0.067851	-0.139364	0.021261	0.261332
Data539	0.404154	-0.182393	-0.197754	-0.002645	-0.543925	-0.044149	-0.217133	0.070292	0.080465	-0.128988	0.029907	0.265401
Data540	0.39917	-0.179342	-0.194702	0.002848	-0.533091	-0.029246	-0.207621	0.075989	0.093282	-0.118815	0.03835	0.269267
Data541	0.394287	-0.176697	-0.191752	0.008036	-0.521444	-0.022837	-0.198313	0.081787	0.105896	-0.108693	0.04659	0.272929
Data542	0.389404	-0.174357	-0.189006	0.012919	-0.509288	-0.014089	-0.189158	0.087789	0.118205	-0.098724	0.054626	0.276693
Data543	0.38442	-0.172119	-0.186259	0.017497	-0.49708	0.010732	-0.180054	0.094299	0.129903	-0.088908	0.062459	0.280457
Data544	0.37913	-0.169779	-0.183614	0.021769	-0.485229	0.028839	-0.171	0.101318	0.140686	-0.079193	0.069987	0.284322
Data545	0.373433	-0.167236	-0.180766	0.02594	-0.474091	0.033518	-0.161794	0.108744	0.15035	-0.069682	0.077311	0.288289
Data546	0.367228	-0.164388	-0.177714	0.030111	-0.463918	0.022227	-0.152435	0.116577	0.158691	-0.060425	0.084534	0.29246
Data547	0.360413	-0.161031	-0.174357	0.034383	-0.454915	-0.008087	-0.142822	0.124919	0.165914	-0.051371	0.091451	0.296529
Data548	0.352987	-0.157267	-0.170593	0.038757	-0.447184	-0.034587	-0.132802	0.133362	0.171712	-0.042674	0.098267	0.3007
Data549	0.344849	-0.152995	-0.166219	0.043437	-0.440674	-0.040894	-0.122426	0.141907	0.176392	-0.034281	0.10498	0.304871
Data550	0.3361	-0.148315	-0.161235	0.048523	-0.435181	-0.051219	-0.111542	0.15035	0.180054	-0.026347	0.111593	0.308838
Data551	0.326843	-0.143433	-0.155436	0.054016	-0.43045	-0.059662	-0.100199	0.158386	0.1828	-0.018921	0.118205	0.3125
Data552	0.317078	-0.138448	-0.148926	0.059916	-0.426178	-0.063019	-0.088348	0.166016	0.184937	-0.012054	0.124715	0.315959
Data553	0.307109	-0.133464	-0.141602	0.066325	-0.422058	-0.053864	-0.07609	0.172933	0.186666	-0.005747	0.131226	0.31901
Data554	0.296936	-0.128784	-0.133667	0.073039	-0.417582	-0.032552	-0.063477	0.179138	0.188395	-0.000051	0.137736	0.321554
Data555	0.286865	-0.124512	-0.125122	0.08016	-0.412547	-0.023295	-0.050557	0.18453	0.190125	0.004985	0.144246	0.32369
Data556	0.2771	-0.120748	-0.11617	0.087382	-0.406494	-0.019277	-0.037486	0.189107	0.192159	0.00941	0.150655	0.325317
Data557	0.267741	-0.117798	-0.107015	0.094604	-0.399272	0.006612	-0.024414	0.192973	0.1946	0.013326	0.157064	0.326436
Data558	0.259094	-0.115763	-0.097961	0.101624	-0.390727	0.041351	-0.011393	0.19633	0.19755	0.016785	0.163472	0.327148
Data559	0.251058	-0.114543	-0.089213	0.108337	-0.380809	0.050812	0.001373	0.199076	0.200907	0.019786	0.169779	0.327352
Data560	0.243835	-0.114237	-0.080973	0.114543	-0.369568	0.071818	0.013885	0.201619	0.204773	0.022532	0.175985	0.32725
Data561	0.237325	-0.11495	-0.073446	0.120036	-0.357208	0.091298	0.02594	0.204061	0.208944	0.025024	0.18219	0.326843
Data562	0.231425	-0.116374	-0.066833	0.124715	-0.343933	0.09435	0.037537	0.206604	0.213216	0.027415	0.188293	0.326131
Data563	0.226034	-0.118612	-0.061137	0.128479	-0.330098	0.090942	0.048574	0.209351	0.217489	0.029806	0.194397	0.325216
Data564	0.221049	-0.12146	-0.056356	0.131327	-0.316111	0.084127	0.059001	0.212402	0.221456	0.032247	0.2005	0.324097
Data565	0.216064	-0.124613	-0.05249	0.13326	-0.302277	0.069631	0.068868	0.215861	0.224813	0.03479	0.206502	0.322978
Data566	0.210978	-0.128174	-0.04954	0.134379	-0.289052	0.069071	0.078227	0.219727	0.227559	0.037486	0.212606	0.321757
Data567	0.205485	-0.131836	-0.047201	0.134684	-0.276693	0.091705	0.087077	0.223897	0.22939	0.040436	0.218811	0.320638
Data568	0.199483	-0.135396	-0.045471	0.134583	-0.265452	0.118052	0.095469	0.228373	0.230408	0.04364	0.225016	0.319417
Data569	0.192668	-0.138957	-0.044047	0.133972	-0.255483	0.136414	0.103455	0.232951	0.230408	0.047048	0.231323	0.318298
Data570	0.18514	-0.14211	-0.042725	0.133057	-0.246836	0.141602	0.111135	0.237427	0.229492	0.05071	0.23763	0.317281
Data571	0.176697	-0.14506	-0.041606	0.132039	-0.23941	0.132853	0.11851	0.241597	0.227966	0.054576	0.244039	0.316264
Data572	0.16744	-0.147603	-0.040283	0.13092	-0.233103	0.126801	0.125631	0.245361	0.22583	0.058594	0.250549	0.315145
Data573	0.157369	-0.149841	-0.038859	0.129801	-0.227559	0.105082	0.132497	0.248515	0.223389	0.062815	0.256958	0.314128
Data574	0.146586	-0.151774	-0.037231	0.128682	-0.222524	0.110524	0.139109	0.250956	0.220947	0.067088	0.263367	0.312907
Data575	0.135295	-0.153503	-0.035502	0.127563	-0.217692	0.13443	0.145416	0.25238	0.218811	0.071462	0.269775	0.311584
Data576	0.123698	-0.155029	-0.033773	0.126241	-0.212708	0.164642	0.151418	0.252991	0.217183	0.075836	0.276082	0.309957
Data577	0.111898	-0.156352	-0.032043	0.124817	-0.207316	0.175069	0.156962	0.252686	0.216166	0.08021	0.282288	0.308126
Data578	0.100098	-0.157776	-0.030619	0.122986	-0.201213	0.175374	0.162099	0.251567	0.216064	0.084432	0.288289	0.30599
Data579	0.088399	-0.1592	-0.029602	0.12085	-0.194346	0.182851	0.166728	0.249634	0.216777	0.088501	0.294189	0.303446
Data580	0.076803	-0.160624	-0.029093	0.118205	-0.186666	0.183563	0.170848	0.247091	0.218404	0.092316	0.299886	0.300496
Data581	0.065511	-0.162252	-0.029399	0.115051	-0.178274	0.16627	0.174357	0.244039	0.220846	0.095825	0.305278	0.297139
Data582	0.054525	-0.163879	-0.030416	0.111287	-0.169322	0.143026	0.177307	0.240885	0.223694	0.09908	0.310567	0.293477
Data583	0.043844	-0.165507	-0.032349	0.107015	-0.160065	0.126343	0.179698	0.23763	0.226949	0.101878	0.31545	0.289307
Data584	0.033468	-0.167236	-0.035299	0.102234	-0.150808	0.127614	0.18163	0.234578	0.230306	0.104268	0.320231	0.284831
Data585	0.023397	-0.168864	-0.039063	0.097046	-0.141856	0.144196	0.183156	0.231832	0.233459	0.106252	0.324605	0.279948
Data586	0.013428	-0.170288	-0.04364	0.091553	-0.133667	0.174866	0.184377	0.229492	0.236104	0.107778	0.328878	0.274862
Data587	0.003764	-0.171509	-0.049032	0.085754	-0.126444	0.194804	0.185343	0.227865	0.238139	0.108948	0.332743	0.26947
Data588	-0.005595	-0.172323	-0.054932	0.079956	-0.120494	0.182037	0.186208	0.226746	0.239258	0.10966	0.336507	0.263977
Data589	-0.014852	-0.172729	-0.061137	0.074158	-0.116069	0.175832	0.187073	0.226339	0.239461	0.110118	0.339966	0.258382
Data590	-0.023905	-0.172526	-0.067647	0.068359	-0.11322	0.186106	0.187988	0.22644	0.238647	0.11027	0.343119	0.252686
Data591	-0.032756	-0.171712	-0.074056	0.062866	-0.111949	0.174408	0.189107	0.226949	0.236918	0.11027	0.346171	0.247091
Data592	-0.041402	-0.170186	-0.080465	0.057475	-0.112254	0.164134	0.190379	0.227865	0.234375	0.110168	0.348918	0.241394
Data593	-0.049845	-0.16805	-0.086466	0.05249	-0.113932	0.169729	0.191905	0.228984	0.23112	0.110016	0.351563	0.235901
Data594	-0.057983	-0.165202	-0.092265	0.047709	-0.11673	0.187887	0.193634	0.230001	0.227356	0.109914	0.354004	0.230611
Data595	-0.065918	-0.161743	-0.097656	0.043233	-0.120341	0.218201	0.195516	0.230815	0.223287	0.109863	0.356242	0.225423
Data596	-0.073649	-0.157674	-0.102641	0.039063	-0.12441	0.235392	0.19755	0.231222	0.219218	0.109965	0.358378	0.22054
Data597	-0.081177	-0.153097	-0.107218	0.035197	-0.12853	0.225525	0.199585	0.23112	0.215251	0.110168	0.360311	0.215861
Data598	-0.088399	-0.148214	-0.111593	0.031433	-0.132345	0.210673	0.201569	0.230408	0.21169	0.110524	0.36204	0.211487
Data599	-0.095418	-0.143229	-0.115662	0.027771	-0.135549	0.194753	0.203349	0.228882	0.208537	0.110982	0.363668	0.207418
Data600	-0.102336	-0.138143	-0.119527	0.024211	-0.137889	0.169779	0.204926	0.226644	0.205994	0.111542	0.36499	0.203552
Data601	-0.109151	-0.133057	-0.123291	0.02065	-0.139109	0.163218	0.206146	0.223592	0.204061	0.112152	0.366211	0.199992
Data602	-0.115967	-0.128276	-0.126953	0.016988	-0.139109	0.16098	0.20696	0.21993	0.202738	0.112762	0.367025	0.196737
Data603	-0.122884	-0.123901	-0.130615	0.013224	-0.13799	0.150248	0.207367	0.215861	0.201925	0.113271	0.367635	0.193583
Data604	-0.129801	-0.119934	-0.134074	0.009359	-0.135701	0.156708	0.207316	0.211283	0.201518	0.113627	0.367839	0.190633
Data605	-0.137024	-0.116374	-0.137431	0.005188	-0.132548	0.181173	0.206909	0.206706	0.201416	0.113831	0.367737	0.187785
Data606	-0.144653	-0.113322	-0.140686	0.000712	-0.128784	0.178172	0.206095	0.202026	0.201416	0.11378	0.367126	0.184937
Data607	-0.152588	-0.110677	-0.143636	-0.003866	-0.124664	0.167287	0.204976	0.197652	0.201416	0.113525	0.366109	0.182088
Data608	-0.161133	-0.108439	-0.146281	-0.00885	-0.120595	0.176392	0.203705	0.193685	0.201213	0.112915	0.364583	0.179138
Data609	-0.170288	-0.106405	-0.148621	-0.014038	-0.116831	0.187124	0.20223	0.190125	0.200704	0.112101	0.362549	0.176188
Data610	-0.179952	-0.104675	-0.150452	-0.019531	-0.11378	0.194295	0.200806	0.187174	0.19989	0.110982	0.360006	0.173035
Data611	-0.190226	-0.102844	-0.151978	-0.025126	-0.111593	0.184174	0.199382	0.184835	0.198568	0.109609	0.356954	0.169881
Data612	-0.201009	-0.101013	-0.152893	-0.030721	-0.110423	0.180105	0.19811	0.182902	0.196737	0.108032	0.353495	0.166423
Data613	-0.212301	-0.09908	-0.153402	-0.036418	-0.11027	0.181681	0.197042	0.18158	0.1946	0.106252	0.34963	0.162964
Data614	-0.223999	-0.097046	-0.153503	-0.041911	-0.111237	0.183818	0.196177	0.180461	0.192057	0.104319	0.345256	0.159403
Data615	-0.235799	-0.094706	-0.153198	-0.047201	-0.113017	0.190379	0.195465	0.179443	0.189311	0.102285	0.340678	0.155741
Data616	-0.247803	-0.092265	-0.152588	-0.052185	-0.115458	0.175323	0.194956	0.178528	0.186462	0.100149	0.335795	0.152079
Data617	-0.259806	-0.089823	-0.151672	-0.056966	-0.118256	0.151011	0.1946	0.177307	0.183614	0.098063	0.330811	0.148417
Data618	-0.271708	-0.087382	-0.150757	-0.06134	-0.121104	0.126801	0.194295	0.175781	0.180969	0.095978	0.325521	0.144958
Data619	-0.283305	-0.085246	-0.149841	-0.065308	-0.123698	0.095113	0.19399	0.173848	0.17863	0.093892	0.320231	0.1415
Data620	-0.294698	-0.083516	-0.149028	-0.06897	-0.125682	0.080566	0.193634	0.171305	0.176697	0.09196	0.31484	0.138346
Data621	-0.305684	-0.082296	-0.148621	-0.072428	-0.126902	0.091349	0.193075	0.168254	0.175273	0.090078	0.309347	0.135396
Data622	-0.316264	-0.081685	-0.148621	-0.075684	-0.127106	0.110881	0.192312	0.164693	0.174459	0.088298	0.30365	0.132751
Data623	-0.326538	-0.081991	-0.149129	-0.078837	-0.126241	0.11083	0.191345	0.160726	0.174052	0.08667	0.297852	0.13031
Data624	-0.336507	-0.08311	-0.150248	-0.082194	-0.124257	0.1091	0.190125	0.156555	0.174255	0.085246	0.291951	0.128377
Data625	-0.346171	-0.084941	-0.152079	-0.085551	-0.121206	0.119222	0.188751	0.152283	0.174967	0.083923	0.285746	0.126648
Data626	-0.355632	-0.087585	-0.154622	-0.089213	-0.117188	0.130819	0.187225	0.148112	0.176086	0.082804	0.279134	0.125224
Data627	-0.36499	-0.090739	-0.157776	-0.093282	-0.112356	0.139414	0.185649	0.144246	0.177409	0.081838	0.272319	0.124105
Data628	-0.374146	-0.094299	-0.16154	-0.097656	-0.106913	0.148315	0.184123	0.140889	0.179036	0.081075	0.264994	0.123088
Data629	-0.383301	-0.09786	-0.165609	-0.102437	-0.101064	0.139974	0.182749	0.138245	0.180766	0.080516	0.257365	0.122274
Data630	-0.392354	-0.10142	-0.170085	-0.107625	-0.095062	0.121511	0.18163	0.136312	0.182393	0.08016	0.249329	0.12146
Data631	-0.40151	-0.104472	-0.174662	-0.113118	-0.088959	0.118713	0.180868	0.135295	0.184021	0.080058	0.241089	0.120646
Data632	-0.410563	-0.107015	-0.179138	-0.119019	-0.083059	0.11439	0.180511	0.135193	0.185343	0.080109	0.232544	0.119629
Data633	-0.419617	-0.108744	-0.183512	-0.12502	-0.077413	0.102793	0.180664	0.136007	0.186462	0.080414	0.223999	0.118612
Data634	-0.42867	-0.109558	-0.18748	-0.131226	-0.072123	0.097097	0.181325	0.137634	0.187378	0.080821	0.215352	0.117289
Data635	-0.43752	-0.109456	-0.190938	-0.137431	-0.067291	0.097453	0.182444	0.139974	0.187887	0.08138	0.206909	0.115865
Data636	-0.446269	-0.108439	-0.193888	-0.143534	-0.062968	0.101624	0.184072	0.142924	0.18809	0.082092	0.198771	0.114237
Data637	-0.45461	-0.106506	-0.19633	-0.149333	-0.059102	0.115153	0.186005	0.146281	0.187988	0.082855	0.19104	0.112406
Data638	-0.462748	-0.103963	-0.198059	-0.154928	-0.055745	0.114797	0.188293	0.150045	0.187581	0.083669	0.183818	0.110474
Data639	-0.470276	-0.100911	-0.199382	-0.160116	-0.052846	0.101013	0.190735	0.153809	0.187073	0.084483	0.177104	0.108439
