# Supplementary material for: Integration of MRI and somatosensory evoked potentials facilitate diagnosis of spinal cord compression
Source: Sci Rep. 2023 May 15;13:7861. doi: 10.1038/s41598-023-34832-2 (PMC10185544; doi:10.1038/s41598-023-34832-2)
Supplement: Supplementary file 3 — Supplementary Information 3. [file 41598_2023_34832_MOESM3_ESM.zip › Preoperative SSEP data/spinal cord compression group/4145984_2/4145984_2_Rt Tibial SEP_Cz'-Fpz_201220_120459.csv]

Index	1	2	3	4	5	6	7	8	9	10	11	12	13
Name	Cz'-Fpz	Cz'-Fpz	Cz'-Fpz	Cz'-Fpz	Cz'-Fpz	Cz'-Fpz	Cz'-Fpz	Cz'-Fpz	Cz'-Fpz	Cz'-Fpz	Cz'-Fpz	Cz'-Fpz	Cz'-Fpz
Time	2.02002E+13	2.02002E+13	2.02002E+13	2.02002E+13	2.02002E+13	2.02002E+13	2.02002E+13	2.02002E+13	2.02002E+13	2.02002E+13	2.02002E+13	2.02002E+13	2.02002E+13
Highcut	500	500	500	500	500	500	500	500	500	500	500	500	500
Lowcut	10	10	10	10	10	10	10	10	10	10	10	10	10
Period	0.000156	0.000156	0.000156	0.000156	0.000156	0.000156	0.000156	0.000156	0.000156	0.000156	0.000156	0.000156	0.000156
Averages	120	120	120	120	120	120	120	120	120	120	120	120	120
Int (mA)	18/17.9mA	18/17.9mA	18/17.9mA	18/17.9mA	18/17.9mA	18/17.9mA	18/17.9mA	18/17.9mA	18/17.9mA	18/17.9mA	18/17.9mA	18/17.9mA	18/17.9mA
Pulse Width (�gs)	200�s	200�s	200�s	200�s	200�s	200�s	200�s	200�s	200�s	200�s	200�s	200�s	200�s
Rep Rate (Hz)	2.78Hz	2.78Hz	2.78Hz	2.78Hz	2.78Hz	2.78Hz	2.78Hz	2.78Hz	2.78Hz	2.78Hz	2.78Hz	3.11Hz	3.11Hz
Data0	-0.27832	-0.952555	-0.71696	-1.11084	-1.003825	-0.89152	-0.583903	-0.612386	-0.989583	-0.694987	-0.941976	-0.960693	-0.790202
Data1	-0.218506	-0.84432	-0.616862	-0.98877	-0.884603	-7.820231	-6.710612	-7.294108	-0.852458	-0.634766	-0.819092	-0.817871	-0.740153
Data2	-0.138346	-0.71818	-0.499268	-0.850016	-0.748291	-7.743327	-7.259521	-6.941325	-0.680745	-0.536702	-0.662842	-0.639648	-0.671387
Data3	-0.041504	-0.577799	-0.368245	-0.699056	-0.599772	-2.154541	-2.362467	-1.64388	-0.481771	-0.403646	-0.48055	-0.432943	-0.585938
Data4	0.067952	-0.428874	-0.229085	-0.541992	-0.443522	1.045329	1.106771	1.570638	-0.266113	-0.244141	-0.281982	-0.209554	-0.487874
Data5	0.185547	-0.276693	-0.087077	-0.384521	-0.286458	2.669678	2.880452	3.182373	-0.04598	-0.068359	-0.079346	0.017904	-0.38208
Data6	0.304769	-0.128581	0.050863	-0.232747	-0.134684	3.152669	3.469238	3.656413	0.165202	0.110677	0.114339	0.236003	-0.274658
Data7	0.419515	0.009359	0.17985	-0.092773	0.00529	2.956136	3.334554	3.4257	0.356038	0.281169	0.288493	0.432129	-0.170898
Data8	0.524902	0.133057	0.294596	0.030518	0.129801	2.433675	2.842204	2.869059	0.515951	0.431315	0.432536	0.595703	-0.07609
Data9	0.615641	0.23763	0.391439	0.13387	0.233968	1.811117	2.240804	2.233073	0.638835	0.552572	0.540365	0.720622	0.004883
Data10	0.688883	0.320231	0.467529	0.214844	0.315348	1.241862	1.660563	1.65568	0.721029	0.639648	0.609131	0.80363	0.069987
Data11	0.742188	0.380046	0.522054	0.272217	0.373535	0.79834	1.179199	1.195475	0.763346	0.690511	0.640055	0.846761	0.115967
Data12	0.77596	0.417887	0.55542	0.308024	0.408936	0.487467	0.823161	0.881348	0.770264	0.707601	0.6368	0.853271	0.143636
Data13	0.789795	0.435384	0.569255	0.323079	0.423584	0.287272	0.590007	0.687256	0.748291	0.694987	0.605876	0.830892	0.152995
Data14	0.786947	0.434977	0.566813	0.321045	0.419922	0.160726	0.45695	0.581055	0.703939	0.659993	0.555013	0.787354	0.146891
Data15	0.76945	0.420736	0.550537	0.305176	0.401611	0.08138	0.38737	0.535889	0.645752	0.609131	0.49113	0.730794	0.12736
Data16	0.740967	0.395508	0.524902	0.279134	0.372721	0.049642	0.37028	0.523682	0.581055	0.549316	0.421549	0.668538	0.098063
Data17	0.704346	0.364176	0.492757	0.246989	0.336507	0.058594	0.387777	0.512288	0.515951	0.487467	0.352783	0.606689	0.062256
Data18	0.663249	0.328776	0.457357	0.211182	0.296224	0.08016	0.416667	0.513916	0.454508	0.42806	0.288086	0.549316	0.023193
Data19	0.620524	0.292969	0.421956	0.174561	0.255534	0.101725	0.440674	0.523275	0.399984	0.374349	0.230713	0.499674	-0.016683
Data20	0.578206	0.257975	0.387777	0.139567	0.215658	0.12207	0.463867	0.531006	0.355225	0.328776	0.183105	0.459798	-0.054932
Data21	0.537923	0.22583	0.356445	0.107422	0.179036	0.12736	0.473633	0.539144	0.319417	0.292562	0.143636	0.428467	-0.090332
Data22	0.500895	0.197347	0.328776	0.078532	0.146077	0.125326	0.469971	0.535482	0.290527	0.262451	0.110677	0.403646	-0.12207
Data23	0.467936	0.172526	0.305176	0.054118	0.117594	0.121663	0.459798	0.542399	0.268555	0.238444	0.084229	0.385742	-0.148926
Data24	0.440267	0.152181	0.286458	0.034587	0.095215	0.100098	0.443115	0.552572	0.253906	0.22054	0.06307	0.373128	-0.171305
Data25	0.416667	0.135091	0.270996	0.017904	0.076497	0.084229	0.450033	0.55013	0.244548	0.20752	0.046387	0.365804	-0.187988
Data26	0.394694	0.119222	0.257161	0.003255	0.060628	0.080566	0.452067	0.535482	0.239258	0.199382	0.032959	0.361735	-0.20223
Data27	0.375163	0.10498	0.245361	-0.008545	0.047607	0.085449	0.441488	0.509847	0.23763	0.194092	0.021973	0.360107	-0.214844
Data28	0.35848	0.092773	0.235189	-0.018717	0.037842	0.071615	0.437419	0.480957	0.23763	0.191243	0.012207	0.360107	-0.224609
Data29	0.343424	0.081787	0.226644	-0.026449	0.030518	0.049642	0.431315	0.464681	0.238851	0.190023	0.002848	0.360514	-0.231934
Data30	0.330404	0.072835	0.219727	-0.032552	0.025635	0.03418	0.417887	0.457357	0.240479	0.189616	-0.005697	0.361735	-0.23763
Data31	0.318197	0.064697	0.213623	-0.037028	0.021973	0.034587	0.404867	0.453695	0.241699	0.189616	-0.014648	0.362549	-0.241699
Data32	0.30721	0.058187	0.207926	-0.04069	0.019531	0.043538	0.402832	0.439453	0.242513	0.190023	-0.0236	0.363363	-0.244548
Data33	0.297038	0.05249	0.203044	-0.043132	0.017497	0.05778	0.404867	0.434163	0.241699	0.190023	-0.032552	0.36377	-0.246989
Data34	0.286865	0.047607	0.198161	-0.044759	0.015869	0.060628	0.394694	0.422363	0.240479	0.190023	-0.041504	0.36377	-0.249023
Data35	0.276693	0.044352	0.193685	-0.04598	0.014242	0.075684	0.377197	0.434163	0.23763	0.189209	-0.050456	0.36377	-0.250651
Data36	0.267334	0.041911	0.189616	-0.046794	0.012207	0.093587	0.365804	0.454915	0.233968	0.188395	-0.059001	0.363363	-0.252279
Data37	0.257568	0.04069	0.185954	-0.047201	0.010173	0.095622	0.372314	0.477295	0.229085	0.186768	-0.067546	0.362956	-0.253499
Data38	0.248617	0.04069	0.182699	-0.047201	0.007731	0.085856	0.372314	0.489502	0.224202	0.184733	-0.07609	0.362142	-0.255127
Data39	0.239665	0.041911	0.179443	-0.046794	0.00529	0.072428	0.377197	0.493571	0.218913	0.182292	-0.083822	0.362142	-0.256755
Data40	0.231527	0.044352	0.176595	-0.046387	0.002848	0.052897	0.388184	0.488688	0.21403	0.17985	-0.091553	0.361735	-0.258382
Data41	0.223796	0.048014	0.174561	-0.04598	0	0.05127	0.400798	0.498454	0.209554	0.177409	-0.099284	0.361735	-0.26001
Data42	0.216878	0.05249	0.172526	-0.045573	-0.001628	0.056559	0.421549	0.511475	0.206299	0.174561	-0.106201	0.361735	-0.26123
Data43	0.210368	0.057373	0.170898	-0.044759	-0.003662	0.042725	0.424805	0.536296	0.204264	0.172119	-0.113118	0.362142	-0.262451
Data44	0.204671	0.062663	0.169678	-0.044352	-0.00529	0.013835	0.442301	0.545247	0.203857	0.169678	-0.120036	0.362956	-0.263265
Data45	0.199788	0.068359	0.168457	-0.044352	-0.006104	-0.001628	0.459798	0.537923	0.204671	0.166829	-0.126139	0.364176	-0.263672
Data46	0.195313	0.074463	0.167236	-0.044352	-0.006917	-0.002035	0.465088	0.531006	0.20752	0.163981	-0.132243	0.365397	-0.264079
Data47	0.191243	0.08016	0.166016	-0.044352	-0.006917	0.009766	0.458577	0.528971	0.211589	0.161133	-0.137533	0.367025	-0.264079
Data48	0.187581	0.085449	0.164388	-0.044759	-0.00651	0.031738	0.452881	0.508626	0.216471	0.157878	-0.142822	0.368652	-0.263672
Data49	0.184326	0.090332	0.16276	-0.045166	-0.006104	0.048828	0.445557	0.495605	0.222168	0.155029	-0.147705	0.37028	-0.263265
Data50	0.181071	0.094808	0.160726	-0.04598	-0.00529	0.061442	0.447998	0.488688	0.227865	0.151774	-0.152181	0.371908	-0.262451
Data51	0.177409	0.09847	0.158691	-0.046794	-0.004883	0.069173	0.443929	0.473633	0.233561	0.148519	-0.156657	0.373128	-0.26123
Data52	0.174154	0.101725	0.155843	-0.047607	-0.004069	0.072021	0.437826	0.458984	0.238037	0.145264	-0.160319	0.373942	-0.259603
Data53	0.170085	0.104167	0.152995	-0.048421	-0.004069	0.077718	0.439046	0.450846	0.241699	0.142415	-0.164388	0.374349	-0.258382
Data54	0.166016	0.106201	0.14974	-0.049235	-0.004476	0.08016	0.430094	0.44637	0.243734	0.139974	-0.167643	0.373942	-0.256348
Data55	0.16154	0.107829	0.146484	-0.049642	-0.00529	0.08016	0.428467	0.433757	0.244141	0.137533	-0.171305	0.373128	-0.25472
Data56	0.156657	0.109049	0.142822	-0.050049	-0.006917	0.065918	0.436198	0.420329	0.242513	0.135498	-0.174561	0.371501	-0.252686
Data57	0.151774	0.109863	0.139567	-0.050049	-0.008952	0.055745	0.463053	0.404867	0.239665	0.133464	-0.177816	0.369059	-0.250651
Data58	0.146891	0.110677	0.136719	-0.049642	-0.011393	0.060221	0.469971	0.408936	0.235189	0.131836	-0.181478	0.366211	-0.24821
Data59	0.142008	0.111084	0.13387	-0.048828	-0.014242	0.067139	0.465902	0.432129	0.229492	0.130208	-0.184733	0.363363	-0.245768
Data60	0.137126	0.111084	0.131836	-0.047201	-0.01709	0.073649	0.468343	0.452067	0.222982	0.128581	-0.187988	0.360107	-0.243327
Data61	0.132243	0.111491	0.130208	-0.045573	-0.019938	0.074463	0.478109	0.46875	0.216471	0.126953	-0.19165	0.356852	-0.240479
Data62	0.127767	0.111491	0.128581	-0.043538	-0.022786	0.076497	0.50293	0.484619	0.209961	0.125732	-0.194906	0.353597	-0.23763
Data63	0.124105	0.111491	0.127767	-0.041097	-0.024821	0.083008	0.503743	0.506592	0.204264	0.124512	-0.198161	0.350749	-0.234782
Data64	0.120443	0.111491	0.127767	-0.038656	-0.026449	0.077718	0.494792	0.540771	0.199788	0.123291	-0.201009	0.3479	-0.231934
Data65	0.117594	0.111898	0.12736	-0.0354	-0.026855	0.064697	0.471598	0.581462	0.196533	0.122477	-0.203857	0.345459	-0.229085
Data66	0.115153	0.112305	0.12736	-0.032552	-0.026855	0.055745	0.453695	0.60262	0.195313	0.121663	-0.206706	0.343424	-0.226644
Data67	0.113118	0.112712	0.127767	-0.029297	-0.025635	0.06307	0.447591	0.595296	0.195313	0.121663	-0.20874	0.340983	-0.224202
Data68	0.111491	0.113525	0.127767	-0.026042	-0.0236	0.077718	0.450439	0.573324	0.197347	0.12207	-0.211182	0.338949	-0.221761
Data69	0.110677	0.114746	0.12736	-0.023193	-0.020752	0.106201	0.450846	0.536296	0.201009	0.122884	-0.212809	0.337321	-0.220133
Data70	0.109456	0.115967	0.126953	-0.020345	-0.01709	0.122477	0.445557	0.499268	0.205892	0.124105	-0.214844	0.335286	-0.218506
Data71	0.108643	0.118001	0.125732	-0.017497	-0.013021	0.128174	0.436198	0.47526	0.211995	0.126139	-0.216471	0.333659	-0.217285
Data72	0.107422	0.12085	0.124512	-0.015055	-0.008952	0.133057	0.427246	0.459798	0.218913	0.128581	-0.218506	0.332031	-0.216471
Data73	0.106201	0.123698	0.122884	-0.013021	-0.004476	0.155029	0.428874	0.454508	0.22583	0.131429	-0.220133	0.330811	-0.215658
Data74	0.104574	0.12736	0.120443	-0.010986	-0.000814	0.178223	0.430908	0.443929	0.232747	0.134277	-0.222575	0.32959	-0.214844
Data75	0.102539	0.131429	0.118001	-0.009359	0.002035	0.186361	0.435791	0.43986	0.238851	0.137939	-0.225016	0.328369	-0.214437
Data76	0.100098	0.135905	0.11556	-0.007731	0.004883	0.187174	0.439453	0.43986	0.244548	0.141602	-0.227865	0.327555	-0.213623
Data77	0.096842	0.141195	0.113118	-0.00651	0.006917	0.184733	0.426432	0.452881	0.249023	0.146077	-0.23112	0.327148	-0.212809
Data78	0.092773	0.146484	0.11027	-0.00529	0.008138	0.186768	0.403239	0.463053	0.252686	0.150146	-0.234375	0.326742	-0.211589
Data79	0.088704	0.152181	0.108236	-0.003662	0.008138	0.190023	0.38737	0.48055	0.255127	0.155029	-0.237223	0.325928	-0.209961
Data80	0.083822	0.157878	0.105794	-0.002035	0.007731	0.185954	0.380859	0.504557	0.256348	0.159505	-0.240479	0.325521	-0.207926
Data81	0.078939	0.163981	0.104167	-0.000407	0.006917	0.169271	0.395101	0.529785	0.256348	0.164388	-0.243327	0.3243	-0.205485
Data82	0.073649	0.170085	0.102946	0.000814	0.00529	0.154622	0.396322	0.541178	0.255941	0.169678	-0.245768	0.323079	-0.202637
Data83	0.068359	0.176188	0.101725	0.003255	0.003662	0.14974	0.398763	0.539551	0.255534	0.174561	-0.247396	0.321045	-0.199382
Data84	0.063477	0.182292	0.100505	0.005697	0.002035	0.157471	0.41626	0.54484	0.254313	0.179443	-0.248617	0.31901	-0.195719
Data85	0.059001	0.188395	0.100098	0.008545	0.000814	0.155029	0.434163	0.550537	0.253906	0.183919	-0.249023	0.316162	-0.19165
Data86	0.054932	0.194092	0.099284	0.011393	0	0.150553	0.448812	0.559489	0.253499	0.188395	-0.249023	0.312907	-0.187581
Data87	0.05127	0.199788	0.09847	0.014648	-0.000407	0.174154	0.452881	0.572917	0.254313	0.192464	-0.24821	0.309652	-0.183512
Data88	0.048014	0.205078	0.097656	0.018311	-0.000407	0.187581	0.455322	0.575765	0.255534	0.195719	-0.247396	0.306396	-0.179443
Data89	0.045166	0.210368	0.096436	0.021566	0	0.19165	0.457764	0.569661	0.257568	0.198975	-0.246175	0.302734	-0.175781
Data90	0.042318	0.215251	0.094808	0.024821	0.001628	0.189209	0.457764	0.557048	0.260417	0.201416	-0.244954	0.299479	-0.172119
Data91	0.039876	0.219727	0.092773	0.028076	0.003662	0.186768	0.459391	0.534668	0.264079	0.203857	-0.244141	0.296631	-0.168457
Data92	0.037028	0.224202	0.090739	0.030924	0.006104	0.181071	0.44515	0.523682	0.267334	0.205485	-0.243734	0.294189	-0.165609
Data93	0.03418	0.227865	0.087891	0.033366	0.008545	0.176595	0.421956	0.518799	0.270996	0.207113	-0.243734	0.292155	-0.163167
Data94	0.031331	0.231934	0.085042	0.0354	0.011393	0.179036	0.408936	0.52002	0.274251	0.20874	-0.244548	0.29012	-0.161133
Data95	0.027669	0.235189	0.081787	0.037028	0.013835	0.189209	0.399984	0.511475	0.276286	0.210368	-0.246175	0.2889	-0.159505
Data96	0.0236	0.238444	0.078125	0.037842	0.016276	0.19165	0.39266	0.498861	0.277507	0.212402	-0.249023	0.288086	-0.158691
Data97	0.018717	0.241699	0.07487	0.038249	0.017904	0.196126	0.380046	0.480957	0.277913	0.214437	-0.252279	0.287272	-0.157878
Data98	0.013835	0.244954	0.071208	0.037842	0.018717	0.195313	0.369466	0.466309	0.276286	0.216878	-0.255941	0.286865	-0.157878
Data99	0.008545	0.248617	0.067952	0.037435	0.019124	0.20223	0.373535	0.449219	0.273844	0.219727	-0.260417	0.286865	-0.157878
Data100	0.002848	0.251872	0.065104	0.036621	0.018717	0.197347	0.386149	0.432129	0.269775	0.222575	-0.264893	0.286458	-0.158691
Data101	-0.002441	0.255127	0.062663	0.0354	0.01709	0.193685	0.398356	0.436605	0.264893	0.226237	-0.269368	0.286051	-0.159098
Data102	-0.008138	0.258789	0.060628	0.033773	0.015462	0.199788	0.399984	0.439046	0.258789	0.229899	-0.273844	0.285645	-0.159912
Data103	-0.013428	0.262451	0.059001	0.032145	0.013021	0.196126	0.384115	0.439046	0.252686	0.234375	-0.277507	0.284831	-0.160726
Data104	-0.018311	0.266113	0.058187	0.030518	0.010173	0.200195	0.388184	0.447998	0.246582	0.238444	-0.280762	0.28361	-0.16154
Data105	-0.02238	0.270182	0.05778	0.02889	0.007324	0.208333	0.402018	0.46224	0.240885	0.24292	-0.28361	0.281982	-0.161947
Data106	-0.026042	0.273438	0.05778	0.027262	0.004476	0.213216	0.404053	0.472005	0.236003	0.247396	-0.285645	0.280355	-0.162354
Data107	-0.028483	0.2771	0.058187	0.025228	0.002035	0.21932	0.407715	0.481771	0.23234	0.251872	-0.286865	0.277913	-0.162354
Data108	-0.030924	0.279948	0.058594	0.023193	0	0.222982	0.415853	0.484212	0.230306	0.255941	-0.287272	0.275472	-0.161947
Data109	-0.032145	0.282796	0.059814	0.020752	-0.000814	0.204671	0.41748	0.483398	0.229899	0.259603	-0.287679	0.272217	-0.161133
Data110	-0.032959	0.284831	0.060628	0.018311	-0.001221	0.197754	0.412598	0.482992	0.231527	0.263265	-0.287272	0.268962	-0.159912
Data111	-0.032959	0.286865	0.061849	0.015462	-0.000814	0.204264	0.409749	0.469564	0.234782	0.26652	-0.286458	0.265299	-0.157878
Data112	-0.032959	0.288086	0.06307	0.012614	0	0.208333	0.405273	0.448405	0.239258	0.269368	-0.285645	0.261637	-0.155843
Data113	-0.032552	0.288493	0.06429	0.008952	0.001628	0.216471	0.413411	0.425212	0.244954	0.27181	-0.284831	0.257975	-0.152995
Data114	-0.032145	0.2889	0.065104	0.00529	0.004069	0.229899	0.424398	0.391032	0.251465	0.273844	-0.28361	0.254313	-0.150146
Data115	-0.031331	0.288493	0.065918	0.001221	0.00651	0.230713	0.422363	0.370687	0.257975	0.275472	-0.282389	0.251058	-0.146891
Data116	-0.030924	0.287679	0.066732	-0.002441	0.009359	0.220947	0.411784	0.364176	0.264079	0.276693	-0.281169	0.24821	-0.143229
Data117	-0.030924	0.286865	0.067546	-0.006917	0.0118	0.212402	0.401611	0.364176	0.269368	0.277507	-0.280355	0.245768	-0.139567
Data118	-0.030924	0.285645	0.067952	-0.011393	0.013428	0.20223	0.38208	0.362549	0.273438	0.277507	-0.279134	0.244141	-0.135905
Data119	-0.030924	0.284017	0.068766	-0.015462	0.015055	0.196533	0.369873	0.356038	0.275472	0.277507	-0.277913	0.24292	-0.131836
Data120	-0.031331	0.282796	0.069173	-0.019531	0.015869	0.179036	0.372721	0.344238	0.275879	0.2771	-0.276693	0.242106	-0.127767
Data121	-0.032145	0.280762	0.069987	-0.023193	0.015462	0.172526	0.376383	0.337728	0.274251	0.275879	-0.274658	0.242106	-0.123698
Data122	-0.032959	0.279134	0.070394	-0.026449	0.014648	0.172526	0.371501	0.340169	0.270996	0.274658	-0.273031	0.242106	-0.120036
Data123	-0.03418	0.2771	0.071208	-0.02889	0.013021	0.174561	0.366618	0.348307	0.266113	0.273031	-0.270589	0.24292	-0.115967
Data124	-0.0354	0.274658	0.072021	-0.030924	0.010986	0.193685	0.355225	0.3479	0.260417	0.27181	-0.267741	0.244141	-0.111898
Data125	-0.036214	0.272217	0.073242	-0.032145	0.008138	0.198568	0.335286	0.346273	0.254313	0.270182	-0.264893	0.245768	-0.108236
Data126	-0.037435	0.269368	0.074056	-0.032552	0.005697	0.179443	0.324707	0.344645	0.247803	0.269368	-0.261637	0.247803	-0.104574
Data127	-0.038249	0.266113	0.07487	-0.032552	0.002848	0.161947	0.333252	0.349121	0.241699	0.268555	-0.257975	0.250244	-0.100505
Data128	-0.039469	0.262858	0.075684	-0.031738	0.000407	0.146077	0.345459	0.338135	0.23641	0.268555	-0.254313	0.252686	-0.096842
Data129	-0.040283	0.258789	0.076497	-0.030111	-0.001221	0.13265	0.348307	0.323079	0.231934	0.269368	-0.251058	0.255534	-0.09318
Data130	-0.04069	0.254313	0.076904	-0.028076	-0.002441	0.138346	0.352783	0.318604	0.229085	0.270589	-0.247803	0.258382	-0.089111
Data131	-0.041504	0.24943	0.077311	-0.025635	-0.003255	0.155843	0.350749	0.312093	0.227458	0.272624	-0.244954	0.26123	-0.085449
Data132	-0.041911	0.244141	0.077718	-0.023193	-0.002848	0.181478	0.340576	0.297445	0.227458	0.275472	-0.242513	0.264079	-0.081787
Data133	-0.042318	0.238444	0.077718	-0.020345	-0.001628	0.199788	0.327555	0.269775	0.228271	0.278727	-0.240479	0.26652	-0.078125
Data134	-0.043132	0.23234	0.077311	-0.017497	0	0.222982	0.319824	0.24821	0.230306	0.282389	-0.238851	0.268962	-0.074056
Data135	-0.043945	0.226644	0.077311	-0.015055	0.002441	0.244141	0.313721	0.227865	0.232747	0.286051	-0.23763	0.270182	-0.070801
Data136	-0.045166	0.22054	0.076904	-0.013021	0.005697	0.238037	0.309245	0.207926	0.235189	0.29012	-0.236816	0.270996	-0.067139
Data137	-0.046794	0.214844	0.076904	-0.010986	0.008952	0.221354	0.292969	0.189616	0.23763	0.294189	-0.236003	0.270589	-0.063883
Data138	-0.048828	0.209554	0.076904	-0.009766	0.0118	0.21403	0.279541	0.179036	0.239258	0.298258	-0.234782	0.268962	-0.060628
Data139	-0.05127	0.204264	0.077718	-0.008952	0.015055	0.213216	0.27181	0.14974	0.239665	0.302327	-0.233968	0.266113	-0.057373
Data140	-0.054118	0.199788	0.078532	-0.008545	0.017497	0.210368	0.272217	0.108643	0.238851	0.30599	-0.23234	0.262451	-0.054525
Data141	-0.05778	0.195313	0.079753	-0.008545	0.019531	0.209147	0.275065	0.091146	0.236816	0.309245	-0.230713	0.257161	-0.051676
Data142	-0.061442	0.192057	0.081787	-0.008952	0.021159	0.201823	0.265706	0.107015	0.233154	0.3125	-0.228271	0.251058	-0.049235
Data143	-0.065511	0.188802	0.084635	-0.009766	0.021973	0.188802	0.254313	0.137533	0.228678	0.315348	-0.225423	0.244141	-0.046794
Data144	-0.06958	0.186361	0.087891	-0.010986	0.02238	0.187581	0.244141	0.174154	0.222982	0.31779	-0.222168	0.236003	-0.044759
Data145	-0.074056	0.183919	0.09196	-0.0118	0.02238	0.174967	0.243327	0.183105	0.216878	0.320231	-0.218099	0.227865	-0.042318
Data146	-0.078125	0.182292	0.096842	-0.013021	0.02238	0.154622	0.257568	0.188395	0.210775	0.322673	-0.213623	0.218913	-0.040283
Data147	-0.081787	0.180664	0.101725	-0.014242	0.02238	0.135091	0.262858	0.179036	0.205485	0.3243	-0.20874	0.209961	-0.038249
Data148	-0.085449	0.179036	0.107422	-0.015462	0.023193	0.125326	0.269368	0.159098	0.200602	0.326335	-0.203044	0.200602	-0.035807
Data149	-0.088298	0.177409	0.113118	-0.016276	0.024007	0.101725	0.277507	0.153402	0.19694	0.327555	-0.19694	0.19165	-0.033366
Data150	-0.090739	0.175781	0.119222	-0.01709	0.026042	0.075684	0.290527	0.154215	0.194906	0.328776	-0.190023	0.183105	-0.030518
Data151	-0.092367	0.174154	0.124919	-0.017904	0.02889	0.070394	0.304362	0.155436	0.194499	0.329997	-0.183105	0.174967	-0.027262
Data152	-0.093587	0.172119	0.131022	-0.018311	0.032552	0.079346	0.306803	0.146891	0.195719	0.330404	-0.175781	0.167236	-0.024007
Data153	-0.093994	0.169678	0.136312	-0.018717	0.037435	0.087891	0.301107	0.137533	0.198568	0.331217	-0.167643	0.160319	-0.020752
Data154	-0.093994	0.167236	0.142008	-0.019124	0.043132	0.104167	0.286458	0.130615	0.20223	0.331217	-0.159505	0.153809	-0.016683
Data155	-0.09318	0.164388	0.146891	-0.019531	0.050049	0.111491	0.264486	0.126139	0.206706	0.331624	-0.151367	0.148112	-0.012614
Data156	-0.092367	0.161947	0.151774	-0.019531	0.057373	0.121663	0.241699	0.123291	0.211589	0.331624	-0.143636	0.142822	-0.008138
Data157	-0.091146	0.159098	0.15625	-0.019531	0.064697	0.13916	0.224609	0.107422	0.216064	0.331217	-0.135498	0.137939	-0.003662
Data158	-0.089518	0.15625	0.160726	-0.019938	0.072428	0.145264	0.217692	0.085042	0.220133	0.331217	-0.128174	0.13387	0.000814
Data159	-0.088298	0.153809	0.164795	-0.019938	0.08016	0.141195	0.224609	0.059814	0.222982	0.330811	-0.121257	0.130208	0.005697
Data160	-0.08667	0.151774	0.169271	-0.020345	0.087484	0.137939	0.232747	0.019938	0.224202	0.330404	-0.115153	0.126546	0.010986
Data161	-0.085042	0.150146	0.173747	-0.020345	0.093994	0.124512	0.233154	-0.013428	0.223389	0.329997	-0.109456	0.123291	0.016276
Data162	-0.083415	0.148519	0.179036	-0.020345	0.100098	0.112712	0.238037	-0.02889	0.220947	0.32959	-0.104574	0.120036	0.021566
Data163	-0.082194	0.147705	0.184326	-0.020345	0.10498	0.11556	0.238037	-0.04069	0.216064	0.329183	-0.100098	0.117188	0.026855
Data164	-0.080973	0.147298	0.190023	-0.020345	0.109456	0.12085	0.227865	-0.044352	0.209554	0.328776	-0.096436	0.114339	0.032552
Data165	-0.079753	0.146891	0.196126	-0.019938	0.112712	0.127767	0.219727	-0.02238	0.201009	0.327962	-0.092773	0.111898	0.037842
Data166	-0.078939	0.147298	0.203044	-0.019531	0.115153	0.130208	0.231527	0.001628	0.19165	0.327555	-0.089518	0.109456	0.043132
Data167	-0.078125	0.147705	0.210368	-0.018717	0.117188	0.128581	0.226237	0.016276	0.181071	0.327148	-0.08667	0.107015	0.048014
Data168	-0.077311	0.148112	0.218506	-0.017497	0.119222	0.124512	0.218506	0.039469	0.170085	0.326742	-0.083415	0.104574	0.053304
Data169	-0.076904	0.148519	0.226644	-0.015869	0.120443	0.118408	0.218506	0.051676	0.159912	0.326335	-0.08016	0.102132	0.058187
Data170	-0.07609	0.148926	0.234782	-0.013835	0.12207	0.128581	0.214844	0.046794	0.14974	0.325928	-0.076497	0.099691	0.062663
Data171	-0.075684	0.148926	0.24292	-0.011393	0.124105	0.146077	0.200195	0.042318	0.141195	0.325521	-0.072835	0.097249	0.067139
Data172	-0.075277	0.148926	0.251058	-0.008952	0.126139	0.142822	0.209147	0.026855	0.134277	0.325114	-0.068766	0.094401	0.071615
Data173	-0.07487	0.148112	0.259196	-0.006104	0.128581	0.143636	0.220133	0.012614	0.128988	0.3243	-0.06429	0.091553	0.075684
Data174	-0.074463	0.146891	0.26652	-0.003255	0.131836	0.161133	0.238037	-0.013428	0.125732	0.323486	-0.059408	0.088298	0.079753
Data175	-0.074056	0.145264	0.273031	0	0.135091	0.177816	0.234782	-0.037842	0.123698	0.322266	-0.054525	0.085042	0.083822
Data176	-0.074056	0.143229	0.279134	0.002441	0.13916	0.205892	0.231934	-0.061442	0.123291	0.321045	-0.049642	0.081787	0.087891
Data177	-0.074056	0.140788	0.284424	0.00529	0.143229	0.234375	0.225016	-0.067952	0.123698	0.31901	-0.044759	0.078125	0.091553
Data178	-0.074056	0.137939	0.2889	0.007731	0.147705	0.247396	0.221354	-0.061035	0.124105	0.316976	-0.040283	0.07487	0.095215
Data179	-0.074463	0.135091	0.292969	0.010173	0.151774	0.258789	0.216471	-0.066325	0.124919	0.314128	-0.035807	0.071208	0.09847
Data180	-0.07487	0.131836	0.296224	0.012207	0.155843	0.265299	0.192057	-0.07609	0.125326	0.310872	-0.031738	0.067952	0.101725
Data181	-0.075684	0.128988	0.298665	0.013835	0.159505	0.246175	0.174561	-0.091553	0.124105	0.30721	-0.027669	0.064697	0.104574
Data182	-0.076904	0.126139	0.301107	0.015055	0.162354	0.220133	0.176188	-0.104167	0.12207	0.303141	-0.024007	0.061035	0.107422
Data183	-0.078125	0.123698	0.303141	0.016276	0.164795	0.20223	0.174967	-0.126953	0.118408	0.298665	-0.020752	0.05778	0.109456
Data184	-0.079753	0.121663	0.305176	0.01709	0.166423	0.194092	0.16154	-0.144043	0.113525	0.293783	-0.017497	0.053711	0.111491
Data185	-0.08138	0.120036	0.30721	0.017904	0.167236	0.203857	0.152995	-0.152995	0.107422	0.2889	-0.014242	0.049235	0.113118
Data186	-0.083008	0.118815	0.309652	0.018311	0.167236	0.223796	0.137939	-0.175374	0.100098	0.283203	-0.010986	0.044352	0.114339
Data187	-0.084635	0.118001	0.3125	0.019124	0.166829	0.232747	0.118001	-0.172933	0.09196	0.277913	-0.007324	0.039063	0.115153
Data188	-0.086263	0.118001	0.315348	0.019938	0.166423	0.227865	0.096842	-0.159098	0.083822	0.272217	-0.003255	0.032959	0.11556
Data189	-0.087891	0.118001	0.31901	0.020752	0.165609	0.231527	0.079753	-0.137939	0.07609	0.26652	0.000814	0.026042	0.11556
Data190	-0.089111	0.118408	0.322673	0.021566	0.165202	0.250244	0.079753	-0.124105	0.068766	0.260824	0.005697	0.019124	0.115153
Data191	-0.090332	0.118815	0.327148	0.02238	0.164795	0.266113	0.101725	-0.106201	0.06307	0.255127	0.010986	0.0118	0.114339
Data192	-0.090739	0.118815	0.331624	0.0236	0.164795	0.264486	0.130615	-0.099284	0.058594	0.24943	0.016276	0.004476	0.113525
Data193	-0.090739	0.118815	0.336507	0.024821	0.165609	0.266113	0.152588	-0.094808	0.056152	0.244141	0.021973	-0.002035	0.112305
Data194	-0.090332	0.118408	0.340983	0.026042	0.166829	0.276693	0.160319	-0.090739	0.055745	0.238851	0.028076	-0.008952	0.111084
Data195	-0.089518	0.117188	0.345866	0.027262	0.169271	0.281576	0.147705	-0.104574	0.056966	0.233968	0.033773	-0.015462	0.109456
Data196	-0.087891	0.11556	0.350342	0.02889	0.172119	0.274251	0.135091	-0.124919	0.060221	0.229085	0.039469	-0.021159	0.107829
Data197	-0.085856	0.113118	0.354818	0.030518	0.175781	0.266113	0.124512	-0.137533	0.064697	0.224609	0.044759	-0.026042	0.106201
Data198	-0.083415	0.109863	0.35848	0.031738	0.17985	0.245768	0.102946	-0.156657	0.070801	0.220133	0.049235	-0.030518	0.104574
Data199	-0.080566	0.106201	0.362142	0.033366	0.184733	0.229899	0.074056	-0.186361	0.077311	0.216064	0.053711	-0.034587	0.102946
Data200	-0.077311	0.101725	0.365397	0.034993	0.189616	0.227458	0.050049	-0.200602	0.083822	0.212402	0.05778	-0.037842	0.101318
Data201	-0.074056	0.096842	0.367839	0.036214	0.194499	0.221761	0.049235	-0.209147	0.090739	0.208333	0.061035	-0.041097	0.099691
Data202	-0.070801	0.091553	0.37028	0.037842	0.198975	0.232747	0.058187	-0.224202	0.096842	0.204671	0.064697	-0.044352	0.098063
Data203	-0.067139	0.085856	0.372721	0.039063	0.203044	0.253092	0.066732	-0.251465	0.101725	0.201009	0.067546	-0.047607	0.096029
Data204	-0.063477	0.080566	0.374756	0.04069	0.206706	0.263265	0.059814	-0.273031	0.105387	0.197347	0.070801	-0.05127	0.094401
Data205	-0.060221	0.075277	0.37679	0.042318	0.209554	0.26123	0.060628	-0.27832	0.107829	0.194092	0.074056	-0.054932	0.092773
Data206	-0.056559	0.069987	0.378825	0.043945	0.211589	0.257161	0.063883	-0.275472	0.109049	0.190837	0.077718	-0.058594	0.091146
Data207	-0.053304	0.065511	0.380859	0.04598	0.213216	0.24821	0.056559	-0.262858	0.108643	0.187581	0.081787	-0.06307	0.089518
Data208	-0.050049	0.061442	0.383301	0.048014	0.21403	0.248617	0.041504	-0.233561	0.107015	0.184733	0.086263	-0.067139	0.088298
Data209	-0.046387	0.05778	0.385742	0.050456	0.21403	0.245768	0.032552	-0.220133	0.104167	0.181885	0.091146	-0.071615	0.087484
Data210	-0.042725	0.054932	0.38859	0.053711	0.213623	0.237223	0.031331	-0.223389	0.100911	0.17985	0.096842	-0.075684	0.08667
Data211	-0.039063	0.05249	0.391439	0.056966	0.213216	0.227865	0.043945	-0.223796	0.097249	0.178223	0.102539	-0.079753	0.085856
Data212	-0.034587	0.050863	0.394694	0.061442	0.212402	0.219727	0.061442	-0.218913	0.093587	0.176595	0.108643	-0.083008	0.085856
Data213	-0.029704	0.049642	0.398356	0.065918	0.211995	0.215251	0.079346	-0.210368	0.090332	0.175781	0.115153	-0.085856	0.085856
Data214	-0.024414	0.048828	0.402018	0.071615	0.211995	0.208333	0.100911	-0.197347	0.087891	0.174967	0.121663	-0.088298	0.086263
Data215	-0.018717	0.048421	0.40568	0.078125	0.212809	0.189616	0.103353	-0.196126	0.08667	0.174561	0.128174	-0.089518	0.087484
Data216	-0.0118	0.048421	0.409342	0.085042	0.21403	0.169678	0.094401	-0.199788	0.086263	0.174561	0.134684	-0.089925	0.088704
Data217	-0.004069	0.048421	0.413411	0.092773	0.216064	0.170085	0.101725	-0.220947	0.087077	0.174561	0.141195	-0.089518	0.090332
Data218	0.003662	0.048828	0.41748	0.101318	0.218913	0.180664	0.124105	-0.245361	0.088704	0.174561	0.147705	-0.088298	0.09196
Data219	0.013021	0.049235	0.421549	0.11027	0.222575	0.187988	0.137126	-0.253499	0.091553	0.174967	0.154215	-0.085856	0.094401
Data220	0.022786	0.050049	0.425618	0.120036	0.226644	0.18514	0.124919	-0.265706	0.094808	0.174967	0.160726	-0.082601	0.096842
Data221	0.033773	0.050863	0.430094	0.130208	0.231934	0.19165	0.106201	-0.279134	0.098063	0.174967	0.167236	-0.078125	0.099284
Data222	0.044759	0.052083	0.43457	0.140381	0.23763	0.198975	0.085042	-0.273844	0.101725	0.174561	0.174154	-0.073649	0.102132
Data223	0.056966	0.053711	0.439453	0.15096	0.243734	0.197347	0.062663	-0.277507	0.104574	0.174154	0.180664	-0.067952	0.105387
Data224	0.069173	0.055339	0.444743	0.161947	0.249837	0.207926	0.048014	-0.29012	0.107422	0.173747	0.187581	-0.062256	0.108236
Data225	0.081787	0.057373	0.450846	0.172933	0.256755	0.217692	0.048828	-0.303141	0.109049	0.17334	0.194906	-0.056152	0.111898
Data226	0.094401	0.060221	0.457357	0.183919	0.263265	0.216878	0.043945	-0.321452	0.11027	0.172933	0.20223	-0.050456	0.115153
Data227	0.107829	0.063477	0.464274	0.194906	0.270182	0.216064	0.043945	-0.336914	0.110677	0.172526	0.209554	-0.044352	0.118815
Data228	0.12085	0.067546	0.472412	0.206299	0.2771	0.229085	0.047201	-0.331624	0.110677	0.172526	0.217692	-0.039063	0.122884
Data229	0.134277	0.072021	0.480957	0.217285	0.284017	0.246582	0.056966	-0.309652	0.11027	0.172933	0.22583	-0.033773	0.126546
Data230	0.148112	0.077311	0.490316	0.228678	0.291341	0.268148	0.06307	-0.277913	0.11027	0.174154	0.234782	-0.028483	0.130615
Data231	0.161947	0.083008	0.500895	0.240479	0.298665	0.286865	0.058594	-0.240885	0.111084	0.175781	0.243734	-0.0236	0.134684
Data232	0.176188	0.089518	0.511882	0.252279	0.306803	0.301514	0.070394	-0.209961	0.113118	0.178223	0.253499	-0.018717	0.138753
Data233	0.190837	0.096436	0.523275	0.264893	0.315348	0.2889	0.100098	-0.180257	0.116781	0.181478	0.263265	-0.013835	0.143229
Data234	0.206299	0.104167	0.535482	0.277913	0.3243	0.277913	0.113118	-0.157471	0.122477	0.185954	0.273844	-0.008545	0.148112
Data235	0.222168	0.112305	0.548096	0.291341	0.334066	0.283203	0.120036	-0.147705	0.129801	0.190837	0.284424	-0.002441	0.152588
Data236	0.238444	0.120443	0.561117	0.305583	0.345052	0.296631	0.122884	-0.136312	0.139974	0.19694	0.295003	0.004069	0.157878
Data237	0.255941	0.129395	0.574137	0.320231	0.356852	0.302734	0.113525	-0.121663	0.151774	0.203857	0.30599	0.012207	0.163167
Data238	0.273438	0.138346	0.587565	0.3361	0.369466	0.303141	0.100505	-0.124105	0.166016	0.211589	0.317383	0.021159	0.168457
Data239	0.291748	0.147298	0.600586	0.352376	0.383301	0.314941	0.107015	-0.128988	0.181478	0.220133	0.328776	0.031738	0.174561
Data240	0.310465	0.156657	0.613607	0.369873	0.397542	0.340169	0.111084	-0.139974	0.198568	0.229492	0.340169	0.043132	0.181071
Data241	0.32959	0.166423	0.626221	0.387777	0.413005	0.36499	0.116374	-0.146484	0.215658	0.239258	0.351563	0.055745	0.187581
Data242	0.348714	0.176188	0.638835	0.406901	0.428467	0.386556	0.126546	-0.138753	0.233154	0.249837	0.362956	0.06958	0.194906
Data243	0.367432	0.186361	0.650635	0.426432	0.444743	0.391846	0.127767	-0.121663	0.250244	0.260417	0.374756	0.084229	0.202637
Data244	0.385742	0.196533	0.662435	0.44637	0.460612	0.395101	0.122884	-0.102539	0.26652	0.27181	0.386963	0.099691	0.210775
Data245	0.404053	0.20752	0.673828	0.466715	0.476888	0.408936	0.130208	-0.078532	0.281576	0.283203	0.399577	0.11556	0.21932
Data246	0.421143	0.218913	0.684814	0.487874	0.49235	0.423177	0.139567	-0.071615	0.29541	0.295003	0.412191	0.131836	0.228271
Data247	0.437826	0.230713	0.695801	0.508626	0.507406	0.43986	0.146891	-0.06429	0.308024	0.306803	0.425212	0.148112	0.23763
Data248	0.453288	0.243327	0.705973	0.529785	0.521647	0.449626	0.162354	-0.052897	0.31901	0.318604	0.438232	0.164388	0.246989
Data249	0.467936	0.255941	0.716146	0.550944	0.535482	0.45695	0.183919	-0.031738	0.328776	0.330404	0.452067	0.17985	0.257161
Data250	0.481771	0.269368	0.726318	0.572103	0.548096	0.461019	0.20223	-0.007731	0.338135	0.342204	0.465495	0.194906	0.266927
Data251	0.494385	0.282796	0.736084	0.592855	0.560303	0.460612	0.217692	0.010579	0.34668	0.353597	0.479329	0.209147	0.2771
Data252	0.505778	0.296224	0.745443	0.612793	0.571696	0.461426	0.23641	0.039876	0.355225	0.364583	0.493571	0.222168	0.286865
Data253	0.516357	0.309652	0.754801	0.632324	0.582275	0.473633	0.264486	0.057373	0.364176	0.375163	0.507406	0.234375	0.296631
Data254	0.526123	0.322266	0.763753	0.651449	0.592448	0.484212	0.290527	0.07487	0.373942	0.385335	0.52124	0.245361	0.30599
Data255	0.535075	0.334473	0.772298	0.669352	0.602214	0.502523	0.296224	0.098063	0.384115	0.395101	0.534668	0.255534	0.314941
Data256	0.542806	0.345866	0.780436	0.686442	0.611572	0.517985	0.3007	0.130615	0.395915	0.404053	0.548096	0.264486	0.323486
Data257	0.549723	0.356038	0.788167	0.702311	0.620524	0.538737	0.311279	0.176595	0.408122	0.412191	0.561523	0.272624	0.331624
Data258	0.55542	0.36499	0.795085	0.717367	0.629476	0.562744	0.332845	0.193278	0.421956	0.420329	0.574544	0.279541	0.338542
Data259	0.560303	0.371908	0.800781	0.730387	0.638428	0.57373	0.347493	0.197754	0.435791	0.427653	0.587565	0.286051	0.345052
Data260	0.563965	0.377604	0.805664	0.742188	0.646973	0.566406	0.360921	0.199382	0.450439	0.43457	0.600179	0.291748	0.350749
Data261	0.566406	0.381266	0.808919	0.75236	0.655111	0.552979	0.373128	0.198161	0.465088	0.441081	0.611979	0.296631	0.355632
Data262	0.568034	0.383708	0.810954	0.760905	0.662435	0.552572	0.375977	0.190837	0.478923	0.447184	0.623372	0.301107	0.359701
Data263	0.568034	0.383708	0.811361	0.767822	0.669352	0.57251	0.37028	0.19165	0.491943	0.452881	0.633952	0.304769	0.362956
Data264	0.566813	0.382487	0.81014	0.772705	0.675456	0.589193	0.354818	0.205892	0.50293	0.458171	0.643717	0.307617	0.365397
Data265	0.563965	0.379639	0.807292	0.775553	0.680339	0.59082	0.332438	0.227865	0.512288	0.463053	0.652669	0.309652	0.367025
Data266	0.560303	0.375163	0.802409	0.777181	0.684001	0.586751	0.320638	0.234782	0.518799	0.467122	0.659993	0.310872	0.368245
Data267	0.554606	0.369059	0.795492	0.776774	0.686035	0.58431	0.299479	0.230713	0.522461	0.470378	0.66569	0.310872	0.368245
Data268	0.547689	0.361735	0.787354	0.774333	0.686442	0.587158	0.275879	0.240072	0.522868	0.472412	0.670166	0.309245	0.367839
Data269	0.539144	0.352783	0.777181	0.770671	0.684814	0.592041	0.262858	0.233968	0.520833	0.473226	0.673014	0.306803	0.366618
Data270	0.528971	0.343018	0.765788	0.765788	0.681559	0.59082	0.257975	0.209554	0.515951	0.472819	0.673828	0.302327	0.364176
Data271	0.517578	0.331624	0.752767	0.759277	0.675863	0.590007	0.251872	0.200195	0.508626	0.470378	0.673421	0.296631	0.361328
Data272	0.50415	0.31901	0.738525	0.751546	0.668538	0.597738	0.235596	0.189209	0.499268	0.466715	0.67098	0.289307	0.357666
Data273	0.489502	0.305176	0.723063	0.742594	0.65918	0.592041	0.220947	0.189209	0.488281	0.461019	0.667318	0.280355	0.352783
Data274	0.473226	0.29012	0.706787	0.732829	0.648193	0.571696	0.21932	0.210368	0.476074	0.453695	0.662435	0.269775	0.34668
Data275	0.455729	0.273844	0.689697	0.721842	0.635173	0.550944	0.229899	0.227458	0.46346	0.444336	0.656738	0.257975	0.340169
Data276	0.437012	0.256348	0.671794	0.710042	0.620931	0.536702	0.233968	0.236003	0.450846	0.43335	0.649821	0.244954	0.332031
Data277	0.417074	0.23763	0.653483	0.697428	0.605469	0.513102	0.239665	0.242106	0.438232	0.421143	0.641683	0.230306	0.323079
Data278	0.395915	0.217692	0.634359	0.684001	0.589193	0.479736	0.229085	0.23641	0.426025	0.407715	0.633138	0.214844	0.313314
Data279	0.374349	0.19694	0.614421	0.668945	0.571696	0.443929	0.204671	0.216471	0.414632	0.39266	0.624186	0.198568	0.302327
Data280	0.351563	0.174967	0.593669	0.653483	0.553385	0.418294	0.170085	0.183512	0.404053	0.376383	0.614014	0.180664	0.290934
Data281	0.328369	0.152181	0.572103	0.636393	0.534261	0.395915	0.135091	0.148926	0.393473	0.359294	0.603434	0.162354	0.27832
Data282	0.304769	0.128988	0.549316	0.61849	0.51473	0.389811	0.096842	0.124512	0.383301	0.34139	0.591634	0.143229	0.264893
Data283	0.280762	0.105387	0.525716	0.599365	0.494385	0.373128	0.072021	0.104167	0.372721	0.322673	0.57902	0.123291	0.250651
Data284	0.256755	0.08138	0.500895	0.57902	0.473633	0.358887	0.046794	0.071615	0.361328	0.303141	0.565592	0.102946	0.23641
Data285	0.23234	0.056966	0.47526	0.557454	0.452067	0.336914	0.013835	0.042318	0.348714	0.283203	0.550537	0.081787	0.220947
Data286	0.20752	0.032959	0.448405	0.534668	0.429688	0.3243	-0.017904	0.00529	0.334473	0.262044	0.534261	0.060628	0.205485
Data287	0.183105	0.008952	0.420329	0.511068	0.406494	0.30599	-0.048014	-0.031331	0.318197	0.240479	0.516764	0.039469	0.189616
Data288	0.158285	-0.014242	0.391439	0.486654	0.382487	0.284424	-0.082601	-0.057373	0.299072	0.217692	0.498454	0.017904	0.17334
Data289	0.133464	-0.037435	0.361735	0.461426	0.357259	0.260824	-0.109863	-0.079753	0.277507	0.194499	0.478516	-0.003255	0.156657
Data290	0.108643	-0.059814	0.331624	0.435791	0.331624	0.241292	-0.129801	-0.085449	0.253499	0.170085	0.457764	-0.024821	0.139567
Data291	0.083822	-0.08138	0.301107	0.410156	0.305583	0.216878	-0.143229	-0.100911	0.226644	0.14445	0.436198	-0.046794	0.12207
Data292	0.059001	-0.102132	0.270589	0.384115	0.27832	0.179036	-0.161947	-0.124919	0.197754	0.118001	0.414225	-0.068766	0.104574
Data293	0.034587	-0.12207	0.240072	0.358887	0.251058	0.125732	-0.174154	-0.152181	0.167236	0.091146	0.392253	-0.091146	0.08667
Data294	0.010173	-0.141195	0.209961	0.334066	0.223796	0.069173	-0.20223	-0.164388	0.135091	0.06307	0.37028	-0.113118	0.068766
Data295	-0.013835	-0.159505	0.180257	0.310465	0.196533	0.021566	-0.240479	-0.165609	0.102946	0.034587	0.348307	-0.135905	0.050456
Data296	-0.037435	-0.176595	0.151367	0.287272	0.169678	-0.006917	-0.274251	-0.177002	0.070394	0.005697	0.326742	-0.158285	0.031738
Data297	-0.060628	-0.193278	0.123291	0.265706	0.143229	-0.01709	-0.295003	-0.199788	0.038249	-0.02238	0.30599	-0.180664	0.012614
Data298	-0.083008	-0.209147	0.096029	0.245361	0.117594	-0.042725	-0.311686	-0.227458	0.007324	-0.050863	0.285645	-0.202637	-0.006104
Data299	-0.104574	-0.224202	0.06958	0.226237	0.09318	-0.078125	-0.327148	-0.244954	-0.021566	-0.078939	0.265706	-0.223796	-0.025228
Data300	-0.125326	-0.238444	0.044352	0.20874	0.069987	-0.101318	-0.331217	-0.262858	-0.048828	-0.106201	0.246582	-0.244548	-0.044759
Data301	-0.145264	-0.252279	0.019531	0.192464	0.048421	-0.110677	-0.342204	-0.292155	-0.074056	-0.13265	0.228271	-0.264486	-0.06429
Data302	-0.163981	-0.265299	-0.004069	0.177002	0.027669	-0.119222	-0.350342	-0.320231	-0.097249	-0.157878	0.209961	-0.283203	-0.083822
Data303	-0.181478	-0.277913	-0.027262	0.16276	0.008545	-0.12085	-0.355632	-0.340983	-0.118001	-0.182292	0.192057	-0.3007	-0.102946
Data304	-0.197754	-0.289714	-0.050049	0.14974	-0.009359	-0.12207	-0.371501	-0.365397	-0.136312	-0.205485	0.174561	-0.317383	-0.12207
Data305	-0.212809	-0.301107	-0.072428	0.137126	-0.026042	-0.119222	-0.406494	-0.383708	-0.153402	-0.227458	0.157064	-0.333252	-0.140788
Data306	-0.227051	-0.311686	-0.094401	0.125326	-0.041911	-0.132243	-0.441895	-0.390625	-0.168457	-0.248617	0.139567	-0.3479	-0.159098
Data307	-0.240072	-0.321452	-0.115967	0.113932	-0.057373	-0.158691	-0.468343	-0.40568	-0.182292	-0.268555	0.122477	-0.362142	-0.176595
Data308	-0.251872	-0.330404	-0.136719	0.103353	-0.072021	-0.180664	-0.494792	-0.427653	-0.195313	-0.287272	0.105387	-0.375977	-0.193685
Data309	-0.263265	-0.338949	-0.157064	0.09318	-0.08667	-0.203857	-0.519613	-0.46346	-0.208333	-0.305176	0.088704	-0.388997	-0.209554
Data310	-0.273844	-0.346273	-0.177002	0.083415	-0.100911	-0.21932	-0.544434	-0.515137	-0.220947	-0.322266	0.072428	-0.402018	-0.225016
Data311	-0.28361	-0.352783	-0.195719	0.074056	-0.115153	-0.227458	-0.551758	-0.54484	-0.233968	-0.338542	0.056559	-0.414632	-0.239258
Data312	-0.293376	-0.35848	-0.21403	0.065511	-0.129801	-0.239665	-0.54484	-0.557048	-0.247803	-0.353597	0.041911	-0.426839	-0.252686
Data313	-0.302327	-0.363363	-0.230713	0.057373	-0.144857	-0.247396	-0.544434	-0.551351	-0.262044	-0.367839	0.027669	-0.438232	-0.264893
Data314	-0.310465	-0.367025	-0.246582	0.049642	-0.159912	-0.257568	-0.558675	-0.537516	-0.2771	-0.381266	0.014648	-0.449219	-0.276693
Data315	-0.318604	-0.37028	-0.26123	0.042725	-0.174967	-0.257975	-0.581055	-0.527344	-0.292969	-0.39388	0.002441	-0.459391	-0.287272
Data316	-0.325928	-0.372721	-0.274251	0.036621	-0.19043	-0.271403	-0.613607	-0.522054	-0.308838	-0.406087	-0.007731	-0.46875	-0.297038
Data317	-0.332845	-0.374349	-0.286051	0.030924	-0.205485	-0.3007	-0.635173	-0.522868	-0.325114	-0.41748	-0.01709	-0.476888	-0.30599
Data318	-0.339355	-0.375977	-0.296631	0.025635	-0.22054	-0.317383	-0.640462	-0.523275	-0.340576	-0.428467	-0.025228	-0.484212	-0.313721
Data319	-0.344645	-0.37679	-0.305583	0.021159	-0.234782	-0.324707	-0.642904	-0.520833	-0.355225	-0.439046	-0.032145	-0.490316	-0.321045
Data320	-0.349528	-0.377604	-0.313314	0.016683	-0.24821	-0.334473	-0.641276	-0.524495	-0.368652	-0.449219	-0.037842	-0.495199	-0.327148
Data321	-0.35319	-0.378418	-0.319824	0.012614	-0.260824	-0.349935	-0.630697	-0.532633	-0.380046	-0.458984	-0.042318	-0.498861	-0.332845
Data322	-0.355632	-0.378825	-0.325114	0.008952	-0.27181	-0.368245	-0.615641	-0.546875	-0.389404	-0.468343	-0.046387	-0.501302	-0.337321
Data323	-0.357666	-0.378825	-0.32959	0.00529	-0.281576	-0.382894	-0.592448	-0.557861	-0.396729	-0.477295	-0.049235	-0.50293	-0.34139
Data324	-0.35848	-0.379232	-0.333252	0.001628	-0.29012	-0.385335	-0.583089	-0.563965	-0.402018	-0.48584	-0.052083	-0.503337	-0.344238
Data325	-0.358073	-0.379232	-0.336507	-0.001628	-0.297038	-0.389404	-0.567627	-0.574544	-0.405273	-0.493571	-0.054118	-0.50293	-0.346273
Data326	-0.357259	-0.378825	-0.338949	-0.005697	-0.302734	-0.390218	-0.554199	-0.576986	-0.406494	-0.500488	-0.056152	-0.501302	-0.3479
Data327	-0.355632	-0.378011	-0.340983	-0.009359	-0.30721	-0.393066	-0.56071	-0.578206	-0.406494	-0.506592	-0.05778	-0.498861	-0.348307
Data328	-0.35319	-0.37679	-0.342611	-0.013428	-0.310465	-0.377197	-0.587565	-0.586344	-0.406087	-0.511882	-0.059001	-0.496012	-0.348307
Data329	-0.350342	-0.374756	-0.343831	-0.01709	-0.312907	-0.37557	-0.606283	-0.609538	-0.405273	-0.515544	-0.060221	-0.491943	-0.3479
Data330	-0.347087	-0.371908	-0.344645	-0.020752	-0.314941	-0.369466	-0.609131	-0.643717	-0.404867	-0.518392	-0.061442	-0.487874	-0.34668
Data331	-0.343831	-0.368245	-0.345052	-0.024007	-0.316569	-0.364583	-0.607503	-0.668945	-0.405273	-0.520426	-0.062256	-0.483398	-0.344645
Data332	-0.339762	-0.363363	-0.345052	-0.027262	-0.31779	-0.360514	-0.612386	-0.686442	-0.407308	-0.52124	-0.062663	-0.478516	-0.342611
Data333	-0.335693	-0.356852	-0.345052	-0.029704	-0.319824	-0.345459	-0.611572	-0.691732	-0.410563	-0.520833	-0.062663	-0.473633	-0.339762
Data334	-0.331217	-0.349528	-0.344238	-0.031331	-0.321452	-0.342611	-0.593262	-0.693766	-0.415446	-0.519613	-0.062256	-0.469157	-0.336914
Data335	-0.326742	-0.340983	-0.343424	-0.032552	-0.323893	-0.356038	-0.578206	-0.681966	-0.422363	-0.517578	-0.061442	-0.464681	-0.333659
Data336	-0.321452	-0.331217	-0.341797	-0.032552	-0.326335	-0.366618	-0.568441	-0.648193	-0.430094	-0.51473	-0.060221	-0.460205	-0.329997
Data337	-0.316162	-0.320231	-0.340169	-0.031738	-0.329183	-0.37028	-0.563965	-0.610758	-0.439046	-0.511068	-0.058594	-0.456136	-0.326335
Data338	-0.310059	-0.308431	-0.337728	-0.030111	-0.332031	-0.384928	-0.571289	-0.578206	-0.448405	-0.506999	-0.056559	-0.452067	-0.322266
Data339	-0.303548	-0.29541	-0.335286	-0.027669	-0.33488	-0.386149	-0.580648	-0.570068	-0.458171	-0.501709	-0.054118	-0.447591	-0.31779
Data340	-0.296224	-0.281982	-0.332031	-0.024007	-0.337321	-0.384928	-0.592855	-0.575358	-0.466715	-0.496419	-0.051676	-0.443115	-0.313314
Data341	-0.288086	-0.268148	-0.328776	-0.019938	-0.339355	-0.381266	-0.603841	-0.578206	-0.474447	-0.490723	-0.048828	-0.437826	-0.308431
Data342	-0.279541	-0.253499	-0.325521	-0.015055	-0.340576	-0.357259	-0.600586	-0.568034	-0.480143	-0.484212	-0.04598	-0.432129	-0.303548
Data343	-0.270589	-0.239258	-0.321859	-0.009766	-0.340576	-0.335693	-0.578613	-0.559082	-0.484212	-0.477702	-0.043132	-0.425212	-0.297852
Data344	-0.260824	-0.224609	-0.318197	-0.004069	-0.340169	-0.3361	-0.547282	-0.548096	-0.48584	-0.470785	-0.039876	-0.41748	-0.292155
Data345	-0.250651	-0.210368	-0.314128	0.001221	-0.338135	-0.344238	-0.52124	-0.541992	-0.485433	-0.463867	-0.036214	-0.408936	-0.286458
Data346	-0.240072	-0.196126	-0.310465	0.006917	-0.335286	-0.343018	-0.489909	-0.546875	-0.482585	-0.456543	-0.032145	-0.39917	-0.279948
Data347	-0.229492	-0.182292	-0.306803	0.012614	-0.331624	-0.334066	-0.471191	-0.574951	-0.478109	-0.449219	-0.027669	-0.38859	-0.273438
Data348	-0.218913	-0.168457	-0.303141	0.017497	-0.326742	-0.323893	-0.472819	-0.594482	-0.472005	-0.441895	-0.022786	-0.37679	-0.26652
Data349	-0.208333	-0.155029	-0.299479	0.02238	-0.321452	-0.309245	-0.492757	-0.600179	-0.465088	-0.434977	-0.017497	-0.36499	-0.259603
Data350	-0.198568	-0.141602	-0.295817	0.026449	-0.315348	-0.292155	-0.510661	-0.5896	-0.457764	-0.427653	-0.012207	-0.352376	-0.252279
Data351	-0.188802	-0.127767	-0.292155	0.030111	-0.309652	-0.277507	-0.529378	-0.575358	-0.450439	-0.421143	-0.006104	-0.339355	-0.244548
Data352	-0.17985	-0.114339	-0.288493	0.033773	-0.303548	-0.259196	-0.547689	-0.562337	-0.443522	-0.414632	0	-0.326335	-0.236816
Data353	-0.171712	-0.100911	-0.284831	0.036621	-0.298258	-0.245768	-0.541178	-0.560303	-0.437826	-0.408529	0.006104	-0.313314	-0.228678
Data354	-0.163981	-0.08667	-0.280762	0.039469	-0.292969	-0.245361	-0.536296	-0.551758	-0.432943	-0.402832	0.012207	-0.3007	-0.220133
Data355	-0.156657	-0.072835	-0.276693	0.042318	-0.2889	-0.238037	-0.529785	-0.540365	-0.429688	-0.397542	0.018717	-0.288086	-0.211995
Data356	-0.14974	-0.058187	-0.272217	0.045166	-0.285645	-0.218099	-0.512288	-0.525309	-0.427246	-0.393066	0.025635	-0.276286	-0.203451
Data357	-0.143636	-0.043538	-0.267334	0.048421	-0.282796	-0.207113	-0.500895	-0.508626	-0.425618	-0.38859	0.032145	-0.264893	-0.194499
Data358	-0.137126	-0.02889	-0.262451	0.051676	-0.281169	-0.198975	-0.487467	-0.49235	-0.424805	-0.384928	0.039063	-0.254313	-0.185954
Data359	-0.131429	-0.014242	-0.256755	0.055745	-0.279541	-0.190837	-0.464681	-0.491536	-0.424398	-0.381266	0.046387	-0.244141	-0.177002
Data360	-0.125326	0	-0.251058	0.060628	-0.278727	-0.182699	-0.442301	-0.482178	-0.423584	-0.378418	0.054118	-0.234782	-0.167643
Data361	-0.118815	0.013835	-0.244954	0.065918	-0.27832	-0.158285	-0.408122	-0.458984	-0.421956	-0.37557	0.062256	-0.22583	-0.158285
Data362	-0.112305	0.027669	-0.238851	0.071615	-0.277507	-0.151774	-0.37557	-0.437012	-0.419515	-0.373128	0.070801	-0.217692	-0.148519
Data363	-0.105387	0.041097	-0.232747	0.078125	-0.276286	-0.157471	-0.358073	-0.415446	-0.415446	-0.370687	0.080566	-0.209554	-0.138753
Data364	-0.09847	0.053711	-0.226644	0.085449	-0.274658	-0.163574	-0.342204	-0.408122	-0.409342	-0.368245	0.090332	-0.201823	-0.128581
Data365	-0.090739	0.065511	-0.220947	0.092773	-0.272217	-0.161947	-0.348714	-0.410156	-0.402018	-0.365804	0.100911	-0.194092	-0.118408
Data366	-0.083008	0.076497	-0.215251	0.100505	-0.269368	-0.152588	-0.345866	-0.395915	-0.39266	-0.36377	0.111898	-0.186361	-0.107422
Data367	-0.075277	0.08667	-0.210368	0.108643	-0.265299	-0.135498	-0.344645	-0.386556	-0.381673	-0.361328	0.123291	-0.17863	-0.096436
Data368	-0.067139	0.095622	-0.205892	0.116374	-0.260417	-0.125326	-0.349528	-0.391032	-0.369466	-0.358887	0.134684	-0.170898	-0.084635
Data369	-0.059408	0.104167	-0.20223	0.124105	-0.25472	-0.10498	-0.349121	-0.391439	-0.356445	-0.356445	0.146077	-0.162354	-0.072428
Data370	-0.051676	0.111898	-0.198975	0.131429	-0.24821	-0.077311	-0.343018	-0.384928	-0.343018	-0.353597	0.157064	-0.154215	-0.059814
Data371	-0.044352	0.119222	-0.196533	0.138753	-0.241292	-0.065511	-0.34139	-0.387777	-0.329997	-0.350749	0.16805	-0.145671	-0.046794
Data372	-0.037435	0.125732	-0.194499	0.145264	-0.234375	-0.072835	-0.339355	-0.394694	-0.317383	-0.3479	0.17863	-0.137126	-0.032959
Data373	-0.030924	0.132243	-0.193278	0.151367	-0.227051	-0.070801	-0.338135	-0.400391	-0.30599	-0.345052	0.188802	-0.128581	-0.019124
Data374	-0.024821	0.138346	-0.192057	0.157064	-0.220133	-0.059001	-0.351156	-0.412191	-0.296224	-0.341797	0.198568	-0.120443	-0.004883
Data375	-0.019124	0.144043	-0.190837	0.162354	-0.213623	-0.02889	-0.345459	-0.408936	-0.288086	-0.338542	0.207926	-0.112712	0.009359
Data376	-0.014242	0.14974	-0.190023	0.167236	-0.20752	-0.011393	-0.33488	-0.396729	-0.281982	-0.33488	0.217285	-0.105794	0.024007
Data377	-0.009359	0.155843	-0.189209	0.172119	-0.201823	-0.024007	-0.325928	-0.369466	-0.277507	-0.330811	0.226237	-0.099284	0.038656
Data378	-0.00529	0.16154	-0.187988	0.176188	-0.19694	-0.037435	-0.332845	-0.331217	-0.274658	-0.326742	0.235189	-0.093587	0.053304
Data379	-0.001221	0.167236	-0.186361	0.180664	-0.192871	-0.04598	-0.352376	-0.298665	-0.273438	-0.322266	0.243734	-0.088704	0.067952
Data380	0.002441	0.17334	-0.184733	0.18514	-0.188802	-0.053304	-0.367839	-0.276693	-0.273031	-0.317383	0.252686	-0.084229	0.082194
Data381	0.00651	0.179036	-0.182292	0.189209	-0.185547	-0.048421	-0.36377	-0.253906	-0.272624	-0.3125	0.261637	-0.080566	0.096029
Data382	0.010986	0.184733	-0.179443	0.193685	-0.181885	-0.040283	-0.334473	-0.253906	-0.272217	-0.30721	0.270589	-0.076904	0.109049
Data383	0.015462	0.19043	-0.176188	0.198161	-0.17863	-0.015055	-0.306396	-0.257161	-0.271403	-0.301107	0.279134	-0.073649	0.12207
Data384	0.020345	0.195719	-0.172526	0.202637	-0.174967	0.009359	-0.281169	-0.259196	-0.268962	-0.295003	0.288086	-0.069987	0.134277
Data385	0.025228	0.200602	-0.16805	0.207113	-0.170898	0.020345	-0.247803	-0.252279	-0.264893	-0.288493	0.296631	-0.066732	0.145671
Data386	0.030924	0.205078	-0.163981	0.211589	-0.166423	0.027669	-0.224609	-0.23641	-0.259196	-0.281169	0.305176	-0.062663	0.15625
Data387	0.036621	0.209147	-0.159098	0.216064	-0.161133	0.047607	-0.224202	-0.219727	-0.251465	-0.273844	0.313721	-0.058187	0.166423
Data388	0.042725	0.212402	-0.154622	0.22054	-0.155436	0.069173	-0.229492	-0.209961	-0.242513	-0.265706	0.321452	-0.052897	0.175781
Data389	0.049235	0.215251	-0.150146	0.224609	-0.148926	0.07609	-0.233561	-0.192057	-0.231934	-0.257568	0.329183	-0.047607	0.184326
Data390	0.055745	0.217285	-0.145671	0.228678	-0.142008	0.055745	-0.231934	-0.17985	-0.22054	-0.249023	0.336507	-0.041504	0.192464
Data391	0.062256	0.218913	-0.141195	0.232747	-0.135091	0.035807	-0.222575	-0.191243	-0.20874	-0.240072	0.343018	-0.034993	0.199788
Data392	0.069173	0.219727	-0.137533	0.23641	-0.127767	0.047201	-0.215658	-0.197347	-0.19694	-0.231527	0.349528	-0.028483	0.206706
Data393	0.075684	0.22054	-0.13387	0.240072	-0.120443	0.068359	-0.232747	-0.187581	-0.185954	-0.222575	0.355225	-0.021566	0.213216
Data394	0.081787	0.220947	-0.130615	0.243327	-0.113932	0.085856	-0.251872	-0.185954	-0.176188	-0.21403	0.360514	-0.015055	0.21932
Data395	0.087891	0.220947	-0.12736	0.246989	-0.107422	0.083822	-0.256755	-0.182699	-0.16805	-0.205892	0.365397	-0.008545	0.22583
Data396	0.093587	0.220947	-0.124919	0.250244	-0.101725	0.06307	-0.253906	-0.184326	-0.161947	-0.198161	0.37028	-0.002441	0.231527
Data397	0.09847	0.220947	-0.122477	0.253092	-0.096842	0.05127	-0.253906	-0.188395	-0.157878	-0.191243	0.374349	0.002441	0.238037
Data398	0.103353	0.221354	-0.120443	0.256348	-0.092773	0.043132	-0.241292	-0.181885	-0.15625	-0.184733	0.378418	0.007731	0.244141
Data399	0.107422	0.221761	-0.118815	0.259196	-0.089925	0.038656	-0.230713	-0.169271	-0.15625	-0.179036	0.382487	0.012207	0.250651
Data400	0.111084	0.222982	-0.117188	0.262044	-0.087077	0.034587	-0.240885	-0.143229	-0.157878	-0.174154	0.386149	0.016276	0.257568
Data401	0.114339	0.224202	-0.115967	0.264893	-0.085449	0.034587	-0.247803	-0.122477	-0.160726	-0.170085	0.390218	0.019531	0.264893
Data402	0.117188	0.22583	-0.114746	0.267334	-0.083822	0.04598	-0.239665	-0.09318	-0.164795	-0.166829	0.39388	0.022786	0.272217
Data403	0.119629	0.227865	-0.113932	0.269775	-0.082601	0.065511	-0.229492	-0.083008	-0.168864	-0.163981	0.397542	0.025228	0.279948
Data404	0.121663	0.230306	-0.113118	0.27181	-0.080973	0.067952	-0.215251	-0.078939	-0.172933	-0.16154	0.401611	0.027669	0.287679
Data405	0.122884	0.23234	-0.112712	0.273844	-0.079346	0.048828	-0.196126	-0.076497	-0.176595	-0.159505	0.405273	0.030111	0.29541
Data406	0.124512	0.234782	-0.112712	0.275472	-0.077311	0.039469	-0.179443	-0.07487	-0.179036	-0.157878	0.408936	0.032145	0.303141
Data407	0.125326	0.236816	-0.113118	0.276693	-0.074463	0.037842	-0.172526	-0.059408	-0.180664	-0.15625	0.412598	0.034587	0.310465
Data408	0.125732	0.238444	-0.113932	0.277507	-0.071208	0.044352	-0.160319	-0.043945	-0.180664	-0.154622	0.415853	0.036621	0.31779
Data409	0.126139	0.239665	-0.115153	0.27832	-0.067139	0.054932	-0.163574	-0.042318	-0.179443	-0.152995	0.419108	0.039063	0.3243
Data410	0.125732	0.240479	-0.116781	0.27832	-0.062256	0.078125	-0.179036	-0.039876	-0.177409	-0.151774	0.421956	0.041504	0.330404
Data411	0.125326	0.240479	-0.118815	0.27832	-0.056966	0.096436	-0.193278	-0.044352	-0.173747	-0.14974	0.423991	0.043945	0.3361
Data412	0.124105	0.240072	-0.12085	0.27832	-0.050863	0.10498	-0.197347	-0.048828	-0.169678	-0.148112	0.425618	0.04598	0.340576
Data413	0.122477	0.239258	-0.123291	0.277507	-0.045166	0.113932	-0.205078	-0.048828	-0.164795	-0.146077	0.426839	0.048014	0.344645
Data414	0.120443	0.23763	-0.125732	0.276693	-0.039063	0.098877	-0.220947	-0.045166	-0.160319	-0.144043	0.427653	0.049642	0.3479
Data415	0.117594	0.236003	-0.128174	0.275879	-0.033366	0.079346	-0.234782	-0.046387	-0.155843	-0.142415	0.427653	0.050456	0.350342
Data416	0.114339	0.233968	-0.130615	0.274658	-0.028483	0.079346	-0.235596	-0.059408	-0.151774	-0.140381	0.427246	0.050863	0.352376
Data417	0.110677	0.231527	-0.133057	0.273031	-0.024414	0.083415	-0.234782	-0.071615	-0.148926	-0.138753	0.426432	0.050456	0.353597
Data418	0.106608	0.229085	-0.135091	0.271403	-0.021159	0.078125	-0.228678	-0.066325	-0.146891	-0.137126	0.425212	0.049235	0.354411
Data419	0.102132	0.226644	-0.136719	0.269775	-0.019531	0.085042	-0.22583	-0.05778	-0.146484	-0.135498	0.423584	0.048014	0.354818
Data420	0.097249	0.224202	-0.138346	0.267741	-0.018717	0.102946	-0.222168	-0.049235	-0.146484	-0.134277	0.421549	0.04598	0.354818
Data421	0.09196	0.222168	-0.13916	0.265706	-0.019124	0.119222	-0.203451	-0.015462	-0.148112	-0.133464	0.419515	0.043538	0.354818
Data422	0.08667	0.219727	-0.139974	0.263265	-0.020752	0.119629	-0.189209	0.015869	-0.150553	-0.13265	0.41748	0.04069	0.354818
Data423	0.081787	0.217692	-0.140788	0.260824	-0.023193	0.102946	-0.180257	0.032552	-0.153402	-0.13265	0.415446	0.037842	0.354818
Data424	0.076904	0.216064	-0.141195	0.258382	-0.026449	0.084229	-0.177002	0.043538	-0.156657	-0.13265	0.413005	0.034993	0.355225
Data425	0.072428	0.21403	-0.141602	0.255534	-0.030111	0.06307	-0.175781	0.058594	-0.159912	-0.133057	0.410563	0.032145	0.355632
Data426	0.067952	0.211995	-0.142008	0.252686	-0.03418	0.058187	-0.184733	0.08016	-0.16276	-0.133464	0.408122	0.029297	0.356852
Data427	0.064697	0.209961	-0.142822	0.249837	-0.037842	0.054932	-0.171305	0.091553	-0.165202	-0.134684	0.404867	0.026855	0.358073
Data428	0.061849	0.20752	-0.143636	0.246582	-0.041097	0.044352	-0.133057	0.082601	-0.166829	-0.135905	0.401611	0.024414	0.359294
Data429	0.059814	0.204671	-0.14445	0.243734	-0.043945	0.039876	-0.111898	0.079753	-0.167236	-0.137126	0.397949	0.021973	0.360921
Data430	0.058187	0.201416	-0.146077	0.240479	-0.045573	0.037028	-0.121257	0.089925	-0.166423	-0.138346	0.39388	0.020345	0.362549
Data431	0.05778	0.197754	-0.148112	0.237223	-0.046794	0.035807	-0.124105	0.084635	-0.164795	-0.139974	0.38859	0.019124	0.364176
Data432	0.05778	0.193685	-0.150553	0.234375	-0.047201	0.027669	-0.125326	0.082601	-0.161947	-0.141195	0.382894	0.018717	0.365397
Data433	0.058187	0.189209	-0.152995	0.23112	-0.046794	0.026042	-0.146891	0.06429	-0.158285	-0.142415	0.375977	0.018311	0.366618
Data434	0.059408	0.183919	-0.15625	0.228271	-0.04598	0.036621	-0.159098	0.039063	-0.154215	-0.143636	0.368245	0.019124	0.367839
Data435	0.061035	0.178223	-0.159505	0.225423	-0.044352	0.055339	-0.167236	0.015055	-0.14974	-0.144857	0.359701	0.019938	0.368245
Data436	0.062256	0.172119	-0.16276	0.222575	-0.043132	0.057373	-0.191243	-0.010986	-0.145671	-0.146077	0.350342	0.021566	0.368245
Data437	0.063883	0.165609	-0.166423	0.219727	-0.042318	0.044352	-0.204671	-0.025635	-0.141602	-0.147705	0.340169	0.0236	0.367432
Data438	0.065104	0.159098	-0.169678	0.217285	-0.041504	0.037842	-0.207113	-0.030111	-0.138346	-0.149333	0.329997	0.025635	0.366211
Data439	0.066325	0.152588	-0.172933	0.215251	-0.041911	0.041097	-0.218913	-0.02889	-0.135905	-0.151367	0.319417	0.027669	0.364583
Data440	0.066732	0.145671	-0.175781	0.213216	-0.042725	0.041097	-0.222982	-0.030518	-0.134684	-0.153809	0.308838	0.029297	0.362549
Data441	0.066732	0.13916	-0.177816	0.211589	-0.044759	0.029704	-0.220947	-0.027262	-0.134684	-0.157064	0.298665	0.030518	0.360107
Data442	0.065511	0.13265	-0.17985	0.209961	-0.047607	0.021159	-0.217285	-0.026042	-0.135498	-0.160319	0.2889	0.030924	0.356852
Data443	0.06429	0.126546	-0.181071	0.20874	-0.05127	0.025635	-0.210368	-0.006104	-0.137533	-0.164388	0.279948	0.030924	0.353597
Data444	0.061849	0.120443	-0.181885	0.207926	-0.055745	0.025228	-0.199382	0.021566	-0.140788	-0.168864	0.271403	0.030111	0.349935
Data445	0.058594	0.114746	-0.181478	0.207113	-0.060221	0.025635	-0.189616	0.03418	-0.14445	-0.173747	0.263672	0.02889	0.345866
Data446	0.054525	0.109049	-0.180664	0.206706	-0.065511	0.02889	-0.169678	0.043538	-0.148519	-0.17863	0.256755	0.027262	0.34139
Data447	0.050049	0.10376	-0.179443	0.206706	-0.069987	0.040283	-0.14974	0.055745	-0.152588	-0.183105	0.250651	0.025228	0.336914
Data448	0.044759	0.09847	-0.177409	0.206299	-0.074056	0.051676	-0.142415	0.075684	-0.15625	-0.187581	0.244954	0.023193	0.332031
Data449	0.039063	0.093587	-0.174967	0.205892	-0.077718	0.06307	-0.141195	0.077311	-0.159912	-0.191243	0.240072	0.021566	0.327555
Data450	0.032959	0.088298	-0.172119	0.205485	-0.08016	0.056559	-0.137939	0.078532	-0.162354	-0.194499	0.235189	0.020345	0.322673
Data451	0.026449	0.083415	-0.169271	0.204671	-0.08138	0.029297	-0.13265	0.068359	-0.164388	-0.19694	0.230713	0.019531	0.31779
Data452	0.019531	0.078939	-0.166423	0.203451	-0.08138	0.017497	-0.131429	0.05778	-0.165609	-0.198161	0.226644	0.019938	0.313314
Data453	0.012207	0.074056	-0.163981	0.201823	-0.080566	0.014242	-0.125732	0.052897	-0.166016	-0.198975	0.222168	0.020752	0.308838
Data454	0.004883	0.06958	-0.16154	0.199382	-0.078532	0.002441	-0.131429	0.037435	-0.166016	-0.198568	0.218099	0.02238	0.304362
Data455	-0.002848	0.065511	-0.159912	0.196126	-0.075684	-0.013021	-0.141602	0.025635	-0.165609	-0.197347	0.213623	0.024821	0.3007
Data456	-0.010579	0.061442	-0.158285	0.192464	-0.072428	-0.024821	-0.14974	0.02238	-0.165202	-0.195313	0.20874	0.028076	0.297038
Data457	-0.018717	0.057373	-0.157471	0.188395	-0.068766	-0.038656	-0.164388	0.015869	-0.164795	-0.193278	0.203857	0.031738	0.293376
Data458	-0.026855	0.054118	-0.157064	0.183512	-0.065511	-0.047201	-0.184733	0.004476	-0.164795	-0.19043	0.198975	0.0354	0.290527
Data459	-0.0354	0.050863	-0.156657	0.177816	-0.061849	-0.043538	-0.195719	-0.007324	-0.165609	-0.187581	0.193278	0.039469	0.287679
Data460	-0.043538	0.048014	-0.156657	0.172119	-0.059001	-0.041911	-0.187174	-0.0236	-0.166829	-0.18514	0.187988	0.043132	0.285645
Data461	-0.051676	0.045573	-0.156657	0.166423	-0.056966	-0.039469	-0.181885	-0.021159	-0.169271	-0.183105	0.182292	0.046387	0.28361
Data462	-0.059814	0.043132	-0.156657	0.160319	-0.055339	-0.04069	-0.189616	-0.008545	-0.172119	-0.181478	0.176188	0.049642	0.281576
Data463	-0.067546	0.041097	-0.155843	0.154622	-0.054525	-0.036214	-0.198161	0.007324	-0.175781	-0.180664	0.170085	0.051676	0.279948
Data464	-0.075277	0.039063	-0.155029	0.148926	-0.054525	-0.0354	-0.209147	0.024821	-0.17985	-0.180664	0.163981	0.052897	0.27832
Data465	-0.082194	0.037435	-0.153402	0.143636	-0.054932	-0.036214	-0.228271	0.046387	-0.184326	-0.181478	0.157878	0.053304	0.2771
Data466	-0.088704	0.0354	-0.15096	0.13916	-0.055745	-0.0354	-0.213623	0.059001	-0.188395	-0.183105	0.151774	0.052897	0.275472
Data467	-0.094808	0.033366	-0.148112	0.134684	-0.056559	-0.045573	-0.196126	0.058187	-0.192464	-0.184733	0.145671	0.05127	0.273844
Data468	-0.100098	0.030924	-0.144043	0.130615	-0.05778	-0.062663	-0.176188	0.067546	-0.196126	-0.187174	0.13916	0.049235	0.272217
Data469	-0.10498	0.028076	-0.139567	0.126546	-0.058187	-0.084229	-0.155436	0.068359	-0.198568	-0.189616	0.133057	0.046387	0.270182
Data470	-0.109456	0.024821	-0.134684	0.122884	-0.058594	-0.10376	-0.135091	0.057373	-0.200195	-0.19165	0.126953	0.043132	0.268555
Data471	-0.113118	0.021566	-0.129395	0.119629	-0.05778	-0.104574	-0.109863	0.049235	-0.200195	-0.193278	0.121257	0.039876	0.26652
Data472	-0.116374	0.017904	-0.123291	0.11556	-0.056559	-0.096029	-0.102539	0.039063	-0.199382	-0.194499	0.115153	0.037028	0.264486
Data473	-0.119222	0.013835	-0.117594	0.111491	-0.054525	-0.087077	-0.111084	0.038249	-0.19694	-0.195313	0.109863	0.03418	0.262044
Data474	-0.121663	0.009766	-0.111898	0.107015	-0.05127	-0.080566	-0.12207	0.044352	-0.193278	-0.195313	0.104574	0.031738	0.26001
Data475	-0.124105	0.00529	-0.106608	0.102132	-0.047607	-0.076904	-0.134684	0.047201	-0.189209	-0.194906	0.099691	0.030111	0.257161
Data476	-0.126546	0.000814	-0.101318	0.096436	-0.043132	-0.079753	-0.140381	0.052897	-0.183919	-0.193685	0.095215	0.028483	0.25472
Data477	-0.128988	-0.003255	-0.096842	0.090332	-0.037842	-0.087891	-0.14974	0.060221	-0.179036	-0.192057	0.091146	0.027262	0.251872
Data478	-0.131429	-0.007731	-0.092773	0.083415	-0.032145	-0.090739	-0.172933	0.056966	-0.173747	-0.19043	0.087077	0.026449	0.249023
Data479	-0.134277	-0.0118	-0.089518	0.076497	-0.026449	-0.09318	-0.179036	0.045166	-0.169678	-0.188395	0.083822	0.025228	0.246175
Data480	-0.137126	-0.015462	-0.08667	0.068766	-0.020752	-0.088298	-0.166423	0.030518	-0.166016	-0.186361	0.08016	0.024007	0.243327
Data481	-0.140788	-0.018717	-0.084229	0.061442	-0.015462	-0.092367	-0.171305	0.03418	-0.163167	-0.183919	0.076904	0.022786	0.240072
Data482	-0.144043	-0.021566	-0.081787	0.053711	-0.010579	-0.085449	-0.174561	0.039063	-0.161947	-0.181885	0.073649	0.020752	0.237223
Data483	-0.148112	-0.0236	-0.079753	0.046794	-0.005697	-0.087484	-0.171305	0.046387	-0.16154	-0.17985	0.070394	0.018717	0.233968
Data484	-0.151774	-0.025635	-0.077718	0.039876	-0.002035	-0.089518	-0.180664	0.054525	-0.162354	-0.177816	0.067139	0.015869	0.23112
Data485	-0.155843	-0.026855	-0.075277	0.03418	0.000814	-0.08138	-0.19165	0.067139	-0.163981	-0.175781	0.063883	0.012614	0.228271
Data486	-0.159912	-0.027669	-0.072835	0.02889	0.003255	-0.077311	-0.198568	0.071208	-0.166016	-0.173747	0.060221	0.008952	0.22583
Data487	-0.163167	-0.028076	-0.069987	0.024007	0.00529	-0.072021	-0.215658	0.066732	-0.16805	-0.171712	0.056152	0.004883	0.223389
Data488	-0.166423	-0.028076	-0.066325	0.020345	0.006917	-0.089518	-0.21932	0.053711	-0.169271	-0.169678	0.05249	0.000814	0.221354
Data489	-0.169271	-0.028076	-0.062663	0.01709	0.008138	-0.109863	-0.216878	0.048014	-0.169678	-0.16805	0.048014	-0.002848	0.21932
Data490	-0.171305	-0.028076	-0.058594	0.014648	0.009359	-0.104167	-0.202637	0.045573	-0.168864	-0.166016	0.043538	-0.007324	0.217692
Data491	-0.172526	-0.028076	-0.054118	0.012207	0.010579	-0.096029	-0.175374	0.039469	-0.166016	-0.163981	0.039063	-0.010986	0.216064
Data492	-0.17334	-0.028483	-0.049642	0.010173	0.0118	-0.093587	-0.143229	0.038656	-0.16154	-0.161947	0.033773	-0.014648	0.214437
Data493	-0.17334	-0.02889	-0.045166	0.008138	0.013021	-0.102539	-0.126953	0.039876	-0.155029	-0.159912	0.028483	-0.017497	0.212402
Data494	-0.172526	-0.030111	-0.041097	0.006104	0.015055	-0.106201	-0.119222	0.039469	-0.146484	-0.157471	0.02238	-0.019531	0.210775
Data495	-0.171305	-0.031738	-0.037028	0.003662	0.01709	-0.099284	-0.118001	0.030111	-0.136312	-0.154215	0.016276	-0.021159	0.208333
Data496	-0.170085	-0.033773	-0.033366	0.000407	0.019938	-0.093994	-0.129395	0.017497	-0.124512	-0.15096	0.009766	-0.021973	0.205892
Data497	-0.16805	-0.035807	-0.030518	-0.002848	0.022786	-0.089518	-0.135091	0.004069	-0.112305	-0.147298	0.002441	-0.021566	0.202637
Data498	-0.166423	-0.038656	-0.028076	-0.007324	0.025635	-0.072835	-0.12736	0.002035	-0.099691	-0.143229	-0.004476	-0.020752	0.198975
Data499	-0.164388	-0.041911	-0.026449	-0.012207	0.02889	-0.046794	-0.12085	-0.004069	-0.087077	-0.138753	-0.012614	-0.019124	0.194906
Data500	-0.163167	-0.045166	-0.025635	-0.018311	0.031738	-0.030111	-0.133057	-0.0236	-0.075277	-0.134277	-0.020345	-0.01709	0.190023
Data501	-0.161947	-0.048014	-0.024821	-0.024821	0.03418	-0.025228	-0.146077	-0.040283	-0.065104	-0.128988	-0.028483	-0.015055	0.184326
Data502	-0.16154	-0.05127	-0.025228	-0.031738	0.036214	-0.035807	-0.143636	-0.05778	-0.056152	-0.123698	-0.036621	-0.012614	0.178223
Data503	-0.161947	-0.054118	-0.025635	-0.039469	0.037435	-0.050863	-0.141602	-0.083415	-0.049235	-0.118408	-0.044352	-0.010579	0.171712
Data504	-0.16276	-0.056966	-0.026449	-0.047201	0.038249	-0.054525	-0.129395	-0.089518	-0.044759	-0.113118	-0.052083	-0.009359	0.164795
Data505	-0.163981	-0.059001	-0.027262	-0.055745	0.038249	-0.048014	-0.120443	-0.07609	-0.041911	-0.107829	-0.059001	-0.008545	0.157878
Data506	-0.166016	-0.061035	-0.028483	-0.063883	0.037435	-0.055745	-0.123291	-0.059408	-0.041504	-0.102539	-0.065918	-0.008952	0.150146
Data507	-0.168457	-0.062663	-0.029704	-0.072428	0.035807	-0.063477	-0.138346	-0.031738	-0.042318	-0.098063	-0.072021	-0.010579	0.142822
Data508	-0.171305	-0.063883	-0.030924	-0.080973	0.033773	-0.08016	-0.166829	-0.015055	-0.044759	-0.093587	-0.077311	-0.013428	0.135091
Data509	-0.174154	-0.065104	-0.032145	-0.089111	0.031738	-0.101318	-0.189616	-0.014242	-0.048014	-0.089518	-0.082601	-0.017497	0.12736
Data510	-0.177002	-0.065918	-0.033366	-0.097249	0.02889	-0.118815	-0.189616	-0.024007	-0.051676	-0.085856	-0.087077	-0.02238	0.120036
Data511	-0.17985	-0.066732	-0.034587	-0.105387	0.026449	-0.141195	-0.169678	-0.015869	-0.054932	-0.083008	-0.090739	-0.028076	0.112305
Data512	-0.181885	-0.067546	-0.035807	-0.113118	0.024414	-0.163167	-0.155436	-0.012614	-0.05778	-0.080566	-0.094401	-0.034587	0.10498
Data513	-0.183512	-0.068359	-0.037028	-0.120443	0.02238	-0.163981	-0.143636	-0.013835	-0.059814	-0.078532	-0.097249	-0.041097	0.098063
Data514	-0.184326	-0.069173	-0.038249	-0.127767	0.020752	-0.145671	-0.131429	-0.021973	-0.060221	-0.076904	-0.100098	-0.047607	0.090739
Data515	-0.184326	-0.070801	-0.039469	-0.135091	0.019531	-0.127767	-0.121663	-0.025228	-0.059001	-0.07609	-0.102132	-0.054118	0.083822
Data516	-0.183512	-0.072428	-0.04069	-0.142415	0.018717	-0.120036	-0.130208	-0.025635	-0.056559	-0.075684	-0.104574	-0.059814	0.077311
Data517	-0.181885	-0.074056	-0.042318	-0.149333	0.018311	-0.119222	-0.146484	-0.019938	-0.052897	-0.075684	-0.106608	-0.065511	0.070801
Data518	-0.179443	-0.07609	-0.043945	-0.156657	0.018311	-0.118001	-0.172119	-0.019124	-0.048421	-0.07609	-0.109049	-0.069987	0.064697
Data519	-0.177002	-0.078532	-0.045573	-0.163981	0.018311	-0.116374	-0.184733	-0.018311	-0.042725	-0.076497	-0.111898	-0.074463	0.059001
Data520	-0.174154	-0.08138	-0.048014	-0.171712	0.017904	-0.115967	-0.175781	-0.015055	-0.037028	-0.077718	-0.115153	-0.078125	0.053711
Data521	-0.170898	-0.084229	-0.050456	-0.179443	0.017497	-0.118001	-0.167643	-0.027262	-0.031331	-0.078939	-0.119222	-0.081787	0.048421
Data522	-0.16805	-0.087077	-0.052897	-0.187581	0.016276	-0.111491	-0.160726	-0.039063	-0.026449	-0.079753	-0.124105	-0.085042	0.043945
Data523	-0.165202	-0.089925	-0.055745	-0.195719	0.014242	-0.112712	-0.138753	-0.069173	-0.021973	-0.080566	-0.129395	-0.088704	0.039469
Data524	-0.16276	-0.09318	-0.059001	-0.204264	0.011393	-0.120443	-0.126953	-0.093994	-0.019124	-0.08138	-0.135498	-0.092367	0.0354
Data525	-0.161133	-0.096436	-0.062256	-0.212809	0.007731	-0.13916	-0.129801	-0.091146	-0.017497	-0.08138	-0.142415	-0.096436	0.031331
Data526	-0.159912	-0.099284	-0.065511	-0.221761	0.002848	-0.147298	-0.135905	-0.078532	-0.01709	-0.080973	-0.150146	-0.100911	0.027669
Data527	-0.159098	-0.102539	-0.069173	-0.230306	-0.002441	-0.153809	-0.148519	-0.05127	-0.017497	-0.079753	-0.157878	-0.105794	0.024007
Data528	-0.159098	-0.105794	-0.072835	-0.238851	-0.008952	-0.157471	-0.169678	-0.034993	-0.019531	-0.078125	-0.165609	-0.111491	0.020345
Data529	-0.159098	-0.108643	-0.076904	-0.247396	-0.016276	-0.168864	-0.174967	-0.030924	-0.021566	-0.07609	-0.173747	-0.117594	0.016683
Data530	-0.159505	-0.111898	-0.080566	-0.255534	-0.0236	-0.183105	-0.160319	-0.014648	-0.024414	-0.074056	-0.181478	-0.124105	0.013428
Data531	-0.159912	-0.11556	-0.084635	-0.263265	-0.031331	-0.195719	-0.152995	0.00529	-0.027262	-0.071615	-0.188802	-0.131022	0.009766
Data532	-0.159912	-0.119222	-0.088704	-0.270182	-0.039063	-0.194906	-0.141195	0.024007	-0.029704	-0.069173	-0.195719	-0.137939	0.00651
Data533	-0.159505	-0.123291	-0.092773	-0.2771	-0.04598	-0.19043	-0.13265	0.04598	-0.031331	-0.067139	-0.201823	-0.145264	0.003255
Data534	-0.158691	-0.127767	-0.096842	-0.28361	-0.05249	-0.193278	-0.109049	0.055745	-0.032145	-0.065511	-0.207926	-0.152588	0
Data535	-0.157471	-0.132243	-0.100911	-0.289714	-0.058594	-0.197347	-0.085449	0.05778	-0.032552	-0.065104	-0.213623	-0.159505	-0.002848
Data536	-0.155436	-0.137533	-0.105387	-0.29541	-0.06307	-0.198568	-0.078939	0.059001	-0.031331	-0.065104	-0.21932	-0.166423	-0.005697
Data537	-0.152588	-0.143636	-0.109863	-0.301107	-0.067139	-0.183512	-0.092773	0.047201	-0.029297	-0.065918	-0.224609	-0.17334	-0.008545
Data538	-0.149333	-0.14974	-0.114746	-0.306396	-0.070394	-0.182292	-0.091553	0.014648	-0.026449	-0.067139	-0.230306	-0.179443	-0.010986
Data539	-0.145264	-0.156657	-0.120036	-0.311686	-0.072428	-0.204264	-0.083008	-0.019938	-0.022786	-0.069173	-0.236003	-0.185547	-0.013021
Data540	-0.140788	-0.163574	-0.125326	-0.317383	-0.074463	-0.218506	-0.074463	-0.056966	-0.018311	-0.072021	-0.242106	-0.190837	-0.015055
Data541	-0.135905	-0.170898	-0.131022	-0.323079	-0.075684	-0.220947	-0.081787	-0.087484	-0.013835	-0.07487	-0.248617	-0.195313	-0.01709
Data542	-0.131022	-0.17863	-0.137126	-0.328776	-0.077311	-0.226237	-0.10498	-0.092367	-0.009359	-0.077718	-0.255941	-0.199788	-0.019124
Data543	-0.125732	-0.185954	-0.143636	-0.335286	-0.078939	-0.233968	-0.128988	-0.083822	-0.005697	-0.080566	-0.263265	-0.203857	-0.021159
Data544	-0.12085	-0.193685	-0.150553	-0.342204	-0.08138	-0.230713	-0.14445	-0.071615	-0.002035	-0.083008	-0.270996	-0.207113	-0.0236
Data545	-0.116374	-0.200602	-0.157471	-0.349528	-0.084635	-0.221761	-0.150146	-0.049642	0	-0.085449	-0.279134	-0.210775	-0.026449
Data546	-0.112305	-0.207926	-0.164795	-0.356852	-0.088704	-0.221761	-0.13916	-0.041504	0.000814	-0.087891	-0.287272	-0.21403	-0.029297
Data547	-0.108236	-0.214437	-0.172119	-0.36499	-0.093587	-0.23112	-0.121257	-0.044759	0.000407	-0.089518	-0.29541	-0.217285	-0.033366
Data548	-0.10498	-0.22054	-0.179036	-0.373128	-0.099691	-0.258789	-0.105387	-0.053304	-0.001221	-0.091146	-0.303141	-0.22054	-0.037435
Data549	-0.101725	-0.226644	-0.186361	-0.381266	-0.106608	-0.28361	-0.101725	-0.050049	-0.004476	-0.092367	-0.310465	-0.223796	-0.042318
Data550	-0.098877	-0.231934	-0.193278	-0.389811	-0.114339	-0.284424	-0.105387	-0.046387	-0.008952	-0.093587	-0.317383	-0.227051	-0.048014
Data551	-0.096436	-0.237223	-0.199788	-0.397949	-0.122477	-0.284017	-0.133057	-0.047201	-0.014648	-0.094401	-0.323486	-0.230306	-0.054118
Data552	-0.093994	-0.242513	-0.206299	-0.406494	-0.130615	-0.28361	-0.158285	-0.038656	-0.020752	-0.095215	-0.328776	-0.233561	-0.060221
Data553	-0.091553	-0.247396	-0.212402	-0.414225	-0.138346	-0.293783	-0.146891	-0.024414	-0.027669	-0.096436	-0.333252	-0.236003	-0.067139
Data554	-0.089111	-0.252686	-0.218099	-0.422363	-0.146077	-0.308838	-0.139974	-0.013021	-0.03418	-0.097249	-0.336507	-0.238444	-0.073649
Data555	-0.08667	-0.257975	-0.223796	-0.429688	-0.152995	-0.31901	-0.128581	-0.017904	-0.040283	-0.098063	-0.339355	-0.240072	-0.08016
Data556	-0.083822	-0.263672	-0.229492	-0.437012	-0.159098	-0.313314	-0.117594	-0.015462	-0.045573	-0.098877	-0.34139	-0.241292	-0.08667
Data557	-0.080566	-0.269775	-0.235189	-0.444336	-0.163981	-0.313721	-0.115153	-0.006917	-0.050049	-0.099691	-0.342611	-0.241292	-0.092773
Data558	-0.077311	-0.276286	-0.240885	-0.451253	-0.16805	-0.314941	-0.10498	-0.004476	-0.053711	-0.100098	-0.343424	-0.240885	-0.098063
Data559	-0.073649	-0.283203	-0.246582	-0.458577	-0.170898	-0.313314	-0.097656	-0.015869	-0.056152	-0.100505	-0.343831	-0.240072	-0.102946
Data560	-0.069987	-0.290527	-0.253092	-0.465495	-0.172933	-0.3125	-0.100098	-0.037842	-0.058187	-0.100505	-0.344238	-0.238037	-0.107015
Data561	-0.066325	-0.298258	-0.26001	-0.472819	-0.174154	-0.310872	-0.111084	-0.065918	-0.059814	-0.100098	-0.344645	-0.236003	-0.110677
Data562	-0.06307	-0.30599	-0.267741	-0.480143	-0.174967	-0.303141	-0.113932	-0.09847	-0.061035	-0.098877	-0.345052	-0.233154	-0.113525
Data563	-0.059814	-0.313721	-0.275472	-0.487467	-0.174967	-0.301514	-0.111084	-0.117188	-0.062663	-0.097249	-0.345459	-0.230306	-0.115967
Data564	-0.056559	-0.321452	-0.284424	-0.495199	-0.175374	-0.297852	-0.117188	-0.137533	-0.065104	-0.095215	-0.346273	-0.227051	-0.118001
Data565	-0.054118	-0.329183	-0.293376	-0.503337	-0.175374	-0.291748	-0.112712	-0.138753	-0.068766	-0.092367	-0.347493	-0.224202	-0.119629
Data566	-0.05249	-0.3361	-0.303141	-0.511068	-0.176188	-0.299072	-0.112305	-0.134684	-0.073242	-0.089111	-0.348714	-0.221761	-0.12085
Data567	-0.05127	-0.342611	-0.312907	-0.519206	-0.177409	-0.303141	-0.119629	-0.138346	-0.079346	-0.085856	-0.350342	-0.219727	-0.12207
Data568	-0.050456	-0.348307	-0.323079	-0.527344	-0.179036	-0.317383	-0.124105	-0.134277	-0.08667	-0.082601	-0.352376	-0.218506	-0.122884
Data569	-0.050456	-0.353597	-0.333252	-0.535075	-0.181071	-0.337728	-0.138346	-0.128581	-0.095622	-0.079753	-0.354818	-0.218099	-0.124105
Data570	-0.050863	-0.35848	-0.343018	-0.542806	-0.184326	-0.356038	-0.150553	-0.112712	-0.105387	-0.077311	-0.357259	-0.218506	-0.124919
Data571	-0.05127	-0.362549	-0.352783	-0.549723	-0.187581	-0.369873	-0.152588	-0.087891	-0.115967	-0.07609	-0.360107	-0.220133	-0.126139
Data572	-0.05249	-0.366211	-0.362142	-0.556234	-0.191243	-0.381266	-0.15625	-0.075277	-0.126953	-0.075277	-0.363363	-0.222982	-0.126953
Data573	-0.053304	-0.369466	-0.371501	-0.562337	-0.195313	-0.384928	-0.155843	-0.084635	-0.137939	-0.075684	-0.367025	-0.227051	-0.128174
Data574	-0.054118	-0.372314	-0.380046	-0.567627	-0.199382	-0.391439	-0.14974	-0.091146	-0.148112	-0.076497	-0.370687	-0.231934	-0.129395
Data575	-0.054525	-0.37557	-0.388184	-0.57251	-0.203044	-0.380859	-0.136312	-0.092773	-0.157064	-0.078532	-0.374756	-0.23763	-0.130615
Data576	-0.054932	-0.378418	-0.395915	-0.576579	-0.206706	-0.366618	-0.133464	-0.087077	-0.165202	-0.08138	-0.378825	-0.243734	-0.131836
Data577	-0.054525	-0.381673	-0.403239	-0.579834	-0.209554	-0.363363	-0.13916	-0.072021	-0.171305	-0.084635	-0.383301	-0.250651	-0.133057
Data578	-0.053711	-0.384928	-0.410563	-0.582682	-0.211995	-0.373535	-0.145264	-0.059001	-0.175374	-0.087891	-0.388184	-0.257161	-0.13387
Data579	-0.052897	-0.388997	-0.41748	-0.585124	-0.21403	-0.386149	-0.142008	-0.050456	-0.177816	-0.091553	-0.39266	-0.263672	-0.134684
Data580	-0.051676	-0.393066	-0.424398	-0.587565	-0.215251	-0.381673	-0.137939	-0.060221	-0.178223	-0.094808	-0.397135	-0.269368	-0.135498
Data581	-0.050049	-0.397542	-0.431315	-0.5896	-0.216064	-0.381673	-0.13265	-0.084635	-0.177409	-0.09847	-0.401204	-0.274658	-0.135905
Data582	-0.048828	-0.402018	-0.438232	-0.591227	-0.216878	-0.395508	-0.138346	-0.107422	-0.175374	-0.101725	-0.405273	-0.278727	-0.136312
Data583	-0.048014	-0.406901	-0.445557	-0.593262	-0.217285	-0.391439	-0.13916	-0.130208	-0.172526	-0.10498	-0.408936	-0.282389	-0.136312
Data584	-0.047607	-0.411784	-0.452881	-0.595703	-0.217692	-0.373942	-0.147298	-0.148112	-0.169271	-0.108236	-0.412598	-0.285238	-0.135905
Data585	-0.047607	-0.416667	-0.460612	-0.597738	-0.218506	-0.373535	-0.137939	-0.170492	-0.166016	-0.111084	-0.415446	-0.287272	-0.135498
Data586	-0.048828	-0.421549	-0.46875	-0.600586	-0.220133	-0.386963	-0.104574	-0.190023	-0.163574	-0.113932	-0.418294	-0.2889	-0.134684
Data587	-0.05127	-0.426025	-0.476888	-0.603027	-0.221761	-0.409342	-0.100911	-0.205892	-0.161947	-0.116781	-0.421143	-0.29012	-0.13387
Data588	-0.054525	-0.429688	-0.485026	-0.605876	-0.224609	-0.427246	-0.099691	-0.211589	-0.161947	-0.120036	-0.423177	-0.291341	-0.13265
Data589	-0.058594	-0.43335	-0.493571	-0.609131	-0.228271	-0.439046	-0.099284	-0.204264	-0.16276	-0.122884	-0.425212	-0.292155	-0.131429
Data590	-0.063883	-0.436198	-0.502116	-0.611979	-0.23234	-0.442708	-0.111084	-0.190023	-0.165202	-0.126139	-0.426839	-0.293376	-0.129801
Data591	-0.069987	-0.438232	-0.510661	-0.614421	-0.237223	-0.436605	-0.135905	-0.175374	-0.168864	-0.129395	-0.428467	-0.294596	-0.128174
Data592	-0.076497	-0.43986	-0.519206	-0.616862	-0.24292	-0.40446	-0.166016	-0.166423	-0.174154	-0.133057	-0.429281	-0.295817	-0.126546
Data593	-0.083822	-0.441081	-0.527344	-0.618896	-0.249023	-0.386556	-0.186768	-0.147298	-0.17985	-0.136312	-0.430094	-0.297445	-0.125326
Data594	-0.091146	-0.441895	-0.535075	-0.620524	-0.25472	-0.390625	-0.19043	-0.129395	-0.186361	-0.139974	-0.430501	-0.298665	-0.123698
Data595	-0.09847	-0.441895	-0.542806	-0.621745	-0.260824	-0.402018	-0.168864	-0.115967	-0.192871	-0.143229	-0.430501	-0.299886	-0.122477
Data596	-0.105794	-0.442301	-0.549723	-0.622559	-0.26652	-0.384928	-0.153402	-0.106608	-0.198975	-0.146891	-0.430094	-0.301107	-0.121257
Data597	-0.112712	-0.442301	-0.556234	-0.622559	-0.271403	-0.370687	-0.142008	-0.085856	-0.204264	-0.14974	-0.429688	-0.302327	-0.120443
Data598	-0.118815	-0.442301	-0.562337	-0.622152	-0.275472	-0.386556	-0.124512	-0.065104	-0.20874	-0.152588	-0.428467	-0.303141	-0.119629
Data599	-0.124919	-0.442708	-0.568034	-0.621745	-0.279134	-0.425212	-0.104574	-0.056966	-0.211995	-0.154622	-0.427653	-0.303548	-0.119629
Data600	-0.129801	-0.443522	-0.572917	-0.620931	-0.281169	-0.460612	-0.075277	-0.067952	-0.21403	-0.156657	-0.426432	-0.303955	-0.119222
Data601	-0.134277	-0.444743	-0.577393	-0.61971	-0.282796	-0.485026	-0.047607	-0.086263	-0.214437	-0.157878	-0.425618	-0.303955	-0.119629
Data602	-0.137939	-0.445964	-0.581462	-0.618896	-0.283203	-0.482178	-0.038249	-0.096029	-0.213623	-0.158691	-0.424805	-0.303548	-0.120036
Data603	-0.141195	-0.447591	-0.585531	-0.617676	-0.282389	-0.469564	-0.0354	-0.117188	-0.211589	-0.159098	-0.424805	-0.302734	-0.12085
Data604	-0.144043	-0.449626	-0.588786	-0.617269	-0.281169	-0.464681	-0.0354	-0.146891	-0.209147	-0.158691	-0.425618	-0.301514	-0.121663
Data605	-0.146484	-0.452067	-0.592448	-0.616862	-0.279541	-0.448812	-0.037028	-0.174967	-0.206299	-0.158285	-0.427246	-0.300293	-0.122884
Data606	-0.148926	-0.454102	-0.595703	-0.616862	-0.2771	-0.424805	-0.035807	-0.204264	-0.203451	-0.157471	-0.429688	-0.299072	-0.124105
Data607	-0.151367	-0.456136	-0.598551	-0.616862	-0.274658	-0.40446	-0.043132	-0.224202	-0.201009	-0.156657	-0.432943	-0.297445	-0.125326
Data608	-0.153809	-0.457764	-0.601807	-0.617676	-0.272217	-0.389811	-0.053304	-0.231934	-0.199788	-0.155843	-0.436605	-0.295817	-0.126546
Data609	-0.156657	-0.458984	-0.605062	-0.61849	-0.269775	-0.393473	-0.053711	-0.232747	-0.199382	-0.155436	-0.441488	-0.294189	-0.127767
Data610	-0.159912	-0.459798	-0.608317	-0.61971	-0.267741	-0.388997	-0.061849	-0.236816	-0.200195	-0.155029	-0.446777	-0.292562	-0.128988
Data611	-0.163574	-0.460205	-0.611165	-0.620931	-0.265706	-0.384521	-0.058594	-0.239665	-0.202637	-0.155029	-0.452067	-0.290934	-0.129801
Data612	-0.167643	-0.459798	-0.614421	-0.622152	-0.264486	-0.378011	-0.058187	-0.22583	-0.206299	-0.155436	-0.457357	-0.289714	-0.131022
Data613	-0.172119	-0.458984	-0.617269	-0.623372	-0.263265	-0.383708	-0.056152	-0.202637	-0.210775	-0.15625	-0.462646	-0.288493	-0.132243
Data614	-0.177002	-0.457764	-0.620117	-0.624186	-0.262044	-0.395915	-0.051676	-0.187581	-0.216471	-0.157471	-0.467122	-0.287272	-0.133057
Data615	-0.182292	-0.456136	-0.622965	-0.625	-0.26123	-0.40568	-0.041504	-0.172933	-0.222575	-0.159505	-0.470785	-0.286051	-0.134277
Data616	-0.187581	-0.454102	-0.625407	-0.625407	-0.260417	-0.41097	-0.048828	-0.145671	-0.228271	-0.16154	-0.473633	-0.284831	-0.135498
Data617	-0.192871	-0.452067	-0.628255	-0.625407	-0.259603	-0.409342	-0.054932	-0.124919	-0.233968	-0.164388	-0.47526	-0.283203	-0.136312
Data618	-0.198161	-0.450439	-0.630697	-0.625407	-0.257975	-0.413005	-0.054525	-0.120443	-0.238851	-0.167236	-0.475667	-0.281169	-0.137533
Data619	-0.203044	-0.448405	-0.633138	-0.625	-0.255941	-0.426432	-0.058187	-0.099284	-0.24292	-0.170492	-0.47526	-0.278727	-0.13916
Data620	-0.207926	-0.447184	-0.635579	-0.624593	-0.253092	-0.430908	-0.053304	-0.076497	-0.245361	-0.174154	-0.473633	-0.276286	-0.140381
Data621	-0.212402	-0.445964	-0.638021	-0.623779	-0.249837	-0.41626	-0.054932	-0.077311	-0.246989	-0.177816	-0.471191	-0.273438	-0.142008
Data622	-0.216064	-0.444743	-0.640462	-0.622965	-0.245361	-0.415853	-0.060628	-0.084229	-0.246582	-0.181478	-0.468343	-0.270589	-0.144043
Data623	-0.219727	-0.444336	-0.642904	-0.622152	-0.240479	-0.421956	-0.055339	-0.103353	-0.244954	-0.185547	-0.465088	-0.267334	-0.146484
Data624	-0.222982	-0.443522	-0.645345	-0.621745	-0.234782	-0.418701	-0.05127	-0.122477	-0.242513	-0.189209	-0.46224	-0.264486	-0.148926
Data625	-0.22583	-0.443522	-0.648193	-0.620931	-0.228678	-0.406087	-0.061035	-0.138753	-0.238851	-0.192464	-0.459391	-0.261637	-0.151774
Data626	-0.228271	-0.443115	-0.651042	-0.620524	-0.222168	-0.379232	-0.071208	-0.151367	-0.234375	-0.195313	-0.457357	-0.258789	-0.154622
Data627	-0.230713	-0.442301	-0.654297	-0.620524	-0.215658	-0.371094	-0.089925	-0.17863	-0.229899	-0.197754	-0.456136	-0.256348	-0.157878
Data628	-0.233154	-0.441488	-0.657145	-0.620117	-0.209147	-0.369059	-0.094401	-0.208333	-0.225423	-0.199788	-0.455322	-0.253906	-0.16154
Data629	-0.235189	-0.440267	-0.6604	-0.620117	-0.203451	-0.367025	-0.100911	-0.237223	-0.221354	-0.201009	-0.456136	-0.251872	-0.165202
Data630	-0.23763	-0.439046	-0.663656	-0.61971	-0.197754	-0.37557	-0.100505	-0.247396	-0.217692	-0.201823	-0.457357	-0.249837	-0.169271
Data631	-0.239665	-0.436605	-0.666911	-0.619303	-0.193278	-0.386963	-0.102946	-0.252686	-0.214844	-0.201823	-0.459391	-0.247803	-0.17334
Data632	-0.242106	-0.434163	-0.670166	-0.618896	-0.189616	-0.38737	-0.109456	-0.245768	-0.212402	-0.201416	-0.46224	-0.245768	-0.177409
Data633	-0.244548	-0.430908	-0.673421	-0.61849	-0.186768	-0.378418	-0.12085	-0.24943	-0.211182	-0.200602	-0.465495	-0.243734	-0.181478
Data634	-0.246989	-0.427246	-0.67627	-0.617676	-0.18514	-0.360921	-0.12736	-0.241699	-0.210775	-0.199382	-0.469157	-0.241699	-0.18514
Data635	-0.249837	-0.423584	-0.679118	-0.616862	-0.184326	-0.344238	-0.137126	-0.223796	-0.211182	-0.198161	-0.473226	-0.239258	-0.188802
Data636	-0.252279	-0.419515	-0.681559	-0.616048	-0.184733	-0.333659	-0.12736	-0.213216	-0.211995	-0.197347	-0.477295	-0.236816	-0.192464
Data637	-0.255127	-0.415039	-0.684001	-0.614827	-0.185954	-0.327555	-0.123291	-0.187988	-0.213216	-0.196126	-0.480957	-0.234375	-0.195719
Data638	-0.257568	-0.41097	-0.685628	-0.613607	-0.187988	-0.325114	-0.131429	-0.158285	-0.214844	-0.195313	-0.484619	-0.231934	-0.198568
Data639	-0.26001	-0.406494	-0.687256	-0.611979	-0.19043	-0.325928	-0.139974	-0.138346	-0.216878	-0.194906	-0.488281	-0.229899	-0.201416
