# Supplementary material for: Integration of MRI and somatosensory evoked potentials facilitate diagnosis of spinal cord compression
Source: Sci Rep. 2023 May 15;13:7861. doi: 10.1038/s41598-023-34832-2 (PMC10185544; doi:10.1038/s41598-023-34832-2)
Supplement: Supplementary file 3 — Supplementary Information 3. [file 41598_2023_34832_MOESM3_ESM.zip › Preoperative SSEP data/spinal cord compression group/4182667_2/4182667_2_Lt Tibial SEP_Cz'-Fpz_201220_090251.csv]

Index	1	2	3	4
Name	Cz'-Fpz	Cz'-Fpz	Cz'-Fpz	Cz'-Fpz
Time	2.01704E+13	2.01704E+13	2.01704E+13	2.01704E+13
Highcut	500	500	500	500
Lowcut	10	10	10	10
Period	0.000156	0.000156	0.000156	0.000156
Averages	120	120	120	120
Int (mA)	16/15.5mA	16/15.9mA	16/15.5mA	16/15.5mA
Pulse Width (�gs)	200�s	200�s	200�s	200�s
Rep Rate (Hz)	3.11Hz	3.11Hz	3.11Hz	3.11Hz
Data0	-1.366781	-0.178019	-0.202026	-0.744019
Data1	-1.331177	-1.377258	-3.825277	-5.189006
Data2	-0.951131	-2.113546	-6.31307	-5.901082
Data3	-0.259603	-0.723775	-2.056885	-1.586304
Data4	0.558675	0.382284	1.340942	1.714478
Data5	1.276652	0.860596	2.778727	3.072917
Data6	1.699015	0.897624	2.940267	3.199463
Data7	1.757609	0.738118	2.442627	2.685954
Data8	1.5212	0.521037	1.705933	1.93278
Data9	1.119792	0.287984	0.983276	1.177979
Data10	0.687256	0.128988	0.402222	0.578003
Data11	0.314535	0.247904	-0.008952	0.16866
Data12	0.038452	0.374858	-0.257772	-0.059408
Data13	-0.140381	0.392761	-0.381877	-0.165405
Data14	-0.240072	0.31901	-0.411784	-0.190023
Data15	-0.283	0.260111	-0.408936	-0.169067
Data16	-0.290934	0.247599	-0.387166	-0.134684
Data17	-0.280151	0.210164	-0.33549	-0.103353
Data18	-0.262451	0.084737	-0.275269	-0.079956
Data19	-0.244344	-0.018311	-0.221761	-0.04659
Data20	-0.228068	-0.090637	-0.172119	-0.016886
Data21	-0.213826	-0.163879	-0.142415	-0.008545
Data22	-0.201416	-0.134074	-0.141602	-0.012817
Data23	-0.189819	-0.147095	-0.137533	-0.0413
Data24	-0.179647	-0.173543	-0.121867	-0.072835
Data25	-0.171102	-0.212097	-0.101725	-0.089111
Data26	-0.164185	-0.23997	-0.085449	-0.083211
Data27	-0.158081	-0.241699	-0.076701	-0.077922
Data28	-0.151571	-0.249329	-0.082601	-0.084839
Data29	-0.143636	-0.264893	-0.092977	-0.08728
Data30	-0.134684	-0.103455	-0.102946	-0.082601
Data31	-0.125529	-0.023905	-0.114543	-0.057576
Data32	-0.117391	-0.007731	-0.12675	-0.026449
Data33	-0.110881	0.243734	-0.139974	-0.012817
Data34	-0.104574	0.614726	-0.154826	-0.03479
Data35	-0.097249	0.695292	-0.168254	-0.055949
Data36	-0.088298	0.62144	-0.16805	-0.049438
Data37	-0.078532	0.405477	-0.164998	-0.0295
Data38	-0.06958	0.149129	-0.148722	-0.008748
Data39	-0.06368	-0.069275	-0.107829	0.018311
Data40	-0.061646	-0.19928	-0.078735	0.047607
Data41	-0.06368	-0.02238	-0.066528	0.083008
Data42	-0.06897	0.059204	-0.056559	0.100708
Data43	-0.07609	0.021057	-0.041097	0.114543
Data44	-0.084229	-0.02594	-0.028076	0.123698
Data45	-0.09257	-0.04008	-0.014038	0.118205
Data46	-0.100911	-0.110372	-0.003459	0.108236
Data47	-0.109456	-0.179545	-0.008952	0.104574
Data48	-0.118408	-0.243835	-0.011597	0.103149
Data49	-0.127767	-0.289103	-0.003052	0.099894
Data50	-0.137329	-0.325826	0.007324	0.099487
Data51	-0.147705	-0.352275	0.013224	0.117188
Data52	-0.159302	-0.317078	0.031535	0.132853
Data53	-0.17334	-0.290426	0.05778	0.140788
Data54	-0.190633	-0.28595	0.079549	0.160116
Data55	-0.210978	-0.285339	0.093384	0.15096
Data56	-0.232747	-0.286764	0.093994	0.119425
Data57	-0.253906	-0.29775	0.08606	0.092367
Data58	-0.270996	-0.306498	0.074463	0.083618
Data59	-0.281169	-0.286051	0.067342	0.081787
Data60	-0.282186	-0.152079	0.071004	0.064901
Data61	-0.272624	-0.106405	0.074666	0.03479
Data62	-0.252075	-0.062764	0.07548	0.019938
Data63	-0.221151	-0.010986	0.054118	0.017293
Data64	-0.181274	-0.000102	0.029704	0.000814
Data65	-0.134684	-0.022786	0.002441	-0.036418
Data66	-0.084025	-0.082194	-0.024821	-0.033773
Data67	-0.032756	-0.145264	-0.053507	0.004272
Data68	0.015666	-0.207316	-0.067952	0.052694
Data69	0.059204	-0.273539	-0.088908	0.083618
Data70	0.095418	-0.318197	-0.105998	0.09786
Data71	0.122274	-0.231018	-0.118815	0.111694
Data72	0.139364	-0.19633	-0.118001	0.116781
Data73	0.146484	-0.203247	-0.114339	0.127563
Data74	0.145874	-0.213114	-0.114136	0.149943
Data75	0.139567	-0.237122	-0.115153	0.17924
Data76	0.130005	-0.274862	-0.112305	0.206502
Data77	0.118815	-0.292257	-0.101318	0.212402
Data78	0.106201	-0.293884	-0.097656	0.230916
Data79	0.092163	-0.258891	-0.111491	0.231527
Data80	0.077311	-0.255025	-0.12675	0.228068
Data81	0.063477	-0.266927	-0.144653	0.219116
Data82	0.052287	-0.263774	-0.168457	0.19755
Data83	0.045166	-0.274251	-0.181274	0.181274
Data84	0.042318	-0.276184	-0.195313	0.170288
Data85	0.041911	-0.276998	-0.188802	0.150757
Data86	0.041911	-0.295308	-0.175985	0.148722
Data87	0.040487	-0.313212	-0.164185	0.148722
Data88	0.036825	-0.322469	-0.163167	0.151367
Data89	0.031738	-0.315348	-0.168864	0.160726
Data90	0.026652	-0.226542	-0.174764	0.167236
Data91	0.023397	-0.205688	-0.17985	0.166016
Data92	0.023397	-0.224304	-0.188802	0.164185
Data93	0.026652	-0.265706	-0.192057	0.172933
Data94	0.032349	-0.316162	-0.198975	0.178019
Data95	0.038656	-0.329081	-0.197347	0.181885
Data96	0.044759	-0.32725	-0.19165	0.186971
Data97	0.049845	-0.321757	-0.200602	0.190837
Data98	0.054321	-0.30721	-0.211589	0.210775
Data99	0.059001	-0.313212	-0.215861	0.223185
Data100	0.06429	-0.316467	-0.209351	0.22054
Data101	0.069987	-0.228475	-0.22054	0.209554
Data102	0.075887	-0.203654	-0.207316	0.200195
Data103	0.08077	-0.22288	-0.193685	0.18514
Data104	0.084229	-0.276896	-0.193685	0.164388
Data105	0.085653	-0.349426	-0.203857	0.144653
Data106	0.08606	-0.405782	-0.221151	0.144043
Data107	0.086263	-0.433146	-0.241292	0.158488
Data108	0.088298	-0.425517	-0.252279	0.173747
Data109	0.092773	-0.331319	-0.256144	0.17924
Data110	0.098877	-0.307312	-0.266113	0.176188
Data111	0.103963	-0.319722	-0.286458	0.180868
Data112	0.10376	-0.347493	-0.313924	0.186564
Data113	0.094604	-0.391541	-0.328979	0.171916
Data114	0.07487	-0.420532	-0.3361	0.143026
Data115	0.045776	-0.434265	-0.334269	0.118815
Data116	0.012817	-0.444845	-0.321045	0.098063
Data117	-0.016886	-0.455424	-0.298055	0.089722
Data118	-0.037638	-0.462341	-0.276489	0.09786
Data119	-0.045776	-0.454203	-0.267537	0.109456
Data120	-0.041911	-0.389913	-0.262858	0.12675
Data121	-0.030314	-0.374858	-0.275065	0.123901
Data122	-0.016886	-0.382894	-0.284424	0.103353
Data123	-0.006917	-0.40446	-0.264689	0.074056
Data124	-0.003866	-0.429688	-0.239258	0.056559
Data125	-0.008952	-0.453695	-0.224406	0.035807
Data126	-0.020549	-0.468953	-0.210978	0.0059
Data127	-0.035604	-0.417175	-0.209757	0.000814
Data128	-0.050049	-0.316671	-0.202026	0.002441
Data129	-0.060221	-0.290731	-0.206706	-0.001221
Data130	-0.063883	-0.30131	-0.217896	-0.009155
Data131	-0.061239	-0.328573	-0.215047	-0.021159
Data132	-0.053304	-0.358887	-0.206909	-0.032959
Data133	-0.042725	-0.354614	-0.208944	-0.059611
Data134	-0.032349	-0.340881	-0.224406	-0.079346
Data135	-0.024618	-0.273336	-0.237834	-0.085449
Data136	-0.020549	-0.220133	-0.262044	-0.093791
Data137	-0.020345	-0.19633	-0.279948	-0.083415
Data138	-0.023804	-0.18514	-0.281372	-0.07487
Data139	-0.0295	-0.200602	-0.28422	-0.073853
Data140	-0.037028	-0.24058	-0.288493	-0.06307
Data141	-0.04659	-0.278727	-0.28422	-0.066121
Data142	-0.059001	-0.284119	-0.287476	-0.085246
Data143	-0.075073	-0.247803	-0.302124	-0.095418
Data144	-0.095011	-0.243429	-0.314738	-0.091553
Data145	-0.117391	-0.250854	-0.306803	-0.080363
Data146	-0.139364	-0.253398	-0.288289	-0.074056
Data147	-0.157471	-0.240784	-0.251668	-0.056763
Data148	-0.169271	-0.227763	-0.211385	-0.056356
Data149	-0.174154	-0.217997	-0.187785	-0.064494
Data150	-0.172933	-0.22878	-0.188599	-0.067342
Data151	-0.166829	-0.236715	-0.200195	-0.063477
Data152	-0.157674	-0.260417	-0.210368	-0.056966
Data153	-0.147298	-0.267029	-0.215861	-0.047811
Data154	-0.138143	-0.202535	-0.209554	-0.038859
Data155	-0.132039	-0.1651	-0.206706	-0.043742
Data156	-0.130005	-0.154114	-0.209147	-0.042114
Data157	-0.131632	-0.167033	-0.211995	-0.030924
Data158	-0.134684	-0.191447	-0.211792	-0.015462
Data159	-0.136719	-0.223083	-0.190226	-0.013021
Data160	-0.135905	-0.256551	-0.156453	-0.013631
Data161	-0.131836	-0.247599	-0.136312	-0.022583
Data162	-0.125529	-0.132345	-0.145467	-0.035604
Data163	-0.118815	-0.097758	-0.170085	-0.057576
Data164	-0.112915	-0.106405	-0.198568	-0.058797
Data165	-0.108643	-0.132039	-0.226644	-0.059408
Data166	-0.10498	-0.157776	-0.233765	-0.048828
Data167	-0.100911	-0.168966	-0.222371	-0.035604
Data168	-0.095215	-0.170898	-0.228271	-0.033366
Data169	-0.086873	-0.171509	-0.247192	-0.028687
Data170	-0.07609	-0.167033	-0.269368	-0.030721
Data171	-0.06429	-0.174764	-0.281779	-0.029704
Data172	-0.053507	-0.189718	-0.286255	-0.0118
Data173	-0.046387	-0.200399	-0.29012	-0.003459
Data174	-0.044556	-0.216064	-0.299683	0.000407
Data175	-0.048828	-0.219218	-0.305583	0.004476
Data176	-0.059408	-0.221761	-0.32491	0.002035
Data177	-0.07548	-0.191752	-0.358276	-0.004883
Data178	-0.096029	-0.189209	-0.395711	-0.019531
Data179	-0.119222	-0.193278	-0.420736	-0.017293
Data180	-0.142212	-0.171204	-0.42745	0.002238
Data181	-0.161336	-0.120036	-0.412394	0.012207
Data182	-0.17334	-0.110168	-0.391642	0.021769
Data183	-0.175578	-0.117594	-0.378621	0.008341
Data184	-0.16744	-0.140177	-0.380656	-0.014038
Data185	-0.151571	-0.153503	-0.40446	-0.044963
Data186	-0.131632	-0.178935	-0.419312	-0.067952
Data187	-0.112508	-0.190226	-0.429484	-0.078125
Data188	-0.098674	-0.10498	-0.437012	-0.080566
Data189	-0.092367	-0.043437	-0.449829	-0.073853
Data190	-0.093587	-0.042318	-0.461222	-0.064697
Data191	-0.101115	-0.07609	-0.467529	-0.055949
Data192	-0.112101	-0.127055	-0.469564	-0.050863
Data193	-0.124512	-0.174662	-0.46936	-0.045166
Data194	-0.136515	-0.205078	-0.470785	-0.039266
Data195	-0.147095	-0.221456	-0.472819	-0.022176
Data196	-0.156453	-0.133464	-0.462646	-0.007731
Data197	-0.164388	-0.093994	-0.446777	-0.015055
Data198	-0.171102	-0.101624	-0.449219	-0.008138
Data199	-0.176595	-0.127462	-0.449829	-0.012817
Data200	-0.180664	-0.166219	-0.46814	-0.016886
Data201	-0.184326	-0.197245	-0.48055	-0.018107
Data202	-0.188599	-0.216777	-0.490519	-0.0354
Data203	-0.194906	-0.179342	-0.493774	-0.02828
Data204	-0.203654	-0.070699	-0.496012	-0.009359
Data205	-0.21464	-0.038452	-0.491333	0.018921
Data206	-0.226237	-0.043844	-0.48584	0.041097
Data207	-0.23702	-0.084839	-0.492147	0.045573
Data208	-0.245768	-0.146383	-0.507609	0.042318
Data209	-0.251872	-0.204875	-0.525106	0.040487
Data210	-0.255737	-0.253601	-0.536296	0.047811
Data211	-0.258586	-0.192261	-0.542806	0.05188
Data212	-0.261637	-0.137227	-0.549113	0.045369
Data213	-0.265299	-0.145365	-0.557048	0.04008
Data214	-0.269368	-0.17863	-0.563354	0.04069
Data215	-0.27242	-0.221863	-0.562744	0.046387
Data216	-0.27242	-0.261739	-0.565186	0.057576
Data217	-0.267944	-0.289103	-0.570068	0.061035
Data218	-0.257772	-0.287476	-0.568848	0.058594
Data219	-0.242716	-0.179036	-0.559082	0.072428
Data220	-0.224609	-0.139872	-0.54952	0.093384
Data221	-0.206706	-0.153503	-0.544637	0.108846
Data222	-0.192261	-0.18575	-0.534668	0.113525
Data223	-0.184123	-0.217489	-0.531616	0.124105
Data224	-0.183105	-0.224609	-0.523885	0.15096
Data225	-0.188599	-0.212097	-0.521647	0.171712
Data226	-0.198568	-0.206197	-0.514933	0.18453
Data227	-0.210368	-0.209656	-0.513713	0.198771
Data228	-0.221558	-0.224609	-0.508219	0.206909
Data229	-0.23112	-0.238037	-0.500488	0.207926
Data230	-0.238647	-0.157776	-0.479126	0.199585
Data231	-0.244548	-0.107117	-0.443522	0.194092
Data232	-0.248413	-0.104472	-0.400798	0.199382
Data233	-0.250041	-0.125529	-0.356649	0.209351
Data234	-0.249023	-0.149028	-0.326538	0.226847
Data235	-0.245768	-0.175171	-0.314128	0.24882
Data236	-0.240885	-0.185242	-0.305176	0.276693
Data237	-0.235596	-0.157471	-0.296021	0.299683
Data238	-0.230509	-0.043233	-0.268555	0.297445
Data239	-0.22644	-0.008748	-0.236206	0.289714
Data240	-0.222778	0.008138	-0.21342	0.293172
Data241	-0.218709	-0.00946	-0.198568	0.288493
Data242	-0.213013	-0.039673	-0.180054	0.298258
Data243	-0.203857	-0.065104	-0.157674	0.309245
Data244	-0.189006	-0.079142	-0.126139	0.328776
Data245	-0.166016	-0.027364	-0.081177	0.372111
Data246	-0.133057	0.05839	-0.04069	0.430705
Data247	-0.090332	0.073446	-0.013631	0.490926
Data248	-0.040283	0.052694	-0.001424	0.535278
Data249	0.012207	0.013021	0.008341	0.577799
Data250	0.062663	-0.0236	0.018311	0.615438
Data251	0.106201	-0.053813	0.036214	0.646362
Data252	0.141195	-0.07782	0.070597	0.68217
Data253	0.16805	0.00295	0.118205	0.71696
Data254	0.188599	0.057271	0.16744	0.758464
Data255	0.205485	0.076497	0.210978	0.806274
Data256	0.219727	0.060018	0.25472	0.837809
Data257	0.230306	0.028178	0.301107	0.866089
Data258	0.234782	0.004476	0.34729	0.870565
Data259	0.230103	0.010478	0.341797	0.862834
Data260	0.215454	-0.001933	0.304362	0.864054
Data261	0.192261	-0.0236	0.338745	0.886637
Data262	0.166016	-0.042725	0.400391	0.903727
Data263	0.14384	-0.030924	0.471598	0.914103
Data264	0.13326	0.021159	0.530802	0.927327
Data265	0.13855	0.060425	0.57902	0.945231
Data266	0.159505	0.069275	0.629476	0.968221
Data267	0.192261	0.053507	0.664469	0.98938
Data268	0.230509	0.023193	0.683797	1.002197
Data269	0.268555	-0.002543	0.705566	1.008301
Data270	0.302124	-0.027364	0.727336	0.999959
Data271	0.328979	-0.030111	0.738932	0.991414
Data272	0.348918	0.070292	0.746257	0.983683
Data273	0.362345	0.12085	0.750529	0.971273
Data274	0.369466	0.115153	0.753377	0.954793
Data275	0.371908	0.072428	0.74585	0.94279
Data276	0.37089	0.027669	0.725708	0.917969
Data277	0.367635	-0.005086	0.700073	0.890096
Data278	0.363363	-0.008952	0.673218	0.876058
Data279	0.358276	0.019328	0.645752	0.866903
Data280	0.351969	0.090434	0.627848	0.85022
Data281	0.344238	0.093384	0.608927	0.83374
Data282	0.334473	0.058899	0.585938	0.813395
Data283	0.322266	0.011902	0.558675	0.773926
Data284	0.30721	-0.027568	0.536092	0.743815
Data285	0.2889	-0.035502	0.501709	0.701294
Data286	0.267741	-0.034383	0.467936	0.673014
Data287	0.244751	0.039266	0.444946	0.646769
Data288	0.221558	0.075887	0.427856	0.614624
Data289	0.199788	0.054932	0.39917	0.572713
Data290	0.180054	0.005595	0.357056	0.518392
Data291	0.16154	-0.054932	0.310059	0.475871
Data292	0.142212	-0.114644	0.270996	0.432943
Data293	0.120036	-0.151265	0.22583	0.37618
Data294	0.092977	-0.179545	0.184326	0.324504
Data295	0.059814	-0.110372	0.141195	0.272827
Data296	0.020345	-0.098368	0.097046	0.225016
Data297	-0.0236	-0.126953	0.064697	0.176392
Data298	-0.07019	-0.175578	0.038045	0.130819
Data299	-0.116577	-0.231628	-0.008138	0.072225
Data300	-0.159709	-0.275269	-0.049642	0.022583
Data301	-0.197347	-0.28717	-0.080973	-0.001221
Data302	-0.228271	-0.29246	-0.101725	-0.021159
Data303	-0.252482	-0.27537	-0.123494	-0.048625
Data304	-0.270386	-0.272217	-0.13855	-0.077515
Data305	-0.283203	-0.278219	-0.149536	-0.111287
Data306	-0.292562	-0.274658	-0.188192	-0.136719
Data307	-0.299276	-0.290019	-0.241089	-0.158081
Data308	-0.304362	-0.300293	-0.276693	-0.182699
Data309	-0.308228	-0.320638	-0.291138	-0.209757
Data310	-0.31189	-0.337219	-0.308431	-0.233765
Data311	-0.315145	-0.361125	-0.324707	-0.252889
Data312	-0.3184	-0.377808	-0.342611	-0.276896
Data313	-0.320435	-0.366109	-0.35848	-0.291748
Data314	-0.319824	-0.273234	-0.371297	-0.289103
Data315	-0.315348	-0.251872	-0.402629	-0.300496
Data316	-0.306803	-0.262044	-0.434163	-0.318807
Data317	-0.296427	-0.30894	-0.452067	-0.351156
Data318	-0.287272	-0.361226	-0.448812	-0.397339
Data319	-0.282389	-0.403646	-0.450643	-0.441081
Data320	-0.282593	-0.426636	-0.465291	-0.440063
Data321	-0.287069	-0.381266	-0.493571	-0.411987
Data322	-0.293579	-0.29012	-0.527751	-0.38798
Data323	-0.298869	-0.26947	-0.557251	-0.372314
Data324	-0.301717	-0.296326	-0.57312	-0.375773
Data325	-0.302531	-0.332438	-0.5955	-0.379435
Data326	-0.302124	-0.379639	-0.606079	-0.382894
Data327	-0.302124	-0.395711	-0.615031	-0.39978
Data328	-0.303141	-0.404358	-0.623372	-0.406291
Data329	-0.304159	-0.384827	-0.619914	-0.419312
Data330	-0.304159	-0.374654	-0.599772	-0.425618
Data331	-0.301717	-0.375773	-0.563354	-0.425822
Data332	-0.296021	-0.335897	-0.539958	-0.428467
Data333	-0.286865	-0.221965	-0.542603	-0.43925
Data334	-0.274862	-0.199076	-0.53772	-0.439453
Data335	-0.261027	-0.230408	-0.532227	-0.450643
Data336	-0.247396	-0.284831	-0.515137	-0.446167
Data337	-0.235392	-0.313822	-0.508219	-0.456746
Data338	-0.226847	-0.335999	-0.496216	-0.483195
Data339	-0.222778	-0.339966	-0.48055	-0.510661
Data340	-0.222575	-0.24943	-0.465698	-0.52653
Data341	-0.224609	-0.160116	-0.442708	-0.53894
Data342	-0.226034	-0.13265	-0.422363	-0.550537
Data343	-0.224406	-0.144145	-0.41097	-0.562744
Data344	-0.219116	-0.184428	-0.402629	-0.574341
Data345	-0.211589	-0.230306	-0.391235	-0.573527
Data346	-0.204875	-0.256755	-0.360718	-0.565592
Data347	-0.20284	-0.272319	-0.335693	-0.557658
Data348	-0.206909	-0.197347	-0.319417	-0.555623
Data349	-0.216064	-0.156453	-0.304159	-0.553589
Data350	-0.225423	-0.151571	-0.296631	-0.544027
Data351	-0.229289	-0.164591	-0.2889	-0.537313
Data352	-0.222982	-0.17568	-0.269165	-0.516154
Data353	-0.204468	-0.18219	-0.252482	-0.479736
Data354	-0.175985	-0.176697	-0.240885	-0.470581
Data355	-0.142415	-0.182292	-0.228475	-0.464478
Data356	-0.109049	-0.173238	-0.214844	-0.461629
Data357	-0.080566	-0.177104	-0.205485	-0.461222
Data358	-0.059001	-0.186056	-0.184123	-0.455729
Data359	-0.044759	-0.088806	-0.154215	-0.444743
Data360	-0.036214	-0.014547	-0.129395	-0.435181
Data361	-0.031331	0.014445	-0.112101	-0.407308
Data362	-0.027873	0.013428	-0.107015	-0.378418
Data363	-0.023804	-0.006917	-0.100708	-0.360718
Data364	-0.017904	-0.029602	-0.100708	-0.356852
Data365	-0.008952	-0.054932	-0.104574	-0.356649
Data366	0.003662	-0.068359	-0.104167	-0.366821
Data367	0.020549	0.004476	-0.103963	-0.361532
Data368	0.040894	0.026855	-0.09318	-0.354207
Data369	0.06368	0.021973	-0.095825	-0.361328
Data370	0.086873	0.01119	-0.098267	-0.375773
Data371	0.108643	0.001119	-0.079549	-0.36499
Data372	0.12736	-0.006816	-0.044963	-0.321248
Data373	0.141805	-0.014038	-0.004476	-0.289917
Data374	0.152384	-0.015869	0.029907	-0.269979
Data375	0.160319	-0.002747	0.073039	-0.257365
Data376	0.167236	-0.001729	0.123494	-0.261434
Data377	0.174154	0.006104	0.141195	-0.268148
Data378	0.182292	0.1179	0.147909	-0.276082
Data379	0.19165	0.175781	0.136108	-0.274455
Data380	0.203044	0.186056	0.117188	-0.259399
Data381	0.216878	0.169474	0.104777	-0.248413
Data382	0.233765	0.12441	0.085246	-0.23641
Data383	0.254313	0.080668	0.055339	-0.204875
Data384	0.27832	0.051982	0.032145	-0.179036
Data385	0.303955	0.050863	0.034993	-0.167236
Data386	0.328573	0.134583	0.036825	-0.14974
Data387	0.349528	0.158183	0.042928	-0.132243
Data388	0.36438	0.150859	0.055135	-0.118001
Data389	0.372314	0.126241	0.065918	-0.123698
Data390	0.373942	0.100911	0.082194	-0.137736
Data391	0.370483	0.098368	0.10498	-0.148315
Data392	0.36438	0.098063	0.117798	-0.138753
Data393	0.357869	0.085958	0.108643	-0.118815
Data394	0.353394	0.07314	0.103149	-0.091349
Data395	0.35258	0.065104	0.118001	-0.065715
Data396	0.357056	0.084635	0.132039	-0.048421
Data397	0.366414	0.215658	0.140991	-0.045369
Data398	0.379232	0.264384	0.141398	-0.03418
Data399	0.392863	0.256755	0.136719	-0.026855
Data400	0.405273	0.225016	0.121053	-0.022176
Data401	0.414836	0.187174	0.110677	-0.026245
Data402	0.421956	0.153605	0.109049	-0.0354
Data403	0.42745	0.135803	0.091756	-0.037842
Data404	0.432943	0.150859	0.078939	-0.03418
Data405	0.438639	0.187378	0.091756	-0.020752
Data406	0.444539	0.198669	0.100708	-0.000203
Data407	0.449829	0.207926	0.117188	0.016683
Data408	0.453084	0.189412	0.117188	0.028076
Data409	0.453898	0.155538	0.111491	0.035197
Data410	0.45105	0.165405	0.118001	0.039063
Data411	0.444132	0.169067	0.113525	0.037028
Data412	0.432536	0.214335	0.095011	0.049032
Data413	0.417277	0.236511	0.084432	0.056152
Data414	0.399373	0.210063	0.079549	0.061035
Data415	0.380859	0.176086	0.085042	0.067749
Data416	0.36377	0.159403	0.090129	0.088298
Data417	0.350342	0.126648	0.109049	0.101318
Data418	0.34139	0.132039	0.125732	0.123088
Data419	0.337728	0.128886	0.137736	0.138143
Data420	0.339966	0.161743	0.141805	0.137329
Data421	0.347087	0.168152	0.129598	0.119425
Data422	0.357869	0.164998	0.120443	0.113525
Data423	0.369466	0.180562	0.121663	0.124105
Data424	0.379232	0.208639	0.117188	0.13326
Data425	0.384725	0.209045	0.116984	0.142008
Data426	0.384928	0.185343	0.123698	0.150757
Data427	0.380046	0.147603	0.139364	0.17334
Data428	0.372314	0.109558	0.155436	0.19633
Data429	0.363973	0.068563	0.154215	0.224406
Data430	0.357056	0.065206	0.144246	0.227865
Data431	0.352987	0.173645	0.148926	0.205485
Data432	0.350749	0.216166	0.159098	0.194499
Data433	0.349528	0.208944	0.16215	0.191243
Data434	0.34729	0.163472	0.180461	0.195313
Data435	0.342611	0.110575	0.197347	0.186768
Data436	0.335083	0.071106	0.200602	0.171305
Data437	0.325317	0.07253	0.196533	0.165609
Data438	0.314535	0.100098	0.191447	0.169678
Data439	0.303955	0.204061	0.197347	0.183309
Data440	0.293986	0.223389	0.205282	0.190226
Data441	0.284424	0.203552	0.217285	0.187785
Data442	0.274048	0.176188	0.229696	0.186564
Data443	0.261841	0.141703	0.247396	0.181071
Data444	0.247599	0.111084	0.276082	0.189209
Data445	0.232747	0.097148	0.295207	0.189006
Data446	0.219523	0.081584	0.297852	0.17863
Data447	0.211182	0.072327	0.298258	0.17863
Data448	0.209351	0.074565	0.293376	0.183512
Data449	0.21464	0.092061	0.288289	0.170288
Data450	0.225627	0.195313	0.274251	0.154215
Data451	0.240885	0.23936	0.2712	0.138143
Data452	0.258382	0.240173	0.283407	0.102743
Data453	0.275472	0.220744	0.303141	0.073242
Data454	0.289917	0.195516	0.32491	0.052897
Data455	0.299276	0.184021	0.347087	0.04598
Data456	0.301514	0.179952	0.355632	0.036418
Data457	0.296631	0.225728	0.354411	0.045166
Data458	0.286662	0.328878	0.362956	0.071208
Data459	0.275675	0.354411	0.377604	0.090942
Data460	0.268555	0.360819	0.369873	0.109253
Data461	0.268148	0.342916	0.351156	0.12207
Data462	0.274862	0.314738	0.327962	0.123494
Data463	0.285848	0.287984	0.298055	0.114543
Data464	0.297445	0.248718	0.279134	0.101115
Data465	0.306396	0.290426	0.270996	0.097656
Data466	0.310872	0.317179	0.27832	0.097046
Data467	0.311279	0.31545	0.302734	0.108032
Data468	0.309245	0.314433	0.3302	0.115967
Data469	0.30721	0.296936	0.352376	0.120239
Data470	0.307007	0.271708	0.377197	0.134277
Data471	0.309448	0.285543	0.39327	0.163371
Data472	0.315348	0.275879	0.402222	0.18575
Data473	0.324504	0.284119	0.409953	0.197754
Data474	0.335897	0.277913	0.426636	0.196126
Data475	0.348104	0.268758	0.438436	0.177612
Data476	0.35848	0.329997	0.454915	0.155436
Data477	0.36499	0.409953	0.472209	0.145467
Data478	0.366414	0.406698	0.488281	0.141398
Data479	0.362549	0.363973	0.509237	0.141602
Data480	0.355225	0.305888	0.538737	0.154622
Data481	0.346069	0.259806	0.552775	0.146891
Data482	0.337321	0.227153	0.54891	0.123901
Data483	0.330607	0.209452	0.552775	0.120239
Data484	0.325928	0.327047	0.545654	0.122477
Data485	0.323486	0.396729	0.523071	0.125529
Data486	0.323283	0.401306	0.517578	0.106405
Data487	0.326131	0.370382	0.521037	0.07548
Data488	0.333252	0.329692	0.522461	0.061646
Data489	0.346069	0.295614	0.524902	0.062866
Data490	0.36499	0.257263	0.516357	0.06958
Data491	0.388387	0.233358	0.507202	0.066732
Data492	0.413411	0.296834	0.50354	0.064087
Data493	0.436605	0.308533	0.522461	0.06897
Data494	0.455322	0.299581	0.540975	0.066935
Data495	0.467936	0.273946	0.540975	0.062663
Data496	0.474854	0.23997	0.542399	0.045573
Data497	0.477498	0.230103	0.543009	0.026652
Data498	0.477295	0.225423	0.533854	0.013835
Data499	0.474854	0.21698	0.515137	0.006307
Data500	0.470174	0.205078	0.507406	0.004272
Data501	0.463867	0.18219	0.505778	0.010783
Data502	0.457153	0.168254	0.508219	0.021973
Data503	0.452067	0.231832	0.488485	0.021973
Data504	0.451253	0.254313	0.453695	0.011597
Data505	0.45634	0.24882	0.427246	-0.012614
Data506	0.466919	0.225627	0.406698	-0.04008
Data507	0.48055	0.196838	0.384725	-0.068766
Data508	0.493164	0.170797	0.348714	-0.100708
Data509	0.500081	0.163167	0.330607	-0.112712
Data510	0.497843	0.206706	0.327148	-0.101522
Data511	0.485433	0.31545	0.335286	-0.083211
Data512	0.464884	0.344543	0.344035	-0.07548
Data513	0.44047	0.329183	0.354818	-0.093587
Data514	0.41687	0.28422	0.358683	-0.132243
Data515	0.398356	0.236918	0.360107	-0.130615
Data516	0.385946	0.191956	0.366211	-0.131836
Data517	0.378825	0.156352	0.363159	-0.129598
Data518	0.374552	0.213623	0.354207	-0.125529
Data519	0.37089	0.256958	0.340576	-0.114746
Data520	0.366414	0.247091	0.329793	-0.125936
Data521	0.361125	0.218913	0.310465	-0.140991
Data522	0.354818	0.18219	0.299072	-0.13265
Data523	0.347493	0.142822	0.30131	-0.124715
Data524	0.339152	0.166931	0.30599	-0.113525
Data525	0.329793	0.184123	0.301921	-0.112712
Data526	0.320231	0.246684	0.290934	-0.12207
Data527	0.310669	0.248718	0.277507	-0.135701
Data528	0.301921	0.215047	0.250448	-0.155436
Data529	0.294189	0.221151	0.209147	-0.157471
Data530	0.286865	0.265299	0.192464	-0.128988
Data531	0.278931	0.244853	0.189412	-0.11027
Data532	0.270182	0.193176	0.196126	-0.105591
Data533	0.26123	0.146484	0.209757	-0.105591
Data534	0.253499	0.094808	0.204264	-0.115153
Data535	0.248617	0.054525	0.191854	-0.122477
Data536	0.247803	0.034892	0.176595	-0.119019
Data537	0.250448	0.12207	0.157674	-0.104167
Data538	0.254517	0.177205	0.135295	-0.108032
Data539	0.256958	0.175374	0.122274	-0.113932
Data540	0.253906	0.145467	0.106201	-0.111084
Data541	0.242716	0.109456	0.089111	-0.100911
Data542	0.222371	0.072428	0.077922	-0.085856
Data543	0.194295	0.04893	0.091146	-0.094198
Data544	0.16215	0.059204	0.104777	-0.109253
Data545	0.130412	0.17395	0.139567	-0.117594
Data546	0.103149	0.205485	0.168864	-0.130005
Data547	0.082397	0.193583	0.187988	-0.140788
Data548	0.068359	0.222677	0.195109	-0.13326
Data549	0.059001	0.230103	0.191243	-0.130208
Data550	0.05188	0.215454	0.185343	-0.124308
Data551	0.045166	0.195414	0.193888	-0.13265
Data552	0.038249	0.194702	0.216675	-0.166016
Data553	0.031535	0.219218	0.242513	-0.204875
Data554	0.025635	0.195516	0.272827	-0.222371
Data555	0.021362	0.163879	0.27832	-0.239868
Data556	0.018107	0.208028	0.275472	-0.247192
Data557	0.015666	0.220439	0.258789	-0.244751
Data558	0.013428	0.21759	0.244344	-0.251261
Data559	0.010783	0.192973	0.23234	-0.251058
Data560	0.007528	0.170898	0.223389	-0.242513
Data561	0.003662	0.161845	0.21342	-0.23763
Data562	-0.001628	0.164185	0.199992	-0.246785
Data563	-0.009359	0.195007	0.187581	-0.261841
Data564	-0.020345	0.286458	0.181478	-0.282593
Data565	-0.034383	0.315755	0.190837	-0.296021
Data566	-0.050659	0.304769	0.220133	-0.289714
Data567	-0.067749	0.259908	0.25472	-0.26591
Data568	-0.084432	0.21993	0.272013	-0.24943
Data569	-0.099487	0.195007	0.285238	-0.240682
Data570	-0.113118	0.19043	0.283	-0.240275
Data571	-0.125326	0.276388	0.279338	-0.244751
Data572	-0.136719	0.346171	0.281169	-0.266317
Data573	-0.148112	0.365601	0.300903	-0.286865
Data574	-0.159505	0.359497	0.334676	-0.295614
Data575	-0.170898	0.340271	0.357259	-0.289714
Data576	-0.181681	0.32369	0.37028	-0.279541
Data577	-0.191447	0.351054	0.355428	-0.27181
Data578	-0.199992	0.351156	0.328369	-0.263672
Data579	-0.207723	0.387065	0.312093	-0.24353
Data580	-0.215861	0.390218	0.308228	-0.228271
Data581	-0.225423	0.365194	0.304769	-0.216064
Data582	-0.236816	0.368245	0.311279	-0.22583
Data583	-0.249837	0.403442	0.326538	-0.236206
Data584	-0.263875	0.401103	0.34078	-0.239054
Data585	-0.27832	0.388896	0.350545	-0.239868
Data586	-0.292562	0.367533	0.365194	-0.235392
Data587	-0.307007	0.357971	0.374756	-0.229085
Data588	-0.322266	0.340983	0.382284	-0.201823
Data589	-0.338949	0.322673	0.378418	-0.20223
Data590	-0.356649	0.403341	0.357259	-0.227661
Data591	-0.374146	0.44281	0.342814	-0.259196
Data592	-0.390422	0.434469	0.344238	-0.291748
Data593	-0.404867	0.404358	0.359497	-0.321452
Data594	-0.417887	0.364278	0.426636	-0.339762
Data595	-0.430908	0.326335	0.460612	-0.349528
Data596	-0.445557	0.3007	0.451253	-0.345866
Data597	-0.46285	0.312602	0.411987	-0.331624
Data598	-0.482178	0.444031	0.363363	-0.307007
Data599	-0.502319	0.480042	0.317179	-0.281372
Data600	-0.520426	0.466105	0.282796	-0.273844
Data601	-0.534058	0.416158	0.253906	-0.270386
Data602	-0.540975	0.345459	0.225016	-0.271606
Data603	-0.540771	0.272115	0.205688	-0.281576
Data604	-0.533854	0.222778	0.183105	-0.285238
Data605	-0.522664	0.295919	0.161336	-0.276286
Data606	-0.509644	0.414225	0.14445	-0.273234
Data607	-0.497437	0.43335	0.130208	-0.27242
Data608	-0.488078	0.41158	0.121053	-0.272624
Data609	-0.482788	0.363261	0.112915	-0.281169
Data610	-0.481567	0.301615	0.089315	-0.289103
Data611	-0.483195	0.253906	0.068563	-0.292765
Data612	-0.486654	0.214335	0.05717	-0.302938
Data613	-0.491536	0.270691	0.05188	-0.315552
Data614	-0.49825	0.310669	0.043335	-0.332845
Data615	-0.507609	0.302022	0.033162	-0.359904
Data616	-0.521037	0.273539	0.015869	-0.389404
Data617	-0.539347	0.223592	-0.004272	-0.402629
Data618	-0.562337	0.179952	-0.0177	-0.40446
Data619	-0.588989	0.169474	0.003866	-0.404053
Data620	-0.616659	0.17863	0.018514	-0.407918
Data621	-0.643514	0.229085	0.009562	-0.417277
Data622	-0.667521	0.239766	-0.016073	-0.417887
Data623	-0.688273	0.234477	-0.003052	-0.399577
Data624	-0.705566	0.212097	-0.000814	-0.377197
Data625	-0.720215	0.185242	-0.013631	-0.36499
Data626	-0.732625	0.159403	-0.041911	-0.374756
Data627	-0.742798	0.139567	-0.080973	-0.386759
Data628	-0.751546	0.193075	-0.107218	-0.377808
Data629	-0.759074	0.276082	-0.127157	-0.377401
Data630	-0.767008	0.280965	-0.147095	-0.378825
Data631	-0.776571	0.244141	-0.147909	-0.381063
Data632	-0.788371	0.18453	-0.119629	-0.40568
Data633	-0.802816	0.122986	-0.107422	-0.423991
Data634	-0.818888	0.094299	-0.119425	-0.425822
Data635	-0.835164	0.07609	-0.144043	-0.417074
Data636	-0.850423	0.121155	-0.160726	-0.389201
Data637	-0.863647	0.144246	-0.160319	-0.360107
Data638	-0.874227	0.125224	-0.16744	-0.344442
Data639	-0.882365	0.086975	-0.149333	-0.326335
