# Supplementary material for: Integration of MRI and somatosensory evoked potentials facilitate diagnosis of spinal cord compression
Source: Sci Rep. 2023 May 15;13:7861. doi: 10.1038/s41598-023-34832-2 (PMC10185544; doi:10.1038/s41598-023-34832-2)
Supplement: Supplementary file 3 — Supplementary Information 3. [file 41598_2023_34832_MOESM3_ESM.zip › Preoperative SSEP data/spinal cord compression group/4182667_2/4182667_2_Rt Tibial SEP_Cz'-Fpz_201220_090256.csv]

Index	1	2	3	4	5
Name	Cz'-Fpz	Cz'-Fpz	Cz'-Fpz	Cz'-Fpz	Cz'-Fpz
Time	2.01704E+13	2.01704E+13	2.01704E+13	2.01704E+13	2.01704E+13
Highcut	500	500	500	500	500
Lowcut	10	10	10	10	10
Period	0.000156	0.000156	0.000156	0.000156	0.000156
Averages	120	120	120	120	120
Int (mA)	21/20.4mA	21/20.4mA	21/20.8mA	21/20.4mA	21/20.4mA
Pulse Width (�gs)	200�s	200�s	200�s	200�s	200�s
Rep Rate (Hz)	3.11Hz	3.11Hz	3.11Hz	3.11Hz	3.11Hz
Data0	-0.559692	-0.685425	-1.766357	-0.917969	-1.791382
Data1	-4.707845	-3.823446	-6.416829	-2.943522	-6.229858
Data2	-5.820923	-4.395752	-5.44047	-6.622314	-5.383911
Data3	-1.562093	-1.234334	-1.524455	-3.529256	-1.750285
Data4	0.600789	0.373942	0.296427	-0.656535	-0.019328
Data5	1.492716	1.036784	1.013387	0.650024	0.700073
Data6	1.624349	1.128947	1.05896	1.080933	0.792847
Data7	1.355591	0.926107	0.77474	1.005249	0.544434
Data8	0.919189	0.603841	0.363363	0.698446	0.144653
Data9	0.463867	0.281169	-0.055745	0.332845	-0.270386
Data10	0.067342	0.018717	-0.415446	-0.013021	-0.612183
Data11	-0.228882	-0.163167	-0.675049	-0.310669	-0.86792
Data12	-0.424398	-0.269979	-0.831706	-0.542806	-1.048787
Data13	-0.54952	-0.339559	-0.918172	-0.702718	-1.155396
Data14	-0.60791	-0.388184	-0.950521	-0.80424	-1.19751
Data15	-0.632528	-0.427856	-0.953573	-0.840454	-1.195272
Data16	-0.635579	-0.455526	-0.937703	-0.80363	-1.162109
Data17	-0.614624	-0.455322	-0.886027	-0.755208	-1.121419
Data18	-0.585327	-0.438843	-0.824178	-0.723063	-1.068115
Data19	-0.560913	-0.416463	-0.786743	-0.707194	-1.011149
Data20	-0.561117	-0.385132	-0.756226	-0.71167	-0.978394
Data21	-0.579631	-0.344442	-0.730794	-0.732829	-0.965169
Data22	-0.600789	-0.303141	-0.716756	-0.776164	-0.962118
Data23	-0.614421	-0.27181	-0.707804	-0.834147	-0.961711
Data24	-0.612386	-0.253499	-0.698853	-0.87911	-0.954386
Data25	-0.600993	-0.239665	-0.700073	-0.914917	-0.955607
Data26	-0.597127	-0.22054	-0.702718	-0.970052	-0.950928
Data27	-0.597534	-0.206706	-0.702718	-0.987549	-0.926107
Data28	-0.600382	-0.220744	-0.685628	-0.952555	-0.869954
Data29	-0.597534	-0.241292	-0.654093	-0.896606	-0.807292
Data30	-0.601807	-0.266113	-0.603231	-0.847168	-0.779419
Data31	-0.614827	-0.281372	-0.545451	-0.813802	-0.78064
Data32	-0.629272	-0.281779	-0.490112	-0.777588	-0.798747
Data33	-0.645955	-0.277507	-0.454305	-0.753377	-0.783488
Data34	-0.666911	-0.272827	-0.436198	-0.748088	-0.762736
Data35	-0.698649	-0.262858	-0.430705	-0.754598	-0.726929
Data36	-0.72408	-0.259603	-0.439046	-0.749715	-0.716146
Data37	-0.744222	-0.259399	-0.43335	-0.746867	-0.734456
Data38	-0.761922	-0.250041	-0.429484	-0.73527	-0.768636
Data39	-0.790405	-0.236206	-0.418905	-0.714722	-0.781657
Data40	-0.815837	-0.216268	-0.393473	-0.704142	-0.772502
Data41	-0.825602	-0.182088	-0.375773	-0.706787	-0.780843
Data42	-0.835978	-0.003866	-0.363159	-0.712484	-0.796712
Data43	-0.85083	0.229085	-0.353394	-0.720215	-0.787354
Data44	-0.879924	0.340169	-0.353394	-0.727539	-0.755819
Data45	-0.923258	0.30009	-0.356038	-0.730998	-0.728149
Data46	-0.953979	0.185547	-0.366414	-0.716553	-0.72286
Data47	-0.957845	0.071004	-0.370076	-0.690918	-0.736491
Data48	-0.954386	-0.016479	-0.364787	-0.686442	-0.746257
Data49	-0.953979	-0.079753	-0.381063	-0.678304	-0.750732
Data50	-0.966797	-0.121663	-0.386759	-0.676676	-0.75826
Data51	-0.994263	0.019938	-0.372518	-0.683594	-0.773722
Data52	-1.020101	0.149943	-0.3361	-0.67688	-0.776978
Data53	-1.024984	0.187785	-0.297648	-0.67098	-0.769043
Data54	-1.025391	0.212402	-0.27181	-0.669352	-0.765177
Data55	-1.011963	0.187378	-0.251668	-0.65389	-0.745036
Data56	-0.977173	0.134684	-0.243327	-0.620117	-0.720215
Data57	-0.951945	0.074259	-0.246989	-0.597738	-0.695597
Data58	-0.926514	0.00061	-0.250448	-0.584106	-0.670369
Data59	-0.905151	-0.065511	-0.240275	-0.582275	-0.649211
Data60	-0.889893	-0.135905	-0.226237	-0.588989	-0.610962
Data61	-0.86792	-0.183512	-0.222982	-0.591024	-0.575155
Data62	-0.865682	-0.203044	-0.192668	-0.597127	-0.56783
Data63	-0.869751	-0.187581	-0.142822	-0.604451	-0.568644
Data64	-0.878703	-0.167643	-0.124512	-0.613607	-0.588175
Data65	-0.885213	-0.16805	-0.12207	-0.62561	-0.610148
Data66	-0.876872	-0.178833	-0.123494	-0.639648	-0.618693
Data67	-0.846558	-0.192261	-0.118612	-0.651245	-0.623372
Data68	-0.81075	-0.192668	-0.110677	-0.647583	-0.632731
Data69	-0.783081	-0.184733	-0.100301	-0.632528	-0.638428
Data70	-0.76355	-0.185343	-0.089518	-0.609538	-0.627441
Data71	-0.762736	-0.172526	-0.097656	-0.588379	-0.602214
Data72	-0.778605	-0.15564	-0.117188	-0.575562	-0.570475
Data73	-0.780843	-0.132243	-0.124308	-0.578613	-0.536702
Data74	-0.782267	-0.116577	-0.115967	-0.598958	-0.499674
Data75	-0.788778	-0.107015	-0.08728	-0.595296	-0.493164
Data76	-0.801188	-0.089925	-0.060221	-0.578003	-0.517171
Data77	-0.797119	-0.072428	-0.065104	-0.565796	-0.542806
Data78	-0.788574	-0.056559	-0.098674	-0.55603	-0.563151
Data79	-0.780436	-0.04598	-0.134684	-0.554403	-0.580037
Data80	-0.782674	-0.051676	-0.166016	-0.57373	-0.591431
Data81	-0.760498	-0.064697	-0.195719	-0.574748	-0.58431
Data82	-0.742798	-0.109863	-0.21403	-0.553996	-0.571289
Data83	-0.748901	-0.186361	-0.222371	-0.525513	-0.56783
Data84	-0.766805	-0.198161	-0.247192	-0.49703	-0.547485
Data85	-0.798543	-0.16744	-0.269572	-0.491536	-0.525513
Data86	-0.835368	-0.108032	-0.27771	-0.491333	-0.529582
Data87	-0.831706	-0.048421	-0.281576	-0.491943	-0.542399
Data88	-0.803426	-0.025635	-0.289917	-0.490316	-0.549316
Data89	-0.779622	-0.027059	-0.299479	-0.475057	-0.533651
Data90	-0.761108	-0.051676	-0.331828	-0.461019	-0.485026
Data91	-0.740967	-0.077311	-0.361328	-0.438232	-0.451864
Data92	-0.720418	-0.095825	-0.362345	-0.431112	-0.459188
Data93	-0.702515	-0.098674	-0.343018	-0.418498	-0.481364
Data94	-0.678101	-0.096436	-0.323079	-0.404256	-0.499471
Data95	-0.656128	-0.090535	-0.302938	-0.401204	-0.496012
Data96	-0.641683	-0.08606	-0.294189	-0.415649	-0.491943
Data97	-0.635783	-0.066325	-0.269368	-0.430298	-0.480143
Data98	-0.63741	-0.042318	-0.241903	-0.452677	-0.460205
Data99	-0.646566	-0.013224	-0.233765	-0.494995	-0.431315
Data100	-0.649211	0.006307	-0.244141	-0.536906	-0.420532
Data101	-0.662231	0.024618	-0.244141	-0.564372	-0.40507
Data102	-0.684814	0.0354	-0.240275	-0.573527	-0.403442
Data103	-0.708008	0.05249	-0.256755	-0.594279	-0.395101
Data104	-0.719401	0.058594	-0.260824	-0.618286	-0.373332
Data105	-0.727336	0.050863	-0.24943	-0.616252	-0.348104
Data106	-0.742188	0.053304	-0.233358	-0.598348	-0.325724
Data107	-0.761108	0.05717	-0.206909	-0.576986	-0.307007
Data108	-0.78186	0.055745	-0.18453	-0.564779	-0.305379
Data109	-0.800171	0.038045	-0.150146	-0.569661	-0.311279
Data110	-0.801392	0.03418	-0.121053	-0.570068	-0.30131
Data111	-0.791626	0.018717	-0.121257	-0.571086	-0.270182
Data112	-0.780843	0.013224	-0.142415	-0.579224	-0.256144
Data113	-0.78186	0.010783	-0.160116	-0.568644	-0.24882
Data114	-0.762329	-0.002035	-0.177612	-0.545654	-0.249023
Data115	-0.750122	-0.009155	-0.184123	-0.518595	-0.253499
Data116	-0.75236	-0.008748	-0.190023	-0.495402	-0.270793
Data117	-0.763346	0.007121	-0.194906	-0.487467	-0.296021
Data118	-0.771281	0.034587	-0.176188	-0.492147	-0.335897
Data119	-0.763753	0.043132	-0.16276	-0.498047	-0.384521
Data120	-0.734049	0.041504	-0.148112	-0.496623	-0.427043
Data121	-0.691935	0.034993	-0.143229	-0.486654	-0.438639
Data122	-0.651449	0.033162	-0.16215	-0.475464	-0.436605
Data123	-0.623576	0.036825	-0.185954	-0.451253	-0.43457
Data124	-0.608114	0.041097	-0.192668	-0.437622	-0.423787
Data125	-0.606689	0.045573	-0.19633	-0.443726	-0.415853
Data126	-0.603027	0.047607	-0.182292	-0.457153	-0.415243
Data127	-0.590007	0.054728	-0.175374	-0.48645	-0.433757
Data128	-0.576986	0.07019	-0.173747	-0.502726	-0.448405
Data129	-0.562948	0.086263	-0.164998	-0.506388	-0.447795
Data130	-0.545247	0.097656	-0.160522	-0.504557	-0.440674
Data131	-0.516764	0.096639	-0.158488	-0.505168	-0.438843
Data132	-0.487874	0.096842	-0.174154	-0.495809	-0.420125
Data133	-0.468343	0.100708	-0.18575	-0.466105	-0.387573
Data134	-0.464884	0.101318	-0.188395	-0.448812	-0.38859
Data135	-0.465291	0.097046	-0.181885	-0.440267	-0.391235
Data136	-0.465902	0.093791	-0.161336	-0.439046	-0.391846
Data137	-0.45695	0.088501	-0.134074	-0.438029	-0.388794
Data138	-0.435384	0.08016	-0.102539	-0.437012	-0.380452
Data139	-0.39978	0.081991	-0.086263	-0.419108	-0.354411
Data140	-0.376994	0.079142	-0.088094	-0.413411	-0.316162
Data141	-0.360921	0.078328	-0.08606	-0.414022	-0.280151
Data142	-0.350342	0.077311	-0.06429	-0.39917	-0.25533
Data143	-0.349121	0.064901	-0.023397	-0.392863	-0.242106
Data144	-0.346476	0.060832	-0.00651	-0.368245	-0.22644
Data145	-0.333862	0.067546	-0.016886	-0.334473	-0.230103
Data146	-0.328979	0.069987	-0.02299	-0.314128	-0.24353
Data147	-0.317383	0.079142	-0.034993	-0.315755	-0.259399
Data148	-0.3125	0.088704	-0.055745	-0.327555	-0.297241
Data149	-0.341187	0.092367	-0.072428	-0.320028	-0.355225
Data150	-0.367432	0.089518	-0.078532	-0.300903	-0.396118
Data151	-0.381673	0.069377	-0.074463	-0.281372	-0.42277
Data152	-0.386353	0.05188	-0.082397	-0.268758	-0.44515
Data153	-0.387573	0.044556	-0.102539	-0.259806	-0.463053
Data154	-0.39266	0.050252	-0.126546	-0.244548	-0.484619
Data155	-0.405273	0.068563	-0.153198	-0.258993	-0.506388
Data156	-0.418498	0.079346	-0.17924	-0.301921	-0.522054
Data157	-0.421956	0.086873	-0.189616	-0.307821	-0.528971
Data158	-0.426839	0.097046	-0.198568	-0.283407	-0.516154
Data159	-0.434163	0.115153	-0.223185	-0.251465	-0.510864
Data160	-0.432332	0.131429	-0.234985	-0.217692	-0.48645
Data161	-0.411377	0.145467	-0.230509	-0.203044	-0.45695
Data162	-0.385946	0.160929	-0.231527	-0.176595	-0.444539
Data163	-0.351359	0.174154	-0.220337	-0.147298	-0.447795
Data164	-0.322062	0.175374	-0.215658	-0.11556	-0.448201
Data165	-0.297852	0.14445	-0.21932	-0.080566	-0.442505
Data166	-0.275879	0.098674	-0.214233	-0.054728	-0.432332
Data167	-0.252482	0.067546	-0.213623	-0.039876	-0.418091
Data168	-0.243734	0.062256	-0.208944	-0.029297	-0.410156
Data169	-0.236613	0.054118	-0.19755	-0.035197	-0.385946
Data170	-0.222371	0.047404	-0.183512	-0.040894	-0.373332
Data171	-0.209757	0.042114	-0.177612	-0.059204	-0.376587
Data172	-0.19165	0.018514	-0.172526	-0.070597	-0.372721
Data173	-0.159505	-0.001831	-0.175374	-0.084025	-0.357869
Data174	-0.123901	-0.011393	-0.185547	-0.085449	-0.351156
Data175	-0.096436	-0.012207	-0.193278	-0.072835	-0.326335
Data176	-0.062663	-0.004679	-0.197957	-0.083415	-0.310059
Data177	-0.035807	0.00651	-0.187378	-0.096842	-0.292765
Data178	-0.011393	0.022786	-0.189006	-0.102539	-0.280558
Data179	0.007121	0.052897	-0.20813	-0.108439	-0.273844
Data180	-0.000203	0.08077	-0.246175	-0.097453	-0.26591
Data181	-0.023193	0.097249	-0.286662	-0.083618	-0.269572
Data182	-0.06429	0.105387	-0.309652	-0.068156	-0.27181
Data183	-0.098674	0.117188	-0.331217	-0.037028	-0.288086
Data184	-0.125529	0.127767	-0.358887	0.031535	-0.307617
Data185	-0.123494	0.138143	-0.38737	0.105591	-0.316772
Data186	-0.099894	0.137939	-0.417074	0.147298	-0.308024
Data187	-0.068766	0.12085	-0.432536	0.154012	-0.286865
Data188	-0.034587	0.112712	-0.448405	0.137329	-0.270182
Data189	-0.012207	0.103963	-0.467733	0.126139	-0.242716
Data190	-0.005697	0.089518	-0.471395	0.118408	-0.186361
Data191	-0.016073	0.080973	-0.472412	0.109863	-0.148112
Data192	-0.034993	0.079956	-0.477295	0.118408	-0.137736
Data193	-0.046387	0.079346	-0.47404	0.126343	-0.156047
Data194	-0.036214	0.084839	-0.463257	0.101929	-0.186564
Data195	-0.008748	0.068156	-0.459595	0.067546	-0.227051
Data196	0.010579	0.053304	-0.472209	0.067139	-0.246175
Data197	0.034993	0.047404	-0.489909	0.079346	-0.243734
Data198	0.066325	0.055135	-0.513916	0.120036	-0.240479
Data199	0.09318	0.065511	-0.516968	0.167643	-0.245768
Data200	0.111287	0.065715	-0.506592	0.19694	-0.24882
Data201	0.130208	0.061646	-0.494588	0.209351	-0.235189
Data202	0.146077	0.061442	-0.477702	0.212199	-0.216064
Data203	0.145467	0.063477	-0.461019	0.218506	-0.192871
Data204	0.154215	0.05717	-0.43396	0.218302	-0.16866
Data205	0.178426	0.052897	-0.41158	0.218302	-0.168457
Data206	0.206299	0.066732	-0.396932	0.218506	-0.176392
Data207	0.21993	0.087687	-0.385132	0.210368	-0.181885
Data208	0.21993	0.118815	-0.393677	0.198771	-0.186564
Data209	0.19104	0.15686	-0.401204	0.195516	-0.193685
Data210	0.160929	0.18514	-0.407104	0.203451	-0.200602
Data211	0.145467	0.194295	-0.413615	0.211589	-0.203857
Data212	0.142008	0.19104	-0.401611	0.222371	-0.205282
Data213	0.125122	0.187988	-0.378418	0.228271	-0.206706
Data214	0.108236	0.17395	-0.357666	0.230713	-0.206095
Data215	0.090739	0.159505	-0.34668	0.233968	-0.199585
Data216	0.073853	0.139567	-0.324097	0.227661	-0.186768
Data217	0.078939	0.131836	-0.298869	0.221354	-0.171916
Data218	0.095011	0.13265	-0.281982	0.21993	-0.16154
Data219	0.100301	0.135091	-0.267741	0.21993	-0.134277
Data220	0.096029	0.140584	-0.252075	0.233561	-0.102743
Data221	0.091146	0.135295	-0.242513	0.252075	-0.078735
Data222	0.086466	0.127563	-0.233154	0.275472	-0.060832
Data223	0.092367	0.123291	-0.233358	0.288493	-0.063273
Data224	0.108643	0.128988	-0.239054	0.300293	-0.084839
Data225	0.125529	0.139974	-0.227458	0.312907	-0.115967
Data226	0.150146	0.142415	-0.205282	0.316976	-0.11495
Data227	0.169067	0.142822	-0.182292	0.314331	-0.095622
Data228	0.194295	0.158691	-0.183309	0.331421	-0.060221
Data229	0.20874	0.17395	-0.188802	0.354818	-0.022176
Data230	0.224406	0.192668	-0.186361	0.381266	0.002848
Data231	0.243734	0.209554	-0.171916	0.38859	0.022786
Data232	0.269775	0.218302	-0.151367	0.383097	0.027669
Data233	0.297038	0.251872	-0.130005	0.37618	0.041707
Data234	0.333659	0.292155	-0.10437	0.366007	0.051066
Data235	0.360921	0.327555	-0.059814	0.372518	0.061035
Data236	0.384928	0.350545	-0.003255	0.383911	0.055135
Data237	0.410156	0.36499	0.025024	0.385132	0.034383
Data238	0.441691	0.370076	0.034383	0.389404	0.041097
Data239	0.478109	0.379639	0.0354	0.402425	0.067342
Data240	0.49703	0.380859	0.029093	0.416056	0.088501
Data241	0.505575	0.384725	0.031331	0.432739	0.093384
Data242	0.517985	0.385335	0.038045	0.450439	0.098877
Data243	0.529989	0.384928	0.065918	0.463664	0.113525
Data244	0.54891	0.385132	0.110067	0.481974	0.130208
Data245	0.557658	0.395101	0.156047	0.504761	0.148315
Data246	0.557251	0.410563	0.195109	0.530599	0.181478
Data247	0.552165	0.420736	0.231934	0.554199	0.22522
Data248	0.548096	0.44047	0.260213	0.56722	0.274455
Data249	0.567424	0.451457	0.268555	0.598348	0.310059
Data250	0.5896	0.452881	0.281779	0.646769	0.328369
Data251	0.607503	0.458984	0.292765	0.72286	0.347087
Data252	0.623372	0.460205	0.303141	0.779622	0.358887
Data253	0.645955	0.470988	0.331217	0.796509	0.371501
Data254	0.66569	0.508423	0.364176	0.805868	0.379232
Data255	0.681356	0.550537	0.386759	0.809123	0.383301
Data256	0.692749	0.569458	0.408732	0.826009	0.389201
Data257	0.69519	0.581868	0.43925	0.852865	0.400594
Data258	0.698039	0.590617	0.458577	0.887858	0.429688
Data259	0.692546	0.619303	0.46285	0.927531	0.453491
Data260	0.686442	0.668335	0.454305	0.964966	0.467529
Data261	0.674235	0.698039	0.446167	0.991821	0.473633
Data262	0.649414	0.717773	0.44576	1.004232	0.468343
Data263	0.629476	0.724284	0.45166	1.019694	0.464274
Data264	0.618693	0.727539	0.473226	1.041463	0.462036
Data265	0.611776	0.731201	0.505168	1.049601	0.47994
Data266	0.625203	0.737305	0.555013	1.038411	0.494588
Data267	0.6486	0.738525	0.600993	1.037191	0.51534
Data268	0.669556	0.742391	0.637207	1.044718	0.547689
Data269	0.699463	0.763346	0.649007	1.04126	0.574748
Data270	0.733643	0.777588	0.654093	1.037394	0.597127
Data271	0.762533	0.785116	0.657349	1.03658	0.601196
Data272	0.784098	0.780436	0.652059	1.057332	0.599365
Data273	0.796712	0.754598	0.645345	1.094971	0.593465
Data274	0.799154	0.708008	0.640055	1.126302	0.587158
Data275	0.795288	0.665487	0.644531	1.145426	0.589193
Data276	0.804647	0.644735	0.674438	1.134033	0.600382
Data277	0.832113	0.640259	0.69519	1.10616	0.618083
Data278	0.829875	0.641886	0.704753	1.07076	0.640259
Data279	0.803019	0.639852	0.698039	1.043091	0.66508
Data280	0.790609	0.636393	0.672607	1.032308	0.687459
Data281	0.792847	0.628866	0.645345	1.038208	0.705973
Data282	0.801188	0.610352	0.640666	1.031901	0.70577
Data283	0.811564	0.596313	0.624593	1.020508	0.701294
Data284	0.801392	0.596517	0.600789	1.011353	0.68278
Data285	0.786336	0.604655	0.573934	0.995483	0.635783
Data286	0.760905	0.5955	0.54362	0.973918	0.591024
Data287	0.723877	0.581462	0.511678	0.948283	0.564372
Data288	0.70048	0.556641	0.469971	0.921631	0.549723
Data289	0.689697	0.537516	0.443522	0.894572	0.532837
Data290	0.690104	0.526733	0.41626	0.881551	0.514933
Data291	0.697835	0.523682	0.367839	0.874023	0.490926
Data292	0.701294	0.521851	0.303141	0.867716	0.469767
Data293	0.691935	0.502116	0.242513	0.846151	0.442708
Data294	0.678304	0.469564	0.181274	0.79834	0.420125
Data295	0.65918	0.439453	0.129191	0.749512	0.418294
Data296	0.627645	0.414225	0.116781	0.698446	0.408529
Data297	0.590007	0.384928	0.153605	0.6486	0.394084
Data298	0.55542	0.362549	0.122477	0.61381	0.37679
Data299	0.527547	0.342814	0.047404	0.589803	0.32369
Data300	0.50293	0.330607	-0.030111	0.579834	0.256348
Data301	0.503337	0.319214	-0.108643	0.571086	0.190837
Data302	0.517782	0.307821	-0.17924	0.572103	0.135701
Data303	0.531006	0.280558	-0.237427	0.563965	0.099284
Data304	0.526937	0.250651	-0.285645	0.541992	0.095418
Data305	0.517985	0.228068	-0.307617	0.521647	0.121663
Data306	0.513916	0.209351	-0.312297	0.487671	0.134074
Data307	0.51534	0.192464	-0.310262	0.441691	0.139364
Data308	0.513509	0.173136	-0.313924	0.394897	0.143636
Data309	0.502319	0.153605	-0.309652	0.344849	0.143026
Data310	0.481771	0.149536	-0.307821	0.287272	0.117391
Data311	0.459391	0.152791	-0.302124	0.24231	0.081787
Data312	0.434163	0.157471	-0.303955	0.206909	0.050863
Data313	0.414632	0.165609	-0.303752	0.172526	0.028687
Data314	0.395915	0.171916	-0.30599	0.140991	0.010783
Data315	0.365194	0.169474	-0.311483	0.115356	-0.0118
Data316	0.343221	0.164388	-0.323486	0.106608	-0.028076
Data317	0.328979	0.158691	-0.344035	0.090942	-0.026245
Data318	0.326742	0.151774	-0.372518	0.067749	-0.014038
Data319	0.326335	0.143636	-0.387166	0.039876	0.016479
Data320	0.310669	0.14384	-0.397135	0.010579	0.029907
Data321	0.28422	0.147298	-0.403239	-0.007528	0.032959
Data322	0.267131	0.146281	-0.404053	-0.034383	0.025838
Data323	0.266927	0.145264	-0.40507	-0.063883	0.014038
Data324	0.257568	0.138346	-0.401815	-0.098063	0.006104
Data325	0.25533	0.121867	-0.402425	-0.122477	0.004069
Data326	0.268962	0.099487	-0.396525	-0.147909	0.005086
Data327	0.289714	0.074259	-0.377808	-0.158488	0.008138
Data328	0.29541	0.059611	-0.378621	-0.148519	0.00651
Data329	0.298869	0.046794	-0.39917	-0.143433	-0.001221
Data330	0.295614	0.042928	-0.429688	-0.160522	-0.013631
Data331	0.281576	0.050456	-0.436401	-0.167847	-0.012614
Data332	0.268758	0.059611	-0.427856	-0.189209	-0.009562
Data333	0.25411	0.062052	-0.40568	-0.208333	-0.013631
Data334	0.248006	0.069377	-0.383097	-0.234172	-0.010173
Data335	0.246989	0.078939	-0.376587	-0.247192	-0.007324
Data336	0.251668	0.078328	-0.391846	-0.232137	-0.005493
Data337	0.26001	0.077108	-0.400798	-0.209351	-0.012207
Data338	0.272624	0.081584	-0.406087	-0.199382	-0.017497
Data339	0.285238	0.086466	-0.415243	-0.199585	-0.013428
Data340	0.289917	0.098267	-0.419312	-0.223592	-0.008138
Data341	0.302938	0.123494	-0.415649	-0.240682	-0.007528
Data342	0.323283	0.137736	-0.40446	-0.250041	-0.017904
Data343	0.341187	0.123088	-0.378215	-0.227661	-0.023193
Data344	0.371908	0.109456	-0.352987	-0.203247	-0.015462
Data345	0.382487	0.12736	-0.344645	-0.189819	-0.002035
Data346	0.374552	0.157267	-0.343018	-0.200602	0.019938
Data347	0.372925	0.172729	-0.3479	-0.217489	0.052083
Data348	0.378621	0.171916	-0.347087	-0.236003	0.073446
Data349	0.400798	0.146077	-0.333049	-0.249837	0.079956
Data350	0.419312	0.108439	-0.316162	-0.241496	0.08016
Data351	0.433757	0.095622	-0.290934	-0.231527	0.082194
Data352	0.443522	0.090535	-0.264893	-0.22644	0.080566
Data353	0.436401	0.090332	-0.249837	-0.222371	0.081177
Data354	0.424601	0.084229	-0.227254	-0.22644	0.100505
Data355	0.413208	0.08606	-0.199788	-0.240885	0.119222
Data356	0.40446	0.092977	-0.177612	-0.244954	0.148722
Data357	0.400594	0.099284	-0.153402	-0.234578	0.179036
Data358	0.396525	0.107015	-0.134277	-0.206299	0.209757
Data359	0.39388	0.117798	-0.130005	-0.150553	0.21932
Data360	0.387573	0.13855	-0.137736	-0.107829	0.209757
Data361	0.380859	0.165812	-0.131632	-0.094401	0.195719
Data362	0.365601	0.188192	-0.126343	-0.100708	0.168864
Data363	0.349325	0.198771	-0.119832	-0.10498	0.137939
Data364	0.345052	0.193481	-0.111084	-0.106608	0.128174
Data365	0.344645	0.182495	-0.101929	-0.112915	0.133667
Data366	0.346476	0.176595	-0.097249	-0.108643	0.14506
Data367	0.346273	0.175578	-0.101115	-0.098877	0.150146
Data368	0.357056	0.176799	-0.09908	-0.084229	0.153198
Data369	0.365804	0.190023	-0.090535	-0.074259	0.14974
Data370	0.361125	0.196737	-0.084229	-0.064494	0.157064
Data371	0.345662	0.20284	-0.07487	-0.059204	0.157471
Data372	0.343221	0.210775	-0.07609	-0.053711	0.159709
Data373	0.339152	0.220947	-0.065918	-0.049845	0.17863
Data374	0.292358	0.228068	-0.051676	-0.06307	0.201009
Data375	0.266317	0.237427	-0.036011	-0.060832	0.210571
Data376	0.276286	0.24821	-0.025228	-0.046183	0.225627
Data377	0.322266	0.257568	-0.023397	-0.019735	0.240275
Data378	0.381266	0.256958	-0.026245	0.017904	0.268555
Data379	0.436401	0.230713	-0.018717	0.067139	0.299072
Data380	0.479533	0.205688	-0.008341	0.104777	0.310059
Data381	0.511271	0.179036	0.013224	0.136515	0.315145
Data382	0.540161	0.146891	0.047404	0.151571	0.325928
Data383	0.548503	0.125936	0.084432	0.147502	0.344238
Data384	0.547078	0.104777	0.117594	0.133667	0.37028
Data385	0.53304	0.077922	0.154215	0.126953	0.410156
Data386	0.515951	0.053304	0.18514	0.110881	0.451457
Data387	0.53182	0.031331	0.200806	0.125326	0.489909
Data388	0.569255	0.014648	0.192871	0.159505	0.514933
Data389	0.603231	0.020752	0.161947	0.186361	0.501099
Data390	0.625814	0.044556	0.129191	0.198771	0.490112
Data391	0.639852	0.073446	0.110677	0.200602	0.488485
Data392	0.642904	0.101115	0.119832	0.187785	0.477498
Data393	0.632528	0.121663	0.130412	0.171305	0.449422
Data394	0.620931	0.125732	0.133464	0.164795	0.426839
Data395	0.608521	0.123494	0.133464	0.160319	0.421956
Data396	0.583496	0.135295	0.106405	0.162557	0.434774
Data397	0.559692	0.152384	0.065308	0.197347	0.459798
Data398	0.550944	0.175374	0.026245	0.226644	0.474447
Data399	0.549927	0.19694	-0.004476	0.245768	0.473633
Data400	0.561727	0.203044	-0.019735	0.244751	0.482381
Data401	0.584717	0.19165	-0.036825	0.225627	0.501302
Data402	0.599162	0.170288	-0.044759	0.209757	0.534058
Data403	0.594686	0.151571	-0.046997	0.203857	0.560303
Data404	0.573324	0.138957	-0.034587	0.208537	0.574137
Data405	0.558675	0.134481	-0.016073	0.221151	0.571289
Data406	0.54362	0.138753	-0.008952	0.244954	0.576579
Data407	0.535685	0.131429	0.000814	0.278727	0.574951
Data408	0.552572	0.113729	0.005493	0.3184	0.555827
Data409	0.586955	0.087687	0.005697	0.359701	0.53833
Data410	0.622559	0.043945	0.010173	0.389201	0.524292
Data411	0.649618	0.003866	0.019124	0.425618	0.525309
Data412	0.668742	-0.018921	0.031942	0.438029	0.537516
Data413	0.675863	-0.028687	0.054321	0.434977	0.562337
Data414	0.672404	-0.032959	0.074056	0.435588	0.597738
Data415	0.661621	-0.035807	0.09257	0.424805	0.630493
Data416	0.645752	-0.021159	0.103149	0.408122	0.644124
Data417	0.633138	-0.009359	0.109456	0.382487	0.645955
Data418	0.61971	-0.002441	0.114746	0.352987	0.638631
Data419	0.608114	0.013021	0.115967	0.327555	0.617065
Data420	0.606079	0.030518	0.127767	0.315959	0.601603
Data421	0.599976	0.045166	0.152995	0.307414	0.595703
Data422	0.585938	0.060425	0.168457	0.30009	0.601807
Data423	0.568034	0.062459	0.176595	0.304362	0.610352
Data424	0.545858	0.059611	0.178019	0.315145	0.620524
Data425	0.532227	0.060221	0.191447	0.313924	0.63741
Data426	0.52124	0.064901	0.223999	0.309041	0.661011
Data427	0.50354	0.066935	0.263062	0.310669	0.685221
Data428	0.479329	0.061646	0.278524	0.31311	0.696411
Data429	0.455526	0.049438	0.281169	0.3184	0.693156
Data430	0.440063	0.043945	0.285848	0.325724	0.690308
Data431	0.438436	0.03479	0.298462	0.319824	0.690511
Data432	0.443319	0.026449	0.312093	0.315552	0.682576
Data433	0.458374	0.024211	0.325317	0.314331	0.684408
Data434	0.475667	0.012817	0.341797	0.322876	0.703328
Data435	0.46285	-0.020549	0.351563	0.342407	0.716146
Data436	0.427043	-0.036621	0.358276	0.354004	0.723877
Data437	0.381673	-0.032756	0.375773	0.345052	0.71757
Data438	0.340373	-0.025838	0.397339	0.336914	0.697021
Data439	0.321859	-0.029093	0.41748	0.331828	0.686442
Data440	0.305786	-0.035197	0.438232	0.328573	0.683797
Data441	0.286662	-0.044149	0.438436	0.330607	0.673828
Data442	0.269979	-0.048625	0.418498	0.339355	0.669759
Data443	0.253703	-0.036621	0.403035	0.358073	0.675863
Data444	0.237223	-0.033366	0.409342	0.379028	0.690308
Data445	0.228271	-0.030721	0.423787	0.381877	0.714315
Data446	0.221151	-0.031128	0.450846	0.369873	0.731405
Data447	0.22522	-0.034993	0.480754	0.362345	0.74117
Data448	0.230306	-0.0295	0.497843	0.374756	0.730998
Data449	0.232951	-0.017293	0.508626	0.366618	0.715942
Data450	0.233968	-0.011597	0.522664	0.347697	0.720215
Data451	0.231934	-0.014242	0.535889	0.339355	0.735067
Data452	0.231934	-0.030924	0.548503	0.317993	0.756836
Data453	0.21932	-0.039469	0.562134	0.305176	0.779622
Data454	0.201416	-0.043945	0.54891	0.3007	0.791016
Data455	0.181885	-0.049642	0.511678	0.2771	0.790812
Data456	0.176799	-0.065511	0.489909	0.258993	0.782267
Data457	0.176595	-0.085653	0.490926	0.257772	0.777791
Data458	0.180461	-0.101318	0.50944	0.269368	0.765991
Data459	0.181885	-0.10966	0.535278	0.288086	0.751546
Data460	0.167033	-0.105794	0.56132	0.306193	0.740763
Data461	0.155436	-0.110881	0.587362	0.322266	0.750326
Data462	0.146281	-0.125732	0.615641	0.37557	0.779012
Data463	0.153402	-0.132039	0.627645	0.44047	0.801595
Data464	0.158691	-0.131632	0.627035	0.472616	0.823161
Data465	0.143636	-0.115153	0.627035	0.474243	0.845337
Data466	0.113525	-0.090942	0.630086	0.478516	0.857951
Data467	0.100505	-0.080363	0.640055	0.49235	0.819092
Data468	0.088908	-0.062256	0.649007	0.483195	0.749512
Data469	0.073039	-0.051066	0.651245	0.470581	0.68807
Data470	0.045573	-0.048218	0.65328	0.458781	0.63619
Data471	0.019531	-0.049845	0.659383	0.437622	0.607707
Data472	0.004476	-0.058797	0.692342	0.430705	0.596517
Data473	0.007324	-0.067139	0.696004	0.432332	0.593465
Data474	0.006714	-0.065308	0.67688	0.451457	0.602214
Data475	0.015055	-0.049845	0.648804	0.469564	0.623372
Data476	0.024414	-0.023397	0.609945	0.471598	0.651652
Data477	0.030111	-0.007121	0.575968	0.485636	0.672404
Data478	0.029704	0.01119	0.564982	0.482585	0.681559
Data479	0.036621	0.034383	0.568644	0.469971	0.692139
Data480	0.049235	0.041097	0.571086	0.453084	0.702515
Data481	0.072225	0.033366	0.574748	0.444743	0.694173
Data482	0.099284	0.030924	0.588786	0.442912	0.671183
Data483	0.124715	0.030924	0.616862	0.44576	0.641073
Data484	0.143026	0.025228	0.630697	0.470378	0.614421
Data485	0.154012	0.002645	0.638021	0.506388	0.597331
Data486	0.154622	-0.029704	0.63619	0.535685	0.578206
Data487	0.156657	-0.060628	0.636597	0.55481	0.569865
Data488	0.165202	-0.097656	0.662638	0.560506	0.570882
Data489	0.167847	-0.134074	0.683797	0.555623	0.571086
Data490	0.178833	-0.152791	0.707194	0.533447	0.575358
Data491	0.196737	-0.159912	0.721436	0.510457	0.581462
Data492	0.211995	-0.175171	0.715739	0.484619	0.595907
Data493	0.218506	-0.192057	0.696615	0.454102	0.613607
Data494	0.218913	-0.204671	0.683594	0.443726	0.631917
Data495	0.222982	-0.212402	0.658976	0.441691	0.643921
Data496	0.219523	-0.212606	0.64738	0.431722	0.647583
Data497	0.220337	-0.205688	0.641276	0.417887	0.63619
Data498	0.22054	-0.189616	0.640462	0.407308	0.617269
Data499	0.215251	-0.179647	0.641276	0.400391	0.586955
Data500	0.192261	-0.177002	0.641276	0.398763	0.56193
Data501	0.17334	-0.183716	0.646566	0.386149	0.549316
Data502	0.16744	-0.182088	0.665487	0.371094	0.535889
Data503	0.165405	-0.181274	0.675252	0.361938	0.523275
Data504	0.16866	-0.174561	0.646973	0.373128	0.520426
Data505	0.159098	-0.17985	0.596517	0.390828	0.524292
Data506	0.153402	-0.200806	0.555013	0.398966	0.525309
Data507	0.163167	-0.230306	0.507813	0.393473	0.517985
Data508	0.146077	-0.259196	0.460002	0.378418	0.510254
Data509	0.136312	-0.278727	0.432536	0.361938	0.506999
Data510	0.133464	-0.287272	0.418498	0.354207	0.494588
Data511	0.128581	-0.282389	0.401204	0.350138	0.483602
Data512	0.119425	-0.260824	0.368245	0.342611	0.463664
Data513	0.111084	-0.233968	0.340169	0.335083	0.450643
Data514	0.127157	-0.228475	0.321045	0.337524	0.434367
Data515	0.155436	-0.255127	0.303752	0.3479	0.41687
Data516	0.184123	-0.281169	0.291545	0.357056	0.39978
Data517	0.19694	-0.298462	0.291545	0.372925	0.383097
Data518	0.201619	-0.304972	0.296631	0.406698	0.372518
Data519	0.217082	-0.299886	0.298258	0.435791	0.364583
Data520	0.23112	-0.291138	0.306803	0.440267	0.362345
Data521	0.245768	-0.306396	0.304159	0.400187	0.368042
Data522	0.253703	-0.317179	0.306396	0.346476	0.37618
Data523	0.251872	-0.322266	0.314535	0.300293	0.361328
Data524	0.258789	-0.32369	0.310262	0.262044	0.336507
Data525	0.278117	-0.329386	0.293579	0.236613	0.3066
Data526	0.281169	-0.3184	0.284627	0.223999	0.265706
Data527	0.28361	-0.296427	0.289103	0.204061	0.249634
Data528	0.280355	-0.285441	0.298055	0.174764	0.244548
Data529	0.262044	-0.285238	0.309448	0.159709	0.248006
Data530	0.234782	-0.275269	0.333659	0.155029	0.255127
Data531	0.211385	-0.258993	0.38798	0.151367	0.248006
Data532	0.180461	-0.229899	0.417074	0.137736	0.244548
Data533	0.146484	-0.244548	0.418701	0.126343	0.251872
Data534	0.115967	-0.262858	0.397746	0.118001	0.248413
Data535	0.080973	-0.276082	0.380859	0.099691	0.232137
Data536	0.053914	-0.288289	0.367635	0.066528	0.223185
Data537	0.047201	-0.291951	0.348104	0.028483	0.209554
Data538	0.044149	-0.295614	0.330404	-0.006307	0.190837
Data539	0.040487	-0.298665	0.336914	-0.026652	0.181274
Data540	0.034587	-0.307007	0.346476	-0.020955	0.184733
Data541	0.029297	-0.311076	0.351969	-0.015869	0.19165
Data542	0.016276	-0.319417	0.35319	-0.024007	0.206502
Data543	-0.019938	-0.325724	0.34729	-0.043742	0.210571
Data544	-0.062663	-0.323283	0.331421	-0.062663	0.194092
Data545	-0.092773	-0.320841	0.321655	-0.084025	0.170492
Data546	-0.099691	-0.310872	0.323893	-0.099691	0.122477
Data547	-0.095825	-0.310262	0.317586	-0.103353	0.057576
Data548	-0.089518	-0.312907	0.295817	-0.100505	0.015259
Data549	-0.073446	-0.316162	0.250651	-0.082804	-0.009359
Data550	-0.056559	-0.313924	0.223796	-0.064697	-0.016479
Data551	-0.022176	-0.314128	0.216471	-0.073039	-0.016683
Data552	-0.001628	-0.315552	0.231934	-0.107422	-0.013631
Data553	0.004883	-0.307007	0.24821	-0.139364	-0.002645
Data554	0.006917	-0.289714	0.250244	-0.160319	0.011393
Data555	0.004679	-0.267334	0.257568	-0.169881	0.008748
Data556	-0.008341	-0.25411	0.264486	-0.186564	-0.015055
Data557	0.000407	-0.246379	0.255941	-0.207113	-0.032349
Data558	0.010376	-0.242513	0.24882	-0.217489	-0.034993
Data559	0.009562	-0.248413	0.242106	-0.231934	-0.038045
Data560	0.012004	-0.259603	0.232951	-0.239258	-0.045776
Data561	0.011597	-0.281372	0.221965	-0.258382	-0.052287
Data562	0.006917	-0.302124	0.20752	-0.280965	-0.055745
Data563	-0.003866	-0.320841	0.211792	-0.296224	-0.05188
Data564	-0.016683	-0.342814	0.239665	-0.288493	-0.047201
Data565	-0.033366	-0.366821	0.266927	-0.239868	-0.048828
Data566	-0.039063	-0.374959	0.390422	-0.201416	-0.049235
Data567	-0.043538	-0.370483	0.468547	-0.174357	-0.04659
Data568	-0.041504	-0.360921	0.482788	-0.162964	-0.038859
Data569	-0.030111	-0.353597	0.462646	-0.16744	-0.040487
Data570	-0.017904	-0.359497	0.442708	-0.171305	-0.041707
Data571	-0.014038	-0.359701	0.437419	-0.167033	-0.043538
Data572	-0.036214	-0.355632	0.439657	-0.166016	-0.058797
Data573	-0.055135	-0.349935	0.435588	-0.156657	-0.089315
Data574	-0.073242	-0.339762	0.42216	-0.149129	-0.127767
Data575	-0.107015	-0.338542	0.412394	-0.140381	-0.170288
Data576	-0.113932	-0.341593	0.403849	-0.150146	-0.209351
Data577	-0.126953	-0.333659	0.392863	-0.161336	-0.242106
Data578	-0.146688	-0.328573	0.380859	-0.163574	-0.262044
Data579	-0.150146	-0.317993	0.355021	-0.154419	-0.26652
Data580	-0.14974	-0.308838	0.320028	-0.146281	-0.255737
Data581	-0.164388	-0.303955	0.295003	-0.149943	-0.245972
Data582	-0.179647	-0.292562	0.276286	-0.154826	-0.243123
Data583	-0.199788	-0.292562	0.279744	-0.161947	-0.241089
Data584	-0.229492	-0.284627	0.274251	-0.161743	-0.250854
Data585	-0.249023	-0.276896	0.251872	-0.134277	-0.283813
Data586	-0.249023	-0.277913	0.234172	-0.119832	-0.296427
Data587	-0.253499	-0.280355	0.233358	-0.10498	-0.290731
Data588	-0.257975	-0.266317	0.251261	-0.095622	-0.272624
Data589	-0.246379	-0.238241	0.262655	-0.101115	-0.261027
Data590	-0.22054	-0.227865	0.267131	-0.115967	-0.253296
Data591	-0.204061	-0.250854	0.25472	-0.125936	-0.249023
Data592	-0.203451	-0.286051	0.23763	-0.12736	-0.239461
Data593	-0.20752	-0.328776	0.223796	-0.123901	-0.230713
Data594	-0.218913	-0.365194	0.201619	-0.115153	-0.231527
Data595	-0.217896	-0.375366	0.181478	-0.110677	-0.243327
Data596	-0.206502	-0.360514	0.181681	-0.111898	-0.253499
Data597	-0.193481	-0.344849	0.181478	-0.11617	-0.245565
Data598	-0.183716	-0.330404	0.172119	-0.126546	-0.232544
Data599	-0.17863	-0.32369	0.16805	-0.153809	-0.208333
Data600	-0.168254	-0.342204	0.162354	-0.170492	-0.162557
Data601	-0.151774	-0.360107	0.153605	-0.179036	-0.12207
Data602	-0.137329	-0.361532	0.13855	-0.171712	-0.090332
Data603	-0.134888	-0.361532	0.123494	-0.132039	-0.072632
Data604	-0.134277	-0.348714	0.11556	-0.114543	-0.061849
Data605	-0.144653	-0.328979	0.108439	-0.110881	-0.055745
Data606	-0.148519	-0.310465	0.100708	-0.114543	-0.053507
Data607	-0.15564	-0.2948	0.087484	-0.133464	-0.049438
Data608	-0.153605	-0.297648	0.08077	-0.142822	-0.059814
Data609	-0.166219	-0.315755	0.089111	-0.146688	-0.063477
Data610	-0.17924	-0.294189	0.078735	-0.141602	-0.052694
Data611	-0.180868	-0.284424	0.042725	-0.125122	-0.033773
Data612	-0.170085	-0.281576	-0.007935	-0.112915	-0.027059
Data613	-0.153605	-0.292358	-0.05188	-0.098267	-0.034383
Data614	-0.146281	-0.315755	-0.097656	-0.107422	-0.055542
Data615	-0.150757	-0.332031	-0.132446	-0.12797	-0.060628
Data616	-0.161743	-0.338542	-0.159709	-0.142822	-0.050049
Data617	-0.188192	-0.345052	-0.185954	-0.154012	-0.049845
Data618	-0.23112	-0.337118	-0.194702	-0.154826	-0.060018
Data619	-0.274251	-0.334269	-0.193685	-0.146077	-0.06897
Data620	-0.321859	-0.32369	-0.193075	-0.159709	-0.06897
Data621	-0.320841	-0.312907	-0.189819	-0.167643	-0.08138
Data622	-0.289307	-0.319417	-0.17863	-0.178019	-0.096639
Data623	-0.270793	-0.340576	-0.191447	-0.192464	-0.095825
Data624	-0.259806	-0.363363	-0.22522	-0.203857	-0.089925
Data625	-0.261027	-0.373942	-0.253296	-0.201823	-0.083415
Data626	-0.2712	-0.378011	-0.268555	-0.184937	-0.08077
Data627	-0.286255	-0.376383	-0.255941	-0.178019	-0.072225
Data628	-0.302531	-0.374756	-0.227865	-0.17863	-0.036214
Data629	-0.3066	-0.378011	-0.193888	-0.185547	0.013428
Data630	-0.297852	-0.375773	-0.162354	-0.222778	0.044149
Data631	-0.286662	-0.356649	-0.129395	-0.265299	0.067749
Data632	-0.269775	-0.328573	-0.111084	-0.310669	0.083211
Data633	-0.258586	-0.302124	-0.095825	-0.357463	0.076294
Data634	-0.259806	-0.272217	-0.065511	-0.400187	0.06368
Data635	-0.273641	-0.24882	-0.041707	-0.437622	0.049032
Data636	-0.295207	-0.224813	-0.034993	-0.456136	0.045573
Data637	-0.319417	-0.20752	-0.042725	-0.465088	0.049642
Data638	-0.348714	-0.204468	0.064901	-0.486247	0.060832
Data639	-0.385946	-0.214233	0.2712	-0.51473	0.073649
