# Supplementary material for: Integration of MRI and somatosensory evoked potentials facilitate diagnosis of spinal cord compression
Source: Sci Rep. 2023 May 15;13:7861. doi: 10.1038/s41598-023-34832-2 (PMC10185544; doi:10.1038/s41598-023-34832-2)
Supplement: Supplementary file 3 — Supplementary Information 3. [file 41598_2023_34832_MOESM3_ESM.zip › Preoperative SSEP data/spinal cord compression group/4307164_2/4307164_2_Lt Tibial SEP_Cz'-Fpz_201219_110419.csv]

Index	2	3	4	5	6	7	8
Name	Cz'-Fpz	Cz'-Fpz	Cz'-Fpz	Cz'-Fpz	Cz'-Fpz	Cz'-Fpz	Cz'-Fpz
Time	2.0171E+13	2.0171E+13	2.0171E+13	2.0171E+13	2.0171E+13	2.0171E+13	2.0171E+13
Highcut	500	500	500	500	500	500	500
Lowcut	10	10	10	10	10	10	10
Period	0.000156	0.000156	0.000156	0.000156	0.000156	0.000156	0.000156
Averages	120	120	120	120	120	120	120
Int (mA)	19/18.4mA	19/18.4mA	19/18.4mA	19/18.4mA	19/18.4mA	19/18.4mA	19/18.8mA
Pulse Width (�gs)	200�s	200�s	200�s	200�s	200�s	200�s	200�s
Rep Rate (Hz)	2.78Hz	2.78Hz	2.78Hz	2.78Hz	3.11Hz	3.11Hz	3.11Hz
Data0	0.50588	-0.373535	0.07487	-0.475464	0.213114	-1.236572	-0.069071
Data1	-0.287984	-1.45284	-0.940755	-1.846212	-2.126058	-3.696289	-2.148031
Data2	-0.652974	-3.235474	-2.80365	-3.166606	-1.106262	-2.710978	-2.621765
Data3	0.609843	-0.851237	-0.359701	-0.795898	1.280111	-0.205892	0.237732
Data4	1.132609	0.866496	1.340434	0.678609	2.047628	0.641683	1.468099
Data5	1.22935	1.287638	1.749573	1.063741	2.0755	0.70048	1.724752
Data6	1.104533	1.11084	1.576335	0.936584	1.761068	0.391439	1.486715
Data7	0.912069	0.695394	1.160685	0.59082	1.358439	-0.014445	1.067708
Data8	0.711975	0.254313	0.711365	0.219421	0.991618	-0.403239	0.651855
Data9	0.539653	-0.130819	0.32664	-0.097555	0.710856	-0.703939	0.302633
Data10	0.414124	-0.413411	0.054626	-0.318502	0.512899	-0.907796	0.062561
Data11	0.362651	-0.581462	-0.109049	-0.455933	0.377808	-1.016235	-0.086263
Data12	0.342814	-0.651042	-0.17395	-0.51829	0.299174	-1.06486	-0.15625
Data13	0.339457	-0.658569	-0.183818	-0.547078	0.261739	-1.071167	-0.187887
Data14	0.340474	-0.631307	-0.162048	-0.556132	0.275065	-1.069132	-0.194092
Data15	0.347087	-0.565999	-0.131226	-0.542806	0.32959	-1.060588	-0.184428
Data16	0.354309	-0.501099	-0.099284	-0.515238	0.370178	-1.034342	-0.173747
Data17	0.356547	-0.458781	-0.076294	-0.496826	0.394897	-1.00647	-0.145671
Data18	0.355733	-0.428263	-0.05717	-0.482279	0.415955	-0.982666	-0.130412
Data19	0.357666	-0.415446	-0.043437	-0.463765	0.435893	-0.9611	-0.120341
Data20	0.360107	-0.414632	-0.048828	-0.46224	0.444946	-0.944417	-0.104065
Data21	0.357869	-0.403239	-0.062663	-0.462545	0.452169	-0.921834	-0.093486
Data22	0.347087	-0.384725	-0.09318	-0.449829	0.465291	-0.900675	-0.094808
Data23	0.320943	-0.380249	-0.123088	-0.427958	0.469767	-0.885417	-0.115662
Data24	0.303752	-0.389608	-0.139872	-0.406901	0.454407	-0.875854	-0.123189
Data25	0.287882	-0.405477	-0.143636	-0.408223	0.432739	-0.882161	-0.128784
Data26	0.306803	-0.401408	-0.136414	-0.410665	0.424601	-0.888672	-0.129801
Data27	0.324198	-0.384928	-0.117493	-0.402425	0.433858	-0.892741	-0.120036
Data28	0.337016	-0.379232	-0.095011	-0.400798	0.438232	-0.897827	-0.095317
Data29	0.334981	-0.388794	-0.079447	-0.386963	0.445658	-0.903117	-0.094503
Data30	0.325623	-0.402222	-0.076904	-0.384928	0.447795	-0.901896	-0.092977
Data31	0.312703	-0.411784	-0.090739	-0.37852	0.438944	-0.888875	-0.09257
Data32	0.290833	-0.41036	-0.10732	-0.361125	0.43396	-0.873617	-0.096436
Data33	0.270487	-0.396322	-0.114339	-0.342611	0.423482	-0.859375	-0.103353
Data34	0.240885	-0.385946	-0.109456	-0.347595	0.416056	-0.843302	-0.110168
Data35	0.21637	-0.363566	-0.089823	-0.355835	0.405375	-0.819702	-0.108032
Data36	0.194499	-0.343221	-0.079854	-0.350647	0.398356	-0.820516	-0.110575
Data37	0.183614	-0.3243	-0.086263	-0.348409	0.395508	-0.825806	-0.117594
Data38	0.178731	-0.317383	-0.095622	-0.357157	0.389099	-0.826416	-0.122375
Data39	0.184326	-0.316976	-0.100098	-0.363363	0.376689	-0.818888	-0.125936
Data40	0.198771	-0.312093	-0.125834	-0.373942	0.375163	-0.80363	-0.119527
Data41	0.209147	-0.299886	-0.152181	-0.368245	0.390523	-0.78776	-0.091858
Data42	0.207316	-0.297648	-0.171102	-0.360616	0.400899	-0.77596	-0.065104
Data43	0.200602	-0.298869	-0.188497	-0.340271	0.401917	-0.771281	-0.056559
Data44	0.200907	-0.314535	-0.213318	-0.312805	0.409648	-0.767212	-0.047506
Data45	0.19694	-0.340169	-0.220947	-0.280355	0.411987	-0.756226	-0.05778
Data46	0.186462	-0.350342	-0.214844	-0.256653	0.416158	-0.73527	-0.061035
Data47	0.155334	-0.352783	-0.21403	-0.247091	0.411072	-0.708618	-0.052185
Data48	0.102743	-0.360311	-0.224813	-0.238953	0.398865	-0.70048	-0.040894
Data49	0.052999	-0.374552	-0.247091	-0.239054	0.377197	-0.708822	-0.021159
Data50	0.005493	-0.380859	-0.271606	-0.240987	0.357259	-0.716349	-0.01119
Data51	-0.033366	-0.374959	-0.297139	-0.244954	0.343628	-0.711263	-0.003052
Data52	-0.066223	-0.348511	-0.310567	-0.249023	0.332235	-0.696818	-0.00946
Data53	-0.094299	-0.31311	-0.316366	-0.235697	0.313416	-0.687663	-0.021973
Data54	-0.105693	-0.281576	-0.318502	-0.216777	0.298869	-0.677083	-0.019226
Data55	-0.112	-0.247396	-0.307617	-0.184123	0.283203	-0.67749	-0.013529
Data56	-0.108643	-0.213623	-0.308533	-0.155945	0.26825	-0.675659	-0.018616
Data57	-0.100708	-0.184326	-0.3184	-0.131226	0.24648	-0.667521	-0.018717
Data58	-0.085653	-0.157471	-0.31901	-0.10498	0.231018	-0.663452	-0.022583
Data59	-0.087585	-0.154419	-0.309143	-0.081075	0.228984	-0.664673	-0.033162
Data60	-0.098775	-0.159912	-0.296733	-0.069885	0.223897	-0.667114	-0.038757
Data61	-0.121663	-0.160116	-0.308431	-0.075684	0.205282	-0.664266	-0.039571
Data62	-0.153198	-0.166016	-0.326742	-0.071818	0.172933	-0.6486	-0.04008
Data63	-0.184428	-0.16744	-0.334473	-0.061239	0.147196	-0.625	-0.047506
Data64	-0.212708	-0.163167	-0.342509	-0.042725	0.133769	-0.597127	-0.048116
Data65	-0.237427	-0.156453	-0.364787	-0.03713	0.132446	-0.578003	-0.046387
Data66	-0.242106	-0.147298	-0.387472	-0.023092	0.129598	-0.550537	-0.048218
Data67	-0.237834	-0.150146	-0.395203	-0.013428	0.13031	-0.545451	-0.048014
Data68	-0.223389	-0.152181	-0.391032	-0.005798	0.131327	-0.551554	-0.048523
Data69	-0.219014	-0.124308	-0.392863	0.010681	0.125631	-0.559285	-0.0413
Data70	-0.226339	-0.081177	-0.39683	0.021973	0.113118	-0.555623	-0.047913
Data71	-0.248311	-0.059408	-0.397746	0.033773	0.090739	-0.541178	-0.047302
Data72	-0.270386	-0.064087	-0.398865	0.037028	0.070496	-0.530396	-0.035807
Data73	-0.297852	-0.082804	-0.395915	0.038249	0.052592	-0.512899	-0.02065
Data74	-0.321248	-0.107422	-0.395406	0.046997	0.031026	-0.501302	0.004679
Data75	-0.350647	-0.114136	-0.390523	0.059916	0.001933	-0.485026	0.01709
Data76	-0.378723	-0.11495	-0.390422	0.07253	-0.011902	-0.446777	0.016479
Data77	-0.405375	-0.100911	-0.384216	0.090434	-0.014954	-0.41158	0.008952
Data78	-0.420634	-0.093384	-0.372314	0.102844	-0.025228	-0.394491	0.007731
Data79	-0.42511	-0.084025	-0.374349	0.105591	-0.038045	-0.386353	0.01475
Data80	-0.425212	-0.079346	-0.383606	0.109558	-0.049845	-0.369263	0.029399
Data81	-0.427144	-0.083415	-0.384013	0.102132	-0.059713	-0.350138	0.038554
Data82	-0.426941	-0.084635	-0.378723	0.090739	-0.062968	-0.322673	0.041911
Data83	-0.419617	-0.077311	-0.367025	0.092977	-0.063782	-0.293986	0.043335
Data84	-0.411886	-0.08138	-0.35848	0.120544	-0.070496	-0.274862	0.031026
Data85	-0.401306	-0.066325	-0.371501	0.150248	-0.088094	-0.254924	0.027974
Data86	-0.401611	-0.049235	-0.384623	0.158285	-0.091044	-0.250244	0.023804
Data87	-0.402018	-0.037435	-0.382182	0.147196	-0.107117	-0.252075	0.016988
Data88	-0.392151	-0.025635	-0.375671	0.124715	-0.130412	-0.250854	0.00234
Data89	-0.391947	-0.012817	-0.369161	0.112101	-0.151774	-0.249634	-0.011597
Data90	-0.395915	0.004069	-0.361023	0.109456	-0.15625	-0.251058	-0.014954
Data91	-0.399475	0.004679	-0.363668	0.12207	-0.153809	-0.253296	-0.017395
Data92	-0.39561	-0.000203	-0.372518	0.15686	-0.144145	-0.253499	-0.024923
Data93	-0.377299	-0.001831	-0.379537	0.188293	-0.146688	-0.256144	-0.030314
Data94	-0.371195	0.004883	-0.376587	0.195313	-0.151672	-0.241089	-0.033569
Data95	-0.379944	0.014038	-0.370483	0.198263	-0.152893	-0.217082	-0.040995
Data96	-0.401815	0.013428	-0.359395	0.201619	-0.155741	-0.183919	-0.04425
Data97	-0.427856	0.002238	-0.354513	0.200094	-0.146484	-0.139364	-0.057678
Data98	-0.452677	-0.014852	-0.355733	0.198059	-0.150757	-0.114543	-0.053914
Data99	-0.473226	-0.013631	-0.3538	0.203044	-0.169169	-0.103963	-0.027161
Data100	-0.480855	-0.003255	-0.343424	0.203654	-0.19043	-0.09786	-0.011393
Data101	-0.470174	0.015666	-0.342712	0.211182	-0.210164	-0.096436	-0.012716
Data102	-0.470683	0.042114	-0.338135	0.209147	-0.221761	-0.075277	-0.024618
Data103	-0.471903	0.053507	-0.332947	0.223389	-0.225932	-0.043132	-0.023905
Data104	-0.488993	0.057576	-0.341797	0.242818	-0.222575	-0.011597	-0.0295
Data105	-0.502014	0.056152	-0.349426	0.25533	-0.227661	0.007324	-0.044657
Data106	-0.498759	0.066732	-0.362345	0.257874	-0.223287	0.02889	-0.063578
Data107	-0.490112	0.082194	-0.377096	0.263367	-0.224609	0.043538	-0.072632
Data108	-0.490926	0.085449	-0.385844	0.264994	-0.230001	0.059204	-0.082092
Data109	-0.48116	0.092773	-0.39917	0.273844	-0.252075	0.078939	-0.088399
Data110	-0.461528	0.097046	-0.408834	0.283101	-0.271301	0.103149	-0.089417
Data111	-0.437622	0.103963	-0.397949	0.30009	-0.282389	0.127563	-0.088704
Data112	-0.444946	0.107218	-0.372111	0.304159	-0.298665	0.149943	-0.088603
Data113	-0.462341	0.113118	-0.351359	0.292257	-0.308228	0.155029	-0.085042
Data114	-0.48116	0.105591	-0.354716	0.294291	-0.30365	0.148315	-0.088094
Data115	-0.49703	0.08606	-0.352681	0.318095	-0.299784	0.142619	-0.097555
Data116	-0.498657	0.075887	-0.347595	0.335083	-0.300903	0.152588	-0.103353
Data117	-0.494588	0.073853	-0.345154	0.345968	-0.304667	0.161336	-0.105591
Data118	-0.479431	0.083822	-0.351563	0.365194	-0.310771	0.170898	-0.105998
Data119	-0.471191	0.094604	-0.36438	0.386556	-0.314331	0.175578	-0.108032
Data120	-0.470988	0.098877	-0.361328	0.389506	-0.322571	0.177612	-0.103048
Data121	-0.476379	0.107015	-0.363668	0.389506	-0.328979	0.177816	-0.101522
Data122	-0.496623	0.107625	-0.36672	0.412496	-0.325724	0.193685	-0.108643
Data123	-0.505473	0.106812	-0.367737	0.42806	-0.327148	0.213216	-0.114746
Data124	-0.495707	0.109863	-0.363464	0.435181	-0.322062	0.242106	-0.112813
Data125	-0.475769	0.109253	-0.355937	0.440572	-0.314229	0.264689	-0.116984
Data126	-0.454508	0.114746	-0.359497	0.441996	-0.312907	0.278117	-0.129801
Data127	-0.4422	0.130615	-0.376994	0.434469	-0.32135	0.279744	-0.155233
Data128	-0.427551	0.151774	-0.392761	0.439046	-0.321655	0.278727	-0.174764
Data129	-0.426229	0.172323	-0.408529	0.45695	-0.322774	0.287476	-0.18453
Data130	-0.438741	0.170492	-0.420939	0.477397	-0.328573	0.30131	-0.189006
Data131	-0.445964	0.159912	-0.424398	0.488586	-0.332235	0.309855	-0.185445
Data132	-0.441793	0.140584	-0.407104	0.490112	-0.331014	0.31311	-0.175985
Data133	-0.433553	0.143433	-0.391744	0.494588	-0.328369	0.32369	-0.177205
Data134	-0.423889	0.161133	-0.371806	0.492554	-0.328878	0.335897	-0.180155
Data135	-0.414734	0.159098	-0.364482	0.494995	-0.335795	0.353394	-0.172221
Data136	-0.400085	0.149333	-0.359395	0.505168	-0.340373	0.369059	-0.171509
Data137	-0.390625	0.143636	-0.365397	0.515544	-0.346171	0.377197	-0.183411
Data138	-0.386963	0.144043	-0.35319	0.515035	-0.354614	0.38737	-0.205078
Data139	-0.389608	0.147502	-0.336304	0.521647	-0.360921	0.397746	-0.224101
Data140	-0.389404	0.141805	-0.321757	0.533142	-0.373637	0.407104	-0.242615
Data141	-0.379333	0.147502	-0.303853	0.535482	-0.37089	0.408122	-0.243937
Data142	-0.361023	0.160319	-0.289714	0.522766	-0.357666	0.41036	-0.252584
Data143	-0.337524	0.162964	-0.280558	0.511475	-0.352478	0.420329	-0.264893
Data144	-0.306295	0.15686	-0.276489	0.508728	-0.345256	0.434977	-0.276489
Data145	-0.27537	0.154419	-0.273336	0.516561	-0.350749	0.454305	-0.287476
Data146	-0.255432	0.161133	-0.269775	0.528056	-0.366211	0.47404	-0.310465
Data147	-0.243123	0.169271	-0.267029	0.530599	-0.375671	0.496623	-0.321554
Data148	-0.263265	0.175171	-0.272522	0.527954	-0.366516	0.503337	-0.329895
Data149	-0.282898	0.177409	-0.278524	0.527954	-0.356649	0.505168	-0.34434
Data150	-0.283203	0.173136	-0.28717	0.520732	-0.355733	0.506592	-0.351359
Data151	-0.280762	0.173136	-0.295614	0.503438	-0.348714	0.516357	-0.343424
Data152	-0.265401	0.169067	-0.2948	0.486755	-0.34139	0.533447	-0.343221
Data153	-0.258891	0.164998	-0.286764	0.461731	-0.330912	0.557861	-0.354411
Data154	-0.257365	0.179036	-0.284017	0.444641	-0.326538	0.568237	-0.357361
Data155	-0.258077	0.195516	-0.282389	0.450236	-0.322774	0.586141	-0.367635
Data156	-0.265096	0.201416	-0.277608	0.468038	-0.329386	0.607096	-0.385539
Data157	-0.278219	0.20223	-0.270182	0.4658	-0.330098	0.623576	-0.402934
Data158	-0.299581	0.205282	-0.271301	0.464478	-0.328064	0.627035	-0.42216
Data159	-0.291646	0.214437	-0.273234	0.472717	-0.336202	0.632121	-0.438944
Data160	-0.276286	0.206706	-0.259705	0.485636	-0.340271	0.648397	-0.447896
Data161	-0.273641	0.200399	-0.249837	0.49235	-0.349019	0.67159	-0.461324
Data162	-0.2712	0.215251	-0.234884	0.494385	-0.347493	0.70048	-0.467834
Data163	-0.260315	0.226237	-0.232646	0.499268	-0.338236	0.721842	-0.481059
Data164	-0.233765	0.235189	-0.226034	0.5071	-0.339864	0.727743	-0.486043
Data165	-0.218506	0.249227	-0.205078	0.510864	-0.338643	0.729777	-0.482585
Data166	-0.200094	0.259806	-0.189921	0.505168	-0.342407	0.724487	-0.480855
Data167	-0.189412	0.258789	-0.180359	0.494283	-0.348104	0.707601	-0.488281
Data168	-0.182597	0.26062	-0.179036	0.487264	-0.358073	0.70638	-0.495199
Data169	-0.172221	0.277913	-0.186157	0.471497	-0.368551	0.705363	-0.512594
Data170	-0.157267	0.29541	-0.199382	0.468648	-0.366007	0.700073	-0.531413
Data171	-0.146891	0.317586	-0.208333	0.46875	-0.358582	0.720011	-0.531921
Data172	-0.140279	0.327759	-0.208639	0.459798	-0.364787	0.745646	-0.538228
Data173	-0.125732	0.321859	-0.229085	0.446777	-0.374451	0.771891	-0.546163
Data174	-0.114136	0.3125	-0.244649	0.444641	-0.389201	0.78776	-0.54657
Data175	-0.104167	0.320841	-0.25177	0.437012	-0.407308	0.792643	-0.557861
Data176	-0.107015	0.337524	-0.24821	0.419718	-0.409953	0.795085	-0.573527
Data177	-0.105082	0.355632	-0.240784	0.405273	-0.397644	0.794881	-0.597941
Data178	-0.105693	0.361735	-0.229085	0.387065	-0.379639	0.792033	-0.623576
Data179	-0.104574	0.367432	-0.221252	0.362142	-0.362549	0.790202	-0.629985
Data180	-0.093486	0.375773	-0.205994	0.351257	-0.334778	0.792033	-0.632222
Data181	-0.079041	0.386149	-0.185445	0.353699	-0.305583	0.802205	-0.642497
Data182	-0.053711	0.386759	-0.178121	0.361023	-0.288289	0.810547	-0.655924
Data183	-0.02065	0.378215	-0.153097	0.370178	-0.277303	0.815226	-0.654093
Data184	0.010579	0.36438	-0.127055	0.37384	-0.274353	0.833944	-0.64565
Data185	0.034281	0.36438	-0.114543	0.368856	-0.284017	0.850627	-0.632935
Data186	0.053813	0.363159	-0.098572	0.36499	-0.285136	0.851847	-0.625814
Data187	0.062256	0.371297	-0.082397	0.366211	-0.281169	0.844116	-0.623372
Data188	0.073751	0.374146	-0.075073	0.361328	-0.276591	0.842489	-0.624593
Data189	0.088603	0.387777	-0.065308	0.369059	-0.252787	0.846354	-0.632731
Data190	0.10203	0.414225	-0.059509	0.375671	-0.217692	0.854899	-0.639648
Data191	0.12502	0.440674	-0.042826	0.38859	-0.169881	0.857544	-0.6368
Data192	0.156962	0.452271	-0.040181	0.39917	-0.137736	0.856323	-0.62144
Data193	0.169474	0.453288	-0.039368	0.417379	-0.121358	0.852051	-0.603638
Data194	0.176392	0.457153	-0.032552	0.414429	-0.113932	0.86263	-0.593363
Data195	0.179138	0.457153	-0.026652	0.391947	-0.117391	0.874634	-0.589294
Data196	0.198161	0.460205	-0.015055	0.367839	-0.118612	0.883993	-0.571086
Data197	0.226847	0.470581	-0.009766	0.350545	-0.102844	0.899862	-0.565186
Data198	0.244242	0.492757	-0.028076	0.348104	-0.076497	0.927124	-0.547994
Data199	0.247091	0.519409	-0.044759	0.350037	-0.042318	0.950317	-0.516968
Data200	0.235494	0.561727	-0.0236	0.36204	-0.008952	0.979411	-0.48116
Data201	0.233765	0.605469	0.013224	0.389404	0.026449	1.026815	-0.444031
Data202	0.246785	0.663249	0.063171	0.438741	0.084941	1.079305	-0.396932
Data203	0.278524	0.738322	0.136312	0.511576	0.155843	1.145426	-0.340576
Data204	0.316976	0.830688	0.232239	0.597229	0.247701	1.226196	-0.288595
Data205	0.370178	0.928955	0.335286	0.700378	0.348816	1.298421	-0.21047
Data206	0.427958	1.044312	0.429077	0.800985	0.467529	1.364136	-0.115967
Data207	0.505371	1.163127	0.513713	0.903524	0.590515	1.431681	-0.012512
Data208	0.572103	1.287231	0.605774	0.998433	0.718486	1.515706	0.101217
Data209	0.633748	1.417643	0.712789	1.083577	0.853373	1.624146	0.231425
Data210	0.688985	1.560059	0.84788	1.180827	0.996704	1.757609	0.366313
Data211	0.735474	1.711222	0.990194	1.301575	1.15387	1.911621	0.507711
Data212	0.788371	1.873169	1.143087	1.453349	1.324259	2.073364	0.654907
Data213	0.831909	2.038167	1.310323	1.621094	1.511943	2.242635	0.814514
Data214	0.895691	2.207031	1.488139	1.788635	1.716715	2.40153	0.972493
Data215	0.983785	2.38973	1.658936	1.962992	1.904704	2.548014	1.126099
Data216	1.069539	2.571411	1.831563	2.131348	2.075399	2.681071	1.276957
Data217	1.147054	2.74943	1.989034	2.273966	2.224426	2.808634	1.431071
Data218	1.209819	2.914836	2.137858	2.390238	2.358907	2.941895	1.588033
Data219	1.25061	3.060303	2.271627	2.496541	2.49176	3.065186	1.721598
Data220	1.279297	3.183797	2.411397	2.592163	2.615153	3.186239	1.850993
Data221	1.304118	3.300374	2.534993	2.675781	2.738647	3.308716	1.97937
Data222	1.333516	3.418783	2.656962	2.755432	2.86733	3.424276	2.091268
Data223	1.358643	3.525187	2.768351	2.837423	2.991028	3.525187	2.179769
Data224	1.367391	3.624471	2.865499	2.915955	3.092244	3.609823	2.228495
Data225	1.365153	3.693644	2.939148	2.97699	3.161418	3.673706	2.273661
Data226	1.361287	3.743083	2.996928	3.011678	3.200378	3.698324	2.319743
Data227	1.344096	3.768311	3.045044	3.015035	3.212585	3.703613	2.342834
Data228	1.330566	3.756307	3.059285	2.99825	3.210449	3.69283	2.349141
Data229	1.30483	3.72762	3.043213	2.954305	3.208822	3.664347	2.335815
Data230	1.25651	3.693034	3.007711	2.880351	3.191732	3.618164	2.312927
Data231	1.188354	3.651937	2.960917	2.791951	3.14799	3.553467	2.276611
Data232	1.116842	3.578084	2.897237	2.697449	3.086548	3.488566	2.215474
Data233	1.050313	3.476563	2.804871	2.591248	2.977295	3.412069	2.139079
Data234	0.995789	3.363851	2.69043	2.476908	2.842611	3.332316	2.061259
Data235	0.942688	3.255208	2.56368	2.355143	2.705383	3.230591	1.973674
Data236	0.878499	3.1368	2.419027	2.229818	2.575277	3.105672	1.873881
Data237	0.817871	3.005981	2.263692	2.097066	2.440898	2.971191	1.76473
Data238	0.75887	2.857666	2.125448	1.955363	2.303263	2.841593	1.663513
Data239	0.714722	2.703044	1.976929	1.802266	2.170207	2.697144	1.541545
Data240	0.673319	2.547607	1.833903	1.638692	2.034607	2.545369	1.40096
Data241	0.616455	2.403768	1.682739	1.48234	1.923319	2.402954	1.25946
Data242	0.539042	2.265828	1.525879	1.34613	1.81427	2.271525	1.121826
Data243	0.457153	2.117106	1.368001	1.214701	1.688131	2.136841	0.993449
Data244	0.375264	1.968994	1.197103	1.071472	1.556905	2.009481	0.869242
Data245	0.283712	1.821493	1.039734	0.927226	1.427917	1.867472	0.748596
Data246	0.19043	1.688436	0.882568	0.782776	1.290995	1.715495	0.633036
Data247	0.106099	1.554769	0.736186	0.628967	1.163737	1.577555	0.509135
Data248	0.051982	1.404419	0.598043	0.467631	1.030884	1.449788	0.396932
Data249	-0.004272	1.252035	0.462952	0.317179	0.892944	1.326294	0.275167
Data250	-0.050863	1.11145	0.313721	0.173238	0.75592	1.185506	0.149434
Data251	-0.104167	0.979818	0.146891	0.027059	0.609843	1.03536	0.022583
Data252	-0.169983	0.85612	-0.009257	-0.118713	0.46224	0.884806	-0.09257
Data253	-0.248108	0.724487	-0.169169	-0.268148	0.320435	0.733643	-0.203044
Data254	-0.321859	0.598551	-0.333964	-0.419617	0.180461	0.604451	-0.308024
Data255	-0.408325	0.487061	-0.493673	-0.57373	0.061544	0.479126	-0.40446
Data256	-0.484212	0.365194	-0.640666	-0.727437	-0.048828	0.356038	-0.490214
Data257	-0.546366	0.233765	-0.766296	-0.877991	-0.159912	0.237834	-0.588888
Data258	-0.61259	0.093994	-0.886434	-1.006978	-0.266825	0.121053	-0.690206
Data259	-0.67098	-0.042928	-0.997314	-1.118266	-0.380758	0.004476	-0.791016
Data260	-0.728658	-0.16215	-1.09609	-1.23291	-0.48879	-0.107218	-0.895894
Data261	-0.786641	-0.266927	-1.2087	-1.354472	-0.600382	-0.217489	-1.000163
Data262	-0.851034	-0.366821	-1.329753	-1.474101	-0.710449	-0.331828	-1.085002
Data263	-0.928446	-0.477905	-1.44928	-1.589864	-0.83252	-0.443929	-1.164551
Data264	-1.00708	-0.575562	-1.561686	-1.707865	-0.961202	-0.547689	-1.229045
Data265	-1.091614	-0.664469	-1.668701	-1.822917	-1.080119	-0.636597	-1.284078
Data266	-1.175741	-0.761312	-1.776123	-1.940104	-1.189575	-0.721842	-1.348572
Data267	-1.239624	-0.863851	-1.86554	-2.047831	-1.273702	-0.80363	-1.423035
Data268	-1.286621	-0.949504	-1.938883	-2.137858	-1.346334	-0.890096	-1.488037
Data269	-1.30839	-1.020101	-2.006226	-2.214152	-1.427002	-0.96578	-1.549072
Data270	-1.331584	-1.089071	-2.072144	-2.300415	-1.498515	-1.032715	-1.613261
Data271	-1.356812	-1.163127	-2.130025	-2.388407	-1.566467	-1.110229	-1.664022
Data272	-1.388245	-1.234334	-2.191874	-2.476298	-1.624146	-1.193441	-1.705119
Data273	-1.432699	-1.30717	-2.24823	-2.548726	-1.684265	-1.274618	-1.731771
Data274	-1.47522	-1.363118	-2.295634	-2.605794	-1.742452	-1.338704	-1.745809
Data275	-1.529846	-1.40625	-2.361145	-2.650146	-1.797078	-1.402791	-1.778158
Data276	-1.585897	-1.444906	-2.437134	-2.701721	-1.860657	-1.469523	-1.819255
Data277	-1.64266	-1.476644	-2.515869	-2.746989	-1.918233	-1.529338	-1.852315
Data278	-1.68691	-1.514486	-2.582906	-2.793477	-1.96462	-1.578776	-1.870524
Data279	-1.725566	-1.553955	-2.644958	-2.826843	-2.010498	-1.612142	-1.88741
Data280	-1.756592	-1.582031	-2.69755	-2.848104	-2.051086	-1.638997	-1.896362
Data281	-1.782227	-1.606852	-2.749837	-2.880452	-2.09137	-1.665853	-1.898193
Data282	-1.799825	-1.62679	-2.792155	-2.925313	-2.119751	-1.685588	-1.906942
Data283	-1.804708	-1.634725	-2.811584	-2.956136	-2.145589	-1.702067	-1.914876
Data284	-1.807861	-1.649577	-2.803345	-2.9717	-2.169393	-1.727702	-1.913249
Data285	-1.821798	-1.66626	-2.792969	-2.980347	-2.194316	-1.753743	-1.903992
Data286	-1.83431	-1.682943	-2.787679	-2.985229	-2.197673	-1.773682	-1.88385
Data287	-1.836344	-1.687826	-2.786764	-2.993164	-2.187195	-1.79423	-1.867574
Data288	-1.841532	-1.702271	-2.793376	-2.993164	-2.169291	-1.823527	-1.857096
Data289	-1.841227	-1.722209	-2.789815	-2.997131	-2.154032	-1.861979	-1.83726
Data290	-1.83431	-1.736654	-2.789103	-2.996724	-2.1521	-1.886393	-1.813456
Data291	-1.830343	-1.742554	-2.784017	-2.975972	-2.139384	-1.914469	-1.795146
Data292	-1.836344	-1.727091	-2.77181	-2.955729	-2.133484	-1.92159	-1.783346
Data293	-1.845296	-1.705322	-2.750448	-2.945658	-2.145386	-1.905111	-1.766256
Data294	-1.836039	-1.708171	-2.74882	-2.943014	-2.152303	-1.891073	-1.751607
Data295	-1.823324	-1.715291	-2.737223	-2.940572	-2.14152	-1.877238	-1.749471
Data296	-1.802266	-1.715088	-2.726135	-2.936096	-2.131653	-1.867269	-1.731771
Data297	-1.787008	-1.699829	-2.730815	-2.90863	-2.116801	-1.843669	-1.689758
Data298	-1.776632	-1.669922	-2.739054	-2.870483	-2.082316	-1.809896	-1.632487
Data299	-1.767476	-1.647542	-2.740173	-2.835083	-2.0401	-1.779989	-1.57491
Data300	-1.755168	-1.620076	-2.740987	-2.797852	-1.996562	-1.76473	-1.5271
Data301	-1.739197	-1.585083	-2.726237	-2.759298	-1.960653	-1.746216	-1.47054
Data302	-1.730245	-1.559652	-2.707621	-2.719625	-1.937764	-1.728109	-1.421204
Data303	-1.705119	-1.529948	-2.677816	-2.677816	-1.921285	-1.703084	-1.372681
Data304	-1.673279	-1.503499	-2.63916	-2.647095	-1.910197	-1.675008	-1.329956
Data305	-1.647237	-1.475423	-2.59491	-2.608541	-1.870728	-1.633504	-1.282857
Data306	-1.627096	-1.437988	-2.545675	-2.563171	-1.804911	-1.596069	-1.239217
Data307	-1.616007	-1.408285	-2.485148	-2.524719	-1.744385	-1.570638	-1.191203
Data308	-1.610819	-1.385905	-2.428182	-2.488505	-1.690369	-1.547445	-1.15682
Data309	-1.60085	-1.35437	-2.374776	-2.447713	-1.636047	-1.505534	-1.111959
Data310	-1.586914	-1.311849	-2.325236	-2.410482	-1.589457	-1.459554	-1.063944
Data311	-1.567281	-1.282552	-2.26593	-2.374166	-1.545512	-1.420898	-1.004639
Data312	-1.554972	-1.263631	-2.193197	-2.319845	-1.504313	-1.390381	-0.945333
Data313	-1.53422	-1.247152	-2.126465	-2.263489	-1.47583	-1.359253	-0.884806
Data314	-1.515401	-1.230062	-2.076823	-2.213236	-1.444906	-1.326497	-0.817566
Data315	-1.496989	-1.188761	-2.036641	-2.164205	-1.416423	-1.29008	-0.747782
Data316	-1.479289	-1.134033	-1.986084	-2.109273	-1.390177	-1.260783	-0.67749
Data317	-1.460368	-1.080119	-1.92749	-2.044067	-1.354879	-1.236979	-0.604553
Data318	-1.439006	-1.017049	-1.882222	-1.965434	-1.312866	-1.216024	-0.52887
Data319	-1.408386	-0.949707	-1.835531	-1.881714	-1.251729	-1.190999	-0.484924
Data320	-1.369222	-0.882975	-1.786804	-1.803182	-1.204936	-1.15804	-0.438538
Data321	-1.327616	-0.824585	-1.752421	-1.723429	-1.168315	-1.121216	-0.390116
Data322	-1.2854	-0.776978	-1.724447	-1.646322	-1.114299	-1.08195	-0.340576
Data323	-1.255697	-0.738729	-1.678975	-1.581014	-1.057943	-1.032511	-0.282288
Data324	-1.229045	-0.696615	-1.626587	-1.523132	-1.009827	-0.973104	-0.219014
Data325	-1.207275	-0.643514	-1.567078	-1.477865	-0.959574	-0.915731	-0.156453
Data326	-1.196493	-0.579834	-1.505432	-1.450704	-0.903015	-0.859782	-0.108744
Data327	-1.196493	-0.528158	-1.433207	-1.411438	-0.857951	-0.814006	-0.062154
Data328	-1.192627	-0.504557	-1.357218	-1.340535	-0.813802	-0.767212	-0.006205
Data329	-1.187337	-0.477091	-1.298523	-1.266785	-0.771484	-0.730591	0.043844
Data330	-1.170959	-0.441895	-1.229146	-1.198425	-0.720825	-0.698242	0.089823
Data331	-1.158142	-0.400391	-1.16099	-1.138713	-0.684001	-0.65979	0.151978
Data332	-1.160278	-0.343628	-1.089172	-1.079407	-0.644633	-0.616862	0.226746
Data333	-1.154175	-0.280558	-1.013082	-1.024679	-0.588888	-0.574951	0.298869
Data334	-1.140238	-0.210978	-0.920817	-0.976766	-0.52948	-0.548706	0.362854
Data335	-1.11674	-0.15564	-0.833944	-0.912781	-0.477193	-0.519613	0.404867
Data336	-1.096395	-0.114746	-0.757345	-0.848287	-0.41687	-0.470378	0.433451
Data337	-1.07432	-0.06897	-0.683492	-0.786438	-0.357259	-0.417684	0.461833
Data338	-1.042989	-0.021973	-0.621338	-0.724589	-0.298258	-0.367432	0.496114
Data339	-0.99884	0.016479	-0.57017	-0.655009	-0.253805	-0.327555	0.528564
Data340	-0.967814	0.050049	-0.527649	-0.592041	-0.219014	-0.29012	0.575256
Data341	-0.945231	0.076294	-0.484314	-0.52714	-0.167948	-0.267944	0.636902
Data342	-0.931396	0.113525	-0.447998	-0.467326	-0.107829	-0.239665	0.684102
Data343	-0.922343	0.142822	-0.414327	-0.428263	-0.069682	-0.20223	0.726827
Data344	-0.922953	0.165812	-0.385946	-0.390828	-0.033671	-0.161947	0.778402
Data345	-0.923258	0.211385	-0.34668	-0.353902	0.002035	-0.135498	0.83018
Data346	-0.900472	0.264282	-0.288188	-0.332336	0.052694	-0.108032	0.879211
Data347	-0.867818	0.308838	-0.209452	-0.302327	0.103048	-0.076701	0.9316
Data348	-0.851542	0.354818	-0.129395	-0.252889	0.16154	-0.040487	0.981344
Data349	-0.842692	0.387777	-0.076497	-0.199992	0.202332	-0.006917	1.009013
Data350	-0.828349	0.422363	-0.028687	-0.149129	0.220744	0.025024	1.01888
Data351	-0.809123	0.459798	0.038147	-0.099894	0.243734	0.052897	1.029561
Data352	-0.792847	0.504354	0.093486	-0.040995	0.266927	0.06958	1.056519
Data353	-0.790405	0.559285	0.152486	0.019836	0.30721	0.088094	1.097209
Data354	-0.780334	0.610962	0.213928	0.079041	0.337219	0.108439	1.136576
Data355	-0.748088	0.643107	0.263062	0.114034	0.362854	0.136312	1.171366
Data356	-0.720317	0.673828	0.309041	0.139058	0.39683	0.168254	1.201375
Data357	-0.701396	0.712077	0.355123	0.171	0.429281	0.186971	1.223348
Data358	-0.697937	0.740356	0.403748	0.201721	0.454	0.207723	1.249797
Data359	-0.689087	0.767822	0.461019	0.231323	0.476176	0.224406	1.283569
Data360	-0.676778	0.804443	0.526326	0.267436	0.505168	0.257161	1.305339
Data361	-0.646566	0.851034	0.578817	0.302734	0.533752	0.304769	1.329956
Data362	-0.606079	0.893351	0.601908	0.338135	0.558065	0.346476	1.354472
Data363	-0.572001	0.924276	0.623678	0.37679	0.580241	0.371908	1.377258
Data364	-0.541585	0.948079	0.646362	0.403646	0.604858	0.390015	1.405741
Data365	-0.511576	0.966593	0.68217	0.430298	0.640564	0.388794	1.419067
Data366	-0.492554	0.991211	0.72876	0.454712	0.681864	0.389811	1.421712
Data367	-0.471497	1.026408	0.777283	0.478109	0.712789	0.394491	1.414083
Data368	-0.46814	1.057536	0.817159	0.505269	0.731099	0.41158	1.406759
Data369	-0.467122	1.078288	0.85673	0.534973	0.736186	0.43925	1.422119
Data370	-0.4776	1.100057	0.893351	0.557658	0.737508	0.479329	1.456299
Data371	-0.500183	1.131388	0.924479	0.58492	0.755514	0.509033	1.47522
Data372	-0.508016	1.157837	0.947469	0.617472	0.779521	0.540568	1.491699
Data373	-0.515645	1.173299	0.97819	0.656026	0.81014	0.564372	1.494853
Data374	-0.525818	1.195475	1.005656	0.695496	0.838928	0.56783	1.512553
Data375	-0.528361	1.22111	1.036072	0.73822	0.850627	0.574951	1.529439
Data376	-0.525309	1.243896	1.069336	0.769246	0.859884	0.585327	1.539815
Data377	-0.513713	1.259969	1.099345	0.78715	0.86731	0.5837	1.542053
Data378	-0.487976	1.281738	1.11908	0.810242	0.883077	0.588175	1.545614
Data379	-0.458984	1.295369	1.124776	0.836589	0.892944	0.588379	1.550903
Data380	-0.438639	1.311646	1.139628	0.866089	0.904236	0.59672	1.548157
Data381	-0.424703	1.321411	1.168722	0.89386	0.912374	0.61381	1.539307
Data382	-0.412903	1.337687	1.190084	0.918579	0.918579	0.631917	1.522624
Data383	-0.407918	1.353963	1.199239	0.940857	0.942383	0.654093	1.502584
Data384	-0.39388	1.369019	1.198425	0.964559	0.979513	0.683797	1.488647
Data385	-0.373942	1.37797	1.194255	0.989787	1.005859	0.707397	1.46932
Data386	-0.346171	1.381022	1.190898	1.006978	1.019592	0.730591	1.45752
Data387	-0.297648	1.382243	1.193441	1.008301	1.032308	0.758464	1.462809
Data388	-0.260824	1.378377	1.197917	1.011556	1.030579	0.778605	1.478271
Data389	-0.23468	1.373291	1.216939	1.01827	1.033732	0.792847	1.49292
Data390	-0.214742	1.374105	1.240133	1.019999	1.029867	0.81014	1.500956
Data391	-0.208639	1.355998	1.255391	1.026408	1.010539	0.817871	1.503499
Data392	-0.211487	1.342163	1.259867	1.030172	1.013692	0.82255	1.512756
Data393	-0.200602	1.340129	1.248372	1.032715	1.024068	0.834554	1.518148
Data394	-0.184021	1.339518	1.242676	1.03068	1.029867	0.849609	1.512756
Data395	-0.163981	1.331584	1.26119	1.053975	1.029561	0.859985	1.494853
Data396	-0.153402	1.331177	1.283875	1.079203	1.036987	0.882365	1.484273
Data397	-0.152791	1.328735	1.313883	1.099447	1.044922	0.893758	1.469116
Data398	-0.14384	1.317546	1.335653	1.115519	1.059367	0.90271	1.455587
Data399	-0.116679	1.319784	1.350708	1.132304	1.068319	0.914103	1.439514
Data400	-0.089925	1.317342	1.358948	1.148376	1.065267	0.930176	1.430461
Data401	-0.060323	1.317139	1.369832	1.162313	1.054077	0.936279	1.422628
Data402	-0.023193	1.318156	1.367391	1.180522	1.055094	0.940552	1.424967
Data403	0.013631	1.324666	1.358439	1.199646	1.055501	0.950928	1.432902
Data404	0.052592	1.33077	1.353658	1.203512	1.0554	0.957438	1.441956
Data405	0.086568	1.330973	1.338399	1.207682	1.065267	0.962524	1.437276
Data406	0.115255	1.324463	1.335246	1.20636	1.076457	0.963542	1.42863
Data407	0.138753	1.317952	1.340841	1.214498	1.080119	0.970866	1.433309
Data408	0.165202	1.306559	1.349894	1.229858	1.065776	0.976766	1.436666
Data409	0.201518	1.299032	1.353861	1.24939	1.042887	0.986125	1.436971
Data410	0.243022	1.29598	1.361898	1.274211	1.035258	0.986938	1.434937
Data411	0.282491	1.291097	1.374308	1.2913	1.032511	1.002401	1.428833
Data412	0.313721	1.295776	1.383667	1.291809	1.036072	1.027222	1.417745
Data413	0.335693	1.282145	1.371257	1.291097	1.040243	1.042887	1.403605
Data414	0.354106	1.26241	1.354879	1.273905	1.060282	1.046956	1.404419
Data415	0.36204	1.240641	1.34908	1.249084	1.083374	1.055094	1.384786
Data416	0.358378	1.213582	1.35671	1.251628	1.090393	1.051025	1.363729
Data417	0.352885	1.187744	1.363831	1.260274	1.082764	1.045939	1.362305
Data418	0.342306	1.176961	1.370036	1.263123	1.075643	1.065674	1.358236
Data419	0.348714	1.15682	1.379191	1.258647	1.078084	1.083781	1.34491
Data420	0.38269	1.120199	1.375936	1.243998	1.086426	1.09904	1.337077
Data421	0.414022	1.098633	1.382751	1.22762	1.07666	1.096598	1.330872
Data422	0.416768	1.082153	1.387939	1.214294	1.051127	1.09375	1.330668
Data423	0.431112	1.065877	1.383362	1.20992	1.041361	1.096395	1.330973
Data424	0.432332	1.046346	1.376851	1.196086	1.040141	1.09375	1.337179
Data425	0.4363	1.024577	1.370239	1.196086	1.051432	1.082153	1.32314
Data426	0.447896	1.00647	1.364237	1.199544	1.069438	1.077067	1.289469
Data427	0.470683	0.988973	1.345317	1.198934	1.065674	1.072388	1.260376
Data428	0.5071	0.959269	1.329244	1.189372	1.043091	1.058553	1.242269
Data429	0.548503	0.923055	1.319784	1.186117	1.017965	1.046956	1.231588
Data430	0.586548	0.894979	1.31429	1.18337	0.999756	1.060791	1.222738
Data431	0.622864	0.87382	1.300863	1.170044	0.983276	1.072388	1.216227
Data432	0.655111	0.854492	1.285095	1.152852	0.968831	1.074422	1.218465
Data433	0.665385	0.836182	1.260478	1.13973	0.959473	1.062215	1.219584
Data434	0.663249	0.814412	1.245626	1.125488	0.944112	1.053263	1.217855
Data435	0.657552	0.784505	1.236471	1.109111	0.943298	1.04716	1.210531
Data436	0.657552	0.749105	1.235657	1.10199	0.962423	1.039429	1.196391
Data437	0.661418	0.72347	1.241252	1.106262	0.977071	1.039632	1.173503
Data438	0.666097	0.707804	1.243388	1.123556	0.976766	1.038005	1.152242
Data439	0.679016	0.686239	1.242778	1.138916	0.967306	1.034749	1.138407
Data440	0.697632	0.658366	1.251322	1.122742	0.957031	1.032918	1.118164
Data441	0.714925	0.630086	1.253459	1.101176	0.939331	1.024984	1.106873
Data442	0.718282	0.597127	1.240946	1.072286	0.917257	1.020508	1.104329
Data443	0.726725	0.571696	1.232503	1.040853	0.898132	1.016846	1.095378
Data444	0.739848	0.532837	1.22762	1.014709	0.881958	1.008504	1.078695
Data445	0.761007	0.502319	1.21877	0.988057	0.867208	0.98348	1.053772
Data446	0.78481	0.481771	1.203918	0.977987	0.826823	0.957235	1.032206
Data447	0.796916	0.458984	1.18042	0.970764	0.791829	0.937093	1.022746
Data448	0.807699	0.438639	1.149597	0.957743	0.760701	0.917969	1.01298
Data449	0.823059	0.418905	1.121826	0.948283	0.743103	0.910238	1.016235
Data450	0.840149	0.397339	1.091003	0.945841	0.740255	0.909017	1.018575
Data451	0.858358	0.383097	1.064758	0.944519	0.725708	0.907186	1.010132
Data452	0.875549	0.369059	1.052144	0.932414	0.703328	0.891317	0.986938
Data453	0.897319	0.351766	1.041667	0.897522	0.681966	0.88623	0.961304
Data454	0.910746	0.329793	1.026103	0.852458	0.671692	0.898641	0.953166
Data455	0.920308	0.29541	0.996297	0.817769	0.6604	0.898234	0.941671
Data456	0.928345	0.264893	0.982463	0.806783	0.637309	0.88033	0.918783
Data457	0.92275	0.224406	0.984497	0.818176	0.6132	0.861613	0.881144
Data458	0.925598	0.165202	0.988464	0.824788	0.585429	0.825195	0.850627
Data459	0.913595	0.108236	0.990906	0.823975	0.548096	0.769246	0.833944
Data460	0.906067	0.039673	0.987854	0.822652	0.515951	0.716349	0.818787
Data461	0.890299	-0.015055	0.969442	0.814514	0.481262	0.690104	0.803121
Data462	0.88206	-0.045166	0.944926	0.796204	0.460205	0.674235	0.769857
Data463	0.883687	-0.071411	0.9316	0.776876	0.462748	0.668335	0.735881
Data464	0.89681	-0.09847	0.911967	0.761719	0.469462	0.662435	0.70872
Data465	0.911967	-0.118205	0.894674	0.745544	0.476379	0.650024	0.695597
Data466	0.929565	-0.141805	0.883687	0.735372	0.478617	0.627035	0.697632
Data467	0.942586	-0.169271	0.859985	0.713298	0.463562	0.605265	0.695089
Data468	0.945129	-0.204875	0.834351	0.679626	0.460815	0.574341	0.694377
Data469	0.958862	-0.241699	0.815633	0.652568	0.458781	0.546875	0.675049
Data470	0.970662	-0.281576	0.781352	0.631002	0.432739	0.518799	0.642904
Data471	0.973104	-0.331624	0.753784	0.603638	0.404053	0.484212	0.621033
Data472	0.965068	-0.374959	0.744222	0.583394	0.37618	0.45105	0.58136
Data473	0.94869	-0.409139	0.739441	0.555623	0.354716	0.427043	0.550537
Data474	0.943197	-0.430094	0.720927	0.537211	0.348918	0.407308	0.528158
Data475	0.944926	-0.454915	0.698547	0.518901	0.345052	0.386759	0.518799
Data476	0.943095	-0.477091	0.673116	0.504964	0.339254	0.366211	0.511576
Data477	0.940552	-0.492147	0.659383	0.483805	0.327657	0.333252	0.512594
Data478	0.917358	-0.506795	0.641276	0.462646	0.3066	0.304159	0.514323
Data479	0.888062	-0.53243	0.621033	0.441284	0.287476	0.281779	0.500895
Data480	0.869242	-0.557658	0.609131	0.439351	0.275675	0.256755	0.476176
Data481	0.865784	-0.578613	0.613505	0.4481	0.25706	0.235189	0.464986
Data482	0.877279	-0.59021	0.619303	0.442912	0.232137	0.205688	0.446981
Data483	0.888875	-0.610758	0.608622	0.436707	0.205383	0.167847	0.422974
Data484	0.903829	-0.622355	0.583903	0.431925	0.201314	0.134277	0.408427
Data485	0.927429	-0.635173	0.564372	0.42277	0.212504	0.092367	0.397644
Data486	0.939229	-0.663656	0.561218	0.420634	0.222473	0.057373	0.388692
Data487	0.939738	-0.703735	0.572103	0.421346	0.22522	0.026449	0.376485
Data488	0.931803	-0.736898	0.583598	0.411479	0.216268	-0.001831	0.357157
Data489	0.912781	-0.766805	0.576681	0.389404	0.189209	-0.021362	0.331523
Data490	0.890605	-0.787557	0.556132	0.378927	0.164286	-0.054525	0.308838
Data491	0.891012	-0.811157	0.541382	0.376994	0.152893	-0.088704	0.292867
Data492	0.904846	-0.830078	0.52358	0.371195	0.142212	-0.129801	0.276896
Data493	0.917358	-0.845947	0.496216	0.344035	0.129191	-0.171509	0.275777
Data494	0.9316	-0.864665	0.476685	0.315959	0.116475	-0.199585	0.279134
Data495	0.956726	-0.881144	0.45756	0.277913	0.098063	-0.216675	0.273438
Data496	0.964152	-0.891113	0.444336	0.229696	0.069885	-0.226237	0.250346
Data497	0.956319	-0.896606	0.447591	0.204366	0.051778	-0.245361	0.219523
Data498	0.934347	-0.925903	0.456848	0.197856	0.043233	-0.27832	0.19043
Data499	0.911865	-0.947266	0.44637	0.202026	0.047099	-0.301514	0.163574
Data500	0.906677	-0.966593	0.426941	0.211283	0.064799	-0.32491	0.160828
Data501	0.901489	-0.983887	0.409953	0.217183	0.077616	-0.351156	0.165812
Data502	0.904541	-0.997111	0.407003	0.23112	0.074056	-0.384115	0.167745
Data503	0.901388	-1.009928	0.417786	0.242615	0.066935	-0.412191	0.156657
Data504	0.891825	-1.015828	0.428874	0.23641	0.056152	-0.434367	0.131632
Data505	0.898336	-1.023153	0.427246	0.226542	0.041199	-0.45756	0.109863
Data506	0.904846	-1.031087	0.428263	0.197652	0.004985	-0.477702	0.091756
Data507	0.899353	-1.039429	0.429688	0.163269	-0.015055	-0.490519	0.062764
Data508	0.907186	-1.049805	0.431925	0.131429	-0.025635	-0.49703	0.039368
Data509	0.920207	-1.062215	0.420736	0.102539	-0.036926	-0.496419	0.016785
Data510	0.938416	-1.060384	0.400289	0.076599	-0.040588	-0.492147	-0.001221
Data511	0.945841	-1.05306	0.369161	0.062561	-0.050863	-0.50415	-0.00885
Data512	0.947367	-1.050415	0.327454	0.050049	-0.06073	-0.541382	-0.018311
Data513	0.947774	-1.07015	0.279846	0.044657	-0.065206	-0.570882	-0.010478
Data514	0.941264	-1.098022	0.23112	0.050863	-0.068766	-0.596313	-0.002645
Data515	0.918783	-1.124268	0.191142	0.048014	-0.076497	-0.630697	0.006714
Data516	0.898743	-1.137899	0.172017	0.035604	-0.101929	-0.663249	0.003255
Data517	0.891113	-1.123861	0.178019	0.02655	-0.115662	-0.687256	-0.00651
Data518	0.890503	-1.121216	0.191243	0.015462	-0.124308	-0.698649	-0.020549
Data519	0.888367	-1.128743	0.192566	0.0118	-0.140584	-0.705363	-0.03245
Data520	0.884298	-1.14624	0.188497	0.012512	-0.152791	-0.725098	-0.055542
Data521	0.875854	-1.163127	0.178935	-0.013835	-0.157064	-0.728556	-0.069885
Data522	0.854085	-1.160278	0.17924	-0.04069	-0.148315	-0.739746	-0.072327
Data523	0.845846	-1.133016	0.190328	-0.059408	-0.132039	-0.74585	-0.086873
Data524	0.847982	-1.104736	0.207825	-0.07609	-0.124308	-0.743612	-0.103455
Data525	0.84198	-1.090698	0.216268	-0.096334	-0.141195	-0.743205	-0.116781
Data526	0.842285	-1.089071	0.215047	-0.104268	-0.17629	-0.749308	-0.126648
Data527	0.861918	-1.09436	0.205688	-0.112712	-0.216573	-0.769857	-0.136922
Data528	0.869446	-1.105754	0.186361	-0.11851	-0.260925	-0.788574	-0.142212
Data529	0.871175	-1.112467	0.172119	-0.131836	-0.288391	-0.812785	-0.151672
Data530	0.857035	-1.116943	0.17039	-0.132446	-0.30304	-0.837809	-0.15625
Data531	0.836995	-1.133423	0.160726	-0.133158	-0.310669	-0.865479	-0.163371
Data532	0.814616	-1.141357	0.134684	-0.144145	-0.307007	-0.897217	-0.172628
Data533	0.80424	-1.139323	0.108134	-0.151367	-0.299479	-0.919393	-0.190226
Data534	0.799967	-1.148478	0.069071	-0.15269	-0.297038	-0.931396	-0.221558
Data535	0.802104	-1.167399	0.038249	-0.164185	-0.308431	-0.937093	-0.255432
Data536	0.812581	-1.173299	0.03245	-0.178426	-0.310669	-0.930379	-0.283305
Data537	0.814616	-1.174316	0.040894	-0.200297	-0.303955	-0.910441	-0.306905
Data538	0.803324	-1.16272	0.059916	-0.235392	-0.298665	-0.898031	-0.325623
Data539	0.786743	-1.138306	0.07253	-0.269877	-0.299174	-0.9021	-0.346883
Data540	0.770874	-1.138916	0.064901	-0.276896	-0.301514	-0.912882	-0.355937
Data541	0.756531	-1.141764	0.051676	-0.267232	-0.313009	-0.910034	-0.362956
Data542	0.747375	-1.131592	0.039368	-0.25472	-0.324605	-0.894572	-0.356954
Data543	0.747274	-1.121216	0.017192	-0.24821	-0.332031	-0.892944	-0.354004
Data544	0.749919	-1.125895	-0.0059	-0.252584	-0.349426	-0.900879	-0.37384
Data545	0.741475	-1.124878	-0.013835	-0.257467	-0.369364	-0.911255	-0.403748
Data546	0.710144	-1.114909	-0.015259	-0.261332	-0.382487	-0.9257	-0.424601
Data547	0.671895	-1.093547	-0.009359	-0.27181	-0.389913	-0.951538	-0.438131
Data548	0.654907	-1.079508	-0.007019	-0.274556	-0.390625	-0.964152	-0.445557
Data549	0.64565	-1.070557	-0.003153	-0.287069	-0.373332	-0.956828	-0.452576
Data550	0.659281	-1.067912	-0.00824	-0.306091	-0.371908	-0.962118	-0.463257
Data551	0.663554	-1.07137	-0.025024	-0.327047	-0.386963	-0.975545	-0.46936
Data552	0.663249	-1.069743	-0.040283	-0.352071	-0.406392	-0.986735	-0.477702
Data553	0.659993	-1.059163	-0.036214	-0.362549	-0.420125	-0.987752	-0.496928
Data554	0.641378	-1.035156	-0.034993	-0.370687	-0.430908	-0.984904	-0.517985
Data555	0.603231	-1.010742	-0.050354	-0.393473	-0.443726	-0.980428	-0.534261
Data556	0.589701	-0.983276	-0.070699	-0.411479	-0.455119	-0.979207	-0.55247
Data557	0.588786	-0.965983	-0.099691	-0.433655	-0.46814	-0.975545	-0.572611
Data558	0.599264	-0.9552	-0.111694	-0.457967	-0.480957	-0.982259	-0.577291
Data559	0.605469	-0.957438	-0.102437	-0.468953	-0.487569	-0.979614	-0.566915
Data560	0.609131	-0.973307	-0.088298	-0.467733	-0.490011	-0.979818	-0.559285
Data561	0.608622	-0.982869	-0.096029	-0.4658	-0.484009	-0.984904	-0.563558
Data562	0.597432	-0.980632	-0.110168	-0.461833	-0.493266	-0.987549	-0.575562
Data563	0.579732	-0.986328	-0.115255	-0.466309	-0.513	-0.994873	-0.590413
Data564	0.560303	-1.000977	-0.124308	-0.466715	-0.530599	-0.986735	-0.608521
Data565	0.545654	-1.005656	-0.124308	-0.461528	-0.532939	-0.998942	-0.634359
Data566	0.516764	-0.988566	-0.110779	-0.45929	-0.527547	-1.022542	-0.658468
Data567	0.497233	-0.967	-0.102844	-0.461833	-0.531006	-1.038411	-0.671692
Data568	0.479126	-0.958049	-0.099792	-0.458272	-0.536804	-1.042074	-0.686849
Data569	0.47109	-0.967	-0.107829	-0.469462	-0.556641	-1.034953	-0.703837
Data570	0.479431	-0.977987	-0.116374	-0.490824	-0.581665	-1.01827	-0.723877
Data571	0.490417	-0.990601	-0.126038	-0.507304	-0.600993	-1.011353	-0.741679
Data572	0.508728	-1.002401	-0.13265	-0.525614	-0.627441	-1.006877	-0.760396
Data573	0.530294	-1.008301	-0.126038	-0.532735	-0.637817	-1.00057	-0.789083
Data574	0.527852	-1.00118	-0.127665	-0.538228	-0.644328	-0.985107	-0.799255
Data575	0.510661	-0.996704	-0.135905	-0.541585	-0.65155	-0.95988	-0.803019
Data576	0.493266	-0.993652	-0.159098	-0.558065	-0.665588	-0.962321	-0.806173
Data577	0.469157	-0.998332	-0.176086	-0.566915	-0.663961	-0.973104	-0.812073
Data578	0.447388	-1.011149	-0.187276	-0.578308	-0.65389	-0.983276	-0.823161
Data579	0.432841	-1.008911	-0.191752	-0.588481	-0.660502	-0.987549	-0.83374
Data580	0.42277	-0.993449	-0.197347	-0.585836	-0.667216	-0.987752	-0.845846
Data581	0.421448	-0.981038	-0.206401	-0.581156	-0.66925	-0.988973	-0.856527
Data582	0.416158	-0.97168	-0.223999	-0.57841	-0.678101	-0.976359	-0.870565
Data583	0.409546	-0.954997	-0.242004	-0.586548	-0.698039	-0.94279	-0.89152
Data584	0.393372	-0.93811	-0.249532	-0.595703	-0.725505	-0.920817	-0.912679
Data585	0.364176	-0.940145	-0.264587	-0.593058	-0.74941	-0.92509	-0.935465
Data586	0.334778	-0.955607	-0.279439	-0.58787	-0.768636	-0.934448	-0.963745
Data587	0.323792	-0.966593	-0.273336	-0.586446	-0.787964	-0.941772	-0.980428
Data588	0.317179	-0.946248	-0.266418	-0.593872	-0.813802	-0.935262	-0.990906
Data589	0.315247	-0.918783	-0.263163	-0.600077	-0.839335	-0.918376	-0.999451
Data590	0.317281	-0.905355	-0.265096	-0.594889	-0.853271	-0.898234	-1.007182
Data591	0.323283	-0.891927	-0.267639	-0.59082	-0.846456	-0.886841	-1.017965
Data592	0.326029	-0.878296	-0.275879	-0.578512	-0.84198	-0.884603	-1.038106
Data593	0.321757	-0.86853	-0.273641	-0.563456	-0.831807	-0.894572	-1.06252
Data594	0.313721	-0.839233	-0.266418	-0.545654	-0.819804	-0.918783	-1.094564
Data595	0.299174	-0.807699	-0.267639	-0.535889	-0.813192	-0.931803	-1.136882
Data596	0.274455	-0.784302	-0.284729	-0.533956	-0.814006	-0.933431	-1.169027
Data597	0.234884	-0.77596	-0.306295	-0.529378	-0.804342	-0.923258	-1.18693
Data598	0.20752	-0.767212	-0.335693	-0.532837	-0.795797	-0.903931	-1.193949
Data599	0.203857	-0.762329	-0.364278	-0.543823	-0.797831	-0.876872	-1.205343
Data600	0.208232	-0.753784	-0.371094	-0.548808	-0.814718	-0.857747	-1.216329
Data601	0.215149	-0.737915	-0.371602	-0.555623	-0.832723	-0.849406	-1.219991
Data602	0.21108	-0.718587	-0.358785	-0.56193	-0.864563	-0.831299	-1.230062
Data603	0.203349	-0.691528	-0.352478	-0.55603	-0.879924	-0.797119	-1.251424
Data604	0.193888	-0.673421	-0.365906	-0.549622	-0.871277	-0.780029	-1.279704
Data605	0.182699	-0.662638	-0.387878	-0.550741	-0.879008	-0.770467	-1.312764
Data606	0.171916	-0.655924	-0.401815	-0.555522	-0.900472	-0.764771	-1.32019
Data607	0.161438	-0.657145	-0.40273	-0.568746	-0.913086	-0.766398	-1.321208
Data608	0.13916	-0.650838	-0.387472	-0.559896	-0.927938	-0.771688	-1.318766
Data609	0.128276	-0.63741	-0.37262	-0.545247	-0.953471	-0.764364	-1.33433
Data610	0.126648	-0.618896	-0.359497	-0.528971	-0.980937	-0.744832	-1.358744
Data611	0.124308	-0.599365	-0.340271	-0.525208	-1.000875	-0.741577	-1.377055
Data612	0.122274	-0.5837	-0.317891	-0.520426	-1.025492	-0.728149	-1.391805
Data613	0.123393	-0.559082	-0.301615	-0.506083	-1.020406	-0.702922	-1.408081
Data614	0.129903	-0.540975	-0.290833	-0.495097	-1.00057	-0.674032	-1.42395
Data615	0.142721	-0.533651	-0.281982	-0.48289	-0.99294	-0.647176	-1.44165
Data616	0.137431	-0.532633	-0.273132	-0.474955	-0.990295	-0.632528	-1.462504
Data617	0.109558	-0.525513	-0.268656	-0.470479	-0.995483	-0.624797	-1.478068
Data618	0.086873	-0.504557	-0.289205	-0.466715	-0.993042	-0.612386	-1.471049
Data619	0.07843	-0.47465	-0.318502	-0.467631	-0.993245	-0.595296	-1.45518
Data620	0.073853	-0.451253	-0.336609	-0.47109	-1.000468	-0.578817	-1.457316
Data621	0.057576	-0.443522	-0.344238	-0.477498	-1.006877	-0.575358	-1.464132
Data622	0.025736	-0.436808	-0.344747	-0.487264	-1.01359	-0.587565	-1.475525
Data623	0.008138	-0.424398	-0.350138	-0.482686	-1.026713	-0.595907	-1.484782
Data624	0.024516	-0.424601	-0.349935	-0.475566	-1.043091	-0.600382	-1.489461
Data625	0.04893	-0.423177	-0.348206	-0.46519	-1.056925	-0.592855	-1.503805
Data626	0.063578	-0.403442	-0.346985	-0.451558	-1.053467	-0.576172	-1.514791
Data627	0.062968	-0.402222	-0.34495	-0.452474	-1.039022	-0.556437	-1.519775
Data628	0.051473	-0.412598	-0.326233	-0.458171	-1.028544	-0.52714	-1.535543
Data629	0.043335	-0.417074	-0.290934	-0.447591	-1.020711	-0.491333	-1.53361
Data630	0.020955	-0.414022	-0.263468	-0.43101	-1.012573	-0.457764	-1.519572
Data631	-0.004985	-0.401611	-0.230713	-0.416158	-1.006165	-0.433146	-1.504618
Data632	-0.031433	-0.396525	-0.212911	-0.407511	-1.000671	-0.426636	-1.509501
Data633	-0.050557	-0.392049	-0.204773	-0.402323	-1.002299	-0.426229	-1.533305
Data634	-0.057678	-0.387573	-0.205688	-0.406596	-0.983887	-0.427856	-1.549988
Data635	-0.055644	-0.377604	-0.199076	-0.412699	-0.967814	-0.394694	-1.545105
Data636	-0.052592	-0.354207	-0.19755	-0.422262	-0.960693	-0.364583	-1.546936
Data637	-0.062561	-0.331828	-0.203044	-0.43457	-0.939331	-0.349731	-1.54775
Data638	-0.069682	-0.316366	-0.191549	-0.435689	-0.926514	-0.336304	-1.555278
Data639	-0.076701	-0.298869	-0.183207	-0.428365	-0.932719	-0.325928	-1.567383
