# Supplementary material for: Integration of MRI and somatosensory evoked potentials facilitate diagnosis of spinal cord compression
Source: Sci Rep. 2023 May 15;13:7861. doi: 10.1038/s41598-023-34832-2 (PMC10185544; doi:10.1038/s41598-023-34832-2)
Supplement: Supplementary file 3 — Supplementary Information 3. [file 41598_2023_34832_MOESM3_ESM.zip › Preoperative SSEP data/spinal cord compression group/4307164_2/4307164_2_Rt Tibial SEP_Cz'-Fpz_201219_110428.csv]

Index	4	5	6	7	8
Name	Cz'-Fpz	Cz'-Fpz	Cz'-Fpz	Cz'-Fpz	Cz'-Fpz
Time	2.0171E+13	2.0171E+13	2.0171E+13	2.0171E+13	2.0171E+13
Highcut	500	500	500	500	500
Lowcut	10	10	10	10	10
Period	0.000156	0.000156	0.000156	0.000156	0.000156
Averages	120	120	120	120	120
Int (mA)	15/14.7mA	15/14.7mA	15/14.7mA	15/14.7mA	15/14.7mA
Pulse Width (�gs)	200�s	200�s	200�s	200�s	200�s
Rep Rate (Hz)	2.78Hz	3.11Hz	3.11Hz	3.11Hz	3.11Hz
Data0	0.187073	0.901794	-0.11556	0.190531	-0.083008
Data1	-0.183207	0.578003	-0.947876	-0.207163	-0.568034
Data2	-1.201884	-0.378927	-1.855774	-1.24115	-1.718953
Data3	-1.750285	-0.844828	-1.383667	-1.628621	-1.94753
Data4	-1.028035	-0.110067	-0.527751	-0.800629	-1.028646
Data5	-0.277608	0.632935	0.09491	0.003764	-0.218302
Data6	0.237427	1.123759	0.467936	0.539144	0.294495
Data7	0.509745	1.364746	0.633545	0.816447	0.536601
Data8	0.599365	1.441956	0.661825	0.888062	0.601807
Data9	0.573934	1.41744	0.611064	0.841166	0.558573
Data10	0.489299	1.342977	0.522461	0.722758	0.452983
Data11	0.381571	1.232503	0.428263	0.591482	0.337321
Data12	0.285441	1.135763	0.354309	0.46814	0.235901
Data13	0.207011	1.061605	0.299377	0.364838	0.171814
Data14	0.136414	0.993958	0.254517	0.286764	0.117798
Data15	0.08372	0.935771	0.219523	0.235036	0.08667
Data16	0.036112	0.879313	0.188497	0.199585	0.067647
Data17	-0.00824	0.84727	0.161133	0.171204	0.05483
Data18	-0.039876	0.833944	0.153503	0.148315	0.035706
Data19	-0.068461	0.815023	0.166524	0.134481	0.011902
Data20	-0.101827	0.807902	0.1769	0.121969	-0.007731
Data21	-0.134684	0.816956	0.193888	0.113831	-0.021871
Data22	-0.165609	0.840047	0.192566	0.105387	-0.023193
Data23	-0.21169	0.848897	0.181986	0.100911	-0.020549
Data24	-0.264791	0.834452	0.179443	0.085653	-0.0236
Data25	-0.303548	0.820821	0.194804	0.06719	-0.035502
Data26	-0.333252	0.810547	0.206807	0.046844	-0.046794
Data27	-0.349731	0.808512	0.197652	0.027517	-0.056559
Data28	-0.361226	0.799459	0.19633	0.011597	-0.057983
Data29	-0.353495	0.779419	0.203145	-0.013326	-0.055847
Data30	-0.355733	0.753377	0.19399	-0.029449	-0.049032
Data31	-0.382182	0.723979	0.180155	-0.036418	-0.058899
Data32	-0.409444	0.700073	0.180054	-0.046234	-0.075887
Data33	-0.423686	0.697123	0.187073	-0.058594	-0.079447
Data34	-0.429789	0.679321	0.206604	-0.07431	-0.082601
Data35	-0.431213	0.67098	0.221252	-0.08194	-0.08667
Data36	-0.425008	0.674845	0.23763	-0.107524	-0.090129
Data37	-0.4245	0.673726	0.238037	-0.121613	-0.087382
Data38	-0.438843	0.668945	0.23173	-0.140991	-0.073751
Data39	-0.452779	0.671387	0.235901	-0.155029	-0.053202
Data40	-0.469767	0.659587	0.233968	-0.162354	-0.0354
Data41	-0.498047	0.655009	0.227458	-0.1769	-0.031331
Data42	-0.528158	0.649821	0.221863	-0.191549	-0.029297
Data43	-0.560608	0.647481	0.210063	-0.21342	-0.024923
Data44	-0.593465	0.656026	0.213318	-0.225677	-0.031026
Data45	-0.615946	0.659993	0.21932	-0.220286	-0.047709
Data46	-0.636088	0.659587	0.223592	-0.205536	-0.043742
Data47	-0.663757	0.681458	0.223287	-0.198517	-0.027466
Data48	-0.679423	0.708008	0.23112	-0.192973	-0.01943
Data49	-0.695597	0.70811	0.246989	-0.207621	-0.026143
Data50	-0.714925	0.686849	0.261129	-0.243225	-0.045878
Data51	-0.727844	0.660095	0.275879	-0.27125	-0.053914
Data52	-0.731812	0.647074	0.275472	-0.297343	-0.05127
Data53	-0.732422	0.657654	0.264486	-0.322774	-0.041504
Data54	-0.729574	0.675863	0.257365	-0.33254	-0.030416
Data55	-0.727641	0.696309	0.255127	-0.339915	-0.020447
Data56	-0.715637	0.700073	0.248413	-0.332082	-0.030416
Data57	-0.721537	0.68929	0.248006	-0.340729	-0.036214
Data58	-0.738729	0.661214	0.244954	-0.344238	-0.035706
Data59	-0.751648	0.639038	0.247701	-0.340474	-0.030721
Data60	-0.76121	0.628459	0.24648	-0.342458	-0.026143
Data61	-0.762024	0.610555	0.231934	-0.35375	-0.02065
Data62	-0.751546	0.606689	0.221761	-0.366618	-0.009867
Data63	-0.747681	0.610352	0.22583	-0.375214	-0.010376
Data64	-0.757751	0.611572	0.241699	-0.388896	-0.00356
Data65	-0.789998	0.615743	0.255839	-0.385488	0.005188
Data66	-0.814819	0.611471	0.266825	-0.382385	0.004069
Data67	-0.828349	0.611979	0.272624	-0.385895	0.005798
Data68	-0.837911	0.628052	0.270487	-0.390676	-0.002543
Data69	-0.836792	0.645142	0.267944	-0.397746	-0.01475
Data70	-0.832011	0.642598	0.260824	-0.407359	-0.009969
Data71	-0.834452	0.644836	0.248718	-0.406596	-0.000712
Data72	-0.834147	0.655111	0.23407	-0.413106	0.004069
Data73	-0.828552	0.680237	0.212097	-0.418396	0.011698
Data74	-0.808614	0.702413	0.188395	-0.413818	0.015361
Data75	-0.793355	0.696513	0.16805	-0.394236	0.013021
Data76	-0.786133	0.675456	0.159403	-0.368856	0.006104
Data77	-0.77769	0.652262	0.150859	-0.356191	-0.001831
Data78	-0.762227	0.632324	0.155334	-0.345662	-0.006816
Data79	-0.749105	0.61381	0.163066	-0.330353	-0.009359
Data80	-0.742188	0.608114	0.171102	-0.328522	-0.003153
Data81	-0.727743	0.618693	0.184021	-0.324656	0.000203
Data82	-0.715129	0.638123	0.19755	-0.311788	-0.007731
Data83	-0.703532	0.641683	0.203451	-0.294952	-0.01119
Data84	-0.698853	0.639445	0.203552	-0.277049	-0.018616
Data85	-0.703328	0.640971	0.205587	-0.257365	-0.014547
Data86	-0.719808	0.643107	0.222677	-0.248159	0.003052
Data87	-0.726115	0.65328	0.234884	-0.252736	0.010579
Data88	-0.729472	0.663045	0.250346	-0.257365	0.002136
Data89	-0.710856	0.647278	0.261841	-0.271301	-0.015869
Data90	-0.683797	0.617167	0.258179	-0.28183	-0.018209
Data91	-0.656433	0.592957	0.243327	-0.284932	0.002441
Data92	-0.636698	0.586548	0.234477	-0.284017	0.013529
Data93	-0.62266	0.574036	0.219116	-0.280457	0.011495
Data94	-0.608215	0.565186	0.21403	-0.280711	0.002747
Data95	-0.577393	0.557454	0.221558	-0.289815	-0.004476
Data96	-0.541178	0.546265	0.220439	-0.294444	-0.015971
Data97	-0.51829	0.542297	0.223185	-0.280304	-0.028483
Data98	-0.504761	0.550537	0.224711	-0.257772	-0.050252
Data99	-0.490926	0.564168	0.224406	-0.241191	-0.079854
Data100	-0.483602	0.571289	0.210266	-0.2388	-0.089417
Data101	-0.490824	0.566305	0.182902	-0.248871	-0.074565
Data102	-0.497538	0.556742	0.164388	-0.252787	-0.045878
Data103	-0.495199	0.557251	0.150859	-0.253448	-0.019633
Data104	-0.493876	0.560404	0.142619	-0.258535	-0.003153
Data105	-0.494893	0.564575	0.139567	-0.266164	0.002645
Data106	-0.487264	0.547791	0.142721	-0.267029	-0.01475
Data107	-0.47526	0.52419	0.159505	-0.243785	-0.045776
Data108	-0.463359	0.505168	0.184631	-0.202484	-0.061849
Data109	-0.440369	0.47994	0.200094	-0.172577	-0.06134
Data110	-0.420736	0.46285	0.196737	-0.160166	-0.055745
Data111	-0.399272	0.456034	0.183309	-0.155538	-0.060832
Data112	-0.38442	0.446574	0.165914	-0.15096	-0.068258
Data113	-0.366007	0.434469	0.163371	-0.160421	-0.081685
Data114	-0.340576	0.427551	0.177714	-0.168203	-0.096842
Data115	-0.32135	0.405884	0.184733	-0.168559	-0.110168
Data116	-0.311991	0.371908	0.19694	-0.1651	-0.121969
Data117	-0.292765	0.33783	0.201009	-0.156911	-0.124105
Data118	-0.272522	0.30426	0.196228	-0.151825	-0.121663
Data119	-0.239563	0.289408	0.190226	-0.155996	-0.113017
Data120	-0.21403	0.278015	0.176799	-0.15213	-0.102234
Data121	-0.192871	0.282389	0.164286	-0.142415	-0.089213
Data122	-0.185547	0.289917	0.15625	-0.131327	-0.08667
Data123	-0.176188	0.296427	0.144145	-0.111186	-0.102234
Data124	-0.151164	0.297445	0.132955	-0.095062	-0.117289
Data125	-0.137736	0.28717	0.117188	-0.082652	-0.133362
Data126	-0.13387	0.262655	0.112406	-0.068868	-0.149536
Data127	-0.136617	0.224508	0.125224	-0.066884	-0.153402
Data128	-0.149434	0.193685	0.136007	-0.070038	-0.147095
Data129	-0.164998	0.18158	0.138652	-0.069834	-0.126953
Data130	-0.188802	0.17334	0.134989	-0.059865	-0.119324
Data131	-0.199382	0.155741	0.130717	-0.052389	-0.122172
Data132	-0.205383	0.140177	0.122681	-0.047455	-0.137329
Data133	-0.193583	0.128174	0.113118	-0.042369	-0.143331
Data134	-0.182597	0.110474	0.100505	-0.045624	-0.131836
Data135	-0.181173	0.090535	0.104574	-0.058289	-0.115865
Data136	-0.177307	0.06663	0.107524	-0.065918	-0.10498
Data137	-0.165812	0.047404	0.101217	-0.071767	-0.108134
Data138	-0.125326	0.042318	0.096029	-0.072021	-0.106608
Data139	-0.079447	0.036519	0.092265	-0.070292	-0.104065
Data140	-0.057068	0.026957	0.09552	-0.068512	-0.088094
Data141	-0.046183	0.019328	0.091044	-0.063324	-0.079956
Data142	-0.038452	0.005493	0.083211	-0.059153	-0.084127
Data143	-0.035502	-0.013631	0.07019	-0.053304	-0.078532
Data144	-0.039775	-0.022176	0.057475	-0.055695	-0.063883
Data145	-0.053101	-0.026652	0.056966	-0.051931	-0.054016
Data146	-0.054728	-0.032247	0.061544	-0.034637	-0.032552
Data147	-0.052389	-0.052083	0.06368	-0.046234	-0.016479
Data148	-0.061646	-0.080465	0.056966	-0.059611	-0.003764
Data149	-0.070089	-0.106405	0.03774	-0.063985	0.005086
Data150	-0.077616	-0.124308	0.023193	-0.055542	0.017395
Data151	-0.067647	-0.132243	0.008036	-0.047201	0.016276
Data152	-0.061239	-0.142822	0.006612	-0.044403	0.013123
Data153	-0.069682	-0.171814	-0.000509	-0.043894	0.018311
Data154	-0.093689	-0.19043	-0.020243	-0.053762	0.031026
Data155	-0.103048	-0.197144	-0.041911	-0.068207	0.045573
Data156	-0.112203	-0.21403	-0.064087	-0.086416	0.055644
Data157	-0.11851	-0.237834	-0.077006	-0.100098	0.058187
Data158	-0.129496	-0.258687	-0.06958	-0.104167	0.067444
Data159	-0.132243	-0.256653	-0.052083	-0.102386	0.079447
Data160	-0.114543	-0.234985	-0.062154	-0.099284	0.093079
Data161	-0.09491	-0.217692	-0.074361	-0.113271	0.106303
Data162	-0.065918	-0.212809	-0.089213	-0.12675	0.113118
Data163	-0.05717	-0.228678	-0.100403	-0.129293	0.121257
Data164	-0.064189	-0.254517	-0.109558	-0.134328	0.112305
Data165	-0.066121	-0.273031	-0.12207	-0.146281	0.108032
Data166	-0.064392	-0.276896	-0.141907	-0.147451	0.109863
Data167	-0.060018	-0.275269	-0.165812	-0.155182	0.12502
Data168	-0.059713	-0.272827	-0.178833	-0.160116	0.137126
Data169	-0.06307	-0.279846	-0.171712	-0.170695	0.143636
Data170	-0.079549	-0.28422	-0.154928	-0.181122	0.140686
Data171	-0.097758	-0.282898	-0.146281	-0.176951	0.115865
Data172	-0.112305	-0.280863	-0.145162	-0.168711	0.093994
Data173	-0.139567	-0.285034	-0.14445	-0.162455	0.08728
Data174	-0.158081	-0.28066	-0.142415	-0.164998	0.097961
Data175	-0.168864	-0.265503	-0.147603	-0.167592	0.114034
Data176	-0.157471	-0.253194	-0.153503	-0.176646	0.132446
Data177	-0.150859	-0.250651	-0.154419	-0.188293	0.143534
Data178	-0.151876	-0.25411	-0.152995	-0.19755	0.156555
Data179	-0.156148	-0.272725	-0.152791	-0.202281	0.17039
Data180	-0.172119	-0.280253	-0.165202	-0.208588	0.190226
Data181	-0.172221	-0.281474	-0.183818	-0.225932	0.204061
Data182	-0.161743	-0.282491	-0.190023	-0.237122	0.221252
Data183	-0.154826	-0.296733	-0.190837	-0.240987	0.241292
Data184	-0.147603	-0.309041	-0.178833	-0.230916	0.257874
Data185	-0.141195	-0.314331	-0.176493	-0.222473	0.266724
Data186	-0.144958	-0.300191	-0.187581	-0.223338	0.265605
Data187	-0.151571	-0.286153	-0.194804	-0.218353	0.270487
Data188	-0.162557	-0.278931	-0.19104	-0.220337	0.289612
Data189	-0.17863	-0.269572	-0.189616	-0.218608	0.299581
Data190	-0.207418	-0.257874	-0.20813	-0.212504	0.307515
Data191	-0.23173	-0.238241	-0.212097	-0.207672	0.316976
Data192	-0.247091	-0.219014	-0.206401	-0.214742	0.342102
Data193	-0.253296	-0.216471	-0.194499	-0.220337	0.362651
Data194	-0.245972	-0.220337	-0.175781	-0.229441	0.380046
Data195	-0.22583	-0.218913	-0.169169	-0.22054	0.389303
Data196	-0.187785	-0.207011	-0.171204	-0.20635	0.394491
Data197	-0.155843	-0.197245	-0.172526	-0.187022	0.398254
Data198	-0.137227	-0.188802	-0.166016	-0.158132	0.416565
Data199	-0.143026	-0.172221	-0.164795	-0.146077	0.45105
Data200	-0.152893	-0.155538	-0.152486	-0.146077	0.486755
Data201	-0.152893	-0.153809	-0.139771	-0.147909	0.498962
Data202	-0.143636	-0.156759	-0.124919	-0.144501	0.501404
Data203	-0.121358	-0.149536	-0.083415	-0.132345	0.507507
Data204	-0.102743	-0.120239	-0.039978	-0.112813	0.524902
Data205	-0.080058	-0.068563	0.004883	-0.096232	0.549011
Data206	-0.029297	-0.015666	0.040181	-0.07782	0.571289
Data207	0.036723	0.031433	0.084839	-0.043132	0.610962
Data208	0.095215	0.081482	0.13092	-0.017446	0.666402
Data209	0.158997	0.140686	0.174357	0.008291	0.738932
Data210	0.235901	0.210164	0.222778	0.054423	0.817057
Data211	0.302327	0.26825	0.280965	0.116882	0.886841
Data212	0.370483	0.336202	0.354919	0.183156	0.953267
Data213	0.439046	0.399475	0.457153	0.256042	1.029358
Data214	0.507609	0.473124	0.565592	0.340017	1.111145
Data215	0.591227	0.568848	0.657349	0.431976	1.20636
Data216	0.701294	0.679728	0.731201	0.53304	1.308695
Data217	0.808818	0.785421	0.821838	0.64209	1.408895
Data218	0.930379	0.891724	0.923971	0.751851	1.505229
Data219	1.051432	1.002502	1.024882	0.855916	1.60085
Data220	1.153768	1.112569	1.14563	0.959981	1.706645
Data221	1.242574	1.213481	1.257833	1.060842	1.81488
Data222	1.324056	1.319885	1.364136	1.154531	1.92454
Data223	1.390483	1.422831	1.460978	1.231944	2.018026
Data224	1.448059	1.502686	1.519775	1.294098	2.105611
Data225	1.507467	1.561178	1.557414	1.356964	2.161662
Data226	1.576945	1.613159	1.577759	1.421356	2.205098
Data227	1.626383	1.647949	1.587931	1.472829	2.244466
Data228	1.649373	1.657511	1.601766	1.513367	2.287394
Data229	1.64561	1.661275	1.611226	1.546122	2.334391
Data230	1.634521	1.64683	1.604309	1.564026	2.365621
Data231	1.611226	1.628621	1.589559	1.562398	2.373352
Data232	1.576131	1.59434	1.58193	1.544393	2.3585
Data233	1.529134	1.552938	1.570333	1.518911	2.328593
Data234	1.466777	1.500244	1.547241	1.482595	2.30072
Data235	1.401876	1.443278	1.512044	1.434733	2.269897
Data236	1.329041	1.381836	1.465454	1.393127	2.225037
Data237	1.236572	1.309611	1.414795	1.33311	2.157084
Data238	1.133626	1.235758	1.350606	1.267242	2.089233
Data239	1.03892	1.158752	1.273499	1.19578	2.03125
Data240	0.938517	1.06547	1.163432	1.114299	1.974182
Data241	0.832621	0.964457	1.042989	1.020711	1.898193
Data242	0.729472	0.864766	0.922139	0.927175	1.807251
Data243	0.628866	0.752157	0.815328	0.841675	1.703389
Data244	0.513102	0.626221	0.707703	0.757192	1.57491
Data245	0.409037	0.499064	0.603638	0.673167	1.442668
Data246	0.310364	0.373739	0.497742	0.587209	1.326294
Data247	0.225932	0.250753	0.40446	0.4953	1.223043
Data248	0.132955	0.130208	0.309652	0.398102	1.147461
Data249	0.042013	0.016785	0.211792	0.295512	1.070862
Data250	-0.065409	-0.083008	0.110067	0.190989	0.983988
Data251	-0.179952	-0.18748	0.011597	0.087992	0.880636
Data252	-0.279948	-0.297445	-0.07314	-0.007579	0.78949
Data253	-0.378316	-0.394185	-0.145264	-0.090027	0.705465
Data254	-0.475667	-0.48818	-0.20813	-0.169169	0.616557
Data255	-0.554708	-0.573832	-0.283813	-0.246023	0.525208
Data256	-0.627645	-0.656026	-0.372111	-0.326945	0.435486
Data257	-0.698954	-0.741475	-0.449422	-0.410868	0.357361
Data258	-0.784098	-0.843913	-0.524902	-0.471446	0.295003
Data259	-0.874227	-0.940857	-0.594686	-0.513865	0.241191
Data260	-0.960083	-1.037903	-0.651143	-0.557912	0.171814
Data261	-1.02773	-1.129252	-0.702209	-0.613505	0.090332
Data262	-1.084696	-1.203918	-0.746562	-0.683034	-0.001221
Data263	-1.13678	-1.272583	-0.800578	-0.75587	-0.07782
Data264	-1.174927	-1.348063	-0.865784	-0.825094	-0.144246
Data265	-1.222636	-1.427104	-0.9316	-0.881246	-0.204976
Data266	-1.27004	-1.505127	-0.979004	-0.936127	-0.25828
Data267	-1.311442	-1.567281	-1.019185	-0.989227	-0.30426
Data268	-1.357117	-1.621602	-1.047058	-1.033223	-0.340881
Data269	-1.388346	-1.665141	-1.077271	-1.0672	-0.372721
Data270	-1.422628	-1.703898	-1.10321	-1.091105	-0.403035
Data271	-1.455587	-1.752625	-1.131999	-1.124318	-0.431213
Data272	-1.489563	-1.803996	-1.157227	-1.16333	-0.453288
Data273	-1.517843	-1.855672	-1.18632	-1.202138	-0.479228
Data274	-1.546936	-1.91274	-1.2087	-1.25061	-0.505269
Data275	-1.567179	-1.965535	-1.235352	-1.303304	-0.541178
Data276	-1.588033	-2.011922	-1.262919	-1.343282	-0.594889
Data277	-1.623332	-2.060343	-1.299438	-1.365102	-0.653381
Data278	-1.658427	-2.096965	-1.335246	-1.387482	-0.685832
Data279	-1.694743	-2.12443	-1.36261	-1.405131	-0.706685
Data280	-1.711528	-2.145996	-1.381938	-1.429799	-0.71462
Data281	-1.71936	-2.160645	-1.38621	-1.452789	-0.713399
Data282	-1.73116	-2.161764	-1.391296	-1.484121	-0.713806
Data283	-1.736145	-2.159729	-1.39974	-1.511434	-0.736084
Data284	-1.745605	-2.175496	-1.401571	-1.534424	-0.76711
Data285	-1.755371	-2.201538	-1.390686	-1.538747	-0.798848
Data286	-1.754252	-2.220764	-1.387329	-1.55309	-0.809937
Data287	-1.749369	-2.245789	-1.393534	-1.572215	-0.818075
Data288	-1.753743	-2.270406	-1.397196	-1.582031	-0.833842
Data289	-1.756185	-2.285868	-1.400553	-1.58905	-0.854492
Data290	-1.748556	-2.303874	-1.39679	-1.59083	-0.868429
Data291	-1.728617	-2.324524	-1.394958	-1.598663	-0.87321
Data292	-1.708883	-2.348022	-1.391195	-1.603546	-0.872498
Data293	-1.696167	-2.364095	-1.379598	-1.61382	-0.884399
Data294	-1.68925	-2.361348	-1.389058	-1.631317	-0.899048
Data295	-1.688741	-2.336019	-1.39801	-1.643575	-0.914917
Data296	-1.684875	-2.301534	-1.401367	-1.641693	-0.917358
Data297	-1.676941	-2.267049	-1.398926	-1.648254	-0.931295
Data298	-1.677653	-2.250061	-1.370748	-1.656901	-0.946757
Data299	-1.669922	-2.245178	-1.32609	-1.658529	-0.945129
Data300	-1.654154	-2.237752	-1.286011	-1.655986	-0.944824
Data301	-1.625061	-2.235819	-1.255798	-1.647085	-0.949402
Data302	-1.585388	-2.232361	-1.242167	-1.632131	-0.953064
Data303	-1.550802	-2.212321	-1.235046	-1.606089	-0.949809
Data304	-1.513774	-2.194926	-1.217448	-1.593475	-0.941976
Data305	-1.489461	-2.174276	-1.188253	-1.600393	-0.930176
Data306	-1.473185	-2.157593	-1.164246	-1.6008	-0.915934
Data307	-1.455892	-2.138062	-1.149902	-1.596832	-0.8962
Data308	-1.425171	-2.117513	-1.134542	-1.599274	-0.889893
Data309	-1.401672	-2.095235	-1.117554	-1.59083	-0.876973
Data310	-1.364746	-2.07255	-1.105143	-1.578878	-0.860494
Data311	-1.32192	-2.045898	-1.089579	-1.584625	-0.846354
Data312	-1.278178	-2.030436	-1.070557	-1.592102	-0.84259
Data313	-1.24471	-2.014669	-1.040751	-1.582794	-0.85083
Data314	-1.21816	-1.996969	-1.010335	-1.562551	-0.849813
Data315	-1.202087	-1.98232	-0.972493	-1.53127	-0.842997
Data316	-1.177673	-1.974894	-0.937602	-1.50116	-0.825399
Data317	-1.142171	-1.960246	-0.924479	-1.471659	-0.799561
Data318	-1.104126	-1.925252	-0.925496	-1.452942	-0.783488
Data319	-1.074219	-1.882935	-0.919495	-1.433512	-0.769857
Data320	-1.046041	-1.846313	-0.898336	-1.409454	-0.753479
Data321	-1.026917	-1.81132	-0.866903	-1.370799	-0.736898
Data322	-1.00942	-1.770223	-0.833333	-1.339823	-0.705668
Data323	-0.989075	-1.752523	-0.796204	-1.321055	-0.665894
Data324	-0.954793	-1.735738	-0.768127	-1.30483	-0.634257
Data325	-0.91685	-1.711426	-0.73171	-1.28067	-0.61259
Data326	-0.885111	-1.67867	-0.685323	-1.263275	-0.589396
Data327	-0.844218	-1.648153	-0.654399	-1.236979	-0.558675
Data328	-0.79071	-1.624146	-0.6132	-1.214244	-0.533651
Data329	-0.729065	-1.583049	-0.578613	-1.187439	-0.51178
Data330	-0.663656	-1.540324	-0.549316	-1.165619	-0.484823
Data331	-0.592143	-1.500549	-0.513102	-1.138255	-0.462748
Data332	-0.517375	-1.462708	-0.474243	-1.108144	-0.455119
Data333	-0.451558	-1.431783	-0.429484	-1.078389	-0.444845
Data334	-0.411275	-1.40859	-0.389709	-1.031087	-0.43396
Data335	-0.383606	-1.376546	-0.356649	-0.986735	-0.412089
Data336	-0.368754	-1.340129	-0.343933	-0.950063	-0.386251
Data337	-0.352275	-1.291911	-0.340373	-0.914001	-0.375977
Data338	-0.325012	-1.255798	-0.318705	-0.883077	-0.364583
Data339	-0.295308	-1.220601	-0.281677	-0.86141	-0.348714
Data340	-0.271301	-1.179097	-0.245361	-0.839793	-0.326131
Data341	-0.252279	-1.136882	-0.2005	-0.805613	-0.303141
Data342	-0.228577	-1.0908	-0.151571	-0.785116	-0.273946
Data343	-0.219727	-1.041667	-0.10966	-0.774587	-0.254211
Data344	-0.210775	-0.994466	-0.072021	-0.759125	-0.233968
Data345	-0.195516	-0.954793	-0.046285	-0.729014	-0.216573
Data346	-0.152588	-0.902303	-0.021973	-0.692495	-0.197957
Data347	-0.114848	-0.846863	-0.006409	-0.651143	-0.163269
Data348	-0.074972	-0.820618	0.026143	-0.611216	-0.116882
Data349	-0.024007	-0.801799	0.081584	-0.587006	-0.079447
Data350	0.027669	-0.785828	0.135905	-0.573832	-0.059102
Data351	0.072632	-0.774943	0.167948	-0.547028	-0.053609
Data352	0.118306	-0.756938	0.180257	-0.510406	-0.050151
Data353	0.153503	-0.735067	0.203145	-0.457611	-0.027873
Data354	0.177205	-0.710551	0.233053	-0.418447	0.009257
Data355	0.217692	-0.664266	0.246379	-0.40212	0.045369
Data356	0.251567	-0.607096	0.251973	-0.377655	0.079041
Data357	0.270793	-0.541687	0.272319	-0.346222	0.098267
Data358	0.291239	-0.49174	0.306803	-0.311025	0.106913
Data359	0.319417	-0.470581	0.357564	-0.283152	0.129496
Data360	0.342814	-0.469564	0.401611	-0.245158	0.146281
Data361	0.356649	-0.458374	0.417582	-0.191803	0.152893
Data362	0.367737	-0.429891	0.416463	-0.150604	0.156453
Data363	0.376892	-0.404053	0.429281	-0.123952	0.1651
Data364	0.399577	-0.381165	0.450541	-0.090993	0.176392
Data365	0.435384	-0.371806	0.472107	-0.053355	0.191752
Data366	0.472107	-0.354207	0.494283	-0.009613	0.218506
Data367	0.510356	-0.299479	0.523478	0.025635	0.24587
Data368	0.543925	-0.224202	0.56071	0.058441	0.256755
Data369	0.580546	-0.170797	0.585632	0.088501	0.263672
Data370	0.607808	-0.145467	0.6132	0.114695	0.272319
Data371	0.636495	-0.110067	0.637512	0.143738	0.287577
Data372	0.667419	-0.078939	0.665385	0.181325	0.31189
Data373	0.720622	-0.038452	0.681763	0.231832	0.336812
Data374	0.774333	0.007629	0.70109	0.27715	0.348714
Data375	0.815938	0.050151	0.711772	0.307007	0.349935
Data376	0.852661	0.085246	0.733337	0.335185	0.359395
Data377	0.869751	0.103455	0.761414	0.361125	0.38737
Data378	0.870361	0.122579	0.784505	0.375112	0.41687
Data379	0.866801	0.14679	0.789795	0.389964	0.442505
Data380	0.877787	0.160828	0.800578	0.406443	0.466309
Data381	0.891622	0.18575	0.808207	0.433858	0.475871
Data382	0.906474	0.225932	0.825806	0.463053	0.474854
Data383	0.906982	0.264181	0.843811	0.480347	0.485331
Data384	0.912476	0.298564	0.86497	0.489909	0.501811
Data385	0.916341	0.314636	0.873922	0.511169	0.52002
Data386	0.914205	0.322367	0.876465	0.539653	0.533244
Data387	0.915731	0.339661	0.901388	0.567729	0.534871
Data388	0.929159	0.370483	0.938314	0.594126	0.543925
Data389	0.945638	0.410665	0.957845	0.622813	0.565084
Data390	0.962118	0.45695	0.970764	0.643972	0.595398
Data391	0.977275	0.496826	0.975037	0.651093	0.630493
Data392	1.002096	0.53243	0.975037	0.649312	0.652262
Data393	1.028239	0.559896	0.967509	0.642649	0.662944
Data394	1.049805	0.574951	0.963033	0.649363	0.672913
Data395	1.07015	0.593872	0.961202	0.667725	0.669556
Data396	1.0849	0.605469	0.970052	0.699209	0.675456
Data397	1.096191	0.625916	0.976461	0.745188	0.695089
Data398	1.099548	0.654602	0.977783	0.78242	0.702718
Data399	1.096802	0.686849	0.981038	0.807953	0.702311
Data400	1.09731	0.716044	0.978394	0.819346	0.693156
Data401	1.099548	0.742086	0.976969	0.823008	0.686849
Data402	1.105143	0.772909	0.982768	0.839132	0.680847
Data403	1.095276	0.798747	0.984599	0.857849	0.692139
Data404	1.082967	0.820414	0.993551	0.876414	0.706482
Data405	1.081238	0.835673	1.022949	0.89035	0.725606
Data406	1.090088	0.846151	1.047668	0.90917	0.744731
Data407	1.089783	0.852966	1.05957	0.924276	0.746663
Data408	1.0967	0.870565	1.055196	0.935262	0.744527
Data409	1.130066	0.889994	1.054382	0.939941	0.74056
Data410	1.155802	0.895691	1.028748	0.946147	0.733337
Data411	1.173706	0.900065	1.010234	0.93928	0.723165
Data412	1.188456	0.922648	0.998942	0.932668	0.713908
Data413	1.196798	0.960083	0.991313	0.923869	0.698954
Data414	1.200358	0.990194	0.986735	0.911865	0.682678
Data415	1.192932	0.992126	0.986735	0.905355	0.669861
Data416	1.181742	0.979716	0.982463	0.898183	0.652262
Data417	1.177775	0.977681	0.967306	0.914154	0.632019
Data418	1.176046	0.985616	0.943807	0.929413	0.628153
Data419	1.180623	0.981242	0.920919	0.943044	0.631917
Data420	1.187236	0.974528	0.896505	0.969899	0.629985
Data421	1.18398	0.980123	0.879924	0.988617	0.614319
Data422	1.19222	0.97758	0.862935	0.991618	0.603536
Data423	1.214193	0.962423	0.85734	0.997416	0.588481
Data424	1.235352	0.94991	0.856018	0.996704	0.574646
Data425	1.245524	0.943909	0.844116	0.988668	0.571594
Data426	1.256205	0.949605	0.827128	0.967509	0.560608
Data427	1.254272	0.967102	0.810445	0.962321	0.546265
Data428	1.241353	0.988363	0.789693	0.951538	0.542399
Data429	1.235148	0.993754	0.760193	0.93811	0.537415
Data430	1.217957	0.98877	0.732218	0.93338	0.531514
Data431	1.201884	0.969645	0.711873	0.933024	0.527039
Data432	1.198324	0.950216	0.692139	0.926971	0.508626
Data433	1.20402	0.936178	0.686137	0.915375	0.511678
Data434	1.19812	0.934448	0.681763	0.908356	0.521851
Data435	1.175842	0.9375	0.681864	0.898031	0.53243
Data436	1.167501	0.936483	0.675863	0.8933	0.544027
Data437	1.186015	0.919698	0.661316	0.905457	0.544535
Data438	1.218872	0.906779	0.646871	0.914764	0.53599
Data439	1.2441	0.897827	0.623881	0.905711	0.526326
Data440	1.257833	0.894267	0.590617	0.893351	0.508423
Data441	1.271159	0.903524	0.557251	0.894216	0.484416
Data442	1.273905	0.904643	0.518595	0.887349	0.456645
Data443	1.258545	0.901388	0.491028	0.874176	0.44281
Data444	1.246948	0.898539	0.466105	0.872904	0.435282
Data445	1.243083	0.895589	0.441081	0.868734	0.41982
Data446	1.242472	0.874023	0.415649	0.871073	0.401408
Data447	1.236165	0.85612	0.393982	0.864054	0.393066
Data448	1.222331	0.848185	0.376485	0.850271	0.403849
Data449	1.204122	0.834961	0.369161	0.843201	0.411479
Data450	1.18398	0.809224	0.360209	0.844116	0.395915
Data451	1.164449	0.792135	0.345154	0.850983	0.391337
Data452	1.139425	0.780233	0.344849	0.856272	0.39093
Data453	1.123759	0.767314	0.339355	0.85022	0.388082
Data454	1.103821	0.768127	0.317078	0.829875	0.37323
Data455	1.08724	0.778605	0.281779	0.802307	0.372416
Data456	1.077779	0.766805	0.240682	0.77769	0.362651
Data457	1.065165	0.751444	0.201416	0.756582	0.343526
Data458	1.054789	0.726522	0.167338	0.74412	0.330302
Data459	1.059875	0.707499	0.135701	0.739543	0.327861
Data460	1.069946	0.684916	0.108439	0.740051	0.32135
Data461	1.080322	0.666402	0.078735	0.732574	0.302531
Data462	1.075745	0.647888	0.06602	0.716553	0.289307
Data463	1.057841	0.630493	0.061137	0.698039	0.289917
Data464	1.037394	0.612284	0.045573	0.679067	0.281474
Data465	1.022237	0.586548	0.0295	0.652669	0.261943
Data466	1.023051	0.564982	0.017192	0.631205	0.239156
Data467	1.019491	0.535177	0.006816	0.610352	0.228984
Data468	0.993347	0.518697	-0.014242	0.588379	0.224101
Data469	0.958964	0.514018	-0.037435	0.587667	0.210673
Data470	0.936279	0.510152	-0.056152	0.592651	0.184733
Data471	0.925191	0.509745	-0.077718	0.585175	0.168966
Data472	0.912069	0.501912	-0.090434	0.574748	0.165812
Data473	0.891012	0.492452	-0.09491	0.564626	0.171102
Data474	0.876973	0.47465	-0.113831	0.546163	0.183411
Data475	0.857035	0.459188	-0.137939	0.525055	0.175578
Data476	0.837402	0.448914	-0.157369	0.497538	0.145162
Data477	0.814616	0.432536	-0.169576	0.472565	0.098877
Data478	0.797424	0.416463	-0.175374	0.459391	0.058797
Data479	0.789693	0.412801	-0.182292	0.455526	0.024414
Data480	0.79366	0.405579	-0.197856	0.438283	0.009562
Data481	0.805054	0.393982	-0.210978	0.410767	-0.007426
Data482	0.823364	0.381978	-0.230713	0.394135	-0.027974
Data483	0.84198	0.377604	-0.25411	0.41036	-0.048726
Data484	0.848185	0.367432	-0.268351	0.434672	-0.072327
Data485	0.850321	0.353597	-0.28717	0.432129	-0.084127
Data486	0.841268	0.351257	-0.293783	0.426788	-0.095825
Data487	0.83374	0.342611	-0.301615	0.419362	-0.109558
Data488	0.822652	0.332031	-0.320028	0.406036	-0.127869
Data489	0.809835	0.310669	-0.342509	0.398051	-0.146586
Data490	0.79244	0.295715	-0.360311	0.388794	-0.157267
Data491	0.781047	0.292155	-0.354614	0.390778	-0.155029
Data492	0.77891	0.297241	-0.3302	0.393677	-0.165507
Data493	0.76945	0.298462	-0.307312	0.38859	-0.186768
Data494	0.766703	0.285746	-0.278727	0.373942	-0.209656
Data495	0.760295	0.277507	-0.26825	0.357157	-0.220235
Data496	0.760295	0.262349	-0.273438	0.345612	-0.235799
Data497	0.749715	0.25238	-0.281576	0.340373	-0.265198
Data498	0.735677	0.250346	-0.286967	0.326792	-0.302531
Data499	0.733236	0.239461	-0.294698	0.306753	-0.318095
Data500	0.729777	0.23407	-0.303243	0.28361	-0.326843
Data501	0.736491	0.225321	-0.319722	0.265706	-0.33905
Data502	0.743713	0.210876	-0.334981	0.255737	-0.354309
Data503	0.757446	0.209249	-0.339457	0.234985	-0.367635
Data504	0.783895	0.216166	-0.335286	0.224457	-0.381978
Data505	0.792745	0.215251	-0.336405	0.233459	-0.391235
Data506	0.78654	0.207926	-0.344035	0.253703	-0.41331
Data507	0.775553	0.20518	-0.337423	0.259959	-0.44342
Data508	0.751343	0.202738	-0.317993	0.243581	-0.475464
Data509	0.730387	0.20284	-0.292867	0.22817	-0.504659
Data510	0.719401	0.208232	-0.278422	0.243225	-0.505371
Data511	0.708211	0.206604	-0.256856	0.23646	-0.509847
Data512	0.675659	0.200195	-0.252279	0.222422	-0.503743
Data513	0.660197	0.192566	-0.243225	0.206146	-0.509644
Data514	0.660197	0.180461	-0.23936	0.198619	-0.525818
Data515	0.658875	0.168355	-0.235697	0.201213	-0.548197
Data516	0.646464	0.143433	-0.244242	0.202128	-0.572103
Data517	0.622152	0.121155	-0.247498	0.202637	-0.597026
Data518	0.59845	0.10966	-0.23702	0.200602	-0.613505
Data519	0.580139	0.108846	-0.23641	0.188344	-0.639242
Data520	0.567627	0.111593	-0.247498	0.178579	-0.655924
Data521	0.55308	0.110881	-0.267334	0.164439	-0.685527
Data522	0.538127	0.102234	-0.273539	0.15803	-0.704041
Data523	0.539144	0.10376	-0.267944	0.16866	-0.718689
Data524	0.554403	0.105489	-0.241089	0.179799	-0.722555
Data525	0.57902	0.106405	-0.222066	0.18926	-0.717977
Data526	0.597331	0.120646	-0.204875	0.193888	-0.72286
Data527	0.591227	0.12146	-0.198263	0.183411	-0.743205
Data528	0.575663	0.122477	-0.193685	0.192261	-0.767924
Data529	0.548197	0.107931	-0.186157	0.203552	-0.780233
Data530	0.53772	0.087484	-0.179342	0.214132	-0.796611
Data531	0.521647	0.077108	-0.176697	0.22522	-0.813192
Data532	0.492147	0.071513	-0.169779	0.218048	-0.83313
Data533	0.449015	0.04008	-0.171204	0.215403	-0.83547
Data534	0.390625	0.016174	-0.17863	0.217082	-0.831095
Data535	0.344543	0.020142	-0.190125	0.211741	-0.835775
Data536	0.315145	0.039164	-0.190633	0.207977	-0.837708
Data537	0.297852	0.052694	-0.174357	0.203145	-0.832825
Data538	0.283101	0.056864	-0.152384	0.205078	-0.828349
Data539	0.279744	0.06602	-0.143433	0.207926	-0.823669
Data540	0.261536	0.063171	-0.127157	0.222015	-0.815226
Data541	0.259094	0.061035	-0.105082	0.230357	-0.81309
Data542	0.264791	0.046387	-0.077922	0.24236	-0.812174
Data543	0.273743	0.033569	-0.064799	0.247345	-0.806783
Data544	0.291646	0.029195	-0.066528	0.248566	-0.820211
Data545	0.310059	0.017395	-0.062358	0.249125	-0.837911
Data546	0.333455	0.017904	-0.073649	0.244497	-0.855408
Data547	0.36204	0.023804	-0.099386	0.238546	-0.867716
Data548	0.367737	0.024312	-0.115967	0.236766	-0.869751
Data549	0.345052	0.021769	-0.119019	0.241699	-0.868734
Data550	0.303752	0.029399	-0.118917	0.246379	-0.862732
Data551	0.277507	0.028687	-0.125529	0.24648	-0.87087
Data552	0.262349	0.012309	-0.113932	0.256144	-0.890503
Data553	0.245463	0.009257	-0.083822	0.264435	-0.893148
Data554	0.235291	0.011393	-0.055237	0.27832	-0.89386
Data555	0.233053	0.02533	-0.044556	0.304972	-0.877991
Data556	0.220235	0.034892	-0.033061	0.3243	-0.851135
Data557	0.207113	0.030619	-0.024211	0.311534	-0.850118
Data558	0.195516	0.015767	-0.033468	0.291087	-0.866292
Data559	0.176188	-0.010681	-0.049235	0.279541	-0.860291
Data560	0.146383	-0.041809	-0.064901	0.277252	-0.832316
Data561	0.127258	-0.05839	-0.076599	0.2771	-0.806274
Data562	0.123291	-0.070801	-0.080668	0.282288	-0.802714
Data563	0.135803	-0.094604	-0.076599	0.29007	-0.804749
Data564	0.13265	-0.115967	-0.084229	0.289663	-0.812276
Data565	0.12797	-0.126444	-0.095622	0.284983	-0.811564
Data566	0.128886	-0.135295	-0.102336	0.278168	-0.798645
Data567	0.132955	-0.138448	-0.092773	0.281576	-0.781657
Data568	0.124817	-0.11556	-0.080465	0.275218	-0.7724
Data569	0.108134	-0.094096	-0.069173	0.270793	-0.765483
Data570	0.084839	-0.092061	-0.063782	0.268402	-0.760803
Data571	0.068054	-0.094604	-0.066427	0.272675	-0.765991
Data572	0.05778	-0.092265	-0.056966	0.271556	-0.765788
Data573	0.053406	-0.101624	-0.053101	0.261943	-0.746969
Data574	0.041097	-0.119527	-0.071513	0.256805	-0.726827
Data575	0.02238	-0.132548	-0.092367	0.258433	-0.724487
Data576	-0.002441	-0.14211	-0.094096	0.266876	-0.735982
Data577	-0.03774	-0.157979	-0.104065	0.279846	-0.745443
Data578	-0.072428	-0.188192	-0.113322	0.288086	-0.73527
Data579	-0.093282	-0.220032	-0.121562	0.297445	-0.715739
Data580	-0.10081	-0.23997	-0.151571	0.309397	-0.69814
Data581	-0.111898	-0.235799	-0.166931	0.310516	-0.675761
Data582	-0.11851	-0.237528	-0.172323	0.311228	-0.652161
Data583	-0.124308	-0.232137	-0.175476	0.319875	-0.636393
Data584	-0.126343	-0.228068	-0.165914	0.32842	-0.624695
Data585	-0.131429	-0.237427	-0.166016	0.304209	-0.616964
Data586	-0.136108	-0.251261	-0.176493	0.280101	-0.60262
Data587	-0.147705	-0.253398	-0.18575	0.273844	-0.599467
Data588	-0.155029	-0.257772	-0.196838	0.280507	-0.589498
Data589	-0.16154	-0.279541	-0.20874	0.278778	-0.579631
Data590	-0.167643	-0.300191	-0.226847	0.262197	-0.576884
Data591	-0.180054	-0.313822	-0.232035	0.258687	-0.580444
Data592	-0.198364	-0.328674	-0.241292	0.262248	-0.58726
Data593	-0.23234	-0.336304	-0.264689	0.264791	-0.600993
Data594	-0.262451	-0.344747	-0.285645	0.259298	-0.609029
Data595	-0.272013	-0.342204	-0.301412	0.250346	-0.597738
Data596	-0.300598	-0.348409	-0.330098	0.24231	-0.576172
Data597	-0.334676	-0.359701	-0.357361	0.243073	-0.542603
Data598	-0.371704	-0.370178	-0.366414	0.244649	-0.513102
Data599	-0.401815	-0.376078	-0.373637	0.246735	-0.486145
Data600	-0.433858	-0.375468	-0.373942	0.240326	-0.481567
Data601	-0.457052	-0.35675	-0.380147	0.222677	-0.490824
Data602	-0.477498	-0.339559	-0.38564	0.207469	-0.486247
Data603	-0.483805	-0.324504	-0.38564	0.199229	-0.467936
Data604	-0.493978	-0.31189	-0.391235	0.194651	-0.444234
Data605	-0.499776	-0.307007	-0.404256	0.196838	-0.420634
Data606	-0.516052	-0.31606	-0.423482	0.186818	-0.39978
Data607	-0.536092	-0.328776	-0.446574	0.183055	-0.386658
Data608	-0.562744	-0.33844	-0.46936	0.173442	-0.376587
Data609	-0.58492	-0.348002	-0.495199	0.158335	-0.353597
Data610	-0.588175	-0.364889	-0.517171	0.147196	-0.337321
Data611	-0.600484	-0.373433	-0.539856	0.132294	-0.317586
Data612	-0.613607	-0.370687	-0.559794	0.104726	-0.313619
Data613	-0.626221	-0.360209	-0.578105	0.074514	-0.314433
Data614	-0.639445	-0.357056	-0.593363	0.057424	-0.32196
Data615	-0.645142	-0.349935	-0.606689	0.058187	-0.333761
Data616	-0.646769	-0.336405	-0.630086	0.067342	-0.334574
Data617	-0.648499	-0.30894	-0.645345	0.078684	-0.322978
Data618	-0.667013	-0.294088	-0.650431	0.088704	-0.311483
Data619	-0.694173	-0.290019	-0.649312	0.075684	-0.298767
Data620	-0.711772	-0.282796	-0.643717	0.057424	-0.296631
Data621	-0.733337	-0.256755	-0.651652	0.030568	-0.288391
Data622	-0.74117	-0.226034	-0.67098	-0.005697	-0.281372
Data623	-0.752462	-0.204163	-0.689901	-0.033112	-0.261027
Data624	-0.751038	-0.20223	-0.713399	-0.05188	-0.236206
Data625	-0.742594	-0.213318	-0.736491	-0.06719	-0.222982
Data626	-0.734965	-0.216064	-0.74941	-0.07899	-0.217692
Data627	-0.727844	-0.208333	-0.75592	-0.081228	-0.213114
Data628	-0.721944	-0.198568	-0.768026	-0.096639	-0.21932
Data629	-0.719503	-0.191752	-0.766703	-0.111593	-0.210063
Data630	-0.725606	-0.184937	-0.776469	-0.133972	-0.186056
Data631	-0.736694	-0.17568	-0.791829	-0.152079	-0.162048
Data632	-0.741374	-0.155233	-0.795085	-0.172679	-0.149638
Data633	-0.749919	-0.143229	-0.797221	-0.193939	-0.133057
Data634	-0.760701	-0.14801	-0.803426	-0.199992	-0.120951
Data635	-0.774638	-0.162557	-0.826416	-0.192871	-0.105184
Data636	-0.779622	-0.171712	-0.839945	-0.19104	-0.066121
Data637	-0.78776	-0.186157	-0.85144	-0.200755	-0.032756
Data638	-0.794373	-0.200806	-0.869649	-0.213318	-0.009155
Data639	-0.808411	-0.189107	-0.894775	-0.224508	0.017904
