# Supplementary material for: Integration of MRI and somatosensory evoked potentials facilitate diagnosis of spinal cord compression
Source: Sci Rep. 2023 May 15;13:7861. doi: 10.1038/s41598-023-34832-2 (PMC10185544; doi:10.1038/s41598-023-34832-2)
Supplement: Supplementary file 3 — Supplementary Information 3. [file 41598_2023_34832_MOESM3_ESM.zip › Preoperative SSEP data/spinal cord compression group/4381605_2/4381605_2_Lt Tibial SEP_Cz'-Fpz_200829_113036.csv]

Index	1	2	3	4	5	6	7
Name	Cz'-Fpz	Cz'-Fpz	Cz'-Fpz	Cz'-Fpz	Cz'-Fpz	Cz'-Fpz	Cz'-Fpz
Time	2.01903E+13	2.01903E+13	2.01903E+13	2.01903E+13	2.01903E+13	2.01903E+13	2.01903E+13
Highcut	500	500	500	500	500	500	500
Lowcut	10	10	10	10	10	10	10
Period	0.000156	0.000156	0.000156	0.000156	0.000156	0.000156	0.000156
Averages	120	120	120	120	120	120	120
Int (mA)	29/28.2mA	29/28.2mA	29/28.2mA	29/28.6mA	29/28.2mA	29/28.2mA	29/28.6mA
Pulse Width (�gs)	200�s	200�s	200�s	200�s	200�s	200�s	200�s
Rep Rate (Hz)	3.11Hz	3.11Hz	3.11Hz	3.11Hz	3.11Hz	3.11Hz	3.11Hz
Data0	-0.672302	-0.272929	0.189718	-0.547689	0.571899	-0.439758	0.443115
Data1	-0.758667	-0.681661	-0.5012	-0.935771	0.208639	-1.450195	-0.346476
Data2	-0.738525	-2.057292	-1.630961	-2.381592	-1.179097	-2.107544	-1.450094
Data3	-0.585022	-1.676737	-0.868022	-2.129618	-0.86497	-1.115417	-0.447998
Data4	-0.332235	-0.346375	0.140177	-0.882568	0.382487	-0.127563	0.629171
Data5	-0.051778	0.420329	0.690613	-0.124715	1.120707	0.347392	1.136068
Data6	0.178426	0.69753	0.890198	0.200806	1.41276	0.457967	1.270243
Data7	0.303345	0.680644	0.888875	0.23936	1.424662	0.372518	1.198934
Data8	0.317179	0.525309	0.785929	0.137634	1.287537	0.214233	1.020508
Data9	0.24821	0.309753	0.633341	-0.015666	1.099854	0.044149	0.811462
Data10	0.137227	0.094299	0.478821	-0.18158	0.922953	-0.093079	0.625916
Data11	0.021261	-0.072734	0.351969	-0.330607	0.780538	-0.208232	0.474955
Data12	-0.078328	-0.178019	0.254415	-0.447184	0.691223	-0.293681	0.376587
Data13	-0.153809	-0.241699	0.192159	-0.513509	0.648499	-0.345561	0.312805
Data14	-0.204976	-0.280965	0.164897	-0.55186	0.632121	-0.36794	0.277201
Data15	-0.235697	-0.28717	0.16215	-0.592244	0.626526	-0.37852	0.266622
Data16	-0.251261	-0.274455	0.16276	-0.617574	0.619609	-0.384318	0.26001
Data17	-0.256653	-0.256348	0.181783	-0.627747	0.611572	-0.388285	0.25472
Data18	-0.256144	-0.231222	0.206197	-0.63324	0.606893	-0.393372	0.244039
Data19	-0.253601	-0.203145	0.227661	-0.635274	0.612183	-0.388896	0.229797
Data20	-0.251973	-0.184631	0.24353	-0.649618	0.626628	-0.396627	0.215454
Data21	-0.253092	-0.172424	0.258586	-0.674947	0.644633	-0.408834	0.205383
Data22	-0.258077	-0.154215	0.267944	-0.681254	0.652669	-0.412699	0.208842
Data23	-0.267029	-0.13682	0.274353	-0.689189	0.662842	-0.41097	0.203044
Data24	-0.279134	-0.120748	0.289103	-0.703227	0.665385	-0.406392	0.205078
Data25	-0.292562	-0.113017	0.296733	-0.701599	0.666809	-0.388387	0.193278
Data26	-0.305074	-0.110575	0.290324	-0.696615	0.668233	-0.378215	0.179342
Data27	-0.314331	-0.117594	0.290731	-0.69987	0.663045	-0.378113	0.160421
Data28	-0.318502	-0.119222	0.29775	-0.704346	0.649923	-0.38442	0.13916
Data29	-0.316366	-0.110575	0.300293	-0.70577	0.637716	-0.387065	0.116069
Data30	-0.308024	-0.098063	0.29775	-0.719401	0.625407	-0.387472	0.101013
Data31	-0.294088	-0.08372	0.300598	-0.732524	0.616659	-0.396322	0.100199
Data32	-0.276286	-0.070699	0.293376	-0.73466	0.625509	-0.403442	0.084534
Data33	-0.256755	-0.071716	0.292867	-0.738932	0.6191	-0.415548	0.069784
Data34	-0.238139	-0.068665	0.304769	-0.756327	0.599365	-0.414327	0.06602
Data35	-0.222677	-0.053813	0.317485	-0.758158	0.579122	-0.411377	0.066935
Data36	-0.212097	-0.033366	0.320435	-0.749715	0.580953	-0.42867	0.074259
Data37	-0.206807	-0.016988	0.335185	-0.745443	0.596415	-0.433248	0.082092
Data38	-0.206095	-0.00356	0.348612	-0.744832	0.599467	-0.424398	0.081787
Data39	-0.208435	0.005188	0.36794	-0.744934	0.591939	-0.398865	0.092773
Data40	-0.211792	0.009969	0.380452	-0.751546	0.576579	-0.371704	0.102844
Data41	-0.214132	0.002441	0.394185	-0.762838	0.566508	-0.347799	0.099894
Data42	-0.213725	-0.022481	0.398153	-0.782471	0.56427	-0.335999	0.083415
Data43	-0.209147	-0.052185	0.406087	-0.794881	0.584513	-0.3243	0.070597
Data44	-0.19989	-0.07487	0.399882	-0.802002	0.603129	-0.315552	0.066121
Data45	-0.186056	-0.084941	0.383809	-0.808207	0.609436	-0.308329	0.07253
Data46	-0.168864	-0.092875	0.359802	-0.806681	0.60557	-0.302022	0.084534
Data47	-0.149638	-0.092163	0.334778	-0.808411	0.591634	-0.309652	0.088603
Data48	-0.130005	-0.094503	0.326233	-0.815735	0.577494	-0.319722	0.091451
Data49	-0.110474	-0.089111	0.329081	-0.818176	0.568848	-0.323893	0.082703
Data50	-0.091553	-0.08372	0.345154	-0.820211	0.583293	-0.317993	0.074259
Data51	-0.073242	-0.075887	0.361735	-0.815633	0.59845	-0.304057	0.066833
Data52	-0.056356	-0.08311	0.388082	-0.815023	0.603536	-0.29836	0.059814
Data53	-0.042114	-0.088704	0.405273	-0.823975	0.604146	-0.282796	0.06307
Data54	-0.03123	-0.079244	0.417379	-0.832316	0.602417	-0.259094	0.076396
Data55	-0.023092	-0.069682	0.415446	-0.84259	0.605164	-0.233154	0.099487
Data56	-0.016073	-0.064189	0.403646	-0.841675	0.603536	-0.215556	0.120951
Data57	-0.007629	-0.07487	0.409648	-0.839132	0.600688	-0.198771	0.145976
Data58	0.004069	-0.087382	0.424296	-0.836487	0.602112	-0.193888	0.151571
Data59	0.01943	-0.083923	0.43752	-0.833435	0.590413	-0.197449	0.155029
Data60	0.036926	-0.073751	0.449829	-0.836182	0.564168	-0.195313	0.157166
Data61	0.054423	-0.065409	0.465698	-0.845744	0.520325	-0.178324	0.166016
Data62	0.070394	-0.069478	0.477295	-0.840759	0.492655	-0.157572	0.173848
Data63	0.084229	-0.069275	0.499573	-0.832316	0.492859	-0.147502	0.184021
Data64	0.09613	-0.078532	0.533346	-0.827332	0.509949	-0.137227	0.195516
Data65	0.10671	-0.085246	0.557251	-0.83252	0.52714	-0.128886	0.200399
Data66	0.116679	-0.098165	0.556335	-0.850627	0.538737	-0.129191	0.192769
Data67	0.12675	-0.113525	0.542603	-0.871684	0.554504	-0.128988	0.177917
Data68	0.137329	-0.114034	0.522664	-0.89325	0.571391	-0.122681	0.156453
Data69	0.148722	-0.106812	0.50059	-0.903727	0.568339	-0.120036	0.138346
Data70	0.160421	-0.095927	0.487467	-0.886536	0.557556	-0.116984	0.134481
Data71	0.171102	-0.089722	0.469259	-0.854899	0.551046	-0.114339	0.135295
Data72	0.179342	-0.076192	0.45929	-0.834249	0.542399	-0.103251	0.122986
Data73	0.18453	-0.07609	0.449117	-0.836487	0.535889	-0.099691	0.105489
Data74	0.187378	-0.059814	0.444438	-0.84137	0.519816	-0.105693	0.103353
Data75	0.190125	-0.052999	0.441691	-0.837301	0.510966	-0.10671	0.109863
Data76	0.1946	-0.061035	0.420837	-0.816345	0.507914	-0.097148	0.130717
Data77	0.202433	-0.065206	0.403951	-0.805155	0.501709	-0.083516	0.163269
Data78	0.213318	-0.065308	0.387472	-0.789286	0.501709	-0.07548	0.186869
Data79	0.22583	-0.064494	0.374959	-0.798035	0.501506	-0.065002	0.186869
Data80	0.238444	-0.063477	0.351868	-0.8078	0.489095	-0.056254	0.191243
Data81	0.249736	-0.070699	0.3479	-0.817057	0.474345	-0.04069	0.199076
Data82	0.259603	-0.076294	0.347087	-0.830078	0.478719	-0.04008	0.192362
Data83	0.268962	-0.084941	0.34139	-0.833944	0.473938	-0.035909	0.189107
Data84	0.278829	-0.081991	0.335693	-0.828654	0.465698	-0.030823	0.192566
Data85	0.290222	-0.084534	0.335185	-0.828247	0.466614	-0.023905	0.199788
Data86	0.303141	-0.09552	0.321757	-0.826518	0.474752	-0.011292	0.21047
Data87	0.316976	-0.097961	0.308126	-0.813497	0.480245	-0.000712	0.209554
Data88	0.330811	-0.109456	0.293884	-0.791016	0.493469	0.008647	0.212504
Data89	0.34373	-0.125834	0.284729	-0.778809	0.494588	0.019531	0.221252
Data90	0.355632	-0.134481	0.288595	-0.775859	0.480855	0.028483	0.225118
Data91	0.367228	-0.12441	0.306396	-0.765889	0.476074	0.027974	0.222168
Data92	0.380046	-0.108134	0.322469	-0.7606	0.468648	0.023193	0.206604
Data93	0.395203	-0.107422	0.338236	-0.757243	0.469666	0.027771	0.199687
Data94	0.412699	-0.11322	0.363566	-0.76355	0.472412	0.050049	0.201925
Data95	0.431824	-0.127563	0.380859	-0.762227	0.461426	0.070903	0.208333
Data96	0.450236	-0.133057	0.388184	-0.766195	0.455526	0.091248	0.213928
Data97	0.465698	-0.125326	0.394185	-0.781962	0.444946	0.102641	0.221354
Data98	0.476685	-0.116679	0.397542	-0.802205	0.434062	0.09023	0.230916
Data99	0.482788	-0.110168	0.405782	-0.824076	0.421041	0.087687	0.241089
Data100	0.485026	-0.102437	0.400492	-0.845337	0.421143	0.087382	0.263265
Data101	0.485229	-0.082499	0.378011	-0.850321	0.417887	0.089213	0.286764
Data102	0.485128	-0.058797	0.362447	-0.832825	0.416768	0.099182	0.303141
Data103	0.48645	-0.048014	0.361532	-0.814412	0.421753	0.104777	0.318909
Data104	0.490214	-0.029399	0.352071	-0.807393	0.421956	0.116069	0.337118
Data105	0.497131	-0.006104	0.344645	-0.802002	0.421346	0.128072	0.350647
Data106	0.506897	-0.012004	0.35024	-0.793966	0.429789	0.128377	0.354004
Data107	0.519002	-0.028483	0.362345	-0.790405	0.446472	0.138143	0.370178
Data108	0.531921	-0.045878	0.366211	-0.783488	0.460103	0.159098	0.391337
Data109	0.544332	-0.054118	0.355733	-0.776774	0.472005	0.18453	0.411987
Data110	0.555013	-0.051066	0.346578	-0.771484	0.474141	0.206604	0.437724
Data111	0.563761	-0.035299	0.333354	-0.772909	0.467224	0.222168	0.458577
Data112	0.57078	-0.019023	0.316569	-0.780233	0.445048	0.228984	0.474854
Data113	0.576884	-0.009359	0.315145	-0.787862	0.424194	0.242004	0.485433
Data114	0.582581	-0.003357	0.316671	-0.788269	0.414937	0.24648	0.49703
Data115	0.588074	0.00356	0.325928	-0.78481	0.405579	0.250142	0.495402
Data116	0.593465	0.005798	0.337423	-0.789693	0.396016	0.250854	0.486043
Data117	0.598958	0.004069	0.329386	-0.790812	0.395101	0.248413	0.479635
Data118	0.604757	-0.003255	0.316976	-0.7901	0.406901	0.25767	0.473124
Data119	0.610758	-0.024618	0.307922	-0.788879	0.42216	0.28422	0.459798
Data120	0.616659	-0.02889	0.310771	-0.785319	0.443522	0.308736	0.435791
Data121	0.621847	-0.0118	0.313212	-0.794373	0.46519	0.332336	0.422567
Data122	0.626119	0.005798	0.309448	-0.793559	0.470581	0.350749	0.417175
Data123	0.629578	0.0059	0.305278	-0.786336	0.472107	0.353292	0.413717
Data124	0.633036	0.011495	0.295308	-0.767008	0.48289	0.358582	0.423482
Data125	0.637105	0.030721	0.287679	-0.756632	0.496419	0.366211	0.435588
Data126	0.642192	0.056152	0.289815	-0.747274	0.503133	0.374552	0.433757
Data127	0.647685	0.077209	0.297852	-0.743001	0.505066	0.394999	0.429586
Data128	0.652669	0.084432	0.304464	-0.748088	0.511983	0.417175	0.424093
Data129	0.655924	0.08016	0.304464	-0.748596	0.522054	0.427246	0.405579
Data130	0.65684	0.090027	0.303345	-0.75826	0.534363	0.427958	0.394287
Data131	0.655823	0.112813	0.302734	-0.764262	0.55542	0.439046	0.38737
Data132	0.654704	0.140177	0.297648	-0.74707	0.568644	0.453288	0.391439
Data133	0.655518	0.164083	0.293783	-0.717977	0.579224	0.476379	0.408223
Data134	0.660197	0.183004	0.279439	-0.683085	0.575256	0.487671	0.41982
Data135	0.669149	0.198568	0.266418	-0.656942	0.56661	0.49998	0.401815
Data136	0.680847	0.210571	0.257365	-0.657145	0.559387	0.514425	0.379944
Data137	0.692749	0.202637	0.255229	-0.671488	0.555929	0.523783	0.344849
Data138	0.701396	0.190125	0.255229	-0.677999	0.544535	0.534159	0.32196
Data139	0.704753	0.184835	0.247091	-0.684713	0.521851	0.537618	0.323079
Data140	0.702006	0.19104	0.238444	-0.701904	0.516968	0.539754	0.327352
Data141	0.694478	0.197652	0.225525	-0.717977	0.521545	0.539144	0.32959
Data142	0.684408	0.226949	0.214335	-0.730489	0.535685	0.533752	0.343933
Data143	0.674235	0.267944	0.199483	-0.746562	0.554708	0.533549	0.359599
Data144	0.6663	0.300191	0.178528	-0.750631	0.563354	0.537313	0.388285
Data145	0.661214	0.323283	0.168152	-0.731405	0.568339	0.540568	0.403035
Data146	0.658773	0.328166	0.162862	-0.695496	0.57546	0.55776	0.392151
Data147	0.65745	0.335693	0.164083	-0.668538	0.570577	0.577494	0.366414
Data148	0.655416	0.348409	0.167135	-0.6486	0.567932	0.582682	0.34729
Data149	0.651449	0.359395	0.148214	-0.634257	0.5837	0.576782	0.340271
Data150	0.645142	0.356445	0.137126	-0.618693	0.588684	0.587769	0.335286
Data151	0.63741	0.348714	0.138245	-0.617371	0.599264	0.61025	0.330912
Data152	0.629171	0.346476	0.139872	-0.630493	0.601705	0.62795	0.330404
Data153	0.621236	0.359294	0.143738	-0.627238	0.609029	0.644938	0.314026
Data154	0.613607	0.375468	0.161031	-0.610758	0.605469	0.66335	0.298055
Data155	0.605367	0.399373	0.163066	-0.594076	0.605977	0.686646	0.294902
Data156	0.595194	0.424805	0.15625	-0.578105	0.612793	0.712179	0.306702
Data157	0.582072	0.429179	0.163472	-0.563049	0.637004	0.739746	0.318095
Data158	0.565592	0.430094	0.172526	-0.554097	0.656535	0.751546	0.326335
Data159	0.546061	0.45105	0.167847	-0.551046	0.655314	0.750122	0.338643
Data160	0.524292	0.472412	0.161133	-0.554301	0.645549	0.753174	0.343628
Data161	0.5012	0.477702	0.154317	-0.55776	0.643819	0.764058	0.329488
Data162	0.477498	0.467326	0.143636	-0.558167	0.646871	0.7724	0.317281
Data163	0.453796	0.460917	0.140889	-0.561727	0.655721	0.769857	0.292969
Data164	0.430806	0.461731	0.147603	-0.566813	0.664164	0.76945	0.271606
Data165	0.409139	0.469971	0.151367	-0.569865	0.668742	0.777588	0.262044
Data166	0.389303	0.487773	0.159302	-0.562642	0.660604	0.783488	0.261536
Data167	0.371501	0.510966	0.178019	-0.550435	0.640666	0.783793	0.256348
Data168	0.355835	0.528259	0.196431	-0.538534	0.619609	0.783488	0.248311
Data169	0.342306	0.542297	0.20284	-0.519511	0.618693	0.797017	0.250753
Data170	0.330607	0.55308	0.201009	-0.500081	0.611776	0.809631	0.256042
Data171	0.320129	0.544942	0.192464	-0.486145	0.602926	0.817159	0.273946
Data172	0.31016	0.538025	0.19104	-0.481364	0.604248	0.822144	0.288696
Data173	0.299886	0.539754	0.170186	-0.490214	0.598348	0.819906	0.285238
Data174	0.289205	0.542094	0.145264	-0.497843	0.598145	0.821635	0.273132
Data175	0.278422	0.545553	0.118917	-0.49113	0.59906	0.830078	0.264282
Data176	0.268453	0.55837	0.102234	-0.477295	0.597534	0.832214	0.261637
Data177	0.260315	0.573222	0.093486	-0.476074	0.59967	0.834045	0.270284
Data178	0.25411	0.589193	0.088094	-0.475464	0.604655	0.843811	0.275065
Data179	0.249125	0.603841	0.081787	-0.468343	0.609741	0.846558	0.274963
Data180	0.244446	0.609233	0.079244	-0.466105	0.613403	0.860392	0.255534
Data181	0.239156	0.614522	0.066427	-0.461731	0.623576	0.874939	0.248413
Data182	0.233256	0.617778	0.044759	-0.441081	0.640666	0.887655	0.258687
Data183	0.227763	0.6132	0.016174	-0.434672	0.652771	0.895589	0.27537
Data184	0.223592	0.614115	-0.007629	-0.432536	0.6545	0.911865	0.293579
Data185	0.221558	0.624491	-0.0118	-0.433858	0.654297	0.92275	0.301514
Data186	0.221354	0.65094	-0.010579	-0.42867	0.669556	0.930176	0.297241
Data187	0.222371	0.685527	-0.015767	-0.399068	0.682373	0.936178	0.3007
Data188	0.223287	0.71106	-0.019735	-0.355123	0.681254	0.943502	0.305074
Data189	0.223389	0.721944	-0.016581	-0.31189	0.680745	0.961812	0.307515
Data190	0.222473	0.719706	-0.01414	-0.281067	0.689189	0.982768	0.320638
Data191	0.221151	0.724792	-0.004679	-0.262756	0.699768	0.999959	0.330811
Data192	0.220032	0.74412	0.01119	-0.244853	0.718587	1.019084	0.345561
Data193	0.220032	0.754903	0.023499	-0.231323	0.754293	1.028239	0.354614
Data194	0.221456	0.754598	0.034993	-0.221558	0.796	1.040751	0.359802
Data195	0.224813	0.745748	0.051168	-0.204468	0.83018	1.048279	0.358276
Data196	0.230509	0.768127	0.071411	-0.181071	0.844625	1.05896	0.36377
Data197	0.239461	0.800171	0.103963	-0.159403	0.852661	1.076864	0.362752
Data198	0.252889	0.835673	0.1474	-0.144958	0.862528	1.092122	0.368958
Data199	0.272319	0.866903	0.183614	-0.126648	0.875854	1.119283	0.386963
Data200	0.299683	0.902812	0.22288	-0.102539	0.897115	1.144613	0.422872
Data201	0.336202	0.944519	0.272522	-0.07548	0.924174	1.164144	0.467936
Data202	0.382385	0.982463	0.321859	-0.030721	0.949097	1.189575	0.50415
Data203	0.437826	1.029765	0.372314	0.010783	0.986633	1.236877	0.538228
Data204	0.5012	1.081543	0.4245	0.041809	1.036987	1.283061	0.572306
Data205	0.571391	1.13505	0.467224	0.084839	1.082052	1.324666	0.620626
Data206	0.64738	1.184387	0.52887	0.149943	1.143595	1.374919	0.682576
Data207	0.729472	1.248678	0.607503	0.221354	1.217753	1.435649	0.75531
Data208	0.81838	1.345418	0.68929	0.302531	1.30249	1.525777	0.844727
Data209	0.915019	1.464233	0.775859	0.406596	1.401876	1.624247	0.944824
Data210	1.020203	1.577047	0.856527	0.518595	1.497701	1.71346	1.042074
Data211	1.134338	1.689555	0.948893	0.63975	1.608683	1.807658	1.138102
Data212	1.25651	1.813151	1.058451	0.770162	1.721497	1.899923	1.241557
Data213	1.385193	1.949565	1.197408	0.913391	1.840719	1.99941	1.372172
Data214	1.517232	2.085266	1.325582	1.053365	1.968791	2.121785	1.507874
Data215	1.648966	2.202657	1.428426	1.19812	2.10022	2.246908	1.639709
Data216	1.776021	2.316488	1.538391	1.329549	2.230937	2.366333	1.781209
Data217	1.894328	2.434591	1.649882	1.454264	2.360636	2.493693	1.919047
Data218	2.000732	2.574565	1.77124	1.584981	2.478841	2.620951	2.058004
Data219	2.092997	2.708639	1.889242	1.7217	2.60081	2.740072	2.18394
Data220	2.170207	2.832743	2.00002	1.867981	2.72522	2.853394	2.308553
Data221	2.23175	2.941386	2.096863	2.009277	2.844747	2.956645	2.423604
Data222	2.276713	3.042094	2.188924	2.133993	2.950948	3.036906	2.529907
Data223	2.303569	3.115845	2.257284	2.248739	3.028463	3.107198	2.62207
Data224	2.310384	3.145854	2.307231	2.349752	3.090312	3.162638	2.69165
Data225	2.295939	3.15745	2.329508	2.435608	3.146973	3.211568	2.746175
Data226	2.260742	3.159485	2.329814	2.503255	3.184611	3.243408	2.779643
Data227	2.206828	3.138733	2.327271	2.533671	3.19692	3.261617	2.777608
Data228	2.138062	3.100789	2.327881	2.536418	3.164469	3.243103	2.750956
Data229	2.058512	3.06193	2.312927	2.515462	3.105876	3.202616	2.722982
Data230	1.972249	3.02653	2.279968	2.48291	3.033142	3.153992	2.687581
Data231	1.882629	2.97109	2.234701	2.437134	2.964986	3.088277	2.638957
Data232	1.791077	2.904358	2.184041	2.388306	2.90802	3.013713	2.58433
Data233	1.6981	2.818095	2.124023	2.335409	2.850037	2.934469	2.518412
Data234	1.602376	2.722473	2.058309	2.266337	2.773438	2.855123	2.444865
Data235	1.502279	2.617289	2.000936	2.179769	2.699483	2.771505	2.346903
Data236	1.396281	2.511902	1.950073	2.08842	2.618408	2.680868	2.24233
Data237	1.283875	2.416992	1.901245	1.996155	2.554321	2.573242	2.138774
Data238	1.166484	2.314046	1.844076	1.897074	2.491455	2.472941	2.028707
Data239	1.046753	2.214864	1.782023	1.803385	2.42452	2.379252	1.924642
Data240	0.928446	2.122294	1.720683	1.737569	2.349752	2.291463	1.83431
Data241	0.814718	2.015991	1.661377	1.676636	2.252096	2.196452	1.748962
Data242	0.707804	1.914673	1.612956	1.618958	2.13623	2.102254	1.666361
Data243	0.608622	1.83136	1.554057	1.559245	2.029622	2.012227	1.575928
Data244	0.516357	1.738993	1.486308	1.489156	1.92749	1.920573	1.483154
Data245	0.429586	1.645203	1.426799	1.412964	1.832682	1.832987	1.397909
Data246	0.346273	1.5507	1.368205	1.345622	1.74174	1.755676	1.312358
Data247	0.264587	1.45752	1.290588	1.289164	1.650187	1.662903	1.232402
Data248	0.183004	1.370138	1.190999	1.221924	1.560771	1.567688	1.15509
Data249	0.10081	1.288859	1.086324	1.145833	1.470337	1.481222	1.066895
Data250	0.0177	1.205444	0.99294	1.084696	1.38031	1.397298	0.9788
Data251	-0.065816	1.117554	0.904948	1.034749	1.282654	1.31012	0.895691
Data252	-0.149028	1.030477	0.829264	0.984294	1.178182	1.219584	0.817159
Data253	-0.230306	0.939026	0.758362	0.93099	1.0849	1.138	0.741374
Data254	-0.308228	0.848592	0.697225	0.872498	1.005758	1.071065	0.663656
Data255	-0.381775	0.763346	0.636393	0.818278	0.923665	1.004537	0.588074
Data256	-0.450134	0.681051	0.583191	0.774333	0.846354	0.946045	0.519511
Data257	-0.513102	0.605672	0.525513	0.734558	0.76355	0.893046	0.461934
Data258	-0.570882	0.523275	0.462646	0.699972	0.685221	0.826925	0.401204
Data259	-0.624491	0.443014	0.397034	0.655111	0.620829	0.75002	0.327454
Data260	-0.675354	0.358276	0.329793	0.614115	0.544739	0.676982	0.246684
Data261	-0.725911	0.282898	0.27537	0.568644	0.458272	0.590108	0.167643
Data262	-0.779114	0.197957	0.22817	0.511271	0.373332	0.498047	0.084839
Data263	-0.837402	0.117086	0.172526	0.450236	0.307007	0.405273	-0.004476
Data264	-0.901896	0.042318	0.119934	0.390828	0.249634	0.318604	-0.081787
Data265	-0.972188	-0.046895	0.069275	0.329285	0.17924	0.240377	-0.159098
Data266	-1.046346	-0.142415	0.015462	0.267843	0.091248	0.163778	-0.230509
Data267	-1.121521	-0.218201	-0.042419	0.214742	0.006816	0.093587	-0.307109
Data268	-1.194865	-0.295817	-0.099691	0.160929	-0.073344	0.018819	-0.383809
Data269	-1.264038	-0.370992	-0.146891	0.110067	-0.146077	-0.063171	-0.451457
Data270	-1.327108	-0.445658	-0.196228	0.055339	-0.198364	-0.145976	-0.51239
Data271	-1.383464	-0.531921	-0.239868	-0.002645	-0.255839	-0.230916	-0.57312
Data272	-1.433207	-0.614624	-0.271912	-0.054932	-0.329895	-0.306295	-0.643107
Data273	-1.477356	-0.669963	-0.300395	-0.106506	-0.420329	-0.378621	-0.716146
Data274	-1.517232	-0.730896	-0.328166	-0.157064	-0.525614	-0.451864	-0.777181
Data275	-1.55426	-0.811462	-0.363668	-0.207825	-0.617269	-0.521952	-0.8255
Data276	-1.589152	-0.907796	-0.414836	-0.266012	-0.690308	-0.604045	-0.885213
Data277	-1.622213	-0.998332	-0.473633	-0.329692	-0.765279	-0.688782	-0.949605
Data278	-1.653544	-1.076864	-0.536397	-0.376587	-0.824788	-0.767619	-1.004537
Data279	-1.683655	-1.157939	-0.594482	-0.421651	-0.885111	-0.844727	-1.05072
Data280	-1.713359	-1.240438	-0.642904	-0.464478	-0.935567	-0.912577	-1.103109
Data281	-1.742961	-1.310425	-0.683695	-0.504354	-0.967916	-0.980835	-1.15448
Data282	-1.772257	-1.362508	-0.732524	-0.547078	-0.991313	-1.045634	-1.201375
Data283	-1.799927	-1.404419	-0.791626	-0.590413	-1.019185	-1.111857	-1.236877
Data284	-1.824544	-1.453349	-0.854085	-0.630493	-1.072693	-1.170553	-1.290385
Data285	-1.845093	-1.506958	-0.919088	-0.643005	-1.131185	-1.228027	-1.365458
Data286	-1.861674	-1.551107	-0.97524	-0.649923	-1.196086	-1.289368	-1.436361
Data287	-1.875102	-1.591797	-1.024068	-0.655823	-1.248983	-1.344198	-1.483561
Data288	-1.886292	-1.638184	-1.083476	-0.665487	-1.289164	-1.389872	-1.502686
Data289	-1.895854	-1.686808	-1.123759	-0.687561	-1.321716	-1.424255	-1.514994
Data290	-1.903483	-1.743774	-1.160075	-0.712585	-1.350505	-1.46403	-1.532694
Data291	-1.908773	-1.797994	-1.19283	-0.730184	-1.385803	-1.503906	-1.561991
Data292	-1.911519	-1.838582	-1.23057	-0.727946	-1.419169	-1.534526	-1.594238
Data293	-1.911926	-1.873576	-1.257426	-0.730184	-1.433614	-1.553548	-1.630147
Data294	-1.910299	-1.90094	-1.278788	-0.737	-1.434021	-1.578166	-1.659037
Data295	-1.907552	-1.935425	-1.282349	-0.747782	-1.431376	-1.606344	-1.693522
Data296	-1.904602	-1.980489	-1.282349	-0.767517	-1.436768	-1.633504	-1.740112
Data297	-1.902161	-2.021688	-1.293742	-0.791219	-1.455282	-1.658529	-1.78243
Data298	-1.900533	-2.055562	-1.302389	-0.816752	-1.482239	-1.667989	-1.802572
Data299	-1.899007	-2.092183	-1.31073	-0.832926	-1.511129	-1.671448	-1.807149
Data300	-1.896464	-2.126363	-1.326701	-0.831604	-1.523844	-1.669108	-1.808268
Data301	-1.891276	-2.147319	-1.325785	-0.834859	-1.525167	-1.662089	-1.80837
Data302	-1.882222	-2.151388	-1.309713	-0.832621	-1.526794	-1.663208	-1.79128
Data303	-1.868795	-2.156779	-1.296997	-0.825195	-1.522929	-1.66748	-1.774902
Data304	-1.851196	-2.174784	-1.275126	-0.803731	-1.511129	-1.685994	-1.781616
Data305	-1.830444	-2.194621	-1.259766	-0.787252	-1.519674	-1.713969	-1.788839
Data306	-1.807149	-2.207133	-1.246033	-0.771891	-1.512655	-1.744181	-1.784566
Data307	-1.782023	-2.222799	-1.231486	-0.753174	-1.512146	-1.761678	-1.784363
Data308	-1.755575	-2.230632	-1.213379	-0.733337	-1.520996	-1.763306	-1.768188
Data309	-1.72821	-2.228902	-1.195374	-0.713298	-1.520691	-1.763814	-1.742655
Data310	-1.700948	-2.227783	-1.182861	-0.693054	-1.524048	-1.760457	-1.7453
Data311	-1.674601	-2.227071	-1.184998	-0.674744	-1.514791	-1.756999	-1.756694
Data312	-1.650289	-2.214762	-1.183675	-0.654195	-1.499329	-1.763407	-1.762085
Data313	-1.628113	-2.194824	-1.178589	-0.628662	-1.475423	-1.766866	-1.754557
Data314	-1.607869	-2.173055	-1.176147	-0.602926	-1.455994	-1.774597	-1.741231
Data315	-1.588236	-2.170308	-1.170247	-0.569763	-1.439616	-1.763611	-1.734823
Data316	-1.56779	-2.166341	-1.162008	-0.541789	-1.430155	-1.742859	-1.736654
Data317	-1.545207	-2.161051	-1.147664	-0.511271	-1.430359	-1.725871	-1.73116
Data318	-1.519267	-2.145284	-1.124369	-0.475159	-1.427917	-1.710612	-1.724447
Data319	-1.489665	-2.134298	-1.097717	-0.433553	-1.421509	-1.691182	-1.703695
Data320	-1.456095	-2.136332	-1.082458	-0.39093	-1.408691	-1.677144	-1.687826
Data321	-1.419067	-2.144368	-1.063131	-0.355632	-1.401672	-1.676941	-1.676127
Data322	-1.378988	-2.144063	-1.040548	-0.333659	-1.386108	-1.673584	-1.665243
Data323	-1.336772	-2.130636	-1.022644	-0.32135	-1.374512	-1.667074	-1.649373
Data324	-1.293335	-2.109477	-1.010844	-0.297139	-1.379598	-1.658936	-1.619059
Data325	-1.249593	-2.084147	-1.000163	-0.264587	-1.370544	-1.649272	-1.589966
Data326	-1.206462	-2.059631	-0.986532	-0.226746	-1.352946	-1.636658	-1.567179
Data327	-1.164551	-2.054138	-0.967509	-0.18453	-1.32843	-1.619975	-1.544393
Data328	-1.124268	-2.044373	-0.940043	-0.137227	-1.296895	-1.603394	-1.519674
Data329	-1.085917	-2.03064	-0.909119	-0.094808	-1.261088	-1.57196	-1.509603
Data330	-1.049194	-2.020976	-0.877787	-0.04893	-1.216431	-1.52832	-1.488647
Data331	-1.013489	-2.019145	-0.860189	0.009054	-1.180318	-1.491089	-1.477559
Data332	-0.977885	-2.009074	-0.839945	0.07192	-1.143799	-1.451213	-1.459656
Data333	-0.941264	-2.01355	-0.814209	0.139364	-1.107992	-1.417745	-1.424459
Data334	-0.902913	-1.999512	-0.781047	0.19104	-1.092224	-1.386515	-1.390991
Data335	-0.862732	-1.974894	-0.746663	0.232035	-1.096497	-1.360474	-1.363831
Data336	-0.821126	-1.963908	-0.712891	0.267741	-1.094462	-1.339417	-1.341654
Data337	-0.778707	-1.946004	-0.669759	0.300496	-1.075643	-1.334127	-1.328939
Data338	-0.736186	-1.928406	-0.635783	0.342611	-1.049805	-1.322937	-1.314189
Data339	-0.693461	-1.904704	-0.612284	0.383097	-1.01766	-1.300659	-1.289266
Data340	-0.650431	-1.89565	-0.594076	0.421956	-0.994873	-1.284485	-1.261088
Data341	-0.607402	-1.881917	-0.56488	0.463664	-0.9729	-1.263326	-1.233521
Data342	-0.564779	-1.859233	-0.526937	0.492655	-0.952148	-1.236674	-1.21816
Data343	-0.523071	-1.837463	-0.491333	0.513	-0.932312	-1.203817	-1.201477
Data344	-0.482483	-1.806335	-0.46051	0.547282	-0.89976	-1.155294	-1.172587
Data345	-0.442607	-1.773783	-0.432231	0.579732	-0.854187	-1.107178	-1.148071
Data346	-0.402323	-1.750285	-0.411886	0.616353	-0.811971	-1.063334	-1.11908
Data347	-0.360209	-1.719869	-0.389608	0.671895	-0.768941	-1.023966	-1.108805
Data348	-0.315552	-1.679179	-0.374451	0.726013	-0.745544	-0.979004	-1.095479
Data349	-0.268453	-1.64388	-0.354513	0.783895	-0.722758	-0.941569	-1.087138
Data350	-0.219828	-1.627706	-0.328267	0.840658	-0.69987	-0.912679	-1.080627
Data351	-0.171	-1.608887	-0.290731	0.879924	-0.675761	-0.885417	-1.056213
Data352	-0.123494	-1.593424	-0.255636	0.930583	-0.646973	-0.859273	-1.032206
Data353	-0.078227	-1.572367	-0.219014	0.980225	-0.616048	-0.824178	-1.013794
Data354	-0.035807	-1.546834	-0.19165	1.029663	-0.597839	-0.792236	-0.975342
Data355	0.003866	-1.515605	-0.171305	1.077576	-0.583394	-0.75175	-0.929464
Data356	0.041707	-1.487122	-0.155741	1.114705	-0.556335	-0.726115	-0.889079
Data357	0.07843	-1.470439	-0.143433	1.14268	-0.530701	-0.704346	-0.849915
Data358	0.11495	-1.442566	-0.129598	1.168823	-0.508219	-0.670573	-0.810242
Data359	0.151978	-1.415812	-0.111186	1.206767	-0.494995	-0.63914	-0.764771
Data360	0.189412	-1.40035	-0.095927	1.245626	-0.475769	-0.607503	-0.750834
Data361	0.227153	-1.378682	-0.074666	1.285807	-0.46936	-0.568237	-0.754395
Data362	0.264587	-1.355998	-0.060832	1.323242	-0.451152	-0.517782	-0.753581
Data363	0.301717	-1.341756	-0.056152	1.370239	-0.424194	-0.467122	-0.742188
Data364	0.338338	-1.323242	-0.054118	1.4151	-0.402527	-0.432739	-0.722758
Data365	0.374451	-1.299947	-0.043437	1.449076	-0.374349	-0.392558	-0.702108
Data366	0.409749	-1.279806	-0.032857	1.479492	-0.337626	-0.357666	-0.679932
Data367	0.443319	-1.263428	-0.024211	1.505432	-0.305278	-0.342204	-0.649211
Data368	0.474854	-1.245728	-0.009562	1.532593	-0.275574	-0.32074	-0.626017
Data369	0.50415	-1.228841	0.018412	1.568705	-0.253499	-0.299784	-0.609334
Data370	0.531616	-1.21582	0.0354	1.630859	-0.233866	-0.274963	-0.588888
Data371	0.558065	-1.202189	0.056254	1.687419	-0.221151	-0.251465	-0.57017
Data372	0.583903	-1.191203	0.079346	1.723226	-0.204976	-0.222371	-0.551453
Data373	0.609131	-1.185608	0.09786	1.73818	-0.190531	-0.186971	-0.529683
Data374	0.633545	-1.168416	0.107117	1.746928	-0.189819	-0.147807	-0.504964
Data375	0.656942	-1.148885	0.117696	1.757406	-0.181173	-0.11851	-0.477295
Data376	0.680033	-1.123556	0.128581	1.775716	-0.167542	-0.103149	-0.459493
Data377	0.703634	-1.090902	0.144552	1.803284	-0.162252	-0.077515	-0.435181
Data378	0.728251	-1.046855	0.154012	1.832377	-0.16805	-0.040995	-0.408936
Data379	0.753988	-1.006063	0.163574	1.876017	-0.154419	-0.000509	-0.38442
Data380	0.780334	-0.970052	0.171814	1.922302	-0.140584	0.031942	-0.365194
Data381	0.806376	-0.948181	0.180766	1.970927	-0.140584	0.057475	-0.345256
Data382	0.831299	-0.918783	0.195211	2.013041	-0.137634	0.077718	-0.332743
Data383	0.854289	-0.884806	0.21464	2.046204	-0.115153	0.108948	-0.331726
Data384	0.875041	-0.858765	0.22878	2.069804	-0.094706	0.144348	-0.333659
Data385	0.893453	-0.831299	0.238647	2.075704	-0.077311	0.171509	-0.317586
Data386	0.909526	-0.807699	0.23702	2.079773	-0.058594	0.193685	-0.306905
Data387	0.923564	-0.783793	0.223389	2.09493	-0.03713	0.20518	-0.290527
Data388	0.936584	-0.759074	0.209656	2.11263	-0.017293	0.221659	-0.270793
Data389	0.949809	-0.735372	0.198771	2.129211	0.000305	0.241394	-0.244548
Data390	0.964254	-0.713908	0.189311	2.149353	0.006307	0.262248	-0.231832
Data391	0.980428	-0.693359	0.176086	2.177124	-0.006612	0.282186	-0.217896
Data392	0.998027	-0.675761	0.168762	2.220459	-0.021667	0.307922	-0.191752
Data393	1.016134	-0.644735	0.155334	2.259216	-0.024007	0.326843	-0.183818
Data394	1.033834	-0.608114	0.136617	2.291056	-0.038656	0.352376	-0.180766
Data395	1.050618	-0.576477	0.118917	2.319132	-0.050151	0.383403	-0.17395
Data396	1.066182	-0.556641	0.103658	2.345276	-0.045064	0.413513	-0.149943
Data397	1.080221	-0.543416	0.085653	2.355957	-0.049032	0.423279	-0.124003
Data398	1.092529	-0.537109	0.069275	2.357686	-0.068359	0.431213	-0.106506
Data399	1.102702	-0.514221	0.048218	2.360229	-0.077922	0.44515	-0.105286
Data400	1.110942	-0.485229	0.027466	2.37203	-0.074158	0.471903	-0.113932
Data401	1.11735	-0.446065	0.014445	2.397563	-0.061544	0.495707	-0.112101
Data402	1.123047	-0.408936	0.017802	2.426046	-0.052999	0.524597	-0.101929
Data403	1.12854	-0.373942	0.020549	2.44456	-0.049744	0.548706	-0.099894
Data404	1.13444	-0.3302	0.016785	2.451172	-0.044149	0.57902	-0.081685
Data405	1.140849	-0.295207	0.022074	2.454834	-0.039063	0.60557	-0.061747
Data406	1.147156	-0.265503	0.04598	2.453817	-0.032043	0.631205	-0.034078
Data407	1.152852	-0.251058	0.069784	2.439372	-0.027771	0.666504	-0.014038
Data408	1.157125	-0.239258	0.094299	2.432454	-0.024821	0.696818	0.00295
Data409	1.158956	-0.221863	0.118612	2.428691	-0.020955	0.718079	0.013733
Data410	1.157939	-0.204366	0.144043	2.426453	-0.016479	0.736186	0.012004
Data411	1.154378	-0.166016	0.165202	2.435404	-0.030619	0.743815	0.014038
Data412	1.149394	-0.109863	0.171102	2.438863	-0.050659	0.733948	0.014445
Data413	1.144816	-0.058187	0.163676	2.423096	-0.073242	0.730591	0.026143
Data414	1.142069	-0.027059	0.16215	2.409871	-0.097249	0.72998	0.039876
Data415	1.141561	0.003662	0.180766	2.408244	-0.104879	0.746053	0.061239
Data416	1.142375	0.027059	0.200602	2.393595	-0.111186	0.781047	0.067037
Data417	1.14268	0.049133	0.219625	2.371419	-0.121155	0.805461	0.06073
Data418	1.140442	0.069682	0.22583	2.352193	-0.126953	0.807902	0.062154
Data419	1.134542	0.087382	0.219014	2.347209	-0.123698	0.812683	0.072632
Data420	1.125793	0.10671	0.203349	2.358704	-0.122986	0.821533	0.091858
Data421	1.116028	0.136414	0.186361	2.368368	-0.132446	0.831197	0.125122
Data422	1.107279	0.180766	0.158691	2.373454	-0.148621	0.836182	0.157674
Data423	1.100972	0.225627	0.12085	2.370707	-0.162862	0.84137	0.176799
Data424	1.097209	0.254618	0.091248	2.361857	-0.17568	0.84432	0.176188
Data425	1.095174	0.256348	0.076192	2.367655	-0.186462	0.832621	0.17863
Data426	1.094157	0.258687	0.072225	2.37854	-0.19338	0.82194	0.183105
Data427	1.093547	0.264282	0.062154	2.377319	-0.203044	0.824382	0.180868
Data428	1.093241	0.270691	0.03835	2.373454	-0.221965	0.824585	0.173848
Data429	1.093241	0.277405	0.015869	2.364299	-0.238953	0.811361	0.165812
Data430	1.092936	0.288595	0.007833	2.354838	-0.266215	0.790812	0.174967
Data431	1.091614	0.297648	-0.001017	2.335815	-0.291036	0.771077	0.192566
Data432	1.088664	0.327148	-0.009257	2.311096	-0.307007	0.75887	0.183411
Data433	1.084086	0.363566	-0.013428	2.292684	-0.31189	0.741882	0.17629
Data434	1.078288	0.394491	-0.019531	2.271932	-0.309041	0.72998	0.176086
Data435	1.072184	0.423381	-0.033264	2.24884	-0.311381	0.723877	0.175476
Data436	1.066589	0.44637	-0.03835	2.225138	-0.319316	0.720011	0.181071
Data437	1.061707	0.457967	-0.035909	2.215983	-0.3243	0.737	0.194804
Data438	1.057536	0.473735	-0.0354	2.207336	-0.317891	0.751851	0.210673
Data439	1.053772	0.484619	-0.038045	2.197876	-0.305074	0.772603	0.212199
Data440	1.05011	0.489705	-0.042928	2.213033	-0.308329	0.779622	0.223083
Data441	1.046346	0.499369	-0.055339	2.217611	-0.319824	0.760295	0.231018
Data442	1.042277	0.516968	-0.071513	2.201029	-0.327657	0.73232	0.215251
Data443	1.037903	0.534058	-0.081584	2.178345	-0.335083	0.710246	0.195414
Data444	1.03302	0.543111	-0.087891	2.154236	-0.350952	0.694071	0.170288
Data445	1.027934	0.545451	-0.096029	2.129618	-0.355326	0.684102	0.151367
Data446	1.023153	0.542704	-0.09786	2.098389	-0.360209	0.667928	0.156047
Data447	1.018982	0.537211	-0.097453	2.062378	-0.362345	0.638835	0.175069
Data448	1.015625	0.542297	-0.09786	2.019857	-0.365499	0.621541	0.178935
Data449	1.013082	0.554301	-0.100301	1.978251	-0.378927	0.597026	0.165202
Data450	1.010844	0.570577	-0.102336	1.950989	-0.380961	0.572306	0.150452
Data451	1.008097	0.579224	-0.099386	1.934001	-0.383301	0.566305	0.137329
Data452	1.004639	0.5896	-0.104167	1.924744	-0.38503	0.55776	0.126343
Data453	1.000366	0.615133	-0.107829	1.923726	-0.385335	0.527547	0.117696
Data454	0.995483	0.6368	-0.108032	1.911316	-0.389506	0.495707	0.110575
Data455	0.990194	0.650024	-0.116781	1.882731	-0.400899	0.467733	0.084941
Data456	0.984395	0.645447	-0.138448	1.849569	-0.403544	0.460714	0.054016
Data457	0.977478	0.633036	-0.153809	1.818644	-0.390828	0.458577	0.039063
Data458	0.96873	0.624695	-0.160624	1.784363	-0.386556	0.450948	0.027466
Data459	0.957235	0.630697	-0.16571	1.77063	-0.389913	0.439758	0.029093
Data460	0.942688	0.633443	-0.177917	1.76829	-0.392354	0.420837	0.027568
Data461	0.92509	0.621236	-0.203552	1.756287	-0.410665	0.397135	0.029399
Data462	0.904744	0.612996	-0.23112	1.732483	-0.431722	0.36794	0.027262
Data463	0.882365	0.621948	-0.247803	1.688843	-0.443014	0.320841	0.027364
Data464	0.859172	0.629272	-0.261943	1.636759	-0.452779	0.274353	0.023905
Data465	0.836385	0.632019	-0.276896	1.609904	-0.463765	0.249939	0.02594
Data466	0.814921	0.639852	-0.282084	1.592509	-0.457865	0.235189	0.027364
Data467	0.794779	0.650635	-0.2948	1.591187	-0.446574	0.226644	0.012716
Data468	0.77596	0.663147	-0.312297	1.578878	-0.444031	0.225627	0.001628
Data469	0.757955	0.678101	-0.327148	1.559143	-0.447489	0.237528	-0.0177
Data470	0.740865	0.682373	-0.343221	1.52537	-0.462341	0.235291	-0.029399
Data471	0.725403	0.687358	-0.360209	1.475525	-0.466919	0.219727	-0.043132
Data472	0.712077	0.68929	-0.372009	1.427409	-0.4658	0.19755	-0.037638
Data473	0.701294	0.691732	-0.375468	1.38387	-0.462748	0.176697	-0.021362
Data474	0.692444	0.683289	-0.386149	1.350098	-0.464274	0.152486	-0.00824
Data475	0.684509	0.665385	-0.40151	1.325684	-0.482686	0.118001	-0.001424
Data476	0.675761	0.649211	-0.413411	1.302287	-0.498352	0.087789	0.006205
Data477	0.664266	0.634359	-0.422262	1.286621	-0.509033	0.055644	0.018005
Data478	0.6486	0.627441	-0.423787	1.268209	-0.504862	0.02655	0.032552
Data479	0.627441	0.641886	-0.420939	1.236572	-0.498759	0.011495	0.04364
Data480	0.601095	0.657552	-0.420939	1.215922	-0.482483	-0.003255	0.071513
Data481	0.570475	0.645854	-0.416158	1.192424	-0.471598	-0.008036	0.084229
Data482	0.538228	0.623983	-0.397135	1.15153	-0.449931	-0.013326	0.085042
Data483	0.506999	0.602112	-0.37852	1.104329	-0.423177	-0.02533	0.085653
Data484	0.479126	0.581563	-0.360413	1.066691	-0.396525	-0.040385	0.081278
Data485	0.455729	0.56071	-0.346476	1.037496	-0.384318	-0.055542	0.067851
Data486	0.436605	0.54484	-0.331319	1.011251	-0.402425	-0.070699	0.047709
Data487	0.420532	0.537618	-0.32369	0.985718	-0.441081	-0.08372	0.036112
Data488	0.405986	0.545146	-0.319214	0.972799	-0.470683	-0.100301	0.026245
Data489	0.391439	0.533854	-0.320129	0.95754	-0.47821	-0.108948	0.017293
Data490	0.375468	0.528056	-0.305786	0.935262	-0.479024	-0.118917	0.021566
Data491	0.357361	0.529175	-0.286764	0.900167	-0.471191	-0.138652	0.037537
Data492	0.336507	0.52714	-0.281169	0.861104	-0.456645	-0.156657	0.046895
Data493	0.31311	0.523275	-0.289001	0.805868	-0.443929	-0.176086	0.056661
Data494	0.287476	0.527039	-0.298971	0.745646	-0.438639	-0.19694	0.07548
Data495	0.260417	0.53304	-0.312703	0.68929	-0.435791	-0.210978	0.092163
Data496	0.23234	0.538737	-0.319926	0.648804	-0.439148	-0.23468	0.101929
Data497	0.203247	0.533549	-0.328979	0.631104	-0.447184	-0.261536	0.11617
Data498	0.173035	0.528361	-0.353495	0.627543	-0.463155	-0.284932	0.115255
Data499	0.141805	0.516764	-0.369059	0.615641	-0.48116	-0.30955	0.11617
Data500	0.110067	0.512288	-0.377502	0.602112	-0.493978	-0.32196	0.122172
Data501	0.079041	0.519307	-0.394694	0.575155	-0.501404	-0.336812	0.137634
Data502	0.050252	0.516764	-0.425924	0.548706	-0.498861	-0.360514	0.150859
Data503	0.024923	0.48818	-0.457357	0.521749	-0.487467	-0.388997	0.158081
Data504	0.003459	0.439148	-0.479736	0.49764	-0.473429	-0.418803	0.159709
Data505	-0.014648	0.379639	-0.50293	0.458984	-0.461934	-0.467529	0.167542
Data506	-0.03123	0.328369	-0.505066	0.403951	-0.461934	-0.502218	0.17039
Data507	-0.047709	0.301107	-0.509949	0.350444	-0.484924	-0.53304	0.162862
Data508	-0.065511	0.293884	-0.508118	0.324605	-0.500488	-0.553284	0.150553
Data509	-0.084839	0.301412	-0.505575	0.305888	-0.512695	-0.558167	0.140177
Data510	-0.105489	0.308024	-0.487671	0.280457	-0.514221	-0.56193	0.13682
Data511	-0.126648	0.306702	-0.480347	0.260111	-0.504354	-0.579427	0.140279
Data512	-0.147603	0.283305	-0.487366	0.231527	-0.493876	-0.592448	0.152995
Data513	-0.167948	0.26947	-0.505778	0.203857	-0.490723	-0.608114	0.160726
Data514	-0.187174	0.270284	-0.520528	0.182495	-0.488688	-0.632222	0.154928
Data515	-0.205688	0.280457	-0.50649	0.163066	-0.497742	-0.649719	0.151876
Data516	-0.223694	0.2771	-0.492655	0.140177	-0.516154	-0.638021	0.146077
Data517	-0.241903	0.271505	-0.483602	0.114644	-0.535177	-0.630798	0.135295
Data518	-0.26123	0.274658	-0.474955	0.085347	-0.540263	-0.63975	0.135091
Data519	-0.281982	0.259196	-0.474243	0.060323	-0.531413	-0.6604	0.134074
Data520	-0.303955	0.248515	-0.472107	0.026042	-0.522563	-0.690308	0.14506
Data521	-0.326742	0.230916	-0.467631	-0.007629	-0.511373	-0.70933	0.140788
Data522	-0.349426	0.207926	-0.461324	-0.053406	-0.508728	-0.719299	0.13326
Data523	-0.371297	0.194092	-0.449219	-0.099487	-0.515544	-0.725606	0.118713
Data524	-0.391947	0.179443	-0.452677	-0.138753	-0.527954	-0.731303	0.101624
Data525	-0.410767	0.179342	-0.461121	-0.17568	-0.543518	-0.731201	0.10142
Data526	-0.42745	0.177714	-0.480042	-0.212199	-0.547791	-0.727539	0.110982
Data527	-0.441589	0.176595	-0.505371	-0.240784	-0.551249	-0.729675	0.11912
Data528	-0.453186	0.180868	-0.518595	-0.268351	-0.560303	-0.724182	0.127869
Data529	-0.463053	0.183716	-0.528971	-0.302633	-0.56132	-0.741577	0.129801
Data530	-0.471903	0.180054	-0.537516	-0.328979	-0.569865	-0.7665	0.118917
Data531	-0.480957	0.166423	-0.539246	-0.361023	-0.596517	-0.800273	0.095418
Data532	-0.490316	0.157674	-0.535889	-0.401408	-0.614014	-0.816854	0.067851
Data533	-0.49998	0.148519	-0.540466	-0.436707	-0.623271	-0.829976	0.044861
Data534	-0.509135	0.139974	-0.548197	-0.464783	-0.619405	-0.842692	0.035502
Data535	-0.517375	0.125631	-0.558675	-0.497335	-0.621033	-0.844421	0.039063
Data536	-0.524902	0.122172	-0.577189	-0.527039	-0.627848	-0.841064	0.032145
Data537	-0.53243	0.134074	-0.591939	-0.568237	-0.648193	-0.843404	0.025533
Data538	-0.541077	0.142517	-0.6073	-0.607096	-0.664978	-0.842285	0.029907
Data539	-0.551453	0.144043	-0.626526	-0.654195	-0.669963	-0.832418	0.033061
Data540	-0.563253	0.144755	-0.6368	-0.68868	-0.673726	-0.816854	0.028381
Data541	-0.575663	0.144755	-0.645447	-0.717468	-0.668742	-0.802816	0.02065
Data542	-0.587565	0.139669	-0.642497	-0.753886	-0.660706	-0.79244	0.000102
Data543	-0.598246	0.134176	-0.634155	-0.793966	-0.65328	-0.802917	-0.006612
Data544	-0.606995	0.131022	-0.629374	-0.831502	-0.64209	-0.815328	-0.004679
Data545	-0.614014	0.12736	-0.621745	-0.870056	-0.636393	-0.835164	-0.001831
Data546	-0.619405	0.133565	-0.617269	-0.901896	-0.635885	-0.841064	0.005595
Data547	-0.623474	0.140991	-0.609131	-0.932007	-0.623983	-0.837199	0.00529
Data548	-0.626831	0.140279	-0.603434	-0.948486	-0.62266	-0.826619	0.007731
Data549	-0.630493	0.140686	-0.596924	-0.956217	-0.634257	-0.813904	-0.007629
Data550	-0.635478	0.147095	-0.593974	-0.975647	-0.656942	-0.818278	-0.047404
Data551	-0.642598	0.14506	-0.584412	-1.002706	-0.684204	-0.823466	-0.084127
Data552	-0.652364	0.140483	-0.570475	-1.034342	-0.688171	-0.823771	-0.099284
Data553	-0.664469	0.126444	-0.573934	-1.081645	-0.677185	-0.818685	-0.11495
Data554	-0.678202	0.115865	-0.577393	-1.132711	-0.679423	-0.821431	-0.122579
Data555	-0.692546	0.119934	-0.562846	-1.175741	-0.688273	-0.830587	-0.125122
Data556	-0.706787	0.123494	-0.537008	-1.216227	-0.700785	-0.846252	-0.136108
Data557	-0.720418	0.132955	-0.513814	-1.248067	-0.706075	-0.848694	-0.146077
Data558	-0.733134	0.131327	-0.501404	-1.285604	-0.701396	-0.831807	-0.158997
Data559	-0.744934	0.122884	-0.497437	-1.315918	-0.694478	-0.802714	-0.163778
Data560	-0.75531	0.118612	-0.489909	-1.34613	-0.701599	-0.773417	-0.157572
Data561	-0.764058	0.113424	-0.487874	-1.378581	-0.718079	-0.751343	-0.150553
Data562	-0.770671	0.120544	-0.491842	-1.404724	-0.728861	-0.748494	-0.15035
Data563	-0.774841	0.125834	-0.490417	-1.433004	-0.734558	-0.749919	-0.174052
Data564	-0.777181	0.131022	-0.483602	-1.463725	-0.748596	-0.747579	-0.201213
Data565	-0.778402	0.149434	-0.474243	-1.497498	-0.753276	-0.750427	-0.230103
Data566	-0.780131	0.159098	-0.456034	-1.524658	-0.75765	-0.751953	-0.256042
Data567	-0.783691	0.151164	-0.447693	-1.555074	-0.756836	-0.746155	-0.273234
Data568	-0.789998	0.146179	-0.441793	-1.587626	-0.765991	-0.746562	-0.282593
Data569	-0.799052	0.148824	-0.437724	-1.629435	-0.779826	-0.752258	-0.283
Data570	-0.810242	0.136414	-0.437317	-1.667887	-0.803019	-0.751851	-0.294393
Data571	-0.822245	0.113017	-0.432841	-1.697591	-0.821635	-0.746358	-0.293579
Data572	-0.834249	0.097351	-0.417989	-1.724548	-0.830892	-0.726827	-0.292155
Data573	-0.845744	0.095215	-0.39327	-1.754862	-0.840861	-0.710754	-0.282491
Data574	-0.857035	0.098674	-0.373535	-1.78477	-0.859375	-0.685628	-0.287882
Data575	-0.868632	0.09196	-0.36204	-1.818237	-0.877787	-0.682271	-0.292358
Data576	-0.881042	0.071004	-0.362752	-1.847331	-0.879822	-0.685527	-0.299581
Data577	-0.894063	0.052897	-0.358582	-1.877848	-0.872498	-0.683797	-0.3007
Data578	-0.907694	0.051982	-0.358175	-1.899211	-0.843506	-0.679423	-0.297852
Data579	-0.921529	0.057475	-0.359192	-1.914469	-0.826518	-0.67922	-0.297139
Data580	-0.935364	0.064087	-0.356242	-1.938883	-0.820618	-0.674947	-0.304769
Data581	-0.948792	0.076904	-0.34078	-1.959941	-0.815938	-0.671285	-0.316162
Data582	-0.961202	0.094401	-0.310669	-1.974284	-0.811564	-0.666707	-0.326538
Data583	-0.971375	0.103149	-0.275675	-1.984762	-0.819194	-0.659485	-0.334066
Data584	-0.978597	0.096944	-0.263367	-2.007345	-0.818075	-0.654297	-0.332031
Data585	-0.982971	0.074463	-0.262756	-2.031759	-0.811361	-0.658671	-0.327047
Data586	-0.985413	0.059916	-0.260315	-2.054443	-0.811462	-0.656331	-0.323588
Data587	-0.987854	0.045573	-0.246582	-2.074992	-0.816345	-0.645549	-0.317993
Data588	-0.992025	0.036825	-0.230815	-2.094523	-0.793559	-0.632731	-0.309855
Data589	-0.999146	0.02889	-0.218302	-2.114868	-0.779724	-0.625203	-0.3007
Data590	-1.008708	0.021566	-0.210978	-2.125651	-0.775655	-0.614421	-0.284322
Data591	-1.019796	0.021261	-0.209147	-2.135213	-0.774943	-0.606995	-0.280355
Data592	-1.03068	0.027771	-0.201823	-2.140198	-0.783488	-0.594076	-0.289612
Data593	-1.040039	0.045268	-0.193583	-2.151693	-0.807495	-0.57546	-0.302734
Data594	-1.046956	0.053101	-0.192362	-2.165222	-0.826925	-0.56132	-0.297241
Data595	-1.051432	0.05483	-0.195211	-2.171631	-0.842489	-0.559285	-0.296224
Data596	-1.053975	0.063883	-0.197347	-2.177836	-0.834656	-0.570374	-0.288289
Data597	-1.05601	0.071513	-0.194194	-2.189738	-0.826619	-0.587972	-0.287577
Data598	-1.058858	0.087891	-0.193075	-2.201843	-0.817261	-0.592143	-0.285238
Data599	-1.064046	0.107727	-0.18748	-2.226664	-0.804342	-0.589498	-0.285746
Data600	-1.072286	0.114136	-0.180766	-2.25413	-0.799967	-0.584208	-0.283101
Data601	-1.083374	0.10966	-0.187378	-2.288818	-0.798747	-0.57607	-0.280253
Data602	-1.095683	0.110372	-0.203857	-2.322693	-0.799154	-0.558573	-0.276998
Data603	-1.107178	0.102336	-0.216471	-2.342529	-0.803223	-0.549825	-0.264689
Data604	-1.115926	0.094299	-0.236918	-2.360738	-0.801188	-0.536194	-0.255229
Data605	-1.121114	0.100199	-0.257263	-2.386983	-0.79366	-0.522359	-0.245667
Data606	-1.123047	0.097351	-0.264893	-2.404683	-0.800578	-0.517782	-0.247091
Data607	-1.12325	0.104472	-0.267232	-2.423197	-0.811259	-0.512288	-0.260518
Data608	-1.123454	0.118103	-0.268351	-2.42747	-0.809937	-0.506388	-0.25828
Data609	-1.12498	0.115153	-0.281576	-2.423401	-0.810954	-0.497233	-0.233765
Data610	-1.127828	0.117696	-0.303446	-2.424418	-0.810954	-0.495199	-0.216777
Data611	-1.130981	0.117391	-0.336405	-2.42981	-0.812378	-0.494385	-0.201213
Data612	-1.132914	0.120748	-0.360616	-2.438151	-0.817362	-0.502828	-0.179443
Data613	-1.132406	0.128988	-0.37679	-2.44812	-0.813802	-0.509338	-0.164388
Data614	-1.129354	0.151571	-0.380249	-2.451681	-0.800985	-0.522156	-0.148112
Data615	-1.123861	0.174052	-0.37618	-2.451375	-0.783081	-0.536397	-0.129903
Data616	-1.116943	0.193278	-0.381063	-2.450256	-0.77596	-0.540365	-0.124003
Data617	-1.109314	0.198873	-0.375671	-2.457581	-0.769348	-0.544942	-0.126851
Data618	-1.100972	0.186259	-0.363464	-2.474162	-0.767924	-0.545247	-0.139567
Data619	-1.091614	0.179443	-0.358988	-2.485148	-0.766398	-0.54891	-0.142721
Data620	-1.080526	0.171509	-0.356445	-2.492167	-0.750427	-0.55308	-0.146993
Data621	-1.067098	0.163676	-0.339559	-2.507731	-0.737	-0.541178	-0.140788
Data622	-1.051331	0.157878	-0.325521	-2.515564	-0.705973	-0.523682	-0.131836
Data623	-1.033936	0.168254	-0.315043	-2.509054	-0.67627	-0.502726	-0.126444
Data624	-1.016439	0.196838	-0.29246	-2.491964	-0.663859	-0.490112	-0.123189
Data625	-1.00057	0.221354	-0.259196	-2.495219	-0.657857	-0.480652	-0.107015
Data626	-0.987142	0.234985	-0.22522	-2.500814	-0.65389	-0.481262	-0.083923
Data627	-0.975647	0.248718	-0.193075	-2.510579	-0.660909	-0.473226	-0.055542
Data628	-0.965169	0.261332	-0.168254	-2.524312	-0.659993	-0.470683	-0.042725
Data629	-0.953979	0.26886	-0.152995	-2.542013	-0.6486	-0.472412	-0.050964
Data630	-0.941162	0.256958	-0.142314	-2.548523	-0.640869	-0.477498	-0.05717
Data631	-0.926615	0.247091	-0.142924	-2.567139	-0.629069	-0.485229	-0.059814
Data632	-0.910645	0.241191	-0.136108	-2.57487	-0.620117	-0.487976	-0.051575
Data633	-0.893555	0.240377	-0.123393	-2.570292	-0.600179	-0.47465	-0.027466
Data634	-0.875651	0.246073	-0.124919	-2.55483	-0.574544	-0.452271	-0.003052
Data635	-0.857239	0.255229	-0.122681	-2.529602	-0.563863	-0.435791	0.015361
Data636	-0.838725	0.265808	-0.117594	-2.509155	-0.55481	-0.431417	0.030416
Data637	-0.821431	0.275472	-0.109762	-2.4882	-0.550741	-0.435689	0.028381
Data638	-0.806783	0.280762	-0.094096	-2.474976	-0.543925	-0.454	0.023092
Data639	-0.795593	0.283508	-0.069275	-2.476705	-0.542094	-0.4599	0.019735
