# Supplementary material for: Integration of MRI and somatosensory evoked potentials facilitate diagnosis of spinal cord compression
Source: Sci Rep. 2023 May 15;13:7861. doi: 10.1038/s41598-023-34832-2 (PMC10185544; doi:10.1038/s41598-023-34832-2)
Supplement: Supplementary file 3 — Supplementary Information 3. [file 41598_2023_34832_MOESM3_ESM.zip › Preoperative SSEP data/spinal cord compression group/4381605_2/4381605_2_Rt Tibial SEP_Cz'-Fpz_200829_113039.csv]

Index	1	2	3	4	5	6	7
Name	Cz'-Fpz	Cz'-Fpz	Cz'-Fpz	Cz'-Fpz	Cz'-Fpz	Cz'-Fpz	Cz'-Fpz
Time	2.01903E+13	2.01903E+13	2.01903E+13	2.01903E+13	2.01903E+13	2.01903E+13	2.01903E+13
Highcut	500	500	500	500	500	500	500
Lowcut	10	10	10	10	10	10	10
Period	0.000156	0.000156	0.000156	0.000156	0.000156	0.000156	0.000156
Averages	120	120	120	120	120	120	120
Int (mA)	29/28.2mA	29/28.6mA	29/28.6mA	29/29mA	29/28.6mA	29/28.6mA	29/28.2mA
Pulse Width (�gs)	200�s	200�s	200�s	200�s	200�s	200�s	200�s
Rep Rate (Hz)	3.11Hz	3.11Hz	3.11Hz	3.11Hz	3.11Hz	3.11Hz	3.11Hz
Data0	0.128835	1.081594	0.170848	0.861867	0.525208	0.182088	0.030416
Data1	0.119273	1.078389	0.160065	1.208394	0.604045	0.509135	0.343933
Data2	0.106506	1.072947	0.144246	1.604258	1.149292	0.835063	0.66803
Data3	0.091451	1.065674	0.1238	1.157684	1.181437	0.382894	0.215454
Data4	0.075226	1.057485	0.099691	0.737356	0.704956	-0.00651	-0.157674
Data5	0.059102	1.0495	0.07314	0.511169	0.389709	-0.190938	-0.316162
Data6	0.044556	1.042887	0.045827	0.437266	0.252279	-0.231934	-0.329285
Data7	0.032857	1.038666	0.019277	0.454102	0.253296	-0.17863	-0.28422
Data8	0.02477	1.037699	-0.004985	0.514069	0.311788	-0.094706	-0.208944
Data9	0.020905	1.040446	-0.025787	0.561625	0.383199	-0.011495	-0.135295
Data10	0.02121	1.046956	-0.042521	0.583547	0.454814	0.067342	-0.070394
Data11	0.025177	1.056773	-0.054932	0.589956	0.511678	0.128276	-0.01119
Data12	0.032043	1.069234	-0.063222	0.6014	0.562744	0.165507	0.034587
Data13	0.040894	1.083221	-0.068156	0.605977	0.59316	0.175171	0.056966
Data14	0.050659	1.097717	-0.070445	0.602366	0.60435	0.172424	0.063375
Data15	0.060374	1.111654	-0.071208	0.605774	0.604248	0.163879	0.046692
Data16	0.069427	1.124064	-0.071259	0.615845	0.604248	0.166931	0.013021
Data17	0.07726	1.134288	-0.071462	0.628611	0.622965	0.172323	-0.022278
Data18	0.08372	1.141917	-0.072378	0.632935	0.637716	0.171814	-0.033773
Data19	0.088654	1.146749	-0.07431	0.623474	0.638021	0.171	-0.040283
Data20	0.092214	1.148783	-0.077362	0.598653	0.617065	0.168559	-0.044352
Data21	0.094655	1.148122	-0.081584	0.576579	0.59967	0.16805	-0.043742
Data22	0.096334	1.145274	-0.086517	0.565135	0.592957	0.184733	-0.031026
Data23	0.097402	1.140594	-0.091909	0.551147	0.587158	0.194295	-0.014648
Data24	0.097961	1.134389	-0.097504	0.530345	0.58665	0.191243	0.005086
Data25	0.098012	1.126963	-0.103048	0.511678	0.588684	0.181885	0.024618
Data26	0.097707	1.118724	-0.108337	0.496674	0.58197	0.167135	0.037944
Data27	0.096995	1.109772	-0.113322	0.487111	0.567424	0.15981	0.033264
Data28	0.095978	1.100464	-0.11795	0.486755	0.554403	0.151876	0.019023
Data29	0.094604	1.0908	-0.122223	0.478872	0.54423	0.143331	0
Data30	0.093079	1.080933	-0.126292	0.472158	0.546265	0.140991	-0.007731
Data31	0.0914	1.070913	-0.130208	0.462494	0.553284	0.143941	-0.001526
Data32	0.089773	1.060638	-0.134226	0.448456	0.567118	0.147196	-0.013733
Data33	0.088399	1.05011	-0.138295	0.435282	0.56722	0.151876	-0.013428
Data34	0.087382	1.039225	-0.142619	0.422618	0.563049	0.162964	-0.013733
Data35	0.086873	1.027985	-0.147146	0.416514	0.554708	0.162862	-0.02299
Data36	0.087026	1.016184	-0.151927	0.406087	0.553487	0.150146	-0.021057
Data37	0.087738	1.003774	-0.156962	0.383097	0.574646	0.131836	-0.014852
Data38	0.08901	0.990702	-0.162252	0.358582	0.59377	0.108032	-0.008748
Data39	0.090739	0.976868	-0.167796	0.338135	0.607808	0.086466	-0.008341
Data40	0.092672	0.962219	-0.173645	0.31957	0.614726	0.065511	-0.023499
Data41	0.094604	0.946706	-0.179799	0.307159	0.619914	0.039978	-0.037944
Data42	0.096385	0.93043	-0.18631	0.305278	0.620829	0.019531	-0.042725
Data43	0.097809	0.91334	-0.193227	0.299632	0.608114	0.002747	-0.034485
Data44	0.098724	0.89564	-0.200653	0.312551	0.5955	-0.007426	-0.019735
Data45	0.099182	0.877431	-0.208588	0.325572	0.583293	-0.013936	-0.017904
Data46	0.099182	0.858866	-0.217031	0.326691	0.574646	-0.017192	-0.032043
Data47	0.098775	0.8402	-0.225983	0.329895	0.574646	-0.020549	-0.048218
Data48	0.098165	0.821533	-0.235291	0.33844	0.579834	-0.029602	-0.066833
Data49	0.097453	0.803121	-0.245005	0.329946	0.569865	-0.033773	-0.078634
Data50	0.096741	0.785217	-0.254974	0.310567	0.55898	-0.034688	-0.080973
Data51	0.09608	0.767924	-0.265096	0.280914	0.553894	-0.045573	-0.078328
Data52	0.09552	0.751394	-0.275218	0.239461	0.539144	-0.07843	-0.084839
Data53	0.095062	0.735677	-0.285187	0.206858	0.52714	-0.107422	-0.098165
Data54	0.094554	0.720876	-0.294952	0.19989	0.525004	-0.113729	-0.101624
Data55	0.093994	0.706838	-0.30426	0.198263	0.521545	-0.107218	-0.098572
Data56	0.093231	0.693512	-0.312958	0.208232	0.516968	-0.097148	-0.080363
Data57	0.092214	0.680745	-0.320994	0.214233	0.508118	-0.093587	-0.042826
Data58	0.090942	0.668284	-0.328166	0.196737	0.493469	-0.101522	-0.015971
Data59	0.089366	0.655924	-0.334473	0.192515	0.482585	-0.120239	0.001322
Data60	0.087585	0.643361	-0.339864	0.189819	0.480245	-0.147095	0.016174
Data61	0.085754	0.630341	-0.344391	0.182241	0.481974	-0.184123	0.022583
Data62	0.083974	0.616608	-0.348104	0.180359	0.498657	-0.215352	0.026143
Data63	0.082448	0.601858	-0.351206	0.183767	0.509542	-0.228271	0.040487
Data64	0.081228	0.585938	-0.353851	0.185801	0.513	-0.247701	0.053507
Data65	0.080516	0.568746	-0.356293	0.169373	0.508321	-0.267232	0.064494
Data66	0.080363	0.550181	-0.358734	0.153656	0.50293	-0.28127	0.06602
Data67	0.080719	0.530345	-0.361379	0.134481	0.489197	-0.316772	0.061747
Data68	0.081533	0.509186	-0.364482	0.111389	0.481873	-0.361226	0.057983
Data69	0.082753	0.486959	-0.368144	0.091553	0.464986	-0.398153	0.05544
Data70	0.084229	0.463765	-0.372518	0.064697	0.451864	-0.429993	0.058695
Data71	0.085754	0.439962	-0.377655	0.034943	0.447083	-0.453491	0.05127
Data72	0.087179	0.4157	-0.383657	0.005035	0.441996	-0.474141	0.037333
Data73	0.088348	0.391286	-0.390422	-0.001729	0.437317	-0.4894	0.034078
Data74	0.089162	0.366974	-0.397898	0.005595	0.426941	-0.492757	0.035197
Data75	0.089569	0.342967	-0.406036	0.021362	0.425313	-0.499064	0.033468
Data76	0.089467	0.31957	-0.414632	0.035299	0.435282	-0.506897	0.028992
Data77	0.088857	0.296936	-0.423635	0.04247	0.430094	-0.518799	0.028381
Data78	0.087789	0.275269	-0.432892	0.031382	0.419108	-0.524801	0.036723
Data79	0.086263	0.254618	-0.442251	0.021566	0.406799	-0.525411	0.046794
Data80	0.084229	0.235087	-0.45166	0.006866	0.404358	-0.535583	0.05249
Data81	0.081787	0.216827	-0.460917	-0.016174	0.41392	-0.550028	0.046285
Data82	0.078837	0.199788	-0.470022	-0.034739	0.423686	-0.564779	0.044454
Data83	0.075378	0.184072	-0.478872	-0.041962	0.435486	-0.598958	0.039266
Data84	0.071462	0.169678	-0.487366	-0.063883	0.445048	-0.623474	0.032654
Data85	0.066935	0.156555	-0.495402	-0.090993	0.445862	-0.65094	0.019531
Data86	0.061951	0.144704	-0.503031	-0.106761	0.438436	-0.680339	0.01119
Data87	0.056407	0.134125	-0.510101	-0.108846	0.4422	-0.69163	0.013021
Data88	0.050405	0.124817	-0.516612	-0.102234	0.450643	-0.706889	0.033468
Data89	0.044047	0.116628	-0.522664	-0.100962	0.466614	-0.716044	0.063375
Data90	0.037435	0.109558	-0.528158	-0.103099	0.463257	-0.712687	0.089111
Data91	0.03067	0.103455	-0.533244	-0.098114	0.45105	-0.714518	0.103048
Data92	0.023855	0.098267	-0.537974	-0.087738	0.451355	-0.718791	0.109863
Data93	0.017192	0.093791	-0.542399	-0.08845	0.461222	-0.733337	0.105489
Data94	0.010681	0.089976	-0.54657	-0.090942	0.479329	-0.75531	0.096232
Data95	0.004476	0.086619	-0.550537	-0.093689	0.475362	-0.773214	0.069784
Data96	-0.001424	0.083618	-0.554403	-0.103353	0.466309	-0.800985	0.053711
Data97	-0.00707	0.080821	-0.558116	-0.131378	0.466309	-0.845133	0.04364
Data98	-0.012512	0.078227	-0.561727	-0.174662	0.4776	-0.886434	0.04659
Data99	-0.017853	0.075785	-0.565287	-0.207163	0.48818	-0.90922	0.051473
Data100	-0.023244	0.073446	-0.568695	-0.234121	0.490926	-0.918884	0.041097
Data101	-0.028839	0.071208	-0.572052	-0.234375	0.492757	-0.922241	0.019328
Data102	-0.034739	0.069122	-0.575256	-0.233968	0.488892	-0.92804	0.002035
Data103	-0.041097	0.067139	-0.57841	-0.244598	0.478617	-0.944519	-0.012512
Data104	-0.048014	0.065308	-0.581411	-0.243937	0.472616	-0.967712	-0.035299
Data105	-0.05544	0.063527	-0.584208	-0.233002	0.477804	-0.985616	-0.042216
Data106	-0.063426	0.061849	-0.586802	-0.227356	0.485636	-0.978394	-0.02533
Data107	-0.071869	0.06012	-0.589091	-0.217082	0.492961	-0.974731	-0.009054
Data108	-0.080668	0.058339	-0.590922	-0.228882	0.497131	-0.979004	-0.007935
Data109	-0.08962	0.056407	-0.592295	-0.229899	0.496318	-0.973409	-0.014648
Data110	-0.098623	0.054169	-0.593007	-0.22644	0.491435	-0.976664	-0.023905
Data111	-0.107524	0.051626	-0.593109	-0.23229	0.495402	-0.982666	-0.03123
Data112	-0.116272	0.048625	-0.592448	-0.239207	0.510763	-0.993042	-0.024923
Data113	-0.124715	0.045268	-0.591024	-0.253448	0.519104	-1.013184	-0.026449
Data114	-0.132955	0.041453	-0.588837	-0.274963	0.521444	-1.035461	-0.029399
Data115	-0.141093	0.037231	-0.586039	-0.29719	0.513102	-1.059774	-0.037028
Data116	-0.14918	0.032654	-0.582631	-0.315094	0.510559	-1.067098	-0.053609
Data117	-0.157471	0.027822	-0.578817	-0.317535	0.509542	-1.062012	-0.062561
Data118	-0.166117	0.022786	-0.574646	-0.315755	0.516866	-1.046244	-0.073751
Data119	-0.175171	0.0177	-0.570272	-0.309041	0.527547	-1.03831	-0.07548
Data120	-0.184835	0.012665	-0.565745	-0.301412	0.545654	-1.042074	-0.071411
Data121	-0.195058	0.007731	-0.561218	-0.30014	0.564473	-1.0495	-0.064189
Data122	-0.20579	0.003052	-0.556691	-0.300903	0.592957	-1.059774	-0.051982
Data123	-0.216827	-0.001322	-0.552216	-0.292155	0.616353	-1.077983	-0.04069
Data124	-0.228017	-0.005341	-0.547791	-0.283356	0.635579	-1.08256	-0.02828
Data125	-0.239105	-0.00885	-0.543264	-0.273183	0.65389	-1.075134	-0.023804
Data126	-0.249786	-0.011902	-0.538534	-0.268351	0.657756	-1.074626	-0.024109
Data127	-0.259857	-0.014343	-0.5336	-0.278066	0.659587	-1.077881	-0.022685
Data128	-0.269216	-0.016174	-0.528259	-0.28183	0.661519	-1.074727	-0.016479
Data129	-0.277761	-0.017395	-0.522359	-0.283254	0.666707	-1.074727	-0.004476
Data130	-0.285543	-0.018005	-0.515849	-0.288086	0.659993	-1.080424	0.013326
Data131	-0.292613	-0.018056	-0.508728	-0.296071	0.649414	-1.075033	0.026042
Data132	-0.299174	-0.017598	-0.500895	-0.309143	0.644328	-1.059163	0.024618
Data133	-0.30543	-0.016785	-0.492401	-0.321198	0.64443	-1.049703	0.010173
Data134	-0.311584	-0.015717	-0.483297	-0.32547	0.641886	-1.057332	-0.021362
Data135	-0.317841	-0.014598	-0.473785	-0.322266	0.634867	-1.07076	-0.033671
Data136	-0.324402	-0.013682	-0.463867	-0.312449	0.625305	-1.084391	-0.033773
Data137	-0.331421	-0.013123	-0.453746	-0.300496	0.630086	-1.10616	-0.013021
Data138	-0.338898	-0.013173	-0.44342	-0.28834	0.63619	-1.124268	0.004374
Data139	-0.346883	-0.014089	-0.433044	-0.277303	0.645142	-1.139221	0.010071
Data140	-0.355275	-0.01592	-0.422567	-0.264333	0.646159	-1.149597	0.018819
Data141	-0.364075	-0.018921	-0.412089	-0.256856	0.646871	-1.153158	0.013733
Data142	-0.373077	-0.023142	-0.401459	-0.269012	0.648397	-1.157532	0.00061
Data143	-0.382182	-0.028534	-0.390828	-0.285238	0.638835	-1.174113	0.001221
Data144	-0.391235	-0.035044	-0.380147	-0.292308	0.634766	-1.188965	0.013631
Data145	-0.400136	-0.042674	-0.369466	-0.299123	0.629679	-1.195679	0.018616
Data146	-0.408732	-0.051117	-0.358887	-0.309296	0.620321	-1.207275	0.019735
Data147	-0.417023	-0.06017	-0.34846	-0.316315	0.608215	-1.212769	0.024109
Data148	-0.424856	-0.06958	-0.338287	-0.315908	0.608826	-1.210734	0.027161
Data149	-0.432281	-0.079091	-0.328471	-0.310465	0.61615	-1.202799	0.019938
Data150	-0.43925	-0.088348	-0.319061	-0.29836	0.623983	-1.184998	0.026042
Data151	-0.445709	-0.097198	-0.310059	-0.285848	0.625	-1.164246	0.0413
Data152	-0.451762	-0.105387	-0.301412	-0.2742	0.63029	-1.150106	0.067444
Data153	-0.457357	-0.112661	-0.29307	-0.272522	0.631816	-1.141866	0.085449
Data154	-0.462596	-0.118917	-0.284932	-0.284729	0.614014	-1.135763	0.090332
Data155	-0.467428	-0.124003	-0.276845	-0.292867	0.593363	-1.122843	0.086873
Data156	-0.471954	-0.127869	-0.268707	-0.307109	0.594381	-1.114197	0.082906
Data157	-0.476227	-0.130463	-0.260366	-0.304413	0.602824	-1.115112	0.073853
Data158	-0.480143	-0.131734	-0.251719	-0.287425	0.604655	-1.118774	0.068563
Data159	-0.483754	-0.131632	-0.242666	-0.276082	0.612996	-1.121419	0.080566
Data160	-0.486959	-0.130208	-0.233103	-0.266266	0.619507	-1.111043	0.086568
Data161	-0.489858	-0.127563	-0.222982	-0.255229	0.614421	-1.094666	0.114644
Data162	-0.492249	-0.123647	-0.212199	-0.239563	0.597839	-1.081441	0.147705
Data163	-0.494181	-0.118612	-0.200704	-0.23351	0.586039	-1.075745	0.165812
Data164	-0.495605	-0.112559	-0.188497	-0.226644	0.58197	-1.07076	0.173747
Data165	-0.49647	-0.105642	-0.175527	-0.206502	0.588481	-1.050924	0.174154
Data166	-0.496826	-0.097911	-0.161896	-0.19694	0.583191	-1.028544	0.183004
Data167	-0.496623	-0.08962	-0.147552	-0.192261	0.586141	-1.013997	0.198059
Data168	-0.49586	-0.08077	-0.132599	-0.19043	0.592651	-1.011759	0.206095
Data169	-0.49469	-0.071513	-0.117035	-0.186412	0.594788	-1.009827	0.213216
Data170	-0.493011	-0.0619	-0.101013	-0.182699	0.585938	-1.013896	0.21637
Data171	-0.490926	-0.052032	-0.084534	-0.178274	0.575968	-1.01888	0.219523
Data172	-0.488434	-0.041962	-0.067647	-0.172221	0.569763	-1.012675	0.220032
Data173	-0.485636	-0.031687	-0.050354	-0.173848	0.567322	-1.010844	0.223185
Data174	-0.482585	-0.021311	-0.032806	-0.174103	0.56366	-1.019694	0.236613
Data175	-0.47938	-0.010834	-0.014954	-0.173899	0.568339	-1.027222	0.253194
Data176	-0.475972	-0.000305	0.003052	-0.166829	0.573629	-1.019287	0.269368
Data177	-0.472565	0.010122	0.02121	-0.16037	0.5837	-1.009013	0.286764
Data178	-0.469208	0.020599	0.039419	-0.163727	0.597738	-0.993144	0.291341
Data179	-0.465953	0.030924	0.057526	-0.157318	0.621338	-0.979207	0.300191
Data180	-0.462799	0.041097	0.075429	-0.134379	0.636597	-0.972493	0.318604
Data181	-0.459798	0.051066	0.093028	-0.111593	0.642497	-0.962016	0.3302
Data182	-0.457001	0.060832	0.11027	-0.089671	0.639343	-0.957031	0.3479
Data183	-0.454254	0.070343	0.127157	-0.062917	0.64209	-0.958761	0.370789
Data184	-0.451558	0.079651	0.143636	-0.034485	0.653178	-0.958964	0.389201
Data185	-0.448914	0.088806	0.15981	-0.016683	0.666402	-0.959066	0.40568
Data186	-0.446269	0.097809	0.17573	-0.011495	0.670166	-0.952861	0.423991
Data187	-0.443573	0.10671	0.191498	-0.014394	0.673421	-0.941366	0.448405
Data188	-0.440826	0.11556	0.207214	-0.016734	0.683085	-0.928955	0.478821
Data189	-0.438029	0.124512	0.223033	-0.014547	0.690918	-0.910645	0.491231
Data190	-0.435282	0.133565	0.238953	-0.011139	0.693665	-0.890401	0.486552
Data191	-0.432587	0.142822	0.255127	-0.003408	0.694377	-0.87677	0.482585
Data192	-0.429993	0.152384	0.271606	0.009003	0.681763	-0.872396	0.492757
Data193	-0.4275	0.162354	0.28834	0.030721	0.682373	-0.855611	0.516663
Data194	-0.425059	0.17278	0.305481	0.043386	0.688883	-0.830383	0.551758
Data195	-0.422668	0.183818	0.322927	0.055237	0.702616	-0.803935	0.571289
Data196	-0.420227	0.195567	0.340729	0.066325	0.711873	-0.785929	0.579224
Data197	-0.417531	0.208181	0.358988	0.072683	0.719096	-0.75765	0.590515
Data198	-0.414429	0.221761	0.377757	0.082703	0.723775	-0.716349	0.610555
Data199	-0.410716	0.236613	0.397135	0.100199	0.736898	-0.693258	0.632731
Data200	-0.405986	0.252838	0.417277	0.124359	0.744832	-0.670776	0.660299
Data201	-0.399984	0.270691	0.438334	0.146993	0.755615	-0.643209	0.697327
Data202	-0.392456	0.290476	0.460561	0.171051	0.768026	-0.61849	0.721944
Data203	-0.382945	0.312398	0.484009	0.174154	0.783691	-0.604248	0.735067
Data204	-0.371246	0.336711	0.509033	0.17156	0.796814	-0.596212	0.72937
Data205	-0.356954	0.363668	0.535634	0.17395	0.802917	-0.603638	0.718791
Data206	-0.339915	0.393422	0.563965	0.172984	0.815125	-0.59377	0.733948
Data207	-0.319875	0.426127	0.594126	0.189463	0.838013	-0.557658	0.767924
Data208	-0.296733	0.461934	0.626017	0.215352	0.876973	-0.516052	0.791829
Data209	-0.270386	0.500946	0.659637	0.247904	0.91156	-0.469869	0.8078
Data210	-0.240784	0.543111	0.694885	0.273692	0.943197	-0.432536	0.84259
Data211	-0.208079	0.58843	0.73171	0.30009	0.970968	-0.39266	0.886841
Data212	-0.172475	0.636851	0.769958	0.33198	0.993958	-0.339762	0.937703
Data213	-0.134176	0.688171	0.80953	0.372314	1.005758	-0.281677	0.990906
Data214	-0.093587	0.742238	0.850321	0.415548	1.027222	-0.228068	1.047465
Data215	-0.051219	0.798798	0.892131	0.467326	1.056213	-0.176799	1.104329
Data216	-0.007579	0.857391	0.934855	0.532125	1.092326	-0.106303	1.164551
Data217	0.036519	0.917562	0.97819	0.595907	1.141561	-0.036723	1.203512
Data218	0.080566	0.978699	1.02183	0.644328	1.19751	0.024312	1.250407
Data219	0.123596	1.04009	1.06542	0.689901	1.265361	0.084635	1.312866
Data220	0.164897	1.10082	1.1085	0.745646	1.340942	0.146586	1.386719
Data221	0.203552	1.160024	1.150462	0.78771	1.423848	0.20579	1.44755
Data222	0.2388	1.216583	1.190745	0.814616	1.501058	0.268351	1.512655
Data223	0.269877	1.269582	1.228739	0.848846	1.555786	0.330811	1.557414
Data224	0.296122	1.318003	1.263936	0.898743	1.594442	0.39388	1.599019
Data225	0.316976	1.360881	1.295726	0.937042	1.630554	0.453593	1.650696
Data226	0.332082	1.397552	1.323649	0.979462	1.666768	0.49174	1.708577
Data227	0.341187	1.427256	1.347402	1.029307	1.702169	0.510966	1.765442
Data228	0.344289	1.449738	1.366679	1.062673	1.739909	0.528056	1.800741
Data229	0.341593	1.464793	1.381429	1.067098	1.752828	0.536194	1.815592
Data230	0.333303	1.472473	1.391652	1.061707	1.746623	0.533854	1.81071
Data231	0.320028	1.472982	1.397502	1.047262	1.725972	0.522359	1.81783
Data232	0.302378	1.466827	1.399231	1.020304	1.703186	0.503031	1.812236
Data233	0.280965	1.45462	1.397196	0.967102	1.672465	0.483602	1.773885
Data234	0.256551	1.437073	1.391805	0.901388	1.637573	0.442912	1.723938
Data235	0.229848	1.414948	1.383616	0.841827	1.593018	0.413818	1.679891
Data236	0.201518	1.389008	1.372935	0.796458	1.564229	0.389099	1.643168
Data237	0.172119	1.360016	1.360372	0.762024	1.531982	0.358276	1.611532
Data238	0.14211	1.328684	1.346232	0.733032	1.501973	0.341593	1.605021
Data239	0.111847	1.295573	1.330922	0.701141	1.481832	0.333455	1.600749
Data240	0.081482	1.26119	1.314697	0.680237	1.46047	0.31484	1.589152
Data241	0.051219	1.225891	1.29776	0.668844	1.417033	0.294291	1.569316
Data242	0.021057	1.189931	1.280314	0.64977	1.36495	0.263468	1.532694
Data243	-0.008952	1.153463	1.26241	0.626475	1.312764	0.227356	1.491496
Data244	-0.038859	1.116536	1.2441	0.589142	1.266378	0.180359	1.453044
Data245	-0.068766	1.079203	1.225332	0.545959	1.22701	0.151876	1.422831
Data246	-0.098674	1.041361	1.206207	0.517273	1.182861	0.125326	1.386108
Data247	-0.128682	1.003062	1.186523	0.488434	1.133118	0.091654	1.349589
Data248	-0.158742	0.964305	1.166229	0.454865	1.09141	0.066935	1.323954
Data249	-0.189006	0.92509	1.145274	0.416514	1.054789	0.044556	1.29008
Data250	-0.219472	0.885366	1.123403	0.359395	1.01237	0.017598	1.260173
Data251	-0.250193	0.845286	1.100566	0.310618	0.966593	-0.018209	1.2441
Data252	-0.281321	0.804749	1.076558	0.267893	0.920919	-0.042318	1.2205
Data253	-0.312856	0.763855	1.051331	0.214945	0.88206	-0.065409	1.171977
Data254	-0.344899	0.722504	1.024679	0.173442	0.851339	-0.082804	1.115011
Data255	-0.377502	0.680593	0.996602	0.134176	0.816345	-0.119629	1.064351
Data256	-0.410665	0.638072	0.967102	0.107015	0.775146	-0.157878	1.028341
Data257	-0.444387	0.594686	0.936127	0.081584	0.725301	-0.196228	0.995178
Data258	-0.478668	0.550283	0.903727	0.056101	0.684306	-0.230204	0.947469
Data259	-0.513357	0.504761	0.869904	0.016988	0.638123	-0.250448	0.893453
Data260	-0.54835	0.457865	0.834707	-0.029755	0.592448	-0.269063	0.843811
Data261	-0.583649	0.409597	0.798187	-0.071055	0.55247	-0.292867	0.809326
Data262	-0.6191	0.359853	0.760295	-0.099843	0.509135	-0.325419	0.772603
Data263	-0.654602	0.308685	0.72113	-0.136007	0.446167	-0.357768	0.72347
Data264	-0.690206	0.256246	0.680695	-0.185954	0.386963	-0.393778	0.660197
Data265	-0.725759	0.202688	0.639089	-0.240936	0.330607	-0.428467	0.588481
Data266	-0.761363	0.148112	0.596415	-0.306447	0.276184	-0.464376	0.512288
Data267	-0.796916	0.092875	0.552877	-0.379995	0.214742	-0.492961	0.465393
Data268	-0.832367	0.037181	0.508677	-0.449168	0.162455	-0.5012	0.443827
Data269	-0.867666	-0.018717	0.46402	-0.499522	0.103353	-0.522868	0.415751
Data270	-0.90271	-0.074565	0.419312	-0.542653	0.04364	-0.566508	0.391947
Data271	-0.937246	-0.130107	0.374756	-0.57958	-0.022481	-0.614421	0.341288
Data272	-0.971069	-0.185089	0.330658	-0.620677	-0.09847	-0.66213	0.293579
Data273	-1.003927	-0.239258	0.287374	-0.656484	-0.177205	-0.710144	0.243835
Data274	-1.035512	-0.292409	0.245005	-0.68985	-0.247701	-0.746562	0.194702
Data275	-1.065521	-0.344289	0.203908	-0.7223	-0.310262	-0.778707	0.161133
Data276	-1.093648	-0.394796	0.164134	-0.75709	-0.368856	-0.811971	0.139872
Data277	-1.119639	-0.443776	0.125936	-0.809733	-0.426636	-0.837911	0.121765
Data278	-1.143341	-0.491028	0.089366	-0.857951	-0.489604	-0.85907	0.073344
Data279	-1.164602	-0.536601	0.054626	-0.902456	-0.536804	-0.887349	0.019226
Data280	-1.183472	-0.580343	0.021718	-0.944468	-0.569356	-0.911967	-0.028483
Data281	-1.1999	-0.622355	-0.009104	-0.994212	-0.598551	-0.936076	-0.067952
Data282	-1.21404	-0.662537	-0.037994	-1.0466	-0.640259	-0.965068	-0.102234
Data283	-1.226145	-0.70104	-0.064748	-1.087596	-0.677592	-0.99528	-0.146383
Data284	-1.236369	-0.737966	-0.089417	-1.122894	-0.697835	-1.031494	-0.19043
Data285	-1.244965	-0.773417	-0.111898	-1.150767	-0.72703	-1.051941	-0.243835
Data286	-1.252085	-0.807597	-0.132192	-1.165466	-0.759176	-1.065165	-0.290324
Data287	-1.258036	-0.840607	-0.15035	-1.176554	-0.803223	-1.069743	-0.317891
Data288	-1.262868	-0.872599	-0.166321	-1.191203	-0.834452	-1.071065	-0.323181
Data289	-1.266734	-0.903778	-0.180105	-1.203156	-0.849609	-1.082153	-0.329386
Data290	-1.269735	-0.934245	-0.191803	-1.222076	-0.859172	-1.085612	-0.345561
Data291	-1.27182	-0.96405	-0.201416	-1.232605	-0.87738	-1.091003	-0.370076
Data292	-1.27299	-0.993195	-0.208995	-1.239878	-0.902201	-1.097412	-0.399373
Data293	-1.273244	-1.021627	-0.214742	-1.249084	-0.928752	-1.088664	-0.427348
Data294	-1.272583	-1.049143	-0.218709	-1.26475	-0.943095	-1.069743	-0.44932
Data295	-1.270905	-1.075694	-0.2211	-1.279806	-0.963643	-1.05072	-0.461934
Data296	-1.268107	-1.100871	-0.222066	-1.289317	-0.980937	-1.033936	-0.485128
Data297	-1.264292	-1.124573	-0.221863	-1.309357	-0.998332	-1.023254	-0.492961
Data298	-1.259257	-1.146545	-0.220591	-1.331431	-1.018168	-1.015828	-0.493469
Data299	-1.253052	-1.166534	-0.218404	-1.338043	-1.03241	-1.021627	-0.484823
Data300	-1.245677	-1.184489	-0.215505	-1.31724	-1.046855	-1.024475	-0.471903
Data301	-1.237081	-1.200256	-0.211894	-1.300507	-1.060689	-1.019287	-0.473531
Data302	-1.227264	-1.213837	-0.207723	-1.295013	-1.054688	-1.006877	-0.472819
Data303	-1.216278	-1.22523	-0.202942	-1.286469	-1.062113	-0.997213	-0.474243
Data304	-1.204122	-1.234538	-0.197601	-1.280874	-1.073914	-0.976969	-0.4835
Data305	-1.190745	-1.24176	-0.191752	-1.279704	-1.079102	-0.955709	-0.50293
Data306	-1.176198	-1.24705	-0.185343	-1.267598	-1.066589	-0.935974	-0.519714
Data307	-1.160533	-1.250356	-0.178375	-1.237386	-1.060893	-0.917155	-0.524597
Data308	-1.143799	-1.251882	-0.170898	-1.216583	-1.058757	-0.889893	-0.514221
Data309	-1.126048	-1.251526	-0.162913	-1.207123	-1.046448	-0.856018	-0.507813
Data310	-1.10733	-1.249339	-0.154317	-1.203054	-1.044413	-0.817057	-0.508626
Data311	-1.08785	-1.245422	-0.145162	-1.205037	-1.063334	-0.792338	-0.514425
Data312	-1.06781	-1.239726	-0.135396	-1.20575	-1.070862	-0.788981	-0.518697
Data313	-1.047312	-1.232402	-0.12502	-1.203105	-1.06425	-0.789083	-0.51005
Data314	-1.026611	-1.22345	-0.113932	-1.199341	-1.048482	-0.773112	-0.507202
Data315	-1.00591	-1.213125	-0.102285	-1.200409	-1.03363	-0.747884	-0.51178
Data316	-0.985311	-1.201528	-0.089976	-1.18983	-1.029867	-0.724792	-0.521749
Data317	-0.964915	-1.188863	-0.077057	-1.169637	-1.017456	-0.695292	-0.532939
Data318	-0.944773	-1.175435	-0.06368	-1.148071	-1.00118	-0.65389	-0.540466
Data319	-0.924733	-1.161346	-0.049795	-1.128031	-1.000264	-0.621338	-0.539958
Data320	-0.904846	-1.146952	-0.035604	-1.120758	-1.003113	-0.614115	-0.524394
Data321	-0.884806	-1.132355	-0.021108	-1.113993	-1.009623	-0.607503	-0.509949
Data322	-0.864563	-1.117757	-0.006409	-1.107229	-1.019287	-0.589193	-0.50415
Data323	-0.843964	-1.103363	0.008392	-1.103261	-1.016846	-0.555929	-0.517273
Data324	-0.822805	-1.089172	0.023397	-1.100769	-1.019999	-0.531718	-0.521647
Data325	-0.801188	-1.075287	0.038503	-1.085256	-1.023966	-0.518188	-0.513102
Data326	-0.779114	-1.061808	0.05366	-1.06013	-1.017354	-0.505066	-0.518799
Data327	-0.756683	-1.048686	0.06897	-1.044006	-1.002909	-0.48645	-0.518392
Data328	-0.734151	-1.035919	0.084432	-1.032054	-0.987345	-0.449931	-0.50415
Data329	-0.71167	-1.02356	0.099894	-1.015828	-0.968933	-0.415141	-0.499674
Data330	-0.689494	-1.011505	0.115458	-1.001383	-0.953979	-0.383606	-0.500488
Data331	-0.667826	-0.999756	0.131022	-0.970866	-0.94635	-0.363261	-0.480855
Data332	-0.646769	-0.988159	0.146484	-0.93099	-0.929871	-0.330098	-0.448201
Data333	-0.626526	-0.976766	0.161743	-0.882416	-0.913391	-0.285645	-0.420227
Data334	-0.606995	-0.965373	0.176849	-0.83964	-0.909119	-0.247192	-0.399068
Data335	-0.588226	-0.953929	0.1916	-0.808868	-0.902507	-0.212708	-0.386047
Data336	-0.570017	-0.942332	0.205994	-0.771179	-0.890808	-0.171204	-0.357869
Data337	-0.552266	-0.930634	0.220032	-0.735219	-0.879618	-0.135193	-0.338745
Data338	-0.53477	-0.918681	0.233765	-0.709839	-0.853882	-0.098979	-0.322062
Data339	-0.517273	-0.906576	0.247243	-0.688375	-0.836385	-0.058797	-0.307515
Data340	-0.499624	-0.894318	0.260671	-0.661825	-0.822957	-0.030619	-0.299886
Data341	-0.481669	-0.882009	0.274048	-0.636342	-0.801799	0.003459	-0.291646
Data342	-0.463257	-0.869802	0.287679	-0.619914	-0.773417	0.029399	-0.284119
Data343	-0.444234	-0.857697	0.301565	-0.605876	-0.75002	0.049337	-0.2712
Data344	-0.42455	-0.845896	0.315857	-0.59316	-0.730693	0.081278	-0.261841
Data345	-0.404053	-0.834401	0.330658	-0.569458	-0.708923	0.122579	-0.239054
Data346	-0.382792	-0.823313	0.345917	-0.534871	-0.701803	0.156453	-0.209147
Data347	-0.360616	-0.812581	0.361582	-0.486908	-0.69102	0.183207	-0.186564
Data348	-0.337626	-0.802307	0.377604	-0.449015	-0.670268	0.203044	-0.1769
Data349	-0.313772	-0.792389	0.393829	-0.429128	-0.652873	0.217489	-0.154012
Data350	-0.289154	-0.782878	0.410156	-0.403595	-0.640971	0.231222	-0.122172
Data351	-0.263774	-0.773671	0.426432	-0.370178	-0.633036	0.254618	-0.094808
Data352	-0.237834	-0.764771	0.442556	-0.338186	-0.617981	0.282288	-0.085144
Data353	-0.211436	-0.756175	0.458476	-0.303497	-0.604146	0.313721	-0.073751
Data354	-0.184733	-0.747833	0.474091	-0.263621	-0.59082	0.352783	-0.061646
Data355	-0.157928	-0.739746	0.489451	-0.228678	-0.574341	0.394796	-0.042318
Data356	-0.131276	-0.731862	0.504557	-0.196279	-0.545553	0.440572	-0.023397
Data357	-0.104879	-0.724131	0.519409	-0.155436	-0.519714	0.4658	0.003052
Data358	-0.079041	-0.716502	0.53421	-0.113271	-0.508321	0.489502	0.029399
Data359	-0.053914	-0.708974	0.54891	-0.055186	-0.50293	0.513611	0.037435
Data360	-0.029551	-0.701396	0.563711	0.000051	-0.486552	0.532532	0.043335
Data361	-0.006104	-0.693665	0.578613	0.031942	-0.463969	0.546265	0.051473
Data362	0.016327	-0.685832	0.593719	0.056814	-0.436808	0.560506	0.065308
Data363	0.037893	-0.677745	0.609029	0.095927	-0.40273	0.579936	0.092672
Data364	0.058645	-0.669403	0.624491	0.151265	-0.379028	0.608724	0.126343
Data365	0.078634	-0.660706	0.640055	0.20752	-0.360514	0.643311	0.15035
Data366	0.098165	-0.651754	0.655568	0.261485	-0.351156	0.673828	0.172831
Data367	0.11734	-0.642497	0.670929	0.315247	-0.342306	0.712687	0.198873
Data368	0.136363	-0.632884	0.685984	0.352631	-0.334981	0.768127	0.21759
Data369	0.155436	-0.622915	0.70048	0.386709	-0.315348	0.819397	0.238037
Data370	0.174764	-0.612539	0.714366	0.420176	-0.28717	0.867004	0.254313
Data371	0.194448	-0.601705	0.727488	0.445964	-0.268148	0.908508	0.275981
Data372	0.214589	-0.590464	0.73995	0.468191	-0.262044	0.956116	0.300395
Data373	0.235189	-0.578664	0.751648	0.494893	-0.260722	0.999654	0.31606
Data374	0.256297	-0.566355	0.762838	0.527395	-0.242615	1.042989	0.329183
Data375	0.277863	-0.553538	0.773621	0.553029	-0.216878	1.082458	0.34434
Data376	0.299835	-0.54011	0.784149	0.592957	-0.190531	1.127116	0.374349
Data377	0.322113	-0.526174	0.794678	0.631866	-0.166626	1.152751	0.410156
Data378	0.344645	-0.51178	0.805257	0.651906	-0.154622	1.172994	0.438944
Data379	0.367279	-0.496979	0.815989	0.664724	-0.157878	1.198425	0.462545
Data380	0.390015	-0.481974	0.826925	0.687307	-0.15269	1.222127	0.489502
Data381	0.412699	-0.466817	0.838064	0.727132	-0.15096	1.242981	0.516154
Data382	0.435282	-0.45166	0.849253	0.762482	-0.150553	1.277771	0.554911
Data383	0.457662	-0.436757	0.860443	0.7901	-0.153809	1.322123	0.590312
Data384	0.479787	-0.42216	0.871429	0.830332	-0.147196	1.36027	0.619202
Data385	0.501556	-0.408122	0.882111	0.865072	-0.149943	1.397909	0.620321
Data386	0.522919	-0.394745	0.892334	0.877584	-0.150452	1.429138	0.612284
Data387	0.543874	-0.382284	0.901896	0.87911	-0.140381	1.451823	0.616862
Data388	0.564321	-0.370789	0.910746	0.873006	-0.128784	1.458537	0.625712
Data389	0.584259	-0.360514	0.918681	0.884247	-0.13682	1.469625	0.642598
Data390	0.60379	-0.351613	0.925598	0.905762	-0.155131	1.497294	0.660502
Data391	0.622965	-0.344086	0.931346	0.925598	-0.161845	1.523031	0.684306
Data392	0.641886	-0.338135	0.935923	0.932617	-0.155029	1.549784	0.699666
Data393	0.660604	-0.333761	0.939128	0.945892	-0.153707	1.580302	0.710347
Data394	0.679372	-0.330963	0.94106	0.968933	-0.169067	1.613057	0.720927
Data395	0.69814	-0.329641	0.941569	0.992126	-0.182495	1.631978	0.742696
Data396	0.717061	-0.329641	0.940857	0.9994	-0.191956	1.648458	0.765279
Data397	0.736135	-0.330811	0.938873	0.994517	-0.207011	1.679281	0.777079
Data398	0.755361	-0.332998	0.935771	0.984141	-0.223897	1.714274	0.775859
Data399	0.774689	-0.335846	0.9316	0.98292	-0.232137	1.72994	0.775248
Data400	0.793915	-0.339152	0.926615	0.984802	-0.24231	1.744385	0.770772
Data401	0.812937	-0.342662	0.920766	0.985158	-0.254924	1.755575	0.77006
Data402	0.831655	-0.346171	0.914256	0.990804	-0.251363	1.766968	0.770874
Data403	0.849864	-0.349426	0.907084	1.000112	-0.260824	1.788635	0.762939
Data404	0.867513	-0.352376	0.899251	1.014709	-0.279541	1.818034	0.750834
Data405	0.884501	-0.354767	0.890859	1.038564	-0.282796	1.835531	0.757446
Data406	0.900777	-0.356496	0.881856	1.055806	-0.281169	1.85262	0.762736
Data407	0.916341	-0.357564	0.872142	1.069336	-0.280355	1.863403	0.767619
Data408	0.931142	-0.357768	0.861766	1.069082	-0.285848	1.864624	0.791016
Data409	0.945231	-0.357056	0.850627	1.06308	-0.29775	1.865234	0.81248
Data410	0.958659	-0.355479	0.838674	1.045888	-0.308126	1.860453	0.827535
Data411	0.971476	-0.352885	0.825806	1.047363	-0.311279	1.859029	0.83313
Data412	0.983734	-0.349375	0.812124	1.051737	-0.321147	1.867879	0.832621
Data413	0.995534	-0.344899	0.797475	1.059469	-0.333659	1.881917	0.823771
Data414	1.006978	-0.339508	0.782013	1.081492	-0.344849	1.896667	0.820211
Data415	1.018117	-0.333303	0.765788	1.094818	-0.357666	1.906942	0.819499
Data416	1.029104	-0.326335	0.748851	1.103312	-0.374959	1.907349	0.820719
Data417	1.039937	-0.318654	0.731405	1.101634	-0.393473	1.917419	0.8137
Data418	1.050771	-0.310415	0.713552	1.087646	-0.409037	1.921285	0.811666
Data419	1.061605	-0.301565	0.695445	1.059519	-0.405782	1.907756	0.800578
Data420	1.072388	-0.292308	0.677185	1.02122	-0.396322	1.898702	0.791626
Data421	1.083069	-0.282593	0.658925	0.993449	-0.404154	1.910706	0.785319
Data422	1.093547	-0.272624	0.640666	0.969086	-0.417684	1.917114	0.77769
Data423	1.103719	-0.2624	0.622406	0.967407	-0.438843	1.919963	0.753479
Data424	1.113434	-0.252126	0.604146	0.966797	-0.452372	1.910706	0.728455
Data425	1.122538	-0.241852	0.585785	0.973206	-0.461121	1.905823	0.717875
Data426	1.13088	-0.231832	0.567271	0.983785	-0.465698	1.89209	0.726318
Data427	1.138407	-0.222117	0.548604	0.989736	-0.480347	1.87266	0.733744
Data428	1.144969	-0.212911	0.529734	0.990346	-0.49703	1.850586	0.731201
Data429	1.150564	-0.204468	0.510712	0.981089	-0.504761	1.829631	0.717367
Data430	1.155039	-0.196889	0.491536	0.968577	-0.495911	1.822917	0.698547
Data431	1.158396	-0.190328	0.472361	0.957387	-0.5012	1.819255	0.674133
Data432	1.160482	-0.184886	0.453237	0.942841	-0.513916	1.819458	0.650024
Data433	1.161245	-0.180664	0.434367	0.922496	-0.537821	1.818542	0.639954
Data434	1.160583	-0.177663	0.415853	0.897522	-0.560506	1.81956	0.638224
Data435	1.158346	-0.175781	0.397797	0.866852	-0.580241	1.827596	0.626526
Data436	1.15448	-0.175018	0.3803	0.834605	-0.617574	1.821493	0.614624
Data437	1.148834	-0.175222	0.363464	0.812734	-0.638123	1.800334	0.606486
Data438	1.14151	-0.176137	0.347341	0.802053	-0.647685	1.785482	0.600891
Data439	1.132558	-0.177612	0.331828	0.794525	-0.667623	1.767883	0.603638
Data440	1.12203	-0.179494	0.316976	0.788167	-0.681051	1.749878	0.608419
Data441	1.110229	-0.181529	0.302734	0.791728	-0.694071	1.731669	0.600993
Data442	1.097463	-0.183563	0.2889	0.784861	-0.710347	1.7158	0.590922
Data443	1.083984	-0.185547	0.275472	0.777588	-0.736491	1.706441	0.582072
Data444	1.070201	-0.187276	0.262299	0.762533	-0.742188	1.697286	0.575765
Data445	1.056417	-0.188751	0.249278	0.754903	-0.739848	1.678975	0.574849
Data446	1.042837	-0.189972	0.236308	0.751953	-0.735779	1.651103	0.567627
Data447	1.029714	-0.190989	0.223236	0.739848	-0.733236	1.626994	0.559184
Data448	1.0171	-0.191803	0.210063	0.730998	-0.735067	1.610311	0.541789
Data449	1.005046	-0.192617	0.196635	0.716451	-0.735779	1.600342	0.533244
Data450	0.993449	-0.193431	0.183004	0.695597	-0.737305	1.592509	0.529989
Data451	0.982259	-0.194448	0.169067	0.679728	-0.743408	1.584269	0.526326
Data452	0.971324	-0.195719	0.154775	0.670319	-0.750529	1.575521	0.526123
Data453	0.960642	-0.197449	0.140177	0.67688	-0.764567	1.558228	0.50649
Data454	0.950114	-0.199738	0.125224	0.683085	-0.783691	1.544291	0.485229
Data455	0.939738	-0.202738	0.109863	0.689392	-0.804647	1.532186	0.461731
Data456	0.929565	-0.206553	0.094198	0.690765	-0.828451	1.519674	0.447184
Data457	0.919749	-0.211233	0.078227	0.683289	-0.850016	1.513672	0.442708
Data458	0.910238	-0.216878	0.062002	0.6663	-0.874125	1.502177	0.447388
Data459	0.901286	-0.22349	0.045573	0.632935	-0.892232	1.479085	0.43691
Data460	0.892843	-0.231069	0.029093	0.605062	-0.904439	1.453552	0.415955
Data461	0.88501	-0.239563	0.012665	0.590464	-0.916239	1.425374	0.388997
Data462	0.877838	-0.248871	-0.003611	0.577545	-0.92336	1.391195	0.361125
Data463	0.871226	-0.258891	-0.019684	0.567525	-0.926717	1.35966	0.325623
Data464	0.865122	-0.269419	-0.0354	0.560252	-0.935771	1.328125	0.302938
Data465	0.859426	-0.280355	-0.050659	0.570221	-0.953573	1.299032	0.285645
Data466	0.854085	-0.291595	-0.065409	0.571086	-0.966593	1.261495	0.260925
Data467	0.848948	-0.302938	-0.079549	0.545603	-0.980937	1.232605	0.230408
Data468	0.843964	-0.31428	-0.093028	0.52948	-0.992635	1.205241	0.188904
Data469	0.83903	-0.325521	-0.105743	0.527242	-0.994873	1.174418	0.155945
Data470	0.834147	-0.33666	-0.117747	0.532379	-0.98877	1.141968	0.141296
Data471	0.829264	-0.347595	-0.128988	0.529226	-0.999552	1.115011	0.131022
Data472	0.824382	-0.358276	-0.139414	0.521596	-1.013896	1.106262	0.113322
Data473	0.819499	-0.368703	-0.14918	0.506643	-1.026917	1.105448	0.089518
Data474	0.814565	-0.378774	-0.158335	0.492096	-1.051025	1.101583	0.06368
Data475	0.809631	-0.388387	-0.166931	0.478414	-1.066284	1.089681	0.031433
Data476	0.804596	-0.397542	-0.17512	0.45639	-1.067301	1.071574	0.005493
Data477	0.79951	-0.405986	-0.183055	0.441589	-1.065776	1.05011	-0.019735
Data478	0.794271	-0.413717	-0.190887	0.41865	-1.068522	1.020304	-0.047099
Data479	0.78893	-0.420481	-0.198669	0.394796	-1.072286	1.001485	-0.071106
Data480	0.783488	-0.42628	-0.206502	0.374858	-1.071879	0.989482	-0.090027
Data481	0.777893	-0.43101	-0.214335	0.359904	-1.074727	0.968526	-0.118103
Data482	0.772247	-0.43457	-0.222168	0.345917	-1.073201	0.942485	-0.139771
Data483	0.766602	-0.437012	-0.230001	0.337728	-1.075236	0.919088	-0.152588
Data484	0.761007	-0.438334	-0.237732	0.343272	-1.07432	0.883789	-0.169373
Data485	0.755666	-0.438741	-0.24526	0.357259	-1.062927	0.846558	-0.179545
Data486	0.75058	-0.438334	-0.252635	0.374756	-1.058553	0.831299	-0.193176
Data487	0.74585	-0.437317	-0.259755	0.376129	-1.0613	0.81838	-0.217997
Data488	0.741577	-0.435893	-0.266724	0.372518	-1.063843	0.810649	-0.241292
Data489	0.73761	-0.434316	-0.27359	0.380351	-1.072795	0.806783	-0.257263
Data490	0.733999	-0.43279	-0.280355	0.388387	-1.0967	0.796102	-0.262655
Data491	0.730591	-0.431468	-0.28717	0.384725	-1.127319	0.779215	-0.275574
Data492	0.727183	-0.430552	-0.294088	0.371094	-1.150411	0.748393	-0.290934
Data493	0.723724	-0.430044	-0.301158	0.337677	-1.170247	0.721537	-0.311381
Data494	0.719961	-0.429942	-0.30838	0.29541	-1.195475	0.698039	-0.328979
Data495	0.715841	-0.430196	-0.315806	0.281626	-1.211344	0.670369	-0.351257
Data496	0.711212	-0.430654	-0.323486	0.273081	-1.200765	0.632222	-0.378011
Data497	0.706075	-0.431163	-0.33137	0.253601	-1.194865	0.59906	-0.399984
Data498	0.700378	-0.431519	-0.339406	0.237681	-1.20107	0.563558	-0.404154
Data499	0.694224	-0.431468	-0.347646	0.225779	-1.200256	0.534261	-0.417277
Data500	0.687714	-0.430959	-0.355937	0.207214	-1.173808	0.505473	-0.439555
Data501	0.681	-0.429738	-0.364329	0.206553	-1.166585	0.477702	-0.455221
Data502	0.674184	-0.427755	-0.372721	0.210114	-1.156921	0.454712	-0.470276
Data503	0.667419	-0.424957	-0.381063	0.216777	-1.165161	0.436096	-0.473735
Data504	0.660858	-0.421397	-0.389303	0.216522	-1.166789	0.415141	-0.476278
Data505	0.654551	-0.417023	-0.397441	0.19872	-1.144714	0.391947	-0.482279
Data506	0.6486	-0.411987	-0.405528	0.174713	-1.125895	0.372721	-0.499471
Data507	0.643056	-0.406291	-0.413615	0.163727	-1.107483	0.360921	-0.516561
Data508	0.637817	-0.400035	-0.421753	0.139821	-1.1144	0.348918	-0.536092
Data509	0.632884	-0.393168	-0.430145	0.1209	-1.129557	0.325623	-0.562032
Data510	0.628204	-0.385691	-0.438843	0.116272	-1.128743	0.296021	-0.585938
Data511	0.623678	-0.377604	-0.448049	0.109965	-1.127116	0.266724	-0.612895
Data512	0.619202	-0.368754	-0.457764	0.104268	-1.121928	0.248108	-0.640157
Data513	0.614777	-0.35909	-0.468089	0.118764	-1.109314	0.231934	-0.645142
Data514	0.61025	-0.34846	-0.479024	0.134074	-1.100566	0.221151	-0.636292
Data515	0.605672	-0.336812	-0.490519	0.152588	-1.090393	0.21698	-0.635478
Data516	0.601095	-0.324046	-0.502472	0.162404	-1.065979	0.195821	-0.639852
Data517	0.596466	-0.309957	-0.514781	0.158488	-1.031901	0.17568	-0.651347
Data518	0.591939	-0.294647	-0.527344	0.156199	-0.999349	0.152791	-0.655619
Data519	0.587514	-0.278015	-0.540059	0.155996	-0.970357	0.114746	-0.656433
Data520	0.583293	-0.260111	-0.552775	0.161336	-0.934753	0.090027	-0.670369
Data521	0.579224	-0.240936	-0.56544	0.173289	-0.901286	0.075582	-0.683187
Data522	0.575409	-0.220591	-0.577952	0.167135	-0.879618	0.050863	-0.685832
Data523	0.571747	-0.199229	-0.590261	0.15686	-0.856222	0.040894	-0.688171
Data524	0.568136	-0.176951	-0.602264	0.128632	-0.839132	0.0354	-0.696004
Data525	0.564423	-0.15391	-0.613861	0.102946	-0.808818	0.018311	-0.697225
Data526	0.560506	-0.130208	-0.624949	0.101725	-0.782674	0.002136	-0.698039
Data527	0.556335	-0.106099	-0.635427	0.097249	-0.745341	-0.010885	-0.69224
Data528	0.551707	-0.081736	-0.645243	0.088857	-0.723877	-0.034587	-0.692342
Data529	0.546621	-0.057271	-0.654348	0.080973	-0.726013	-0.062052	-0.705363
Data530	0.541128	-0.032959	-0.662689	0.062663	-0.714925	-0.077718	-0.719604
Data531	0.535278	-0.008952	-0.670166	0.049082	-0.68278	-0.085856	-0.71991
Data532	0.529226	0.014598	-0.676778	0.054881	-0.650024	-0.087382	-0.715841
Data533	0.523071	0.037537	-0.682627	0.06663	-0.630188	-0.090739	-0.714111
Data534	0.516917	0.059814	-0.687612	0.073344	-0.615743	-0.085144	-0.710144
Data535	0.510966	0.081228	-0.691783	0.0796	-0.599365	-0.091858	-0.720418
Data536	0.50532	0.101827	-0.695089	0.084686	-0.571187	-0.102539	-0.749919
Data537	0.49998	0.121562	-0.697632	0.085958	-0.545654	-0.113932	-0.777079
Data538	0.494944	0.140483	-0.699412	0.074107	-0.512594	-0.127055	-0.795797
Data539	0.490163	0.15859	-0.700328	0.060527	-0.484619	-0.128377	-0.809224
Data540	0.485484	0.175934	-0.700531	0.055898	-0.457458	-0.121257	-0.817464
Data541	0.480855	0.192668	-0.699972	0.047506	-0.427043	-0.11027	-0.824483
Data542	0.476074	0.208791	-0.698802	0.026652	-0.393066	-0.105998	-0.82723
Data543	0.471039	0.224355	-0.697021	0.006358	-0.372721	-0.108744	-0.831299
Data544	0.465495	0.239461	-0.694682	-0.012258	-0.357564	-0.120341	-0.831909
Data545	0.459391	0.254059	-0.691986	-0.022125	-0.341797	-0.135803	-0.818481
Data546	0.452677	0.268097	-0.688985	-0.030772	-0.314941	-0.137329	-0.811768
Data547	0.445353	0.281474	-0.685781	-0.036112	-0.292257	-0.137126	-0.819804
Data548	0.437368	0.294088	-0.682424	-0.04247	-0.274048	-0.137126	-0.836385
Data549	0.428925	0.305786	-0.679067	-0.052134	-0.242615	-0.146484	-0.853373
Data550	0.420024	0.316467	-0.675761	-0.045827	-0.20579	-0.169373	-0.869548
Data551	0.410868	0.325928	-0.672557	-0.046082	-0.170797	-0.175985	-0.871684
Data552	0.40151	0.334167	-0.669454	-0.054169	-0.151978	-0.179036	-0.867106
Data553	0.3921	0.341136	-0.666453	-0.080872	-0.143127	-0.187174	-0.861308
Data554	0.38264	0.346731	-0.663503	-0.107473	-0.136719	-0.186971	-0.868632
Data555	0.373179	0.351105	-0.660604	-0.130463	-0.115865	-0.1887	-0.868327
Data556	0.363515	0.354309	-0.657756	-0.15447	-0.090434	-0.194397	-0.866699
Data557	0.353648	0.356445	-0.654806	-0.165202	-0.069478	-0.200297	-0.865072
Data558	0.343424	0.357666	-0.651855	-0.169423	-0.05422	-0.205892	-0.863749
Data559	0.332642	0.358022	-0.648855	-0.170593	-0.038045	-0.211792	-0.862427
Data560	0.321198	0.357513	-0.645854	-0.179647	-0.024821	-0.219116	-0.858561
Data561	0.30899	0.356293	-0.642955	-0.183665	-0.023499	-0.220439	-0.869954
Data562	0.29597	0.354156	-0.640259	-0.186462	-0.02594	-0.206604	-0.870565
Data563	0.282237	0.351156	-0.637868	-0.190481	-0.029602	-0.193176	-0.872904
Data564	0.267843	0.347137	-0.635885	-0.205231	-0.032654	-0.185242	-0.87738
Data565	0.252889	0.342	-0.634359	-0.222015	-0.024719	-0.180257	-0.878601
Data566	0.237528	0.335693	-0.633341	-0.232747	-0.019023	-0.174561	-0.869141
Data567	0.221914	0.328166	-0.632833	-0.240631	0.005086	-0.188395	-0.878601
Data568	0.206095	0.319468	-0.632884	-0.241191	0.037028	-0.213725	-0.892436
Data569	0.190023	0.309652	-0.633392	-0.26123	0.05483	-0.244446	-0.912272
Data570	0.173696	0.298818	-0.634359	-0.29007	0.064697	-0.27832	-0.937602
Data571	0.156962	0.28717	-0.635732	-0.321757	0.067952	-0.296224	-0.956624
Data572	0.139669	0.274862	-0.637461	-0.347239	0.069885	-0.323893	-0.962219
Data573	0.121613	0.262044	-0.639547	-0.367025	0.069682	-0.347087	-0.963643
Data574	0.10259	0.248922	-0.641988	-0.390676	0.066732	-0.364685	-0.966085
Data575	0.082499	0.235647	-0.644735	-0.411682	0.061035	-0.371094	-0.964457
Data576	0.06134	0.22227	-0.647736	-0.425313	0.066833	-0.380147	-0.968221
Data577	0.039063	0.208893	-0.650889	-0.428619	0.077922	-0.394694	-0.971171
Data578	0.015818	0.195516	-0.654195	-0.433655	0.095927	-0.397644	-0.976156
Data579	-0.008138	0.182088	-0.657552	-0.438894	0.104268	-0.387065	-0.98877
Data580	-0.032603	0.168508	-0.660807	-0.450592	0.098775	-0.374247	-1.02122
Data581	-0.057271	0.154826	-0.663859	-0.467631	0.108846	-0.371094	-1.051229
Data582	-0.081889	0.14094	-0.666656	-0.477142	0.134074	-0.375671	-1.068624
Data583	-0.106049	0.126801	-0.669149	-0.489655	0.148722	-0.382487	-1.074219
Data584	-0.129598	0.112406	-0.671234	-0.506643	0.151469	-0.389099	-1.08134
Data585	-0.152334	0.097809	-0.672862	-0.533549	0.142721	-0.378723	-1.092529
Data586	-0.174103	0.08311	-0.673981	-0.572103	0.132853	-0.374247	-1.107076
Data587	-0.194906	0.068258	-0.67454	-0.616913	0.123698	-0.367839	-1.123047
Data588	-0.214742	0.053507	-0.674438	-0.641174	0.130514	-0.367839	-1.134033
Data589	-0.233561	0.038859	-0.673676	-0.650177	0.135905	-0.359802	-1.142782
Data590	-0.251516	0.024465	-0.672099	-0.650736	0.136414	-0.354309	-1.134033
Data591	-0.268606	0.010427	-0.669657	-0.646515	0.122375	-0.356852	-1.133728
Data592	-0.284932	-0.003153	-0.666351	-0.648295	0.115153	-0.372416	-1.138713
Data593	-0.300547	-0.016327	-0.662181	-0.653076	0.107524	-0.384928	-1.143901
Data594	-0.315501	-0.028992	-0.657145	-0.670013	0.114441	-0.387166	-1.150106
Data595	-0.329895	-0.041046	-0.651398	-0.678813	0.119425	-0.370789	-1.142985
Data596	-0.343679	-0.052541	-0.645091	-0.697581	0.115662	-0.350444	-1.140747
Data597	-0.357005	-0.063426	-0.638428	-0.718435	0.125427	-0.327657	-1.135254
Data598	-0.369873	-0.073598	-0.631561	-0.738627	0.14211	-0.308228	-1.14268
Data599	-0.382385	-0.083059	-0.624695	-0.765076	0.156453	-0.307515	-1.146952
Data600	-0.394643	-0.091705	-0.618032	-0.799357	0.164185	-0.317281	-1.150411
Data601	-0.406698	-0.099436	-0.611725	-0.821533	0.167338	-0.324402	-1.151225
Data602	-0.41865	-0.106252	-0.605774	-0.835419	0.167338	-0.333252	-1.152242
Data603	-0.430654	-0.112152	-0.60023	-0.858714	0.150553	-0.332133	-1.155802
Data604	-0.442759	-0.117086	-0.595042	-0.873922	0.133565	-0.330912	-1.160278
Data605	-0.455017	-0.121104	-0.590159	-0.882009	0.11617	-0.326538	-1.153158
Data606	-0.467529	-0.124308	-0.585429	-0.887146	0.099182	-0.327861	-1.142985
Data607	-0.480245	-0.126851	-0.580699	-0.887553	0.088908	-0.330404	-1.138611
Data608	-0.493266	-0.128784	-0.575816	-0.886485	0.083822	-0.338135	-1.124166
Data609	-0.506439	-0.130259	-0.570577	-0.902354	0.077616	-0.334371	-1.116333
Data610	-0.519816	-0.13148	-0.564982	-0.92687	0.063578	-0.314229	-1.120402
Data611	-0.533295	-0.132548	-0.558828	-0.944875	0.044657	-0.301412	-1.128845
Data612	-0.546773	-0.133464	-0.552114	-0.962474	0.037231	-0.306396	-1.13505
Data613	-0.56015	-0.134379	-0.54479	-0.961355	0.03418	-0.308329	-1.138407
Data614	-0.573374	-0.135142	-0.536855	-0.959371	0.04008	-0.288696	-1.133423
Data615	-0.586344	-0.135701	-0.528361	-0.966288	0.069173	-0.269368	-1.135763
Data616	-0.59906	-0.135854	-0.519358	-0.981598	0.092773	-0.244853	-1.138509
Data617	-0.61142	-0.135447	-0.509898	-0.989126	0.114339	-0.223694	-1.142985
Data618	-0.623423	-0.134176	-0.500031	-0.99528	0.122172	-0.219421	-1.139832
Data619	-0.635071	-0.131785	-0.489756	-0.990346	0.116577	-0.218201	-1.133321
Data620	-0.646362	-0.128072	-0.479177	-0.979665	0.110474	-0.229085	-1.124776
Data621	-0.657349	-0.122833	-0.468241	-0.967306	0.114237	-0.24526	-1.113383
Data622	-0.66803	-0.115916	-0.45695	-0.958099	0.112101	-0.254517	-1.097107
Data623	-0.678304	-0.107218	-0.445404	-0.962728	0.10732	-0.257365	-1.082255
Data624	-0.688171	-0.096741	-0.433604	-0.957133	0.11851	-0.256246	-1.085307
Data625	-0.697581	-0.084635	-0.4216	-0.941925	0.133057	-0.249329	-1.081441
Data626	-0.706278	-0.070953	-0.409444	-0.92865	0.157267	-0.240377	-1.075745
Data627	-0.714264	-0.055949	-0.397186	-0.903117	0.178324	-0.242411	-1.06425
Data628	-0.721283	-0.039876	-0.384928	-0.877787	0.183614	-0.245972	-1.056824
Data629	-0.727234	-0.023041	-0.372721	-0.864512	0.198161	-0.247904	-1.047465
Data630	-0.731964	-0.005697	-0.360667	-0.880941	0.201925	-0.253499	-1.045736
Data631	-0.735423	0.011749	-0.348765	-0.890554	0.212911	-0.25828	-1.037903
Data632	-0.737559	0.029195	-0.337118	-0.90271	0.222371	-0.260722	-1.03658
Data633	-0.738424	0.046234	-0.325775	-0.911306	0.21759	-0.267843	-1.036784
Data634	-0.738169	0.062714	-0.314789	-0.921936	0.210876	-0.276998	-1.035767
Data635	-0.736847	0.078379	-0.304311	-0.931295	0.205485	-0.275472	-1.039429
Data636	-0.734762	0.093028	-0.294342	-0.949249	0.207011	-0.282491	-1.038615
Data637	-0.732117	0.106557	-0.285085	-0.959981	0.209045	-0.305481	-1.044006
Data638	-0.729116	0.118764	-0.27654	-0.959218	0.216268	-0.329285	-1.053569
Data639	-0.726013	0.129598	-0.268911	-0.947673	0.224508	-0.351461	-1.057943
