# Supplementary material for: Integration of MRI and somatosensory evoked potentials facilitate diagnosis of spinal cord compression
Source: Sci Rep. 2023 May 15;13:7861. doi: 10.1038/s41598-023-34832-2 (PMC10185544; doi:10.1038/s41598-023-34832-2)
Supplement: Supplementary file 3 — Supplementary Information 3. [file 41598_2023_34832_MOESM3_ESM.zip › Preoperative SSEP data/spinal cord compression group/4394680_2/4394680_2_Lt Tibial SEP_Cz'-Fpz_201219_150419.csv]

Index	1	2	3	4	5	6
Name	Cz'-Fpz	Cz'-Fpz	Cz'-Fpz	Cz'-Fpz	Cz'-Fpz	Cz'-Fpz
Time	2.01805E+13	2.01805E+13	2.01805E+13	2.01805E+13	2.01805E+13	2.01805E+13
Highcut	500	500	500	500	500	500
Lowcut	10	10	10	10	10	10
Period	0.000156	0.000156	0.000156	0.000156	0.000156	0.000156
Averages	120	120	120	120	120	120
Int (mA)	36/36mA	36/36mA	36/36mA	36/36mA	36/35mA	36/36mA
Pulse Width (�gs)	200�s	200�s	200�s	200�s	200�s	200�s
Rep Rate (Hz)	2.66Hz	2.66Hz	2.66Hz	2.66Hz	2.66Hz	2.66Hz
Data0	-0.439867	-0.039775	0.075481	0.094911	0.059002	-0.572213
Data1	-0.902724	-0.420946	-0.434017	-0.493629	-0.456753	-1.082882
Data2	-2.002085	-1.682561	-1.541466	-1.662267	-1.686325	-2.354264
Data3	-0.833753	-0.364589	-0.145622	-0.358689	-0.354721	-0.861219
Data4	0.845045	1.414104	1.506828	1.266651	1.410341	0.853488
Data5	0.812289	1.314005	1.41502	1.181964	1.351034	0.710664
Data6	0.372625	0.859388	0.963353	0.718903	0.906284	0.234989
Data7	-0.012411	0.473742	0.569772	0.360571	0.522265	-0.150657
Data8	-0.300501	0.200504	0.304519	0.142468	0.267643	-0.419216
Data9	-0.471809	0.045675	0.152336	0.027059	0.121462	-0.568653
Data10	-0.548613	-0.02004	0.095928	-0.000153	0.060527	-0.621449
Data11	-0.567229	-0.029399	0.102032	-0.010427	0.055034	-0.610971
Data12	-0.56021	-0.004578	0.157982	-0.006765	0.067648	-0.589405
Data13	-0.520027	0.030009	0.24272	-0.010325	0.077211	-0.566924
Data14	-0.475268	0.073142	0.312454	-0.019023	0.068259	-0.550037
Data15	-0.442919	0.109967	0.357926	-0.021668	0.067038	-0.543832
Data16	-0.434475	0.137331	0.394903	-0.047506	0.072531	-0.545357
Data17	-0.423896	0.151573	0.409349	-0.126955	0.077312	-0.554615
Data18	-0.417589	0.144045	0.388647	-0.212812	0.073142	-0.573943
Data19	-0.407925	0.136314	0.34755	-0.288548	0.051575	-0.588591
Data20	-0.401414	0.124921	0.351161	-0.330816	0.031434	-0.598764
Data21	-0.409247	0.108543	0.368048	-0.353348	0.018819	-0.613921
Data22	-0.417385	0.107424	0.37115	-0.376033	0.014954	-0.638539
Data23	-0.426032	0.119427	0.349889	-0.404517	-0.000203	-0.658986
Data24	-0.435798	0.127871	0.319117	-0.418453	0.005086	-0.670685
Data25	-0.458076	0.131838	0.294906	-0.418606	0.037435	-0.692454
Data26	-0.473538	0.141604	0.286005	-0.407975	0.051982	-0.704051
Data27	-0.471707	0.157168	0.277307	-0.396022	0.052288	-0.710765
Data28	-0.464485	0.156252	0.280664	-0.392106	0.04008	-0.731314
Data29	-0.450039	0.145978	0.275476	-0.377559	0.027263	-0.746573
Data30	-0.420335	0.137636	0.258386	-0.365047	0.01414	-0.758272
Data31	-0.389207	0.13255	0.239465	-0.358333	0.016581	-0.770072
Data32	-0.363368	0.134788	0.211592	-0.362554	0.039979	-0.782381
Data33	-0.354416	0.148216	0.192315	-0.374812	0.058289	-0.78584
Data34	-0.356654	0.162051	0.155133	-0.384273	0.06124	-0.770784
Data35	-0.364284	0.17263	0.129549	-0.390682	0.0648	-0.734773
Data36	-0.368861	0.181175	0.099692	-0.357163	0.057781	-0.707713
Data37	-0.371099	0.188093	0.050151	-0.258437	0.04771	-0.691234
Data38	-0.364792	0.191552	0.023143	-0.156456	0.043946	-0.685334
Data39	-0.365403	0.197045	0.019582	-0.097658	0.0471	-0.701508
Data40	-0.376796	0.181379	0.027517	-0.075837	0.053915	-0.716665
Data41	-0.383001	0.162458	0.043336	-0.082195	0.058493	-0.714326
Data42	-0.383714	0.161135	0.049083	-0.097505	0.046184	-0.702017
Data43	-0.389003	0.159508	0.054068	-0.10366	0.018616	-0.680959
Data44	-0.395717	0.160728	0.077363	-0.105084	-0.012207	-0.663157
Data45	-0.404161	0.169375	0.097963	-0.098929	-0.062664	-0.670176
Data46	-0.403449	0.185855	0.10132	-0.062257	-0.100913	-0.675669
Data47	-0.404466	0.194196	0.08601	-0.02355	-0.120343	-0.67689
Data48	-0.399583	0.201419	0.079601	0.001678	-0.133364	-0.68218
Data49	-0.406297	0.220239	0.082551	0.013123	-0.120241	-0.69276
Data50	-0.405585	0.234785	0.072429	0.026195	-0.092368	-0.700796
Data51	-0.401211	0.243941	0.070904	0.033468	-0.063376	-0.710969
Data52	-0.401516	0.239261	0.06363	0.016581	-0.043743	-0.710562
Data53	-0.414842	0.24038	0.040487	-0.000254	-0.037842	-0.69571
Data54	-0.421149	0.224511	0.011088	-0.012055	-0.052288	-0.65919
Data55	-0.429185	0.208031	-0.021617	-0.026449	-0.071514	-0.624399
Data56	-0.433763	0.193484	-0.045116	-0.036469	-0.081585	-0.602731
Data57	-0.432237	0.171104	-0.061596	-0.047049	-0.077312	-0.585336
Data58	-0.426541	0.15198	-0.076295	-0.056764	-0.091554	-0.583302
Data59	-0.405585	0.142723	-0.078126	-0.058289	-0.09369	-0.58676
Data60	-0.384731	0.148725	-0.086213	-0.0471	-0.109255	-0.595204
Data61	-0.371506	0.171104	-0.079347	-0.035859	-0.12899	-0.604359
Data62	-0.348313	0.187177	-0.079805	-0.0059	-0.134788	-0.623687
Data63	-0.327764	0.21088	-0.068971	0.025025	-0.128379	-0.637827
Data64	-0.325526	0.246484	-0.070446	0.039165	-0.122276	-0.646067
Data65	-0.319117	0.260217	-0.072124	0.038656	-0.109051	-0.643829
Data66	-0.325933	0.261031	-0.071972	0.02355	-0.109153	-0.632741
Data67	-0.351873	0.254826	-0.083009	0	-0.128786	-0.614226
Data68	-0.383103	0.260929	-0.11663	-0.022431	-0.148013	-0.591338
Data69	-0.408738	0.264286	-0.153302	-0.031179	-0.157168	-0.579232
Data70	-0.413825	0.263472	-0.178022	-0.039724	-0.167748	-0.57557
Data71	-0.402533	0.269983	-0.194756	-0.043336	-0.17792	-0.561939
Data72	-0.374762	0.285242	-0.204166	-0.030162	-0.181481	-0.548002
Data73	-0.355128	0.29928	-0.160728	0.026246	-0.157677	-0.529488
Data74	-0.335597	0.309555	-0.099896	0.055238	-0.143638	-0.513415
Data75	-0.313929	0.296025	-0.049185	0.058696	-0.157371	-0.519112
Data76	-0.307215	0.287683	-0.001933	0.065563	-0.185143	-0.52491
Data77	-0.31047	0.280461	0.031891	0.042064	-0.195722	-0.527657
Data78	-0.317896	0.278528	0.033468	-0.037283	-0.195112	-0.540169
Data79	-0.313827	0.284123	0.022176	-0.117189	-0.183719	-0.550851
Data80	-0.316167	0.298772	-0.001373	-0.183261	-0.166934	-0.544849
Data81	-0.327866	0.307724	-0.025076	-0.244195	-0.157168	-0.54373
Data82	-0.337021	0.311691	-0.035401	-0.302586	-0.164085	-0.544035
Data83	-0.3417	0.314438	-0.042064	-0.336258	-0.182396	-0.537931
Data84	-0.351568	0.310063	-0.046133	-0.347651	-0.199588	-0.529183
Data85	-0.362961	0.292465	-0.052389	-0.348618	-0.215864	-0.528064
Data86	-0.357366	0.269067	-0.049846	-0.337733	-0.245874	-0.509753
Data87	-0.351263	0.249536	-0.037181	-0.313675	-0.270695	-0.49541
Data88	-0.353195	0.249739	-0.03184	-0.285954	-0.291651	-0.490832
Data89	-0.35818	0.244348	-0.03123	-0.283207	-0.30518	-0.469673
Data90	-0.349432	0.230818	-0.053966	-0.2798	-0.319829	-0.445258
Data91	-0.347702	0.220747	-0.074769	-0.281529	-0.319524	-0.42237
Data92	-0.333766	0.227156	-0.09425	-0.284784	-0.314438	-0.394395
Data93	-0.308639	0.241093	-0.11485	-0.275527	-0.316777	-0.382086
Data94	-0.302027	0.254927	-0.127209	-0.252333	-0.327967	-0.370082
Data95	-0.314438	0.263676	-0.138959	-0.23799	-0.347601	-0.365911
Data96	-0.342107	0.273849	-0.161898	-0.234226	-0.359909	-0.365504
Data97	-0.357773	0.260115	-0.173953	-0.213982	-0.367539	-0.373337
Data98	-0.35818	0.238753	-0.178988	-0.120394	-0.369472	-0.374151
Data99	-0.346482	0.216576	-0.162305	-0.009918	-0.363165	-0.360825
Data100	-0.338852	0.210269	-0.126853	0.072226	-0.357061	-0.347601
Data101	-0.335393	0.203148	-0.09542	0.128074	-0.356654	-0.333359
Data102	-0.320948	0.198774	-0.060629	0.168714	-0.366827	-0.311081
Data103	-0.307622	0.190433	-0.050762	0.20442	-0.376593	-0.29867
Data104	-0.300806	0.176699	-0.049439	0.234023	-0.390529	-0.307012
Data105	-0.291956	0.169782	-0.034689	0.243381	-0.431322	-0.318608
Data106	-0.270288	0.172325	-0.030925	0.24033	-0.468961	-0.32756
Data107	-0.256555	0.172936	-0.022736	0.232141	-0.492358	-0.325017
Data108	-0.25625	0.176293	-0.011037	0.226546	-0.488594	-0.315557
Data109	-0.249332	0.187686	-0.005035	0.21383	-0.476387	-0.304163
Data110	-0.232141	0.191653	-0.003154	0.212253	-0.475675	-0.299789
Data111	-0.210371	0.200504	-0.003408	0.241601	-0.467435	-0.275476
Data112	-0.193484	0.20793	0.015564	0.267898	-0.462247	-0.253605
Data113	-0.180362	0.214949	0.022736	0.292922	-0.477506	-0.226037
Data114	-0.173444	0.221358	-0.015666	0.326747	-0.494494	-0.184736
Data115	-0.16612	0.22329	-0.06775	0.345413	-0.502734	-0.14608
Data116	-0.151166	0.225528	-0.105135	0.345108	-0.504056	-0.129702
Data117	-0.132143	0.232344	-0.142112	0.316523	-0.504667	-0.127871
Data118	-0.121665	0.22502	-0.185397	0.279189	-0.499275	-0.126752
Data119	-0.124717	0.209862	-0.217746	0.244602	-0.507312	-0.107525
Data120	-0.136517	0.199181	-0.236566	0.204064	-0.526335	-0.087587
Data121	-0.147504	0.19674	-0.242262	0.167035	-0.528064	-0.069683
Data122	-0.15849	0.202436	-0.237278	0.146537	-0.523079	-0.058086
Data123	-0.161135	0.207523	-0.229597	0.158033	-0.525521	-0.052389
Data124	-0.163577	0.211795	-0.233209	0.196689	-0.542204	-0.052084
Data125	-0.145266	0.215763	-0.241957	0.252689	-0.550749	-0.049032
Data126	-0.130922	0.20091	-0.248722	0.298416	-0.555428	-0.040182
Data127	-0.128278	0.190026	-0.24211	0.327255	-0.56143	-0.031942
Data128	-0.138348	0.177818	-0.230716	0.31932	-0.573841	-0.032247
Data129	-0.134686	0.171715	-0.218814	0.326289	-0.609954	-0.036622
Data130	-0.119732	0.175682	-0.220035	0.346939	-0.636505	-0.029399
Data131	-0.111289	0.167951	-0.22563	0.348974	-0.65034	-0.018514
Data132	-0.108136	0.167951	-0.225884	0.314082	-0.656748	-0.003866
Data133	-0.112001	0.166629	-0.204369	0.258895	-0.677094	0.014649
Data134	-0.117291	0.156863	-0.137535	0.194247	-0.706188	0.040691
Data135	-0.124921	0.158287	-0.058544	0.14374	-0.72928	0.055746
Data136	-0.13021	0.159406	-0.005239	0.122733	-0.750439	0.074362
Data137	-0.110984	0.161847	0.0324	0.136568	-0.773734	0.101422
Data138	-0.084535	0.16083	0.062765	0.159762	-0.789502	0.113324
Data139	-0.05361	0.160118	0.079042	0.135093	-0.798047	0.129702
Data140	-0.03184	0.148013	0.089113	0.092978	-0.802116	0.143333
Data141	-0.028687	0.139874	0.079042	0.045167	-0.813102	0.151268
Data142	-0.033061	0.125327	0.066631	0.010173	-0.82826	0.171206
Data143	-0.037029	0.126853	0.043488	-0.013174	-0.836906	0.204471
Data144	-0.026042	0.140993	0.018107	-0.019176	-0.841484	0.229801
Data145	-0.007833	0.154421	-0.000407	-0.025381	-0.835075	0.249129
Data146	-0.004781	0.154116	-0.019125	-0.01943	-0.813611	0.246484
Data147	0.001221	0.157371	-0.040487	-0.005951	-0.799064	0.238956
Data148	0.008138	0.156252	-0.051067	0.018107	-0.797335	0.228377
Data149	0.002747	0.147707	-0.046794	0.043997	-0.806083	0.230411
Data150	0.005392	0.149538	-0.017853	0.06836	-0.818189	0.254927
Data151	0.012919	0.14313	0.002594	0.090689	-0.831006	0.266626
Data152	0.023804	0.11546	-0.012868	0.106254	-0.851352	0.268762
Data153	0.032959	0.085654	-0.034943	0.11724	-0.857659	0.275781
Data154	0.049032	0.077414	-0.060477	0.107067	-0.850131	0.280969
Data155	0.058696	0.088706	-0.083975	0.093843	-0.853081	0.29399
Data156	0.053712	0.095725	-0.113425	0.081585	-0.864169	0.30691
Data157	0.055034	0.101625	-0.145469	0.065003	-0.86834	0.329595
Data158	0.065919	0.111798	-0.175072	0.090689	-0.867628	0.348923
Data159	0.09369	0.118308	-0.20503	0.154726	-0.869154	0.366522
Data160	0.121258	0.109051	-0.197604	0.230971	-0.885328	0.378831
Data161	0.127464	0.098268	-0.174105	0.289057	-0.902012	0.38117
Data162	0.130109	0.078228	-0.154065	0.331782	-0.907708	0.384934
Data163	0.139773	0.050355	-0.129956	0.357621	-0.905369	0.388902
Data164	0.142824	0.02889	-0.113273	0.402736	-0.912998	0.401007
Data165	0.147097	0.015361	-0.080262	0.447293	-0.931716	0.411485
Data166	0.149538	0.029806	-0.05066	0.473894	-0.942601	0.431932
Data167	0.163577	0.053407	-0.02828	0.500038	-0.933852	0.467943
Data168	0.16968	0.059307	-0.019837	0.50665	-0.922255	0.498054
Data169	0.16846	0.063579	-0.02884	0.501259	-0.898553	0.500699
Data170	0.162051	0.066428	-0.043844	0.469724	-0.874749	0.501208
Data171	0.144961	0.056662	-0.061952	0.429999	-0.860202	0.506701
Data172	0.131736	0.044251	-0.07538	0.400142	-0.85186	0.516772
Data173	0.142418	0.021973	-0.070954	0.365504	-0.84596	0.539559
Data174	0.158287	-0.010681	-0.06831	0.338496	-0.849724	0.561125
Data175	0.16846	-0.040386	-0.101066	0.313878	-0.85949	0.582183
Data176	0.180769	-0.066733	-0.164391	0.308131	-0.879632	0.592254
Data177	0.183617	-0.078431	-0.213779	0.343328	-0.898248	0.606292
Data178	0.178531	-0.093283	-0.245619	0.364538	-0.911065	0.625416
Data179	0.182905	-0.112103	-0.2592	0.38412	-0.912388	0.644745
Data180	0.195519	-0.13255	-0.266728	0.403042	-0.913507	0.669464
Data181	0.20498	-0.14608	-0.272984	0.40177	-0.911879	0.683604
Data182	0.205183	-0.146283	-0.28631	0.393988	-0.898756	0.706391
Data183	0.211999	-0.145164	-0.302739	0.369014	-0.894382	0.724702
Data184	0.222578	-0.134483	-0.3299	0.338649	-0.881056	0.727245
Data185	0.231123	-0.124921	-0.36286	0.319778	-0.869459	0.733552
Data186	0.234073	-0.123191	-0.399685	0.30045	-0.861016	0.734264
Data187	0.235701	-0.123496	-0.438697	0.298161	-0.850233	0.744539
Data188	0.234887	-0.128786	-0.472216	0.305536	-0.846062	0.762951
Data189	0.226647	-0.126955	-0.498258	0.296127	-0.845858	0.765291
Data190	0.215966	-0.13194	-0.520536	0.314082	-0.850334	0.760103
Data191	0.201826	-0.139874	-0.533964	0.33753	-0.868035	0.752168
Data192	0.201419	-0.143028	-0.534066	0.362554	-0.883497	0.756237
Data193	0.20793	-0.139773	-0.516467	0.398667	-0.905776	0.764782
Data194	0.216576	-0.130617	-0.484016	0.420946	-0.920424	0.771293
Data195	0.227156	-0.116986	-0.41708	0.435238	-0.921035	0.779431
Data196	0.240686	-0.110984	-0.346939	0.416114	-0.899672	0.799878
Data197	0.241194	-0.106711	-0.289057	0.368048	-0.865695	0.822766
Data198	0.237837	-0.107322	-0.237278	0.320846	-0.837924	0.831515
Data199	0.236617	-0.110272	-0.206404	0.252079	-0.822258	0.829582
Data200	0.238549	-0.117698	-0.213728	0.159508	-0.815239	0.830294
Data201	0.247298	-0.115969	-0.227512	0.080364	-0.814832	0.833143
Data202	0.259912	-0.112205	-0.245772	0.012411	-0.802828	0.828361
Data203	0.277511	-0.116986	-0.256809	-0.024262	-0.797742	0.825411
Data204	0.291651	-0.123802	-0.253808	-0.042115	-0.781262	0.826734
Data205	0.299077	-0.13784	-0.229241	-0.039419	-0.766817	0.829887
Data206	0.30518	-0.151878	-0.175733	-0.026347	-0.757051	0.840874
Data207	0.309046	-0.15554	-0.137789	-0.023601	-0.762341	0.857659
Data208	0.294092	-0.139162	-0.12609	-0.017192	-0.768953	0.882684
Data209	0.281987	-0.126548	-0.156354	-0.000254	-0.772005	0.892958
Data210	0.279545	-0.132143	-0.191704	0.019125	-0.76936	0.890822
Data211	0.281885	-0.152285	-0.213931	0.026703	-0.770072	0.869561
Data212	0.297347	-0.160728	-0.242466	0.026907	-0.753389	0.856438
Data213	0.320033	-0.155133	-0.289464	0.03474	-0.72521	0.849012
Data214	0.342107	-0.150861	-0.329239	0.047405	-0.693268	0.840263
Data215	0.348414	-0.151166	-0.364385	0.04771	-0.676992	0.839348
Data216	0.341497	-0.162153	-0.383154	0.039877	-0.670888	0.843926
Data217	0.333359	-0.167951	-0.400295	0.038402	-0.684927	0.863762
Data218	0.331833	-0.169477	-0.417589	0.043692	-0.690827	0.896315
Data219	0.334478	-0.174055	-0.442105	0.079347	-0.703644	0.915033
Data220	0.338954	-0.197147	-0.480608	0.148979	-0.702627	0.926223
Data221	0.344345	-0.237023	-0.521096	0.220289	-0.688996	0.941889
Data222	0.34638	-0.255741	-0.540525	0.246637	-0.667023	0.967524
Data223	0.343226	-0.253401	-0.536456	0.255029	-0.647491	0.981562
Data224	0.325017	-0.252995	-0.519926	0.249739	-0.635691	0.979527
Data225	0.304163	-0.246891	-0.513873	0.239719	-0.641286	0.962946
Data226	0.295415	-0.235498	-0.507617	0.235447	-0.653595	0.946365
Data227	0.292159	-0.214338	-0.492103	0.231072	-0.664988	0.943516
Data228	0.288192	-0.194502	-0.476946	0.232853	-0.654714	0.94494
Data229	0.302841	-0.185346	-0.449073	0.240482	-0.622772	0.956741
Data230	0.328578	-0.198367	-0.432441	0.247501	-0.581064	0.974238
Data231	0.351364	-0.226342	-0.431576	0.252435	-0.54902	0.996211
Data232	0.367132	-0.24038	-0.419216	0.254826	-0.5243	1.007401
Data233	0.372829	-0.23621	-0.399634	0.287327	-0.509651	1.012996
Data234	0.357773	-0.223392	-0.378932	0.310826	-0.510567	1.024287
Data235	0.330205	-0.206099	-0.356807	0.311386	-0.526436	1.024796
Data236	0.313115	-0.201928	-0.348262	0.289209	-0.547901	1.012792
Data237	0.308843	-0.214644	-0.353857	0.258335	-0.537118	0.992243
Data238	0.308131	-0.226749	-0.373948	0.223748	-0.510669	0.969558
Data239	0.303553	-0.225834	-0.379288	0.181837	-0.48717	0.954299
Data240	0.305486	-0.224715	-0.384629	0.160118	-0.467231	0.950434
Data241	0.308232	-0.226647	-0.394395	0.151827	-0.456652	0.96732
Data242	0.317998	-0.222171	-0.410569	0.166018	-0.455634	0.980341
Data243	0.334274	-0.212202	-0.414944	0.208998	-0.460416	0.999262
Data244	0.337428	-0.224002	-0.417182	0.240482	-0.455126	1.018387
Data245	0.335902	-0.23387	-0.419521	0.273238	-0.43712	1.033748
Data246	0.328069	-0.223494	-0.409603	0.297754	-0.410468	1.028967
Data247	0.31281	-0.21505	-0.424964	0.317693	-0.398667	0.994074
Data248	0.297347	-0.218509	-0.441037	0.32166	-0.395209	0.956435
Data249	0.284021	-0.206099	-0.440477	0.308537	-0.392767	0.929376
Data250	0.281071	-0.183719	-0.434679	0.276341	-0.38819	0.906386
Data251	0.283818	-0.16317	-0.413011	0.23977	-0.38351	0.891432
Data252	0.29104	-0.144961	-0.384476	0.206048	-0.383408	0.900689
Data253	0.294601	-0.124208	-0.353602	0.178327	-0.387579	0.899875
Data254	0.321965	-0.129193	-0.332698	0.171918	-0.391547	0.890822
Data255	0.350652	-0.143028	-0.306096	0.187635	-0.381679	0.869052
Data256	0.356858	-0.155947	-0.246077	0.191297	-0.357977	0.867221
Data257	0.34994	-0.168154	-0.173546	0.193586	-0.339361	0.866102
Data258	0.340683	-0.18026	-0.115307	0.202589	-0.311996	0.865797
Data259	0.346482	-0.191755	-0.072887	0.200148	-0.274662	0.867831
Data260	0.351364	-0.195214	-0.05127	0.169935	-0.247807	0.873732
Data261	0.357977	-0.19501	-0.048625	0.102693	-0.241093	0.898349
Data262	0.36408	-0.170698	-0.043183	0.032654	-0.247908	0.900994
Data263	0.366827	-0.141197	-0.045624	-0.025737	-0.236718	0.883192
Data264	0.370998	-0.123395	-0.046642	-0.076397	-0.214847	0.843824
Data265	0.376186	-0.109458	-0.048168	-0.095471	-0.19084	0.801811
Data266	0.3947	-0.111899	-0.036113	-0.084128	-0.179141	0.759798
Data267	0.411078	-0.130312	-0.031535	-0.072379	-0.180769	0.747285
Data268	0.427558	-0.147707	-0.046133	-0.068259	-0.19084	0.744945
Data269	0.429491	-0.16846	-0.04771	-0.063172	-0.211388	0.74759
Data270	0.410671	-0.174563	-0.035248	-0.053152	-0.230818	0.756135
Data271	0.394802	-0.17202	-0.029653	-0.032095	-0.239465	0.753084
Data272	0.395717	-0.155947	-0.016378	-0.011851	-0.227766	0.73813
Data273	0.393784	-0.136721	-0.022889	-0.013479	-0.203657	0.714529
Data274	0.393378	-0.120648	-0.05422	-0.035401	-0.184939	0.698558
Data275	0.411892	-0.106203	-0.087536	-0.059154	-0.157168	0.692963
Data276	0.435187	-0.101625	-0.111391	-0.077262	-0.144452	0.680654
Data277	0.457771	-0.087383	-0.132296	-0.086976	-0.137433	0.667226
Data278	0.479235	-0.060629	-0.144249	-0.089723	-0.133364	0.675161
Data279	0.502429	-0.047201	-0.15376	-0.08072	-0.132448	0.678721
Data280	0.535388	-0.053	-0.15198	-0.050456	-0.128379	0.66509
Data281	0.565703	-0.068259	-0.140942	0.008138	-0.108237	0.648102
Data282	0.581369	-0.080262	-0.104626	0.079042	-0.090435	0.619313
Data283	0.57435	-0.083823	-0.077821	0.156049	-0.073447	0.607614
Data284	0.562346	-0.083619	-0.06302	0.222375	-0.058595	0.601002
Data285	0.56438	-0.086163	-0.047456	0.259963	-0.062155	0.605783
Data286	0.581877	-0.08657	-0.040792	0.257521	-0.058391	0.617583
Data287	0.589507	-0.087383	-0.036164	0.241296	-0.04537	0.616566
Data288	0.574655	-0.089825	-0.026703	0.224765	-0.050762	0.619109
Data289	0.563668	-0.092164	-0.011088	0.206658	-0.044862	0.618296
Data290	0.565703	-0.093792	0.014903	0.174156	-0.024211	0.610564
Data291	0.579436	-0.094708	0.043946	0.135958	-0.005188	0.617583
Data292	0.591745	-0.092266	0.086417	0.102388	0.016887	0.615651
Data293	0.592254	-0.082094	0.122072	0.076143	0.042827	0.599578
Data294	0.598154	-0.077821	0.164747	0.07716	0.062257	0.596424
Data295	0.613413	-0.06541	0.207828	0.08072	0.073447	0.58971
Data296	0.617177	-0.063376	0.223036	0.098624	0.093996	0.575367
Data297	0.62501	-0.056662	0.190789	0.137942	0.112815	0.564075
Data298	0.625416	-0.043437	0.150301	0.166527	0.146792	0.555428
Data299	0.633148	-0.039673	0.11134	0.172325	0.173851	0.538135
Data300	0.645558	-0.052389	0.078533	0.167849	0.181888	0.515958
Data301	0.656748	-0.061646	0.056153	0.145164	0.178327	0.508736
Data302	0.657867	-0.056357	0.038758	0.116528	0.170698	0.517383
Data303	0.644948	-0.028077	0.035299	0.093436	0.162661	0.52725
Data304	0.630299	-0.01119	0.042217	0.068716	0.174868	0.546171
Data305	0.622059	-0.004679	0.055289	0.050151	0.198978	0.566211
Data306	0.624806	-0.002136	0.05834	0.031942	0.231734	0.572824
Data307	0.627349	-0.002543	0.051932	0.01063	0.258488	0.576282
Data308	0.637013	-0.019226	0.031688	0.010427	0.275171	0.558175
Data309	0.64861	-0.034587	0.014801	0.018158	0.268254	0.535897
Data310	0.65329	-0.055645	0.012258	0.028992	0.270186	0.511686
Data311	0.664886	-0.072735	0.008545	0.022889	0.291651	0.498665
Data312	0.671397	-0.072633	0.016938	0.024313	0.326136	0.486254
Data313	0.681773	-0.056255	0.03769	0.017294	0.355128	0.494799
Data314	0.681671	-0.039063	0.059968	0.001678	0.381374	0.503243
Data315	0.666819	-0.013326	0.083009	-0.023855	0.408128	0.507108
Data316	0.661529	0.016378	0.121106	-0.064597	0.433865	0.513008
Data317	0.656952	0.038758	0.1944	-0.104829	0.443325	0.532235
Data318	0.646576	0.048829	0.266728	-0.145978	0.445258	0.543323
Data319	0.647084	0.047913	0.325221	-0.17319	0.450955	0.545561
Data320	0.646983	0.062562	0.370031	-0.198672	0.453396	0.539966
Data321	0.644439	0.075583	0.388342	-0.225223	0.445055	0.515958
Data322	0.652883	0.075888	0.391038	-0.258742	0.44007	0.488899
Data323	0.6598	0.085349	0.394954	-0.294652	0.423387	0.475878
Data324	0.665599	0.092978	0.377559	-0.327204	0.410671	0.47069
Data325	0.674957	0.093385	0.360825	-0.361588	0.407518	0.480964
Data326	0.683299	0.094504	0.354569	-0.400193	0.436713	0.484423
Data327	0.686758	0.09013	0.351771	-0.42298	0.484728	0.484932
Data328	0.682383	0.08189	0.3358	-0.437985	0.535185	0.466417
Data329	0.682587	0.0589	0.315404	-0.439714	0.575367	0.453091
Data330	0.669362	0.037029	0.31754	-0.44185	0.574756	0.44536
Data331	0.663259	0.031637	0.337987	-0.453498	0.540068	0.413926
Data332	0.651967	0.028382	0.34994	-0.470436	0.496427	0.374049
Data333	0.63976	0.023397	0.346176	-0.48132	0.478625	0.338954
Data334	0.648203	0.033366	0.34343	-0.489815	0.480659	0.314132
Data335	0.650238	0.045065	0.337886	-0.475319	0.477811	0.290328
Data336	0.655426	0.04181	0.318964	-0.458432	0.480557	0.270085
Data337	0.654714	0.012411	0.292922	-0.45065	0.498461	0.266321
Data338	0.634572	-0.012818	0.264388	-0.452583	0.526131	0.276697
Data339	0.621042	-0.013835	0.247044	-0.463976	0.536609	0.292058
Data340	0.608632	-0.010274	0.255029	-0.47481	0.529895	0.302942
Data341	0.592966	-0.008342	0.261489	-0.483253	0.530912	0.300603
Data342	0.576282	-0.010478	0.249282	-0.472826	0.547595	0.280664
Data343	0.563668	-0.020345	0.236871	-0.44419	0.555835	0.244958
Data344	0.557972	-0.029196	0.255741	-0.427558	0.548816	0.203657
Data345	0.554615	-0.039775	0.293431	-0.417436	0.545764	0.167849
Data346	0.552885	-0.055339	0.347702	-0.425015	0.543628	0.140892
Data347	0.548613	-0.064393	0.390377	-0.407416	0.540576	0.107322
Data348	0.552885	-0.060324	0.429694	-0.363216	0.533557	0.08189
Data349	0.564177	-0.039775	0.458534	-0.327509	0.532845	0.066936
Data350	0.575265	-0.028484	0.461484	-0.307012	0.555021	0.051575
Data351	0.588897	-0.037639	0.456194	-0.297246	0.577401	0.042217
Data352	0.594898	-0.055543	0.456041	-0.294499	0.594288	0.049643
Data353	0.59561	-0.06714	0.468859	-0.312759	0.608326	0.061748
Data354	0.580962	-0.060121	0.48839	-0.340327	0.611378	0.071005
Data355	0.551665	-0.058391	0.500801	-0.368607	0.607614	0.059002
Data356	0.54078	-0.058391	0.50604	-0.405636	0.609954	0.047303
Data357	0.534778	-0.064698	0.498156	-0.442003	0.617685	0.030925
Data358	0.536202	-0.06836	0.464383	-0.467943	0.624908	0.024618
Data359	0.52369	-0.061952	0.406958	-0.478879	0.631317	0.028789
Data360	0.500903	-0.051779	0.353958	-0.484169	0.636098	0.027975
Data361	0.486254	-0.043844	0.325322	-0.486712	0.626434	0.019532
Data362	0.477404	-0.038249	0.310877	-0.472063	0.613311	0.003052
Data363	0.472521	-0.029297	0.305587	-0.453244	0.601612	-0.01119
Data364	0.476895	-0.029501	0.300552	-0.443071	0.594593	-0.009868
Data365	0.479845	-0.044963	0.30752	-0.436255	0.60853	-0.01414
Data366	0.461331	-0.057069	0.30457	-0.459449	0.631825	-0.031637
Data367	0.438646	-0.064902	0.295211	-0.501971	0.652679	-0.056458
Data368	0.429491	-0.075685	0.303349	-0.539559	0.671092	-0.081076
Data369	0.43712	-0.092571	0.316167	-0.569975	0.668142	-0.085247
Data370	0.438137	-0.10132	0.324203	-0.593678	0.649526	-0.076702
Data371	0.42888	-0.097861	0.329697	-0.61387	0.639556	-0.083416
Data372	0.410671	-0.093792	0.308385	-0.639658	0.650848	-0.098065
Data373	0.387376	-0.091859	0.28926	-0.644694	0.674245	-0.112408
Data374	0.364487	-0.099794	0.289565	-0.623178	0.690725	-0.119732
Data375	0.356451	-0.127769	0.296941	-0.58849	0.698151	-0.122174
Data376	0.346482	-0.152285	0.307418	-0.558785	0.686147	-0.132753
Data377	0.346787	-0.153404	0.338242	-0.556039	0.66509	-0.157473
Data378	0.350449	-0.153201	0.399837	-0.560515	0.633758	-0.18382
Data379	0.347906	-0.132041	0.46362	-0.576435	0.609852	-0.198774
Data380	0.328374	-0.113629	0.52369	-0.610107	0.59266	-0.206709
Data381	0.30162	-0.093996	0.57379	-0.652374	0.580148	-0.19674
Data382	0.286768	-0.069683	0.596984	-0.707713	0.572213	-0.188602
Data383	0.281885	-0.040182	0.589863	-0.764782	0.554411	-0.197248
Data384	0.285852	-0.023499	0.586913	-0.807457	0.536507	-0.2121
Data385	0.289616	-0.016276	0.583403	-0.836754	0.527657	-0.216678
Data386	0.280156	-0.018514	0.572112	-0.856489	0.524707	-0.21678
Data387	0.264693	-0.032451	0.557819	-0.875257	0.530709	-0.220747
Data388	0.257979	-0.044455	0.545154	-0.892297	0.53488	-0.227665
Data389	0.264185	-0.039877	0.513364	-0.909946	0.530709	-0.246484
Data390	0.252384	-0.027568	0.478319	-0.902673	0.537626	-0.247705
Data391	0.239465	-0.018921	0.442206	-0.880496	0.543323	-0.255436
Data392	0.23031	-0.008952	0.420844	-0.849775	0.532133	-0.265914
Data393	0.213016	0.005697	0.405534	-0.827344	0.519112	-0.271814
Data394	0.203657	0.008749	0.398108	-0.81117	0.488696	-0.286259
Data395	0.204573	-0.008342	0.382289	-0.793876	0.459703	-0.296228
Data396	0.21088	-0.040487	0.351924	-0.772666	0.453295	-0.305791
Data397	0.214949	-0.063376	0.317184	-0.765443	0.470588	-0.314336
Data398	0.216678	-0.073548	0.278986	-0.76468	0.489001	-0.309656
Data399	0.22268	-0.088808	0.253961	-0.785687	0.503243	-0.290939
Data400	0.219425	-0.095115	0.250401	-0.801404	0.508532	-0.2651
Data401	0.204776	-0.102948	0.250757	-0.799064	0.508634	-0.247807
Data402	0.199995	-0.091452	0.243585	-0.753084	0.523181	-0.224104
Data403	0.214338	-0.082297	0.237634	-0.672974	0.53315	-0.210676
Data404	0.22624	-0.084128	0.239363	-0.613311	0.515755	-0.207523
Data405	0.215661	-0.095623	0.240482	-0.583454	0.495918	-0.210778
Data406	0.208031	-0.099387	0.25157	-0.571552	0.480964	-0.22329
Data407	0.197248	-0.09308	0.264897	-0.567127	0.47008	-0.233666
Data408	0.171613	-0.085349	0.260014	-0.562397	0.457262	-0.238549
Data409	0.149132	-0.062155	0.273645	-0.567737	0.452176	-0.23326
Data410	0.139467	-0.045065	0.293278	-0.585336	0.448514	-0.225834
Data411	0.125226	-0.037537	0.318151	-0.596577	0.450853	-0.218407
Data412	0.129905	-0.031942	0.32695	-0.598255	0.448514	-0.204166
Data413	0.141095	-0.035096	0.319422	-0.57908	0.451565	-0.189619
Data414	0.14669	-0.043539	0.324559	-0.556293	0.463467	-0.198164
Data415	0.148318	-0.048422	0.345668	-0.526131	0.453295	-0.214745
Data416	0.136314	-0.046693	0.385138	-0.476997	0.450345	-0.235294
Data417	0.120139	-0.039165	0.416673	-0.447547	0.442512	-0.259302
Data418	0.11078	-0.028585	0.429084	-0.446377	0.431423	-0.265507
Data419	0.106203	-0.030925	0.407009	-0.467994	0.428575	-0.255029
Data420	0.105287	-0.030315	0.375881	-0.50665	0.436103	-0.23977
Data421	0.111899	-0.040284	0.344142	-0.550393	0.450141	-0.226546
Data422	0.102642	-0.049744	0.307113	-0.583454	0.450446	-0.239363
Data423	0.103965	-0.05656	0.284072	-0.600951	0.440477	-0.259403
Data424	0.104575	-0.073548	0.267491	-0.606037	0.430813	-0.264591
Data425	0.101218	-0.077211	0.25803	-0.59973	0.40528	-0.256962
Data426	0.086468	-0.062053	0.259759	-0.578266	0.373439	-0.246179
Data427	0.078737	-0.014649	0.257471	-0.539661	0.352382	-0.231022
Data428	0.073854	0.031637	0.241449	-0.487729	0.33224	-0.220849
Data429	0.073854	0.063274	0.23799	-0.443224	0.326645	-0.2121
Data430	0.061952	0.068564	0.225274	-0.423133	0.320338	-0.200605
Data431	0.035503	0.067547	0.212812	-0.418148	0.311284	-0.184634
Data432	0.015462	0.069886	0.204929	-0.436357	0.306096	-0.17263
Data433	-0.005392	0.062765	0.191094	-0.478523	0.304875	-0.167951
Data434	-0.016276	0.047201	0.171766	-0.512042	0.309351	-0.161847
Data435	-0.018819	0.036927	0.14725	-0.527911	0.311691	-0.139773
Data436	-0.017294	0.025025	0.107118	-0.536863	0.322677	-0.121462
Data437	-0.027365	0.008342	0.083314	-0.538389	0.338242	-0.116681
Data438	-0.046286	-0.001424	0.091605	-0.535693	0.335902	-0.122377
Data439	-0.064088	-0.00529	0.162203	-0.528064	0.327255	-0.128176
Data440	-0.067445	-0.001424	0.23092	-0.50955	0.331019	-0.125327
Data441	-0.068462	-0.001322	0.281275	-0.485186	0.330816	-0.11485
Data442	-0.069174	-0.011393	0.317489	-0.461331	0.340378	-0.105389
Data443	-0.06836	-0.015768	0.346838	-0.462704	0.347804	-0.097353
Data444	-0.071819	-0.004069	0.349686	-0.484525	0.363368	-0.080364
Data445	-0.080466	0.011292	0.337682	-0.519722	0.376796	-0.074261
Data446	-0.082094	0.041505	0.314387	-0.554513	0.398159	-0.063478
Data447	-0.093996	0.058188	0.287633	-0.582742	0.414944	-0.055136
Data448	-0.112408	0.060324	0.26037	-0.599985	0.40945	-0.03418
Data449	-0.127057	0.059612	0.224816	-0.601816	0.39409	-0.013224
Data450	-0.137535	0.062359	0.19379	-0.591948	0.392869	0.008749
Data451	-0.148725	0.048219	0.175021	-0.583912	0.385036	0.024923
Data452	-0.159304	0.027466	0.178327	-0.558226	0.372422	0.02472
Data453	-0.15727	0.020447	0.178734	-0.532845	0.367132	0.018413
Data454	-0.165815	0.03418	0.175682	-0.517688	0.354009	-0.004578
Data455	-0.163475	0.033366	0.180362	-0.494952	0.344244	-0.016378
Data456	-0.159711	0.018718	0.165662	-0.482694	0.335698	-0.019532
Data457	-0.148623	0.015259	0.116528	-0.474301	0.328679	-0.018209
Data458	-0.143842	0.031332	0.051728	-0.477963	0.337936	-0.002645
Data459	-0.138247	0.043743	-0.00529	-0.469317	0.343633	0.02299
Data460	-0.128481	0.046489	-0.051525	-0.457465	0.348516	0.042929
Data461	-0.12431	0.048422	-0.093538	-0.452786	0.367132	0.042624
Data462	-0.13255	0.054526	-0.119682	-0.453244	0.384324	0.039368
Data463	-0.145876	0.056051	-0.12075	-0.436205	0.395514	0.020854
Data464	-0.169884	0.058289	-0.104168	-0.397498	0.397345	0.021566
Data465	-0.203657	0.061443	-0.082602	-0.353602	0.396429	0.034384
Data466	-0.233463	0.07009	-0.048778	-0.302332	0.403957	0.027568
Data467	-0.24801	0.080873	-0.003611	-0.252588	0.406093	0.017497
Data468	-0.261031	0.094911	0.040996	-0.220798	0.396938	0.010478
Data469	-0.264185	0.088808	0.080618	-0.201266	0.406602	-0.005392
Data470	-0.262048	0.090333	0.130821	-0.183312	0.406093	-0.018006
Data471	-0.258284	0.100506	0.186109	-0.154065	0.390122	-0.029603
Data472	-0.267542	0.123395	0.244348	-0.140383	0.367539	-0.035197
Data473	-0.282699	0.15432	0.293228	-0.144249	0.356349	-0.045777
Data474	-0.295822	0.187991	0.319422	-0.163678	0.341802	-0.062359
Data475	-0.312505	0.206811	0.347753	-0.181938	0.321762	-0.065105
Data476	-0.326238	0.208031	0.388546	-0.197197	0.311284	-0.057272
Data477	-0.353806	0.199791	0.427507	-0.194502	0.312606	-0.053813
Data478	-0.374558	0.19969	0.452379	-0.189771	0.318303	-0.050863
Data479	-0.373439	0.18911	0.438036	-0.162203	0.325221	-0.033977
Data480	-0.363877	0.179039	0.384629	-0.122683	0.329086	-0.012411
Data481	-0.354925	0.172936	0.309707	-0.085908	0.318405	-0.003967
Data482	-0.345871	0.165611	0.246891	-0.030874	0.305486	-0.004781
Data483	-0.342921	0.174767	0.205692	0.007986	0.28514	-0.020651
Data484	-0.345057	0.176191	0.180107	0.024211	0.256148	-0.039673
Data485	-0.342006	0.17436	0.17965	0.013631	0.229292	-0.044455
Data486	-0.34933	0.18087	0.174207	-0.010376	0.210575	-0.044658
Data487	-0.340073	0.181989	0.182854	-0.029145	0.222171	-0.043539
Data488	-0.320643	0.182803	0.185957	-0.027924	0.240075	-0.035096
Data489	-0.31281	0.18382	0.173088	-0.009868	0.249129	-0.027568
Data490	-0.317286	0.176598	0.160881	0.003459	0.246077	-0.017904
Data491	-0.320745	0.182193	0.131787	0.000153	0.237227	-0.013835
Data492	-0.323898	0.196638	0.111493	0.002238	0.231937	-0.026652
Data493	-0.330002	0.209761	0.086213	0.009155	0.228885	-0.044963
Data494	-0.329595	0.215966	0.055543	0.013224	0.225935	-0.053203
Data495	-0.323288	0.211083	0.037588	0.022126	0.223697	-0.056764
Data496	-0.326747	0.20325	0.016785	0.022583	0.20793	-0.051372
Data497	-0.336512	0.193077	-0.01002	0.0147	0.187991	-0.059002
Data498	-0.360215	0.168053	-0.021057	0.011902	0.178937	-0.063274
Data499	-0.38117	0.14669	-0.007935	0.002747	0.167137	-0.05127
Data500	-0.398973	0.136314	0.046286	-0.01002	0.155642	-0.040894
Data501	-0.419318	0.108441	0.096691	-0.034943	0.155845	-0.032349
Data502	-0.430711	0.072124	0.124717	-0.046438	0.186567	-0.025025
Data503	-0.446479	0.046794	0.135602	-0.046743	0.206709	-0.016887
Data504	-0.452888	0.035503	0.136772	-0.049439	0.212711	-0.015768
Data505	-0.449734	0.041911	0.119376	-0.062969	0.211795	-0.003662
Data506	-0.43478	0.047812	0.091808	-0.074922	0.209456	0.006104
Data507	-0.419013	0.052389	0.047252	-0.087485	0.223189	0.008443
Data508	-0.412604	0.058086	-0.012614	-0.093894	0.241805	-0.004578
Data509	-0.409044	0.073345	-0.10427	-0.101472	0.256148	-0.014343
Data510	-0.405585	0.085349	-0.197859	-0.103965	0.239363	-0.016785
Data511	-0.424099	0.103761	-0.275527	-0.102541	0.21912	-0.02472
Data512	-0.450039	0.122886	-0.341344	-0.096844	0.194298	-0.03184
Data513	-0.468655	0.128583	-0.377712	-0.087943	0.175275	-0.045065
Data514	-0.472826	0.111391	-0.406246	-0.075329	0.180056	-0.050558
Data515	-0.461941	0.08423	-0.430762	-0.063325	0.182701	-0.060629
Data516	-0.458584	0.063172	-0.427965	-0.056051	0.18026	-0.066428
Data517	-0.459398	0.051779	-0.424506	-0.039419	0.18026	-0.076295
Data518	-0.458686	0.046998	-0.443071	-0.015666	0.184329	-0.078635
Data519	-0.460416	0.051881	-0.459195	0.015412	0.190026	-0.072226
Data520	-0.457974	0.058391	-0.466977	0.037283	0.204573	-0.060629
Data521	-0.457059	0.065716	-0.459958	0.050406	0.203047	-0.071209
Data522	-0.462755	0.068259	-0.450904	0.054322	0.194196	-0.083314
Data523	-0.461433	0.0589	-0.436611	0.057883	0.19145	-0.090537
Data524	-0.458483	0.049643	-0.450446	0.0766	0.193179	-0.092877
Data525	-0.448615	0.051779	-0.475166	0.112256	0.194603	-0.091147
Data526	-0.439562	0.052389	-0.479286	0.159864	0.187076	-0.091656
Data527	-0.435289	0.056662	-0.443936	0.200402	0.182905	-0.103863
Data528	-0.444648	0.055238	-0.374812	0.214949	0.184838	-0.111594
Data529	-0.440477	0.038249	-0.263472	0.219425	0.183108	-0.120546
Data530	-0.441596	0.020651	-0.159864	0.213169	0.176293	-0.12075
Data531	-0.45716	0.006002	-0.05717	0.221866	0.169273	-0.12431
Data532	-0.457262	-0.002747	0.025686	0.256708	0.161237	-0.137738
Data533	-0.460009	0.007528	0.080161	0.295262	0.159813	-0.14903
Data534	-0.464688	0.039775	0.10605	0.324915	0.159813	-0.161949
Data535	-0.466417	0.073955	0.10371	0.344142	0.150556	-0.190127
Data536	-0.483202	0.102439	0.104728	0.361842	0.136212	-0.197248
Data537	-0.497851	0.107627	0.125582	0.371812	0.132957	-0.197147
Data538	-0.498868	0.097658	0.159609	0.384731	0.141807	-0.193077
Data539	-0.49073	0.078838	0.176649	0.39704	0.153913	-0.205386
Data540	-0.486763	0.06775	0.163933	0.398718	0.178531	-0.221256
Data541	-0.477404	0.047913	0.117647	0.400956	0.205895	-0.239668
Data542	-0.475471	0.022278	0.054373	0.390224	0.222985	-0.221663
Data543	-0.486661	0.015157	-0.007172	0.389258	0.222171	-0.201216
Data544	-0.494697	0.014445	-0.062104	0.410671	0.215559	-0.20091
Data545	-0.491442	0.018006	-0.105643	0.44887	0.214542	-0.228173
Data546	-0.478319	0.013733	-0.126345	0.499072	0.221154	-0.275578
Data547	-0.462755	0.002238	-0.135348	0.534625	0.206404	-0.304774
Data548	-0.443936	0.0059	-0.131838	0.550088	0.182905	-0.32634
Data549	-0.410671	0.012512	-0.12487	0.533964	0.171613	-0.331019
Data550	-0.389309	0.013224	-0.114494	0.515501	0.159813	-0.331833
Data551	-0.383408	-0.000102	-0.09013	0.505481	0.147707	-0.310572
Data552	-0.389919	-0.023092	-0.083925	0.493273	0.148114	-0.285547
Data553	-0.388902	-0.039267	-0.062918	0.48778	0.147504	-0.286666
Data554	-0.39175	-0.030111	-0.053915	0.46774	0.141197	-0.31932
Data555	-0.399888	-0.015157	-0.050914	0.442003	0.141705	-0.346685
Data556	-0.404161	-0.010173	-0.037435	0.43534	0.144757	-0.370082
Data557	-0.404568	-0.012512	-0.039877	0.445665	0.162051	-0.393479
Data558	-0.386155	-0.031637	-0.064037	0.472674	0.171003	-0.42359
Data559	-0.367336	-0.040996	-0.077872	0.497953	0.175987	-0.441698
Data560	-0.35879	-0.035299	-0.063681	0.522876	0.180056	-0.455736
Data561	-0.356552	-0.046082	-0.002492	0.532998	0.193179	-0.471911
Data562	-0.362453	-0.061341	0.066478	0.53905	0.210676	-0.485033
Data563	-0.357977	-0.069174	0.110831	0.539305	0.214033	-0.483202
Data564	-0.371201	-0.070598	0.139162	0.541695	0.22563	-0.481168
Data565	-0.386358	-0.077516	0.135704	0.525266	0.243534	-0.484728
Data566	-0.390834	-0.082195	0.131482	0.480252	0.257165	-0.49368
Data567	-0.393988	-0.08189	0.123395	0.43946	0.270695	-0.515857
Data568	-0.401414	-0.085145	0.089774	0.410519	0.289108	-0.532031
Data569	-0.415757	-0.104982	0.027924	0.390122	0.309453	-0.544035
Data570	-0.436408	-0.131024	-0.054882	0.379899	0.318303	-0.554106
Data571	-0.444038	-0.138145	-0.164085	0.383917	0.308029	-0.549121
Data572	-0.428779	-0.144045	-0.252537	0.398311	0.302942	-0.548409
Data573	-0.413214	-0.143435	-0.326136	0.415198	0.300094	-0.56143
Data574	-0.409349	-0.149945	-0.392564	0.432848	0.291346	-0.58554
Data575	-0.408128	-0.162153	-0.432441	0.450904	0.28158	-0.602121
Data576	-0.396022	-0.171817	-0.45716	0.454414	0.281275	-0.607004
Data577	-0.379034	-0.164696	-0.460365	0.44124	0.283614	-0.603443
Data578	-0.37466	-0.179446	-0.453244	0.422726	0.28219	-0.586557
Data579	-0.376287	-0.190534	-0.441494	0.419165	0.286259	-0.56438
Data580	-0.374558	-0.191145	-0.440579	0.41825	0.282801	-0.552275
Data581	-0.372727	-0.195519	-0.454058	0.421149	0.291752	-0.537626
Data582	-0.368048	-0.181582	-0.465044	0.429185	0.289108	-0.519926
Data583	-0.356552	-0.163984	-0.467028	0.431169	0.283411	-0.508939
Data584	-0.339869	-0.151776	-0.457008	0.433458	0.278528	-0.514026
Data585	-0.320033	-0.149132	-0.447293	0.457974	0.290227	-0.532235
Data586	-0.302332	-0.141807	-0.438239	0.507922	0.31871	-0.55024
Data587	-0.269881	-0.16083	-0.438697	0.564838	0.331019	-0.557259
Data588	-0.240584	-0.192162	-0.4124	0.600697	0.330816	-0.554818
Data589	-0.22624	-0.225834	-0.331172	0.630299	0.320338	-0.543933
Data590	-0.208031	-0.249027	-0.206505	0.647339	0.303451	-0.547494
Data591	-0.193891	-0.267135	-0.08245	0.651815	0.279749	-0.552071
Data592	-0.193993	-0.285852	0.024058	0.646474	0.262353	-0.553597
Data593	-0.196841	-0.297042	0.093792	0.640319	0.249129	-0.550037
Data594	-0.200402	-0.286463	0.141044	0.630554	0.235091	-0.555123
Data595	-0.206404	-0.269169	0.15259	0.609038	0.231022	-0.555123
Data596	-0.213931	-0.25981	0.124717	0.602121	0.23326	-0.555225
Data597	-0.217594	-0.258996	0.089672	0.621805	0.234684	-0.55197
Data598	-0.210473	-0.248722	0.065766	0.653188	0.248417	-0.563261
Data599	-0.18911	-0.236617	0.068869	0.69103	0.273645	-0.577605
Data600	-0.164391	-0.228072	0.076956	0.70868	0.298365	-0.584726
Data601	-0.160016	-0.228987	0.06775	0.732535	0.3181	-0.580657
Data602	-0.174563	-0.225732	0.032553	0.754355	0.325322	-0.572112
Data603	-0.194196	-0.21912	-0.022532	0.749421	0.313522	-0.56967
Data604	-0.198164	-0.205285	-0.071667	0.721243	0.286768	-0.571094
Data605	-0.201114	-0.186669	-0.114544	0.687165	0.274866	-0.5832
Data606	-0.209862	-0.18087	-0.151369	0.656647	0.271712	-0.594491
Data607	-0.215356	-0.173444	-0.168104	0.631011	0.27334	-0.589202
Data608	-0.218509	-0.183413	-0.186516	0.620381	0.280054	-0.582996
Data609	-0.215763	-0.199079	-0.188449	0.624297	0.284021	-0.5773
Data610	-0.212812	-0.219933	-0.201266	0.629333	0.277511	-0.585234
Data611	-0.198672	-0.244958	-0.232497	0.661123	0.266321	-0.596119
Data612	-0.177818	-0.265914	-0.258691	0.692607	0.272424	-0.603647
Data613	-0.151776	-0.270492	-0.283614	0.709951	0.268355	-0.616566
Data614	-0.130007	-0.280054	-0.286971	0.717784	0.269067	-0.624603
Data615	-0.112815	-0.291651	-0.272882	0.710867	0.27629	-0.62857
Data616	-0.096335	-0.313013	-0.262659	0.692404	0.275171	-0.611989
Data617	-0.090537	-0.330205	-0.247603	0.677857	0.26571	-0.606394
Data618	-0.073243	-0.332138	-0.243839	0.663208	0.275476	-0.608937
Data619	-0.052084	-0.317795	-0.261082	0.648763	0.280359	-0.616464
Data620	-0.035503	-0.306706	-0.276646	0.63386	0.28219	-0.629384
Data621	-0.02177	-0.312301	-0.263015	0.615295	0.284225	-0.637318
Data622	-0.005493	-0.30457	-0.200554	0.605681	0.29277	-0.636301
Data623	0.012207	-0.292159	-0.136416	0.600646	0.293482	-0.630299
Data624	0.016581	-0.297042	-0.09542	0.598815	0.280461	-0.619415
Data625	0.00295	-0.318914	-0.063732	0.609242	0.270085	-0.609038
Data626	-0.011393	-0.334885	-0.04715	0.611022	0.263676	-0.6068
Data627	-0.016683	-0.320338	-0.040589	0.582589	0.256453	-0.598967
Data628	-0.030721	-0.296025	-0.03652	0.528166	0.244348	-0.599476
Data629	-0.032756	-0.25686	-0.066326	0.479591	0.248824	-0.598662
Data630	-0.028585	-0.240686	-0.119885	0.431423	0.246382	-0.579843
Data631	-0.02767	-0.245874	-0.212456	0.399227	0.243636	-0.567432
Data632	-0.018514	-0.246891	-0.325119	0.365657	0.235091	-0.557463
Data633	0.010376	-0.251672	-0.430813	0.33224	0.22563	-0.534676
Data634	0.040182	-0.261947	-0.503751	0.318558	0.203555	-0.510465
Data635	0.063884	-0.292058	-0.530912	0.308029	0.195519	-0.490527
Data636	0.072735	-0.319219	-0.537423	0.295415	0.185651	-0.476285
Data637	0.085349	-0.33753	-0.534778	0.283157	0.171003	-0.46774
Data638	0.085145	-0.355128	-0.536711	0.282495	0.15727	-0.457262
Data639	0.072735	-0.359706	-0.552377	0.307113	0.16846	-0.447089
