# Supplementary material for: Integration of MRI and somatosensory evoked potentials facilitate diagnosis of spinal cord compression
Source: Sci Rep. 2023 May 15;13:7861. doi: 10.1038/s41598-023-34832-2 (PMC10185544; doi:10.1038/s41598-023-34832-2)
Supplement: Supplementary file 3 — Supplementary Information 3. [file 41598_2023_34832_MOESM3_ESM.zip › Preoperative SSEP data/spinal cord compression group/4394680_2/4394680_2_Rt Tibial SEP_Cz'-Fpz_201219_150424.csv]

Index	1	2	3	4	5	6
Name	Cz'-Fpz	Cz'-Fpz	Cz'-Fpz	Cz'-Fpz	Cz'-Fpz	Cz'-Fpz
Time	2.01805E+13	2.01805E+13	2.01805E+13	2.01805E+13	2.01805E+13	2.01805E+13
Highcut	500	500	500	500	500	500
Lowcut	10	10	10	10	10	10
Period	0.000156	0.000156	0.000156	0.000156	0.000156	0.000156
Averages	120	120	120	120	120	120
Int (mA)	16/15.5mA	16/15.5mA	16/15.5mA	16/15.5mA	16/15.5mA	16/15.5mA
Pulse Width (�gs)	200�s	200�s	200�s	200�s	200�s	200�s
Rep Rate (Hz)	2.66Hz	2.66Hz	2.66Hz	2.66Hz	2.66Hz	2.66Hz
Data0	-0.331731	0.209862	0.225071	0.704662	0.128125	-0.413113
Data1	-0.612548	-0.065817	-0.094809	0.393174	-0.155998	-0.815544
Data2	-1.48984	-0.98853	-1.16762	-0.588591	-1.027543	-1.771267
Data3	-0.854251	-0.344701	-0.41825	0.300196	-0.22797	-0.824903
Data4	0.515297	1.056992	1.010351	1.692938	1.273162	0.492561
Data5	0.600849	1.11752	1.006434	1.676967	1.377737	0.400397
Data6	0.291803	0.791129	0.655121	1.325806	1.08751	-0.053
Data7	-0.004425	0.486814	0.369523	1.005976	0.816612	-0.420742
Data8	-0.209812	0.263116	0.203962	0.786653	0.632944	-0.613718
Data9	-0.33168	0.108034	0.13606	0.645253	0.56316	-0.655019
Data10	-0.403296	0.032858	0.118613	0.580351	0.586964	-0.639556
Data11	-0.418758	0.003306	0.159965	0.551665	0.657562	-0.60029
Data12	-0.415707	-0.000203	0.209252	0.551054	0.740419	-0.562346
Data13	-0.405788	0.00117	0.231378	0.562142	0.809745	-0.540983
Data14	-0.387935	0.014394	0.242568	0.566924	0.860558	-0.525826
Data15	-0.354264	0.035503	0.214898	0.572824	0.888482	-0.537931
Data16	-0.325628	0.046133	0.208184	0.591847	0.867781	-0.579945
Data17	-0.314488	0.058849	0.20971	0.605376	0.82592	-0.647695
Data18	-0.33463	0.081941	0.189466	0.609751	0.777752	-0.722972
Data19	-0.36113	0.108848	0.179853	0.606699	0.735078	-0.787162
Data20	-0.378068	0.128278	0.178429	0.610666	0.701457	-0.809542
Data21	-0.385748	0.130719	0.145825	0.612497	0.669464	-0.80059
Data22	-0.384324	0.124412	0.082094	0.594695	0.667175	-0.779329
Data23	-0.386002	0.102083	0.014445	0.567839	0.692658	-0.76407
Data24	-0.396836	0.079347	-0.020905	0.538237	0.728822	-0.687978
Data25	-0.413367	0.05244	-0.053	0.512805	0.758017	-0.605681
Data26	-0.417945	0.043437	-0.10371	0.494697	0.769716	-0.550139
Data27	-0.433305	0.07009	-0.17675	0.460314	0.766918	-0.531319
Data28	-0.458381	0.11073	-0.244144	0.44536	0.752982	-0.523283
Data29	-0.452379	0.144859	-0.289921	0.455736	0.706442	-0.534574
Data30	-0.428575	0.178581	-0.318303	0.46774	0.651408	-0.55553
Data31	-0.418555	0.199944	-0.343125	0.489713	0.579945	-0.582183
Data32	-0.427507	0.199029	-0.359706	0.503548	0.510872	-0.600799
Data33	-0.446072	0.172936	-0.366064	0.504667	0.477455	-0.576079
Data34	-0.472318	0.12192	-0.364385	0.507515	0.464993	-0.509244
Data35	-0.485898	0.084128	-0.36169	0.501615	0.474505	-0.401312
Data36	-0.506243	0.059917	-0.346939	0.493578	0.515399	-0.260217
Data37	-0.519519	0.04181	-0.318252	0.462043	0.564126	-0.106915
Data38	-0.522723	0.024516	-0.286361	0.416673	0.630452	-0.010071
Data39	-0.522265	0.016938	-0.243992	0.379746	0.68864	0.045472
Data40	-0.521299	0.013377	-0.185906	0.35757	0.710409	0.055238
Data41	-0.513619	0.012665	-0.11368	0.344244	0.696117	0.059815
Data42	-0.506854	0.022075	-0.045319	0.328781	0.630554	0.073854
Data43	-0.509295	0.030518	-0.016276	0.299789	0.543374	0.069683
Data44	-0.515857	0.04303	-0.006409	0.288396	0.448157	0.075583
Data45	-0.524046	0.040131	0.01826	0.293075	0.350805	0.088197
Data46	-0.529285	0.031739	0.094606	0.302637	0.268457	0.10661
Data47	-0.515755	0.023499	0.20737	0.305994	0.180616	0.166425
Data48	-0.492866	0.024923	0.303349	0.302637	0.110374	0.200097
Data49	-0.469724	0.019684	0.398769	0.305079	0.052338	0.163475
Data50	-0.442613	0.016124	0.484779	0.303451	-0.00529	0.097251
Data51	-0.42237	0.016175	0.539915	0.305587	-0.057069	0.032756
Data52	-0.415605	0.053966	0.558226	0.311182	-0.101625	-0.016887
Data53	-0.421302	0.109204	0.552377	0.322881	-0.139061	-0.067038
Data54	-0.42476	0.157931	0.537524	0.330307	-0.164187	-0.09837
Data55	-0.438239	0.184583	0.51662	0.332748	-0.181684	-0.127769
Data56	-0.45655	0.198316	0.480049	0.328069	-0.18265	-0.154625
Data57	-0.474708	0.204318	0.44536	0.343125	-0.182091	-0.155133
Data58	-0.473437	0.207624	0.411892	0.390834	-0.169375	-0.157371
Data59	-0.475573	0.18616	0.425625	0.448615	-0.138247	-0.154218
Data60	-0.480405	0.133618	0.451311	0.48717	-0.116528	-0.139061
Data61	-0.477353	0.100557	0.475471	0.492053	-0.100404	-0.110577
Data62	-0.479642	0.080313	0.522316	0.473945	-0.05717	-0.072226
Data63	-0.478218	0.072531	0.554055	0.475268	-0.000254	-0.046082
Data64	-0.463976	0.060782	0.567788	0.482795	0.046896	-0.039368
Data65	-0.455787	0.048778	0.549376	0.48422	0.083009	-0.068055
Data66	-0.443783	0.061189	0.512144	0.481168	0.105186	-0.142316
Data67	-0.415605	0.068004	0.469571	0.494901	0.160779	-0.202843
Data68	-0.389156	0.086722	0.427354	0.514229	0.224867	-0.243127
Data69	-0.378271	0.090791	0.379848	0.529793	0.291854	-0.241906
Data70	-0.371964	0.079398	0.341039	0.553902	0.363928	-0.215864
Data71	-0.368912	0.059205	0.309962	0.569874	0.437018	-0.205386
Data72	-0.367336	0.034689	0.324102	0.565906	0.501055	-0.199181
Data73	-0.371862	0.019328	0.390936	0.553089	0.547901	-0.213423
Data74	-0.375321	0.025533	0.459653	0.529183	0.584675	-0.200809
Data75	-0.377508	0.033926	0.52135	0.50131	0.604715	-0.169579
Data76	-0.383968	0.037741	0.538593	0.466621	0.634063	-0.167951
Data77	-0.380102	0.025788	0.560362	0.439562	0.639556	-0.219323
Data78	-0.367692	0.023702	0.559447	0.42359	0.651611	-0.303349
Data79	-0.355739	0.045828	0.524453	0.41413	0.68157	-0.416775
Data80	-0.34165	0.064546	0.49368	0.409349	0.694336	-0.505175
Data81	-0.323033	0.0825	0.45599	0.428372	0.684316	-0.554309
Data82	-0.325628	0.088909	0.385799	0.452074	0.641642	-0.598967
Data83	-0.342921	0.097556	0.311437	0.483406	0.601918	-0.64271
Data84	-0.344701	0.118512	0.243331	0.517077	0.570993	-0.652781
Data85	-0.344549	0.138603	0.179344	0.538847	0.526029	-0.605987
Data86	-0.347957	0.148063	0.117291	0.536202	0.491951	-0.520027
Data87	-0.344091	0.134635	0.043285	0.523181	0.491595	-0.414435
Data88	-0.33636	0.119732	-0.01826	0.505887	0.500191	-0.316472
Data89	-0.336105	0.106711	-0.059408	0.490934	0.527708	-0.249129
Data90	-0.335393	0.107881	-0.077058	0.480456	0.538949	-0.2121
Data91	-0.319473	0.122733	-0.074311	0.49663	0.559803	-0.201114
Data92	-0.306147	0.129447	-0.056204	0.504667	0.577096	-0.216271
Data93	-0.300399	0.112561	-0.030976	0.499072	0.563414	-0.246891
Data94	-0.297195	0.086722	-0.021566	0.476895	0.543425	-0.270492
Data95	-0.296432	0.057323	-0.023295	0.444546	0.501157	-0.287785
Data96	-0.294092	0.040691	-0.023041	0.433967	0.464078	-0.270288
Data97	-0.282546	0.039165	-0.009511	0.433458	0.443376	-0.187279
Data98	-0.276951	0.05244	0.017446	0.424201	0.434017	-0.069988
Data99	-0.285039	0.070395	0.047252	0.397345	0.432288	0.037537
Data100	-0.277256	0.080568	0.063681	0.368963	0.436561	0.1414
Data101	-0.280563	0.098929	0.086926	0.333867	0.445513	0.220035
Data102	-0.287226	0.106254	0.157575	0.299585	0.468757	0.292973
Data103	-0.283767	0.098421	0.24038	0.27039	0.469418	0.368658
Data104	-0.285089	0.078838	0.300094	0.252791	0.446326	0.407009
Data105	-0.284225	0.056509	0.3299	0.263981	0.409349	0.421759
Data106	-0.278019	0.040335	0.353348	0.272933	0.322779	0.424709
Data107	-0.265405	0.026652	0.401617	0.282292	0.216373	0.416876
Data108	-0.258946	0.017548	0.444444	0.28453	0.102846	0.406602
Data109	-0.244653	0.020447	0.468859	0.278223	0.009664	0.378831
Data110	-0.23916	0.033519	0.494799	0.276392	-0.076804	0.339768
Data111	-0.237736	0.056916	0.524758	0.279037	-0.154269	0.29399
Data112	-0.232598	0.093182	0.569416	0.27985	-0.218204	0.246382
Data113	-0.21622	0.144859	0.629536	0.277002	-0.277104	0.226342
Data114	-0.215254	0.193739	0.680654	0.282801	-0.30518	0.224918
Data115	-0.219221	0.227156	0.72282	0.279749	-0.30513	0.216576
Data116	-0.225172	0.254063	0.745963	0.280359	-0.279596	0.203047
Data117	-0.21088	0.277969	0.732891	0.270186	-0.254368	0.173851
Data118	-0.205946	0.289006	0.709392	0.275374	-0.24918	0.155337
Data119	-0.186313	0.305893	0.66041	0.285852	-0.241143	0.138654
Data120	-0.161491	0.306452	0.625722	0.304468	-0.230106	0.137738
Data121	-0.143028	0.292515	0.584217	0.343328	-0.221663	0.131228
Data122	-0.135907	0.274205	0.537016	0.396226	-0.204318	0.120648
Data123	-0.120851	0.239821	0.508532	0.438239	-0.159762	0.140281
Data124	-0.085756	0.206861	0.493935	0.454515	-0.102439	0.165306
Data125	-0.066275	0.175377	0.514229	0.462348	-0.048117	0.178429
Data126	-0.06302	0.161135	0.539305	0.452684	0.00178	0.142214
Data127	-0.056662	0.158592	0.574502	0.43356	0.063478	0.05951
Data128	-0.076346	0.15437	0.626434	0.417589	0.147402	-0.021871
Data129	-0.10249	0.162	0.657359	0.396938	0.238804	-0.073243
Data130	-0.11073	0.165764	0.667277	0.366929	0.321101	-0.074667
Data131	-0.094504	0.167646	0.663513	0.339768	0.402991	-0.039267
Data132	-0.074566	0.161847	0.60853	0.30986	0.495155	-0.012818
Data133	-0.058798	0.160728	0.547392	0.263371	0.568958	0.006511
Data134	-0.031128	0.152997	0.49307	0.237939	0.596221	0.021464
Data135	-0.018565	0.145368	0.455787	0.233361	0.591491	0.033265
Data136	-0.022176	0.140536	0.432644	0.244755	0.541034	0.044251
Data137	-0.029857	0.144859	0.41235	0.271814	0.492358	0.043641
Data138	-0.026856	0.150098	0.422878	0.29277	0.451667	0.004273
Data139	-0.021668	0.167748	0.458483	0.304672	0.418148	-0.0471
Data140	0.000661	0.187635	0.479795	0.294296	0.439358	-0.086264
Data141	0.017853	0.20325	0.498054	0.276188	0.486763	-0.11251
Data142	0.028178	0.214135	0.470944	0.266321	0.542509	-0.132448
Data143	0.026856	0.223341	0.387376	0.257471	0.580301	-0.172936
Data144	0.025889	0.242059	0.295008	0.252689	0.63152	-0.234785
Data145	0.030976	0.273136	0.20091	0.261641	0.692098	-0.288599
Data146	0.038097	0.318507	0.121207	0.268559	0.71046	-0.315048
Data147	0.0501	0.361537	0.056001	0.273645	0.697897	-0.337631
Data148	0.06363	0.387071	-0.00768	0.272628	0.670634	-0.331731
Data149	0.068869	0.408586	-0.059714	0.273747	0.628519	-0.314132
Data150	0.07009	0.4212	-0.106813	0.275883	0.606394	-0.293278
Data151	0.075024	0.428219	-0.151268	0.283106	0.558989	-0.253503
Data152	0.099336	0.435543	-0.185397	0.290837	0.526029	-0.192467
Data153	0.127515	0.426337	-0.212151	0.292871	0.514789	-0.1296
Data154	0.148826	0.381933	-0.22797	0.275781	0.512449	-0.076702
Data155	0.170036	0.317845	-0.252333	0.250757	0.54907	-0.018718
Data156	0.178022	0.262455	-0.249587	0.223494	0.588134	0.029196
Data157	0.198876	0.223087	-0.245874	0.19145	0.646372	0.081992
Data158	0.222324	0.1944	-0.231428	0.162051	0.688284	0.15198
Data159	0.237329	0.171817	-0.204115	0.122377	0.666361	0.223189
Data160	0.245772	0.166171	-0.172885	0.071616	0.634521	0.253808
Data161	0.253045	0.16261	-0.156202	0.018413	0.584217	0.274764
Data162	0.243636	0.155032	-0.142367	-0.026551	0.528216	0.311793
Data163	0.229343	0.141756	-0.096284	-0.032858	0.476132	0.35228
Data164	0.226291	0.138043	-0.035859	-0.024821	0.408942	0.41769
Data165	0.238855	0.141095	0.025279	-0.00824	0.36408	0.48127
Data166	0.260522	0.153913	0.084891	0.012512	0.347397	0.525826
Data167	0.269423	0.177971	0.167646	0.040589	0.334936	0.581267
Data168	0.254063	0.196994	0.258488	0.060324	0.319015	0.630096
Data169	0.240737	0.201521	0.346634	0.052694	0.274205	0.663055
Data170	0.247196	0.199893	0.403855	0.025228	0.203199	0.660207
Data171	0.263422	0.186058	0.422065	-0.011292	0.132753	0.630299
Data172	0.262048	0.19384	0.401058	-0.032451	0.057679	0.562142
Data173	0.276799	0.217695	0.379848	-0.039267	-0.014801	0.496427
Data174	0.302892	0.275934	0.352636	-0.041708	-0.041708	0.445157
Data175	0.323644	0.333918	0.321457	-0.049134	-0.044556	0.408738
Data176	0.332494	0.369319	0.299687	-0.060934	-0.040538	0.384222
Data177	0.332952	0.415401	0.294143	-0.062562	-0.024974	0.3829
Data178	0.332647	0.453244	0.303298	-0.066224	-0.015259	0.393479
Data179	0.338801	0.497597	0.329341	-0.049338	-0.008291	0.423285
Data180	0.342463	0.528013	0.352839	-0.004578	0.020803	0.45889
Data181	0.348465	0.519519	0.379136	0.033163	0.064342	0.472114
Data182	0.369014	0.480863	0.390326	0.053508	0.11429	0.46774
Data183	0.386409	0.445513	0.379492	0.066733	0.150454	0.46245
Data184	0.398108	0.394547	0.341802	0.072124	0.194807	0.459195
Data185	0.385545	0.358384	0.268304	0.067648	0.240177	0.447395
Data186	0.363012	0.334274	0.208337	0.066428	0.29338	0.421251
Data187	0.338242	0.332189	0.159253	0.072633	0.352382	0.380255
Data188	0.309707	0.328374	0.129702	0.108746	0.403449	0.324
Data189	0.276646	0.305943	0.135297	0.14079	0.460416	0.295313
Data190	0.254571	0.293024	0.155744	0.155032	0.528725	0.289515
Data191	0.248569	0.297754	0.195265	0.14903	0.604359	0.31047
Data192	0.250045	0.294804	0.231734	0.145164	0.710511	0.350958
Data193	0.257521	0.291752	0.2327	0.141807	0.829633	0.353602
Data194	0.273238	0.27568	0.231632	0.130617	0.930495	0.336309
Data195	0.293431	0.262557	0.228275	0.108136	1.004451	0.305893
Data196	0.305536	0.248824	0.218204	0.082399	1.050685	0.276493
Data197	0.304316	0.246026	0.186516	0.059103	1.068233	0.245874
Data198	0.287887	0.258691	0.122632	0.042725	1.040309	0.182091
Data199	0.267491	0.250706	0.065003	0.019023	0.982884	0.074871
Data200	0.255283	0.22619	0.008443	0.007731	0.937209	-0.05066
Data201	0.266473	0.234938	-0.048931	-0.000407	0.900689	-0.16378
Data202	0.29043	0.266931	-0.082094	-0.000407	0.84774	-0.24801
Data203	0.304316	0.303298	-0.11724	0.004985	0.791994	-0.28748
Data204	0.307469	0.340734	-0.135042	0.008749	0.751253	-0.30925
Data205	0.313115	0.395514	-0.13901	0.013631	0.757102	-0.325628
Data206	0.322169	0.457771	-0.152946	0.015564	0.801709	-0.304061
Data207	0.350958	0.510618	-0.155235	0.012004	0.828972	-0.238549
Data208	0.388749	0.554208	-0.189517	0.014242	0.851301	-0.166527
Data209	0.407162	0.571756	-0.269983	0.026042	0.877445	-0.119936
Data210	0.393378	0.569009	-0.34226	0.017904	0.879581	-0.095318
Data211	0.363012	0.561329	-0.407009	0.017904	0.852166	-0.077618
Data212	0.342158	0.560616	-0.442156	0.035808	0.804761	-0.075278
Data213	0.331579	0.565398	-0.445157	0.061341	0.778464	-0.0648
Data214	0.32461	0.554004	-0.435849	0.087078	0.728974	-0.036113
Data215	0.322881	0.528471	-0.433916	0.096844	0.664886	-0.022685
Data216	0.32517	0.486407	-0.420233	0.098777	0.624145	-0.006917
Data217	0.324712	0.449276	-0.407874	0.09013	0.598662	0.013835
Data218	0.32812	0.433051	-0.408891	0.074973	0.607716	0.087485
Data219	0.323847	0.425065	-0.413621	0.06185	0.643829	0.22207
Data220	0.322118	0.422573	-0.405178	0.046387	0.678518	0.366217
Data221	0.327662	0.421047	-0.381628	0.024923	0.735231	0.481575
Data222	0.333511	0.425218	-0.353908	0.001017	0.786653	0.561227
Data223	0.335902	0.425472	-0.306655	-0.020651	0.811017	0.595102
Data224	0.33463	0.425727	-0.228275	-0.03184	0.816866	0.628265
Data225	0.333562	0.430711	-0.160321	-0.048117	0.766257	0.676483
Data226	0.344447	0.441444	-0.100862	-0.060019	0.680858	0.712291
Data227	0.35701	0.46479	-0.04593	-0.065105	0.604918	0.737112
Data228	0.358434	0.493426	-0.005392	-0.06836	0.532794	0.78116
Data229	0.352941	0.513008	0.059663	-0.064698	0.470232	0.797843
Data230	0.357621	0.533608	0.151776	-0.062155	0.417538	0.814628
Data231	0.362453	0.54317	0.233717	-0.062155	0.369472	0.814832
Data232	0.364792	0.553343	0.312708	-0.059205	0.331528	0.811271
Data233	0.381323	0.566974	0.368098	-0.060731	0.257776	0.80588
Data234	0.396277	0.588897	0.392716	-0.053508	0.171461	0.788891
Data235	0.387172	0.646169	0.401516	-0.064291	0.113324	0.786959
Data236	0.374304	0.706594	0.375779	-0.081788	0.076753	0.776074
Data237	0.362351	0.752372	0.336004	-0.091045	0.062613	0.756441
Data238	0.353246	0.774955	0.300501	-0.087892	0.054882	0.752677
Data239	0.341395	0.779736	0.265456	-0.080364	0.033417	0.755728
Data240	0.326797	0.785789	0.23331	-0.052389	0.00234	0.774751
Data241	0.320287	0.799369	0.188805	-0.012818	-0.011648	0.793978
Data242	0.316879	0.788891	0.167442	0.030111	-0.008087	0.797742
Data243	0.306859	0.763917	0.183363	0.073345	0.003611	0.792859
Data244	0.308283	0.740978	0.214847	0.111187	0.0118	0.778515
Data245	0.315099	0.713766	0.238193	0.119936	0.058035	0.784212
Data246	0.327001	0.679891	0.251062	0.115969	0.114799	0.808118
Data247	0.339818	0.660054	0.26154	0.110272	0.175682	0.817171
Data248	0.332087	0.664073	0.242618	0.114443	0.246891	0.787569
Data249	0.330307	0.671092	0.203861	0.132753	0.319168	0.710765
Data250	0.32517	0.655019	0.155642	0.140688	0.414689	0.663259
Data251	0.322321	0.643269	0.094809	0.142011	0.498054	0.652781
Data252	0.325068	0.657969	0.054068	0.152488	0.576537	0.659393
Data253	0.322881	0.688945	0.025635	0.165815	0.663971	0.680349
Data254	0.319931	0.707713	0.008698	0.168968	0.746878	0.687063
Data255	0.315811	0.720328	-0.005188	0.176496	0.81885	0.677704
Data256	0.318608	0.712545	0.015157	0.181684	0.874545	0.659698
Data257	0.323644	0.689199	0.057577	0.187076	0.915134	0.644846
Data258	0.333511	0.670888	0.099082	0.17141	0.937107	0.634267
Data259	0.342768	0.650899	0.108441	0.159202	0.961268	0.599171
Data260	0.354772	0.634419	0.123191	0.158592	0.964777	0.515348
Data261	0.363673	0.641337	0.12904	0.148623	0.970982	0.429796
Data262	0.366267	0.662038	0.097759	0.127972	0.977493	0.347194
Data263	0.348618	0.687063	0.046082	0.113629	0.962285	0.276595
Data264	0.34521	0.707866	-0.020498	0.110068	0.928511	0.230411
Data265	0.34109	0.721141	-0.104779	0.112306	0.87541	0.181582
Data266	0.334986	0.74225	-0.184482	0.133567	0.829328	0.129295
Data267	0.340683	0.763205	-0.237837	0.158694	0.78996	0.104372
Data268	0.363724	0.785484	-0.271153	0.192874	0.752015	0.112306
Data269	0.378882	0.815747	-0.319829	0.224206	0.712545	0.146487
Data270	0.386104	0.835381	-0.394802	0.255029	0.667938	0.190026
Data271	0.399125	0.84535	-0.473233	0.269983	0.651459	0.231327
Data272	0.409654	0.837313	-0.535083	0.27629	0.640421	0.280766
Data273	0.424404	0.819206	-0.573383	0.266423	0.630554	0.3181
Data274	0.431474	0.80293	-0.584471	0.252282	0.65273	0.331019
Data275	0.420081	0.789909	-0.585031	0.241499	0.65334	0.346176
Data276	0.407874	0.757102	-0.589303	0.224715	0.625976	0.357366
Data277	0.394344	0.696269	-0.598255	0.208947	0.61209	0.36703
Data278	0.384273	0.634267	-0.599832	0.216169	0.586913	0.354721
Data279	0.378882	0.598764	-0.579385	0.248824	0.55609	0.365098
Data280	0.376847	0.577605	-0.561939	0.289413	0.51372	0.427965
Data281	0.379492	0.573485	-0.553394	0.296737	0.472623	0.507108
Data282	0.368505	0.560159	-0.548664	0.263879	0.438748	0.560718
Data283	0.351263	0.540424	-0.542763	0.208031	0.409552	0.603037
Data284	0.331731	0.526233	-0.516416	0.159813	0.393988	0.64271
Data285	0.31988	0.506193	-0.455278	0.133059	0.385697	0.698863
Data286	0.318914	0.482236	-0.379594	0.114137	0.347804	0.748302
Data287	0.306401	0.471402	-0.319829	0.097047	0.273747	0.757763
Data288	0.297449	0.471758	-0.288141	0.086366	0.191501	0.754203
Data289	0.302027	0.473131	-0.244144	0.073752	0.088502	0.747489
Data290	0.309707	0.475725	-0.202335	0.055339	-0.042776	0.731924
Data291	0.311793	0.468147	-0.155795	0.035096	-0.171308	0.715139
Data292	0.312861	0.459144	-0.115053	0.022583	-0.268966	0.691437
Data293	0.310725	0.441698	-0.080822	0.01709	-0.337733	0.677907
Data294	0.310674	0.426897	-0.057832	0.008138	-0.411994	0.66275
Data295	0.291752	0.427812	-0.044556	-0.005188	-0.478167	0.653391
Data296	0.268254	0.471097	-0.03006	-0.018921	-0.551258	0.655731
Data297	0.247196	0.524503	-0.032451	-0.037537	-0.611582	0.666514
Data298	0.214593	0.559955	-0.018463	-0.056764	-0.657053	0.662852
Data299	0.180667	0.579894	-0.005086	-0.076295	-0.68574	0.631418
Data300	0.169986	0.583759	0.001729	-0.097353	-0.724295	0.573943
Data301	0.172071	0.586913	-0.024974	-0.089011	-0.764019	0.554106
Data302	0.188703	0.569518	-0.078431	-0.061443	-0.785382	0.528674
Data303	0.195061	0.517942	-0.111238	-0.036622	-0.786908	0.504768
Data304	0.200148	0.436917	-0.164187	-0.014852	-0.784771	0.472928
Data305	0.201826	0.372829	-0.21973	-0.000509	-0.773073	0.446276
Data306	0.18677	0.331019	-0.253249	0.010986	-0.731772	0.419623
Data307	0.161186	0.287277	-0.301874	0.019125	-0.6981	0.40823
Data308	0.132092	0.231072	-0.325068	0.004578	-0.68218	0.374558
Data309	0.106864	0.181938	-0.346227	-0.038351	-0.646881	0.315048
Data310	0.081331	0.13728	-0.353552	-0.09837	-0.601612	0.237736
Data311	0.059052	0.080008	-0.337784	-0.156252	-0.503955	0.177818
Data312	0.04125	0.02884	-0.318659	-0.213321	-0.390885	0.149233
Data313	0.015056	0.009613	-0.2857	-0.264083	-0.307927	0.140485
Data314	-0.013886	-0.002238	-0.268152	-0.290023	-0.21444	0.158389
Data315	-0.043539	-0.018921	-0.294041	-0.298975	-0.118868	0.152082
Data316	-0.066224	-0.037486	-0.348618	-0.30986	-0.067648	0.125429
Data317	-0.079093	-0.057628	-0.41357	-0.303756	-0.05478	0.078228
Data318	-0.088095	-0.060273	-0.485135	-0.283818	-0.069937	0.034078
Data319	-0.102235	-0.067954	-0.540373	-0.262557	-0.090384	0.005086
Data320	-0.117647	-0.074413	-0.586862	-0.240075	-0.103609	-0.041505
Data321	-0.13962	-0.093436	-0.598866	-0.235498	-0.131177	-0.154014
Data322	-0.164543	-0.110374	-0.587116	-0.246789	-0.172223	-0.268864
Data323	-0.191246	-0.11724	-0.556395	-0.267135	-0.194959	-0.366929
Data324	-0.207116	-0.105948	-0.546883	-0.295415	-0.188296	-0.451362
Data325	-0.217492	-0.077465	-0.579029	-0.30396	-0.173342	-0.505989
Data326	-0.219781	-0.072989	-0.665039	-0.326747	-0.201419	-0.568653
Data327	-0.231378	-0.068259	-0.770123	-0.342514	-0.227258	-0.644134
Data328	-0.22624	-0.063579	-0.858981	-0.375881	-0.262811	-0.705679
Data329	-0.223697	-0.062613	-0.920577	-0.404669	-0.320033	-0.746878
Data330	-0.233361	-0.063223	-0.99438	-0.416571	-0.374507	-0.773632
Data331	-0.241601	-0.080161	-1.081407	-0.42237	-0.436662	-0.777498
Data332	-0.249129	-0.106915	-1.166705	-0.43712	-0.504412	-0.774751
Data333	-0.26571	-0.131482	-1.234404	-0.431118	-0.562295	-0.76468
Data334	-0.270492	-0.163068	-1.28364	-0.428982	-0.617583	-0.74403
Data335	-0.272424	-0.176242	-1.312428	-0.426032	-0.641896	-0.708019
Data336	-0.269474	-0.17848	-1.329213	-0.42003	-0.641184	-0.654002
Data337	-0.263778	-0.212304	-1.332011	-0.432441	-0.62796	-0.601409
Data338	-0.258996	-0.24918	-1.325144	-0.448005	-0.603138	-0.564279
Data339	-0.265304	-0.270899	-1.285471	-0.486152	-0.602172	-0.526945
Data340	-0.275934	-0.280664	-1.244272	-0.519417	-0.601205	-0.449531
Data341	-0.272984	-0.29516	-1.216195	-0.533964	-0.605173	-0.353704
Data342	-0.267389	-0.310165	-1.195697	-0.559294	-0.629435	-0.267745
Data343	-0.260014	-0.350093	-1.160245	-0.587269	-0.673126	-0.232039
Data344	-0.26393	-0.382086	-1.127286	-0.607207	-0.728415	-0.210269
Data345	-0.258081	-0.399278	-1.07922	-0.615752	-0.780906	-0.19084
Data346	-0.240126	-0.410569	-1.015081	-0.610157	-0.832024	-0.15198
Data347	-0.225834	-0.410569	-0.962336	-0.596933	-0.893975	-0.108949
Data348	-0.230971	-0.417283	-0.915134	-0.605173	-0.941278	-0.077007
Data349	-0.246281	-0.41474	-0.872765	-0.605681	-0.982732	-0.039673
Data350	-0.237176	-0.418097	-0.809186	-0.587065	-1.041937	0.009155
Data351	-0.215661	-0.413062	-0.720633	-0.576994	-1.121233	0.047303
Data352	-0.206963	-0.40767	-0.622873	-0.57262	-1.199359	0.067648
Data353	-0.204623	-0.400549	-0.5626	-0.563465	-1.260853	0.056051
Data354	-0.207319	-0.404008	-0.525572	-0.553496	-1.314412	0.044251
Data355	-0.20503	-0.409145	-0.517027	-0.535185	-1.368785	0.009664
Data356	-0.207828	-0.405483	-0.521604	-0.522876	-1.433229	-0.027263
Data357	-0.208438	-0.362707	-0.524809	-0.529285	-1.487144	-0.028789
Data358	-0.20854	-0.308334	-0.530251	-0.526233	-1.511915	-0.049134
Data359	-0.205488	-0.268508	-0.536609	-0.520638	-1.513339	-0.060833
Data360	-0.19674	-0.24211	-0.548714	-0.5125	-1.511254	-0.086264
Data361	-0.182294	-0.21327	-0.548969	-0.503751	-1.486585	-0.10366
Data362	-0.158236	-0.174411	-0.540576	-0.468554	-1.454744	-0.08128
Data363	-0.139162	-0.134127	-0.519824	-0.434068	-1.414562	-0.047201
Data364	-0.130973	-0.137738	-0.478014	-0.383205	-1.376516	-0.013733
Data365	-0.130465	-0.176852	-0.460263	-0.331528	-1.355561	-0.021973
Data366	-0.141299	-0.241093	-0.46245	-0.29806	-1.32784	-0.041708
Data367	-0.152743	-0.309046	-0.472267	-0.279037	-1.257191	-0.047405
Data368	-0.166171	-0.367285	-0.503853	-0.260726	-1.200631	-0.045167
Data369	-0.162153	-0.396582	-0.539101	-0.235396	-1.141833	-0.053915
Data370	-0.143943	-0.39943	-0.576181	-0.20915	-1.053941	-0.074566
Data371	-0.120139	-0.397854	-0.601918	-0.194909	-0.954401	-0.132448
Data372	-0.10132	-0.401007	-0.63091	-0.18382	-0.834516	-0.164899
Data373	-0.090588	-0.405127	-0.659444	-0.176801	-0.719005	-0.170087
Data374	-0.087892	-0.404974	-0.651967	-0.183515	-0.623229	-0.150759
Data375	-0.08657	-0.397243	-0.631317	-0.201114	-0.520384	-0.114036
Data376	-0.084891	-0.376593	-0.607919	-0.227461	-0.413723	-0.105999
Data377	-0.071361	-0.373337	-0.568297	-0.246891	-0.319982	-0.113527
Data378	-0.057323	-0.383052	-0.527454	-0.241805	-0.232141	-0.110679
Data379	-0.041199	-0.401312	-0.494952	-0.230411	-0.157727	-0.107322
Data380	-0.036825	-0.415656	-0.475929	-0.202233	-0.092724	-0.099387
Data381	-0.036266	-0.424201	-0.490476	-0.176699	-0.061697	-0.128481
Data382	-0.028484	-0.430813	-0.512296	-0.177717	-0.08423	-0.213423
Data383	-0.027161	-0.42532	-0.54846	-0.17202	-0.130872	-0.312708
Data384	-0.015666	-0.40238	-0.581877	-0.161034	-0.171461	-0.400702
Data385	-0.008799	-0.357722	-0.604613	-0.167341	-0.216627	-0.476285
Data386	-0.012665	-0.32695	-0.636199	-0.181888	-0.261387	-0.524097
Data387	-0.011902	-0.318456	-0.690878	-0.191348	-0.298924	-0.559497
Data388	-0.009257	-0.304519	-0.742453	-0.190534	-0.287277	-0.586557
Data389	-0.012156	-0.289158	-0.778515	-0.186364	-0.261692	-0.577096
Data390	0.00295	-0.260929	-0.785433	-0.18026	-0.261794	-0.531319
Data391	0.030111	-0.22446	-0.795911	-0.163678	-0.233463	-0.496834
Data392	0.051219	-0.198978	-0.82887	-0.124005	-0.21739	-0.468045
Data393	0.055543	-0.200961	-0.856336	-0.098472	-0.217187	-0.454821
Data394	0.048727	-0.218204	-0.865899	-0.077821	-0.206302	-0.437934
Data395	0.060782	-0.242313	-0.860965	-0.070293	-0.234124	-0.406195
Data396	0.070598	-0.255996	-0.87068	-0.061138	-0.265049	-0.364487
Data397	0.082653	-0.270848	-0.883243	-0.047201	-0.299636	-0.308232
Data398	0.101981	-0.296127	-0.88304	-0.046489	-0.332494	-0.262455
Data399	0.115613	-0.337072	-0.863966	-0.05005	-0.34933	-0.220442
Data400	0.124921	-0.38412	-0.83121	-0.052084	-0.368149	-0.181786
Data401	0.119783	-0.422319	-0.798301	-0.037029	-0.367692	-0.128278
Data402	0.096895	-0.450904	-0.773632	-0.033061	-0.374406	-0.041708
Data403	0.081992	-0.485033	-0.754762	-0.058696	-0.352687	0.03713
Data404	0.075329	-0.505735	-0.736553	-0.101116	-0.308639	0.091961
Data405	0.067801	-0.512856	-0.709595	-0.136517	-0.269322	0.138145
Data406	0.054932	-0.521706	-0.652628	-0.155439	-0.23504	0.122988
Data407	0.049999	-0.519468	-0.587116	-0.152387	-0.236362	0.099184
Data408	0.052033	-0.500801	-0.540729	-0.154218	-0.305638	0.082704
Data409	0.060833	-0.487882	-0.492205	-0.150454	-0.399685	0.054627
Data410	0.064953	-0.48422	-0.448412	-0.154421	-0.485237	0.037842
Data411	0.076753	-0.481778	-0.391547	-0.165815	-0.590982	0.05656
Data412	0.084535	-0.472114	-0.331477	-0.179548	-0.712647	0.076295
Data413	0.091859	-0.466214	-0.244144	-0.178531	-0.817019	0.093589
Data414	0.092978	-0.468198	-0.165103	-0.186567	-0.903436	0.100303
Data415	0.094708	-0.465197	-0.094097	-0.186364	-0.970728	0.101422
Data416	0.10015	-0.456855	-0.032044	-0.176089	-1.024491	0.095115
Data417	0.118868	-0.433763	0.019125	-0.158389	-1.076524	0.078024
Data418	0.123852	-0.375067	0.056764	-0.152285	-1.108008	0.092877
Data419	0.121258	-0.309707	0.088451	-0.141197	-1.116808	0.111798
Data420	0.109051	-0.263167	0.10076	-0.12431	-1.097937	0.12197
Data421	0.090791	-0.231581	0.080059	-0.11017	-1.080491	0.118105
Data422	0.0648	-0.218051	0.039216	-0.071616	-1.06508	0.093283
Data423	0.044862	-0.212304	0.0177	-0.008952	-1.034053	0.091656
Data424	0.045319	-0.202691	0.010325	0.061036	-0.991023	0.106305
Data425	0.05244	-0.210524	0.018921	0.135907	-0.954248	0.148928
Data426	0.060731	-0.23326	0.030925	0.206302	-0.911014	0.204878
Data427	0.056204	-0.26449	0.062613	0.249027	-0.878309	0.262353
Data428	0.053457	-0.30808	0.11663	0.264897	-0.791333	0.319727
Data429	0.057832	-0.344549	0.149284	0.272628	-0.692404	0.362147
Data430	0.057832	-0.37115	0.16556	0.266524	-0.606394	0.39531
Data431	0.049744	-0.388698	0.15671	0.26449	-0.514076	0.405381
Data432	0.034791	-0.412604	0.14018	0.25157	-0.418809	0.365911
Data433	0.022634	-0.432644	0.117545	0.22268	-0.281376	0.324814
Data434	0.015615	-0.430559	0.085908	0.180972	-0.156914	0.324407
Data435	0.01297	-0.422217	0.065868	0.155133	-0.075837	0.337326
Data436	0.021668	-0.420284	0.037639	0.157982	0.008494	0.359096
Data437	0.025127	-0.413418	0.01297	0.198978	0.089214	0.351771
Data438	0.032146	-0.396226	0.011495	0.228072	0.141705	0.340276
Data439	0.032909	-0.387121	0.032146	0.253808	0.181582	0.336207
Data440	0.014293	-0.389715	0.090588	0.250858	0.206404	0.34048
Data441	-0.021922	-0.401516	0.164899	0.228377	0.220289	0.348007
Data442	-0.044607	-0.413672	0.206658	0.212609	0.237532	0.326747
Data443	-0.057069	-0.422421	0.244348	0.179751	0.220544	0.264185
Data444	-0.072633	-0.426286	0.270441	0.1414	0.211083	0.17965
Data445	-0.08896	-0.399176	0.294448	0.125429	0.227715	0.103558
Data446	-0.090639	-0.359604	0.292617	0.124717	0.262659	0.023601
Data447	-0.076397	-0.310775	0.238855	0.126141	0.268915	-0.050965
Data448	-0.065105	-0.276646	0.152132	0.1237	0.234531	-0.120343
Data449	-0.047049	-0.248163	0.068411	0.140078	0.203504	-0.18087
Data450	-0.026246	-0.241347	-0.000916	0.156456	0.18026	-0.196536
Data451	-0.035147	-0.250299	-0.053915	0.180565	0.138552	-0.194807
Data452	-0.06068	-0.264134	-0.104829	0.19501	0.094759	-0.188805
Data453	-0.068971	-0.270899	-0.154116	0.1944	0.051067	-0.166934
Data454	-0.053457	-0.274713	-0.197859	0.169986	0.038351	-0.131736
Data455	-0.049134	-0.283563	-0.231785	0.143028	0.052847	-0.107525
Data456	-0.046184	-0.301315	-0.252791	0.121258	0.064444	-0.12075
Data457	-0.043692	-0.332392	-0.264541	0.115562	0.079754	-0.141604
Data458	-0.050355	-0.358943	-0.277511	0.109458	0.077821	-0.156252
Data459	-0.054729	-0.378068	-0.297195	0.108441	0.078126	-0.173546
Data460	-0.044505	-0.402787	-0.294499	0.110577	0.083314	-0.159711
Data461	-0.047405	-0.428219	-0.278375	0.102337	0.055441	-0.150149
Data462	-0.043692	-0.448717	-0.262557	0.099489	0.044302	-0.127159
Data463	-0.039572	-0.445767	-0.261031	0.087587	0.018362	-0.087282
Data464	-0.045726	-0.425371	-0.261285	0.049338	-0.003154	-0.053101
Data465	-0.051932	-0.42181	-0.255741	-0.008036	-0.003408	-0.027568
Data466	-0.049439	-0.420742	-0.243788	-0.052694	0.003052	-0.006714
Data467	-0.0383	-0.399736	-0.192772	-0.07365	0.02533	-0.016175
Data468	-0.029908	-0.377915	-0.113018	-0.088604	0.043692	-0.020447
Data469	-0.029348	-0.355179	-0.025076	-0.098472	0.02238	-0.019938
Data470	-0.041352	-0.346176	0.04476	-0.093894	-0.019481	-0.029196
Data471	-0.059002	-0.350703	0.109	-0.086976	-0.068716	-0.026958
Data472	-0.06658	-0.364131	0.172529	-0.073142	-0.131075	-0.017802
Data473	-0.067954	-0.385901	0.246179	-0.069073	-0.222985	0.002136
Data474	-0.063528	-0.403042	0.31927	-0.083925	-0.339412	0.022176
Data475	-0.069123	-0.401923	0.37232	-0.097658	-0.449276	0.014852
Data476	-0.0707	-0.398057	0.40945	-0.114646	-0.549681	0.007223
Data477	-0.065054	-0.392208	0.428931	-0.123802	-0.631724	-0.009562
Data478	-0.060629	-0.376949	0.464281	-0.12604	-0.700491	-0.025228
Data479	-0.063478	-0.357468	0.50838	-0.125836	-0.758323	-0.016276
Data480	-0.063935	-0.343023	0.564228	-0.112306	-0.807253	-0.010885
Data481	-0.06302	-0.325373	0.616312	-0.094301	-0.82297	-0.017294
Data482	-0.075583	-0.296483	0.631673	-0.097759	-0.809084	-0.029094
Data483	-0.084332	-0.265304	0.639607	-0.104168	-0.775311	-0.050456
Data484	-0.07777	-0.229953	0.657257	-0.08657	-0.721091	-0.048727
Data485	-0.062969	-0.196943	0.655528	-0.037842	-0.667074	-0.043336
Data486	-0.063528	-0.182956	0.640777	0.01353	-0.660105	-0.012207
Data487	-0.080517	-0.20091	0.599934	0.050253	-0.667735	0.036927
Data488	-0.091096	-0.250299	0.562193	0.083213	-0.670329	0.092978
Data489	-0.092063	-0.293787	0.529285	0.123598	-0.660156	0.167748
Data490	-0.085094	-0.325984	0.486407	0.162661	-0.658478	0.239872
Data491	-0.07421	-0.350805	0.468249	0.187584	-0.673126	0.272424
Data492	-0.075024	-0.35167	0.466011	0.201724	-0.665548	0.268152
Data493	-0.080008	-0.355281	0.498512	0.219628	-0.624908	0.233361
Data494	-0.072379	-0.375118	0.545663	0.223494	-0.533811	0.197757
Data495	-0.057832	-0.385646	0.57557	0.198367	-0.41886	0.153607
Data496	-0.055136	-0.388342	0.600544	0.152183	-0.310623	0.136619
Data497	-0.074159	-0.395717	0.604206	0.113018	-0.194909	0.142519
Data498	-0.079194	-0.396328	0.583352	0.093589	-0.082246	0.14903
Data499	-0.089876	-0.399278	0.552377	0.062257	0.009562	0.145876
Data500	-0.086519	-0.400651	0.509295	0.033672	0.091096	0.136517
Data501	-0.071209	-0.409044	0.479286	0.030823	0.139111	0.14903
Data502	-0.046642	-0.404873	0.481524	0.030416	0.163577	0.176089
Data503	-0.027771	-0.374507	0.488085	0.040487	0.149437	0.180056
Data504	-0.013021	-0.349126	0.489815	0.049236	0.100913	0.127565
Data505	0.008698	-0.338598	0.493222	0.058493	0.069886	0.067648
Data506	0.019176	-0.321355	0.515297	0.042217	0.093182	0.003459
Data507	0.02416	-0.296839	0.554971	0.00356	0.149691	-0.063681
Data508	0.02945	-0.279138	0.56906	-0.034282	0.198876	-0.118512
Data509	0.041301	-0.272068	0.535286	-0.053915	0.220188	-0.168561
Data510	0.04771	-0.258386	0.466468	-0.072735	0.254164	-0.211287
Data511	0.032654	-0.243432	0.398057	-0.092775	0.298009	-0.226647
Data512	0.030976	-0.228072	0.333003	-0.121767	0.333766	-0.245975
Data513	0.033977	-0.199232	0.259251	-0.15259	0.354416	-0.267847
Data514	0.029552	-0.172936	0.166679	-0.175784	0.352992	-0.269271
Data515	0.003866	-0.156863	0.085908	-0.205488	0.326645	-0.273645
Data516	-0.033519	-0.152641	0.027619	-0.22034	0.275273	-0.279647
Data517	-0.049439	-0.150607	0.002747	-0.220747	0.211134	-0.30691
Data518	-0.058544	-0.14903	0.006053	-0.209354	0.170901	-0.329798
Data519	-0.060324	-0.17319	0.015869	-0.209761	0.141553	-0.32695
Data520	-0.035757	-0.219323	0.023448	-0.219526	0.111645	-0.305384
Data521	-0.013682	-0.267643	0.026042	-0.23916	0.091351	-0.267338
Data522	0.001577	-0.284479	0.035604	-0.26276	0.080313	-0.242924
Data523	0.002492	-0.286971	0.050762	-0.272526	0.103507	-0.198978
Data524	0.003611	-0.288599	0.056102	-0.267135	0.143486	-0.122784
Data525	0.019684	-0.286361	0.04888	-0.291651	0.168409	-0.050965
Data526	0.026805	-0.301976	0.056713	-0.335088	0.177005	-0.003154
Data527	0.025177	-0.32283	0.072786	-0.367437	0.169833	0.022075
Data528	0.023753	-0.345159	0.116274	-0.379644	0.148877	0.001017
Data529	0.012055	-0.351008	0.175377	-0.38646	0.104117	-0.021973
Data530	0.007579	-0.347448	0.231174	-0.381069	0.022024	-0.050558
Data531	-0.004222	-0.350958	0.282902	-0.396429	-0.0471	-0.082806
Data532	-0.002797	-0.35818	0.324051	-0.416368	-0.097149	-0.093283
Data533	-0.004476	-0.364182	0.387172	-0.436001	-0.135144	-0.091859
Data534	-0.023957	-0.356807	0.473538	-0.439155	-0.187839	-0.096335
Data535	-0.042267	-0.352076	0.561379	-0.438748	-0.26978	-0.099591
Data536	-0.048829	-0.341039	0.616363	-0.451667	-0.357366	-0.105999
Data537	-0.046642	-0.321253	0.650899	-0.479337	-0.405229	-0.119834
Data538	-0.025839	-0.296279	0.645762	-0.502124	-0.449429	-0.139061
Data539	0.000865	-0.235752	0.635233	-0.52135	-0.508532	-0.144554
Data540	0.035248	-0.15788	0.619821	-0.528267	-0.549172	-0.136823
Data541	0.047303	-0.099031	0.604105	-0.526029	-0.598255	-0.124717
Data542	0.042776	-0.075939	0.595967	-0.512907	-0.6421	-0.092673
Data543	0.055289	-0.081788	0.581114	-0.483609	-0.669617	-0.075074
Data544	0.054526	-0.095928	0.582691	-0.445258	-0.70456	-0.075583
Data545	0.0501	-0.113934	0.607106	-0.379136	-0.732179	-0.052491
Data546	0.053915	-0.119173	0.661326	-0.300196	-0.75995	-0.025127
Data547	0.061189	-0.150607	0.728008	-0.236311	-0.790316	-0.013021
Data548	0.054526	-0.192823	0.743267	-0.200198	-0.807406	0.009054
Data549	0.038911	-0.234582	0.735129	-0.162966	-0.822563	0.046896
Data550	0.029399	-0.27985	0.720531	-0.151369	-0.840263	0.07833
Data551	0.027161	-0.30986	0.683808	-0.156761	-0.850894	0.119732
Data552	0.042827	-0.315353	0.637827	-0.169579	-0.852827	0.149132
Data553	0.063884	-0.313573	0.563058	-0.16846	-0.833193	0.150352
Data554	0.090181	-0.321406	0.517383	-0.165001	-0.765291	0.108136
Data555	0.106457	-0.32756	0.489306	-0.166425	-0.658986	0.077312
Data556	0.108288	-0.326492	0.468655	-0.182701	-0.541238	0.07538
Data557	0.104117	-0.330205	0.469113	-0.197859	-0.438849	0.094199
Data558	0.106711	-0.327662	0.477709	-0.210168	-0.330866	0.126243
Data559	0.114137	-0.33051	0.486865	-0.221358	-0.236261	0.139874
Data560	0.126396	-0.343582	0.506905	-0.266931	-0.171817	0.124005
Data561	0.140993	-0.36291	0.51957	-0.297653	-0.126802	0.087892
Data562	0.147097	-0.37349	0.530607	-0.32105	-0.09542	0.062664
Data563	0.158897	-0.38056	0.517332	-0.350449	-0.063325	0.029501
Data564	0.161644	-0.405636	0.455278	-0.367539	-0.038351	-0.014547
Data565	0.164187	-0.41647	0.411739	-0.391953	-0.040436	-0.07009
Data566	0.164696	-0.408281	0.357671	-0.396735	-0.040843	-0.130109
Data567	0.165306	-0.379339	0.307825	-0.401007	-0.001984	-0.185143
Data568	0.160271	-0.336105	0.289057	-0.413011	0.043437	-0.252181
Data569	0.15905	-0.28687	0.272679	-0.42064	0.051423	-0.303248
Data570	0.159813	-0.250807	0.239109	-0.427761	0.035401	-0.356044
Data571	0.15493	-0.227614	0.199842	-0.423184	0.034384	-0.405788
Data572	0.144096	-0.222883	0.172783	-0.417182	0.043132	-0.427761
Data573	0.129549	-0.207624	0.150505	-0.434068	0.058086	-0.410468
Data574	0.120394	-0.176699	0.110323	-0.440782	0.076193	-0.372829
Data575	0.123089	-0.170748	0.038707	-0.435899	0.090588	-0.337733
Data576	0.125175	-0.175784	-0.042929	-0.437425	0.109356	-0.340683
Data577	0.127972	-0.185855	-0.10722	-0.415859	0.12782	-0.327967
Data578	0.125633	-0.198571	-0.164391	-0.402533	0.116528	-0.300196
Data579	0.119376	-0.206709	-0.200148	-0.394191	0.090283	-0.278325
Data580	0.114697	-0.211693	-0.215356	-0.382696	0.072023	-0.238651
Data581	0.113425	-0.23682	-0.227766	-0.389715	0.046082	-0.205895
Data582	0.116833	-0.27863	-0.244246	-0.407619	0.013326	-0.173749
Data583	0.108339	-0.306808	-0.240635	-0.433356	-0.034892	-0.171206
Data584	0.097149	-0.314794	-0.226139	-0.464281	-0.070293	-0.16673
Data585	0.085603	-0.33046	-0.227207	-0.490018	-0.096488	-0.138043
Data586	0.085756	-0.34994	-0.228834	-0.542509	-0.10071	-0.085349
Data587	0.097861	-0.359503	-0.216475	-0.61504	-0.089977	-0.059205
Data588	0.10661	-0.357519	-0.200453	-0.693573	-0.074871	-0.047506
Data589	0.120343	-0.355179	-0.167849	-0.747082	-0.041657	-0.062562
Data590	0.126396	-0.359452	-0.108085	-0.7717	-0.025279	-0.076804
Data591	0.124717	-0.364335	-0.05712	-0.783703	-0.022329	-0.098675
Data592	0.126192	-0.366827	-0.034384	-0.78055	-0.028331	-0.123496
Data593	0.124921	-0.362097	-0.021007	-0.77882	-0.048117	-0.123496
Data594	0.108797	-0.351771	0.032197	-0.773124	-0.097658	-0.097556
Data595	0.089876	-0.349839	0.113018	-0.759085	-0.185753	-0.075786
Data596	0.084891	-0.331426	0.2003	-0.733349	-0.323237	-0.068157
Data597	0.094759	-0.315201	0.281071	-0.70985	-0.473131	-0.089418
Data598	0.113425	-0.311844	0.340937	-0.704255	-0.589812	-0.114646
Data599	0.123191	-0.300501	0.378271	-0.689301	-0.685028	-0.155032
Data600	0.124564	-0.29104	0.408281	-0.687978	-0.764121	-0.188296
Data601	0.127006	-0.251977	0.406246	-0.68157	-0.798759	-0.210473
Data602	0.125124	-0.221714	0.395361	-0.672109	-0.817222	-0.225528
Data603	0.107627	-0.20208	0.376644	-0.677704	-0.811627	-0.24862
Data604	0.104423	-0.180769	0.325933	-0.685435	-0.806083	-0.248112
Data605	0.108593	-0.165611	0.271102	-0.669057	-0.802726	-0.228682
Data606	0.117444	-0.144045	0.225325	-0.595407	-0.810152	-0.17558
Data607	0.129397	-0.127871	0.192009	-0.490018	-0.815646	-0.137331
Data608	0.133872	-0.152997	0.178378	-0.390733	-0.844892	-0.113934
Data609	0.142926	-0.200758	0.149691	-0.326645	-0.878157	-0.073548
Data610	0.150759	-0.245162	0.144757	-0.277206	-0.899367	-0.034994
Data611	0.163373	-0.2857	0.166527	-0.248519	-0.901605	0.003967
Data612	0.166527	-0.32166	0.180311	-0.218306	-0.912286	0.031434
Data613	0.17024	-0.348516	0.196892	-0.218204	-0.914677	0.001729
Data614	0.176649	-0.359299	0.185702	-0.218713	-0.88131	-0.075481
Data615	0.186414	-0.357366	0.179243	-0.213626	-0.80237	-0.166323
Data616	0.169629	-0.354569	0.162966	-0.210371	-0.675669	-0.244856
Data617	0.140942	-0.346888	0.113375	-0.228173	-0.528115	-0.277206
Data618	0.119834	-0.327967	0.061952	-0.258793	-0.414791	-0.280359
Data619	0.110323	-0.316167	0.014852	-0.273136	-0.306706	-0.262455
Data620	0.102897	-0.307317	-0.015106	-0.263066	-0.215508	-0.24862
Data621	0.095471	-0.293533	-0.022736	-0.284428	-0.164899	-0.268254
Data622	0.084586	-0.273645	-0.017192	-0.302434	-0.117342	-0.30162
Data623	0.054475	-0.251825	0.010224	-0.303349	-0.094199	-0.324102
Data624	0.041454	-0.239414	0.035401	-0.307317	-0.084128	-0.355332
Data625	0.030925	-0.244907	0.038148	-0.322474	-0.069785	-0.40233
Data626	0.022227	-0.261031	0.052796	-0.351364	-0.063325	-0.470487
Data627	0.00529	-0.267084	0.045472	-0.371913	-0.024211	-0.525622
Data628	-0.02299	-0.253147	0.042725	-0.375982	0.044149	-0.571705
Data629	-0.030518	-0.21912	0.016734	-0.376491	0.12136	-0.632639
Data630	-0.031434	-0.185804	-0.059917	-0.378729	0.177056	-0.68157
Data631	-0.02182	-0.165866	-0.151929	-0.397955	0.183668	-0.727245
Data632	-0.010071	-0.146487	-0.246484	-0.413214	0.196536	-0.773226
Data633	-0.020447	-0.13611	-0.326441	-0.416775	0.209608	-0.788485
Data634	-0.032553	-0.121004	-0.404873	-0.427456	0.195875	-0.74993
Data635	-0.054068	-0.116681	-0.492612	-0.43946	0.177208	-0.683808
Data636	-0.074464	-0.116935	-0.5714	-0.444953	0.154828	-0.617177
Data637	-0.089062	-0.098929	-0.643117	-0.43183	0.143638	-0.556649
Data638	-0.098014	-0.086315	-0.708731	-0.395412	0.141858	-0.487984
Data639	-0.114544	-0.087282	-0.73813	-0.367742	0.153302	-0.431525
