# Supplementary material for: Integration of MRI and somatosensory evoked potentials facilitate diagnosis of spinal cord compression
Source: Sci Rep. 2023 May 15;13:7861. doi: 10.1038/s41598-023-34832-2 (PMC10185544; doi:10.1038/s41598-023-34832-2)
Supplement: Supplementary file 3 — Supplementary Information 3. [file 41598_2023_34832_MOESM3_ESM.zip › Preoperative SSEP data/spinal cord compression group/4412884_2/4412884_2_Lt Tibial SEP_Cz'-Fpz_201219_170803.csv]

Index	1	2	3	4	5
Name	Cz'-Fpz	Cz'-Fpz	Cz'-Fpz	Cz'-Fpz	Cz'-Fpz
Time	2.0171E+13	2.0171E+13	2.0171E+13	2.0171E+13	2.0171E+13
Highcut	500	500	500	500	500
Lowcut	10	10	10	10	10
Period	0.000156	0.000156	0.000156	0.000156	0.000156
Averages	120	120	120	120	120
Int (mA)	18/17.9mA	18/17.6mA	18/17.6mA	18/17.9mA	18/17.6mA
Pulse Width (�gs)	200�s	200�s	200�s	200�s	200�s
Rep Rate (Hz)	3.11Hz	3.11Hz	3.11Hz	3.11Hz	3.11Hz
Data0	-0.448812	-0.105743	-0.168355	-0.102132	0.685425
Data1	0.056356	0.440165	0.35675	0.425313	1.245066
Data2	0.011241	0.27298	0.160116	-0.157928	1.101583
Data3	-1.138967	-0.845286	-0.967102	-1.042379	-0.027161
Data4	-1.590983	-1.192627	-1.323242	-1.191508	-0.394033
Data5	-1.512095	-1.061147	-1.186015	-0.992788	-0.284526
Data6	-1.245778	-0.773315	-0.87148	-0.703227	0.002543
Data7	-0.961507	-0.481923	-0.546977	-0.436961	0.317891
Data8	-0.72108	-0.252431	-0.286967	-0.225627	0.577494
Data9	-0.557709	-0.101624	-0.110474	-0.078888	0.754751
Data10	-0.457967	-0.010478	-0.012614	0.007324	0.853271
Data11	-0.417735	0.032552	0.038656	0.041453	0.891571
Data12	-0.417226	0.037689	0.051575	0.040588	0.889943
Data13	-0.42572	0.017446	0.028992	0.023753	0.87031
Data14	-0.435435	-0.000916	0.000712	-0.008138	0.855611
Data15	-0.458781	-0.028737	-0.033671	-0.041606	0.85495
Data16	-0.49469	-0.056407	-0.07843	-0.077769	0.847931
Data17	-0.526377	-0.083313	-0.119629	-0.107676	0.836385
Data18	-0.545858	-0.092417	-0.134176	-0.127716	0.825246
Data19	-0.559896	-0.110881	-0.149129	-0.138804	0.827993
Data20	-0.582021	-0.120595	-0.163574	-0.127157	0.823822
Data21	-0.607147	-0.132955	-0.170186	-0.104116	0.828196
Data22	-0.630697	-0.14211	-0.147705	-0.081838	0.848287
Data23	-0.637461	-0.144297	-0.111186	-0.081278	0.86024
Data24	-0.624542	-0.134735	-0.087891	-0.086416	0.858053
Data25	-0.609843	-0.117442	-0.076396	-0.086365	0.857849
Data26	-0.598704	-0.097656	-0.068054	-0.094045	0.855255
Data27	-0.60552	-0.094198	-0.066121	-0.098979	0.856222
Data28	-0.622457	-0.10025	-0.067342	-0.106761	0.864716
Data29	-0.636698	-0.115407	-0.078532	-0.105286	0.865326
Data30	-0.653127	-0.13031	-0.099589	-0.102183	0.877279
Data31	-0.67632	-0.130717	-0.115865	-0.101674	0.884399
Data32	-0.691427	-0.141602	-0.120239	-0.108083	0.893199
Data33	-0.698344	-0.153656	-0.129191	-0.110168	0.891876
Data34	-0.700836	-0.156352	-0.134074	-0.106303	0.885773
Data35	-0.712179	-0.146128	-0.139567	-0.098826	0.879415
Data36	-0.72403	-0.143026	-0.142619	-0.09079	0.886078
Data37	-0.736796	-0.144755	-0.153707	-0.088298	0.884908
Data38	-0.747172	-0.138652	-0.169067	-0.082347	0.872498
Data39	-0.752767	-0.129293	-0.172119	-0.075531	0.867157
Data40	-0.758413	-0.117747	-0.173238	-0.078939	0.868225
Data41	-0.740611	-0.11734	-0.171	-0.075785	0.880585
Data42	-0.712941	-0.113729	-0.1651	-0.068665	0.900472
Data43	-0.677694	-0.111389	-0.15269	-0.060221	0.923767
Data44	-0.66803	-0.119985	-0.122986	-0.061493	0.934601
Data45	-0.672862	-0.127462	-0.105693	-0.058492	0.940247
Data46	-0.671794	-0.122884	-0.094503	-0.046844	0.939992
Data47	-0.661011	-0.122223	-0.084635	-0.02833	0.925496
Data48	-0.656942	-0.132751	-0.088094	-0.017955	0.920766
Data49	-0.652822	-0.144196	-0.091451	-0.014394	0.923971
Data50	-0.637207	-0.139618	-0.096639	-0.013326	0.924632
Data51	-0.623118	-0.135396	-0.086873	-0.006307	0.926971
Data52	-0.613505	-0.125478	-0.076803	-0.011444	0.936178
Data53	-0.607758	-0.118306	-0.056763	-0.013173	0.941671
Data54	-0.590515	-0.11495	-0.043844	-0.004934	0.938517
Data55	-0.583445	-0.111491	-0.03479	0.004934	0.921885
Data56	-0.576731	-0.119069	-0.011393	0.017242	0.920563
Data57	-0.575256	-0.116221	0.010173	0.022634	0.928955
Data58	-0.572713	-0.113729	0.027161	0.027466	0.932109
Data59	-0.570221	-0.101522	0.04364	0.043132	0.923106
Data60	-0.580597	-0.083262	0.045166	0.049082	0.929871
Data61	-0.59082	-0.067139	0.040181	0.054728	0.938822
Data62	-0.604604	-0.06429	0.040283	0.066274	0.943197
Data63	-0.613912	-0.075531	0.03774	0.069173	0.936432
Data64	-0.616659	-0.091146	0.035095	0.070445	0.930023
Data65	-0.623932	-0.121002	0.0295	0.063883	0.92509
Data66	-0.639547	-0.158488	0.027771	0.056864	0.919189
Data67	-0.664164	-0.194499	0.032349	0.052846	0.915019
Data68	-0.708059	-0.212555	0.036621	0.065969	0.921682
Data69	-0.752258	-0.21932	0.041606	0.072632	0.921478
Data70	-0.795695	-0.21993	0.047302	0.066986	0.915019
Data71	-0.820262	-0.22878	0.042216	0.063578	0.899556
Data72	-0.841573	-0.236562	0.032349	0.06424	0.887553
Data73	-0.863342	-0.250549	0.022685	0.0678	0.883128
Data74	-0.879008	-0.262604	0.013428	0.085704	0.891164
Data75	-0.881805	-0.270945	0.008036	0.106252	0.900319
Data76	-0.891113	-0.280355	-0.00234	0.119222	0.90093
Data77	-0.895335	-0.28595	0.001729	0.125732	0.897573
Data78	-0.895131	-0.29246	0.009867	0.135447	0.889994
Data79	-0.883535	-0.302582	0.014038	0.153402	0.860291
Data80	-0.873108	-0.307973	0.02533	0.165456	0.820974
Data81	-0.86853	-0.317332	0.044963	0.161184	0.784709
Data82	-0.860392	-0.319722	0.062561	0.160421	0.74056
Data83	-0.848999	-0.305379	0.085856	0.161845	0.713399
Data84	-0.834554	-0.281881	0.115255	0.164998	0.710754
Data85	-0.81665	-0.265198	0.146688	0.179138	0.724894
Data86	-0.803579	-0.265554	0.158386	0.200551	0.744273
Data87	-0.781606	-0.266062	0.158081	0.208639	0.752157
Data88	-0.768534	-0.260264	0.170593	0.216878	0.756022
Data89	-0.763855	-0.250702	0.186869	0.223897	0.750122
Data90	-0.760854	-0.242208	0.195007	0.236359	0.746257
Data91	-0.758158	-0.231527	0.210775	0.248871	0.751038
Data92	-0.744832	-0.22288	0.220133	0.261434	0.742849
Data93	-0.72464	-0.218506	0.221252	0.26062	0.725911
Data94	-0.721283	-0.2152	0.223389	0.258179	0.719757
Data95	-0.723216	-0.213674	0.228271	0.267944	0.716095
Data96	-0.727743	-0.206706	0.235494	0.285085	0.719655
Data97	-0.715942	-0.203908	0.241699	0.305684	0.707855
Data98	-0.686239	-0.216726	0.249532	0.321401	0.688782
Data99	-0.661418	-0.231272	0.264587	0.3184	0.678355
Data100	-0.633291	-0.226847	0.276896	0.319926	0.672201
Data101	-0.608571	-0.216929	0.283712	0.329844	0.655263
Data102	-0.598755	-0.205434	0.293884	0.342153	0.649312
Data103	-0.592143	-0.194855	0.299276	0.344187	0.638326
Data104	-0.589854	-0.200399	0.312703	0.344493	0.63619
Data105	-0.601196	-0.202077	0.325216	0.344543	0.648855
Data106	-0.61676	-0.200907	0.343526	0.344899	0.662994
Data107	-0.618947	-0.201569	0.352376	0.353699	0.675507
Data108	-0.613505	-0.198008	0.357361	0.35614	0.674082
Data109	-0.603841	-0.204519	0.353902	0.349528	0.666046
Data110	-0.595805	-0.229289	0.35258	0.336812	0.660807
Data111	-0.584157	-0.237325	0.355733	0.330658	0.650736
Data112	-0.571442	-0.237935	0.349223	0.347036	0.644735
Data113	-0.557861	-0.220846	0.349833	0.359192	0.653025
Data114	-0.557149	-0.200551	0.360413	0.364736	0.647532
Data115	-0.568186	-0.187225	0.370076	0.38325	0.636648
Data116	-0.584717	-0.178477	0.377808	0.402323	0.621033
Data117	-0.581411	-0.179392	0.382589	0.41748	0.606944
Data118	-0.572866	-0.175476	0.385844	0.421346	0.585938
Data119	-0.565084	-0.16744	0.390828	0.40741	0.56605
Data120	-0.562693	-0.148468	0.399373	0.385335	0.564779
Data121	-0.552673	-0.126953	0.418803	0.390015	0.56132
Data122	-0.535889	-0.108795	0.434062	0.384674	0.555878
Data123	-0.534566	-0.0914	0.441793	0.369873	0.543162
Data124	-0.533244	-0.083822	0.450948	0.362295	0.521545
Data125	-0.534566	-0.093333	0.45756	0.357717	0.507711
Data126	-0.536804	-0.098928	0.454203	0.355835	0.502014
Data127	-0.539398	-0.113678	0.441386	0.356293	0.481364
Data128	-0.529073	-0.138245	0.440369	0.362803	0.46641
Data129	-0.512644	-0.137024	0.454407	0.364889	0.458934
Data130	-0.503031	-0.120138	0.476583	0.371908	0.453542
Data131	-0.491231	-0.099945	0.498352	0.376587	0.449524
Data132	-0.480855	-0.092519	0.52063	0.373027	0.438741
Data133	-0.477651	-0.081228	0.522868	0.36555	0.424906
Data134	-0.470886	-0.065155	0.506897	0.371195	0.422719
Data135	-0.462392	-0.04893	0.490519	0.38091	0.434316
Data136	-0.453746	-0.048574	0.484924	0.394236	0.432638
Data137	-0.437673	-0.053813	0.476685	0.403239	0.426229
Data138	-0.434265	-0.059306	0.489604	0.403748	0.427806
Data139	-0.444183	-0.057678	0.514832	0.400696	0.4157
Data140	-0.456594	-0.050913	0.534566	0.400136	0.402527
Data141	-0.45517	-0.054016	0.545349	0.389455	0.397085
Data142	-0.4481	-0.045064	0.532125	0.371552	0.396322
Data143	-0.444489	-0.040131	0.52592	0.370433	0.383657
Data144	-0.433299	-0.037333	0.542399	0.382385	0.365295
Data145	-0.442149	-0.037537	0.554097	0.374908	0.35848
Data146	-0.448456	-0.044047	0.56132	0.353902	0.362803
Data147	-0.436452	-0.036672	0.570882	0.332286	0.357208
Data148	-0.420278	-0.03006	0.585531	0.323588	0.34078
Data149	-0.400238	-0.019989	0.599264	0.325775	0.334167
Data150	-0.391642	-0.010681	0.614421	0.336253	0.326843
Data151	-0.391235	-0.00707	0.623271	0.343272	0.317128
Data152	-0.367025	0.000509	0.629476	0.357615	0.314026
Data153	-0.346018	0.027873	0.630493	0.368805	0.313263
Data154	-0.336965	0.041809	0.628764	0.375417	0.306193
Data155	-0.322113	0.034892	0.622253	0.356801	0.296733
Data156	-0.320231	0.036621	0.611369	0.337677	0.293986
Data157	-0.327555	0.052897	0.600484	0.326843	0.290883
Data158	-0.325165	0.061239	0.585327	0.322876	0.276184
Data159	-0.318858	0.062358	0.574951	0.317027	0.254262
Data160	-0.302124	0.05483	0.570679	0.310059	0.224355
Data161	-0.299937	0.043182	0.564982	0.30899	0.1946
Data162	-0.307872	0.030874	0.572611	0.308584	0.174764
Data163	-0.312195	0.033112	0.592346	0.314687	0.177002
Data164	-0.315704	0.04425	0.613505	0.319265	0.183716
Data165	-0.311025	0.045217	0.626526	0.317281	0.195618
Data166	-0.313619	0.03479	0.634054	0.303548	0.189006
Data167	-0.299276	0.026194	0.643005	0.279999	0.170288
Data168	-0.280355	0.019836	0.659587	0.264384	0.166728
Data169	-0.260569	0.018819	0.671895	0.262655	0.168559
Data170	-0.259603	0.025431	0.68929	0.253957	0.174408
Data171	-0.270538	0.037079	0.689799	0.244853	0.185649
Data172	-0.274811	0.057068	0.687256	0.245921	0.190938
Data173	-0.27181	0.060527	0.682271	0.256551	0.180105
Data174	-0.266418	0.065664	0.676575	0.273183	0.159353
Data175	-0.259501	0.078481	0.668945	0.288289	0.139618
Data176	-0.255788	0.088552	0.670369	0.300852	0.120341
Data177	-0.243835	0.0855	0.66569	0.30604	0.103811
Data178	-0.239003	0.071462	0.657857	0.298665	0.091197
Data179	-0.248464	0.059509	0.648295	0.295156	0.0914
Data180	-0.245463	0.056559	0.648905	0.291392	0.105693
Data181	-0.235748	0.068054	0.658671	0.297038	0.117696
Data182	-0.240275	0.078023	0.670064	0.307414	0.119934
Data183	-0.246379	0.077413	0.680949	0.315857	0.126648
Data184	-0.246785	0.078888	0.679016	0.310262	0.111593
Data185	-0.266215	0.07431	0.681458	0.299581	0.071462
Data186	-0.286509	0.064087	0.682983	0.290731	0.037893
Data187	-0.310262	0.045471	0.674032	0.275675	0.013835
Data188	-0.31779	0.035807	0.661519	0.27003	0.006561
Data189	-0.310262	0.035299	0.655111	0.275014	0.000458
Data190	-0.30014	0.037537	0.658162	0.282949	-0.000153
Data191	-0.286001	0.051117	0.658569	0.285899	0.006917
Data192	-0.26535	0.066223	0.658875	0.285492	0.022481
Data193	-0.259196	0.098572	0.655416	0.281982	0.037181
Data194	-0.260976	0.108643	0.649211	0.284475	0.034027
Data195	-0.26062	0.102336	0.650126	0.289968	0.014445
Data196	-0.259399	0.089569	0.658468	0.284475	-0.022583
Data197	-0.250753	0.080465	0.663961	0.273844	-0.051422
Data198	-0.240224	0.07843	0.656942	0.269623	-0.071615
Data199	-0.232391	0.091604	0.665894	0.268555	-0.075785
Data200	-0.224864	0.104726	0.672404	0.276031	-0.080465
Data201	-0.21815	0.113424	0.670675	0.268402	-0.066274
Data202	-0.209605	0.124512	0.683289	0.256348	-0.052643
Data203	-0.206401	0.116323	0.708313	0.248769	-0.042877
Data204	-0.210164	0.105387	0.724996	0.246989	-0.034434
Data205	-0.201518	0.100403	0.737203	0.246023	-0.037842
Data206	-0.186462	0.10849	0.745748	0.228373	-0.061442
Data207	-0.175578	0.11378	0.7488	0.215454	-0.066579
Data208	-0.169932	0.118612	0.747884	0.202942	-0.061086
Data209	-0.157878	0.129344	0.747274	0.200602	-0.046946
Data210	-0.159047	0.145009	0.752563	0.196788	-0.035248
Data211	-0.161387	0.147349	0.759277	0.19633	-0.039164
Data212	-0.167491	0.147298	0.764974	0.192922	-0.048828
Data213	-0.162964	0.149587	0.77006	0.199788	-0.044149
Data214	-0.170339	0.147807	0.767619	0.201619	-0.035706
Data215	-0.171763	0.144348	0.766703	0.198364	-0.024719
Data216	-0.161591	0.12792	0.768738	0.189158	-0.018311
Data217	-0.154215	0.111389	0.767314	0.192159	-0.0236
Data218	-0.146993	0.097453	0.771586	0.191345	-0.026143
Data219	-0.159302	0.093486	0.774129	0.198263	-0.038147
Data220	-0.178121	0.108337	0.777791	0.198669	-0.048472
Data221	-0.179901	0.134074	0.790914	0.191294	-0.05305
Data222	-0.163523	0.141652	0.797933	0.187785	-0.066884
Data223	-0.148214	0.139669	0.801392	0.187734	-0.081889
Data224	-0.134633	0.135142	0.805054	0.196991	-0.095622
Data225	-0.117798	0.13387	0.80485	0.212046	-0.097758
Data226	-0.101725	0.137838	0.7901	0.228628	-0.092163
Data227	-0.091858	0.142924	0.776164	0.248006	-0.100098
Data228	-0.0855	0.161235	0.775655	0.250956	-0.092214
Data229	-0.077515	0.174103	0.774943	0.244395	-0.07726
Data230	-0.062714	0.192057	0.77301	0.232747	-0.077769
Data231	-0.038656	0.216522	0.77535	0.227915	-0.075836
Data232	-0.011037	0.235647	0.790202	0.233459	-0.063782
Data233	0.014903	0.257772	0.808411	0.245412	-0.052948
Data234	0.041097	0.274455	0.824585	0.264079	-0.046844
Data235	0.058492	0.283763	0.852356	0.307312	-0.028025
Data236	0.077566	0.306193	0.88328	0.357819	-0.012716
Data237	0.099487	0.336202	0.912679	0.40212	0.020549
Data238	0.130819	0.366923	0.957133	0.44103	0.062459
Data239	0.158488	0.402069	0.999654	0.482483	0.11673
Data240	0.194143	0.453389	1.047058	0.520935	0.176137
Data241	0.236867	0.495249	1.097616	0.557302	0.232137
Data242	0.286814	0.533396	1.151123	0.593262	0.281677
Data243	0.329946	0.571086	1.215922	0.623271	0.30604
Data244	0.374908	0.618235	1.279704	0.636241	0.337219
Data245	0.410767	0.671183	1.327922	0.66391	0.387014
Data246	0.468852	0.71818	1.375631	0.706278	0.446421
Data247	0.528615	0.760651	1.424967	0.753835	0.504659
Data248	0.585124	0.804087	1.469421	0.815074	0.559133
Data249	0.625407	0.845337	1.503805	0.888621	0.610606
Data250	0.654907	0.911051	1.531677	0.966187	0.653687
Data251	0.691376	0.972646	1.562805	1.0407	0.666148
Data252	0.73583	1.019185	1.590881	1.113078	0.673625
Data253	0.790507	1.056163	1.60553	1.159058	0.690867
Data254	0.839233	1.070862	1.614583	1.172282	0.713298
Data255	0.876058	1.079814	1.633097	1.16806	0.72286
Data256	0.896352	1.088613	1.655477	1.149394	0.71935
Data257	0.902659	1.094513	1.66687	1.135305	0.710246
Data258	0.904694	1.114705	1.674805	1.122691	0.713552
Data259	0.906474	1.12971	1.678162	1.127472	0.693817
Data260	0.92336	1.127625	1.670024	1.12381	0.686188
Data261	0.948995	1.118927	1.647237	1.10555	0.686544
Data262	0.956065	1.101379	1.624247	1.098735	0.693207
Data263	0.952759	1.081238	1.599426	1.099447	0.681203
Data264	0.941772	1.043091	1.566671	1.093597	0.662842
Data265	0.914256	1.003876	1.543579	1.083577	0.635071
Data266	0.896454	0.974935	1.532694	1.066691	0.598602
Data267	0.883179	0.971731	1.522522	1.051534	0.567576
Data268	0.878601	0.965271	1.53066	1.034037	0.539653
Data269	0.86909	0.955149	1.529439	1.018168	0.51946
Data270	0.864766	0.956116	1.537984	1.008911	0.505066
Data271	0.859884	0.957336	1.542155	1.009776	0.492961
Data272	0.846303	0.961761	1.526591	1.003723	0.478007
Data273	0.844981	0.954793	1.505127	0.982463	0.451711
Data274	0.850983	0.928497	1.478373	0.965322	0.420888
Data275	0.855662	0.892283	1.446737	0.945892	0.38091
Data276	0.840861	0.858409	1.408793	0.926819	0.340576
Data277	0.804749	0.832316	1.370951	0.91451	0.296478
Data278	0.761312	0.814362	1.322835	0.890656	0.251312
Data279	0.737356	0.793559	1.289775	0.863444	0.203349
Data280	0.717163	0.773824	1.260173	0.840352	0.167847
Data281	0.699921	0.756226	1.206055	0.817668	0.130717
Data282	0.682831	0.739441	1.147359	0.789083	0.082448
Data283	0.672862	0.714467	1.105448	0.763804	0.035604
Data284	0.648346	0.683289	1.080526	0.735728	-0.022786
Data285	0.619914	0.668742	1.037801	0.700684	-0.062256
Data286	0.580851	0.652415	0.989685	0.670217	-0.093079
Data287	0.536601	0.622253	0.941366	0.633545	-0.133667
Data288	0.490774	0.5896	0.905253	0.583089	-0.185242
Data289	0.440521	0.560048	0.871073	0.542145	-0.234985
Data290	0.391897	0.516663	0.830892	0.499217	-0.295512
Data291	0.339661	0.461273	0.779521	0.473124	-0.347443
Data292	0.293477	0.410055	0.732117	0.440369	-0.391591
Data293	0.255229	0.359548	0.68807	0.404104	-0.441691
Data294	0.226288	0.310465	0.647278	0.359599	-0.503845
Data295	0.201365	0.265554	0.610657	0.309753	-0.559998
Data296	0.163066	0.223389	0.572205	0.260111	-0.609334
Data297	0.123596	0.193278	0.527344	0.223033	-0.658061
Data298	0.098724	0.176951	0.484009	0.196838	-0.70343
Data299	0.066172	0.150452	0.44932	0.177714	-0.748393
Data300	0.026042	0.131226	0.420227	0.140889	-0.788472
Data301	-0.016378	0.105845	0.389303	0.098521	-0.826976
Data302	-0.052083	0.073395	0.350545	0.052745	-0.874227
Data303	-0.092519	0.046895	0.304159	0.016886	-0.91685
Data304	-0.1238	0.018514	0.266927	-0.002696	-0.955709
Data305	-0.150146	-0.00473	0.233968	-0.014852	-0.983988
Data306	-0.183156	-0.024974	0.212301	-0.034434	-1.008657
Data307	-0.206604	-0.053558	0.18748	-0.046183	-1.055705
Data308	-0.214945	-0.074921	0.158183	-0.071971	-1.09436
Data309	-0.232391	-0.091705	0.128377	-0.106049	-1.12203
Data310	-0.258077	-0.10849	0.093384	-0.142924	-1.143545
Data311	-0.279999	-0.131989	0.072734	-0.169423	-1.169179
Data312	-0.293121	-0.154063	0.063985	-0.198517	-1.186218
Data313	-0.312347	-0.161184	0.046997	-0.22344	-1.221415
Data314	-0.338186	-0.177765	0.017802	-0.235596	-1.253815
Data315	-0.357056	-0.201263	-0.02828	-0.238953	-1.273905
Data316	-0.361735	-0.224202	-0.082804	-0.247752	-1.279602
Data317	-0.372264	-0.24704	-0.125326	-0.26118	-1.277415
Data318	-0.382131	-0.263011	-0.163676	-0.270131	-1.272634
Data319	-0.372569	-0.282694	-0.187887	-0.280558	-1.29125
Data320	-0.36143	-0.294596	-0.201823	-0.29658	-1.316528
Data321	-0.373433	-0.30014	-0.223185	-0.306498	-1.329346
Data322	-0.395813	-0.298971	-0.25116	-0.319061	-1.328227
Data323	-0.405579	-0.301971	-0.274048	-0.323283	-1.321259
Data324	-0.403493	-0.30365	-0.287679	-0.335185	-1.312815
Data325	-0.400645	-0.294495	-0.285645	-0.351512	-1.306101
Data326	-0.399526	-0.293528	-0.276896	-0.360565	-1.308136
Data327	-0.401204	-0.281169	-0.269877	-0.366872	-1.310476
Data328	-0.387522	-0.255737	-0.2712	-0.367381	-1.322428
Data329	-0.36911	-0.239766	-0.28595	-0.364482	-1.333364
Data330	-0.34907	-0.218506	-0.298564	-0.367483	-1.335704
Data331	-0.328827	-0.194448	-0.295817	-0.371602	-1.331278
Data332	-0.315399	-0.186259	-0.309957	-0.372009	-1.335398
Data333	-0.312653	-0.18514	-0.323893	-0.36677	-1.337128
Data334	-0.303294	-0.182393	-0.333862	-0.359904	-1.334635
Data335	-0.291087	-0.17395	-0.324605	-0.34668	-1.323497
Data336	-0.281474	-0.168406	-0.313009	-0.334066	-1.302948
Data337	-0.28361	-0.164795	-0.311686	-0.323283	-1.273142
Data338	-0.293223	-0.157267	-0.318502	-0.317179	-1.261902
Data339	-0.303396	-0.149536	-0.31901	-0.322418	-1.252594
Data340	-0.310211	-0.142771	-0.341593	-0.329539	-1.240234
Data341	-0.321604	-0.131327	-0.367839	-0.315552	-1.21582
Data342	-0.318044	-0.122986	-0.385234	-0.2948	-1.208344
Data343	-0.30899	-0.108846	-0.396118	-0.278727	-1.212413
Data344	-0.289459	-0.110016	-0.398356	-0.26652	-1.214396
Data345	-0.266571	-0.121765	-0.395101	-0.257823	-1.197713
Data346	-0.255585	-0.10732	-0.373027	-0.239614	-1.170807
Data347	-0.25706	-0.088298	-0.338033	-0.236511	-1.141205
Data348	-0.254517	-0.074819	-0.313721	-0.232188	-1.119741
Data349	-0.234629	-0.069122	-0.302327	-0.223745	-1.099548
Data350	-0.211487	-0.065206	-0.310465	-0.233714	-1.0849
Data351	-0.189667	-0.067393	-0.321757	-0.232137	-1.072235
Data352	-0.164185	-0.066935	-0.322571	-0.225169	-1.06547
Data353	-0.147095	-0.067495	-0.322266	-0.232239	-1.060791
Data354	-0.131734	-0.066274	-0.328064	-0.227458	-1.050008
Data355	-0.123444	-0.063629	-0.331828	-0.211283	-1.036174
Data356	-0.110626	-0.055186	-0.344238	-0.182343	-1.024221
Data357	-0.097148	-0.038961	-0.355632	-0.169373	-1.012522
Data358	-0.085093	-0.032908	-0.366109	-0.163727	-1.00118
Data359	-0.075429	-0.036519	-0.379333	-0.15859	-0.984548
Data360	-0.068156	-0.034383	-0.392049	-0.152842	-0.968577
Data361	-0.062663	-0.037181	-0.407104	-0.152842	-0.939992
Data362	-0.04659	-0.032806	-0.413106	-0.142619	-0.925547
Data363	-0.036062	-0.021057	-0.418193	-0.136312	-0.895691
Data364	-0.02833	-0.005391	-0.411987	-0.123596	-0.862376
Data365	-0.015004	0.01002	-0.401306	-0.109762	-0.83669
Data366	-0.000559	0.010935	-0.405172	-0.108948	-0.818024
Data367	0.007833	0.000407	-0.411479	-0.105184	-0.807241
Data368	0.011139	-0.013885	-0.423177	-0.096639	-0.801442
Data369	0.008036	-0.020396	-0.423686	-0.089213	-0.781962
Data370	0.010223	-0.001628	-0.413106	-0.093486	-0.772959
Data371	0.017955	0.023193	-0.406596	-0.103963	-0.775859
Data372	0.035248	0.024465	-0.406087	-0.1209	-0.768789
Data373	0.056814	0.018514	-0.405273	-0.128733	-0.764364
Data374	0.081024	0.005646	-0.396322	-0.129751	-0.763448
Data375	0.085246	0.006307	-0.398254	-0.123749	-0.764414
Data376	0.0855	0.016327	-0.389404	-0.101318	-0.763041
Data377	0.089874	0.011088	-0.382894	-0.091146	-0.748037
Data378	0.093587	0.020447	-0.36967	-0.101166	-0.733134
Data379	0.08845	0.042521	-0.357259	-0.116882	-0.71106
Data380	0.082448	0.052134	-0.368144	-0.119832	-0.694529
Data381	0.082957	0.053101	-0.397339	-0.12558	-0.692902
Data382	0.08728	0.048574	-0.429993	-0.141907	-0.710297
Data383	0.091858	0.046539	-0.450033	-0.160522	-0.713755
Data384	0.092723	0.038706	-0.455831	-0.174052	-0.71406
Data385	0.118561	0.034536	-0.458781	-0.177104	-0.707855
Data386	0.151113	0.033112	-0.463359	-0.173442	-0.706126
Data387	0.184682	0.045878	-0.474854	-0.178019	-0.706126
Data388	0.208995	0.052745	-0.488383	-0.187988	-0.700887
Data389	0.226898	0.056864	-0.497538	-0.201467	-0.704295
Data390	0.231323	0.073853	-0.501302	-0.210622	-0.692037
Data391	0.237122	0.088959	-0.511271	-0.225321	-0.668488
Data392	0.24882	0.097961	-0.50883	-0.241394	-0.656891
Data393	0.264384	0.090027	-0.502828	-0.24821	-0.650024
Data394	0.263824	0.07782	-0.499776	-0.254567	-0.639598
Data395	0.26769	0.083466	-0.498149	-0.257568	-0.628306
Data396	0.270233	0.073344	-0.486959	-0.266418	-0.61381
Data397	0.270894	0.070953	-0.470886	-0.282644	-0.611725
Data398	0.275981	0.074565	-0.466309	-0.285085	-0.61086
Data399	0.285136	0.080872	-0.471598	-0.290222	-0.599925
Data400	0.284627	0.080414	-0.475972	-0.301107	-0.58075
Data401	0.281576	0.08906	-0.489095	-0.310262	-0.564372
Data402	0.277049	0.088704	-0.504862	-0.314077	-0.557251
Data403	0.290782	0.080516	-0.515442	-0.310211	-0.549316
Data404	0.310109	0.074921	-0.523783	-0.299733	-0.536092
Data405	0.326182	0.070953	-0.52358	-0.278066	-0.526428
Data406	0.351257	0.062103	-0.513204	-0.248108	-0.519816
Data407	0.366109	0.046895	-0.492452	-0.232697	-0.501607
Data408	0.369975	0.042318	-0.470378	-0.234222	-0.490417
Data409	0.383199	0.024465	-0.459086	-0.256195	-0.478617
Data410	0.386709	0.021261	-0.448608	-0.291697	-0.465953
Data411	0.397644	0.018361	-0.446981	-0.30777	-0.445048
Data412	0.409546	0.019175	-0.447489	-0.32018	-0.425313
Data413	0.416667	0.023244	-0.446574	-0.342967	-0.409292
Data414	0.429128	0.0236	-0.457255	-0.363566	-0.392761
Data415	0.449422	0.016988	-0.455627	-0.375773	-0.375366
Data416	0.470886	0.002289	-0.450338	-0.379639	-0.361837
Data417	0.48233	-0.008901	-0.45695	-0.368093	-0.352122
Data418	0.478312	-0.009613	-0.454508	-0.361989	-0.342356
Data419	0.477041	-0.008799	-0.451965	-0.353139	-0.332896
Data420	0.485535	-0.002136	-0.444539	-0.352427	-0.32491
Data421	0.493724	0.001322	-0.426941	-0.372874	-0.315857
Data422	0.493978	-0.002035	-0.401204	-0.37796	-0.301361
Data423	0.488485	-0.000966	-0.377808	-0.384827	-0.293376
Data424	0.490061	-0.001729	-0.370076	-0.382538	-0.30014
Data425	0.483144	0.00061	-0.362345	-0.387522	-0.325216
Data426	0.461629	0.005951	-0.368347	-0.378113	-0.331675
Data427	0.452677	0.016886	-0.390625	-0.367635	-0.323181
Data428	0.449066	0.024058	-0.41921	-0.359802	-0.31311
Data429	0.444539	0.04186	-0.427246	-0.365041	-0.31901
Data430	0.449727	0.066477	-0.419515	-0.373179	-0.31723
Data431	0.45873	0.071462	-0.414632	-0.387319	-0.301107
Data432	0.472158	0.067139	-0.42511	-0.407766	-0.285746
Data433	0.481923	0.052236	-0.420532	-0.434977	-0.268555
Data434	0.489604	0.032705	-0.41392	-0.463562	-0.25177
Data435	0.482737	0.015055	-0.397949	-0.485229	-0.24175
Data436	0.484314	0.005442	-0.376383	-0.496928	-0.221863
Data437	0.487874	0.012665	-0.353699	-0.48996	-0.215352
Data438	0.483805	0.024109	-0.351461	-0.477142	-0.221965
Data439	0.479635	0.030924	-0.361633	-0.464884	-0.234528
Data440	0.473582	0.025991	-0.361328	-0.454559	-0.233714
Data441	0.472972	0.030975	-0.36794	-0.443522	-0.217539
Data442	0.473633	0.042572	-0.373332	-0.432027	-0.206248
Data443	0.482686	0.047607	-0.37262	-0.434011	-0.199636
Data444	0.476939	0.055542	-0.369873	-0.447998	-0.191905
Data445	0.473022	0.072784	-0.371195	-0.469259	-0.184428
Data446	0.485179	0.067444	-0.371195	-0.483246	-0.179138
Data447	0.499471	0.051829	-0.366414	-0.495656	-0.178935
Data448	0.509237	0.045166	-0.36143	-0.499624	-0.18809
Data449	0.522664	0.04659	-0.364787	-0.500285	-0.198771
Data450	0.529836	0.03362	-0.379232	-0.503387	-0.212453
Data451	0.5277	0.017446	-0.39622	-0.506337	-0.222524
Data452	0.540517	0.012461	-0.399679	-0.503031	-0.225169
Data453	0.559336	0.011546	-0.399373	-0.504812	-0.217641
Data454	0.568441	0.001577	-0.38737	-0.516408	-0.209096
Data455	0.559082	0.004578	-0.371806	-0.518239	-0.205994
Data456	0.549927	0.005646	-0.36794	-0.517171	-0.206451
Data457	0.536296	0.009155	-0.372925	-0.512034	-0.183716
Data458	0.530446	0.021718	-0.376485	-0.51768	-0.166524
Data459	0.524139	0.032959	-0.384623	-0.528208	-0.161184
Data460	0.507202	0.026194	-0.379639	-0.541077	-0.166168
Data461	0.500692	0.011902	-0.369364	-0.552826	-0.162506
Data462	0.506643	-0.000661	-0.367126	-0.550232	-0.164693
Data463	0.51178	-0.007426	-0.36733	-0.53594	-0.182648
Data464	0.516256	-0.009562	-0.364787	-0.523936	-0.198161
Data465	0.515645	-0.008087	-0.366516	-0.525258	-0.19399
Data466	0.51417	-0.007833	-0.380046	-0.519155	-0.189463
Data467	0.511729	-0.001017	-0.408936	-0.514323	-0.198924
Data468	0.513763	-0.009918	-0.426534	-0.505219	-0.207977
Data469	0.520274	-0.02299	-0.42277	-0.494843	-0.206909
Data470	0.520681	-0.033925	-0.416972	-0.476532	-0.189412
Data471	0.520477	-0.042572	-0.403137	-0.470683	-0.160065
Data472	0.524089	-0.047302	-0.385132	-0.456645	-0.138194
Data473	0.535583	-0.041046	-0.379333	-0.454254	-0.139567
Data474	0.55481	-0.0236	-0.381063	-0.459951	-0.138855
Data475	0.573171	-0.006053	-0.391947	-0.458679	-0.134989
Data476	0.590769	0	-0.406291	-0.462799	-0.126241
Data477	0.593109	0.004222	-0.424805	-0.475922	-0.123393
Data478	0.593872	0.017141	-0.432332	-0.486145	-0.123088
Data479	0.593313	0.024261	-0.434163	-0.507813	-0.123596
Data480	0.589345	0.027974	-0.452474	-0.52714	-0.122274
Data481	0.572968	0.028992	-0.46285	-0.537516	-0.122426
Data482	0.562236	0.028381	-0.471293	-0.536906	-0.130208
Data483	0.554759	0.026143	-0.47465	-0.53009	-0.131276
Data484	0.542196	0.01887	-0.49113	-0.525258	-0.127309
Data485	0.540212	0.015971	-0.503947	-0.520376	-0.131175
Data486	0.550385	0.021261	-0.504659	-0.516663	-0.139058
Data487	0.563507	0.019379	-0.519002	-0.521698	-0.155284
Data488	0.570882	0.01236	-0.541585	-0.522512	-0.170542
Data489	0.554759	0.004425	-0.543213	-0.527242	-0.184682
Data490	0.553945	-0.00646	-0.54067	-0.523529	-0.189056
Data491	0.557556	-0.028076	-0.536296	-0.509949	-0.188802
Data492	0.563304	-0.040894	-0.542908	-0.501048	-0.192617
Data493	0.556132	-0.059713	-0.544942	-0.501506	-0.196279
Data494	0.558116	-0.072276	-0.541178	-0.501963	-0.20223
Data495	0.555623	-0.074921	-0.542908	-0.503947	-0.224202
Data496	0.557963	-0.060018	-0.54362	-0.513662	-0.234019
Data497	0.563507	-0.045573	-0.546468	-0.513916	-0.233816
Data498	0.569051	-0.031382	-0.565287	-0.504608	-0.229747
Data499	0.565796	-0.021362	-0.579631	-0.507863	-0.219828
Data500	0.564117	-0.033976	-0.586243	-0.517069	-0.19633
Data501	0.566559	-0.059967	-0.598043	-0.520426	-0.171458
Data502	0.563609	-0.07253	-0.602315	-0.52124	-0.166728
Data503	0.55898	-0.082906	-0.594991	-0.513204	-0.174611
Data504	0.563863	-0.092468	-0.577393	-0.514425	-0.182292
Data505	0.568288	-0.088552	-0.565694	-0.505829	-0.179036
Data506	0.565186	-0.090383	-0.566101	-0.507355	-0.169271
Data507	0.562744	-0.109711	-0.574646	-0.516357	-0.161692
Data508	0.567017	-0.121714	-0.576477	-0.515188	-0.15686
Data509	0.588786	-0.131989	-0.585327	-0.506439	-0.156657
Data510	0.605418	-0.140025	-0.608114	-0.495504	-0.151011
Data511	0.608419	-0.1474	-0.6191	-0.485179	-0.164948
Data512	0.616913	-0.144552	-0.632222	-0.478566	-0.1946
Data513	0.622915	-0.141246	-0.646464	-0.479584	-0.220795
Data514	0.610708	-0.144908	-0.658061	-0.487773	-0.232747
Data515	0.578562	-0.156962	-0.662028	-0.493317	-0.236562
Data516	0.553741	-0.163269	-0.673319	-0.49647	-0.231781
Data517	0.544688	-0.157776	-0.673319	-0.494029	-0.224304
Data518	0.531108	-0.151774	-0.671183	-0.491231	-0.221558
Data519	0.515442	-0.152639	-0.654195	-0.49881	-0.217743
Data520	0.501149	-0.161591	-0.656535	-0.501607	-0.207926
Data521	0.49469	-0.17985	-0.672709	-0.504812	-0.205383
Data522	0.502268	-0.178884	-0.699768	-0.49825	-0.197906
Data523	0.508067	-0.191091	-0.729574	-0.492503	-0.200857
Data524	0.50415	-0.194702	-0.741374	-0.476939	-0.210368
Data525	0.500488	-0.194956	-0.745443	-0.456136	-0.214284
Data526	0.505422	-0.203908	-0.738831	-0.447439	-0.223033
Data527	0.5041	-0.208944	-0.734456	-0.435079	-0.235189
Data528	0.487264	-0.204061	-0.732422	-0.440216	-0.249685
Data529	0.463969	-0.192312	-0.734762	-0.456594	-0.25706
Data530	0.454051	-0.186971	-0.734049	-0.470988	-0.245463
Data531	0.460663	-0.195923	-0.731812	-0.465139	-0.217234
Data532	0.473735	-0.20635	-0.728658	-0.450338	-0.195313
Data533	0.477448	-0.207113	-0.730896	-0.425618	-0.179189
Data534	0.47699	-0.213979	-0.737712	-0.404816	-0.171254
Data535	0.470225	-0.227763	-0.750631	-0.396271	-0.174357
Data536	0.459035	-0.243734	-0.760905	-0.400899	-0.18163
Data537	0.453288	-0.256144	-0.768127	-0.402171	-0.184326
Data538	0.445557	-0.257823	-0.779215	-0.407104	-0.189667
Data539	0.428874	-0.250956	-0.781047	-0.402374	-0.178731
Data540	0.411631	-0.237885	-0.7842	-0.40446	-0.168508
Data541	0.400899	-0.240682	-0.790202	-0.414836	-0.162862
Data542	0.384369	-0.236664	-0.791219	-0.420431	-0.161489
Data543	0.369619	-0.229136	-0.789795	-0.412191	-0.15035
Data544	0.367076	-0.224304	-0.774841	-0.399373	-0.145569
Data545	0.378164	-0.238495	-0.752055	-0.37618	-0.142059
Data546	0.396576	-0.256348	-0.733541	-0.349477	-0.14445
Data547	0.406952	-0.277913	-0.722758	-0.33844	-0.147807
Data548	0.399373	-0.286764	-0.728353	-0.325928	-0.142365
Data549	0.371399	-0.287984	-0.744222	-0.31367	-0.141703
Data550	0.345713	-0.284678	-0.757141	-0.305583	-0.146434
Data551	0.323029	-0.279999	-0.766093	-0.308787	-0.151367
Data552	0.295003	-0.260468	-0.761719	-0.310109	-0.156657
Data553	0.273946	-0.245514	-0.759074	-0.309601	-0.161591
Data554	0.262807	-0.245921	-0.76182	-0.30187	-0.16393
Data555	0.255381	-0.250905	-0.761007	-0.302531	-0.159505
Data556	0.255788	-0.253347	-0.7606	-0.300598	-0.155284
Data557	0.249685	-0.264943	-0.771993	-0.292613	-0.153961
Data558	0.247904	-0.27242	-0.776164	-0.286865	-0.146993
Data559	0.232442	-0.277049	-0.767008	-0.280762	-0.150401
Data560	0.22344	-0.278575	-0.754191	-0.260417	-0.156352
Data561	0.217183	-0.274556	-0.749003	-0.243276	-0.147909
Data562	0.202993	-0.279846	-0.73995	-0.219421	-0.120646
Data563	0.184072	-0.292155	-0.735067	-0.188802	-0.104879
Data564	0.171712	-0.308685	-0.737915	-0.174764	-0.089823
Data565	0.151265	-0.302989	-0.741984	-0.1651	-0.091146
Data566	0.13087	-0.292613	-0.741577	-0.160217	-0.107371
Data567	0.129344	-0.28422	-0.730184	-0.156962	-0.119171
Data568	0.135142	-0.271454	-0.71106	-0.152079	-0.116221
Data569	0.1356	-0.272776	-0.692647	-0.159353	-0.116323
Data570	0.126902	-0.275269	-0.687561	-0.210775	-0.119324
Data571	0.123901	-0.277913	-0.679423	-0.226339	-0.124003
Data572	0.13387	-0.273285	-0.67098	-0.235647	-0.12085
Data573	0.128937	-0.263367	-0.666199	-0.235341	-0.104218
Data574	0.132802	-0.267436	-0.659383	-0.224457	-0.086517
Data575	0.139465	-0.272013	-0.661418	-0.199992	-0.078939
Data576	0.155996	-0.267181	-0.661519	-0.176595	-0.074361
Data577	0.165202	-0.262248	-0.65389	-0.167898	-0.066477
Data578	0.160726	-0.260468	-0.645549	-0.201518	-0.069224
Data579	0.147502	-0.269521	-0.665385	-0.199076	-0.070394
Data580	0.131073	-0.272217	-0.677287	-0.189209	-0.06724
Data581	0.129598	-0.25823	-0.681356	-0.175171	-0.05895
Data582	0.100606	-0.258484	-0.67922	-0.156097	-0.050659
Data583	0.04893	-0.254262	-0.659281	-0.143534	-0.044912
Data584	0.027974	-0.228678	-0.637512	-0.131429	-0.031789
Data585	0.027924	-0.200246	-0.619202	-0.119731	-0.016734
Data586	0.051219	-0.179901	-0.604655	-0.112254	-0.007426
Data587	0.069682	-0.186106	-0.598958	-0.104777	-0.009511
Data588	0.089162	-0.197856	-0.592346	-0.092468	-0.005442
Data589	0.115153	-0.203552	-0.574443	-0.063019	0.0059
Data590	0.132345	-0.207926	-0.565999	-0.026093	0.024363
Data591	0.128581	-0.2093	-0.562337	0.000458	0.042521
Data592	0.103912	-0.200246	-0.566813	0.013326	0.060221
Data593	0.085449	-0.186869	-0.556335	0.019226	0.077922
Data594	0.072174	-0.177053	-0.546875	0.045064	0.091248
Data595	0.080821	-0.17395	-0.54423	0.05661	0.099792
Data596	0.102895	-0.166728	-0.555725	0.053304	0.091604
Data597	0.124969	-0.162455	-0.558573	0.043488	0.096741
Data598	0.144145	-0.165914	-0.563049	0.042521	0.108032
Data599	0.150197	-0.173136	-0.56783	0.040283	0.108287
Data600	0.151367	-0.190277	-0.570068	0.042063	0.108999
Data601	0.15508	-0.189921	-0.559998	0.051422	0.111287
Data602	0.141551	-0.188141	-0.548706	0.063121	0.111745
Data603	0.130056	-0.190074	-0.52948	0.070089	0.126038
Data604	0.130463	-0.187988	-0.510864	0.06546	0.143789
Data605	0.126444	-0.187734	-0.506388	0.054423	0.155538
Data606	0.115	-0.184275	-0.498556	0.051829	0.172475
Data607	0.097453	-0.172323	-0.498962	0.057678	0.182597
Data608	0.090892	-0.158895	-0.487671	0.058746	0.185191
Data609	0.092875	-0.162404	-0.484009	0.065816	0.187887
Data610	0.103811	-0.167135	-0.486959	0.079854	0.19399
Data611	0.107524	-0.166219	-0.494893	0.092519	0.207316
Data612	0.097453	-0.162557	-0.500692	0.099843	0.209045
Data613	0.089315	-0.165558	-0.486857	0.106252	0.214132
Data614	0.088603	-0.164235	-0.477804	0.111237	0.217743
Data615	0.07609	-0.161845	-0.459188	0.110931	0.219879
Data616	0.069478	-0.149689	-0.416463	0.126088	0.221405
Data617	0.077464	-0.126444	-0.38859	0.154165	0.223033
Data618	0.088552	-0.1091	-0.369364	0.174662	0.23641
Data619	0.108592	-0.09608	-0.36143	0.183665	0.238393
Data620	0.11912	-0.082397	-0.354614	0.178986	0.240835
Data621	0.126394	-0.070648	-0.348918	0.176341	0.25355
Data622	0.135142	-0.071004	-0.346578	0.170644	0.278676
Data623	0.142466	-0.07609	-0.342611	0.155334	0.291189
Data624	0.144755	-0.08138	-0.334676	0.142924	0.30131
Data625	0.154622	-0.076599	-0.342	0.149028	0.316111
Data626	0.156504	-0.068054	-0.362244	0.156199	0.333862
Data627	0.143585	-0.063324	-0.376689	0.159403	0.354869
Data628	0.142517	-0.064596	-0.385132	0.163472	0.366516
Data629	0.159302	-0.059611	-0.394999	0.170085	0.365753
Data630	0.189616	-0.042013	-0.408427	0.16983	0.369568
Data631	0.205943	-0.028585	-0.403544	0.166626	0.381063
Data632	0.201162	-0.018361	-0.398153	0.16449	0.399882
Data633	0.191854	-0.008545	-0.398966	0.170441	0.409342
Data634	0.19577	-0.009613	-0.391744	0.160929	0.407104
Data635	0.212097	-0.00707	-0.383301	0.150706	0.410767
Data636	0.229136	-0.004374	-0.375163	0.143331	0.407664
Data637	0.240784	-0.013987	-0.353292	0.142365	0.400492
Data638	0.251058	-0.026296	-0.321859	0.153147	0.394694
Data639	0.254262	-0.022888	-0.30426	0.18926	0.398305
