# Supplementary material for: Integration of MRI and somatosensory evoked potentials facilitate diagnosis of spinal cord compression
Source: Sci Rep. 2023 May 15;13:7861. doi: 10.1038/s41598-023-34832-2 (PMC10185544; doi:10.1038/s41598-023-34832-2)
Supplement: Supplementary file 3 — Supplementary Information 3. [file 41598_2023_34832_MOESM3_ESM.zip › Preoperative SSEP data/spinal cord compression group/4412884_2/4412884_2_Rt Tibial SEP_Cz'-Fpz_201219_170811.csv]

Index	1	2	3	4	5
Name	Cz'-Fpz	Cz'-Fpz	Cz'-Fpz	Cz'-Fpz	Cz'-Fpz
Time	2.0171E+13	2.0171E+13	2.0171E+13	2.0171E+13	2.0171E+13
Highcut	500	500	500	500	500
Lowcut	10	10	10	10	10
Period	0.000156	0.000156	0.000156	0.000156	0.000156
Averages	120	120	120	120	120
Int (mA)	18/17.6mA	18/17.6mA	18/17.6mA	18/17.9mA	18/17.9mA
Pulse Width (�gs)	200�s	200�s	200�s	200�s	200�s
Rep Rate (Hz)	3.11Hz	3.11Hz	3.11Hz	3.11Hz	3.11Hz
Data0	-0.624593	0.071309	1.306763	-0.091756	0.22349
Data1	0.142314	0.502421	2.464498	0.390828	0.658061
Data2	1.34374	1.814982	3.322652	1.717326	1.937052
Data3	1.609039	2.278849	3.101705	2.061564	2.284749
Data4	1.10616	1.876729	2.44517	1.587931	1.832275
Data5	0.348409	1.143494	1.727193	0.840658	1.125081
Data6	-0.352325	0.42806	1.150411	0.147196	0.447896
Data7	-0.871023	-0.121257	0.767008	-0.361938	-0.055542
Data8	-1.182251	-0.459696	0.565287	-0.687663	-0.37384
Data9	-1.325226	-0.622864	0.501607	-0.848287	-0.525716
Data10	-1.353658	-0.662537	0.532125	-0.866699	-0.555827
Data11	-1.295471	-0.625509	0.609233	-0.808614	-0.511983
Data12	-1.205393	-0.549113	0.695903	-0.724691	-0.429484
Data13	-1.110942	-0.453695	0.781962	-0.641886	-0.327047
Data14	-1.009267	-0.362854	0.842997	-0.566101	-0.243123
Data15	-0.91039	-0.288696	0.882161	-0.502218	-0.172323
Data16	-0.84259	-0.237528	0.915833	-0.455627	-0.118815
Data17	-0.795695	-0.202942	0.945231	-0.412699	-0.089213
Data18	-0.757141	-0.190226	0.970154	-0.384623	-0.083415
Data19	-0.717417	-0.19633	0.996297	-0.36733	-0.074972
Data20	-0.68278	-0.20518	1.003621	-0.354309	-0.066121
Data21	-0.659536	-0.206197	0.996399	-0.351563	-0.056254
Data22	-0.646973	-0.190531	0.987244	-0.350037	-0.050761
Data23	-0.634003	-0.161845	0.989482	-0.340576	-0.050252
Data24	-0.629679	-0.137431	0.997925	-0.322571	-0.050252
Data25	-0.635071	-0.118917	1.015422	-0.315959	-0.052083
Data26	-0.630646	-0.110474	1.032308	-0.30365	-0.048625
Data27	-0.613708	-0.11261	1.035868	-0.289917	-0.053914
Data28	-0.591125	-0.113017	1.041768	-0.272115	-0.053507
Data29	-0.575816	-0.108846	1.042989	-0.265503	-0.050049
Data30	-0.551249	-0.092163	1.041667	-0.286051	-0.064799
Data31	-0.541789	-0.077413	1.036275	-0.296936	-0.082296
Data32	-0.536448	-0.065104	1.04126	-0.309143	-0.102234
Data33	-0.529836	-0.059001	1.063334	-0.324504	-0.105794
Data34	-0.521189	-0.059102	1.080933	-0.325724	-0.08433
Data35	-0.505931	-0.057882	1.08785	-0.32491	-0.060933
Data36	-0.485535	-0.058695	1.083476	-0.331421	-0.039063
Data37	-0.453288	-0.050659	1.073914	-0.338033	-0.02889
Data38	-0.433299	-0.033773	1.07432	-0.330404	-0.028585
Data39	-0.417074	-0.033569	1.09436	-0.321147	-0.046692
Data40	-0.39683	-0.040283	1.119995	-0.314535	-0.055339
Data41	-0.382182	-0.054932	1.125692	-0.315348	-0.062052
Data42	-0.369263	-0.071106	1.108297	-0.315552	-0.069275
Data43	-0.382996	-0.08962	1.096293	-0.304159	-0.073751
Data44	-0.40802	-0.109762	1.095378	-0.283407	-0.089111
Data45	-0.416768	-0.112203	1.094869	-0.274556	-0.11556
Data46	-0.408986	-0.110575	1.084086	-0.276184	-0.132751
Data47	-0.395457	-0.084229	1.067403	-0.284017	-0.112712
Data48	-0.369517	-0.070699	1.056112	-0.274963	-0.100403
Data49	-0.343526	-0.06073	1.064657	-0.271301	-0.092672
Data50	-0.316772	-0.043437	1.080424	-0.265808	-0.099589
Data51	-0.288595	-0.03123	1.091817	-0.261027	-0.107829
Data52	-0.262807	-0.015869	1.102091	-0.279744	-0.122986
Data53	-0.242513	-0.001119	1.090698	-0.306498	-0.121257
Data54	-0.217031	0.000407	1.069234	-0.326436	-0.113322
Data55	-0.185547	-0.00885	1.06425	-0.332336	-0.111084
Data56	-0.173187	-0.016479	1.06842	-0.325826	-0.09847
Data57	-0.178223	-0.030212	1.062317	-0.317891	-0.091349
Data58	-0.168813	-0.035095	1.055603	-0.30721	-0.090739
Data59	-0.167084	-0.037333	1.044413	-0.294495	-0.082092
Data60	-0.179342	-0.034993	1.027629	-0.279846	-0.076192
Data61	-0.189768	-0.043538	1.010234	-0.271403	-0.076803
Data62	-0.195109	-0.048218	0.988668	-0.261536	-0.094299
Data63	-0.200246	-0.04598	0.971781	-0.266927	-0.122986
Data64	-0.202077	-0.052287	0.968221	-0.277812	-0.143127
Data65	-0.197856	-0.077616	0.966492	-0.287882	-0.158386
Data66	-0.195007	-0.112203	0.959066	-0.303955	-0.164795
Data67	-0.201009	-0.149943	0.935262	-0.321655	-0.163778
Data68	-0.221303	-0.165405	0.898641	-0.339559	-0.158793
Data69	-0.252787	-0.15981	0.865072	-0.351969	-0.149028
Data70	-0.265859	-0.145671	0.840556	-0.367228	-0.14445
Data71	-0.255025	-0.128276	0.815633	-0.382996	-0.144348
Data72	-0.241852	-0.122579	0.804443	-0.390828	-0.138448
Data73	-0.224253	-0.124817	0.814412	-0.389506	-0.137431
Data74	-0.203247	-0.141195	0.828451	-0.384013	-0.139974
Data75	-0.176799	-0.151672	0.828247	-0.380554	-0.135295
Data76	-0.152435	-0.148417	0.823059	-0.384725	-0.098572
Data77	-0.13972	-0.137227	0.817362	-0.389099	-0.079447
Data78	-0.134023	-0.131938	0.810852	-0.388285	-0.081177
Data79	-0.141398	-0.128988	0.807902	-0.395101	-0.087179
Data80	-0.131632	-0.128784	0.788269	-0.398051	-0.098979
Data81	-0.12207	-0.127665	0.773722	-0.407511	-0.123494
Data82	-0.111694	-0.129089	0.773926	-0.415039	-0.143534
Data83	-0.108185	-0.131531	0.78186	-0.421956	-0.160116
Data84	-0.103251	-0.138245	0.788472	-0.413615	-0.167033
Data85	-0.085602	-0.119629	0.795288	-0.405375	-0.163167
Data86	-0.057933	-0.118001	0.797933	-0.407003	-0.150757
Data87	-0.048116	-0.119324	0.789998	-0.406291	-0.13326
Data88	-0.038656	-0.114136	0.778503	-0.407104	-0.118713
Data89	-0.026499	-0.115458	0.767008	-0.397746	-0.123088
Data90	-0.009359	-0.11851	0.750122	-0.392354	-0.153605
Data91	0.006358	-0.12207	0.723267	-0.400696	-0.185445
Data92	0.02121	-0.132039	0.697937	-0.423482	-0.198364
Data93	0.04598	-0.134786	0.697937	-0.442505	-0.194397
Data94	0.071208	-0.130819	0.690308	-0.443624	-0.184021
Data95	0.090383	-0.134583	0.672506	-0.439758	-0.16215
Data96	0.105794	-0.139771	0.675557	-0.437012	-0.156047
Data97	0.097555	-0.147807	0.678813	-0.441081	-0.158895
Data98	0.076447	-0.149536	0.673319	-0.444946	-0.169779
Data99	0.057678	-0.165812	0.649109	-0.447896	-0.191447
Data100	0.028483	-0.175374	0.623067	-0.452474	-0.211182
Data101	0.024821	-0.178324	0.597026	-0.453695	-0.217896
Data102	0.031891	-0.180868	0.584513	-0.448608	-0.213623
Data103	0.042013	-0.162354	0.557454	-0.435791	-0.217692
Data104	0.052185	-0.137024	0.534871	-0.421448	-0.230916
Data105	0.082703	-0.114543	0.514933	-0.395915	-0.248922
Data106	0.111237	-0.103048	0.488485	-0.388489	-0.271505
Data107	0.133769	-0.098877	0.45695	-0.38564	-0.281372
Data108	0.159302	-0.111593	0.446472	-0.383809	-0.238546
Data109	0.177307	-0.123393	0.449219	-0.398254	-0.202535
Data110	0.188497	-0.133769	0.447388	-0.40568	-0.191142
Data111	0.18987	-0.144857	0.439046	-0.39917	-0.192057
Data112	0.180257	-0.16154	0.44047	-0.38442	-0.201619
Data113	0.173492	-0.179749	0.446574	-0.359497	-0.221863
Data114	0.178579	-0.184835	0.467224	-0.332743	-0.251872
Data115	0.184886	-0.187174	0.470581	-0.316162	-0.286255
Data116	0.19282	-0.166117	0.464376	-0.304769	-0.321859
Data117	0.198263	-0.141703	0.462748	-0.301819	-0.335185
Data118	0.210012	-0.1297	0.456848	-0.289205	-0.334778
Data119	0.234985	-0.133769	0.436605	-0.26825	-0.34078
Data120	0.249023	-0.145976	0.409444	-0.25828	-0.344543
Data121	0.257517	-0.155233	0.389709	-0.262248	-0.349833
Data122	0.263265	-0.145976	0.386963	-0.270487	-0.350138
Data123	0.278524	-0.128682	0.379333	-0.277913	-0.3538
Data124	0.281016	-0.122172	0.370483	-0.272929	-0.35085
Data125	0.283763	-0.12675	0.359395	-0.266215	-0.349019
Data126	0.288239	-0.125834	0.342916	-0.256653	-0.330607
Data127	0.292765	-0.114339	0.334371	-0.257161	-0.294698
Data128	0.288951	-0.112203	0.337626	-0.261027	-0.250448
Data129	0.290985	-0.118306	0.335693	-0.260417	-0.239766
Data130	0.305176	-0.11495	0.328979	-0.26001	-0.251261
Data131	0.324809	-0.111796	0.328776	-0.263468	-0.271098
Data132	0.338186	-0.102336	0.324809	-0.265299	-0.29246
Data133	0.352122	-0.104777	0.302734	-0.264181	-0.319621
Data134	0.357768	-0.110575	0.275574	-0.259501	-0.331726
Data135	0.366821	-0.125224	0.257874	-0.248617	-0.329692
Data136	0.363566	-0.134888	0.256551	-0.237223	-0.328573
Data137	0.356038	-0.14801	0.25706	-0.220642	-0.340474
Data138	0.361786	-0.154012	0.245565	-0.204366	-0.359904
Data139	0.364532	-0.156759	0.234578	-0.186462	-0.37384
Data140	0.372925	-0.160828	0.227865	-0.189209	-0.382182
Data141	0.366821	-0.157369	0.237325	-0.200806	-0.37974
Data142	0.35909	-0.149638	0.231222	-0.212301	-0.377197
Data143	0.344849	-0.1356	0.223083	-0.23234	-0.365702
Data144	0.337067	-0.120544	0.209859	-0.244853	-0.338949
Data145	0.339254	-0.11261	0.189006	-0.244853	-0.306396
Data146	0.336355	-0.106812	0.171407	-0.244954	-0.280355
Data147	0.339152	-0.119527	0.162252	-0.244954	-0.284729
Data148	0.344391	-0.137736	0.143331	-0.244649	-0.312907
Data149	0.346273	-0.140889	0.11261	-0.250854	-0.344137
Data150	0.35375	-0.13387	0.086975	-0.238444	-0.363973
Data151	0.369263	-0.14211	0.074768	-0.219014	-0.376078
Data152	0.386454	-0.151164	0.079041	-0.213216	-0.357971
Data153	0.400798	-0.142517	0.090434	-0.213318	-0.345357
Data154	0.410817	-0.137126	0.086466	-0.213114	-0.333354
Data155	0.409241	-0.138448	0.07548	-0.213623	-0.326436
Data156	0.41392	-0.143636	0.059713	-0.21698	-0.315145
Data157	0.41921	-0.144043	0.05188	-0.213114	-0.309652
Data158	0.420481	-0.132345	0.043844	-0.201518	-0.303141
Data159	0.418549	-0.115356	0.032552	-0.185954	-0.274658
Data160	0.411784	-0.111287	0.029602	-0.179545	-0.229899
Data161	0.412343	-0.111084	0.022685	-0.17924	-0.22817
Data162	0.410919	-0.1179	0.0177	-0.166626	-0.238139
Data163	0.410563	-0.126139	0.006612	-0.144958	-0.251363
Data164	0.415395	-0.127055	-0.002441	-0.134074	-0.243022
Data165	0.420125	-0.118001	-0.010173	-0.132548	-0.230713
Data166	0.412801	-0.119527	-0.029704	-0.123596	-0.232035
Data167	0.416463	-0.1297	-0.068054	-0.107829	-0.233053
Data168	0.423889	-0.127869	-0.09552	-0.095825	-0.248413
Data169	0.429535	-0.10498	-0.099386	-0.080058	-0.265605
Data170	0.43218	-0.078023	-0.088399	-0.072835	-0.278625
Data171	0.420685	-0.065511	-0.068868	-0.075277	-0.284424
Data172	0.403697	-0.051778	-0.055542	-0.072327	-0.27181
Data173	0.386098	-0.046285	-0.062968	-0.060425	-0.253092
Data174	0.369517	-0.062052	-0.085551	-0.051168	-0.219828
Data175	0.364634	-0.080566	-0.097758	-0.068258	-0.176799
Data176	0.369568	-0.093994	-0.10498	-0.085958	-0.166829
Data177	0.373383	-0.098165	-0.116984	-0.102743	-0.170797
Data178	0.375061	-0.090535	-0.128988	-0.107931	-0.189107
Data179	0.386759	-0.094198	-0.140076	-0.107931	-0.209351
Data180	0.390778	-0.090027	-0.137329	-0.115255	-0.227153
Data181	0.377655	-0.083415	-0.146383	-0.123088	-0.228984
Data182	0.367889	-0.084229	-0.15035	-0.114034	-0.192159
Data183	0.358124	-0.098267	-0.156148	-0.11261	-0.160421
Data184	0.361074	-0.118001	-0.156657	-0.11322	-0.140177
Data185	0.37262	-0.126038	-0.167948	-0.085347	-0.128276
Data186	0.371704	-0.12675	-0.176188	-0.045064	-0.134786
Data187	0.36733	-0.128886	-0.193685	-0.026042	-0.137634
Data188	0.363261	-0.123901	-0.212911	-0.014343	-0.128072
Data189	0.36026	-0.120341	-0.235799	-0.00356	-0.114848
Data190	0.35675	-0.11322	-0.259806	0.006409	-0.10671
Data191	0.351919	-0.097148	-0.281372	0.012817	-0.100098
Data192	0.355479	-0.083008	-0.288086	0.026245	-0.049438
Data193	0.348409	-0.070394	-0.283813	0.026449	-0.03123
Data194	0.337168	-0.068665	-0.289103	0.020345	-0.015767
Data195	0.333761	-0.065409	-0.282186	0.02655	-0.026245
Data196	0.348816	-0.073954	-0.269775	0.030924	-0.060832
Data197	0.371297	-0.092672	-0.26296	0.032959	-0.094096
Data198	0.388234	-0.116984	-0.264079	0.04659	-0.117391
Data199	0.386251	-0.135498	-0.279744	0.052897	-0.120036
Data200	0.38737	-0.14384	-0.29307	0.062052	-0.08077
Data201	0.396372	-0.137329	-0.293783	0.072021	-0.052999
Data202	0.401357	-0.128886	-0.298462	0.071411	-0.045776
Data203	0.399424	-0.113831	-0.314941	0.080566	-0.023193
Data204	0.388743	-0.098165	-0.331116	0.090739	0.039063
Data205	0.375468	-0.089315	-0.345561	0.100911	0.073242
Data206	0.3685	-0.075277	-0.359294	0.112101	0.084737
Data207	0.372314	-0.060018	-0.37557	0.130717	0.133464
Data208	0.38147	-0.043437	-0.381978	0.140889	0.13265
Data209	0.395203	-0.029704	-0.383809	0.135701	0.107422
Data210	0.397186	-0.026347	-0.384013	0.144246	0.08606
Data211	0.392202	-0.040894	-0.395711	0.147909	0.060425
Data212	0.388336	-0.051778	-0.404561	0.152791	0.035095
Data213	0.381419	-0.052795	-0.415039	0.155945	0.02238
Data214	0.370687	-0.05717	-0.410258	0.162252	0.02533
Data215	0.349223	-0.054321	-0.414632	0.178019	0.053711
Data216	0.345662	-0.057068	-0.413005	0.198669	0.067342
Data217	0.357513	-0.054626	-0.398153	0.220846	0.068054
Data218	0.386353	-0.048218	-0.39032	0.240479	0.071004
Data219	0.416463	-0.035197	-0.381165	0.24526	0.079854
Data220	0.435638	-0.013123	-0.372721	0.243835	0.08138
Data221	0.451711	0.018819	-0.37262	0.250753	0.087585
Data222	0.459595	0.046488	-0.359599	0.257467	0.164795
Data223	0.476481	0.063171	-0.333252	0.255534	0.248922
Data224	0.496216	0.065918	-0.319926	0.257772	0.271505
Data225	0.515747	0.060832	-0.310364	0.286662	0.26062
Data226	0.523733	0.051473	-0.302938	0.316976	0.253601
Data227	0.536957	0.037944	-0.296122	0.342712	0.232747
Data228	0.553182	0.029399	-0.291239	0.362854	0.205892
Data229	0.569865	0.033875	-0.284017	0.369873	0.194092
Data230	0.574646	0.040995	-0.286764	0.371297	0.181274
Data231	0.575612	0.04659	-0.29012	0.365804	0.172628
Data232	0.561066	0.063782	-0.301412	0.354309	0.164897
Data233	0.539042	0.080566	-0.313822	0.345052	0.183309
Data234	0.529124	0.082296	-0.320638	0.345561	0.20813
Data235	0.527954	0.085754	-0.314738	0.350037	0.226339
Data236	0.529531	0.095113	-0.301412	0.364176	0.25238
Data237	0.521596	0.093689	-0.278829	0.388184	0.32664
Data238	0.52597	0.109151	-0.260722	0.407918	0.35614
Data239	0.532837	0.124715	-0.241292	0.429179	0.36438
Data240	0.549113	0.1297	-0.212809	0.445964	0.36143
Data241	0.571391	0.128377	-0.183105	0.465495	0.370789
Data242	0.595601	0.1297	-0.150859	0.479024	0.387878
Data243	0.626475	0.150859	-0.115865	0.505473	0.423075
Data244	0.667216	0.181478	-0.085653	0.543111	0.50415
Data245	0.715485	0.21169	-0.061646	0.586243	0.576986
Data246	0.765127	0.249125	-0.046387	0.646362	0.618083
Data247	0.801442	0.294495	-0.024719	0.719706	0.649414
Data248	0.844828	0.354919	0.009867	0.794271	0.679016
Data249	0.887197	0.423177	0.056966	0.85317	0.716349
Data250	0.930684	0.480652	0.108541	0.901082	0.740458
Data251	0.974579	0.525818	0.171509	0.953166	0.773315
Data252	1.014557	0.569356	0.232239	0.995789	0.820516
Data253	1.052348	0.620219	0.270589	1.02946	0.867106
Data254	1.080577	0.66803	0.299276	1.060588	0.917155
Data255	1.093241	0.705363	0.3184	1.087443	0.962118
Data256	1.117045	0.716044	0.31545	1.118571	0.98348
Data257	1.141968	0.731099	0.317078	1.154378	0.999349
Data258	1.16155	0.752767	0.321655	1.180623	1.007182
Data259	1.187083	0.770365	0.323893	1.206868	1.012472
Data260	1.196594	0.786336	0.311076	1.236572	1.005046
Data261	1.193746	0.787964	0.298462	1.254578	0.99172
Data262	1.181183	0.78186	0.276388	1.256612	1.011556
Data263	1.163076	0.768738	0.260111	1.231588	1.04421
Data264	1.138967	0.749613	0.252686	1.194255	1.035563
Data265	1.117859	0.737915	0.232137	1.16333	1.007487
Data266	1.081238	0.718384	0.207113	1.138509	0.966288
Data267	1.043498	0.690816	0.184326	1.114095	0.925903
Data268	1.009115	0.665588	0.155334	1.098124	0.893962
Data269	0.982005	0.652771	0.12146	1.082865	0.935974
Data270	0.974935	0.641683	0.091248	1.069234	0.95164
Data271	0.979411	0.632426	0.072835	1.064046	0.93984
Data272	0.980174	0.624593	0.06724	1.064046	0.91095
Data273	0.977732	0.629272	0.04954	1.051737	0.893656
Data274	0.968679	0.624084	0.027568	1.032003	0.868022
Data275	0.955353	0.621745	0.004272	1.010539	0.834045
Data276	0.953573	0.601807	-0.015361	0.987447	0.795492
Data277	0.957387	0.578206	-0.021159	0.971883	0.799052
Data278	0.95871	0.563863	-0.025431	0.964559	0.820313
Data279	0.955607	0.547078	-0.013123	0.955811	0.817261
Data280	0.947723	0.540059	-0.003764	0.944519	0.813293
Data281	0.923004	0.537211	-0.004374	0.918477	0.845744
Data282	0.890198	0.534871	-0.021362	0.902913	0.850627
Data283	0.86141	0.522766	-0.050151	0.889079	0.831299
Data284	0.843658	0.503947	-0.079041	0.866496	0.849508
Data285	0.820669	0.48116	-0.116781	0.817973	0.852661
Data286	0.781148	0.451965	-0.149028	0.776571	0.804545
Data287	0.73232	0.440165	-0.179749	0.745646	0.730387
Data288	0.702667	0.427144	-0.216878	0.719198	0.654093
Data289	0.672099	0.414124	-0.239766	0.691121	0.601298
Data290	0.645701	0.420736	-0.262248	0.666911	0.555216
Data291	0.627391	0.42277	-0.286458	0.640869	0.541382
Data292	0.599467	0.408936	-0.333455	0.598857	0.573425
Data293	0.578308	0.394185	-0.374552	0.560404	0.553894
Data294	0.553233	0.368856	-0.417582	0.532532	0.49998
Data295	0.507355	0.326436	-0.460714	0.490926	0.422262
Data296	0.447184	0.26947	-0.498454	0.447693	0.343323
Data297	0.395304	0.216777	-0.545349	0.404358	0.267029
Data298	0.339661	0.169373	-0.588379	0.351664	0.208435
Data299	0.289459	0.132955	-0.617981	0.290833	0.180664
Data300	0.240479	0.095825	-0.635071	0.247396	0.142517
Data301	0.188649	0.057068	-0.643107	0.21047	0.114746
Data302	0.1356	0.021566	-0.664063	0.172323	0.145772
Data303	0.072886	-0.025431	-0.69397	0.132039	0.160828
Data304	0.025177	-0.063782	-0.71523	0.08311	0.119527
Data305	-0.007985	-0.090027	-0.74117	0.043233	0.051371
Data306	-0.055186	-0.123393	-0.777893	0.008138	-0.030924
Data307	-0.103607	-0.158488	-0.828552	-0.034587	-0.10142
Data308	-0.147451	-0.197754	-0.875753	-0.075684	-0.149434
Data309	-0.178324	-0.236918	-0.912577	-0.112915	-0.183512
Data310	-0.206095	-0.28361	-0.954997	-0.149943	-0.22054
Data311	-0.225627	-0.32959	-1.011658	-0.191752	-0.26001
Data312	-0.250753	-0.368652	-1.054993	-0.232951	-0.282186
Data313	-0.293274	-0.404053	-1.078186	-0.282593	-0.301921
Data314	-0.34729	-0.440776	-1.081441	-0.318197	-0.322164
Data315	-0.388794	-0.46346	-1.086324	-0.336405	-0.343018
Data316	-0.419312	-0.477804	-1.099447	-0.337321	-0.351054
Data317	-0.4481	-0.502319	-1.1085	-0.334981	-0.309347
Data318	-0.462697	-0.522257	-1.107381	-0.346781	-0.303345
Data319	-0.490011	-0.534566	-1.106466	-0.364176	-0.333354
Data320	-0.516307	-0.54128	-1.095479	-0.382385	-0.366516
Data321	-0.539093	-0.55898	-1.077677	-0.39327	-0.361226
Data322	-0.567271	-0.577291	-1.068929	-0.400696	-0.352987
Data323	-0.590769	-0.597738	-1.065267	-0.411987	-0.328369
Data324	-0.609538	-0.601298	-1.075948	-0.409342	-0.244446
Data325	-0.623983	-0.603434	-1.083476	-0.414937	-0.199687
Data326	-0.639801	-0.614624	-1.07961	-0.433146	-0.219218
Data327	-0.65328	-0.616862	-1.081441	-0.454	-0.274658
Data328	-0.656738	-0.615031	-1.07605	-0.462443	-0.344849
Data329	-0.658773	-0.610657	-1.057027	-0.46519	-0.402222
Data330	-0.662638	-0.617065	-1.039836	-0.482381	-0.44281
Data331	-0.670166	-0.606689	-1.034139	-0.492859	-0.40212
Data332	-0.672455	-0.612284	-1.025085	-0.496012	-0.335897
Data333	-0.675456	-0.609945	-1.017253	-0.483297	-0.326742
Data334	-0.686849	-0.608419	-1.013997	-0.471598	-0.345154
Data335	-0.68924	-0.611979	-1.01532	-0.458883	-0.33783
Data336	-0.705058	-0.624288	-1.032003	-0.440369	-0.337016
Data337	-0.735779	-0.623983	-1.059367	-0.425415	-0.350647
Data338	-0.750682	-0.632222	-1.074626	-0.409241	-0.361226
Data339	-0.740509	-0.63914	-1.069438	-0.404968	-0.347188
Data340	-0.728251	-0.639954	-1.053569	-0.419413	-0.320841
Data341	-0.729065	-0.623169	-1.02417	-0.435079	-0.313416
Data342	-0.735931	-0.598653	-0.991007	-0.443726	-0.304871
Data343	-0.737712	-0.576884	-0.965474	-0.452779	-0.308634
Data344	-0.740102	-0.554911	-0.959676	-0.450745	-0.312805
Data345	-0.747019	-0.545146	-0.951436	-0.443217	-0.293477
Data346	-0.750682	-0.526632	-0.944621	-0.430908	-0.216878
Data347	-0.751953	-0.49998	-0.937907	-0.406392	-0.178528
Data348	-0.741374	-0.488281	-0.929769	-0.391744	-0.19399
Data349	-0.729421	-0.491435	-0.917257	-0.381165	-0.231018
Data350	-0.710347	-0.484823	-0.908508	-0.380452	-0.270386
Data351	-0.699565	-0.475057	-0.905151	-0.371195	-0.303752
Data352	-0.698547	-0.46641	-0.894674	-0.35553	-0.328878
Data353	-0.699615	-0.450745	-0.88857	-0.355225	-0.304057
Data354	-0.697988	-0.419108	-0.884806	-0.350037	-0.228068
Data355	-0.706736	-0.384521	-0.883687	-0.342	-0.19928
Data356	-0.720011	-0.35848	-0.884908	-0.340881	-0.195821
Data357	-0.716298	-0.348002	-0.888468	-0.329895	-0.208028
Data358	-0.706736	-0.345561	-0.889282	-0.302429	-0.236206
Data359	-0.693207	-0.341492	-0.880025	-0.284322	-0.253194
Data360	-0.67688	-0.335592	-0.850932	-0.26591	-0.237427
Data361	-0.647176	-0.318705	-0.821737	-0.269165	-0.175374
Data362	-0.620829	-0.294596	-0.804443	-0.275167	-0.158488
Data363	-0.595805	-0.277913	-0.806783	-0.272115	-0.154521
Data364	-0.58375	-0.261536	-0.808105	-0.276184	-0.124919
Data365	-0.582326	-0.247294	-0.810445	-0.263875	-0.108948
Data366	-0.577342	-0.238647	-0.798136	-0.23702	-0.104472
Data367	-0.57134	-0.21698	-0.768738	-0.221354	-0.072835
Data368	-0.564219	-0.188904	-0.735168	-0.212504	-0.078328
Data369	-0.553436	-0.177511	-0.715027	-0.211487	-0.086365
Data370	-0.540975	-0.174764	-0.692444	-0.201314	-0.067342
Data371	-0.536143	-0.178731	-0.668335	-0.203654	-0.070903
Data372	-0.537872	-0.172831	-0.64209	-0.204061	-0.092468
Data373	-0.53772	-0.171407	-0.613302	-0.204976	-0.123393
Data374	-0.526937	-0.157878	-0.582784	-0.211182	-0.121155
Data375	-0.519155	-0.134074	-0.551249	-0.211995	-0.06663
Data376	-0.505676	-0.110779	-0.532023	-0.208028	-0.023702
Data377	-0.479126	-0.088603	-0.509644	-0.195211	-0.021973
Data378	-0.458374	-0.080058	-0.487773	-0.173543	-0.042419
Data379	-0.440776	-0.074361	-0.468241	-0.154317	-0.067647
Data380	-0.426839	-0.065816	-0.451457	-0.138855	-0.090942
Data381	-0.423737	-0.054423	-0.443827	-0.135295	-0.110372
Data382	-0.422872	-0.046285	-0.445862	-0.144653	-0.115967
Data383	-0.420736	-0.04893	-0.457153	-0.153097	-0.114746
Data384	-0.425161	-0.052287	-0.467021	-0.160522	-0.111796
Data385	-0.434163	-0.041707	-0.456441	-0.154521	-0.065409
Data386	-0.424957	-0.01241	-0.443319	-0.147909	0.003052
Data387	-0.413971	0.009867	-0.437317	-0.149028	0.059102
Data388	-0.398916	0.020345	-0.424296	-0.149231	0.08372
Data389	-0.388031	0.020345	-0.401001	-0.139567	0.07253
Data390	-0.388082	0.030009	-0.373535	-0.134277	0.039775
Data391	-0.379486	0.0413	-0.354411	-0.128174	-0.001526
Data392	-0.382029	0.049642	-0.332235	-0.114034	-0.029093
Data393	-0.383962	0.058289	-0.302938	-0.110982	-0.041707
Data394	-0.376638	0.060018	-0.293884	-0.116577	-0.030619
Data395	-0.3685	0.053406	-0.290731	-0.122579	-0.014242
Data396	-0.345103	0.056254	-0.283508	-0.125631	-0.002136
Data397	-0.326233	0.078328	-0.274455	-0.134989	0.007426
Data398	-0.31428	0.094503	-0.27771	-0.124512	0.005391
Data399	-0.310923	0.105591	-0.288493	-0.097758	-0.01241
Data400	-0.308533	0.115255	-0.303955	-0.069478	-0.033671
Data401	-0.297597	0.126038	-0.307719	-0.049032	-0.048726
Data402	-0.2889	0.138143	-0.299683	-0.039978	-0.042318
Data403	-0.283051	0.140889	-0.288391	-0.046895	-0.032349
Data404	-0.281067	0.139669	-0.265605	-0.049438	0.029093
Data405	-0.283356	0.129496	-0.22878	-0.046183	0.10498
Data406	-0.29012	0.12441	-0.215963	-0.046285	0.180461
Data407	-0.300751	0.121867	-0.207825	-0.038045	0.16744
Data408	-0.30543	0.1238	-0.192566	-0.018412	0.112203
Data409	-0.296834	0.134583	-0.18809	-0.017904	0.044759
Data410	-0.293172	0.136922	-0.193787	-0.02594	-0.024618
Data411	-0.290019	0.140686	-0.206502	-0.036825	-0.078023
Data412	-0.290426	0.151062	-0.222066	-0.039571	-0.097961
Data413	-0.279592	0.161235	-0.21932	-0.045878	-0.072225
Data414	-0.269674	0.176188	-0.215658	-0.054118	-0.054525
Data415	-0.254059	0.199076	-0.211283	-0.056763	-0.034587
Data416	-0.248311	0.22227	-0.204773	-0.062256	-0.020955
Data417	-0.236308	0.234273	-0.196228	-0.061137	-0.011088
Data418	-0.238597	0.234273	-0.175273	-0.055033	0.073242
Data419	-0.240377	0.226847	-0.161438	-0.050863	0.121765
Data420	-0.233154	0.226237	-0.154521	-0.052694	0.178731
Data421	-0.230255	0.231832	-0.13682	-0.04893	0.193787
Data422	-0.223745	0.235799	-0.103048	-0.035604	0.235901
Data423	-0.200144	0.235291	-0.077718	-0.036723	0.231323
Data424	-0.181071	0.216471	-0.061646	-0.043538	0.171611
Data425	-0.172577	0.201619	-0.048828	-0.051676	0.077108
Data426	-0.170797	0.188395	-0.03418	-0.059611	-0.004374
Data427	-0.166575	0.180359	-0.023804	-0.066427	-0.069478
Data428	-0.15859	0.179342	-0.011088	-0.058085	-0.113525
Data429	-0.151062	0.183919	-0.007629	-0.053202	-0.109863
Data430	-0.149587	0.192769	-0.005798	-0.060832	-0.083822
Data431	-0.161845	0.20579	-0.00824	-0.058797	-0.032043
Data432	-0.16627	0.229085	-0.015971	-0.04954	-0.017598
Data433	-0.148519	0.25472	-0.017904	-0.026652	-0.023702
Data434	-0.136617	0.264587	-0.009155	-0.020243	-0.027771
Data435	-0.136617	0.268453	0.012105	-0.023193	-0.05127
Data436	-0.131683	0.275065	0.022176	-0.029907	-0.081177
Data437	-0.131429	0.284322	0.026754	-0.03418	-0.089925
Data438	-0.132345	0.289612	0.030212	-0.035299	-0.01709
Data439	-0.125173	0.285848	0.035807	-0.039469	0.009867
Data440	-0.115255	0.270996	0.044352	-0.058289	0.069784
Data441	-0.09847	0.259806	0.048218	-0.06663	0.111898
Data442	-0.086823	0.252991	0.040894	-0.062154	0.08728
Data443	-0.086823	0.250346	0.0354	-0.04425	0.042521
Data444	-0.085704	0.248006	0.032959	-0.027161	-0.029806
Data445	-0.087229	0.23763	0.038554	-0.022481	-0.067749
Data446	-0.085856	0.241191	0.050761	-0.017293	-0.047913
Data447	-0.084178	0.250549	0.060527	-0.012817	-0.055135
Data448	-0.08016	0.257365	0.061544	-0.007935	-0.086161
Data449	-0.073191	0.271606	0.055237	-0.012614	-0.111287
Data450	-0.064341	0.289612	0.058289	-0.01709	-0.128886
Data451	-0.044556	0.302429	0.055237	-0.014038	-0.120646
Data452	-0.02594	0.303853	0.052389	-0.018921	-0.117696
Data453	0	0.29836	0.054728	-0.027364	-0.105387
Data454	0.025533	0.28595	0.055644	-0.033468	-0.103455
Data455	0.04659	0.269979	0.062968	-0.0177	-0.115763
Data456	0.059611	0.255432	0.061035	0	-0.122986
Data457	0.060018	0.250651	0.060323	0.022888	-0.117594
Data458	0.056305	0.256551	0.067037	0.033061	-0.121257
Data459	0.041962	0.262146	0.07487	0.029907	-0.13092
Data460	0.01948	0.254924	0.080872	0.011495	-0.091349
Data461	-0.003204	0.240784	0.079956	0.007121	-0.050557
Data462	-0.024719	0.237528	0.071208	0.006409	-0.054626
Data463	-0.041758	0.240987	0.071004	0.01241	-0.089315
Data464	-0.057627	0.253194	0.078227	0.02533	-0.126851
Data465	-0.067546	0.26123	0.075175	0.039266	-0.150859
Data466	-0.069173	0.259298	0.07253	0.047811	-0.152283
Data467	-0.072174	0.23763	0.072632	0.042013	-0.097351
Data468	-0.065664	0.232646	0.071411	0.03774	-0.028483
Data469	-0.06429	0.232137	0.067749	0.039063	-0.023193
Data470	-0.060272	0.223694	0.077311	0.037638	-0.036926
Data471	-0.054169	0.222473	0.075887	0.036316	-0.069784
Data472	-0.052134	0.223389	0.061646	0.038757	-0.111287
Data473	-0.048828	0.234172	0.042216	0.039571	-0.144958
Data474	-0.040894	0.245667	0.034281	0.038045	-0.152283
Data475	-0.039266	0.263977	0.046488	0.042419	-0.104065
Data476	-0.05305	0.282491	0.05249	0.03835	-0.054728
Data477	-0.061289	0.290731	0.063477	0.037333	-0.049845
Data478	-0.083262	0.276082	0.085856	0.038757	-0.075684
Data479	-0.097555	0.253398	0.093486	0.037333	-0.107015
Data480	-0.09374	0.227458	0.097555	0.028483	-0.137939
Data481	-0.080922	0.20813	0.100708	0.023397	-0.168966
Data482	-0.073853	0.205688	0.100606	0.017904	-0.137838
Data483	-0.074412	0.205994	0.096537	0.011495	-0.101624
Data484	-0.094096	0.207825	0.103556	0.013021	-0.104065
Data485	-0.104777	0.196635	0.104777	0.013936	-0.118713
Data486	-0.110626	0.177002	0.091349	0.004272	-0.157572
Data487	-0.110016	0.151672	0.070699	0.016378	-0.198568
Data488	-0.104624	0.140381	0.054525	0.036418	-0.224304
Data489	-0.099284	0.145264	0.038452	0.047811	-0.222066
Data490	-0.08784	0.151062	0.025431	0.040385	-0.189819
Data491	-0.08194	0.147298	0.022074	0.026855	-0.153809
Data492	-0.082448	0.1533	0.025838	0.031738	-0.128072
Data493	-0.085042	0.15269	0.020142	0.04659	-0.121663
Data494	-0.078074	0.145365	0.015462	0.065409	-0.126444
Data495	-0.075226	0.147502	0.018514	0.064596	-0.151164
Data496	-0.069377	0.150553	0.00824	0.059611	-0.177511
Data497	-0.082296	0.156657	0.016378	0.069784	-0.138245
Data498	-0.108592	0.158285	0.018921	0.080058	-0.095723
Data499	-0.128072	0.15981	0.00824	0.082804	-0.091146
Data500	-0.142466	0.157064	-0.005697	0.080973	-0.089518
Data501	-0.164693	0.155334	-0.012614	0.071818	-0.120646
Data502	-0.170593	0.151774	-0.017904	0.075175	-0.150248
Data503	-0.161031	0.148417	-0.01943	0.08311	-0.174052
Data504	-0.139414	0.161947	-0.015055	0.089111	-0.174459
Data505	-0.114797	0.180257	-0.017293	0.082804	-0.151774
Data506	-0.085398	0.173442	-0.025635	0.074259	-0.118612
Data507	-0.068512	0.158285	-0.042826	0.066935	-0.10376
Data508	-0.073446	0.150248	-0.067749	0.055339	-0.107524
Data509	-0.083059	0.141805	-0.085347	0.039063	-0.126343
Data510	-0.093282	0.137634	-0.094604	0.029704	-0.132548
Data511	-0.111949	0.126038	-0.103353	0.030924	-0.133565
Data512	-0.117289	0.113017	-0.096842	0.029399	-0.082092
Data513	-0.127309	0.096842	-0.057882	0.0177	-0.064697
Data514	-0.139516	0.08077	-0.026347	0.005493	-0.043132
Data515	-0.136973	0.083008	-0.006816	0.016378	0.00651
Data516	-0.138499	0.096944	-0.006002	0.035807	0.014445
Data517	-0.154266	0.091756	-0.014445	0.051168	0.001221
Data518	-0.174154	0.085347	-0.024007	0.052795	-0.039571
Data519	-0.16861	0.07487	-0.032857	0.047709	-0.078634
Data520	-0.1592	0.074972	-0.050964	0.046895	-0.094604
Data521	-0.151723	0.08016	-0.059001	0.038452	-0.094401
Data522	-0.142161	0.078939	-0.056864	0.03245	-0.08077
Data523	-0.125987	0.07548	-0.05839	0.044149	-0.065002
Data524	-0.123952	0.057678	-0.055949	0.056356	-0.058899
Data525	-0.119425	0.038554	-0.04303	0.062154	-0.061035
Data526	-0.123291	0.039469	-0.018209	0.06724	-0.061137
Data527	-0.139465	0.042725	-0.000203	0.08016	-0.053304
Data528	-0.143941	0.054423	0.010173	0.088094	-0.041097
Data529	-0.147146	0.061747	0.004781	0.092672	-0.000102
Data530	-0.158793	0.059509	-0.018107	0.092367	0.025635
Data531	-0.162048	0.051676	-0.031535	0.100301	0.023295
Data532	-0.15686	0.043844	-0.027873	0.109863	-0.005086
Data533	-0.153402	0.039775	-0.022074	0.105794	-0.024516
Data534	-0.164998	0.032145	-0.029602	0.115356	-0.048116
Data535	-0.165863	0.022786	-0.031637	0.122782	-0.068461
Data536	-0.16271	0.007426	-0.033061	0.122579	-0.074259
Data537	-0.15803	-0.00061	-0.039266	0.11556	-0.047913
Data538	-0.148468	0.002441	-0.059611	0.095011	-0.03835
Data539	-0.138194	0.013428	-0.069478	0.092672	-0.06307
Data540	-0.134176	0.019023	-0.069275	0.101929	-0.087992
Data541	-0.137787	0.017802	-0.073446	0.108236	-0.099589
Data542	-0.148112	0.009054	-0.081685	0.110474	-0.106812
Data543	-0.15447	-0.000916	-0.091654	0.115255	-0.107727
Data544	-0.151113	-0.021057	-0.097555	0.120341	-0.0354
Data545	-0.159454	-0.042318	-0.101013	0.13265	0.030924
Data546	-0.1533	-0.056966	-0.114136	0.139567	0.053914
Data547	-0.156301	-0.059713	-0.142822	0.140889	0.044759
Data548	-0.157572	-0.046183	-0.164286	0.125529	0.024516
Data549	-0.166066	-0.029297	-0.183411	0.127258	0.034892
Data550	-0.175323	-0.023295	-0.193888	0.12675	0.038859
Data551	-0.176646	-0.015666	-0.19989	0.118103	0.0354
Data552	-0.176799	-0.012716	-0.197347	0.107218	0.038859
Data553	-0.190125	-0.01119	-0.183818	0.100606	0.035197
Data554	-0.200043	-0.018717	-0.175883	0.096436	0.016988
Data555	-0.195262	-0.025736	-0.170085	0.081991	-0.000203
Data556	-0.194804	-0.039266	-0.170492	0.065002	0
Data557	-0.191243	-0.050151	-0.180257	0.061442	0.005493
Data558	-0.18692	-0.046997	-0.191956	0.075378	0.032349
Data559	-0.186971	-0.046183	-0.206095	0.081991	0.09552
Data560	-0.17807	-0.056661	-0.215149	0.081177	0.115356
Data561	-0.164032	-0.059306	-0.203044	0.070699	0.08728
Data562	-0.153249	-0.059204	-0.184021	0.063782	0.050456
Data563	-0.152537	-0.043233	-0.172729	0.06368	0.024312
Data564	-0.144196	-0.015971	-0.175374	0.059509	0.014445
Data565	-0.13209	-0.007731	-0.183004	0.06429	0.007426
Data566	-0.122121	-0.004476	-0.188192	0.072937	0.024109
Data567	-0.111033	-0.010478	-0.207214	0.071309	0.039978
Data568	-0.098826	-0.013428	-0.221354	0.056661	0.039978
Data569	-0.094961	-0.016683	-0.214539	0.031331	0.037028
Data570	-0.112712	-0.03418	-0.203857	0.014648	0.03479
Data571	-0.112915	-0.047811	-0.191854	0.021464	0.039063
Data572	-0.092061	-0.055033	-0.17863	0.038961	0.03713
Data573	-0.0737	-0.059611	-0.168254	0.049133	0.038859
Data574	-0.059306	-0.065816	-0.14801	0.052999	0.059408
Data575	-0.043284	-0.058289	-0.137736	0.047913	0.078939
Data576	-0.031128	-0.052999	-0.144246	0.0413	0.097046
Data577	-0.021362	-0.060425	-0.177714	0.036519	0.075175
Data578	-0.023295	-0.056559	-0.206807	0.039063	0.059306
Data579	-0.014445	-0.042623	-0.230509	0.056458	0.050557
Data580	0.008189	-0.027873	-0.242004	0.08311	0.036723
Data581	0.028585	-0.023092	-0.238851	0.097555	0.071411
Data582	0.025431	-0.025635	-0.230611	0.102743	0.09847
Data583	0.013377	-0.024211	-0.223796	0.10081	0.087687
Data584	0.006917	-0.02533	-0.214335	0.093587	0.069682
Data585	-0.001984	-0.024109	-0.196838	0.09318	0.051575
Data586	0.006256	-0.029195	-0.180054	0.092977	0.027771
Data587	0.018056	-0.045573	-0.167745	0.091654	0.014038
Data588	0.026754	-0.055745	-0.163167	0.076904	0.019226
Data589	0.028534	-0.070292	-0.174662	0.042623	0.059814
Data590	0.034892	-0.087992	-0.174662	0.025228	0.090027
Data591	0.039012	-0.094503	-0.1769	0.017904	0.110168
Data592	0.044149	-0.093282	-0.168762	0.028076	0.100301
Data593	0.055695	-0.082703	-0.167643	0.053406	0.083923
Data594	0.066884	-0.071411	-0.167745	0.078023	0.064596
Data595	0.072428	-0.075582	-0.180155	0.103556	0.037944
Data596	0.063833	-0.082296	-0.206706	0.119425	0.015361
Data597	0.063324	-0.082703	-0.221456	0.121867	0.02299
Data598	0.066376	-0.076701	-0.226135	0.115255	0.029907
Data599	0.07609	-0.071106	-0.230611	0.102336	0.023295
Data600	0.088043	-0.071716	-0.232137	0.088094	0.01475
Data601	0.105693	-0.079956	-0.227559	0.09196	0.010986
Data602	0.109812	-0.098979	-0.211792	0.085042	0.011292
Data603	0.106964	-0.11322	-0.208842	0.078125	0.088094
Data604	0.096486	-0.128377	-0.196228	0.079041	0.164286
Data605	0.083974	-0.141703	-0.173645	0.06897	0.180461
Data606	0.075073	-0.140177	-0.149231	0.064494	0.161336
Data607	0.092519	-0.137736	-0.139974	0.073242	0.129191
Data608	0.122426	-0.1297	-0.137431	0.085653	0.075684
Data609	0.136719	-0.130107	-0.142314	0.106201	0.035706
Data610	0.136515	-0.122986	-0.15686	0.129089	0.034688
Data611	0.122833	-0.124613	-0.176188	0.138957	0.060018
Data612	0.107422	-0.124715	-0.196025	0.141907	0.076396
Data613	0.088959	-0.124613	-0.215251	0.145365	0.070394
Data614	0.073903	-0.113322	-0.21932	0.142619	0.059204
Data615	0.074005	-0.108846	-0.218099	0.13916	0.054423
Data616	0.077413	-0.11617	-0.220439	0.13682	0.04364
Data617	0.086721	-0.119934	-0.192261	0.132751	0.031128
Data618	0.095927	-0.109762	-0.162252	0.119019	0.019328
Data619	0.095673	-0.109965	-0.13092	0.102132	0.021261
Data620	0.096486	-0.127767	-0.112508	0.105387	0.024312
Data621	0.085754	-0.149434	-0.085246	0.118103	0.028992
Data622	0.074819	-0.159302	-0.081177	0.123393	0.032959
Data623	0.065155	-0.16866	-0.088298	0.115763	0.053813
Data624	0.04837	-0.168152	-0.09613	0.128682	0.046387
Data625	0.029093	-0.163879	-0.11027	0.157878	0.031433
Data626	0.026855	-0.159302	-0.129191	0.184835	0.004578
Data627	0.019989	-0.142517	-0.142822	0.189412	-0.015971
Data628	0.016276	-0.131632	-0.155131	0.194906	-0.031637
Data629	0.002594	-0.12502	-0.16744	0.203247	-0.003866
Data630	-0.028687	-0.122477	-0.171102	0.211792	0.012512
Data631	-0.049133	-0.114441	-0.167542	0.215454	0.016276
Data632	-0.045726	-0.102437	-0.166117	0.211792	-0.006714
Data633	-0.033112	-0.111084	-0.161235	0.204671	-0.04364
Data634	-0.037181	-0.135803	-0.150452	0.191447	-0.069071
Data635	-0.037181	-0.149943	-0.135091	0.192159	-0.037231
Data636	-0.036774	-0.14974	-0.118917	0.185343	0.053101
Data637	-0.048625	-0.146993	-0.10966	0.190837	0.094401
Data638	-0.065867	-0.130717	-0.113017	0.198466	0.094198
Data639	-0.081635	-0.11322	-0.107829	0.205078	0.076396
