# Supplementary material for: Integration of MRI and somatosensory evoked potentials facilitate diagnosis of spinal cord compression
Source: Sci Rep. 2023 May 15;13:7861. doi: 10.1038/s41598-023-34832-2 (PMC10185544; doi:10.1038/s41598-023-34832-2)
Supplement: Supplementary file 3 — Supplementary Information 3. [file 41598_2023_34832_MOESM3_ESM.zip › Preoperative SSEP data/spinal cord compression group/4509987_2/4509987_2_Lt Tibial SEP_Cz'-Fpz_201220_110332.csv]

Index	1	2	3	4	5	6	7
Name	Cz'-Fpz	Cz'-Fpz	Cz'-Fpz	Cz'-Fpz	Cz'-Fpz	Cz'-Fpz	Cz'-Fpz
Time	2.01801E+13	2.01801E+13	2.01801E+13	2.01801E+13	2.01801E+13	2.01801E+13	2.01801E+13
Highcut	500	500	500	500	500	500	500
Lowcut	10	10	10	10	10	10	10
Period	0.000156	0.000156	0.000156	0.000156	0.000156	0.000156	0.000156
Averages	120	120	120	120	120	120	120
Int (mA)	17/17.1mA	17/17.1mA	17/16.7mA	17/16.7mA	17/17.1mA	17/17.1mA	17/16.7mA
Pulse Width (�gs)	200�s	200�s	200�s	200�s	200�s	200�s	200�s
Rep Rate (Hz)	3.11Hz	3.11Hz	3.11Hz	3.11Hz	3.11Hz	3.11Hz	3.11Hz
Data0	0.151062	0.451202	-1.176046	-0.11673	0.146942	-1.583862	-1.116994
Data1	0.158335	0.449219	-1.895955	-0.804545	-0.218353	-1.730347	-1.531474
Data2	0.168508	0.475362	-2.391561	-1.260681	-1.035868	-2.144674	-1.650289
Data3	0.181427	0.530294	-1.510824	-0.420888	-0.558828	-1.888224	-1.368357
Data4	0.196609	0.606588	-0.835266	0.212148	0.150808	-1.50411	-1.121267
Data5	0.21342	0.690511	-0.499064	0.501506	0.516815	-1.282756	-0.938619
Data6	0.230993	0.765991	-0.400187	0.553182	0.634257	-1.188965	-0.829213
Data7	0.248489	0.81955	-0.434367	0.471242	0.60257	-1.178487	-0.775045
Data8	0.265071	0.843658	-0.539551	0.330912	0.499522	-1.207275	-0.752614
Data9	0.28005	0.838267	-0.65918	0.178833	0.382436	-1.244914	-0.754649
Data10	0.292842	0.809174	-0.739543	0.052185	0.278676	-1.276042	-0.757497
Data11	0.303014	0.765432	-0.78949	-0.04659	0.189209	-1.292013	-0.761973
Data12	0.310313	0.716197	-0.817057	-0.118205	0.111135	-1.295573	-0.764872
Data13	0.314636	0.668691	-0.826213	-0.157115	0.049184	-1.289673	-0.761261
Data14	0.315984	0.627085	-0.836283	-0.155792	0.027262	-1.271973	-0.755971
Data15	0.314509	0.593313	-0.843709	-0.14389	0.026754	-1.255595	-0.742137
Data16	0.310491	0.567373	-0.828247	-0.137126	0.026398	-1.238302	-0.733388
Data17	0.304133	0.548045	-0.798645	-0.132446	0.023142	-1.215719	-0.73761
Data18	0.295664	0.533702	-0.76416	-0.127055	0.022329	-1.199341	-0.743612
Data19	0.28539	0.522664	-0.731303	-0.117035	0.030212	-1.180522	-0.752716
Data20	0.273488	0.513611	-0.698547	-0.095215	0.026754	-1.162618	-0.759532
Data21	0.259984	0.505625	-0.663554	-0.072937	0.015208	-1.138814	-0.758108
Data22	0.244827	0.498149	-0.634766	-0.058899	0.00529	-1.116536	-0.761414
Data23	0.227865	0.49118	-0.607808	-0.056559	-0.007019	-1.099345	-0.774841
Data24	0.208944	0.484721	-0.570475	-0.071971	-0.026245	-1.08134	-0.789032
Data25	0.187963	0.478872	-0.538432	-0.078735	-0.024465	-1.05957	-0.787506
Data26	0.164871	0.473785	-0.508118	-0.085093	-0.014648	-1.035868	-0.777028
Data27	0.139796	0.469208	-0.476379	-0.098063	-0.02889	-1.012878	-0.762431
Data28	0.113042	0.465088	-0.450745	-0.115662	-0.043488	-0.987854	-0.74234
Data29	0.085042	0.461019	-0.417786	-0.121104	-0.047913	-0.971578	-0.722097
Data30	0.056458	0.456797	-0.398661	-0.125376	-0.048167	-0.965678	-0.707397
Data31	0.028102	0.45222	-0.394389	-0.129089	-0.061137	-0.952352	-0.696259
Data32	0.000788	0.447133	-0.403646	-0.129649	-0.066732	-0.942078	-0.688731
Data33	-0.024618	0.441538	-0.425618	-0.13387	-0.057475	-0.934041	-0.683136
Data34	-0.047531	0.435588	-0.441081	-0.127818	-0.049744	-0.909831	-0.674693
Data35	-0.067469	0.429586	-0.438029	-0.112406	-0.046132	-0.883993	-0.673014
Data36	-0.08433	0.423991	-0.410461	-0.097097	-0.060933	-0.863851	-0.682983
Data37	-0.098267	0.419108	-0.383301	-0.100149	-0.072174	-0.847677	-0.691783
Data38	-0.109736	0.41509	-0.367126	-0.116221	-0.077362	-0.827535	-0.693817
Data39	-0.119375	0.411987	-0.358582	-0.126444	-0.082601	-0.808207	-0.693665
Data40	-0.127869	0.409546	-0.358683	-0.126699	-0.089315	-0.800476	-0.689799
Data41	-0.135905	0.407359	-0.369975	-0.119578	-0.112813	-0.790609	-0.676473
Data42	-0.14389	0.405121	-0.386454	-0.104268	-0.147298	-0.78359	-0.666504
Data43	-0.152079	0.402578	-0.41097	-0.102743	-0.182953	-0.774638	-0.658569
Data44	-0.16037	0.399526	-0.423279	-0.115865	-0.208282	-0.769755	-0.64738
Data45	-0.168482	0.395864	-0.434875	-0.11378	-0.224406	-0.771383	-0.645396
Data46	-0.176036	0.391439	-0.458577	-0.102692	-0.228373	-0.768534	-0.652415
Data47	-0.182622	0.385895	-0.476685	-0.103404	-0.229441	-0.75765	-0.658569
Data48	-0.18809	0.378876	-0.483602	-0.112152	-0.229034	-0.744324	-0.661723
Data49	-0.192413	0.370026	-0.492757	-0.104675	-0.212199	-0.732727	-0.663503
Data50	-0.195923	0.359294	-0.509033	-0.093486	-0.20752	-0.709432	-0.659892
Data51	-0.199203	0.346934	-0.535075	-0.075633	-0.209554	-0.683594	-0.659841
Data52	-0.203044	0.333659	-0.557963	-0.070597	-0.203552	-0.659383	-0.653229
Data53	-0.208308	0.320587	-0.557149	-0.078786	-0.205536	-0.644938	-0.639598
Data54	-0.215861	0.308838	-0.550639	-0.09201	-0.210673	-0.633952	-0.618591
Data55	-0.226339	0.299327	-0.550537	-0.094198	-0.223643	-0.624084	-0.589803
Data56	-0.240122	0.292511	-0.549825	-0.097402	-0.242411	-0.623881	-0.556742
Data57	-0.257212	0.288239	-0.557353	-0.11439	-0.255788	-0.625509	-0.536397
Data58	-0.277303	0.285797	-0.583191	-0.133514	-0.276947	-0.625814	-0.513814
Data59	-0.29981	0.28417	-0.617472	-0.151418	-0.286306	-0.614319	-0.493469
Data60	-0.323893	0.282288	-0.649312	-0.16627	-0.280457	-0.601603	-0.477702
Data61	-0.348612	0.279185	-0.678101	-0.175222	-0.276693	-0.588684	-0.472005
Data62	-0.373001	0.274302	-0.704346	-0.17334	-0.282237	-0.581563	-0.460256
Data63	-0.396245	0.267334	-0.733337	-0.161896	-0.286611	-0.56783	-0.44103
Data64	-0.417658	0.25828	-0.763652	-0.154266	-0.265554	-0.563253	-0.430857
Data65	-0.436757	0.247599	-0.783895	-0.139262	-0.245005	-0.561523	-0.428365
Data66	-0.453389	0.235697	-0.805562	-0.124359	-0.256348	-0.550028	-0.437571
Data67	-0.467478	0.223185	-0.817973	-0.105743	-0.262197	-0.533244	-0.447235
Data68	-0.479202	0.210724	-0.820007	-0.101267	-0.262299	-0.514526	-0.448456
Data69	-0.488764	0.198822	-0.822856	-0.120646	-0.26708	-0.498454	-0.444132
Data70	-0.496445	0.187937	-0.836589	-0.141652	-0.25472	-0.47821	-0.441081
Data71	-0.502497	0.178528	-0.848287	-0.16037	-0.250193	-0.467529	-0.433197
Data72	-0.507075	0.171	-0.86436	-0.183716	-0.256042	-0.459391	-0.425262
Data73	-0.510228	0.165812	-0.882874	-0.220133	-0.269368	-0.445251	-0.411326
Data74	-0.511882	0.163116	-0.905253	-0.246328	-0.287425	-0.427958	-0.391693
Data75	-0.511805	0.163015	-0.916646	-0.253906	-0.307872	-0.408325	-0.369059
Data76	-0.509796	0.1651	-0.923767	-0.25589	-0.320841	-0.389913	-0.355428
Data77	-0.505625	0.16861	-0.932414	-0.242106	-0.325724	-0.37974	-0.348104
Data78	-0.49909	0.17278	-0.937805	-0.231578	-0.319672	-0.373942	-0.34963
Data79	-0.490265	0.1769	-0.938009	-0.223338	-0.308634	-0.372925	-0.348256
Data80	-0.479355	0.180511	-0.939128	-0.222321	-0.302124	-0.369466	-0.342611
Data81	-0.466792	0.183614	-0.918579	-0.235138	-0.301971	-0.358073	-0.331675
Data82	-0.453237	0.186361	-0.888163	-0.248464	-0.311127	-0.351664	-0.321147
Data83	-0.439479	0.188955	-0.866699	-0.269216	-0.32486	-0.351054	-0.308228
Data84	-0.426381	0.191396	-0.882161	-0.266571	-0.334269	-0.339864	-0.288645
Data85	-0.414759	0.193431	-0.923157	-0.266317	-0.316772	-0.327555	-0.269928
Data86	-0.405273	0.194499	-0.948792	-0.261078	-0.290934	-0.322367	-0.248362
Data87	-0.398356	0.194194	-0.960999	-0.264028	-0.265045	-0.317688	-0.226084
Data88	-0.394287	0.192108	-0.976461	-0.271962	-0.248515	-0.310364	-0.191294
Data89	-0.393016	0.188395	-1.005656	-0.288239	-0.240835	-0.302836	-0.168762
Data90	-0.394338	0.183462	-1.03831	-0.297496	-0.230916	-0.300598	-0.155182
Data91	-0.397822	0.17807	-1.054484	-0.299835	-0.225983	-0.29246	-0.143687
Data92	-0.403035	0.172984	-1.051229	-0.304565	-0.235494	-0.275065	-0.133311
Data93	-0.409444	0.168864	-1.038208	-0.295512	-0.247447	-0.262451	-0.12853
Data94	-0.416463	0.166168	-1.026917	-0.28656	-0.26652	-0.248922	-0.133718
Data95	-0.423686	0.165049	-1.043091	-0.267385	-0.27771	-0.22939	-0.132955
Data96	-0.430705	0.165456	-1.084086	-0.246684	-0.293172	-0.214233	-0.12502
Data97	-0.437266	0.167236	-1.127726	-0.244446	-0.313721	-0.193685	-0.119578
Data98	-0.443192	0.170186	-1.145121	-0.26179	-0.323486	-0.179443	-0.113627
Data99	-0.44838	0.174255	-1.132813	-0.282745	-0.320689	-0.175374	-0.106252
Data100	-0.452881	0.179342	-1.097412	-0.285797	-0.314331	-0.1828	-0.091604
Data101	-0.456721	0.185343	-1.055603	-0.29012	-0.310516	-0.187378	-0.063578
Data102	-0.459951	0.192108	-1.030273	-0.296122	-0.298258	-0.180461	-0.030568
Data103	-0.462621	0.199331	-0.991516	-0.307566	-0.289815	-0.169576	-0.007528
Data104	-0.464656	0.206604	-0.940348	-0.325419	-0.283966	-0.161336	0.014547
Data105	-0.465902	0.21342	-0.874227	-0.330709	-0.281576	-0.154317	0.017141
Data106	-0.466105	0.219065	-0.81899	-0.323029	-0.286967	-0.147603	0.010223
Data107	-0.465037	0.222982	-0.788574	-0.312297	-0.296783	-0.131734	-0.003255
Data108	-0.462418	0.224965	-0.775757	-0.310313	-0.299072	-0.118408	-0.021769
Data109	-0.458043	0.225016	-0.759583	-0.326436	-0.289866	-0.109049	-0.028992
Data110	-0.451813	0.223745	-0.723572	-0.347799	-0.276184	-0.100505	-0.020854
Data111	-0.443802	0.222066	-0.666707	-0.360107	-0.261841	-0.088603	-0.009766
Data112	-0.434214	0.221049	-0.600077	-0.368195	-0.250854	-0.077922	-0.004679
Data113	-0.423381	0.22171	-0.524089	-0.361125	-0.247904	-0.060425	-0.007731
Data114	-0.411758	0.22466	-0.446574	-0.336253	-0.240733	-0.040995	-0.014598
Data115	-0.39978	0.230001	-0.392253	-0.314891	-0.236664	-0.029704	-0.015818
Data116	-0.387929	0.237376	-0.340068	-0.296326	-0.237325	-0.02238	-0.016022
Data117	-0.376612	0.246124	-0.283508	-0.300395	-0.225881	-0.020752	-0.013173
Data118	-0.366109	0.25533	-0.231527	-0.322469	-0.219828	-0.019023	-0.000763
Data119	-0.3567	0.264384	-0.189921	-0.347544	-0.226949	-0.015666	0.022583
Data120	-0.348511	0.272776	-0.164693	-0.368856	-0.243632	-0.006205	0.041504
Data121	-0.341619	0.280202	-0.158691	-0.377553	-0.25233	0.004679	0.04542
Data122	-0.336049	0.28656	-0.142619	-0.372925	-0.258128	0.015259	0.043132
Data123	-0.331802	0.291799	-0.113729	-0.367737	-0.247803	0.02655	0.050659
Data124	-0.328852	0.295664	-0.087484	-0.356038	-0.231222	0.038656	0.065257
Data125	-0.327148	0.297852	-0.066935	-0.342356	-0.226796	0.053101	0.096944
Data126	-0.32664	0.297902	-0.037333	-0.334422	-0.228628	0.072021	0.130157
Data127	-0.327301	0.295563	-0.0177	-0.331167	-0.237223	0.101725	0.169627
Data128	-0.329107	0.290883	-0.002441	-0.330912	-0.250804	0.135396	0.206655
Data129	-0.332082	0.284322	0.032756	-0.326792	-0.265554	0.152181	0.23468
Data130	-0.336278	0.276794	0.076294	-0.327555	-0.284424	0.152384	0.253703
Data131	-0.341695	0.26947	0.124308	-0.336609	-0.305583	0.138652	0.270335
Data132	-0.348333	0.263519	0.172831	-0.339457	-0.31896	0.124919	0.280863
Data133	-0.35614	0.259755	0.223287	-0.346324	-0.329183	0.125427	0.283763
Data134	-0.364965	0.258433	0.263367	-0.353444	-0.335999	0.137024	0.276591
Data135	-0.374527	0.259145	0.314738	-0.371908	-0.341339	0.137431	0.269267
Data136	-0.38442	0.261129	0.353394	-0.386454	-0.342356	0.129801	0.255534
Data137	-0.39416	0.263316	0.373433	-0.386047	-0.334727	0.12085	0.232646
Data138	-0.403086	0.264791	0.375468	-0.363464	-0.334981	0.120341	0.213369
Data139	-0.410614	0.265096	0.356547	-0.347239	-0.347646	0.127665	0.204213
Data140	-0.416234	0.26413	0.335693	-0.343781	-0.355123	0.134277	0.193837
Data141	-0.419566	0.262197	0.329081	-0.338338	-0.345968	0.149231	0.18809
Data142	-0.42038	0.259959	0.331319	-0.327911	-0.319366	0.157267	0.183004
Data143	-0.418777	0.258077	0.341187	-0.304565	-0.282288	0.159505	0.179443
Data144	-0.414988	0.257161	0.351664	-0.279439	-0.266724	0.158386	0.187734
Data145	-0.409393	0.257365	0.359904	-0.266724	-0.276388	0.160624	0.194194
Data146	-0.402527	0.25884	0.379537	-0.258789	-0.280457	0.16866	0.207113
Data147	-0.394897	0.261281	0.388387	-0.252635	-0.280863	0.169169	0.226695
Data148	-0.386937	0.264384	0.39327	-0.253499	-0.296529	0.164998	0.246226
Data149	-0.378901	0.267843	0.391744	-0.260264	-0.320485	0.168457	0.263723
Data150	-0.370916	0.271352	0.393778	-0.251821	-0.334167	0.175476	0.280762
Data151	-0.362956	0.274862	0.390218	-0.248362	-0.334371	0.178121	0.297089
Data152	-0.354818	0.278219	0.371399	-0.242106	-0.328776	0.178223	0.306753
Data153	-0.346324	0.281576	0.354614	-0.228933	-0.332591	0.185343	0.317485
Data154	-0.33727	0.284882	0.353292	-0.216115	-0.330455	0.192057	0.324148
Data155	-0.327581	0.288188	0.360006	-0.203705	-0.320435	0.207418	0.326894
Data156	-0.317332	0.291443	0.35085	-0.186818	-0.320231	0.21932	0.328115
Data157	-0.306778	0.294647	0.333557	-0.172119	-0.326335	0.224508	0.326029
Data158	-0.296427	0.29775	0.328979	-0.159098	-0.325928	0.231832	0.318705
Data159	-0.286891	0.300852	0.339355	-0.160573	-0.326589	0.23234	0.314789
Data160	-0.278931	0.304006	0.357056	-0.164948	-0.336253	0.227559	0.310313
Data161	-0.273234	0.307312	0.358378	-0.162557	-0.340271	0.23234	0.313161
Data162	-0.270411	0.310822	0.359395	-0.161285	-0.346069	0.23936	0.331777
Data163	-0.270869	0.314331	0.368754	-0.153097	-0.35024	0.234578	0.348104
Data164	-0.274734	0.317485	0.388387	-0.15035	-0.361684	0.234477	0.366821
Data165	-0.281881	0.319722	0.39032	-0.153503	-0.359599	0.233663	0.392558
Data166	-0.291824	0.320384	0.374044	-0.150248	-0.339762	0.234985	0.409851
Data167	-0.303904	0.318909	0.360311	-0.14918	-0.318756	0.237122	0.41214
Data168	-0.31723	0.315043	0.347595	-0.153147	-0.313568	0.235697	0.400238
Data169	-0.330811	0.308838	0.33315	-0.153351	-0.321147	0.236003	0.389659
Data170	-0.343679	0.3007	0.323588	-0.148163	-0.332387	0.23641	0.379995
Data171	-0.354919	0.291239	0.311584	-0.130412	-0.349935	0.245158	0.379181
Data172	-0.363795	0.281169	0.290833	-0.124105	-0.356903	0.258179	0.382233
Data173	-0.369822	0.271047	0.279338	-0.124461	-0.362295	0.271606	0.389964
Data174	-0.372772	0.26123	0.284017	-0.125224	-0.371246	0.274963	0.401662
Data175	-0.372696	0.251923	0.293579	-0.120748	-0.360413	0.275675	0.411326
Data176	-0.369873	0.243225	0.300293	-0.113424	-0.359548	0.277507	0.412242
Data177	-0.364761	0.235189	0.293477	-0.099284	-0.365397	0.268962	0.415904
Data178	-0.35792	0.227915	0.252889	-0.094503	-0.357564	0.258077	0.421702
Data179	-0.349859	0.221812	0.206502	-0.098012	-0.352173	0.259501	0.440318
Data180	-0.340958	0.217133	0.181173	-0.104065	-0.361328	0.263875	0.459086
Data181	-0.331421	0.214386	0.17039	-0.113932	-0.371297	0.263163	0.469411
Data182	-0.321223	0.213776	0.1769	-0.125224	-0.382385	0.26123	0.465444
Data183	-0.310109	0.215352	0.179342	-0.130819	-0.376689	0.267639	0.462901
Data184	-0.29775	0.218913	0.182495	-0.125427	-0.363108	0.273743	0.470378
Data185	-0.283763	0.223846	0.193787	-0.12441	-0.349172	0.28005	0.474497
Data186	-0.267944	0.22939	0.193787	-0.119832	-0.338389	0.271301	0.475769
Data187	-0.250193	0.234731	0.189616	-0.119781	-0.329946	0.261637	0.475972
Data188	-0.230713	0.239207	0.195719	-0.103912	-0.311178	0.255534	0.477498
Data189	-0.209961	0.24231	0.189412	-0.099335	-0.296478	0.254618	0.476481
Data190	-0.188624	0.243734	0.170797	-0.090841	-0.282389	0.259399	0.479635
Data191	-0.167516	0.243429	0.140991	-0.07431	-0.28066	0.264181	0.485433
Data192	-0.147502	0.241191	0.121969	-0.063477	-0.28834	0.272522	0.497487
Data193	-0.129369	0.236969	0.107829	-0.072174	-0.299581	0.279032	0.526835
Data194	-0.113627	0.230611	0.085144	-0.07314	-0.304718	0.284424	0.561778
Data195	-0.100632	0.222117	0.054728	-0.069021	-0.300598	0.278422	0.600586
Data196	-0.090332	0.211792	0.01414	-0.054728	-0.28717	0.268656	0.631917
Data197	-0.082499	0.200043	-0.018311	-0.054067	-0.277201	0.259501	0.645498
Data198	-0.076752	0.187683	-0.041707	-0.064189	-0.270437	0.257874	0.650533
Data199	-0.072556	0.175476	-0.059713	-0.073547	-0.266012	0.257263	0.654195
Data200	-0.069453	0.164185	-0.081482	-0.07253	-0.262451	0.264079	0.652669
Data201	-0.067012	0.154114	-0.113831	-0.065002	-0.253499	0.270284	0.643717
Data202	-0.065079	0.145365	-0.16449	-0.048421	-0.245463	0.26652	0.636749
Data203	-0.063604	0.137634	-0.230815	-0.048421	-0.252686	0.263163	0.62734
Data204	-0.062764	0.130514	-0.278422	-0.066274	-0.248718	0.261536	0.615692
Data205	-0.062815	0.123698	-0.295817	-0.074921	-0.2388	0.264689	0.60262
Data206	-0.064061	0.116984	-0.309753	-0.083567	-0.231781	0.276286	0.600688
Data207	-0.066732	0.110321	-0.320129	-0.098216	-0.225627	0.290527	0.603994
Data208	-0.070928	0.104065	-0.330912	-0.103861	-0.227458	0.303752	0.616811
Data209	-0.076497	0.098521	-0.333557	-0.116933	-0.222829	0.311788	0.636546
Data210	-0.083135	0.094096	-0.328979	-0.129649	-0.201416	0.313009	0.663554
Data211	-0.090256	0.090993	-0.317891	-0.128581	-0.186564	0.309448	0.683492
Data212	-0.097122	0.08906	-0.298055	-0.121409	-0.181071	0.306396	0.694478
Data213	-0.102895	0.088043	-0.28005	-0.115356	-0.176036	0.300395	0.705363
Data214	-0.10671	0.087331	-0.267843	-0.117849	-0.177663	0.299479	0.711772
Data215	-0.107803	0.086365	-0.251465	-0.129801	-0.158691	0.303955	0.706635
Data216	-0.105667	0.08489	-0.23407	-0.130819	-0.139058	0.308329	0.699921
Data217	-0.100021	0.082703	-0.212809	-0.124868	-0.13387	0.30721	0.688883
Data218	-0.090968	0.080109	-0.166728	-0.113424	-0.124613	0.306193	0.677541
Data219	-0.078913	0.077566	-0.111694	-0.116831	-0.105896	0.30721	0.654806
Data220	-0.064545	0.075633	-0.066325	-0.133158	-0.083415	0.305176	0.64443
Data221	-0.048777	0.074717	-0.040283	-0.141144	-0.069478	0.298055	0.65333
Data222	-0.032628	0.074921	-0.033773	-0.145365	-0.063121	0.307515	0.667623
Data223	-0.017064	0.075938	-0.025838	-0.146077	-0.063222	0.314331	0.668386
Data224	-0.002925	0.076955	-0.012716	-0.148977	-0.063019	0.316162	0.655568
Data225	0.009257	0.076955	0.009054	-0.152384	-0.04598	0.317993	0.641886
Data226	0.019252	0.075073	0.020955	-0.148366	-0.036163	0.311686	0.634766
Data227	0.027059	0.070546	0.015462	-0.133158	-0.061798	0.305786	0.62678
Data228	0.032908	0.063324	-0.001017	-0.123189	-0.095418	0.310567	0.618795
Data229	0.037231	0.053711	-0.0118	-0.114339	-0.106303	0.319316	0.607249
Data230	0.040461	0.042623	0.007324	-0.116069	-0.083415	0.322062	0.594635
Data231	0.042979	0.030975	0.043132	-0.112203	-0.052795	0.329386	0.577698
Data232	0.044937	0.01948	0.082194	-0.12263	-0.031687	0.335693	0.551961
Data233	0.046336	0.008341	0.104268	-0.127309	-0.020599	0.339966	0.539449
Data234	0.046972	-0.002543	0.118408	-0.125122	-0.022481	0.339762	0.550588
Data235	0.046387	-0.014038	0.125529	-0.123444	-0.009257	0.342	0.564728
Data236	0.044098	-0.026957	0.123291	-0.12324	0.003967	0.348612	0.575256
Data237	0.039647	-0.042013	0.142212	-0.122121	0.005035	0.345561	0.579631
Data238	0.032679	-0.059458	0.172628	-0.129293	0.000661	0.343323	0.575714
Data239	0.023066	-0.07899	0.200094	-0.129038	-0.003764	0.347595	0.563914
Data240	0.010859	-0.099792	0.234273	-0.12736	-0.008443	0.355225	0.550995
Data241	-0.003535	-0.1209	0.278219	-0.132294	-0.009308	0.359192	0.531514
Data242	-0.019531	-0.141246	0.332438	-0.132294	-0.003306	0.358582	0.507406
Data243	-0.036341	-0.160268	0.374247	-0.13031	0.02065	0.351868	0.484467
Data244	-0.05305	-0.177663	0.399272	-0.119578	0.035706	0.34495	0.46758
Data245	-0.068715	-0.193837	0.388082	-0.103048	0.038045	0.350545	0.450389
Data246	-0.082525	-0.2093	0.358073	-0.099538	0.038554	0.350037	0.428823
Data247	-0.093765	-0.22466	0.348612	-0.099131	0.039012	0.347595	0.400899
Data248	-0.102056	-0.240224	0.354716	-0.106099	0.029399	0.345459	0.372518
Data249	-0.107117	-0.255992	0.369975	-0.106557	0.034332	0.342204	0.340729
Data250	-0.108999	-0.271657	0.389404	-0.097046	0.038706	0.340271	0.319875
Data251	-0.107905	-0.286509	0.417074	-0.087229	0.03835	0.333252	0.311737
Data252	-0.104167	-0.299988	0.43335	-0.085347	0.040283	0.329081	0.31428
Data253	-0.09819	-0.311432	0.441081	-0.081431	0.050761	0.325623	0.308634
Data254	-0.090307	-0.320689	0.449727	-0.078888	0.046031	0.336507	0.303752
Data255	-0.080897	-0.327708	0.46641	-0.083822	0.035146	0.348612	0.301971
Data256	-0.070114	-0.332692	0.482992	-0.088247	0.032094	0.360209	0.308838
Data257	-0.058161	-0.335999	0.491435	-0.085195	0.041199	0.374451	0.314738
Data258	-0.04509	-0.338033	0.497945	-0.089773	0.058085	0.382894	0.323385
Data259	-0.031077	-0.339203	0.483602	-0.109965	0.092163	0.383606	0.319417
Data260	-0.016301	-0.340068	0.469259	-0.115712	0.110931	0.375264	0.31545
Data261	-0.001017	-0.341085	0.467224	-0.124715	0.131632	0.358073	0.320129
Data262	0.014318	-0.342763	0.466817	-0.131734	0.155385	0.342204	0.323944
Data263	0.029246	-0.345459	0.469055	-0.1238	0.164388	0.326538	0.325114
Data264	0.043055	-0.349325	0.475871	-0.111389	0.162303	0.311279	0.324758
Data265	0.055135	-0.354309	0.478312	-0.093638	0.16154	0.30426	0.334473
Data266	0.064824	-0.360006	0.47404	-0.081533	0.157674	0.299784	0.342611
Data267	0.071564	-0.365804	0.496318	-0.064036	0.151825	0.298055	0.340373
Data268	0.075048	-0.370992	0.517578	-0.048726	0.150757	0.291341	0.336202
Data269	0.075124	-0.375061	0.531921	-0.038961	0.145976	0.273946	0.340017
Data270	0.07192	-0.377502	0.526428	-0.049438	0.131582	0.259094	0.343424
Data271	0.065765	-0.378113	0.516357	-0.050659	0.113831	0.243835	0.332489
Data272	0.057195	-0.376892	0.501302	-0.039825	0.104574	0.232442	0.310872
Data273	0.046946	-0.373891	0.485942	-0.039063	0.117798	0.223592	0.291545
Data274	0.035756	-0.369415	0.476176	-0.044556	0.131632	0.212606	0.270437
Data275	0.024312	-0.363617	0.461629	-0.044047	0.135345	0.198059	0.238088
Data276	0.013301	-0.3567	0.446065	-0.035807	0.152028	0.182597	0.209757
Data277	0.00323	-0.348714	0.418701	-0.020142	0.171763	0.175069	0.19928
Data278	-0.005544	-0.339813	0.37974	-0.015717	0.181681	0.164897	0.195109
Data279	-0.012868	-0.330149	0.346171	-0.016632	0.183614	0.151367	0.196686
Data280	-0.018641	-0.320028	0.330098	-0.016886	0.183818	0.13387	0.210978
Data281	-0.022863	-0.309906	0.340068	-0.013784	0.187073	0.116781	0.225576
Data282	-0.025584	-0.300446	0.360718	-0.004069	0.189616	0.099996	0.231527
Data283	-0.026881	-0.292206	0.36967	0.003611	0.197398	0.089417	0.232849
Data284	-0.026779	-0.285594	0.357056	-0.009664	0.202688	0.082804	0.239461
Data285	-0.02533	-0.280507	0.33783	-0.041504	0.218608	0.076701	0.245412
Data286	-0.022481	-0.276388	0.316264	-0.066884	0.23941	0.068258	0.255636
Data287	-0.01826	-0.272319	0.308634	-0.07487	0.250142	0.066121	0.258026
Data288	-0.012614	-0.26708	0.309041	-0.067342	0.246175	0.061951	0.252075
Data289	-0.005442	-0.259501	0.301921	-0.053253	0.246531	0.067444	0.241597
Data290	0.00323	-0.24882	0.28951	-0.047353	0.248362	0.079854	0.22583
Data291	0.013504	-0.23468	0.281677	-0.048625	0.261841	0.080363	0.215759
Data292	0.02538	-0.217234	0.269063	-0.05366	0.269216	0.080363	0.211843
Data293	0.038757	-0.197093	0.285746	-0.046743	0.270437	0.076803	0.213521
Data294	0.053431	-0.17512	0.327454	-0.038757	0.276998	0.086975	0.219014
Data295	0.069071	-0.152181	0.363363	-0.025279	0.288645	0.083516	0.223083
Data296	0.085144	-0.129089	0.360921	-0.016123	0.299225	0.079651	0.228577
Data297	0.100988	-0.106303	0.325317	-0.009257	0.292562	0.077006	0.240631
Data298	0.115916	-0.084279	0.290833	0.000865	0.277456	0.071716	0.25589
Data299	0.129217	-0.063222	0.255636	0.011546	0.2683	0.069987	0.261943
Data300	0.14033	-0.043335	0.21932	0.004781	0.268911	0.062866	0.268962
Data301	0.148875	-0.024872	0.176392	-0.000407	0.272827	0.051473	0.280863
Data302	0.1548	-0.008087	0.131327	0.00117	0.286662	0.035909	0.29836
Data303	0.158259	0.006663	0.095622	-0.001831	0.308329	0.010986	0.317688
Data304	0.159658	0.01943	0.071106	-0.012665	0.329844	-0.010885	0.321147
Data305	0.159556	0.030212	0.056559	-0.022481	0.337931	-0.020854	0.304616
Data306	0.158564	0.039164	0.045268	-0.029907	0.336965	-0.032349	0.287425
Data307	0.157191	0.046488	0.021871	-0.029856	0.345001	-0.049337	0.275726
Data308	0.155792	0.052592	-0.010681	-0.014903	0.346476	-0.069987	0.25828
Data309	0.154572	0.057831	-0.069682	0.007019	0.348816	-0.083618	0.243683
Data310	0.153478	0.062663	-0.138753	0.009206	0.35675	-0.085042	0.229034
Data311	0.152334	0.067444	-0.187378	0.010885	0.355784	-0.084635	0.216573
Data312	0.150833	0.072428	-0.197245	0.016479	0.359955	-0.076396	0.209707
Data313	0.148621	0.077871	-0.169576	0.019989	0.363108	-0.068258	0.206909
Data314	0.145493	0.083872	-0.142517	0.016327	0.358531	-0.062358	0.19811
Data315	0.141322	0.09023	-0.118306	0.015361	0.358531	-0.057271	0.19399
Data316	0.13621	0.096741	-0.099894	-0.001373	0.369263	-0.048625	0.197194
Data317	0.130539	0.1032	-0.083415	-0.012461	0.379181	-0.047506	0.206604
Data318	0.124868	0.109202	-0.064189	-0.011139	0.389964	-0.052287	0.20462
Data319	0.11996	0.114441	-0.035909	-0.011037	0.383708	-0.062561	0.192312
Data320	0.116603	0.118663	-0.006307	-0.022888	0.369771	-0.071411	0.169779
Data321	0.115636	0.12146	0.014547	-0.029195	0.354818	-0.07314	0.149689
Data322	0.117671	0.12263	0.039673	-0.027873	0.350189	-0.069784	0.129649
Data323	0.123037	0.121918	0.075378	-0.042725	0.354818	-0.067139	0.107524
Data324	0.13176	0.11912	0.120341	-0.055847	0.361379	-0.077718	0.082804
Data325	0.143509	0.114441	0.169067	-0.062561	0.366669	-0.090535	0.070801
Data326	0.157623	0.108032	0.212708	-0.064494	0.379181	-0.101013	0.07782
Data327	0.173213	0.100454	0.246379	-0.060679	0.384369	-0.100301	0.091654
Data328	0.189285	0.092265	0.247396	-0.060476	0.389201	-0.086161	0.100555
Data329	0.204849	0.084178	0.245056	-0.055847	0.386607	-0.068258	0.106252
Data330	0.219065	0.07665	0.240377	-0.061137	0.376638	-0.060425	0.111796
Data331	0.231323	0.070089	0.240784	-0.072276	0.365346	-0.062764	0.107778
Data332	0.241165	0.064392	0.246277	-0.073242	0.355784	-0.075073	0.09023
Data333	0.248489	0.059204	0.25533	-0.067698	0.351105	-0.082906	0.057373
Data334	0.253245	0.053813	0.26652	-0.063731	0.337728	-0.084127	0.032399
Data335	0.25561	0.047455	0.280355	-0.062205	0.331065	-0.078023	0.019938
Data336	0.255712	0.039266	0.302022	-0.072988	0.33315	-0.069478	0.017904
Data337	0.253677	0.028788	0.320129	-0.075989	0.340576	-0.06663	0.01826
Data338	0.249532	0.015564	0.338542	-0.070852	0.341492	-0.07487	0.023804
Data339	0.243225	-0.000305	0.354919	-0.07314	0.343272	-0.082703	0.033569
Data340	0.234629	-0.018616	0.37028	-0.074768	0.345154	-0.092163	0.047963
Data341	0.223618	-0.038706	0.381063	-0.075175	0.343119	-0.099792	0.054576
Data342	0.210063	-0.059764	0.396525	-0.070292	0.334727	-0.103861	0.062815
Data343	0.19399	-0.080821	0.417277	-0.069936	0.325216	-0.100098	0.078125
Data344	0.175578	-0.10081	0.449117	-0.084127	0.314178	-0.088196	0.084737
Data345	0.155131	-0.118968	0.481771	-0.101471	0.307719	-0.084025	0.090535
Data346	0.133184	-0.134837	0.520528	-0.12736	0.308634	-0.089823	0.094706
Data347	0.110346	-0.148265	0.556844	-0.144908	0.303294	-0.092061	0.090892
Data348	0.087331	-0.159556	0.593465	-0.151978	0.29541	-0.090434	0.091654
Data349	0.064875	-0.169373	0.630595	-0.155487	0.296326	-0.097656	0.094503
Data350	0.043666	-0.178324	0.654297	-0.148417	0.303345	-0.107524	0.098928
Data351	0.024287	-0.187124	0.669556	-0.144399	0.311127	-0.111491	0.109406
Data352	0.007172	-0.196025	0.671794	-0.137634	0.311534	-0.118001	0.109812
Data353	-0.007451	-0.205282	0.658366	-0.140228	0.309143	-0.113627	0.097961
Data354	-0.019531	-0.214945	0.649923	-0.140584	0.316569	-0.107422	0.067698
Data355	-0.029144	-0.224915	0.647278	-0.130819	0.328725	-0.106405	0.024109
Data356	-0.036519	-0.23524	0.6545	-0.113525	0.336761	-0.112915	-0.019124
Data357	-0.041885	-0.245921	0.669454	-0.112254	0.351257	-0.114136	-0.059153
Data358	-0.045497	-0.257009	0.687256	-0.136159	0.349884	-0.11261	-0.082855
Data359	-0.047506	-0.268402	0.698242	-0.177205	0.360158	-0.115763	-0.0973
Data360	-0.048014	-0.279897	0.69458	-0.200348	0.376129	-0.116984	-0.099894
Data361	-0.047023	-0.291138	0.687663	-0.204875	0.374196	-0.115356	-0.087738
Data362	-0.044429	-0.301819	0.683289	-0.216726	0.355326	-0.11851	-0.068563
Data363	-0.040207	-0.311686	0.687561	-0.216268	0.344493	-0.122681	-0.043691
Data364	-0.034358	-0.320638	0.693359	-0.212301	0.338084	-0.122375	-0.016378
Data365	-0.027008	-0.328623	0.693665	-0.220591	0.330912	-0.115763	0.000356
Data366	-0.018412	-0.335897	0.673625	-0.235036	0.332947	-0.085653	0.005747
Data367	-0.009054	-0.342814	0.657145	-0.247854	0.331268	-0.024211	-0.003204
Data368	0.000509	-0.349731	0.660909	-0.240072	0.320994	-0.014954	-0.017802
Data369	0.009613	-0.356852	0.673319	-0.209808	0.317027	-0.038249	-0.029093
Data370	0.017522	-0.364176	0.69102	-0.183105	0.313263	-0.070597	-0.045013
Data371	0.023473	-0.37145	0.694377	-0.16276	0.311127	-0.100708	-0.054983
Data372	0.026754	-0.378316	0.702108	-0.15152	0.310109	-0.129191	-0.076345
Data373	0.02683	-0.384267	0.727132	-0.153249	0.307058	-0.137634	-0.099436
Data374	0.023244	-0.388997	0.744324	-0.157013	0.298513	-0.1356	-0.108643
Data375	0.015767	-0.392354	0.752462	-0.173238	0.287221	-0.128581	-0.113475
Data376	0.00445	-0.394745	0.761922	-0.206553	0.285238	-0.125936	-0.118968
Data377	-0.010325	-0.396779	0.778503	-0.235341	0.29185	-0.132853	-0.115
Data378	-0.028076	-0.399119	0.787862	-0.23646	0.30248	-0.13855	-0.105184
Data379	-0.048014	-0.402527	0.797221	-0.227814	0.318451	-0.139567	-0.094401
Data380	-0.069199	-0.407308	0.809326	-0.227559	0.335846	-0.143026	-0.074514
Data381	-0.090714	-0.413411	0.808614	-0.229594	0.342306	-0.143738	-0.065155
Data382	-0.111669	-0.420431	0.798747	-0.217082	0.336202	-0.141703	-0.067139
Data383	-0.131302	-0.427704	0.778809	-0.210419	0.339203	-0.140076	-0.071665
Data384	-0.149078	-0.434519	0.741679	-0.209249	0.339152	-0.136108	-0.06485
Data385	-0.164719	-0.440369	0.691528	-0.19989	0.32547	-0.13387	-0.060781
Data386	-0.178172	-0.445099	0.648804	-0.20223	0.316671	-0.126444	-0.054423
Data387	-0.18954	-0.449015	0.624898	-0.201111	0.32191	-0.1238	-0.045827
Data388	-0.199102	-0.452627	0.615133	-0.188192	0.328217	-0.11851	-0.036977
Data389	-0.207087	-0.456746	0.597127	-0.189412	0.328674	-0.118815	-0.031484
Data390	-0.213699	-0.461629	0.57251	-0.19043	0.317993	-0.115865	-0.028788
Data391	-0.218989	-0.467173	0.536906	-0.195872	0.309143	-0.118408	-0.031637
Data392	-0.222855	-0.472717	0.509949	-0.201162	0.301615	-0.116781	-0.030874
Data393	-0.225042	-0.47699	0.482585	-0.206757	0.289866	-0.107015	-0.032959
Data394	-0.225118	-0.47877	0.450948	-0.211945	0.273895	-0.111694	-0.045013
Data395	-0.222651	-0.477091	0.432332	-0.212657	0.25177	-0.106201	-0.054067
Data396	-0.217158	-0.471802	0.417989	-0.206197	0.249329	-0.095927	-0.053813
Data397	-0.208359	-0.463664	0.404663	-0.18926	0.263062	-0.083822	-0.046539
Data398	-0.196126	-0.454152	0.39683	-0.180461	0.276031	-0.071615	-0.039673
Data399	-0.180613	-0.445048	0.39266	-0.167033	0.271047	-0.068563	-0.036062
Data400	-0.162252	-0.438029	0.39856	-0.16393	0.277049	-0.076803	-0.026855
Data401	-0.141754	-0.434062	0.418396	-0.150604	0.287069	-0.077209	-0.004222
Data402	-0.12001	-0.433248	0.42572	-0.133413	0.284271	-0.07843	0.025228
Data403	-0.098038	-0.434875	0.408427	-0.118306	0.276184	-0.076497	0.061595
Data404	-0.07693	-0.437622	0.365397	-0.094604	0.271098	-0.065104	0.079091
Data405	-0.057653	-0.440063	0.315755	-0.084635	0.282033	-0.055847	0.085195
Data406	-0.040995	-0.440928	0.289001	-0.071971	0.279643	-0.054525	0.086924
Data407	-0.027542	-0.439657	0.276794	-0.079447	0.283305	-0.053914	0.087433
Data408	-0.017598	-0.436147	0.262248	-0.094401	0.270233	-0.045064	0.080566
Data409	-0.011164	-0.430857	0.227356	-0.093587	0.253042	-0.029297	0.074768
Data410	-0.007909	-0.424601	0.189718	-0.08901	0.254924	-0.018209	0.073853
Data411	-0.007401	-0.418294	0.15035	-0.08433	0.259145	-0.017293	0.079142
Data412	-0.008977	-0.412699	0.104472	-0.077209	0.264079	-0.008647	0.085551
Data413	-0.011927	-0.408427	0.064596	-0.072734	0.261078	0.002543	0.087992
Data414	-0.015589	-0.405884	0.026347	-0.068359	0.256348	0.014954	0.084432
Data415	-0.01943	-0.405273	-0.022074	-0.064036	0.253143	0.034485	0.076548
Data416	-0.023092	-0.406748	-0.077616	-0.059713	0.248922	0.037231	0.066783
Data417	-0.026347	-0.410258	-0.127869	-0.048319	0.245209	0.037028	0.049896
Data418	-0.029195	-0.4157	-0.160929	-0.041962	0.241699	0.033773	0.033722
Data419	-0.031713	-0.422719	-0.168152	-0.046895	0.241445	0.030619	0.020447
Data420	-0.034078	-0.430654	-0.14506	-0.045369	0.251516	0.027161	0.017039
Data421	-0.036316	-0.438588	-0.13265	-0.041707	0.254364	0.032349	0.028992
Data422	-0.038401	-0.445404	-0.131226	-0.039876	0.2447	0.043538	0.049693
Data423	-0.04008	-0.449982	-0.123901	-0.035858	0.242767	0.057576	0.069987
Data424	-0.04097	-0.451457	-0.129191	-0.041148	0.240784	0.077515	0.088145
Data425	-0.040436	-0.44927	-0.130819	-0.046031	0.235952	0.098165	0.099284
Data426	-0.037766	-0.44342	-0.121053	-0.037435	0.236257	0.109151	0.107066
Data427	-0.032247	-0.434418	-0.09552	-0.018056	0.234629	0.125834	0.10142
Data428	-0.023219	-0.422923	-0.069275	-0.005341	0.22761	0.147502	0.082347
Data429	-0.010249	-0.4098	-0.05778	0.004222	0.232646	0.159505	0.065511
Data430	0.006892	-0.395762	-0.042419	0.027873	0.233561	0.170593	0.052338
Data431	0.028178	-0.381317	-0.021057	0.041402	0.227	0.17629	0.035502
Data432	0.053177	-0.36677	0.008952	0.026805	0.228322	0.171611	0.027059
Data433	0.081278	-0.352173	0.044047	0.003967	0.240835	0.165202	0.024974
Data434	0.111618	-0.337626	0.072835	-0.021973	0.253754	0.161438	0.023193
Data435	0.143229	-0.323435	0.096334	-0.033671	0.256246	0.157572	0.027822
Data436	0.175069	-0.309703	0.139262	-0.024363	0.248922	0.164083	0.038808
Data437	0.206172	-0.296733	0.180359	-0.001729	0.242666	0.171814	0.055847
Data438	0.235697	-0.284729	0.199687	0.018717	0.234172	0.171611	0.064392
Data439	0.263011	-0.273794	0.211589	0.037842	0.228678	0.17395	0.072835
Data440	0.287781	-0.263824	0.208944	0.047658	0.219828	0.177917	0.075836
Data441	0.309804	-0.254618	0.191142	0.059713	0.201314	0.181478	0.080821
Data442	0.329234	-0.245717	0.190125	0.073853	0.186768	0.192057	0.09201
Data443	0.346196	-0.236766	0.207113	0.086772	0.189412	0.206706	0.094859
Data444	0.360998	-0.227305	0.233663	0.093079	0.196381	0.218099	0.101674
Data445	0.373815	-0.217031	0.251872	0.1032	0.207367	0.224711	0.112254
Data446	0.384801	-0.205892	0.259094	0.115102	0.213114	0.236104	0.109762
Data447	0.393906	-0.194041	0.270589	0.130056	0.207876	0.247803	0.098724
Data448	0.401052	-0.181936	0.279134	0.137126	0.19872	0.259806	0.081075
Data449	0.406011	-0.170034	0.312805	0.142771	0.18397	0.27771	0.068868
Data450	0.408605	-0.158691	0.360921	0.143585	0.176646	0.284526	0.056203
Data451	0.408707	-0.148112	0.403748	0.150299	0.172119	0.285238	0.043132
Data452	0.406367	-0.138041	0.455221	0.157623	0.160878	0.29185	0.032399
Data453	0.401789	-0.128123	0.504964	0.161743	0.145416	0.309448	0.024211
Data454	0.395432	-0.11795	0.543722	0.158437	0.142568	0.331319	0.013021
Data455	0.387955	-0.107117	0.5896	0.169169	0.138652	0.344442	0.010274
Data456	0.380224	-0.095622	0.625102	0.193125	0.14389	0.358582	0.005544
Data457	0.373179	-0.083516	0.632121	0.218252	0.148265	0.370585	-0.003662
Data458	0.367813	-0.071208	0.640869	0.236206	0.143127	0.371806	-0.01358
Data459	0.365067	-0.059001	0.661418	0.246073	0.139211	0.35909	-0.025228
Data460	0.365626	-0.046997	0.675964	0.245972	0.129751	0.340169	-0.027771
Data461	0.369924	-0.035248	0.688985	0.251058	0.108236	0.340474	-0.025177
Data462	0.378113	-0.023499	0.705058	0.244751	0.108337	0.342509	-0.014699
Data463	0.389938	-0.011495	0.730387	0.235545	0.10615	0.346883	-0.000966
Data464	0.404841	0.000814	0.732625	0.22583	0.099843	0.349731	0.006256
Data465	0.422007	0.013529	0.72052	0.216319	0.096944	0.356649	0.014954
Data466	0.440547	0.026398	0.696411	0.209961	0.080617	0.37089	0.019735
Data467	0.459468	0.039317	0.663045	0.211182	0.059102	0.379537	0.022837
Data468	0.47788	0.052134	0.635579	0.223897	0.043691	0.378927	0.024363
Data469	0.495173	0.065104	0.613607	0.231578	0.03657	0.374552	0.033875
Data470	0.510915	0.078328	0.581462	0.233205	0.045573	0.371501	0.041402
Data471	0.525004	0.092112	0.547994	0.229441	0.054983	0.370178	0.039215
Data472	0.537593	0.106455	0.506388	0.235087	0.05127	0.374044	0.019633
Data473	0.549088	0.121155	0.450745	0.231018	0.05717	0.391032	0.005442
Data474	0.559998	0.135752	0.414632	0.239868	0.059865	0.401001	-0.006816
Data475	0.570882	0.149536	0.416056	0.262146	0.06724	0.409139	-0.008341
Data476	0.582174	0.161743	0.422567	0.287577	0.081431	0.421041	-0.000305
Data477	0.594126	0.171865	0.417074	0.322774	0.090179	0.428467	0.010376
Data478	0.60674	0.179799	0.394287	0.356293	0.096029	0.432027	0.013835
Data479	0.619634	0.18575	0.369161	0.38559	0.078532	0.429382	0.006816
Data480	0.632172	0.190531	0.362345	0.402069	0.056254	0.42277	0.006409
Data481	0.643539	0.195058	0.350037	0.418396	0.026906	0.421651	0.020752
Data482	0.652771	0.200399	0.338236	0.421702	0.020142	0.42806	0.039215
Data483	0.658976	0.207316	0.320435	0.417582	0.032603	0.423482	0.05127
Data484	0.661367	0.216166	0.304159	0.402679	0.044352	0.429484	0.053864
Data485	0.659561	0.226746	0.276896	0.39861	0.059713	0.434469	0.048218
Data486	0.653432	0.238241	0.242818	0.392253	0.064952	0.437317	0.029704
Data487	0.643311	0.249786	0.208435	0.384979	0.05188	0.435893	0.00356
Data488	0.629832	0.260468	0.164286	0.373942	0.035604	0.431213	-0.018158
Data489	0.613912	0.269572	0.122681	0.370026	0.017751	0.42806	-0.037537
Data490	0.596568	0.276998	0.072835	0.371501	0.009003	0.427144	-0.04598
Data491	0.578817	0.282949	0.023193	0.389099	0.009613	0.42572	-0.042775
Data492	0.561523	0.287933	-0.022583	0.408936	0.022227	0.431315	-0.026245
Data493	0.545375	0.292613	-0.046692	0.407054	0.033518	0.443014	-0.01241
Data494	0.530777	0.297496	-0.045166	0.403798	0.037435	0.446981	-0.00941
Data495	0.517883	0.302684	-0.025736	0.395864	0.0442	0.444438	-0.018158
Data496	0.506566	0.308177	-0.012919	0.390422	0.044759	0.43986	-0.036621
Data497	0.496648	0.313822	-0.020752	0.387472	0.035044	0.427144	-0.048421
Data498	0.4879	0.319417	-0.048828	0.391642	0.041097	0.410767	-0.054423
Data499	0.480067	0.325063	-0.084839	0.39388	0.062917	0.396322	-0.059204
Data500	0.473124	0.331014	-0.114339	0.382589	0.08962	0.398153	-0.067546
Data501	0.467173	0.337677	-0.142924	0.379486	0.095469	0.400289	-0.072937
Data502	0.462519	0.34551	-0.184937	0.378418	0.072174	0.407206	-0.080058
Data503	0.459595	0.354869	-0.229594	0.372467	0.05188	0.422872	-0.086873
Data504	0.458832	0.365804	-0.260213	0.370992	0.049032	0.434062	-0.078379
Data505	0.460663	0.378113	-0.269165	0.374095	0.045115	0.436808	-0.069682
Data506	0.465266	0.391337	-0.270691	0.371348	0.040538	0.429586	-0.056051
Data507	0.47259	0.404917	-0.260213	0.360311	0.040894	0.410767	-0.034993
Data508	0.482305	0.418294	-0.243022	0.358988	0.039368	0.395101	-0.022532
Data509	0.493698	0.431112	-0.240682	0.361023	0.034434	0.385335	-0.019175
Data510	0.505829	0.443115	-0.252991	0.359141	0.032501	0.385437	-0.023142
Data511	0.517604	0.454152	-0.273132	0.361328	0.044352	0.390625	-0.021667
Data512	0.527903	0.463969	-0.30304	0.364431	0.053355	0.399577	-0.021464
Data513	0.535762	0.472158	-0.335999	0.356445	0.051676	0.400696	-0.027669
Data514	0.540441	0.478109	-0.367228	0.361379	0.049032	0.394897	-0.032654
Data515	0.541611	0.48116	-0.401001	0.368245	0.041504	0.397949	-0.033773
Data516	0.539296	0.481008	-0.446981	0.369873	0.038096	0.407206	-0.037791
Data517	0.533854	0.477498	-0.481873	0.368958	0.05188	0.415446	-0.047506
Data518	0.52592	0.471039	-0.514221	0.369771	0.07665	0.418294	-0.054881
Data519	0.516307	0.462341	-0.546977	0.373128	0.087535	0.421244	-0.057119
Data520	0.505778	0.452321	-0.571798	0.360718	0.080109	0.425313	-0.067139
Data521	0.494995	0.44164	-0.608826	0.351308	0.059408	0.420634	-0.079447
Data522	0.48439	0.430857	-0.663554	0.357717	0.040487	0.406087	-0.088603
Data523	0.474167	0.420074	-0.728353	0.369263	0.036316	0.384928	-0.089366
Data524	0.464249	0.409241	-0.786133	0.374502	0.037689	0.377502	-0.082804
Data525	0.454305	0.398153	-0.808004	0.386251	0.051473	0.380249	-0.066528
Data526	0.444031	0.38681	-0.805562	0.393016	0.072072	0.388794	-0.042979
Data527	0.433044	0.375417	-0.780945	0.390828	0.098012	0.389709	-0.025635
Data528	0.421092	0.36438	-0.763652	0.381978	0.10966	0.392456	-0.015717
Data529	0.408173	0.354106	-0.742798	0.366567	0.103302	0.394796	-0.010173
Data530	0.394414	0.345154	-0.70872	0.352478	0.098623	0.399475	-0.009816
Data531	0.3803	0.337474	-0.67098	0.344035	0.105387	0.402323	-0.02655
Data532	0.366364	0.330912	-0.632426	0.347799	0.106761	0.408223	-0.046082
Data533	0.353368	0.324758	-0.6073	0.359802	0.112712	0.40507	-0.064952
Data534	0.342026	0.318197	-0.592346	0.371297	0.124613	0.398153	-0.080414
Data535	0.332921	0.310415	-0.587769	0.3803	0.139618	0.390116	-0.095723
Data536	0.326513	0.301005	-0.577189	0.383504	0.146891	0.372823	-0.10259
Data537	0.323029	0.29012	-0.560811	0.378062	0.149384	0.363668	-0.115407
Data538	0.322418	0.27832	-0.521139	0.378469	0.13504	0.362752	-0.124257
Data539	0.324453	0.266418	-0.467021	0.379995	0.122375	0.35553	-0.131124
Data540	0.328623	0.255432	-0.419006	0.379181	0.119273	0.336711	-0.145009
Data541	0.33432	0.246073	-0.385234	0.374298	0.12029	0.325419	-0.165761
Data542	0.340805	0.238546	-0.357768	0.370789	0.126648	0.320333	-0.177917
Data543	0.347341	0.232493	-0.343323	0.371246	0.124054	0.310059	-0.183462
Data544	0.35319	0.226949	-0.31606	0.373077	0.115458	0.296631	-0.182546
Data545	0.357819	0.220591	-0.278524	0.38325	0.113932	0.29541	-0.17156
Data546	0.360667	0.212097	-0.257772	0.395915	0.108032	0.300293	-0.16215
Data547	0.361455	0.2005	-0.237935	0.402781	0.095164	0.31311	-0.164744
Data548	0.35998	0.185343	-0.211894	0.40451	0.079753	0.317485	-0.167338
Data549	0.356115	0.167135	-0.188802	0.398458	0.072276	0.319519	-0.181986
Data550	0.349935	0.146891	-0.166728	0.394541	0.06663	0.310872	-0.197652
Data551	0.341415	0.125987	-0.138957	0.394643	0.067088	0.292969	-0.220947
Data552	0.330734	0.105642	-0.102437	0.395711	0.072378	0.278422	-0.236867
Data553	0.317942	0.086619	-0.089417	0.40741	0.082347	0.269368	-0.243734
Data554	0.303167	0.068919	-0.084229	0.414276	0.087382	0.26296	-0.245005
Data555	0.28656	0.052083	-0.053813	0.417531	0.078176	0.259399	-0.244802
Data556	0.26825	0.035604	-0.004883	0.416463	0.058187	0.26062	-0.239054
Data557	0.248464	0.019073	0.058594	0.403086	0.05427	0.26062	-0.241597
Data558	0.227432	0.002543	0.125326	0.386454	0.049032	0.268453	-0.246379
Data559	0.205485	-0.013224	0.185852	0.370076	0.046895	0.264994	-0.244039
Data560	0.182953	-0.027618	0.238037	0.360057	0.050049	0.268453	-0.230509
Data561	0.160243	-0.040029	0.28066	0.352122	0.062154	0.274455	-0.218709
Data562	0.137787	-0.050456	0.324198	0.350952	0.055695	0.273336	-0.214081
Data563	0.116043	-0.059611	0.373128	0.349325	0.037435	0.264384	-0.220693
Data564	0.095469	-0.068665	0.411377	0.350393	0.026906	0.249837	-0.235799
Data565	0.076472	-0.07899	0.433655	0.343018	0.009003	0.233968	-0.24114
Data566	0.059458	-0.091756	0.436198	0.336914	-0.011749	0.219828	-0.240377
Data567	0.044657	-0.107422	0.432027	0.33727	-0.030162	0.198161	-0.24236
Data568	0.032247	-0.125732	0.442098	0.340118	-0.038859	0.17629	-0.237122
Data569	0.022125	-0.145772	0.470276	0.326792	-0.03952	0.173848	-0.230255
Data570	0.014114	-0.166524	0.510254	0.305379	-0.039978	0.173035	-0.224965
Data571	0.007782	-0.186869	0.54189	0.289917	-0.054626	0.168762	-0.226644
Data572	0.002645	-0.206146	0.571696	0.281169	-0.059052	0.167542	-0.226288
Data573	-0.001882	-0.224101	0.584106	0.283966	-0.045776	0.16154	-0.232798
Data574	-0.006409	-0.240885	0.58492	0.2948	-0.040283	0.160014	-0.243123
Data575	-0.011368	-0.256704	0.587769	0.311534	-0.04542	0.155029	-0.24231
Data576	-0.017039	-0.271606	0.590719	0.330098	-0.048014	0.144043	-0.245514
Data577	-0.023473	-0.285492	0.601501	0.343526	-0.059865	0.12502	-0.255076
Data578	-0.030518	-0.298106	0.597839	0.338898	-0.072123	0.102641	-0.264435
Data579	-0.037766	-0.309143	0.571493	0.327047	-0.07609	0.089823	-0.277456
Data580	-0.044759	-0.318502	0.555522	0.309652	-0.089467	0.077616	-0.285085
Data581	-0.05099	-0.326335	0.551351	0.30365	-0.096232	0.070597	-0.292053
Data582	-0.055974	-0.333099	0.561829	0.312093	-0.101267	0.08138	-0.301361
Data583	-0.059509	-0.339457	0.57546	0.336711	-0.113627	0.090434	-0.304413
Data584	-0.061544	-0.345815	0.573527	0.361786	-0.121002	0.085551	-0.307465
Data585	-0.062358	-0.352427	0.558675	0.378367	-0.119171	0.077922	-0.306346
Data586	-0.062485	-0.359141	0.556844	0.377604	-0.125376	0.071411	-0.301208
Data587	-0.062663	-0.36555	0.570068	0.371755	-0.143127	0.062256	-0.287882
Data588	-0.063655	-0.371297	0.589396	0.367991	-0.163879	0.046183	-0.271352
Data589	-0.066223	-0.376333	0.602926	0.372314	-0.181071	0.039164	-0.253855
Data590	-0.070877	-0.381012	0.593465	0.367381	-0.184733	0.030721	-0.237223
Data591	-0.077947	-0.386251	0.575867	0.355275	-0.179952	0.023193	-0.230052
Data592	-0.087331	-0.393016	0.562337	0.339864	-0.167948	0.023499	-0.223694
Data593	-0.098775	-0.402273	0.54189	0.338949	-0.15391	0.025736	-0.212402
Data594	-0.111669	-0.414327	0.509542	0.339966	-0.148519	0.027669	-0.202484
Data595	-0.125351	-0.428823	0.472819	0.338898	-0.154215	0.02004	-0.194956
Data596	-0.139135	-0.44459	0.432434	0.340118	-0.169474	0.001526	-0.18809
Data597	-0.152486	-0.460103	0.385539	0.33315	-0.202891	-0.008443	-0.193481
Data598	-0.164998	-0.473836	0.337728	0.313924	-0.22344	-0.021261	-0.205078
Data599	-0.176468	-0.484619	0.295919	0.302989	-0.233714	-0.041097	-0.212453
Data600	-0.18692	-0.492249	0.26825	0.293528	-0.233103	-0.046692	-0.19928
Data601	-0.196482	-0.497182	0.251363	0.29185	-0.233053	-0.05249	-0.175476
Data602	-0.205332	-0.500641	0.250854	0.297394	-0.226034	-0.060933	-0.159505
Data603	-0.213699	-0.503998	0.23936	0.30014	-0.232747	-0.062052	-0.14857
Data604	-0.221583	-0.508525	0.215658	0.295308	-0.259298	-0.062052	-0.139414
Data605	-0.228958	-0.514832	0.186157	0.287984	-0.272217	-0.059713	-0.1356
Data606	-0.235545	-0.522817	0.154622	0.273794	-0.270538	-0.053202	-0.121765
Data607	-0.24086	-0.531871	0.107422	0.268758	-0.263214	-0.060323	-0.118561
Data608	-0.244344	-0.540924	0.063985	0.267436	-0.265198	-0.068563	-0.121816
Data609	-0.245387	-0.549062	0.025024	0.261587	-0.262553	-0.07192	-0.135345
Data610	-0.243378	-0.555827	-0.018412	0.255178	-0.25828	-0.076497	-0.151164
Data611	-0.237885	-0.561269	-0.067037	0.249532	-0.237986	-0.089213	-0.163574
Data612	-0.228755	-0.565999	-0.111898	0.252787	-0.215658	-0.10437	-0.174052
Data613	-0.21609	-0.570984	-0.120036	0.255788	-0.206604	-0.113017	-0.170186
Data614	-0.200399	-0.577138	-0.094503	0.247599	-0.191549	-0.110982	-0.150299
Data615	-0.182495	-0.585124	-0.074463	0.238342	-0.182648	-0.123901	-0.131378
Data616	-0.163472	-0.595194	-0.077108	0.236867	-0.192362	-0.137736	-0.121155
Data617	-0.144577	-0.607147	-0.105794	0.234578	-0.203603	-0.141296	-0.124003
Data618	-0.127131	-0.620372	-0.170695	0.240733	-0.213369	-0.133972	-0.117645
Data619	-0.112305	-0.634206	-0.236003	0.235189	-0.220896	-0.12207	-0.111542
Data620	-0.101013	-0.647939	-0.285543	0.22405	-0.22522	-0.115662	-0.113475
Data621	-0.093816	-0.66096	-0.326742	0.205739	-0.222931	-0.107422	-0.107524
Data622	-0.090917	-0.672913	-0.372925	0.189412	-0.225525	-0.104167	-0.095978
Data623	-0.092061	-0.683695	-0.432129	0.176748	-0.227763	-0.108643	-0.07253
Data624	-0.096639	-0.69341	-0.483907	0.164337	-0.213623	-0.10671	-0.056864
Data625	-0.103811	-0.702464	-0.53894	0.1651	-0.191854	-0.115255	-0.057933
Data626	-0.11261	-0.711416	-0.588888	0.165304	-0.186666	-0.121663	-0.075378
Data627	-0.12207	-0.720774	-0.6368	0.166728	-0.187124	-0.134888	-0.108541
Data628	-0.131429	-0.731099	-0.685018	0.165558	-0.197703	-0.14211	-0.140839
Data629	-0.140101	-0.742645	-0.747274	0.151825	-0.194753	-0.154724	-0.158081
Data630	-0.147858	-0.755361	-0.815328	0.130768	-0.1887	-0.157572	-0.16688
Data631	-0.154648	-0.768941	-0.859375	0.117645	-0.201263	-0.156962	-0.165202
Data632	-0.160675	-0.782776	-0.883789	0.114441	-0.211233	-0.16744	-0.149028
Data633	-0.166219	-0.796102	-0.895894	0.111491	-0.213979	-0.186768	-0.130615
Data634	-0.171585	-0.808309	-0.900472	0.110626	-0.216827	-0.201619	-0.117289
Data635	-0.177002	-0.818939	-0.90332	0.105031	-0.226084	-0.20752	-0.104726
Data636	-0.182571	-0.827688	-0.895894	0.094808	-0.227203	-0.202942	-0.08784
Data637	-0.188319	-0.834554	-0.889282	0.084686	-0.214895	-0.189819	-0.072683
Data638	-0.194092	-0.83964	-0.883179	0.076752	-0.217641	-0.179647	-0.063985
Data639	-0.199687	-0.843302	-0.870667	0.08194	-0.22288	-0.182495	-0.059967
