# Supplementary material for: Integration of MRI and somatosensory evoked potentials facilitate diagnosis of spinal cord compression
Source: Sci Rep. 2023 May 15;13:7861. doi: 10.1038/s41598-023-34832-2 (PMC10185544; doi:10.1038/s41598-023-34832-2)
Supplement: Supplementary file 3 — Supplementary Information 3. [file 41598_2023_34832_MOESM3_ESM.zip › Preoperative SSEP data/spinal cord compression group/4509987_2/4509987_2_Rt Tibial SEP_Cz'-Fpz_201220_110339.csv]

Index	1	2	3	4	5	6
Name	Cz'-Fpz	Cz'-Fpz	Cz'-Fpz	Cz'-Fpz	Cz'-Fpz	Cz'-Fpz
Time	2.01801E+13	2.01801E+13	2.01801E+13	2.01801E+13	2.01801E+13	2.01801E+13
Highcut	500	500	500	500	500	500
Lowcut	10	10	10	10	10	10
Period	0.000156	0.000156	0.000156	0.000156	0.000156	0.000156
Averages	120	120	120	120	120	120
Int (mA)	19.5/19.2mA	22/21.6mA	22/21.6mA	22/22mA	22/22mA	22/22mA
Pulse Width (�gs)	200�s	200�s	200�s	200�s	200�s	200�s
Rep Rate (Hz)	3.11Hz	3.11Hz	3.11Hz	3.11Hz	3.11Hz	3.11Hz
Data0	0.284068	0.399526	-0.149689	-0.137024	-0.545909	1.229451
Data1	0.264435	0.254033	-0.266012	-0.190837	-0.616964	1.170959
Data2	0.242615	0.293655	-0.062764	0.008392	-0.59138	1.36322
Data3	0.218811	0.459773	-0.023702	0.019531	-0.475057	1.494141
Data4	0.193278	0.454814	-0.090993	-0.058797	-0.49352	1.481272
Data5	0.166321	0.395762	-0.148773	-0.129089	-0.532837	1.412354
Data6	0.138194	0.351563	-0.173391	-0.161997	-0.600484	1.343079
Data7	0.109253	0.322825	-0.178731	-0.159556	-0.604299	1.276805
Data8	0.079702	0.307083	-0.176646	-0.136312	-0.532379	1.224009
Data9	0.049896	0.295563	-0.185445	-0.101013	-0.49469	1.184692
Data10	0.019836	0.292918	-0.16744	-0.056254	-0.472412	1.15387
Data11	-0.010122	0.284678	-0.123901	-0.026855	-0.49113	1.120962
Data12	-0.040131	0.287755	-0.078583	-0.017395	-0.517273	1.104635
Data13	-0.069987	0.307668	-0.048014	-0.016836	-0.583496	1.109365
Data14	-0.099691	0.31367	-0.036367	-0.009104	-0.63797	1.122945
Data15	-0.129191	0.312907	-0.027618	0.003408	-0.641378	1.138407
Data16	-0.158437	0.315374	-0.034281	0.005849	-0.602214	1.143951
Data17	-0.187327	0.302149	-0.042572	0.004323	-0.588023	1.147461
Data18	-0.215759	0.291011	-0.045013	0.019531	-0.614777	1.145579
Data19	-0.243632	0.285034	-0.040385	0.01887	-0.574697	1.138713
Data20	-0.270844	0.271123	-0.026652	0.011292	-0.510203	1.131388
Data21	-0.297292	0.269775	-0.018463	-0.000559	-0.516561	1.127523
Data22	-0.322876	0.277761	-0.019531	-0.002187	-0.523478	1.120046
Data23	-0.347493	0.288595	-0.026601	0.020345	-0.536245	1.10906
Data24	-0.371094	0.288569	-0.028992	0.047709	-0.592855	1.097666
Data25	-0.393677	0.291214	-0.026194	0.079549	-0.645142	1.081696
Data26	-0.415293	0.298182	-0.015615	0.098877	-0.67632	1.075134
Data27	-0.435994	0.290324	-0.010478	0.108337	-0.696971	1.079712
Data28	-0.455933	0.276922	-0.017751	0.108541	-0.730896	1.080526
Data29	-0.475159	0.267639	-0.024261	0.110575	-0.708415	1.071472
Data30	-0.493876	0.264155	-0.024058	0.120239	-0.645955	1.064555
Data31	-0.512187	0.259679	-0.017242	0.12085	-0.542552	1.062978
Data32	-0.530192	0.265961	-0.015055	0.12792	-0.452169	1.061605
Data33	-0.547994	0.276337	-0.016683	0.151062	-0.411733	1.059265
Data34	-0.565592	0.277227	-0.015157	0.174713	-0.412343	1.053569
Data35	-0.582937	0.28628	-0.007172	0.177155	-0.442556	1.046753
Data36	-0.599976	0.286026	0.000305	0.167592	-0.518697	1.042175
Data37	-0.616608	0.2845	0.000814	0.169271	-0.5896	1.031443
Data38	-0.632629	0.273107	0.008901	0.190786	-0.645905	1.031901
Data39	-0.647888	0.276896	0.010885	0.198415	-0.678914	1.038005
Data40	-0.662231	0.276108	0.01119	0.197957	-0.672862	1.038157
Data41	-0.675456	0.264715	0.011139	0.198008	-0.593058	1.036326
Data42	-0.68751	0.259933	0.017344	0.197093	-0.495809	1.032766
Data43	-0.698242	0.257034	0.02477	0.187429	-0.459595	1.025747
Data44	-0.707652	0.257696	0.034281	0.195465	-0.444438	1.014252
Data45	-0.715739	0.258509	0.048014	0.215556	-0.432078	0.998433
Data46	-0.722504	0.266291	0.071615	0.237427	-0.455119	0.982971
Data47	-0.727946	0.275091	0.094655	0.263316	-0.467072	0.960592
Data48	-0.732066	0.278727	0.101166	0.29129	-0.461121	0.949605
Data49	-0.734812	0.284576	0.100911	0.305532	-0.466919	0.9493
Data50	-0.736237	0.286967	0.101674	0.31428	-0.463765	0.951436
Data51	-0.736135	0.297368	0.096486	0.31901	-0.474243	0.955098
Data52	-0.734558	0.287094	0.097758	0.314178	-0.465902	0.952454
Data53	-0.731354	0.253194	0.095571	0.307566	-0.432994	0.938009
Data54	-0.726471	0.223338	0.093587	0.304006	-0.393219	0.926717
Data55	-0.719961	0.222727	0.101013	0.311178	-0.381724	0.919139
Data56	-0.711772	0.239614	0.107473	0.325267	-0.36794	0.915476
Data57	-0.702057	0.253347	0.112762	0.346018	-0.341288	0.909424
Data58	-0.690918	0.256195	0.115153	0.361633	-0.351359	0.902913
Data59	-0.678558	0.244878	0.115051	0.366465	-0.357666	0.894267
Data60	-0.665232	0.241852	0.115916	0.365245	-0.3567	0.888875
Data61	-0.651143	0.238978	0.108134	0.353953	-0.393626	0.886078
Data62	-0.636597	0.235697	0.101573	0.348206	-0.426585	0.881246
Data63	-0.621745	0.221634	0.108541	0.344849	-0.410309	0.878042
Data64	-0.606842	0.193787	0.129344	0.3508	-0.401001	0.869191
Data65	-0.592041	0.174891	0.136973	0.368703	-0.377045	0.853475
Data66	-0.577443	0.157903	0.148265	0.387777	-0.353343	0.839691
Data67	-0.563202	0.163574	0.151265	0.397085	-0.340169	0.82194
Data68	-0.549316	0.17512	0.151265	0.405629	-0.33727	0.805105
Data69	-0.535787	0.198034	0.161387	0.41748	-0.347341	0.794678
Data70	-0.522715	0.213521	0.170898	0.439453	-0.334066	0.782572
Data71	-0.51005	0.218277	0.17868	0.455271	-0.322113	0.778503
Data72	-0.497742	0.211716	0.177409	0.460103	-0.3184	0.779215
Data73	-0.485789	0.20284	0.161031	0.470632	-0.325012	0.790456
Data74	-0.474141	0.207367	0.147705	0.473022	-0.35141	0.807546
Data75	-0.462697	0.199992	0.149892	0.466359	-0.323029	0.818939
Data76	-0.451406	0.206807	0.14801	0.454915	-0.256551	0.827128
Data77	-0.440216	0.206528	0.13916	0.445913	-0.24114	0.831045
Data78	-0.428925	0.199814	0.134684	0.45105	-0.240021	0.832469
Data79	-0.417582	0.185216	0.136159	0.460052	-0.25945	0.825857
Data80	-0.406087	0.164846	0.139669	0.463765	-0.280457	0.825551
Data81	-0.394389	0.151291	0.161031	0.475006	-0.271403	0.825958
Data82	-0.382589	0.138575	0.180562	0.48762	-0.279643	0.824738
Data83	-0.370687	0.128555	0.19043	0.49413	-0.293477	0.821177
Data84	-0.358887	0.136388	0.193939	0.494232	-0.3125	0.812988
Data85	-0.34729	0.145976	0.190684	0.499318	-0.313365	0.802765
Data86	-0.336253	0.147196	0.185954	0.513306	-0.264384	0.797373
Data87	-0.325928	0.145543	0.184326	0.516205	-0.215556	0.796712
Data88	-0.316671	0.137965	0.187734	0.513153	-0.167745	0.806681
Data89	-0.308634	0.127207	0.188243	0.511932	-0.185852	0.810903
Data90	-0.302022	0.112534	0.193837	0.524241	-0.231628	0.80246
Data91	-0.297038	0.110652	0.194295	0.544434	-0.268148	0.791677
Data92	-0.293681	0.120824	0.192464	0.553233	-0.309397	0.781657
Data93	-0.292002	0.121689	0.172729	0.547892	-0.324097	0.773875
Data94	-0.291799	0.112508	0.16215	0.52831	-0.286357	0.759379
Data95	-0.29302	0.113958	0.167033	0.510305	-0.200958	0.745138
Data96	-0.295359	0.103099	0.169423	0.49647	-0.13326	0.73705
Data97	-0.298665	0.103887	0.166117	0.493774	-0.081787	0.722656
Data98	-0.302633	0.10409	0.169271	0.507507	-0.045471	0.707652
Data99	-0.307058	0.097936	0.169423	0.524038	-0.028483	0.689799
Data100	-0.311737	0.0973	0.154063	0.552114	-0.026805	0.675913
Data101	-0.316671	0.089696	0.141246	0.578054	-0.021515	0.669912
Data102	-0.321706	0.073064	0.136871	0.593313	-0.044403	0.668437
Data103	-0.326894	0.059026	0.127665	0.592092	-0.079753	0.673014
Data104	-0.332336	0.049973	0.124613	0.583852	-0.103861	0.673777
Data105	-0.338135	0.043996	0.122935	0.573171	-0.10198	0.668691
Data106	-0.344391	0.033925	0.106506	0.570679	-0.09608	0.657196
Data107	-0.351206	0.019557	0.085958	0.573781	-0.100657	0.651245
Data108	-0.358683	0.010249	0.085093	0.566406	-0.08901	0.650482
Data109	-0.36677	0.001628	0.090332	0.553029	-0.08667	0.648041
Data110	-0.375417	-0.003662	0.081787	0.544434	-0.072327	0.647888
Data111	-0.384623	-0.016149	0.069784	0.547892	-0.067647	0.646922
Data112	-0.394185	-0.039622	0.064646	0.560252	-0.016886	0.649261
Data113	-0.403951	-0.066884	0.061696	0.565898	0.063324	0.645498
Data114	-0.413717	-0.076269	0.061747	0.561879	0.110118	0.625661
Data115	-0.423279	-0.076294	0.072378	0.556081	0.109812	0.603383
Data116	-0.432587	-0.083415	0.083364	0.562795	0.104472	0.582275
Data117	-0.441488	-0.09875	0.083008	0.567627	0.067647	0.56366
Data118	-0.44988	-0.115407	0.093638	0.558777	0.014038	0.550842
Data119	-0.457764	-0.125707	0.107727	0.558472	-0.013885	0.552419
Data120	-0.465088	-0.115509	0.113271	0.57073	-0.001831	0.558421
Data121	-0.471802	-0.099004	0.120443	0.578766	0.005493	0.557912
Data122	-0.477905	-0.099436	0.118764	0.569051	0.059764	0.554962
Data123	-0.483297	-0.116272	0.111338	0.578054	0.127411	0.539703
Data124	-0.487874	-0.141169	0.105794	0.579122	0.166982	0.528259
Data125	-0.491536	-0.160497	0.092621	0.562337	0.151164	0.516256
Data126	-0.494181	-0.179265	0.072835	0.553894	0.146993	0.50649
Data127	-0.495605	-0.188777	0.045217	0.544128	0.120188	0.491282
Data128	-0.495707	-0.189209	0.034943	0.540009	0.060577	0.484619
Data129	-0.494486	-0.180791	0.02416	0.548808	0.039927	0.475922
Data130	-0.491791	-0.169551	0.022583	0.555979	0.088755	0.458272
Data131	-0.487722	-0.150859	0.021311	0.561473	0.128174	0.449015
Data132	-0.482432	-0.126165	0.014496	0.567424	0.138295	0.438436
Data133	-0.476125	-0.101267	-0.003103	0.575714	0.145264	0.419362
Data134	-0.468953	-0.085169	-0.021311	0.582428	0.178986	0.406138
Data135	-0.461375	-0.068156	-0.030162	0.584666	0.181071	0.393372
Data136	-0.453593	-0.057627	-0.022481	0.572154	0.161947	0.377096
Data137	-0.445964	-0.052287	-0.015411	0.549876	0.168559	0.368245
Data138	-0.43869	-0.051982	-0.011902	0.537109	0.147959	0.360311
Data139	-0.432078	-0.048981	-0.020599	0.525157	0.133209	0.355835
Data140	-0.426229	-0.041809	-0.033518	0.521189	0.130564	0.351359
Data141	-0.421092	-0.024109	-0.044454	0.514018	0.200399	0.340424
Data142	-0.416667	-0.009588	-0.044301	0.503438	0.287476	0.320587
Data143	-0.412801	-0.001272	-0.043081	0.497182	0.333455	0.298309
Data144	-0.409292	0.008138	-0.047048	0.489451	0.367533	0.275269
Data145	-0.405884	0.025075	-0.048421	0.481262	0.34317	0.252228
Data146	-0.402222	0.033824	-0.056814	0.471039	0.30777	0.228882
Data147	-0.398051	0.028356	-0.079498	0.458272	0.283254	0.209961
Data148	-0.393219	0.018514	-0.107422	0.450389	0.268097	0.203603
Data149	-0.387421	0.004628	-0.115662	0.457458	0.254517	0.195974
Data150	-0.380554	0.012563	-0.124715	0.457611	0.245056	0.192566
Data151	-0.37262	0.033137	-0.126953	0.451355	0.254161	0.184631
Data152	-0.363668	0.054754	-0.122274	0.442301	0.285899	0.172119
Data153	-0.353699	0.086975	-0.125834	0.432943	0.352275	0.163167
Data154	-0.342865	0.118968	-0.134786	0.423431	0.435689	0.150859
Data155	-0.331319	0.141093	-0.149434	0.414174	0.487417	0.138448
Data156	-0.319163	0.143178	-0.16627	0.417786	0.484568	0.126038
Data157	-0.306549	0.146535	-0.174917	0.432536	0.467631	0.109762
Data158	-0.293477	0.154368	-0.179494	0.434774	0.420278	0.081126
Data159	-0.28005	0.153198	-0.187887	0.434926	0.367025	0.056458
Data160	-0.266113	0.155741	-0.194499	0.418599	0.332896	0.051422
Data161	-0.251719	0.155792	-0.201823	0.405019	0.3125	0.055033
Data162	-0.236664	0.146306	-0.212351	0.409393	0.284373	0.042623
Data163	-0.220846	0.150782	-0.215861	0.418142	0.312398	0.024363
Data164	-0.204213	0.158971	-0.209707	0.423787	0.347951	-0.001577
Data165	-0.186666	0.180105	-0.207367	0.424245	0.33137	-0.03006
Data166	-0.168152	0.203857	-0.219625	0.417582	0.319672	-0.053355
Data167	-0.148722	0.22611	-0.223694	0.401204	0.354055	-0.083313
Data168	-0.128428	0.250829	-0.22817	0.387115	0.379283	-0.097555
Data169	-0.10732	0.274073	-0.237935	0.375112	0.389964	-0.105286
Data170	-0.085551	0.298208	-0.255127	0.361735	0.431519	-0.117086
Data171	-0.063222	0.307999	-0.268097	0.348053	0.443471	-0.129344
Data172	-0.040538	0.319036	-0.287628	0.345815	0.425517	-0.146027
Data173	-0.017649	0.323715	-0.307312	0.349731	0.422363	-0.169525
Data174	0.005341	0.328395	-0.329336	0.338186	0.44754	-0.182088
Data175	0.028229	0.341466	-0.346476	0.325928	0.425161	-0.199178
Data176	0.050964	0.363642	-0.356649	0.315806	0.378367	-0.217896
Data177	0.073344	0.387395	-0.362752	0.306702	0.372467	-0.232493
Data178	0.095215	0.40362	-0.364939	0.30599	0.408936	-0.241801
Data179	0.116475	0.416311	-0.372772	0.301158	0.423991	-0.244751
Data180	0.136922	0.433299	-0.38737	0.290527	0.413157	-0.254211
Data181	0.156504	0.441233	-0.397898	0.286916	0.42277	-0.259145
Data182	0.175018	0.441666	-0.393168	0.285441	0.467936	-0.256602
Data183	0.192413	0.438283	-0.402527	0.273539	0.476023	-0.252533
Data184	0.208639	0.440623	-0.416667	0.266215	0.482432	-0.255483
Data185	0.223694	0.446192	-0.42038	0.248515	0.526581	-0.267588
Data186	0.23763	0.463613	-0.416005	0.226135	0.540212	-0.275879
Data187	0.250498	0.475311	-0.410258	0.217946	0.555471	-0.28951
Data188	0.262451	0.484085	-0.411987	0.204671	0.558472	-0.302531
Data189	0.273692	0.497386	-0.419668	0.202535	0.537364	-0.317891
Data190	0.284424	0.500005	-0.432536	0.21464	0.512848	-0.345662
Data191	0.2948	0.495783	-0.441996	0.21642	0.527293	-0.364787
Data192	0.305074	0.492757	-0.444895	0.223236	0.535889	-0.375214
Data193	0.315348	0.497793	-0.436757	0.242666	0.576375	-0.386709
Data194	0.325775	0.509847	-0.449219	0.2388	0.614675	-0.393931
Data195	0.336405	0.506795	-0.449168	0.219014	0.634918	-0.395355
Data196	0.347188	0.500488	-0.440776	0.197245	0.627289	-0.400136
Data197	0.358124	0.503667	-0.43279	0.184275	0.635173	-0.408986
Data198	0.369059	0.52297	-0.441335	0.174866	0.638224	-0.419668
Data199	0.379995	0.529277	-0.468292	0.161641	0.62322	-0.432231
Data200	0.390676	0.53093	-0.491638	0.145772	0.610606	-0.445455
Data201	0.401001	0.530141	-0.508677	0.130514	0.627187	-0.463511
Data202	0.410868	0.526174	-0.531921	0.127462	0.658264	-0.479431
Data203	0.420227	0.522537	-0.541077	0.133108	0.65567	-0.502523
Data204	0.428975	0.533066	-0.542297	0.13682	0.668182	-0.516561
Data205	0.437113	0.539856	-0.553131	0.140076	0.706787	-0.525157
Data206	0.444489	0.543137	-0.560404	0.142975	0.716604	-0.530446
Data207	0.451202	0.5439	-0.563456	0.144958	0.725454	-0.540059
Data208	0.457102	0.542247	-0.56661	0.147095	0.754445	-0.551249
Data209	0.46224	0.53805	-0.570933	0.136871	0.769297	-0.55898
Data210	0.46641	0.5174	-0.57017	0.126953	0.764058	-0.565084
Data211	0.469615	0.501989	-0.567576	0.115967	0.735779	-0.567169
Data212	0.471649	0.481822	-0.571238	0.106608	0.758158	-0.577901
Data213	0.472463	0.459493	-0.585276	0.109965	0.768636	-0.59789
Data214	0.471954	0.448532	-0.596059	0.110168	0.733592	-0.616455
Data215	0.470072	0.450185	-0.598602	0.102437	0.741628	-0.631358
Data216	0.466817	0.460103	-0.602163	0.085297	0.787048	-0.638885
Data217	0.46229	0.466207	-0.604197	0.071716	0.775706	-0.642242
Data218	0.456543	0.472692	-0.602264	0.074514	0.759176	-0.651296
Data219	0.44988	0.473531	-0.608063	0.074056	0.762482	-0.66157
Data220	0.442403	0.482076	-0.623016	0.074005	0.76238	-0.667979
Data221	0.434418	0.494486	-0.62383	0.088552	0.751546	-0.681051
Data222	0.426178	0.502014	-0.62322	0.112457	0.744375	-0.700785
Data223	0.417887	0.493825	-0.629171	0.133718	0.737305	-0.710347
Data224	0.409851	0.479355	-0.641276	0.136058	0.708262	-0.716146
Data225	0.40212	0.471446	-0.648244	0.129547	0.687764	-0.726217
Data226	0.394897	0.465622	-0.658315	0.128123	0.665283	-0.735881
Data227	0.388184	0.455068	-0.676473	0.142568	0.663554	-0.743001
Data228	0.382029	0.441691	-0.689952	0.162913	0.669861	-0.754751
Data229	0.376383	0.435867	-0.705516	0.197245	0.651449	-0.761007
Data230	0.371195	0.429179	-0.713501	0.229238	0.642242	-0.76238
Data231	0.366414	0.423203	-0.724233	0.258738	0.630442	-0.768077
Data232	0.361938	0.409877	-0.720876	0.278727	0.606232	-0.782369
Data233	0.357768	0.396194	-0.694021	0.276184	0.609589	-0.797984
Data234	0.3538	0.385895	-0.667521	0.274353	0.641937	-0.806529
Data235	0.349986	0.376002	-0.646973	0.279795	0.630747	-0.812683
Data236	0.346324	0.360845	-0.637716	0.290782	0.610606	-0.822856
Data237	0.342763	0.345993	-0.640106	0.302633	0.601298	-0.832163
Data238	0.339254	0.348612	-0.663859	0.318247	0.607656	-0.833079
Data239	0.335846	0.352351	-0.702362	0.328318	0.5837	-0.831045
Data240	0.332387	0.357539	-0.753326	0.330811	0.547943	-0.830688
Data241	0.328878	0.357488	-0.776164	0.341848	0.520579	-0.837301
Data242	0.325216	0.352936	-0.765177	0.339101	0.475159	-0.854238
Data243	0.321401	0.338109	-0.742391	0.322316	0.444031	-0.871989
Data244	0.317281	0.330556	-0.712382	0.301412	0.41921	-0.87855
Data245	0.312856	0.328573	-0.702006	0.281982	0.405223	-0.889842
Data246	0.308075	0.336355	-0.700429	0.281525	0.388692	-0.900421
Data247	0.302989	0.339813	-0.711416	0.276947	0.399017	-0.911865
Data248	0.297597	0.338669	-0.706482	0.272115	0.435384	-0.918579
Data249	0.292053	0.333328	-0.691223	0.276133	0.499522	-0.925293
Data250	0.286509	0.314738	-0.6751	0.278269	0.561117	-0.936839
Data251	0.281067	0.298335	-0.675049	0.282237	0.563507	-0.940908
Data252	0.276031	0.279999	-0.686086	0.282644	0.53299	-0.941416
Data253	0.271556	0.267131	-0.71167	0.279134	0.514272	-0.943095
Data254	0.267843	0.266368	-0.729879	0.284475	0.482279	-0.949453
Data255	0.265096	0.295003	-0.726064	0.290222	0.462952	-0.951131
Data256	0.263468	0.319036	-0.713552	0.272725	0.46229	-0.952911
Data257	0.263011	0.333888	-0.707753	0.245972	0.459493	-0.952098
Data258	0.263824	0.331217	-0.701192	0.231934	0.439301	-0.944977
Data259	0.26591	0.315399	-0.691274	0.22054	0.408173	-0.935211
Data260	0.269267	0.308304	-0.694275	0.217692	0.397186	-0.932414
Data261	0.273946	0.306981	-0.706787	0.221914	0.373789	-0.935669
Data262	0.279846	0.288035	-0.711517	0.234782	0.353953	-0.949809
Data263	0.287069	0.263926	-0.706533	0.262705	0.366414	-0.966644
Data264	0.295512	0.258408	-0.68929	0.271098	0.404409	-0.987905
Data265	0.305278	0.236333	-0.681203	0.273438	0.462952	-0.999349
Data266	0.316315	0.204951	-0.671183	0.266317	0.516866	-1.00942
Data267	0.328776	0.181478	-0.676117	0.25355	0.530802	-1.0171
Data268	0.34256	0.166448	-0.671082	0.24826	0.533091	-1.028697
Data269	0.357717	0.164388	-0.66213	0.243479	0.485331	-1.033478
Data270	0.374247	0.169856	-0.660044	0.251007	0.408427	-1.03068
Data271	0.392151	0.163498	-0.663859	0.25528	0.348155	-1.028442
Data272	0.411275	0.154597	-0.679677	0.250956	0.284271	-1.037649
Data273	0.431569	0.145315	-0.684153	0.249278	0.239105	-1.056061
Data274	0.452932	0.134811	-0.67393	0.237528	0.244548	-1.071218
Data275	0.47521	0.128454	-0.670217	0.232646	0.290476	-1.081746
Data276	0.498199	0.112559	-0.683594	0.227559	0.365245	-1.085358
Data277	0.521749	0.097911	-0.694631	0.226695	0.38325	-1.082001
Data278	0.545705	0.090357	-0.710246	0.227763	0.382894	-1.087138
Data279	0.569865	0.076752	-0.732574	0.218811	0.366313	-1.094004
Data280	0.594076	0.057602	-0.747732	0.211945	0.331523	-1.096395
Data281	0.618235	0.047226	-0.751088	0.201263	0.27654	-1.084646
Data282	0.64209	0.049337	-0.743815	0.18692	0.243937	-1.077169
Data283	0.665538	0.063883	-0.736491	0.165202	0.252024	-1.072998
Data284	0.688477	0.068181	-0.727183	0.140483	0.280609	-1.075897
Data285	0.710754	0.070623	-0.713399	0.12792	0.300496	-1.081797
Data286	0.732371	0.086085	-0.69809	0.13916	0.329285	-1.078389
Data287	0.753123	0.091222	-0.697225	0.154114	0.351359	-1.066691
Data288	0.773061	0.08405	-0.693156	0.170949	0.327555	-1.05545
Data289	0.792185	0.083466	-0.684255	0.172984	0.362091	-1.046702
Data290	0.810394	0.088018	-0.669454	0.166524	0.433095	-1.035868
Data291	0.82784	0.080465	-0.651805	0.15269	0.469767	-1.033122
Data292	0.844523	0.074183	-0.634104	0.13265	0.45873	-1.036224
Data293	0.860545	0.073395	-0.626933	0.128988	0.476735	-1.036021
Data294	0.876058	0.074412	-0.623525	0.137024	0.481669	-1.032461
Data295	0.891113	0.065308	-0.62144	0.135549	0.456899	-1.031647
Data296	0.905965	0.065587	-0.627543	0.139771	0.454203	-1.032562
Data297	0.920563	0.066783	-0.639191	0.154673	0.495962	-1.049398
Data298	0.935059	0.059636	-0.633138	0.164693	0.524546	-1.06191
Data299	0.949453	0.051168	-0.616608	0.170492	0.55308	-1.054993
Data300	0.963745	0.0442	-0.59667	0.170034	0.61025	-1.048686
Data301	0.977834	0.034892	-0.583598	0.160421	0.618795	-1.036326
Data302	0.991669	0.033925	-0.578715	0.151215	0.573629	-1.017914
Data303	1.005046	0.034231	-0.568034	0.163116	0.544332	-1.005859
Data304	1.017863	0.034968	-0.551554	0.159149	0.530497	-0.996704
Data305	1.029917	0.045446	-0.534465	0.145009	0.532379	-0.987142
Data306	1.041056	0.061289	-0.530243	0.11795	0.533498	-0.974477
Data307	1.051178	0.066859	-0.534363	0.087738	0.520223	-0.970052
Data308	1.06013	0.060781	-0.526021	0.053101	0.567017	-0.963186
Data309	1.067759	0.056178	-0.510305	0.036265	0.614675	-0.961456
Data310	1.073914	0.054881	-0.497437	0.04837	0.641886	-0.970001
Data311	1.078491	0.050913	-0.492605	0.055796	0.653076	-0.975647
Data312	1.08134	0.048447	-0.485128	0.056966	0.613861	-0.974935
Data313	1.082255	0.047862	-0.478923	0.056915	0.549011	-0.962982
Data314	1.081034	0.053914	-0.485026	0.054016	0.524292	-0.961253
Data315	1.077423	0.053075	-0.488688	0.040283	0.588074	-0.957438
Data316	1.07132	0.05127	-0.475972	0.021464	0.650889	-0.947876
Data317	1.062419	0.034765	-0.453695	0.00941	0.664876	-0.930634
Data318	1.050568	0.00913	-0.440216	0.003459	0.658162	-0.916239
Data319	1.035767	-0.007451	-0.430806	0.001577	0.653076	-0.909373
Data320	1.017863	-0.017115	-0.419769	-0.001119	0.614115	-0.909475
Data321	0.996908	-0.020523	-0.414378	-0.011648	0.574697	-0.906677
Data322	0.973155	-0.006765	-0.413666	-0.011139	0.576884	-0.897522
Data323	0.946757	0.014038	-0.406494	-0.003306	0.588277	-0.881907
Data324	0.917969	0.02828	-0.400085	0.019023	0.595551	-0.868174
Data325	0.887299	0.035934	-0.400492	0.025482	0.618184	-0.857697
Data326	0.85495	0.034307	-0.401866	0.013631	0.648499	-0.853068
Data327	0.821482	0.02917	-0.408325	-0.002187	0.646769	-0.849355
Data328	0.78715	0.026652	-0.405986	-0.012868	0.671387	-0.83079
Data329	0.75236	0.020879	-0.405731	-0.021515	0.702159	-0.814921
Data330	0.717316	0.014216	-0.403646	-0.027212	0.679932	-0.805715
Data331	0.682271	0.009206	-0.392253	-0.042521	0.656637	-0.795492
Data332	0.647278	0.010249	-0.381165	-0.056864	0.688171	-0.781301
Data333	0.612386	0.012614	-0.378164	-0.060933	0.713755	-0.771484
Data334	0.577647	0.014216	-0.367737	-0.071767	0.708567	-0.762329
Data335	0.542857	0.001551	-0.349325	-0.071665	0.698547	-0.747986
Data336	0.507965	-0.024923	-0.331828	-0.065053	0.659739	-0.737661
Data337	0.472921	-0.03891	-0.325317	-0.06307	0.624746	-0.72759
Data338	0.43752	-0.051244	-0.322622	-0.068614	0.573171	-0.719808
Data339	0.401815	-0.062027	-0.317535	-0.087941	0.581512	-0.710754
Data340	0.365651	-0.072708	-0.318197	-0.121816	0.636393	-0.700124
Data341	0.329183	-0.089493	-0.314992	-0.151978	0.706278	-0.695546
Data342	0.292358	-0.101013	-0.317332	-0.167999	0.772146	-0.698039
Data343	0.25533	-0.116323	-0.313772	-0.179901	0.807444	-0.702464
Data344	0.21815	-0.139542	-0.305379	-0.18514	0.814921	-0.709432
Data345	0.18102	-0.165965	-0.305176	-0.181173	0.83842	-0.709635
Data346	0.143941	-0.177231	-0.305074	-0.173899	0.799001	-0.713552
Data347	0.107066	-0.188904	-0.291087	-0.186361	0.76177	-0.713094
Data348	0.070394	-0.208969	-0.272013	-0.202128	0.712738	-0.70989
Data349	0.034027	-0.226924	-0.247498	-0.216522	0.642242	-0.706329
Data350	-0.002035	-0.251083	-0.228628	-0.222473	0.592651	-0.702566
Data351	-0.037842	-0.269241	-0.219676	-0.234426	0.562083	-0.694834
Data352	-0.073293	-0.271149	-0.219167	-0.247396	0.56132	-0.691884
Data353	-0.108439	-0.259476	-0.216675	-0.258738	0.598602	-0.684153
Data354	-0.143127	-0.253372	-0.215912	-0.266317	0.662994	-0.679626
Data355	-0.177256	-0.23674	-0.222422	-0.282898	0.748698	-0.679881
Data356	-0.210622	-0.227915	-0.229238	-0.299886	0.779775	-0.678304
Data357	-0.243073	-0.243149	-0.215861	-0.314128	0.802155	-0.67983
Data358	-0.274404	-0.25622	-0.213064	-0.324453	0.828756	-0.682373
Data359	-0.304362	-0.266698	-0.217336	-0.331879	0.85495	-0.688324
Data360	-0.332743	-0.274989	-0.227	-0.331777	0.879364	-0.69514
Data361	-0.359395	-0.297292	-0.237732	-0.334371	0.86731	-0.699107
Data362	-0.384267	-0.313721	-0.236969	-0.343018	0.843302	-0.701548
Data363	-0.407359	-0.309118	-0.213572	-0.356344	0.84671	-0.698751
Data364	-0.428721	-0.299505	-0.200094	-0.37852	0.87321	-0.69102
Data365	-0.448456	-0.307668	-0.206146	-0.407817	0.91807	-0.67393
Data366	-0.466817	-0.324885	-0.211741	-0.428823	0.965932	-0.662587
Data367	-0.483907	-0.348485	-0.206858	-0.444183	1.017812	-0.661418
Data368	-0.49998	-0.371984	-0.192159	-0.453746	1.003113	-0.660909
Data369	-0.515188	-0.391464	-0.193329	-0.463053	0.936635	-0.664113
Data370	-0.529633	-0.413564	-0.203807	-0.461324	0.891876	-0.660299
Data371	-0.543416	-0.435282	-0.213979	-0.450897	0.842183	-0.659129
Data372	-0.556539	-0.453415	-0.224101	-0.449778	0.792491	-0.658875
Data373	-0.568899	-0.463537	-0.236511	-0.455678	0.811462	-0.653178
Data374	-0.580444	-0.476685	-0.236867	-0.480448	0.83313	-0.661621
Data375	-0.591075	-0.486221	-0.238088	-0.51005	0.866954	-0.675659
Data376	-0.600586	-0.483805	-0.239614	-0.533193	0.948588	-0.68868
Data377	-0.608877	-0.465647	-0.245209	-0.556488	0.988566	-0.6928
Data378	-0.615896	-0.467936	-0.249583	-0.571543	1.00469	-0.699972
Data379	-0.621592	-0.480143	-0.248973	-0.577037	0.97819	-0.701853
Data380	-0.625966	-0.492808	-0.248566	-0.586853	0.949351	-0.700582
Data381	-0.628916	-0.494893	-0.242411	-0.595296	0.920563	-0.698242
Data382	-0.630544	-0.501099	-0.231222	-0.597483	0.857595	-0.697072
Data383	-0.630849	-0.504735	-0.222727	-0.597127	0.844014	-0.694885
Data384	-0.629832	-0.51623	-0.208232	-0.607045	0.855662	-0.696411
Data385	-0.627441	-0.524979	-0.194092	-0.611064	0.842438	-0.702159
Data386	-0.623728	-0.547867	-0.192922	-0.600179	0.86731	-0.708872
Data387	-0.618642	-0.572077	-0.205129	-0.593719	0.923157	-0.707499
Data388	-0.612233	-0.575129	-0.217183	-0.599264	0.953623	-0.703583
Data389	-0.604502	-0.567627	-0.222575	-0.608673	0.944977	-0.698547
Data390	-0.595551	-0.559438	-0.224355	-0.615845	0.942739	-0.70343
Data391	-0.58548	-0.574061	-0.214488	-0.625509	0.956726	-0.710653
Data392	-0.574595	-0.586955	-0.211487	-0.636088	0.944621	-0.70872
Data393	-0.563049	-0.598679	-0.207876	-0.653687	0.931193	-0.696411
Data394	-0.551147	-0.596135	-0.209401	-0.670675	0.922038	-0.683899
Data395	-0.539195	-0.586192	-0.207367	-0.683543	0.886841	-0.682424
Data396	-0.527445	-0.567754	-0.203807	-0.702769	0.855713	-0.691732
Data397	-0.516103	-0.564168	-0.198263	-0.707347	0.837555	-0.698853
Data398	-0.505371	-0.5675	-0.19399	-0.695852	0.841878	-0.701599
Data399	-0.495249	-0.578105	-0.185191	-0.682831	0.872803	-0.698446
Data400	-0.485789	-0.583878	-0.185598	-0.672506	0.862274	-0.694377
Data401	-0.476786	-0.590235	-0.189718	-0.67454	0.855255	-0.685018
Data402	-0.468089	-0.585759	-0.184428	-0.67866	0.878296	-0.667775
Data403	-0.459544	-0.578664	-0.175629	-0.683695	0.862427	-0.657298
Data404	-0.450897	-0.575256	-0.157267	-0.685018	0.827586	-0.65918
Data405	-0.441996	-0.569789	-0.145671	-0.693003	0.8255	-0.661621
Data406	-0.432638	-0.562897	-0.142365	-0.70343	0.830078	-0.664113
Data407	-0.422821	-0.552851	-0.141551	-0.719757	0.83608	-0.664571
Data408	-0.412496	-0.540924	-0.130564	-0.733388	0.835978	-0.670827
Data409	-0.401764	-0.515493	-0.117137	-0.750732	0.855764	-0.675405
Data410	-0.390778	-0.497589	-0.10142	-0.771637	0.869141	-0.67688
Data411	-0.37969	-0.496648	-0.094503	-0.780284	0.891215	-0.676575
Data412	-0.368754	-0.508677	-0.091654	-0.782928	0.921936	-0.674133
Data413	-0.358124	-0.52002	-0.077871	-0.790202	0.941366	-0.673421
Data414	-0.348104	-0.517273	-0.064901	-0.809428	0.906474	-0.682576
Data415	-0.338847	-0.506643	-0.057983	-0.830078	0.875702	-0.690206
Data416	-0.330404	-0.494283	-0.053151	-0.848643	0.8343	-0.698395
Data417	-0.322927	-0.481873	-0.052897	-0.861969	0.834096	-0.694427
Data418	-0.316467	-0.470759	-0.053151	-0.869039	0.808767	-0.693563
Data419	-0.311025	-0.454483	-0.047506	-0.858307	0.789642	-0.687663
Data420	-0.3066	-0.435181	-0.036977	-0.835571	0.774078	-0.681559
Data421	-0.303192	-0.415751	-0.029806	-0.814056	0.800883	-0.677592
Data422	-0.3007	-0.40451	-0.016174	-0.795593	0.82311	-0.680288
Data423	-0.299174	-0.399297	0.008901	-0.786184	0.838877	-0.686239
Data424	-0.298564	-0.403544	0.037435	-0.786947	0.810699	-0.681305
Data425	-0.298818	-0.411708	0.064494	-0.804392	0.779419	-0.681814
Data426	-0.299886	-0.421524	0.090637	-0.821482	0.732625	-0.691071
Data427	-0.301768	-0.434774	0.107727	-0.835164	0.677083	-0.693868
Data428	-0.304362	-0.431366	0.120646	-0.832926	0.66157	-0.695394
Data429	-0.307617	-0.422414	0.12558	-0.844116	0.649567	-0.700785
Data430	-0.311483	-0.421677	0.109355	-0.855306	0.635834	-0.701497
Data431	-0.315755	-0.432561	0.09491	-0.858612	0.651855	-0.702413
Data432	-0.320435	-0.431849	0.097148	-0.86202	0.69987	-0.697021
Data433	-0.325317	-0.43246	0.106557	-0.860901	0.704295	-0.686137
Data434	-0.330302	-0.424856	0.10615	-0.857798	0.709991	-0.67337
Data435	-0.335236	-0.408605	0.109253	-0.851644	0.693868	-0.663045
Data436	-0.340068	-0.394821	0.116272	-0.843353	0.678864	-0.663503
Data437	-0.344594	-0.386632	0.131632	-0.848948	0.653534	-0.660451
Data438	-0.348765	-0.384471	0.153859	-0.861206	0.630137	-0.657145
Data439	-0.352478	-0.38269	0.177053	-0.879771	0.618388	-0.645243
Data440	-0.355733	-0.373154	0.19694	-0.890452	0.577596	-0.628713
Data441	-0.358429	-0.360387	0.207926	-0.876007	0.540822	-0.622711
Data442	-0.360565	-0.360463	0.208893	-0.846965	0.555725	-0.623423
Data443	-0.362142	-0.358276	0.21108	-0.829366	0.589091	-0.618998
Data444	-0.36321	-0.364634	0.212453	-0.8166	0.607503	-0.616404
Data445	-0.363668	-0.375036	0.208689	-0.8078	0.57373	-0.61854
Data446	-0.363668	-0.379664	0.204875	-0.809123	0.55776	-0.620931
Data447	-0.363159	-0.379537	0.211182	-0.829417	0.555267	-0.6191
Data448	-0.362193	-0.37885	0.216878	-0.84788	0.50059	-0.612539
Data449	-0.36087	-0.37117	0.24409	-0.852509	0.482229	-0.612081
Data450	-0.359243	-0.357056	0.285339	-0.845133	0.461477	-0.609792
Data451	-0.357412	-0.345332	0.313873	-0.821075	0.41331	-0.602773
Data452	-0.355428	-0.337728	0.320943	-0.794423	0.371908	-0.60023
Data453	-0.353495	-0.337601	0.317128	-0.775299	0.3538	-0.593719
Data454	-0.351715	-0.329386	0.324351	-0.756429	0.329285	-0.60201
Data455	-0.35024	-0.329539	0.337931	-0.742035	0.24999	-0.611216
Data456	-0.349223	-0.325419	0.365041	-0.739136	0.190684	-0.609233
Data457	-0.348765	-0.319392	0.395864	-0.74295	0.189718	-0.602214
Data458	-0.348867	-0.318095	0.420481	-0.752106	0.183767	-0.596975
Data459	-0.34963	-0.317815	0.44047	-0.747121	0.171407	-0.585988
Data460	-0.350901	-0.312525	0.451711	-0.72052	0.202637	-0.576884
Data461	-0.35258	-0.302607	0.456492	-0.708211	0.210317	-0.572154
Data462	-0.354513	-0.281576	0.470022	-0.711873	0.200246	-0.567474
Data463	-0.356344	-0.266698	0.48406	-0.719961	0.19165	-0.562998
Data464	-0.357869	-0.267614	0.500743	-0.725199	0.186869	-0.567932
Data465	-0.358887	-0.27387	0.52475	-0.714722	0.161336	-0.570323
Data466	-0.35909	-0.270208	0.535838	-0.702616	0.106201	-0.560048
Data467	-0.358429	-0.258026	0.532074	-0.691477	0.05717	-0.556488
Data468	-0.3567	-0.24971	0.52297	-0.682068	0.027212	-0.556488
Data469	-0.353953	-0.234044	0.523173	-0.676575	-0.025228	-0.543976
Data470	-0.350189	-0.204341	0.535177	-0.677236	-0.080516	-0.530039
Data471	-0.34551	-0.173365	0.548553	-0.671692	-0.126699	-0.522817
Data472	-0.340068	-0.149663	0.547231	-0.661367	-0.130819	-0.514832
Data473	-0.333913	-0.123062	0.553029	-0.655162	-0.162354	-0.515289
Data474	-0.327148	-0.094096	0.560354	-0.650482	-0.202484	-0.517324
Data475	-0.319875	-0.085042	0.572306	-0.641632	-0.218608	-0.506083
Data476	-0.312093	-0.090154	0.581665	-0.625916	-0.236613	-0.495962
Data477	-0.303752	-0.091324	0.589142	-0.61086	-0.26708	-0.497182
Data478	-0.294749	-0.093435	0.600077	-0.610352	-0.274302	-0.501963
Data479	-0.285034	-0.090205	0.615184	-0.615184	-0.286102	-0.500183
Data480	-0.274404	-0.075328	0.628357	-0.619049	-0.291189	-0.49057
Data481	-0.262807	-0.052999	0.637767	-0.622203	-0.330963	-0.481873
Data482	-0.250092	-0.032069	0.656382	-0.623474	-0.366414	-0.467377
Data483	-0.236206	-0.031077	0.676015	-0.61259	-0.379588	-0.448151
Data484	-0.221049	-0.045446	0.692291	-0.577393	-0.411835	-0.440725
Data485	-0.204722	-0.046361	0.698191	-0.549367	-0.425364	-0.431112
Data486	-0.187124	-0.034866	0.702769	-0.543213	-0.44637	-0.42511
Data487	-0.168355	-0.023015	0.71401	-0.539653	-0.513865	-0.424042
Data488	-0.148519	-0.00351	0.7164	-0.531006	-0.55837	-0.417379
Data489	-0.127767	0.012131	0.7164	-0.526276	-0.554504	-0.40741
Data490	-0.10615	0.026677	0.722504	-0.522614	-0.559896	-0.392965
Data491	-0.083822	0.05216	0.735067	-0.520579	-0.586955	-0.383352
Data492	-0.060883	0.077031	0.743256	-0.517985	-0.623983	-0.371958
Data493	-0.037486	0.086365	0.758006	-0.524648	-0.630442	-0.35614
Data494	-0.013733	0.095545	0.767314	-0.531209	-0.600332	-0.33432
Data495	0.010223	0.098089	0.763702	-0.525157	-0.57373	-0.323486
Data496	0.034383	0.099182	0.768077	-0.532328	-0.568034	-0.30304
Data497	0.058645	0.103938	0.760956	-0.527039	-0.600382	-0.286407
Data498	0.082957	0.10526	0.749003	-0.516408	-0.636648	-0.268758
Data499	0.107168	0.111415	0.740255	-0.500132	-0.678304	-0.252126
Data500	0.131226	0.126826	0.744425	-0.483398	-0.711873	-0.23585
Data501	0.15508	0.137227	0.759328	-0.465597	-0.710551	-0.222473
Data502	0.17863	0.153097	0.782064	-0.434875	-0.710551	-0.204671
Data503	0.201772	0.165939	0.806376	-0.419566	-0.72169	-0.188599
Data504	0.224406	0.171483	0.808309	-0.407461	-0.6692	-0.173848
Data505	0.24648	0.172221	0.803172	-0.382131	-0.606283	-0.16688
Data506	0.267792	0.161972	0.797221	-0.3744	-0.599721	-0.166372
Data507	0.288289	0.144984	0.804901	-0.373484	-0.653483	-0.165761
Data508	0.307872	0.137965	0.804698	-0.369975	-0.704498	-0.161184
Data509	0.326385	0.132192	0.802765	-0.354869	-0.747833	-0.158234
Data510	0.343781	0.129827	0.807953	-0.338033	-0.812124	-0.14801
Data511	0.360057	0.142517	0.815735	-0.325012	-0.855509	-0.132751
Data512	0.375163	0.158742	0.825857	-0.321198	-0.8461	-0.116221
Data513	0.389201	0.166143	0.8343	-0.318654	-0.873617	-0.085958
Data514	0.402069	0.167821	0.839335	-0.312042	-0.884806	-0.057373
Data515	0.414022	0.177002	0.84493	-0.302277	-0.837504	-0.038452
Data516	0.424957	0.179672	0.850881	-0.295105	-0.810394	-0.022939
Data517	0.435079	0.167567	0.835775	-0.281677	-0.8255	-0.001831
Data518	0.444489	0.148748	0.827637	-0.274302	-0.806325	0.02416
Data519	0.453135	0.129522	0.82545	-0.27003	-0.757548	0.044657
Data520	0.461121	0.124079	0.823059	-0.274251	-0.718587	0.061544
Data521	0.468496	0.123164	0.817668	-0.275625	-0.696106	0.077362
Data522	0.475159	0.118764	0.826162	-0.271352	-0.710246	0.105845
Data523	0.48111	0.102107	0.818278	-0.271505	-0.741526	0.12441
Data524	0.486247	0.085322	0.798391	-0.265605	-0.815074	0.134277
Data525	0.490519	0.073064	0.781759	-0.256399	-0.91039	0.135549
Data526	0.493825	0.068893	0.761414	-0.242767	-0.955861	0.143992
Data527	0.496063	0.076218	0.749003	-0.228373	-0.994364	0.151367
Data528	0.497131	0.076014	0.758108	-0.222066	-1.020966	0.164998
Data529	0.496979	0.084686	0.769602	-0.218099	-0.959727	0.184377
Data530	0.495453	0.089747	0.790456	-0.214589	-0.895793	0.216929
Data531	0.492503	0.084152	0.806885	-0.210826	-0.866648	0.247854
Data532	0.488129	0.061442	0.819194	-0.18748	-0.8756	0.27654
Data533	0.482229	0.028483	0.823517	-0.152181	-0.884298	0.299021
Data534	0.474803	0.012105	0.811005	-0.142568	-0.898336	0.324249
Data535	0.465851	-0.001272	0.803731	-0.143483	-0.947062	0.344696
Data536	0.455475	-0.007858	0.790965	-0.136312	-0.980072	0.362803
Data537	0.443624	-0.0236	0.796051	-0.121155	-1.006571	0.377604
Data538	0.43045	-0.046387	0.805359	-0.100301	-1.037496	0.391184
Data539	0.416107	-0.053228	0.809886	-0.072784	-1.011963	0.40034
Data540	0.400747	-0.043437	0.794729	-0.035502	-0.945841	0.414225
Data541	0.384572	-0.029449	0.780741	-0.012461	-0.867157	0.416921
Data542	0.367686	-0.033086	0.768229	-0.001678	-0.90388	0.420176
Data543	0.350342	-0.036647	0.775401	0.011953	-0.960948	0.429942
Data544	0.332794	-0.048625	0.779521	0.022481	-0.985514	0.445709
Data545	0.315196	-0.065155	0.778147	0.032501	-1.006927	0.467478
Data546	0.29775	-0.086416	0.775299	0.033468	-1.021576	0.496012
Data547	0.280609	-0.107422	0.76182	0.037181	-1.054738	0.526683
Data548	0.263875	-0.130488	0.745748	0.042928	-1.065165	0.544383
Data549	0.247752	-0.137227	0.744934	0.059509	-1.08729	0.559743
Data550	0.232188	-0.136439	0.744324	0.083618	-1.123454	0.578766
Data551	0.217438	-0.128199	0.741119	0.099996	-1.124318	0.591888
Data552	0.203451	-0.118739	0.731659	0.100301	-1.112162	0.603027
Data553	0.190328	-0.110881	0.707652	0.101624	-1.13561	0.614471
Data554	0.17807	-0.108999	0.693156	0.106964	-1.164754	0.617523
Data555	0.166677	-0.120036	0.692596	0.113322	-1.181997	0.615692
Data556	0.156199	-0.130971	0.693461	0.110016	-1.224874	0.617879
Data557	0.146586	-0.144806	0.685883	0.108287	-1.247915	0.629985
Data558	0.137685	-0.158997	0.684102	0.119883	-1.234029	0.643565
Data559	0.129395	-0.159683	0.684001	0.137787	-1.194356	0.659332
Data560	0.121613	-0.153885	0.675151	0.159454	-1.136932	0.676778
Data561	0.114034	-0.141347	0.667826	0.176799	-1.118978	0.700531
Data562	0.106405	-0.14239	0.651703	0.187327	-1.111603	0.723979
Data563	0.098572	-0.153987	0.649058	0.202382	-1.122945	0.732829
Data564	0.09023	-0.167516	0.648092	0.210114	-1.12971	0.745341
Data565	0.081278	-0.181783	0.647227	0.206655	-1.144867	0.763652
Data566	0.071462	-0.190862	0.647939	0.203044	-1.179097	0.778402
Data567	0.060781	-0.202281	0.649007	0.212148	-1.219889	0.779521
Data568	0.049286	-0.21108	0.658264	0.222473	-1.261648	0.788676
Data569	0.036977	-0.210622	0.667877	0.22349	-1.305084	0.803274
Data570	0.02416	-0.207596	0.658518	0.227356	-1.316427	0.821889
Data571	0.010935	-0.200322	0.650279	0.231628	-1.260173	0.845388
Data572	-0.00234	-0.190303	0.643056	0.234985	-1.226298	0.862935
Data573	-0.015564	-0.178197	0.622355	0.222321	-1.238454	0.874176
Data574	-0.028381	-0.17863	0.607707	0.215251	-1.196187	0.881246
Data575	-0.040588	-0.186234	0.594991	0.203603	-1.167857	0.88913
Data576	-0.052083	-0.188497	0.582631	0.182088	-1.167348	0.901693
Data577	-0.062714	-0.193532	0.573985	0.170644	-1.177877	0.912018
Data578	-0.072428	-0.194143	0.567729	0.164286	-1.191864	0.923767
Data579	-0.081075	-0.195821	0.557556	0.158793	-1.216075	0.931193
Data580	-0.088755	-0.203273	0.559336	0.173899	-1.271922	0.939891
Data581	-0.095266	-0.207698	0.562693	0.212148	-1.320903	0.945892
Data582	-0.100708	-0.219955	0.559133	0.235443	-1.326599	0.954895
Data583	-0.104879	-0.232671	0.545146	0.239614	-1.312358	0.96283
Data584	-0.107727	-0.236766	0.516968	0.23524	-1.305542	0.965118
Data585	-0.109151	-0.235723	0.500031	0.207723	-1.225332	0.979156
Data586	-0.108999	-0.226771	0.488586	0.190582	-1.149851	0.994466
Data587	-0.107269	-0.219447	0.472921	0.188904	-1.125844	1.012421
Data588	-0.103811	-0.215352	0.46697	0.192871	-1.124776	1.024831
Data589	-0.098623	-0.206451	0.462494	0.206248	-1.121368	1.022644
Data590	-0.091858	-0.192337	0.463359	0.22405	-1.1409	1.018422
Data591	-0.083516	-0.195134	0.454712	0.24236	-1.174011	1.024882
Data592	-0.073802	-0.220235	0.431315	0.25411	-1.205546	1.03597
Data593	-0.062917	-0.263926	0.41275	0.249074	-1.23642	1.048279
Data594	-0.051117	-0.299174	0.39327	0.238647	-1.243744	1.058757
Data595	-0.038605	-0.315348	0.3685	0.234324	-1.229757	1.065877
Data596	-0.025533	-0.338236	0.366872	0.224101	-1.226501	1.076762
Data597	-0.012054	-0.351079	0.357259	0.217489	-1.144613	1.098073
Data598	0.001577	-0.345612	0.331167	0.208486	-1.071523	1.113586
Data599	0.015462	-0.3346	0.302175	0.214844	-1.023661	1.123352
Data600	0.029602	-0.329971	0.280202	0.227254	-1.008352	1.134135
Data601	0.043945	-0.323054	0.269674	0.2329	-1.008199	1.141307
Data602	0.058492	-0.320002	0.269674	0.229289	-1.017558	1.14919
Data603	0.073344	-0.30749	0.284831	0.225728	-1.050924	1.162059
Data604	0.088501	-0.286814	0.29424	0.218455	-1.085663	1.173503
Data605	0.103912	-0.26029	0.298157	0.21932	-1.140442	1.191355
Data606	0.119527	-0.255661	0.300496	0.229848	-1.203054	1.209462
Data607	0.135244	-0.258865	0.304769	0.228984	-1.249644	1.226349
Data608	0.15096	-0.252533	0.299632	0.225169	-1.223806	1.23881
Data609	0.166575	-0.245845	0.279287	0.214996	-1.156209	1.260885
Data610	0.182037	-0.245819	0.264282	0.207367	-1.085968	1.292674
Data611	0.197194	-0.248973	0.247498	0.202637	-0.987701	1.3296
Data612	0.212097	-0.24648	0.238597	0.20284	-0.91629	1.355998
Data613	0.226796	-0.246658	0.232442	0.205841	-0.908508	1.372019
Data614	0.241292	-0.248769	0.226339	0.214233	-0.924835	1.386363
Data615	0.255686	-0.240631	0.217946	0.233968	-0.928752	1.392517
Data616	0.270081	-0.222499	0.207418	0.249736	-0.962524	1.401469
Data617	0.284576	-0.213699	0.189158	0.261943	-0.996348	1.414235
Data618	0.299225	-0.208537	0.17985	0.272319	-1.001383	1.434631
Data619	0.313975	-0.203374	0.176493	0.290375	-0.98877	1.448212
Data620	0.328776	-0.199585	0.18631	0.30304	-0.983683	1.457316
Data621	0.343475	-0.195058	0.195669	0.307668	-0.971425	1.467336
Data622	0.357869	-0.19043	0.203908	0.312449	-0.944163	1.486715
Data623	0.371806	-0.187251	0.200602	0.319824	-0.945384	1.509145
Data624	0.384979	-0.192134	0.1769	0.33254	-0.948079	1.527303
Data625	0.397186	-0.205536	0.147705	0.32491	-0.935618	1.536865
Data626	0.408173	-0.216014	0.125885	0.31072	-0.89564	1.543325
Data627	0.417837	-0.235011	0.114237	0.298004	-0.873515	1.546173
Data628	0.426025	-0.252228	0.102743	0.280202	-0.841878	1.548208
Data629	0.432841	-0.261841	0.094096	0.268453	-0.795034	1.553548
Data630	0.438283	-0.25411	0.086568	0.262858	-0.761058	1.564128
Data631	0.442505	-0.248108	0.086009	0.26535	-0.739441	1.577606
Data632	0.445709	-0.225652	0.071564	0.253092	-0.746511	1.596731
Data633	0.448151	-0.211945	0.036977	0.240936	-0.786641	1.608124
Data634	0.449982	-0.221761	0.011597	0.233459	-0.837606	1.612295
Data635	0.451508	-0.231094	0.021566	0.234934	-0.884959	1.60675
Data636	0.45283	-0.228373	0.0354	0.236816	-0.897064	1.597443
Data637	0.454102	-0.217946	0.030263	0.239461	-0.869039	1.591237
Data638	0.455424	-0.208537	0.019175	0.24526	-0.857849	1.593882
Data639	0.456797	-0.210368	0.004578	0.237223	-0.843506	1.602071
