# Supplementary material for: Integration of MRI and somatosensory evoked potentials facilitate diagnosis of spinal cord compression
Source: Sci Rep. 2023 May 15;13:7861. doi: 10.1038/s41598-023-34832-2 (PMC10185544; doi:10.1038/s41598-023-34832-2)
Supplement: Supplementary file 3 — Supplementary Information 3. [file 41598_2023_34832_MOESM3_ESM.zip › Preoperative SSEP data/spinal cord compression group/4556309_2/4556309_2_Lt Tibial SEP_Cz'-Fpz_201219_103458.csv]

Index	1	2	3	4	5
Name	Cz'-Fpz	Cz'-Fpz	Cz'-Fpz	Cz'-Fpz	Cz'-Fpz
Time	2.01709E+13	2.01709E+13	2.01709E+13	2.01709E+13	2.01709E+13
Highcut	500	500	500	500	500
Lowcut	10	10	10	10	10
Period	0.000156	0.000156	0.000156	0.000156	0.000156
Averages	120	120	120	120	120
Int (mA)	21/20.5mA	21/20.6mA	21/20.6mA	21/20.5mA	21/22.2mA
Pulse Width (�gs)	200�s	200�s	200�s	200�s	200�s
Rep Rate (Hz)	2.66Hz	2.66Hz	2.66Hz	2.66Hz	2.66Hz
Data0	0.707307	-0.612497	0.115765	1.649602	0.909336
Data1	2.394446	0.996923	1.671677	2.726889	2.183566
Data2	2.758933	1.4433	2.263625	2.784873	2.339005
Data3	-0.199079	-1.564151	-0.636912	0.421556	-0.046998
Data4	-1.204547	-2.534625	-1.621831	-0.227563	-0.751659
Data5	-0.830498	-2.107373	-1.358358	0.151369	-0.363572
Data6	-0.281478	-1.543196	-0.887973	0.533659	0.079449
Data7	0.213118	-1.051652	-0.414638	0.82002	0.428168
Data8	0.576994	-0.694591	-0.054017	1.046972	0.610666
Data9	0.791842	-0.478828	0.184227	1.178302	0.673838
Data10	0.89072	-0.384222	0.331019	1.240864	0.655934
Data11	0.934666	-0.337224	0.380255	1.240457	0.597848
Data12	0.916864	-0.334173	0.365504	1.224689	0.526029
Data13	0.866102	-0.356959	0.321864	1.173419	0.46479
Data14	0.777396	-0.425828	0.273238	1.085222	0.441393
Data15	0.702424	-0.493884	0.205285	0.985224	0.386155
Data16	0.683604	-0.521146	0.166323	0.978002	0.358384
Data17	0.657766	-0.531523	0.178429	0.954706	0.335088
Data18	0.638946	-0.560311	0.189721	0.924493	0.311488
Data19	0.608326	-0.581776	0.188093	0.909336	0.286768
Data20	0.561329	-0.600595	0.16673	0.88187	0.293278
Data21	0.506905	-0.625315	0.133059	0.833855	0.312505
Data22	0.461229	-0.632436	0.089214	0.813815	0.284428
Data23	0.438544	-0.631825	0.051575	0.791536	0.23977
Data24	0.436001	-0.633555	0.03357	0.775972	0.206912
Data25	0.434475	-0.620839	0.012411	0.757966	0.181786
Data26	0.42064	-0.603443	-0.017802	0.717581	0.156964
Data27	0.422166	-0.583098	-0.014852	0.7128	0.157778
Data28	0.426846	-0.559192	0.012818	0.703543	0.144961
Data29	0.43122	-0.549325	0.031434	0.705679	0.123802
Data30	0.461026	-0.536202	0.062765	0.68981	0.104372
Data31	0.495308	-0.538949	0.066122	0.693065	0.100201
Data32	0.516569	-0.540576	0.02004	0.710155	0.102235
Data33	0.517688	-0.538033	-0.029297	0.699372	0.090944
Data34	0.500699	-0.511279	-0.088706	0.692963	0.053101
Data35	0.490323	-0.48544	-0.129193	0.698355	0.003764
Data36	0.471809	-0.478014	-0.155337	0.688691	-0.040894
Data37	0.463366	-0.473742	-0.153404	0.675975	-0.064495
Data38	0.468147	-0.475369	-0.121665	0.665395	-0.075786
Data39	0.477709	-0.470995	-0.091554	0.662242	-0.079143
Data40	0.478116	-0.442512	-0.074667	0.640574	-0.069378
Data41	0.487271	-0.400193	-0.088502	0.617075	-0.062969
Data42	0.490832	-0.362656	-0.122276	0.61209	-0.064088
Data43	0.480252	-0.34048	-0.162865	0.585641	-0.002238
Data44	0.461636	-0.335597	-0.188805	0.55197	0.075176
Data45	0.438341	-0.337936	-0.18321	0.489306	0.100099
Data46	0.422675	-0.342819	-0.147809	0.446886	0.076499
Data47	0.424913	-0.33753	-0.088502	0.463162	0.024516
Data48	0.442105	-0.310775	-0.038758	0.45655	-0.018921
Data49	0.439358	-0.283004	-0.010681	0.44536	-0.04537
Data50	0.427354	-0.266524	-0.011699	0.414944	-0.047405
Data51	0.395412	-0.246077	-0.032146	0.38941	-0.03713
Data52	0.361334	-0.223087	-0.063274	0.366217	-0.034078
Data53	0.338649	-0.190229	-0.095318	0.376898	-0.052186
Data54	0.332748	-0.156558	-0.101422	0.389207	-0.077719
Data55	0.322677	-0.110679	-0.095623	0.390834	-0.103965
Data56	0.308843	-0.060629	-0.100404	0.376491	-0.114341
Data57	0.297246	-0.029399	-0.10661	0.359503	-0.112713
Data58	0.271	-0.033468	-0.131736	0.323796	-0.103049
Data59	0.243941	-0.065919	-0.16612	0.264795	-0.091859
Data60	0.232446	-0.09603	-0.182091	0.263371	-0.091452
Data61	0.227359	-0.124514	-0.198672	0.287683	-0.092063
Data62	0.216882	-0.152285	-0.229496	0.277816	-0.09837
Data63	0.194909	-0.157066	-0.265304	0.279138	-0.117393
Data64	0.150454	-0.158592	-0.275985	0.27863	-0.131736
Data65	0.118105	-0.155845	-0.265609	0.289108	-0.128888
Data66	0.097759	-0.143537	-0.241296	0.275781	-0.129091
Data67	0.074159	-0.148826	-0.21149	0.279749	-0.126141
Data68	0.051372	-0.167137	-0.181888	0.270797	-0.121462
Data69	0.053915	-0.18555	-0.163577	0.251876	-0.113018
Data70	0.071412	-0.194705	-0.155337	0.252791	-0.089621
Data71	0.097861	-0.178327	-0.153709	0.244958	-0.070293
Data72	0.124615	-0.134381	-0.175275	0.270899	-0.059612
Data73	0.156049	-0.085857	-0.19379	0.287683	-0.052084
Data74	0.179853	-0.043132	-0.184431	0.298772	-0.058798
Data75	0.210269	-0.003357	-0.161237	0.320948	-0.046184
Data76	0.262353	0.053915	-0.126853	0.325119	-0.019532
Data77	0.300399	0.109865	-0.094402	0.333155	-0.003764
Data78	0.319015	0.137636	-0.081788	0.33519	-0.006409
Data79	0.32339	0.137636	-0.077109	0.363165	-0.008342
Data80	0.336716	0.150556	-0.074973	0.388596	-0.02177
Data81	0.357671	0.170189	-0.094911	0.405788	-0.039368
Data82	0.358282	0.181074	-0.127667	0.393581	-0.043437
Data83	0.329595	0.181175	-0.166832	0.367132	-0.056357
Data84	0.293584	0.173851	-0.189415	0.34404	-0.082704
Data85	0.256657	0.166629	-0.208642	0.30986	-0.08718
Data86	0.231428	0.163984	-0.196536	0.288294	-0.085857
Data87	0.211388	0.155947	-0.183922	0.281275	-0.078431
Data88	0.212609	0.139671	-0.194095	0.279545	-0.082094
Data89	0.233972	0.138959	-0.196129	0.277714	-0.112612
Data90	0.258488	0.162865	-0.208235	0.306808	-0.153404
Data91	0.255639	0.204573	-0.240177	0.287582	-0.193077
Data92	0.221764	0.227156	-0.272933	0.264083	-0.2121
Data93	0.183617	0.23682	-0.279749	0.258996	-0.232344
Data94	0.158287	0.227868	-0.271102	0.246789	-0.244856
Data95	0.150454	0.191958	-0.254215	0.241296	-0.25686
Data96	0.1473	0.161034	-0.232039	0.200605	-0.270186
Data97	0.137738	0.137738	-0.228275	0.205183	-0.290227
Data98	0.124921	0.156761	-0.237736	0.215356	-0.296127
Data99	0.125429	0.205386	-0.238855	0.207014	-0.294194
Data100	0.133567	0.246586	-0.235701	0.176293	-0.284835
Data101	0.125938	0.284835	-0.251062	0.152692	-0.270492
Data102	0.104067	0.30101	-0.272221	0.155744	-0.273747
Data103	0.055645	0.313624	-0.278223	0.16083	-0.282902
Data104	0.071412	0.315963	-0.271916	0.184431	-0.307317
Data105	0.115358	0.310063	-0.261438	0.19796	-0.326848
Data106	0.134483	0.301722	-0.240584	0.180362	-0.341904
Data107	0.126955	0.293787	-0.224816	0.180769	-0.354213
Data108	0.106305	0.314336	-0.230004	0.176699	-0.359503
Data109	0.068666	0.345769	-0.257064	0.181888	-0.347601
Data110	0.051982	0.368556	-0.300399	0.182701	-0.341599
Data111	0.06541	0.391445	-0.33814	0.196028	-0.330307
Data112	0.060833	0.41413	-0.362961	0.193281	-0.318914
Data113	0.064902	0.423896	-0.390834	0.186058	-0.304672
Data114	0.07955	0.42064	-0.396226	0.185957	-0.296839
Data115	0.065817	0.408026	-0.376389	0.192162	-0.288599
Data116	0.052186	0.38585	-0.333664	0.203962	-0.281071
Data117	0.055441	0.36113	-0.292566	0.168867	-0.260217
Data118	0.051474	0.331935	-0.273849	0.176394	-0.230411
Data119	0.063071	0.304875	-0.285954	0.145469	-0.207421
Data120	0.080262	0.309758	-0.291854	0.114443	-0.208947
Data121	0.093894	0.332138	-0.291244	0.09013	-0.230818
Data122	0.097556	0.350042	-0.294296	0.077516	-0.219221
Data123	0.105084	0.364589	-0.310775	0.064088	-0.208235
Data124	0.109255	0.376287	-0.327357	0.062155	-0.212914
Data125	0.098065	0.376898	-0.321253	0.074362	-0.211185
Data126	0.078635	0.370489	-0.307825	0.096742	-0.210473
Data127	0.040386	0.370286	-0.293685	0.123089	-0.205692
Data128	0.015564	0.368149	-0.277409	0.114036	-0.207116
Data129	-0.007833	0.371099	-0.271916	0.117596	-0.216169
Data130	-0.015259	0.379746	-0.279342	0.146283	-0.222578
Data131	-0.022787	0.401007	-0.278528	0.150759	-0.211287
Data132	-0.035706	0.424201	-0.277816	0.153811	-0.199079
Data133	-0.04832	0.452481	-0.277612	0.106711	-0.187381
Data134	-0.045268	0.481575	-0.253707	0.077821	-0.165611
Data135	-0.054831	0.514026	-0.219425	0.063783	-0.137636
Data136	-0.050355	0.541797	-0.207116	0.041199	-0.11485
Data137	-0.031942	0.539152	-0.212202	0.045065	-0.097963
Data138	-0.011597	0.5243	-0.20793	0.059612	-0.075481
Data139	0.015462	0.519112	-0.210269	0.095318	-0.055441
Data140	0.030823	0.508939	-0.233972	0.116172	-0.05422
Data141	0.045675	0.509143	-0.249027	0.112001	-0.080771
Data142	0.03357	0.493375	-0.287887	0.103151	-0.117596
Data143	0.015157	0.457465	-0.311894	0.080771	-0.147402
Data144	0.04008	0.447496	-0.281071	0.077516	-0.160321
Data145	0.075685	0.434272	-0.239668	0.079652	-0.157371
Data146	0.093487	0.416063	-0.23031	0.08189	-0.14669
Data147	0.091249	0.389614	-0.259505	0.023092	-0.133262
Data148	0.059002	0.367946	-0.306198	-0.042929	-0.1355
Data149	0.007426	0.363775	-0.373948	-0.126853	-0.147809
Data150	-0.024923	0.38585	-0.447293	-0.168867	-0.180463
Data151	-0.037334	0.41413	-0.492866	-0.1944	-0.203352
Data152	-0.033672	0.447089	-0.518908	-0.224715	-0.214949
Data153	-0.031942	0.476387	-0.536914	-0.219832	-0.216373
Data154	-0.028077	0.486356	-0.523283	-0.228173	-0.208438
Data155	-0.026449	0.49602	-0.510872	-0.233056	-0.215966
Data156	-0.030009	0.506396	-0.497342	-0.232242	-0.23092
Data157	-0.033672	0.523181	-0.48188	-0.209049	-0.242212
Data158	-0.043234	0.542407	-0.478116	-0.206607	-0.227359
Data159	-0.065817	0.547494	-0.476794	-0.222273	-0.207421
Data160	-0.069174	0.551156	-0.454312	-0.217187	-0.183413
Data161	-0.061748	0.56967	-0.432949	-0.224511	-0.186872
Data162	-0.036316	0.595916	-0.41708	-0.238651	-0.205386
Data163	-0.021566	0.607309	-0.410163	-0.257471	-0.223596
Data164	-0.015768	0.598764	-0.413316	-0.274255	-0.227156
Data165	-0.021057	0.574756	-0.430406	-0.302332	-0.220951
Data166	-0.020752	0.532235	-0.46306	-0.335393	-0.204369
Data167	-0.006205	0.525317	-0.527047	-0.363063	-0.190636
Data168	0.005697	0.527047	-0.567534	-0.37171	-0.177615
Data169	0.018718	0.54434	-0.597136	-0.345363	-0.156354
Data170	0.010173	0.572722	-0.625925	-0.337123	-0.103354
Data171	-0.020651	0.588184	-0.624603	-0.338343	-0.077821
Data172	-0.04303	0.573332	-0.618092	-0.351161	-0.067038
Data173	-0.047608	0.546883	-0.616261	-0.351975	-0.056764
Data174	-0.03713	0.525622	-0.623585	-0.366725	-0.045065
Data175	-0.017599	0.523588	-0.622975	-0.367437	-0.048829
Data176	0.009461	0.519722	-0.616973	-0.356959	-0.054932
Data177	0.026754	0.525928	-0.619211	-0.382798	-0.057883
Data178	0.0471	0.522265	-0.63447	-0.394903	-0.047405
Data179	0.06246	0.502022	-0.660105	-0.4006	-0.022889
Data180	0.089825	0.491849	-0.674449	-0.382391	-0.010681
Data181	0.097047	0.468961	-0.681773	-0.366929	0.00061
Data182	0.092266	0.447293	-0.693675	-0.36703	0.002848
Data183	0.069174	0.426947	-0.698253	-0.342107	0.006104
Data184	0.068869	0.406704	-0.714631	-0.319931	0.001017
Data185	0.067547	0.369675	-0.736502	-0.299077	-0.002645
Data186	0.07009	0.336309	-0.769665	-0.292973	0.000102
Data187	0.068767	0.301722	-0.813306	-0.278019	0.012309
Data188	0.056865	0.267643	-0.851453	-0.257776	0.002645
Data189	0.049948	0.249027	-0.875156	-0.252893	-0.00234
Data190	0.047201	0.241093	-0.891636	-0.265405	-0.000305
Data191	0.038148	0.251977	-0.909845	-0.270899	0.013733
Data192	0.031434	0.264591	-0.898858	-0.284123	0.018514
Data193	0.026551	0.255131	-0.863966	-0.276799	0.017904
Data194	0.028687	0.240482	-0.811678	-0.264998	0.002136
Data195	0.037029	0.217288	-0.761832	-0.279342	-0.021261
Data196	0.065716	0.20793	-0.731721	-0.306299	-0.051881
Data197	0.088604	0.217288	-0.719717	-0.300399	-0.080364
Data198	0.095115	0.245772	-0.717784	-0.294499	-0.110882
Data199	0.081687	0.275171	-0.721243	-0.315557	-0.127159
Data200	0.078838	0.291346	-0.727754	-0.309046	-0.132855
Data201	0.080771	0.290939	-0.703644	-0.30223	-0.134381
Data202	0.09542	0.26154	-0.664988	-0.295415	-0.148826
Data203	0.118512	0.229394	-0.61443	-0.269983	-0.174868
Data204	0.143435	0.205488	-0.564991	-0.260421	-0.182803
Data205	0.161644	0.207014	-0.53193	-0.246077	-0.194603
Data206	0.147911	0.196333	-0.520231	-0.260828	-0.199588
Data207	0.122784	0.192671	-0.520027	-0.266219	-0.20264
Data208	0.104473	0.226444	-0.518502	-0.26276	-0.182091
Data209	0.08484	0.258081	-0.514636	-0.259098	-0.166323
Data210	0.077516	0.264083	-0.505582	-0.260115	-0.173546
Data211	0.090639	0.248213	-0.509651	-0.310674	-0.221866
Data212	0.098777	0.204064	-0.522469	-0.335597	-0.271204
Data213	0.099794	0.153099	-0.536507	-0.359706	-0.318608
Data214	0.098573	0.108543	-0.536914	-0.385748	-0.352585
Data215	0.109356	0.091351	-0.531319	-0.384527	-0.359503
Data216	0.110984	0.077821	-0.526131	-0.38056	-0.359706
Data217	0.120953	0.079042	-0.522164	-0.361537	-0.353297
Data218	0.141807	0.10132	-0.531726	-0.330307	-0.350245
Data219	0.185041	0.11078	-0.547087	-0.316574	-0.341497
Data220	0.222782	0.111493	-0.552071	-0.318812	-0.337428
Data221	0.240686	0.108644	-0.549528	-0.307825	-0.330205
Data222	0.241703	0.107322	-0.527555	-0.331324	-0.328069
Data223	0.235396	0.109356	-0.486559	-0.351364	-0.330714
Data224	0.238651	0.116477	-0.46245	-0.382086	-0.340174
Data225	0.243534	0.108848	-0.454617	-0.397141	-0.34638
Data226	0.236413	0.115155	-0.468045	-0.395717	-0.333155
Data227	0.230615	0.129803	-0.470283	-0.387477	-0.309758
Data228	0.221459	0.140688	-0.463874	-0.38585	-0.301925
Data229	0.221561	0.132347	-0.439663	-0.394598	-0.305079
Data230	0.213016	0.109662	-0.405788	-0.411485	-0.304367
Data231	0.209862	0.096437	-0.372117	-0.405381	-0.288294
Data232	0.225121	0.077211	-0.353908	-0.370693	-0.257471
Data233	0.254826	0.057374	-0.346685	-0.347906	-0.216678
Data234	0.274052	0.062664	-0.332952	-0.330307	-0.173342
Data235	0.297653	0.058086	-0.330205	-0.364182	-0.140078
Data236	0.306198	0.053508	-0.325831	-0.357163	-0.121258
Data237	0.320134	0.05066	-0.321965	-0.330714	-0.113324
Data238	0.334986	0.047201	-0.335698	-0.315862	-0.115663
Data239	0.3299	0.051982	-0.359401	-0.310674	-0.116375
Data240	0.32634	0.064088	-0.358587	-0.314438	-0.11312
Data241	0.331629	0.065716	-0.342718	-0.290735	-0.120648
Data242	0.353501	0.048931	-0.316472	-0.248315	-0.13255
Data243	0.387579	0.033875	-0.296228	-0.220747	-0.141095
Data244	0.430915	0.010376	-0.266219	-0.212304	-0.118105
Data245	0.46011	-0.009155	-0.238142	-0.200605	-0.078024
Data246	0.46245	-0.029908	-0.228885	-0.149335	-0.041911
Data247	0.47425	-0.027568	-0.243127	-0.128481	-0.013835
Data248	0.48717	-0.017294	-0.268559	-0.124615	-0.004069
Data249	0.482897	-0.013733	-0.29572	-0.117901	-0.012919
Data250	0.476895	-0.019532	-0.306096	-0.126446	-0.026958
Data251	0.48249	-0.032959	-0.304061	-0.15554	-0.033366
Data252	0.499377	-0.035299	-0.289413	-0.171104	-0.034384
Data253	0.527555	-0.012004	-0.269271	-0.183413	-0.037537
Data254	0.551156	0.008443	-0.251164	-0.192976	-0.023092
Data255	0.562651	0.053712	-0.245263	-0.184634	-0.000712
Data256	0.568246	0.115867	-0.251977	-0.169782	0.025025
Data257	0.590524	0.16022	-0.252588	-0.167341	0.060222
Data258	0.629994	0.165204	-0.242415	-0.171715	0.093894
Data259	0.675059	0.166629	-0.225935	-0.171817	0.126548
Data260	0.722362	0.177106	-0.197452	-0.169986	0.151166
Data261	0.778617	0.183515	-0.162966	-0.1473	0.170901
Data262	0.851657	0.182498	-0.12075	-0.140383	0.186567
Data263	0.906793	0.193586	-0.079245	-0.115867	0.204674
Data264	0.954604	0.227258	-0.032451	-0.084942	0.215457
Data265	0.997228	0.254317	0.008545	-0.052186	0.244144
Data266	1.038326	0.296228	0.040182	-0.053203	0.268966
Data267	1.092953	0.347601	0.084128	-0.038148	0.294906
Data268	1.139849	0.410163	0.139976	-0.003662	0.325933
Data269	1.173521	0.463264	0.210676	0.022685	0.341395
Data270	1.181353	0.471504	0.258081	0.011495	0.355942
Data271	1.187559	0.47303	0.291447	-0.016581	0.370794
Data272	1.200376	0.497851	0.33875	-0.013937	0.39409
Data273	1.210854	0.515348	0.38056	-0.035299	0.40945
Data274	1.224893	0.532743	0.404466	-0.004781	0.42298
Data275	1.230996	0.539152	0.3947	0.005697	0.436103
Data276	1.230894	0.525928	0.3829	0.016175	0.449633
Data277	1.204344	0.503039	0.383103	0.025839	0.46774
Data278	1.186033	0.492256	0.416063	0.037334	0.497851
Data279	1.195392	0.505582	0.482897	0.032247	0.52196
Data280	1.230081	0.508939	0.547799	0.027568	0.55197
Data281	1.265888	0.528471	0.578419	0.03184	0.57557
Data282	1.303324	0.554309	0.59968	0.010071	0.60558
Data283	1.350118	0.582284	0.627756	-0.02004	0.626129
Data284	1.410035	0.6009	0.646983	-0.04476	0.641489
Data285	1.471071	0.614125	0.664073	-0.046387	0.639963
Data286	1.538415	0.607207	0.683502	-0.017192	0.647695
Data287	1.605758	0.588083	0.701813	-0.001322	0.677806
Data288	1.656926	0.587676	0.716258	0.012716	0.703237
Data289	1.688258	0.624806	0.756542	0.02004	0.718293
Data290	1.682561	0.643219	0.810864	0.028382	0.716055
Data291	1.677272	0.667328	0.864373	0.04832	0.722566
Data292	1.68775	0.688894	0.887261	0.045268	0.740775
Data293	1.718674	0.687978	0.887872	0.073752	0.745047
Data294	1.763943	0.694692	0.880649	0.093894	0.748913
Data295	1.801785	0.716055	0.866	0.112205	0.757763
Data296	1.830269	0.734061	0.856133	0.134279	0.769462
Data297	1.841866	0.744233	0.849521	0.137535	0.788993
Data298	1.839322	0.751049	0.84535	0.154625	0.798555
Data299	1.838305	0.751253	0.852064	0.200198	0.795707
Data300	1.823046	0.742707	0.885939	0.254419	0.78411
Data301	1.794258	0.723379	0.901198	0.284123	0.790926
Data302	1.776659	0.699372	0.900181	0.293787	0.795911
Data303	1.768622	0.672109	0.888177	0.310674	0.789807
Data304	1.754991	0.670787	0.862135	0.321253	0.775463
Data305	1.72549	0.694692	0.822054	0.372829	0.765291
Data306	1.693853	0.703237	0.782584	0.413214	0.74759
Data307	1.667709	0.692658	0.747794	0.4006	0.727143
Data308	1.625696	0.673635	0.721548	0.385138	0.709748
Data309	1.576359	0.621449	0.692454	0.362046	0.678518
Data310	1.522342	0.556751	0.668752	0.349533	0.64037
Data311	1.462221	0.486661	0.651153	0.330307	0.607919
Data312	1.426413	0.427863	0.634674	0.302129	0.591847
Data313	1.386536	0.400905	0.595712	0.29043	0.588795
Data314	1.326619	0.378627	0.55553	0.258996	0.585133
Data315	1.227741	0.34465	0.507413	0.247196	0.565906
Data316	1.130897	0.297856	0.458991	0.22207	0.523079
Data317	1.039139	0.233158	0.421454	0.170291	0.481676
Data318	0.954808	0.170189	0.385138	0.161746	0.445258
Data319	0.882277	0.092673	0.36113	0.126548	0.414537
Data320	0.810864	0.0118	0.337123	0.108034	0.355942
Data321	0.733349	-0.059408	0.272017	0.079754	0.301213
Data322	0.667531	-0.123903	0.180158	0.062765	0.230818
Data323	0.616464	-0.167137	0.090842	0.010885	0.162356
Data324	0.573841	-0.208337	0.016276	-0.015971	0.107729
Data325	0.535897	-0.254927	-0.060833	-0.024821	0.078838
Data326	0.499072	-0.297246	-0.125429	-0.034384	0.074973
Data327	0.464179	-0.345668	-0.179243	-0.052694	0.057883
Data328	0.402431	-0.390631	-0.219018	-0.105491	0.040589
Data329	0.331121	-0.407009	-0.227258	-0.141299	0.007223
Data330	0.28392	-0.428779	-0.23092	-0.18087	-0.02238
Data331	0.262862	-0.459195	-0.24445	-0.192569	-0.007121
Data332	0.251164	-0.482287	-0.275476	-0.214847	0.013631
Data333	0.231225	-0.507617	-0.316472	-0.232751	0.010071
Data334	0.196333	-0.533354	-0.377406	-0.273543	-0.031434
Data335	0.148928	-0.571196	-0.435289	-0.291346	-0.064291
Data336	0.136314	-0.592457	-0.458381	-0.271204	-0.088502
Data337	0.136212	-0.598255	-0.470283	-0.264286	-0.10488
Data338	0.113527	-0.619516	-0.470385	-0.288294	-0.133974
Data339	0.084942	-0.637217	-0.479642	-0.339564	-0.149132
Data340	0.06185	-0.655019	-0.500496	-0.386969	-0.178124
Data341	0.046082	-0.680247	-0.525012	-0.413113	-0.193179
Data342	0.03123	-0.70222	-0.559091	-0.436408	-0.213626
Data343	0.031434	-0.730093	-0.610259	-0.451972	-0.224918
Data344	0.04303	-0.763561	-0.625722	-0.428779	-0.231835
Data345	0.041403	-0.796724	-0.623484	-0.388596	-0.218916
Data346	0.024414	-0.805676	-0.604969	-0.370591	-0.210269
Data347	-0.003357	-0.803235	-0.590524	-0.375575	-0.202335
Data348	-0.037537	-0.795198	-0.5773	-0.387071	-0.194196
Data349	-0.077312	-0.79001	-0.557158	-0.419725	-0.180972
Data350	-0.110068	-0.796826	-0.5361	-0.419827	-0.176089
Data351	-0.137331	-0.806083	-0.516365	-0.42237	-0.176496
Data352	-0.174258	-0.807914	-0.536812	-0.419114	-0.182294
Data353	-0.224206	-0.816459	-0.569568	-0.415757	-0.180158
Data354	-0.240177	-0.821749	-0.59266	-0.413621	-0.185753
Data355	-0.242313	-0.82063	-0.605681	-0.405381	-0.207218
Data356	-0.239058	-0.836805	-0.616566	-0.405687	-0.219221
Data357	-0.251977	-0.846469	-0.619923	-0.397141	-0.238549
Data358	-0.236515	-0.85359	-0.613921	-0.403957	-0.25625
Data359	-0.197248	-0.851555	-0.597543	-0.39531	-0.263981
Data360	-0.155947	-0.83416	-0.592762	-0.378119	-0.27629
Data361	-0.14903	-0.803031	-0.590117	-0.371405	-0.275171
Data362	-0.165103	-0.7776	-0.592254	-0.368455	-0.258081
Data363	-0.186465	-0.747387	-0.610463	-0.371303	-0.236108
Data364	-0.191552	-0.734874	-0.618804	-0.401414	-0.220442
Data365	-0.187279	-0.740775	-0.602324	-0.43356	-0.22797
Data366	-0.183312	-0.763867	-0.56906	-0.44831	-0.234277
Data367	-0.190229	-0.773226	-0.514127	-0.444241	-0.235599
Data368	-0.189415	-0.761527	-0.459703	-0.442105	-0.247908
Data369	-0.188195	-0.760815	-0.418301	-0.40945	-0.258996
Data370	-0.190941	-0.762849	-0.392055	-0.382289	-0.271814
Data371	-0.195926	-0.746573	-0.381882	-0.378729	-0.27395
Data372	-0.20498	-0.737825	-0.365301	-0.372218	-0.26805
Data373	-0.216271	-0.718903	-0.351975	-0.376186	-0.241906
Data374	-0.196638	-0.686351	-0.343735	-0.359096	-0.212914
Data375	-0.186974	-0.651052	-0.311996	-0.367437	-0.19379
Data376	-0.173139	-0.61443	-0.2651	-0.364385	-0.191145
Data377	-0.155845	-0.599781	-0.228072	-0.367539	-0.189924
Data378	-0.156863	-0.595	-0.208235	-0.377305	-0.189008
Data379	-0.166629	-0.613311	-0.193891	-0.394497	-0.184532
Data380	-0.186058	-0.618499	-0.174258	-0.397548	-0.166222
Data381	-0.187381	-0.598662	-0.159406	-0.394395	-0.146487
Data382	-0.180056	-0.572213	-0.142316	-0.380051	-0.133364
Data383	-0.184329	-0.55614	-0.139569	-0.349432	-0.135398
Data384	-0.194095	-0.548714	-0.12075	-0.336716	-0.155235
Data385	-0.219018	-0.542814	-0.071412	-0.312301	-0.16673
Data386	-0.224206	-0.520027	-0.011699	-0.31637	-0.166934
Data387	-0.206811	-0.501005	0.031128	-0.326848	-0.145876
Data388	-0.185143	-0.481066	0.063579	-0.34638	-0.134585
Data389	-0.1826	-0.472216	0.075074	-0.355535	-0.133262
Data390	-0.181277	-0.464586	0.094402	-0.363572	-0.120445
Data391	-0.173648	-0.467943	0.102948	-0.375881	-0.109051
Data392	-0.188195	-0.475675	0.096132	-0.387071	-0.082195
Data393	-0.217695	-0.479032	0.082297	-0.396938	-0.035096
Data394	-0.233056	-0.481371	0.083925	-0.392462	-0.007426
Data395	-0.229089	-0.467842	0.091045	-0.377915	0.001017
Data396	-0.209659	-0.436205	0.102744	-0.355942	-0.000203
Data397	-0.190433	-0.407925	0.127057	-0.334986	-0.017294
Data398	-0.198876	-0.395209	0.149233	-0.33224	-0.043132
Data399	-0.211693	-0.396226	0.162153	-0.32105	-0.065512
Data400	-0.201419	-0.384629	0.18026	-0.279138	-0.064902
Data401	-0.183312	-0.388902	0.163577	-0.271	-0.058289
Data402	-0.18911	-0.400397	0.135805	-0.298568	-0.046489
Data403	-0.203352	-0.412604	0.105592	-0.319015	-0.036622
Data404	-0.255639	-0.432644	0.097963	-0.339259	-0.032756
Data405	-0.322271	-0.432441	0.127972	-0.324305	-0.054729
Data406	-0.365301	-0.413825	0.168358	-0.314844	-0.081992
Data407	-0.372117	-0.404364	0.20498	-0.274764	-0.109153
Data408	-0.35757	-0.401821	0.223087	-0.246281	-0.146283
Data409	-0.320439	-0.390834	0.233972	-0.207726	-0.178734
Data410	-0.272526	-0.367641	0.23916	-0.160321	-0.207014
Data411	-0.234379	-0.334274	0.251469	-0.12665	-0.217085
Data412	-0.232853	-0.30223	0.256758	-0.100811	-0.213525
Data413	-0.247094	-0.256962	0.255131	-0.095623	-0.189314
Data414	-0.256148	-0.220239	0.265914	-0.11485	-0.167035
Data415	-0.277816	-0.195926	0.28453	-0.121462	-0.150047
Data416	-0.306503	-0.192569	0.3181	-0.125022	-0.156659
Data417	-0.328374	-0.207116	0.358892	-0.091147	-0.159304
Data418	-0.350449	-0.196536	0.373032	-0.090537	-0.170901
Data419	-0.370082	-0.171511	0.381272	-0.091147	-0.173749
Data420	-0.399379	-0.13845	0.390529	-0.063172	-0.165611
Data421	-0.433661	-0.099692	0.393988	-0.042725	-0.166425
Data422	-0.470385	-0.063478	0.398973	-0.05066	-0.177208
Data423	-0.505074	-0.049744	0.421454	-0.061545	-0.181074
Data424	-0.52786	-0.051779	0.443122	-0.069886	-0.193484
Data425	-0.543119	-0.053	0.467231	-0.051881	-0.215152
Data426	-0.567229	-0.052694	0.500598	-0.028382	-0.244551
Data427	-0.602019	-0.062867	0.529793	-0.004578	-0.266016
Data428	-0.607106	-0.069378	0.547392	-0.021668	-0.260014
Data429	-0.623687	-0.088808	0.550546	-0.035096	-0.247196
Data430	-0.649729	-0.108136	0.540068	-0.025228	-0.225732
Data431	-0.6598	-0.121157	0.52491	-0.003764	-0.209456
Data432	-0.649729	-0.117393	0.484118	0.016378	-0.195621
Data433	-0.65034	-0.099896	0.440274	0.020956	-0.169782
Data434	-0.650848	-0.080771	0.425218	0.00356	-0.135297
Data435	-0.649729	-0.050456	0.427863	-0.004069	-0.107729
Data436	-0.649017	-0.017192	0.441189	0.010783	-0.050151
Data437	-0.642507	-0.007935	0.440782	0.005697	-0.003662
Data438	-0.611378	-0.009155	0.429084	-0.015361	0.024516
Data439	-0.587778	-0.006002	0.422166	-0.030416	0.045981
Data440	-0.592966	0.000407	0.429389	-0.02767	0.05422
Data441	-0.609954	0.002441	0.450955	-0.018413	0.051779
Data442	-0.61972	-0.013631	0.484118	0.018006	0.052694
Data443	-0.628061	-0.008952	0.510974	0.037639	0.048219
Data444	-0.637624	-0.003967	0.529386	0.063274	0.026754
Data445	-0.642812	0.01119	0.558887	0.071005	0.017497
Data446	-0.617685	0.030518	0.581267	0.079042	0.028687
Data447	-0.578012	0.06714	0.605071	0.078228	0.043946
Data448	-0.550952	0.091147	0.62033	0.063884	0.056662
Data449	-0.523893	0.096437	0.622365	0.055543	0.065003
Data450	-0.518705	0.087078	0.621958	0.033977	0.052796
Data451	-0.528573	0.077211	0.604461	0.048015	0.059103
Data452	-0.541797	0.062257	0.602528	0.062155	0.063884
Data453	-0.566415	0.055238	0.618906	0.069073	0.067852
Data454	-0.590117	0.06775	0.637827	0.07955	0.061341
Data455	-0.607411	0.071616	0.654714	0.060426	0.051067
Data456	-0.631011	0.079856	0.686351	0.040487	0.04476
Data457	-0.647084	0.085451	0.729381	0.031434	0.065512
Data458	-0.649729	0.084535	0.760713	0.040894	0.063783
Data459	-0.630401	0.086875	0.782584	0.06124	0.052389
Data460	-0.617482	0.096234	0.785331	0.080161	0.03947
Data461	-0.608428	0.089316	0.774344	0.070192	0.028585
Data462	-0.656138	0.056662	0.75227	0.065003	0.008952
Data463	-0.696523	0.029094	0.729381	0.053508	-0.023499
Data464	-0.704356	0.041301	0.752982	0.039368	-0.024313
Data465	-0.724804	0.06541	0.762646	0.054729	-0.03591
Data466	-0.744844	0.073752	0.765596	0.051881	-0.048829
Data467	-0.774446	0.062155	0.766512	0.023601	-0.044048
Data468	-0.824496	0.035197	0.738842	-0.013631	-0.052898
Data469	-0.86305	0.006104	0.702729	-0.051067	-0.058289
Data470	-0.868645	-0.002238	0.663462	-0.057679	-0.04476
Data471	-0.867628	-0.003052	0.627553	-0.069988	-0.038148
Data472	-0.866509	-0.000305	0.608733	-0.034384	-0.018006
Data473	-0.877801	-0.010681	0.616973	0.001831	-0.008545
Data474	-0.886142	-0.035299	0.634674	0.012105	0.015259
Data475	-0.882073	-0.049236	0.658172	0.012614	0.033977
Data476	-0.873223	-0.055645	0.6716	-0.008036	0.021871
Data477	-0.86539	-0.050456	0.663666	-0.024008	0.003052
Data478	-0.861626	-0.049032	0.647084	-0.020142	-0.010783
Data479	-0.852776	-0.03062	0.627654	-0.040284	-0.021871
Data480	-0.842501	-0.009359	0.611073	-0.053101	-0.018718
Data481	-0.837822	0.013631	0.615549	-0.059714	-0.015768
Data482	-0.825208	0.049846	0.624094	-0.039673	-0.020142
Data483	-0.8012	0.088502	0.651459	-0.019633	-0.02828
Data484	-0.79001	0.088095	0.688487	-0.015768	-0.042318
Data485	-0.799064	0.078838	0.721243	-0.038961	-0.036622
Data486	-0.816154	0.05066	0.747997	-0.051982	-0.014954
Data487	-0.804659	0.015259	0.755118	-0.047913	0.007324
Data488	-0.788281	-0.012512	0.740673	-0.015666	0.033265
Data489	-0.785229	-0.026652	0.725414	0.006917	0.059815
Data490	-0.79235	-0.021871	0.721243	-0.001119	0.063376
Data491	-0.798657	-0.015157	0.738333	-0.037639	0.06419
Data492	-0.830803	-0.006307	0.782686	-0.077007	0.07009
Data493	-0.856235	0	0.814628	-0.092571	0.088706
Data494	-0.859286	0.018819	0.841586	-0.108441	0.098472
Data495	-0.858981	0.044963	0.861524	-0.110475	0.100201
Data496	-0.862033	0.069073	0.871087	-0.120241	0.113527
Data497	-0.862949	0.074769	0.851148	-0.135907	0.12899
Data498	-0.853081	0.064597	0.832431	-0.155744	0.136416
Data499	-0.849317	0.033265	0.804252	-0.15259	0.131634
Data500	-0.841993	0.004069	0.778719	-0.135602	0.124615
Data501	-0.817578	-0.013835	0.753999	-0.157473	0.114748
Data502	-0.801506	-0.021973	0.727143	-0.178327	0.121462
Data503	-0.808626	-0.014547	0.700694	-0.206709	0.133567
Data504	-0.829379	-0.013021	0.709443	-0.225121	0.15493
Data505	-0.84769	-0.015971	0.726736	-0.230106	0.161949
Data506	-0.862033	-0.031332	0.735688	-0.207624	0.159202
Data507	-0.85481	-0.055034	0.742606	-0.190433	0.144554
Data508	-0.834058	-0.072836	0.737112	-0.186465	0.123802
Data509	-0.823885	-0.080364	0.713105	-0.176801	0.10193
Data510	-0.817171	-0.092368	0.697541	-0.17965	0.088095
Data511	-0.826734	-0.091351	0.695811	-0.185651	0.056967
Data512	-0.834262	-0.082297	0.695404	-0.187686	0.049846
Data513	-0.829582	-0.08189	0.705374	-0.172936	0.036927
Data514	-0.810152	-0.089621	0.702932	-0.143333	0.035401
Data515	-0.785738	-0.094301	0.685842	-0.08952	0.030416
Data516	-0.756746	-0.094402	0.664683	-0.018921	0.022889
Data517	-0.739452	-0.074973	0.624704	0.05595	0.013224
Data518	-0.73935	-0.055238	0.577198	0.103456	-0.004374
Data519	-0.747183	-0.031739	0.538237	0.113832	-0.01943
Data520	-0.768953	-0.024109	0.498665	0.091758	-0.037232
Data521	-0.786959	-0.011393	0.469368	0.077414	-0.04771
Data522	-0.806287	0.009461	0.456143	0.058391	-0.068055
Data523	-0.797131	0.018921	0.460721	0.062257	-0.085959
Data524	-0.776786	0.019125	0.478421	0.062562	-0.106203
Data525	-0.762849	0.019226	0.490018	0.07304	-0.11902
Data526	-0.784517	0.012207	0.485135	0.112205	-0.134279
Data527	-0.813306	0.003255	0.453193	0.111391	-0.127464
Data528	-0.817171	0.00885	0.435391	0.150759	-0.115256
Data529	-0.833346	0.010376	0.421861	0.156456	-0.118512
Data530	-0.86478	0.001221	0.419928	0.1355	-0.126446
Data531	-0.903639	-0.033163	0.442919	0.104067	-0.117189
Data532	-0.942194	-0.08484	0.460517	0.061748	-0.113731
Data533	-0.987055	-0.147707	0.479337	0.037944	-0.109763
Data534	-1.022151	-0.200605	0.479438	0.025127	-0.113018
Data535	-1.04097	-0.219323	0.461229	0.039267	-0.110882
Data536	-1.038529	-0.209659	0.435391	0.034384	-0.121055
Data537	-1.044734	-0.180362	0.396124	0.054526	-0.165611
Data538	-1.043921	-0.148114	0.350144	0.0766	-0.241703
Data539	-1.040258	-0.128888	0.316269	0.089825	-0.260115
Data540	-1.051041	-0.110272	0.304774	0.079449	-0.220239
Data541	-1.068844	-0.107932	0.313115	0.069886	-0.181277
Data542	-1.075049	-0.111086	0.345363	0.081992	-0.150149
Data543	-1.047278	-0.092571	0.366725	0.064902	-0.111899
Data544	-1.002518	-0.061341	0.356552	0.045167	-0.075176
Data545	-0.939956	-0.03591	0.317795	0.048625	-0.043641
Data546	-0.891839	-0.011088	0.274255	0.06185	-0.033977
Data547	-0.868137	0.011292	0.229089	0.041606	-0.044048
Data548	-0.875563	0.0177	0.192874	0.028789	-0.059408
Data549	-0.879327	0.019735	0.172732	0.032756	-0.064597
Data550	-0.874952	0.014445	0.176699	0.021973	-0.063478
Data551	-0.859998	0.019633	0.185448	0.010173	-0.065716
Data552	-0.848605	0.034689	0.191348	0.012105	-0.043844
Data553	-0.833041	0.049134	0.201216	0.005493	-0.020854
Data554	-0.82887	0.049134	0.217695	0.010478	0.00529
Data555	-0.83945	0.041606	0.229699	0.024618	0.036825
Data556	-0.850029	0.020549	0.217695	0.010173	0.067343
Data557	-0.849826	0.009969	0.187889	0.015869	0.097149
Data558	-0.840467	0.009054	0.158694	0.003459	0.123802
Data559	-0.838331	0.009257	0.139061	0.002747	0.151471
Data560	-0.827548	0.015768	0.133974	0.019735	0.162865
Data561	-0.803235	0.023601	0.140688	0.008545	0.167951
Data562	-0.78055	0.031942	0.159202	0.041301	0.159711
Data563	-0.756644	0.026144	0.181074	0.041708	0.16612
Data564	-0.728161	0.024211	0.180972	0.069683	0.174258
Data565	-0.710053	0.021871	0.16673	0.111289	0.183719
Data566	-0.714122	0.015564	0.125734	0.119122	0.179243
Data567	-0.733247	0.027873	0.051982	0.128176	0.166425
Data568	-0.761425	0.043743	-0.020244	0.104067	0.144656
Data569	-0.797436	0.027975	-0.07131	0.101727	0.132957
Data570	-0.806795	0.000814	-0.090435	0.095013	0.106813
Data571	-0.79174	-0.016581	-0.094097	0.124615	0.083009
Data572	-0.76641	-0.013835	-0.089723	0.141095	0.049032
Data573	-0.73579	0.005086	-0.080161	0.134178	0.017802
Data574	-0.711884	0.037842	-0.062562	0.168154	-0.019735
Data575	-0.707205	0.061341	-0.039572	0.172936	-0.036622
Data576	-0.719615	0.085044	-0.038249	0.161339	-0.04008
Data577	-0.718293	0.10427	-0.040386	0.147911	-0.044862
Data578	-0.711783	0.119631	-0.040589	0.144757	-0.025127
Data579	-0.711986	0.105592	-0.035503	0.139569	-0.012716
Data580	-0.704967	0.083009	-0.02889	0.127159	-0.012004
Data581	-0.678925	0.076397	-0.030823	0.113425	-0.011597
Data582	-0.641591	0.069479	-0.044251	0.082602	-0.022685
Data583	-0.626841	0.072124	-0.061341	0.063274	-0.032044
Data584	-0.620839	0.085145	-0.081076	0.042929	-0.020549
Data585	-0.608428	0.092063	-0.109255	-0.003255	-0.003764
Data586	-0.581776	0.094199	-0.15198	-0.046794	0.015971
Data587	-0.545357	0.094301	-0.178734	-0.106508	0.005188
Data588	-0.513313	0.094097	-0.204166	-0.130719	-0.025635
Data589	-0.47893	0.096335	-0.217288	-0.136212	-0.053203
Data590	-0.438443	0.063172	-0.214949	-0.16022	-0.076397
Data591	-0.409654	0.017599	-0.190636	-0.197757	-0.060222
Data592	-0.374151	0.013428	-0.133059	-0.209252	-0.007426
Data593	-0.345464	0.028789	-0.080873	-0.216373	0.046489
Data594	-0.322169	0.033061	-0.072124	-0.198367	0.114341
Data595	-0.299687	0.042217	-0.095216	-0.188805	0.141197
Data596	-0.291752	0.034587	-0.132245	-0.19379	0.141909
Data597	-0.316269	0.018819	-0.152692	-0.19969	0.113425
Data598	-0.366929	0.010478	-0.13611	-0.165306	0.086468
Data599	-0.412299	0.018819	-0.101015	-0.141807	0.07009
Data600	-0.42003	0.036622	-0.075176	-0.1237	0.063986
Data601	-0.398769	0.060019	-0.067954	-0.13194	0.066631
Data602	-0.367742	0.079449	-0.073854	-0.116884	0.062359
Data603	-0.331528	0.099896	-0.091452	-0.110272	0.054627
Data604	-0.297653	0.121564	-0.11312	-0.089113	0.027365
Data605	-0.268762	0.136517	-0.139264	-0.065003	0.022278
Data606	-0.239058	0.125429	-0.159406	-0.065919	0.028585
Data607	-0.213525	0.09898	-0.181175	-0.04181	0.037029
Data608	-0.192264	0.091147	-0.178327	-0.064698	0.031128
Data609	-0.181582	0.101523	-0.158389	-0.066224	0.009359
Data610	-0.180667	0.115256	-0.135093	-0.046184	-0.013224
Data611	-0.187686	0.120139	-0.114036	-0.057374	-0.027161
Data612	-0.184532	0.115256	-0.106711	-0.056967	-0.020854
Data613	-0.170087	0.093385	-0.131431	-0.081992	-0.026042
Data614	-0.142723	0.072938	-0.172834	-0.097861	-0.03947
Data615	-0.102337	0.056051	-0.213321	-0.114951	-0.043844
Data616	-0.071717	0.052389	-0.245975	-0.118613	-0.041911
Data617	-0.049846	0.057679	-0.25981	-0.191857	-0.042013
Data618	-0.041403	0.064597	-0.279444	-0.235701	-0.029399
Data619	-0.036316	0.076193	-0.284835	-0.282495	-0.013123
Data620	-0.025228	0.07955	-0.271509	-0.298873	0.009766
Data621	-0.004171	0.061952	-0.256657	-0.298466	0.014038
Data622	0.032654	0.04303	-0.250655	-0.281173	0.017192
Data623	0.07833	0.044658	-0.252282	-0.254012	0.007223
Data624	0.121869	0.038554	-0.256352	-0.210066	0.003357
Data625	0.150657	0.042725	-0.271102	-0.165103	-0.0059
Data626	0.16907	0.044963	-0.29867	-0.157982	-0.002747
Data627	0.174563	0.040894	-0.327764	-0.174868	-0.020345
Data628	0.182294	0.030213	-0.366929	-0.213525	-0.056764
Data629	0.179751	0.017497	-0.393784	-0.213118	-0.103863
Data630	0.175886	-0.003764	-0.401109	-0.219425	-0.145368
Data631	0.17792	-0.008647	-0.396836	-0.202029	-0.158694
Data632	0.173851	-0.002035	-0.404161	-0.185651	-0.103965
Data633	0.16968	0.016073	-0.418708	-0.191857	-0.075685
Data634	0.18087	0.031128	-0.454108	-0.20498	-0.082094
Data635	0.177717	0.03652	-0.49602	-0.223697	-0.097861
Data636	0.174156	0.032451	-0.520638	-0.254927	-0.098166
Data637	0.167951	0.023397	-0.531726	-0.278121	-0.095318
Data638	0.17558	-0.00356	-0.51545	-0.269271	-0.105186
Data639	0.169477	-0.043946	-0.497953	-0.296127	-0.124514
