# Supplementary material for: Integration of MRI and somatosensory evoked potentials facilitate diagnosis of spinal cord compression
Source: Sci Rep. 2023 May 15;13:7861. doi: 10.1038/s41598-023-34832-2 (PMC10185544; doi:10.1038/s41598-023-34832-2)
Supplement: Supplementary file 3 — Supplementary Information 3. [file 41598_2023_34832_MOESM3_ESM.zip › Preoperative SSEP data/spinal cord compression group/4556309_2/4556309_2_Rt Tibial SEP_Cz'-Fpz_201219_103504.csv]

Index	1	2	3	4	5
Name	Cz'-Fpz	Cz'-Fpz	Cz'-Fpz	Cz'-Fpz	Cz'-Fpz
Time	2.01709E+13	2.01709E+13	2.01709E+13	2.01709E+13	2.01709E+13
Highcut	500	500	500	500	500
Lowcut	10	10	10	10	10
Period	0.000156	0.000156	0.000156	0.000156	0.000156
Averages	120	120	120	120	120
Int (mA)	18/17.5mA	18/17.4mA	18/17.5mA	18/17.5mA	18/17.5mA
Pulse Width (�gs)	200�s	200�s	200�s	200�s	200�s
Rep Rate (Hz)	2.66Hz	2.66Hz	2.66Hz	2.66Hz	2.66Hz
Data0	-0.151166	-0.376491	-0.171511	0.661936	-1.028662
Data1	-0.848707	-1.055823	-0.645101	-0.089011	-1.763638
Data2	-1.240762	-1.540958	-0.917576	-0.521452	-2.127108
Data3	1.492536	1.034358	0.824699	2.003916	0.327967
Data4	1.106076	0.945958	0.76229	1.723354	0.06541
Data5	-0.390834	-0.442919	-0.090181	0.637827	-1.02388
Data6	-0.964268	-1.004654	-0.422421	0.172732	-1.466901
Data7	-1.0545	-1.142189	-0.427049	0.060731	-1.597111
Data8	-0.915643	-1.069251	-0.280054	0.123293	-1.551741
Data9	-0.695099	-0.908319	-0.105592	0.266219	-1.426413
Data10	-0.4713	-0.736095	0.071107	0.424303	-1.239745
Data11	-0.286666	-0.570281	0.228122	0.560515	-1.098039
Data12	-0.093283	-0.444038	0.360774	0.655222	-0.972915
Data13	0.019125	-0.356858	0.455889	0.716055	-0.883396
Data14	0.062359	-0.303756	0.506752	0.738028	-0.843214
Data15	0.058493	-0.286056	0.525978	0.735892	-0.839348
Data16	0.060934	-0.271407	0.529844	0.739452	-0.827548
Data17	0.069174	-0.292058	0.547239	0.734366	-0.808321
Data18	0.052491	-0.345464	0.522825	0.712088	-0.803337
Data19	0.024109	-0.426235	0.528573	0.674856	-0.815951
Data20	-0.014343	-0.499784	0.504362	0.612294	-0.833753
Data21	-0.058188	-0.552783	0.448208	0.55492	-0.862847
Data22	-0.083111	-0.563261	0.409756	0.53315	-0.874952
Data23	-0.084637	-0.545256	0.383815	0.539254	-0.867221
Data24	-0.089418	-0.529183	0.370947	0.558684	-0.867831
Data25	-0.102439	-0.510262	0.356349	0.578317	-0.8542
Data26	-0.129498	-0.518298	0.357519	0.59266	-0.836194
Data27	-0.140892	-0.534167	0.348211	0.601104	-0.829175
Data28	-0.136212	-0.552071	0.318914	0.598764	-0.837008
Data29	-0.147097	-0.569874	0.306859	0.576384	-0.840874
Data30	-0.163882	-0.561939	0.304011	0.566008	-0.829277
Data31	-0.161746	-0.550851	0.321508	0.558582	-0.81534
Data32	-0.157066	-0.518908	0.32756	0.540678	-0.799064
Data33	-0.149132	-0.493273	0.32105	0.511279	-0.776888
Data34	-0.140993	-0.464078	0.321304	0.499987	-0.754203
Data35	-0.121157	-0.438544	0.306706	0.514229	-0.75227
Data36	-0.106508	-0.419928	0.298263	0.515348	-0.750744
Data37	-0.099285	-0.403449	0.265151	0.496732	-0.726329
Data38	-0.094809	-0.39409	0.218662	0.471707	-0.703136
Data39	-0.092063	-0.396836	0.178734	0.442308	-0.698253
Data40	-0.083111	-0.418809	0.162254	0.437425	-0.691335
Data41	-0.079754	-0.450955	0.168663	0.440681	-0.684113
Data42	-0.08657	-0.471707	0.185245	0.448208	-0.655019
Data43	-0.08189	-0.489509	0.207472	0.449633	-0.618702
Data44	-0.067343	-0.495918	0.210931	0.450243	-0.595102
Data45	-0.064902	-0.51077	0.201419	0.446174	-0.571196
Data46	-0.075583	-0.524198	0.190178	0.436408	-0.545357
Data47	-0.084433	-0.519722	0.171918	0.432441	-0.52196
Data48	-0.095521	-0.503141	0.159101	0.427354	-0.49541
Data49	-0.098065	-0.493375	0.141858	0.406297	-0.459195
Data50	-0.081381	-0.489713	0.128176	0.37171	-0.433661
Data51	-0.06836	-0.498258	0.092215	0.345057	-0.421454
Data52	-0.062562	-0.519315	0.072989	0.329595	-0.39765
Data53	-0.062765	-0.534778	0.067903	0.326238	-0.374558
Data54	-0.069479	-0.526436	0.065461	0.336919	-0.343531
Data55	-0.084535	-0.503141	0.072633	0.362453	-0.315963
Data56	-0.102744	-0.465705	0.081687	0.394293	-0.289311
Data57	-0.111187	-0.431627	0.090689	0.419114	-0.278426
Data58	-0.108949	-0.412604	0.091707	0.418504	-0.279037
Data59	-0.112815	-0.398667	0.077618	0.406704	-0.285039
Data60	-0.116274	-0.378322	0.049795	0.390122	-0.283411
Data61	-0.116681	-0.370794	0.023041	0.374151	-0.252079
Data62	-0.125531	-0.377203	0.019582	0.374253	-0.216678
Data63	-0.133567	-0.375067	0.030467	0.394903	-0.184329
Data64	-0.145775	-0.361028	0.06597	0.419725	-0.151573
Data65	-0.150861	-0.360723	0.077821	0.449022	-0.129295
Data66	-0.166323	-0.360622	0.075634	0.461535	-0.122479
Data67	-0.194298	-0.347906	0.056713	0.4595	-0.109662
Data68	-0.221764	-0.337224	0.046031	0.451464	-0.085959
Data69	-0.242415	-0.337123	0.045879	0.440172	-0.062562
Data70	-0.23682	-0.307927	0.041657	0.425218	-0.028687
Data71	-0.231327	-0.276188	0.039012	0.417182	0.014954
Data72	-0.220239	-0.269983	0.034791	0.432237	0.047201
Data73	-0.213219	-0.262252	0.041606	0.435391	0.0707
Data74	-0.21505	-0.251876	0.050558	0.431423	0.085349
Data75	-0.196231	-0.247807	0.065868	0.448412	0.114443
Data76	-0.182905	-0.242415	0.094453	0.452379	0.139671
Data77	-0.162966	-0.235599	0.116477	0.434475	0.168358
Data78	-0.163678	-0.260624	0.122886	0.398159	0.174461
Data79	-0.166018	-0.280359	0.115613	0.371608	0.187991
Data80	-0.112205	-0.241805	0.103304	0.381272	0.223494
Data81	-0.065003	-0.195214	0.106864	0.377	0.241601
Data82	-0.05361	-0.165001	0.118817	0.357163	0.238041
Data83	-0.070802	-0.155032	0.133313	0.339971	0.221256
Data84	-0.114748	-0.158592	0.1561	0.326441	0.205895
Data85	-0.173037	-0.181684	0.155693	0.314946	0.195112
Data86	-0.221968	-0.206099	0.133211	0.305282	0.189721
Data87	-0.249129	-0.224918	0.09074	0.294499	0.186465
Data88	-0.256352	-0.231632	0.067089	0.280868	0.187788
Data89	-0.252384	-0.200605	0.055645	0.275374	0.181175
Data90	-0.228987	-0.171206	0.048524	0.289108	0.168663
Data91	-0.204166	-0.139366	0.055238	0.304265	0.169986
Data92	-0.171511	-0.097861	0.061901	0.303044	0.162356
Data93	-0.146792	-0.06541	0.053559	0.303858	0.141095
Data94	-0.129295	-0.050355	0.046489	0.291447	0.10427
Data95	-0.130516	-0.045167	0.039623	0.277409	0.06541
Data96	-0.140485	-0.05595	0.021261	0.281478	0.040386
Data97	-0.177208	-0.072633	-0.002289	0.276595	0.03591
Data98	-0.20793	-0.086061	-0.033773	0.276697	0.031942
Data99	-0.208642	-0.098878	-0.056051	0.284937	0.041098
Data100	-0.196028	-0.099896	-0.072938	0.293584	0.038046
Data101	-0.171511	-0.086061	-0.081483	0.296737	0.05951
Data102	-0.154828	-0.068971	-0.077516	0.304977	0.091351
Data103	-0.147402	-0.057781	-0.090588	0.308944	0.120139
Data104	-0.153709	-0.056662	-0.099997	0.291549	0.142824
Data105	-0.16673	-0.052491	-0.099997	0.255029	0.171715
Data106	-0.188602	-0.059103	-0.101167	0.221154	0.194807
Data107	-0.19206	-0.063478	-0.084993	0.2121	0.196434
Data108	-0.195621	-0.056865	-0.081585	0.218916	0.170596
Data109	-0.189314	-0.062257	-0.08718	0.218611	0.142723
Data110	-0.187889	-0.058798	-0.072277	0.233565	0.110577
Data111	-0.201928	-0.051982	-0.038605	0.249434	0.098675
Data112	-0.230411	-0.033163	0.003103	0.267236	0.101625
Data113	-0.262862	-0.013631	0.029196	0.268152	0.108543
Data114	-0.298873	-0.002035	0.043183	0.256758	0.125327
Data115	-0.340988	0.008443	0.053305	0.246688	0.136212
Data116	-0.379543	0.014649	0.044353	0.246891	0.148013
Data117	-0.397955	0.020447	0.053457	0.244653	0.158999
Data118	-0.391648	0.028178	0.049795	0.23916	0.157778
Data119	-0.356654	0.043132	0.056814	0.233666	0.155337
Data120	-0.327764	0.068971	0.07009	0.239567	0.157575
Data121	-0.320846	0.098573	0.084179	0.256657	0.170087
Data122	-0.329798	0.123191	0.095928	0.277104	0.193281
Data123	-0.355128	0.142418	0.08952	0.295516	0.215254
Data124	-0.374965	0.141299	0.07777	0.303451	0.221866
Data125	-0.38056	0.131533	0.073955	0.290634	0.222578
Data126	-0.370082	0.130109	0.076855	0.265405	0.215966
Data127	-0.348109	0.1296	0.08835	0.241093	0.207014
Data128	-0.323288	0.134381	0.076397	0.232039	0.221154
Data129	-0.289413	0.125836	0.073447	0.257776	0.253605
Data130	-0.264286	0.108949	0.050965	0.29338	0.279037
Data131	-0.263676	0.113934	0.046438	0.325017	0.298568
Data132	-0.270593	0.117494	0.045268	0.355433	0.287785
Data133	-0.284733	0.121462	0.045065	0.364691	0.273543
Data134	-0.296228	0.124005	0.023957	0.360113	0.243737
Data135	-0.291244	0.136314	-0.004273	0.356858	0.224409
Data136	-0.278528	0.149945	-0.037079	0.36113	0.21912
Data137	-0.275578	0.161542	-0.063478	0.373948	0.21739
Data138	-0.270593	0.175886	-0.052186	0.373337	0.197757
Data139	-0.241194	0.198774	-0.020193	0.369065	0.160321
Data140	-0.202029	0.214135	0.016988	0.349839	0.142214
Data141	-0.19501	0.223596	0.036469	0.345668	0.12665
Data142	-0.221663	0.214644	0.027568	0.339768	0.108034
Data143	-0.234277	0.211388	0.006765	0.317286	0.102744
Data144	-0.216169	0.239363	-0.006612	0.298263	0.109763
Data145	-0.216169	0.249231	-0.016938	0.274154	0.125327
Data146	-0.240177	0.231225	-0.04303	0.237837	0.125734
Data147	-0.267847	0.199283	-0.05539	0.189721	0.120038
Data148	-0.287887	0.163984	-0.064139	0.151471	0.083823
Data149	-0.305994	0.142926	-0.048829	0.130109	0.059714
Data150	-0.311894	0.123802	-0.023295	0.132957	0.045777
Data151	-0.319015	0.103049	-0.004018	0.143333	0.03062
Data152	-0.310979	0.092978	-0.004578	0.1473	0.020752
Data153	-0.295109	0.077618	-0.02004	0.135907	0.032553
Data154	-0.277307	0.069581	-0.039419	0.133364	0.040792
Data155	-0.26449	0.074057	-0.048575	0.130719	0.04537
Data156	-0.241093	0.064698	-0.054373	0.12197	0.043844
Data157	-0.221764	0.065716	-0.060527	0.108949	0.056458
Data158	-0.204166	0.066631	-0.047456	0.117494	0.080364
Data159	-0.188907	0.05005	-0.023753	0.129397	0.09837
Data160	-0.180056	0.04242	-0.018006	0.130516	0.109967
Data161	-0.183719	0.050253	-0.015462	0.1178	0.122479
Data162	-0.203861	0.072938	-0.021871	0.115562	0.150556
Data163	-0.229597	0.088706	-0.032909	0.114443	0.174258
Data164	-0.235803	0.09369	-0.036316	0.091147	0.172936
Data165	-0.237329	0.102541	-0.03474	0.071107	0.145978
Data166	-0.232649	0.11546	-0.034485	0.069378	0.11078
Data167	-0.209761	0.137535	-0.035757	0.069073	0.081788
Data168	-0.176801	0.150556	-0.034282	0.06836	0.074057
Data169	-0.153201	0.159915	-0.024974	0.071005	0.083518
Data170	-0.139467	0.15432	-0.010122	0.078838	0.095318
Data171	-0.137942	0.147504	0.001882	0.072226	0.085959
Data172	-0.141502	0.138552	0.014242	0.052084	0.086061
Data173	-0.153607	0.133669	0.025991	0.02533	0.086163
Data174	-0.170189	0.144452	0.029653	0.012818	0.081178
Data175	-0.178225	0.164696	0.044353	0.009257	0.083213
Data176	-0.174461	0.194502	0.057272	-0.006409	0.092063
Data177	-0.179446	0.207624	0.056153	-0.033061	0.113934
Data178	-0.184431	0.203047	0.046591	-0.057476	0.148013
Data179	-0.19145	0.216983	0.041962	-0.079347	0.171104
Data180	-0.1944	0.239668	0.040335	-0.088401	0.177513
Data181	-0.197147	0.247705	0.023702	-0.075685	0.169477
Data182	-0.189619	0.225732	0.024364	-0.050558	0.143537
Data183	-0.175275	0.181786	0.042115	-0.019328	0.123191
Data184	-0.153709	0.134076	0.043132	0.000102	0.111187
Data185	-0.134381	0.109051	0.035096	-0.002441	0.098065
Data186	-0.126141	0.095725	0.023245	-0.018819	0.076193
Data187	-0.111493	0.092775	0.02355	-0.042725	0.05595
Data188	-0.091452	0.102541	0.028178	-0.05951	0.051677
Data189	-0.084535	0.106508	0.060477	-0.086163	0.055136
Data190	-0.093589	0.118919	0.090791	-0.138959	0.055034
Data191	-0.090944	0.120445	0.103914	-0.16846	0.057272
Data192	-0.09308	0.11078	0.092927	-0.17497	0.062969
Data193	-0.092368	0.095827	0.053763	-0.174665	0.046387
Data194	-0.082907	0.078431	0.025127	-0.172427	0.023702
Data195	-0.070802	0.067038	0.01475	-0.173342	-0.002035
Data196	-0.065716	0.072938	-0.011088	-0.172325	-0.028789
Data197	-0.056051	0.078635	-0.033621	-0.151573	-0.063579
Data198	-0.028382	0.088197	-0.053305	-0.136823	-0.081076
Data199	0.010783	0.091147	-0.049694	-0.124107	-0.102541
Data200	0.050863	0.076499	-0.043336	-0.109356	-0.114036
Data201	0.094606	0.038656	-0.052949	-0.108746	-0.119427
Data202	0.128684	0.012818	-0.068971	-0.110068	-0.119427
Data203	0.143842	0.007019	-0.075329	-0.105186	-0.105999
Data204	0.150759	-0.010783	-0.081992	-0.121258	-0.090944
Data205	0.150556	-0.029297	-0.092317	-0.147504	-0.081788
Data206	0.153404	-0.045675	-0.108237	-0.182498	-0.099591
Data207	0.173648	-0.043844	-0.123852	-0.20793	-0.125836
Data208	0.197147	-0.014954	-0.124564	-0.198062	-0.136924
Data209	0.20559	0.021566	-0.130363	-0.204166	-0.135195
Data210	0.199283	0.044149	-0.145164	-0.219628	-0.141197
Data211	0.166018	0.046896	-0.167188	-0.249332	-0.169375
Data212	0.113527	0.027873	-0.186821	-0.279444	-0.196536
Data213	0.064393	0.01475	-0.206709	-0.31047	-0.219832
Data214	0.061748	0.029704	-0.208642	-0.313319	-0.230106
Data215	0.086264	0.042318	-0.216424	-0.327764	-0.241398
Data216	0.119834	0.066021	-0.201317	-0.333969	-0.249638
Data217	0.150861	0.108034	-0.181735	-0.318608	-0.252791
Data218	0.163272	0.137026	-0.154269	-0.30518	-0.258996
Data219	0.157473	0.134483	-0.121462	-0.290328	-0.230513
Data220	0.155947	0.110984	-0.094657	-0.274866	-0.197859
Data221	0.164187	0.080161	-0.061392	-0.276087	-0.168154
Data222	0.163272	0.053813	-0.048981	-0.288802	-0.142112
Data223	0.151675	0.036622	-0.058595	-0.310267	-0.130617
Data224	0.143537	0.037232	-0.066224	-0.325628	-0.115562
Data225	0.143842	0.051779	-0.049643	-0.327866	-0.092063
Data226	0.154828	0.057679	-0.02299	-0.32166	-0.073548
Data227	0.17497	0.070192	0.012411	-0.303858	-0.069073
Data228	0.198978	0.101523	0.041301	-0.292261	-0.054729
Data229	0.201114	0.129498	0.062257	-0.281987	-0.02299
Data230	0.190433	0.136619	0.074667	-0.259505	0.007019
Data231	0.187991	0.134991	0.096437	-0.238448	0.019226
Data232	0.198571	0.139773	0.121207	-0.235396	0.034485
Data233	0.221358	0.164696	0.138501	-0.251062	0.052288
Data234	0.241296	0.19145	0.161796	-0.263371	0.075278
Data235	0.257674	0.23743	0.168154	-0.269983	0.099184
Data236	0.258895	0.289311	0.162153	-0.263574	0.131838
Data237	0.244144	0.320948	0.153557	-0.278833	0.175174
Data238	0.241194	0.341599	0.146334	-0.303349	0.204166
Data239	0.24445	0.347804	0.130414	-0.311894	0.212406
Data240	0.256046	0.338038	0.136314	-0.304163	0.192772
Data241	0.28219	0.32634	0.141349	-0.300298	0.169782
Data242	0.301722	0.319524	0.146741	-0.307418	0.164797
Data243	0.325526	0.32634	0.146131	-0.309962	0.175682
Data244	0.377406	0.35523	0.134229	-0.322169	0.18555
Data245	0.430915	0.404873	0.14023	-0.322983	0.197655
Data246	0.477099	0.453702	0.147809	-0.319931	0.21444
Data247	0.510465	0.503751	0.157473	-0.310369	0.210676
Data248	0.549732	0.535795	0.166832	-0.275781	0.204573
Data249	0.581979	0.567941	0.16729	-0.242924	0.200809
Data250	0.590728	0.615142	0.165103	-0.207726	0.206302
Data251	0.598255	0.66509	0.155693	-0.186872	0.223392
Data252	0.621144	0.722972	0.149793	-0.171104	0.244958
Data253	0.667735	0.769156	0.160169	-0.15259	0.274764
Data254	0.726024	0.818494	0.192009	-0.10661	0.304774
Data255	0.790519	0.892144	0.252181	-0.039165	0.334274
Data256	0.859897	0.963862	0.324915	0.03357	0.364691
Data257	0.936802	1.03446	0.387223	0.098268	0.393276
Data258	1.015946	1.101498	0.435543	0.144859	0.430711
Data259	1.091122	1.155006	0.471504	0.16144	0.465502
Data260	1.148801	1.200173	0.504667	0.167035	0.490527
Data261	1.20648	1.260395	0.539661	0.173546	0.5125
Data262	1.25948	1.333435	0.579792	0.235803	0.538643
Data263	1.327535	1.400982	0.616414	0.29867	0.581165
Data264	1.40088	1.451642	0.655324	0.344752	0.640269
Data265	1.463137	1.494469	0.697693	0.389512	0.712088
Data266	1.539025	1.547672	0.748811	0.443529	0.785433
Data267	1.600366	1.623458	0.788485	0.50253	0.86305
Data268	1.652552	1.698736	0.83416	0.562041	0.939244
Data269	1.693345	1.746446	0.872358	0.606394	1.024287
Data270	1.700872	1.764858	0.903487	0.646067	1.088884
Data271	1.709417	1.77554	0.937921	0.675263	1.127947
Data272	1.757839	1.796801	0.957656	0.698253	1.145444
Data273	1.795173	1.815722	0.972203	0.723278	1.158465
Data274	1.791104	1.832507	0.955723	0.757153	1.169553
Data275	1.758551	1.830269	0.940464	0.784924	1.179726
Data276	1.703721	1.807177	0.9337	0.7894	1.182778
Data277	1.650823	1.787849	0.93019	0.796623	1.173927
Data278	1.61237	1.785712	0.922662	0.812492	1.162839
Data279	1.58643	1.787747	0.912286	0.835787	1.141578
Data280	1.57056	1.774523	0.897536	0.85186	1.118079
Data281	1.561913	1.757432	0.888584	0.858167	1.098751
Data282	1.548587	1.748582	0.897993	0.854403	1.115028
Data283	1.544823	1.736985	0.911523	0.847486	1.149716
Data284	1.538618	1.731187	0.900638	0.817273	1.164975
Data285	1.52814	1.72315	0.877139	0.77231	1.168943
Data286	1.506167	1.709417	0.865492	0.727957	1.161517
Data287	1.47626	1.689072	0.853793	0.690929	1.143409
Data288	1.439434	1.662521	0.846469	0.667531	1.133033
Data289	1.402813	1.633021	0.860609	0.651967	1.119809
Data290	1.365581	1.596501	0.862084	0.634877	1.095293
Data291	1.339844	1.547265	0.852623	0.608937	1.057552
Data292	1.312174	1.499046	0.841739	0.569263	1.002721
Data293	1.297017	1.461814	0.808067	0.524605	0.94667
Data294	1.312988	1.449404	0.769767	0.489408	0.905369
Data295	1.317871	1.455406	0.74108	0.452583	0.880242
Data296	1.306884	1.454287	0.712698	0.401516	0.860405
Data297	1.289286	1.440655	0.709951	0.359706	0.838839
Data298	1.258564	1.410849	0.692607	0.337835	0.813509
Data299	1.239948	1.369446	0.667887	0.331528	0.772208
Data300	1.208006	1.309834	0.628672	0.326034	0.710867
Data301	1.166807	1.248493	0.586506	0.307215	0.66041
Data302	1.124488	1.1959	0.554615	0.287887	0.631113
Data303	1.084001	1.136288	0.526894	0.272017	0.617278
Data304	1.07098	1.101803	0.484983	0.267745	0.608632
Data305	1.074947	1.079932	0.442003	0.269271	0.585845
Data306	1.077592	1.054704	0.419979	0.265304	0.558277
Data307	1.064469	1.014623	0.397447	0.252282	0.524605
Data308	1.039953	0.945246	0.370387	0.229394	0.509651
Data309	1.001094	0.866102	0.337987	0.198978	0.485542
Data310	0.932937	0.811373	0.302434	0.164899	0.451158
Data311	0.872206	0.768953	0.264286	0.139366	0.427354
Data312	0.826225	0.744742	0.228784	0.119834	0.40589
Data313	0.79235	0.726736	0.19852	0.088604	0.36581
Data314	0.768953	0.704255	0.167442	0.066733	0.328985
Data315	0.730805	0.68747	0.129346	0.048727	0.305689
Data316	0.6657	0.662343	0.097149	0.018413	0.280969
Data317	0.599883	0.625518	0.060426	-0.014954	0.252282
Data318	0.522469	0.571094	0.010834	-0.077007	0.226851
Data319	0.453193	0.500394	-0.021719	-0.134483	0.19501
Data320	0.37527	0.429796	-0.054831	-0.178937	0.165713
Data321	0.297754	0.365301	-0.088299	-0.220544	0.145775
Data322	0.229496	0.292058	-0.11485	-0.263371	0.107932
Data323	0.17141	0.228478	-0.134229	-0.318608	0.05595
Data324	0.11607	0.199079	-0.162712	-0.371201	0.018209
Data325	0.052796	0.187381	-0.177717	-0.411485	-0.01353
Data326	-0.000305	0.173342	-0.200554	-0.451769	-0.035401
Data327	-0.04537	0.137738	-0.21678	-0.487678	-0.047303
Data328	-0.087994	0.094097	-0.231683	-0.497953	-0.066936
Data329	-0.122784	0.06775	-0.244755	-0.499377	-0.073243
Data330	-0.146995	0.046896	-0.263472	-0.505786	-0.078737
Data331	-0.148725	0.033366	-0.275781	-0.526538	-0.085552
Data332	-0.140078	0.026551	-0.283055	-0.545968	-0.114137
Data333	-0.130312	0.006002	-0.276443	-0.547697	-0.151573
Data334	-0.134076	-0.037741	-0.268813	-0.558989	-0.19735
Data335	-0.170901	-0.077007	-0.258081	-0.579029	-0.221256
Data336	-0.200097	-0.086773	-0.245619	-0.584929	-0.225121
Data337	-0.238855	-0.10366	-0.255487	-0.592864	-0.212812
Data338	-0.290125	-0.133262	-0.271255	-0.602528	-0.211592
Data339	-0.345057	-0.155947	-0.302536	-0.635386	-0.213626
Data340	-0.394497	-0.193179	-0.330104	-0.680145	-0.232751
Data341	-0.430508	-0.226037	-0.355586	-0.734366	-0.261438
Data342	-0.46184	-0.240482	-0.371099	-0.774446	-0.270085
Data343	-0.48778	-0.237939	-0.380051	-0.811068	-0.260929
Data344	-0.508939	-0.242517	-0.375423	-0.845248	-0.251062
Data345	-0.50782	-0.244653	-0.366267	-0.875359	-0.237736
Data346	-0.506905	-0.259302	-0.361232	-0.897434	-0.232039
Data347	-0.518807	-0.282394	-0.354416	-0.929681	-0.248926
Data348	-0.530404	-0.315353	-0.3741	-0.980341	-0.271102
Data349	-0.541492	-0.350856	-0.419877	-1.019404	-0.287378
Data350	-0.551054	-0.365199	-0.444597	-1.036088	-0.297042
Data351	-0.544544	-0.377915	-0.455024	-1.046565	-0.308843
Data352	-0.537016	-0.377712	-0.465349	-1.061214	-0.31281
Data353	-0.52491	-0.370693	-0.457008	-1.063859	-0.32166
Data354	-0.525419	-0.362147	-0.450904	-1.051041	-0.340785
Data355	-0.529895	-0.352789	-0.427303	-1.019506	-0.36581
Data356	-0.528776	-0.334478	-0.418606	-0.99438	-0.392157
Data357	-0.533455	-0.321253	-0.438087	-0.986241	-0.408535
Data358	-0.514127	-0.332748	-0.454973	-0.985224	-0.415452
Data359	-0.492765	-0.344956	-0.455889	-0.976272	-0.420539
Data360	-0.470181	-0.365708	-0.452176	-0.961115	-0.442613
Data361	-0.438341	-0.385138	-0.446988	-0.949416	-0.473437
Data362	-0.403652	-0.396836	-0.448463	-0.935175	-0.494189
Data363	-0.355332	-0.407925	-0.444241	-0.917169	-0.501717
Data364	-0.311589	-0.402024	-0.45599	-0.914422	-0.485746
Data365	-0.308843	-0.389919	-0.458737	-0.910964	-0.466519
Data366	-0.338954	-0.387071	-0.460263	-0.916864	-0.461331
Data367	-0.364385	-0.392971	-0.461535	-0.938328	-0.461636
Data368	-0.377813	-0.401516	-0.463722	-0.965286	-0.472012
Data369	-0.382086	-0.409552	-0.45065	-0.979833	-0.483304
Data370	-0.361741	-0.420844	-0.430457	-0.97261	-0.485644
Data371	-0.336207	-0.452481	-0.40533	-0.953485	-0.459093
Data372	-0.307113	-0.479337	-0.388952	-0.941787	-0.421454
Data373	-0.301925	-0.496529	-0.386816	-0.935785	-0.3947
Data374	-0.312403	-0.509041	-0.393428	-0.915236	-0.377508
Data375	-0.325424	-0.510669	-0.404466	-0.89957	-0.334173
Data376	-0.336817	-0.503853	-0.406399	-0.877089	-0.296534
Data377	-0.335902	-0.513822	-0.38585	-0.860202	-0.285344
Data378	-0.314539	-0.532947	-0.355027	-0.859286	-0.288497
Data379	-0.281478	-0.531217	-0.339208	-0.881361	-0.294499
Data380	-0.248112	-0.504667	-0.322728	-0.906895	-0.30986
Data381	-0.213118	-0.461433	-0.30574	-0.915948	-0.313217
Data382	-0.198571	-0.419318	-0.295669	-0.903029	-0.310063
Data383	-0.185448	-0.401109	-0.279088	-0.873935	-0.296228
Data384	-0.175479	-0.398973	-0.264032	-0.849419	-0.27924
Data385	-0.180056	-0.396124	-0.245263	-0.823987	-0.267542
Data386	-0.186465	-0.385341	-0.235599	-0.794893	-0.266423
Data387	-0.190127	-0.373134	-0.229496	-0.770377	-0.259302
Data388	-0.182803	-0.350245	-0.219221	-0.75878	-0.247603
Data389	-0.148216	-0.332341	-0.219628	-0.760611	-0.226546
Data390	-0.109153	-0.316981	-0.203504	-0.765799	-0.195722
Data391	-0.067038	-0.302942	-0.172936	-0.756441	-0.165916
Data392	-0.033875	-0.301722	-0.144299	-0.759085	-0.144249
Data393	-0.026652	-0.288294	-0.118664	-0.76702	-0.157473
Data394	-0.034892	-0.282495	-0.099641	-0.774141	-0.165713
Data395	-0.044455	-0.292159	-0.089927	-0.774853	-0.151573
Data396	-0.060222	-0.308639	-0.07599	-0.761832	-0.13845
Data397	-0.062867	-0.321558	-0.067699	-0.749015	-0.127972
Data398	-0.058696	-0.335393	-0.084281	-0.764274	-0.146385
Data399	-0.04303	-0.349737	-0.102693	-0.788078	-0.161237
Data400	-0.006104	-0.336411	-0.107322	-0.776989	-0.143028
Data401	0.01648	-0.278731	-0.106305	-0.754203	-0.136009
Data402	0.031535	-0.227868	-0.103253	-0.74759	-0.1237
Data403	0.039877	-0.20091	-0.079856	-0.749727	-0.109967
Data404	0.030111	-0.21149	-0.046337	-0.748404	-0.098777
Data405	0.006816	-0.236617	-0.028127	-0.747082	-0.090842
Data406	-0.005493	-0.255741	-0.036469	-0.720124	-0.089825
Data407	-0.00885	-0.257471	-0.052288	-0.673431	-0.079856
Data408	-0.006612	-0.251367	-0.07421	-0.629689	-0.063478
Data409	0.01709	-0.237939	-0.085044	-0.598967	-0.054322
Data410	0.062867	-0.219425	-0.090893	-0.555632	-0.064495
Data411	0.091045	-0.201114	-0.086366	-0.505684	-0.095115
Data412	0.109356	-0.180463	-0.073447	-0.462857	-0.123802
Data413	0.1296	-0.15554	-0.058951	-0.415656	-0.134991
Data414	0.145978	-0.147199	-0.045574	-0.368556	-0.148114
Data415	0.154218	-0.157168	-0.052186	-0.342921	-0.137738
Data416	0.145571	-0.185346	-0.078686	-0.324814	-0.124005
Data417	0.142519	-0.216678	-0.136161	-0.302027	-0.110679
Data418	0.147199	-0.23916	-0.166069	-0.274764	-0.091859
Data419	0.164797	-0.23448	-0.184075	-0.253707	-0.083009
Data420	0.167646	-0.232446	-0.175886	-0.246993	-0.070192
Data421	0.176394	-0.224511	-0.183973	-0.244348	-0.053813
Data422	0.172122	-0.214847	-0.185397	-0.237736	-0.017904
Data423	0.145673	-0.216882	-0.178175	-0.240177	0.018006
Data424	0.110882	-0.226139	-0.188551	-0.241194	0.050762
Data425	0.089621	-0.223087	-0.213982	-0.246789	0.07894
Data426	0.084942	-0.205183	-0.219476	-0.247501	0.114443
Data427	0.077618	-0.174767	-0.202792	-0.22207	0.124514
Data428	0.071819	-0.154828	-0.178327	-0.194298	0.113832
Data429	0.063579	-0.149844	-0.172732	-0.186465	0.091452
Data430	0.060121	-0.141299	-0.158999	-0.199588	0.073955
Data431	0.060324	-0.121564	-0.142061	-0.212406	0.055238
Data432	0.061443	-0.114341	-0.120292	-0.222883	0.052389
Data433	0.046591	-0.11607	-0.086875	-0.2121	0.061443
Data434	0.039063	-0.124412	-0.049592	-0.178429	0.074261
Data435	0.020142	-0.13255	-0.029857	-0.142214	0.079754
Data436	0.000814	-0.140586	-0.025279	-0.109458	0.087994
Data437	0.003357	-0.140078	-0.036113	-0.096742	0.093589
Data438	0.012716	-0.134991	-0.036622	-0.107118	0.103151
Data439	0.027466	-0.128379	-0.014649	-0.130821	0.12197
Data440	0.036316	-0.133669	0.014954	-0.163068	0.139366
Data441	0.026958	-0.141705	0.028992	-0.176496	0.142824
Data442	0.014547	-0.148318	0.037944	-0.177412	0.151064
Data443	-0.000407	-0.148318	0.048219	-0.171613	0.169782
Data444	-0.025127	-0.149538	0.069734	-0.167544	0.188703
Data445	-0.040691	-0.146487	0.099387	-0.168256	0.202843
Data446	-0.046591	-0.146894	0.117342	-0.178937	0.206709
Data447	-0.049439	-0.141909	0.133822	-0.197757	0.211287
Data448	-0.054526	-0.1178	0.131991	-0.22268	0.222273
Data449	-0.047913	-0.089316	0.13021	-0.235396	0.257979
Data450	-0.048117	-0.063681	0.138908	-0.245772	0.305791
Data451	-0.056865	-0.059205	0.166527	-0.262048	0.342921
Data452	-0.068564	-0.06185	0.193383	-0.259505	0.362961
Data453	-0.086061	-0.072023	0.205488	-0.257877	0.395107
Data454	-0.105389	-0.093589	0.207777	-0.260217	0.408637
Data455	-0.122072	-0.110068	0.20498	-0.265914	0.406806
Data456	-0.130922	-0.102235	0.18794	-0.278528	0.393479
Data457	-0.123293	-0.091961	0.15905	-0.295618	0.383612
Data458	-0.10366	-0.097861	0.137636	-0.287175	0.371913
Data459	-0.076092	-0.089316	0.143028	-0.264185	0.378119
Data460	-0.05951	-0.076193	0.154574	-0.227054	0.372422
Data461	-0.07304	-0.061138	0.16144	-0.186262	0.33224
Data462	-0.118817	-0.063172	0.151675	-0.165306	0.27395
Data463	-0.143231	-0.07365	0.1502	-0.157168	0.231835
Data464	-0.133567	-0.060527	0.145215	-0.161237	0.23326
Data465	-0.143333	-0.051474	0.15905	-0.168154	0.23916
Data466	-0.163882	-0.052084	0.172122	-0.181481	0.232039
Data467	-0.186872	-0.05717	0.178429	-0.193484	0.194095
Data468	-0.203861	-0.063376	0.178022	-0.203962	0.135907
Data469	-0.212304	-0.05717	0.187991	-0.18911	0.080364
Data470	-0.190738	-0.056458	0.203199	-0.163373	0.040792
Data471	-0.16612	-0.059714	0.217085	-0.13611	0.010478
Data472	-0.160728	-0.060222	0.18438	-0.125226	-0.009461
Data473	-0.173241	-0.056458	0.156608	-0.126752	-0.015056
Data474	-0.196028	-0.048625	0.150454	-0.140688	-0.014649
Data475	-0.207319	-0.038046	0.182142	-0.151675	-0.017395
Data476	-0.2062	-0.034384	0.189975	-0.151675	-0.016887
Data477	-0.187177	-0.039673	0.192874	-0.143231	-0.000102
Data478	-0.164187	-0.052084	0.174614	-0.130007	0.03652
Data479	-0.155947	-0.055645	0.120343	-0.125327	0.066529
Data480	-0.182498	-0.060833	0.097403	-0.122479	0.068157
Data481	-0.20559	-0.069683	0.083314	-0.116375	0.054729
Data482	-0.230004	-0.070293	0.088197	-0.109967	0.054526
Data483	-0.25452	-0.048015	0.091605	-0.09603	0.076397
Data484	-0.255741	-0.045574	0.086875	-0.09074	0.095521
Data485	-0.255538	-0.044455	0.069123	-0.097556	0.109763
Data486	-0.245467	-0.021261	0.077516	-0.111493	0.113222
Data487	-0.238041	0.00529	0.103405	-0.139976	0.1178
Data488	-0.224511	0.028077	0.132601	-0.156964	0.130109
Data489	-0.216068	0.041911	0.169324	-0.170698	0.155642
Data490	-0.229801	0.047913	0.212812	-0.165611	0.18555
Data491	-0.246179	0.048931	0.254114	-0.162356	0.19735
Data492	-0.259098	0.033977	0.299535	-0.163577	0.210371
Data493	-0.29043	0.006612	0.325373	-0.163984	0.235498
Data494	-0.323186	-0.000916	0.335851	-0.171817	0.253503
Data495	-0.340785	-0.00529	0.312403	-0.180362	0.270288
Data496	-0.345464	-0.004069	0.303197	-0.18087	0.291549
Data497	-0.330714	0.001221	0.303298	-0.175987	0.322067
Data498	-0.315048	-0.004171	0.314895	-0.170087	0.343633
Data499	-0.316879	-0.007935	0.326747	-0.18087	0.348313
Data500	-0.338038	-0.015666	0.345769	-0.203657	0.346482
Data501	-0.357265	-0.02889	0.36464	-0.211388	0.336919
Data502	-0.3829	-0.044556	0.356349	-0.213626	0.332138
Data503	-0.401109	-0.066936	0.356959	-0.214949	0.309453
Data504	-0.398159	-0.090639	0.353602	-0.220951	0.245365
Data505	-0.378119	-0.106101	0.356552	-0.224409	0.127159
Data506	-0.354009	-0.118512	0.367285	-0.236413	0.001322
Data507	-0.325119	-0.102032	0.353908	-0.246281	-0.09542
Data508	-0.303248	-0.052796	0.333867	-0.263066	-0.115765
Data509	-0.28392	0	0.356247	-0.273136	-0.135704
Data510	-0.264388	0.044251	0.385392	-0.271712	-0.121665
Data511	-0.263066	0.075685	0.406399	-0.248315	-0.036825
Data512	-0.282699	0.073142	0.394446	-0.222273	0.059307
Data513	-0.305994	0.049032	0.367793	-0.205285	0.104575
Data514	-0.319015	0.020956	0.342107	-0.190738	0.135602
Data515	-0.322474	-0.00763	0.315048	-0.164187	0.131329
Data516	-0.320338	-0.026246	0.285547	-0.137026	0.120648
Data517	-0.303044	-0.03652	0.267999	-0.091045	0.09664
Data518	-0.27863	-0.023295	0.264337	-0.037537	0.02889
Data519	-0.277816	-0.000407	0.250095	-0.001221	-0.028789
Data520	-0.264795	-0.004985	0.23682	0.041606	-0.071921
Data521	-0.237634	-0.03123	0.203657	0.088197	-0.086468
Data522	-0.231428	-0.06124	0.185651	0.117088	-0.099387
Data523	-0.238346	-0.073447	0.142316	0.138247	-0.095318
Data524	-0.243534	-0.104168	0.0972	0.154218	-0.08189
Data525	-0.246993	-0.142214	0.064546	0.166222	-0.054526
Data526	-0.243127	-0.17436	-0.011699	0.165204	-0.016683
Data527	-0.226037	-0.169477	-0.058493	0.176801	0.024211
Data528	-0.188805	-0.13255	-0.059765	0.202742	0.083111
Data529	-0.166425	-0.096437	-0.076295	0.217797	0.179141
Data530	-0.164289	-0.071819	-0.110933	0.213626	0.263472
Data531	-0.191043	-0.068564	-0.144706	0.185143	0.301213
Data532	-0.221358	-0.091961	-0.171817	0.142214	0.289108
Data533	-0.234684	-0.128176	-0.197248	0.110374	0.247705
Data534	-0.246891	-0.156456	-0.225325	0.111696	0.208642
Data535	-0.242618	-0.18911	-0.245416	0.124005	0.180158
Data536	-0.253707	-0.209456	-0.245009	0.135907	0.151776
Data537	-0.266219	-0.198672	-0.224053	0.148826	0.125836
Data538	-0.270593	-0.158694	-0.216678	0.173241	0.122276
Data539	-0.263269	-0.121055	-0.193535	0.202742	0.135297
Data540	-0.249434	-0.096844	-0.15727	0.223087	0.142723
Data541	-0.246586	-0.09247	-0.131889	0.224511	0.109865
Data542	-0.2533	-0.100608	-0.124564	0.224206	0.025228
Data543	-0.271611	-0.131024	-0.129498	0.218713	-0.049846
Data544	-0.292668	-0.148623	-0.134686	0.194909	-0.108543
Data545	-0.32339	-0.166629	-0.127108	0.164594	-0.142418
Data546	-0.344447	-0.178937	-0.101625	0.137331	-0.170596
Data547	-0.331426	-0.182396	-0.056611	0.121462	-0.185041
Data548	-0.328171	-0.201114	-0.037537	0.104067	-0.178531
Data549	-0.344142	-0.218001	-0.029246	0.093283	-0.148216
Data550	-0.319219	-0.244551	-0.022482	0.07955	-0.112408
Data551	-0.29399	-0.263371	-0.019735	0.053407	-0.074769
Data552	-0.268661	-0.281376	0.006511	0.031027	-0.011597
Data553	-0.250451	-0.30223	0.022838	0.012512	0.059103
Data554	-0.276087	-0.313115	0.031027	0.010681	0.107627
Data555	-0.267643	-0.295211	0.022838	0.009664	0.144147
Data556	-0.226851	-0.261641	-0.006409	0.014954	0.178022
Data557	-0.199588	-0.235599	-0.059002	0.018718	0.194807
Data558	-0.194298	-0.245772	-0.086773	0.026347	0.214033
Data559	-0.194807	-0.249739	-0.100455	0.031332	0.235498
Data560	-0.198774	-0.251469	-0.099692	0.026449	0.23031
Data561	-0.19674	-0.254826	-0.105796	0.023906	0.201114
Data562	-0.201419	-0.25981	-0.129956	0.015971	0.154421
Data563	-0.204166	-0.278325	-0.165001	0.002136	0.119427
Data564	-0.191958	-0.291244	-0.18794	0.0118	0.088197
Data565	-0.173139	-0.300399	-0.210829	0.026246	0.070192
Data566	-0.159609	-0.301213	-0.223799	0.04008	0.049134
Data567	-0.143333	-0.287887	-0.229496	0.058493	0.013937
Data568	-0.149844	-0.273136	-0.225834	0.09308	-0.026449
Data569	-0.175886	-0.267948	-0.238142	0.133466	-0.047201
Data570	-0.18911	-0.255233	-0.265812	0.157066	-0.039673
Data571	-0.211795	-0.243839	-0.304112	0.164391	-0.036215
Data572	-0.239567	-0.2533	-0.344447	0.166832	-0.05066
Data573	-0.258488	-0.276188	-0.378169	0.178225	-0.062155
Data574	-0.252995	-0.280359	-0.42298	0.193484	-0.068767
Data575	-0.248926	-0.287785	-0.448005	0.216882	-0.09369
Data576	-0.237329	-0.291346	-0.460314	0.231327	-0.106915
Data577	-0.200504	-0.300908	-0.441342	0.255945	-0.120241
Data578	-0.160728	-0.304672	-0.441952	0.26571	-0.133567
Data579	-0.160932	-0.328069	-0.458534	0.252893	-0.146385
Data580	-0.190941	-0.355433	-0.457923	0.239974	-0.16022
Data581	-0.238244	-0.373948	-0.455736	0.224308	-0.190636
Data582	-0.269067	-0.400905	-0.471962	0.204267	-0.228275
Data583	-0.266626	-0.426032	-0.50782	0.18321	-0.263676
Data584	-0.236108	-0.435492	-0.506905	0.170291	-0.265202
Data585	-0.197859	-0.448412	-0.504158	0.16673	-0.247298
Data586	-0.168663	-0.464993	-0.512652	0.177717	-0.217492
Data587	-0.162661	-0.482694	-0.525368	0.200809	-0.187889
Data588	-0.177106	-0.499987	-0.522316	0.222578	-0.146588
Data589	-0.193281	-0.49836	-0.529335	0.24506	-0.110577
Data590	-0.224613	-0.497648	-0.544035	0.253401	-0.095216
Data591	-0.250045	-0.512398	-0.558124	0.243229	-0.091249
Data592	-0.23977	-0.508634	-0.557005	0.240177	-0.132855
Data593	-0.214542	-0.488594	-0.585438	0.245569	-0.222578
Data594	-0.2121	-0.468452	-0.611989	0.244246	-0.306198
Data595	-0.226342	-0.453905	-0.637675	0.248315	-0.355942
Data596	-0.232446	-0.459602	-0.641845	0.251367	-0.364894
Data597	-0.242822	-0.472724	-0.624908	0.244856	-0.353806
Data598	-0.269474	-0.482185	-0.593016	0.232751	-0.350449
Data599	-0.279749	-0.478726	-0.57145	0.217797	-0.325526
Data600	-0.281885	-0.471402	-0.571603	0.195214	-0.26571
Data601	-0.277816	-0.457771	-0.577045	0.163068	-0.194909
Data602	-0.264897	-0.455634	-0.574197	0.150251	-0.134483
Data603	-0.243636	-0.455533	-0.577147	0.148013	-0.074973
Data604	-0.218407	-0.451871	-0.604105	0.155337	-0.023499
Data605	-0.201521	-0.453498	-0.617075	0.148419	0.003052
Data606	-0.21739	-0.443427	-0.605681	0.130922	0.001221
Data607	-0.252791	-0.445563	-0.583759	0.109662	-0.011699
Data608	-0.292465	-0.446276	-0.556293	0.103761	-0.016073
Data609	-0.300196	-0.459907	-0.526843	0.117698	-0.034078
Data610	-0.282394	-0.468554	-0.499123	0.152692	-0.078737
Data611	-0.250858	-0.468757	-0.491747	0.173444	-0.153404
Data612	-0.233158	-0.459297	-0.484118	0.173241	-0.227461
Data613	-0.220137	-0.448208	-0.498054	0.149844	-0.269678
Data614	-0.201623	-0.437018	-0.514127	0.111594	-0.285344
Data615	-0.183007	-0.411485	-0.510262	0.083213	-0.279444
Data616	-0.165815	-0.390733	-0.505277	0.060019	-0.243025
Data617	-0.147199	-0.389715	-0.493172	0.043336	-0.2003
Data618	-0.138247	-0.39175	-0.456703	0.0648	-0.160423
Data619	-0.154726	-0.380051	-0.448819	0.097251	-0.132143
Data620	-0.166323	-0.386765	-0.466061	0.114443	-0.124208
Data621	-0.170901	-0.411485	-0.491849	0.114646	-0.142316
Data622	-0.179243	-0.442715	-0.519112	0.111493	-0.178632
Data623	-0.176191	-0.453193	-0.540627	0.136721	-0.22268
Data624	-0.157473	-0.438137	-0.572671	0.160932	-0.263879
Data625	-0.136924	-0.404466	-0.602019	0.186872	-0.298365
Data626	-0.125226	-0.383612	-0.619262	0.211693	-0.325831
Data627	-0.119834	-0.375881	-0.638641	0.246993	-0.338649
Data628	-0.123903	-0.385952	-0.654205	0.25686	-0.344854
Data629	-0.131126	-0.392259	-0.666819	0.252995	-0.359299
Data630	-0.147911	-0.407009	-0.680807	0.243127	-0.365606
Data631	-0.176496	-0.423489	-0.710307	0.248926	-0.34465
Data632	-0.168663	-0.451362	-0.740266	0.272221	-0.322983
Data633	-0.141197	-0.454719	-0.760459	0.297042	-0.303349
Data634	-0.105084	-0.438849	-0.804049	0.322067	-0.290837
Data635	-0.074159	-0.421556	-0.863864	0.329595	-0.276697
Data636	-0.0707	-0.396938	-0.940668	0.332138	-0.259912
Data637	-0.075583	-0.389207	-0.958317	0.334783	-0.244348
Data638	-0.072429	-0.39236	-1.005112	0.3358	-0.222782
Data639	-0.063071	-0.392869	-1.068538	0.343328	-0.20559
