# Supplementary material for: Integration of MRI and somatosensory evoked potentials facilitate diagnosis of spinal cord compression
Source: Sci Rep. 2023 May 15;13:7861. doi: 10.1038/s41598-023-34832-2 (PMC10185544; doi:10.1038/s41598-023-34832-2)
Supplement: Supplementary file 3 — Supplementary Information 3. [file 41598_2023_34832_MOESM3_ESM.zip › Preoperative SSEP data/spinal cord compression group/5017326_2/5017326_2_Lt Tibial SEP_Cz'-Fpz_201220_091554.csv]

Index	1	2	3	4	5
Name	Cz'-Fpz	Cz'-Fpz	Cz'-Fpz	Cz'-Fpz	Cz'-Fpz
Time	2.01703E+13	2.01703E+13	2.01703E+13	2.01703E+13	2.01703E+13
Highcut	500	500	500	500	500
Lowcut	10	10	10	10	10
Period	0.000156	0.000156	0.000156	0.000156	0.000156
Averages	120	120	120	120	120
Int (mA)	15/14.4mA	15/14.5mA	15/14.4mA	15/14.5mA	15/14.5mA
Pulse Width (�gs)	200�s	200�s	200�s	200�s	200�s
Rep Rate (Hz)	2.66Hz	2.66Hz	2.66Hz	2.66Hz	2.66Hz
Data0	-0.108543	0.371506	-0.594593	0.225732	-0.261641
Data1	-0.107729	0.365199	-0.590728	-1.069556	-1.6554
Data2	-0.009969	0.418402	-0.493578	-2.486712	-2.940312
Data3	0.184939	0.518298	-0.301925	-1.587956	-1.990285
Data4	0.450446	0.628773	-0.040487	0.377813	-0.098268
Data5	0.738435	0.699575	0.245569	1.728135	1.169858
Data6	0.994176	0.680451	0.503649	2.165255	1.575341
Data7	1.172605	0.538949	0.688996	2.066478	1.453371
Data8	1.250629	0.269983	0.776582	1.718166	1.119097
Data9	1.230894	-0.10193	0.765189	1.314514	0.746675
Data10	1.136085	-0.532336	0.673228	0.988378	0.414435
Data11	0.998754	-0.968948	0.529997	0.723786	0.146487
Data12	0.850741	-1.365682	0.366522	0.508125	-0.060019
Data13	0.715139	-1.69131	0.20793	0.390631	-0.228784
Data14	0.604664	-1.932301	0.070598	0.375575	-0.297754
Data15	0.523079	-2.089164	-0.036011	0.394497	-0.263371
Data16	0.468452	-2.172478	-0.109662	0.377101	-0.264286
Data17	0.436001	-2.197808	-0.152387	0.315963	-0.278935
Data18	0.420132	-2.181633	-0.170087	0.242618	-0.243737
Data19	0.415859	-2.139417	-0.171308	0.251977	-0.196434
Data20	0.418809	-2.083874	-0.16612	0.341395	-0.13845
Data21	0.425015	-2.02477	-0.165204	0.4654	-0.047913
Data22	0.431322	-1.968414	-0.177106	0.541288	0.016887
Data23	0.434882	-1.918568	-0.207624	0.55024	-0.007426
Data24	0.433661	-1.876351	-0.257572	0.548206	-0.054424
Data25	0.426744	-1.84156	-0.323491	0.557565	-0.117596
Data26	0.413926	-1.81328	-0.397854	0.522774	-0.182905
Data27	0.396429	-1.791206	-0.471097	0.417487	-0.246281
Data28	0.376491	-1.774828	-0.533455	0.342921	-0.334173
Data29	0.356858	-1.764248	-0.576791	0.303756	-0.378525
Data30	0.340683	-1.75906	-0.596221	0.276087	-0.355942
Data31	0.330409	-1.757738	-0.591135	0.269881	-0.330104
Data32	0.327764	-1.757941	-0.564686	0.314641	-0.352178
Data33	0.332545	-1.756415	-0.523283	0.380662	-0.310267
Data34	0.343226	-1.749905	-0.474861	0.406093	-0.189924
Data35	0.356959	-1.735968	-0.427863	0.40823	-0.096946
Data36	0.36998	-1.71369	-0.388902	0.398769	-0.06714
Data37	0.378627	-1.684393	-0.362453	0.42888	-0.109662
Data38	0.380255	-1.651026	-0.349839	0.459703	-0.154523
Data39	0.373337	-1.618067	-0.349839	0.483609	-0.140993
Data40	0.35818	-1.589787	-0.35879	0.437222	-0.150759
Data41	0.336919	-1.569238	-0.371812	0.349025	-0.198774
Data42	0.312912	-1.557031	-0.384222	0.327052	-0.242212
Data43	0.289921	-1.551537	-0.392259	0.379746	-0.229292
Data44	0.271407	-1.548689	-0.394395	0.440681	-0.190127
Data45	0.259403	-1.543806	-0.39114	0.475268	-0.133262
Data46	0.254012	-1.532616	-0.385341	0.514432	-0.139773
Data47	0.2533	-1.512779	-0.380967	0.532336	-0.166323
Data48	0.254012	-1.484398	-0.382188	0.565906	-0.101015
Data49	0.252588	-1.449811	-0.39236	0.564787	-0.043844
Data50	0.245975	-1.41268	-0.412706	0.553496	-0.04181
Data51	0.232954	-1.377076	-0.442003	0.538033	-0.037334
Data52	0.213728	-1.345541	-0.476692	0.545561	-0.029501
Data53	0.190433	-1.318786	-0.511788	0.56082	0.005188
Data54	0.166323	-1.295288	-0.542	0.550952	0.030823
Data55	0.144554	-1.271585	-0.563261	0.510567	0.049236
Data56	0.128176	-1.243814	-0.574146	0.49836	0.047913
Data57	0.118512	-1.20882	-0.575977	0.510567	0.06185
Data58	0.115663	-1.165077	-0.572519	0.568958	0.084026
Data59	0.118105	-1.113197	-0.568856	0.608326	0.053508
Data60	0.122988	-1.056026	-0.569365	0.611683	-0.021566
Data61	0.127057	-0.997024	-0.576486	0.610971	-0.083009
Data62	0.127464	-0.939854	-0.590321	0.609954	-0.066631
Data63	0.122683	-0.887058	-0.608021	0.648305	-0.027771
Data64	0.112713	-0.839653	-0.625315	0.675669	-0.039572
Data65	0.099387	-0.797335	-0.637624	0.675059	-0.004985
Data66	0.085654	-0.759391	-0.641388	0.626535	0.082704
Data67	0.074871	-0.72521	-0.635691	0.569263	0.158592
Data68	0.069073	-0.695506	-0.622161	0.527657	0.206505
Data69	0.069174	-0.671906	-0.605173	0.497546	0.178225
Data70	0.073955	-0.656545	-0.590117	0.519926	0.10193
Data71	0.080669	-0.650848	-0.582386	0.604766	0.089418
Data72	0.085756	-0.6539	-0.585743	0.663462	0.129702
Data73	0.085959	-0.662648	-0.601104	0.62623	0.076295
Data74	0.07955	-0.672007	-0.626637	0.54963	-0.047201
Data75	0.066631	-0.676483	-0.658579	0.47425	-0.136416
Data76	0.049134	-0.672109	-0.692048	0.425828	-0.156964
Data77	0.030416	-0.657766	-0.722871	0.443529	-0.101625
Data78	0.014343	-0.635793	-0.748608	0.466824	-0.04242
Data79	0.003662	-0.611175	-0.768444	0.513212	-0.038554
Data80	-0.000509	-0.589507	-0.783907	0.591948	-0.059103
Data81	0.000509	-0.575265	-0.79764	0.656138	-0.039877
Data82	0.003967	-0.569975	-0.813102	0.687063	-0.02299
Data83	0.005086	-0.571501	-0.833143	0.707001	-0.021159
Data84	-0.000712	-0.574858	-0.859592	0.712393	0.006816
Data85	-0.017599	-0.574044	-0.892449	0.670685	0.02828
Data86	-0.047201	-0.56377	-0.929681	0.630605	0.022176
Data87	-0.088604	-0.541695	-0.96732	0.559599	-0.029094
Data88	-0.138348	-0.509448	-1.00028	0.475776	-0.052491
Data89	-0.190941	-0.472012	-1.023372	0.462145	-0.031434
Data90	-0.23977	-0.43651	-1.032425	0.529997	0.016785
Data91	-0.278935	-0.409552	-1.025406	0.568958	0.047812
Data92	-0.304163	-0.395717	-1.002416	0.564889	0.053712
Data93	-0.314031	-0.395616	-0.966303	0.579334	0.036927
Data94	-0.309758	-0.406093	-0.92134	0.556649	0.019125
Data95	-0.295415	-0.422268	-0.872714	0.540881	0.013021
Data96	-0.276595	-0.438951	-0.825004	0.527454	-0.000916
Data97	-0.259098	-0.453091	-0.780753	0.507006	-0.030315
Data98	-0.247807	-0.46479	-0.740673	0.509855	0.013835
Data99	-0.245162	-0.476488	-0.703136	0.485847	0.103965
Data100	-0.251062	-0.491747	-0.665802	0.432441	0.139264
Data101	-0.263269	-0.513212	-0.625925	0.422675	0.101422
Data102	-0.278121	-0.540373	-0.582386	0.450345	0.048219
Data103	-0.291447	-0.569772	-0.5361	0.480557	0.048625
Data104	-0.300501	-0.595509	-0.489916	0.509651	0.091452
Data105	-0.303858	-0.611582	-0.448107	0.500699	0.115765
Data106	-0.301925	-0.614125	-0.415249	0.445157	0.120648
Data107	-0.29633	-0.603138	-0.394802	0.400295	0.15198
Data108	-0.289718	-0.582996	-0.38819	0.384731	0.215559
Data109	-0.284428	-0.561023	-0.394497	0.36113	0.255741
Data110	-0.282394	-0.545968	-0.410163	0.326645	0.210371
Data111	-0.284123	-0.544544	-0.430304	0.334681	0.135195
Data112	-0.288497	-0.560108	-0.450141	0.350754	0.107118
Data113	-0.293278	-0.591236	-0.466011	0.34638	0.067445
Data114	-0.295415	-0.632944	-0.476285	0.334986	0.041301
Data115	-0.291956	-0.678416	-0.481982	0.287378	0.05361
Data116	-0.281376	-0.720938	-0.485644	0.242517	0.063681
Data117	-0.263472	-0.75583	-0.490323	0.255639	0.075786
Data118	-0.24038	-0.78116	-0.49836	0.222578	0.100404
Data119	-0.215559	-0.797233	-0.510262	0.170596	0.11607
Data120	-0.193383	-0.804964	-0.524402	0.168561	0.091758
Data121	-0.177615	-0.805066	-0.537219	0.219221	0.072124
Data122	-0.170494	-0.796826	-0.544137	0.256046	0.088095
Data123	-0.172529	-0.778414	-0.540983	0.238142	0.06185
Data124	-0.181888	-0.747794	-0.525012	0.143537	0.038453
Data125	-0.195417	-0.703644	-0.496223	0.024821	0.046286
Data126	-0.209557	-0.646677	-0.457567	-0.014445	0.080568
Data127	-0.221256	-0.579639	-0.414333	-0.008138	0.09542
Data128	-0.228682	-0.50721	-0.37293	0.015259	0.140586
Data129	-0.231632	-0.434577	-0.339564	0.005392	0.176089
Data130	-0.231327	-0.36703	-0.318608	-0.035604	0.1885
Data131	-0.230004	-0.308537	-0.311589	-0.057781	0.194095
Data132	-0.229699	-0.261336	-0.317184	-0.050151	0.16673
Data133	-0.232242	-0.22624	-0.331731	-0.08718	0.116274
Data134	-0.238549	-0.20264	-0.350551	-0.145876	0.029603
Data135	-0.248417	-0.18911	-0.368658	-0.149844	-0.04771
Data136	-0.260624	-0.18382	-0.382493	-0.17141	-0.050762
Data137	-0.27334	-0.185346	-0.390529	-0.193077	-0.009969
Data138	-0.284428	-0.192467	-0.393784	-0.195112	-0.020854
Data139	-0.292159	-0.204166	-0.395005	-0.167341	-0.069988
Data140	-0.295618	-0.21973	-0.39826	-0.15198	-0.048829
Data141	-0.295313	-0.238041	-0.407416	-0.157982	-0.004171
Data142	-0.292973	-0.257369	-0.425015	-0.169375	0.018006
Data143	-0.291244	-0.275476	-0.451565	-0.198876	-0.012411
Data144	-0.293482	-0.289311	-0.485033	-0.192365	-0.072836
Data145	-0.302637	-0.29633	-0.521553	-0.164492	-0.083518
Data146	-0.320541	-0.294804	-0.556039	-0.154625	-0.054627
Data147	-0.347397	-0.284632	-0.5832	-0.203861	-0.060833
Data148	-0.381272	-0.267542	-0.598662	-0.26571	-0.078228
Data149	-0.418504	-0.246993	-0.599883	-0.262455	-0.066122
Data150	-0.453905	-0.226953	-0.586353	-0.222985	-0.024618
Data151	-0.482897	-0.211185	-0.559904	-0.203352	0.031535
Data152	-0.50192	-0.201928	-0.523995	-0.186872	0.045574
Data153	-0.510363	-0.198774	-0.482999	-0.165103	-0.016581
Data154	-0.510058	-0.199486	-0.441393	-0.142011	-0.032553
Data155	-0.505379	-0.199791	-0.40294	-0.118512	0.033977
Data156	-0.501615	-0.195417	-0.36998	-0.103863	0.075481
Data157	-0.503446	-0.183007	-0.342616	-0.080669	0.076193
Data158	-0.513313	-0.161542	-0.319219	-0.070802	0.060019
Data159	-0.530811	-0.132347	-0.296534	-0.059002	0.05595
Data160	-0.55319	-0.098573	-0.271	-0.056967	0.063986
Data161	-0.575774	-0.063376	-0.239567	-0.078737	0.083213
Data162	-0.594186	-0.02889	-0.201419	-0.116477	0.097353
Data163	-0.604664	0.004476	-0.15849	-0.115765	0.094911
Data164	-0.606088	0.038554	-0.114951	-0.084433	0.105389
Data165	-0.599374	0.075583	-0.076905	-0.037537	0.087587
Data166	-0.587574	0.1178	-0.049744	-0.020345	0.034282
Data167	-0.574858	0.165713	-0.037435	-0.032247	-0.014852
Data168	-0.565092	0.217695	-0.040894	-0.059612	-0.042929
Data169	-0.560922	0.270288	-0.058289	-0.069378	-0.00824
Data170	-0.562956	0.318201	-0.085349	-0.026856	-0.012512
Data171	-0.569874	0.356552	-0.117189	-0.00885	-0.018006
Data172	-0.578826	0.382086	-0.149233	-0.016581	0.026042
Data173	-0.586455	0.394191	-0.178429	-0.042929	0.115765
Data174	-0.590117	0.395005	-0.203861	-0.066936	0.203555
Data175	-0.588591	0.389003	-0.226139	-0.081585	0.222782
Data176	-0.582793	0.38117	-0.246993	-0.107118	0.154625
Data177	-0.575163	0.374558	-0.26744	-0.115765	0.100201
Data178	-0.569263	0.36937	-0.287887	-0.089011	0.141705
Data179	-0.568551	0.362046	-0.306401	-0.106305	0.202945
Data180	-0.575163	0.34699	-0.320033	-0.196638	0.14018
Data181	-0.588998	0.318303	-0.325221	-0.298772	0.05422
Data182	-0.607614	0.272119	-0.318812	-0.342718	0.01058
Data183	-0.626535	0.208642	-0.299484	-0.37232	0.038656
Data184	-0.640269	0.132347	-0.26805	-0.395819	0.083111
Data185	-0.644032	0.051575	-0.226953	-0.413113	0.081483
Data186	-0.635386	-0.023906	-0.180463	-0.360011	0.046693
Data187	-0.614735	-0.085349	-0.133059	-0.294397	0.003052
Data188	-0.585845	-0.12604	-0.089418	-0.29399	0.006816
Data189	-0.554716	-0.143943	-0.053305	-0.327255	-0.008138
Data190	-0.528776	-0.140485	-0.027263	-0.33875	-0.020651
Data191	-0.514432	-0.12075	-0.012207	-0.365606	0.008952
Data192	-0.515958	-0.091656	-0.007019	-0.395107	0.048829
Data193	-0.534574	-0.060426	-0.008952	-0.418504	0.067547
Data194	-0.567534	-0.033061	-0.01414	-0.479947	0.037842
Data195	-0.609547	-0.01414	-0.018514	-0.519824	0.007019
Data196	-0.65329	-0.005798	-0.018616	-0.498665	-0.000102
Data197	-0.691132	-0.008342	-0.012614	-0.447395	0.012919
Data198	-0.717276	-0.020854	-0.00061	-0.440782	0.030518
Data199	-0.728466	-0.041301	0.015259	-0.401211	0.025228
Data200	-0.724498	-0.067343	0.032146	-0.329493	0.010071
Data201	-0.708527	-0.096234	0.046184	-0.292871	-0.002645
Data202	-0.685639	-0.125429	0.054831	-0.275273	-0.004578
Data203	-0.661936	-0.152692	0.056764	-0.252384	-0.034078
Data204	-0.643015	-0.176191	0.052796	-0.257165	-0.049643
Data205	-0.632334	-0.195417	0.045268	-0.259912	0.029399
Data206	-0.631215	-0.211287	0.038351	-0.282699	0.116681
Data207	-0.637827	-0.226037	0.036011	-0.289718	0.154116
Data208	-0.648508	-0.242618	0.04181	-0.260115	0.101422
Data209	-0.658478	-0.263879	0.057374	-0.234684	0.03713
Data210	-0.663462	-0.290735	0.082806	-0.223799	0.043641
Data211	-0.661021	-0.321864	0.115765	-0.223697	0.07955
Data212	-0.650441	-0.353297	0.153099	-0.245467	0.12431
Data213	-0.633453	-0.379644	0.191246	-0.268254	0.137738
Data214	-0.612802	-0.395616	0.227461	-0.260217	0.159202
Data215	-0.591643	-0.398973	0.260421	-0.222883	0.186262
Data216	-0.572213	-0.391241	0.290634	-0.217695	0.203047
Data217	-0.555428	-0.379034	0.319727	-0.218306	0.168256
Data218	-0.54078	-0.371913	0.350042	-0.228173	0.098166
Data219	-0.52664	-0.380458	0.3829	-0.254419	0.037029
Data220	-0.510872	-0.412502	0.418708	-0.280766	-0.009054
Data221	-0.491747	-0.470893	0.455736	-0.311894	-0.028992
Data222	-0.468554	-0.551563	0.491137	-0.389512	-0.010376
Data223	-0.442105	-0.644338	0.521248	-0.435594	0.001526
Data224	-0.414333	-0.734671	0.542916	-0.436611	0.030518
Data225	-0.387884	-0.807711	0.554513	-0.477506	0.049541
Data226	-0.365708	-0.85125	0.556039	-0.5066	0.036622
Data227	-0.349839	-0.859286	0.550037	-0.493578	0.002238
Data228	-0.341293	-0.832736	0.540475	-0.484321	-0.001628
Data229	-0.339259	-0.779227	0.53193	-0.497444	0.021464
Data230	-0.341599	-0.710765	0.528369	-0.55024	0.042929
Data231	-0.345363	-0.639963	0.531726	-0.664276	0.083314
Data232	-0.347295	-0.577401	0.541085	-0.742504	0.157575
Data233	-0.344752	-0.528267	0.553089	-0.724193	0.206404
Data234	-0.336411	-0.492561	0.562854	-0.686046	0.222782
Data235	-0.322372	-0.464993	0.565703	-0.623178	0.268966
Data236	-0.304061	-0.438239	0.55848	-0.593067	0.252588
Data237	-0.28392	-0.405483	0.541288	-0.568043	0.231428
Data238	-0.26449	-0.363266	0.517586	-0.485847	0.21383
Data239	-0.247807	-0.3122	0.493375	-0.43478	0.202945
Data240	-0.234989	-0.256555	0.476183	-0.469774	0.202335
Data241	-0.22563	-0.202538	0.472623	-0.484321	0.17792
Data242	-0.217899	-0.155947	0.487271	-0.458178	0.175784
Data243	-0.209049	-0.119631	0.521452	-0.452786	0.259302
Data244	-0.195722	-0.092673	0.572824	-0.432034	0.376593
Data245	-0.175479	-0.07131	0.63681	-0.393276	0.443834
Data246	-0.146995	-0.05005	0.7069	-0.330104	0.501208
Data247	-0.110882	-0.024109	0.777295	-0.285039	0.627553
Data248	-0.069479	0.008647	0.843214	-0.250858	0.761425
Data249	-0.027263	0.0471	0.902317	-0.215254	0.831617
Data250	0.010681	0.086875	0.953791	-0.164289	0.823275
Data251	0.039368	0.121869	0.998754	-0.068055	0.804557
Data252	0.054932	0.145775	1.038631	0.033468	0.835889
Data253	0.055746	0.154218	1.074744	0.060222	0.865899
Data254	0.042929	0.145876	1.108008	-0.001831	0.842298
Data255	0.020345	0.122479	1.138018	-0.050151	0.801404
Data256	-0.006409	0.088808	1.16406	-0.02767	0.803133
Data257	-0.031637	0.051067	1.184304	-0.007426	0.844841
Data258	-0.050253	0.015869	1.197019	-0.009257	0.926935
Data259	-0.059917	-0.011292	1.200275	0.006816	0.939651
Data260	-0.060934	-0.026551	1.19234	0.031739	0.907403
Data261	-0.056764	-0.027873	1.1723	0.069988	0.961115
Data262	-0.052288	-0.015564	1.139951	0.097353	1.023067
Data263	-0.052796	0.008443	1.09631	0.071209	1.01269
Data264	-0.061952	0.040894	1.043717	0.051474	0.983698
Data265	-0.080873	0.077109	0.985631	0.068157	0.964574
Data266	-0.107729	0.112205	0.926426	0.096335	0.956537
Data267	-0.138348	0.141909	0.870375	0.111391	0.926528
Data268	-0.167239	0.163577	0.821139	0.100913	0.892144
Data269	-0.189212	0.17731	0.780652	0.060629	0.870782
Data270	-0.200402	0.18616	0.749218	0.044048	0.871392
Data271	-0.199079	0.195926	0.725821	0.089621	0.897129
Data272	-0.185957	0.214033	0.708832	0.102541	0.87953
Data273	-0.16378	0.247196	0.697236	0.097047	0.83945
Data274	-0.136517	0.299484	0.690827	0.082297	0.821241
Data275	-0.108441	0.370489	0.690929	0.060934	0.819816
Data276	-0.082907	0.454515	0.699168	0.125022	0.821241
Data277	-0.062359	0.541594	0.716971	0.2121	0.768139
Data278	-0.047201	0.618906	0.74464	0.243839	0.773327
Data279	-0.036723	0.673838	0.780346	0.220035	0.83182
Data280	-0.029297	0.697337	0.820732	0.191043	0.900384
Data281	-0.023194	0.685537	0.860609	0.175479	0.911371
Data282	-0.017294	0.641286	0.894789	0.142011	0.840365
Data283	-0.012004	0.573129	0.918593	0.117189	0.708934
Data284	-0.008443	0.49307	0.928969	0.127769	0.633555
Data285	-0.008647	0.41413	0.925205	0.162254	0.662445
Data286	-0.014547	0.346787	0.908827	0.135704	0.639556
Data287	-0.026856	0.296839	0.883294	0.038554	0.525317
Data288	-0.044862	0.264591	0.852776	-0.058798	0.42298
Data289	-0.066021	0.244856	0.821342	-0.115053	0.383815
Data290	-0.086976	0.229699	0.791943	-0.132448	0.415757
Data291	-0.104168	0.210676	0.765901	-0.149437	0.455533
Data292	-0.114748	0.181786	0.742707	-0.177106	0.440172
Data293	-0.118207	0.1414	0.720429	-0.191552	0.410569
Data294	-0.115867	0.092266	0.696015	-0.216678	0.397548
Data295	-0.111086	0.040691	0.666005	-0.255639	0.37527
Data296	-0.108136	-0.005798	0.627858	-0.268762	0.301213
Data297	-0.111391	-0.040996	0.58025	-0.28809	0.252689
Data298	-0.124005	-0.061341	0.5243	-0.350449	0.232039
Data299	-0.1473	-0.067445	0.463162	-0.412095	0.208642
Data300	-0.180158	-0.062765	0.402126	-0.501106	0.129498
Data301	-0.21973	-0.052796	0.347295	-0.613718	0.053712
Data302	-0.26154	-0.04303	0.304367	-0.649221	0.017294
Data303	-0.300806	-0.037232	0.277002	-0.611582	-0.005086
Data304	-0.333359	-0.036825	0.266321	-0.555327	-0.024414
Data305	-0.356756	-0.040487	0.27039	-0.543933	-0.038656
Data306	-0.370082	-0.045472	0.284632	-0.50782	-0.042522
Data307	-0.374762	-0.048524	0.303349	-0.484932	-0.051881
Data308	-0.373439	-0.047608	0.320439	-0.500394	-0.032756
Data309	-0.369574	-0.042725	0.331324	-0.50426	-0.02828
Data310	-0.366725	-0.036215	0.333562	-0.495715	-0.055136
Data311	-0.367336	-0.032044	0.327459	-0.476692	-0.045268
Data312	-0.372829	-0.034689	0.315862	-0.478421	0.02472
Data313	-0.382798	-0.047506	0.302942	-0.517383	0.061443
Data314	-0.395107	-0.072023	0.292973	-0.556242	0.026754
Data315	-0.406907	-0.107424	0.289006	-0.536914	-0.03591
Data316	-0.415351	-0.150759	0.291854	-0.536609	-0.055746
Data317	-0.417894	-0.198469	0.299789	-0.578113	-0.018107
Data318	-0.413723	-0.246688	0.30925	-0.623789	0.007528
Data319	-0.403143	-0.292871	0.315557	-0.70751	0.002441
Data320	-0.387477	-0.336207	0.314641	-0.761934	-0.017599
Data321	-0.368658	-0.377	0.304061	-0.744742	0.023092
Data322	-0.348414	-0.417182	0.283716	-0.705577	0.077007
Data323	-0.327662	-0.458279	0.256046	-0.720938	0.047812
Data324	-0.306503	-0.501513	0.224918	-0.735485	-0.03062
Data325	-0.28453	-0.54668	0.194909	-0.72989	-0.091351
Data326	-0.260828	-0.592152	0.169477	-0.735993	-0.128583
Data327	-0.234684	-0.634979	0.150454	-0.754508	-0.162763
Data328	-0.206099	-0.672109	0.13784	-0.787976	-0.184939
Data329	-0.175377	-0.700491	0.130109	-0.844027	-0.188398
Data330	-0.144045	-0.717988	0.125124	-0.830294	-0.1826
Data331	-0.113731	-0.723583	0.121055	-0.841179	-0.145164
Data332	-0.086468	-0.716869	0.117393	-0.900893	-0.120038
Data333	-0.063884	-0.697744	0.11546	-0.91605	-0.136924
Data334	-0.046794	-0.666209	0.118105	-0.888279	-0.176496
Data335	-0.035197	-0.622365	0.12899	-0.868035	-0.152692
Data336	-0.028382	-0.566924	0.151675	-0.904962	-0.143537
Data337	-0.024618	-0.501615	0.187483	-0.99733	-0.141299
Data338	-0.022176	-0.429898	0.235294	-1.155718	-0.115256
Data339	-0.019532	-0.355637	0.29043	-1.225605	-0.068869
Data340	-0.016073	-0.283411	0.345769	-1.217263	-0.029399
Data341	-0.012207	-0.216475	0.393174	-1.173419	0.035299
Data342	-0.008952	-0.156151	0.425625	-1.169045	0.079347
Data343	-0.00824	-0.101523	0.439562	-1.22062	0.059408
Data344	-0.011699	-0.050253	0.435391	-1.229165	0.020651
Data345	-0.020854	0.000916	0.41769	-1.177793	-0.037537
Data346	-0.036215	0.054526	0.393784	-1.177691	-0.122276
Data347	-0.057476	0.110984	0.371405	-1.224282	-0.204064
Data348	-0.083111	0.167951	0.356959	-1.236896	-0.281275
Data349	-0.110475	0.221154	0.353908	-1.25185	-0.288701
Data350	-0.136212	0.264591	0.361741	-1.263956	-0.234582
Data351	-0.156456	0.293075	0.376796	-1.278401	-0.193891
Data352	-0.168154	0.303248	0.392869	-1.256631	-0.21149
Data353	-0.169477	0.29572	0.403449	-1.215127	-0.181582
Data354	-0.160627	0.274459	0.402635	-1.219501	-0.115562
Data355	-0.144147	0.246993	0.387071	-1.256835	-0.081381
Data356	-0.124107	0.221459	0.356451	-1.296203	-0.095216
Data357	-0.105898	0.204776	0.313319	-1.281758	-0.141604
Data358	-0.094809	0.200504	0.26276	-1.207802	-0.16673
Data359	-0.094606	0.207726	0.211185	-1.132525	-0.157371
Data360	-0.106813	0.221459	0.165204	-1.114112	-0.171918
Data361	-0.130007	0.234379	0.130516	-1.165688	-0.19969
Data362	-0.159915	0.23916	0.110679	-1.164975	-0.218611
Data363	-0.19084	0.231022	0.106813	-1.100786	-0.175784
Data364	-0.216678	0.209252	0.117494	-1.05745	-0.107525
Data365	-0.232954	0.177208	0.139162	-1.021439	-0.056255
Data366	-0.237736	0.141604	0.167035	-0.970576	-0.090537
Data367	-0.232446	0.110679	0.196028	-0.90486	-0.134279
Data368	-0.220849	0.091045	0.221968	-0.821546	-0.083314
Data369	-0.208031	0.08657	0.242212	-0.751253	-0.042522
Data370	-0.198978	0.097251	0.256046	-0.717988	-0.030518
Data371	-0.196638	0.119529	0.264998	-0.697642	-0.003255
Data372	-0.201826	0.148318	0.271611	-0.622975	0.01058
Data373	-0.212507	0.178836	0.279037	-0.562448	0.028585
Data374	-0.225121	0.209049	0.289006	-0.530302	0.053508
Data375	-0.235192	0.240686	0.301722	-0.519926	0.129091
Data376	-0.238855	0.279138	0.314539	-0.538237	0.19674
Data377	-0.233666	0.330816	0.32339	-0.519926	0.23621
Data378	-0.219425	0.400905	0.32339	-0.432746	0.238855
Data379	-0.197757	0.490018	0.310979	-0.351364	0.194909
Data380	-0.171918	0.592864	0.284937	-0.295415	0.138348
Data381	-0.145571	0.698558	0.247298	-0.2474	0.097149
Data382	-0.121564	0.792859	0.202131	-0.22502	0.124819
Data383	-0.101218	0.862338	0.155032	-0.159101	0.146487
Data384	-0.083721	0.897841	0.110984	-0.082704	0.184532
Data385	-0.066428	0.89723	0.073345	-0.033977	0.292973
Data386	-0.045879	0.865899	0.04303	-0.004578	0.423489
Data387	-0.019226	0.814628	0.018718	-0.017904	0.528369
Data388	0.01475	0.756237	-0.002441	-0.033977	0.559091
Data389	0.055238	0.702118	-0.023906	-0.030315	0.49897
Data390	0.098573	0.658783	-0.047913	-0.010681	0.443631
Data391	0.139874	0.627553	-0.075074	0.039572	0.476794
Data392	0.173953	0.604664	-0.103761	0.062257	0.544544
Data393	0.19674	0.583912	-0.130414	-0.000916	0.491137
Data394	0.206404	0.559294	-0.150047	-0.092368	0.396022
Data395	0.204267	0.527454	-0.157575	-0.16907	0.359706
Data396	0.193891	0.488492	-0.149132	-0.214542	0.389512
Data397	0.180565	0.446072	-0.123089	-0.228682	0.465604
Data398	0.169579	0.405585	-0.080466	-0.25625	0.526233
Data399	0.164899	0.372422	-0.025025	-0.270288	0.523079
Data400	0.168053	0.350144	0.037334	-0.264083	0.477404
Data401	0.177717	0.339462	0.099692	-0.307113	0.446988
Data402	0.190026	0.338649	0.155235	-0.355535	0.396328
Data403	0.199283	0.344549	0.198367	-0.376593	0.356756
Data404	0.199791	0.353399	0.225834	-0.378322	0.370591
Data405	0.187483	0.362758	0.237329	-0.391852	0.383205
Data406	0.160525	0.371405	0.235396	-0.401617	0.360215
Data407	0.120851	0.379644	0.224715	-0.443834	0.294397
Data408	0.073142	0.388495	0.210981	-0.480151	0.271509
Data409	0.024211	0.399278	0.19969	-0.464892	0.317998
Data410	-0.018718	0.412807	0.194502	-0.418097	0.384426
Data411	-0.05005	0.429287	0.196231	-0.424404	0.427965
Data412	-0.066631	0.448615	0.203047	-0.45889	0.45065
Data413	-0.068666	0.470283	0.210575	-0.408535	0.47303
Data414	-0.05951	0.493578	0.213016	-0.362147	0.498563
Data415	-0.044455	0.517688	0.20498	-0.352992	0.532947
Data416	-0.029399	0.541187	0.183108	-0.337021	0.513924
Data417	-0.019532	0.562448	0.146792	-0.292159	0.476895
Data418	-0.017802	0.579334	0.099285	-0.242313	0.528674
Data419	-0.024618	0.589405	0.046489	-0.277002	0.5773
Data420	-0.037741	0.590422	-0.004171	-0.345973	0.544137
Data421	-0.053203	0.581165	-0.04537	-0.340785	0.463264
Data422	-0.066326	0.56143	-0.071717	-0.291956	0.399786
Data423	-0.073243	0.533048	-0.080568	-0.28687	0.388495
Data424	-0.071514	0.499377	-0.072429	-0.307215	0.4065
Data425	-0.060833	0.464688	-0.050762	-0.361639	0.386053
Data426	-0.042725	0.433051	-0.020244	-0.434679	0.351975
Data427	-0.019633	0.406806	0.01414	-0.447496	0.336716
Data428	0.005392	0.385341	0.048829	-0.412299	0.356451
Data429	0.030009	0.364792	0.082094	-0.382188	0.366623
Data430	0.053101	0.338852	0.114341	-0.365199	0.372015
Data431	0.074769	0.30101	0.147707	-0.313725	0.326238
Data432	0.096335	0.246688	0.184532	-0.275171	0.275781
Data433	0.120139	0.175682	0.226851	-0.263066	0.227359
Data434	0.148216	0.09308	0.274459	-0.290328	0.197655
Data435	0.181786	0.008036	0.325526	-0.356044	0.191246
Data436	0.220849	-0.067648	0.376186	-0.425625	0.185651
Data437	0.263371	-0.1237	0.421556	-0.440274	0.187381
Data438	0.305994	-0.152794	0.456855	-0.463671	0.218814
Data439	0.34465	-0.152794	0.479235	-0.485847	0.226546
Data440	0.375677	-0.126446	0.487678	-0.446377	0.188296
Data441	0.396633	-0.080161	0.484016	-0.352483	0.194196
Data442	0.4065	-0.022075	0.471606	-0.257572	0.266321
Data443	0.406399	0.040386	0.454414	-0.201419	0.312403
Data444	0.399074	0.102541	0.435696	-0.240075	0.362554
Data445	0.387681	0.162559	0.416571	-0.323695	0.460517
Data446	0.375677	0.221764	0.395717	-0.33753	0.529386
Data447	0.36581	0.283106	0.370387	-0.360011	0.533557
Data448	0.359299	0.349737	0.337224	-0.354213	0.556344
Data449	0.356146	0.422777	0.29399	-0.374762	0.544951
Data450	0.354721	0.499886	0.240787	-0.404771	0.492154
Data451	0.352483	0.574858	0.18026	-0.368658	0.424404
Data452	0.346482	0.638743	0.117494	-0.313013	0.317998
Data453	0.334071	0.681977	0.058798	-0.349432	0.213728
Data454	0.313522	0.697032	0.010885	-0.411485	0.122988
Data455	0.28453	0.681366	-0.020752	-0.406297	0.047405
Data456	0.248824	0.638946	-0.033265	-0.392971	0.04476
Data457	0.209659	0.579538	-0.026652	-0.398667	0.089723
Data458	0.171511	0.516976	-0.003662	-0.391343	0.09308
Data459	0.138654	0.465197	0.030416	-0.357773	0.077312
Data460	0.114137	0.434475	0.069378	-0.333664	0.123903
Data461	0.099387	0.428575	0.107118	-0.352483	0.173953
Data462	0.092978	0.444038	0.138857	-0.408331	0.171715
Data463	0.091859	0.471402	0.162254	-0.42888	0.115663
Data464	0.091656	0.49897	0.177412	-0.410468	0.019328
Data465	0.088401	0.515958	0.186364	-0.372524	-0.019938
Data466	0.079449	0.51606	0.192264	-0.340683	-0.001221
Data467	0.06419	0.498767	0.198367	-0.374558	-0.007223
Data468	0.044251	0.46835	0.206607	-0.389105	-0.022889
Data469	0.022889	0.432339	0.217899	-0.314132	0.030721
Data470	0.004069	0.398057	0.231123	-0.20915	0.108034
Data471	-0.00885	0.370896	0.244348	-0.139671	0.142926
Data472	-0.014242	0.35289	0.254622	-0.065614	0.100201
Data473	-0.012818	0.343328	0.259302	-0.021159	-0.020447
Data474	-0.007731	0.340174	0.256148	0.004171	-0.088095
Data475	-0.003662	0.341497	0.244144	0.059408	-0.083721
Data476	-0.005493	0.346583	0.223799	0.110679	-0.105796
Data477	-0.017192	0.356349	0.19735	0.131126	-0.102134
Data478	-0.040386	0.37232	0.168765	0.110475	-0.040487
Data479	-0.073752	0.395819	0.142214	0.103354	0.0118
Data480	-0.113324	0.426439	0.121665	0.096234	0.024516
Data481	-0.153506	0.462348	0.109255	0.103761	0.087994
Data482	-0.188093	0.500801	0.104473	0.095318	0.176699
Data483	-0.211999	0.539356	0.104473	0.111187	0.204674
Data484	-0.222375	0.576994	0.104982	0.198571	0.201623
Data485	-0.218611	0.615447	0.101829	0.315963	0.131431
Data486	-0.202945	0.657867	0.092775	0.412502	0.050253
Data487	-0.179039	0.707917	0.077618	0.461636	0.006409
Data488	-0.151369	0.768139	0.059307	0.462348	-0.027568
Data489	-0.123903	0.837313	0.042115	0.435492	-0.057679
Data490	-0.099387	0.910658	0.03123	0.462959	-0.144147
Data491	-0.078431	0.980036	0.030111	0.471606	-0.181786
Data492	-0.060019	1.036189	0.040589	0.453498	-0.120648
Data493	-0.042115	1.071285	0.061036	0.438137	-0.020854
Data494	-0.022176	1.081763	0.087587	0.408433	0.036825
Data495	0.001424	1.069352	0.114443	0.395412	0.044556
Data496	0.029196	1.040157	0.135907	0.39765	-0.054424
Data497	0.059612	1.002721	0.147199	0.427558	-0.153099
Data498	0.089621	0.964777	0.146283	0.498665	-0.132245
Data499	0.115765	0.930088	0.133872	0.508024	-0.088808
Data500	0.134991	0.897434	0.113527	0.439358	-0.137229
Data501	0.145673	0.861423	0.090333	0.358384	-0.190026
Data502	0.148216	0.815239	0.069683	0.30752	-0.199079
Data503	0.145062	0.754203	0.055441	0.266626	-0.176598
Data504	0.139264	0.67862	0.049134	0.232853	-0.149132
Data505	0.134279	0.594491	0.049338	0.209354	-0.162661
Data506	0.13194	0.512805	0.051982	0.247705	-0.191246
Data507	0.132652	0.446276	0.051372	0.292973	-0.203047
Data508	0.134381	0.405483	0.041708	0.275069	-0.201623
Data509	0.133974	0.395616	0.018718	0.248824	-0.238651
Data510	0.127769	0.414944	-0.018718	0.255945	-0.275374
Data511	0.112917	0.455431	-0.068666	0.260624	-0.290532
Data512	0.088197	0.505175	-0.125327	0.247501	-0.280054
Data513	0.055238	0.55197	-0.181074	0.195214	-0.321355
Data514	0.017497	0.586964	-0.227461	0.136314	-0.403449
Data515	-0.019226	0.606088	-0.257572	0.097759	-0.433865
Data516	-0.049236	0.611378	-0.267033	0.120851	-0.409247
Data517	-0.067648	0.608733	-0.255436	0.196943	-0.401211
Data518	-0.071717	0.605478	-0.225935	0.218407	-0.409654
Data519	-0.061748	0.607919	-0.184634	0.227563	-0.406704
Data520	-0.041098	0.618906	-0.139569	0.254012	-0.413621
Data521	-0.015462	0.637217	-0.099184	0.25859	-0.427965
Data522	0.008443	0.658376	-0.070192	0.275273	-0.416368
Data523	0.024618	0.675669	-0.05656	0.329595	-0.428372
Data524	0.028789	0.682892	-0.058595	0.452176	-0.418708
Data525	0.02004	0.675466	-0.072429	0.539457	-0.304672
Data526	0.000407	0.651967	-0.091351	0.536405	-0.188703
Data527	-0.025025	0.614125	-0.10722	0.553699	-0.151166
Data528	-0.05005	0.566822	-0.11251	0.599883	-0.202843
Data529	-0.068259	0.516772	-0.102439	0.635793	-0.238651
Data530	-0.074973	0.470792	-0.076397	0.630503	-0.207319
Data531	-0.068259	0.434272	-0.037639	0.591033	-0.186567
Data532	-0.048931	0.409552	0.007019	0.530912	-0.169273
Data533	-0.020549	0.395717	0.049846	0.456143	-0.148419
Data534	0.012309	0.388393	0.083721	0.434882	-0.108441
Data535	0.045268	0.381272	0.104473	0.43356	-0.065309
Data536	0.074667	0.367539	0.111696	0.412706	-0.049846
Data537	0.09898	0.342006	0.108441	0.396531	-0.068666
Data538	0.118817	0.302129	0.100303	0.415147	-0.113527
Data539	0.136416	0.249332	0.09308	0.412909	-0.13021
Data540	0.155337	0.187279	0.091554	0.434679	-0.132957
Data541	0.178937	0.12197	0.097861	0.425828	-0.129702
Data542	0.209659	0.059205	0.111594	0.373337	-0.127159
Data543	0.248213	0.004374	0.130719	0.364894	-0.106203
Data544	0.292871	-0.038453	0.151878	0.366929	-0.070395
Data545	0.340581	-0.066529	0.172427	0.295109	-0.067648
Data546	0.386969	-0.077211	0.19084	0.220747	-0.095521
Data547	0.427863	-0.067954	0.207014	0.202742	-0.126446
Data548	0.460314	-0.036927	0.22207	0.237736	-0.090842
Data549	0.483202	0.016785	0.238142	0.279037	-0.049338
Data550	0.497749	0.091859	0.256758	0.269271	-0.056458
Data551	0.506701	0.183922	0.278731	0.172529	-0.050253
Data552	0.513619	0.285954	0.303349	0.11017	0.009155
Data553	0.521859	0.389715	0.328374	0.111594	0.059612
Data554	0.533455	0.486865	0.350754	0.091758	0.114748
Data555	0.548511	0.571298	0.36703	0.018819	0.162356
Data556	0.565499	0.639963	0.374558	-0.00529	0.141095
Data557	0.581064	0.692556	0.37171	0.036316	0.09013
Data558	0.591847	0.731416	0.358994	0.187686	0.001526
Data559	0.594695	0.759696	0.33814	0.288396	-0.105796
Data560	0.587676	0.780143	0.312708	0.28514	-0.225427
Data561	0.571094	0.794588	0.286666	0.289616	-0.34109
Data562	0.547087	0.80354	0.263574	0.32105	-0.386867
Data563	0.519722	0.806694	0.24567	0.321355	-0.381069
Data564	0.494087	0.803744	0.232751	0.325119	-0.386053
Data565	0.475064	0.794588	0.22268	0.348211	-0.433967
Data566	0.466519	0.780448	0.211185	0.430813	-0.415452
Data567	0.470181	0.763256	0.193281	0.505684	-0.324814
Data568	0.485135	0.745454	0.164594	0.52959	-0.261133
Data569	0.508024	0.729686	0.122377	0.497139	-0.263676
Data570	0.533659	0.718395	0.066631	0.490222	-0.328578
Data571	0.556039	0.7128	0.000407	0.526233	-0.379543
Data572	0.569467	0.713614	-0.071005	0.556039	-0.392462
Data573	0.570687	0.719717	-0.14079	0.563363	-0.427761
Data574	0.558887	0.729076	-0.201623	0.51311	-0.528471
Data575	0.536507	0.738333	-0.247298	0.462857	-0.619821
Data576	0.508532	0.743725	-0.273747	0.512093	-0.630605
Data577	0.481168	0.741283	-0.27924	0.591643	-0.619313
Data578	0.459703	0.728364	-0.2651	0.666005	-0.604868
Data579	0.447395	0.704255	-0.235091	0.73223	-0.652781
Data580	0.444444	0.670787	-0.194909	0.78584	-0.730093
Data581	0.447598	0.632232	-0.151369	0.85186	-0.734162
Data582	0.451972	0.594186	-0.111086	0.949518	-0.7187
Data583	0.452277	0.562956	-0.079347	1.022253	-0.70751
Data584	0.444343	0.543323	-0.059408	1.015234	-0.658986
Data585	0.426642	0.538135	-0.05127	0.984919	-0.607716
Data586	0.400498	0.547697	-0.052898	0.978714	-0.588795
Data587	0.369574	0.569975	-0.060121	0.922255	-0.573637
Data588	0.339157	0.601816	-0.069174	0.841789	-0.510465
Data589	0.314336	0.640269	-0.077516	0.754609	-0.454617
Data590	0.299179	0.683502	-0.084942	0.742402	-0.40233
Data591	0.296127	0.731212	-0.093283	0.80944	-0.373643
Data592	0.305282	0.784314	-0.105491	0.874851	-0.419114
Data593	0.32461	0.843722	-0.124005	0.954808	-0.481371
Data594	0.350652	0.908827	-0.149945	1.003026	-0.517891
Data595	0.379441	0.976984	-0.181989	1.003738	-0.529183
Data596	0.407314	1.043208	-0.217594	1.037817	-0.535897
Data597	0.43183	1.101498	-0.252995	1.08807	-0.618296
Data598	0.452481	1.145953	-0.285344	1.074642	-0.635487
Data599	0.470487	1.173012	-0.313217	1.034969	-0.562651
Data600	0.488289	1.181659	-0.336716	0.985428	-0.465298
Data601	0.508634	1.173114	-0.357977	0.888584	-0.436205
Data602	0.533252	1.150022	-0.379746	0.802319	-0.5125
Data603	0.562651	1.114824	-0.404364	0.756135	-0.647288
Data604	0.595	1.06864	-0.433051	0.80059	-0.712596
Data605	0.627451	1.011571	-0.464993	0.86478	-0.681977
Data606	0.656443	0.942906	-0.497851	0.82948	-0.717276
Data607	0.679332	0.86305	-0.527657	0.728059	-0.812797
Data608	0.694794	0.774446	-0.550647	0.648915	-0.864068
Data609	0.703339	0.681875	-0.563668	0.609954	-0.84301
Data610	0.707205	0.592152	-0.565194	0.554716	-0.7776
Data611	0.709341	0.512601	-0.556039	0.464179	-0.731111
Data612	0.712393	0.449633	-0.538847	0.390224	-0.736197
Data613	0.718191	0.406907	-0.517586	0.374965	-0.75817
Data614	0.726838	0.384934	-0.496935	0.354721	-0.783805
Data615	0.736807	0.380865	-0.48127	0.283309	-0.859998
Data616	0.745251	0.389817	-0.473131	0.240584	-0.975458
Data617	0.748608	0.40589	-0.473233	0.235498	-1.009944
Data618	0.743623	0.423794	-0.480151	0.216678	-0.981053
Data619	0.728466	0.439663	-0.490527	0.17436	-0.947077
Data620	0.702932	0.451158	-0.500496	0.101625	-1.000788
Data621	0.669769	0.457262	-0.506396	0.046387	-1.072913
Data622	0.633453	0.457567	-0.506091	0.055848	-1.063859
Data623	0.599374	0.451972	-0.499784	0.108644	-1.035172
Data624	0.572925	0.440477	-0.489815	0.176293	-1.047278
Data625	0.557565	0.423285	-0.480557	0.19084	-1.093563
Data626	0.554208	0.401211	-0.477506	0.234582	-1.14524
Data627	0.560718	0.375982	-0.486458	0.266321	-1.166908
Data628	0.572925	0.350245	-0.511889	0.238855	-1.159991
Data629	0.585438	0.327052	-0.556446	0.230106	-1.161924
Data630	0.592864	0.309453	-0.619516	0.262557	-1.20292
Data631	0.591643	0.298873	-0.697337	0.345871	-1.191831
Data632	0.580453	0.295109	-0.783296	0.395616	-1.097937
Data633	0.560311	0.295822	-0.869357	0.367234	-1.071895
Data634	0.534473	0.297347	-0.94728	0.368861	-1.10455
Data635	0.506905	0.295313	-1.010758	0.394802	-1.153379
Data636	0.481473	0.286666	-1.056331	0.357875	-1.13578
Data637	0.460924	0.270085	-1.084204	0.267236	-1.055314
Data638	0.446682	0.246789	-1.09692	0.132855	-0.969457
Data639	0.438341	0.219628	-1.098955	-0.030416	-0.894382
