# Supplementary material for: Integration of MRI and somatosensory evoked potentials facilitate diagnosis of spinal cord compression
Source: Sci Rep. 2023 May 15;13:7861. doi: 10.1038/s41598-023-34832-2 (PMC10185544; doi:10.1038/s41598-023-34832-2)
Supplement: Supplementary file 3 — Supplementary Information 3. [file 41598_2023_34832_MOESM3_ESM.zip › Preoperative SSEP data/spinal cord compression group/5017326_2/5017326_2_Rt Tibial SEP_Cz'-Fpz_201220_091601.csv]

Index	1	2	3	4
Name	Cz'-Fpz	Cz'-Fpz	Cz'-Fpz	Cz'-Fpz
Time	2.01703E+13	2.01703E+13	2.01703E+13	2.01703E+13
Highcut	500	500	500	500
Lowcut	10	10	10	10
Period	0.000156	0.000156	0.000156	0.000156
Averages	120	120	120	120
Int (mA)	28/27.5mA	28/27.5mA	28/27.6mA	28/27.5mA
Pulse Width (�gs)	200�s	200�s	200�s	200�s
Rep Rate (Hz)	2.66Hz	2.66Hz	2.66Hz	2.66Hz
Data0	-0.089927	-0.246382	0.749523	0.075685
Data1	2.556395	2.014801	3.447318	2.540322
Data2	5.462933	4.829175	6.683045	5.980112
Data3	2.84062	1.987335	3.37082	2.877852
Data4	3.301645	1.971262	3.781796	3.201139
Data5	4.897536	3.407441	5.266601	4.786857
Data6	4.882277	3.248341	5.124997	4.763256
Data7	4.091249	2.145215	4.267236	4.001119
Data8	3.035121	0.745861	3.216602	3.006434
Data9	2.054882	-0.472216	2.306757	2.06831
Data10	1.210956	-1.399761	1.610132	1.272602
Data11	0.54668	-2.02416	1.112484	0.66041
Data12	0.116375	-2.412146	0.829684	0.235396
Data13	-0.169273	-2.554767	0.766613	-0.049846
Data14	-0.284835	-2.609496	0.848809	-0.171918
Data15	-0.288904	-2.562905	0.893568	-0.208947
Data16	-0.34465	-2.359045	0.804049	-0.227868
Data17	-0.396735	-2.242669	0.633961	-0.175987
Data18	-0.361944	-2.155998	0.523283	-0.135297
Data19	-0.319219	-2.018463	0.450446	-0.100913
Data20	-0.210778	-1.879098	0.387376	-0.014038
Data21	-0.025228	-1.738715	0.356858	0.069174
Data22	0.064088	-1.576155	0.343023	0.079754
Data23	0.021566	-1.483584	0.369065	0.069174
Data24	-0.033366	-1.434958	0.444343	-0.009562
Data25	-0.139366	-1.416648	0.445563	-0.093589
Data26	-0.331223	-1.467511	0.379644	-0.154014
Data27	-0.524707	-1.405661	0.29338	-0.159304
Data28	-0.597136	-1.292541	0.147707	-0.126141
Data29	-0.561329	-1.26894	-0.046794	-0.099692
Data30	-0.45716	-1.226418	-0.216475	-0.115765
Data31	-0.358078	-1.177386	-0.268966	-0.149742
Data32	-0.233361	-1.143409	-0.324712	-0.155032
Data33	-0.119834	-1.287658	-0.375168	-0.175987
Data34	-0.146894	-1.483584	-0.380458	-0.235396
Data35	-0.207726	-1.575341	-0.274255	-0.322067
Data36	-0.290939	-1.580224	-0.145266	-0.38941
Data37	-0.415249	-1.609725	-0.071616	-0.393683
Data38	-0.53488	-1.735053	-0.061036	-0.356451
Data39	-0.554004	-1.722845	-0.105389	-0.319422
Data40	-0.46245	-1.65835	-0.167646	-0.258996
Data41	-0.328985	-1.561913	-0.238855	-0.182091
Data42	-0.253707	-1.417461	-0.315353	-0.135907
Data43	-0.219323	-1.239033	-0.376389	-0.159711
Data44	-0.17558	-0.979222	-0.425625	-0.145062
Data45	-0.109865	-0.770682	-0.349126	-0.069785
Data46	-0.091758	-0.609751	-0.157066	0.026856
Data47	-0.17965	-0.589609	0.082195	0.059612
Data48	-0.346888	-0.671804	0.271407	0.05127
Data49	-0.446377	-0.792452	0.385341	0.067547
Data50	-0.472419	-0.987157	0.402838	0.07894
Data51	-0.497444	-1.046972	0.361741	0.100913
Data52	-0.499275	-1.108415	0.280359	0.086468
Data53	-0.444343	-1.112891	0.150556	0.014242
Data54	-0.351975	-0.974136	-0.010173	-0.004476
Data55	-0.287277	-0.964574	-0.153404	0.083619
Data56	-0.231734	-1.05979	-0.201012	0.149335
Data57	-0.217899	-1.131609	-0.16317	0.16968
Data58	-0.171715	-1.051448	-0.100099	0.235599
Data59	-0.166425	-0.962946	0.026449	0.269373
Data60	-0.248824	-0.913507	0.153404	0.267542
Data61	-0.29806	-0.853081	0.24862	0.292566
Data62	-0.198164	-0.874647	0.311691	0.327764
Data63	-0.094809	-0.846367	0.302332	0.327764
Data64	-0.109255	-0.971084	0.271814	0.317184
Data65	-0.177208	-1.169045	0.140383	0.331629
Data66	-0.192467	-1.216856	-0.021566	0.331833
Data67	-0.111493	-1.269347	-0.146487	0.318405
Data68	-0.056357	-1.199156	-0.188805	0.321253
Data69	-0.045574	-1.012589	-0.126141	0.298873
Data70	-0.008342	-0.856743	-0.064698	0.29338
Data71	0.028484	-0.836398	-0.014649	0.316981
Data72	-0.011393	-0.832736	0.047201	0.278731
Data73	-0.086671	-0.736502	0.14608	0.288294
Data74	-0.168256	-0.655528	0.198164	0.307622
Data75	-0.253707	-0.606699	0.20264	0.312505
Data76	-0.332647	-0.509855	0.118817	0.331019
Data77	-0.297246	-0.353806	0.006104	0.355637
Data78	-0.126752	-0.232141	-0.019125	0.418301
Data79	0.044353	-0.29806	0.025228	0.484423
Data80	0.15788	-0.41118	-0.0118	0.454515
Data81	0.251062	-0.431729	-0.053712	0.378627
Data82	0.27568	-0.487271	0.029704	0.339768
Data83	0.256352	-0.562142	0.167239	0.378424
Data84	0.212812	-0.62094	0.292159	0.448005
Data85	0.146283	-0.550342	0.323084	0.474657
Data86	0.052084	-0.497648	0.211999	0.510465
Data87	0.009359	-0.456957	0.049643	0.531014
Data88	0.071819	-0.374965	-0.104982	0.611378
Data89	0.184939	-0.340378	-0.239261	0.670176
Data90	0.312708	-0.344244	-0.313725	0.634775
Data91	0.415249	-0.327967	-0.332036	0.547901
Data92	0.480151	-0.230513	-0.316981	0.418097
Data93	0.461026	-0.169273	-0.228682	0.26978
Data94	0.414028	-0.102337	-0.081788	0.214033
Data95	0.375372	-0.098268	0.019532	0.216678
Data96	0.307215	-0.185346	0.077719	0.214644
Data97	0.224409	-0.33346	0.103354	0.182294
Data98	0.173546	-0.537524	0.063071	0.107424
Data99	0.181277	-0.615854	-0.01709	0.063884
Data100	0.25391	-0.511076	-0.076905	0.026652
Data101	0.334681	-0.369065	-0.102948	-0.007528
Data102	0.373337	-0.241499	-0.090333	0.001221
Data103	0.425015	-0.127769	-0.02238	0.045167
Data104	0.505786	-0.028687	0.046794	0.030111
Data105	0.511482	-0.03947	0.170087	0.06714
Data106	0.448412	-0.086264	0.34343	0.120648
Data107	0.379441	-0.080364	0.503344	0.133872
Data108	0.292973	-0.060222	0.601816	0.180667
Data109	0.225834	-0.127769	0.618906	0.205488
Data110	0.23092	-0.319626	0.561125	0.200402
Data111	0.302332	-0.430508	0.434577	0.213016
Data112	0.381272	-0.626027	0.316574	0.250858
Data113	0.453498	-0.7953	0.184736	0.253707
Data114	0.492968	-0.968846	0.074057	0.209761
Data115	0.533862	-1.026627	0.039877	0.184736
Data116	0.611175	-0.833346	0.098472	0.200809
Data117	0.622975	-0.678925	0.175784	0.252282
Data118	0.596933	-0.450446	0.258386	0.305587
Data119	0.536507	-0.352585	0.406093	0.351161
Data120	0.467333	-0.392462	0.59205	0.368455
Data121	0.448412	-0.56438	0.724702	0.382086
Data122	0.449022	-0.753389	0.760103	0.404466
Data123	0.392259	-0.739757	0.661631	0.474454
Data124	0.391852	-0.722871	0.506193	0.569263
Data125	0.468554	-0.699067	0.376796	0.583302
Data126	0.524503	-0.679128	0.268152	0.598967
Data127	0.630096	-0.767631	0.199385	0.593067
Data128	0.769869	-0.809339	0.192467	0.54668
Data129	0.824801	-0.944432	0.251062	0.496223
Data130	0.791638	-0.939345	0.374762	0.464688
Data131	0.757051	-0.838025	0.463467	0.416876
Data132	0.647593	-0.74403	0.533862	0.422777
Data133	0.48422	-0.552783	0.568856	0.420946
Data134	0.327153	-0.43356	0.546883	0.461433
Data135	0.304977	-0.327153	0.439867	0.521655
Data136	0.382086	-0.323695	0.307622	0.601002
Data137	0.481778	-0.302332	0.249841	0.631724
Data138	0.534066	-0.308436	0.229496	0.648
Data139	0.561939	-0.363572	0.175377	0.694387
Data140	0.575774	-0.354009	0.129397	0.672211
Data141	0.53488	-0.365403	0.134686	0.628265
Data142	0.483406	-0.306401	0.229496	0.599781
Data143	0.424201	-0.321253	0.298263	0.546883
Data144	0.290939	-0.598357	0.267338	0.503955
Data145	0.20793	-0.882175	0.157473	0.525114
Data146	0.209354	-1.054093	-0.010173	0.547697
Data147	0.302332	-1.059586	-0.175377	0.653086
Data148	0.418097	-0.961725	-0.298263	0.747896
Data149	0.472826	-0.771089	-0.361334	0.745658
Data150	0.48483	-0.539152	-0.391445	0.635182
Data151	0.490934	-0.290328	-0.359299	0.542204
Data152	0.525317	-0.139162	-0.222171	0.548714
Data153	0.536507	-0.187177	-0.075278	0.557666
Data154	0.475471	-0.242924	0.037435	0.524097
Data155	0.375575	-0.263676	0.095216	0.464078
Data156	0.330002	-0.34404	0.108237	0.4065
Data157	0.343023	-0.499886	0.048422	0.390834
Data158	0.357671	-0.532642	-0.036622	0.451667
Data159	0.407925	-0.429491	-0.152997	0.488696
Data160	0.49012	-0.292159	-0.313319	0.47303
Data161	0.569874	-0.194909	-0.452481	0.478116
Data162	0.628061	-0.227258	-0.529793	0.533455
Data163	0.655731	-0.252486	-0.475268	0.545663
Data164	0.681163	-0.156659	-0.382086	0.52369
Data165	0.724295	-0.019125	-0.27629	0.523486
Data166	0.69866	0.102337	-0.125327	0.519214
Data167	0.579843	0.20325	0.043539	0.490527
Data168	0.501513	0.195315	0.157066	0.513517
Data169	0.545052	0.127769	0.179446	0.549935
Data170	0.556446	0.01709	0.11841	0.556039
Data171	0.478116	-0.061646	0.05127	0.560922
Data172	0.433763	-0.15259	-0.10132	0.559497
Data173	0.49541	-0.213626	-0.242517	0.534066
Data174	0.58025	-0.238244	-0.317388	0.547087
Data175	0.604461	-0.330612	-0.320236	0.592457
Data176	0.596933	-0.392665	-0.251876	0.638437
Data177	0.611175	-0.386358	-0.194909	0.679942
Data178	0.585743	-0.390834	-0.153811	0.667531
Data179	0.473233	-0.271611	-0.089113	0.63091
Data180	0.367844	-0.07833	-0.050863	0.660207
Data181	0.270186	0.019328	-0.049236	0.691539
Data182	0.179039	0.053915	-0.087078	0.737316
Data183	0.114951	0.042115	-0.223392	0.789807
Data184	0.18677	-0.074057	-0.37232	0.805066
Data185	0.338547	-0.130414	-0.358078	0.837008
Data186	0.501513	-0.127159	-0.293787	0.933038
Data187	0.638031	-0.081585	-0.292973	0.932631
Data188	0.734264	0.030721	-0.241296	0.863661
Data189	0.754813	0.087485	-0.108237	0.840467
Data190	0.732637	0.015259	0.062664	0.852878
Data191	0.645355	-0.071412	0.190433	0.85125
Data192	0.544645	-0.18026	0.175377	0.875054
Data193	0.455126	-0.319829	0.09603	0.908624
Data194	0.454719	-0.278935	0.019125	0.939752
Data195	0.545663	-0.200809	-0.037842	1.015234
Data196	0.656748	-0.031332	-0.085857	1.042496
Data197	0.732433	0.232141	-0.125734	1.036189
Data198	0.790824	0.381882	-0.124107	0.976781
Data199	0.830498	0.428677	-0.097251	0.859185
Data200	0.792452	0.328171	-0.0118	0.778617
Data201	0.734264	0.174156	0.074057	0.746064
Data202	0.658172	0.064495	0.120038	0.767631
Data203	0.547494	-0.098472	0.121665	0.845757
Data204	0.423184	-0.152183	0.093182	0.88482
Data205	0.378627	-0.151369	-0.017497	0.875461
Data206	0.449633	-0.040284	-0.131431	0.879123
Data207	0.577401	0.102541	-0.216882	0.864068
Data208	0.64271	0.20325	-0.318608	0.852064
Data209	0.638844	0.370896	-0.351975	0.844333
Data210	0.662242	0.386969	-0.306808	0.84535
Data211	0.696422	0.317795	-0.193688	0.809745
Data212	0.659393	0.381272	-0.025635	0.77882
Data213	0.59795	0.345668	0.156252	0.728161
Data214	0.515145	0.353195	0.285649	0.687266
Data215	0.420946	0.33224	0.345464	0.674042
Data216	0.340378	0.171104	0.357265	0.616464
Data217	0.321457	0.04476	0.30518	0.534066
Data218	0.360113	-0.122479	0.217288	0.502937
Data219	0.40589	-0.314336	0.118003	0.498461
Data220	0.461636	-0.42766	-0.024821	0.464078
Data221	0.497444	-0.485033	-0.150963	0.440477
Data222	0.561329	-0.381679	-0.127362	0.442308
Data223	0.660004	-0.170494	0.018718	0.448412
Data224	0.702118	0.088502	0.190026	0.502124
Data225	0.736299	0.324102	0.376796	0.588591
Data226	0.718191	0.458381	0.620127	0.713919
Data227	0.708019	0.503548	0.850843	0.881158
Data228	0.723074	0.390021	1.057552	1.023575
Data229	0.715546	0.308436	1.187355	1.17291
Data230	0.708426	0.345057	1.212177	1.384502
Data231	0.813408	0.451871	1.181659	1.595076
Data232	0.955011	0.624399	1.169451	1.738511
Data233	1.076066	0.735892	1.193459	1.85509
Data234	1.265685	0.837415	1.276061	1.929961
Data235	1.512678	0.978815	1.442486	1.982656
Data236	1.693345	1.024796	1.664251	2.050202
Data237	1.830065	1.123878	1.937692	2.138094
Data238	1.920195	1.217873	2.155795	2.22619
Data239	1.879098	1.278503	2.305943	2.362097
Data240	1.757229	1.370057	2.397904	2.494138
Data241	1.666285	1.506574	2.404415	2.657715
Data242	1.703517	1.676051	2.311233	2.79647
Data243	1.816231	1.831693	2.187126	2.881921
Data244	1.901478	1.993846	2.14725	2.886397
Data245	1.965362	2.024567	2.117545	2.876427
Data246	2.046133	2.036774	2.092317	2.821698
Data247	2.076855	1.948272	2.089876	2.700847
Data248	2.036367	1.760688	2.158643	2.54785
Data249	1.961903	1.724269	2.254266	2.355586
Data250	1.829862	1.752346	2.287633	2.201368
Data251	1.646754	1.669947	2.24328	2.137077
Data252	1.529361	1.693955	2.084586	2.087638
Data253	1.498232	1.718573	1.850614	2.058137
Data254	1.525292	1.776354	1.60118	2.082755
Data255	1.520002	1.84919	1.348898	2.02416
Data256	1.460797	1.777371	1.13283	1.873604
Data257	1.39203	1.83739	0.956232	1.671575
Data258	1.348084	1.9499	0.904962	1.532209
Data259	1.321024	1.941761	0.979019	1.425193
Data260	1.237405	1.87686	1.036393	1.293558
Data261	1.081153	1.772691	1.066911	1.120012
Data262	0.914931	1.710842	1.021337	0.875868
Data263	0.815442	1.444521	0.900893	0.675669
Data264	0.751354	1.099056	0.728771	0.56377
Data265	0.69398	0.921238	0.527759	0.520027
Data266	0.649424	0.785738	0.297856	0.446581
Data267	0.638844	0.789604	0.063071	0.313319
Data268	0.614226	0.826225	-0.179446	0.195315
Data269	0.580657	0.823987	-0.321457	0.139162
Data270	0.543832	0.774548	-0.304774	0.085654
Data271	0.516569	0.680552	-0.303553	0.042522
Data272	0.448819	0.61443	-0.267338	-0.055746
Data273	0.271407	0.500496	-0.159915	-0.242517
Data274	0.056764	0.314539	-0.081381	-0.392869
Data275	-0.028687	0.237023	-0.080975	-0.45126
Data276	0.018514	0.217899	-0.137128	-0.481778
Data277	0.008749	0.342412	-0.217288	-0.560108
Data278	-0.102134	0.334478	-0.358892	-0.661428
Data279	-0.187381	0.19674	-0.594085	-0.721853
Data280	-0.192264	0.182091	-0.807304	-0.799369
Data281	-0.194095	0.144249	-0.946873	-0.877699
Data282	-0.238244	0.114951	-0.995295	-0.943618
Data283	-0.300501	0.130414	-0.972915	-1.019913
Data284	-0.319219	0.126752	-0.965998	-1.10577
Data285	-0.389207	0.138755	-0.926121	-1.227843
Data286	-0.49541	0.210981	-0.864271	-1.320007
Data287	-0.604664	0.25452	-0.839857	-1.344218
Data288	-0.711274	0.223799	-0.847588	-1.339742
Data289	-0.806083	0.16317	-0.928155	-1.30251
Data290	-0.862236	0.05656	-1.106381	-1.284606
Data291	-0.810559	0.049643	-1.248391	-1.270364
Data292	-0.684215	0.048015	-1.248391	-1.198342
Data293	-0.528369	-0.061443	-1.261819	-1.150734
Data294	-0.396124	-0.174767	-1.278096	-1.224994
Data295	-0.321864	-0.14608	-1.212584	-1.321431
Data296	-0.32166	-0.159915	-1.056331	-1.331197
Data297	-0.396124	-0.290735	-0.899265	-1.306986
Data298	-0.544645	-0.321864	-0.83416	-1.255919
Data299	-0.696625	-0.347499	-0.887872	-1.213601
Data300	-0.806897	-0.283207	-0.970881	-1.168027
Data301	-0.810559	-0.222171	-1.086849	-1.08868
Data302	-0.76112	-0.211999	-1.217873	-0.993464
Data303	-0.691742	-0.063478	-1.326925	-0.971695
Data304	-0.604054	0.033773	-1.379822	-0.978002
Data305	-0.520231	0.099692	-1.404237	-1.033341
Data306	-0.480354	0.136314	-1.379822	-1.140561
Data307	-0.544238	0.073243	-1.253274	-1.181252
Data308	-0.656341	-0.00529	-1.14992	-1.140764
Data309	-0.788586	-0.285242	-1.057552	-1.055314
Data310	-0.901503	-0.480761	-0.982681	-1.020116
Data311	-0.976577	-0.62562	-0.965998	-1.0368
Data312	-0.95847	-0.697032	-1.002619	-1.065487
Data313	-0.867933	-0.632741	-1.080746	-1.080339
Data314	-0.780855	-0.535693	-1.152361	-1.051448
Data315	-0.740775	-0.322474	-1.168638	-1.019913
Data316	-0.707408	-0.218713	-1.129575	-0.996109
Data317	-0.624196	-0.19674	-1.031103	-0.953587
Data318	-0.581877	-0.120241	-0.875257	-0.923679
Data319	-0.603037	-0.23031	-0.720226	-0.848198
Data320	-0.656748	-0.341192	-0.59734	-0.807101
Data321	-0.734874	-0.482389	-0.522469	-0.778007
Data322	-0.81707	-0.571094	-0.488289	-0.709443
Data323	-0.844943	-0.563363	-0.483813	-0.720633
Data324	-0.798759	-0.626637	-0.548918	-0.744233
Data325	-0.712698	-0.62623	-0.64332	-0.728161
Data326	-0.62562	-0.656545	-0.757254	-0.707001
Data327	-0.556446	-0.714936	-0.907403	-0.71575
Data328	-0.499479	-0.792045	-0.969253	-0.747285
Data329	-0.40589	-0.78411	-0.903334	-0.818087
Data330	-0.313522	-0.579436	-0.779227	-0.832125
Data331	-0.277511	-0.373744	-0.66041	-0.836398
Data332	-0.252282	-0.22502	-0.511076	-0.824394
Data333	-0.260217	-0.213423	-0.334885	-0.806694
Data334	-0.263676	-0.317184	-0.164797	-0.76173
Data335	-0.299484	-0.498258	-0.070395	-0.759492
Data336	-0.405483	-0.632334	-0.100506	-0.764782
Data337	-0.479744	-0.619923	-0.23153	-0.722667
Data338	-0.476895	-0.605478	-0.362554	-0.6716
Data339	-0.47893	-0.562346	-0.456957	-0.663259
Data340	-0.436205	-0.48544	-0.489916	-0.629892
Data341	-0.284428	-0.392055	-0.477302	-0.600799
Data342	-0.143435	-0.382086	-0.441901	-0.588998
Data343	-0.116579	-0.378017	-0.346685	-0.584929
Data344	-0.129397	-0.359299	-0.187991	-0.629486
Data345	-0.180667	-0.331629	-0.088706	-0.669566
Data346	-0.317795	-0.314336	-0.017904	-0.610971
Data347	-0.508838	-0.293177	0.045167	-0.495206
Data348	-0.607919	-0.206302	0.01058	-0.356858
Data349	-0.593474	-0.109051	-0.100913	-0.199995
Data350	-0.507006	-0.054526	-0.213626	-0.102134
Data351	-0.441698	0.010376	-0.237227	-0.06775
Data352	-0.402838	0.028484	-0.254317	-0.019328
Data353	-0.352992	0.049032	-0.238855	0.007324
Data354	-0.318201	0.054322	-0.168053	-0.006917
Data355	-0.333867	0.088706	-0.026042	-0.046794
Data356	-0.373744	0.161135	0.109458	-0.089113
Data357	-0.466519	0.081992	0.211999	-0.07365
Data358	-0.564177	-0.035401	0.240075	0.008952
Data359	-0.58147	-0.061646	0.140383	0.12431
Data360	-0.500089	0.008342	-0.016276	0.252282
Data361	-0.372727	0.226037	-0.194095	0.397955
Data362	-0.274255	0.368455	-0.339768	0.453702
Data363	-0.221764	0.596323	-0.432136	0.42766
Data364	-0.180463	0.826429	-0.446377	0.387172
Data365	-0.120445	0.898451	-0.30518	0.428473
Data366	-0.09603	0.948704	-0.133466	0.484423
Data367	-0.158287	0.81829	0.055746	0.525114
Data368	-0.264693	0.803235	0.224206	0.500903
Data369	-0.325729	0.783093	0.278325	0.472623
Data370	-0.293787	0.591236	0.247807	0.46774
Data371	-0.258793	0.573129	0.16846	0.482795
Data372	-0.218306	0.544442	0.031739	0.488085
Data373	-0.173546	0.542611	-0.100913	0.472623
Data374	-0.124921	0.625213	-0.233972	0.456753
Data375	-0.078737	0.689301	-0.327153	0.519417
Data376	-0.028687	0.727347	-0.284835	0.606088
Data377	-0.020956	0.781058	-0.166832	0.625213
Data378	0.005086	0.893568	-0.039877	0.677704
Data379	-0.006714	1.012182	0.134686	0.652679
Data380	-0.130007	1.052873	0.297042	0.611785
Data381	-0.252689	0.914931	0.410163	0.594491
Data382	-0.227665	0.708832	0.456957	0.607513
Data383	-0.152794	0.715953	0.445563	0.583708
Data384	-0.189008	0.752168	0.397955	0.502937
Data385	-0.269169	0.692963	0.246179	0.46835
Data386	-0.268559	0.705781	0.063478	0.477709
Data387	-0.173953	0.762137	-0.069988	0.459805
Data388	-0.095013	0.776176	-0.140383	0.459805
Data389	-0.06124	0.910862	-0.108237	0.444953
Data390	-0.030111	0.95786	-0.066733	0.437425
Data391	-0.023397	0.977391	-0.016683	0.431118
Data392	-0.09603	1.021948	0.087485	0.340378
Data393	-0.188195	1.022354	0.183108	0.302332
Data394	-0.282394	1.102515	0.240889	0.277104
Data395	-0.375779	1.163958	0.235192	0.228478
Data396	-0.458178	1.156227	0.100913	0.223596
Data397	-0.466112	1.179624	-0.076499	0.238651
Data398	-0.340581	1.260802	-0.181074	0.261031
Data399	-0.178836	1.332825	-0.19084	0.281376
Data400	-0.018107	1.285013	-0.233565	0.219526
Data401	0.116782	1.291931	-0.237227	0.110475
Data402	0.212406	1.305155	-0.137535	0.073854
Data403	0.241093	1.176369	0.026449	0.13021
Data404	0.216678	1.079118	0.201419	0.187991
Data405	0.151369	1.084408	0.290125	0.207116
Data406	0.042929	1.283589	0.268152	0.224409
Data407	-0.025228	1.481346	0.18555	0.263066
Data408	-0.029501	1.594263	0.039063	0.338343
Data409	-0.008749	1.785306	-0.150149	0.404059
Data410	0.012004	1.886829	-0.279545	0.420539
Data411	0.059408	1.766384	-0.324305	0.411587
Data412	0.134686	1.626001	-0.348313	0.332647
Data413	0.138552	1.37616	-0.307622	0.19206
Data414	0.058595	1.269144	-0.204267	0.128176
Data415	-0.049032	1.184304	-0.1237	0.168256
Data416	-0.162966	1.024999	-0.072429	0.204064
Data417	-0.271	0.981664	-0.049236	0.174563
Data418	-0.317795	0.859185	-0.059815	0.092775
Data419	-0.269169	0.720429	-0.102541	-0.009969
Data420	-0.187788	0.676483	-0.16317	-0.043336
Data421	-0.149742	0.602019	-0.193688	-0.027466
Data422	-0.184736	0.720429	-0.195315	-0.003255
Data423	-0.196536	0.84067	-0.16317	0.03357
Data424	-0.157677	1.021134	-0.098472	0.033773
Data425	-0.179446	1.20119	0.008952	0.011597
Data426	-0.226647	1.143816	0.142011	-0.016887
Data427	-0.285649	1.04331	0.246993	-0.053101
Data428	-0.338954	0.816459	0.301111	-0.034587
Data429	-0.410976	0.663666	0.327153	-0.024008
Data430	-0.433763	0.46774	0.306401	-0.120445
Data431	-0.401617	0.31637	0.230716	-0.232344
Data432	-0.342209	0.319219	0.149335	-0.27039
Data433	-0.262862	0.339564	0.033773	-0.263879
Data434	-0.201826	0.374965	-0.053712	-0.280969
Data435	-0.174767	0.4124	-0.05656	-0.317388
Data436	-0.108644	0.471199	0.042725	-0.351364
Data437	-0.051677	0.58025	0.173749	-0.33285
Data438	-0.003866	0.613006	0.295008	-0.317591
Data439	0.014852	0.62094	0.452481	-0.308639
Data440	-0.006307	0.634775	0.592457	-0.312505
Data441	-0.02767	0.523486	0.692556	-0.267135
Data442	-0.081178	0.370489	0.738537	-0.25981
Data443	-0.205895	0.270186	0.669362	-0.238448
Data444	-0.291142	0.283614	0.521248	-0.178429
Data445	-0.30518	0.250248	0.402431	-0.202843
Data446	-0.33224	0.171918	0.283614	-0.237837
Data447	-0.319015	0.087485	0.16846	-0.272831
Data448	-0.226851	-0.007528	0.109051	-0.324305
Data449	-0.151369	-0.138552	0.100506	-0.359096
Data450	-0.153201	-0.149538	0.203861	-0.37822
Data451	-0.174156	-0.091961	0.328781	-0.437425
Data452	-0.250858	0.012004	0.401617	-0.450446
Data453	-0.396328	0.170698	0.419521	-0.436611
Data454	-0.582488	0.249434	0.390631	-0.379644
Data455	-0.675466	0.376796	0.299891	-0.327153
Data456	-0.654307	0.369268	0.155439	-0.288497
Data457	-0.593271	0.427049	0.055746	-0.295822
Data458	-0.566822	0.348109	-0.006511	-0.329188
Data459	-0.543832	0.215661	-0.077312	-0.334071
Data460	-0.486254	0.153607	-0.10783	-0.377406
Data461	-0.479947	0.099489	-0.091554	-0.450039
Data462	-0.532235	0.136924	-0.002848	-0.481982
Data463	-0.578215	0.144656	0.074464	-0.5066
Data464	-0.696829	-0.008749	0.059815	-0.489713
Data465	-0.805676	-0.116172	-0.015462	-0.442105
Data466	-0.810356	-0.15198	-0.15788	-0.388596
Data467	-0.733247	-0.09603	-0.326747	-0.335292
Data468	-0.632334	-0.02299	-0.463874	-0.2651
Data469	-0.554208	0.200402	-0.54607	-0.283004
Data470	-0.491747	0.41647	-0.624603	-0.337123
Data471	-0.474657	0.545663	-0.612802	-0.31047
Data472	-0.450039	0.623992	-0.483406	-0.189415
Data473	-0.449633	0.571094	-0.36052	-0.095827
Data474	-0.513517	0.461026	-0.255538	-0.047405
Data475	-0.616871	0.340174	-0.193281	-0.050456
Data476	-0.677704	0.161135	-0.174156	-0.041301
Data477	-0.647593	0.010376	-0.22624	-0.043743
Data478	-0.62033	-0.094809	-0.325119	-0.043132
Data479	-0.595102	-0.106813	-0.422777	-0.09013
Data480	-0.554818	0.013224	-0.509448	-0.185346
Data481	-0.497648	0.147504	-0.60385	-0.21505
Data482	-0.449429	0.254317	-0.633961	-0.188602
Data483	-0.399786	0.249638	-0.538745	-0.171715
Data484	-0.371303	0.261234	-0.430915	-0.15198
Data485	-0.338954	0.313115	-0.299891	-0.096234
Data486	-0.374151	0.424811	-0.143638	-0.076499
Data487	-0.496427	0.481778	-0.009766	-0.09013
Data488	-0.580046	0.484016	0.069581	-0.094606
Data489	-0.54607	0.457364	0.107424	-0.055746
Data490	-0.5184	0.34343	0.096844	-0.083009
Data491	-0.58554	0.159915	0.008952	-0.133059
Data492	-0.665497	0.041301	-0.157473	-0.165815
Data493	-0.632741	0.007528	-0.313319	-0.239668
Data494	-0.528573	0.05595	-0.404873	-0.303756
Data495	-0.471606	0.19145	-0.408535	-0.336105
Data496	-0.447801	0.251265	-0.354416	-0.319422
Data497	-0.403652	0.31576	-0.314946	-0.233361
Data498	-0.395921	0.250655	-0.257165	-0.174156
Data499	-0.457974	0.181074	-0.194095	-0.177208
Data500	-0.526131	0.192264	-0.143231	-0.146283
Data501	-0.561329	0.18677	-0.132245	-0.125734
Data502	-0.615447	0.264693	-0.160728	-0.088909
Data503	-0.693777	0.389614	-0.308029	-0.048625
Data504	-0.725923	0.407314	-0.487068	-0.027059
Data505	-0.652069	0.413418	-0.539152	-0.000814
Data506	-0.513517	0.29399	-0.530607	0.013835
Data507	-0.364589	0.202436	-0.544849	-0.027263
Data508	-0.257572	0.208743	-0.523283	-0.124514
Data509	-0.193281	0.281376	-0.441901	-0.192264
Data510	-0.162153	0.345871	-0.313319	-0.232954
Data511	-0.213219	0.400804	-0.196943	-0.303553
Data512	-0.308029	0.544849	-0.207523	-0.354416
Data513	-0.403042	0.56377	-0.282801	-0.337123
Data514	-0.456346	0.594288	-0.379238	-0.333054
Data515	-0.469978	0.542	-0.504158	-0.299891
Data516	-0.42888	0.514331	-0.634775	-0.294804
Data517	-0.371506	0.521248	-0.713308	-0.317795
Data518	-0.290939	0.586964	-0.741792	-0.330002
Data519	-0.204267	0.648407	-0.741792	-0.420539
Data520	-0.216271	0.666107	-0.663666	-0.54729
Data521	-0.279749	0.616058	-0.572519	-0.603037
Data522	-0.343023	0.436611	-0.498054	-0.618906
Data523	-0.424811	0.207319	-0.472419	-0.632944
Data524	-0.522265	-0.018718	-0.490323	-0.695608
Data525	-0.544849	-0.217899	-0.573332	-0.79001
Data526	-0.471809	-0.200198	-0.691742	-0.863254
Data527	-0.410366	-0.066936	-0.782076	-0.892348
Data528	-0.46184	0.149132	-0.839857	-0.88543
Data529	-0.506193	0.383103	-0.82887	-0.877292
Data530	-0.473843	0.460009	-0.799573	-0.841891
Data531	-0.412197	0.474861	-0.697032	-0.865288
Data532	-0.402431	0.320439	-0.533862	-0.906386
Data533	-0.417283	0.131431	-0.37761	-0.937921
Data534	-0.477099	-0.030111	-0.246179	-0.962539
Data535	-0.557463	-0.020549	-0.154625	-0.91839
Data536	-0.610768	-0.035604	-0.119631	-0.912896
Data537	-0.611582	-0.059612	-0.128583	-1.021134
Data538	-0.585946	-0.090333	-0.187584	-1.123674
Data539	-0.533862	-0.267745	-0.270186	-1.150123
Data540	-0.46306	-0.546883	-0.336919	-1.141985
Data541	-0.410569	-0.735485	-0.37761	-1.170672
Data542	-0.377	-0.851657	-0.360927	-1.193866
Data543	-0.283207	-0.833346	-0.292566	-1.29071
Data544	-0.236413	-0.779227	-0.200605	-1.333232
Data545	-0.20915	-0.593881	-0.072429	-1.33669
Data546	-0.237227	-0.409145	0.108237	-1.31899
Data547	-0.279342	-0.43417	0.262862	-1.313904
Data548	-0.291956	-0.529386	0.368658	-1.328349
Data549	-0.329391	-0.640065	0.391852	-1.366191
Data550	-0.387376	-0.618296	0.322271	-1.333639
Data551	-0.404262	-0.655731	0.208337	-1.303731
Data552	-0.415249	-0.668956	0.117596	-1.322042
Data553	-0.457974	-0.633555	0.059815	-1.345032
Data554	-0.418301	-0.640065	0.025635	-1.415834
Data555	-0.321457	-0.679942	0.026856	-1.462628
Data556	-0.262659	-0.713308	0.073243	-1.459576
Data557	-0.238244	-0.69337	0.160321	-1.423565
Data558	-0.248213	-0.592457	0.214847	-1.398133
Data559	-0.33875	-0.640269	0.254317	-1.34727
Data560	-0.523893	-0.571705	0.25391	-1.302714
Data561	-0.712495	-0.464485	0.224613	-1.214211
Data562	-0.759899	-0.423184	0.163984	-1.118181
Data563	-0.678925	-0.402024	0.063884	-1.031103
Data564	-0.596729	-0.374762	0.038656	-1.018896
Data565	-0.55319	-0.289515	-0.002035	-1.010351
Data566	-0.49541	-0.323288	-0.02238	-0.985326
Data567	-0.423184	-0.378424	-0.005697	-1.018285
Data568	-0.438036	-0.462654	0.067954	-1.015234
Data569	-0.50131	-0.516365	0.183108	-0.988785
Data570	-0.568043	-0.681773	0.261234	-0.947484
Data571	-0.673838	-0.840467	0.259607	-0.868137
Data572	-0.724091	-0.81117	0.165204	-0.791435
Data573	-0.697642	-0.70456	-0.001221	-0.729788
Data574	-0.592254	-0.539762	-0.16968	-0.612599
Data575	-0.480151	-0.285445	-0.323084	-0.567432
Data576	-0.398159	-0.173546	-0.43946	-0.628672
Data577	-0.368658	-0.111899	-0.49073	-0.712698
Data578	-0.333054	-0.081585	-0.40528	-0.740164
Data579	-0.274662	-0.03947	-0.262862	-0.71046
Data580	-0.283818	-0.027263	-0.115969	-0.694591
Data581	-0.367234	-0.059205	-0.015056	-0.714733
Data582	-0.46774	0.022583	0.023601	-0.755627
Data583	-0.488899	0.017294	0.003662	-0.818697
Data584	-0.443529	-0.104779	-0.066326	-0.843926
Data585	-0.364182	-0.23682	-0.166018	-0.864474
Data586	-0.314743	-0.301518	-0.290939	-0.919
Data587	-0.275069	-0.234785	-0.404059	-1.001399
Data588	-0.202029	-0.169477	-0.486254	-1.032527
Data589	-0.10193	-0.064291	-0.502937	-0.99733
Data590	-0.028077	0.135297	-0.386155	-0.946466
Data591	-0.014038	0.261234	-0.294601	-0.904148
Data592	-0.044149	0.300298	-0.215661	-0.875461
Data593	-0.120241	0.10071	-0.148521	-0.918797
Data594	-0.228885	-0.053305	-0.085857	-0.972915
Data595	-0.275273	-0.109865	-0.034994	-0.964574
Data596	-0.217085	-0.135907	-0.0118	-0.932631
Data597	-0.224206	-0.052288	-0.027263	-0.946873
Data598	-0.340988	0.020752	-0.134686	-0.990616
Data599	-0.448615	0.052491	-0.304774	-1.021744
Data600	-0.437832	0.032553	-0.449226	-1.102719
Data601	-0.358078	-0.079754	-0.500089	-1.164162
Data602	-0.295211	-0.092775	-0.483406	-1.203632
Data603	-0.266728	-0.107627	-0.437018	-1.196714
Data604	-0.221154	-0.134279	-0.437425	-1.166196
Data605	-0.220747	-0.094809	-0.426439	-1.14992
Data606	-0.275273	0.007528	-0.414638	-1.143613
Data607	-0.340785	0.071616	-0.445157	-1.101905
Data608	-0.428473	-0.054322	-0.504565	-1.067725
Data609	-0.539966	-0.161949	-0.588795	-1.002619
Data610	-0.667531	-0.247196	-0.727143	-0.963353
Data611	-0.694184	-0.358485	-0.832125	-0.953384
Data612	-0.617278	-0.370693	-0.812594	-0.922866
Data613	-0.484423	-0.274052	-0.82358	-0.881361
Data614	-0.369268	-0.143842	-0.829277	-0.930393
Data615	-0.296635	0.021363	-0.783703	-1.055517
Data616	-0.284021	0.022583	-0.679942	-1.094784
Data617	-0.306808	-0.082195	-0.553394	-1.103532
Data618	-0.406704	-0.211795	-0.515958	-1.07627
Data619	-0.516365	-0.330816	-0.592864	-1.012996
Data620	-0.598967	-0.298263	-0.711274	-0.947484
Data621	-0.637013	-0.059612	-0.848402	-0.908827
Data622	-0.652272	0.219526	-0.987971	-0.874851
Data623	-0.644948	0.441494	-1.11574	-0.87302
Data624	-0.618296	0.452074	-1.186135	-0.881768
Data625	-0.553597	0.322881	-1.227639	-0.903538
Data626	-0.528369	0.081178	-1.265482	-1.021744
Data627	-0.597747	-0.202233	-1.196307	-1.160703
Data628	-0.711681	-0.361334	-1.119809	-1.223367
Data629	-0.842298	-0.482389	-1.083187	-1.225605
Data630	-0.978815	-0.573943	-1.055111	-1.261616
Data631	-1.071387	-0.714529	-1.077083	-1.353984
Data632	-1.08746	-0.793062	-1.1723	-1.442283
Data633	-1.047786	-0.81239	-1.262226	-1.49986
Data634	-1.003637	-0.846774	-1.317159	-1.468732
Data635	-1.010351	-0.74464	-1.338725	-1.384705
Data636	-1.034969	-0.542814	-1.334249	-1.23476
Data637	-1.007502	-0.363979	-1.29071	-1.112484
Data638	-1.014013	-0.291549	-1.187762	-1.081153
Data639	-1.091325	-0.412197	-1.079525	-1.103329
