# Supplementary material for: Integration of MRI and somatosensory evoked potentials facilitate diagnosis of spinal cord compression
Source: Sci Rep. 2023 May 15;13:7861. doi: 10.1038/s41598-023-34832-2 (PMC10185544; doi:10.1038/s41598-023-34832-2)
Supplement: Supplementary file 3 — Supplementary Information 3. [file 41598_2023_34832_MOESM3_ESM.zip › Preoperative SSEP data/spinal cord compression group/5208577_2/5208577_2_Lt Tibial SEP_Cz'-Fpz_201219_144233.csv]

Index	1	2	3	4	5	6
Name	Cz'-Fpz	Cz'-Fpz	Cz'-Fpz	Cz'-Fpz	Cz'-Fpz	Cz'-Fpz
Time	2.01812E+13	2.01812E+13	2.01812E+13	2.01812E+13	2.01812E+13	2.01812E+13
Highcut	500	500	500	500	500	500
Lowcut	10	10	10	10	10	10
Period	0.000156	0.000156	0.000156	0.000156	0.000156	0.000156
Averages	120	120	120	120	120	120
Int (mA)	18/17.6mA	18/17.9mA	18/17.6mA	18/17.9mA	18/17.6mA	18/17.1mA
Pulse Width (�gs)	200�s	200�s	200�s	200�s	200�s	200�s
Rep Rate (Hz)	3.11Hz	2.78Hz	3.11Hz	3.11Hz	3.11Hz	3.11Hz
Data0	-0.282033	-0.572917	-0.230764	0.130768	-0.171967	-0.2432
Data1	-0.247294	-0.556437	-0.206858	0.150757	-0.157522	-0.529785
Data2	-0.208435	-0.536092	-0.176951	0.17512	-0.141347	-0.665614
Data3	-0.167592	-0.513509	-0.142568	0.20223	-0.124156	-0.422312
Data4	-0.127258	-0.49113	-0.105845	0.229696	-0.106862	-0.15035
Data5	-0.089874	-0.47109	-0.069377	0.255076	-0.090485	0.007401
Data6	-0.05778	-0.455933	-0.035706	0.275726	-0.075887	0.056763
Data7	-0.032756	-0.447591	-0.007121	0.289612	-0.064036	0.046972
Data8	-0.015717	-0.447489	0.01475	0.295258	-0.055593	-0.002263
Data9	-0.006714	-0.456136	0.029144	0.292104	-0.051015	-0.065638
Data10	-0.005035	-0.473022	0.036112	0.280507	-0.050405	-0.123138
Data11	-0.009155	-0.497131	0.036519	0.261587	-0.053711	-0.15686
Data12	-0.017293	-0.526835	0.03184	0.237071	-0.060577	-0.181147
Data13	-0.027364	-0.559896	0.023956	0.209096	-0.070292	-0.197678
Data14	-0.037486	-0.594279	0.014852	0.179647	-0.082194	-0.196737
Data15	-0.046234	-0.628052	0.006104	0.150706	-0.095418	-0.183207
Data16	-0.05249	-0.659485	-0.000814	0.1238	-0.109151	-0.181046
Data17	-0.055796	-0.687561	-0.005137	0.099843	-0.12263	-0.183411
Data18	-0.056152	-0.711568	-0.00651	0.079498	-0.135244	-0.193532
Data19	-0.053914	-0.731099	-0.004934	0.062815	-0.146383	-0.19694
Data20	-0.049591	-0.746155	-0.000712	0.049744	-0.155792	-0.199585
Data21	-0.044149	-0.757243	0.005595	0.039724	-0.163269	-0.197805
Data22	-0.038452	-0.765076	0.013173	0.032145	-0.16866	-0.192464
Data23	-0.032959	-0.77006	0.021515	0.026398	-0.17217	-0.184199
Data24	-0.028025	-0.772909	0.030263	0.022074	-0.173696	-0.177434
Data25	-0.023956	-0.773926	0.039215	0.018717	-0.173543	-0.178095
Data26	-0.020905	-0.773926	0.048167	0.016022	-0.17217	-0.176493
Data27	-0.018819	-0.773214	0.05717	0.013631	-0.16983	-0.176264
Data28	-0.017598	-0.772298	0.066223	0.011241	-0.166575	-0.183182
Data29	-0.017039	-0.771383	0.075429	0.008698	-0.162557	-0.185293
Data30	-0.016937	-0.770671	0.08489	0.0059	-0.157979	-0.188039
Data31	-0.017141	-0.770467	0.094808	0.002747	-0.152944	-0.19254
Data32	-0.017446	-0.770569	0.105133	-0.000712	-0.147603	-0.195491
Data33	-0.0177	-0.771179	0.115865	-0.004527	-0.142212	-0.198085
Data34	-0.017802	-0.772196	0.126953	-0.008545	-0.136719	-0.200424
Data35	-0.0177	-0.773621	0.138295	-0.012665	-0.131378	-0.203705
Data36	-0.017344	-0.775146	0.14979	-0.016836	-0.126139	-0.2005
Data37	-0.016734	-0.776978	0.161184	-0.020854	-0.121155	-0.192464
Data38	-0.015818	-0.778707	0.172424	-0.024618	-0.116425	-0.19015
Data39	-0.014699	-0.780538	0.183411	-0.028025	-0.112	-0.181147
Data40	-0.013428	-0.782267	0.194143	-0.030975	-0.107931	-0.17807
Data41	-0.012105	-0.783997	0.204671	-0.033315	-0.104268	-0.174891
Data42	-0.010885	-0.785624	0.214996	-0.035095	-0.101064	-0.174052
Data43	-0.009918	-0.787252	0.225372	-0.036265	-0.098267	-0.178121
Data44	-0.009308	-0.788981	0.235901	-0.036825	-0.095927	-0.189514
Data45	-0.009359	-0.790914	0.246684	-0.036977	-0.094045	-0.201162
Data46	-0.010122	-0.79305	0.257975	-0.036723	-0.092621	-0.21197
Data47	-0.011698	-0.795593	0.269877	-0.036316	-0.091654	-0.209452
Data48	-0.014191	-0.798442	0.282389	-0.035807	-0.091044	-0.200221
Data49	-0.017598	-0.801799	0.295563	-0.035451	-0.090841	-0.190481
Data50	-0.02182	-0.805461	0.309397	-0.03535	-0.090993	-0.181783
Data51	-0.026754	-0.809428	0.32369	-0.035553	-0.091451	-0.182368
Data52	-0.032145	-0.8137	0.338287	-0.036265	-0.092163	-0.183131
Data53	-0.037791	-0.817973	0.353038	-0.037384	-0.09318	-0.183996
Data54	-0.043437	-0.822042	0.367788	-0.038961	-0.094452	-0.181224
Data55	-0.048828	-0.825704	0.382284	-0.040894	-0.095978	-0.182215
Data56	-0.053762	-0.828756	0.396322	-0.043081	-0.097758	-0.176137
Data57	-0.058034	-0.830994	0.409953	-0.045471	-0.099792	-0.171229
Data58	-0.061493	-0.832214	0.422974	-0.047862	-0.10203	-0.162659
Data59	-0.064087	-0.832316	0.435537	-0.050252	-0.104574	-0.158615
Data60	-0.065765	-0.831095	0.447642	-0.052389	-0.107269	-0.160141
Data61	-0.066528	-0.828756	0.459442	-0.054321	-0.110118	-0.159047
Data62	-0.066427	-0.825195	0.47109	-0.055898	-0.113118	-0.157928
Data63	-0.065511	-0.820618	0.482788	-0.056966	-0.11617	-0.158717
Data64	-0.063934	-0.81543	0.494639	-0.057576	-0.119273	-0.156504
Data65	-0.061646	-0.809631	0.506694	-0.057576	-0.122325	-0.159734
Data66	-0.058848	-0.803731	0.519053	-0.056915	-0.125224	-0.163854
Data67	-0.055542	-0.798035	0.531667	-0.055542	-0.12797	-0.176544
Data68	-0.051829	-0.792643	0.544484	-0.053457	-0.130514	-0.192362
Data69	-0.047811	-0.787964	0.557353	-0.050608	-0.132802	-0.205688
Data70	-0.043437	-0.783997	0.570119	-0.047048	-0.134786	-0.211741
Data71	-0.038808	-0.780945	0.582581	-0.042775	-0.136566	-0.209478
Data72	-0.033824	-0.778707	0.594533	-0.037842	-0.138092	-0.202255
Data73	-0.028432	-0.777283	0.605825	-0.032349	-0.139414	-0.198771
Data74	-0.022634	-0.776469	0.616302	-0.026398	-0.140584	-0.198644
Data75	-0.016276	-0.776164	0.625814	-0.019989	-0.141703	-0.197525
Data76	-0.009206	-0.776062	0.63441	-0.013326	-0.142771	-0.198898
Data77	-0.001272	-0.77596	0.641988	-0.006409	-0.143941	-0.201696
Data78	0.007579	-0.775859	0.648651	0.000559	-0.145162	-0.202662
Data79	0.017497	-0.775452	0.6545	0.007579	-0.146586	-0.205104
Data80	0.028585	-0.774638	0.659688	0.014445	-0.148163	-0.202993
Data81	0.040741	-0.773417	0.664317	0.02121	-0.149994	-0.205892
Data82	0.053914	-0.771586	0.668589	0.027669	-0.152079	-0.206172
Data83	0.068054	-0.769246	0.672557	0.033875	-0.154368	-0.205002
Data84	0.082957	-0.766296	0.676371	0.039673	-0.15686	-0.205434
Data85	0.098419	-0.762634	0.680033	0.045115	-0.159505	-0.200144
Data86	0.114237	-0.758362	0.683645	0.050201	-0.162354	-0.197728
Data87	0.13031	-0.753377	0.687154	0.054881	-0.165304	-0.194855
Data88	0.146383	-0.747579	0.690511	0.059204	-0.168304	-0.197296
Data89	0.162303	-0.74117	0.693665	0.063273	-0.171305	-0.203679
Data90	0.178019	-0.733948	0.696615	0.067088	-0.174357	-0.210393
Data91	0.193431	-0.726115	0.699259	0.070699	-0.177409	-0.221151
Data92	0.208537	-0.71757	0.70165	0.074209	-0.180359	-0.226847
Data93	0.223236	-0.708516	0.703735	0.077616	-0.183309	-0.22138
Data94	0.237528	-0.698954	0.705566	0.081024	-0.186157	-0.211283
Data95	0.251414	-0.688985	0.707092	0.08433	-0.189006	-0.198212
Data96	0.264791	-0.678609	0.708415	0.087636	-0.191803	-0.192897
Data97	0.277659	-0.66803	0.709432	0.090892	-0.194499	-0.188268
Data98	0.289917	-0.657349	0.710297	0.094147	-0.197194	-0.184733
Data99	0.301565	-0.646464	0.710856	0.097249	-0.199839	-0.189234
Data100	0.312551	-0.635478	0.711263	0.100301	-0.202382	-0.18692
Data101	0.322927	-0.624491	0.711416	0.103149	-0.204824	-0.185725
Data102	0.332642	-0.613708	0.711365	0.105743	-0.207163	-0.182826
Data103	0.341848	-0.603027	0.711161	0.108134	-0.209351	-0.179469
Data104	0.350596	-0.592651	0.710856	0.110321	-0.211436	-0.175502
Data105	0.359039	-0.582682	0.710398	0.112254	-0.213318	-0.164286
Data106	0.36733	-0.57312	0.709839	0.114136	-0.214996	-0.155131
Data107	0.375519	-0.563965	0.709229	0.116069	-0.216573	-0.149002
Data108	0.383708	-0.555216	0.708567	0.118154	-0.217946	-0.141042
Data109	0.391998	-0.546875	0.707906	0.120595	-0.219167	-0.129929
Data110	0.400441	-0.538737	0.707296	0.123596	-0.220337	-0.121816
Data111	0.408936	-0.530599	0.706736	0.127207	-0.221405	-0.11996
Data112	0.41748	-0.522461	0.70638	0.131531	-0.222422	-0.119603
Data113	0.426076	-0.513916	0.706278	0.136617	-0.223389	-0.118281
Data114	0.434519	-0.504964	0.706533	0.142365	-0.224355	-0.121918
Data115	0.442912	-0.495402	0.707296	0.148671	-0.225321	-0.123571
Data116	0.45105	-0.485128	0.708618	0.155385	-0.226186	-0.113118
Data117	0.458984	-0.47404	0.710602	0.162252	-0.227051	-0.109482
Data118	0.466665	-0.46224	0.713196	0.169067	-0.227763	-0.102081
Data119	0.473989	-0.449727	0.716349	0.175629	-0.228322	-0.094452
Data120	0.480906	-0.436707	0.720062	0.181732	-0.228729	-0.089442
Data121	0.487213	-0.423279	0.724131	0.187327	-0.228882	-0.092494
Data122	0.492859	-0.409648	0.728353	0.192312	-0.228729	-0.092061
Data123	0.497487	-0.396016	0.732625	0.196635	-0.228271	-0.096792
Data124	0.500895	-0.382385	0.736694	0.20045	-0.227458	-0.103658
Data125	0.502777	-0.369059	0.740407	0.203857	-0.226288	-0.106023
Data126	0.502828	-0.35614	0.743612	0.206909	-0.224813	-0.102005
Data127	0.500793	-0.343831	0.746307	0.20991	-0.222982	-0.098241
Data128	0.496521	-0.332031	0.748342	0.212911	-0.220896	-0.097402
Data129	0.489807	-0.320943	0.749766	0.216115	-0.218557	-0.089976
Data130	0.480754	-0.310567	0.75058	0.219676	-0.216014	-0.084381
Data131	0.469411	-0.300903	0.750936	0.223694	-0.213318	-0.081762
Data132	0.456085	-0.292053	0.750885	0.228221	-0.21047	-0.08344
Data133	0.44103	-0.283915	0.750529	0.233307	-0.20757	-0.085169
Data134	0.424703	-0.276489	0.750071	0.238902	-0.204569	-0.086873
Data135	0.40741	-0.269572	0.749512	0.245005	-0.201619	-0.087331
Data136	0.389709	-0.263062	0.749054	0.251617	-0.198619	-0.081914
Data137	0.371908	-0.256755	0.7488	0.258636	-0.195618	-0.072098
Data138	0.354411	-0.250346	0.7488	0.265961	-0.192668	-0.067012
Data139	0.337524	-0.243734	0.749156	0.273539	-0.189667	-0.067698
Data140	0.321401	-0.236715	0.749868	0.281219	-0.186717	-0.071869
Data141	0.306142	-0.229085	0.750987	0.289001	-0.183716	-0.075251
Data142	0.29185	-0.220642	0.752563	0.296733	-0.180715	-0.08578
Data143	0.278422	-0.211487	0.754496	0.304311	-0.177714	-0.090942
Data144	0.265656	-0.201518	0.756785	0.311635	-0.174713	-0.096207
Data145	0.253398	-0.190837	0.759481	0.318654	-0.171712	-0.104218
Data146	0.241292	-0.179545	0.762431	0.325267	-0.168711	-0.11027
Data147	0.229034	-0.167745	0.765686	0.331472	-0.16571	-0.114034
Data148	0.216319	-0.15564	0.769094	0.337168	-0.16271	-0.117442
Data149	0.202789	-0.143229	0.772603	0.342509	-0.15976	-0.113373
Data150	0.188141	-0.130615	0.776113	0.347392	-0.15686	-0.108999
Data151	0.17217	-0.117798	0.779521	0.351969	-0.154012	-0.105591
Data152	0.154775	-0.104777	0.782623	0.356293	-0.151215	-0.100199
Data153	0.135854	-0.091451	0.785319	0.360362	-0.148519	-0.098292
Data154	0.11556	-0.07782	0.787354	0.364227	-0.145874	-0.099742
Data155	0.094045	-0.063782	0.788523	0.36794	-0.143331	-0.107524
Data156	0.071564	-0.049337	0.788625	0.37145	-0.140889	-0.111745
Data157	0.048472	-0.034485	0.787506	0.374756	-0.138499	-0.113805
Data158	0.025177	-0.019226	0.785014	0.377808	-0.13621	-0.119019
Data159	0.001933	-0.003866	0.781047	0.380554	-0.134023	-0.120163
Data160	-0.020854	0.011495	0.775553	0.382945	-0.131887	-0.11528
Data161	-0.043081	0.026855	0.768585	0.384979	-0.129801	-0.114212
Data162	-0.064494	0.041809	0.760244	0.386658	-0.127818	-0.114237
Data163	-0.085144	0.056254	0.750682	0.388031	-0.125834	-0.111771
Data164	-0.10493	0.069987	0.740153	0.389099	-0.123901	-0.105845
Data165	-0.124054	0.082804	0.728963	0.389913	-0.121969	-0.107752
Data166	-0.142619	0.094808	0.717316	0.390625	-0.120036	-0.113831
Data167	-0.160777	0.105896	0.705516	0.391235	-0.118154	-0.112584
Data168	-0.178528	0.115865	0.693817	0.391897	-0.116323	-0.107956
Data169	-0.196075	0.12502	0.682373	0.392558	-0.114492	-0.101166
Data170	-0.213267	0.13326	0.671336	0.393372	-0.112712	-0.100072
Data171	-0.230103	0.140788	0.660756	0.394287	-0.111033	-0.098241
Data172	-0.246429	0.147502	0.650635	0.395304	-0.109355	-0.095342
Data173	-0.262146	0.153707	0.640869	0.396525	-0.107727	-0.091324
Data174	-0.276998	0.159403	0.631409	0.397949	-0.10615	-0.085144
Data175	-0.291036	0.164693	0.622152	0.399526	-0.104574	-0.089086
Data176	-0.304108	0.169779	0.612996	0.401255	-0.102895	-0.102641
Data177	-0.316264	0.174866	0.603689	0.403188	-0.101166	-0.112635
Data178	-0.327759	0.180054	0.594177	0.405324	-0.099233	-0.120875
Data179	-0.338745	0.185343	0.584361	0.407562	-0.096995	-0.140559
Data180	-0.34963	0.19104	0.573985	0.409902	-0.094401	-0.159505
Data181	-0.360769	0.197042	0.5631	0.412343	-0.091349	-0.170415
Data182	-0.37267	0.203349	0.551453	0.414785	-0.08784	-0.176671
Data183	-0.38564	0.209961	0.539093	0.417226	-0.083669	-0.176468
Data184	-0.400085	0.216777	0.52597	0.419617	-0.078888	-0.178935
Data185	-0.416311	0.223592	0.512136	0.422007	-0.073497	-0.177714
Data186	-0.434367	0.230509	0.49764	0.424347	-0.067393	-0.173823
Data187	-0.454305	0.237223	0.482635	0.426687	-0.06073	-0.167211
Data188	-0.475972	0.243632	0.467326	0.429026	-0.053507	-0.165812
Data189	-0.499013	0.249837	0.451914	0.431519	-0.045776	-0.166473
Data190	-0.52302	0.255839	0.436656	0.434113	-0.037689	-0.172119
Data191	-0.547638	0.261637	0.421753	0.436859	-0.029348	-0.179825
Data192	-0.572306	0.267537	0.407359	0.439809	-0.020854	-0.184733
Data193	-0.596568	0.273438	0.393677	0.442912	-0.01236	-0.191294
Data194	-0.620015	0.279744	0.380656	0.446116	-0.004018	-0.198339
Data195	-0.642446	0.286357	0.368296	0.449422	0.004069	-0.195084
Data196	-0.663656	0.293579	0.356394	0.452779	0.011851	-0.189031
Data197	-0.683492	0.30131	0.344696	0.456085	0.019226	-0.184224
Data198	-0.702057	0.30955	0.332998	0.459188	0.026143	-0.182597
Data199	-0.71935	0.318197	0.320994	0.462138	0.032501	-0.190252
Data200	-0.735474	0.327047	0.30838	0.464681	0.03835	-0.193965
Data201	-0.75058	0.3361	0.294952	0.466817	0.04364	-0.191193
Data202	-0.764567	0.345052	0.280558	0.468445	0.048421	-0.191676
Data203	-0.777588	0.3538	0.265147	0.469411	0.052694	-0.185598
Data204	-0.789541	0.362142	0.248769	0.469615	0.056559	-0.174789
Data205	-0.800323	0.370076	0.231527	0.469004	0.059967	-0.172984
Data206	-0.809886	0.377401	0.213623	0.467478	0.063121	-0.172958
Data207	-0.818125	0.384318	0.195313	0.465037	0.06602	-0.173467
Data208	-0.824992	0.390727	0.176799	0.46168	0.068715	-0.174103
Data209	-0.830485	0.39683	0.158437	0.457458	0.071309	-0.15948
Data210	-0.834605	0.40273	0.140381	0.452474	0.073903	-0.153071
Data211	-0.837351	0.408732	0.122935	0.446828	0.076497	-0.155665
Data212	-0.838877	0.414836	0.10615	0.440826	0.079142	-0.156199
Data213	-0.839284	0.421448	0.09023	0.434621	0.08194	-0.158997
Data214	-0.838674	0.428772	0.075175	0.428416	0.08489	-0.166372
Data215	-0.83725	0.436707	0.061086	0.422414	0.088094	-0.162811
Data216	-0.835164	0.445557	0.047862	0.41687	0.091502	-0.166016
Data217	-0.832621	0.455221	0.0354	0.411886	0.095164	-0.173391
Data218	-0.829773	0.4658	0.023651	0.407613	0.09908	-0.174484
Data219	-0.826874	0.477091	0.01241	0.404104	0.103251	-0.174408
Data220	-0.824025	0.488892	0.001475	0.401306	0.107676	-0.169805
Data221	-0.821381	0.501099	-0.009308	0.39917	0.112254	-0.162862
Data222	-0.819194	0.513306	-0.020192	0.397695	0.117086	-0.160166
Data223	-0.817464	0.525411	-0.031382	0.396627	0.122019	-0.160599
Data224	-0.816345	0.537109	-0.042877	0.395864	0.127055	-0.161947
Data225	-0.815887	0.548299	-0.054779	0.395152	0.132141	-0.156886
Data226	-0.815989	0.558675	-0.067088	0.394287	0.137227	-0.146866
Data227	-0.81665	0.568237	-0.079753	0.393066	0.142263	-0.142339
Data228	-0.81782	0.576986	-0.092672	0.391388	0.147247	-0.132853
Data229	-0.819346	0.584819	-0.105591	0.389099	0.152181	-0.127233
Data230	-0.821075	0.591939	-0.118306	0.386098	0.157064	-0.134252
Data231	-0.822856	0.598348	-0.130615	0.382385	0.161896	-0.142263
Data232	-0.824432	0.604248	-0.142314	0.378011	0.166677	-0.146993
Data233	-0.825653	0.609741	-0.153147	0.372976	0.171509	-0.150299
Data234	-0.826263	0.615133	-0.162862	0.367432	0.176442	-0.1533
Data235	-0.82606	0.620422	-0.171356	0.36143	0.181529	-0.156631
Data236	-0.82489	0.625916	-0.178426	0.355123	0.186818	-0.15948
Data237	-0.82255	0.631612	-0.18397	0.348562	0.192413	-0.160828
Data238	-0.818888	0.637716	-0.187887	0.341797	0.198263	-0.158183
Data239	-0.813853	0.644328	-0.190175	0.33488	0.204519	-0.153147
Data240	-0.807495	0.651449	-0.190837	0.32781	0.21108	-0.144679
Data241	-0.799815	0.659078	-0.189972	0.320587	0.218048	-0.133235
Data242	-0.790965	0.667216	-0.187683	0.313161	0.225321	-0.125809
Data243	-0.781148	0.675863	-0.184174	0.305532	0.232951	-0.126038
Data244	-0.770467	0.684814	-0.179596	0.297648	0.240835	-0.127767
Data245	-0.759176	0.694071	-0.174205	0.289612	0.248922	-0.129064
Data246	-0.747528	0.703634	-0.168203	0.28127	0.257212	-0.131582
Data247	-0.735728	0.713196	-0.161794	0.272776	0.265656	-0.131861
Data248	-0.723877	0.722656	-0.155182	0.264079	0.27415	-0.125605
Data249	-0.712128	0.732117	-0.148468	0.255178	0.282644	-0.119705
Data250	-0.700633	0.741272	-0.141907	0.246073	0.291138	-0.108617
Data251	-0.689443	0.75002	-0.135498	0.236766	0.299479	-0.102234
Data252	-0.678558	0.758362	-0.129445	0.227305	0.307719	-0.097834
Data253	-0.668081	0.766195	-0.123698	0.217641	0.315755	-0.093333
Data254	-0.658162	0.773417	-0.118357	0.207926	0.323435	-0.091171
Data255	-0.648804	0.780029	-0.113322	0.19811	0.33076	-0.095037
Data256	-0.640157	0.785828	-0.108592	0.188344	0.337626	-0.09992
Data257	-0.632375	0.790812	-0.104065	0.178731	0.343882	-0.104345
Data258	-0.62561	0.795085	-0.099589	0.169322	0.349426	-0.103378
Data259	-0.619965	0.798543	-0.095062	0.160217	0.354207	-0.096919
Data260	-0.615489	0.80129	-0.090383	0.151418	0.358124	-0.089086
Data261	-0.612233	0.803223	-0.0855	0.143077	0.361074	-0.083313
Data262	-0.610046	0.804443	-0.080414	0.134989	0.362956	-0.081507
Data263	-0.608877	0.805054	-0.075226	0.127258	0.363719	-0.089417
Data264	-0.608368	0.804952	-0.070038	0.119731	0.363363	-0.094935
Data265	-0.608215	0.804443	-0.065104	0.112203	0.361837	-0.093257
Data266	-0.60791	0.803426	-0.060679	0.104675	0.359192	-0.087306
Data267	-0.606995	0.802104	-0.056864	0.096944	0.355377	-0.079625
Data268	-0.605062	0.800578	-0.054016	0.088857	0.350494	-0.077108
Data269	-0.601654	0.799052	-0.052134	0.080465	0.344696	-0.071487
Data270	-0.596466	0.797628	-0.05127	0.071665	0.337982	-0.071615
Data271	-0.589244	0.796712	-0.051422	0.062459	0.330556	-0.078074
Data272	-0.579936	0.796509	-0.052389	0.052999	0.322571	-0.076345
Data273	-0.568644	0.797221	-0.053864	0.043335	0.314178	-0.073929
Data274	-0.555522	0.799357	-0.055542	0.03362	0.305583	-0.079727
Data275	-0.541026	0.803019	-0.056966	0.02416	0.296936	-0.082626
Data276	-0.52536	0.808716	-0.057729	0.015157	0.288493	-0.078049
Data277	-0.509084	0.81665	-0.057322	0.006968	0.280457	-0.077871
Data278	-0.492452	0.827026	-0.055339	-0.000051	0.273031	-0.081736
Data279	-0.47582	0.839844	-0.05127	-0.005595	0.266469	-0.090307
Data280	-0.459391	0.855306	-0.044759	-0.009257	0.260874	-0.099716
Data281	-0.443217	0.873311	-0.035553	-0.010681	0.256551	-0.105947
Data282	-0.427399	0.893555	-0.023499	-0.009511	0.253652	-0.103709
Data283	-0.411784	0.915934	-0.008545	-0.005595	0.25233	-0.098826
Data284	-0.396271	0.940043	0.009054	0.001322	0.252736	-0.091578
Data285	-0.380707	0.965474	0.029043	0.011292	0.255025	-0.085347
Data286	-0.364889	0.992126	0.050964	0.024363	0.259298	-0.086568
Data287	-0.348612	1.019287	0.074158	0.040334	0.265656	-0.082601
Data288	-0.331828	1.046855	0.098012	0.059102	0.274048	-0.07309
Data289	-0.314382	1.074422	0.121765	0.080312	0.284627	-0.061824
Data290	-0.296173	1.101786	0.144908	0.10376	0.297241	-0.048269
Data291	-0.277252	1.12854	0.166829	0.129038	0.311941	-0.034688
Data292	-0.257467	1.154785	0.187225	0.155741	0.328522	-0.024287
Data293	-0.236867	1.180318	0.205841	0.183614	0.346883	-0.021337
Data294	-0.215302	1.205241	0.222677	0.21225	0.366872	-0.017802
Data295	-0.192719	1.229553	0.237783	0.241241	0.388336	-0.006231
Data296	-0.169067	1.253357	0.251516	0.270386	0.411021	0.008392
Data297	-0.144246	1.276855	0.264079	0.299225	0.434774	0.025915
Data298	-0.118154	1.300354	0.275828	0.327555	0.45934	0.037791
Data299	-0.090841	1.323853	0.287018	0.355123	0.484517	0.048167
Data300	-0.062256	1.347758	0.297953	0.381724	0.510152	0.060094
Data301	-0.032501	1.371969	0.308838	0.407155	0.53599	0.074743
Data302	-0.001729	1.39679	0.319722	0.431366	0.561981	0.091832
Data303	0.029653	1.422017	0.33076	0.454305	0.587921	0.106176
Data304	0.061544	1.447652	0.341949	0.475922	0.613708	0.117518
Data305	0.093333	1.47349	0.35319	0.496368	0.639343	0.129217
Data306	0.124715	1.499227	0.364583	0.515645	0.664724	0.14623
Data307	0.15508	1.524556	0.375926	0.533905	0.68985	0.172017
Data308	0.18397	1.549072	0.387217	0.551249	0.714773	0.195796
Data309	0.210876	1.572367	0.398356	0.56778	0.739441	0.210037
Data310	0.235392	1.594035	0.40919	0.583649	0.763855	0.22143
Data311	0.257009	1.613566	0.419464	0.598907	0.788116	0.2314
Data312	0.275421	1.630554	0.428975	0.613556	0.812174	0.24409
Data313	0.290222	1.644796	0.437419	0.627594	0.835978	0.249863
Data314	0.301107	1.655782	0.444438	0.641022	0.859477	0.257085
Data315	0.307922	1.663411	0.449575	0.653687	0.882467	0.268834
Data316	0.310567	1.667379	0.452474	0.665588	0.904846	0.283585
Data317	0.30894	1.66748	0.452677	0.676524	0.92631	0.306218
Data318	0.30309	1.663615	0.449778	0.68634	0.946554	0.327428
Data319	0.293172	1.655782	0.44342	0.694784	0.965373	0.349375
Data320	0.279338	1.64388	0.4334	0.701752	0.98231	0.371679
Data321	0.261841	1.628011	0.419566	0.706838	0.997009	0.384852
Data322	0.241038	1.607971	0.401866	0.709839	1.009165	0.395355
Data323	0.217285	1.584066	0.380351	0.710347	1.018422	0.406367
Data324	0.190837	1.556396	0.355225	0.70811	1.024475	0.413208
Data325	0.161997	1.525065	0.326742	0.702769	1.027069	0.425186
Data326	0.131124	1.490377	0.295308	0.694071	1.026052	0.42984
Data327	0.098368	1.452637	0.261383	0.681864	1.021372	0.428569
Data328	0.064036	1.412252	0.225321	0.665944	1.012878	0.42422
Data329	0.02833	1.369731	0.187632	0.646464	1.000621	0.416845
Data330	-0.008494	1.32548	0.148773	0.623372	0.984751	0.408096
Data331	-0.046285	1.280111	0.109151	0.597026	0.965373	0.399755
Data332	-0.084686	1.234233	0.069122	0.567678	0.942688	0.399373
Data333	-0.123494	1.188354	0.029093	0.535685	0.917002	0.396678
Data334	-0.162303	1.143087	-0.010529	0.501506	0.888468	0.3965
Data335	-0.200857	1.098836	-0.04954	0.465444	0.857493	0.391261
Data336	-0.2388	1.05601	-0.087585	0.427958	0.824331	0.381241
Data337	-0.275981	1.014811	-0.124359	0.389353	0.789388	0.374146
Data338	-0.312093	0.975342	-0.159505	0.349935	0.75297	0.360692
Data339	-0.346985	0.937602	-0.192769	0.309855	0.715434	0.34729
Data340	-0.380605	0.901693	-0.223897	0.269368	0.677083	0.33226
Data341	-0.412852	0.867208	-0.252686	0.228424	0.638275	0.320562
Data342	-0.443827	0.833944	-0.279083	0.187124	0.599264	0.31222
Data343	-0.47348	0.801799	-0.302989	0.145467	0.560303	0.300522
Data344	-0.501912	0.770365	-0.324554	0.103455	0.521647	0.283813
Data345	-0.529226	0.739543	-0.343984	0.061086	0.4835	0.273234
Data346	-0.55542	0.709025	-0.361379	0.018361	0.445862	0.249761
Data347	-0.580597	0.678609	-0.377146	-0.024516	0.408936	0.224152
Data348	-0.604808	0.648397	-0.391541	-0.067647	0.37267	0.199966
Data349	-0.628001	0.618184	-0.404867	-0.110779	0.337168	0.182037
Data350	-0.650279	0.587972	-0.417328	-0.153605	0.302378	0.172017
Data351	-0.671488	0.557963	-0.429179	-0.195974	0.2683	0.163294
Data352	-0.69163	0.528056	-0.440521	-0.237528	0.234782	0.15508
Data353	-0.710602	0.498657	-0.451406	-0.277964	0.201925	0.151265
Data354	-0.728455	0.469767	-0.461833	-0.316925	0.169678	0.150579
Data355	-0.745036	0.441793	-0.471802	-0.354156	0.137939	0.14801
Data356	-0.760345	0.414937	-0.48111	-0.389404	0.106862	0.144424
Data357	-0.774434	0.389506	-0.489756	-0.422363	0.076345	0.139389
Data358	-0.787252	0.365804	-0.497386	-0.452881	0.046488	0.128581
Data359	-0.798899	0.343933	-0.503998	-0.480855	0.017344	0.11584
Data360	-0.809479	0.324097	-0.509237	-0.506236	-0.010935	0.113246
Data361	-0.818939	0.3066	-0.513102	-0.529073	-0.038401	0.106405
Data362	-0.827382	0.291138	-0.515391	-0.54952	-0.064952	0.089366
Data363	-0.834757	0.277812	-0.516154	-0.56778	-0.090434	0.075887
Data364	-0.841115	0.266418	-0.51534	-0.584106	-0.114899	0.062205
Data365	-0.846252	0.256449	-0.513102	-0.598806	-0.138143	0.053991
Data366	-0.850067	0.247701	-0.509644	-0.612284	-0.160217	0.056508
Data367	-0.852407	0.239665	-0.505269	-0.624797	-0.18102	0.05221
Data368	-0.853068	0.231934	-0.500387	-0.636648	-0.200551	0.054652
Data369	-0.852	0.224202	-0.4953	-0.648041	-0.21876	0.061417
Data370	-0.84905	0.216166	-0.490417	-0.65918	-0.235596	0.063934
Data371	-0.844167	0.207723	-0.486094	-0.670166	-0.251058	0.062688
Data372	-0.837555	0.198466	-0.482585	-0.681	-0.265147	0.067139
Data373	-0.829213	0.1887	-0.480194	-0.69163	-0.277863	0.064265
Data374	-0.81955	0.178324	-0.478973	-0.701955	-0.289256	0.049922
Data375	-0.808818	0.167542	-0.478973	-0.711924	-0.299276	0.043411
Data376	-0.797373	0.156453	-0.480092	-0.721385	-0.308024	0.043844
Data377	-0.785726	0.145162	-0.482076	-0.730235	-0.31545	0.045573
Data378	-0.774129	0.134074	-0.484772	-0.738424	-0.321604	0.044352
Data379	-0.76299	0.123291	-0.487823	-0.745799	-0.326589	0.042292
Data380	-0.752614	0.112813	-0.490824	-0.752462	-0.330353	0.037664
Data381	-0.743103	0.102946	-0.493469	-0.758362	-0.332998	0.036672
Data382	-0.734609	0.093689	-0.4953	-0.763499	-0.334574	0.036748
Data383	-0.727081	0.085042	-0.496063	-0.768026	-0.335134	0.046005
Data384	-0.720469	0.076904	-0.495504	-0.771993	-0.334676	0.050507
Data385	-0.714569	0.069377	-0.493317	-0.775553	-0.333252	0.049998
Data386	-0.709127	0.062154	-0.489502	-0.778758	-0.330963	0.04336
Data387	-0.70399	0.055033	-0.48406	-0.781809	-0.32781	0.033468
Data388	-0.698751	0.047913	-0.477041	-0.78481	-0.323842	0.031357
Data389	-0.693105	0.040487	-0.468699	-0.787862	-0.319112	0.029577
Data390	-0.686849	0.032756	-0.45929	-0.790965	-0.313721	0.021133
Data391	-0.679677	0.024618	-0.449168	-0.794271	-0.307719	0.022354
Data392	-0.671387	0.015869	-0.438639	-0.797628	-0.301158	0.030568
Data393	-0.661672	0.006714	-0.428009	-0.801086	-0.294088	0.037308
Data394	-0.650482	-0.002747	-0.417633	-0.804596	-0.286662	0.037104
Data395	-0.637614	-0.012512	-0.407613	-0.808055	-0.278829	0.033061
Data396	-0.623067	-0.022176	-0.398102	-0.811462	-0.270742	0.028559
Data397	-0.60674	-0.031637	-0.38915	-0.814667	-0.2624	0.026321
Data398	-0.588684	-0.040487	-0.380758	-0.817769	-0.253906	0.030289
Data399	-0.569	-0.048726	-0.372772	-0.82077	-0.24531	0.03891
Data400	-0.54774	-0.056152	-0.365245	-0.823619	-0.236562	0.03952
Data401	-0.525055	-0.062561	-0.358022	-0.826416	-0.227763	0.02833
Data402	-0.501048	-0.068054	-0.351105	-0.829213	-0.218811	0.015132
Data403	-0.475972	-0.07253	-0.344493	-0.83196	-0.209808	0.009359
Data404	-0.449982	-0.07609	-0.338135	-0.834656	-0.200704	0.004476
Data405	-0.423177	-0.078837	-0.332133	-0.83725	-0.191396	0.000102
Data406	-0.395864	-0.08077	-0.326436	-0.839691	-0.181986	-0.002391
Data407	-0.368042	-0.081991	-0.321147	-0.841929	-0.172373	0.001322
Data408	-0.339966	-0.082804	-0.316111	-0.843913	-0.162608	0.015971
Data409	-0.311686	-0.083211	-0.311432	-0.845591	-0.152588	0.031306
Data410	-0.283254	-0.083415	-0.307007	-0.846914	-0.142415	0.039113
Data411	-0.254873	-0.083415	-0.302734	-0.847931	-0.132039	0.046158
Data412	-0.226542	-0.083313	-0.298564	-0.848694	-0.121511	0.050507
Data413	-0.198364	-0.083415	-0.294495	-0.849202	-0.11083	0.053406
Data414	-0.170441	-0.083822	-0.290476	-0.849559	-0.100149	0.052643
Data415	-0.142873	-0.084534	-0.286611	-0.849813	-0.089417	0.049744
Data416	-0.115763	-0.085754	-0.283	-0.849864	-0.078735	0.044479
Data417	-0.089111	-0.087484	-0.279948	-0.849711	-0.068156	0.037816
Data418	-0.063019	-0.089925	-0.277659	-0.849355	-0.057729	0.034739
Data419	-0.037537	-0.093079	-0.276388	-0.848643	-0.047506	0.029297
Data420	-0.012563	-0.096741	-0.276438	-0.847575	-0.037587	0.022634
Data421	0.0118	-0.101013	-0.277964	-0.846151	-0.027974	0.025686
Data422	0.035858	-0.105693	-0.281067	-0.844269	-0.018616	0.027212
Data423	0.059662	-0.110575	-0.285746	-0.842133	-0.009664	0.030568
Data424	0.083466	-0.11556	-0.291901	-0.839691	-0.001017	0.028407
Data425	0.107371	-0.120443	-0.299174	-0.837199	0.007222	0.024821
Data426	0.131683	-0.12502	-0.30721	-0.834605	0.015157	0.024465
Data427	0.156555	-0.129089	-0.315552	-0.832113	0.022736	0.025075
Data428	0.182139	-0.13265	-0.323741	-0.829722	0.030009	0.015182
Data429	0.208537	-0.1356	-0.331268	-0.827484	0.036926	0.004857
Data430	0.235799	-0.137939	-0.337779	-0.825246	0.043538	0.007528
Data431	0.263875	-0.139771	-0.342916	-0.822957	0.049845	0.007019
Data432	0.292562	-0.140991	-0.346527	-0.820567	0.055847	0.007248
Data433	0.321655	-0.141805	-0.348511	-0.817922	0.061595	0.016912
Data434	0.3508	-0.142314	-0.348969	-0.814972	0.067037	0.031026
Data435	0.379588	-0.142721	-0.348002	-0.811615	0.072276	0.036596
Data436	0.407715	-0.142924	-0.345815	-0.807851	0.07726	0.042343
Data437	0.434621	-0.143229	-0.342712	-0.803782	0.082092	0.044912
Data438	0.460002	-0.143738	-0.338796	-0.799408	0.086721	0.038859
Data439	0.483551	-0.144348	-0.334371	-0.794881	0.091197	0.034231
Data440	0.504913	-0.145264	-0.329539	-0.790354	0.095622	0.025864
Data441	0.524089	-0.146281	-0.324351	-0.785929	0.099945	0.023829
Data442	0.540975	-0.147603	-0.318858	-0.781708	0.104167	0.019379
Data443	0.555725	-0.148824	-0.313009	-0.777842	0.108388	0.01475
Data444	0.568441	-0.150146	-0.306854	-0.774434	0.112508	0.015361
Data445	0.579478	-0.151164	-0.300293	-0.771434	0.116526	0.018641
Data446	0.58904	-0.151774	-0.293325	-0.76889	0.120494	0.020905
Data447	0.597432	-0.151978	-0.286001	-0.766754	0.124359	0.030772
Data448	0.605011	-0.151672	-0.278422	-0.764974	0.128021	0.034739
Data449	0.611928	-0.150655	-0.270691	-0.763448	0.131531	0.031738
Data450	0.61849	-0.148926	-0.263011	-0.761973	0.134837	0.033976
Data451	0.624746	-0.146586	-0.255534	-0.760549	0.137889	0.037893
Data452	0.630849	-0.143738	-0.248413	-0.758972	0.140737	0.039088
Data453	0.6368	-0.140279	-0.24175	-0.757141	0.14328	0.038376
Data454	0.6427	-0.136414	-0.235545	-0.755056	0.145569	0.035553
Data455	0.648448	-0.132141	-0.229797	-0.752665	0.147603	0.040741
Data456	0.654043	-0.127665	-0.224406	-0.749919	0.149384	0.048141
Data457	0.659485	-0.122986	-0.219116	-0.746765	0.15096	0.050863
Data458	0.664724	-0.118103	-0.213826	-0.743205	0.152334	0.050303
Data459	0.669708	-0.11322	-0.208232	-0.739288	0.153453	0.050532
Data460	0.67454	-0.108236	-0.202281	-0.734863	0.154419	0.04631
Data461	0.679169	-0.103353	-0.19577	-0.72998	0.155131	0.044556
Data462	0.683645	-0.098368	-0.1887	-0.724538	0.155741	0.039215
Data463	0.68807	-0.093486	-0.181173	-0.718486	0.156097	0.036825
Data464	0.692596	-0.088806	-0.173391	-0.711823	0.156352	0.037257
Data465	0.697378	-0.084229	-0.165405	-0.704498	0.156403	0.038198
Data466	0.702667	-0.080058	-0.15742	-0.696513	0.15625	0.042318
Data467	0.708618	-0.076294	-0.149638	-0.687968	0.155945	0.046616
Data468	0.715383	-0.07314	-0.14211	-0.678914	0.155538	0.053075
Data469	0.723114	-0.070699	-0.134837	-0.669454	0.154978	0.060221
Data470	0.731964	-0.069071	-0.127716	-0.659739	0.154317	0.061722
Data471	0.741831	-0.068359	-0.120595	-0.649872	0.153554	0.062408
Data472	0.752716	-0.068563	-0.113322	-0.639954	0.15269	0.070775
Data473	0.764414	-0.069682	-0.105642	-0.630188	0.151723	0.076599
Data474	0.776723	-0.071615	-0.097453	-0.620626	0.150706	0.07726
Data475	0.789388	-0.074259	-0.088501	-0.611369	0.149638	0.077057
Data476	0.802104	-0.077311	-0.078837	-0.602417	0.148519	0.077031
Data477	0.814667	-0.08077	-0.068461	-0.593872	0.147349	0.069809
Data478	0.826874	-0.084432	-0.057475	-0.585683	0.146128	0.068029
Data479	0.838521	-0.088094	-0.046082	-0.57785	0.144806	0.057907
Data480	0.849559	-0.091654	-0.034434	-0.570323	0.143382	0.051498
Data481	0.859833	-0.095113	-0.022736	-0.562948	0.141907	0.048904
Data482	0.869446	-0.09847	-0.011292	-0.555776	0.140279	0.048777
Data483	0.878347	-0.101725	-0.000254	-0.548604	0.138499	0.056356
Data484	0.886587	-0.104879	0.010173	-0.541484	0.136617	0.070801
Data485	0.894165	-0.108032	0.019989	-0.534261	0.134532	0.083466
Data486	0.901031	-0.111186	0.029093	-0.526886	0.132294	0.093028
Data487	0.907237	-0.114339	0.037435	-0.519409	0.129801	0.096486
Data488	0.912577	-0.117493	0.045064	-0.51178	0.127106	0.095215
Data489	0.917104	-0.120748	0.051931	-0.503998	0.124207	0.097733
Data490	0.920614	-0.124003	0.058136	-0.496012	0.121053	0.103582
Data491	0.923055	-0.127157	0.063731	-0.487925	0.117696	0.108643
Data492	0.924276	-0.13031	0.068766	-0.479635	0.114085	0.109609
Data493	0.924276	-0.133362	0.073293	-0.471141	0.11027	0.106862
Data494	0.922902	-0.136312	0.077311	-0.462494	0.106252	0.101166
Data495	0.920156	-0.138957	0.080821	-0.453644	0.10198	0.103709
Data496	0.916138	-0.141296	0.083872	-0.444641	0.097555	0.106125
Data497	0.910848	-0.143229	0.086466	-0.435486	0.092926	0.110219
Data498	0.904439	-0.144857	0.088501	-0.426178	0.088145	0.117823
Data499	0.897064	-0.146077	0.089925	-0.416718	0.08316	0.127029
Data500	0.888926	-0.146891	0.090739	-0.407206	0.078023	0.131531
Data501	0.880229	-0.1474	0.090892	-0.397695	0.072632	0.125427
Data502	0.871277	-0.147705	0.09023	-0.388234	0.067088	0.117925
Data503	0.862223	-0.147909	0.088755	-0.378876	0.061289	0.109049
Data504	0.853373	-0.148315	0.086466	-0.36967	0.055186	0.112406
Data505	0.84493	-0.149028	0.083313	-0.360718	0.048879	0.120773
Data506	0.836995	-0.150248	0.079397	-0.352173	0.042267	0.129547
Data507	0.829773	-0.152181	0.074666	-0.343984	0.03535	0.13532
Data508	0.823263	-0.154826	0.069173	-0.336355	0.028178	0.129598
Data509	0.817464	-0.158285	0.06307	-0.329183	0.020701	0.125046
Data510	0.812429	-0.162455	0.056305	-0.322571	0.01297	0.125071
Data511	0.808004	-0.167236	0.049032	-0.316467	0.004985	0.123215
Data512	0.804138	-0.172526	0.0413	-0.310822	-0.003103	0.121765
Data513	0.800629	-0.178121	0.033162	-0.305583	-0.011444	0.118688
Data514	0.797424	-0.183818	0.024618	-0.300649	-0.019887	0.114288
Data515	0.794373	-0.189514	0.015869	-0.295868	-0.028381	0.117009
Data516	0.791321	-0.195109	0.006917	-0.291239	-0.036926	0.126394
Data517	0.788218	-0.2005	-0.002136	-0.286662	-0.045369	0.129751
Data518	0.784912	-0.205892	-0.011241	-0.282135	-0.053762	0.123037
Data519	0.781352	-0.211182	-0.020345	-0.277608	-0.062002	0.118841
Data520	0.777537	-0.216573	-0.029399	-0.273081	-0.070038	0.117747
Data521	0.77357	-0.222168	-0.03835	-0.268606	-0.077871	0.116781
Data522	0.769399	-0.227966	-0.047251	-0.264282	-0.085449	0.115356
Data523	0.765228	-0.233968	-0.056152	-0.260061	-0.092723	0.122172
Data524	0.761159	-0.240377	-0.065053	-0.255941	-0.099742	0.123927
Data525	0.757243	-0.246887	-0.074158	-0.251973	-0.106455	0.122757
Data526	0.753581	-0.253499	-0.083466	-0.248108	-0.112813	0.125097
Data527	0.750326	-0.260111	-0.093129	-0.244293	-0.118917	0.124563
Data528	0.747426	-0.26652	-0.1032	-0.240428	-0.124664	0.12619
Data529	0.744883	-0.272827	-0.11378	-0.236613	-0.130157	0.130819
Data530	0.742594	-0.278931	-0.124868	-0.232697	-0.135396	0.132777
Data531	0.740407	-0.284627	-0.136414	-0.228729	-0.140381	0.131531
Data532	0.738169	-0.290222	-0.148468	-0.224711	-0.145162	0.134303
Data533	0.735626	-0.295614	-0.160929	-0.220744	-0.14979	0.135422
Data534	0.732625	-0.300802	-0.173747	-0.216878	-0.154317	0.132472
Data535	0.729065	-0.30599	-0.186869	-0.213114	-0.158742	0.132497
Data536	0.724742	-0.311076	-0.200144	-0.209605	-0.163116	0.133082
Data537	0.719604	-0.31606	-0.21347	-0.20635	-0.167542	0.132217
Data538	0.713704	-0.320943	-0.226847	-0.203349	-0.172017	0.134939
Data539	0.707143	-0.325826	-0.240173	-0.200653	-0.176595	0.138906
Data540	0.700022	-0.330505	-0.253398	-0.198212	-0.181325	0.136871
Data541	0.692495	-0.334981	-0.266622	-0.195974	-0.186208	0.133235
Data542	0.684764	-0.339254	-0.279897	-0.193837	-0.191345	0.129547
Data543	0.677083	-0.343424	-0.293376	-0.191803	-0.196686	0.132624
Data544	0.669556	-0.347392	-0.307109	-0.189819	-0.20223	0.135625
Data545	0.662333	-0.351359	-0.32135	-0.187785	-0.208028	0.140152
Data546	0.655568	-0.355326	-0.336151	-0.185649	-0.21403	0.142924
Data547	0.649312	-0.359395	-0.351664	-0.183309	-0.220235	0.141932
Data548	0.643565	-0.36377	-0.367839	-0.180766	-0.226593	0.140025
Data549	0.638224	-0.368449	-0.384674	-0.177816	-0.233053	0.136871
Data550	0.633291	-0.373332	-0.402069	-0.174459	-0.239563	0.130488
Data551	0.628611	-0.378723	-0.419769	-0.170542	-0.246023	0.1194
Data552	0.624084	-0.384216	-0.43752	-0.166016	-0.252431	0.115534
Data553	0.619609	-0.390116	-0.455068	-0.160624	-0.258738	0.11968
Data554	0.615184	-0.396016	-0.472107	-0.154368	-0.264791	0.129979
Data555	0.610708	-0.402018	-0.488383	-0.147146	-0.270589	0.140457
Data556	0.606232	-0.407918	-0.503642	-0.138906	-0.276082	0.151469
Data557	0.601756	-0.413818	-0.51768	-0.129547	-0.281169	0.155818
Data558	0.597382	-0.419413	-0.530396	-0.11912	-0.285899	0.147985
Data559	0.593262	-0.424906	-0.541738	-0.107625	-0.290171	0.138016
Data560	0.589498	-0.430094	-0.551503	-0.095164	-0.294088	0.135091
Data561	0.58609	-0.435181	-0.559794	-0.081736	-0.297546	0.134328
Data562	0.58314	-0.439962	-0.56661	-0.067444	-0.300598	0.133413
Data563	0.580597	-0.444539	-0.571899	-0.052439	-0.303243	0.131734
Data564	0.57841	-0.448914	-0.575765	-0.036774	-0.305532	0.131989
Data565	0.576274	-0.453084	-0.578308	-0.020549	-0.307465	0.13682
Data566	0.574137	-0.456848	-0.579732	-0.003916	-0.309041	0.139618
Data567	0.571645	-0.460103	-0.58019	0.01297	-0.310313	0.136566
Data568	0.568492	-0.462748	-0.579834	0.030212	-0.311228	0.136388
Data569	0.564473	-0.464783	-0.578969	0.047658	-0.31189	0.142034
Data570	0.559336	-0.465902	-0.577749	0.065206	-0.312195	0.150757
Data571	0.552826	-0.466003	-0.576324	0.082855	-0.312246	0.158412
Data572	0.54479	-0.465088	-0.574951	0.100606	-0.311941	0.160599
Data573	0.535075	-0.463053	-0.573629	0.118357	-0.311381	0.153783
Data574	0.52358	-0.4599	-0.572459	0.136108	-0.310516	0.151393
Data575	0.510406	-0.455627	-0.571442	0.15391	-0.309347	0.148646
Data576	0.495453	-0.450541	-0.570628	0.171712	-0.307973	0.138906
Data577	0.478923	-0.444743	-0.569967	0.189412	-0.306396	0.126521
Data578	0.460866	-0.438334	-0.569458	0.207062	-0.304616	0.117722
Data579	0.441538	-0.431722	-0.569102	0.224457	-0.302684	0.124588
Data580	0.421193	-0.42511	-0.568899	0.241648	-0.300649	0.136108
Data581	0.400085	-0.418599	-0.568899	0.258535	-0.298615	0.14506
Data582	0.378469	-0.412598	-0.569153	0.275014	-0.296529	0.154368
Data583	0.356649	-0.407104	-0.569712	0.291087	-0.294444	0.161133
Data584	0.33488	-0.402222	-0.570577	0.306753	-0.29246	0.161285
Data585	0.313416	-0.397949	-0.571798	0.32196	-0.290527	0.161769
Data586	0.292257	-0.394389	-0.573324	0.336812	-0.288747	0.161641
Data587	0.271657	-0.391134	-0.575104	0.351359	-0.28712	0.158386
Data588	0.251465	-0.388285	-0.577087	0.365702	-0.285594	0.15803
Data589	0.231679	-0.38564	-0.57902	0.379842	-0.284271	0.159683
Data590	0.21225	-0.382996	-0.5808	0.393829	-0.283101	0.156937
Data591	0.193024	-0.380351	-0.582326	0.407715	-0.282084	0.162252
Data592	0.173899	-0.377604	-0.583445	0.421549	-0.281219	0.173721
Data593	0.154724	-0.374858	-0.584056	0.435282	-0.280558	0.187429
Data594	0.135447	-0.372009	-0.584106	0.448863	-0.28005	0.191345
Data595	0.115967	-0.369263	-0.583598	0.462392	-0.279694	0.191345
Data596	0.096283	-0.366821	-0.582733	0.47582	-0.27949	0.189641
Data597	0.076447	-0.364787	-0.581563	0.489095	-0.279388	0.190201
Data598	0.056458	-0.363261	-0.580393	0.502319	-0.27949	0.188649
Data599	0.036519	-0.362549	-0.579478	0.515544	-0.279694	0.187073
Data600	0.016734	-0.362549	-0.579071	0.528768	-0.279999	0.188471
Data601	-0.002696	-0.363566	-0.579376	0.542043	-0.280406	0.18247
Data602	-0.021617	-0.365499	-0.58075	0.555369	-0.280863	0.177841
Data603	-0.039775	-0.368144	-0.583242	0.568746	-0.281372	0.179876
Data604	-0.056915	-0.371704	-0.586955	0.582225	-0.281932	0.180588
Data605	-0.072784	-0.375773	-0.591939	0.595652	-0.282491	0.171712
Data606	-0.087179	-0.380249	-0.598145	0.608978	-0.283	0.16215
Data607	-0.099996	-0.384928	-0.605469	0.62205	-0.283559	0.151087
Data608	-0.111033	-0.389608	-0.61381	0.634766	-0.284119	0.144068
Data609	-0.120341	-0.393982	-0.622965	0.646871	-0.284678	0.142085
Data610	-0.12792	-0.398051	-0.632884	0.658213	-0.285339	0.135269
Data611	-0.13382	-0.40151	-0.643412	0.668691	-0.286051	0.132294
Data612	-0.138295	-0.404358	-0.654399	0.677999	-0.286967	0.130692
Data613	-0.141551	-0.406596	-0.665792	0.686137	-0.288035	0.13237
Data614	-0.14384	-0.408325	-0.677541	0.692902	-0.289307	0.131276
Data615	-0.145467	-0.409546	-0.689545	0.698293	-0.290782	0.133184
Data616	-0.146637	-0.410461	-0.701803	0.70226	-0.292562	0.136719
Data617	-0.147756	-0.411275	-0.714213	0.704905	-0.294596	0.13972
Data618	-0.148977	-0.412089	-0.726725	0.706329	-0.296834	0.14384
Data619	-0.150503	-0.413106	-0.739288	0.706635	-0.299327	0.148315
Data620	-0.152588	-0.414429	-0.751851	0.706024	-0.301921	0.153961
Data621	-0.155334	-0.416158	-0.764364	0.704702	-0.304667	0.149663
Data622	-0.158844	-0.418294	-0.776774	0.70282	-0.307414	0.1533
Data623	-0.163218	-0.420939	-0.789083	0.700684	-0.310211	0.155106
Data624	-0.168457	-0.423889	-0.80129	0.698395	-0.312907	0.154215
Data625	-0.17451	-0.427348	-0.813395	0.696106	-0.31545	0.15124
Data626	-0.181325	-0.43101	-0.825399	0.693919	-0.317841	0.147552
Data627	-0.188751	-0.434977	-0.837199	0.691935	-0.320028	0.145747
Data628	-0.196533	-0.438944	-0.848897	0.690104	-0.32196	0.14506
Data629	-0.204569	-0.443014	-0.860341	0.688477	-0.323588	0.14595
Data630	-0.212504	-0.447083	-0.871582	0.6869	-0.324961	0.148722
Data631	-0.220184	-0.450846	-0.882467	0.685374	-0.326029	0.152003
Data632	-0.227356	-0.454407	-0.892944	0.683797	-0.326843	0.150986
Data633	-0.233866	-0.457662	-0.902913	0.682068	-0.327301	0.150935
Data634	-0.239512	-0.46051	-0.912374	0.680084	-0.327504	0.142619
Data635	-0.244293	-0.462952	-0.921224	0.677897	-0.327454	0.137761
Data636	-0.24821	-0.464986	-0.929362	0.675405	-0.327199	0.136007
Data637	-0.251261	-0.466512	-0.936788	0.672658	-0.326691	0.134074
Data638	-0.253499	-0.467733	-0.943451	0.669759	-0.326029	0.129776
Data639	-0.255127	-0.468648	-0.9493	0.666809	-0.325267	0.12413
