# Supplementary material for: Integration of MRI and somatosensory evoked potentials facilitate diagnosis of spinal cord compression
Source: Sci Rep. 2023 May 15;13:7861. doi: 10.1038/s41598-023-34832-2 (PMC10185544; doi:10.1038/s41598-023-34832-2)
Supplement: Supplementary file 3 — Supplementary Information 3. [file 41598_2023_34832_MOESM3_ESM.zip › Preoperative SSEP data/spinal cord compression group/5208577_2/5208577_2_Rt Tibial SEP_Cz'-Fpz_201219_144239.csv]

Index	1	2	4	5	6
Name	Cz'-Fpz	Cz'-Fpz	Cz'-Fpz	Cz'-Fpz	Cz'-Fpz
Time	2.01812E+13	2.01812E+13	2.01812E+13	2.01812E+13	2.01812E+13
Highcut	500	500	500	500	500
Lowcut	10	10	10	10	10
Period	0.000156	0.000156	0.000156	0.000156	0.000156
Averages	120	120	120	120	120
Int (mA)	18/17.6mA	18/17.6mA	18/17.6mA	18/17.6mA	18/17.6mA
Pulse Width (�gs)	200�s	200�s	200�s	200�s	200�s
Rep Rate (Hz)	3.11Hz	2.78Hz	3.11Hz	3.11Hz	3.11Hz
Data0	0.077464	0.099131	0.074361	0.259399	-0.068868
Data1	0.106862	0.118815	0.095367	0.287628	-0.055389
Data2	0.139008	0.142365	0.117645	0.317485	-0.039622
Data3	0.172424	0.16861	0.140127	0.34785	-0.022481
Data4	0.205485	0.196126	0.161845	0.377604	-0.005137
Data5	0.23641	0.223083	0.18163	0.405629	0.011241
Data6	0.263723	0.247803	0.198568	0.430908	0.025482
Data7	0.286153	0.268656	0.211741	0.452525	0.036469
Data8	0.302938	0.284373	0.22054	0.469818	0.043284
Data9	0.313721	0.294088	0.224711	0.482534	0.045369
Data10	0.318756	0.297597	0.224202	0.490621	0.042572
Data11	0.318756	0.295054	0.21932	0.494334	0.035095
Data12	0.314687	0.28712	0.21052	0.49413	0.023448
Data13	0.307821	0.274862	0.198517	0.490672	0.008443
Data14	0.299428	0.259399	0.184174	0.484772	-0.00885
Data15	0.290629	0.242055	0.168355	0.477193	-0.027517
Data16	0.282491	0.223999	0.151774	0.468648	-0.046438
Data17	0.275675	0.206248	0.135193	0.459747	-0.064697
Data18	0.270742	0.189565	0.119171	0.45105	-0.081533
Data19	0.267893	0.17451	0.104218	0.442861	-0.096385
Data20	0.267131	0.161387	0.090485	0.435435	-0.109049
Data21	0.268402	0.150299	0.078176	0.428823	-0.119324
Data22	0.271606	0.141398	0.067291	0.423075	-0.127309
Data23	0.276286	0.134481	0.057729	0.417989	-0.133158
Data24	0.282084	0.129089	0.04954	0.413717	-0.137126
Data25	0.289052	0.125173	0.042369	0.4098	-0.139923
Data26	0.297139	0.122579	0.035858	0.405884	-0.141805
Data27	0.306193	0.121206	0.029806	0.402069	-0.143077
Data28	0.316213	0.1209	0.024312	0.398254	-0.14384
Data29	0.327148	0.12146	0.019226	0.394491	-0.144399
Data30	0.338898	0.122681	0.014394	0.390676	-0.144908
Data31	0.351359	0.124359	0.009715	0.38681	-0.145518
Data32	0.364482	0.126394	0.005086	0.382741	-0.146281
Data33	0.378062	0.12853	0.000458	0.37852	-0.147196
Data34	0.391897	0.130615	-0.004272	0.374095	-0.148265
Data35	0.405884	0.132497	-0.009155	0.369466	-0.149434
Data36	0.419718	0.134074	-0.014191	0.364634	-0.150655
Data37	0.433248	0.135091	-0.019379	0.35965	-0.151825
Data38	0.446269	0.135549	-0.024668	0.354513	-0.153046
Data39	0.458577	0.135295	-0.03006	0.349274	-0.154114
Data40	0.469971	0.134226	-0.035502	0.343933	-0.155182
Data41	0.480398	0.132345	-0.040995	0.338593	-0.156148
Data42	0.489756	0.129547	-0.046488	0.333252	-0.157064
Data43	0.497945	0.125834	-0.05188	0.327962	-0.157928
Data44	0.504862	0.121257	-0.057271	0.322825	-0.158742
Data45	0.51061	0.115865	-0.06251	0.317891	-0.159505
Data46	0.515035	0.10966	-0.067596	0.313161	-0.160166
Data47	0.518239	0.102793	-0.072581	0.308634	-0.160777
Data48	0.520172	0.095418	-0.077362	0.304413	-0.161285
Data49	0.520884	0.087585	-0.081889	0.300496	-0.161591
Data50	0.520477	0.079498	-0.086263	0.296834	-0.161692
Data51	0.518951	0.071309	-0.090332	0.293376	-0.161591
Data52	0.516459	0.063273	-0.094096	0.29012	-0.161235
Data53	0.513051	0.055542	-0.097605	0.287069	-0.160624
Data54	0.508931	0.04837	-0.100708	0.284068	-0.15976
Data55	0.504252	0.041809	-0.103455	0.281169	-0.158641
Data56	0.499064	0.036112	-0.105794	0.27832	-0.157318
Data57	0.49352	0.031382	-0.107727	0.275472	-0.155792
Data58	0.487722	0.02772	-0.109253	0.272624	-0.154165
Data59	0.481822	0.025126	-0.110321	0.269775	-0.152435
Data60	0.475769	0.023651	-0.111084	0.266927	-0.150706
Data61	0.469666	0.023092	-0.11144	0.264079	-0.148926
Data62	0.463511	0.023499	-0.111593	0.261281	-0.147146
Data63	0.457255	0.024567	-0.111491	0.258535	-0.145416
Data64	0.450897	0.026194	-0.111287	0.255839	-0.143789
Data65	0.444489	0.028178	-0.111033	0.253245	-0.142263
Data66	0.437876	0.030314	-0.110779	0.250651	-0.140889
Data67	0.431112	0.032399	-0.110626	0.248159	-0.139771
Data68	0.424194	0.034231	-0.110626	0.245667	-0.138957
Data69	0.417124	0.035807	-0.110779	0.243073	-0.13855
Data70	0.409851	0.036977	-0.111135	0.240428	-0.138601
Data71	0.402374	0.037689	-0.111694	0.237579	-0.13916
Data72	0.394694	0.037944	-0.112457	0.234528	-0.140381
Data73	0.38681	0.037689	-0.113322	0.231171	-0.142212
Data74	0.378672	0.037028	-0.114339	0.227458	-0.144653
Data75	0.370229	0.03596	-0.115356	0.223338	-0.147756
Data76	0.36143	0.034434	-0.116323	0.218811	-0.151367
Data77	0.352275	0.032552	-0.117137	0.213928	-0.155436
Data78	0.342662	0.030314	-0.117798	0.208639	-0.15976
Data79	0.332642	0.027771	-0.118256	0.202993	-0.164235
Data80	0.322164	0.024974	-0.118408	0.197093	-0.168711
Data81	0.311279	0.021922	-0.118306	0.190938	-0.173086
Data82	0.299988	0.018768	-0.117798	0.18458	-0.177155
Data83	0.28834	0.015513	-0.116984	0.178172	-0.180868
Data84	0.276438	0.012309	-0.115763	0.171763	-0.184174
Data85	0.264231	0.009206	-0.114288	0.165354	-0.187022
Data86	0.251923	0.006358	-0.112508	0.158997	-0.189412
Data87	0.239461	0.003866	-0.110474	0.15274	-0.191447
Data88	0.226898	0.001882	-0.108185	0.146637	-0.193125
Data89	0.214284	0.000458	-0.105743	0.140686	-0.19455
Data90	0.201569	-0.000153	-0.103099	0.134837	-0.19577
Data91	0.188802	-0.000051	-0.100352	0.129038	-0.196889
Data92	0.175985	0.000814	-0.097504	0.123342	-0.197906
Data93	0.163015	0.002492	-0.094503	0.117696	-0.198924
Data94	0.149943	0.004985	-0.0914	0.112	-0.199992
Data95	0.136719	0.008189	-0.088145	0.106303	-0.201009
Data96	0.123393	0.011902	-0.084737	0.100454	-0.202077
Data97	0.109965	0.015971	-0.081177	0.094503	-0.203145
Data98	0.096385	0.020243	-0.077362	0.088399	-0.204213
Data99	0.082703	0.024465	-0.073395	0.082092	-0.20518
Data100	0.068919	0.028432	-0.069173	0.075531	-0.206045
Data101	0.054983	0.031942	-0.064697	0.068766	-0.206858
Data102	0.040894	0.03479	-0.059967	0.061747	-0.20757
Data103	0.026601	0.036926	-0.054983	0.054474	-0.20813
Data104	0.012105	0.038249	-0.049744	0.046997	-0.208588
Data105	-0.002594	0.038706	-0.04425	0.039317	-0.208893
Data106	-0.017649	0.03835	-0.038452	0.031433	-0.209147
Data107	-0.033061	0.037333	-0.032399	0.023346	-0.2093
Data108	-0.048726	0.035706	-0.026143	0.015208	-0.209351
Data109	-0.064646	0.03362	-0.019633	0.006968	-0.209401
Data110	-0.080668	0.031128	-0.012919	-0.001272	-0.209452
Data111	-0.096741	0.028483	-0.006002	-0.009511	-0.209452
Data112	-0.112661	0.025635	0.001068	-0.0177	-0.209401
Data113	-0.128225	0.022786	0.008341	-0.025838	-0.209401
Data114	-0.143331	0.019887	0.015767	-0.033824	-0.2093
Data115	-0.157725	0.017039	0.023346	-0.041606	-0.209198
Data116	-0.171356	0.014292	0.031026	-0.049184	-0.208995
Data117	-0.184174	0.011648	0.038808	-0.056508	-0.208689
Data118	-0.196228	0.009206	0.04659	-0.063527	-0.208282
Data119	-0.207621	0.007019	0.054423	-0.070241	-0.207774
Data120	-0.218506	0.005188	0.062205	-0.076599	-0.207163
Data121	-0.229085	0.003713	0.069936	-0.082601	-0.206401
Data122	-0.239665	0.002797	0.077515	-0.088247	-0.205485
Data123	-0.250448	0.002391	0.084991	-0.093536	-0.204417
Data124	-0.261688	0.002594	0.092265	-0.09847	-0.203247
Data125	-0.273488	0.003408	0.099335	-0.103048	-0.201925
Data126	-0.28595	0.00473	0.106201	-0.10732	-0.2005
Data127	-0.299021	0.00646	0.112813	-0.111186	-0.198975
Data128	-0.312602	0.008596	0.119171	-0.114797	-0.197296
Data129	-0.326487	0.010935	0.125326	-0.118052	-0.195567
Data130	-0.340373	0.013326	0.131226	-0.121002	-0.193736
Data131	-0.353953	0.015767	0.136973	-0.123647	-0.191752
Data132	-0.366872	0.018056	0.142466	-0.126038	-0.189718
Data133	-0.378825	0.020192	0.147807	-0.128174	-0.187531
Data134	-0.389608	0.022125	0.152944	-0.130107	-0.185293
Data135	-0.398966	0.023804	0.157878	-0.131785	-0.182902
Data136	-0.406799	0.025228	0.162659	-0.133413	-0.18041
Data137	-0.413106	0.026499	0.167185	-0.134939	-0.177816
Data138	-0.417938	0.027517	0.171458	-0.136515	-0.17512
Data139	-0.421397	0.028381	0.175476	-0.138143	-0.172272
Data140	-0.423737	0.029093	0.179189	-0.139974	-0.169322
Data141	-0.425161	0.029704	0.182546	-0.142059	-0.16627
Data142	-0.425873	0.030162	0.185547	-0.144552	-0.163116
Data143	-0.426178	0.030568	0.188192	-0.1474	-0.159861
Data144	-0.42628	0.030874	0.19043	-0.150706	-0.156555
Data145	-0.426381	0.031128	0.192312	-0.15447	-0.153198
Data146	-0.426636	0.031382	0.193837	-0.158691	-0.14979
Data147	-0.427195	0.031687	0.195007	-0.16332	-0.146434
Data148	-0.42806	0.032094	0.195821	-0.168254	-0.143127
Data149	-0.429281	0.032654	0.19633	-0.173391	-0.139872
Data150	-0.430806	0.033417	0.196584	-0.17868	-0.136719
Data151	-0.432638	0.034434	0.196584	-0.183919	-0.133718
Data152	-0.43457	0.035706	0.19633	-0.189056	-0.13087
Data153	-0.436656	0.037282	0.195872	-0.19399	-0.128174
Data154	-0.43869	0.039063	0.195262	-0.198619	-0.125631
Data155	-0.440572	0.041046	0.19455	-0.20284	-0.123291
Data156	-0.442251	0.043081	0.193685	-0.206655	-0.121206
Data157	-0.443675	0.045166	0.192769	-0.209961	-0.119222
Data158	-0.444794	0.047099	0.191803	-0.212809	-0.117493
Data159	-0.445608	0.048777	0.190837	-0.215251	-0.115865
Data160	-0.446167	0.0501	0.189921	-0.217285	-0.114339
Data161	-0.446472	0.050913	0.189006	-0.219014	-0.112915
Data162	-0.446676	0.051117	0.188243	-0.220388	-0.111542
Data163	-0.446828	0.050659	0.187581	-0.221608	-0.110118
Data164	-0.447083	0.049489	0.187022	-0.222626	-0.108744
Data165	-0.44754	0.047607	0.186666	-0.223541	-0.107218
Data166	-0.448354	0.045013	0.186462	-0.224406	-0.105642
Data167	-0.449626	0.04186	0.186412	-0.22522	-0.103963
Data168	-0.451406	0.038096	0.186564	-0.226034	-0.102183
Data169	-0.453796	0.033976	0.18692	-0.226898	-0.100352
Data170	-0.456899	0.029551	0.187378	-0.227763	-0.098368
Data171	-0.460612	0.024974	0.187988	-0.228678	-0.096436
Data172	-0.465037	0.020294	0.1887	-0.229645	-0.094503
Data173	-0.470072	0.015717	0.189514	-0.230611	-0.09257
Data174	-0.475769	0.011241	0.190379	-0.231628	-0.09079
Data175	-0.481974	0.006968	0.191193	-0.232646	-0.089111
Data176	-0.488688	0.002899	0.191956	-0.233612	-0.087636
Data177	-0.495911	-0.000916	0.192617	-0.234528	-0.086314
Data178	-0.503489	-0.004679	0.193024	-0.235341	-0.085246
Data179	-0.511373	-0.008392	0.193227	-0.236053	-0.084381
Data180	-0.51946	-0.012156	0.193075	-0.236613	-0.083822
Data181	-0.5277	-0.016073	0.192617	-0.236918	-0.083516
Data182	-0.53594	-0.020294	0.191803	-0.237071	-0.083516
Data183	-0.544027	-0.024923	0.190633	-0.236918	-0.083872
Data184	-0.551758	-0.03006	0.189056	-0.236613	-0.084585
Data185	-0.559031	-0.035858	0.187174	-0.236003	-0.085653
Data186	-0.565542	-0.042267	0.184987	-0.23524	-0.087229
Data187	-0.571187	-0.049388	0.182546	-0.234222	-0.089213
Data188	-0.575714	-0.05722	0.17985	-0.233154	-0.091654
Data189	-0.578918	-0.065715	0.177002	-0.231934	-0.094604
Data190	-0.58075	-0.074819	0.174052	-0.230713	-0.098063
Data191	-0.581106	-0.084381	0.170949	-0.229492	-0.101929
Data192	-0.579987	-0.09435	0.167745	-0.228271	-0.106201
Data193	-0.577393	-0.104523	0.16449	-0.227051	-0.11083
Data194	-0.573476	-0.114746	0.161133	-0.225881	-0.115763
Data195	-0.568339	-0.124868	0.157674	-0.224711	-0.12085
Data196	-0.562185	-0.134684	0.154114	-0.223541	-0.126038
Data197	-0.555166	-0.144094	0.150401	-0.222321	-0.131276
Data198	-0.547536	-0.152893	0.146535	-0.221049	-0.136515
Data199	-0.539449	-0.161031	0.142415	-0.219625	-0.141602
Data200	-0.531108	-0.168406	0.138143	-0.218048	-0.146637
Data201	-0.522563	-0.174967	0.133565	-0.216268	-0.151469
Data202	-0.513967	-0.180766	0.128784	-0.214233	-0.156199
Data203	-0.505371	-0.18575	0.123698	-0.211995	-0.160777
Data204	-0.496826	-0.190074	0.118357	-0.209554	-0.165253
Data205	-0.488383	-0.193787	0.112762	-0.206858	-0.169627
Data206	-0.480143	-0.196991	0.106964	-0.203959	-0.174001
Data207	-0.472056	-0.19989	0.101013	-0.200806	-0.178426
Data208	-0.464223	-0.202535	0.09491	-0.19755	-0.182902
Data209	-0.456746	-0.205129	0.088755	-0.194143	-0.187429
Data210	-0.449626	-0.207774	0.082601	-0.190633	-0.192108
Data211	-0.442963	-0.210571	0.076447	-0.187073	-0.196889
Data212	-0.436808	-0.213623	0.070394	-0.183512	-0.201772
Data213	-0.431163	-0.21698	0.064545	-0.179952	-0.206655
Data214	-0.426025	-0.220795	0.058848	-0.176442	-0.211589
Data215	-0.421244	-0.225067	0.053406	-0.173035	-0.21642
Data216	-0.416718	-0.229797	0.048167	-0.169729	-0.221202
Data217	-0.412242	-0.234985	0.043182	-0.166524	-0.225779
Data218	-0.407511	-0.240631	0.038401	-0.163523	-0.230052
Data219	-0.402323	-0.246582	0.033824	-0.160675	-0.23407
Data220	-0.396322	-0.252889	0.029348	-0.15803	-0.237732
Data221	-0.389353	-0.259298	0.025024	-0.155487	-0.240987
Data222	-0.381063	-0.265706	0.020701	-0.153046	-0.243886
Data223	-0.371399	-0.271962	0.016378	-0.150604	-0.246429
Data224	-0.36026	-0.277964	0.011953	-0.148163	-0.248617
Data225	-0.347697	-0.283508	0.007375	-0.14562	-0.250549
Data226	-0.33371	-0.288442	0.002594	-0.142771	-0.25233
Data227	-0.318553	-0.292664	-0.002441	-0.139618	-0.254008
Data228	-0.30248	-0.296021	-0.007833	-0.136007	-0.255686
Data229	-0.285695	-0.298513	-0.013529	-0.131785	-0.257467
Data230	-0.268555	-0.30009	-0.019684	-0.126953	-0.25945
Data231	-0.251312	-0.300802	-0.026143	-0.121409	-0.261637
Data232	-0.234273	-0.300649	-0.03301	-0.115153	-0.26413
Data233	-0.217692	-0.299784	-0.040181	-0.108134	-0.266876
Data234	-0.201721	-0.298258	-0.047658	-0.100403	-0.269928
Data235	-0.186462	-0.296173	-0.055389	-0.092061	-0.273183
Data236	-0.172119	-0.29363	-0.063324	-0.083211	-0.276591
Data237	-0.15859	-0.290782	-0.07136	-0.073853	-0.28005
Data238	-0.145976	-0.287679	-0.079397	-0.06424	-0.283508
Data239	-0.134125	-0.284322	-0.087433	-0.054372	-0.286916
Data240	-0.123088	-0.280711	-0.095317	-0.044454	-0.29012
Data241	-0.112661	-0.276845	-0.102946	-0.034536	-0.293121
Data242	-0.102793	-0.272573	-0.110219	-0.024668	-0.295868
Data243	-0.093282	-0.267843	-0.117137	-0.014903	-0.298258
Data244	-0.084025	-0.2624	-0.123494	-0.005341	-0.300344
Data245	-0.07487	-0.256144	-0.129293	0.00412	-0.302073
Data246	-0.065562	-0.248871	-0.134481	0.013479	-0.303446
Data247	-0.056	-0.240326	-0.138957	0.022786	-0.304362
Data248	-0.04598	-0.230408	-0.142721	0.032094	-0.304871
Data249	-0.03535	-0.218913	-0.145772	0.041402	-0.304921
Data250	-0.023905	-0.205739	-0.148112	0.05071	-0.304464
Data251	-0.011597	-0.190887	-0.14979	0.06012	-0.303548
Data252	0.001628	-0.174357	-0.150859	0.069631	-0.302124
Data253	0.01592	-0.156148	-0.151367	0.079142	-0.300191
Data254	0.03123	-0.136515	-0.151418	0.088654	-0.297699
Data255	0.047557	-0.115509	-0.151011	0.098165	-0.294698
Data256	0.064646	-0.093384	-0.15035	0.107524	-0.291239
Data257	0.082499	-0.070343	-0.149384	0.116831	-0.287272
Data258	0.10081	-0.046641	-0.148265	0.125936	-0.282796
Data259	0.119476	-0.022481	-0.146891	0.134786	-0.277913
Data260	0.138245	0.001831	-0.145315	0.143483	-0.272624
Data261	0.156962	0.026296	-0.143483	0.152028	-0.266927
Data262	0.175425	0.050812	-0.141398	0.16037	-0.260874
Data263	0.193532	0.075175	-0.138906	0.168711	-0.254517
Data264	0.211233	0.099487	-0.136007	0.177053	-0.247752
Data265	0.228475	0.123749	-0.132599	0.185598	-0.240733
Data266	0.24526	0.14801	-0.128632	0.194397	-0.233409
Data267	0.261739	0.172323	-0.124003	0.203654	-0.22583
Data268	0.277964	0.196838	-0.118663	0.21347	-0.217946
Data269	0.294088	0.221558	-0.112712	0.223999	-0.209859
Data270	0.310211	0.246582	-0.106049	0.235291	-0.201416
Data271	0.326487	0.271962	-0.098775	0.247498	-0.192719
Data272	0.343018	0.297648	-0.090841	0.260671	-0.183665
Data273	0.359904	0.323588	-0.082397	0.274862	-0.174205
Data274	0.377197	0.349731	-0.073446	0.29007	-0.164235
Data275	0.394897	0.375926	-0.064036	0.306346	-0.153809
Data276	0.413106	0.402069	-0.05427	0.323639	-0.142771
Data277	0.431671	0.427958	-0.044047	0.341899	-0.131175
Data278	0.450592	0.453389	-0.033468	0.361074	-0.118917
Data279	0.469767	0.47821	-0.022481	0.381114	-0.105998
Data280	0.489095	0.502065	-0.011088	0.401967	-0.092519
Data281	0.508372	0.524851	0.000712	0.423482	-0.078481
Data282	0.527496	0.546163	0.013123	0.445658	-0.063934
Data283	0.546214	0.565847	0.026042	0.468343	-0.049032
Data284	0.564423	0.583547	0.03952	0.491384	-0.033824
Data285	0.581818	0.599009	0.053507	0.514679	-0.018412
Data286	0.598246	0.611928	0.067952	0.538076	-0.00295
Data287	0.613403	0.622101	0.082804	0.561422	0.012461
Data288	0.627035	0.629272	0.097809	0.584513	0.027822
Data289	0.638936	0.633341	0.112915	0.607249	0.042928
Data290	0.648905	0.634104	0.127767	0.629323	0.05778
Data291	0.656637	0.631612	0.142212	0.650686	0.072174
Data292	0.662028	0.625865	0.155894	0.671031	0.08611
Data293	0.664927	0.616964	0.168559	0.690206	0.099386
Data294	0.665283	0.605062	0.179952	0.70811	0.112
Data295	0.663147	0.590363	0.189819	0.724487	0.1238
Data296	0.658468	0.573171	0.197957	0.739237	0.134684
Data297	0.651499	0.553741	0.204213	0.752207	0.144552
Data298	0.642293	0.532481	0.208435	0.763346	0.153351
Data299	0.631053	0.509593	0.210622	0.772552	0.161031
Data300	0.618032	0.485484	0.210775	0.779775	0.167592
Data301	0.603485	0.460459	0.208995	0.785014	0.173035
Data302	0.587616	0.434774	0.205332	0.788218	0.177307
Data303	0.570577	0.408681	0.200043	0.789388	0.180562
Data304	0.552622	0.382436	0.193176	0.788625	0.182851
Data305	0.533803	0.356191	0.185038	0.78598	0.184275
Data306	0.514374	0.330048	0.17573	0.781504	0.184835
Data307	0.494283	0.304108	0.165456	0.77535	0.184682
Data308	0.473582	0.278371	0.154317	0.767517	0.183919
Data309	0.452372	0.252838	0.142517	0.758209	0.182495
Data310	0.430552	0.227458	0.130056	0.747528	0.180562
Data311	0.408122	0.202179	0.117086	0.735474	0.17807
Data312	0.384979	0.176951	0.103505	0.7223	0.175069
Data313	0.361176	0.151774	0.089366	0.708059	0.17156
Data314	0.336558	0.126597	0.074615	0.692851	0.167491
Data315	0.311127	0.101522	0.059204	0.676727	0.162913
Data316	0.284831	0.076599	0.04303	0.65979	0.157725
Data317	0.257568	0.051931	0.026093	0.64209	0.151978
Data318	0.22939	0.027771	0.008291	0.623678	0.145518
Data319	0.200348	0.004272	-0.010325	0.604553	0.138397
Data320	0.170492	-0.018311	-0.029856	0.584666	0.130564
Data321	0.139974	-0.039775	-0.050303	0.564117	0.121918
Data322	0.108846	-0.059814	-0.071513	0.542857	0.112508
Data323	0.077413	-0.078278	-0.093486	0.520935	0.102234
Data324	0.045878	-0.094808	-0.116119	0.498301	0.091146
Data325	0.014496	-0.109355	-0.139262	0.475006	0.079091
Data326	-0.016378	-0.121714	-0.162811	0.451152	0.066172
Data327	-0.04659	-0.131785	-0.186564	0.426839	0.052389
Data328	-0.075684	-0.139516	-0.210368	0.402069	0.037689
Data329	-0.103404	-0.144908	-0.234121	0.377045	0.022227
Data330	-0.129496	-0.148061	-0.257721	0.351868	0.006002
Data331	-0.153656	-0.149078	-0.280965	0.326742	-0.010783
Data332	-0.17568	-0.14801	-0.303752	0.301717	-0.028178
Data333	-0.195414	-0.14506	-0.32608	0.277049	-0.04598
Data334	-0.212758	-0.140381	-0.34785	0.252838	-0.064138
Data335	-0.227661	-0.134176	-0.368958	0.229187	-0.082448
Data336	-0.240072	-0.126699	-0.389404	0.206146	-0.100861
Data337	-0.250142	-0.118052	-0.409088	0.183767	-0.119222
Data338	-0.257924	-0.10849	-0.428009	0.16215	-0.137533
Data339	-0.26357	-0.098114	-0.446065	0.141296	-0.15564
Data340	-0.267385	-0.087026	-0.463155	0.121104	-0.173492
Data341	-0.269521	-0.075328	-0.479279	0.101624	-0.19104
Data342	-0.270233	-0.063171	-0.494232	0.082855	-0.208282
Data343	-0.269877	-0.050456	-0.508067	0.064646	-0.225118
Data344	-0.268656	-0.037333	-0.52063	0.047048	-0.241496
Data345	-0.266825	-0.023702	-0.531921	0.03006	-0.257467
Data346	-0.264587	-0.009613	-0.541941	0.013682	-0.272878
Data347	-0.262299	0.004934	-0.55069	-0.002085	-0.287679
Data348	-0.259959	0.020091	-0.558217	-0.017344	-0.301819
Data349	-0.257823	0.035756	-0.564524	-0.031891	-0.315145
Data350	-0.255941	0.052083	-0.569814	-0.045827	-0.327708
Data351	-0.254415	0.068919	-0.574137	-0.059052	-0.339305
Data352	-0.253245	0.086314	-0.577698	-0.071564	-0.349935
Data353	-0.25238	0.104268	-0.580597	-0.083313	-0.359497
Data354	-0.251821	0.122579	-0.582987	-0.094299	-0.367991
Data355	-0.251414	0.141296	-0.585022	-0.104523	-0.375417
Data356	-0.25116	0.160217	-0.586802	-0.113983	-0.381724
Data357	-0.250854	0.17924	-0.588379	-0.122732	-0.386963
Data358	-0.250448	0.198263	-0.589854	-0.130819	-0.391235
Data359	-0.249888	0.217183	-0.591176	-0.138245	-0.394491
Data360	-0.249023	0.235799	-0.592448	-0.145111	-0.396932
Data361	-0.247854	0.254161	-0.593567	-0.151418	-0.39856
Data362	-0.246328	0.272115	-0.594432	-0.157216	-0.399475
Data363	-0.244344	0.289714	-0.595042	-0.162608	-0.399831
Data364	-0.241954	0.306956	-0.595245	-0.167592	-0.399628
Data365	-0.239105	0.323893	-0.595042	-0.17217	-0.398966
Data366	-0.235799	0.340678	-0.594228	-0.176442	-0.397898
Data367	-0.231934	0.35731	-0.592855	-0.180359	-0.396423
Data368	-0.227509	0.373993	-0.590769	-0.18397	-0.394643
Data369	-0.222575	0.390828	-0.588023	-0.187276	-0.392507
Data370	-0.21698	0.407867	-0.584513	-0.190328	-0.390015
Data371	-0.210724	0.425262	-0.580343	-0.193024	-0.387166
Data372	-0.203857	0.443064	-0.57546	-0.195465	-0.38386
Data373	-0.196381	0.461273	-0.569967	-0.197601	-0.380096
Data374	-0.188395	0.479889	-0.563863	-0.199432	-0.375773
Data375	-0.179952	0.498962	-0.557251	-0.201009	-0.370941
Data376	-0.171204	0.518341	-0.550181	-0.202332	-0.365448
Data377	-0.162303	0.538127	-0.542653	-0.2034	-0.359294
Data378	-0.153402	0.558116	-0.534719	-0.204213	-0.352427
Data379	-0.144704	0.578359	-0.526428	-0.204875	-0.344849
Data380	-0.136312	0.598755	-0.517782	-0.205282	-0.336558
Data381	-0.128377	0.619253	-0.508779	-0.205536	-0.327606
Data382	-0.1209	0.639903	-0.499369	-0.205638	-0.317993
Data383	-0.113932	0.660706	-0.489655	-0.205587	-0.307821
Data384	-0.107473	0.681559	-0.479533	-0.205332	-0.297139
Data385	-0.10142	0.702515	-0.469004	-0.204976	-0.286051
Data386	-0.095673	0.723572	-0.458069	-0.204417	-0.274658
Data387	-0.090078	0.74468	-0.446726	-0.203705	-0.263062
Data388	-0.084432	0.765839	-0.434977	-0.202891	-0.251363
Data389	-0.078532	0.786947	-0.422821	-0.201874	-0.239614
Data390	-0.072276	0.807953	-0.410258	-0.200704	-0.227915
Data391	-0.06546	0.828807	-0.397237	-0.199331	-0.216268
Data392	-0.057933	0.849406	-0.38386	-0.197856	-0.204722
Data393	-0.049591	0.8697	-0.370076	-0.196279	-0.193278
Data394	-0.040385	0.889638	-0.355937	-0.19455	-0.181885
Data395	-0.030263	0.90917	-0.341441	-0.192719	-0.170441
Data396	-0.019328	0.928192	-0.326691	-0.190837	-0.158946
Data397	-0.007528	0.946808	-0.311686	-0.188904	-0.147298
Data398	0.004985	0.964915	-0.296478	-0.186971	-0.135447
Data399	0.018107	0.982513	-0.281169	-0.184987	-0.123342
Data400	0.031687	0.999654	-0.265859	-0.183105	-0.110931
Data401	0.045624	1.016286	-0.250549	-0.181325	-0.098114
Data402	0.059662	1.032359	-0.235341	-0.179647	-0.084991
Data403	0.073751	1.047821	-0.220388	-0.178121	-0.071513
Data404	0.087687	1.062571	-0.205638	-0.176799	-0.057729
Data405	0.101471	1.076457	-0.191193	-0.17568	-0.043691
Data406	0.11495	1.089427	-0.177002	-0.174815	-0.029399
Data407	0.128123	1.101329	-0.163167	-0.174154	-0.014903
Data408	0.140991	1.111959	-0.149587	-0.173747	-0.000254
Data409	0.153605	1.121267	-0.13621	-0.173645	0.014496
Data410	0.166066	1.1291	-0.122986	-0.173747	0.029449
Data411	0.178477	1.135305	-0.109812	-0.174103	0.044505
Data412	0.190887	1.139984	-0.096588	-0.174662	0.059662
Data413	0.203501	1.142985	-0.08316	-0.175374	0.075022
Data414	0.21642	1.144409	-0.069529	-0.17629	0.090535
Data415	0.229747	1.144358	-0.055542	-0.177307	0.106201
Data416	0.243581	1.142883	-0.04125	-0.178477	0.122019
Data417	0.258026	1.140188	-0.026499	-0.179698	0.13799
Data418	0.273183	1.136475	-0.011342	-0.180969	0.154063
Data419	0.289001	1.131897	0.004069	-0.182343	0.170186
Data420	0.305583	1.126709	0.019887	-0.183716	0.18631
Data421	0.322825	1.121063	0.035909	-0.185089	0.202332
Data422	0.340678	1.115214	0.052083	-0.186513	0.218201
Data423	0.359141	1.109314	0.068258	-0.187836	0.233866
Data424	0.37796	1.103414	0.084381	-0.189107	0.249176
Data425	0.397085	1.097666	0.100301	-0.190226	0.264028
Data426	0.41626	1.092021	0.115967	-0.191142	0.278422
Data427	0.435384	1.086629	0.131276	-0.191854	0.292257
Data428	0.454203	1.08134	0.146179	-0.19221	0.305481
Data429	0.472565	1.076202	0.160624	-0.192261	0.317942
Data430	0.490316	1.071167	0.174561	-0.191905	0.329692
Data431	0.507304	1.066132	0.18809	-0.191193	0.340627
Data432	0.523529	1.061045	0.201111	-0.190074	0.3508
Data433	0.538839	1.055908	0.213674	-0.188599	0.360107
Data434	0.553335	1.050669	0.22583	-0.186869	0.368601
Data435	0.567017	1.045227	0.23763	-0.184987	0.376333
Data436	0.579885	1.039581	0.249074	-0.182953	0.383352
Data437	0.592041	1.033732	0.260213	-0.180969	0.389709
Data438	0.603536	1.027476	0.271047	-0.179138	0.395508
Data439	0.614319	1.020864	0.281677	-0.177561	0.40095
Data440	0.624441	1.013692	0.292053	-0.176239	0.406036
Data441	0.63385	1.005961	0.302226	-0.175323	0.410919
Data442	0.642548	0.997518	0.312195	-0.174815	0.415751
Data443	0.650533	0.988261	0.32191	-0.174713	0.420634
Data444	0.657756	0.97819	0.33137	-0.174967	0.425618
Data445	0.664164	0.967204	0.340627	-0.175578	0.430705
Data446	0.669861	0.955404	0.349579	-0.176392	0.435994
Data447	0.674744	0.942841	0.358226	-0.177307	0.441437
Data448	0.678965	0.929616	0.366516	-0.178274	0.447032
Data449	0.682475	0.915934	0.374502	-0.179189	0.452728
Data450	0.685374	0.901947	0.38208	-0.179901	0.458425
Data451	0.687663	0.887858	0.389303	-0.18041	0.464071
Data452	0.689392	0.873922	0.396169	-0.180562	0.469615
Data453	0.690511	0.86024	0.402679	-0.18041	0.475006
Data454	0.69102	0.847015	0.408885	-0.17985	0.480194
Data455	0.690918	0.8343	0.414734	-0.179036	0.485179
Data456	0.690206	0.822093	0.420278	-0.177917	0.48996
Data457	0.688883	0.810394	0.425568	-0.176646	0.494639
Data458	0.687002	0.799052	0.430552	-0.175222	0.499115
Data459	0.684611	0.787964	0.435232	-0.173798	0.503591
Data460	0.681763	0.776978	0.439657	-0.172475	0.508016
Data461	0.678609	0.765889	0.443827	-0.171356	0.512441
Data462	0.675201	0.754598	0.447642	-0.170542	0.516866
Data463	0.671641	0.7429	0.45105	-0.170085	0.521342
Data464	0.668081	0.730693	0.454102	-0.170034	0.525818
Data465	0.66452	0.717926	0.456696	-0.170441	0.530192
Data466	0.661011	0.704549	0.458832	-0.171305	0.534414
Data467	0.65745	0.690664	0.460409	-0.172577	0.538381
Data468	0.653839	0.676219	0.461426	-0.174255	0.541992
Data469	0.650024	0.661367	0.461934	-0.176239	0.545146
Data470	0.645905	0.64621	0.461934	-0.178477	0.54774
Data471	0.641276	0.630849	0.461426	-0.180817	0.549723
Data472	0.636088	0.615438	0.460459	-0.183258	0.551097
Data473	0.630188	0.600077	0.459086	-0.185649	0.551758
Data474	0.623423	0.584869	0.457408	-0.187937	0.55186
Data475	0.615743	0.569916	0.455475	-0.190023	0.551402
Data476	0.607198	0.555216	0.453288	-0.191803	0.550537
Data477	0.597738	0.540822	0.450999	-0.193329	0.549316
Data478	0.587413	0.526581	0.448558	-0.194499	0.547943
Data479	0.576324	0.512594	0.445964	-0.195363	0.546468
Data480	0.564626	0.498606	0.443217	-0.195821	0.545044
Data481	0.552368	0.484619	0.440267	-0.195923	0.543823
Data482	0.539653	0.470479	0.437012	-0.195719	0.542806
Data483	0.526683	0.456085	0.433451	-0.195211	0.542196
Data484	0.51356	0.441284	0.429535	-0.194448	0.541941
Data485	0.500285	0.426076	0.42511	-0.193431	0.542094
Data486	0.48701	0.410309	0.420125	-0.192312	0.542704
Data487	0.473735	0.394033	0.414683	-0.190989	0.543772
Data488	0.460612	0.377197	0.40863	-0.189616	0.545247
Data489	0.447642	0.359802	0.40212	-0.188141	0.547129
Data490	0.434825	0.341949	0.395152	-0.186615	0.549367
Data491	0.422363	0.32369	0.387828	-0.185038	0.55186
Data492	0.410156	0.305023	0.380198	-0.183462	0.554555
Data493	0.398458	0.286001	0.372518	-0.181783	0.557404
Data494	0.387268	0.266724	0.364787	-0.180155	0.560201
Data495	0.376689	0.247192	0.357157	-0.178426	0.562948
Data496	0.366872	0.227458	0.349782	-0.176646	0.565491
Data497	0.357869	0.207469	0.342712	-0.174866	0.56778
Data498	0.349782	0.187327	0.335999	-0.173035	0.569763
Data499	0.342712	0.167033	0.329742	-0.171153	0.571289
Data500	0.33666	0.146637	0.323944	-0.16922	0.572459
Data501	0.331573	0.12619	0.318604	-0.167287	0.573171
Data502	0.327504	0.105794	0.31367	-0.165405	0.573476
Data503	0.324351	0.0855	0.309041	-0.163523	0.573476
Data504	0.32196	0.065511	0.304769	-0.161743	0.57312
Data505	0.320333	0.045929	0.300649	-0.160014	0.572561
Data506	0.319214	0.026855	0.296682	-0.158386	0.571798
Data507	0.318553	0.008494	0.292765	-0.156911	0.570831
Data508	0.318197	-0.009003	0.288747	-0.155538	0.569712
Data509	0.317993	-0.025584	0.284678	-0.154368	0.568492
Data510	0.317891	-0.041199	0.280355	-0.153351	0.567118
Data511	0.317739	-0.055796	0.275828	-0.152537	0.565542
Data512	0.317485	-0.069377	0.271047	-0.151978	0.563711
Data513	0.317027	-0.082041	0.265961	-0.151672	0.561676
Data514	0.316416	-0.093892	0.260569	-0.151622	0.559336
Data515	0.315501	-0.105082	0.254873	-0.151876	0.556691
Data516	0.31428	-0.115763	0.249023	-0.152384	0.553741
Data517	0.312754	-0.126241	0.243022	-0.153198	0.550537
Data518	0.310822	-0.136668	0.236918	-0.154266	0.547078
Data519	0.308533	-0.147298	0.230815	-0.15564	0.543365
Data520	0.305786	-0.158285	0.224813	-0.157267	0.539551
Data521	0.302582	-0.16983	0.218913	-0.159047	0.535533
Data522	0.298869	-0.181986	0.213216	-0.161082	0.531413
Data523	0.294545	-0.194956	0.207774	-0.163218	0.527191
Data524	0.289663	-0.208689	0.202535	-0.165507	0.522817
Data525	0.28422	-0.223287	0.197601	-0.167796	0.518341
Data526	0.278117	-0.238597	0.192922	-0.170085	0.513662
Data527	0.271556	-0.254669	0.188446	-0.172323	0.50883
Data528	0.264435	-0.271352	0.184072	-0.17451	0.503743
Data529	0.257009	-0.288645	0.17985	-0.176493	0.498454
Data530	0.249227	-0.306346	0.17573	-0.178375	0.492961
Data531	0.241343	-0.324402	0.171661	-0.180003	0.487213
Data532	0.233358	-0.342814	0.167592	-0.181427	0.481211
Data533	0.225372	-0.361532	0.163676	-0.182597	0.475057
Data534	0.217539	-0.380452	0.15976	-0.183411	0.468699
Data535	0.209707	-0.399577	0.156047	-0.18397	0.46224
Data536	0.201976	-0.418905	0.152435	-0.184072	0.455627
Data537	0.194244	-0.438487	0.149078	-0.183818	0.448914
Data538	0.186412	-0.458272	0.146027	-0.183156	0.442098
Data539	0.178274	-0.478312	0.143229	-0.182037	0.43513
Data540	0.169779	-0.498556	0.140737	-0.180461	0.428009
Data541	0.160726	-0.519002	0.13855	-0.178477	0.420685
Data542	0.151011	-0.539653	0.136668	-0.176086	0.413106
Data543	0.140584	-0.560506	0.134939	-0.173289	0.405375
Data544	0.129395	-0.581411	0.133362	-0.170186	0.397339
Data545	0.117442	-0.602468	0.131836	-0.166728	0.389099
Data546	0.104777	-0.623525	0.13031	-0.163116	0.380707
Data547	0.091451	-0.644633	0.128682	-0.159251	0.372162
Data548	0.077718	-0.665741	0.126851	-0.155334	0.363617
Data549	0.063578	-0.686798	0.124817	-0.151316	0.355072
Data550	0.049235	-0.707906	0.122579	-0.147349	0.346731
Data551	0.034841	-0.729065	0.120036	-0.143433	0.338593
Data552	0.020447	-0.750275	0.117238	-0.139618	0.33076
Data553	0.006256	-0.771586	0.114187	-0.135956	0.323334
Data554	-0.007731	-0.792999	0.110931	-0.132446	0.316315
Data555	-0.021566	-0.814565	0.107524	-0.129089	0.309753
Data556	-0.035146	-0.836334	0.103912	-0.125936	0.303599
Data557	-0.048472	-0.858307	0.100149	-0.122884	0.297801
Data558	-0.061747	-0.880534	0.096283	-0.120036	0.292308
Data559	-0.07487	-0.902964	0.092214	-0.11734	0.287018
Data560	-0.088094	-0.925649	0.087992	-0.114797	0.28183
Data561	-0.101471	-0.948537	0.083567	-0.112356	0.276642
Data562	-0.115153	-0.971629	0.078837	-0.110118	0.27125
Data563	-0.129293	-0.994924	0.073802	-0.107981	0.265706
Data564	-0.144043	-1.018372	0.068309	-0.105947	0.259806
Data565	-0.159505	-1.04187	0.062307	-0.104116	0.25355
Data566	-0.175832	-1.065369	0.055796	-0.102386	0.246887
Data567	-0.193176	-1.088816	0.048676	-0.100861	0.239716
Data568	-0.211538	-1.112061	0.040894	-0.099538	0.232137
Data569	-0.230916	-1.13505	0.032552	-0.098419	0.22405
Data570	-0.251363	-1.157633	0.023549	-0.097605	0.215505
Data571	-0.272675	-1.179759	0.014038	-0.097046	0.206451
Data572	-0.294851	-1.201274	0.004018	-0.096792	0.196991
Data573	-0.317586	-1.222178	-0.006358	-0.096893	0.187124
Data574	-0.34078	-1.24232	-0.017039	-0.0973	0.176849
Data575	-0.364176	-1.261698	-0.027924	-0.098012	0.166219
Data576	-0.387573	-1.280212	-0.03891	-0.09908	0.155284
Data577	-0.410767	-1.297963	-0.049845	-0.100403	0.144094
Data578	-0.433553	-1.31485	-0.06073	-0.10198	0.13265
Data579	-0.455831	-1.330872	-0.07136	-0.10376	0.121104
Data580	-0.477498	-1.34608	-0.081838	-0.105743	0.109507
Data581	-0.498505	-1.360474	-0.092061	-0.107829	0.09786
Data582	-0.518799	-1.374054	-0.102081	-0.109914	0.086314
Data583	-0.538483	-1.38682	-0.111847	-0.11205	0.07487
Data584	-0.557556	-1.398773	-0.121409	-0.114085	0.063578
Data585	-0.576121	-1.409912	-0.130768	-0.116018	0.05249
Data586	-0.594228	-1.420288	-0.140025	-0.117849	0.041606
Data587	-0.611928	-1.42985	-0.14918	-0.119476	0.030924
Data588	-0.629374	-1.438649	-0.158183	-0.120951	0.020498
Data589	-0.646566	-1.446635	-0.167084	-0.122223	0.010274
Data590	-0.663656	-1.453857	-0.175832	-0.123342	0.000254
Data591	-0.680593	-1.460215	-0.184377	-0.124257	-0.00946
Data592	-0.697428	-1.465759	-0.192668	-0.125122	-0.018972
Data593	-0.714213	-1.470337	-0.200653	-0.125834	-0.028178
Data594	-0.730947	-1.473999	-0.208181	-0.126597	-0.03713
Data595	-0.74763	-1.476593	-0.215302	-0.12736	-0.045726
Data596	-0.76416	-1.478068	-0.221812	-0.128276	-0.053965
Data597	-0.780487	-1.478322	-0.227712	-0.129395	-0.061798
Data598	-0.796509	-1.477305	-0.233002	-0.130819	-0.069275
Data599	-0.812022	-1.474965	-0.237579	-0.132548	-0.076447
Data600	-0.826976	-1.471151	-0.241496	-0.134735	-0.083313
Data601	-0.841217	-1.465912	-0.244751	-0.137329	-0.089976
Data602	-0.854492	-1.459249	-0.247447	-0.140432	-0.096537
Data603	-0.866801	-1.451213	-0.249685	-0.144094	-0.103099
Data604	-0.878092	-1.441854	-0.251516	-0.148163	-0.109812
Data605	-0.888265	-1.431274	-0.253042	-0.152791	-0.116781
Data606	-0.89742	-1.419678	-0.254364	-0.157776	-0.124105
Data607	-0.90566	-1.407166	-0.255636	-0.163167	-0.131785
Data608	-0.913137	-1.393941	-0.256907	-0.168864	-0.139923
Data609	-0.920003	-1.380208	-0.258179	-0.174764	-0.148519
Data610	-0.926565	-1.366119	-0.259603	-0.180817	-0.157471
Data611	-0.932872	-1.351878	-0.261027	-0.18692	-0.166779
Data612	-0.939229	-1.337535	-0.262553	-0.192973	-0.176239
Data613	-0.945791	-1.323293	-0.26413	-0.198873	-0.185852
Data614	-0.952555	-1.309255	-0.265656	-0.20462	-0.195414
Data615	-0.959625	-1.295369	-0.26708	-0.210063	-0.204824
Data616	-0.967	-1.281789	-0.2683	-0.215251	-0.21403
Data617	-0.974579	-1.268463	-0.269368	-0.220083	-0.22288
Data618	-0.98231	-1.255341	-0.270182	-0.224559	-0.231323
Data619	-0.989939	-1.242472	-0.270691	-0.228628	-0.23936
Data620	-0.997314	-1.229808	-0.270945	-0.23229	-0.246989
Data621	-1.004232	-1.217295	-0.270996	-0.235494	-0.254161
Data622	-1.010539	-1.204834	-0.270793	-0.238291	-0.260925
Data623	-1.016032	-1.192424	-0.270487	-0.24058	-0.267334
Data624	-1.020559	-1.180013	-0.270081	-0.242462	-0.273336
Data625	-1.023966	-1.167501	-0.269572	-0.243785	-0.279032
Data626	-1.026204	-1.154887	-0.269165	-0.244649	-0.284475
Data627	-1.027273	-1.142069	-0.268758	-0.245056	-0.289561
Data628	-1.027171	-1.1291	-0.268453	-0.244904	-0.294393
Data629	-1.026001	-1.115926	-0.2683	-0.244293	-0.298971
Data630	-1.023865	-1.102651	-0.268199	-0.243174	-0.303294
Data631	-1.020915	-1.089223	-0.268199	-0.241648	-0.307414
Data632	-1.017354	-1.075795	-0.2683	-0.239665	-0.311279
Data633	-1.013387	-1.062469	-0.268453	-0.237376	-0.314941
Data634	-1.009165	-1.049398	-0.268606	-0.234833	-0.3184
Data635	-1.004893	-1.036682	-0.268809	-0.232086	-0.321655
Data636	-1.000773	-1.024526	-0.268962	-0.229187	-0.324758
Data637	-0.996857	-1.013082	-0.269114	-0.226288	-0.327657
Data638	-0.993296	-1.002502	-0.269216	-0.223389	-0.330404
Data639	-0.990143	-0.992889	-0.269267	-0.220642	-0.332947
