# Supplementary material for: Integration of MRI and somatosensory evoked potentials facilitate diagnosis of spinal cord compression
Source: Sci Rep. 2023 May 15;13:7861. doi: 10.1038/s41598-023-34832-2 (PMC10185544; doi:10.1038/s41598-023-34832-2)
Supplement: Supplementary file 3 — Supplementary Information 3. [file 41598_2023_34832_MOESM3_ESM.zip › Preoperative SSEP data/spinal cord compression group/5262754_2/5262754_2_Lt Tibial SEP_Cz'-Fpz_201220_092151.csv]

Index	1	2	3	4
Name	Cz'-Fpz	Cz'-Fpz	Cz'-Fpz	Cz'-Fpz
Time	2.01703E+13	2.01703E+13	2.01703E+13	2.01703E+13
Highcut	500	500	500	500
Lowcut	10	10	10	10
Period	0.000156	0.000156	0.000156	0.000156
Averages	120	120	120	120
Int (mA)	23/22.4mA	23/22.4mA	23/22.4mA	23/22.4mA
Pulse Width (�gs)	200�s	200�s	200�s	200�s
Rep Rate (Hz)	2.66Hz	2.66Hz	2.66Hz	2.66Hz
Data0	1.838204	-0.788281	-0.774446	0.156863
Data1	2.731365	-0.234684	-0.450955	0.640269
Data2	4.464586	0.869154	0.21678	1.636072
Data3	5.348185	1.111569	0.333664	2.147351
Data4	3.033697	0.018311	-0.390326	1.578902
Data5	1.161313	-1.025203	-1.093156	0.636912
Data6	0.417283	-1.575138	-1.294982	-0.123496
Data7	0.305587	-1.737392	-1.140052	-0.617685
Data8	0.521248	-1.653875	-0.899774	-0.87424
Data9	0.813204	-1.461916	-0.621144	-0.954503
Data10	1.069149	-1.254292	-0.362046	-0.9131
Data11	1.300272	-1.065283	-0.141909	-0.823479
Data12	1.479515	-0.90781	0.000916	-0.759492
Data13	1.622136	-0.768343	0.134686	-0.727245
Data14	1.744004	-0.665192	0.206912	-0.730907
Data15	1.819282	-0.618296	0.194298	-0.768546
Data16	1.874011	-0.574044	0.23387	-0.781872
Data17	1.837186	-0.558277	0.282699	-0.750642
Data18	1.732001	-0.555632	0.294296	-0.696218
Data19	1.608708	-0.552987	0.307622	-0.654307
Data20	1.473411	-0.575367	0.361334	-0.660919
Data21	1.360087	-0.620025	0.364385	-0.728669
Data22	1.32428	-0.657766	0.393479	-0.832227
Data23	1.298848	-0.671397	0.491239	-0.928054
Data24	1.265482	-0.66448	0.578317	-1.016251
Data25	1.253274	-0.641591	0.614633	-1.073523
Data26	1.291727	-0.614226	0.665192	-1.086646
Data27	1.328349	-0.587472	0.744233	-1.072506
Data28	1.342184	-0.56377	0.833244	-1.0545
Data29	1.357036	-0.568755	0.945856	-1.062842
Data30	1.388978	-0.592559	1.101498	-1.103532
Data31	1.40912	-0.619923	1.243509	-1.111467
Data32	1.42153	-0.635487	1.351034	-1.096513
Data33	1.412375	-0.662547	1.440452	-1.07922
Data34	1.40322	-0.694591	1.531294	-1.033951
Data35	1.395488	-0.706086	1.637802	-0.951451
Data36	1.376567	-0.712495	1.703415	-0.850945
Data37	1.353374	-0.707307	1.798327	-0.722362
Data38	1.323262	-0.697439	1.886727	-0.595509
Data39	1.268126	-0.68747	1.933623	-0.527555
Data40	1.235574	-0.675059	1.925383	-0.54139
Data41	1.230894	-0.684113	1.911243	-0.601612
Data42	1.235777	-0.739554	1.921314	-0.665497
Data43	1.216449	-0.821444	1.870451	-0.687063
Data44	1.205056	-0.900994	1.847766	-0.660716
Data45	1.197121	-0.963455	1.839729	-0.627349
Data46	1.184914	-1.02032	1.788561	-0.618804
Data47	1.133237	-1.070166	1.747463	-0.624806
Data48	1.102515	-1.126828	1.717047	-0.609547
Data49	1.089494	-1.183286	1.687953	-0.56967
Data50	1.113909	-1.199868	1.623662	-0.503649
Data51	1.159889	-1.198444	1.634241	-0.397955
Data52	1.188983	-1.200987	1.609522	-0.270593
Data53	1.163144	-1.203428	1.524478	-0.181481
Data54	1.085222	-1.20058	1.470359	-0.114341
Data55	0.958673	-1.204649	1.403016	-0.11078
Data56	0.827853	-1.230894	1.264159	-0.162559
Data57	0.69337	-1.267516	1.118791	-0.23387
Data58	0.585743	-1.279622	1.062435	-0.29572
Data59	0.522469	-1.269449	0.972712	-0.327764
Data60	0.498868	-1.239541	0.883192	-0.357671
Data61	0.474454	-1.189288	0.87424	-0.374151
Data62	0.429287	-1.143715	0.880547	-0.373744
Data63	0.342006	-1.114519	0.805066	-0.327357
Data64	0.228275	-1.09041	0.750744	-0.260319
Data65	0.137128	-1.054602	0.745454	-0.194298
Data66	0.114748	-1.021439	0.716665	-0.157677
Data67	0.145876	-0.980341	0.678416	-0.132652
Data68	0.157066	-0.93609	0.640981	-0.06836
Data69	0.101116	-0.905674	0.580758	0.007121
Data70	0.039267	-0.891941	0.52135	0.0707
Data71	-0.018107	-0.891737	0.475471	0.122276
Data72	-0.069785	-0.905369	0.451464	0.150657
Data73	-0.088502	-0.949009	0.435086	0.102948
Data74	-0.035197	-0.980138	0.349126	-0.00061
Data75	0.054119	-0.986241	0.308131	-0.105084
Data76	0.161949	-1.007909	0.285751	-0.204573
Data77	0.232547	-1.044226	0.230615	-0.293482
Data78	0.262862	-1.10455	0.171715	-0.347906
Data79	0.26978	-1.151446	0.160525	-0.339361
Data80	0.303553	-1.139645	0.165306	-0.256555
Data81	0.339361	-1.139137	0.120241	-0.148216
Data82	0.344447	-1.157041	0.1237	-0.073142
Data83	0.31047	-1.160601	0.145266	-0.033366
Data84	0.261641	-1.168027	0.124514	-0.020956
Data85	0.229496	-1.162229	0.112306	0.006104
Data86	0.270593	-1.120317	0.093487	0.026754
Data87	0.349126	-1.074133	0.099489	0.047812
Data88	0.42359	-1.0427	0.06246	0.083111
Data89	0.478116	-1.012792	0.049236	0.137535
Data90	0.508431	-0.983597	0.007121	0.178429
Data91	0.517789	-0.965591	-0.041199	0.241906
Data92	0.561125	-0.953384	-0.044048	0.282699
Data93	0.627044	-0.946568	-0.076193	0.308436
Data94	0.716564	-0.935581	-0.142926	0.297958
Data95	0.815239	-0.907708	-0.176191	0.299382
Data96	0.888685	-0.878716	-0.148521	0.348211
Data97	0.962946	-0.845553	-0.189721	0.41413
Data98	1.017268	-0.814221	-0.267338	0.494087
Data99	1.071794	-0.806897	-0.289718	0.564584
Data100	1.09397	-0.798149	-0.326645	0.596628
Data101	1.095191	-0.780652	-0.428168	0.60029
Data102	1.114722	-0.758577	-0.493884	0.571196
Data103	1.142596	-0.740978	-0.545764	0.525521
Data104	1.191018	-0.735688	-0.621347	0.465298
Data105	1.25185	-0.73223	-0.671702	0.419827
Data106	1.304341	-0.71341	-0.717581	0.377712
Data107	1.330994	-0.6598	-0.782177	0.36347
Data108	1.349711	-0.598052	-0.829074	0.349126
Data109	1.346456	-0.534371	-0.872918	0.315963
Data110	1.358256	-0.462247	-0.898248	0.257165
Data111	1.396913	-0.392564	-0.885837	0.187584
Data112	1.446555	-0.31515	-0.915134	0.125836
Data113	1.478904	-0.239261	-0.933242	0.065817
Data114	1.489687	-0.174461	-0.953282	-0.006002
Data115	1.475446	-0.114341	-1.010452	-0.065817
Data116	1.409527	-0.065817	-1.081051	-0.093385
Data117	1.310445	-0.020549	-1.132321	-0.10071
Data118	1.22886	0.021057	-1.161212	-0.101422
Data119	1.169451	0.041098	-1.212991	-0.138959
Data120	1.164365	0.074159	-1.189695	-0.221459
Data121	1.210346	0.111086	-1.158668	-0.294906
Data122	1.229267	0.145978	-1.094581	-0.358994
Data123	1.152158	0.176293	-0.991633	-0.402228
Data124	1.001806	0.184939	-0.913609	-0.423184
Data125	0.835177	0.19084	-0.863254	-0.411587
Data126	0.704763	0.164391	-0.825615	-0.41647
Data127	0.623992	0.095521	-0.74169	-0.457771
Data128	0.618702	-0.005086	-0.71046	-0.495918
Data129	0.629892	-0.118207	-0.700287	-0.529692
Data130	0.581674	-0.198774	-0.639353	-0.595407
Data131	0.514941	-0.246993	-0.556547	-0.680552
Data132	0.474861	-0.275273	-0.524809	-0.753389
Data133	0.446988	-0.311386	-0.446377	-0.786653
Data134	0.410976	-0.352687	-0.311386	-0.812594
Data135	0.373541	-0.403957	-0.23092	-0.844027
Data136	0.374151	-0.451464	-0.152285	-0.89306
Data137	0.363775	-0.496427	0.000203	-0.944737
Data138	0.343226	-0.533862	0.13021	-0.979324
Data139	0.368251	-0.56438	0.204878	-0.993668
Data140	0.419725	-0.592457	0.303858	-0.976984
Data141	0.450446	-0.62033	0.401109	-0.915643
Data142	0.417283	-0.649526	0.482795	-0.824292
Data143	0.39409	-0.671295	0.573739	-0.698253
Data144	0.447598	-0.677297	0.67984	-0.550647
Data145	0.427049	-0.667124	0.768037	-0.415045
Data146	0.351161	-0.666616	0.762849	-0.367336
Data147	0.260217	-0.678721	0.711681	-0.395209
Data148	0.158083	-0.717886	0.693472	-0.45594
Data149	0.071616	-0.796623	0.732637	-0.525826
Data150	0.007528	-0.882785	0.670583	-0.569162
Data151	-0.029501	-0.977391	0.625925	-0.569365
Data152	-0.058391	-1.053686	0.577198	-0.582895
Data153	-0.10132	-1.113095	0.505175	-0.59968
Data154	-0.125124	-1.151751	0.450243	-0.598052
Data155	-0.138348	-1.181455	0.44241	-0.598357
Data156	-0.13021	-1.178403	0.440274	-0.604461
Data157	-0.103151	-1.154599	0.401617	-0.588998
Data158	-0.056764	-1.143104	0.423285	-0.529793
Data159	-0.069581	-1.151141	0.419725	-0.451565
Data160	-0.132652	-1.158261	0.359909	-0.393072
Data161	-0.218509	-1.158261	0.304468	-0.36998
Data162	-0.295618	-1.161822	0.239872	-0.377101
Data163	-0.364996	-1.163551	0.14435	-0.402228
Data164	-0.418504	-1.162839	0.0589	-0.431322
Data165	-0.444546	-1.138323	0.05005	-0.439765
Data166	-0.460619	-1.088172	-0.002543	-0.439053
Data167	-0.460822	-1.021439	-0.046693	-0.42888
Data168	-0.468147	-0.955215	0.023397	-0.39175
Data169	-0.494596	-0.912896	0.099896	-0.30223
Data170	-0.55258	-0.88014	0.102235	-0.178327
Data171	-0.617685	-0.864474	0.142926	-0.050456
Data172	-0.681366	-0.867018	0.18616	0.04771
Data173	-0.686453	-0.879021	0.189721	0.100608
Data174	-0.644745	-0.886142	0.141095	0.148216
Data175	-0.655934	-0.914931	0.085552	0.222782
Data176	-0.707408	-0.955215	0.026856	0.310877
Data177	-0.763561	-0.99499	-0.032451	0.413316
Data178	-0.829887	-1.032731	-0.100913	0.524605
Data179	-0.91249	-1.084103	-0.104473	0.588897
Data180	-0.959894	-1.145342	-0.079652	0.562346
Data181	-0.954401	-1.201801	-0.114443	0.466214
Data182	-0.927342	-1.261718	-0.132957	0.336512
Data183	-0.904555	-1.341675	-0.145978	0.198062
Data184	-0.879123	-1.409628	-0.192976	0.076804
Data185	-0.838432	-1.457542	-0.216678	0.01414
Data186	-0.809135	-1.496096	-0.225834	0.016683
Data187	-0.770682	-1.543908	-0.241398	0.060934
Data188	-0.711681	-1.585616	-0.275781	0.094809
Data189	-0.66448	-1.60881	-0.258793	0.103863
Data190	-0.645151	-1.594059	-0.236413	0.095216
Data191	-0.631113	-1.559879	-0.26571	0.105491
Data192	-0.590219	-1.515323	-0.282394	0.12431
Data193	-0.519417	-1.448895	-0.308639	0.132041
Data194	-0.453295	-1.380331	-0.346176	0.129905
Data195	-0.399379	-1.316345	-0.398973	0.138043
Data196	-0.327967	-1.266906	-0.4065	0.146487
Data197	-0.264693	-1.223265	-0.45594	0.15432
Data198	-0.192874	-1.190712	-0.492154	0.17792
Data199	-0.096234	-1.164874	-0.486966	0.214338
Data200	0.020956	-1.135068	-0.503344	0.250045
Data201	0.126141	-1.104346	-0.587269	0.301925
Data202	0.226037	-1.047074	-0.629587	0.375881
Data203	0.32695	-0.959182	-0.60263	0.478116
Data204	0.458381	-0.870578	-0.626841	0.610259
Data205	0.529183	-0.805575	-0.694998	0.731518
Data206	0.530404	-0.764986	-0.756949	0.822258
Data207	0.525521	-0.729178	-0.844129	0.874952
Data208	0.544442	-0.673737	-0.914117	0.886447
Data209	0.55787	-0.623789	-0.971796	0.86183
Data210	0.577605	-0.598255	-1.054805	0.79001
Data211	0.586557	-0.570687	-1.128456	0.703237
Data212	0.587371	-0.563363	-1.25124	0.605783
Data213	0.628672	-0.550037	-1.33842	0.508532
Data214	0.719209	-0.491646	-1.361105	0.439562
Data215	0.809745	-0.38585	-1.371583	0.401516
Data216	0.912083	-0.262659	-1.402914	0.392971
Data217	1.06569	-0.131431	-1.413291	0.425523
Data218	1.214211	0.010274	-1.438417	0.484016
Data219	1.337911	0.158694	-1.510948	0.544544
Data220	1.431703	0.290125	-1.554081	0.589202
Data221	1.484805	0.410366	-1.610335	0.624196
Data222	1.509219	0.510567	-1.656825	0.648203
Data223	1.462832	0.590016	-1.632614	0.675873
Data224	1.421937	0.662343	-1.588261	0.705984
Data225	1.40912	0.724804	-1.565169	0.699779
Data226	1.43679	0.801506	-1.573917	0.613718
Data227	1.536482	0.882887	-1.528344	0.497953
Data228	1.644109	0.966608	-1.509524	0.409959
Data229	1.722031	1.043615	-1.503217	0.392259
Data230	1.743801	1.114417	-1.414817	0.419013
Data231	1.722845	1.175352	-1.311462	0.466417
Data232	1.713486	1.220315	-1.259276	0.555327
Data233	1.735663	1.256936	-1.178302	0.625111
Data234	1.808092	1.291829	-0.999059	0.671295
Data235	1.935251	1.333639	-0.865593	0.715139
Data236	2.015412	1.366395	-0.779024	0.753897
Data237	1.991404	1.388673	-0.642201	0.801912
Data238	1.993642	1.43801	-0.51545	0.836906
Data239	2.026602	1.518578	-0.438137	0.894789
Data240	2.075634	1.61176	-0.345057	0.942906
Data241	2.100862	1.695989	-0.241805	0.954401
Data242	2.138908	1.768215	-0.142418	0.909133
Data243	2.179192	1.821419	-0.027975	0.823682
Data244	2.197096	1.854276	0.101727	0.734976
Data245	2.201368	1.868722	0.213525	0.670787
Data246	2.210727	1.863839	0.327255	0.618194
Data247	2.213575	1.845731	0.419725	0.573841
Data248	2.22741	1.836067	0.506193	0.587472
Data249	2.245518	1.81857	0.58086	0.655629
Data250	2.242873	1.775336	0.571501	0.763256
Data251	2.18672	1.709723	0.597442	0.87597
Data252	2.088858	1.650009	0.618092	0.961115
Data253	1.984283	1.597823	0.534371	0.965387
Data254	1.887032	1.543704	0.431322	0.918695
Data255	1.806872	1.473615	0.352585	0.869154
Data256	1.730373	1.381857	0.275883	0.86305
Data257	1.64065	1.279418	0.137738	0.886142
Data258	1.537092	1.175759	0.073955	0.91666
Data259	1.404847	1.078813	0.016887	0.921441
Data260	1.261412	1.011673	-0.060324	0.911269
Data261	1.150123	0.983495	-0.081585	0.91076
Data262	1.07627	0.959487	-0.047405	0.943821
Data263	1.022761	0.949416	-0.058188	1.015335
Data264	0.986343	0.948399	-0.07009	1.115435
Data265	0.978002	0.937514	-0.029908	1.238524
Data266	0.945449	0.929071	-0.077516	1.327433
Data267	0.915948	0.950027	-0.15554	1.370057
Data268	0.872206	0.962743	-0.200605	1.374126
Data269	0.810152	0.952468	-0.270186	1.359172
Data270	0.711477	0.910557	-0.414333	1.330078
Data271	0.60263	0.890211	-0.479744	1.290913
Data272	0.559294	0.9249	-0.460924	1.273111
Data273	0.537931	0.973933	-0.450853	1.260293
Data274	0.520434	1.040462	-0.417487	1.243102
Data275	0.493782	1.068742	-0.325526	1.256733
Data276	0.411383	1.034562	-0.258081	1.29427
Data277	0.296635	0.977595	-0.277714	1.324076
Data278	0.209761	0.918186	-0.269881	1.348898
Data279	0.175377	0.859897	-0.229394	1.345947
Data280	0.201623	0.814933	-0.243229	1.33903
Data281	0.196943	0.77587	-0.263879	1.346558
Data282	0.122072	0.72226	-0.236718	1.356324
Data283	0.025025	0.63508	-0.219526	1.376059
Data284	-0.076905	0.544137	-0.23743	1.408306
Data285	-0.210575	0.466011	-0.230615	1.429567
Data286	-0.337733	0.408026	-0.192264	1.389995
Data287	-0.419521	0.34994	-0.184431	1.292744
Data288	-0.482185	0.279749	-0.220137	1.163755
Data289	-0.520231	0.201114	-0.184227	1.021744
Data290	-0.56906	0.08779	-0.142824	0.897739
Data291	-0.606699	-0.048931	-0.10071	0.807609
Data292	-0.63213	-0.171511	-0.082806	0.7717
Data293	-0.661224	-0.28514	-0.046591	0.787874
Data294	-0.69337	-0.378729	-0.036927	0.830905
Data295	-0.71107	-0.447089	-0.068971	0.848707
Data296	-0.714122	-0.508227	-0.040284	0.841993
Data297	-0.718191	-0.549935	-0.033366	0.813611
Data298	-0.734264	-0.547901	-0.057984	0.779126
Data299	-0.696625	-0.52135	-0.067038	0.750439
Data300	-0.656138	-0.496732	-0.072735	0.723888
Data301	-0.628672	-0.470792	-0.095216	0.698151
Data302	-0.618499	-0.452989	-0.150556	0.680756
Data303	-0.627858	-0.456855	-0.142519	0.682078
Data304	-0.637827	-0.475471	-0.145469	0.69866
Data305	-0.605071	-0.502632	-0.174563	0.716767
Data306	-0.53488	-0.533659	-0.173648	0.727652
Data307	-0.464892	-0.56438	-0.16144	0.726736
Data308	-0.410366	-0.570789	-0.150759	0.717276
Data309	-0.391852	-0.537626	-0.162051	0.727754
Data310	-0.361741	-0.472724	-0.149538	0.778108
Data311	-0.35462	-0.397345	-0.201623	0.843519
Data312	-0.362961	-0.336309	-0.317896	0.869663
Data313	-0.355027	-0.28809	-0.401923	0.851047
Data314	-0.340988	-0.252995	-0.482083	0.800692
Data315	-0.320643	-0.215457	-0.631011	0.721548
Data316	-0.278935	-0.187788	-0.729381	0.627044
Data317	-0.251876	-0.149335	-0.776176	0.516467
Data318	-0.217492	-0.096742	-0.870375	0.433153
Data319	-0.18616	-0.038148	-0.970982	0.375575
Data320	-0.153811	0.044251	-0.934361	0.333562
Data321	-0.125938	0.130922	-0.859185	0.307927
Data322	-0.09603	0.23387	-0.863966	0.276595
Data323	-0.043132	0.345261	-0.820935	0.25157
Data324	0.061443	0.460314	-0.769258	0.220035
Data325	0.167849	0.576282	-0.719209	0.181582
Data326	0.268762	0.677297	-0.703848	0.138348
Data327	0.329188	0.776582	-0.708019	0.099082
Data328	0.363775	0.871494	-0.77821	0.058798
Data329	0.347295	0.933445	-0.87302	0.013021
Data330	0.294804	0.959996	-0.961115	-0.034485
Data331	0.283411	0.950535	-0.986343	-0.107627
Data332	0.288904	0.934869	-0.991938	-0.239261
Data333	0.323288	0.937006	-1.012487	-0.409552
Data334	0.337936	0.942092	-0.993261	-0.55319
Data335	0.312708	0.939956	-0.990514	-0.663564
Data336	0.29399	0.95318	-0.933547	-0.732128
Data337	0.215864	0.945449	-0.808118	-0.748913
Data338	0.057374	0.911777	-0.728364	-0.722057
Data339	-0.119224	0.864169	-0.670481	-0.686351
Data340	-0.280359	0.780753	-0.672007	-0.694896
Data341	-0.386358	0.676178	-0.619618	-0.7305
Data342	-0.455736	0.560718	-0.59439	-0.762036
Data343	-0.610361	0.463467	-0.593983	-0.793469
Data344	-0.788586	0.408433	-0.57201	-0.833346
Data345	-0.900282	0.379136	-0.545154	-0.867425
Data346	-0.973119	0.373439	-0.545764	-0.891941
Data347	-1.03802	0.38819	-0.550342	-0.909031
Data348	-1.094377	0.413723	-0.474352	-0.967931
Data349	-1.094987	0.445869	-0.403143	-1.08278
Data350	-1.086442	0.471606	-0.332545	-1.194375
Data351	-1.126726	0.501717	-0.190229	-1.258055
Data352	-1.146258	0.507719	-0.057577	-1.275451
Data353	-1.141782	0.509855	-0.015971	-1.276366
Data354	-1.147275	0.532031	0.112205	-1.241372
Data355	-1.155617	0.555428	0.340378	-1.148801
Data356	-1.154396	0.567025	0.499173	-0.996211
Data357	-1.130388	0.588591	0.592762	-0.81412
Data358	-1.150123	0.602426	0.7128	-0.641591
Data359	-1.223367	0.608733	0.749116	-0.548816
Data360	-1.292337	0.628977	0.721548	-0.540576
Data361	-1.338725	0.640879	0.723379	-0.579843
Data362	-1.380636	0.643219	0.744844	-0.61799
Data363	-1.434958	0.629384	0.773938	-0.618906
Data364	-1.49925	0.589812	0.761425	-0.582691
Data365	-1.563948	0.544849	0.722566	-0.548409
Data366	-1.647364	0.498767	0.599883	-0.504565
Data367	-1.706976	0.469266	0.484423	-0.44475
Data368	-1.751939	0.474759	0.421352	-0.385036
Data369	-1.772488	0.504056	0.396633	-0.299891
Data370	-1.765977	0.560311	0.340581	-0.200809
Data371	-1.726711	0.642812	0.262252	-0.078024
Data372	-1.707993	0.720226	0.236006	0.044963
Data373	-1.729152	0.802828	0.166425	0.127159
Data374	-1.767809	0.886753	0.100201	0.157677
Data375	-1.808296	0.940464	0.065716	0.135195
Data376	-1.841866	0.977493	0.046693	0.049338
Data377	-1.888457	0.994481	-0.016785	-0.076092
Data378	-1.91165	1.001399	-0.083314	-0.185143
Data379	-1.88805	1.034765	-0.049338	-0.24445
Data380	-1.866484	1.102108	-0.015768	-0.27924
Data381	-1.850207	1.191424	0.023397	-0.27568
Data382	-1.867297	1.24361	0.128176	-0.22502
Data383	-1.91633	1.27128	0.203454	-0.158083
Data384	-1.96231	1.265583	0.204369	-0.09664
Data385	-1.983266	1.236998	0.247094	-0.068157
Data386	-1.930165	1.1841	0.338954	-0.069479
Data387	-1.848783	1.116452	0.379339	-0.062765
Data388	-1.809313	1.030187	0.364996	-0.037842
Data389	-1.826607	0.93548	0.398566	-0.000407
Data390	-1.882149	0.835787	0.413113	0.052593
Data391	-1.957427	0.739554	0.338547	0.144757
Data392	-2.025788	0.645558	0.305893	0.212711
Data393	-2.053051	0.562956	0.342311	0.217594
Data394	-2.048778	0.483609	0.362554	0.168765
Data395	-2.016225	0.436815	0.353908	0.101422
Data396	-1.987132	0.387477	0.391241	0.040792
Data397	-1.999542	0.310775	0.446988	-0.004171
Data398	-2.057323	0.229394	0.478828	-0.017904
Data399	-2.10371	0.138145	0.528878	0.019532
Data400	-2.095369	0.081381	0.595814	0.153709
Data401	-2.079093	0.037944	0.642507	0.328069
Data402	-2.064037	-0.013937	0.685537	0.453498
Data403	-2.053864	-0.044455	0.767529	0.529692
Data404	-2.08601	-0.066224	0.785534	0.579029
Data405	-2.077465	-0.07894	0.769258	0.609547
Data406	-2.008698	-0.069073	0.760408	0.630605
Data407	-1.93993	-0.029297	0.743826	0.649627
Data408	-1.903105	0.006816	0.720429	0.675669
Data409	-1.864652	0.023499	0.709138	0.72165
Data410	-1.848376	0.026246	0.730297	0.773938
Data411	-1.850614	0.023702	0.730093	0.831617
Data412	-1.819689	0.013428	0.669769	0.868849
Data413	-1.750108	0.014954	0.621347	0.870883
Data414	-1.683172	0.020956	0.629791	0.863254
Data415	-1.612167	0.035503	0.671906	0.876071
Data416	-1.563745	0.053508	0.667837	0.934056
Data417	-1.485008	0.09013	0.674856	1.023067
Data418	-1.430076	0.1414	0.641693	1.101091
Data419	-1.400575	0.17792	0.544849	1.137204
Data420	-1.378195	0.2062	0.439562	1.151954
Data421	-1.351339	0.233463	0.357163	1.128252
Data422	-1.332418	0.240584	0.28687	1.079525
Data423	-1.292541	0.216882	0.150759	0.988683
Data424	-1.250426	0.188805	0.053101	0.881666
Data425	-1.219908	0.175479	-0.005086	0.761222
Data426	-1.193459	0.190026	-0.070293	0.649729
Data427	-1.13812	0.242212	-0.077719	0.577401
Data428	-1.076066	0.323491	-0.015768	0.541085
Data429	-1.002823	0.43417	0.028789	0.508125
Data430	-0.87892	0.541594	0.018718	0.460822
Data431	-0.691132	0.648814	0.05127	0.417487
Data432	-0.502734	0.755525	0.011393	0.390326
Data433	-0.319626	0.849215	-0.067648	0.367132
Data434	-0.19206	0.928562	-0.069683	0.334071
Data435	-0.099692	1.010147	-0.082602	0.28219
Data436	-0.057984	1.065181	-0.169782	0.23743
Data437	-0.040691	1.077796	-0.212507	0.190026
Data438	-0.018514	1.068437	-0.18382	0.095623
Data439	0.036622	1.055009	-0.189619	-0.045675
Data440	0.149742	1.036393	-0.19674	-0.193891
Data441	0.284428	1.015234	-0.103863	-0.296228
Data442	0.34465	1.001195	-0.027365	-0.339157
Data443	0.326136	0.977086	0.013937	-0.335292
Data444	0.233361	0.94077	0.120445	-0.30223
Data445	0.107424	0.902724	0.250858	-0.268864
Data446	0.006714	0.858574	0.314132	-0.253707
Data447	-0.051881	0.821953	0.39999	-0.263371
Data448	-0.065105	0.773938	0.523486	-0.288599
Data449	-0.107017	0.723583	0.579945	-0.301823
Data450	-0.2474	0.672516	0.619313	-0.328679
Data451	-0.397345	0.636403	0.69042	-0.366725
Data452	-0.520638	0.600493	0.734874	-0.370082
Data453	-0.607513	0.583302	0.748201	-0.349228
Data454	-0.706798	0.602426	0.774853	-0.337224
Data455	-0.789604	0.631011	0.846469	-0.364792
Data456	-0.827446	0.638539	0.923578	-0.411383
Data457	-0.85064	0.637827	1.004451	-0.442817
Data458	-0.877902	0.61382	1.015844	-0.430915
Data459	-0.880344	0.604359	1.043819	-0.397752
Data460	-0.881768	0.596119	1.135373	-0.357265
Data461	-0.903131	0.613718	1.165789	-0.305994
Data462	-0.970677	0.638031	1.209328	-0.225325
Data463	-0.990616	0.639353	1.273213	-0.109458
Data464	-0.990005	0.655426	1.3196	0.044149
Data465	-1.059586	0.673533	1.335775	0.156964
Data466	-1.145444	0.679637	1.327433	0.165306
Data467	-1.217263	0.649729	1.288065	0.112713
Data468	-1.306579	0.576994	1.21004	0.044251
Data469	-1.380026	0.478218	1.170672	-0.012818
Data470	-1.444724	0.364894	1.120216	-0.025228
Data471	-1.478904	0.285954	1.033646	-0.017395
Data472	-1.51634	0.265914	0.98675	-0.015971
Data473	-1.550724	0.282699	0.957554	-0.010783
Data474	-1.567407	0.333359	0.864169	0.013326
Data475	-1.568017	0.411282	0.776989	0.082297
Data476	-1.565372	0.514839	0.749015	0.177615
Data477	-1.546451	0.620025	0.690522	0.279037
Data478	-1.49396	0.722769	0.597136	0.391445
Data479	-1.464256	0.826022	0.565296	0.478319
Data480	-1.457949	0.918288	0.511279	0.526843
Data481	-1.474225	0.990005	0.383612	0.533048
Data482	-1.485008	1.049821	0.269678	0.503853
Data483	-1.476056	1.101193	0.201216	0.44007
Data484	-1.470563	1.128252	0.10722	0.360825
Data485	-1.43679	1.179828	0.05066	0.295618
Data486	-1.37616	1.256936	0.119529	0.255843
Data487	-1.333435	1.354493	0.211185	0.221968
Data488	-1.30312	1.443402	0.239974	0.216373
Data489	-1.291117	1.52163	0.273035	0.226749
Data490	-1.297424	1.574426	0.349737	0.238244
Data491	-1.293355	1.599349	0.418199	0.25686
Data492	-1.250019	1.589685	0.438951	0.273849
Data493	-1.136695	1.552555	0.464281	0.283004
Data494	-1.056942	1.501691	0.463976	0.301518
Data495	-1.044531	1.460288	0.407518	0.31515
Data496	-1.102922	1.407492	0.3417	0.335393
Data497	-1.171079	1.340658	0.310369	0.375067
Data498	-1.275451	1.264464	0.270797	0.431525
Data499	-1.365988	1.197325	0.232446	0.459805
Data500	-1.411154	1.129981	0.188398	0.412095
Data501	-1.416648	1.080034	0.164696	0.301213
Data502	-1.399964	1.03385	0.167748	0.165713
Data503	-1.412579	0.977391	0.167544	0.034384
Data504	-1.451031	0.911574	0.177615	-0.063681
Data505	-1.488263	0.838331	0.18555	-0.105694
Data506	-1.549096	0.763765	0.13194	-0.062053
Data507	-1.595687	0.698151	0.114036	0.017395
Data508	-1.638005	0.643524	0.09542	0.074362
Data509	-1.643702	0.602324	0.1296	0.085756
Data510	-1.646143	0.557972	0.141197	0.088095
Data511	-1.661199	0.514127	0.053915	0.092978
Data512	-1.622543	0.498054	-0.071412	0.11607
Data513	-1.551537	0.491747	-0.192671	0.138552
Data514	-1.491112	0.483202	-0.239668	0.156558
Data515	-1.484805	0.486051	-0.266931	0.167849
Data516	-1.526106	0.476488	-0.257471	0.169172
Data517	-1.593042	0.463162	-0.239058	0.167341
Data518	-1.638615	0.4418	-0.201419	0.169375
Data519	-1.631902	0.419318	-0.182905	0.193891
Data520	-1.599959	0.417283	-0.208743	0.242212
Data521	-1.537906	0.428677	-0.196333	0.292871
Data522	-1.486839	0.448107	-0.170494	0.387783
Data523	-1.40973	0.491137	-0.162051	0.54607
Data524	-1.321838	0.526538	-0.188602	0.713207
Data525	-1.246967	0.563261	-0.209964	0.830193
Data526	-1.219501	0.572824	-0.301417	0.884616
Data527	-1.182066	0.593271	-0.436001	0.897332
Data528	-1.086849	0.648305	-0.500699	0.887058
Data529	-0.969253	0.684113	-0.602324	0.867221
Data530	-0.859998	0.721243	-0.746675	0.818697
Data531	-0.768851	0.756644	-0.818087	0.755423
Data532	-0.691742	0.779838	-0.83416	0.66214
Data533	-0.616261	0.822054	-0.944228	0.545052
Data534	-0.494799	0.896213	-0.974746	0.463162
Data535	-0.358689	1.005773	-0.901503	0.419114
Data536	-0.19145	1.137306	-0.886244	0.417589
Data537	0.015462	1.252562	-0.891229	0.409959
Data538	0.235396	1.356324	-0.839958	0.38646
Data539	0.447395	1.4433	-0.771089	0.336207
Data540	0.628672	1.506879	-0.82826	0.26276
Data541	0.781669	1.560184	-0.891025	0.169273
Data542	0.888889	1.592432	-0.921238	0.060222
Data543	0.946263	1.610437	-0.977798	-0.047405
Data544	1.000178	1.599044	-1.022456	-0.164899
Data545	1.052873	1.563846	-0.9956	-0.297449
Data546	1.13812	1.518781	-0.950637	-0.440172
Data547	1.302714	1.447878	-0.934463	-0.570789
Data548	1.45978	1.36202	-0.842603	-0.670787
Data549	1.545841	1.278401	-0.762036	-0.738333
Data550	1.528547	1.180133	-0.705475	-0.751456
Data551	1.438417	1.061214	-0.580148	-0.720226
Data552	1.329163	0.944533	-0.465502	-0.702932
Data553	1.266906	0.832024	-0.449734	-0.727143
Data554	1.27484	0.70222	-0.432136	-0.783703
Data555	1.300272	0.565499	-0.398464	-0.85715
Data556	1.233946	0.448208	-0.388291	-0.921543
Data557	1.097022	0.341395	-0.328985	-0.987259
Data558	0.96437	0.259709	-0.255639	-1.018591
Data559	0.855116	0.194095	-0.173241	-1.011266
Data560	0.758882	0.127871	-0.064495	-0.979527
Data561	0.701712	0.055645	0.079652	-0.975967
Data562	0.69866	-0.028077	0.202335	-1.037105
Data563	0.729178	-0.116884	0.345057	-1.124895
Data564	0.741385	-0.202436	0.443224	-1.193764
Data565	0.754609	-0.274866	0.481168	-1.222248
Data566	0.742809	-0.336207	0.546476	-1.220315
Data567	0.721447	-0.390631	0.570891	-1.199054
Data568	0.706594	-0.421861	0.585336	-1.133949
Data569	0.702932	-0.44302	0.598255	-1.028763
Data570	0.682383	-0.451667	0.681163	-0.892042
Data571	0.600392	-0.460619	0.737011	-0.758373
Data572	0.447191	-0.44597	0.761018	-0.668142
Data573	0.303553	-0.410976	0.783602	-0.649526
Data574	0.200809	-0.385138	0.745658	-0.677501
Data575	0.137331	-0.384731	0.686859	-0.736197
Data576	0.074464	-0.434272	0.644745	-0.778719
Data577	0.026652	-0.49958	0.671804	-0.798555
Data578	-0.012818	-0.564686	0.608835	-0.835991
Data579	-0.067954	-0.622873	0.51311	-0.909539
Data580	-0.110068	-0.663767	0.433356	-0.95196
Data581	-0.150352	-0.671906	0.327153	-0.950332
Data582	-0.178225	-0.649221	0.293889	-0.904148
Data583	-0.16846	-0.612294	0.334071	-0.825513
Data584	-0.131431	-0.562041	0.362046	-0.731009
Data585	-0.082399	-0.512907	0.361334	-0.632436
Data586	-0.066529	-0.477607	0.385952	-0.574553
Data587	-0.069174	-0.422675	0.410163	-0.566008
Data588	-0.092571	-0.366217	0.405483	-0.597543
Data589	-0.104779	-0.331833	0.413621	-0.679535
Data590	-0.124717	-0.340073	0.447089	-0.785941
Data591	-0.074057	-0.357061	0.446377	-0.900791
Data592	0.061036	-0.350245	0.417995	-0.964167
Data593	0.178632	-0.303044	0.408433	-0.975255
Data594	0.239261	-0.256657	0.424811	-0.96671
Data595	0.270797	-0.22797	0.399278	-0.931411
Data596	0.244551	-0.228173	0.399583	-0.897332
Data597	0.204878	-0.261133	0.483609	-0.853895
Data598	0.185346	-0.310369	0.573943	-0.785941
Data599	0.241499	-0.358384	0.598052	-0.701406
Data600	0.372117	-0.407721	0.477302	-0.618499
Data601	0.491341	-0.45421	0.321762	-0.529997
Data602	0.531014	-0.532031	0.143028	-0.453905
Data603	0.536507	-0.630198	-0.038554	-0.374558
Data604	0.481778	-0.734468	-0.186669	-0.287989
Data605	0.3947	-0.82531	-0.274459	-0.23387
Data606	0.337326	-0.906081	-0.310877	-0.239058
Data607	0.317998	-0.966608	-0.372422	-0.322271
Data608	0.325933	-1.002518	-0.354111	-0.468554
Data609	0.329188	-1.027746	-0.346888	-0.631927
Data610	0.293787	-1.069251	-0.341599	-0.770988
Data611	0.244755	-1.117774	-0.325119	-0.856947
Data612	0.18555	-1.144528	-0.346482	-0.877801
Data613	0.135907	-1.180947	-0.361537	-0.851453
Data614	0.088706	-1.241067	-0.410773	-0.787366
Data615	0.043336	-1.302307	-0.406602	-0.733349
Data616	-0.007528	-1.358663	-0.415351	-0.692454
Data617	-0.060222	-1.392538	-0.41769	-0.646779
Data618	-0.081992	-1.394166	-0.45421	-0.594797
Data619	-0.06775	-1.370871	-0.553394	-0.54963
Data620	-0.048422	-1.348491	-0.641896	-0.514432
Data621	-0.012004	-1.307596	-0.713105	-0.492561
Data622	0.026246	-1.268228	-0.76407	-0.489001
Data623	0.057984	-1.249307	-0.827242	-0.505582
Data624	0.045981	-1.237507	-0.810152	-0.501818
Data625	0.062257	-1.238524	-0.799064	-0.491442
Data626	0.088706	-1.241372	-0.847181	-0.490527
Data627	0.137331	-1.251545	-0.877394	-0.481473
Data628	0.199995	-1.247578	-0.857557	-0.442512
Data629	0.238041	-1.227537	-0.840976	-0.355332
Data630	0.259403	-1.206175	-0.815544	-0.233972
Data631	0.294804	-1.16345	-0.7717	-0.132448
Data632	0.309656	-1.122148	-0.769258	-0.07599
Data633	0.325322	-1.10516	-0.774446	-0.061646
Data634	0.352585	-1.086442	-0.757865	-0.089418
Data635	0.378831	-1.063452	-0.819715	-0.167442
Data636	0.41647	-1.01798	-0.959691	-0.272119
Data637	0.44475	-0.94494	-1.054704	-0.403042
Data638	0.487068	-0.856743	-1.183388	-0.514127
Data639	0.537321	-0.761934	-1.251748	-0.609445
