# Supplementary material for: Integration of MRI and somatosensory evoked potentials facilitate diagnosis of spinal cord compression
Source: Sci Rep. 2023 May 15;13:7861. doi: 10.1038/s41598-023-34832-2 (PMC10185544; doi:10.1038/s41598-023-34832-2)
Supplement: Supplementary file 3 — Supplementary Information 3. [file 41598_2023_34832_MOESM3_ESM.zip › Preoperative SSEP data/spinal cord compression group/5262754_2/5262754_2_Rt Tibial SEP_Cz'-Fpz_201220_092157.csv]

Index	1	2	3	4
Name	Cz'-Fpz	Cz'-Fpz	Cz'-Fpz	Cz'-Fpz
Time	2.01703E+13	2.01703E+13	2.01703E+13	2.01703E+13
Highcut	500	500	500	500
Lowcut	10	10	10	10
Period	0.000156	0.000156	0.000156	0.000156
Averages	120	120	120	120
Int (mA)	0/0mA	0/0mA	0/0mA	0/0mA
Pulse Width (�gs)	200�s	200�s	200�s	200�s
Rep Rate (Hz)	2.66Hz	2.66Hz	2.66Hz	2.66Hz
Data0	1.762722	1.862211	0.221256	-1.691005
Data1	1.49396	1.983673	0.315099	-1.694667
Data2	2.337072	2.7511	0.721294	-1.331401
Data3	4.648508	3.847918	1.580123	-0.409044
Data4	2.803388	3.121386	1.644668	-0.363572
Data5	0.852267	1.887236	1.103939	-0.956334
Data6	0.101523	1.078915	0.678264	-1.414003
Data7	-0.002035	0.669769	0.418097	-1.513492
Data8	0.247807	0.54607	0.287327	-1.540347
Data9	0.636403	0.585133	0.236718	-1.584395
Data10	1.022761	0.701712	0.317845	-1.548384
Data11	1.348287	0.823377	0.38351	-1.394675
Data12	1.600977	0.915134	0.427303	-1.279011
Data13	1.784492	0.974136	0.459907	-1.246153
Data14	1.87686	1.018489	0.482083	-1.194069
Data15	1.913888	1.024999	0.45421	-1.188373
Data16	1.975128	1.029272	0.393378	-1.040258
Data17	1.98998	1.066504	0.402584	-0.825513
Data18	1.933216	1.099056	0.340785	-0.600595
Data19	1.807482	1.114722	0.233819	-0.47954
Data20	1.659571	1.107805	0.120292	-0.513924
Data21	1.553979	1.07037	0.034587	-0.527148
Data22	1.520612	1.032934	-0.045421	-0.429389
Data23	1.49457	0.996516	-0.132245	-0.311182
Data24	1.434958	0.948704	-0.168002	-0.211388
Data25	1.311462	0.888685	-0.237278	-0.099591
Data26	1.175148	0.815849	-0.310572	-0.021159
Data27	1.073014	0.740368	-0.316218	0.044251
Data28	0.983902	0.663055	-0.259963	0.198571
Data29	0.967422	0.575367	-0.218967	0.359299
Data30	1.015234	0.500496	-0.205641	0.502937
Data31	1.051448	0.43478	-0.150505	0.520129
Data32	1.090308	0.400397	-0.153964	0.549935
Data33	1.136695	0.392462	-0.159101	0.612395
Data34	1.165586	0.398159	-0.123395	0.608428
Data35	1.189186	0.406907	-0.078635	0.683299
Data36	1.206887	0.429491	-0.064546	0.798759
Data37	1.246967	0.438036	-0.069785	0.923273
Data38	1.277078	0.414842	0.008036	0.994583
Data39	1.343404	0.383103	0.036011	1.062231
Data40	1.462221	0.335902	0.083263	1.143409
Data41	1.582055	0.268152	0.131584	1.209125
Data42	1.65713	0.181277	0.123293	1.164569
Data43	1.659164	0.117596	0.091707	1.13578
Data44	1.599552	0.054729	0.059561	1.183083
Data45	1.513085	-0.005086	0.060731	1.156532
Data46	1.466697	-0.069988	-0.014496	1.13873
Data47	1.471784	-0.120241	-0.094046	1.142901
Data48	1.557438	-0.140993	-0.172427	1.239236
Data49	1.700872	-0.146894	-0.273543	1.315531
Data50	1.847766	-0.167035	-0.375067	1.355917
Data51	1.931996	-0.205081	-0.432492	1.427431
Data52	1.976552	-0.267542	-0.39648	1.510541
Data53	1.983673	-0.361537	-0.39119	1.551436
Data54	1.992625	-0.460619	-0.362758	1.555098
Data55	2.01887	-0.572315	-0.310369	1.459169
Data56	2.052644	-0.672211	-0.255487	1.202818
Data57	2.098421	-0.760306	-0.241703	0.931207
Data58	2.129142	-0.843519	-0.223494	0.726228
Data59	2.146639	-0.911472	-0.193942	0.66041
Data60	2.154777	-0.952163	-0.234277	0.629384
Data61	2.131991	-0.96966	-0.224715	0.574655
Data62	2.112662	-0.975357	-0.163424	0.584726
Data63	2.109407	-0.981257	-0.0707	0.606394
Data64	2.122021	-0.97495	0.029806	0.663157
Data65	2.139111	-0.961318	0.122937	0.704356
Data66	2.173088	-0.950128	0.275324	0.749421
Data67	2.194654	-0.950128	0.367336	0.68747
Data68	2.194858	-0.948704	0.446988	0.536711
Data69	2.180616	-0.92958	0.517179	0.431729
Data70	2.156202	-0.905369	0.581928	0.396124
Data71	2.093945	-0.90191	0.576638	0.356858
Data72	1.988963	-0.888075	0.562193	0.262557
Data73	1.898426	-0.842501	0.574604	0.171206
Data74	1.830879	-0.790417	0.508075	0.112917
Data75	1.842476	-0.728161	0.401109	0.083213
Data76	1.903716	-0.652069	0.288599	0.023295
Data77	1.918568	-0.575367	0.273136	-0.031739
Data78	1.831896	-0.496834	0.247807	-0.160525
Data79	1.702703	-0.373337	0.192671	-0.292668
Data80	1.631902	-0.196943	0.160474	-0.314539
Data81	1.586735	-0.021566	0.121309	-0.296025
Data82	1.553368	0.134686	0.141807	-0.326543
Data83	1.540958	0.251265	0.148725	-0.452277
Data84	1.495181	0.317388	0.181888	-0.512296
Data85	1.4256	0.360723	0.162763	-0.548308
Data86	1.382467	0.42298	0.122276	-0.52664
Data87	1.361715	0.487271	0.146487	-0.587065
Data88	1.303324	0.538542	0.179497	-0.626942
Data89	1.203428	0.576588	0.187737	-0.704255
Data90	1.092343	0.614023	0.13194	-0.769869
Data91	0.999975	0.649424	0.120445	-0.730907
Data92	0.930393	0.687063	0.097149	-0.696829
Data93	0.917169	0.746268	0.046642	-0.701406
Data94	0.950128	0.847791	0.051881	-0.820427
Data95	0.962946	0.973526	0.019328	-0.839755
Data96	0.972305	1.113095	-0.02238	-0.752575
Data97	0.960301	1.246357	-0.099235	-0.649933
Data98	0.922662	1.364157	-0.132041	-0.6716
Data99	0.91249	1.439027	-0.189619	-0.711172
Data100	0.923679	1.467918	-0.214694	-0.744539
Data101	0.974339	1.462628	-0.191958	-0.831006
Data102	1.045141	1.446759	-0.211185	-0.918898
Data103	1.103126	1.430076	-0.220951	-0.979934
Data104	1.105567	1.387757	-0.240075	-1.052771
Data105	1.059383	1.344828	-0.234684	-1.163653
Data106	0.987157	1.320007	-0.243534	-1.226825
Data107	0.938938	1.294982	-0.223239	-1.204242
Data108	0.951756	1.277282	-0.160983	-1.235065
Data109	1.0486	1.280741	-0.092419	-1.309529
Data110	1.178607	1.287048	-0.022634	-1.388673
Data111	1.280741	1.287861	0.023855	-1.446657
Data112	1.343811	1.276265	0.080364	-1.507998
Data113	1.369853	1.249612	0.117037	-1.566084
Data114	1.381857	1.220111	0.165611	-1.567407
Data115	1.383892	1.179828	0.234836	-1.604334
Data116	1.389181	1.128354	0.31103	-1.660588
Data117	1.377991	1.05918	0.346634	-1.653875
Data118	1.348694	0.979833	0.33519	-1.582971
Data119	1.321431	0.899672	0.320389	-1.61298
Data120	1.325297	0.835381	0.243076	-1.766588
Data121	1.359681	0.800387	0.189619	-1.843595
Data122	1.373515	0.798555	0.145062	-1.769334
Data123	1.349508	0.815646	0.10488	-1.643193
Data124	1.288879	0.833346	0.080364	-1.582971
Data125	1.181048	0.852267	0.055543	-1.497622
Data126	1.065283	0.868137	0.037792	-1.362529
Data127	0.983291	0.893975	0.0442	-1.168739
Data128	0.96376	0.898248	0.035554	-0.883396
Data129	1.004247	0.865695	-0.040742	-0.656748
Data130	1.034155	0.808932	-0.132601	-0.574248
Data131	0.986547	0.743826	-0.25625	-0.665802
Data132	0.871595	0.686046	-0.402635	-0.756949
Data133	0.753185	0.635182	-0.520231	-0.690115
Data134	0.665293	0.567636	-0.576435	-0.548206
Data135	0.632537	0.486661	-0.579487	-0.492663
Data136	0.650848	0.397955	-0.592966	-0.49368
Data137	0.698456	0.303349	-0.579639	-0.420437
Data138	0.746064	0.190026	-0.512347	-0.301315
Data139	0.818494	0.121665	-0.463264	-0.037944
Data140	0.89601	0.086468	-0.443275	0.189212
Data141	0.95196	0.076295	-0.392055	0.323593
Data142	0.979426	0.052694	-0.330917	0.241703
Data143	1.005264	0.024211	-0.32873	0.146283
Data144	1.048193	0.024414	-0.344905	0.215966
Data145	1.100481	0.006511	-0.329595	0.353399
Data146	1.176572	-0.056153	-0.33285	0.469266
Data147	1.26304	-0.15849	-0.432848	0.412706
Data148	1.297831	-0.267135	-0.575875	0.426235
Data149	1.267923	-0.374355	-0.655375	0.457567
Data150	1.22357	-0.462043	-0.714885	0.64861
Data151	1.178607	-0.539966	-0.780702	0.854302
Data152	1.125912	-0.602833	-0.818647	1.00974
Data153	1.113705	-0.644948	-0.858473	0.938837
Data154	1.15643	-0.668752	-0.973119	0.773022
Data155	1.267923	-0.684621	-1.121843	0.731518
Data156	1.393047	-0.713512	-1.195494	0.79001
Data157	1.479718	-0.775362	-1.255156	0.89072
Data158	1.496808	-0.863661	-1.337199	0.859592
Data159	1.456931	-0.963353	-1.396963	0.844943
Data160	1.418275	-1.075252	-1.373871	0.796826
Data161	1.430482	-1.195087	-1.376516	0.800692
Data162	1.47687	-1.310648	-1.415986	0.793266
Data163	1.532209	-1.40444	-1.368836	0.782381
Data164	1.575952	-1.500267	-1.30546	0.600799
Data165	1.59589	-1.604842	-1.275756	0.380662
Data166	1.596908	-1.682765	-1.237354	0.239261
Data167	1.566389	-1.71959	-1.12637	0.146181
Data168	1.524885	-1.735459	-1.036647	0.109763
Data169	1.499657	-1.735663	-0.989395	-0.032146
Data170	1.516543	-1.749091	-0.882378	-0.13021
Data171	1.512881	-1.760688	-0.756237	-0.212406
Data172	1.492943	-1.765164	-0.662089	-0.23916
Data173	1.479922	-1.786119	-0.561329	-0.213728
Data174	1.464663	-1.80443	-0.398108	-0.105592
Data175	1.462221	-1.818875	-0.299535	-0.153913
Data176	1.441876	-1.816637	-0.293482	-0.279545
Data177	1.380026	-1.800361	-0.279138	-0.309046
Data178	1.25653	-1.791206	-0.286971	-0.277511
Data179	1.093563	-1.760281	-0.389156	-0.256453
Data180	0.964574	-1.7084	-0.509143	-0.354823
Data181	0.890517	-1.653875	-0.582742	-0.481676
Data182	0.912693	-1.59467	-0.679688	-0.604766
Data183	0.946263	-1.534244	-0.808576	-0.672821
Data184	0.909641	-1.450217	-0.831617	-0.640777
Data185	0.819715	-1.354187	-0.794486	-0.571908
Data186	0.724091	-1.233336	-0.754864	-0.611073
Data187	0.652272	-1.081153	-0.658834	-0.837822
Data188	0.604461	-0.923476	-0.505837	-1.018489
Data189	0.571298	-0.799573	-0.410112	-1.041784
Data190	0.559904	-0.72104	-0.407518	-1.035884
Data191	0.543628	-0.663055	-0.409247	-1.072913
Data192	0.521045	-0.621347	-0.39526	-1.149004
Data193	0.481371	-0.561735	-0.433356	-1.187254
Data194	0.412604	-0.508431	-0.422065	-1.181048
Data195	0.312505	-0.459805	-0.362046	-1.075659
Data196	0.190636	-0.431932	-0.358841	-0.957351
Data197	0.080364	-0.397752	-0.370489	-0.907505
Data198	-0.031942	-0.348516	-0.311284	-0.992447
Data199	-0.119834	-0.283004	-0.273442	-1.090511
Data200	-0.149538	-0.194502	-0.261743	-1.007502
Data201	-0.164594	-0.06714	-0.257165	-0.883599
Data202	-0.181684	0.059612	-0.224816	-0.774853
Data203	-0.163373	0.175987	-0.276646	-0.760306
Data204	-0.163373	0.274866	-0.352076	-0.74342
Data205	-0.209761	0.345261	-0.370286	-0.706798
Data206	-0.283614	0.383714	-0.397091	-0.635894
Data207	-0.342412	0.373744	-0.459703	-0.576994
Data208	-0.312708	0.360723	-0.484677	-0.542102
Data209	-0.27568	0.375779	-0.419318	-0.65746
Data210	-0.276697	0.381476	-0.375779	-0.871595
Data211	-0.325526	0.364182	-0.343125	-0.965489
Data212	-0.437629	0.340785	-0.251418	-1.03385
Data213	-0.525928	0.323491	-0.168307	-1.032527
Data214	-0.54139	0.334071	-0.108899	-1.087867
Data215	-0.495613	0.379238	-0.040131	-1.149716
Data216	-0.389614	0.452481	0.114392	-1.22825
Data217	-0.283207	0.520638	0.228122	-1.244729
Data218	-0.18555	0.541594	0.30457	-1.189186
Data219	-0.142621	0.528776	0.409806	-1.111162
Data220	-0.1414	0.520231	0.534422	-1.167213
Data221	-0.145469	0.503955	0.663615	-1.355815
Data222	-0.137331	0.497851	0.75344	-1.473309
Data223	-0.141807	0.479947	0.883294	-1.514916
Data224	-0.176394	0.440274	0.951044	-1.520714
Data225	-0.241703	0.399786	0.933038	-1.497317
Data226	-0.293584	0.373541	0.926528	-1.455914
Data227	-0.312708	0.357468	0.957809	-1.398235
Data228	-0.341599	0.370693	1.015844	-1.332214
Data229	-0.37822	0.419521	1.045599	-1.238931
Data230	-0.41769	0.466316	1.135678	-1.024084
Data231	-0.456753	0.502734	1.209532	-0.824801
Data232	-0.496834	0.557056	1.234658	-0.727042
Data233	-0.508227	0.615447	1.261514	-0.665293
Data234	-0.483813	0.668142	1.320261	-0.540068
Data235	-0.418911	0.712902	1.317311	-0.439867
Data236	-0.343837	0.764172	1.247679	-0.298466
Data237	-0.316574	0.805473	1.23888	-0.123293
Data238	-0.36703	0.831922	1.20353	0.054526
Data239	-0.446377	0.826022	1.11691	0.165815
Data240	-0.519824	0.785738	1.062028	0.244551
Data241	-0.541594	0.728771	1.088426	0.38941
Data242	-0.502937	0.644134	1.09453	0.568958
Data243	-0.409552	0.557666	1.081763	0.697846
Data244	-0.296839	0.483202	1.153023	0.721447
Data245	-0.196943	0.439256	1.195951	0.780143
Data246	-0.125327	0.423794	1.206938	0.794283
Data247	-0.063681	0.431525	1.232166	0.830193
Data248	0.014038	0.451667	1.272094	0.929478
Data249	0.092775	0.466316	1.246153	1.087256
Data250	0.167035	0.443529	1.176674	1.15816
Data251	0.205895	0.385545	1.171944	1.152565
Data252	0.266117	0.322677	1.134864	1.218382
Data253	0.359096	0.264897	1.068742	1.29132
Data254	0.461433	0.191246	1.018438	1.383281
Data255	0.510262	0.096844	0.987004	1.359884
Data256	0.517586	-0.01058	0.954554	1.389588
Data257	0.480354	-0.131838	0.919356	1.382366
Data258	0.3947	-0.243127	0.929224	1.401999
Data259	0.305791	-0.33814	0.893517	1.493757
Data260	0.25452	-0.407721	0.79118	1.60647
Data261	0.270186	-0.452277	0.667786	1.634546
Data262	0.339768	-0.482389	0.54963	1.606978
Data263	0.411383	-0.527759	0.413418	1.653468
Data264	0.433153	-0.609954	0.257827	1.685308
Data265	0.385341	-0.709646	0.1679	1.768317
Data266	0.322474	-0.835177	0.084179	1.758755
Data267	0.276087	-0.984919	0.021973	1.710842
Data268	0.26571	-1.129778	-0.020752	1.571272
Data269	0.256352	-1.270975	0.000407	1.347982
Data270	0.253707	-1.427024	0.029704	1.185829
Data271	0.250858	-1.593449	0.027568	1.079627
Data272	0.241093	-1.737291	0.068666	0.981867
Data273	0.195315	-1.830065	0.121818	0.796114
Data274	0.10132	-1.897409	0.12314	0.697846
Data275	-0.012614	-1.938506	0.116019	0.660919
Data276	-0.113731	-1.97289	0.106711	0.69571
Data277	-0.179446	-2.009511	0.040386	0.701915
Data278	-0.217695	-2.026398	-0.018769	0.620635
Data279	-0.211795	-2.049185	0.025737	0.51372
Data280	-0.174767	-2.059765	0.084128	0.323186
Data281	-0.159711	-2.064647	0.128532	0.159508
Data282	-0.183108	-2.056509	0.171054	0.059917
Data283	-0.225223	-2.042064	0.227512	0.016988
Data284	-0.319626	-2.049999	0.164187	-0.072328
Data285	-0.493985	-2.065258	0.053051	-0.150047
Data286	-0.651662	-2.060782	-0.003154	-0.169375
Data287	-0.780855	-2.037792	-0.068564	-0.235396
Data288	-0.839043	-2.007884	-0.173393	-0.315557
Data289	-0.825818	-1.962107	-0.23448	-0.421352
Data290	-0.826632	-1.889067	-0.223239	-0.504362
Data291	-0.883192	-1.794461	-0.262455	-0.606292
Data292	-0.974339	-1.678899	-0.319727	-0.662445
Data293	-1.061621	-1.538313	-0.300094	-0.651255
Data294	-1.144834	-1.385723	-0.290379	-0.573739
Data295	-1.233946	-1.234353	-0.31754	-0.585946
Data296	-1.308207	-1.123064	-0.309606	-0.713003
Data297	-1.351136	-1.039851	-0.27039	-0.745047
Data298	-1.388368	-0.972305	-0.302281	-0.812899
Data299	-1.463035	-0.911472	-0.373337	-0.946161
Data300	-1.555606	-0.845757	-0.351466	-1.068335
Data301	-1.659571	-0.768241	-0.322423	-1.109229
Data302	-1.77615	-0.701915	-0.33107	-1.09336
Data303	-1.903716	-0.658579	-0.324509	-1.058366
Data304	-2.01887	-0.630299	-0.268203	-0.970881
Data305	-2.122225	-0.587574	-0.273238	-0.819816
Data306	-2.214186	-0.527759	-0.320643	-0.690623
Data307	-2.276036	-0.458381	-0.29867	-0.639455
Data308	-2.34582	-0.37232	-0.290786	-0.542407
Data309	-2.421098	-0.2651	-0.333817	-0.48778
Data310	-2.495969	-0.160932	-0.367539	-0.523995
Data311	-2.560057	-0.084026	-0.345464	-0.585946
Data312	-2.602375	-0.059002	-0.335902	-0.577707
Data313	-2.609496	-0.076905	-0.35818	-0.598357
Data314	-2.571247	-0.094402	-0.326238	-0.656138
Data315	-2.496783	-0.080364	-0.277969	-0.667023
Data316	-2.418046	-0.061646	-0.226495	-0.678009
Data317	-2.391801	-0.068564	-0.193484	-0.720022
Data318	-2.425574	-0.096234	-0.134686	-0.784314
Data319	-2.4919	-0.108644	-0.111849	-0.786145
Data320	-2.552529	-0.098878	-0.120445	-0.804354
Data321	-2.571247	-0.082195	-0.098319	-0.982172
Data322	-2.546019	-0.048015	-0.071514	-1.250426
Data323	-2.471555	-0.025635	-0.042624	-1.430177
Data324	-2.383052	-0.027466	-0.056001	-1.536685
Data325	-2.32222	-0.047812	0.001678	-1.611658
Data326	-2.319371	-0.067547	0.07131	-1.618372
Data327	-2.32344	-0.095013	0.121665	-1.54757
Data328	-2.31632	-0.11841	0.185804	-1.482058
Data329	-2.294347	-0.147707	0.269983	-1.423667
Data330	-2.290481	-0.198367	0.341243	-1.444826
Data331	-2.31632	-0.261845	0.349228	-1.408916
Data332	-2.343786	-0.317388	0.390021	-1.458254
Data333	-2.358841	-0.356654	0.398617	-1.584192
Data334	-2.39119	-0.38819	0.362402	-1.602299
Data335	-2.462603	-0.392055	0.338293	-1.520307
Data336	-2.483151	-0.360927	0.347244	-1.375652
Data337	-2.476234	-0.327153	0.370286	-1.1782
Data338	-2.52018	-0.314946	0.344142	-0.923374
Data339	-2.57145	-0.304367	0.327306	-0.691437
Data340	-2.634114	-0.296025	0.292465	-0.489001
Data341	-2.685181	-0.295618	0.253605	-0.285547
Data342	-2.673381	-0.279138	0.196892	-0.052186
Data343	-2.638387	-0.274255	0.145673	0.076499
Data344	-2.64917	-0.290328	0.124107	0.087282
Data345	-2.714885	-0.33285	0.087129	0.078126
Data346	-2.792604	-0.395717	0.031637	0.148419
Data347	-2.830854	-0.454312	-0.044251	0.249129
Data348	-2.82414	-0.509855	-0.11663	0.313929
Data349	-2.770021	-0.58025	-0.185702	0.414842
Data350	-2.684367	-0.64271	-0.182905	0.528064
Data351	-2.594237	-0.691742	-0.128379	0.671804
Data352	-2.501666	-0.714529	-0.097505	0.844739
Data353	-2.403601	-0.685842	-0.067089	1.023372
Data354	-2.298823	-0.635182	-0.083823	1.083899
Data355	-2.190789	-0.585743	-0.095776	1.11635
Data356	-2.082958	-0.554004	-0.142367	1.104957
Data357	-1.964345	-0.560515	-0.179446	1.192543
Data358	-1.83739	-0.583708	-0.197096	1.301188
Data359	-1.713486	-0.618296	-0.270237	1.357544
Data360	-1.596094	-0.6598	-0.335953	1.432314
Data361	-1.501895	-0.723074	-0.391953	1.508609
Data362	-1.430889	-0.808728	-0.40177	1.593144
Data363	-1.377584	-0.880547	-0.427303	1.734239
Data364	-1.341777	-0.947687	-0.410264	1.864042
Data365	-1.340352	-0.995905	-0.384527	1.921111
Data366	-1.332621	-1.027034	-0.392869	1.927825
Data367	-1.273009	-1.035579	-0.436408	1.881539
Data368	-1.133847	-1.035986	-0.494138	1.944813
Data369	-0.948704	-1.024186	-0.513975	2.011343
Data370	-0.793673	-1.060604	-0.574451	2.007782
Data371	-0.70456	-1.108619	-0.619364	1.987742
Data372	-0.651255	-1.159482	-0.654917	2.026907
Data373	-0.616058	-1.218687	-0.645558	1.951629
Data374	-0.56377	-1.297017	-0.631774	1.868009
Data375	-0.479947	-1.384095	-0.611632	1.796801
Data376	-0.362961	-1.492536	-0.545205	1.703415
Data377	-0.243941	-1.613184	-0.478319	1.549503
Data378	-0.143231	-1.743191	-0.394547	1.36731
Data379	-0.079754	-1.831896	-0.314946	1.295186
Data380	-0.071819	-1.884998	-0.207065	1.274739
Data381	-0.08484	-1.896391	-0.10427	1.185321
Data382	-0.079754	-1.87686	-0.05183	1.104245
Data383	-0.019735	-1.848376	-0.015005	1.152056
Data384	0.05005	-1.833728	0.053864	1.113603
Data385	0.121462	-1.817655	0.164848	1.140866
Data386	0.196536	-1.819079	0.263269	1.186745
Data387	0.267948	-1.818875	0.368709	1.235167
Data388	0.321864	-1.80443	0.47364	1.192137
Data389	0.34872	-1.779405	0.551868	1.097124
Data390	0.345871	-1.734849	0.542102	1.052466
Data391	0.286056	-1.702907	0.522672	1.077389
Data392	0.168256	-1.654892	0.49129	1.053381
Data393	0.054119	-1.579817	0.400702	0.930699
Data394	-0.00529	-1.495791	0.325526	0.873833
Data395	0.05005	-1.39325	0.291854	0.720429
Data396	0.160118	-1.280334	0.271305	0.613107
Data397	0.222171	-1.178607	0.220951	0.521553
Data398	0.185143	-1.069352	0.182956	0.48544
Data399	0.144859	-0.916152	0.17436	0.387071
Data400	0.170087	-0.686249	0.156659	0.376287
Data401	0.194705	-0.446581	0.123802	0.433458
Data402	0.184126	-0.256758	0.08896	0.518298
Data403	0.176598	-0.133466	0.096386	0.494392
Data404	0.145673	-0.076295	0.041454	0.327662
Data405	0.116375	-0.053712	-0.02121	0.291956
Data406	0.084637	-0.052898	-0.021261	0.289006
Data407	0.058798	-0.032553	-0.0059	0.22268
Data408	0.018718	0.06714	-0.030111	0.052898
Data409	-0.04537	0.197147	-0.010681	0.020651
Data410	-0.110272	0.359706	0.049134	-0.018819
Data411	-0.172936	0.531217	0.056408	0.037232
Data412	-0.222782	0.645151	0.040487	0.113731
Data413	-0.232141	0.772513	0.082806	0.281173
Data414	-0.227258	0.913507	0.113781	0.42827
Data415	-0.226851	1.028255	0.06775	0.480049
Data416	-0.250248	1.146258	-0.023601	0.564482
Data417	-0.281987	1.26833	-0.07248	0.627146
Data418	-0.309453	1.385723	-0.099387	0.601816
Data419	-0.302942	1.471377	-0.088706	0.515551
Data420	-0.253096	1.510033	0.001729	0.529285
Data421	-0.173342	1.516136	0.098217	0.446784
Data422	-0.048219	1.54401	0.150963	0.409247
Data423	0.065716	1.578597	0.21678	0.397752
Data424	0.127769	1.58938	0.281885	0.429185
Data425	0.128176	1.561913	0.254063	0.412502
Data426	0.110068	1.55113	0.23153	0.328171
Data427	0.113934	1.576969	0.276646	0.194705
Data428	0.171308	1.616643	0.274713	0.139467
Data429	0.275069	1.671982	0.218204	0.043539
Data430	0.40589	1.709214	0.221663	-0.083314
Data431	0.524503	1.698227	0.285242	-0.169477
Data432	0.584522	1.661402	0.283869	-0.283716
Data433	0.581674	1.609115	0.288497	-0.34872
Data434	0.563973	1.541161	0.38412	-0.346278
Data435	0.5302	1.47626	0.496427	-0.284428
Data436	0.500903	1.40322	0.519315	-0.297347
Data437	0.441291	1.311055	0.539508	-0.391953
Data438	0.382289	1.20119	0.614023	-0.52725
Data439	0.337936	1.104753	0.627095	-0.559091
Data440	0.306605	1.035375	0.630655	-0.58554
Data441	0.238855	0.990209	0.671397	-0.618499
Data442	0.125938	0.962336	0.675263	-0.565092
Data443	0.013021	0.940973	0.622924	-0.418809
Data444	-0.102541	0.920424	0.568551	-0.224511
Data445	-0.242517	0.897637	0.58849	-0.070395
Data446	-0.370896	0.898451	0.557514	0.117189
Data447	-0.458991	0.909031	0.505124	0.294296
Data448	-0.467333	0.90781	0.484016	0.427049
Data449	-0.441087	0.892144	0.436001	0.521553
Data450	-0.435798	0.861219	0.31927	0.711681
Data451	-0.487068	0.789604	0.185651	0.783703
Data452	-0.566822	0.70456	0.122937	0.765393
Data453	-0.669362	0.620737	0.006358	0.768648
Data454	-0.740978	0.543425	-0.139467	0.874444
Data455	-0.769869	0.44475	-0.20793	0.958979
Data456	-0.750337	0.335698	-0.25864	0.993261
Data457	-0.69927	0.252282	-0.327052	1.099056
Data458	-0.625416	0.205692	-0.356654	1.299763
Data459	-0.54668	0.199791	-0.344701	1.414817
Data460	-0.492154	0.205488	-0.33285	1.492332
Data461	-0.465909	0.212202	-0.298517	1.62061
Data462	-0.470181	0.217288	-0.225528	1.716335
Data463	-0.464078	0.217899	-0.17675	1.72549
Data464	-0.391648	0.216271	-0.203301	1.667811
Data465	-0.306401	0.198978	-0.252435	1.743903
Data466	-0.201419	0.162966	-0.276443	1.854988
Data467	-0.10132	0.130414	-0.34343	1.923044
Data468	-0.071819	0.102134	-0.458635	1.982554
Data469	-0.088095	0.063274	-0.488238	2.104423
Data470	-0.095623	0.014242	-0.468147	2.151929
Data471	-0.111493	-0.046387	-0.513822	2.235752
Data472	-0.122479	-0.102337	-0.508481	2.356705
Data473	-0.10661	-0.143231	-0.441494	2.459653
Data474	-0.040894	-0.157066	-0.432136	2.456906
Data475	0.083416	-0.142621	-0.482897	2.340429
Data476	0.211388	-0.1237	-0.471402	2.299026
Data477	0.319626	-0.147504	-0.436154	2.271865
Data478	0.379441	-0.205895	-0.460365	2.298416
Data479	0.428677	-0.272017	-0.452888	2.28397
Data480	0.488085	-0.358892	-0.364029	2.354569
Data481	0.563363	-0.452481	-0.304112	2.271458
Data482	0.660614	-0.547697	-0.296381	2.181531
Data483	0.770682	-0.637827	-0.237481	2.085298
Data484	0.865492	-0.722464	-0.147911	1.999034
Data485	0.89011	-0.781872	-0.108746	1.777066
Data486	0.855319	-0.81707	-0.047201	1.535871
Data487	0.783296	-0.850436	0.089469	1.364462
Data488	0.701305	-0.868544	0.178429	1.236286
Data489	0.656138	-0.869561	0.26449	1.175962
Data490	0.652069	-0.86305	0.38112	1.080237
Data491	0.641489	-0.85776	0.510872	1.091834
Data492	0.627858	-0.859998	0.551461	1.052567
Data493	0.625416	-0.868747	0.574706	1.068844
Data494	0.599374	-0.882989	0.651357	1.072404
Data495	0.539152	-0.900079	0.690979	1.055517
Data496	0.450446	-0.91371	0.656901	0.876173
Data497	0.336309	-0.9308	0.599781	0.713207
Data498	0.179446	-0.943414	0.57201	0.629689
Data499	0.02828	-0.922459	0.474606	0.572722
Data500	-0.088502	-0.878309	0.338293	0.507312
Data501	-0.140586	-0.816052	0.276087	0.348618
Data502	-0.114748	-0.768648	0.172223	0.284428
Data503	-0.077923	-0.72226	0.051575	0.232039
Data504	-0.087078	-0.67099	-0.021159	0.269067
Data505	-0.166222	-0.615854	-0.012156	0.218611
Data506	-0.244551	-0.493578	-0.048371	0.199486
Data507	-0.300908	-0.336512	-0.089214	0.020142
Data508	-0.339564	-0.175987	-0.058086	-0.138755
Data509	-0.353806	-0.039063	-0.041505	-0.221663
Data510	-0.335088	0.089723	-0.049541	-0.234073
Data511	-0.302129	0.206302	-0.094199	-0.316065
Data512	-0.306198	0.282597	-0.12782	-0.532235
Data513	-0.34933	0.36703	-0.21678	-0.660512
Data514	-0.425625	0.453498	-0.295923	-0.718395
Data515	-0.527352	0.536711	-0.281122	-0.657664
Data516	-0.616261	0.607309	-0.234633	-0.621958
Data517	-0.703339	0.672821	-0.189568	-0.590422
Data518	-0.760306	0.743216	-0.198316	-0.661835
Data519	-0.807711	0.807507	-0.173597	-0.735993
Data520	-0.826429	0.881565	-0.1561	-0.712189
Data521	-0.846367	0.97027	-0.146944	-0.573841
Data522	-0.885227	1.0663	-0.096997	-0.472928
Data523	-0.898248	1.171079	-0.045828	-0.467943
Data524	-0.900079	1.26304	-0.002899	-0.574858
Data525	-0.878716	1.313904	-0.004679	-0.624908
Data526	-0.835991	1.316142	0.046743	-0.61087
Data527	-0.757051	1.285623	0.087231	-0.558785
Data528	-0.60914	1.272806	0.115053	-0.5361
Data529	-0.495613	1.290913	0.186313	-0.62796
Data530	-0.449226	1.302307	0.259556	-0.821647
Data531	-0.440681	1.293965	0.298212	-0.930699
Data532	-0.458178	1.235574	0.3093	-0.896824
Data533	-0.451057	1.185728	0.394395	-0.9131
Data534	-0.38941	1.185524	0.459347	-1.051041
Data535	-0.261845	1.224587	0.510669	-1.274128
Data536	-0.100913	1.287861	0.580657	-1.383281
Data537	0.052898	1.330587	0.638895	-1.388571
Data538	0.165001	1.343404	0.676178	-1.321228
Data539	0.198774	1.319397	0.699677	-1.27484
Data540	0.188398	1.284606	0.791485	-1.272806
Data541	0.133262	1.226012	0.826988	-1.33313
Data542	0.060019	1.180234	0.83238	-1.381247
Data543	-0.041505	1.107805	0.910964	-1.350118
Data544	-0.186364	1.007502	0.990311	-1.403016
Data545	-0.292159	0.898248	0.958724	-1.588871
Data546	-0.369065	0.825818	0.914626	-1.828641
Data547	-0.440477	0.778007	0.923069	-1.893339
Data548	-0.543832	0.743623	0.843773	-1.836474
Data549	-0.667328	0.731619	0.716615	-1.626408
Data550	-0.7894	0.735892	0.601562	-1.42916
Data551	-0.920221	0.733247	0.519265	-1.252257
Data552	-1.05918	0.738537	0.431678	-1.171384
Data553	-1.156227	0.743826	0.394497	-1.074337
Data554	-1.216449	0.744844	0.437222	-0.841179
Data555	-1.235981	0.729992	0.388647	-0.63508
Data556	-1.240253	0.689911	0.257521	-0.562142
Data557	-1.262226	0.625823	0.17731	-0.55258
Data558	-1.341777	0.545459	0.080059	-0.467028
Data559	-1.428651	0.472216	-0.095776	-0.405687
Data560	-1.487653	0.41769	-0.266982	-0.337224
Data561	-1.501488	0.364182	-0.338343	-0.322474
Data562	-1.485008	0.296228	-0.422878	-0.271712
Data563	-1.425803	0.236413	-0.494341	-0.236006
Data564	-1.371684	0.16378	-0.469266	-0.221154
Data565	-1.319397	0.099285	-0.410468	-0.090028
Data566	-1.271585	0.048829	-0.408993	0.051982
Data567	-1.22357	0.004679	-0.382645	0.122377
Data568	-1.16701	-0.024618	-0.305282	0.131431
Data569	-1.118791	-0.038656	-0.307012	0.151675
Data570	-1.06508	-0.063478	-0.37583	0.151064
Data571	-1.01442	-0.078737	-0.434221	0.198062
Data572	-0.953994	-0.091554	-0.495816	0.260929
Data573	-0.870578	-0.139366	-0.610463	0.350245
Data574	-0.791842	-0.208133	-0.71046	0.438951
Data575	-0.766613	-0.268152	-0.736451	0.491747
Data576	-0.772513	-0.332647	-0.785178	0.578724
Data577	-0.780652	-0.38819	-0.838483	0.710765
Data578	-0.8012	-0.424608	-0.822766	0.738231
Data579	-0.799573	-0.445563	-0.806541	0.730093
Data580	-0.739147	-0.466926	-0.853488	0.783195
Data581	-0.634979	-0.481371	-0.903894	0.839144
Data582	-0.484016	-0.479744	-0.886346	0.883599
Data583	-0.350347	-0.443325	-0.880802	0.91605
Data584	-0.252689	-0.460619	-0.848452	0.965286
Data585	-0.19206	-0.514941	-0.751558	1.0427
Data586	-0.13021	-0.598357	-0.64154	1.137713
Data587	-0.027059	-0.702525	-0.58264	1.132321
Data588	0.09013	-0.7835	-0.531828	1.100888
Data589	0.173139	-0.848198	-0.424557	0.961827
Data590	0.218102	-0.94667	-0.342768	0.767427
Data591	0.207726	-1.055314	-0.31342	0.582793
Data592	0.204064	-1.114519	-0.229038	0.454312
Data593	0.177818	-1.128761	-0.097963	0.309656
Data594	0.11902	-1.124081	-0.042929	0.161949
Data595	0.050456	-1.100277	-0.003713	0.096234
Data596	0.014038	-1.059383	0.109204	0.105694
Data597	-0.020345	-1.016047	0.193281	0.156151
Data598	-0.060629	-0.985122	0.17141	0.131024
Data599	-0.061443	-0.992243	0.15315	0.201521
Data600	-0.055136	-1.003433	0.204725	0.210981
Data601	-0.081788	-0.968643	0.179497	0.141604
Data602	-0.152387	-0.844943	0.082551	0.015259
Data603	-0.235192	-0.706594	0.055034	-0.03184
Data604	-0.347702	-0.640675	0.023245	-0.106508
Data605	-0.497851	-0.573332	-0.023295	-0.191246
Data606	-0.641082	-0.486661	-0.040284	-0.231835
Data607	-0.724295	-0.398566	-0.054983	-0.279545
Data608	-0.710664	-0.30396	-0.219933	-0.311488
Data609	-0.634165	-0.208743	-0.419165	-0.401312
Data610	-0.592457	-0.129193	-0.539508	-0.414333
Data611	-0.610768	-0.064291	-0.634877	-0.41708
Data612	-0.667938	0.083823	-0.732433	-0.498767
Data613	-0.728974	0.280563	-0.730195	-0.627858
Data614	-0.786552	0.520434	-0.620534	-0.677806
Data615	-0.835787	0.743013	-0.546222	-0.811271
Data616	-0.856743	0.945246	-0.493121	-0.895603
Data617	-0.849215	1.12164	-0.39114	-0.953384
Data618	-0.850029	1.259174	-0.341802	-1.014522
Data619	-0.875257	1.347473	-0.366267	-1.04799
Data620	-0.913914	1.431907	-0.352127	-1.089392
Data621	-0.987564	1.477073	-0.263422	-1.112179
Data622	-1.079525	1.487653	-0.235548	-1.125607
Data623	-1.191221	1.508812	-0.195163	-1.123267
Data624	-1.278299	1.586328	-0.078991	-1.175555
Data625	-1.342387	1.692938	-0.013581	-1.198342
Data626	-1.365581	1.780016	0.01353	-1.186033
Data627	-1.360291	1.873808	0.098726	-1.172808
Data628	-1.373922	1.973093	0.181735	-1.11696
Data629	-1.386943	2.055695	0.158846	-1.096818
Data630	-1.383688	2.155388	0.102185	-1.14229
Data631	-1.362936	2.250807	0.097149	-1.214211
Data632	-1.328145	2.307571	0.059103	-1.172503
Data633	-1.261209	2.33463	0.031739	-1.13344
Data634	-1.140764	2.334223	0.060985	-1.080949
Data635	-0.994685	2.330358	0.141451	-1.05389
Data636	-0.857557	2.295364	0.168714	-1.077897
Data637	-0.743623	2.251621	0.20559	-1.136695
Data638	-0.663462	2.178785	0.312861	-1.237303
Data639	-0.562549	2.14196	0.396684	-1.279825
