# Supplementary material for: Integration of MRI and somatosensory evoked potentials facilitate diagnosis of spinal cord compression
Source: Sci Rep. 2023 May 15;13:7861. doi: 10.1038/s41598-023-34832-2 (PMC10185544; doi:10.1038/s41598-023-34832-2)
Supplement: Supplementary file 3 — Supplementary Information 3. [file 41598_2023_34832_MOESM3_ESM.zip › Preoperative SSEP data/spinal cord compression group/5306642_2/5306642_2_Lt Tibial SEP_Cz'-Fpz_201220_090132.csv]

Index	1	2	3	4
Name	Cz'-Fpz	Cz'-Fpz	Cz'-Fpz	Cz'-Fpz
Time	2.01704E+13	2.01704E+13	2.01704E+13	2.01704E+13
Highcut	500	500	500	500
Lowcut	10	10	10	10
Period	0.000156	0.000156	0.000156	0.000156
Averages	120	120	120	120
Int (mA)	18/17.6mA	18/17.6mA	18/17.6mA	18/17.9mA
Pulse Width (�gs)	200�s	200�s	200�s	200�s
Rep Rate (Hz)	3.11Hz	3.11Hz	3.11Hz	3.11Hz
Data0	-0.086873	-0.372721	0.598551	0.259247
Data1	-0.170898	-0.477346	0.476227	0.136363
Data2	0.004679	-0.205332	0.759786	0.303446
Data3	0.387929	0.00768	0.994822	0.701243
Data4	0.436351	-0.049082	0.942179	0.719452
Data5	0.308329	-0.194194	0.778758	0.539856
Data6	0.141703	-0.341848	0.621745	0.321655
Data7	-0.007985	-0.437927	0.504557	0.138753
Data8	-0.100911	-0.486705	0.430806	0.034892
Data9	-0.146739	-0.510254	0.39683	0.001526
Data10	-0.155792	-0.524851	0.393422	-0.019633
Data11	-0.137939	-0.519155	0.405172	-0.021108
Data12	-0.103811	-0.502523	0.432027	-0.021261
Data13	-0.065308	-0.48823	0.452983	-0.025686
Data14	-0.040639	-0.47348	0.468597	-0.034536
Data15	-0.002848	-0.470632	0.477753	-0.041606
Data16	0.030823	-0.467326	0.490926	-0.045319
Data17	0.05956	-0.452576	0.503184	-0.039419
Data18	0.074463	-0.444845	0.518545	-0.029958
Data19	0.089925	-0.439199	0.519358	-0.040588
Data20	0.09318	-0.441488	0.509084	-0.056712
Data21	0.103353	-0.446777	0.502879	-0.073903
Data22	0.112915	-0.454305	0.491689	-0.083669
Data23	0.121307	-0.459442	0.492147	-0.08255
Data24	0.138499	-0.458171	0.4835	-0.08194
Data25	0.148265	-0.450592	0.469106	-0.075938
Data26	0.162252	-0.444438	0.450338	-0.07309
Data27	0.16805	-0.438182	0.433451	-0.079956
Data28	0.17334	-0.442098	0.431824	-0.085958
Data29	0.192515	-0.457306	0.434825	-0.086416
Data30	0.199839	-0.453033	0.430654	-0.085347
Data31	0.195211	-0.434469	0.411123	-0.089773
Data32	0.201416	-0.414124	0.392965	-0.105845
Data33	0.211894	-0.395304	0.3862	-0.123749
Data34	0.216471	-0.374196	0.390422	-0.136261
Data35	0.227051	-0.358073	0.399933	-0.13916
Data36	0.240326	-0.341593	0.421499	-0.151367
Data37	0.258026	-0.328267	0.429586	-0.162048
Data38	0.261739	-0.333049	0.430298	-0.173848
Data39	0.264537	-0.348206	0.441081	-0.178579
Data40	0.266876	-0.366516	0.446726	-0.168966
Data41	0.277507	-0.369517	0.451813	-0.17629
Data42	0.287272	-0.366872	0.455373	-0.185089
Data43	0.288544	-0.351461	0.461477	-0.197754
Data44	0.28417	-0.332184	0.455831	-0.201619
Data45	0.283051	-0.312754	0.450338	-0.200653
Data46	0.287781	-0.307719	0.448608	-0.196737
Data47	0.310465	-0.314535	0.437775	-0.184835
Data48	0.338236	-0.318756	0.430044	-0.169627
Data49	0.346324	-0.310771	0.440979	-0.162557
Data50	0.342662	-0.305074	0.441742	-0.163829
Data51	0.34022	-0.301412	0.436096	-0.164642
Data52	0.34551	-0.295207	0.431264	-0.16922
Data53	0.349325	-0.290578	0.422414	-0.158793
Data54	0.353546	-0.30604	0.411377	-0.143026
Data55	0.358836	-0.319519	0.406596	-0.133565
Data56	0.370585	-0.325979	0.402018	-0.122986
Data57	0.382843	-0.327962	0.407867	-0.114492
Data58	0.403137	-0.319163	0.409393	-0.115509
Data59	0.412547	-0.307719	0.406036	-0.111593
Data60	0.423889	-0.298004	0.400492	-0.109812
Data61	0.432536	-0.278727	0.395355	-0.119324
Data62	0.445964	-0.261943	0.389811	-0.134481
Data63	0.453644	-0.253398	0.39444	-0.132446
Data64	0.458069	-0.238953	0.390218	-0.118866
Data65	0.463613	-0.242004	0.38976	-0.117594
Data66	0.469462	-0.256958	0.394033	-0.109863
Data67	0.469716	-0.268199	0.408122	-0.10142
Data68	0.46992	-0.287221	0.411987	-0.099945
Data69	0.481517	-0.292969	0.404358	-0.100403
Data70	0.504049	-0.288849	0.391591	-0.11556
Data71	0.522664	-0.278982	0.393982	-0.139516
Data72	0.536702	-0.259196	0.390676	-0.147705
Data73	0.547078	-0.236053	0.388947	-0.147552
Data74	0.561879	-0.222829	0.384216	-0.13738
Data75	0.583089	-0.222117	0.36972	-0.120697
Data76	0.584259	-0.226593	0.346883	-0.118764
Data77	0.580953	-0.227915	0.333659	-0.116526
Data78	0.575867	-0.216573	0.336405	-0.108795
Data79	0.567373	-0.194855	0.33666	-0.108083
Data80	0.561167	-0.179596	0.337016	-0.105591
Data81	0.544637	-0.167542	0.326233	-0.107371
Data82	0.531464	-0.159556	0.312195	-0.11322
Data83	0.522461	-0.160878	0.305888	-0.121155
Data84	0.516052	-0.159047	0.30309	-0.134226
Data85	0.511678	-0.151571	0.298615	-0.132904
Data86	0.512848	-0.146688	0.291392	-0.126444
Data87	0.50471	-0.144958	0.284678	-0.116882
Data88	0.518646	-0.137278	0.289714	-0.092977
Data89	0.542399	-0.132192	0.291545	-0.066833
Data90	0.558624	-0.124919	0.289256	-0.051219
Data91	0.551605	-0.110423	0.277354	-0.041504
Data92	0.545807	-0.092723	0.260468	-0.037994
Data93	0.545959	-0.071971	0.249837	-0.03123
Data94	0.54891	-0.054423	0.247192	-0.03006
Data95	0.54952	-0.039063	0.247599	-0.022227
Data96	0.535787	-0.030823	0.237986	-0.019836
Data97	0.535278	-0.026957	0.229899	-0.018107
Data98	0.542297	-0.023142	0.244039	-0.011698
Data99	0.556437	-0.018819	0.262044	-0.009257
Data100	0.556742	-0.014191	0.261332	-0.023651
Data101	0.55191	0.00295	0.262655	-0.033417
Data102	0.544128	0.013275	0.246073	-0.034332
Data103	0.53065	0.021718	0.225423	-0.033925
Data104	0.529226	0.034993	0.218404	-0.037181
Data105	0.540517	0.051371	0.224304	-0.039876
Data106	0.553182	0.061595	0.232646	-0.03067
Data107	0.563507	0.066884	0.236664	-0.008799
Data108	0.56132	0.062307	0.241191	0.003306
Data109	0.556488	0.051371	0.238037	0.003357
Data110	0.555979	0.049591	0.228475	-0.000356
Data111	0.54423	0.06368	0.215861	0.005951
Data112	0.526276	0.076192	0.19755	-0.000153
Data113	0.510559	0.087382	0.176544	-0.012767
Data114	0.508067	0.096334	0.167389	-0.014089
Data115	0.522868	0.101013	0.166728	-0.006917
Data116	0.530701	0.109863	0.175985	-0.001933
Data117	0.533091	0.124969	0.177358	0.007375
Data118	0.535329	0.148977	0.183105	0.014445
Data119	0.533295	0.177867	0.178884	0.020243
Data120	0.528056	0.207876	0.177205	0.026855
Data121	0.5218	0.232239	0.167185	0.032959
Data122	0.505931	0.243378	0.153147	0.042419
Data123	0.490926	0.252228	0.145111	0.049337
Data124	0.480957	0.259654	0.14445	0.052389
Data125	0.47226	0.25945	0.142314	0.048421
Data126	0.472616	0.251312	0.141602	0.040843
Data127	0.472616	0.24943	0.146027	0.034841
Data128	0.464478	0.246785	0.149943	0.030212
Data129	0.457052	0.240682	0.151215	0.032654
Data130	0.451304	0.237935	0.14801	0.032501
Data131	0.446625	0.235596	0.142721	0.038961
Data132	0.426076	0.248667	0.129954	0.028585
Data133	0.409088	0.254211	0.117747	0.030721
Data134	0.402934	0.25706	0.100454	0.039724
Data135	0.402934	0.266266	0.086161	0.04186
Data136	0.392456	0.286967	0.072632	0.054016
Data137	0.370992	0.3007	0.065104	0.0737
Data138	0.353851	0.305023	0.066121	0.084991
Data139	0.358022	0.313822	0.075378	0.096486
Data140	0.357157	0.327606	0.082957	0.102437
Data141	0.349019	0.33844	0.086212	0.099742
Data142	0.344493	0.34434	0.089162	0.098114
Data143	0.349375	0.355225	0.097656	0.109863
Data144	0.348256	0.357056	0.100911	0.110524
Data145	0.341085	0.344187	0.10025	0.101674
Data146	0.325368	0.338796	0.103861	0.099436
Data147	0.300903	0.331828	0.110118	0.096334
Data148	0.284119	0.321808	0.10671	0.10025
Data149	0.263062	0.321096	0.090485	0.112864
Data150	0.256704	0.314941	0.086365	0.122121
Data151	0.253398	0.311432	0.092468	0.139516
Data152	0.257975	0.305735	0.101776	0.145162
Data153	0.256348	0.308431	0.116374	0.145823
Data154	0.243327	0.320333	0.126648	0.149994
Data155	0.231476	0.324554	0.132243	0.131887
Data156	0.223185	0.324402	0.124868	0.111847
Data157	0.203959	0.32608	0.119375	0.102336
Data158	0.195211	0.328929	0.119527	0.105845
Data159	0.191854	0.333303	0.116628	0.105387
Data160	0.181936	0.330404	0.121206	0.100098
Data161	0.176646	0.333201	0.130971	0.098267
Data162	0.163472	0.334269	0.121511	0.095469
Data163	0.144348	0.333964	0.110881	0.099742
Data164	0.127157	0.329641	0.093028	0.101827
Data165	0.11261	0.318502	0.072683	0.098216
Data166	0.093536	0.307414	0.061798	0.096639
Data167	0.084127	0.299225	0.064545	0.101115
Data168	0.077566	0.285187	0.068512	0.102132
Data169	0.078735	0.277913	0.068563	0.093333
Data170	0.089671	0.271505	0.062154	0.086975
Data171	0.094604	0.245819	0.052083	0.086263
Data172	0.085805	0.220998	0.042013	0.087992
Data173	0.073853	0.214132	0.035044	0.085907
Data174	0.072683	0.218811	0.034383	0.078227
Data175	0.067495	0.233358	0.027466	0.076192
Data176	0.050049	0.250905	0.032908	0.08489
Data177	0.036621	0.269521	0.044912	0.101929
Data178	0.023702	0.281932	0.043081	0.116933
Data179	0.009613	0.28539	0.029602	0.129547
Data180	-0.002187	0.287272	0.023905	0.135295
Data181	-0.010223	0.286102	0.026194	0.130361
Data182	-0.0059	0.288645	0.030619	0.123088
Data183	-0.004222	0.28244	0.012716	0.117188
Data184	-0.009664	0.293681	0.007477	0.116984
Data185	-0.00941	0.302836	0.015818	0.128632
Data186	-0.009104	0.298869	0.013631	0.138906
Data187	-0.021922	0.291443	0.010783	0.138295
Data188	-0.025024	0.282237	0.020905	0.1415
Data189	-0.035858	0.279744	0.033213	0.134532
Data190	-0.04364	0.276337	0.039673	0.110575
Data191	-0.05188	0.272013	0.04008	0.092468
Data192	-0.053304	0.260366	0.044708	0.091909
Data193	-0.061951	0.254822	0.049337	0.078328
Data194	-0.080922	0.259705	0.048523	0.066579
Data195	-0.101471	0.264181	0.048269	0.070801
Data196	-0.104879	0.260824	0.047658	0.083872
Data197	-0.089366	0.266164	0.054016	0.090586
Data198	-0.075582	0.26474	0.063222	0.094045
Data199	-0.08194	0.267995	0.07548	0.091654
Data200	-0.105438	0.257263	0.078328	0.095571
Data201	-0.133921	0.238902	0.060679	0.09079
Data202	-0.162252	0.231578	0.038452	0.081635
Data203	-0.19043	0.227254	0.026347	0.0796
Data204	-0.199483	0.229289	0.02121	0.08311
Data205	-0.209859	0.229136	0.013529	0.083008
Data206	-0.215912	0.226746	0.000712	0.085246
Data207	-0.216522	0.224457	-0.000203	0.075633
Data208	-0.210114	0.220693	0.003459	0.079651
Data209	-0.209707	0.21993	0.009613	0.095011
Data210	-0.225016	0.215454	0.014547	0.115051
Data211	-0.24704	0.211639	0.012004	0.126241
Data212	-0.262502	0.215251	0.007528	0.127818
Data213	-0.276031	0.216929	0.008748	0.116119
Data214	-0.286916	0.218404	0.006714	0.110575
Data215	-0.298004	0.214895	0.005493	0.1032
Data216	-0.313568	0.203247	0.004171	0.093994
Data217	-0.333761	0.19338	-0.003967	0.088704
Data218	-0.354207	0.178172	-0.005798	0.0796
Data219	-0.381622	0.163472	-0.002899	0.070648
Data220	-0.410716	0.154266	-0.006358	0.073039
Data221	-0.418803	0.163269	-0.015869	0.073903
Data222	-0.409698	0.177612	-0.018921	0.073446
Data223	-0.394287	0.188599	-0.02182	0.07253
Data224	-0.380198	0.198517	-0.035146	0.075022
Data225	-0.358327	0.210826	-0.039113	0.08194
Data226	-0.328674	0.224559	-0.032094	0.083822
Data227	-0.306295	0.242716	-0.035197	0.087382
Data228	-0.295868	0.255534	-0.036367	0.095825
Data229	-0.302175	0.25411	-0.036519	0.096588
Data230	-0.312398	0.242157	-0.042826	0.100861
Data231	-0.323537	0.227051	-0.046132	0.098317
Data232	-0.331573	0.207062	-0.060425	0.098063
Data233	-0.333659	0.193227	-0.072378	0.090688
Data234	-0.340424	0.183665	-0.085347	0.08316
Data235	-0.357819	0.186462	-0.080668	0.079651
Data236	-0.365245	0.199992	-0.084178	0.093333
Data237	-0.359192	0.214589	-0.091298	0.110372
Data238	-0.347188	0.219625	-0.102997	0.113831
Data239	-0.331167	0.228373	-0.108541	0.116882
Data240	-0.307668	0.248566	-0.100047	0.133565
Data241	-0.286713	0.269979	-0.090688	0.160472
Data242	-0.271454	0.277049	-0.08906	0.187276
Data243	-0.253245	0.28127	-0.089671	0.20462
Data244	-0.234833	0.284932	-0.087077	0.209554
Data245	-0.22227	0.298411	-0.08316	0.20757
Data246	-0.198822	0.313619	-0.084941	0.208028
Data247	-0.177561	0.335388	-0.084076	0.227458
Data248	-0.156047	0.364634	-0.074463	0.252584
Data249	-0.125529	0.38854	-0.063121	0.264587
Data250	-0.086009	0.404663	-0.047251	0.279388
Data251	-0.037435	0.42923	-0.028788	0.296377
Data252	0.014903	0.468648	-0.008443	0.310109
Data253	0.062205	0.500946	0.017192	0.328166
Data254	0.108185	0.526733	0.048014	0.333862
Data255	0.140686	0.543315	0.067088	0.345001
Data256	0.173848	0.562134	0.087484	0.359243
Data257	0.210114	0.588074	0.108999	0.379944
Data258	0.244649	0.614115	0.125631	0.404714
Data259	0.261943	0.633545	0.148315	0.439758
Data260	0.283051	0.64743	0.173289	0.475922
Data261	0.302938	0.670776	0.206197	0.506694
Data262	0.3243	0.717824	0.239716	0.532074
Data263	0.367483	0.757751	0.266012	0.566406
Data264	0.403442	0.785319	0.282542	0.601349
Data265	0.431671	0.804749	0.293172	0.635478
Data266	0.439148	0.818176	0.300649	0.671844
Data267	0.437317	0.827993	0.298971	0.703837
Data268	0.439707	0.83847	0.292002	0.726013
Data269	0.443014	0.839691	0.293884	0.749461
Data270	0.447591	0.833639	0.296377	0.769704
Data271	0.4658	0.842946	0.289358	0.785522
Data272	0.487315	0.862376	0.289358	0.798187
Data273	0.498098	0.86675	0.29892	0.815684
Data274	0.499725	0.877126	0.313059	0.832265
Data275	0.510915	0.882212	0.32191	0.843964
Data276	0.508474	0.887655	0.329844	0.856781
Data277	0.486501	0.898132	0.33666	0.865021
Data278	0.467529	0.90215	0.333455	0.864054
Data279	0.439148	0.904948	0.329183	0.86792
Data280	0.409597	0.915476	0.329183	0.863698
Data281	0.391541	0.921478	0.326945	0.859782
Data282	0.372314	0.921021	0.321554	0.842489
Data283	0.351715	0.917918	0.301615	0.824331
Data284	0.329386	0.911509	0.282949	0.805003
Data285	0.287933	0.903625	0.271403	0.80068
Data286	0.25116	0.895894	0.265045	0.794881
Data287	0.224406	0.881042	0.24765	0.788727
Data288	0.199941	0.854492	0.228933	0.782115
Data289	0.178782	0.828654	0.22054	0.764109
Data290	0.158844	0.817617	0.19043	0.742798
Data291	0.132039	0.822093	0.173543	0.718486
Data292	0.107473	0.827738	0.166728	0.696971
Data293	0.082855	0.823669	0.159658	0.679169
Data294	0.058034	0.811259	0.166982	0.671692
Data295	0.028127	0.807699	0.184377	0.660655
Data296	-0.011495	0.799001	0.179189	0.651601
Data297	-0.050863	0.784251	0.176392	0.639038
Data298	-0.071462	0.758514	0.173442	0.629222
Data299	-0.084178	0.732981	0.166524	0.616302
Data300	-0.097504	0.719655	0.146891	0.606333
Data301	-0.108388	0.719248	0.119019	0.601705
Data302	-0.131887	0.712891	0.097351	0.598755
Data303	-0.164948	0.697327	0.075684	0.58965
Data304	-0.215302	0.673879	0.060984	0.582581
Data305	-0.266571	0.653178	0.051371	0.586446
Data306	-0.307007	0.626119	0.023905	0.580292
Data307	-0.341034	0.595703	-0.002797	0.560201
Data308	-0.365906	0.572764	-0.027771	0.52892
Data309	-0.386709	0.548808	-0.056458	0.487925
Data310	-0.420939	0.529073	-0.078583	0.453084
Data311	-0.46814	0.512085	-0.112406	0.413055
Data312	-0.501353	0.491435	-0.143127	0.374756
Data313	-0.528361	0.473684	-0.179799	0.33788
Data314	-0.556539	0.456899	-0.208435	0.312602
Data315	-0.600688	0.454152	-0.232951	0.292918
Data316	-0.653229	0.449727	-0.254313	0.268962
Data317	-0.693868	0.434367	-0.278168	0.24236
Data318	-0.725657	0.417684	-0.291494	0.222829
Data319	-0.741323	0.392812	-0.312856	0.205027
Data320	-0.751953	0.364227	-0.341949	0.189972
Data321	-0.756734	0.345306	-0.384216	0.16922
Data322	-0.763601	0.325572	-0.420278	0.150553
Data323	-0.771077	0.308177	-0.440165	0.128988
Data324	-0.782623	0.294342	-0.456848	0.102946
Data325	-0.809428	0.268707	-0.460612	0.078023
Data326	-0.833689	0.248617	-0.46224	0.057576
Data327	-0.870361	0.229696	-0.475413	0.028483
Data328	-0.905355	0.209249	-0.507151	0.006866
Data329	-0.930023	0.172373	-0.542653	-0.02299
Data330	-0.954183	0.144094	-0.581309	-0.052541
Data331	-0.974731	0.130514	-0.618134	-0.062764
Data332	-0.999654	0.110728	-0.64031	-0.07604
Data333	-1.027222	0.086416	-0.651805	-0.110575
Data334	-1.04421	0.058085	-0.664673	-0.146891
Data335	-1.047567	0.033722	-0.687968	-0.170492
Data336	-1.027883	0.015564	-0.708466	-0.174154
Data337	-1.001383	-0.005442	-0.712433	-0.174611
Data338	-0.98292	-0.027313	-0.720469	-0.184479
Data339	-0.978902	-0.037079	-0.72876	-0.200399
Data340	-0.980886	-0.045726	-0.741628	-0.224202
Data341	-0.985158	-0.041402	-0.763601	-0.246379
Data342	-0.993398	-0.038045	-0.78893	-0.261892
Data343	-0.996602	-0.057882	-0.814768	-0.275879
Data344	-0.994568	-0.085754	-0.841522	-0.287476
Data345	-0.989227	-0.110118	-0.866496	-0.290883
Data346	-0.991414	-0.124715	-0.890808	-0.284475
Data347	-0.986532	-0.136973	-0.902049	-0.279083
Data348	-0.979106	-0.149536	-0.907389	-0.261332
Data349	-0.975138	-0.176748	-0.900981	-0.250092
Data350	-0.977071	-0.194702	-0.906067	-0.258535
Data351	-0.962626	-0.207418	-0.915883	-0.274251
Data352	-0.940806	-0.20874	-0.92041	-0.294088
Data353	-0.919088	-0.207825	-0.923258	-0.30482
Data354	-0.912272	-0.215302	-0.927836	-0.311025
Data355	-0.910848	-0.218353	-0.923157	-0.32196
Data356	-0.912272	-0.225423	-0.91512	-0.331624
Data357	-0.896454	-0.229492	-0.919952	-0.344035
Data358	-0.882263	-0.247243	-0.922648	-0.351766
Data359	-0.867004	-0.275828	-0.924072	-0.358632
Data360	-0.84142	-0.295258	-0.932414	-0.364126
Data361	-0.81838	-0.30309	-0.939535	-0.369771
Data362	-0.8019	-0.301056	-0.943095	-0.365753
Data363	-0.793203	-0.300242	-0.938466	-0.357157
Data364	-0.791016	-0.287272	-0.941264	-0.340373
Data365	-0.784353	-0.282186	-0.933075	-0.335948
Data366	-0.773417	-0.283407	-0.911001	-0.33961
Data367	-0.750987	-0.281169	-0.902456	-0.349325
Data368	-0.731201	-0.285136	-0.904083	-0.34963
Data369	-0.719096	-0.275116	-0.909119	-0.338033
Data370	-0.696055	-0.269216	-0.906982	-0.326589
Data371	-0.670115	-0.270335	-0.899404	-0.322927
Data372	-0.657908	-0.268962	-0.888672	-0.327657
Data373	-0.645803	-0.278625	-0.879669	-0.320536
Data374	-0.622355	-0.293223	-0.873159	-0.311228
Data375	-0.601349	-0.30309	-0.855001	-0.307159
Data376	-0.587463	-0.318705	-0.845846	-0.310262
Data377	-0.563354	-0.345306	-0.842234	-0.318756
Data378	-0.530599	-0.367177	-0.836945	-0.315399
Data379	-0.513662	-0.373027	-0.827382	-0.310872
Data380	-0.497233	-0.364024	-0.823059	-0.304515
Data381	-0.473429	-0.359395	-0.825907	-0.296478
Data382	-0.456645	-0.365906	-0.830231	-0.298055
Data383	-0.445608	-0.365295	-0.836385	-0.293579
Data384	-0.427399	-0.360667	-0.825857	-0.272725
Data385	-0.399679	-0.35375	-0.801188	-0.257212
Data386	-0.381215	-0.346476	-0.770467	-0.254517
Data387	-0.365855	-0.338898	-0.751394	-0.25177
Data388	-0.348256	-0.333811	-0.741221	-0.243734
Data389	-0.333506	-0.337677	-0.736694	-0.240122
Data390	-0.327861	-0.349681	-0.729268	-0.239919
Data391	-0.331472	-0.356852	-0.720266	-0.241343
Data392	-0.320587	-0.357157	-0.706075	-0.240936
Data393	-0.300446	-0.342306	-0.695343	-0.237325
Data394	-0.285085	-0.341899	-0.675659	-0.236206
Data395	-0.269775	-0.339661	-0.667521	-0.226135
Data396	-0.2565	-0.342153	-0.663757	-0.210215
Data397	-0.226288	-0.353953	-0.651143	-0.203044
Data398	-0.196075	-0.365702	-0.639038	-0.199025
Data399	-0.168355	-0.384064	-0.636037	-0.184123
Data400	-0.15859	-0.39271	-0.633036	-0.175069
Data401	-0.145162	-0.391998	-0.619354	-0.167694
Data402	-0.12914	-0.387522	-0.619507	-0.167389
Data403	-0.119222	-0.381368	-0.626729	-0.173136
Data404	-0.108337	-0.377808	-0.62617	-0.176697
Data405	-0.084279	-0.369364	-0.619049	-0.176951
Data406	-0.064952	-0.368296	-0.607402	-0.174561
Data407	-0.04715	-0.371806	-0.592855	-0.168101
Data408	-0.028076	-0.36733	-0.56956	-0.159098
Data409	-0.021006	-0.362803	-0.542908	-0.147095
Data410	-0.02655	-0.36143	-0.51829	-0.140635
Data411	-0.025126	-0.358022	-0.495707	-0.138194
Data412	-0.014852	-0.347595	-0.471293	-0.157318
Data413	-0.010579	-0.345917	-0.461375	-0.168203
Data414	-0.00885	-0.35258	-0.462087	-0.16449
Data415	-0.00295	-0.364329	-0.465139	-0.163778
Data416	0.003459	-0.369059	-0.468394	-0.152384
Data417	-0.005239	-0.36616	-0.471903	-0.144297
Data418	-0.010274	-0.364889	-0.464427	-0.139516
Data419	-0.010325	-0.361786	-0.454	-0.136719
Data420	-0.005849	-0.355733	-0.444183	-0.148926
Data421	0.010122	-0.34551	-0.437113	-0.15742
Data422	0.023346	-0.334473	-0.435079	-0.168864
Data423	0.025787	-0.322774	-0.442251	-0.182648
Data424	0.033468	-0.309296	-0.437571	-0.183055
Data425	0.035299	-0.305939	-0.412038	-0.176951
Data426	0.027059	-0.317485	-0.375163	-0.176697
Data427	0.019989	-0.330404	-0.341492	-0.178782
Data428	0.024109	-0.342712	-0.321554	-0.195262
Data429	0.027873	-0.36087	-0.31133	-0.209859
Data430	0.045013	-0.368652	-0.307668	-0.215658
Data431	0.066325	-0.367889	-0.300446	-0.212758
Data432	0.084229	-0.364634	-0.287832	-0.207926
Data433	0.087484	-0.359497	-0.267843	-0.213826
Data434	0.09669	-0.35436	-0.253042	-0.216014
Data435	0.111135	-0.345256	-0.246023	-0.222117
Data436	0.115662	-0.327962	-0.242106	-0.236613
Data437	0.122375	-0.319926	-0.22995	-0.244853
Data438	0.13087	-0.311127	-0.223745	-0.255381
Data439	0.126546	-0.302531	-0.215759	-0.26357
Data440	0.119273	-0.294139	-0.203451	-0.248667
Data441	0.108948	-0.297139	-0.189514	-0.237935
Data442	0.091095	-0.312144	-0.171153	-0.216929
Data443	0.080617	-0.317383	-0.151062	-0.193685
Data444	0.075531	-0.322164	-0.130564	-0.184631
Data445	0.075226	-0.323842	-0.117086	-0.186666
Data446	0.075175	-0.326691	-0.116526	-0.180511
Data447	0.075531	-0.32664	-0.105184	-0.180766
Data448	0.089773	-0.314484	-0.101624	-0.19282
Data449	0.115	-0.302022	-0.089315	-0.208689
Data450	0.134481	-0.298004	-0.079091	-0.22878
Data451	0.136515	-0.299021	-0.066325	-0.249227
Data452	0.146281	-0.30482	-0.049082	-0.264587
Data453	0.159963	-0.308075	-0.030009	-0.277913
Data454	0.162862	-0.307566	-0.017344	-0.281423
Data455	0.166779	-0.315806	-0.010986	-0.274353
Data456	0.165761	-0.315908	-0.013173	-0.272573
Data457	0.161591	-0.320079	-0.01475	-0.27832
Data458	0.169779	-0.317739	-0.010427	-0.27949
Data459	0.16566	-0.309245	0.004374	-0.264486
Data460	0.167745	-0.292816	0.017955	-0.248413
Data461	0.179596	-0.280406	0.028534	-0.241801
Data462	0.192464	-0.26708	0.027771	-0.233765
Data463	0.205739	-0.263011	0.034383	-0.223338
Data464	0.217438	-0.266113	0.039317	-0.219014
Data465	0.21642	-0.272166	0.050049	-0.214691
Data466	0.208028	-0.279439	0.043589	-0.21815
Data467	0.200958	-0.2742	0.043386	-0.22522
Data468	0.20284	-0.274506	0.057882	-0.233053
Data469	0.219269	-0.277456	0.066121	-0.231374
Data470	0.226746	-0.281982	0.07014	-0.230662
Data471	0.238037	-0.280457	0.075684	-0.230204
Data472	0.244497	-0.265706	0.076192	-0.226084
Data473	0.235087	-0.251363	0.076294	-0.213318
Data474	0.219625	-0.237071	0.086466	-0.204163
Data475	0.210673	-0.22583	0.101725	-0.199483
Data476	0.207113	-0.220388	0.107931	-0.208282
Data477	0.196177	-0.206045	0.117798	-0.22171
Data478	0.195516	-0.1916	0.125326	-0.223897
Data479	0.197296	-0.181885	0.127462	-0.22405
Data480	0.197093	-0.17156	0.129801	-0.221049
Data481	0.1975	-0.161489	0.132141	-0.217997
Data482	0.199331	-0.147858	0.130463	-0.203552
Data483	0.206757	-0.143534	0.120138	-0.198619
Data484	0.221456	-0.140889	0.105489	-0.196838
Data485	0.233053	-0.143229	0.097758	-0.189972
Data486	0.22939	-0.144806	0.098063	-0.176544
Data487	0.224101	-0.144552	0.102183	-0.155996
Data488	0.215098	-0.145671	0.109914	-0.130463
Data489	0.208232	-0.137227	0.129293	-0.120595
Data490	0.206909	-0.13087	0.153351	-0.112254
Data491	0.218964	-0.129445	0.165456	-0.112864
Data492	0.229238	-0.1297	0.15274	-0.116425
Data493	0.23702	-0.123901	0.146128	-0.127258
Data494	0.258331	-0.114441	0.147502	-0.14267
Data495	0.269216	-0.103404	0.14801	-0.140025
Data496	0.2712	-0.090129	0.147756	-0.129954
Data497	0.266215	-0.076955	0.153097	-0.125376
Data498	0.257467	-0.06485	0.160675	-0.126851
Data499	0.25472	-0.053762	0.165253	-0.116475
Data500	0.250854	-0.055593	0.16566	-0.107676
Data501	0.245972	-0.058645	0.15981	-0.116069
Data502	0.243174	-0.057322	0.153198	-0.123393
Data503	0.241394	-0.052134	0.156148	-0.120087
Data504	0.229797	-0.055644	0.159505	-0.11968
Data505	0.21347	-0.065969	0.157166	-0.122681
Data506	0.189667	-0.075022	0.15803	-0.127157
Data507	0.176188	-0.069021	0.161133	-0.128988
Data508	0.169983	-0.046336	0.161336	-0.125885
Data509	0.167135	-0.02533	0.168355	-0.124766
Data510	0.165558	-0.017751	0.166575	-0.117391
Data511	0.171916	-0.027059	0.160065	-0.100454
Data512	0.180308	-0.030365	0.161235	-0.089773
Data513	0.183055	-0.038045	0.167135	-0.083974
Data514	0.187887	-0.041809	0.171407	-0.067495
Data515	0.193278	-0.047557	0.17512	-0.041555
Data516	0.191752	-0.055033	0.18041	-0.026347
Data517	0.191549	-0.063934	0.180308	-0.016836
Data518	0.191193	-0.07136	0.176748	-0.022074
Data519	0.185801	-0.077057	0.170492	-0.03535
Data520	0.180562	-0.078532	0.165151	-0.027822
Data521	0.170237	-0.075124	0.163625	-0.014292
Data522	0.157725	-0.06841	0.16861	-0.010529
Data523	0.144399	-0.058238	0.170237	-0.008036
Data524	0.137736	-0.046692	0.162811	0.007629
Data525	0.137533	-0.04425	0.147552	0.023295
Data526	0.145721	-0.045064	0.123494	0.019633
Data527	0.148519	-0.052694	0.094096	0.013987
Data528	0.141551	-0.055186	0.071106	0.015767
Data529	0.109049	-0.061951	0.058492	0.002848
Data530	0.09552	-0.062968	0.056559	-0.003204
Data531	0.099792	-0.061493	0.069173	0.008291
Data532	0.113932	-0.059306	0.081024	0.009766
Data533	0.131429	-0.05422	0.090434	0.005188
Data534	0.131836	-0.04715	0.092112	-0.007222
Data535	0.117747	-0.040029	0.09079	-0.021159
Data536	0.095062	-0.0442	0.081787	-0.035807
Data537	0.094096	-0.054169	0.070597	-0.041148
Data538	0.088298	-0.072734	0.07136	-0.035095
Data539	0.083974	-0.086416	0.081736	-0.039164
Data540	0.08728	-0.096029	0.099182	-0.037486
Data541	0.09786	-0.091248	0.113373	-0.033569
Data542	0.105286	-0.07609	0.117747	-0.029551
Data543	0.106354	-0.070394	0.122782	-0.017242
Data544	0.100861	-0.061137	0.120188	-0.000356
Data545	0.093028	-0.054118	0.121358	-0.000051
Data546	0.082601	-0.054983	0.117188	-0.007985
Data547	0.071971	-0.05422	0.115204	-0.018667
Data548	0.063019	-0.050964	0.116679	-0.019277
Data549	0.055237	-0.044352	0.116119	-0.004222
Data550	0.054881	-0.052999	0.108541	0.014699
Data551	0.046692	-0.062103	0.101267	0.025024
Data552	0.049337	-0.06429	0.105591	0.019328
Data553	0.045217	-0.05722	0.11205	0.007731
Data554	0.050913	-0.063782	0.118612	-0.015004
Data555	0.058695	-0.069122	0.118815	-0.037333
Data556	0.052795	-0.073802	0.128479	-0.042725
Data557	0.042826	-0.086466	0.140533	-0.029297
Data558	0.039825	-0.091451	0.136159	-0.009155
Data559	0.045624	-0.105693	0.129395	0.006358
Data560	0.043894	-0.12085	0.121663	0.024872
Data561	0.030721	-0.121155	0.10376	0.035756
Data562	0.015615	-0.120341	0.092214	0.043488
Data563	-0.000763	-0.117188	0.085398	0.037944
Data564	-0.023295	-0.121613	0.086212	0.036418
Data565	-0.035502	-0.11144	0.08077	0.032094
Data566	-0.041148	-0.098979	0.091502	0.008901
Data567	-0.037282	-0.095978	0.11378	-0.00941
Data568	-0.041911	-0.108337	0.131582	-0.015564
Data569	-0.047099	-0.122223	0.136668	-0.031586
Data570	-0.055745	-0.123545	0.130564	-0.054016
Data571	-0.061239	-0.1209	0.111898	-0.071767
Data572	-0.067342	-0.124613	0.093842	-0.081024
Data573	-0.082041	-0.133972	0.080872	-0.074615
Data574	-0.081482	-0.132294	0.075785	-0.062408
Data575	-0.072734	-0.131429	0.080414	-0.039113
Data576	-0.062866	-0.129649	0.080312	-0.006765
Data577	-0.060069	-0.137227	0.08489	0.00234
Data578	-0.072835	-0.141398	0.084483	0.011292
Data579	-0.09491	-0.139262	0.079397	0.014903
Data580	-0.116781	-0.127563	0.079854	0.003408
Data581	-0.129344	-0.121714	0.092112	-0.015717
Data582	-0.144297	-0.128326	0.098877	-0.043335
Data583	-0.149129	-0.13504	0.092977	-0.070648
Data584	-0.151062	-0.145721	0.089162	-0.093689
Data585	-0.154521	-0.163829	0.070699	-0.11378
Data586	-0.158183	-0.179647	0.064646	-0.122986
Data587	-0.166829	-0.187378	0.064952	-0.114695
Data588	-0.166829	-0.180105	0.06134	-0.112203
Data589	-0.165405	-0.166677	0.065257	-0.105896
Data590	-0.168559	-0.162099	0.065918	-0.102386
Data591	-0.167185	-0.164388	0.069021	-0.106405
Data592	-0.172017	-0.158691	0.0796	-0.100962
Data593	-0.170542	-0.158997	0.098012	-0.090485
Data594	-0.155996	-0.157776	0.108948	-0.079193
Data595	-0.152283	-0.165812	0.117798	-0.069682
Data596	-0.1592	-0.165914	0.120188	-0.061442
Data597	-0.179189	-0.169474	0.109049	-0.056814
Data598	-0.1828	-0.182546	0.094757	-0.065257
Data599	-0.19989	-0.183055	0.089925	-0.089162
Data600	-0.215047	-0.175018	0.098928	-0.114746
Data601	-0.233765	-0.160421	0.108541	-0.141296
Data602	-0.242004	-0.142721	0.112915	-0.164897
Data603	-0.224965	-0.131276	0.11495	-0.171305
Data604	-0.215607	-0.125682	0.116425	-0.172933
Data605	-0.211639	-0.131836	0.124715	-0.178324
Data606	-0.216929	-0.139669	0.123647	-0.176036
Data607	-0.208028	-0.144806	0.112661	-0.167084
Data608	-0.194346	-0.1474	0.102539	-0.164439
Data609	-0.183716	-0.148163	0.099386	-0.161794
Data610	-0.170695	-0.148315	0.099487	-0.14857
Data611	-0.167185	-0.145874	0.090739	-0.143738
Data612	-0.168203	-0.155385	0.083262	-0.132955
Data613	-0.157267	-0.163879	0.083466	-0.132751
Data614	-0.157522	-0.169729	0.094147	-0.134735
Data615	-0.164083	-0.17039	0.103556	-0.146383
Data616	-0.168966	-0.163371	0.10203	-0.156606
Data617	-0.179647	-0.146281	0.106201	-0.16571
Data618	-0.187225	-0.129293	0.11439	-0.172424
Data619	-0.196584	-0.113576	0.11495	-0.170441
Data620	-0.19516	-0.10493	0.119578	-0.165049
Data621	-0.195669	-0.112813	0.114237	-0.161387
Data622	-0.186412	-0.127004	0.106964	-0.163625
Data623	-0.164897	-0.138346	0.110881	-0.163371
Data624	-0.135956	-0.152232	0.101725	-0.174408
Data625	-0.109863	-0.167491	0.090434	-0.192108
Data626	-0.094147	-0.166728	0.09196	-0.204722
Data627	-0.084737	-0.156199	0.10615	-0.216878
Data628	-0.088908	-0.140839	0.115204	-0.223541
Data629	-0.088857	-0.13092	0.121409	-0.228984
Data630	-0.091604	-0.127157	0.141042	-0.233714
Data631	-0.08845	-0.125224	0.158081	-0.217743
Data632	-0.08606	-0.121104	0.156606	-0.190379
Data633	-0.085754	-0.122274	0.147552	-0.16393
Data634	-0.086975	-0.132955	0.134837	-0.147858
Data635	-0.088806	-0.145518	0.119273	-0.141093
Data636	-0.074361	-0.159149	0.105591	-0.145721
Data637	-0.06251	-0.171967	0.09964	-0.158997
Data638	-0.053457	-0.172526	0.10142	-0.170542
Data639	-0.039927	-0.164693	0.118357	-0.172729
