# Supplementary material for: Integration of MRI and somatosensory evoked potentials facilitate diagnosis of spinal cord compression
Source: Sci Rep. 2023 May 15;13:7861. doi: 10.1038/s41598-023-34832-2 (PMC10185544; doi:10.1038/s41598-023-34832-2)
Supplement: Supplementary file 3 — Supplementary Information 3. [file 41598_2023_34832_MOESM3_ESM.zip › Preoperative SSEP data/spinal cord compression group/5306642_2/5306642_2_Rt Tibial SEP_Cz'-Fpz_201220_090138.csv]

Index	1	2	3	4	5	6	7	8	9	10
Name	Cz'-Fpz	Cz'-Fpz	Cz'-Fpz	Cz'-Fpz	Cz'-Fpz	Cz'-Fpz	Cz'-Fpz	Cz'-Fpz	Cz'-Fpz	Cz'-Fpz
Time	2.01704E+13	2.01704E+13	2.01704E+13	2.01704E+13	2.01704E+13	2.01704E+13	2.01704E+13	2.01704E+13	2.01704E+13	2.01704E+13
Highcut	500	500	500	500	500	500	500	500	500	500
Lowcut	10	10	10	10	10	10	10	10	10	10
Period	0.000156	0.000156	0.000156	0.000156	0.000156	0.000156	0.000156	0.000156	0.000156	0.000156
Averages	120	120	120	120	120	120	120	120	120	120
Int (mA)	9/9.8mA	9/8.6mA	9/8.6mA	9/9mA	9/9mA	9/8.6mA	9/8.6mA	18.5/17.9mA	18.5/17.9mA	18.5/17.9mA
Pulse Width (�gs)	200�s	200�s	200�s	200�s	200�s	200�s	200�s	200�s	200�s	200�s
Rep Rate (Hz)	3.11Hz	3.11Hz	3.11Hz	3.11Hz	3.11Hz	3.11Hz	3.11Hz	3.11Hz	3.11Hz	3.11Hz
Data0	-0.113602	-0.982005	-0.56956	-0.545146	0.112864	-0.972036	0.026093	0.470378	-0.42216	0.762533
Data1	-0.146815	-1.050822	-0.660858	-0.617752	0.066783	-0.999603	-0.128835	0.380198	-0.273946	0.757599
Data2	-0.084381	-1.02773	-0.665283	-0.60969	0.033976	-0.970764	-0.110881	0.745188	0.113118	1.261241
Data3	0.179494	-0.815074	-0.420685	-0.42539	0.206223	-0.801849	0.23702	0.951284	-0.02121	1.58549
Data4	0.248591	-0.747884	-0.355632	-0.363337	0.21553	-0.775553	0.321248	0.892334	-0.348409	1.400401
Data5	0.180486	-0.786794	-0.413106	-0.398941	0.114187	-0.840149	0.238546	0.754395	-0.661875	1.071472
Data6	0.076447	-0.8461	-0.486348	-0.44782	0.003993	-0.857646	0.109456	0.629323	-0.87972	0.796458
Data7	-0.033849	-0.89325	-0.54891	-0.49764	-0.087992	-0.864156	-0.004781	0.53065	-0.96934	0.607758
Data8	-0.122147	-0.918477	-0.594889	-0.543365	-0.143636	-0.904744	-0.083008	0.468292	-0.989889	0.517832
Data9	-0.182521	-0.928192	-0.622253	-0.573146	-0.172908	-0.935567	-0.127309	0.444946	-0.985158	0.494486
Data10	-0.221863	-0.925446	-0.633494	-0.585225	-0.186818	-0.948893	-0.152283	0.437775	-0.976664	0.51473
Data11	-0.23173	-0.909729	-0.64209	-0.587387	-0.189997	-0.946147	-0.156148	0.453695	-0.956116	0.547841
Data12	-0.225703	-0.892893	-0.637868	-0.577876	-0.183309	-0.901184	-0.145365	0.473124	-0.892792	0.579173
Data13	-0.207163	-0.869191	-0.622101	-0.560888	-0.171839	-0.864512	-0.141093	0.490367	-0.855052	0.609385
Data14	-0.184123	-0.854645	-0.611369	-0.545019	-0.160548	-0.842489	-0.14979	0.511678	-0.829722	0.632985
Data15	-0.163981	-0.833435	-0.603282	-0.529887	-0.155258	-0.815277	-0.159098	0.528107	-0.823568	0.650228
Data16	-0.151647	-0.814056	-0.59255	-0.529607	-0.153325	-0.784912	-0.172323	0.531921	-0.823771	0.661214
Data17	-0.137914	-0.80012	-0.582733	-0.531794	-0.152995	-0.76182	-0.190481	0.532633	-0.81604	0.656281
Data18	-0.133998	-0.786031	-0.566966	-0.521851	-0.15269	-0.697886	-0.210571	0.525665	-0.814158	0.662791
Data19	-0.123571	-0.767161	-0.51417	-0.51295	-0.147374	-0.60435	-0.218913	0.530243	-0.813344	0.671743
Data20	-0.110474	-0.747172	-0.455933	-0.50827	-0.142339	-0.486247	-0.225576	0.526276	-0.811361	0.675659
Data21	-0.109685	-0.727793	-0.435588	-0.506617	-0.140889	-0.320435	-0.22934	0.528463	-0.806122	0.671285
Data22	-0.117188	-0.704702	-0.416463	-0.488942	-0.144246	-0.213114	-0.23407	0.530192	-0.815786	0.663147
Data23	-0.13354	-0.677389	-0.419922	-0.476786	-0.137939	-0.246989	-0.239105	0.528463	-0.812276	0.663096
Data24	-0.14684	-0.643565	-0.44281	-0.45166	-0.119222	-0.338389	-0.246124	0.532125	-0.804596	0.65862
Data25	-0.165075	-0.632985	-0.459849	-0.43841	-0.100505	-0.399017	-0.258382	0.532227	-0.815481	0.652822
Data26	-0.163015	-0.627136	-0.484467	-0.409495	-0.086619	-0.446218	-0.276082	0.531108	-0.821533	0.653025
Data27	-0.147705	-0.619558	-0.512594	-0.380681	-0.071538	-0.470785	-0.295817	0.542959	-0.822449	0.647329
Data28	-0.140152	-0.608673	-0.554148	-0.377146	-0.064214	-0.494995	-0.317688	0.546722	-0.811818	0.649974
Data29	-0.151647	-0.607198	-0.590007	-0.395813	-0.061773	-0.545349	-0.332489	0.547536	-0.789998	0.641836
Data30	-0.180054	-0.599009	-0.604451	-0.367101	-0.069555	-0.616506	-0.340932	0.55837	-0.764669	0.629934
Data31	-0.219167	-0.591583	-0.604858	-0.355835	-0.081253	-0.727183	-0.359141	0.559387	-0.741781	0.616099
Data32	-0.247421	-0.582784	-0.609894	-0.358861	-0.083516	-0.801493	-0.388336	0.553131	-0.729472	0.59672
Data33	-0.258662	-0.567169	-0.63151	-0.3744	-0.069377	-0.867818	-0.411326	0.542043	-0.725047	0.568186
Data34	-0.25912	-0.548859	-0.642344	-0.401179	-0.058212	-0.92219	-0.42867	0.544383	-0.725403	0.539856
Data35	-0.264002	-0.529022	-0.641022	-0.422389	-0.065918	-0.959269	-0.438792	0.542653	-0.728099	0.520274
Data36	-0.268402	-0.520376	-0.631053	-0.419846	-0.067596	-0.982208	-0.448761	0.53894	-0.74117	0.506744
Data37	-0.267995	-0.511169	-0.621796	-0.415192	-0.0693	-1.001689	-0.451813	0.528564	-0.738424	0.499624
Data38	-0.273132	-0.495555	-0.619914	-0.418421	-0.075709	-1.013743	-0.455678	0.507914	-0.730133	0.500031
Data39	-0.273921	-0.477091	-0.61203	-0.431061	-0.08138	-1.019847	-0.465597	0.484314	-0.71757	0.50176
Data40	-0.275523	-0.469462	-0.606893	-0.437953	-0.08606	-1.019694	-0.492554	0.467682	-0.711873	0.503693
Data41	-0.275319	-0.469411	-0.602417	-0.439402	-0.08845	-1.016642	-0.509542	0.470378	-0.708313	0.502777
Data42	-0.270233	-0.464274	-0.601501	-0.428238	-0.086365	-1.009725	-0.519104	0.488637	-0.703328	0.497589
Data43	-0.266876	-0.45929	-0.607045	-0.408834	-0.083237	-0.989482	-0.523783	0.510661	-0.699615	0.487264
Data44	-0.27153	-0.454356	-0.623271	-0.390854	-0.085169	-0.963135	-0.529582	0.514679	-0.696208	0.469106
Data45	-0.278753	-0.441996	-0.633494	-0.37674	-0.071004	-0.945079	-0.544128	0.506846	-0.691172	0.464376
Data46	-0.274709	-0.422363	-0.628662	-0.367533	-0.061417	-0.929871	-0.553843	0.498708	-0.682322	0.474548
Data47	-0.267385	-0.400492	-0.609589	-0.368118	-0.065155	-0.921478	-0.570424	0.487722	-0.663249	0.46814
Data48	-0.247803	-0.379435	-0.563965	-0.363032	-0.057653	-0.928141	-0.570577	0.478617	-0.656738	0.451355
Data49	-0.221888	-0.334218	-0.492401	-0.297114	-0.046158	-0.927429	-0.590464	0.455068	-0.647074	0.437368
Data50	-0.190481	-0.314382	-0.465953	-0.22906	-0.041021	-0.918935	-0.617778	0.417633	-0.635274	0.417175
Data51	-0.170898	-0.313314	-0.48528	-0.142365	-0.045039	-0.903524	-0.649109	0.384115	-0.62734	0.400899
Data52	-0.138524	-0.326589	-0.529124	-0.106099	-0.050481	-0.894114	-0.667318	0.374807	-0.62205	0.394592
Data53	-0.091604	-0.349121	-0.567627	-0.120214	-0.048116	-0.87972	-0.697276	0.383962	-0.620575	0.382843
Data54	-0.062688	-0.354309	-0.597076	-0.153249	-0.054525	-0.872701	-0.725759	0.396322	-0.633291	0.363007
Data55	-0.050964	-0.357666	-0.624339	-0.187988	-0.065765	-0.865377	-0.751038	0.400391	-0.652568	0.342814
Data56	-0.037994	-0.363973	-0.641988	-0.223236	-0.066605	-0.847931	-0.763499	0.405375	-0.672709	0.329946
Data57	-0.026321	-0.371552	-0.646973	-0.257111	-0.072149	-0.833842	-0.765127	0.41804	-0.670319	0.323283
Data58	-0.02655	-0.365245	-0.635478	-0.281499	-0.080363	-0.829671	-0.769908	0.425262	-0.656942	0.326131
Data59	-0.03774	-0.345357	-0.62088	-0.290655	-0.081965	-0.829976	-0.789337	0.427399	-0.639903	0.339305
Data60	-0.063299	-0.317281	-0.604146	-0.284831	-0.077286	-0.816905	-0.812073	0.440725	-0.636953	0.337321
Data61	-0.094452	-0.299581	-0.597026	-0.278142	-0.080744	-0.810852	-0.825399	0.441182	-0.635681	0.336761
Data62	-0.118383	-0.275574	-0.592041	-0.281576	-0.090001	-0.807292	-0.836639	0.437266	-0.637665	0.334218
Data63	-0.118764	-0.250346	-0.579173	-0.279236	-0.110346	-0.808004	-0.852356	0.429077	-0.645243	0.324097
Data64	-0.1076	-0.243174	-0.564168	-0.273387	-0.127309	-0.826925	-0.865021	0.425771	-0.638733	0.313721
Data65	-0.095495	-0.244802	-0.572611	-0.26919	-0.130539	-0.841014	-0.878906	0.42099	-0.620372	0.310822
Data66	-0.077667	-0.247955	-0.597178	-0.242818	-0.125682	-0.855509	-0.901489	0.433553	-0.606028	0.30894
Data67	-0.060679	-0.24114	-0.627492	-0.202535	-0.115458	-0.869548	-0.921377	0.444946	-0.603587	0.299886
Data68	-0.054703	-0.23702	-0.661672	-0.182902	-0.117747	-0.86436	-0.943247	0.441488	-0.597178	0.286102
Data69	-0.046031	-0.23407	-0.679169	-0.177612	-0.125173	-0.851491	-0.97112	0.432281	-0.591176	0.275167
Data70	-0.043767	-0.236816	-0.681559	-0.164515	-0.132701	-0.846558	-0.991007	0.427094	-0.566101	0.274302
Data71	-0.04926	-0.243225	-0.682119	-0.156097	-0.137024	-0.797679	-0.988668	0.422058	-0.550232	0.279999
Data72	-0.069529	-0.23819	-0.668284	-0.155207	-0.132039	-0.733897	-0.987142	0.416616	-0.546977	0.268606
Data73	-0.094655	-0.224457	-0.653636	-0.163396	-0.129344	-0.720673	-0.983226	0.4157	-0.542653	0.263977
Data74	-0.126088	-0.203094	-0.648041	-0.178655	-0.12853	-0.730489	-0.982107	0.405986	-0.544332	0.25411
Data75	-0.156377	-0.18336	-0.605927	-0.190099	-0.129217	-0.746104	-0.973358	0.390523	-0.541077	0.238749
Data76	-0.16627	-0.170644	-0.520223	-0.188904	-0.13738	-0.753479	-0.982615	0.369008	-0.54306	0.210368
Data77	-0.171636	-0.168254	-0.460256	-0.189362	-0.139287	-0.751343	-0.998128	0.356547	-0.544586	0.187327
Data78	-0.16482	-0.165456	-0.439962	-0.190837	-0.130107	-0.751953	-1.009267	0.358226	-0.538381	0.175476
Data79	-0.152486	-0.159556	-0.444438	-0.200475	-0.12146	-0.735881	-1.007792	0.370687	-0.538279	0.180562
Data80	-0.135167	-0.153961	-0.46697	-0.215963	-0.113805	-0.718842	-1.00057	0.377146	-0.539551	0.18926
Data81	-0.120417	-0.148112	-0.50944	-0.232951	-0.10699	-0.708313	-0.985921	0.361735	-0.537974	0.20167
Data82	-0.112534	-0.151367	-0.550181	-0.239563	-0.097555	-0.697784	-0.977478	0.340881	-0.530752	0.217692
Data83	-0.112025	-0.16215	-0.575205	-0.233612	-0.072149	-0.673574	-0.971476	0.320435	-0.524139	0.218455
Data84	-0.117798	-0.168304	-0.587565	-0.227254	-0.051702	-0.659637	-0.975444	0.311635	-0.518494	0.19338
Data85	-0.125682	-0.166829	-0.589752	-0.211054	-0.046666	-0.656789	-0.979106	0.292867	-0.516764	0.170746
Data86	-0.133998	-0.163167	-0.585683	-0.204188	-0.049769	-0.643921	-0.982869	0.277761	-0.5159	0.170746
Data87	-0.14033	-0.151622	-0.578868	-0.203705	-0.052287	-0.571442	-0.983836	0.267334	-0.513051	0.175883
Data88	-0.147196	-0.136261	-0.575562	-0.204315	-0.061289	-0.523936	-0.981598	0.271759	-0.52241	0.176239
Data89	-0.153859	-0.128174	-0.569763	-0.189946	-0.081736	-0.528666	-0.98231	0.282389	-0.538279	0.167847
Data90	-0.177358	-0.118459	-0.551809	-0.17156	-0.104268	-0.548452	-0.987651	0.285441	-0.552877	0.147654
Data91	-0.201238	-0.107371	-0.531108	-0.164057	-0.115763	-0.562083	-0.97997	0.27242	-0.560862	0.116323
Data92	-0.216751	-0.094401	-0.505931	-0.15152	-0.11912	-0.574087	-0.981598	0.257009	-0.559998	0.09669
Data93	-0.225169	-0.090332	-0.488841	-0.145721	-0.124003	-0.551554	-0.987752	0.252635	-0.556081	0.085754
Data94	-0.228806	-0.087941	-0.48289	-0.146917	-0.116425	-0.529378	-0.996297	0.25294	-0.543315	0.069427
Data95	-0.225703	-0.075989	-0.485484	-0.145518	-0.080134	-0.516256	-1.013896	0.254211	-0.527089	0.06368
Data96	-0.235825	-0.065867	-0.47994	-0.143789	-0.061289	-0.526225	-1.021271	0.258382	-0.517019	0.07019
Data97	-0.249405	-0.057882	-0.464223	-0.1209	-0.06485	-0.540822	-1.019135	0.261637	-0.52597	0.073242
Data98	-0.265299	-0.049744	-0.448354	-0.11439	-0.081736	-0.561676	-1.027476	0.270487	-0.532837	0.066732
Data99	-0.27125	0.004832	-0.44515	-0.123342	-0.09051	-0.578359	-1.030426	0.261841	-0.533956	0.058695
Data100	-0.272293	0.039469	-0.440114	-0.136973	-0.100835	-0.574799	-1.030731	0.246328	-0.543569	0.061798
Data101	-0.285899	0.053406	-0.437978	-0.127411	-0.106303	-0.557404	-1.028341	0.239054	-0.54011	0.069733
Data102	-0.298513	0.049184	-0.431366	-0.102539	-0.116399	-0.543467	-1.023814	0.241496	-0.532633	0.067902
Data103	-0.309423	0.03245	-0.421651	-0.030823	-0.119731	-0.523885	-1.023509	0.251007	-0.533854	0.05839
Data104	-0.300446	0.024363	-0.414276	0.033646	-0.12085	-0.499776	-1.016642	0.248515	-0.529582	0.059306
Data105	-0.269521	0.030772	-0.406799	0.032349	-0.125758	-0.484263	-1.000722	0.252635	-0.527496	0.059865
Data106	-0.251211	0.049896	-0.390727	-0.002213	-0.127207	-0.479635	-0.974375	0.246277	-0.518951	0.054169
Data107	-0.251923	0.070546	-0.37206	-0.043971	-0.118281	-0.466359	-0.951538	0.245412	-0.512339	0.051575
Data108	-0.259272	0.078532	-0.350901	-0.059458	-0.114263	-0.458934	-0.937958	0.252991	-0.51	0.044708
Data109	-0.258026	0.080668	-0.329183	-0.034866	-0.110092	-0.457001	-0.938365	0.256093	-0.509288	0.036163
Data110	-0.234731	0.07431	-0.327199	-0.027262	-0.106252	-0.459696	-0.940908	0.250854	-0.508118	0.036875
Data111	-0.203654	0.068156	-0.331217	-0.0059	-0.087687	-0.459798	-0.947469	0.256653	-0.493011	0.033976
Data112	-0.17395	0.058594	-0.325877	-0.019379	-0.075989	-0.453389	-0.94279	0.259603	-0.465291	0.032298
Data113	-0.163752	0.055186	-0.321859	-0.055313	-0.082626	-0.448405	-0.930786	0.260264	-0.444946	0.026143
Data114	-0.160141	0.058289	-0.323385	-0.094325	-0.090205	-0.447744	-0.922292	0.26357	-0.422668	0.022074
Data115	-0.165278	0.060527	-0.313314	-0.130081	-0.093358	-0.441132	-0.91629	0.261129	-0.408478	0.02477
Data116	-0.174281	0.066732	-0.295105	-0.16154	-0.09903	-0.424601	-0.919342	0.250549	-0.399323	0.027822
Data117	-0.177943	0.075531	-0.284068	-0.183131	-0.100505	-0.404256	-0.927531	0.25411	-0.393524	0.032756
Data118	-0.167542	0.077311	-0.265808	-0.2034	-0.103633	-0.380605	-0.937856	0.278269	-0.39861	0.046387
Data119	-0.145467	0.075022	-0.249329	-0.215123	-0.109889	-0.349579	-0.951029	0.294698	-0.392914	0.068766
Data120	-0.133082	0.078939	-0.225321	-0.215403	-0.113475	-0.313772	-0.951182	0.296122	-0.389964	0.093028
Data121	-0.136948	0.093587	-0.201569	-0.200653	-0.116679	-0.289764	-0.956828	0.289764	-0.385183	0.088603
Data122	-0.133718	0.104014	-0.194956	-0.191854	-0.116831	-0.279032	-0.96817	0.278931	-0.374095	0.074666
Data123	-0.129369	0.113729	-0.189362	-0.190226	-0.105387	-0.277761	-0.982259	0.282745	-0.375112	0.059255
Data124	-0.127182	0.132141	-0.170848	-0.186996	-0.100301	-0.284526	-0.986633	0.280609	-0.376587	0.033671
Data125	-0.135574	0.138448	-0.154215	-0.182699	-0.09936	-0.290782	-0.974681	0.270437	-0.373789	0.016734
Data126	-0.139567	0.148265	-0.140839	-0.180155	-0.105794	-0.276845	-0.953318	0.27003	-0.375214	0.007324
Data127	-0.145696	0.160624	-0.13031	-0.172704	-0.109456	-0.235087	-0.92687	0.279236	-0.380605	-0.004628
Data128	-0.165736	0.164897	-0.119476	-0.174688	-0.110092	-0.217438	-0.905507	0.290273	-0.391744	-0.014852
Data129	-0.163371	0.171865	-0.108592	-0.17896	-0.104879	-0.221608	-0.887146	0.300446	-0.39444	-0.011851
Data130	-0.145162	0.181274	-0.104879	-0.182953	-0.098928	-0.23229	-0.872599	0.306142	-0.385386	-0.006053
Data131	-0.136871	0.189921	-0.10437	-0.177663	-0.099589	-0.243276	-0.873871	0.309194	-0.365041	0.008545
Data132	-0.141678	0.201365	-0.098165	-0.162633	-0.112813	-0.254059	-0.873362	0.302124	-0.335897	0.029755
Data133	-0.144882	0.207672	-0.087738	-0.143916	-0.124766	-0.26825	-0.875854	0.288544	-0.31311	0.050964
Data134	-0.151672	0.222168	-0.077209	-0.115738	-0.127462	-0.277456	-0.87677	0.284526	-0.291545	0.061646
Data135	-0.161184	0.258789	-0.068156	-0.096385	-0.129115	-0.278778	-0.882416	0.292664	-0.267893	0.038147
Data136	-0.150503	0.292002	-0.058289	-0.098343	-0.120951	-0.283966	-0.891215	0.313314	-0.250651	0.023549
Data137	-0.099564	0.318298	-0.049896	-0.115662	-0.114415	-0.272573	-0.890249	0.322571	-0.24704	0.022939
Data138	-0.087713	0.318705	-0.036519	-0.132573	-0.11645	-0.253754	-0.888468	0.313619	-0.249329	0.016785
Data139	-0.107218	0.312856	-0.027669	-0.15241	-0.125631	-0.247447	-0.88623	0.311788	-0.255432	0.009257
Data140	-0.13888	0.306702	-0.019684	-0.153198	-0.132599	-0.23229	-0.882467	0.327301	-0.258077	0.005646
Data141	-0.166702	0.288188	-0.006002	-0.146968	-0.140889	-0.217133	-0.887146	0.329183	-0.250702	0.001678
Data142	-0.184809	0.28183	0.007833	-0.149536	-0.152334	-0.194244	-0.875854	0.32135	-0.253703	-0.006561
Data143	-0.196279	0.284678	0.024465	-0.16037	-0.154343	-0.182037	-0.866445	0.313975	-0.240021	-0.015971
Data144	-0.202993	0.292969	0.042928	-0.177358	-0.159582	-0.179799	-0.863393	0.325114	-0.22288	-0.019023
Data145	-0.200526	0.298106	0.047709	-0.185954	-0.166066	-0.181376	-0.855662	0.34078	-0.202332	-0.026245
Data146	-0.18486	0.298055	0.046844	-0.186717	-0.17156	-0.181478	-0.849609	0.350952	-0.183919	-0.027771
Data147	-0.171432	0.299581	0.055644	-0.183563	-0.181783	-0.169881	-0.835571	0.344086	-0.184224	-0.031331
Data148	-0.170593	0.3066	0.065155	-0.181249	-0.178223	-0.161591	-0.829926	0.34373	-0.19633	-0.029602
Data149	-0.167745	0.331624	0.08433	-0.169474	-0.167898	-0.158335	-0.835673	0.350138	-0.2093	-0.017548
Data150	-0.181249	0.359294	0.110626	-0.125198	-0.153631	-0.158844	-0.8225	0.352936	-0.210368	-0.003713
Data151	-0.216115	0.366313	0.135956	-0.058263	-0.136007	-0.157166	-0.812988	0.344086	-0.209554	0.009766
Data152	-0.247294	0.365397	0.160319	0.039546	-0.127182	-0.128784	-0.803986	0.339559	-0.195007	0.011495
Data153	-0.279541	0.371958	0.174255	0.059687	-0.120544	-0.108643	-0.777537	0.338745	-0.174713	0.01297
Data154	-0.300827	0.401815	0.190125	0.046692	-0.111872	-0.09196	-0.760396	0.342916	-0.156962	0.014343
Data155	-0.313441	0.443522	0.216777	0.003001	-0.117009	-0.054677	-0.739797	0.349325	-0.149536	0.009816
Data156	-0.310745	0.464274	0.244293	-0.037842	-0.114772	-0.030416	-0.715739	0.353394	-0.146586	0.003662
Data157	-0.290171	0.461782	0.258077	-0.066427	-0.113881	-0.014343	-0.702616	0.35614	-0.134888	-0.00061
Data158	-0.265681	0.449677	0.262044	-0.11439	-0.107905	-0.002035	-0.695648	0.347392	-0.125987	-0.012919
Data159	-0.251846	0.429637	0.263112	-0.156047	-0.100072	0.005341	-0.686544	0.328115	-0.121257	-0.025838
Data160	-0.24737	0.420583	0.264893	-0.190175	-0.102412	0.020243	-0.676982	0.30599	-0.115255	-0.049184
Data161	-0.256831	0.409495	0.255941	-0.21136	-0.105031	0.033061	-0.669912	0.28183	-0.105743	-0.056966
Data162	-0.264384	0.41153	0.251363	-0.228373	-0.115128	0.0442	-0.653992	0.27476	-0.096639	-0.060425
Data163	-0.274506	0.416107	0.253805	-0.245819	-0.127869	0.061289	-0.644175	0.276489	-0.089569	-0.07192
Data164	-0.280533	0.419413	0.271962	-0.250575	-0.130768	0.058238	-0.635071	0.279338	-0.09318	-0.078481
Data165	-0.270208	0.4216	0.30309	-0.24793	-0.118001	0.067851	-0.625102	0.29129	-0.104574	-0.085805
Data166	-0.260315	0.42099	0.318756	-0.20874	-0.108846	0.108337	-0.606283	0.298411	-0.117188	-0.099589
Data167	-0.259755	0.420685	0.325419	-0.150325	-0.108439	0.142365	-0.59138	0.299683	-0.127869	-0.122833
Data168	-0.259247	0.431163	0.32664	-0.117264	-0.114594	0.155436	-0.574849	0.293325	-0.124257	-0.144246
Data169	-0.258306	0.440826	0.332998	-0.096842	-0.113042	0.17746	-0.571747	0.294444	-0.105184	-0.156199
Data170	-0.24381	0.452932	0.344493	-0.10966	-0.105133	0.151571	-0.576833	0.284322	-0.09552	-0.152435
Data171	-0.218201	0.45934	0.359192	-0.137355	-0.092748	0.106303	-0.582479	0.256653	-0.09903	-0.14857
Data172	-0.193965	0.463257	0.380554	-0.160777	-0.082474	0.084127	-0.581004	0.231527	-0.108795	-0.14389
Data173	-0.169144	0.462087	0.394796	-0.196152	-0.07342	0.080922	-0.575205	0.199788	-0.109762	-0.136363
Data174	-0.132116	0.463765	0.404358	-0.222346	-0.060425	0.107066	-0.584412	0.185089	-0.112813	-0.142822
Data175	-0.089671	0.488027	0.432281	-0.240885	-0.053686	0.163625	-0.600332	0.194448	-0.102285	-0.14506
Data176	-0.064418	0.499878	0.470327	-0.255941	-0.042038	0.198822	-0.593618	0.199178	-0.100403	-0.146179
Data177	-0.054347	0.504608	0.496724	-0.265274	-0.036494	0.201467	-0.573985	0.206045	-0.099386	-0.145213
Data178	-0.067902	0.504405	0.508626	-0.273692	-0.033773	0.182546	-0.544179	0.210215	-0.099945	-0.152893
Data179	-0.089238	0.508016	0.532633	-0.28389	-0.024872	0.148468	-0.532583	0.202789	-0.097504	-0.161641
Data180	-0.079905	0.506439	0.556946	-0.292231	-0.015386	0.104167	-0.521901	0.18631	-0.096741	-0.171967
Data181	-0.067647	0.501811	0.577698	-0.298843	0.00061	0.070496	-0.516408	0.17746	-0.093943	-0.186259
Data182	-0.069046	0.499624	0.604706	-0.292791	0.00885	0.050964	-0.508931	0.170186	-0.102692	-0.194804
Data183	-0.071386	0.498352	0.594432	-0.292333	-0.002594	0.036062	-0.500387	0.15976	-0.111135	-0.204264
Data184	-0.03212	0.494588	0.563914	-0.293935	-0.014089	0.056101	-0.490774	0.154877	-0.123851	-0.212911
Data185	-0.015233	0.497335	0.541738	-0.289179	-0.017217	0.080872	-0.477295	0.142212	-0.132802	-0.21286
Data186	-0.030162	0.495148	0.525208	-0.274658	-0.016429	0.102488	-0.471344	0.120646	-0.128326	-0.202128
Data187	-0.050583	0.493113	0.527496	-0.238012	-0.019023	0.12675	-0.451457	0.099589	-0.106964	-0.203196
Data188	-0.072683	0.493978	0.529633	-0.217107	-0.027135	0.131938	-0.42333	0.083059	-0.088298	-0.22049
Data189	-0.082169	0.493673	0.518545	-0.216904	-0.031611	0.139516	-0.417277	0.056101	-0.092468	-0.237325
Data190	-0.097198	0.486552	0.514933	-0.218302	-0.028839	0.149689	-0.414734	0.03418	-0.095825	-0.254161
Data191	-0.108312	0.478465	0.514476	-0.216599	-0.015793	0.153809	-0.420685	0.022888	-0.08901	-0.263214
Data192	-0.115687	0.476583	0.514323	-0.228322	-0.012207	0.149384	-0.428111	0.018107	-0.091248	-0.269012
Data193	-0.127029	0.479787	0.514425	-0.246379	-0.022736	0.122477	-0.438843	0.002543	-0.091807	-0.282491
Data194	-0.139058	0.479991	0.512238	-0.262375	-0.033315	0.095469	-0.444997	-0.012614	-0.095723	-0.293884
Data195	-0.146866	0.470327	0.509491	-0.270004	-0.032094	0.05717	-0.447896	-0.035655	-0.088247	-0.305684
Data196	-0.148621	0.456034	0.503743	-0.27415	-0.030365	0.015666	-0.43279	-0.054932	-0.078939	-0.308736
Data197	-0.130946	0.4422	0.498759	-0.276286	-0.042623	-0.012207	-0.407461	-0.075887	-0.068105	-0.310262
Data198	-0.103226	0.42333	0.487722	-0.276871	-0.054347	-0.027974	-0.385691	-0.102641	-0.060272	-0.324148
Data199	-0.070724	0.408427	0.475362	-0.273259	-0.060018	-0.044963	-0.367737	-0.118306	-0.058645	-0.343526
Data200	-0.053762	0.402679	0.467224	-0.267436	-0.043208	-0.044047	-0.356954	-0.129395	-0.063324	-0.363057
Data201	-0.04542	0.400289	0.457713	-0.260188	-0.026423	-0.031535	-0.345662	-0.141195	-0.069682	-0.392507
Data202	-0.036112	0.395711	0.457408	-0.252838	-0.02533	-0.015462	-0.334015	-0.146027	-0.06841	-0.413971
Data203	-0.032247	0.380096	0.483653	-0.254745	-0.027974	-0.002645	-0.318044	-0.165151	-0.07192	-0.42572
Data204	-0.03095	0.371094	0.495453	-0.256144	-0.034154	0.006663	-0.305481	-0.195821	-0.077972	-0.416718
Data205	-0.031967	0.365651	0.497945	-0.258153	-0.045827	0.010173	-0.290375	-0.225932	-0.078023	-0.401306
Data206	-0.042063	0.362905	0.498301	-0.253805	-0.067164	0.037028	-0.291545	-0.245056	-0.085602	-0.390523
Data207	-0.054016	0.37384	0.501963	-0.248464	-0.077464	0.100149	-0.277456	-0.260468	-0.088704	-0.396016
Data208	-0.062586	0.393677	0.509186	-0.237656	-0.073598	0.117798	-0.251465	-0.277557	-0.083211	-0.403493
Data209	-0.070267	0.398153	0.510457	-0.22789	-0.073318	0.116374	-0.23112	-0.299784	-0.077159	-0.402374
Data210	-0.060959	0.394236	0.504456	-0.230128	-0.073573	0.098572	-0.220795	-0.329132	-0.074158	-0.398661
Data211	-0.062332	0.39978	0.487417	-0.237172	-0.068181	0.094096	-0.216471	-0.344086	-0.090281	-0.403392
Data212	-0.074336	0.407461	0.466868	-0.238673	-0.0722	0.105337	-0.202738	-0.342611	-0.103811	-0.404968
Data213	-0.091883	0.403086	0.454712	-0.233002	-0.073624	0.087636	-0.171509	-0.324402	-0.097605	-0.409902
Data214	-0.093282	0.387929	0.43691	-0.229314	-0.069224	0.047201	-0.160014	-0.323639	-0.094198	-0.42867
Data215	-0.094604	0.37323	0.418294	-0.22466	-0.062103	0.009308	-0.152079	-0.322062	-0.096842	-0.441284
Data216	-0.098724	0.357107	0.414022	-0.218964	-0.059586	-0.000153	-0.130056	-0.321604	-0.106354	-0.444285
Data217	-0.096232	0.344747	0.414886	-0.22672	-0.054042	-0.005747	-0.105387	-0.313517	-0.118205	-0.453491
Data218	-0.089137	0.333862	0.422668	-0.241725	-0.044403	-0.007019	-0.087738	-0.298309	-0.126444	-0.4599
Data219	-0.073369	0.325267	0.424754	-0.256602	-0.041072	0.004985	-0.060527	-0.289103	-0.115814	-0.458781
Data220	-0.060933	0.328217	0.419312	-0.253805	-0.043691	0.007833	-0.042267	-0.296783	-0.10493	-0.466258
Data221	-0.049947	0.32252	0.414734	-0.251414	-0.057246	0.005951	-0.029246	-0.315704	-0.091349	-0.473836
Data222	-0.042877	0.30543	0.420024	-0.261154	-0.067088	-0.000203	-0.005747	-0.343221	-0.07726	-0.479685
Data223	-0.033595	0.285288	0.428518	-0.266774	-0.062256	0.003713	0.021413	-0.372569	-0.068665	-0.496826
Data224	-0.031509	0.264384	0.426737	-0.263418	-0.066401	0.038452	0.035756	-0.394135	-0.061646	-0.515849
Data225	-0.02861	0.255686	0.409749	-0.24765	-0.076345	0.062968	0.039978	-0.404307	-0.059611	-0.522817
Data226	-0.028788	0.258026	0.391591	-0.234934	-0.080109	0.083313	0.039215	-0.413767	-0.051219	-0.521342
Data227	-0.041199	0.259501	0.392151	-0.224202	-0.091909	0.114441	0.03713	-0.41448	-0.042114	-0.518392
Data228	-0.045598	0.261383	0.400696	-0.215963	-0.10526	0.130157	0.035095	-0.4275	-0.018667	-0.510152
Data229	-0.039775	0.269165	0.404409	-0.209656	-0.116882	0.135498	0.039724	-0.434163	-0.009257	-0.515544
Data230	-0.026932	0.270131	0.399272	-0.210063	-0.120087	0.135549	0.049082	-0.448608	0.003967	-0.523783
Data231	0.000585	0.260925	0.393372	-0.209325	-0.129445	0.125529	0.055949	-0.477702	0.03301	-0.521901
Data232	0.03891	0.249634	0.391846	-0.198644	-0.129852	0.11083	0.067851	-0.496775	0.053914	-0.509288
Data233	0.075607	0.227712	0.392049	-0.183512	-0.128988	0.092621	0.086365	-0.511525	0.069733	-0.493825
Data234	0.096715	0.198669	0.387319	-0.175883	-0.128377	0.083364	0.105642	-0.526835	0.074666	-0.484314
Data235	0.111313	0.177867	0.377604	-0.171026	-0.122325	0.076294	0.117086	-0.543569	0.080312	-0.468394
Data236	0.118281	0.160675	0.372721	-0.164261	-0.113246	0.081228	0.12914	-0.554199	0.093435	-0.434926
Data237	0.12263	0.148977	0.35024	-0.163472	-0.113576	0.081889	0.14267	-0.556895	0.113068	-0.394897
Data238	0.131556	0.177104	0.333049	-0.153732	-0.116501	0.094452	0.154978	-0.55898	0.147603	-0.362142
Data239	0.150553	0.219828	0.326385	-0.145721	-0.118663	0.105082	0.159607	-0.568237	0.193125	-0.334117
Data240	0.175171	0.231425	0.313466	-0.142237	-0.124308	0.115204	0.170085	-0.586599	0.229034	-0.311534
Data241	0.184759	0.215098	0.31189	-0.141042	-0.133082	0.124563	0.175527	-0.602926	0.260874	-0.29953
Data242	0.180105	0.180969	0.313314	-0.138728	-0.141195	0.128428	0.183614	-0.606537	0.287272	-0.285695
Data243	0.183512	0.162201	0.313822	-0.138855	-0.139796	0.149282	0.192922	-0.613302	0.30187	-0.25411
Data244	0.179494	0.155487	0.317637	-0.136007	-0.138652	0.174815	0.201721	-0.627085	0.321604	-0.208995
Data245	0.165329	0.149231	0.31189	-0.130183	-0.136007	0.174052	0.210063	-0.626272	0.345357	-0.165965
Data246	0.150096	0.138906	0.302887	-0.127207	-0.126953	0.162862	0.219574	-0.628255	0.376078	-0.125834
Data247	0.14478	0.130208	0.305481	-0.121333	-0.130564	0.160624	0.229797	-0.620575	0.423584	-0.09201
Data248	0.140584	0.116425	0.317942	-0.109456	-0.143483	0.170135	0.245667	-0.610402	0.466766	-0.060628
Data249	0.147934	0.103607	0.342967	-0.103683	-0.15096	0.194651	0.270335	-0.60379	0.516052	-0.024567
Data250	0.17217	0.095266	0.375621	-0.092214	-0.142085	0.222015	0.290426	-0.602976	0.577393	-0.002391
Data251	0.19989	0.10025	0.405935	-0.070648	-0.139465	0.249176	0.315196	-0.606384	0.644582	0.04481
Data252	0.224864	0.107625	0.43101	-0.051905	-0.125326	0.262858	0.345815	-0.602875	0.713298	0.099487
Data253	0.261408	0.110982	0.452932	-0.034078	-0.095189	0.279185	0.363515	-0.606486	0.768178	0.150604
Data254	0.293961	0.114136	0.477041	-0.001068	-0.063426	0.29246	0.378113	-0.612488	0.811259	0.194295
Data255	0.316518	0.117645	0.498606	0.031408	-0.041758	0.301514	0.40034	-0.602926	0.857849	0.246023
Data256	0.335871	0.13855	0.526072	0.060374	-0.02299	0.312754	0.429535	-0.581156	0.908101	0.292816
Data257	0.356115	0.1651	0.552165	0.083008	-0.013911	0.343221	0.467834	-0.565033	0.946757	0.322774
Data258	0.377121	0.190582	0.582377	0.102132	-0.006866	0.380707	0.514679	-0.540161	0.98292	0.366058
Data259	0.388794	0.211487	0.607452	0.122986	0.00267	0.425059	0.555522	-0.513255	1.016032	0.422567
Data260	0.401611	0.237579	0.62205	0.134989	0.013021	0.456543	0.595907	-0.486705	1.039429	0.47404
Data261	0.411123	0.258179	0.639394	0.163727	0.028152	0.480703	0.639598	-0.455526	1.069132	0.52536
Data262	0.424474	0.267537	0.663503	0.194346	0.04336	0.509745	0.680542	-0.444794	1.100972	0.569204
Data263	0.4555	0.281118	0.684611	0.224711	0.049667	0.54718	0.714162	-0.426839	1.138204	0.598806
Data264	0.485992	0.293579	0.707092	0.243988	0.059408	0.575002	0.74707	-0.399577	1.170146	0.621999
Data265	0.521825	0.307007	0.732117	0.26062	0.074412	0.602976	0.776825	-0.368958	1.204325	0.639648
Data266	0.550359	0.336049	0.749207	0.274658	0.102336	0.631714	0.806529	-0.348714	1.236572	0.647786
Data267	0.570984	0.379944	0.771332	0.289586	0.125758	0.650686	0.842285	-0.319926	1.279043	0.656179
Data268	0.595474	0.418803	0.782878	0.303319	0.13916	0.66274	0.889333	-0.281779	1.325429	0.656738
Data269	0.608749	0.430094	0.788218	0.315933	0.150426	0.668945	0.942688	-0.259043	1.354014	0.676524
Data270	0.606791	0.427246	0.799866	0.337957	0.156148	0.680796	0.988312	-0.248718	1.377309	0.708211
Data271	0.601196	0.42745	0.82016	0.357691	0.164617	0.687663	1.028646	-0.23112	1.404673	0.743256
Data272	0.585302	0.408783	0.837046	0.369085	0.172806	0.681407	1.05601	-0.224864	1.422017	0.766398
Data273	0.552877	0.382894	0.848338	0.376383	0.172221	0.676219	1.067352	-0.21347	1.423035	0.788727
Data274	0.525716	0.35731	0.848796	0.379715	0.168228	0.68222	1.089884	-0.204468	1.423747	0.825653
Data275	0.504252	0.335592	0.843353	0.377884	0.169144	0.687764	1.118368	-0.200195	1.440175	0.858612
Data276	0.488815	0.327708	0.846863	0.38002	0.179418	0.683187	1.142934	-0.193278	1.458435	0.882517
Data277	0.484034	0.327555	0.856679	0.385437	0.193125	0.683797	1.157125	-0.185242	1.484833	0.907745
Data278	0.477804	0.322367	0.872294	0.383809	0.197474	0.684916	1.176402	-0.185699	1.51886	0.927633
Data279	0.48317	0.325521	0.885315	0.3862	0.200577	0.699056	1.201426	-0.176748	1.554667	0.935567
Data280	0.50827	0.333557	0.887248	0.394643	0.205841	0.728251	1.216583	-0.163116	1.588338	0.942128
Data281	0.529277	0.335236	0.880737	0.410182	0.210622	0.74763	1.213786	-0.132802	1.610158	0.947978
Data282	0.529912	0.345052	0.880127	0.433858	0.217845	0.761261	1.211294	-0.101725	1.618245	0.957998
Data283	0.528158	0.363719	0.885111	0.450719	0.225499	0.766246	1.215312	-0.076294	1.61204	0.964508
Data284	0.539017	0.376841	0.877533	0.457433	0.218913	0.759989	1.240285	-0.059102	1.612803	0.966339
Data285	0.54601	0.380503	0.8756	0.458171	0.203094	0.770925	1.282247	-0.055949	1.621246	0.96461
Data286	0.54512	0.37796	0.883586	0.458476	0.193634	0.788371	1.324921	-0.046132	1.626231	0.973307
Data287	0.535685	0.378418	0.894826	0.476049	0.18425	0.805003	1.365814	-0.02655	1.6185	0.966441
Data288	0.536474	0.375112	0.909424	0.498225	0.19254	0.818888	1.410675	-0.003967	1.605428	0.94991
Data289	0.550207	0.372569	0.921122	0.505346	0.19811	0.822042	1.462351	0.013733	1.581014	0.931956
Data290	0.559413	0.368958	0.927226	0.501226	0.199483	0.818685	1.503957	0.023956	1.55304	0.90917
Data291	0.564982	0.374044	0.928548	0.488485	0.203781	0.815786	1.527761	0.019328	1.527659	0.887807
Data292	0.585022	0.386861	0.927684	0.478388	0.204773	0.815379	1.539358	0.014496	1.502838	0.84432
Data293	0.630798	0.398763	0.920868	0.467936	0.203807	0.817006	1.540833	0.017751	1.480611	0.804901
Data294	0.687052	0.395253	0.917409	0.453415	0.198797	0.816803	1.537679	0.008291	1.444397	0.770213
Data295	0.727463	0.386098	0.926361	0.442963	0.193583	0.811869	1.534983	-0.001628	1.406352	0.736542
Data296	0.746714	0.366465	0.935211	0.438334	0.185191	0.818431	1.542358	-0.006917	1.37853	0.692088
Data297	0.749995	0.352173	0.927887	0.440979	0.166245	0.827281	1.558278	-0.013326	1.347504	0.627187
Data298	0.743535	0.345764	0.908763	0.439402	0.14122	0.826619	1.571757	-0.030619	1.299642	0.561727
Data299	0.728912	0.339203	0.895386	0.434418	0.124257	0.821838	1.574961	-0.052236	1.254272	0.515645
Data300	0.70783	0.332184	0.875651	0.435359	0.105972	0.810191	1.586711	-0.06012	1.210785	0.472209
Data301	0.685221	0.322062	0.858002	0.442886	0.083669	0.79895	1.590881	-0.061544	1.150055	0.415497
Data302	0.67042	0.312347	0.840352	0.469488	0.06724	0.797729	1.58193	-0.055745	1.077576	0.357412
Data303	0.669937	0.302277	0.834503	0.478592	0.06574	0.795441	1.578115	-0.054423	0.991923	0.301565
Data304	0.664775	0.286611	0.829722	0.467224	0.070724	0.802867	1.561381	-0.057983	0.92275	0.241699
Data305	0.643641	0.266673	0.828349	0.454483	0.072276	0.795186	1.528422	-0.063833	0.871938	0.178223
Data306	0.629832	0.249125	0.813955	0.44838	0.06691	0.767161	1.487376	-0.073293	0.81665	0.101522
Data307	0.610021	0.241038	0.797628	0.443497	0.052821	0.737712	1.457011	-0.087585	0.755717	0.031891
Data308	0.593821	0.237579	0.780945	0.422185	0.036036	0.723877	1.428782	-0.11912	0.700226	-0.035553
Data309	0.572713	0.234426	0.763855	0.417201	0.020879	0.710246	1.397654	-0.156403	0.661214	-0.10849
Data310	0.550791	0.223999	0.742137	0.459391	0.000356	0.689494	1.373596	-0.195923	0.625712	-0.162455
Data311	0.53093	0.211385	0.714111	0.521037	-0.034612	0.654551	1.346029	-0.237274	0.58314	-0.20874
Data312	0.497843	0.201365	0.693817	0.52803	-0.054499	0.626475	1.313985	-0.273895	0.523173	-0.247904
Data313	0.460332	0.187378	0.673421	0.492605	-0.07604	0.594737	1.294607	-0.312398	0.463409	-0.295003
Data314	0.43101	0.168101	0.646617	0.436452	-0.103531	0.576324	1.274414	-0.352376	0.40034	-0.35375
Data315	0.405706	0.1474	0.618998	0.376307	-0.116806	0.55425	1.23764	-0.389404	0.363719	-0.410411
Data316	0.395508	0.128784	0.603282	0.346832	-0.133489	0.522156	1.198476	-0.438639	0.310313	-0.467733
Data317	0.378977	0.106913	0.582326	0.320485	-0.154088	0.492096	1.153971	-0.485433	0.242767	-0.52653
Data318	0.365677	0.085144	0.553182	0.322723	-0.170593	0.461528	1.104635	-0.523224	0.183156	-0.582733
Data319	0.3567	0.070699	0.529938	0.348562	-0.184453	0.434418	1.051127	-0.553894	0.136566	-0.622762
Data320	0.342611	0.05544	0.499878	0.355072	-0.193481	0.402018	0.996094	-0.588837	0.101776	-0.662791
Data321	0.312119	0.032705	0.456696	0.333939	-0.203323	0.369059	0.948995	-0.626272	0.067851	-0.705007
Data322	0.270564	0.007629	0.425161	0.296097	-0.228806	0.341136	0.91863	-0.665792	0.039113	-0.732727
Data323	0.218862	-0.00824	0.401408	0.239029	-0.270131	0.322367	0.895894	-0.703023	0.028432	-0.75882
Data324	0.180664	-0.017395	0.375926	0.178655	-0.312678	0.30426	0.866547	-0.733287	0.018565	-0.783742
Data325	0.149816	-0.026805	0.354919	0.122452	-0.351715	0.287882	0.82194	-0.772451	-0.002289	-0.816243
Data326	0.130056	-0.039215	0.341797	0.084712	-0.380859	0.2771	0.758514	-0.820211	-0.006002	-0.839945
Data327	0.113118	-0.031942	0.310618	0.05099	-0.402985	0.258535	0.704397	-0.860443	-0.015004	-0.856323
Data328	0.097504	-0.030111	0.277201	0.027974	-0.412877	0.241496	0.666402	-0.888265	-0.027618	-0.867716
Data329	0.078328	-0.042826	0.251363	0.008341	-0.421855	0.222066	0.633138	-0.912832	-0.05249	-0.871989
Data330	0.064392	-0.071869	0.233002	0.00384	-0.439657	0.201162	0.595347	-0.934753	-0.081329	-0.883942
Data331	0.050379	-0.102386	0.22761	0.019404	-0.457611	0.190633	0.554301	-0.964254	-0.108999	-0.89269
Data332	0.032578	-0.115	0.22934	0.024033	-0.464503	0.184377	0.516764	-0.992432	-0.134379	-0.901693
Data333	0.009562	-0.095774	0.224202	0.048701	-0.474065	0.188751	0.479635	-1.014913	-0.166016	-0.918528
Data334	-0.020472	-0.070343	0.212911	0.05127	-0.485687	0.17863	0.443522	-1.037445	-0.186157	-0.950267
Data335	-0.053075	-0.082652	0.197856	0.021845	-0.493724	0.155334	0.420787	-1.060944	-0.200704	-0.965271
Data336	-0.087967	-0.114492	0.181732	-0.007782	-0.492655	0.136719	0.398763	-1.090495	-0.210419	-0.973867
Data337	-0.109075	-0.126444	0.173492	-0.021947	-0.504557	0.121002	0.38091	-1.128998	-0.245361	-0.976156
Data338	-0.124334	-0.132446	0.169729	-0.039113	-0.507075	0.096588	0.362142	-1.169128	-0.268962	-0.966187
Data339	-0.136592	-0.156708	0.157471	-0.060781	-0.514933	0.077566	0.354767	-1.190542	-0.27949	-0.958913
Data340	-0.125732	-0.189006	0.13677	-0.075429	-0.527064	0.05132	0.346425	-1.214142	-0.273641	-0.943553
Data341	-0.116603	-0.214437	0.124969	-0.096283	-0.529149	0.019938	0.333862	-1.248728	-0.270335	-0.931447
Data342	-0.12647	-0.236257	0.11734	-0.117925	-0.520732	-0.00117	0.314433	-1.289317	-0.273488	-0.924835
Data343	-0.119451	-0.252635	0.098928	-0.132599	-0.512238	-0.015055	0.288239	-1.327616	-0.283966	-0.925344
Data344	-0.111974	-0.258636	0.089366	-0.135956	-0.510712	-0.030568	0.255534	-1.356761	-0.286407	-0.938721
Data345	-0.12914	-0.270182	0.08311	-0.12853	-0.501048	-0.046183	0.238241	-1.36205	-0.286102	-0.955455
Data346	-0.157827	-0.28712	0.075938	-0.132243	-0.447261	-0.052948	0.231984	-1.357015	-0.283915	-0.974528
Data347	-0.183868	-0.300446	0.057017	-0.133362	-0.414581	-0.062815	0.233459	-1.349182	-0.286509	-0.970205
Data348	-0.205714	-0.299276	0.048828	-0.140915	-0.406876	-0.070546	0.235291	-1.354675	-0.28478	-0.945791
Data349	-0.218252	-0.300293	0.051473	-0.155996	-0.422058	-0.077566	0.240885	-1.367798	-0.273234	-0.918833
Data350	-0.224177	-0.29836	0.043335	-0.164261	-0.447439	-0.076396	0.233816	-1.375071	-0.264943	-0.889079
Data351	-0.226212	-0.292613	0.042063	-0.175095	-0.462723	-0.072988	0.222015	-1.380768	-0.254873	-0.858256
Data352	-0.239716	-0.293783	0.043844	-0.133921	-0.472387	-0.077057	0.220133	-1.386871	-0.255127	-0.837199
Data353	-0.247345	-0.294189	0.047353	-0.076523	-0.472183	-0.08433	0.222727	-1.402079	-0.249278	-0.82255
Data354	-0.226313	-0.287984	0.041606	-0.05923	-0.46697	-0.08433	0.228017	-1.427358	-0.243174	-0.810801
Data355	-0.199941	-0.283813	0.040029	-0.092061	-0.434036	-0.061696	0.233103	-1.452179	-0.249176	-0.806071
Data356	-0.177943	-0.273539	0.034587	-0.136693	-0.389786	-0.048065	0.229289	-1.472575	-0.258382	-0.800273
Data357	-0.167974	-0.253448	0.029602	-0.184224	-0.355301	-0.043284	0.217997	-1.482747	-0.263163	-0.791321
Data358	-0.159251	-0.228628	0.027618	-0.212936	-0.33994	-0.052643	0.214539	-1.479289	-0.259247	-0.785166
Data359	-0.148341	-0.213979	0.034383	-0.231196	-0.334956	-0.074717	0.223033	-1.469676	-0.262349	-0.769399
Data360	-0.133896	-0.211487	0.038961	-0.248489	-0.333913	-0.092824	0.233612	-1.462606	-0.25472	-0.751902
Data361	-0.128428	-0.207418	0.035044	-0.255432	-0.331675	-0.097504	0.231934	-1.460826	-0.248617	-0.723368
Data362	-0.130793	-0.19516	0.039825	-0.262655	-0.33048	-0.098572	0.232137	-1.443227	-0.244904	-0.699412
Data363	-0.140635	-0.191447	0.04659	-0.26062	-0.332947	-0.103302	0.224813	-1.424611	-0.230255	-0.677439
Data364	-0.151265	-0.193024	0.05422	-0.264587	-0.33076	-0.115102	0.212504	-1.417948	-0.215454	-0.669708
Data365	-0.159124	-0.195821	0.069427	-0.264308	-0.315348	-0.124359	0.211029	-1.412455	-0.202535	-0.659587
Data366	-0.162303	-0.19338	0.092723	-0.270208	-0.29012	-0.129445	0.214691	-1.401978	-0.198568	-0.652008
Data367	-0.15597	-0.194499	0.106761	-0.273997	-0.268351	-0.141195	0.224152	-1.392314	-0.194244	-0.646464
Data368	-0.151443	-0.192973	0.107269	-0.276947	-0.251058	-0.159861	0.234375	-1.392873	-0.180817	-0.649109
Data369	-0.149867	-0.185242	0.110575	-0.275218	-0.232315	-0.172323	0.249023	-1.378021	-0.169169	-0.652415
Data370	-0.134913	-0.176086	0.113678	-0.274277	-0.214259	-0.16744	0.259603	-1.363881	-0.157064	-0.657705
Data371	-0.109431	-0.16983	0.117493	-0.278549	-0.21286	-0.162048	0.261536	-1.349589	-0.149841	-0.64682
Data372	-0.07871	-0.167643	0.128377	-0.291621	-0.217921	-0.160522	0.268758	-1.333872	-0.143585	-0.630341
Data373	-0.059738	-0.138702	0.137126	-0.289434	-0.219701	-0.154114	0.28656	-1.319936	-0.139618	-0.613607
Data374	-0.048752	-0.11261	0.137787	-0.280609	-0.211054	-0.15269	0.308075	-1.319326	-0.128886	-0.597839
Data375	-0.038478	-0.078735	0.127767	-0.275014	-0.204595	-0.134277	0.334574	-1.3119	-0.127004	-0.571899
Data376	-0.029068	-0.046946	0.13209	-0.257085	-0.18659	-0.085246	0.361481	-1.311798	-0.129903	-0.548757
Data377	-0.026372	-0.045522	0.149536	-0.242844	-0.168101	-0.071157	0.394338	-1.308289	-0.124512	-0.531565
Data378	-0.036214	-0.066274	0.176239	-0.236053	-0.154775	-0.079803	0.418396	-1.289724	-0.114034	-0.500387
Data379	-0.048752	-0.086212	0.186971	-0.241928	-0.143611	-0.099538	0.43218	-1.262614	-0.108185	-0.458577
Data380	-0.055008	-0.108083	0.198059	-0.247854	-0.120494	-0.122986	0.444641	-1.249491	-0.101725	-0.427602
Data381	-0.05221	-0.119832	0.204519	-0.260239	-0.099436	-0.130107	0.450033	-1.227264	-0.094045	-0.413055
Data382	-0.047785	-0.108134	0.225525	-0.26652	-0.042877	-0.096436	0.46229	-1.192271	-0.086873	-0.411479
Data383	-0.053914	-0.096436	0.246836	-0.274124	-0.016352	-0.066223	0.471242	-1.154226	-0.068359	-0.39683
Data384	-0.052923	-0.086365	0.257263	-0.284932	-0.006892	-0.072683	0.470835	-1.128947	0.04303	-0.376027
Data385	-0.036341	-0.07843	0.278727	-0.297979	-0.002518	-0.09374	0.47643	-1.1262	0.083618	-0.344238
Data386	-0.015157	-0.060577	0.29129	-0.298869	-0.009079	-0.118612	0.503642	-1.11913	0.09257	-0.313365
Data387	0.00351	-0.027822	0.288391	-0.290655	-0.007858	-0.12029	0.523173	-1.114299	0.086365	-0.291392
Data388	0.00768	-0.001017	0.282033	-0.283432	-0.004603	-0.119781	0.527751	-1.09553	0.078837	-0.273794
Data389	0.009333	0.012919	0.292562	-0.272522	-0.004044	-0.129293	0.531514	-1.065063	0.059713	-0.256246
Data390	0.030467	0.026042	0.292867	-0.271962	-0.002721	-0.144348	0.531057	-1.044922	0.028636	-0.243022
Data391	0.034358	0.041402	0.304006	-0.280075	0.018946	-0.157928	0.538076	-1.038767	0.012665	-0.226796
Data392	0.031865	0.042013	0.315755	-0.28422	0.043437	-0.16922	0.552266	-1.025645	0.005595	-0.210012
Data393	0.037893	0.037638	0.327301	-0.27504	0.060984	-0.172577	0.573069	-0.998739	0.01826	-0.189107
Data394	0.065079	0.0295	0.346171	-0.264918	0.065867	-0.165507	0.598755	-0.969238	0.034943	-0.172882
Data395	0.090078	0.018158	0.370076	-0.256399	0.095088	-0.160421	0.622609	-0.928548	0.050812	-0.160116
Data396	0.095139	0.014343	0.381215	-0.252279	0.123876	-0.161692	0.626577	-0.886637	0.066986	-0.140584
Data397	0.071665	0.015208	0.38976	-0.243861	0.131226	-0.16332	0.628916	-0.859629	0.08845	-0.115102
Data398	0.047226	0.02238	0.416005	-0.229492	0.128428	-0.155233	0.627289	-0.852305	0.111542	-0.088857
Data399	0.031916	0.02477	0.436351	-0.225042	0.124969	-0.138855	0.631307	-0.844625	0.115814	-0.080261
Data400	0.01887	0.0354	0.468343	-0.224126	0.129344	-0.133565	0.646413	-0.838013	0.115814	-0.068665
Data401	0.016276	0.056559	0.491282	-0.223007	0.129573	-0.13209	0.646973	-0.8343	0.114594	-0.056915
Data402	0.009766	0.084483	0.523936	-0.221049	0.117544	-0.129954	0.656687	-0.827128	0.109863	-0.052134
Data403	0.01236	0.129191	0.53126	-0.220311	0.111033	-0.128326	0.667114	-0.821431	0.114848	-0.046132
Data404	0.03245	0.164388	0.516866	-0.219014	0.119985	-0.133667	0.668894	-0.804647	0.119934	-0.03418
Data405	0.032908	0.171509	0.49586	-0.206248	0.168737	-0.137889	0.680745	-0.791016	0.135345	-0.015157
Data406	0.027339	0.176951	0.475667	-0.191574	0.212784	-0.14623	0.696869	-0.784251	0.150401	0.001068
Data407	0.040995	0.170034	0.461121	-0.172882	0.229975	-0.143789	0.705922	-0.781809	0.164795	0.015208
Data408	0.058314	0.143636	0.455882	-0.146077	0.237808	-0.1415	0.712179	-0.765177	0.179545	0.036265
Data409	0.061391	0.114543	0.445913	-0.130717	0.249532	-0.126851	0.713501	-0.746765	0.187937	0.061595
Data410	0.05778	0.089671	0.434265	-0.13176	0.246582	-0.097911	0.718231	-0.733032	0.18926	0.080617
Data411	0.055567	0.083771	0.426788	-0.131683	0.257441	-0.086466	0.727386	-0.711619	0.191193	0.090078
Data412	0.05511	0.081889	0.42277	-0.127411	0.267207	-0.084941	0.740102	-0.703379	0.179036	0.083516
Data413	0.052719	0.074717	0.436249	-0.123469	0.265706	-0.065206	0.761058	-0.698242	0.178426	0.084229
Data414	0.061442	0.070089	0.445913	-0.124537	0.263163	-0.042928	0.760651	-0.687154	0.17573	0.089874
Data415	0.086746	0.071615	0.445913	-0.12675	0.266622	-0.008647	0.770365	-0.687815	0.175018	0.109202
Data416	0.104574	0.075378	0.451152	-0.120188	0.27621	0.009969	0.779419	-0.69046	0.175425	0.126902
Data417	0.118637	0.081533	0.45049	-0.117518	0.274506	0.006612	0.785217	-0.67688	0.173492	0.147756
Data418	0.134354	0.095011	0.450134	-0.109762	0.273666	0.016734	0.782115	-0.667928	0.174764	0.154978
Data419	0.156072	0.107422	0.444845	-0.100199	0.279185	0.02477	0.7724	-0.656433	0.167847	0.145823
Data420	0.181096	0.122426	0.438487	-0.088933	0.281092	0.014242	0.775808	-0.631205	0.165609	0.159098
Data421	0.206451	0.125478	0.436096	-0.074081	0.282338	0.000356	0.790253	-0.604909	0.176799	0.167745
Data422	0.246226	0.124156	0.437876	-0.055593	0.286051	-0.012868	0.802968	-0.580088	0.199788	0.180918
Data423	0.299606	0.122223	0.445709	-0.037969	0.291316	-0.011953	0.814768	-0.562642	0.217743	0.180003
Data424	0.334727	0.125224	0.454865	-0.029806	0.292842	0.013275	0.820821	-0.543416	0.226034	0.168152
Data425	0.330073	0.126241	0.454814	-0.029373	0.292816	0.044861	0.823517	-0.524546	0.235545	0.15686
Data426	0.307058	0.136617	0.443522	-0.03451	0.291036	0.080516	0.811666	-0.50532	0.240224	0.144602
Data427	0.273768	0.151265	0.434926	-0.034688	0.290222	0.099894	0.801137	-0.496012	0.248515	0.139465
Data428	0.239639	0.16393	0.429484	-0.031967	0.291138	0.098521	0.797729	-0.494843	0.257619	0.155843
Data429	0.236918	0.184428	0.427907	-0.021896	0.292104	0.117442	0.796712	-0.502065	0.257772	0.175934
Data430	0.28801	0.188192	0.435638	-0.010045	0.294011	0.153453	0.798645	-0.496775	0.27415	0.194804
Data431	0.320791	0.18809	0.441437	0.000356	0.302175	0.16571	0.809682	-0.480601	0.277507	0.212555
Data432	0.316238	0.184784	0.448405	0.005747	0.311101	0.163371	0.81721	-0.460663	0.278625	0.231679
Data433	0.3007	0.184886	0.450592	0.007706	0.322698	0.172323	0.824534	-0.436249	0.27537	0.253499
Data434	0.278422	0.19165	0.456238	0.012639	0.334727	0.185547	0.836843	-0.421804	0.266164	0.267843
Data435	0.265274	0.199738	0.455526	0.029119	0.335108	0.216675	0.856832	-0.403188	0.259298	0.267334
Data436	0.272293	0.195923	0.446828	0.052617	0.341365	0.226135	0.871175	-0.379893	0.271047	0.272776
Data437	0.271123	0.191905	0.449778	0.060959	0.352046	0.211487	0.877075	-0.368093	0.29775	0.278931
Data438	0.272573	0.185801	0.467275	0.062815	0.355962	0.190023	0.872548	-0.367635	0.317535	0.287018
Data439	0.264842	0.189158	0.483449	0.060043	0.34668	0.160878	0.865885	-0.368805	0.316569	0.283254
Data440	0.253855	0.190531	0.491486	0.059382	0.33198	0.138906	0.853017	-0.358734	0.303853	0.286611
Data441	0.241979	0.181274	0.48406	0.059942	0.322698	0.133108	0.842692	-0.338186	0.301717	0.28717
Data442	0.23084	0.182546	0.476685	0.06279	0.319214	0.138295	0.831909	-0.324402	0.296936	0.282033
Data443	0.230662	0.189362	0.464834	0.066655	0.317917	0.138855	0.820262	-0.322418	0.295868	0.278524
Data444	0.236231	0.180257	0.458577	0.074997	0.334371	0.145772	0.826416	-0.302734	0.300039	0.277964
Data445	0.234858	0.174611	0.458527	0.088526	0.351766	0.159047	0.83547	-0.282847	0.301412	0.283356
Data446	0.242844	0.164795	0.461426	0.106862	0.359116	0.173035	0.833232	-0.267995	0.296885	0.282593
Data447	0.250702	0.151927	0.469716	0.133108	0.371195	0.215912	0.829926	-0.251872	0.290222	0.279541
Data448	0.267359	0.143077	0.474752	0.157166	0.374069	0.235138	0.829112	-0.236867	0.295156	0.266368
Data449	0.280635	0.136515	0.456594	0.173518	0.375392	0.228678	0.843252	-0.221354	0.307414	0.252279
Data450	0.274556	0.138855	0.436045	0.18191	0.374069	0.209707	0.85083	-0.20462	0.308889	0.242564
Data451	0.266393	0.14918	0.420074	0.182266	0.37852	0.191701	0.860291	-0.187785	0.298615	0.227661
Data452	0.256475	0.160166	0.404867	0.187785	0.384801	0.193634	0.870921	-0.177867	0.290222	0.236003
Data453	0.245488	0.172119	0.397288	0.177841	0.385793	0.207621	0.882568	-0.167948	0.283356	0.238851
Data454	0.234578	0.18219	0.390828	0.175476	0.381037	0.203857	0.891724	-0.156657	0.271454	0.240835
Data455	0.225169	0.187073	0.400187	0.182546	0.373433	0.197856	0.890401	-0.148977	0.265401	0.241343
Data456	0.208511	0.196279	0.445862	0.198924	0.364685	0.198415	0.885111	-0.144552	0.270487	0.233765
Data457	0.187861	0.205129	0.493469	0.207748	0.365067	0.193532	0.880381	-0.139872	0.274353	0.22995
Data458	0.165939	0.207876	0.515594	0.210953	0.366084	0.194041	0.865377	-0.128988	0.268046	0.23997
Data459	0.144221	0.207062	0.522105	0.21815	0.378876	0.199636	0.8579	-0.109507	0.266622	0.25945
Data460	0.136948	0.20991	0.515442	0.227	0.396423	0.212046	0.852763	-0.092672	0.263468	0.272624
Data461	0.141118	0.204569	0.533803	0.23908	0.403035	0.22522	0.852102	-0.083872	0.259959	0.263468
Data462	0.144272	0.191294	0.523885	0.240555	0.396805	0.225016	0.855815	-0.072784	0.258687	0.234324
Data463	0.136236	0.177511	0.5277	0.237401	0.372213	0.215098	0.850423	-0.065969	0.25411	0.217387
Data464	0.133286	0.177155	0.5041	0.238444	0.352402	0.197245	0.854187	-0.054881	0.261383	0.20813
Data465	0.130768	0.176392	0.487823	0.241877	0.345612	0.175629	0.850321	-0.038605	0.275218	0.204569
Data466	0.127589	0.18631	0.504608	0.245361	0.35497	0.153351	0.850169	-0.018005	0.295105	0.202128
Data467	0.117518	0.199025	0.508931	0.252279	0.35848	0.142263	0.847727	-0.004934	0.30543	0.203552
Data468	0.114822	0.200958	0.49057	0.263062	0.368652	0.139821	0.835571	0.003662	0.301615	0.203501
Data469	0.10999	0.190328	0.463664	0.271734	0.378113	0.155996	0.837046	-0.006307	0.298258	0.206807
Data470	0.102183	0.176442	0.447998	0.265427	0.381673	0.18041	0.839081	-0.015564	0.293833	0.201467
Data471	0.097885	0.167643	0.437571	0.261078	0.381877	0.190328	0.841777	-0.028178	0.299377	0.17512
Data472	0.087051	0.157623	0.406036	0.263774	0.382055	0.19633	0.843048	-0.027212	0.312958	0.158641
Data473	0.081991	0.150808	0.363159	0.259654	0.386403	0.210114	0.841014	-0.026855	0.33076	0.152588
Data474	0.090078	0.141195	0.324453	0.254542	0.387014	0.236206	0.831706	-0.030823	0.323792	0.162099
Data475	0.108541	0.127258	0.292562	0.250702	0.384496	0.293783	0.807749	-0.030162	0.312907	0.160217
Data476	0.124257	0.122782	0.264893	0.251541	0.394872	0.3184	0.776774	-0.014343	0.298157	0.158488
Data477	0.137253	0.12263	0.238851	0.251185	0.407435	0.307515	0.746206	0.018209	0.293986	0.17217
Data478	0.147858	0.131226	0.213572	0.262044	0.40652	0.324046	0.72169	0.05366	0.302582	0.184174
Data479	0.155207	0.140279	0.201009	0.282415	0.403035	0.333608	0.712229	0.075785	0.30838	0.175323
Data480	0.150681	0.148265	0.182851	0.346349	0.413869	0.310465	0.71111	0.094452	0.309397	0.165812
Data481	0.139262	0.153198	0.174205	0.398788	0.411758	0.282898	0.71228	0.113576	0.295766	0.161692
Data482	0.128835	0.15274	0.174764	0.405223	0.40947	0.239665	0.715485	0.139669	0.284831	0.155029
Data483	0.125885	0.157216	0.161743	0.408681	0.402374	0.196025	0.709483	0.165507	0.276591	0.149485
Data484	0.134328	0.158793	0.161336	0.406545	0.397644	0.178121	0.705821	0.192057	0.270131	0.140533
Data485	0.145086	0.155029	0.16861	0.389633	0.393524	0.174917	0.694224	0.210826	0.263621	0.126343
Data486	0.155004	0.145315	0.15447	0.360591	0.398331	0.172272	0.678914	0.220947	0.251923	0.116323
Data487	0.150223	0.139414	0.140228	0.329793	0.405146	0.16688	0.658824	0.22054	0.247345	0.10554
Data488	0.141246	0.128886	0.169779	0.304693	0.422465	0.166779	0.64448	0.219981	0.260468	0.091451
Data489	0.136083	0.115153	0.166016	0.290731	0.427628	0.168355	0.628153	0.228424	0.262299	0.081736
Data490	0.124054	0.108083	0.146383	0.290476	0.418549	0.165151	0.609385	0.251312	0.24587	0.075887
Data491	0.121867	0.10025	0.118612	0.290553	0.419464	0.158793	0.593719	0.278473	0.226898	0.063222
Data492	0.126292	0.101674	0.095723	0.290655	0.410182	0.159861	0.583089	0.295156	0.217133	0.055695
Data493	0.11706	0.1032	0.073293	0.292257	0.397669	0.154215	0.574188	0.305278	0.210215	0.048014
Data494	0.101522	0.101064	0.065206	0.304235	0.396169	0.132955	0.568644	0.3125	0.207163	0.042114
Data495	0.075226	0.101318	0.056407	0.315984	0.407104	0.122426	0.562846	0.311025	0.208181	0.030111
Data496	0.055593	0.09669	0.051931	0.317357	0.41804	0.116119	0.560201	0.320282	0.210622	0.008952
Data497	0.053304	0.094706	0.043233	0.311178	0.424118	0.114644	0.554708	0.328725	0.217539	-0.006307
Data498	0.046946	0.100555	0.029602	0.313517	0.418549	0.118968	0.552673	0.338338	0.223999	-0.019684
Data499	0.039597	0.107727	0.01592	0.312093	0.402069	0.127665	0.547384	0.350749	0.236613	-0.046234
Data500	0.038249	0.107625	-0.002238	0.315832	0.38119	0.133006	0.538127	0.350647	0.246023	-0.07309
Data501	0.035858	0.119934	-0.024668	0.331065	0.365143	0.135498	0.530599	0.356598	0.240936	-0.082804
Data502	0.026347	0.132446	-0.049133	0.338999	0.359294	0.130666	0.515238	0.368398	0.239614	-0.084585
Data503	0.018514	0.133514	-0.078837	0.338058	0.355886	0.131175	0.49586	0.369263	0.22995	-0.094503
Data504	0.023321	0.12853	-0.103455	0.326665	0.356166	0.131938	0.486806	0.364482	0.230509	-0.097605
Data505	0.021769	0.115865	-0.122579	0.315552	0.36822	0.125682	0.475972	0.375214	0.227661	-0.097402
Data506	0.010707	0.103505	-0.127513	0.307643	0.37763	0.116272	0.458171	0.371908	0.226644	-0.091756
Data507	0.007655	0.094401	-0.12619	0.300522	0.382182	0.098521	0.430959	0.3538	0.228628	-0.083466
Data508	0.000966	0.095418	-0.12619	0.285517	0.37679	0.096995	0.402222	0.349375	0.224355	-0.08784
Data509	-0.00913	0.093994	-0.132446	0.269318	0.376409	0.097809	0.384674	0.350494	0.209859	-0.102743
Data510	-0.010859	0.098775	-0.146637	0.262858	0.381292	0.107625	0.377553	0.354869	0.198466	-0.112406
Data511	-0.011597	0.096792	-0.136058	0.250982	0.390218	0.115204	0.370839	0.364838	0.201009	-0.127258
Data512	-0.010529	0.092723	-0.117137	0.241826	0.403061	0.123901	0.362854	0.37679	0.210164	-0.142263
Data513	-0.004578	0.090739	-0.062663	0.245819	0.394821	0.129649	0.354869	0.393168	0.211843	-0.151622
Data514	0.006663	0.072784	-0.031586	0.258636	0.370712	0.122375	0.334981	0.412598	0.211538	-0.150045
Data515	0.004679	0.055847	-0.055745	0.267792	0.346502	0.12324	0.320079	0.427653	0.209859	-0.14684
Data516	-0.011444	0.037791	-0.09903	0.27359	0.322978	0.132955	0.314992	0.436656	0.193278	-0.148773
Data517	-0.03507	0.026042	-0.104268	0.281067	0.304871	0.143178	0.312551	0.453847	0.165253	-0.151265
Data518	-0.066554	0.015004	-0.104268	0.289027	0.293503	0.169881	0.301971	0.458425	0.151113	-0.168203
Data519	-0.100479	0.011292	-0.135651	0.295868	0.291494	0.200602	0.276337	0.462494	0.150604	-0.18631
Data520	-0.124868	0.00646	-0.183055	0.303599	0.292384	0.215098	0.240631	0.466614	0.158793	-0.200907
Data521	-0.148722	0.00351	-0.22583	0.307439	0.289739	0.208384	0.21464	0.471903	0.171254	-0.209147
Data522	-0.168533	0.004781	-0.255992	0.312576	0.294113	0.190531	0.197754	0.475515	0.176036	-0.219472
Data523	-0.183462	0.018972	-0.269165	0.321147	0.28923	0.176137	0.178426	0.484111	0.175934	-0.218658
Data524	-0.192439	0.028025	-0.296224	0.332438	0.28628	0.169474	0.154521	0.489553	0.179901	-0.217539
Data525	-0.190989	0.025991	-0.322622	0.33788	0.272675	0.188802	0.12675	0.49708	0.190887	-0.224304
Data526	-0.191142	0.016073	-0.345612	0.336075	0.255686	0.21403	0.106099	0.513	0.218811	-0.238291
Data527	-0.188624	0.003255	-0.368856	0.340652	0.243632	0.217641	0.077972	0.527903	0.233917	-0.259705
Data528	-0.182444	-0.009359	-0.375722	0.346731	0.238419	0.205434	0.055949	0.533447	0.226084	-0.280151
Data529	-0.183792	-0.014496	-0.376383	0.352325	0.248337	0.195974	0.036011	0.520274	0.211538	-0.280151
Data530	-0.186691	-0.009155	-0.375519	0.356089	0.259145	0.212657	0.029195	0.514119	0.194499	-0.266113
Data531	-0.189234	-0.014191	-0.36733	0.345256	0.266469	0.262349	0.025889	0.513763	0.17451	-0.251973
Data532	-0.191167	-0.017395	-0.366058	0.338516	0.264409	0.280457	0.010122	0.509135	0.158132	-0.236257
Data533	-0.186539	-0.014547	-0.373993	0.340169	0.256042	0.273539	-0.004781	0.504659	0.140788	-0.236257
Data534	-0.187861	-0.013021	-0.395101	0.363261	0.244446	0.248718	-0.015818	0.51061	0.129903	-0.241191
Data535	-0.1946	-0.013326	-0.417837	0.390116	0.232035	0.225169	-0.028229	0.526632	0.119629	-0.248871
Data536	-0.180893	-0.016785	-0.432231	0.395889	0.241292	0.197296	-0.043335	0.537821	0.090942	-0.257874
Data537	-0.161082	-0.02121	-0.443217	0.395482	0.274811	0.183614	-0.060272	0.548503	0.06368	-0.266215
Data538	-0.140508	-0.025279	-0.450439	0.384496	0.283305	0.185699	-0.06841	0.562134	0.050049	-0.280558
Data539	-0.126114	-0.031637	-0.453033	0.361023	0.312831	0.193125	-0.071818	0.567932	0.045268	-0.299327
Data540	-0.111796	-0.03006	-0.458374	0.344416	0.322189	0.205841	-0.075938	0.567678	0.050303	-0.305837
Data541	-0.096258	-0.036875	-0.464223	0.333811	0.302327	0.199127	-0.08489	0.578512	0.063527	-0.301107
Data542	-0.092138	-0.040995	-0.474396	0.340042	0.265172	0.200551	-0.102793	0.588481	0.078227	-0.276642
Data543	-0.089823	-0.048269	-0.487315	0.349401	0.22789	0.217031	-0.124308	0.597788	0.083669	-0.250956
Data544	-0.102819	-0.04425	-0.498657	0.353292	0.191727	0.232697	-0.145874	0.61971	0.074412	-0.237274
Data545	-0.11912	-0.023448	-0.512238	0.3567	0.15269	0.247192	-0.173543	0.645447	0.074005	-0.235036
Data546	-0.134557	-0.019073	-0.527649	0.354207	0.123749	0.247396	-0.200246	0.674286	0.100759	-0.238647
Data547	-0.15475	-0.026855	-0.540314	0.366567	0.104624	0.239207	-0.226796	0.685832	0.116781	-0.239003
Data548	-0.171585	-0.049795	-0.542603	0.370102	0.092595	0.237478	-0.252686	0.674642	0.131938	-0.243785
Data549	-0.184402	-0.066172	-0.547791	0.369644	0.096003	0.229696	-0.276184	0.658061	0.155843	-0.249023
Data550	-0.186335	-0.070038	-0.550893	0.372264	0.130742	0.229441	-0.303497	0.640208	0.155284	-0.243734
Data551	-0.182877	-0.06719	-0.559285	0.374832	0.175985	0.243734	-0.317993	0.632884	0.138346	-0.240072
Data552	-0.165558	-0.067546	-0.572357	0.379588	0.176722	0.253042	-0.331777	0.641836	0.121918	-0.24587
Data553	-0.147502	-0.072327	-0.578766	0.381419	0.152893	0.263824	-0.337067	0.662791	0.094248	-0.249939
Data554	-0.132701	-0.074361	-0.583242	0.371373	0.120519	0.274099	-0.344289	0.691783	0.082906	-0.259705
Data555	-0.119731	-0.076141	-0.587514	0.353699	0.089162	0.283661	-0.363057	0.712687	0.082143	-0.269114
Data556	-0.117798	-0.075124	-0.584869	0.348002	0.053253	0.334218	-0.384471	0.721283	0.084534	-0.250346
Data557	-0.119171	-0.085347	-0.58548	0.345993	0.022481	0.434672	-0.409088	0.710958	0.090586	-0.222677
Data558	-0.133642	-0.09847	-0.593923	0.350342	0.028102	0.462799	-0.43279	0.706584	0.098368	-0.193329
Data559	-0.151393	-0.104268	-0.549723	0.34846	0.034536	0.430756	-0.445506	0.699615	0.089111	-0.172526
Data560	-0.168635	-0.115204	-0.45105	0.350291	0.04954	0.378723	-0.445964	0.693817	0.075378	-0.159658
Data561	-0.187861	-0.120748	-0.429433	0.336049	0.050583	0.340322	-0.453288	0.700378	0.063121	-0.158946
Data562	-0.199076	-0.122121	-0.450185	0.331141	0.037867	0.312551	-0.473684	0.710958	0.050507	-0.153758
Data563	-0.205104	-0.126088	-0.497894	0.334295	0.026754	0.296071	-0.490112	0.716858	0.026042	-0.151215
Data564	-0.206858	-0.125682	-0.546977	0.333608	0.009181	0.28066	-0.512848	0.70872	0.008799	-0.14211
Data565	-0.213242	-0.123851	-0.586294	0.336049	-0.016022	0.276591	-0.528564	0.703278	-0.006866	-0.137533
Data566	-0.22433	-0.12207	-0.613098	0.343475	-0.036112	0.312653	-0.539602	0.70104	-0.029348	-0.148265
Data567	-0.232824	-0.125885	-0.636648	0.34701	-0.048955	0.323334	-0.536652	0.696564	-0.042267	-0.15625
Data568	-0.234451	-0.131378	-0.66035	0.352376	-0.06017	0.313212	-0.531514	0.676676	-0.038706	-0.15742
Data569	-0.233332	-0.145671	-0.677185	0.353851	-0.063782	0.292053	-0.526174	0.660604	-0.026093	-0.159912
Data570	-0.235545	-0.154978	-0.680135	0.344569	-0.059331	0.271912	-0.52536	0.66157	-0.019938	-0.163879
Data571	-0.232951	-0.149689	-0.668284	0.338033	-0.041428	0.260264	-0.532735	0.689138	-0.016174	-0.169017
Data572	-0.239665	-0.140076	-0.662537	0.33404	-0.019786	0.262807	-0.548096	0.705821	-0.020905	-0.17278
Data573	-0.249964	-0.130971	-0.668233	0.319341	-0.002416	0.267843	-0.561676	0.712738	-0.02416	-0.170085
Data574	-0.258738	-0.122019	-0.683594	0.304464	0.021464	0.271047	-0.570119	0.722911	-0.016683	-0.170288
Data575	-0.259476	-0.120341	-0.693207	0.298055	0.041911	0.272369	-0.584056	0.733897	-0.015055	-0.169779
Data576	-0.257619	-0.122172	-0.694987	0.281703	0.051549	0.267334	-0.603536	0.740153	-0.012716	-0.170339
Data577	-0.26179	-0.131582	-0.694936	0.259908	0.0295	0.272878	-0.624034	0.741628	-0.001526	-0.171
Data578	-0.272903	-0.150503	-0.694987	0.240987	-0.006104	0.283661	-0.6486	0.746104	0.008748	-0.16627
Data579	-0.295436	-0.166117	-0.70755	0.24236	-0.047684	0.289764	-0.656128	0.74707	0.001933	-0.147247
Data580	-0.312017	-0.181936	-0.713298	0.252558	-0.077972	0.294902	-0.649668	0.740865	-0.003611	-0.11734
Data581	-0.325394	-0.196381	-0.716502	0.255814	-0.092468	0.304311	-0.652161	0.750224	-0.010173	-0.081278
Data582	-0.326792	-0.207672	-0.722148	0.254084	-0.10788	0.295664	-0.65567	0.745341	-0.021311	-0.067952
Data583	-0.324554	-0.217845	-0.723317	0.254771	-0.115382	0.277557	-0.669556	0.736033	-0.029958	-0.0619
Data584	-0.314051	-0.210978	-0.725657	0.245132	-0.102158	0.251007	-0.695648	0.742035	-0.047913	-0.065409
Data585	-0.308889	-0.205282	-0.736135	0.230509	-0.068487	0.237427	-0.716705	0.749817	-0.069224	-0.079447
Data586	-0.30955	-0.206299	-0.748342	0.223083	-0.049795	0.254974	-0.722605	0.754344	-0.080668	-0.095469
Data587	-0.30894	-0.21108	-0.746409	0.220973	-0.024821	0.274862	-0.720876	0.768026	-0.096842	-0.101115
Data588	-0.305481	-0.219625	-0.707296	0.20902	-0.02416	0.29658	-0.717163	0.772756	-0.110779	-0.087789
Data589	-0.304693	-0.231069	-0.701497	0.20195	-0.052795	0.311839	-0.711212	0.768331	-0.116475	-0.072123
Data590	-0.30009	-0.240173	-0.716044	0.195592	-0.077209	0.315959	-0.709839	0.756734	-0.124461	-0.056763
Data591	-0.289586	-0.252635	-0.713857	0.197932	-0.083288	0.296885	-0.722351	0.736084	-0.13504	-0.045166
Data592	-0.279541	-0.256449	-0.671895	0.197805	-0.068614	0.264994	-0.736745	0.724589	-0.147196	-0.026957
Data593	-0.277176	-0.251719	-0.657145	0.19544	-0.076599	0.236766	-0.74412	0.724538	-0.148315	-0.016429
Data594	-0.278778	-0.260773	-0.643005	0.182775	-0.096741	0.232798	-0.752258	0.729523	-0.154419	-0.002035
Data595	-0.272624	-0.277863	-0.641327	0.165075	-0.127029	0.246023	-0.758514	0.739848	-0.16215	0.013428
Data596	-0.264994	-0.303802	-0.66925	0.152334	-0.1577	0.25823	-0.765279	0.744273	-0.167542	0.026449
Data597	-0.237452	-0.323385	-0.696971	0.144806	-0.18603	0.256805	-0.756683	0.734406	-0.173187	0.029449
Data598	-0.206604	-0.338847	-0.702413	0.134405	-0.213928	0.245616	-0.746714	0.724996	-0.187124	0.022837
Data599	-0.176315	-0.33905	-0.736949	0.12764	-0.224177	0.232646	-0.746358	0.721537	-0.198975	0.012004
Data600	-0.147909	-0.343577	-0.774129	0.130386	-0.178095	0.217896	-0.759176	0.721283	-0.191498	-0.003815
Data601	-0.138041	-0.353038	-0.804138	0.155156	-0.151901	0.195109	-0.771586	0.718587	-0.191803	-0.005849
Data602	-0.144552	-0.351613	-0.800374	0.172679	-0.161819	0.180155	-0.779266	0.708822	-0.190125	-0.000559
Data603	-0.143305	-0.344137	-0.806783	0.181707	-0.182165	0.18453	-0.79066	0.700073	-0.193176	0.017904
Data604	-0.136846	-0.343374	-0.820007	0.201823	-0.175069	0.189463	-0.799052	0.68868	-0.208282	0.028839
Data605	-0.123978	-0.354411	-0.83196	0.227178	-0.131022	0.185496	-0.804698	0.683543	-0.230662	0.034485
Data606	-0.112635	-0.36382	-0.846965	0.24587	-0.10081	0.18809	-0.81309	0.686798	-0.243937	0.042063
Data607	-0.096283	-0.373739	-0.857697	0.240529	-0.117213	0.194906	-0.808919	0.703379	-0.249939	0.052185
Data608	-0.072327	-0.38976	-0.857493	0.239843	-0.150655	0.192617	-0.820007	0.717112	-0.24765	0.053406
Data609	-0.053533	-0.405629	-0.862986	0.236308	-0.18659	0.221812	-0.834503	0.739594	-0.253448	0.054626
Data610	-0.042775	-0.418803	-0.868378	0.229492	-0.219421	0.284068	-0.837148	0.758108	-0.267843	0.056814
Data611	-0.044327	-0.404307	-0.872345	0.210826	-0.245616	0.305735	-0.820923	0.770874	-0.27949	0.046946
Data612	-0.050278	-0.394135	-0.874481	0.173467	-0.267461	0.300903	-0.808156	0.77652	-0.287832	0.035756
Data613	-0.056381	-0.395101	-0.875854	0.140533	-0.277354	0.286662	-0.815379	0.774536	-0.292613	0.035197
Data614	-0.053838	-0.405833	-0.864461	0.108083	-0.282822	0.278168	-0.826518	0.762787	-0.294851	0.049184
Data615	-0.044607	-0.413564	-0.85083	0.085169	-0.289129	0.258942	-0.833333	0.740763	-0.292765	0.064596
Data616	-0.033875	-0.426331	-0.84081	0.082397	-0.291087	0.24175	-0.845083	0.723267	-0.296987	0.072683
Data617	-0.029678	-0.443624	-0.834808	0.120621	-0.280126	0.217183	-0.852	0.719198	-0.311991	0.07609
Data618	-0.023905	-0.453033	-0.833486	0.159683	-0.256119	0.179087	-0.860596	0.709025	-0.323334	0.07843
Data619	-0.017344	-0.463359	-0.834605	0.162633	-0.246277	0.148926	-0.875549	0.698903	-0.332591	0.098826
Data620	-0.008596	-0.476379	-0.839742	0.142543	-0.241521	0.138245	-0.879618	0.690206	-0.339305	0.104777
Data621	-0.002263	-0.487315	-0.846863	0.11556	-0.222956	0.132904	-0.865428	0.689138	-0.346222	0.086873
Data622	-0.000051	-0.49235	-0.857239	0.089391	-0.197067	0.127411	-0.845337	0.685221	-0.343882	0.075989
Data623	0.011215	-0.499217	-0.862071	0.064138	-0.191015	0.119578	-0.822144	0.672455	-0.342	0.073649
Data624	0.016073	-0.508067	-0.869751	0.059891	-0.197423	0.115306	-0.812225	0.653585	-0.338898	0.071615
Data625	0.015386	-0.516256	-0.866597	0.070546	-0.209096	0.116069	-0.828756	0.635783	-0.350189	0.07136
Data626	0.034739	-0.530141	-0.878245	0.084763	-0.21609	0.113831	-0.850321	0.62088	-0.355275	0.086161
Data627	0.052923	-0.547536	-0.894419	0.104497	-0.19755	0.108693	-0.872803	0.609487	-0.344747	0.099386
Data628	0.056356	-0.553792	-0.912679	0.123901	-0.164897	0.106049	-0.882721	0.605825	-0.343068	0.110779
Data629	0.064977	-0.552826	-0.920156	0.129166	-0.147985	0.138753	-0.881399	0.598348	-0.354055	0.119781
Data630	0.088704	-0.539551	-0.914459	0.11968	-0.155385	0.157522	-0.87265	0.592397	-0.368042	0.114492
Data631	0.107905	-0.531057	-0.908457	0.101293	-0.191803	0.143178	-0.856628	0.591482	-0.381571	0.108795
Data632	0.120621	-0.516357	-0.903269	0.081558	-0.221939	0.109558	-0.852712	0.597432	-0.383657	0.114797
Data633	0.130488	-0.51178	-0.898641	0.067444	-0.233434	0.086975	-0.847422	0.599365	-0.384216	0.126851
Data634	0.131073	-0.504354	-0.898895	0.060832	-0.2447	0.069784	-0.835876	0.602773	-0.383708	0.142721
Data635	0.123062	-0.499064	-0.906525	0.057449	-0.245565	0.072428	-0.837199	0.610962	-0.385437	0.154622
Data636	0.115077	-0.506134	-0.915171	0.056407	-0.247218	0.06251	-0.832113	0.605723	-0.400747	0.166168
Data637	0.097173	-0.512594	-0.932922	0.052439	-0.247498	0.04425	-0.822144	0.603943	-0.407461	0.166829
Data638	0.069606	-0.508525	-0.946859	0.043055	-0.244954	0.027771	-0.810649	0.608775	-0.415293	0.163727
Data639	0.037918	-0.508931	-0.947723	0.036977	-0.250142	0.026449	-0.807037	0.60318	-0.432027	0.152232
