# Supplementary material for: Integration of MRI and somatosensory evoked potentials facilitate diagnosis of spinal cord compression
Source: Sci Rep. 2023 May 15;13:7861. doi: 10.1038/s41598-023-34832-2 (PMC10185544; doi:10.1038/s41598-023-34832-2)
Supplement: Supplementary file 3 — Supplementary Information 3. [file 41598_2023_34832_MOESM3_ESM.zip › Preoperative SSEP data/spinal cord compression group/5310368_2/5310368_2_Lt Tibial SEP_Cz'-Fpz_201219_091051.csv]

Index	1	2	3	4	5	6
Name	Cz'-Fpz	Cz'-Fpz	Cz'-Fpz	Cz'-Fpz	Cz'-Fpz	Cz'-Fpz
Time	2.01808E+13	2.01808E+13	2.01808E+13	2.01808E+13	2.01808E+13	2.01808E+13
Highcut	500	500	500	500	500	500
Lowcut	10	10	10	10	10	10
Period	0.000156	0.000156	0.000156	0.000156	0.000156	0.000156
Averages	120	120	120	120	120	120
Int (mA)	18/17.5mA	18/17.6mA	18/17.5mA	18/17.5mA	18/17.5mA	18/17.5mA
Pulse Width (�gs)	200�s	200�s	200�s	200�s	200�s	200�s
Rep Rate (Hz)	2.66Hz	2.66Hz	2.66Hz	2.66Hz	2.66Hz	2.66Hz
Data0	0.724804	0.289006	-0.614837	-0.608225	-0.197859	-0.985631
Data1	0.733857	0.298466	-0.594491	-0.59968	-0.187584	-0.970372
Data2	0.745149	0.30925	-0.571806	-0.590117	-0.176089	-0.953689
Data3	0.758068	0.320439	-0.547595	-0.580453	-0.164391	-0.936294
Data4	0.771903	0.331019	-0.523079	-0.571705	-0.153201	-0.919305
Data5	0.786043	0.339971	-0.499377	-0.564991	-0.143638	-0.903639
Data6	0.799776	0.346176	-0.477404	-0.561227	-0.136619	-0.89011
Data7	0.812696	0.348821	-0.458178	-0.561227	-0.132652	-0.879632
Data8	0.824496	0.347295	-0.44241	-0.565499	-0.132347	-0.872613
Data9	0.834974	0.341395	-0.43061	-0.574248	-0.135805	-0.869357
Data10	0.844231	0.331019	-0.422777	-0.587065	-0.143028	-0.869764
Data11	0.852674	0.316472	-0.418708	-0.603545	-0.153607	-0.873528
Data12	0.860507	0.298466	-0.417995	-0.622975	-0.167035	-0.880242
Data13	0.868238	0.277511	-0.42003	-0.644338	-0.1826	-0.889092
Data14	0.876173	0.254724	-0.424099	-0.666718	-0.199385	-0.899468
Data15	0.88482	0.230716	-0.429491	-0.688996	-0.21678	-0.910658
Data16	0.894179	0.206505	-0.435289	-0.710562	-0.23387	-0.92195
Data17	0.90425	0.1826	-0.440986	-0.7305	-0.250248	-0.932733
Data18	0.914829	0.159711	-0.446072	-0.748404	-0.265304	-0.942601
Data19	0.925612	0.138145	-0.450345	-0.764172	-0.279037	-0.951349
Data20	0.936192	0.118003	-0.453396	-0.777498	-0.291142	-0.958877
Data21	0.946059	0.099489	-0.455227	-0.788688	-0.30162	-0.965184
Data22	0.954604	0.0825	-0.456041	-0.797843	-0.310877	-0.970169
Data23	0.961522	0.066835	-0.455736	-0.805269	-0.318914	-0.974136
Data24	0.96671	0.052491	-0.454515	-0.811271	-0.325831	-0.976984
Data25	0.969965	0.039572	-0.452379	-0.815951	-0.331935	-0.978815
Data26	0.970779	0.027059	-0.449938	-0.820325	-0.337936	-0.98024
Data27	0.968948	0.014649	-0.447496	-0.824598	-0.344142	-0.981562
Data28	0.965387	0.00295	-0.44475	-0.828565	-0.350144	-0.982274
Data29	0.960505	-0.008138	-0.441393	-0.832532	-0.356044	-0.982376
Data30	0.954401	-0.018718	-0.43773	-0.836398	-0.361944	-0.981969
Data31	0.947484	-0.028992	-0.433661	-0.840467	-0.367946	-0.981053
Data32	0.939956	-0.039063	-0.429185	-0.844638	-0.374151	-0.979833
Data33	0.932123	-0.048829	-0.424404	-0.84891	-0.380357	-0.978205
Data34	0.924086	-0.058493	-0.419318	-0.853285	-0.386664	-0.976272
Data35	0.915948	-0.067852	-0.413825	-0.857557	-0.393072	-0.974136
Data36	0.907607	-0.077211	-0.408026	-0.861626	-0.399481	-0.971695
Data37	0.899163	-0.086366	-0.401821	-0.86539	-0.405687	-0.969151
Data38	0.890313	-0.09542	-0.39531	-0.868544	-0.41179	-0.966405
Data39	0.880852	-0.10427	-0.388596	-0.871188	-0.41769	-0.963455
Data40	0.870375	-0.113018	-0.381781	-0.873121	-0.423184	-0.960403
Data41	0.858778	-0.121665	-0.374762	-0.874342	-0.428372	-0.957249
Data42	0.845655	-0.130109	-0.367641	-0.874749	-0.433153	-0.953791
Data43	0.830599	-0.13845	-0.36052	-0.874444	-0.437425	-0.95023
Data44	0.813611	-0.146588	-0.353399	-0.873426	-0.441291	-0.946466
Data45	0.794181	-0.154421	-0.34638	-0.871799	-0.444546	-0.942499
Data46	0.77231	-0.162051	-0.339462	-0.869764	-0.447191	-0.938125
Data47	0.747997	-0.169477	-0.332647	-0.867221	-0.449226	-0.933547
Data48	0.72104	-0.176496	-0.325831	-0.864474	-0.45065	-0.928562
Data49	0.691641	-0.18321	-0.319117	-0.861524	-0.451464	-0.923273
Data50	0.659902	-0.189517	-0.312606	-0.858371	-0.451565	-0.917678
Data51	0.626027	-0.195621	-0.306096	-0.855217	-0.450955	-0.911777
Data52	0.590117	-0.201419	-0.299687	-0.85186	-0.449734	-0.90547
Data53	0.552682	-0.206912	-0.293482	-0.848402	-0.447801	-0.898858
Data54	0.51372	-0.212202	-0.287378	-0.844638	-0.445258	-0.892042
Data55	0.47364	-0.217288	-0.281376	-0.840569	-0.442003	-0.885023
Data56	0.432542	-0.222273	-0.275578	-0.836194	-0.438137	-0.877597
Data57	0.390834	-0.227054	-0.269881	-0.83121	-0.433865	-0.870069
Data58	0.348516	-0.231835	-0.264286	-0.825615	-0.428982	-0.862236
Data59	0.305689	-0.236413	-0.258793	-0.819409	-0.423692	-0.854098
Data60	0.262455	-0.240991	-0.2533	-0.812492	-0.417995	-0.845858
Data61	0.218814	-0.245569	-0.247705	-0.804964	-0.412095	-0.837313
Data62	0.174665	-0.250045	-0.24211	-0.796928	-0.405992	-0.828565
Data63	0.130007	-0.254419	-0.23621	-0.788383	-0.399888	-0.819511
Data64	0.08484	-0.258793	-0.230106	-0.779533	-0.393886	-0.810356
Data65	0.03886	-0.263167	-0.223596	-0.770581	-0.387986	-0.800997
Data66	-0.007731	-0.26744	-0.21678	-0.761629	-0.382289	-0.791536
Data67	-0.055339	-0.271712	-0.209456	-0.75288	-0.376898	-0.781872
Data68	-0.103761	-0.275883	-0.201724	-0.744437	-0.371812	-0.772107
Data69	-0.153099	-0.280054	-0.193484	-0.736502	-0.367132	-0.762239
Data70	-0.20325	-0.284225	-0.184838	-0.728974	-0.362758	-0.752168
Data71	-0.254215	-0.288294	-0.175886	-0.721955	-0.358689	-0.741995
Data72	-0.305791	-0.292261	-0.166527	-0.715445	-0.355027	-0.731619
Data73	-0.357875	-0.296127	-0.157066	-0.709443	-0.351568	-0.72104
Data74	-0.410264	-0.299992	-0.1473	-0.703746	-0.348313	-0.710257
Data75	-0.462654	-0.303655	-0.137535	-0.698253	-0.345363	-0.699168
Data76	-0.515043	-0.307113	-0.127769	-0.693065	-0.342616	-0.687877
Data77	-0.567127	-0.31047	-0.118003	-0.687877	-0.339971	-0.676178
Data78	-0.618499	-0.313725	-0.108339	-0.682587	-0.337631	-0.664073
Data79	-0.669159	-0.316777	-0.098777	-0.677195	-0.335393	-0.651764
Data80	-0.718802	-0.319727	-0.089316	-0.6716	-0.33346	-0.639048
Data81	-0.767325	-0.322576	-0.079957	-0.6657	-0.331629	-0.626027
Data82	-0.81473	-0.325322	-0.070598	-0.659291	-0.330002	-0.612802
Data83	-0.860914	-0.328069	-0.06124	-0.652476	-0.328578	-0.599273
Data84	-0.905776	-0.330917	-0.051779	-0.645151	-0.327255	-0.58554
Data85	-0.94962	-0.333766	-0.042217	-0.637217	-0.326034	-0.571603
Data86	-0.992447	-0.336817	-0.032553	-0.62857	-0.324814	-0.557565
Data87	-1.034358	-0.340073	-0.022482	-0.619211	-0.323491	-0.543323
Data88	-1.075761	-0.343531	-0.012207	-0.609038	-0.321965	-0.528979
Data89	-1.116553	-0.347295	-0.001526	-0.598154	-0.320236	-0.514534
Data90	-1.157041	-0.351364	0.009257	-0.586455	-0.318201	-0.499886
Data91	-1.197426	-0.355739	0.020345	-0.574044	-0.315862	-0.485237
Data92	-1.237608	-0.36052	0.031637	-0.56082	-0.313115	-0.470385
Data93	-1.277587	-0.365606	0.042929	-0.546883	-0.309962	-0.455329
Data94	-1.317362	-0.370896	0.05422	-0.532438	-0.306401	-0.44007
Data95	-1.356629	-0.376593	0.065207	-0.517383	-0.302637	-0.424506
Data96	-1.395082	-0.382391	0.075888	-0.502022	-0.298568	-0.408738
Data97	-1.432517	-0.388393	0.086061	-0.486356	-0.294397	-0.392665
Data98	-1.468325	-0.394497	0.095623	-0.47069	-0.290125	-0.376389
Data99	-1.502302	-0.4006	0.104575	-0.455024	-0.285954	-0.359706
Data100	-1.533939	-0.406704	0.112612	-0.439663	-0.281682	-0.342718
Data101	-1.563032	-0.412706	0.119834	-0.424811	-0.277714	-0.325424
Data102	-1.589075	-0.418504	0.126141	-0.410569	-0.273849	-0.307927
Data103	-1.612065	-0.424201	0.131431	-0.396938	-0.270288	-0.290227
Data104	-1.6318	-0.429694	0.135907	-0.384222	-0.267033	-0.272323
Data105	-1.648483	-0.43478	0.139569	-0.372422	-0.264083	-0.254317
Data106	-1.662114	-0.439663	0.142214	-0.361537	-0.26154	-0.236311
Data107	-1.673101	-0.444241	0.144147	-0.351568	-0.259403	-0.218204
Data108	-1.681646	-0.448412	0.145266	-0.342616	-0.257674	-0.2003
Data109	-1.688156	-0.452277	0.145673	-0.334478	-0.256555	-0.182498
Data110	-1.693243	-0.455634	0.145469	-0.327255	-0.255843	-0.164899
Data111	-1.69721	-0.458686	0.144554	-0.320643	-0.255639	-0.147606
Data112	-1.700567	-0.461229	0.14313	-0.314743	-0.256046	-0.130821
Data113	-1.703619	-0.463366	0.141197	-0.309351	-0.25686	-0.114341
Data114	-1.706772	-0.464993	0.138755	-0.304367	-0.258183	-0.098472
Data115	-1.710231	-0.466316	0.136009	-0.299789	-0.260014	-0.083213
Data116	-1.714199	-0.467231	0.132957	-0.295415	-0.262048	-0.068666
Data117	-1.718573	-0.467842	0.1296	-0.291447	-0.264286	-0.054729
Data118	-1.723557	-0.468147	0.12604	-0.287582	-0.266829	-0.041505
Data119	-1.728847	-0.468249	0.122479	-0.284021	-0.269373	-0.029094
Data120	-1.734442	-0.468147	0.118817	-0.280664	-0.271916	-0.017395
Data121	-1.740139	-0.467842	0.115053	-0.277612	-0.274357	-0.006307
Data122	-1.745632	-0.467536	0.111391	-0.274968	-0.2769	0.003967
Data123	-1.750617	-0.46713	0.10783	-0.272526	-0.27924	0.013835
Data124	-1.754991	-0.466723	0.10427	-0.270593	-0.28158	0.023295
Data125	-1.75845	-0.466417	0.100811	-0.269169	-0.28392	0.032451
Data126	-1.760789	-0.466112	0.097556	-0.268152	-0.286361	0.041301
Data127	-1.761807	-0.465909	0.094301	-0.267643	-0.288802	0.05005
Data128	-1.761603	-0.465807	0.091249	-0.267643	-0.291447	0.0589
Data129	-1.759976	-0.465807	0.088197	-0.268152	-0.294296	0.067852
Data130	-1.756924	-0.466011	0.085247	-0.269067	-0.297347	0.076905
Data131	-1.752753	-0.466214	0.082297	-0.27039	-0.300501	0.086264
Data132	-1.747361	-0.466621	0.079245	-0.271916	-0.303858	0.095928
Data133	-1.741156	-0.46713	0.076193	-0.273747	-0.307215	0.105898
Data134	-1.73434	-0.467638	0.072938	-0.275781	-0.310674	0.116375
Data135	-1.727118	-0.468045	0.069479	-0.277816	-0.314031	0.12726
Data136	-1.719793	-0.468452	0.065716	-0.279952	-0.317286	0.138654
Data137	-1.712673	-0.468655	0.061545	-0.281987	-0.320439	0.150657
Data138	-1.705959	-0.468554	0.057069	-0.28392	-0.32339	0.163068
Data139	-1.699753	-0.468045	0.052084	-0.285852	-0.32634	0.176089
Data140	-1.69426	-0.467028	0.046591	-0.287785	-0.329086	0.189619
Data141	-1.689581	-0.4654	0.040589	-0.289616	-0.331935	0.203861
Data142	-1.685512	-0.462959	0.033977	-0.291346	-0.334885	0.218509
Data143	-1.682053	-0.459805	0.026856	-0.293177	-0.337936	0.233666
Data144	-1.679103	-0.455838	0.019226	-0.295109	-0.341192	0.249332
Data145	-1.676254	-0.451057	0.011088	-0.296941	-0.344752	0.265405
Data146	-1.673406	-0.445563	0.002645	-0.298975	-0.348618	0.281783
Data147	-1.670253	-0.439358	-0.006002	-0.30101	-0.352789	0.298365
Data148	-1.666489	-0.432746	-0.014954	-0.303044	-0.357366	0.315048
Data149	-1.661809	-0.425727	-0.023906	-0.30518	-0.362249	0.331833
Data150	-1.656214	-0.418504	-0.032858	-0.307317	-0.367437	0.348516
Data151	-1.649399	-0.411282	-0.041708	-0.309453	-0.372727	0.365098
Data152	-1.641464	-0.404059	-0.050456	-0.311488	-0.378322	0.381374
Data153	-1.632512	-0.39704	-0.058798	-0.313522	-0.383917	0.397345
Data154	-1.622644	-0.390224	-0.066936	-0.315353	-0.389715	0.412909
Data155	-1.612268	-0.383815	-0.074871	-0.316981	-0.395616	0.427965
Data156	-1.601689	-0.37761	-0.082399	-0.318608	-0.401414	0.442512
Data157	-1.591313	-0.37171	-0.089621	-0.319931	-0.407416	0.456448
Data158	-1.581648	-0.366013	-0.09664	-0.321152	-0.413316	0.469774
Data159	-1.573307	-0.360316	-0.103558	-0.322271	-0.41942	0.48249
Data160	-1.566491	-0.35462	-0.110272	-0.323288	-0.425422	0.494494
Data161	-1.561812	-0.348821	-0.116986	-0.324203	-0.431423	0.505887
Data162	-1.559574	-0.342718	-0.123598	-0.325017	-0.437425	0.516569
Data163	-1.559879	-0.336411	-0.130312	-0.325933	-0.443325	0.52664
Data164	-1.562931	-0.329697	-0.137128	-0.326848	-0.449022	0.5361
Data165	-1.568627	-0.322677	-0.143943	-0.327866	-0.454312	0.544951
Data166	-1.576867	-0.315455	-0.150963	-0.328883	-0.459398	0.553496
Data167	-1.587345	-0.307825	-0.158083	-0.3299	-0.463874	0.561634
Data168	-1.599858	-0.300196	-0.165204	-0.330816	-0.467842	0.569467
Data169	-1.613998	-0.292465	-0.172529	-0.331528	-0.471097	0.577198
Data170	-1.629155	-0.284937	-0.179751	-0.332036	-0.47364	0.584827
Data171	-1.645024	-0.277511	-0.187076	-0.33224	-0.475369	0.592559
Data172	-1.661097	-0.270492	-0.194298	-0.331731	-0.476387	0.600392
Data173	-1.677068	-0.263778	-0.201521	-0.330714	-0.47659	0.608428
Data174	-1.692734	-0.257674	-0.20854	-0.328781	-0.47598	0.61677
Data175	-1.70779	-0.252181	-0.215457	-0.326034	-0.474556	0.625213
Data176	-1.722133	-0.247196	-0.22207	-0.322372	-0.472521	0.633961
Data177	-1.735765	-0.242822	-0.22858	-0.317693	-0.469876	0.642913
Data178	-1.748887	-0.239058	-0.234785	-0.3122	-0.466723	0.651967
Data179	-1.761501	-0.235803	-0.240686	-0.305893	-0.46306	0.661123
Data180	-1.77381	-0.233158	-0.246281	-0.298772	-0.458991	0.67038
Data181	-1.786018	-0.231022	-0.251672	-0.291142	-0.454617	0.679535
Data182	-1.798225	-0.229394	-0.256657	-0.283004	-0.449938	0.688589
Data183	-1.810839	-0.228275	-0.261438	-0.274662	-0.444953	0.697642
Data184	-1.823555	-0.227461	-0.265914	-0.266016	-0.439765	0.706594
Data185	-1.836576	-0.227156	-0.270085	-0.257267	-0.434373	0.715445
Data186	-1.8498	-0.227156	-0.274052	-0.248519	-0.428779	0.724295
Data187	-1.862923	-0.227665	-0.277816	-0.239668	-0.42298	0.733043
Data188	-1.875537	-0.22858	-0.281478	-0.230818	-0.416978	0.74169
Data189	-1.887541	-0.229903	-0.28514	-0.221764	-0.410773	0.750439
Data190	-1.898222	-0.231632	-0.288701	-0.212406	-0.404262	0.759187
Data191	-1.907276	-0.23387	-0.292465	-0.202742	-0.397548	0.767936
Data192	-1.914295	-0.236617	-0.296432	-0.192467	-0.390529	0.776582
Data193	-1.918771	-0.239872	-0.300603	-0.181582	-0.383103	0.785331
Data194	-1.9205	-0.243737	-0.305079	-0.169986	-0.375372	0.793774
Data195	-1.919076	-0.248112	-0.310063	-0.157473	-0.367336	0.802218
Data196	-1.914499	-0.253198	-0.315557	-0.144249	-0.35879	0.810356
Data197	-1.906869	-0.258793	-0.321457	-0.13021	-0.349737	0.818189
Data198	-1.896086	-0.264897	-0.328069	-0.115562	-0.340174	0.825717
Data199	-1.882556	-0.271509	-0.335088	-0.100404	-0.330205	0.832837
Data200	-1.866585	-0.278528	-0.342616	-0.085145	-0.319727	0.839551
Data201	-1.84858	-0.285954	-0.350652	-0.069886	-0.308843	0.84596
Data202	-1.829048	-0.293482	-0.359096	-0.054831	-0.297551	0.85186
Data203	-1.808499	-0.301111	-0.367641	-0.040386	-0.285852	0.857455
Data204	-1.787442	-0.308537	-0.376287	-0.026754	-0.27395	0.862745
Data205	-1.766283	-0.315862	-0.384934	-0.014038	-0.261845	0.867526
Data206	-1.745632	-0.322779	-0.393174	-0.002441	-0.249739	0.872002
Data207	-1.72549	-0.329188	-0.401007	0.007833	-0.237532	0.876173
Data208	-1.706366	-0.334986	-0.40823	0.016988	-0.225528	0.879835
Data209	-1.688258	-0.340073	-0.414638	0.024923	-0.213525	0.883192
Data210	-1.671168	-0.344549	-0.420132	0.031637	-0.201826	0.886041
Data211	-1.654892	-0.348313	-0.424608	0.037435	-0.190229	0.888482
Data212	-1.639328	-0.351263	-0.427965	0.042318	-0.178836	0.890313
Data213	-1.624069	-0.353602	-0.430304	0.046693	-0.167646	0.891636
Data214	-1.60881	-0.355128	-0.431423	0.05066	-0.156558	0.892348
Data215	-1.593245	-0.356146	-0.431627	0.054526	-0.145469	0.892551
Data216	-1.576867	-0.356451	-0.430813	0.058391	-0.134483	0.892246
Data217	-1.55937	-0.356146	-0.429287	0.062664	-0.123496	0.89133
Data218	-1.540653	-0.355332	-0.427049	0.067445	-0.112408	0.890008
Data219	-1.520307	-0.353908	-0.424201	0.072938	-0.10132	0.88838
Data220	-1.498436	-0.351975	-0.420946	0.079143	-0.09013	0.886346
Data221	-1.474835	-0.349432	-0.417283	0.086264	-0.078838	0.884209
Data222	-1.449912	-0.346278	-0.413316	0.094199	-0.067445	0.882073
Data223	-1.423667	-0.342514	-0.409044	0.102846	-0.056153	0.879937
Data224	-1.396506	-0.338038	-0.404568	0.112205	-0.044658	0.878106
Data225	-1.368836	-0.332952	-0.399685	0.122072	-0.033265	0.876478
Data226	-1.341065	-0.327255	-0.394395	0.132041	-0.021871	0.875257
Data227	-1.313598	-0.320745	-0.388698	0.142214	-0.01058	0.874545
Data228	-1.286742	-0.313624	-0.382493	0.152183	0.000712	0.87424
Data229	-1.261006	-0.305994	-0.375677	0.161746	0.012105	0.874545
Data230	-1.236489	-0.297653	-0.368149	0.170901	0.023601	0.875461
Data231	-1.213397	-0.288904	-0.360011	0.179344	0.035197	0.876885
Data232	-1.19173	-0.279749	-0.351059	0.187279	0.0471	0.878818
Data233	-1.171486	-0.270288	-0.341395	0.194603	0.059205	0.881259
Data234	-1.152361	-0.260828	-0.331019	0.201419	0.071616	0.884006
Data235	-1.134152	-0.251265	-0.319931	0.207828	0.084535	0.88716
Data236	-1.116248	-0.241906	-0.308232	0.214033	0.097861	0.890618
Data237	-1.098344	-0.232853	-0.295923	0.220239	0.111798	0.894077
Data238	-1.079932	-0.224104	-0.283004	0.226749	0.12604	0.897637
Data239	-1.0604	-0.215763	-0.269576	0.233565	0.140892	0.901198
Data240	-1.039139	-0.20793	-0.255639	0.240991	0.156049	0.904555
Data241	-1.015844	-0.200605	-0.241296	0.249129	0.17141	0.907708
Data242	-0.990107	-0.193688	-0.226546	0.257979	0.187076	0.910557
Data243	-0.961522	-0.187076	-0.211388	0.267643	0.202843	0.9131
Data244	-0.929885	-0.180769	-0.195722	0.278019	0.218509	0.915236
Data245	-0.895196	-0.174563	-0.17965	0.288904	0.234175	0.916965
Data246	-0.857455	-0.168358	-0.163068	0.300501	0.249739	0.91839
Data247	-0.816765	-0.161847	-0.145978	0.312403	0.2651	0.919509
Data248	-0.773226	-0.15493	-0.128176	0.324509	0.280359	0.920526
Data249	-0.727042	-0.1473	-0.109662	0.336919	0.295618	0.921645
Data250	-0.678518	-0.138755	-0.090333	0.349432	0.310877	0.922967
Data251	-0.627756	-0.12899	-0.069988	0.362147	0.32634	0.924798
Data252	-0.575062	-0.117901	-0.048625	0.374965	0.342311	0.927443
Data253	-0.520536	-0.104982	-0.026042	0.38819	0.358892	0.931207
Data254	-0.464179	-0.09013	-0.001933	0.401923	0.376287	0.936294
Data255	-0.405992	-0.073142	0.023702	0.41647	0.395005	0.943109
Data256	-0.345769	-0.053508	0.051169	0.432034	0.415045	0.95196
Data257	-0.283309	-0.031128	0.080771	0.449124	0.437018	0.963149
Data258	-0.218306	-0.005798	0.11251	0.467842	0.461026	0.976984
Data259	-0.150352	0.022787	0.146792	0.488797	0.487577	0.993769
Data260	-0.079042	0.054831	0.183719	0.512093	0.516874	1.013606
Data261	-0.004069	0.090537	0.223596	0.538338	0.549223	1.0368
Data262	0.074973	0.129905	0.266423	0.567534	0.584929	1.063452
Data263	0.158592	0.173139	0.312403	0.600188	0.624297	1.093868
Data264	0.246891	0.220239	0.361741	0.636505	0.66743	1.127947
Data265	0.340174	0.271	0.414435	0.676585	0.714529	1.165891
Data266	0.438239	0.325526	0.470385	0.720633	0.765799	1.207599
Data267	0.541187	0.383714	0.529793	0.768648	0.821037	1.253071
Data268	0.64861	0.445157	0.592457	0.820834	0.880242	1.302205
Data269	0.760103	0.509651	0.658172	0.877089	0.943211	1.354696
Data270	0.875156	0.576994	0.726838	0.937311	1.009842	1.410341
Data271	0.992854	0.646576	0.798149	1.0015	1.079525	1.468833
Data272	1.112383	0.71809	0.871799	1.069251	1.152056	1.529768
Data273	1.232726	0.791028	0.947484	1.140358	1.226724	1.592635
Data274	1.352865	0.864881	1.024694	1.214415	1.303019	1.657028
Data275	1.471377	0.938938	1.102922	1.290812	1.380331	1.722235
Data276	1.587447	1.012792	1.181659	1.368836	1.457949	1.787645
Data277	1.699652	1.085629	1.260395	1.447878	1.535058	1.85275
Data278	1.807075	1.157041	1.338216	1.527123	1.611048	1.916635
Data279	1.9087	1.226317	1.414715	1.605554	1.685105	1.978688
Data280	2.003713	1.292846	1.489179	1.682155	1.756517	2.0383
Data281	2.091503	1.356222	1.560794	1.75611	1.824572	2.094555
Data282	2.171562	1.415936	1.629053	1.826403	1.88866	2.146944
Data283	2.243483	1.47158	1.693345	1.892017	1.94817	2.194654
Data284	2.307164	1.522749	1.75316	1.952239	2.002391	2.237176
Data285	2.362503	1.569136	1.807889	2.006358	2.051118	2.273899
Data286	2.409705	1.610641	1.857226	2.053864	2.09364	2.304316
Data287	2.448768	1.646957	1.900969	2.094148	2.129854	2.327916
Data288	2.479998	1.678086	1.93871	2.127108	2.159457	2.344294
Data289	2.503599	1.703924	1.970448	2.152438	2.182244	2.35345
Data290	2.519671	1.724371	1.995982	2.17024	2.198215	2.354874
Data291	2.528318	1.739528	2.01531	2.180413	2.207268	2.348669
Data292	2.529641	1.749294	2.028433	2.183261	2.209405	2.334834
Data293	2.523842	1.753669	2.03535	2.178785	2.204929	2.313369
Data294	2.510719	1.752753	2.036164	2.167493	2.19384	2.284377
Data295	2.490374	1.746446	2.030874	2.149386	2.176445	2.248163
Data296	2.462704	1.734849	2.019684	2.124768	2.152845	2.20503
Data297	2.427609	1.717861	2.002696	2.093945	2.123242	2.155286
Data298	2.385189	1.695583	1.979909	2.057018	2.088045	2.099336
Data299	2.335444	1.668015	1.951425	2.014191	2.047456	2.037486
Data300	2.278681	1.635259	1.917449	1.965667	2.00178	1.970347
Data301	2.214898	1.597416	1.877979	1.911752	1.95112	1.898121
Data302	2.144706	1.554487	1.833219	1.852344	1.895883	1.821419
Data303	2.068411	1.506778	1.783373	1.78795	1.836169	1.740647
Data304	1.986623	1.45449	1.72844	1.718573	1.772183	1.656113
Data305	1.899952	1.397828	1.668727	1.644617	1.704331	1.568322
Data306	1.80911	1.337097	1.604334	1.566288	1.632715	1.477582
Data307	1.715012	1.272806	1.535566	1.483889	1.557539	1.384298
Data308	1.618168	1.205158	1.462628	1.39793	1.479108	1.288675
Data309	1.519697	1.134559	1.385926	1.308817	1.397726	1.191018
Data310	1.420106	1.061621	1.305664	1.216856	1.313497	1.09163
Data311	1.320414	0.986547	1.222349	1.122657	1.226927	0.990717
Data312	1.22123	0.910048	1.136288	1.026627	1.138221	0.888584
Data313	1.123166	0.832431	1.048091	0.929173	1.047684	0.785433
Data314	1.026729	0.754203	0.958267	0.830905	0.955825	0.68157
Data315	0.932428	0.675771	0.867221	0.73223	0.862949	0.577198
Data316	0.84067	0.597543	0.775667	0.633453	0.76936	0.472521
Data317	0.751558	0.520129	0.684011	0.535185	0.675568	0.367844
Data318	0.665192	0.443631	0.592864	0.43773	0.581877	0.263472
Data319	0.581776	0.368658	0.502734	0.341395	0.488594	0.159711
Data320	0.501208	0.295415	0.41413	0.246586	0.396124	0.056764
Data321	0.423489	0.224206	0.32756	0.153607	0.304774	-0.044963
Data322	0.348516	0.155235	0.243331	0.062664	0.214644	-0.145469
Data323	0.276087	0.088909	0.161847	-0.02594	0.126141	-0.244246
Data324	0.2062	0.025127	0.083314	-0.112103	0.039267	-0.34109
Data325	0.138857	-0.035503	0.008138	-0.195621	-0.045777	-0.435899
Data326	0.073955	-0.093385	-0.063579	-0.276392	-0.12899	-0.528267
Data327	0.011495	-0.148114	-0.13194	-0.354111	-0.210168	-0.618092
Data328	-0.048219	-0.19969	-0.19674	-0.428982	-0.289311	-0.705272
Data329	-0.105389	-0.248112	-0.257979	-0.500598	-0.36642	-0.789502
Data330	-0.159711	-0.29338	-0.315658	-0.569263	-0.441291	-0.870782
Data331	-0.211185	-0.335495	-0.369879	-0.634775	-0.514026	-0.949009
Data332	-0.259505	-0.374558	-0.420539	-0.697236	-0.584421	-1.024084
Data333	-0.304672	-0.410671	-0.467943	-0.756542	-0.652476	-1.096005
Data334	-0.346583	-0.444038	-0.512093	-0.812899	-0.717988	-1.164569
Data335	-0.385239	-0.474657	-0.553089	-0.866204	-0.780957	-1.229775
Data336	-0.420844	-0.502734	-0.591135	-0.916457	-0.841281	-1.291524
Data337	-0.453396	-0.528471	-0.626332	-0.963862	-0.898655	-1.350017
Data338	-0.483202	-0.552071	-0.658579	-1.008316	-0.95318	-1.404949
Data339	-0.510567	-0.573536	-0.688284	-1.049821	-1.004756	-1.456423
Data340	-0.535693	-0.593169	-0.715343	-1.088579	-1.053279	-1.504438
Data341	-0.558989	-0.611073	-0.739961	-1.124488	-1.09865	-1.548994
Data342	-0.58086	-0.627349	-0.762137	-1.157549	-1.140968	-1.590092
Data343	-0.601409	-0.641896	-0.781872	-1.187864	-1.180133	-1.627731
Data344	-0.62094	-0.654815	-0.799369	-1.215635	-1.216246	-1.662013
Data345	-0.639658	-0.666107	-0.814527	-1.240762	-1.249409	-1.693039
Data346	-0.657562	-0.675669	-0.827344	-1.263244	-1.279418	-1.720811
Data347	-0.67455	-0.683299	-0.837924	-1.283385	-1.306477	-1.745632
Data348	-0.690522	-0.689097	-0.846164	-1.301086	-1.330587	-1.767503
Data349	-0.70517	-0.692658	-0.852064	-1.316548	-1.351746	-1.786628
Data350	-0.718293	-0.694082	-0.855624	-1.329773	-1.369853	-1.803108
Data351	-0.72928	-0.693268	-0.856845	-1.340759	-1.385011	-1.817248
Data352	-0.737825	-0.690013	-0.855624	-1.349508	-1.397218	-1.829048
Data353	-0.743521	-0.68452	-0.852166	-1.35612	-1.406373	-1.838814
Data354	-0.745759	-0.676585	-0.846367	-1.360596	-1.412477	-1.846443
Data355	-0.744335	-0.666311	-0.838534	-1.362936	-1.41563	-1.852242
Data356	-0.738944	-0.6539	-0.828667	-1.363038	-1.415834	-1.856209
Data357	-0.729483	-0.639353	-0.81707	-1.360901	-1.413189	-1.858345
Data358	-0.715953	-0.622975	-0.803947	-1.356527	-1.407797	-1.858854
Data359	-0.698355	-0.604766	-0.789502	-1.349915	-1.399659	-1.857633
Data360	-0.677094	-0.585133	-0.774039	-1.340963	-1.388978	-1.854887
Data361	-0.652578	-0.564177	-0.757661	-1.329773	-1.375957	-1.850411
Data362	-0.625111	-0.542	-0.740673	-1.316447	-1.3608	-1.844511
Data363	-0.595509	-0.51901	-0.723379	-1.300984	-1.343608	-1.837085
Data364	-0.56438	-0.495206	-0.705679	-1.283385	-1.324687	-1.828336
Data365	-0.532133	-0.470893	-0.687877	-1.263854	-1.304239	-1.818265
Data366	-0.499479	-0.446072	-0.669769	-1.242593	-1.282368	-1.807075
Data367	-0.466926	-0.420946	-0.651459	-1.219501	-1.259276	-1.794766
Data368	-0.43478	-0.395412	-0.632944	-1.194883	-1.235167	-1.781542
Data369	-0.403347	-0.369777	-0.61382	-1.168943	-1.210244	-1.767503
Data370	-0.372727	-0.343938	-0.594186	-1.141782	-1.184507	-1.752753
Data371	-0.343023	-0.317795	-0.573739	-1.113502	-1.15816	-1.737291
Data372	-0.313929	-0.291549	-0.552377	-1.084306	-1.131406	-1.721319
Data373	-0.285242	-0.264998	-0.529997	-1.054297	-1.104245	-1.704738
Data374	-0.256657	-0.238142	-0.506498	-1.023677	-1.07688	-1.68775
Data375	-0.227766	-0.210981	-0.48188	-0.992447	-1.049414	-1.670151
Data376	-0.198266	-0.183617	-0.45594	-0.960708	-1.022049	-1.652043
Data377	-0.167748	-0.155845	-0.428982	-0.928664	-0.994787	-1.633427
Data378	-0.135907	-0.127667	-0.400905	-0.896315	-0.967931	-1.614405
Data379	-0.102337	-0.099285	-0.371812	-0.863661	-0.94138	-1.594771
Data380	-0.066936	-0.0707	-0.342006	-0.830905	-0.915338	-1.574629
Data381	-0.029603	-0.04181	-0.311589	-0.798047	-0.889906	-1.554081
Data382	0.009562	-0.012919	-0.280664	-0.765189	-0.865085	-1.532921
Data383	0.05066	0.015869	-0.249638	-0.732331	-0.840874	-1.511355
Data384	0.093487	0.044658	-0.218509	-0.699677	-0.817273	-1.489281
Data385	0.13784	0.073345	-0.187584	-0.667124	-0.794283	-1.466799
Data386	0.183413	0.101727	-0.157066	-0.634877	-0.771801	-1.444012
Data387	0.229801	0.129803	-0.127057	-0.602833	-0.749727	-1.42092
Data388	0.2769	0.157575	-0.097759	-0.571094	-0.727754	-1.397523
Data389	0.324102	0.184939	-0.069378	-0.539559	-0.705984	-1.373922
Data390	0.371405	0.211999	-0.042013	-0.508329	-0.684113	-1.350118
Data391	0.418402	0.238753	-0.015768	-0.477404	-0.662038	-1.326212
Data392	0.464993	0.265202	0.009155	-0.446479	-0.639556	-1.302205
Data393	0.511076	0.291346	0.032959	-0.415757	-0.616668	-1.277994
Data394	0.556547	0.317286	0.055543	-0.385036	-0.593169	-1.253783
Data395	0.601409	0.343125	0.076804	-0.354416	-0.569162	-1.229267
Data396	0.645864	0.36876	0.096844	-0.323796	-0.544544	-1.204547
Data397	0.690013	0.394293	0.115867	-0.293177	-0.519214	-1.179522
Data398	0.734162	0.419827	0.133974	-0.262557	-0.493375	-1.153989
Data399	0.778312	0.445157	0.151166	-0.232141	-0.46713	-1.127947
Data400	0.822766	0.470385	0.167748	-0.201826	-0.440375	-1.101193
Data401	0.867628	0.49541	0.183719	-0.171918	-0.413418	-1.073727
Data402	0.913202	0.520231	0.199385	-0.142316	-0.386257	-1.045446
Data403	0.959386	0.544747	0.214949	-0.113222	-0.358994	-1.016353
Data404	1.00618	0.568856	0.230411	-0.084637	-0.331833	-0.986445
Data405	1.053686	0.592355	0.245975	-0.056662	-0.304672	-0.955723
Data406	1.1016	0.615345	0.261743	-0.029399	-0.277714	-0.924392
Data407	1.149818	0.637725	0.277714	-0.002543	-0.25096	-0.892653
Data408	1.198138	0.65919	0.294092	0.023601	-0.224511	-0.860507
Data409	1.246153	0.67984	0.310775	0.049338	-0.198266	-0.828361
Data410	1.293558	0.699575	0.327764	0.074871	-0.172427	-0.796419
Data411	1.340149	0.718293	0.344956	0.100201	-0.146792	-0.764782
Data412	1.385417	0.735892	0.362351	0.125327	-0.121564	-0.733755
Data413	1.429262	0.752372	0.379848	0.150556	-0.096742	-0.703441
Data414	1.471275	0.767732	0.397141	0.175784	-0.072429	-0.674042
Data415	1.511355	0.781974	0.414333	0.201216	-0.048524	-0.645457
Data416	1.549299	0.794893	0.43122	0.226647	-0.025127	-0.617889
Data417	1.584904	0.806795	0.447496	0.252181	-0.00234	-0.591135
Data418	1.618372	0.817477	0.463366	0.277612	0.019735	-0.565296
Data419	1.649602	0.827141	0.478421	0.303044	0.041098	-0.540169
Data420	1.678696	0.835889	0.492765	0.328272	0.06185	-0.515551
Data421	1.705857	0.84362	0.506396	0.353094	0.08189	-0.491442
Data422	1.731289	0.85064	0.519112	0.377406	0.101116	-0.467638
Data423	1.755194	0.857048	0.530912	0.401109	0.119631	-0.443936
Data424	1.77788	0.862949	0.542	0.423997	0.137535	-0.420233
Data425	1.799547	0.868544	0.552377	0.446072	0.15493	-0.396531
Data426	1.8203	0.873935	0.561939	0.46713	0.171715	-0.372727
Data427	1.840441	0.879225	0.570891	0.48717	0.188093	-0.34872
Data428	1.860075	0.884515	0.579334	0.506193	0.204166	-0.32461
Data429	1.879199	0.889804	0.587269	0.524097	0.220035	-0.300501
Data430	1.897714	0.895298	0.594695	0.540881	0.235803	-0.27629
Data431	1.915719	0.900791	0.601816	0.556649	0.251469	-0.252181
Data432	1.932809	0.906182	0.608632	0.571603	0.267135	-0.228275
Data433	1.948882	0.911574	0.615142	0.58554	0.282902	-0.204776
Data434	1.963633	0.91666	0.621246	0.598764	0.298772	-0.181684
Data435	1.976755	0.92134	0.627146	0.611378	0.314946	-0.159101
Data436	1.987844	0.925409	0.632741	0.623382	0.331223	-0.137229
Data437	1.996796	0.928766	0.637929	0.634877	0.347906	-0.11607
Data438	2.003103	0.931207	0.642812	0.646067	0.364691	-0.095623
Data439	2.006867	0.93253	0.647288	0.65685	0.381781	-0.076092
Data440	2.007884	0.932631	0.651255	0.667328	0.398973	-0.057272
Data441	2.006256	0.931411	0.654917	0.677602	0.416266	-0.039267
Data442	2.001984	0.928868	0.658071	0.687673	0.43356	-0.021973
Data443	1.995677	0.925002	0.660614	0.697541	0.45065	-0.005392
Data444	1.987437	0.919814	0.66275	0.707408	0.467536	0.010478
Data445	1.977874	0.913405	0.664378	0.717174	0.484118	0.025737
Data446	1.9676	0.905877	0.665497	0.72694	0.500089	0.040487
Data447	1.957224	0.897434	0.666107	0.736604	0.515551	0.054729
Data448	1.947255	0.888279	0.666107	0.74637	0.5302	0.06836
Data449	1.938404	0.878513	0.665599	0.756135	0.544238	0.081483
Data450	1.931182	0.86834	0.66448	0.765799	0.557463	0.094199
Data451	1.925994	0.858066	0.662852	0.775463	0.569874	0.106305
Data452	1.923145	0.84769	0.660716	0.784924	0.581776	0.117901
Data453	1.92284	0.837517	0.657969	0.794181	0.592966	0.128888
Data454	1.925078	0.827649	0.654714	0.803031	0.603749	0.139366
Data455	1.929859	0.818087	0.651052	0.811475	0.614226	0.149233
Data456	1.936777	0.808932	0.646881	0.819308	0.624399	0.158592
Data457	1.945627	0.800183	0.642303	0.82653	0.63447	0.167544
Data458	1.9558	0.791943	0.637522	0.833143	0.644541	0.175987
Data459	1.96699	0.784009	0.632537	0.838941	0.654612	0.184227
Data460	1.978587	0.776481	0.627349	0.844129	0.664683	0.192162
Data461	1.990082	0.769156	0.622161	0.848605	0.674652	0.200097
Data462	2.000865	0.762036	0.616871	0.852471	0.684621	0.208031
Data463	2.01063	0.755016	0.611582	0.855828	0.694489	0.216169
Data464	2.018972	0.747997	0.606394	0.858676	0.704051	0.224409
Data465	2.025584	0.740876	0.601205	0.861219	0.713207	0.233056
Data466	2.030264	0.733552	0.596017	0.863457	0.721853	0.241906
Data467	2.032807	0.725923	0.590728	0.865492	0.729992	0.251164
Data468	2.033214	0.717886	0.585234	0.867323	0.737316	0.260726
Data469	2.031586	0.709443	0.579538	0.86895	0.743928	0.27039
Data470	2.028026	0.700491	0.573434	0.870476	0.749727	0.280359
Data471	2.022532	0.691132	0.566822	0.871799	0.754711	0.290227
Data472	2.015208	0.681163	0.559701	0.87302	0.75878	0.300094
Data473	2.00646	0.670685	0.551766	0.873935	0.762137	0.309758
Data474	1.996185	0.6598	0.543119	0.874647	0.764579	0.319117
Data475	1.98469	0.648305	0.533557	0.875156	0.766308	0.328171
Data476	1.971873	0.636505	0.523181	0.875359	0.767224	0.336716
Data477	1.957834	0.624297	0.511991	0.875257	0.767529	0.344956
Data478	1.942473	0.611887	0.499886	0.874851	0.767224	0.352687
Data479	1.92579	0.599171	0.486966	0.874139	0.76641	0.360011
Data480	1.907683	0.586252	0.473437	0.87302	0.764986	0.36703
Data481	1.887846	0.573231	0.459297	0.871697	0.763053	0.373846
Data482	1.866077	0.56021	0.444648	0.869866	0.760713	0.380357
Data483	1.842374	0.547189	0.429592	0.867628	0.757966	0.386867
Data484	1.816434	0.534167	0.414435	0.865085	0.754813	0.393072
Data485	1.788052	0.521248	0.399278	0.861931	0.751456	0.399278
Data486	1.757229	0.508431	0.38412	0.858167	0.747896	0.405381
Data487	1.724066	0.495715	0.369065	0.853793	0.744132	0.411383
Data488	1.688462	0.483101	0.354314	0.848605	0.740164	0.417182
Data489	1.650619	0.470487	0.339869	0.842603	0.736095	0.422777
Data490	1.610844	0.457872	0.325628	0.835584	0.731924	0.428066
Data491	1.569441	0.445157	0.311793	0.827548	0.72755	0.433051
Data492	1.526818	0.432339	0.298161	0.818596	0.723074	0.437527
Data493	1.483482	0.419318	0.284733	0.808525	0.718395	0.441596
Data494	1.43974	0.406093	0.271407	0.797436	0.71341	0.445055
Data495	1.396201	0.39236	0.258081	0.785534	0.708019	0.448005
Data496	1.353272	0.378322	0.244551	0.772819	0.702118	0.450345
Data497	1.311259	0.363877	0.23092	0.759594	0.69571	0.452176
Data498	1.270568	0.348923	0.216983	0.746064	0.688691	0.453396
Data499	1.231301	0.333562	0.20264	0.732331	0.680858	0.454108
Data500	1.193662	0.317795	0.187889	0.718598	0.672313	0.45421
Data501	1.157651	0.30162	0.17263	0.705272	0.662954	0.453803
Data502	1.123369	0.28514	0.156964	0.692454	0.652883	0.452888
Data503	1.09041	0.268559	0.140892	0.680247	0.641998	0.451464
Data504	1.058874	0.251672	0.124514	0.668854	0.630299	0.449531
Data505	1.028458	0.234887	0.107729	0.658274	0.61799	0.447191
Data506	0.998856	0.218001	0.090842	0.648407	0.604969	0.444241
Data507	0.969863	0.201114	0.073854	0.639353	0.59144	0.440986
Data508	0.94138	0.184329	0.056967	0.63091	0.577401	0.437324
Data509	0.9131	0.167748	0.040182	0.622975	0.563058	0.433254
Data510	0.884922	0.151268	0.023804	0.615447	0.548308	0.428982
Data511	0.856845	0.13489	0.007833	0.608021	0.533252	0.424506
Data512	0.828667	0.118715	-0.007528	0.600493	0.517993	0.419827
Data513	0.80059	0.102541	-0.02238	0.592762	0.50253	0.415147
Data514	0.772513	0.08657	-0.036622	0.584624	0.486966	0.410366
Data515	0.74464	0.0707	-0.050151	0.575875	0.471199	0.405687
Data516	0.717072	0.054932	-0.062969	0.566517	0.455329	0.401109
Data517	0.68981	0.039267	-0.075278	0.556446	0.439256	0.396633
Data518	0.663055	0.023804	-0.087078	0.545561	0.423184	0.392259
Data519	0.636912	0.008545	-0.098268	0.533964	0.406907	0.388088
Data520	0.611378	-0.006511	-0.109153	0.521757	0.390428	0.384019
Data521	0.586557	-0.021363	-0.119834	0.508939	0.373948	0.380051
Data522	0.562244	-0.035808	-0.13021	0.495715	0.357163	0.376084
Data523	0.53844	-0.049948	-0.140586	0.482083	0.340276	0.372117
Data524	0.514941	-0.063681	-0.150759	0.46835	0.323288	0.368048
Data525	0.491442	-0.076905	-0.161034	0.454617	0.306096	0.363775
Data526	0.46774	-0.089621	-0.171104	0.441087	0.288802	0.359197
Data527	0.443427	-0.101727	-0.181074	0.427761	0.271509	0.354416
Data528	0.418199	-0.113222	-0.19084	0.41474	0.254215	0.349126
Data529	0.39175	-0.124208	-0.2003	0.402126	0.237023	0.343531
Data530	0.363775	-0.134483	-0.209252	0.389919	0.219933	0.337428
Data531	0.333969	-0.14435	-0.217492	0.37822	0.203047	0.330816
Data532	0.302332	-0.153607	-0.225121	0.366827	0.186364	0.323593
Data533	0.268762	-0.162559	-0.231835	0.355942	0.169986	0.315963
Data534	0.233361	-0.171104	-0.237736	0.345261	0.153913	0.307825
Data535	0.196129	-0.179548	-0.242618	0.334885	0.138247	0.29928
Data536	0.157575	-0.187889	-0.246586	0.324712	0.122988	0.290328
Data537	0.1178	-0.196129	-0.249638	0.314641	0.108136	0.280969
Data538	0.077312	-0.204573	-0.252079	0.304672	0.09369	0.271407
Data539	0.036622	-0.213321	-0.25391	0.294804	0.079652	0.261641
Data540	-0.003866	-0.222375	-0.255233	0.284937	0.066021	0.251876
Data541	-0.043844	-0.231734	-0.256453	0.275069	0.052898	0.242212
Data542	-0.082907	-0.241601	-0.257674	0.265202	0.040182	0.232751
Data543	-0.12075	-0.251876	-0.259098	0.255436	0.027873	0.223596
Data544	-0.157066	-0.262455	-0.260828	0.24567	0.015971	0.214847
Data545	-0.191958	-0.273543	-0.262862	0.236006	0.004374	0.206607
Data546	-0.225223	-0.284733	-0.265507	0.226444	-0.006612	0.198978
Data547	-0.257165	-0.296127	-0.268457	0.216882	-0.017395	0.19206
Data548	-0.287887	-0.307622	-0.271916	0.207421	-0.027873	0.185855
Data549	-0.317693	-0.319117	-0.275578	0.19796	-0.038148	0.180362
Data550	-0.346888	-0.330409	-0.279342	0.1885	-0.048117	0.175479
Data551	-0.375779	-0.341599	-0.283106	0.179039	-0.057883	0.171308
Data552	-0.404771	-0.352483	-0.286666	0.169477	-0.067343	0.167646
Data553	-0.433967	-0.362961	-0.289921	0.159813	-0.076702	0.164492
Data554	-0.463773	-0.373134	-0.292566	0.150149	-0.085857	0.161746
Data555	-0.494189	-0.3829	-0.294703	0.140383	-0.094708	0.159304
Data556	-0.525216	-0.39236	-0.296228	0.130719	-0.103253	0.157168
Data557	-0.556751	-0.401414	-0.297042	0.121157	-0.111493	0.155133
Data558	-0.588591	-0.410163	-0.297347	0.111696	-0.119224	0.153302
Data559	-0.620432	-0.418809	-0.297144	0.102439	-0.126548	0.151573
Data560	-0.651967	-0.427253	-0.296635	0.093589	-0.133364	0.150047
Data561	-0.682689	-0.435696	-0.296025	0.084942	-0.139569	0.148521
Data562	-0.712189	-0.444139	-0.295516	0.076804	-0.145164	0.147097
Data563	-0.739961	-0.452888	-0.295415	0.068971	-0.150149	0.145673
Data564	-0.765494	-0.461738	-0.295923	0.061545	-0.154421	0.144452
Data565	-0.788688	-0.470995	-0.297246	0.054424	-0.158083	0.143333
Data566	-0.809033	-0.480659	-0.299484	0.047506	-0.161135	0.142214
Data567	-0.82653	-0.49073	-0.302739	0.040792	-0.163678	0.141197
Data568	-0.841077	-0.501208	-0.307215	0.03418	-0.165611	0.14018
Data569	-0.852776	-0.512195	-0.312708	0.027568	-0.167137	0.139162
Data570	-0.861728	-0.523486	-0.31932	0.020854	-0.168256	0.138145
Data571	-0.868238	-0.535083	-0.32695	0.01414	-0.168867	0.137026
Data572	-0.872511	-0.546782	-0.335393	0.007223	-0.169273	0.135907
Data573	-0.874952	-0.558582	-0.344549	0.000203	-0.169273	0.134686
Data574	-0.87597	-0.570382	-0.354009	-0.006917	-0.168968	0.133364
Data575	-0.875868	-0.581877	-0.363775	-0.014242	-0.168358	0.13194
Data576	-0.874851	-0.593169	-0.373541	-0.021668	-0.167442	0.130414
Data577	-0.873325	-0.60385	-0.383205	-0.029196	-0.166323	0.128888
Data578	-0.871392	-0.614023	-0.392564	-0.036723	-0.164899	0.12726
Data579	-0.869052	-0.623585	-0.401414	-0.044251	-0.16317	0.125531
Data580	-0.866306	-0.632537	-0.409654	-0.051881	-0.161135	0.123802
Data581	-0.863152	-0.640574	-0.417283	-0.059408	-0.158796	0.122174
Data582	-0.859286	-0.647898	-0.424303	-0.066936	-0.156252	0.120445
Data583	-0.854403	-0.654409	-0.43061	-0.074362	-0.153404	0.118817
Data584	-0.848402	-0.660004	-0.436306	-0.08189	-0.150149	0.117189
Data585	-0.840874	-0.664683	-0.441393	-0.089316	-0.14669	0.115562
Data586	-0.831617	-0.668447	-0.44597	-0.096844	-0.142926	0.114036
Data587	-0.820427	-0.671194	-0.450039	-0.104168	-0.138857	0.112408
Data588	-0.807101	-0.673025	-0.453905	-0.111493	-0.134585	0.11078
Data589	-0.791638	-0.67394	-0.457465	-0.118613	-0.130007	0.108949
Data590	-0.774141	-0.67394	-0.460924	-0.125633	-0.125124	0.107017
Data591	-0.754711	-0.673025	-0.464281	-0.132347	-0.120139	0.104779
Data592	-0.733755	-0.671194	-0.467638	-0.138857	-0.114951	0.102235
Data593	-0.711477	-0.66865	-0.470893	-0.144859	-0.10956	0.099387
Data594	-0.688589	-0.665293	-0.47425	-0.150556	-0.104168	0.095928
Data595	-0.665395	-0.661428	-0.477607	-0.155744	-0.098777	0.092063
Data596	-0.642507	-0.657053	-0.480761	-0.160321	-0.093487	0.087689
Data597	-0.620432	-0.652272	-0.483813	-0.164391	-0.088299	0.082704
Data598	-0.599578	-0.647186	-0.486559	-0.167849	-0.083213	0.077109
Data599	-0.580351	-0.641896	-0.489001	-0.170596	-0.07833	0.071005
Data600	-0.56316	-0.636301	-0.491035	-0.172834	-0.07365	0.064393
Data601	-0.548104	-0.630706	-0.492561	-0.174461	-0.069276	0.057272
Data602	-0.535083	-0.624908	-0.493375	-0.175479	-0.065207	0.049846
Data603	-0.5243	-0.619109	-0.49368	-0.175886	-0.061341	0.042013
Data604	-0.515246	-0.613311	-0.493273	-0.175886	-0.057679	0.033977
Data605	-0.507922	-0.607513	-0.492358	-0.175377	-0.054322	0.025839
Data606	-0.501717	-0.601918	-0.490832	-0.174461	-0.051169	0.0177
Data607	-0.496325	-0.596323	-0.488899	-0.173241	-0.048117	0.009664
Data608	-0.491239	-0.591135	-0.486559	-0.171715	-0.045268	0.001831
Data609	-0.485949	-0.58615	-0.484118	-0.169986	-0.042318	-0.005798
Data610	-0.480049	-0.581674	-0.481473	-0.168154	-0.03947	-0.013224
Data611	-0.473131	-0.577707	-0.478828	-0.16612	-0.03652	-0.020345
Data612	-0.464993	-0.57435	-0.476387	-0.164085	-0.033366	-0.027263
Data613	-0.455329	-0.571705	-0.474047	-0.162153	-0.030213	-0.033875
Data614	-0.444241	-0.56967	-0.472012	-0.160321	-0.026754	-0.040284
Data615	-0.431729	-0.568246	-0.47008	-0.158592	-0.023092	-0.046693
Data616	-0.418097	-0.567636	-0.468452	-0.157066	-0.019226	-0.053101
Data617	-0.40355	-0.567636	-0.466926	-0.155845	-0.015056	-0.059714
Data618	-0.388596	-0.568144	-0.4654	-0.15493	-0.010681	-0.066529
Data619	-0.373744	-0.569263	-0.463874	-0.15432	-0.006104	-0.07365
Data620	-0.359503	-0.570687	-0.462247	-0.154218	-0.001424	-0.08128
Data621	-0.346583	-0.572519	-0.460314	-0.154625	0.003459	-0.08952
Data622	-0.335292	-0.574553	-0.458178	-0.15554	0.008443	-0.098268
Data623	-0.326441	-0.576689	-0.455533	-0.157066	0.01353	-0.107627
Data624	-0.320134	-0.578927	-0.452583	-0.159101	0.018718	-0.117698
Data625	-0.316676	-0.581267	-0.449226	-0.161746	0.023804	-0.128278
Data626	-0.31637	-0.583403	-0.445563	-0.165103	0.028992	-0.139366
Data627	-0.319117	-0.58554	-0.441596	-0.168968	0.034078	-0.150963
Data628	-0.324712	-0.587472	-0.437425	-0.173546	0.039063	-0.162865
Data629	-0.333054	-0.5891	-0.433356	-0.178531	0.043946	-0.175072
Data630	-0.343735	-0.590626	-0.429389	-0.183922	0.048625	-0.187279
Data631	-0.356247	-0.591745	-0.425625	-0.189721	0.053101	-0.199588
Data632	-0.370286	-0.59266	-0.422268	-0.195722	0.057374	-0.211693
Data633	-0.385138	-0.593169	-0.41942	-0.201826	0.061443	-0.223494
Data634	-0.400498	-0.593372	-0.417182	-0.208031	0.065207	-0.234989
Data635	-0.415859	-0.593271	-0.415554	-0.214033	0.068767	-0.245975
Data636	-0.430711	-0.592864	-0.414537	-0.21973	0.072023	-0.256352
Data637	-0.444851	-0.592254	-0.41413	-0.225121	0.074973	-0.266016
Data638	-0.457974	-0.59144	-0.414333	-0.230106	0.077618	-0.274968
Data639	-0.469876	-0.590422	-0.414944	-0.234582	0.080059	-0.283207
