# Supplementary material for: Integration of MRI and somatosensory evoked potentials facilitate diagnosis of spinal cord compression
Source: Sci Rep. 2023 May 15;13:7861. doi: 10.1038/s41598-023-34832-2 (PMC10185544; doi:10.1038/s41598-023-34832-2)
Supplement: Supplementary file 3 — Supplementary Information 3. [file 41598_2023_34832_MOESM3_ESM.zip › Preoperative SSEP data/spinal cord compression group/5310368_2/5310368_2_Rt Tibial SEP_Cz'-Fpz_201219_091059.csv]

Index	1	2	3	4	5	6	7
Name	Cz'-Fpz	Cz'-Fpz	Cz'-Fpz	Cz'-Fpz	Cz'-Fpz	Cz'-Fpz	Cz'-Fpz
Time	2.01808E+13	2.01808E+13	2.01808E+13	2.01808E+13	2.01808E+13	2.01808E+13	2.01808E+13
Highcut	500	500	500	500	500	500	500
Lowcut	10	10	10	10	10	10	10
Period	0.000156	0.000156	0.000156	0.000156	0.000156	0.000156	0.000156
Averages	120	120	120	120	120	120	120
Int (mA)	18/17.5mA	18/17.6mA	18/17.6mA	18/17.5mA	18/17.5mA	18/17.5mA	18/17.5mA
Pulse Width (�gs)	200�s	200�s	200�s	200�s	200�s	200�s	200�s
Rep Rate (Hz)	2.66Hz	2.66Hz	2.66Hz	2.66Hz	2.66Hz	2.66Hz	2.66Hz
Data0	-0.476488	-0.042929	-0.37761	-0.02299	-0.577605	-0.567534	0.1885
Data1	-0.503344	-0.050558	-0.390733	-0.037334	-0.595916	-0.572519	0.169986
Data2	-0.533862	-0.059917	-0.405687	-0.053813	-0.623077	-0.57852	0.148216
Data3	-0.567229	-0.070395	-0.421658	-0.071514	-0.65685	-0.584624	0.124514
Data4	-0.602019	-0.081076	-0.437629	-0.089316	-0.693879	-0.590117	0.100608
Data5	-0.637217	-0.090842	-0.452583	-0.105999	-0.730297	-0.594186	0.077923
Data6	-0.671804	-0.098675	-0.465502	-0.120546	-0.761832	-0.595916	0.058289
Data7	-0.704763	-0.103863	-0.475573	-0.132143	-0.785331	-0.594797	0.042929
Data8	-0.735078	-0.105694	-0.481982	-0.140078	-0.798759	-0.590422	0.032756
Data9	-0.762341	-0.103863	-0.484525	-0.144045	-0.801404	-0.582488	0.028077
Data10	-0.786145	-0.09837	-0.483101	-0.144249	-0.794385	-0.571094	0.028687
Data11	-0.806694	-0.089418	-0.478014	-0.140892	-0.779736	-0.556649	0.033875
Data12	-0.824191	-0.077618	-0.469774	-0.134686	-0.76051	-0.539661	0.042522
Data13	-0.839246	-0.063478	-0.459093	-0.126446	-0.739554	-0.520841	0.053305
Data14	-0.852267	-0.048015	-0.446682	-0.116986	-0.719514	-0.500801	0.0648
Data15	-0.864068	-0.03184	-0.43356	-0.107118	-0.702424	-0.480354	0.075786
Data16	-0.875257	-0.015869	-0.420437	-0.097556	-0.689301	-0.460009	0.085349
Data17	-0.886447	-0.000509	-0.407925	-0.088909	-0.680247	-0.440477	0.092775
Data18	-0.897841	0.013428	-0.396735	-0.081483	-0.674957	-0.421861	0.097759
Data19	-0.910048	0.02594	-0.386969	-0.07538	-0.673025	-0.404568	0.100201
Data20	-0.923069	0.036825	-0.378831	-0.070497	-0.672516	-0.388393	0.100303
Data21	-0.937107	0.046082	-0.372422	-0.066733	-0.672516	-0.373337	0.098472
Data22	-0.952163	0.053813	-0.367437	-0.063884	-0.672618	-0.359096	0.095216
Data23	-0.968032	0.060121	-0.363775	-0.061443	-0.672414	-0.345566	0.090537
Data24	-0.984716	0.065309	-0.36113	-0.059408	-0.671295	-0.332545	0.085247
Data25	-1.002416	0.069276	-0.359401	-0.057577	-0.669159	-0.319829	0.079856
Data26	-1.020523	0.072836	-0.357671	-0.055441	-0.666005	-0.307012	0.074159
Data27	-1.038631	0.076702	-0.355332	-0.052491	-0.661936	-0.29338	0.067852
Data28	-1.056942	0.080466	-0.352687	-0.049134	-0.657155	-0.279545	0.061036
Data29	-1.075456	0.084026	-0.349635	-0.04537	-0.651967	-0.265507	0.053813
Data30	-1.094377	0.087587	-0.346075	-0.041301	-0.646677	-0.251469	0.045879
Data31	-1.113095	0.091249	-0.341904	-0.036825	-0.641591	-0.237125	0.037334
Data32	-1.131813	0.095318	-0.336817	-0.032044	-0.637013	-0.222782	0.028178
Data33	-1.14992	0.099692	-0.331019	-0.026754	-0.632944	-0.208337	0.018209
Data34	-1.167417	0.104473	-0.324407	-0.021261	-0.629587	-0.193993	0.007731
Data35	-1.1841	0.109662	-0.317082	-0.015361	-0.626739	-0.179751	-0.003154
Data36	-1.199766	0.115155	-0.309148	-0.009257	-0.624297	-0.165611	-0.014649
Data37	-1.214415	0.121055	-0.300806	-0.00295	-0.621958	-0.151776	-0.026347
Data38	-1.228046	0.127057	-0.291956	0.003357	-0.619415	-0.138145	-0.038249
Data39	-1.240253	0.13316	-0.282902	0.009969	-0.616363	-0.124819	-0.050151
Data40	-1.25124	0.139467	-0.273747	0.01648	-0.612497	-0.111798	-0.061952
Data41	-1.260802	0.145571	-0.264388	0.02299	-0.607716	-0.09898	-0.07365
Data42	-1.269144	0.151776	-0.255131	0.029399	-0.601918	-0.086366	-0.085247
Data43	-1.276061	0.157778	-0.246077	0.035706	-0.595	-0.073955	-0.09664
Data44	-1.281554	0.16378	-0.237125	0.041708	-0.587269	-0.061646	-0.107932
Data45	-1.285623	0.169579	-0.228478	0.047405	-0.578724	-0.049439	-0.119122
Data46	-1.288065	0.175275	-0.220137	0.052694	-0.569568	-0.037334	-0.13021
Data47	-1.289082	0.18087	-0.212304	0.057679	-0.560006	-0.02533	-0.141197
Data48	-1.288268	0.186364	-0.204878	0.062155	-0.550139	-0.013326	-0.152082
Data49	-1.285827	0.191653	-0.198062	0.066224	-0.540271	-0.001322	-0.162865
Data50	-1.281554	0.196841	-0.191857	0.069785	-0.530302	0.010681	-0.173342
Data51	-1.275247	0.201928	-0.186364	0.072938	-0.520434	0.022685	-0.183515
Data52	-1.266906	0.206811	-0.181481	0.075583	-0.51077	0.034791	-0.193281
Data53	-1.25653	0.211388	-0.17731	0.077719	-0.501411	0.046896	-0.202335
Data54	-1.243915	0.215763	-0.173749	0.07955	-0.49246	0.059002	-0.210676
Data55	-1.229267	0.219832	-0.170799	0.081076	-0.483914	0.071209	-0.218306
Data56	-1.212584	0.223596	-0.168358	0.082195	-0.475776	0.083518	-0.224918
Data57	-1.194069	0.227054	-0.166425	0.083213	-0.468045	0.095827	-0.230716
Data58	-1.173927	0.230106	-0.164797	0.084026	-0.460619	0.108136	-0.235599
Data59	-1.152361	0.232853	-0.163475	0.084738	-0.453193	0.120648	-0.23977
Data60	-1.129778	0.235294	-0.162356	0.085451	-0.445665	0.13316	-0.243229
Data61	-1.106177	0.23743	-0.161339	0.086061	-0.437629	0.145775	-0.246281
Data62	-1.082373	0.239363	-0.160423	0.086671	-0.42888	0.15849	-0.249129
Data63	-1.058366	0.241194	-0.159609	0.087282	-0.41942	0.171308	-0.251876
Data64	-1.034562	0.242822	-0.158694	0.087892	-0.40884	0.184227	-0.254724
Data65	-1.011368	0.24445	-0.15788	0.088401	-0.397141	0.197147	-0.257877
Data66	-0.988988	0.245975	-0.157066	0.088909	-0.384527	0.210168	-0.26154
Data67	-0.967625	0.247603	-0.156252	0.089316	-0.371099	0.223189	-0.265812
Data68	-0.947484	0.249027	-0.155439	0.08952	-0.356959	0.236006	-0.270797
Data69	-0.928562	0.250451	-0.154726	0.08952	-0.342616	0.248824	-0.276595
Data70	-0.910658	0.251774	-0.154014	0.089214	-0.328272	0.261234	-0.283207
Data71	-0.894179	0.252791	-0.153302	0.088706	-0.314438	0.273238	-0.290634
Data72	-0.878513	0.253707	-0.152692	0.08779	-0.301518	0.284632	-0.298772
Data73	-0.863661	0.254215	-0.152082	0.086671	-0.289616	0.295415	-0.30752
Data74	-0.849215	0.254317	-0.151471	0.085349	-0.279037	0.305384	-0.316676
Data75	-0.835381	0.254012	-0.150861	0.083721	-0.269881	0.314336	-0.326136
Data76	-0.821546	0.253198	-0.150149	0.08189	-0.261947	0.322271	-0.335495
Data77	-0.807507	0.251977	-0.149335	0.079957	-0.255131	0.329188	-0.344549
Data78	-0.793266	0.250146	-0.148318	0.077923	-0.249129	0.334885	-0.352992
Data79	-0.77821	0.247908	-0.147199	0.07599	-0.243534	0.339462	-0.360418
Data80	-0.762748	0.245162	-0.145775	0.073955	-0.238142	0.343125	-0.366623
Data81	-0.746471	0.24211	-0.144045	0.071921	-0.232649	0.345871	-0.371405
Data82	-0.729381	0.238753	-0.142011	0.069988	-0.226749	0.347906	-0.374456
Data83	-0.711477	0.235192	-0.139569	0.068055	-0.220544	0.34933	-0.375779
Data84	-0.693167	0.231428	-0.136517	0.066021	-0.213931	0.350347	-0.375474
Data85	-0.674245	0.227665	-0.133059	0.063986	-0.207014	0.351263	-0.373541
Data86	-0.655324	0.223901	-0.12899	0.061748	-0.200198	0.352076	-0.370184
Data87	-0.636199	0.220137	-0.12431	0.05951	-0.193688	0.35289	-0.36581
Data88	-0.617278	0.216475	-0.11902	0.056967	-0.187584	0.354009	-0.360622
Data89	-0.598764	0.212914	-0.11312	0.054322	-0.182193	0.355332	-0.354925
Data90	-0.58086	0.209557	-0.10661	0.051474	-0.177513	0.356858	-0.349025
Data91	-0.56377	0.206404	-0.099692	0.048422	-0.173648	0.358587	-0.343328
Data92	-0.54729	0.203352	-0.092266	0.045268	-0.170291	0.360418	-0.337835
Data93	-0.531421	0.200402	-0.084535	0.042115	-0.167239	0.362351	-0.33285
Data94	-0.516365	0.197553	-0.0766	0.038961	-0.164289	0.364182	-0.328476
Data95	-0.501717	0.194807	-0.068666	0.03591	-0.161034	0.36581	-0.32461
Data96	-0.487475	0.192162	-0.060833	0.033061	-0.156964	0.367234	-0.321253
Data97	-0.473233	0.189517	-0.053305	0.030518	-0.15198	0.368455	-0.318405
Data98	-0.458584	0.186872	-0.046082	0.028178	-0.145469	0.36937	-0.315862
Data99	-0.443529	0.184024	-0.03947	0.026246	-0.137535	0.36998	-0.313725
Data100	-0.427863	0.181074	-0.033366	0.024618	-0.127871	0.370286	-0.311793
Data101	-0.410976	0.17792	-0.027873	0.023295	-0.116477	0.370489	-0.310063
Data102	-0.392869	0.174461	-0.023092	0.02238	-0.103354	0.370591	-0.308639
Data103	-0.373744	0.170596	-0.018921	0.02177	-0.088706	0.370591	-0.30752
Data104	-0.353399	0.166222	-0.015259	0.021363	-0.072633	0.370794	-0.306706
Data105	-0.33224	0.16144	-0.012004	0.021057	-0.055645	0.371099	-0.306401
Data106	-0.310063	0.156049	-0.009155	0.020956	-0.037944	0.37171	-0.306605
Data107	-0.287277	0.150149	-0.006511	0.020752	-0.02004	0.372524	-0.307418
Data108	-0.26449	0.143638	-0.003967	0.020651	-0.002441	0.373439	-0.308741
Data109	-0.241906	0.136517	-0.001526	0.020447	0.014242	0.37466	-0.310674
Data110	-0.219933	0.128786	0.000916	0.02004	0.029806	0.375881	-0.313115
Data111	-0.199181	0.120445	0.00356	0.01943	0.043539	0.377	-0.315862
Data112	-0.179853	0.111696	0.006205	0.018718	0.055136	0.378017	-0.318812
Data113	-0.162559	0.102337	0.009054	0.0177	0.064393	0.378729	-0.32166
Data114	-0.1473	0.092673	0.011902	0.01648	0.071209	0.379034	-0.324203
Data115	-0.134686	0.0825	0.014649	0.014954	0.075685	0.378729	-0.32634
Data116	-0.12431	0.072023	0.017294	0.013224	0.078228	0.377813	-0.327866
Data117	-0.116782	0.06124	0.019735	0.011292	0.079245	0.376287	-0.328476
Data118	-0.111493	0.050151	0.021871	0.009155	0.079449	0.374049	-0.328171
Data119	-0.108644	0.03886	0.023601	0.006917	0.079449	0.371201	-0.32695
Data120	-0.107627	0.027263	0.024923	0.004679	0.079957	0.367844	-0.324712
Data121	-0.108441	0.015564	0.025737	0.002441	0.081585	0.36408	-0.321558
Data122	-0.110475	0.003764	0.026144	0.000305	0.084637	0.360113	-0.317693
Data123	-0.113527	-0.008138	0.02594	-0.001424	0.089418	0.356044	-0.313115
Data124	-0.116782	-0.020142	0.025432	-0.002848	0.09603	0.352076	-0.308029
Data125	-0.120241	-0.032146	0.024414	-0.003866	0.10427	0.348414	-0.302841
Data126	-0.1237	-0.044251	0.02299	-0.004374	0.113832	0.345159	-0.297551
Data127	-0.126548	-0.056153	0.021261	-0.004171	0.12431	0.342412	-0.292363
Data128	-0.128786	-0.068055	0.019328	-0.003357	0.135093	0.340276	-0.287683
Data129	-0.130617	-0.079856	0.017294	-0.001831	0.145978	0.33875	-0.283513
Data130	-0.131634	-0.091452	0.015056	0.000407	0.156354	0.337835	-0.280054
Data131	-0.132652	-0.102948	0.012818	0.003459	0.166018	0.33753	-0.277409
Data132	-0.133262	-0.114341	0.010681	0.007223	0.174868	0.337733	-0.275476
Data133	-0.134279	-0.125633	0.008647	0.011597	0.182905	0.338343	-0.274357
Data134	-0.135704	-0.136823	0.006816	0.016581	0.189924	0.339157	-0.27395
Data135	-0.137942	-0.148013	0.005188	0.022176	0.196231	0.340276	-0.274154
Data136	-0.141197	-0.159101	0.003967	0.028178	0.201826	0.341395	-0.274866
Data137	-0.14608	-0.170291	0.003154	0.034587	0.206912	0.342616	-0.275781
Data138	-0.15259	-0.181481	0.002645	0.041301	0.211592	0.343735	-0.277002
Data139	-0.160728	-0.192671	0.002543	0.04832	0.215864	0.344752	-0.278325
Data140	-0.170698	-0.203962	0.002747	0.055441	0.219832	0.345566	-0.279647
Data141	-0.182498	-0.215152	0.003357	0.062664	0.223392	0.346278	-0.280868
Data142	-0.195722	-0.226342	0.004069	0.069886	0.226749	0.346787	-0.281987
Data143	-0.210168	-0.23743	0.004883	0.076905	0.229597	0.347194	-0.283004
Data144	-0.22563	-0.248315	0.005697	0.083721	0.232141	0.347499	-0.28392
Data145	-0.241703	-0.258996	0.006205	0.090232	0.234277	0.347601	-0.284835
Data146	-0.257979	-0.269271	0.006409	0.096335	0.236006	0.347702	-0.285751
Data147	-0.274459	-0.27924	0.006104	0.10193	0.237329	0.347804	-0.286768
Data148	-0.290328	-0.288802	0.005086	0.107118	0.238244	0.347906	-0.287785
Data149	-0.305384	-0.29806	0.003459	0.111798	0.238855	0.348109	-0.288904
Data150	-0.319626	-0.306808	0.001017	0.115969	0.239261	0.348313	-0.290125
Data151	-0.332647	-0.315353	-0.002238	0.119732	0.239567	0.348618	-0.291447
Data152	-0.34465	-0.323491	-0.006409	0.123089	0.239668	0.349025	-0.29277
Data153	-0.355433	-0.331528	-0.011393	0.126141	0.239668	0.349533	-0.294092
Data154	-0.364996	-0.339462	-0.01709	0.129091	0.239567	0.350144	-0.295313
Data155	-0.373744	-0.347397	-0.023397	0.132041	0.239465	0.350754	-0.29633
Data156	-0.381679	-0.35523	-0.030315	0.134991	0.239363	0.351263	-0.297246
Data157	-0.389003	-0.363165	-0.037639	0.138043	0.239261	0.35167	-0.297856
Data158	-0.395921	-0.371303	-0.04537	0.1414	0.239261	0.351975	-0.298263
Data159	-0.402838	-0.379441	-0.053305	0.144961	0.239465	0.351975	-0.298466
Data160	-0.409552	-0.387681	-0.061341	0.148826	0.239974	0.351568	-0.298466
Data161	-0.416673	-0.396022	-0.069581	0.152997	0.240889	0.350652	-0.298365
Data162	-0.423794	-0.404364	-0.077821	0.157371	0.242212	0.349126	-0.298365
Data163	-0.431118	-0.412604	-0.086061	0.161847	0.244043	0.346888	-0.298365
Data164	-0.438646	-0.420742	-0.094301	0.166629	0.246484	0.343938	-0.298568
Data165	-0.446174	-0.428677	-0.102439	0.171308	0.249434	0.340073	-0.299077
Data166	-0.453498	-0.436408	-0.110577	0.175987	0.252893	0.33519	-0.299789
Data167	-0.460619	-0.443834	-0.118512	0.180565	0.25686	0.329493	-0.30101
Data168	-0.46713	-0.451057	-0.126243	0.184939	0.261133	0.322881	-0.302434
Data169	-0.472623	-0.457872	-0.133872	0.189008	0.26571	0.315251	-0.304061
Data170	-0.476895	-0.464383	-0.141299	0.192772	0.270492	0.30691	-0.305893
Data171	-0.479947	-0.47069	-0.148419	0.196028	0.275273	0.297653	-0.307724
Data172	-0.481168	-0.476692	-0.155235	0.198876	0.279952	0.287785	-0.309351
Data173	-0.480761	-0.482389	-0.161847	0.201114	0.284326	0.277307	-0.310674
Data174	-0.478319	-0.487984	-0.168256	0.202843	0.288396	0.266423	-0.311386
Data175	-0.47425	-0.493375	-0.174461	0.203962	0.291854	0.255233	-0.311488
Data176	-0.468147	-0.498563	-0.180565	0.204471	0.294601	0.243941	-0.310775
Data177	-0.460619	-0.503548	-0.186669	0.204471	0.296737	0.232547	-0.309148
Data178	-0.451464	-0.508227	-0.192874	0.203759	0.29806	0.221256	-0.306503
Data179	-0.441087	-0.512805	-0.199283	0.202538	0.298772	0.210269	-0.302942
Data180	-0.429898	-0.517077	-0.205997	0.200707	0.298975	0.19969	-0.298466
Data181	-0.418097	-0.521045	-0.213118	0.198367	0.298873	0.189517	-0.293278
Data182	-0.406297	-0.524707	-0.220747	0.195519	0.298772	0.179955	-0.287582
Data183	-0.394497	-0.527962	-0.228987	0.192162	0.298772	0.171104	-0.281478
Data184	-0.3829	-0.530912	-0.237736	0.188398	0.299382	0.163068	-0.275171
Data185	-0.372117	-0.533557	-0.246993	0.184227	0.300501	0.155744	-0.269067
Data186	-0.361944	-0.535693	-0.256758	0.17965	0.302434	0.149335	-0.263167
Data187	-0.352382	-0.537524	-0.266829	0.174665	0.30518	0.143842	-0.257877
Data188	-0.34343	-0.538949	-0.277104	0.169375	0.308843	0.139162	-0.2533
Data189	-0.334885	-0.539966	-0.28748	0.163678	0.313217	0.1355	-0.249536
Data190	-0.326747	-0.540576	-0.297754	0.157778	0.318201	0.132753	-0.246688
Data191	-0.318405	-0.54078	-0.307825	0.151675	0.323898	0.130922	-0.244755
Data192	-0.309656	-0.540576	-0.317489	0.145368	0.3299	0.130007	-0.243737
Data193	-0.300298	-0.539966	-0.326747	0.138959	0.336105	0.129905	-0.243432
Data194	-0.289921	-0.53905	-0.335292	0.13255	0.342311	0.130719	-0.243941
Data195	-0.278325	-0.537728	-0.343125	0.126243	0.348313	0.132245	-0.244958
Data196	-0.265304	-0.536202	-0.350245	0.120038	0.353908	0.134585	-0.246484
Data197	-0.250858	-0.534371	-0.356451	0.114137	0.358892	0.137636	-0.248112
Data198	-0.234989	-0.532438	-0.361944	0.108441	0.363063	0.141299	-0.249943
Data199	-0.218102	-0.530505	-0.366522	0.102948	0.366318	0.145469	-0.251672
Data200	-0.200198	-0.528573	-0.370184	0.097861	0.368455	0.150149	-0.253096
Data201	-0.182091	-0.526843	-0.373134	0.092877	0.36937	0.155133	-0.254215
Data202	-0.16378	-0.525317	-0.375168	0.088095	0.369167	0.160423	-0.255029
Data203	-0.145876	-0.524198	-0.376491	0.083416	0.367844	0.165916	-0.255436
Data204	-0.12899	-0.523486	-0.377101	0.078635	0.365606	0.171511	-0.255436
Data205	-0.113731	-0.523283	-0.377101	0.07365	0.362656	0.177005	-0.255131
Data206	-0.100099	-0.523486	-0.376593	0.068462	0.359096	0.182396	-0.25452
Data207	-0.088502	-0.524097	-0.375677	0.062969	0.35523	0.187584	-0.25391
Data208	-0.079347	-0.525114	-0.374558	0.056967	0.351364	0.192365	-0.253198
Data209	-0.072226	-0.526538	-0.373134	0.050558	0.347702	0.196841	-0.252689
Data210	-0.067343	-0.528166	-0.37171	0.043641	0.344447	0.200707	-0.252486
Data211	-0.064088	-0.529997	-0.370387	0.036316	0.3417	0.204064	-0.252486
Data212	-0.06246	-0.53193	-0.369268	0.028484	0.339462	0.206607	-0.252893
Data213	-0.061443	-0.533862	-0.368455	0.020345	0.337835	0.20854	-0.253605
Data214	-0.061036	-0.535693	-0.367946	0.012004	0.336716	0.209761	-0.254724
Data215	-0.060019	-0.537524	-0.367946	0.003357	0.335902	0.210066	-0.256148
Data216	-0.058391	-0.539254	-0.368353	-0.005086	0.335292	0.209659	-0.257776
Data217	-0.055339	-0.54078	-0.369268	-0.013631	0.334681	0.208438	-0.259403
Data218	-0.050456	-0.542102	-0.370591	-0.021871	0.334071	0.206505	-0.261031
Data219	-0.043336	-0.543119	-0.372218	-0.029806	0.333257	0.203759	-0.262557
Data220	-0.033977	-0.543832	-0.374151	-0.03713	0.332443	0.200504	-0.263778
Data221	-0.02238	-0.544238	-0.376186	-0.043844	0.331629	0.196841	-0.264693
Data222	-0.008342	-0.544137	-0.37822	-0.049744	0.331121	0.192772	-0.265202
Data223	0.007731	-0.543425	-0.380153	-0.054627	0.331223	0.188602	-0.265304
Data224	0.025839	-0.542102	-0.381781	-0.058595	0.331935	0.184532	-0.264897
Data225	0.04537	-0.539966	-0.3829	-0.061443	0.333664	0.180769	-0.263981
Data226	0.066122	-0.537016	-0.383408	-0.063172	0.336411	0.177513	-0.262455
Data227	0.087485	-0.533048	-0.383307	-0.063783	0.340073	0.175072	-0.260522
Data228	0.108848	-0.528166	-0.382289	-0.063274	0.344752	0.173546	-0.257877
Data229	0.130007	-0.522164	-0.380458	-0.061646	0.350144	0.173241	-0.254724
Data230	0.150556	-0.515246	-0.377712	-0.059205	0.355942	0.174258	-0.25096
Data231	0.170087	-0.507413	-0.373948	-0.055848	0.362046	0.176699	-0.246586
Data232	0.188602	-0.498767	-0.369167	-0.051779	0.368251	0.180565	-0.241703
Data233	0.205895	-0.489306	-0.36347	-0.047201	0.374253	0.186058	-0.236108
Data234	0.221968	-0.479337	-0.356654	-0.042115	0.380153	0.192976	-0.229801
Data235	0.237023	-0.469062	-0.348821	-0.036825	0.38585	0.201317	-0.222883
Data236	0.251265	-0.458483	-0.339971	-0.031332	0.391547	0.21088	-0.215356
Data237	0.265507	-0.447801	-0.330002	-0.025839	0.397345	0.221663	-0.207014
Data238	0.279545	-0.437222	-0.318914	-0.020447	0.40355	0.233361	-0.19796
Data239	0.294601	-0.426744	-0.306605	-0.014954	0.410163	0.245975	-0.188195
Data240	0.310674	-0.416368	-0.292973	-0.009562	0.417589	0.2592	-0.177513
Data241	0.328781	-0.406195	-0.278019	-0.004171	0.425828	0.272933	-0.166018
Data242	0.349126	-0.396124	-0.261743	0.001322	0.435086	0.287073	-0.153607
Data243	0.37232	-0.386053	-0.243941	0.007426	0.445563	0.30162	-0.14018
Data244	0.398769	-0.375677	-0.224511	0.01414	0.457262	0.316472	-0.125734
Data245	0.428677	-0.364792	-0.203454	0.02177	0.470283	0.331629	-0.110272
Data246	0.462043	-0.353195	-0.180667	0.030823	0.484627	0.347295	-0.09369
Data247	0.499479	-0.34048	-0.155947	0.041606	0.500496	0.363572	-0.07599
Data248	0.540373	-0.32634	-0.129295	0.054526	0.517789	0.380458	-0.057069
Data249	0.584929	-0.31047	-0.100506	0.069886	0.536812	0.398362	-0.037029
Data250	0.632944	-0.292465	-0.069378	0.088197	0.557463	0.417385	-0.015768
Data251	0.684215	-0.271916	-0.035706	0.10956	0.579945	0.437934	0.006612
Data252	0.738537	-0.248519	0.00061	0.134381	0.604156	0.46011	0.030315
Data253	0.796114	-0.221968	0.039979	0.162763	0.630198	0.484423	0.055441
Data254	0.856743	-0.191857	0.082602	0.19501	0.658274	0.510974	0.082094
Data255	0.920424	-0.157677	0.128684	0.231123	0.688385	0.540271	0.110475
Data256	0.987564	-0.119326	0.178531	0.271204	0.720633	0.572519	0.140586
Data257	1.058366	-0.076397	0.232344	0.315251	0.75522	0.608021	0.172936
Data258	1.13283	-0.028585	0.290328	0.363266	0.79235	0.647084	0.207624
Data259	1.211973	0.024313	0.352789	0.415452	0.832329	0.690115	0.245162
Data260	1.295593	0.082602	0.419725	0.471606	0.875359	0.737112	0.285751
Data261	1.384502	0.146588	0.491341	0.532031	0.922154	0.788485	0.330002
Data262	1.478904	0.216373	0.567636	0.596526	0.972814	0.844434	0.378017
Data263	1.579004	0.291854	0.648508	0.665192	1.028153	0.904962	0.430203
Data264	1.684596	0.373236	0.733857	0.738028	1.088273	0.970169	0.486966
Data265	1.795885	0.460314	0.82358	0.815035	1.153684	1.040157	0.548308
Data266	1.912261	0.552987	0.917474	0.896111	1.224486	1.114824	0.614532
Data267	2.033316	0.650848	1.015234	0.981155	1.300781	1.193968	0.685537
Data268	2.157829	0.753491	1.116452	1.069963	1.382366	1.277282	0.761323
Data269	2.285191	0.860507	1.220518	1.162127	1.469037	1.364665	0.841586
Data270	2.413977	0.971186	1.327128	1.257343	1.560184	1.455609	0.926223
Data271	2.542763	1.084815	1.435467	1.355001	1.655197	1.549605	1.014623
Data272	2.670125	1.20058	1.545027	1.454693	1.753363	1.646245	1.106483
Data273	2.794639	1.317566	1.654892	1.555505	1.853869	1.744717	1.20119
Data274	2.914677	1.434958	1.764452	1.656926	1.9558	1.844409	1.298034
Data275	3.028814	1.551741	1.872587	1.757941	2.058239	1.944711	1.396404
Data276	3.135831	1.666896	1.978587	1.857837	2.160271	2.044811	1.495588
Data277	3.234302	1.779507	2.081636	1.955698	2.261082	2.143893	1.594975
Data278	3.323415	1.88866	2.180718	2.050609	2.359757	2.241347	1.693751
Data279	3.402152	1.993439	2.275018	2.141756	2.45538	2.336258	1.791409
Data280	3.469902	2.093233	2.363826	2.228224	2.547239	2.428016	1.887134
Data281	3.526462	2.187126	2.446326	2.309402	2.634623	2.515806	1.980418
Data282	3.571425	2.27451	2.522011	2.384375	2.716716	2.59912	2.070853
Data283	3.604791	2.354976	2.59027	2.452735	2.792808	2.677348	2.157727
Data284	3.626561	2.427914	2.650594	2.513873	2.862491	2.749777	2.240635
Data285	3.637344	2.493121	2.702678	2.56728	2.924849	2.816002	2.319371
Data286	3.636937	2.550088	2.746319	2.612751	2.979578	2.875614	2.393327
Data287	3.625951	2.598713	2.781211	2.649983	3.026067	2.928206	2.462399
Data288	3.604588	2.638895	2.807457	2.678874	3.063808	2.973475	2.52608
Data289	3.573459	2.670431	2.824954	2.699321	3.092699	3.011012	2.58437
Data290	3.532565	2.693217	2.833702	2.711223	3.112332	3.040818	2.636861
Data291	3.482109	2.707357	2.833906	2.71458	3.122708	3.062587	2.68335
Data292	3.4227	2.712545	2.825564	2.709392	3.123929	3.076321	2.723735
Data293	3.354136	2.708985	2.808881	2.695761	3.115892	3.081814	2.757509
Data294	3.276621	2.696473	2.784059	2.673686	3.099006	3.079067	2.78467
Data295	3.190153	2.67511	2.7511	2.643269	3.073472	3.068182	2.804812
Data296	3.094733	2.644694	2.710206	2.604308	3.039699	3.048956	2.817833
Data297	2.990565	2.605224	2.661682	2.557107	2.997889	3.021592	2.823224
Data298	2.877648	2.5567	2.605631	2.501564	2.94845	2.985987	2.820885
Data299	2.756186	2.499123	2.542255	2.437781	2.891483	2.942245	2.81061
Data300	2.626383	2.43239	2.471758	2.365759	2.827395	2.890466	2.791994
Data301	2.488645	2.356909	2.394446	2.285598	2.75639	2.830752	2.765036
Data302	2.343582	2.272577	2.310521	2.197604	2.678569	2.763205	2.729636
Data303	2.191602	2.1797	2.220391	2.101778	2.594135	2.687928	2.68569
Data304	2.033519	2.078787	2.124259	1.998525	2.503192	2.605224	2.6333
Data305	1.870553	1.970041	2.022736	1.88805	2.406043	2.515297	2.572671
Data306	1.703314	1.854276	1.916025	1.77086	2.302688	2.418352	2.504005
Data307	1.53282	1.731899	1.804735	1.647262	2.193434	2.314895	2.42771
Data308	1.360494	1.60352	1.689275	1.517967	2.078482	2.205132	2.344193
Data309	1.187152	1.470054	1.570255	1.383485	1.958139	2.089672	2.253859
Data310	1.014013	1.332214	1.448081	1.244424	1.832914	1.968719	2.157321
Data311	0.842298	1.190611	1.323364	1.101396	1.703212	1.842883	2.054983
Data312	0.672821	1.046057	1.196612	0.955215	1.569746	1.712673	1.947662
Data313	0.506193	0.899367	1.068335	0.80649	1.433026	1.578393	1.835762
Data314	0.34343	0.751151	0.939244	0.656036	1.293863	1.440655	1.719895
Data315	0.184939	0.602019	0.809745	0.504565	1.152768	1.300069	1.600671
Data316	0.031128	0.452583	0.680451	0.352585	1.010554	1.156939	1.478599
Data317	-0.117393	0.303553	0.551766	0.20091	0.867831	1.011877	1.354289
Data318	-0.260828	0.155337	0.424099	0.050151	0.725109	0.86539	1.22825
Data319	-0.399176	0.008342	0.297958	-0.099184	0.583098	0.717988	1.100989
Data320	-0.532235	-0.136619	0.173749	-0.246586	0.442003	0.570281	0.972814
Data321	-0.660004	-0.279444	0.051881	-0.39175	0.302536	0.422777	0.844434
Data322	-0.782686	-0.419623	-0.067343	-0.534066	0.164797	0.275883	0.716055
Data323	-0.900282	-0.556751	-0.18382	-0.673228	0.029399	0.130312	0.588184
Data324	-1.012996	-0.69042	-0.297042	-0.808932	-0.103456	-0.013428	0.461229
Data325	-1.120623	-0.820325	-0.407009	-0.940871	-0.233565	-0.15493	0.335597
Data326	-1.223163	-0.946059	-0.513313	-1.068844	-0.360622	-0.293787	0.211693
Data327	-1.320211	-1.067521	-0.615854	-1.192645	-0.484525	-0.429491	0.089927
Data328	-1.411765	-1.184304	-0.714427	-1.312072	-0.604969	-0.561634	-0.029094
Data329	-1.497622	-1.296203	-0.808728	-1.426922	-0.721853	-0.690013	-0.145469
Data330	-1.577173	-1.403016	-0.898756	-1.537092	-0.834974	-0.814221	-0.258488
Data331	-1.650212	-1.50454	-0.984309	-1.642481	-0.94433	-0.934157	-0.367844
Data332	-1.716335	-1.600671	-1.065181	-1.742987	-1.049617	-1.049617	-0.473437
Data333	-1.77554	-1.691208	-1.141273	-1.83861	-1.150632	-1.160499	-0.57496
Data334	-1.827624	-1.77615	-1.212584	-1.929351	-1.247272	-1.266601	-0.672109
Data335	-1.87218	-1.855395	-1.278909	-2.015106	-1.339233	-1.368022	-0.764986
Data336	-1.909819	-1.928842	-1.340352	-2.095979	-1.426413	-1.464561	-0.853285
Data337	-1.940134	-1.99649	-1.396811	-2.171969	-1.508507	-1.55642	-0.937311
Data338	-1.963734	-2.05834	-1.448386	-2.243076	-1.585412	-1.643397	-1.016861
Data339	-1.981028	-2.114494	-1.495181	-2.309402	-1.657028	-1.725694	-1.092241
Data340	-1.992625	-2.16495	-1.537397	-2.370845	-1.723252	-1.803108	-1.163348
Data341	-1.998728	-2.209812	-1.575036	-2.427609	-1.783983	-1.875842	-1.230386
Data342	-2.000153	-2.249282	-1.608403	-2.479591	-1.839119	-1.943796	-1.293355
Data343	-1.997304	-2.283258	-1.637598	-2.526792	-1.888863	-2.00707	-1.352458
Data344	-1.990794	-2.312149	-1.662928	-2.569416	-1.933115	-2.065665	-1.407696
Data345	-1.981231	-2.336055	-1.684393	-2.60736	-1.971974	-2.11958	-1.459068
Data346	-1.968821	-2.355077	-1.702296	-2.640726	-2.005646	-2.168917	-1.506574
Data347	-1.953765	-2.369624	-1.71664	-2.669617	-2.034333	-2.213575	-1.550113
Data348	-1.936268	-2.379695	-1.727525	-2.694133	-2.058239	-2.253758	-1.589787
Data349	-1.916533	-2.385595	-1.735154	-2.714275	-2.07777	-2.289565	-1.625493
Data350	-1.89456	-2.387528	-1.739325	-2.730348	-2.093233	-2.320897	-1.65713
Data351	-1.869942	-2.385595	-1.740241	-2.742351	-2.104931	-2.348058	-1.684799
Data352	-1.842883	-2.380204	-1.737799	-2.750591	-2.113273	-2.370947	-1.7084
Data353	-1.812975	-2.371354	-1.732102	-2.755067	-2.118664	-2.389665	-1.727932
Data354	-1.780219	-2.359248	-1.723049	-2.756085	-2.121207	-2.404517	-1.743496
Data355	-1.744615	-2.343989	-1.71074	-2.753847	-2.121207	-2.415401	-1.755194
Data356	-1.705755	-2.32578	-1.695176	-2.748252	-2.118868	-2.422522	-1.763027
Data357	-1.663844	-2.304621	-1.676458	-2.739707	-2.114188	-2.425879	-1.767198
Data358	-1.61888	-2.280613	-1.654688	-2.728008	-2.107169	-2.425778	-1.767707
Data359	-1.571069	-2.253859	-1.629969	-2.713359	-2.09781	-2.422217	-1.764757
Data360	-1.520409	-2.22446	-1.602401	-2.695761	-2.085908	-2.415503	-1.75845
Data361	-1.467104	-2.192416	-1.572391	-2.675212	-2.071463	-2.405636	-1.749091
Data362	-1.411765	-2.157931	-1.539839	-2.651611	-2.054373	-2.392818	-1.736578
Data363	-1.354798	-2.121207	-1.505048	-2.62506	-2.034536	-2.377356	-1.721218
Data364	-1.296203	-2.082144	-1.468223	-2.595356	-2.011851	-2.35935	-1.70311
Data365	-1.236795	-2.041148	-1.429567	-2.5626	-1.986521	-2.339005	-1.68246
Data366	-1.176776	-1.99822	-1.38908	-2.526691	-1.958445	-2.316523	-1.659368
Data367	-1.116757	-1.953562	-1.346863	-2.487831	-1.927927	-2.292109	-1.633936
Data368	-1.056942	-1.907581	-1.303222	-2.446021	-1.895272	-2.265863	-1.60647
Data369	-0.997533	-1.860176	-1.258157	-2.401465	-1.860685	-2.238092	-1.576867
Data370	-0.938938	-1.811755	-1.21177	-2.354264	-1.82447	-2.208794	-1.545434
Data371	-0.881158	-1.762417	-1.16406	-2.304621	-1.78673	-2.178073	-1.512271
Data372	-0.824394	-1.712469	-1.115333	-2.252842	-1.74787	-2.146029	-1.47748
Data373	-0.768241	-1.661911	-1.065487	-2.199334	-1.70779	-2.112764	-1.441367
Data374	-0.713105	-1.610946	-1.014725	-2.144299	-1.66659	-2.078279	-1.40383
Data375	-0.658376	-1.559675	-0.963149	-2.088045	-1.62417	-2.042573	-1.365377
Data376	-0.604054	-1.508202	-0.910658	-2.030874	-1.580529	-2.005849	-1.325806
Data377	-0.549935	-1.456626	-0.857557	-1.973093	-1.535566	-1.967905	-1.285522
Data378	-0.495613	-1.404847	-0.803947	-1.915109	-1.489281	-1.928944	-1.244526
Data379	-0.440681	-1.35317	-0.749727	-1.856921	-1.441571	-1.888863	-1.20292
Data380	-0.385341	-1.301289	-0.695201	-1.798937	-1.392538	-1.847969	-1.160805
Data381	-0.328985	-1.249409	-0.640269	-1.741156	-1.342285	-1.806058	-1.118181
Data382	-0.271814	-1.197426	-0.585133	-1.683579	-1.291117	-1.763434	-1.075151
Data383	-0.213626	-1.14524	-0.529793	-1.62651	-1.239134	-1.720099	-1.031713
Data384	-0.154625	-1.092953	-0.474454	-1.569746	-1.18644	-1.676254	-0.987767
Data385	-0.094809	-1.040564	-0.419013	-1.513186	-1.13344	-1.631902	-0.943414
Data386	-0.034384	-0.987869	-0.363673	-1.456931	-1.080034	-1.587345	-0.898655
Data387	0.026042	-0.935073	-0.308436	-1.40088	-1.02622	-1.542585	-0.853386
Data388	0.086875	-0.882073	-0.253503	-1.344828	-0.972203	-1.497927	-0.807711
Data389	0.1473	-0.829074	-0.198978	-1.288879	-0.917678	-1.453371	-0.761629
Data390	0.207116	-0.776176	-0.144757	-1.232827	-0.862643	-1.409018	-0.715139
Data391	0.265914	-0.723481	-0.091249	-1.176776	-0.807101	-1.365174	-0.668345
Data392	0.323288	-0.671092	-0.038249	-1.120724	-0.751049	-1.321838	-0.621246
Data393	0.379238	-0.619211	0.013835	-1.064876	-0.694591	-1.279011	-0.574044
Data394	0.433356	-0.568043	0.065309	-1.009028	-0.637725	-1.236896	-0.526843
Data395	0.485644	-0.517688	0.115867	-0.953689	-0.580758	-1.195392	-0.479744
Data396	0.5361	-0.468452	0.16551	-0.898756	-0.523995	-1.154599	-0.432949
Data397	0.584522	-0.420335	0.214237	-0.844434	-0.467536	-1.114417	-0.386562
Data398	0.631113	-0.373439	0.261947	-0.790824	-0.41179	-1.074846	-0.340581
Data399	0.676076	-0.327866	0.308741	-0.738231	-0.356858	-1.035782	-0.295415
Data400	0.719615	-0.283716	0.35462	-0.686554	-0.302841	-0.997228	-0.250858
Data401	0.762137	-0.240991	0.399583	-0.635996	-0.249739	-0.959182	-0.207116
Data402	0.803642	-0.199486	0.443631	-0.586353	-0.197553	-0.92134	-0.164289
Data403	0.844129	-0.159406	0.486865	-0.53783	-0.146385	-0.883803	-0.122174
Data404	0.884209	-0.120445	0.529183	-0.490323	-0.096132	-0.846571	-0.080975
Data405	0.923679	-0.082602	0.570789	-0.443732	-0.046896	-0.80944	-0.040589
Data406	0.962539	-0.045675	0.611582	-0.397854	0.001221	-0.772615	-0.000814
Data407	1.000788	-0.009766	0.651662	-0.352789	0.048219	-0.735892	0.038046
Data408	1.037817	0.02533	0.69103	-0.308334	0.093996	-0.699372	0.076397
Data409	1.073625	0.059917	0.729483	-0.264388	0.138247	-0.663157	0.113934
Data410	1.107602	0.093792	0.767224	-0.220849	0.180972	-0.627248	0.150861
Data411	1.139544	0.127159	0.804049	-0.177818	0.221866	-0.591643	0.187076
Data412	1.168638	0.160016	0.839958	-0.135093	0.260929	-0.556344	0.222477
Data413	1.194883	0.192467	0.874851	-0.092877	0.298263	-0.521553	0.256962
Data414	1.21767	0.224409	0.908522	-0.050965	0.333766	-0.487271	0.290634
Data415	1.236795	0.255741	0.940973	-0.009461	0.367437	-0.453295	0.323186
Data416	1.252054	0.286564	0.972	0.031434	0.399583	-0.419928	0.354721
Data417	1.26365	0.316777	1.0015	0.071819	0.430203	-0.387071	0.385239
Data418	1.271382	0.346278	1.029272	0.111493	0.459602	-0.354721	0.414638
Data419	1.275654	0.374863	1.055416	0.150352	0.487678	-0.322881	0.442919
Data420	1.276875	0.402533	1.079728	0.188296	0.514636	-0.291651	0.470385
Data421	1.275654	0.429185	1.102108	0.225121	0.540678	-0.260929	0.496935
Data422	1.272196	0.454617	1.122657	0.260828	0.565805	-0.23092	0.522774
Data423	1.267516	0.478828	1.141273	0.295109	0.590016	-0.201419	0.548002
Data424	1.261819	0.501615	1.15816	0.327866	0.613413	-0.172529	0.572925
Data425	1.255919	0.523181	1.173317	0.359096	0.635996	-0.144452	0.597543
Data426	1.250223	0.543221	1.186745	0.388596	0.657969	-0.116986	0.622059
Data427	1.245136	0.561939	1.198647	0.416368	0.679332	-0.090333	0.646474
Data428	1.240864	0.579232	1.209125	0.442308	0.700084	-0.064393	0.670888
Data429	1.238015	0.595305	1.218484	0.466621	0.720429	-0.039267	0.695201
Data430	1.236388	0.610056	1.226622	0.489103	0.740368	-0.014954	0.71931
Data431	1.235981	0.623585	1.233845	0.510058	0.759899	0.008545	0.743216
Data432	1.236591	0.636199	1.240253	0.529386	0.77882	0.031332	0.766613
Data433	1.238015	0.647796	1.24595	0.547392	0.797233	0.053407	0.7894
Data434	1.239846	0.658579	1.251138	0.564075	0.814832	0.074769	0.811475
Data435	1.241881	0.668549	1.255818	0.579639	0.831413	0.09542	0.832532
Data436	1.243509	0.677907	1.26009	0.594288	0.846774	0.115358	0.852471
Data437	1.244119	0.686758	1.264159	0.608021	0.860711	0.134585	0.871087
Data438	1.243712	0.694998	1.268025	0.621144	0.87302	0.153099	0.888279
Data439	1.241474	0.702729	1.271789	0.633555	0.883701	0.170698	0.903944
Data440	1.237405	0.710053	1.275247	0.645457	0.892755	0.187584	0.917983
Data441	1.231301	0.716971	1.278706	0.65685	0.900181	0.203555	0.930393
Data442	1.222756	0.723583	1.281961	0.667837	0.906081	0.218509	0.940973
Data443	1.21177	0.729686	1.285013	0.678416	0.910455	0.232547	0.949722
Data444	1.198545	0.735587	1.287861	0.688487	0.913609	0.245365	0.956741
Data445	1.183083	0.74108	1.290506	0.698253	0.915643	0.257064	0.961827
Data446	1.165586	0.746268	1.292846	0.707408	0.916457	0.267542	0.965184
Data447	1.146258	0.751253	1.294677	0.716258	0.916355	0.276799	0.966812
Data448	1.125302	0.755932	1.296203	0.724498	0.915338	0.284733	0.966812
Data449	1.103126	0.76051	1.297119	0.73223	0.913609	0.291549	0.965387
Data450	1.080135	0.764782	1.297627	0.739452	0.911269	0.297144	0.962641
Data451	1.056128	0.768851	1.297424	0.746064	0.908522	0.30162	0.958775
Data452	1.031713	0.772615	1.296508	0.752168	0.905572	0.304977	0.954198
Data453	1.006689	0.776176	1.294982	0.757661	0.902419	0.307418	0.949111
Data454	0.981664	0.779533	1.292541	0.762646	0.899265	0.308843	0.943618
Data455	0.956435	0.782584	1.289387	0.766918	0.896111	0.309453	0.938226
Data456	0.931004	0.785331	1.285318	0.770581	0.892856	0.309351	0.932835
Data457	0.905572	0.787671	1.280334	0.773734	0.889398	0.308436	0.927749
Data458	0.88014	0.789604	1.274434	0.776176	0.885634	0.307012	0.923069
Data459	0.854505	0.791028	1.267516	0.778108	0.881463	0.305079	0.918797
Data460	0.82887	0.792045	1.259581	0.779431	0.876783	0.302637	0.915033
Data461	0.803235	0.792554	1.250629	0.780245	0.871595	0.299789	0.911676
Data462	0.7776	0.79235	1.24066	0.780652	0.865899	0.296737	0.908624
Data463	0.751761	0.791638	1.229674	0.78055	0.859897	0.293482	0.905979
Data464	0.726126	0.790214	1.217873	0.780245	0.853488	0.290125	0.903639
Data465	0.700694	0.788078	1.205158	0.779634	0.846876	0.286666	0.901401
Data466	0.675669	0.785229	1.191628	0.77882	0.840162	0.283309	0.899265
Data467	0.651052	0.781669	1.177488	0.777803	0.833244	0.279952	0.89723
Data468	0.627248	0.777396	1.162839	0.776786	0.826225	0.276799	0.895196
Data469	0.604664	0.772412	1.147682	0.775463	0.818901	0.273645	0.89306
Data470	0.583505	0.766715	1.132321	0.774141	0.811271	0.270492	0.890822
Data471	0.56377	0.760408	1.116757	0.772513	0.803133	0.26744	0.888584
Data472	0.545866	0.753592	1.100989	0.770682	0.794385	0.264185	0.886244
Data473	0.529793	0.746268	1.085323	0.768343	0.784924	0.260828	0.883803
Data474	0.515755	0.738638	1.069759	0.765698	0.77465	0.257165	0.881463
Data475	0.503751	0.730805	1.054195	0.762442	0.763561	0.253198	0.879225
Data476	0.493578	0.722769	1.038834	0.758475	0.751456	0.248722	0.877292
Data477	0.485033	0.714733	1.023575	0.753897	0.738537	0.243636	0.875766
Data478	0.477709	0.706594	1.008418	0.748404	0.7246	0.238142	0.874647
Data479	0.471199	0.69866	0.993362	0.742199	0.709748	0.231937	0.874037
Data480	0.465298	0.690827	0.978205	0.735281	0.694082	0.225325	0.874037
Data481	0.459398	0.683299	0.962844	0.72755	0.677602	0.218102	0.874545
Data482	0.452888	0.675975	0.947382	0.719107	0.660614	0.210473	0.875461
Data483	0.44536	0.668956	0.931512	0.710053	0.643219	0.202538	0.876682
Data484	0.436815	0.662343	0.915236	0.700491	0.625416	0.1944	0.878004
Data485	0.426439	0.65624	0.898349	0.690522	0.607513	0.18616	0.879021
Data486	0.414435	0.650543	0.880852	0.680349	0.589405	0.17792	0.879632
Data487	0.400397	0.645457	0.862643	0.669973	0.571196	0.169782	0.87953
Data488	0.384731	0.640777	0.84362	0.659597	0.552885	0.161949	0.878411
Data489	0.367437	0.63681	0.823682	0.649221	0.534371	0.154421	0.876173
Data490	0.348923	0.633351	0.80293	0.639048	0.515653	0.1473	0.872613
Data491	0.329391	0.630503	0.781262	0.629079	0.496834	0.140586	0.867628
Data492	0.30925	0.628163	0.75878	0.619415	0.477709	0.134381	0.861219
Data493	0.289108	0.626332	0.735485	0.610157	0.458381	0.128684	0.853386
Data494	0.269373	0.624908	0.711477	0.601307	0.438849	0.123395	0.844231
Data495	0.250451	0.623789	0.686961	0.592864	0.419318	0.118512	0.833855
Data496	0.232751	0.622772	0.661936	0.585031	0.399786	0.113934	0.822461
Data497	0.216678	0.621754	0.636606	0.577605	0.380255	0.10956	0.810051
Data498	0.202029	0.620534	0.611073	0.570687	0.360723	0.105287	0.796724
Data499	0.189212	0.619109	0.58554	0.56438	0.341293	0.101015	0.782788
Data500	0.178022	0.617278	0.560006	0.558582	0.321762	0.09664	0.768139
Data501	0.168256	0.614939	0.534778	0.553292	0.302129	0.092164	0.752982
Data502	0.159711	0.61209	0.509855	0.548511	0.282088	0.087485	0.737418
Data503	0.152183	0.60853	0.485237	0.544137	0.261743	0.0825	0.721345
Data504	0.144859	0.604257	0.461128	0.540169	0.240787	0.077312	0.704967
Data505	0.137738	0.599374	0.437527	0.536609	0.219323	0.071921	0.688182
Data506	0.130007	0.593881	0.414435	0.533252	0.19735	0.066428	0.671092
Data507	0.121665	0.587879	0.391852	0.530098	0.17497	0.060934	0.653798
Data508	0.112306	0.581369	0.369675	0.527148	0.152285	0.055441	0.636098
Data509	0.101727	0.574655	0.348007	0.524198	0.129397	0.050151	0.618194
Data510	0.08952	0.567737	0.326645	0.521248	0.106508	0.045065	0.599985
Data511	0.076295	0.560718	0.305689	0.518298	0.083925	0.040386	0.581572
Data512	0.061443	0.553801	0.284835	0.515043	0.061443	0.03591	0.562956
Data513	0.045777	0.546985	0.264083	0.511686	0.03947	0.031942	0.544137
Data514	0.029094	0.540373	0.243432	0.507922	0.017904	0.028178	0.525114
Data515	0.012004	0.533964	0.22268	0.503853	-0.003052	0.024618	0.505989
Data516	-0.00529	0.527759	0.201826	0.499173	-0.023702	0.021363	0.486661
Data517	-0.02238	0.521757	0.180667	0.494087	-0.043743	0.018107	0.467333
Data518	-0.039267	0.515653	0.159406	0.488187	-0.063172	0.014852	0.447903
Data519	-0.055136	0.50955	0.137738	0.481676	-0.081992	0.011597	0.428372
Data520	-0.070395	0.503243	0.115867	0.474352	-0.100303	0.008138	0.40884
Data521	-0.084433	0.496427	0.09369	0.466112	-0.118003	0.004578	0.389207
Data522	-0.097454	0.489103	0.071209	0.457059	-0.135297	0.000814	0.369472
Data523	-0.109458	0.481066	0.048625	0.446886	-0.152285	-0.00295	0.349533
Data524	-0.120648	0.472216	0.025839	0.435798	-0.169172	-0.006816	0.329493
Data525	-0.131228	0.462348	0.00295	0.423794	-0.186364	-0.01058	0.309148
Data526	-0.141197	0.451565	-0.019938	0.410773	-0.203962	-0.01414	0.288599
Data527	-0.151369	0.439867	-0.042929	0.396836	-0.222375	-0.017497	0.267745
Data528	-0.161746	0.427253	-0.065919	0.382188	-0.241805	-0.020345	0.246484
Data529	-0.172936	0.413825	-0.088909	0.366725	-0.262353	-0.022889	0.224918
Data530	-0.184939	0.399786	-0.111899	0.350652	-0.284123	-0.024821	0.202843
Data531	-0.198164	0.385239	-0.13489	0.334173	-0.306808	-0.026246	0.180463
Data532	-0.213016	0.370387	-0.15788	0.317489	-0.33051	-0.027263	0.157677
Data533	-0.229089	0.355332	-0.180769	0.300603	-0.35462	-0.027873	0.134483
Data534	-0.246789	0.340378	-0.203861	0.283716	-0.378831	-0.028178	0.111086
Data535	-0.265914	0.325526	-0.226851	0.267135	-0.402736	-0.02828	0.087587
Data536	-0.286056	0.310979	-0.249943	0.25096	-0.42593	-0.028484	0.063986
Data537	-0.307012	0.296839	-0.273035	0.235396	-0.448005	-0.028789	0.040487
Data538	-0.328374	0.283004	-0.296127	0.220544	-0.468859	-0.029501	0.017395
Data539	-0.349737	0.269576	-0.319219	0.206404	-0.488187	-0.030823	-0.005188
Data540	-0.370693	0.256555	-0.342107	0.193179	-0.506091	-0.032858	-0.027161
Data541	-0.390834	0.243839	-0.364691	0.180972	-0.522469	-0.035808	-0.04832
Data542	-0.409959	0.23153	-0.387172	0.16968	-0.537524	-0.039673	-0.068462
Data543	-0.427456	0.219425	-0.409145	0.159304	-0.551563	-0.044556	-0.087587
Data544	-0.443325	0.207624	-0.430813	0.149742	-0.564686	-0.050558	-0.105592
Data545	-0.457567	0.196129	-0.451871	0.141095	-0.577096	-0.057577	-0.122479
Data546	-0.470181	0.184838	-0.472521	0.133059	-0.588795	-0.065512	-0.138348
Data547	-0.481371	0.173749	-0.49246	0.125633	-0.600086	-0.074464	-0.153201
Data548	-0.490934	0.163068	-0.511889	0.118715	-0.610666	-0.084026	-0.167341
Data549	-0.499479	0.152692	-0.530607	0.112103	-0.620737	-0.094301	-0.180972
Data550	-0.507413	0.142723	-0.548714	0.105694	-0.630096	-0.10488	-0.194196
Data551	-0.514738	0.13316	-0.56611	0.099387	-0.638743	-0.115663	-0.207319
Data552	-0.521655	0.124107	-0.583098	0.092978	-0.646474	-0.126548	-0.220645
Data553	-0.528776	0.115562	-0.599476	0.086468	-0.653493	-0.137331	-0.234277
Data554	-0.5361	0.107627	-0.615345	0.079754	-0.659902	-0.147911	-0.248519
Data555	-0.543628	0.100303	-0.63091	0.072633	-0.665802	-0.158287	-0.263371
Data556	-0.551359	0.093487	-0.646067	0.065309	-0.671499	-0.168358	-0.279037
Data557	-0.559294	0.087282	-0.660919	0.057679	-0.677195	-0.178225	-0.295415
Data558	-0.567025	0.081687	-0.675466	0.049744	-0.683197	-0.187889	-0.312606
Data559	-0.57435	0.0766	-0.689708	0.041505	-0.689708	-0.197452	-0.330307
Data560	-0.580657	0.071819	-0.703644	0.033061	-0.696727	-0.207014	-0.348516
Data561	-0.585946	0.067445	-0.717276	0.024414	-0.704255	-0.216678	-0.36703
Data562	-0.589405	0.063376	-0.7305	0.015768	-0.712088	-0.226647	-0.385748
Data563	-0.590626	0.059408	-0.743216	0.007121	-0.720022	-0.236922	-0.404364
Data564	-0.589202	0.055543	-0.755423	-0.001424	-0.727855	-0.247501	-0.422878
Data565	-0.585133	0.051677	-0.76702	-0.009868	-0.73518	-0.25859	-0.441087
Data566	-0.578012	0.047608	-0.778007	-0.018311	-0.741792	-0.269983	-0.459093
Data567	-0.567432	0.043234	-0.788383	-0.026551	-0.74759	-0.281783	-0.476692
Data568	-0.554004	0.038758	-0.798047	-0.034689	-0.752168	-0.293787	-0.493884
Data569	-0.537321	0.033875	-0.807202	-0.042827	-0.75583	-0.305994	-0.510872
Data570	-0.518196	0.028585	-0.815849	-0.050965	-0.758272	-0.318303	-0.527454
Data571	-0.49663	0.023092	-0.823987	-0.059205	-0.759899	-0.33051	-0.543832
Data572	-0.473437	0.017294	-0.83182	-0.06775	-0.760611	-0.342514	-0.559803
Data573	-0.448819	0.011393	-0.839348	-0.076702	-0.760611	-0.354213	-0.575469
Data574	-0.423794	0.005188	-0.846774	-0.086163	-0.760001	-0.365403	-0.590626
Data575	-0.398769	-0.000916	-0.854098	-0.09603	-0.758882	-0.375982	-0.605275
Data576	-0.374151	-0.007121	-0.861423	-0.10661	-0.75756	-0.38585	-0.619109
Data577	-0.350754	-0.013326	-0.868747	-0.1178	-0.756034	-0.394903	-0.63213
Data578	-0.328985	-0.01943	-0.876173	-0.1296	-0.754508	-0.403042	-0.644134
Data579	-0.309046	-0.025533	-0.883599	-0.141807	-0.753084	-0.410366	-0.655121
Data580	-0.291142	-0.031535	-0.891229	-0.154421	-0.752066	-0.416571	-0.664886
Data581	-0.275476	-0.037435	-0.898858	-0.167239	-0.751659	-0.421861	-0.673431
Data582	-0.262048	-0.043437	-0.906488	-0.180056	-0.752066	-0.426235	-0.680756
Data583	-0.250858	-0.049439	-0.914219	-0.192772	-0.753389	-0.429592	-0.687165
Data584	-0.241296	-0.055645	-0.921848	-0.205081	-0.755728	-0.432237	-0.692658
Data585	-0.233565	-0.061952	-0.929478	-0.216983	-0.759085	-0.43417	-0.697541
Data586	-0.226851	-0.068462	-0.937006	-0.228275	-0.763561	-0.435492	-0.701915
Data587	-0.220951	-0.075176	-0.94433	-0.238855	-0.769055	-0.436408	-0.706086
Data588	-0.215661	-0.082094	-0.951553	-0.248722	-0.775158	-0.43712	-0.710358
Data589	-0.210371	-0.089316	-0.958572	-0.257877	-0.781974	-0.43773	-0.714936
Data590	-0.205081	-0.09664	-0.965387	-0.266524	-0.788993	-0.438341	-0.719921
Data591	-0.199385	-0.104168	-0.971898	-0.274662	-0.796012	-0.439256	-0.725516
Data592	-0.193077	-0.111798	-0.978307	-0.282597	-0.80293	-0.440477	-0.731823
Data593	-0.186364	-0.119631	-0.98441	-0.290328	-0.809237	-0.442206	-0.738842
Data594	-0.179039	-0.127667	-0.990311	-0.298161	-0.814933	-0.444546	-0.746675
Data595	-0.171511	-0.135805	-0.996211	-0.306198	-0.819715	-0.447395	-0.75522
Data596	-0.163984	-0.144147	-1.001907	-0.314641	-0.823275	-0.450853	-0.764375
Data597	-0.156456	-0.152692	-1.007706	-0.323593	-0.825717	-0.454821	-0.774039
Data598	-0.149742	-0.16144	-1.013606	-0.333155	-0.826937	-0.459398	-0.784009
Data599	-0.143842	-0.170291	-1.019608	-0.34343	-0.826734	-0.464485	-0.794181
Data600	-0.139162	-0.179344	-1.025813	-0.354314	-0.82531	-0.469876	-0.804456
Data601	-0.135704	-0.188602	-1.032324	-0.365911	-0.822665	-0.475471	-0.814527
Data602	-0.134076	-0.19796	-1.039038	-0.377915	-0.819003	-0.481168	-0.824394
Data603	-0.134076	-0.207319	-1.045955	-0.390529	-0.814425	-0.486865	-0.833956
Data604	-0.135704	-0.216678	-1.053178	-0.403347	-0.809339	-0.492358	-0.84301
Data605	-0.138959	-0.225834	-1.060604	-0.416368	-0.804049	-0.497749	-0.851657
Data606	-0.143638	-0.234785	-1.068233	-0.429491	-0.798759	-0.502734	-0.859693
Data607	-0.149335	-0.243432	-1.075964	-0.442512	-0.793876	-0.507312	-0.867221
Data608	-0.156049	-0.251672	-1.083696	-0.455329	-0.789705	-0.511584	-0.87424
Data609	-0.162966	-0.259505	-1.091529	-0.46774	-0.786552	-0.51545	-0.880852
Data610	-0.170087	-0.266931	-1.099362	-0.479744	-0.784619	-0.518908	-0.886956
Data611	-0.177005	-0.27395	-1.107195	-0.491239	-0.784212	-0.522062	-0.892856
Data612	-0.183312	-0.280461	-1.114824	-0.502022	-0.785128	-0.525012	-0.898451
Data613	-0.189008	-0.286666	-1.122454	-0.512195	-0.787264	-0.52786	-0.903843
Data614	-0.193484	-0.292668	-1.129981	-0.521757	-0.790519	-0.530811	-0.909234
Data615	-0.197147	-0.298466	-1.137306	-0.530607	-0.794385	-0.533862	-0.914626
Data616	-0.199791	-0.304265	-1.144427	-0.538745	-0.798454	-0.537321	-0.920119
Data617	-0.201623	-0.310063	-1.151344	-0.546375	-0.802421	-0.540983	-0.925714
Data618	-0.202843	-0.315963	-1.157956	-0.553496	-0.805676	-0.545256	-0.931614
Data619	-0.203861	-0.322169	-1.164365	-0.560311	-0.807914	-0.549935	-0.937718
Data620	-0.204674	-0.328679	-1.170265	-0.566822	-0.808932	-0.555123	-0.944025
Data621	-0.205895	-0.335495	-1.17586	-0.573129	-0.808626	-0.560718	-0.950434
Data622	-0.207726	-0.342616	-1.180947	-0.579538	-0.807101	-0.566618	-0.956944
Data623	-0.210575	-0.350245	-1.185626	-0.58615	-0.804456	-0.572925	-0.963455
Data624	-0.214644	-0.35818	-1.189797	-0.593067	-0.800895	-0.579334	-0.969762
Data625	-0.220137	-0.36642	-1.193459	-0.600392	-0.796724	-0.585641	-0.975764
Data626	-0.227054	-0.374863	-1.196612	-0.608225	-0.792045	-0.591948	-0.981257
Data627	-0.235396	-0.38351	-1.199359	-0.616668	-0.78706	-0.598052	-0.986241
Data628	-0.245162	-0.392157	-1.201597	-0.625722	-0.781872	-0.603749	-0.990616
Data629	-0.256148	-0.400804	-1.203428	-0.635284	-0.776582	-0.609038	-0.994278
Data630	-0.267948	-0.409349	-1.204852	-0.645253	-0.771191	-0.613921	-0.997126
Data631	-0.280563	-0.417589	-1.205971	-0.655731	-0.765901	-0.618296	-0.999161
Data632	-0.29338	-0.425422	-1.206785	-0.666412	-0.760611	-0.622365	-1.000483
Data633	-0.306198	-0.432848	-1.207396	-0.677094	-0.755525	-0.625925	-1.001195
Data634	-0.318608	-0.439765	-1.207701	-0.687775	-0.750642	-0.629079	-1.001195
Data635	-0.330409	-0.446072	-1.207904	-0.698253	-0.746166	-0.632029	-1.000788
Data636	-0.341395	-0.451667	-1.208006	-0.708222	-0.742301	-0.634572	-0.999975
Data637	-0.351364	-0.456652	-1.208108	-0.717581	-0.738944	-0.637013	-0.998754
Data638	-0.360113	-0.461026	-1.208006	-0.726329	-0.736197	-0.63915	-0.997431
Data639	-0.367641	-0.464688	-1.208006	-0.734264	-0.734061	-0.641184	-0.996007
