# Supplementary material for: Integration of MRI and somatosensory evoked potentials facilitate diagnosis of spinal cord compression
Source: Sci Rep. 2023 May 15;13:7861. doi: 10.1038/s41598-023-34832-2 (PMC10185544; doi:10.1038/s41598-023-34832-2)
Supplement: Supplementary file 3 — Supplementary Information 3. [file 41598_2023_34832_MOESM3_ESM.zip › Preoperative SSEP data/spinal cord compression group/5326082_2/5326082_2_Lt Tibial SEP_Cz'-Fpz_201220_084915.csv]

Index	1	2	3	4	5
Name	Cz'-Fpz	Cz'-Fpz	Cz'-Fpz	Cz'-Fpz	Cz'-Fpz
Time	2.01706E+13	2.01706E+13	2.01706E+13	2.01706E+13	2.01706E+13
Highcut	500	500	500	500	500
Lowcut	10	10	10	10	10
Period	0.000156	0.000156	0.000156	0.000156	0.000156
Averages	120	120	120	120	120
Int (mA)	20/19.6mA	20/19.6mA	20/19.6mA	20/19.6mA	20/19.6mA
Pulse Width (�gs)	200�s	200�s	200�s	200�s	200�s
Rep Rate (Hz)	3.11Hz	3.11Hz	3.11Hz	3.11Hz	3.11Hz
Data0	-0.244751	0.3066	-0.02828	-0.458272	0.208232
Data1	1.14919	2.703451	2.231038	0.670675	2.92572
Data2	3.292338	3.713989	3.251953	2.575073	2.73702
Data3	1.529948	1.296794	0.964966	1.235758	0.418396
Data4	-0.594076	-0.435994	-0.698344	-0.454102	-0.984599
Data5	-1.652934	-1.240845	-1.453349	-1.316528	-1.597493
Data6	-1.995544	-1.428426	-1.60553	-1.621602	-1.703796
Data7	-1.915283	-1.259562	-1.427205	-1.585083	-1.517131
Data8	-1.61204	-0.933024	-1.1144	-1.381124	-1.202698
Data9	-1.248372	-0.570068	-0.788472	-1.113993	-0.879822
Data10	-0.918172	-0.268351	-0.512594	-0.861206	-0.588989
Data11	-0.658162	-0.060221	-0.311788	-0.667216	-0.385742
Data12	-0.472819	0.068359	-0.184937	-0.534566	-0.23468
Data13	-0.350342	0.148926	-0.11851	-0.455729	-0.121155
Data14	-0.294393	0.194906	-0.090535	-0.411377	-0.04598
Data15	-0.270793	0.214233	-0.069682	-0.386149	-0.004679
Data16	-0.263774	0.219727	-0.061747	-0.381368	0.010376
Data17	-0.282694	0.222371	-0.041606	-0.391744	0.028381
Data18	-0.353597	0.239054	-0.015259	-0.407511	0.04364
Data19	-0.388387	0.257975	-0.008036	-0.406291	0.037944
Data20	-0.383606	0.267944	-0.005391	-0.394084	0.036621
Data21	-0.374552	0.290527	-0.00356	-0.40507	0.064697
Data22	-0.350444	0.301717	-0.00946	-0.412089	0.111186
Data23	-0.322774	0.298665	-0.004679	-0.430196	0.144246
Data24	-0.296631	0.284627	0.00529	-0.452067	0.159912
Data25	-0.267741	0.284831	0.006205	-0.4599	0.171407
Data26	-0.232035	0.288696	0.010681	-0.45929	0.185445
Data27	-0.212301	0.277507	0.028788	-0.455729	0.203552
Data28	-0.197245	0.270589	0.043844	-0.443624	0.226135
Data29	-0.189311	0.256958	0.04364	-0.425415	0.250142
Data30	-0.172831	0.233358	0.033976	-0.421855	0.278829
Data31	-0.179749	0.229696	0.030518	-0.408529	0.309347
Data32	-0.175476	0.227865	0.024211	-0.389811	0.334066
Data33	-0.166931	0.219523	0.010376	-0.377096	0.332438
Data34	-0.158793	0.211995	-0.002848	-0.364278	0.327555
Data35	-0.155131	0.209351	-0.003866	-0.362854	0.323079
Data36	-0.142721	0.216471	0.017497	-0.369263	0.305481
Data37	-0.126648	0.223592	0.046895	-0.38208	0.295105
Data38	-0.111796	0.240682	0.080261	-0.404867	0.277812
Data39	-0.108541	0.257772	0.103048	-0.447286	0.269877
Data40	-0.112813	0.262451	0.113831	-0.485128	0.262858
Data41	-0.126648	0.261637	0.114339	-0.504862	0.256144
Data42	-0.131226	0.262858	0.117391	-0.50059	0.257365
Data43	-0.117493	0.252889	0.129395	-0.489807	0.271606
Data44	-0.101624	0.25411	0.143331	-0.479838	0.304871
Data45	-0.076396	0.278727	0.150859	-0.470072	0.322367
Data46	-0.0413	0.307617	0.148824	-0.468038	0.311178
Data47	-0.031331	0.338542	0.149434	-0.460612	0.290426
Data48	-0.024414	0.34729	0.162964	-0.442912	0.264893
Data49	-0.031637	0.34139	0.187378	-0.433858	0.269674
Data50	-0.040792	0.323893	0.213623	-0.430501	0.283407
Data51	-0.052185	0.29012	0.227153	-0.441081	0.30955
Data52	-0.05717	0.248413	0.239156	-0.451457	0.33844
Data53	-0.05544	0.211385	0.243022	-0.47109	0.36204
Data54	-0.056254	0.183309	0.233968	-0.494181	0.369771
Data55	-0.048421	0.168254	0.221151	-0.528463	0.351766
Data56	-0.036723	0.159505	0.207926	-0.552572	0.346781
Data57	-0.02065	0.152384	0.205688	-0.557454	0.357056
Data58	-0.001933	0.140381	0.218811	-0.55898	0.374552
Data59	0.026957	0.128784	0.243225	-0.553182	0.384827
Data60	0.045675	0.110067	0.277201	-0.533549	0.391744
Data61	0.062663	0.095622	0.296427	-0.506592	0.391744
Data62	0.075684	0.083618	0.301107	-0.496012	0.378621
Data63	0.082397	0.062866	0.293376	-0.490926	0.336711
Data64	0.075684	0.0236	0.274963	-0.501404	0.30365
Data65	0.064697	0.003052	0.24353	-0.507304	0.2889
Data66	0.053101	-0.007528	0.229594	-0.509949	0.276184
Data67	0.046794	-0.013021	0.22817	-0.505269	0.283305
Data68	0.053813	-0.003662	0.238241	-0.509033	0.299988
Data69	0.050252	0.002035	0.254924	-0.512695	0.319316
Data70	0.056966	-0.003662	0.281169	-0.517069	0.335897
Data71	0.061239	-0.007528	0.303955	-0.532837	0.345561
Data72	0.075582	-0.005493	0.330912	-0.537109	0.359395
Data73	0.092468	-0.001017	0.350138	-0.524394	0.357157
Data74	0.098368	0.00651	0.344442	-0.484823	0.352478
Data75	0.105286	0.006917	0.328064	-0.449829	0.352987
Data76	0.108744	-0.003052	0.3066	-0.434469	0.341187
Data77	0.12085	-0.02299	0.288696	-0.413513	0.306702
Data78	0.131022	-0.027466	0.281576	-0.400187	0.275777
Data79	0.155538	-0.029093	0.277913	-0.396729	0.26357
Data80	0.181071	-0.03418	0.2889	-0.405579	0.264079
Data81	0.185242	-0.034383	0.312093	-0.402527	0.266622
Data82	0.170288	-0.037231	0.33193	-0.389201	0.275675
Data83	0.152486	-0.028687	0.339457	-0.377502	0.281779
Data84	0.141398	-0.004679	0.343119	-0.377909	0.278422
Data85	0.147705	0.007731	0.341187	-0.377096	0.28066
Data86	0.177816	0.009562	0.327555	-0.375671	0.271708
Data87	0.214742	0.004679	0.305074	-0.371399	0.253805
Data88	0.239563	-0.010376	0.295919	-0.354004	0.229289
Data89	0.242208	-0.032959	0.308736	-0.33254	0.179749
Data90	0.228271	-0.068563	0.31779	-0.314128	0.11912
Data91	0.202535	-0.089518	0.319519	-0.272827	0.079854
Data92	0.173238	-0.102946	0.327962	-0.232442	0.041606
Data93	0.143026	-0.123291	0.33254	-0.213114	0.011597
Data94	0.111898	-0.13916	0.331726	-0.221252	-0.022888
Data95	0.079854	-0.14445	0.329488	-0.23997	-0.044657
Data96	0.075378	-0.136312	0.31189	-0.255127	-0.048625
Data97	0.088603	-0.120443	0.290222	-0.255025	-0.05778
Data98	0.090434	-0.105998	0.287882	-0.247091	-0.06429
Data99	0.084127	-0.108032	0.294393	-0.239766	-0.076497
Data100	0.080973	-0.118205	0.313314	-0.236308	-0.080872
Data101	0.075582	-0.124715	0.320231	-0.224202	-0.099284
Data102	0.082194	-0.137533	0.318909	-0.201518	-0.130514
Data103	0.092468	-0.151571	0.318705	-0.178223	-0.167542
Data104	0.126444	-0.163167	0.31189	-0.158285	-0.200602
Data105	0.171509	-0.17924	0.280253	-0.132039	-0.226135
Data106	0.189107	-0.184326	0.247396	-0.110168	-0.247091
Data107	0.187378	-0.182902	0.220032	-0.085754	-0.24587
Data108	0.17039	-0.17985	0.199483	-0.052694	-0.244548
Data109	0.138143	-0.188599	0.197754	-0.019023	-0.252584
Data110	0.111186	-0.205688	0.198669	-0.006205	-0.25472
Data111	0.099996	-0.217489	0.204671	-0.002848	-0.251872
Data112	0.090434	-0.239054	0.211894	-0.009766	-0.265808
Data113	0.086466	-0.252075	0.208537	-0.026143	-0.274048
Data114	0.08901	-0.252279	0.204569	-0.045573	-0.2771
Data115	0.091756	-0.248413	0.191142	-0.058289	-0.265198
Data116	0.103353	-0.248006	0.180054	-0.064799	-0.260417
Data117	0.110575	-0.258993	0.157267	-0.062256	-0.24292
Data118	0.116781	-0.266317	0.110779	-0.042928	-0.22349
Data119	0.118917	-0.26062	0.079854	-0.020345	-0.22583
Data120	0.11261	-0.244141	0.063883	-0.017395	-0.23234
Data121	0.113017	-0.222982	0.047709	-0.01475	-0.230306
Data122	0.11617	-0.203857	0.045268	-0.017802	-0.218099
Data123	0.115458	-0.176595	0.054728	-0.040588	-0.194092
Data124	0.106608	-0.150553	0.062764	-0.058695	-0.170492
Data125	0.099487	-0.131836	0.056051	-0.062358	-0.163676
Data126	0.10203	-0.128581	0.045675	-0.051473	-0.143026
Data127	0.102234	-0.111287	0.027974	-0.051168	-0.107015
Data128	0.113831	-0.089111	0.002035	-0.057373	-0.076396
Data129	0.121562	-0.075277	-0.018311	-0.075684	-0.055339
Data130	0.131327	-0.068766	-0.042725	-0.101115	-0.044352
Data131	0.13265	-0.05717	-0.060323	-0.115255	-0.039063
Data132	0.146586	-0.049845	-0.077108	-0.121358	-0.0295
Data133	0.164795	-0.045369	-0.093079	-0.131124	-0.014343
Data134	0.195414	-0.045573	-0.11322	-0.133972	0.007324
Data135	0.224406	-0.044352	-0.125326	-0.124715	0.03245
Data136	0.248922	-0.043335	-0.142619	-0.12441	0.055237
Data137	0.273031	-0.039063	-0.16449	-0.127767	0.072428
Data138	0.280151	-0.042114	-0.196838	-0.138143	0.086263
Data139	0.268656	-0.052287	-0.226644	-0.148926	0.100199
Data140	0.266825	-0.062052	-0.252787	-0.155131	0.096741
Data141	0.252075	-0.083618	-0.26947	-0.174255	0.073446
Data142	0.231018	-0.099284	-0.273336	-0.208232	0.050354
Data143	0.223185	-0.094401	-0.248718	-0.253601	0.034587
Data144	0.223999	-0.076294	-0.220235	-0.273641	0.024414
Data145	0.22349	-0.053914	-0.199585	-0.286458	0.019836
Data146	0.225321	-0.026855	-0.189412	-0.293274	0.004069
Data147	0.233053	-0.008748	-0.201314	-0.298462	0.003153
Data148	0.233256	0.010376	-0.229696	-0.301514	0.005798
Data149	0.229492	0.033162	-0.273946	-0.308634	0.020549
Data150	0.231628	0.032756	-0.321859	-0.294902	0.040894
Data151	0.239156	0.030721	-0.356038	-0.274862	0.06012
Data152	0.233968	0.027059	-0.36967	-0.256958	0.085653
Data153	0.214742	0.025838	-0.354411	-0.265096	0.103353
Data154	0.195109	0.025228	-0.330709	-0.287272	0.102946
Data155	0.177002	0.020142	-0.309347	-0.308126	0.09552
Data156	0.157369	0.017904	-0.283407	-0.323385	0.084635
Data157	0.14211	0.021769	-0.281372	-0.318298	0.093486
Data158	0.156555	0.010579	-0.29836	-0.31901	0.103861
Data159	0.180969	0	-0.313619	-0.334473	0.110779
Data160	0.203349	-0.029704	-0.310872	-0.347595	0.109762
Data161	0.211283	-0.053304	-0.301208	-0.336812	0.102539
Data162	0.221252	-0.07548	-0.290019	-0.334066	0.109863
Data163	0.227051	-0.096436	-0.289815	-0.358683	0.122477
Data164	0.239766	-0.105387	-0.308736	-0.383911	0.133158
Data165	0.242106	-0.096436	-0.328267	-0.400798	0.152995
Data166	0.239563	-0.089111	-0.339762	-0.401917	0.165405
Data167	0.211182	-0.093384	-0.342102	-0.403137	0.172628
Data168	0.197245	-0.097249	-0.348918	-0.41331	0.172221
Data169	0.174866	-0.096639	-0.373433	-0.428263	0.171509
Data170	0.160014	-0.103353	-0.401713	-0.440572	0.155741
Data171	0.153503	-0.120239	-0.413106	-0.444132	0.1356
Data172	0.15035	-0.126139	-0.425212	-0.446472	0.119019
Data173	0.147502	-0.116984	-0.42216	-0.451355	0.120138
Data174	0.137838	-0.101522	-0.41982	-0.44637	0.142314
Data175	0.116272	-0.068359	-0.415243	-0.454102	0.1592
Data176	0.12797	-0.035604	-0.407003	-0.470886	0.19633
Data177	0.130208	-0.022176	-0.394592	-0.484416	0.225525
Data178	0.131327	-0.014852	-0.372518	-0.483907	0.242513
Data179	0.137227	-0.027262	-0.362345	-0.473328	0.247904
Data180	0.143534	-0.036621	-0.363261	-0.479024	0.249125
Data181	0.14974	-0.032552	-0.357768	-0.483907	0.259908
Data182	0.14679	-0.021769	-0.370178	-0.487264	0.268555
Data183	0.136617	-0.010376	-0.381165	-0.488485	0.256755
Data184	0.122681	0.013224	-0.391846	-0.48818	0.237223
Data185	0.097656	0.030721	-0.39683	-0.499369	0.223897
Data186	0.079346	0.045776	-0.36733	-0.500793	0.214539
Data187	0.06134	0.042318	-0.331421	-0.493673	0.217896
Data188	0.039775	0.021973	-0.314941	-0.4835	0.226034
Data189	0.034383	0.008952	-0.315145	-0.484212	0.22583
Data190	0.031535	0.018921	-0.319926	-0.491435	0.223185
Data191	0.0236	0.02238	-0.334066	-0.487162	0.210063
Data192	0.007324	0.008138	-0.347493	-0.493062	0.193278
Data193	-0.006714	-0.023397	-0.347697	-0.493774	0.172221
Data194	-0.028992	-0.037231	-0.349528	-0.500692	0.154622
Data195	-0.040894	-0.046794	-0.345662	-0.499166	0.12085
Data196	-0.039469	-0.05839	-0.329997	-0.487162	0.072021
Data197	-0.036926	-0.065918	-0.310567	-0.465902	0.032654
Data198	-0.033061	-0.063273	-0.281576	-0.45166	-0.00529
Data199	-0.042013	-0.067749	-0.253398	-0.439962	-0.033773
Data200	-0.069275	-0.092163	-0.235494	-0.42511	-0.048218
Data201	-0.104574	-0.104574	-0.224304	-0.409749	-0.053406
Data202	-0.134888	-0.115356	-0.217794	-0.407308	-0.063273
Data203	-0.159709	-0.116577	-0.223796	-0.401408	-0.08311
Data204	-0.187581	-0.095825	-0.238851	-0.392151	-0.099182
Data205	-0.199992	-0.087077	-0.244853	-0.366618	-0.108744
Data206	-0.205994	-0.081991	-0.241699	-0.343933	-0.118306
Data207	-0.203654	-0.08728	-0.229085	-0.336507	-0.120341
Data208	-0.188395	-0.107218	-0.221965	-0.325826	-0.115865
Data209	-0.173543	-0.123291	-0.213521	-0.311584	-0.115458
Data210	-0.153503	-0.143229	-0.201009	-0.286153	-0.124715
Data211	-0.13387	-0.168254	-0.19165	-0.261129	-0.148214
Data212	-0.122274	-0.190226	-0.190837	-0.244141	-0.149536
Data213	-0.13621	-0.202637	-0.199076	-0.203654	-0.129496
Data214	-0.145772	-0.203451	-0.210673	-0.147095	-0.109456
Data215	-0.157267	-0.198568	-0.220133	-0.106913	-0.100708
Data216	-0.180359	-0.183105	-0.213826	-0.090637	-0.093689
Data217	-0.218811	-0.169067	-0.195923	-0.091858	-0.094808
Data218	-0.247091	-0.15564	-0.161845	-0.087789	-0.112712
Data219	-0.263468	-0.16276	-0.131632	-0.101013	-0.134277
Data220	-0.276082	-0.172933	-0.102946	-0.107931	-0.14679
Data221	-0.283305	-0.178019	-0.082397	-0.097148	-0.151265
Data222	-0.275167	-0.169678	-0.064087	-0.088704	-0.135091
Data223	-0.266012	-0.143229	-0.055949	-0.076497	-0.115051
Data224	-0.264994	-0.11495	-0.072734	-0.057068	-0.097351
Data225	-0.260722	-0.082601	-0.098877	-0.034078	-0.074972
Data226	-0.25472	-0.061849	-0.115051	-0.010783	-0.050354
Data227	-0.247701	-0.040487	-0.110881	0.006612	-0.010681
Data228	-0.233968	-0.033976	-0.10376	0.0295	0.037537
Data229	-0.218099	-0.027669	-0.090739	0.038147	0.084127
Data230	-0.212301	-0.012817	-0.06134	0.045878	0.129191
Data231	-0.208232	0.002645	-0.030823	0.061137	0.169169
Data232	-0.194702	0.022176	-0.002238	0.087992	0.202637
Data233	-0.164286	0.041911	0.027161	0.111898	0.241801
Data234	-0.144043	0.074666	0.027669	0.121765	0.272725
Data235	-0.128377	0.11556	0.022583	0.137838	0.319214
Data236	-0.125732	0.141602	0.025126	0.151062	0.370585
Data237	-0.113932	0.162557	0.029907	0.151062	0.394389
Data238	-0.093892	0.178223	0.048625	0.154419	0.408325
Data239	-0.070292	0.200602	0.083415	0.16744	0.451152
Data240	-0.039978	0.221558	0.12146	0.197652	0.515849
Data241	-0.007833	0.26123	0.157572	0.229289	0.568441
Data242	0.009664	0.299479	0.181986	0.258179	0.608317
Data243	0.029806	0.331421	0.194295	0.28951	0.645955
Data244	0.050557	0.356038	0.201619	0.323588	0.680542
Data245	0.069275	0.372925	0.204773	0.348002	0.716146
Data246	0.086772	0.386963	0.210673	0.374959	0.72876
Data247	0.092875	0.409139	0.201213	0.406494	0.762227
Data248	0.087077	0.424601	0.198669	0.432332	0.816447
Data249	0.084025	0.43457	0.220235	0.459391	0.852559
Data250	0.094604	0.45634	0.251058	0.476278	0.867513
Data251	0.111796	0.494995	0.262451	0.48584	0.881348
Data252	0.148315	0.529175	0.26886	0.495199	0.884399
Data253	0.188293	0.559082	0.279134	0.496826	0.884806
Data254	0.21464	0.562744	0.286967	0.506185	0.875753
Data255	0.229899	0.53772	0.289917	0.524495	0.871582
Data256	0.239665	0.515137	0.285034	0.535278	0.877584
Data257	0.256958	0.520833	0.283712	0.544332	0.898132
Data258	0.267436	0.555623	0.279948	0.54484	0.915629
Data259	0.282593	0.582682	0.273946	0.538635	0.924784
Data260	0.286153	0.585531	0.272013	0.526733	0.912679
Data261	0.280762	0.595093	0.270691	0.514526	0.883789
Data262	0.276489	0.592448	0.284424	0.505473	0.83669
Data263	0.264893	0.577596	0.306295	0.493571	0.809326
Data264	0.264079	0.563761	0.315653	0.489502	0.795898
Data265	0.267029	0.55481	0.323283	0.481262	0.810649
Data266	0.287577	0.54891	0.322367	0.470378	0.840759
Data267	0.311178	0.539958	0.311178	0.450643	0.861206
Data268	0.329285	0.533651	0.30009	0.425313	0.861918
Data269	0.342102	0.518595	0.272115	0.412292	0.857239
Data270	0.34668	0.50354	0.23641	0.408529	0.860901
Data271	0.342814	0.489095	0.225728	0.420024	0.854797
Data272	0.344849	0.477295	0.230204	0.421143	0.859273
Data273	0.343018	0.461426	0.239563	0.424093	0.879924
Data274	0.327555	0.445964	0.23936	0.434977	0.891927
Data275	0.332438	0.422974	0.247294	0.437317	0.894267
Data276	0.328776	0.392456	0.234578	0.411784	0.865784
Data277	0.324707	0.369059	0.200297	0.388184	0.834452
Data278	0.319519	0.364583	0.163676	0.367839	0.816447
Data279	0.306295	0.373128	0.146383	0.345561	0.817261
Data280	0.279948	0.372925	0.135396	0.329793	0.809123
Data281	0.248108	0.379232	0.121765	0.319519	0.795898
Data282	0.225016	0.387777	0.099996	0.325521	0.767822
Data283	0.210266	0.390828	0.081075	0.33488	0.751851
Data284	0.203756	0.388997	0.078735	0.333455	0.74056
Data285	0.197347	0.372925	0.08016	0.324097	0.72347
Data286	0.19338	0.344442	0.073547	0.319926	0.713196
Data287	0.203756	0.327148	0.060018	0.313212	0.711161
Data288	0.218608	0.314738	0.038147	0.311788	0.721436
Data289	0.211487	0.295207	-0.000407	0.305481	0.699158
Data290	0.195109	0.26591	-0.049845	0.298462	0.654399
Data291	0.170593	0.256551	-0.089722	0.274353	0.60262
Data292	0.136617	0.261027	-0.112406	0.243835	0.540771
Data293	0.100098	0.247396	-0.118612	0.212809	0.470683
Data294	0.067342	0.206095	-0.127462	0.189718	0.406189
Data295	0.036011	0.164388	-0.132751	0.171102	0.360718
Data296	0.000407	0.123088	-0.13682	0.158183	0.335286
Data297	-0.013529	0.079142	-0.14506	0.141907	0.307922
Data298	-0.019938	0.035197	-0.163981	0.126139	0.257263
Data299	-0.039876	-0.00061	-0.199585	0.098674	0.195313
Data300	-0.073039	-0.008748	-0.23468	0.074972	0.11851
Data301	-0.113932	-0.01241	-0.269063	0.060018	0.032857
Data302	-0.146484	-0.006714	-0.294189	0.059408	-0.061035
Data303	-0.165914	-0.028687	-0.315348	0.055237	-0.157674
Data304	-0.194295	-0.05778	-0.334269	0.044556	-0.213623
Data305	-0.220439	-0.080363	-0.352987	0.042928	-0.23936
Data306	-0.232137	-0.120646	-0.377604	0.052897	-0.267639
Data307	-0.24231	-0.162354	-0.393168	0.053406	-0.316264
Data308	-0.278422	-0.187581	-0.391134	0.052083	-0.38208
Data309	-0.308431	-0.209351	-0.416463	0.052694	-0.444438
Data310	-0.334066	-0.228068	-0.446269	0.044454	-0.499064
Data311	-0.357666	-0.24943	-0.46285	0.028585	-0.558675
Data312	-0.380554	-0.26652	-0.462646	0.010681	-0.599264
Data313	-0.39683	-0.283407	-0.443827	0.000203	-0.623983
Data314	-0.409648	-0.299683	-0.429484	-0.013123	-0.645854
Data315	-0.425313	-0.313721	-0.412903	-0.037537	-0.663859
Data316	-0.428569	-0.328979	-0.405884	-0.058085	-0.686747
Data317	-0.431722	-0.348918	-0.409851	-0.077515	-0.717672
Data318	-0.430501	-0.383504	-0.421143	-0.073039	-0.75297
Data319	-0.425618	-0.415039	-0.440877	-0.054423	-0.788066
Data320	-0.420634	-0.434774	-0.475057	-0.02004	-0.817464
Data321	-0.41453	-0.454305	-0.509949	0.013733	-0.834656
Data322	-0.425924	-0.461222	-0.537415	0.028585	-0.83313
Data323	-0.439758	-0.480957	-0.54952	0.042521	-0.848796
Data324	-0.443726	-0.507202	-0.536194	0.042623	-0.880839
Data325	-0.447286	-0.517985	-0.509847	0.044657	-0.921834
Data326	-0.429789	-0.524292	-0.481262	0.032552	-0.951029
Data327	-0.423177	-0.527751	-0.459696	0.007324	-0.9729
Data328	-0.409648	-0.53243	-0.452779	-0.026652	-0.977478
Data329	-0.400899	-0.534465	-0.438334	-0.056356	-0.965068
Data330	-0.391541	-0.52653	-0.449829	-0.061544	-0.961812
Data331	-0.37852	-0.504964	-0.471293	-0.074768	-0.95164
Data332	-0.357056	-0.493774	-0.483398	-0.095317	-0.94279
Data333	-0.345968	-0.488078	-0.48879	-0.112	-0.952962
Data334	-0.338643	-0.486857	-0.485433	-0.120138	-0.9493
Data335	-0.327352	-0.473022	-0.470276	-0.118306	-0.929667
Data336	-0.323079	-0.439046	-0.437826	-0.130717	-0.895996
Data337	-0.312907	-0.406494	-0.393473	-0.143026	-0.860087
Data338	-0.287882	-0.369873	-0.351969	-0.144043	-0.841573
Data339	-0.257467	-0.339762	-0.326742	-0.151367	-0.840861
Data340	-0.230916	-0.313924	-0.3066	-0.155945	-0.824788
Data341	-0.217387	-0.3125	-0.293884	-0.160116	-0.786438
Data342	-0.203654	-0.321045	-0.30599	-0.154724	-0.749919
Data343	-0.183818	-0.323893	-0.329386	-0.14974	-0.718079
Data344	-0.161133	-0.330607	-0.346781	-0.148417	-0.68573
Data345	-0.138346	-0.323486	-0.359497	-0.152588	-0.655314
Data346	-0.10966	-0.303345	-0.379842	-0.156759	-0.643819
Data347	-0.084737	-0.279948	-0.364889	-0.157572	-0.635071
Data348	-0.05544	-0.272624	-0.340474	-0.156962	-0.605469
Data349	-0.023804	-0.274862	-0.327657	-0.178528	-0.568237
Data350	0.007019	-0.267741	-0.327555	-0.203654	-0.534465
Data351	0.032654	-0.254924	-0.342712	-0.217489	-0.511271
Data352	0.051982	-0.236816	-0.361633	-0.223592	-0.486043
Data353	0.078227	-0.227458	-0.382792	-0.222778	-0.472107
Data354	0.094604	-0.213623	-0.388896	-0.231527	-0.482178
Data355	0.109253	-0.210571	-0.380452	-0.240682	-0.502523
Data356	0.111389	-0.217692	-0.345052	-0.250956	-0.51534
Data357	0.116882	-0.208537	-0.299988	-0.278931	-0.530192
Data358	0.130819	-0.177205	-0.267537	-0.309753	-0.534871
Data359	0.148722	-0.138753	-0.239868	-0.335083	-0.533752
Data360	0.163371	-0.092163	-0.224711	-0.350444	-0.523885
Data361	0.17395	-0.054932	-0.218709	-0.332743	-0.514119
Data362	0.185343	-0.040894	-0.215149	-0.301005	-0.500387
Data363	0.204366	-0.032349	-0.201518	-0.266825	-0.466614
Data364	0.235596	-0.03479	-0.185343	-0.23407	-0.441488
Data365	0.262655	-0.032145	-0.167338	-0.217183	-0.406087
Data366	0.274963	-0.025635	-0.160929	-0.198771	-0.378316
Data367	0.287069	-0.031942	-0.154012	-0.193481	-0.373739
Data368	0.310364	-0.039673	-0.139974	-0.200399	-0.384827
Data369	0.325012	-0.035604	-0.114848	-0.20284	-0.38737
Data370	0.329692	-0.020955	-0.090434	-0.201619	-0.382487
Data371	0.335083	-0.013021	-0.060628	-0.196025	-0.366618
Data372	0.329692	-0.004272	-0.025228	-0.19399	-0.343933
Data373	0.33783	0.003866	0.015259	-0.201619	-0.320943
Data374	0.353088	0.003866	0.038656	-0.203145	-0.297343
Data375	0.371195	-0.007324	0.042725	-0.20518	-0.283508
Data376	0.391541	-0.018514	0.042826	-0.206197	-0.267741
Data377	0.409444	-0.022176	0.048421	-0.192464	-0.241394
Data378	0.427958	-0.013428	0.059102	-0.183309	-0.220337
Data379	0.436401	-0.005086	0.089518	-0.169881	-0.194499
Data380	0.435791	0.001017	0.12736	-0.152486	-0.169983
Data381	0.449931	-0.002035	0.145264	-0.149434	-0.139465
Data382	0.455119	-0.010579	0.151265	-0.145365	-0.108439
Data383	0.470886	-0.009766	0.17039	-0.148926	-0.087687
Data384	0.483704	-0.008748	0.176697	-0.154114	-0.067749
Data385	0.489807	-0.008545	0.165202	-0.158895	-0.059509
Data386	0.484721	0.012004	0.158997	-0.154928	-0.066528
Data387	0.47465	0.030314	0.153097	-0.152486	-0.065816
Data388	0.461629	0.049845	0.157166	-0.16215	-0.051371
Data389	0.465393	0.076701	0.170186	-0.168864	-0.03245
Data390	0.473735	0.098267	0.191854	-0.179443	-0.018921
Data391	0.485433	0.120239	0.225016	-0.189514	-0.012004
Data392	0.512492	0.134074	0.251465	-0.179749	-0.006917
Data393	0.523783	0.154215	0.266113	-0.151672	0.007222
Data394	0.535177	0.176799	0.27415	-0.114237	0.019124
Data395	0.535583	0.190837	0.28656	-0.08016	0.029297
Data396	0.531311	0.199585	0.300293	-0.059001	0.023702
Data397	0.519104	0.195719	0.294291	-0.058797	0.022583
Data398	0.497945	0.20223	0.283407	-0.056966	0.022685
Data399	0.478007	0.209351	0.285238	-0.057983	0.010274
Data400	0.454203	0.202637	0.318807	-0.040894	0.002035
Data401	0.427348	0.196533	0.358582	-0.019836	0.007629
Data402	0.414937	0.194295	0.384216	0.003153	-0.003764
Data403	0.423991	0.200399	0.391439	0.054525	-0.025126
Data404	0.438639	0.215861	0.375671	0.095317	-0.039978
Data405	0.45166	0.225423	0.357259	0.125834	-0.046895
Data406	0.46641	0.217896	0.35024	0.137024	-0.053914
Data407	0.466512	0.215047	0.335388	0.142008	-0.080872
Data408	0.472209	0.236206	0.340373	0.148519	-0.109558
Data409	0.480855	0.246785	0.360921	0.154419	-0.130819
Data410	0.486247	0.242106	0.37913	0.158183	-0.164693
Data411	0.470988	0.248006	0.385437	0.164693	-0.195618
Data412	0.461324	0.253296	0.405375	0.187276	-0.214945
Data413	0.462545	0.246785	0.426127	0.207113	-0.242615
Data414	0.453186	0.237834	0.430196	0.227254	-0.273743
Data415	0.436503	0.239054	0.425212	0.241903	-0.29541
Data416	0.430501	0.249634	0.408427	0.230611	-0.317993
Data417	0.43101	0.264282	0.400391	0.224711	-0.340983
Data418	0.403442	0.277303	0.401204	0.230509	-0.362345
Data419	0.377299	0.302327	0.407104	0.231527	-0.384013
Data420	0.353292	0.326335	0.423686	0.23173	-0.392761
Data421	0.353597	0.351156	0.44576	0.256144	-0.385539
Data422	0.367228	0.369873	0.470276	0.282186	-0.370585
Data423	0.391134	0.378825	0.489807	0.293172	-0.366007
Data424	0.409851	0.364176	0.495199	0.303446	-0.384827
Data425	0.410156	0.351969	0.478007	0.317078	-0.420837
Data426	0.417379	0.337728	0.455729	0.330811	-0.453898
Data427	0.435588	0.310465	0.449931	0.351359	-0.468953
Data428	0.432841	0.291138	0.439962	0.372823	-0.474243
Data429	0.414937	0.278931	0.4363	0.389201	-0.4776
Data430	0.379028	0.27832	0.443319	0.402934	-0.494486
Data431	0.342	0.2771	0.466715	0.431213	-0.525818
Data432	0.311788	0.281372	0.499776	0.446879	-0.556539
Data433	0.282186	0.285034	0.517375	0.440674	-0.570984
Data434	0.263468	0.293172	0.52887	0.426025	-0.567525
Data435	0.268148	0.289307	0.523478	0.421549	-0.547282
Data436	0.246073	0.307007	0.510864	0.412191	-0.527547
Data437	0.231628	0.337524	0.487264	0.393982	-0.525818
Data438	0.22644	0.35848	0.468648	0.374959	-0.532837
Data439	0.217285	0.372314	0.447388	0.367737	-0.548706
Data440	0.215149	0.389608	0.423686	0.375875	-0.557658
Data441	0.198364	0.392456	0.400899	0.39683	-0.550741
Data442	0.18453	0.406087	0.408427	0.415649	-0.528259
Data443	0.174561	0.429484	0.43101	0.418294	-0.497437
Data444	0.165202	0.451864	0.446574	0.395508	-0.480754
Data445	0.146484	0.478516	0.448914	0.365906	-0.482788
Data446	0.138041	0.500488	0.447795	0.340983	-0.485738
Data447	0.141703	0.507813	0.450948	0.325724	-0.455729
Data448	0.142721	0.520833	0.442403	0.303955	-0.398661
Data449	0.144653	0.522257	0.422872	0.279643	-0.35319
Data450	0.139771	0.515951	0.40741	0.254618	-0.340983
Data451	0.135091	0.518392	0.393066	0.236816	-0.348714
Data452	0.139567	0.513509	0.388794	0.210775	-0.355021
Data453	0.139058	0.503337	0.389506	0.195923	-0.361023
Data454	0.150553	0.48645	0.413411	0.193075	-0.352376
Data455	0.165609	0.473429	0.426941	0.203552	-0.346883
Data456	0.174967	0.472209	0.416056	0.216166	-0.337728
Data457	0.172119	0.464071	0.399882	0.230815	-0.301208
Data458	0.158793	0.457764	0.378215	0.229187	-0.2712
Data459	0.143738	0.461426	0.351868	0.216675	-0.258484
Data460	0.121765	0.455729	0.320333	0.214539	-0.256042
Data461	0.100911	0.446167	0.293986	0.210876	-0.254517
Data462	0.090129	0.439657	0.283407	0.195109	-0.254618
Data463	0.091858	0.443929	0.29836	0.183004	-0.262146
Data464	0.092265	0.450439	0.329183	0.162048	-0.274963
Data465	0.082703	0.470581	0.365601	0.137939	-0.3007
Data466	0.080261	0.483195	0.391134	0.111287	-0.316366
Data467	0.080058	0.490316	0.377604	0.09023	-0.335693
Data468	0.05717	0.495605	0.355428	0.086365	-0.338949
Data469	0.030721	0.498657	0.336202	0.096842	-0.342712
Data470	0.026754	0.511882	0.340678	0.117696	-0.326131
Data471	0.018412	0.512085	0.362956	0.123291	-0.295817
Data472	0.001933	0.515747	0.379842	0.12085	-0.277201
Data473	-0.009359	0.517171	0.384725	0.114441	-0.259908
Data474	-0.016988	0.515951	0.38564	0.120646	-0.25533
Data475	-0.015055	0.506999	0.395508	0.129496	-0.265096
Data476	-0.008545	0.507202	0.403239	0.129089	-0.286051
Data477	0	0.513306	0.396627	0.124207	-0.29185
Data478	0.007426	0.518595	0.383911	0.113932	-0.270996
Data479	0.011495	0.53243	0.371501	0.105489	-0.232646
Data480	0.012716	0.536906	0.349528	0.092672	-0.209656
Data481	0.004883	0.531209	0.332235	0.080973	-0.200094
Data482	-0.012512	0.523682	0.327454	0.07548	-0.184021
Data483	-0.015361	0.51534	0.320028	0.071513	-0.168152
Data484	-0.012512	0.498047	0.303243	0.060221	-0.149536
Data485	0.000305	0.472819	0.296834	0.045471	-0.134176
Data486	0.01414	0.446167	0.292053	0.046794	-0.103861
Data487	0.027059	0.442912	0.289612	0.053304	-0.076803
Data488	0.021566	0.447388	0.278524	0.061951	-0.079244
Data489	-0.002136	0.448608	0.265808	0.067342	-0.098165
Data490	-0.023499	0.422363	0.252787	0.078939	-0.118408
Data491	-0.046488	0.399984	0.238546	0.086568	-0.130005
Data492	-0.063883	0.380046	0.219218	0.093994	-0.125834
Data493	-0.07548	0.356649	0.207316	0.10966	-0.108032
Data494	-0.084839	0.346883	0.198161	0.115763	-0.081991
Data495	-0.08728	0.347087	0.191345	0.112	-0.049845
Data496	-0.090129	0.360311	0.18158	0.101013	-0.009867
Data497	-0.093079	0.374959	0.179545	0.082601	0.023092
Data498	-0.096842	0.38208	0.187276	0.073547	0.054525
Data499	-0.086975	0.377401	0.184224	0.086568	0.071513
Data500	-0.074666	0.368245	0.165609	0.114746	0.081278
Data501	-0.060221	0.378011	0.134583	0.146586	0.094503
Data502	-0.046387	0.372925	0.103048	0.181376	0.096741
Data503	-0.051371	0.36438	0.066833	0.206299	0.091146
Data504	-0.073649	0.361125	0.05422	0.223592	0.091756
Data505	-0.093791	0.35319	0.04425	0.236308	0.112203
Data506	-0.106506	0.337118	0.05483	0.228882	0.131429
Data507	-0.126038	0.310465	0.084025	0.22054	0.142721
Data508	-0.137227	0.267334	0.093079	0.215556	0.146383
Data509	-0.125936	0.228882	0.08372	0.222473	0.144857
Data510	-0.11912	0.214233	0.081177	0.235697	0.136108
Data511	-0.114136	0.205078	0.064596	0.250854	0.115356
Data512	-0.113017	0.187174	0.04893	0.266927	0.080363
Data513	-0.119934	0.163574	0.037944	0.276998	0.051473
Data514	-0.135905	0.165405	0.030212	0.284932	0.031738
Data515	-0.147196	0.171305	0.008952	0.299377	0.005595
Data516	-0.147298	0.158691	-0.005391	0.31189	-0.023295
Data517	-0.147502	0.128988	-0.003357	0.331421	-0.049947
Data518	-0.160116	0.111084	-0.007528	0.36438	-0.038147
Data519	-0.187988	0.095418	-0.018717	0.384318	-0.023499
Data520	-0.210164	0.078328	-0.034281	0.39032	-0.01943
Data521	-0.231934	0.067952	-0.045166	0.404663	-0.011495
Data522	-0.251261	0.066528	-0.055847	0.418396	-0.006714
Data523	-0.257975	0.055745	-0.071716	0.430705	-0.010376
Data524	-0.26591	0.046183	-0.091044	0.444641	-0.051982
Data525	-0.268453	0.030314	-0.113627	0.447184	-0.082397
Data526	-0.263367	0	-0.131429	0.450846	-0.097961
Data527	-0.276794	-0.025431	-0.13916	0.44047	-0.114237
Data528	-0.294902	-0.042521	-0.140279	0.434062	-0.112305
Data529	-0.303752	-0.043742	-0.137736	0.434469	-0.116984
Data530	-0.292664	-0.047811	-0.110677	0.438232	-0.117391
Data531	-0.281982	-0.074259	-0.09318	0.460307	-0.117188
Data532	-0.287882	-0.107625	-0.09318	0.480448	-0.131734
Data533	-0.30009	-0.14974	-0.106608	0.505676	-0.131836
Data534	-0.306396	-0.184123	-0.123901	0.544535	-0.109049
Data535	-0.291951	-0.213826	-0.137838	0.578613	-0.082296
Data536	-0.285238	-0.232951	-0.148417	0.609741	-0.091553
Data537	-0.303752	-0.250651	-0.148214	0.640259	-0.112305
Data538	-0.321452	-0.280762	-0.136414	0.653483	-0.112915
Data539	-0.33488	-0.30599	-0.129293	0.657043	-0.09847
Data540	-0.3361	-0.332031	-0.125631	0.646261	-0.079549
Data541	-0.326436	-0.34729	-0.123291	0.622355	-0.048218
Data542	-0.31016	-0.357463	-0.134176	0.599162	-0.038859
Data543	-0.30426	-0.351359	-0.147705	0.582886	-0.041809
Data544	-0.304769	-0.32959	-0.175781	0.574443	-0.048116
Data545	-0.313212	-0.311686	-0.20813	0.573425	-0.039978
Data546	-0.32664	-0.306396	-0.227356	0.581258	-0.026449
Data547	-0.325521	-0.303141	-0.23173	0.588379	-0.007528
Data548	-0.327047	-0.2948	-0.230103	0.585836	0.012716
Data549	-0.339152	-0.286458	-0.224813	0.585124	0.047404
Data550	-0.365194	-0.291748	-0.210266	0.580444	0.080261
Data551	-0.373027	-0.282796	-0.194194	0.56956	0.075785
Data552	-0.374451	-0.274048	-0.169067	0.571899	0.069682
Data553	-0.379537	-0.273438	-0.150553	0.565287	0.056356
Data554	-0.375163	-0.286051	-0.161641	0.543111	0.055644
Data555	-0.367839	-0.295207	-0.194092	0.53772	0.06307
Data556	-0.346273	-0.300903	-0.208944	0.541077	0.075684
Data557	-0.326233	-0.311279	-0.215352	0.54067	0.117289
Data558	-0.317586	-0.321452	-0.215861	0.534973	0.157267
Data559	-0.301514	-0.331421	-0.202942	0.525614	0.174967
Data560	-0.280151	-0.339762	-0.184428	0.524902	0.19338
Data561	-0.265503	-0.340373	-0.162455	0.530294	0.220235
Data562	-0.24882	-0.345052	-0.147196	0.536601	0.264791
Data563	-0.221863	-0.364176	-0.14384	0.532227	0.287374
Data564	-0.197347	-0.399373	-0.174866	0.520426	0.284322
Data565	-0.182393	-0.411987	-0.204264	0.510864	0.278829
Data566	-0.181681	-0.423991	-0.221863	0.500183	0.272013
Data567	-0.190633	-0.438843	-0.234985	0.486959	0.25411
Data568	-0.215047	-0.447388	-0.239563	0.46814	0.220642
Data569	-0.234477	-0.463053	-0.229187	0.446269	0.20223
Data570	-0.244446	-0.474243	-0.20752	0.416667	0.206909
Data571	-0.263163	-0.47526	-0.194092	0.381165	0.208537
Data572	-0.26591	-0.465902	-0.199178	0.347493	0.206095
Data573	-0.260518	-0.455119	-0.193787	0.299377	0.201111
Data574	-0.265808	-0.446777	-0.198669	0.273234	0.201721
Data575	-0.253092	-0.441488	-0.209351	0.273031	0.194194
Data576	-0.225525	-0.449626	-0.217997	0.283712	0.201111
Data577	-0.213725	-0.469971	-0.224406	0.301514	0.211589
Data578	-0.205587	-0.488688	-0.22817	0.320028	0.217794
Data579	-0.202535	-0.498861	-0.232646	0.325012	0.229289
Data580	-0.21932	-0.49113	-0.236816	0.319112	0.228068
Data581	-0.231832	-0.475464	-0.231934	0.311788	0.211182
Data582	-0.244853	-0.47404	-0.217692	0.30721	0.194194
Data583	-0.247498	-0.476481	-0.201925	0.299683	0.186361
Data584	-0.251973	-0.477295	-0.182088	0.287476	0.192871
Data585	-0.254211	-0.493368	-0.166219	0.270793	0.206299
Data586	-0.25533	-0.501709	-0.154928	0.247599	0.21932
Data587	-0.24648	-0.516764	-0.157369	0.222473	0.229797
Data588	-0.240479	-0.535685	-0.156962	0.202637	0.232137
Data589	-0.237732	-0.558472	-0.166219	0.177816	0.228271
Data590	-0.231222	-0.586548	-0.186768	0.163167	0.205282
Data591	-0.222575	-0.619507	-0.189412	0.155843	0.195414
Data592	-0.217387	-0.649414	-0.166117	0.15391	0.192261
Data593	-0.209656	-0.671997	-0.150146	0.161845	0.193481
Data594	-0.202026	-0.690511	-0.140279	0.163676	0.201721
Data595	-0.202026	-0.705566	-0.139669	0.156555	0.198263
Data596	-0.209147	-0.693359	-0.149333	0.147807	0.206095
Data597	-0.210164	-0.672404	-0.157674	0.1415	0.218099
Data598	-0.211283	-0.654704	-0.174967	0.140279	0.232951
Data599	-0.224609	-0.638428	-0.185038	0.140788	0.234477
Data600	-0.237935	-0.613403	-0.176799	0.138957	0.233765
Data601	-0.244446	-0.594076	-0.171102	0.121562	0.241699
Data602	-0.247904	-0.583903	-0.167135	0.09847	0.249634
Data603	-0.252584	-0.585124	-0.150248	0.077413	0.24821
Data604	-0.238647	-0.592651	-0.133464	0.062663	0.260213
Data605	-0.213013	-0.610962	-0.124308	0.054525	0.259603
Data606	-0.181071	-0.620931	-0.13265	0.059814	0.254822
Data607	-0.156453	-0.627645	-0.140686	0.080261	0.244141
Data608	-0.143941	-0.615234	-0.150757	0.122172	0.246073
Data609	-0.134989	-0.615234	-0.168762	0.145569	0.25472
Data610	-0.129191	-0.62561	-0.185649	0.149434	0.249939
Data611	-0.126648	-0.628459	-0.200806	0.141093	0.239868
Data612	-0.130615	-0.623576	-0.205994	0.122172	0.240885
Data613	-0.143636	-0.613607	-0.200195	0.109456	0.247599
Data614	-0.146484	-0.599162	-0.185649	0.101318	0.24882
Data615	-0.149333	-0.575968	-0.17039	0.08667	0.238647
Data616	-0.1533	-0.564372	-0.15686	0.076599	0.218404
Data617	-0.171407	-0.557658	-0.159709	0.079142	0.183818
Data618	-0.166728	-0.56783	-0.179138	0.074565	0.155741
Data619	-0.152486	-0.593262	-0.202738	0.05544	0.136108
Data620	-0.125834	-0.623372	-0.217285	0.041199	0.100708
Data621	-0.089925	-0.644124	-0.223897	0.050557	0.066528
Data622	-0.069987	-0.640259	-0.214945	0.07192	0.025431
Data623	-0.059204	-0.626628	-0.210978	0.096842	0.000916
Data624	-0.07314	-0.623169	-0.203857	0.109253	-0.028992
Data625	-0.099996	-0.620524	-0.191752	0.121257	-0.058695
Data626	-0.13031	-0.6191	-0.18219	0.134379	-0.082397
Data627	-0.158081	-0.623372	-0.170492	0.148315	-0.092672
Data628	-0.181885	-0.623372	-0.155233	0.144145	-0.093486
Data629	-0.207214	-0.616252	-0.156148	0.131836	-0.113831
Data630	-0.233663	-0.604045	-0.174255	0.123088	-0.142517
Data631	-0.247498	-0.588379	-0.177205	0.127665	-0.185038
Data632	-0.23407	-0.576782	-0.161031	0.129293	-0.210368
Data633	-0.223796	-0.568644	-0.134074	0.112406	-0.226034
Data634	-0.225423	-0.558268	-0.116679	0.108541	-0.245361
Data635	-0.234477	-0.533854	-0.111593	0.12797	-0.245361
Data636	-0.233154	-0.52124	-0.104879	0.155741	-0.237528
Data637	-0.224304	-0.533447	-0.104777	0.1887	-0.229289
Data638	-0.214335	-0.558675	-0.111694	0.212301	-0.218099
Data639	-0.205892	-0.569661	-0.143941	0.23407	-0.211283
