# Supplementary material for: Integration of MRI and somatosensory evoked potentials facilitate diagnosis of spinal cord compression
Source: Sci Rep. 2023 May 15;13:7861. doi: 10.1038/s41598-023-34832-2 (PMC10185544; doi:10.1038/s41598-023-34832-2)
Supplement: Supplementary file 3 — Supplementary Information 3. [file 41598_2023_34832_MOESM3_ESM.zip › Preoperative SSEP data/spinal cord compression group/5326082_2/5326082_2_Rt Tibial SEP_Cz'-Fpz_201220_084921.csv]

Index	1	2	3	4	5	6	7	8
Name	Cz'-Fpz	Cz'-Fpz	Cz'-Fpz	Cz'-Fpz	Cz'-Fpz	Cz'-Fpz	Cz'-Fpz	Cz'-Fpz
Time	2.01706E+13	2.01706E+13	2.01706E+13	2.01706E+13	2.01706E+13	2.01706E+13	2.01706E+13	2.01706E+13
Highcut	500	500	500	500	500	500	500	500
Lowcut	10	10	10	10	10	10	10	10
Period	0.000156	0.000156	0.000156	0.000156	0.000156	0.000156	0.000156	0.000156
Averages	120	120	120	120	120	120	120	120
Int (mA)	16/15.5mA	16/15.5mA	16/15.5mA	16/15.5mA	16/15.5mA	16/15.5mA	16/15.5mA	16/15.5mA
Pulse Width (�gs)	200�s	200�s	200�s	200�s	200�s	200�s	200�s	200�s
Rep Rate (Hz)	3.11Hz	3.11Hz	3.11Hz	3.11Hz	3.11Hz	3.11Hz	3.11Hz	3.11Hz
Data0	0.333049	-0.00061	-0.44871	0.002441	0.226034	0.377197	0.12736	1.00118
Data1	1.843262	1.62089	1.064555	1.549479	1.749471	3.470459	3.026326	3.893026
Data2	3.751628	3.739827	3.265076	3.73291	3.87085	2.163289	1.673787	2.698161
Data3	0.845947	0.723877	0.284932	0.814819	0.906779	-0.758667	-1.104228	-0.069987
Data4	-1.030273	-1.26241	-1.800842	-1.211751	-1.070964	-1.805013	-2.078044	-1.092529
Data5	-1.520182	-1.820272	-2.422994	-1.790771	-1.628825	-1.96167	-2.209676	-1.251628
Data6	-1.378988	-1.71875	-2.363281	-1.694946	-1.519979	-1.665446	-1.922404	-0.958455
Data7	-0.984294	-1.326294	-1.987	-1.296183	-1.133626	-1.209106	-1.491292	-0.500488
Data8	-0.525106	-0.857137	-1.524353	-0.812785	-0.679932	-0.752157	-1.0672	-0.047201
Data9	-0.102132	-0.430908	-1.13149	-0.37618	-0.276082	-0.370483	-0.714925	0.317993
Data10	0.203451	-0.105998	-0.845235	-0.046387	0.051676	-0.10437	-0.471395	0.560099
Data11	0.385132	0.114746	-0.666504	0.164795	0.260824	0.045776	-0.317078	0.686442
Data12	0.483602	0.246989	-0.575867	0.284017	0.386759	0.103149	-0.231018	0.736491
Data13	0.534668	0.314941	-0.540161	0.326742	0.44576	0.119019	-0.19928	0.737305
Data14	0.529785	0.332031	-0.512288	0.304565	0.464274	0.105794	-0.204671	0.71757
Data15	0.49235	0.307617	-0.498454	0.241699	0.449829	0.093587	-0.244649	0.68807
Data16	0.446777	0.269775	-0.495402	0.164185	0.425822	0.084229	-0.279643	0.665283
Data17	0.401001	0.241496	-0.494893	0.093791	0.385132	0.075684	-0.317891	0.633545
Data18	0.355225	0.21464	-0.501811	0.032552	0.357869	0.071411	-0.358988	0.595093
Data19	0.318807	0.17863	-0.523071	-0.027466	0.337118	0.053914	-0.386963	0.562948
Data20	0.286662	0.139364	-0.55481	-0.065511	0.316772	0.029704	-0.407511	0.547078
Data21	0.270589	0.129191	-0.57251	-0.074463	0.322062	0.006917	-0.406799	0.535482
Data22	0.256144	0.124308	-0.563253	-0.06897	0.336507	-0.017904	-0.403748	0.539958
Data23	0.237427	0.125122	-0.545349	-0.077311	0.343628	-0.028076	-0.412191	0.539347
Data24	0.218506	0.120239	-0.528259	-0.101115	0.343221	-0.033162	-0.415141	0.531209
Data25	0.198161	0.115356	-0.515951	-0.136922	0.326742	-0.033773	-0.421346	0.520426
Data26	0.188599	0.102539	-0.52002	-0.172729	0.3066	-0.043335	-0.426127	0.513102
Data27	0.194499	0.094604	-0.524089	-0.20813	0.295003	-0.048421	-0.419006	0.510864
Data28	0.19043	0.085246	-0.505778	-0.220744	0.291951	-0.063273	-0.41748	0.504354
Data29	0.181274	0.069784	-0.485433	-0.210978	0.305176	-0.070597	-0.414327	0.490112
Data30	0.186564	0.06307	-0.474345	-0.201619	0.327759	-0.063273	-0.417074	0.466512
Data31	0.185343	0.062052	-0.473836	-0.192261	0.345662	-0.036825	-0.42572	0.441691
Data32	0.169474	0.081584	-0.466207	-0.187378	0.366414	-0.027262	-0.431417	0.418498
Data33	0.157064	0.103353	-0.470174	-0.198771	0.383708	-0.033366	-0.451355	0.394694
Data34	0.156453	0.115153	-0.474548	-0.224202	0.390828	-0.042725	-0.479431	0.368652
Data35	0.148315	0.125529	-0.488586	-0.252482	0.399577	-0.047607	-0.50588	0.355021
Data36	0.137329	0.113322	-0.498962	-0.266113	0.407918	-0.055542	-0.535482	0.3538
Data37	0.13387	0.099691	-0.518087	-0.282186	0.403849	-0.061849	-0.562134	0.361328
Data38	0.142415	0.062663	-0.52714	-0.307414	0.374959	-0.070394	-0.578918	0.370687
Data39	0.151978	0.020345	-0.531006	-0.336711	0.352173	-0.068563	-0.573324	0.382894
Data40	0.166016	-0.005086	-0.540263	-0.371704	0.3361	-0.07609	-0.558065	0.36438
Data41	0.153809	-0.031942	-0.543823	-0.40446	0.320435	-0.07487	-0.533854	0.299683
Data42	0.144653	-0.053101	-0.540873	-0.414836	0.298462	-0.073039	-0.511271	0.226644
Data43	0.152384	-0.05778	-0.560404	-0.411784	0.283813	-0.07487	-0.501302	0.174154
Data44	0.154012	-0.054932	-0.588989	-0.385335	0.270182	-0.092773	-0.50415	0.151571
Data45	0.15096	-0.04069	-0.610148	-0.360514	0.272827	-0.111898	-0.518494	0.152995
Data46	0.134481	-0.018717	-0.641683	-0.357666	0.29012	-0.125936	-0.536194	0.159505
Data47	0.118205	-0.014852	-0.664266	-0.381877	0.306803	-0.10966	-0.554606	0.172933
Data48	0.109456	-0.020142	-0.66569	-0.39917	0.331421	-0.086466	-0.578512	0.188395
Data49	0.107625	-0.015869	-0.657857	-0.394491	0.357056	-0.053304	-0.601908	0.199585
Data50	0.090739	-0.003052	-0.638224	-0.386963	0.376994	-0.025431	-0.62205	0.205485
Data51	0.059814	-0.013224	-0.626933	-0.384928	0.383504	-0.0118	-0.628357	0.20752
Data52	0.02889	-0.030518	-0.618083	-0.391032	0.402425	-0.011393	-0.625102	0.213623
Data53	0.001017	-0.043538	-0.617167	-0.38798	0.406698	-0.002035	-0.617981	0.230306
Data54	-0.013428	-0.055745	-0.613098	-0.381673	0.414022	0.008545	-0.607808	0.248006
Data55	-0.014038	-0.070394	-0.595805	-0.362549	0.409546	0.003866	-0.58726	0.254924
Data56	-0.026245	-0.080973	-0.574748	-0.362549	0.410563	-0.001424	-0.56071	0.253499
Data57	-0.046794	-0.087077	-0.570679	-0.389201	0.411377	-0.003459	-0.542094	0.23763
Data58	-0.050659	-0.085042	-0.564779	-0.418905	0.392863	-0.008138	-0.539958	0.208944
Data59	-0.059814	-0.082601	-0.54128	-0.436605	0.384318	-0.005086	-0.543823	0.193278
Data60	-0.054932	-0.090739	-0.521139	-0.426025	0.380656	0.017293	-0.546672	0.171305
Data61	-0.038249	-0.100098	-0.509644	-0.396932	0.37557	0.0413	-0.548808	0.151571
Data62	-0.02238	-0.113932	-0.499369	-0.360311	0.381063	0.057983	-0.557963	0.141805
Data63	-0.0236	-0.138753	-0.47231	-0.332845	0.388997	0.064697	-0.552979	0.13916
Data64	-0.024007	-0.165609	-0.450948	-0.321859	0.394694	0.051473	-0.554606	0.146688
Data65	-0.026652	-0.185954	-0.440369	-0.338745	0.403849	0.048625	-0.58492	0.138346
Data66	-0.025838	-0.20813	-0.416361	-0.365397	0.407918	0.046997	-0.618896	0.143229
Data67	-0.021973	-0.220947	-0.396423	-0.384115	0.403849	0.053711	-0.638631	0.158488
Data68	-0.015259	-0.21464	-0.38269	-0.386963	0.400798	0.063883	-0.638326	0.164388
Data69	-0.015869	-0.220947	-0.377401	-0.397746	0.401408	0.064901	-0.632019	0.163574
Data70	-0.034993	-0.219523	-0.37262	-0.418701	0.397135	0.053304	-0.607402	0.152588
Data71	-0.070597	-0.217082	-0.380249	-0.440063	0.391846	0.038859	-0.574137	0.112508
Data72	-0.089315	-0.206909	-0.384216	-0.448201	0.385132	0.035604	-0.538534	0.069377
Data73	-0.076497	-0.210978	-0.38269	-0.457153	0.394287	0.040283	-0.487162	0.041911
Data74	-0.058797	-0.209961	-0.380554	-0.456746	0.405477	0.04069	-0.444132	0.014852
Data75	-0.048828	-0.197957	-0.380351	-0.444743	0.415039	0.045166	-0.413411	-0.003459
Data76	-0.048828	-0.204875	-0.380452	-0.429688	0.419108	0.048014	-0.399882	-0.008341
Data77	-0.040283	-0.220133	-0.379435	-0.421956	0.421346	0.065918	-0.413106	-0.007935
Data78	-0.02889	-0.227458	-0.390828	-0.438029	0.436198	0.076497	-0.434062	-0.007935
Data79	-0.016683	-0.227254	-0.40863	-0.455526	0.448812	0.084635	-0.467326	-0.003052
Data80	-0.007935	-0.220744	-0.421041	-0.462646	0.457357	0.094604	-0.48055	0.01119
Data81	-0.008545	-0.210775	-0.427653	-0.470785	0.446981	0.116374	-0.49174	0.034383
Data82	-0.008138	-0.203857	-0.426127	-0.46936	0.442505	0.138957	-0.49703	0.053711
Data83	-0.009155	-0.192464	-0.428975	-0.453898	0.434367	0.143229	-0.50944	0.061849
Data84	-0.014445	-0.195516	-0.435689	-0.447184	0.429484	0.134074	-0.510559	0.055339
Data85	-0.021362	-0.20874	-0.429077	-0.448405	0.438843	0.134481	-0.49469	0.039063
Data86	-0.007528	-0.214233	-0.415039	-0.440063	0.450439	0.138346	-0.46346	0.023804
Data87	0.017497	-0.223185	-0.401917	-0.419312	0.466309	0.147909	-0.416565	0.012004
Data88	0.038452	-0.22522	-0.386047	-0.397339	0.467936	0.163778	-0.369263	-0.004476
Data89	0.044352	-0.234375	-0.366313	-0.38147	0.448812	0.161947	-0.327861	-0.025024
Data90	0.053914	-0.252686	-0.34729	-0.36967	0.420736	0.151978	-0.29012	-0.038656
Data91	0.065511	-0.274455	-0.330811	-0.368652	0.39917	0.151367	-0.25767	-0.055135
Data92	0.065715	-0.289917	-0.315247	-0.362549	0.38859	0.156453	-0.241089	-0.073853
Data93	0.054932	-0.297241	-0.300903	-0.351969	0.383911	0.151774	-0.243429	-0.102132
Data94	0.036214	-0.298258	-0.295207	-0.340169	0.386353	0.152588	-0.254517	-0.127563
Data95	0.018107	-0.290731	-0.295919	-0.303141	0.383301	0.141398	-0.279236	-0.138957
Data96	-0.012004	-0.259806	-0.290426	-0.273031	0.388997	0.132243	-0.299886	-0.114543
Data97	-0.025228	-0.223185	-0.283305	-0.264689	0.390625	0.156047	-0.313416	-0.079549
Data98	-0.021566	-0.195923	-0.269165	-0.274251	0.410767	0.183309	-0.309448	-0.054525
Data99	-0.007528	-0.198771	-0.249227	-0.28361	0.426839	0.189209	-0.281474	-0.048014
Data100	0.007528	-0.224813	-0.230204	-0.310262	0.440877	0.183309	-0.240072	-0.06307
Data101	0.015869	-0.258382	-0.222677	-0.3361	0.455729	0.192464	-0.203959	-0.074463
Data102	0.026652	-0.283203	-0.201314	-0.342	0.452677	0.195719	-0.171712	-0.079346
Data103	0.039673	-0.296224	-0.179749	-0.322266	0.445557	0.185547	-0.139669	-0.091349
Data104	0.047811	-0.288493	-0.167338	-0.296427	0.432943	0.179647	-0.108643	-0.09847
Data105	0.047607	-0.251668	-0.183309	-0.268351	0.435994	0.190633	-0.088908	-0.088298
Data106	0.039063	-0.209351	-0.206299	-0.237834	0.437622	0.215658	-0.082703	-0.087077
Data107	0.027873	-0.181478	-0.222778	-0.201213	0.450236	0.234985	-0.095317	-0.106608
Data108	0.024821	-0.158488	-0.260722	-0.164388	0.453491	0.231527	-0.112406	-0.135905
Data109	0.018921	-0.157878	-0.283305	-0.166016	0.447184	0.209147	-0.140279	-0.157674
Data110	0.007121	-0.158488	-0.295817	-0.178223	0.42745	0.181885	-0.172017	-0.16744
Data111	0.01241	-0.165812	-0.301717	-0.192464	0.394491	0.174154	-0.201213	-0.171102
Data112	0.027466	-0.185343	-0.300903	-0.208944	0.362752	0.160929	-0.212097	-0.154012
Data113	0.049642	-0.199382	-0.291646	-0.206502	0.34729	0.161947	-0.209961	-0.119832
Data114	0.06958	-0.186564	-0.272624	-0.188599	0.350749	0.173136	-0.201213	-0.085856
Data115	0.089315	-0.16866	-0.265808	-0.158895	0.348104	0.175985	-0.186157	-0.06897
Data116	0.092773	-0.159505	-0.291646	-0.139364	0.333862	0.167033	-0.140483	-0.069784
Data117	0.085042	-0.138143	-0.317383	-0.126139	0.31779	0.15686	-0.084432	-0.082804
Data118	0.07548	-0.128377	-0.338643	-0.13387	0.292562	0.132243	-0.039063	-0.115153
Data119	0.062459	-0.123901	-0.343119	-0.149129	0.26001	0.125326	0.000203	-0.140788
Data120	0.054321	-0.116781	-0.331116	-0.173747	0.243327	0.129191	0.028381	-0.154012
Data121	0.045776	-0.116577	-0.316569	-0.198771	0.240072	0.131836	0.04659	-0.149333
Data122	0.033162	-0.136515	-0.298564	-0.211182	0.227865	0.121053	0.040792	-0.152791
Data123	0.0354	-0.170492	-0.281372	-0.218709	0.203247	0.089315	0.026652	-0.162557
Data124	0.076904	-0.192668	-0.267639	-0.22583	0.182495	0.072835	0.001119	-0.169678
Data125	0.103556	-0.198161	-0.266215	-0.233968	0.169474	0.08077	-0.013021	-0.180054
Data126	0.119222	-0.204468	-0.277608	-0.236816	0.158691	0.096842	-0.029297	-0.17985
Data127	0.137736	-0.21342	-0.274353	-0.234375	0.135091	0.094808	-0.035095	-0.164388
Data128	0.138143	-0.209554	-0.252177	-0.219727	0.107625	0.083618	-0.023905	-0.151367
Data129	0.14506	-0.199178	-0.233561	-0.215658	0.089722	0.071818	-0.016276	-0.136312
Data130	0.155843	-0.190023	-0.20813	-0.229899	0.090942	0.067952	-0.010376	-0.115356
Data131	0.158691	-0.181071	-0.191142	-0.234375	0.091146	0.061035	0.015564	-0.107422
Data132	0.145874	-0.179036	-0.176392	-0.232137	0.091756	0.052897	0.053202	-0.104777
Data133	0.141398	-0.169271	-0.144043	-0.227458	0.096842	0.038045	0.081177	-0.095825
Data134	0.134888	-0.15686	-0.114848	-0.221761	0.088501	0.028483	0.109762	-0.105387
Data135	0.119832	-0.155843	-0.079244	-0.205485	0.077311	0.019328	0.135396	-0.120036
Data136	0.101929	-0.159912	-0.049642	-0.197347	0.056559	0.011393	0.157674	-0.120036
Data137	0.096029	-0.167236	-0.022888	-0.196126	0.036418	0.016683	0.16154	-0.118815
Data138	0.09847	-0.169474	-0.010681	-0.200806	0.024821	0.024414	0.157166	-0.12736
Data139	0.103556	-0.167033	-0.016276	-0.202026	0.020549	0.018717	0.13916	-0.131632
Data140	0.108846	-0.151164	-0.033264	-0.186971	0.02828	0.021566	0.119629	-0.143229
Data141	0.114543	-0.140381	-0.057983	-0.157878	0.0177	0.016683	0.115865	-0.137126
Data142	0.12085	-0.152995	-0.071208	-0.13916	-0.002441	0.019124	0.117188	-0.116781
Data143	0.136312	-0.18453	-0.091756	-0.121663	-0.029907	0.01241	0.114136	-0.080363
Data144	0.143229	-0.202637	-0.099589	-0.103556	-0.043538	-0.002035	0.123088	-0.051066
Data145	0.151367	-0.213216	-0.099996	-0.082397	-0.072835	-0.012004	0.122681	-0.046387
Data146	0.151367	-0.234375	-0.093587	-0.056356	-0.088908	-0.019531	0.120036	-0.044759
Data147	0.159505	-0.252686	-0.081177	-0.042114	-0.102743	-0.016886	0.139058	-0.049235
Data148	0.186157	-0.264079	-0.070801	-0.013835	-0.114339	-0.021769	0.168457	-0.067546
Data149	0.199788	-0.267334	-0.073344	0.050659	-0.126139	-0.015259	0.210571	-0.097453
Data150	0.222778	-0.27242	-0.085144	0.121257	-0.13916	-0.021769	0.250041	-0.119629
Data151	0.232544	-0.262451	-0.092468	0.166016	-0.154419	-0.030518	0.272929	-0.138753
Data152	0.248413	-0.238647	-0.114644	0.178223	-0.16744	-0.036011	0.277303	-0.146077
Data153	0.258993	-0.214844	-0.128377	0.16276	-0.170492	-0.044759	0.244649	-0.130412
Data154	0.268555	-0.186971	-0.134176	0.138957	-0.16744	-0.045573	0.218506	-0.101725
Data155	0.280762	-0.158285	-0.134379	0.126546	-0.162557	-0.037435	0.194194	-0.075887
Data156	0.287882	-0.133667	-0.111084	0.120646	-0.16154	-0.020345	0.172526	-0.038045
Data157	0.285034	-0.131836	-0.084127	0.127563	-0.157471	-0.022176	0.155436	-0.000407
Data158	0.266317	-0.13326	-0.046082	0.144043	-0.169271	-0.033773	0.145569	0.019938
Data159	0.247192	-0.139364	-0.018717	0.168254	-0.180461	-0.057373	0.149638	0.026042
Data160	0.237834	-0.158081	-0.007833	0.200195	-0.195109	-0.09318	0.152893	0.016886
Data161	0.226034	-0.182902	-0.018616	0.224609	-0.217285	-0.113525	0.167542	0.0236
Data162	0.220744	-0.208944	-0.021261	0.234172	-0.239665	-0.114136	0.18514	0.031331
Data163	0.237834	-0.213826	-0.026449	0.223592	-0.23112	-0.125326	0.195007	0.042114
Data164	0.250651	-0.194295	-0.025024	0.21342	-0.226034	-0.135701	0.206604	0.041707
Data165	0.263062	-0.14974	-0.027059	0.210164	-0.232747	-0.147502	0.23234	0.039673
Data166	0.27771	-0.104167	-0.018921	0.219727	-0.23112	-0.16215	0.236308	0.029297
Data167	0.281779	-0.075684	-0.003052	0.24231	-0.237223	-0.176799	0.224101	0.020345
Data168	0.290527	-0.05839	0.024618	0.263062	-0.24882	-0.17863	0.226034	0.026042
Data169	0.295207	-0.069173	0.056966	0.285441	-0.250244	-0.165812	0.228271	0.05127
Data170	0.288696	-0.091553	0.075887	0.296224	-0.249634	-0.162964	0.216878	0.076497
Data171	0.282186	-0.116984	0.091858	0.294393	-0.249837	-0.170085	0.201314	0.09786
Data172	0.279948	-0.138143	0.104167	0.291341	-0.241496	-0.176392	0.185649	0.108643
Data173	0.283203	-0.147298	0.114543	0.289714	-0.244344	-0.180461	0.173136	0.108846
Data174	0.300496	-0.155029	0.11851	0.293783	-0.257568	-0.187378	0.165609	0.113322
Data175	0.31779	-0.151571	0.124207	0.284627	-0.270182	-0.189819	0.173035	0.115763
Data176	0.316976	-0.141602	0.120036	0.275675	-0.282796	-0.192464	0.185343	0.11027
Data177	0.327962	-0.128581	0.100708	0.265503	-0.310262	-0.18453	0.2005	0.101929
Data178	0.338949	-0.109456	0.091858	0.25472	-0.312907	-0.185547	0.222371	0.095215
Data179	0.349528	-0.10437	0.093791	0.263062	-0.313924	-0.179647	0.238749	0.092773
Data180	0.358683	-0.113932	0.095825	0.286255	-0.308634	-0.171509	0.259298	0.084229
Data181	0.365601	-0.119629	0.101217	0.328369	-0.295614	-0.164591	0.280253	0.074463
Data182	0.363973	-0.124512	0.093282	0.373942	-0.292562	-0.183919	0.274862	0.069784
Data183	0.366414	-0.130819	0.083415	0.39327	-0.285034	-0.188395	0.263875	0.060628
Data184	0.379435	-0.132243	0.097961	0.383911	-0.274251	-0.180257	0.240987	0.048625
Data185	0.406291	-0.131022	0.106608	0.375163	-0.263062	-0.172729	0.21342	0.035197
Data186	0.435588	-0.121663	0.099182	0.369263	-0.253092	-0.16154	0.19165	0.042521
Data187	0.459188	-0.079346	0.090434	0.352376	-0.246785	-0.148926	0.164388	0.067546
Data188	0.467733	-0.047811	0.081482	0.342407	-0.234578	-0.143229	0.136617	0.102946
Data189	0.462646	-0.023193	0.059916	0.335083	-0.227865	-0.13855	0.104879	0.135905
Data190	0.451457	-0.005493	0.036418	0.350545	-0.219116	-0.115356	0.102437	0.148926
Data191	0.448201	0.013224	0.045675	0.365601	-0.220337	-0.093994	0.115356	0.154826
Data192	0.457357	0.020955	0.074565	0.370076	-0.226847	-0.08016	0.128072	0.163167
Data193	0.454508	0.018107	0.107625	0.369466	-0.244954	-0.081177	0.148722	0.166016
Data194	0.441895	0.001424	0.147603	0.367228	-0.273641	-0.086263	0.165304	0.158488
Data195	0.435181	-0.0236	0.172628	0.372925	-0.291341	-0.097656	0.193685	0.136312
Data196	0.450439	-0.046997	0.177104	0.37028	-0.307007	-0.102132	0.223389	0.112101
Data197	0.469767	-0.058594	0.179036	0.365601	-0.297038	-0.09196	0.236511	0.101115
Data198	0.490723	-0.05717	0.192769	0.381266	-0.27771	-0.095825	0.238037	0.095215
Data199	0.504964	-0.049235	0.217285	0.395711	-0.264893	-0.087077	0.217082	0.076904
Data200	0.52063	-0.032349	0.236816	0.414836	-0.261434	-0.074259	0.178019	0.066121
Data201	0.525309	-0.011597	0.254924	0.448201	-0.267537	-0.073242	0.150146	0.068766
Data202	0.518595	0.014242	0.248311	0.475871	-0.276896	-0.086263	0.125834	0.075887
Data203	0.514526	0.02889	0.241801	0.489909	-0.289307	-0.081991	0.103861	0.085042
Data204	0.510661	0.048218	0.255636	0.482992	-0.295817	-0.080363	0.078939	0.096842
Data205	0.512695	0.044352	0.278931	0.483602	-0.291138	-0.07487	0.056051	0.113118
Data206	0.526937	0.031128	0.299988	0.485636	-0.286255	-0.064087	0.069784	0.115356
Data207	0.547282	0.029093	0.32196	0.479126	-0.280151	-0.04598	0.106913	0.109253
Data208	0.557251	0.022176	0.333557	0.461426	-0.282389	-0.033569	0.141805	0.11027
Data209	0.56661	0.031535	0.344238	0.447388	-0.285441	-0.0295	0.177917	0.103556
Data210	0.571086	0.048014	0.341899	0.441081	-0.282186	-0.025024	0.200806	0.095418
Data211	0.56132	0.07548	0.31901	0.467326	-0.29541	-0.014445	0.216064	0.089111
Data212	0.56193	0.101318	0.287679	0.510864	-0.316162	-0.012004	0.226644	0.072835
Data213	0.568034	0.115967	0.265198	0.541789	-0.326742	-0.012207	0.208537	0.054728
Data214	0.571899	0.118408	0.247701	0.555827	-0.325928	-0.005086	0.166626	0.042928
Data215	0.574951	0.122477	0.230204	0.56783	-0.308838	0.000203	0.117188	0.04069
Data216	0.577393	0.123088	0.205587	0.575765	-0.296834	0.012004	0.084635	0.048421
Data217	0.586344	0.114543	0.192668	0.576579	-0.291545	0.023397	0.063375	0.052897
Data218	0.581258	0.107218	0.197042	0.561117	-0.30131	0.044352	0.045064	0.051473
Data219	0.568848	0.099487	0.20518	0.546265	-0.308431	0.05249	0.041809	0.066528
Data220	0.568644	0.106608	0.195414	0.534058	-0.331624	0.056763	0.057678	0.09196
Data221	0.582886	0.122884	0.182292	0.532023	-0.339966	0.03479	0.08372	0.119832
Data222	0.602214	0.137533	0.164998	0.542603	-0.342204	0.009766	0.122477	0.131022
Data223	0.619914	0.15564	0.139974	0.540771	-0.355428	-0.023804	0.15035	0.139567
Data224	0.640259	0.163574	0.117798	0.536702	-0.354818	-0.050049	0.167338	0.125326
Data225	0.646566	0.173136	0.096436	0.516764	-0.353394	-0.060628	0.181274	0.093384
Data226	0.638428	0.183309	0.088094	0.480754	-0.369059	-0.038045	0.201416	0.068359
Data227	0.615845	0.187378	0.101522	0.450439	-0.391439	-0.019328	0.197957	0.056152
Data228	0.593872	0.169678	0.124919	0.42867	-0.405477	-0.010173	0.186768	0.054932
Data229	0.583293	0.136108	0.150248	0.425212	-0.417074	-0.008545	0.164083	0.04008
Data230	0.583903	0.103149	0.168457	0.418905	-0.426432	-0.019328	0.132853	0.010783
Data231	0.593872	0.087077	0.166423	0.397339	-0.422974	-0.0295	0.095215	-0.020549
Data232	0.596924	0.081584	0.173645	0.377197	-0.410767	-0.040283	0.080261	-0.037435
Data233	0.581258	0.081991	0.17334	0.360311	-0.414429	-0.046997	0.094503	-0.042928
Data234	0.574137	0.072632	0.169881	0.356445	-0.424194	-0.050863	0.122477	-0.046183
Data235	0.559082	0.069784	0.172221	0.348714	-0.422974	-0.048828	0.151774	-0.029704
Data236	0.554606	0.072835	0.172017	0.347697	-0.412598	-0.046183	0.156555	-0.010986
Data237	0.552368	0.084839	0.186157	0.3243	-0.404256	-0.044963	0.154826	-0.010783
Data238	0.556437	0.101929	0.190633	0.295817	-0.398966	-0.036825	0.158691	-0.029297
Data239	0.572103	0.115356	0.211995	0.255737	-0.405477	-0.018921	0.180868	-0.041707
Data240	0.591431	0.129801	0.238139	0.235392	-0.414225	-0.022786	0.208639	-0.051473
Data241	0.600382	0.125122	0.265299	0.216268	-0.417277	-0.016276	0.231018	-0.061442
Data242	0.603231	0.103149	0.306193	0.198568	-0.416056	-0.010579	0.245565	-0.077718
Data243	0.614827	0.079142	0.328674	0.177816	-0.412191	-0.013224	0.258077	-0.108643
Data244	0.610555	0.065715	0.342306	0.143433	-0.415039	-0.015259	0.25706	-0.135905
Data245	0.599365	0.055135	0.343323	0.120443	-0.40507	-0.0059	0.256246	-0.152995
Data246	0.586955	0.059408	0.334981	0.109049	-0.386963	-0.009155	0.251363	-0.17334
Data247	0.576375	0.079753	0.302531	0.103963	-0.368449	-0.008341	0.226644	-0.194906
Data248	0.556641	0.096639	0.256449	0.10498	-0.358276	-0.001424	0.20579	-0.192871
Data249	0.519409	0.102336	0.202738	0.094808	-0.336914	-0.003052	0.202637	-0.181071
Data250	0.479533	0.093384	0.1651	0.075073	-0.326335	-0.011393	0.200602	-0.167033
Data251	0.441488	0.081991	0.141093	0.07487	-0.321045	-0.031738	0.195211	-0.164591
Data252	0.425618	0.066935	0.120239	0.061442	-0.316976	-0.037435	0.186768	-0.163574
Data253	0.421956	0.048421	0.124919	0.0295	-0.319824	-0.034587	0.208435	-0.170492
Data254	0.415243	0.031738	0.141602	0.016073	-0.332845	-0.020549	0.231018	-0.180054
Data255	0.413818	0.008748	0.157572	0.009562	-0.32959	0.013224	0.25767	-0.189616
Data256	0.423381	-0.006917	0.171916	0.003255	-0.319824	0.039063	0.294902	-0.216471
Data257	0.438029	-0.001628	0.169983	-0.009766	-0.311279	0.056559	0.321452	-0.260824
Data258	0.453288	0.004272	0.155538	-0.010173	-0.328369	0.069377	0.341899	-0.290324
Data259	0.460409	0.016886	0.1297	-0.020549	-0.347493	0.079956	0.343526	-0.317179
Data260	0.457153	0.033976	0.114339	-0.029297	-0.355021	0.074463	0.317383	-0.332235
Data261	0.436605	0.059204	0.109863	-0.049845	-0.342407	0.054525	0.284526	-0.334473
Data262	0.409546	0.081177	0.124308	-0.067139	-0.329793	0.020955	0.266418	-0.332438
Data263	0.385132	0.09196	0.162048	-0.070801	-0.320638	-0.014038	0.252075	-0.321248
Data264	0.36377	0.088908	0.189819	-0.080566	-0.312297	-0.033976	0.252889	-0.306803
Data265	0.340576	0.085246	0.207113	-0.106608	-0.324097	-0.045573	0.259501	-0.294393
Data266	0.31779	0.067546	0.201314	-0.144246	-0.347697	-0.044963	0.254211	-0.282796
Data267	0.303141	0.050863	0.195923	-0.173747	-0.367228	-0.042318	0.240479	-0.268351
Data268	0.297852	0.042114	0.189819	-0.198364	-0.373942	-0.040894	0.221965	-0.262655
Data269	0.297038	0.032959	0.184428	-0.220744	-0.373128	-0.047607	0.221863	-0.244751
Data270	0.284424	0.013835	0.179342	-0.23702	-0.378621	-0.056763	0.23468	-0.233358
Data271	0.27832	0.009359	0.184123	-0.24821	-0.376587	-0.067749	0.258586	-0.247396
Data272	0.272624	0.012614	0.188904	-0.261841	-0.367635	-0.079549	0.29012	-0.266927
Data273	0.278727	0.024211	0.173543	-0.249837	-0.36499	-0.084432	0.310567	-0.26652
Data274	0.271606	0.033976	0.164185	-0.227254	-0.358683	-0.085449	0.317383	-0.253092
Data275	0.256958	0.035197	0.164693	-0.209961	-0.360921	-0.077108	0.323486	-0.246989
Data276	0.225423	0.019735	0.163981	-0.209147	-0.358887	-0.047404	0.323588	-0.246582
Data277	0.192261	-0.020752	0.169678	-0.217692	-0.353597	-0.015259	0.308533	-0.244344
Data278	0.170695	-0.047201	0.17863	-0.236206	-0.354207	-0.000203	0.284119	-0.244548
Data279	0.147705	-0.064697	0.203959	-0.253092	-0.351563	0.011597	0.248617	-0.253092
Data280	0.123901	-0.088094	0.226237	-0.259399	-0.350342	0.005493	0.212911	-0.249837
Data281	0.116984	-0.09908	0.22939	-0.282593	-0.339966	-0.001628	0.192159	-0.228882
Data282	0.110881	-0.084635	0.207011	-0.297445	-0.327759	0.006104	0.176595	-0.20284
Data283	0.107422	-0.069377	0.175171	-0.317383	-0.3125	-0.003255	0.174052	-0.195719
Data284	0.100505	-0.062256	0.129191	-0.329793	-0.306803	-0.012817	0.187276	-0.216064
Data285	0.085246	-0.06429	0.093282	-0.337118	-0.3066	-0.019735	0.202738	-0.244751
Data286	0.077515	-0.081991	0.085347	-0.341593	-0.3184	-0.024414	0.204569	-0.270182
Data287	0.071004	-0.101725	0.081889	-0.344035	-0.309041	-0.028483	0.219014	-0.288696
Data288	0.065715	-0.116577	0.075073	-0.34078	-0.295817	-0.037231	0.252482	-0.302734
Data289	0.058594	-0.119222	0.052389	-0.345866	-0.296427	-0.055745	0.267029	-0.303141
Data290	0.047607	-0.120239	0.03835	-0.356445	-0.292562	-0.060425	0.252889	-0.29541
Data291	0.037435	-0.123901	0.028992	-0.377604	-0.2889	-0.05127	0.230001	-0.291138
Data292	0.024414	-0.127563	0.018514	-0.413005	-0.277507	-0.033162	0.210164	-0.288696
Data293	0.010783	-0.135295	0.001424	-0.43925	-0.259196	-0.011597	0.186157	-0.284424
Data294	-0.014038	-0.131022	-0.026957	-0.442098	-0.236613	-0.009155	0.156962	-0.279948
Data295	-0.044352	-0.109049	-0.059916	-0.423991	-0.232544	-0.015666	0.136414	-0.266724
Data296	-0.083211	-0.095825	-0.088399	-0.402222	-0.241089	-0.012004	0.134379	-0.251261
Data297	-0.12736	-0.086873	-0.087789	-0.384115	-0.245768	-0.007324	0.140076	-0.251261
Data298	-0.165609	-0.089518	-0.077311	-0.370687	-0.241496	-0.001221	0.158793	-0.240479
Data299	-0.188192	-0.088908	-0.07019	-0.344238	-0.234172	-0.009359	0.190735	-0.222575
Data300	-0.190633	-0.111084	-0.07314	-0.310465	-0.233561	-0.017904	0.221354	-0.200399
Data301	-0.178833	-0.123901	-0.067851	-0.285645	-0.226644	-0.024211	0.236308	-0.18453
Data302	-0.166829	-0.122884	-0.057882	-0.269368	-0.216878	-0.031535	0.24648	-0.179036
Data303	-0.165812	-0.121867	-0.052083	-0.271606	-0.206706	-0.015869	0.244344	-0.17924
Data304	-0.16744	-0.123494	-0.039775	-0.275065	-0.197347	0.002035	0.241699	-0.188192
Data305	-0.168254	-0.125732	-0.027873	-0.284017	-0.194906	0.012614	0.228475	-0.209554
Data306	-0.159302	-0.127767	-0.02299	-0.282593	-0.19694	0.022583	0.212504	-0.233968
Data307	-0.157267	-0.120443	-0.021362	-0.267741	-0.199992	0.029093	0.187887	-0.250854
Data308	-0.168457	-0.122884	-0.024007	-0.229085	-0.189819	0.026855	0.171102	-0.26123
Data309	-0.19633	-0.134481	-0.036011	-0.200602	-0.170492	0.027466	0.158895	-0.249634
Data310	-0.218709	-0.14974	-0.042725	-0.185954	-0.172119	0.016276	0.134786	-0.223389
Data311	-0.226847	-0.145874	-0.050151	-0.174967	-0.172729	0.001017	0.112406	-0.200602
Data312	-0.230103	-0.138346	-0.055237	-0.162354	-0.150757	0.005086	0.086365	-0.195109
Data313	-0.224406	-0.134074	-0.051982	-0.157878	-0.121663	0.010783	0.06724	-0.19755
Data314	-0.209757	-0.135295	-0.052185	-0.158081	-0.096639	0.0118	0.061035	-0.204875
Data315	-0.200602	-0.134277	-0.040385	-0.137329	-0.084635	0.005493	0.089518	-0.211995
Data316	-0.20874	-0.122884	-0.036011	-0.121257	-0.07548	0.002035	0.140381	-0.212809
Data317	-0.22644	-0.100098	-0.023397	-0.107015	-0.061442	0.005086	0.17629	-0.208537
Data318	-0.245361	-0.091349	-0.030314	-0.075073	-0.053101	0.005086	0.204875	-0.19694
Data319	-0.257161	-0.082194	-0.065511	-0.049642	-0.049235	0.007121	0.217896	-0.184123
Data320	-0.274048	-0.057373	-0.093282	-0.031331	-0.045166	0.02238	0.227356	-0.18514
Data321	-0.280151	-0.037231	-0.121053	-0.012207	-0.048218	0.029907	0.215454	-0.182088
Data322	-0.273844	-0.038452	-0.151367	0.017904	-0.04008	0.027873	0.17863	-0.164795
Data323	-0.267131	-0.039469	-0.171102	0.044149	-0.029907	0.032349	0.137329	-0.147298
Data324	-0.266113	-0.058797	-0.195109	0.060832	-0.026652	0.04008	0.100708	-0.135295
Data325	-0.253703	-0.082601	-0.201111	0.060425	-0.018921	0.041707	0.067342	-0.117798
Data326	-0.234578	-0.089315	-0.212402	0.060628	-0.024618	0.051066	0.045573	-0.093791
Data327	-0.239868	-0.082397	-0.243123	0.064087	-0.027466	0.055542	0.04364	-0.062866
Data328	-0.263265	-0.064494	-0.27181	0.076497	-0.02238	0.045166	0.063375	-0.047201
Data329	-0.264689	-0.054932	-0.293884	0.097249	-0.019531	0.036011	0.09847	-0.043335
Data330	-0.266113	-0.042114	-0.315857	0.105794	-0.015462	0.038452	0.115865	-0.030314
Data331	-0.280355	-0.040487	-0.339355	0.099284	-0.019531	0.044963	0.122579	-0.028687
Data332	-0.30009	-0.050659	-0.351054	0.089925	-0.037028	0.036621	0.120748	-0.049642
Data333	-0.310872	-0.061646	-0.345561	0.082804	-0.055949	0.014242	0.114339	-0.076701
Data334	-0.330607	-0.069377	-0.315552	0.066325	-0.079549	-0.001017	0.106405	-0.084432
Data335	-0.336304	-0.078328	-0.286357	0.059408	-0.088704	0.003255	0.101929	-0.082601
Data336	-0.328979	-0.084432	-0.278524	0.079753	-0.097453	0.0118	0.087891	-0.083211
Data337	-0.315959	-0.078532	-0.285339	0.099284	-0.106201	0.0354	0.075582	-0.09196
Data338	-0.312297	-0.06897	-0.297343	0.101115	-0.097249	0.068156	0.061035	-0.096232
Data339	-0.30721	-0.067546	-0.303446	0.095622	-0.08016	0.084839	0.034078	-0.078532
Data340	-0.313721	-0.065715	-0.316467	0.088501	-0.066935	0.085246	0.010681	-0.050863
Data341	-0.325521	-0.057373	-0.320129	0.084839	-0.049845	0.076701	-0.004985	-0.029093
Data342	-0.322062	-0.04598	-0.3007	0.080973	-0.027873	0.056152	-0.014038	-0.025431
Data343	-0.316366	-0.027262	-0.26123	0.077515	-0.030111	0.038859	-0.030111	-0.024007
Data344	-0.328573	-0.001831	-0.216878	0.061239	-0.032552	0.031128	-0.038452	-0.037842
Data345	-0.346476	0.016683	-0.181478	0.049642	-0.013224	0.026042	-0.029806	-0.046997
Data346	-0.354411	0.022176	-0.152283	0.049438	0.009155	0.020955	-0.015055	-0.047404
Data347	-0.357056	0.030518	-0.11261	0.051676	0.017293	0.019328	0.009359	-0.047404
Data348	-0.354207	0.043335	-0.065918	0.048014	0.007121	0.01241	0.027466	-0.051676
Data349	-0.337118	0.052694	-0.031128	0.049845	-0.008545	0.008545	0.04364	-0.064494
Data350	-0.313314	0.061849	-0.018311	0.04659	-0.012207	0.016683	0.055949	-0.072428
Data351	-0.297241	0.086466	-0.010478	0.039266	-0.007121	0.0177	0.055745	-0.053507
Data352	-0.301921	0.095622	-0.010478	0.0354	0.015462	0.035197	0.042013	-0.026245
Data353	-0.309245	0.100505	-0.008952	0.032349	0.048625	0.036214	0.010274	-0.004476
Data354	-0.326335	0.108032	-0.032552	0.024007	0.068156	0.038452	-0.027568	0.009766
Data355	-0.339559	0.108643	-0.056864	0.014038	0.078939	0.036418	-0.078532	0.014038
Data356	-0.32959	0.100301	-0.069784	0.009155	0.081584	0.030314	-0.129089	0.010173
Data357	-0.317383	0.09196	-0.081584	0.019328	0.087484	0.037435	-0.160116	0.010783
Data358	-0.310465	0.07548	-0.074056	0.036011	0.08016	0.042318	-0.169474	0.021566
Data359	-0.295817	0.044759	-0.064596	0.053101	0.067342	0.033366	-0.156148	0.0354
Data360	-0.283407	0.013224	-0.052185	0.08016	0.055542	0.014038	-0.139974	0.044556
Data361	-0.268962	0.005493	-0.034078	0.11556	0.047201	-0.001017	-0.115967	0.037435
Data362	-0.258179	-0.000203	-0.018819	0.153809	0.049438	-0.010579	-0.07843	0.017497
Data363	-0.242106	0.010376	-0.01943	0.178426	0.059001	-0.01241	-0.04659	-0.005086
Data364	-0.220133	0.040894	-0.047302	0.190023	0.061646	-0.011597	-0.036214	-0.021769
Data365	-0.201213	0.077515	-0.085653	0.179036	0.067952	-0.001221	-0.045573	-0.020142
Data366	-0.189412	0.100505	-0.110372	0.171509	0.067139	0.001831	-0.076497	-0.012614
Data367	-0.173543	0.101725	-0.122681	0.174357	0.077108	0.012614	-0.102234	-0.00651
Data368	-0.156453	0.094198	-0.10498	0.184937	0.092977	0.009562	-0.128581	0.007121
Data369	-0.141195	0.099691	-0.077108	0.188802	0.104167	-0.009359	-0.157979	0.018921
Data370	-0.14445	0.11027	-0.056763	0.182088	0.121257	-0.029093	-0.180054	0.044149
Data371	-0.137939	0.109049	-0.039978	0.17334	0.142415	-0.034993	-0.179647	0.080973
Data372	-0.131429	0.098877	-0.031026	0.175985	0.159912	-0.05188	-0.177002	0.120036
Data373	-0.130412	0.09318	-0.026449	0.195109	0.172323	-0.05127	-0.166829	0.154215
Data374	-0.132853	0.100098	-0.020955	0.215251	0.188192	-0.043945	-0.164083	0.171305
Data375	-0.136922	0.116577	-0.017293	0.226847	0.186768	-0.05188	-0.165914	0.190023
Data376	-0.138143	0.137126	-0.008443	0.229899	0.17985	-0.061849	-0.162252	0.195719
Data377	-0.130412	0.154215	0.013123	0.247396	0.167033	-0.053914	-0.146891	0.196737
Data378	-0.11556	0.16215	0.033569	0.24943	0.159912	-0.045369	-0.12502	0.200399
Data379	-0.102132	0.172526	0.04659	0.248413	0.163167	-0.054525	-0.113932	0.190023
Data380	-0.085653	0.188192	0.057678	0.260824	0.171916	-0.060425	-0.122681	0.191447
Data381	-0.072428	0.201416	0.072428	0.275675	0.172526	-0.046183	-0.129801	0.194295
Data382	-0.05839	0.209351	0.087382	0.296021	0.175171	-0.023193	-0.138143	0.201416
Data383	-0.058594	0.215454	0.100403	0.30599	0.171712	-0.020549	-0.158691	0.212606
Data384	-0.081787	0.217896	0.121358	0.310059	0.172119	-0.030924	-0.18158	0.229085
Data385	-0.100708	0.212809	0.153402	0.298258	0.165405	-0.044149	-0.201721	0.241292
Data386	-0.092163	0.205078	0.179545	0.280558	0.169067	-0.059204	-0.228271	0.242106
Data387	-0.078939	0.19694	0.206197	0.269165	0.178426	-0.063883	-0.258993	0.246379
Data388	-0.079956	0.189209	0.214233	0.269572	0.178833	-0.066325	-0.272624	0.267741
Data389	-0.088501	0.179443	0.198263	0.257365	0.169678	-0.078532	-0.280965	0.299683
Data390	-0.10966	0.164998	0.174662	0.245361	0.160726	-0.087687	-0.273234	0.309855
Data391	-0.125326	0.139364	0.150757	0.234985	0.147705	-0.086466	-0.257772	0.285441
Data392	-0.131836	0.124512	0.147196	0.224202	0.120239	-0.085653	-0.232442	0.259806
Data393	-0.129598	0.128988	0.142415	0.218099	0.093994	-0.086873	-0.207418	0.255737
Data394	-0.140381	0.135701	0.146484	0.205688	0.08077	-0.083822	-0.188802	0.245565
Data395	-0.140177	0.128581	0.162354	0.218099	0.052897	-0.082397	-0.187174	0.233561
Data396	-0.130819	0.132853	0.168966	0.226644	0.032552	-0.107829	-0.195821	0.216064
Data397	-0.137736	0.136312	0.160217	0.224609	0.043132	-0.134277	-0.215759	0.208333
Data398	-0.146891	0.139974	0.139262	0.221965	0.057576	-0.148722	-0.230916	0.204875
Data399	-0.140788	0.147705	0.123596	0.220337	0.087077	-0.158081	-0.249125	0.231323
Data400	-0.12675	0.157878	0.09257	0.222168	0.122274	-0.17334	-0.266418	0.275472
Data401	-0.109456	0.186768	0.059713	0.235392	0.157878	-0.164185	-0.292969	0.307007
Data402	-0.093791	0.216268	0.034892	0.254313	0.182495	-0.167236	-0.319316	0.328979
Data403	-0.098877	0.238647	0.036825	0.272624	0.19043	-0.185954	-0.337524	0.322876
Data404	-0.108846	0.244344	0.054118	0.286865	0.193481	-0.210368	-0.340271	0.31311
Data405	-0.119425	0.23702	0.076701	0.3066	0.181071	-0.233561	-0.331523	0.313721
Data406	-0.134481	0.223389	0.109355	0.332438	0.164998	-0.239054	-0.297445	0.319621
Data407	-0.144043	0.201416	0.138041	0.367025	0.144653	-0.232544	-0.261027	0.328979
Data408	-0.152995	0.177409	0.157064	0.403035	0.125326	-0.227051	-0.235697	0.327555
Data409	-0.143636	0.145874	0.164185	0.43335	0.107015	-0.201823	-0.211589	0.313314
Data410	-0.135701	0.119629	0.165914	0.447795	0.109253	-0.181885	-0.195923	0.304769
Data411	-0.140177	0.109049	0.161641	0.463257	0.128377	-0.184733	-0.199076	0.308431
Data412	-0.152384	0.104167	0.158386	0.471395	0.143636	-0.199585	-0.201823	0.310059
Data413	-0.176392	0.101725	0.15625	0.484823	0.146281	-0.229492	-0.203044	0.316569
Data414	-0.20284	0.100098	0.139974	0.521037	0.145671	-0.26001	-0.211589	0.306803
Data415	-0.218913	0.114339	0.139567	0.572713	0.136108	-0.269775	-0.234273	0.28951
Data416	-0.224813	0.120239	0.135498	0.5955	0.124308	-0.256958	-0.259806	0.279134
Data417	-0.230306	0.118815	0.132446	0.598958	0.114746	-0.228678	-0.279236	0.286051
Data418	-0.232544	0.108846	0.115255	0.601196	0.123901	-0.214233	-0.305379	0.307007
Data419	-0.248617	0.093384	0.114848	0.609538	0.136108	-0.215251	-0.324504	0.343831
Data420	-0.278931	0.081787	0.12207	0.623576	0.140381	-0.228271	-0.342102	0.365397
Data421	-0.298665	0.079142	0.134379	0.644735	0.135091	-0.241699	-0.340576	0.370687
Data422	-0.321248	0.098674	0.158285	0.664876	0.135091	-0.251668	-0.32196	0.359497
Data423	-0.329386	0.134481	0.168355	0.694377	0.131429	-0.26001	-0.291748	0.344645
Data424	-0.339966	0.160319	0.161743	0.729777	0.133057	-0.26062	-0.258484	0.323283
Data425	-0.347087	0.172729	0.127767	0.76416	0.137736	-0.264079	-0.22939	0.30131
Data426	-0.362752	0.172526	0.087891	0.795492	0.14506	-0.252482	-0.216777	0.294393
Data427	-0.370687	0.164185	0.066427	0.837199	0.15035	-0.237223	-0.23234	0.290324
Data428	-0.375366	0.145671	0.038045	0.882772	0.158488	-0.233154	-0.247904	0.284627
Data429	-0.381673	0.13916	0.002136	0.922852	0.14974	-0.230713	-0.26296	0.27832
Data430	-0.403035	0.133667	-0.030619	0.951742	0.134074	-0.231527	-0.289917	0.267131
Data431	-0.412394	0.140788	-0.05188	0.971273	0.115153	-0.210571	-0.308838	0.267334
Data432	-0.414429	0.141195	-0.085551	0.980225	0.089518	-0.178833	-0.310465	0.286458
Data433	-0.427653	0.125529	-0.115458	0.961304	0.078125	-0.151367	-0.326436	0.305176
Data434	-0.459595	0.113932	-0.140076	0.950114	0.088094	-0.143636	-0.342306	0.325521
Data435	-0.484823	0.117188	-0.16154	0.949504	0.101725	-0.165609	-0.341187	0.3243
Data436	-0.500895	0.127563	-0.185954	0.9611	0.094808	-0.188192	-0.325012	0.30721
Data437	-0.509644	0.147502	-0.194397	0.988363	0.08728	-0.20874	-0.303141	0.280965
Data438	-0.513509	0.171712	-0.195923	1.011556	0.089315	-0.216675	-0.284017	0.24943
Data439	-0.515544	0.188599	-0.194804	1.007894	0.088094	-0.215658	-0.270487	0.224813
Data440	-0.512492	0.194295	-0.190633	0.994466	0.087484	-0.229899	-0.250854	0.208537
Data441	-0.512288	0.178426	-0.162048	0.982869	0.081787	-0.228475	-0.22349	0.206502
Data442	-0.507406	0.17395	-0.131836	0.959473	0.078532	-0.230306	-0.201925	0.202637
Data443	-0.515137	0.169678	-0.119731	0.948283	0.083211	-0.225627	-0.195618	0.200806
Data444	-0.530802	0.16215	-0.113729	0.919393	0.088908	-0.218709	-0.191752	0.201619
Data445	-0.548096	0.143636	-0.131632	0.884806	0.101318	-0.203451	-0.190226	0.19104
Data446	-0.55603	0.123698	-0.163879	0.872396	0.112712	-0.189209	-0.193787	0.178223
Data447	-0.563761	0.12675	-0.193176	0.865275	0.121257	-0.178833	-0.20752	0.16805
Data448	-0.575358	0.133667	-0.196737	0.844727	0.134684	-0.176799	-0.218099	0.177409
Data449	-0.589193	0.15035	-0.179545	0.802002	0.145874	-0.177002	-0.228271	0.18453
Data450	-0.597941	0.165202	-0.168457	0.750732	0.154419	-0.177612	-0.232442	0.182495
Data451	-0.614014	0.188802	-0.148417	0.694377	0.176392	-0.191447	-0.233053	0.180868
Data452	-0.626017	0.195923	-0.137329	0.629883	0.192871	-0.215047	-0.211995	0.166829
Data453	-0.628459	0.194092	-0.118612	0.56193	0.21403	-0.229696	-0.188192	0.14445
Data454	-0.6427	0.183716	-0.085958	0.519613	0.229085	-0.236003	-0.173848	0.121257
Data455	-0.655111	0.158285	-0.034281	0.497233	0.257365	-0.226847	-0.16571	0.096639
Data456	-0.669963	0.11617	-0.015259	0.484619	0.280965	-0.218302	-0.149028	0.083211
Data457	-0.667521	0.071818	-0.018209	0.487467	0.280558	-0.203451	-0.140483	0.086263
Data458	-0.648804	0.055339	-0.022481	0.475464	0.275269	-0.184326	-0.135193	0.091553
Data459	-0.635173	0.052083	-0.023499	0.460205	0.268148	-0.170898	-0.139567	0.094198
Data460	-0.620728	0.06307	-0.022074	0.435384	0.267334	-0.168254	-0.151469	0.092367
Data461	-0.608114	0.073446	-0.02594	0.416463	0.284424	-0.164998	-0.166219	0.095418
Data462	-0.608927	0.071004	-0.042216	0.394897	0.291951	-0.175985	-0.186564	0.105591
Data463	-0.609741	0.067952	-0.057475	0.36377	0.285441	-0.173136	-0.209249	0.122681
Data464	-0.607503	0.053914	-0.079956	0.344238	0.285645	-0.166423	-0.219421	0.134888
Data465	-0.608927	0.041707	-0.098267	0.338542	0.282796	-0.170695	-0.215861	0.120036
Data466	-0.616659	0.021769	-0.116475	0.345256	0.269775	-0.186157	-0.20223	0.102743
Data467	-0.644531	-0.000814	-0.12675	0.357666	0.269979	-0.212199	-0.184937	0.084229
Data468	-0.662638	-0.026855	-0.14445	0.368449	0.276489	-0.234578	-0.171916	0.067139
Data469	-0.662842	-0.036214	-0.160116	0.364583	0.27181	-0.237427	-0.150757	0.048421
Data470	-0.662435	-0.029704	-0.177612	0.353597	0.267537	-0.235799	-0.118612	0.020345
Data471	-0.663452	-0.012614	-0.203349	0.328166	0.275675	-0.230103	-0.087382	-0.008748
Data472	-0.660807	-0.007731	-0.219421	0.296224	0.286051	-0.219523	-0.070394	-0.043335
Data473	-0.648397	0.001628	-0.237732	0.26001	0.288493	-0.206095	-0.084737	-0.071411
Data474	-0.628866	0.009969	-0.242411	0.216471	0.276489	-0.202026	-0.120544	-0.083415
Data475	-0.617676	0.003255	-0.211487	0.200806	0.269368	-0.199788	-0.164897	-0.083211
Data476	-0.609131	-0.034587	-0.180054	0.192464	0.276489	-0.20223	-0.200602	-0.063477
Data477	-0.617879	-0.073242	-0.158183	0.175578	0.291545	-0.188395	-0.224101	-0.028483
Data478	-0.625814	-0.100098	-0.135193	0.169474	0.299886	-0.169474	-0.227865	0.005086
Data479	-0.626831	-0.116374	-0.110067	0.175985	0.311076	-0.138346	-0.218404	0.020142
Data480	-0.634562	-0.12736	-0.101013	0.19104	0.311686	-0.117594	-0.200297	0.039876
Data481	-0.643921	-0.117798	-0.090535	0.197957	0.318807	-0.094198	-0.181885	0.057373
Data482	-0.638224	-0.106608	-0.090535	0.19043	0.320028	-0.072225	-0.151571	0.060628
Data483	-0.615641	-0.111287	-0.070597	0.176188	0.3243	-0.062866	-0.121257	0.062052
Data484	-0.595703	-0.12207	-0.059814	0.147909	0.315552	-0.07019	-0.096537	0.050049
Data485	-0.576579	-0.127767	-0.040487	0.126953	0.308228	-0.071411	-0.078532	0.030518
Data486	-0.56661	-0.126139	-0.025024	0.108236	0.287679	-0.070801	-0.075378	0.0059
Data487	-0.563151	-0.12085	-0.01241	0.09257	0.282389	-0.084025	-0.080465	-0.014038
Data488	-0.557454	-0.116781	0.004781	0.079346	0.287882	-0.094198	-0.075684	-0.024821
Data489	-0.543823	-0.121867	0.015666	0.062459	0.286051	-0.092163	-0.085958	-0.012614
Data490	-0.528971	-0.138753	0.02828	0.033366	0.268555	-0.083008	-0.108643	0.003662
Data491	-0.525309	-0.178833	0.054728	-0.014445	0.242513	-0.06368	-0.131022	0.008952
Data492	-0.535278	-0.216675	0.094808	-0.045369	0.222168	-0.041911	-0.15035	0.016276
Data493	-0.536499	-0.244141	0.124512	-0.053711	0.20223	-0.030924	-0.172017	0.029704
Data494	-0.536092	-0.242716	0.138143	-0.068563	0.175781	-0.023193	-0.184326	0.042725
Data495	-0.523478	-0.221354	0.131836	-0.085042	0.166423	-0.04069	-0.18575	0.050049
Data496	-0.509847	-0.197144	0.119019	-0.095622	0.168864	-0.059611	-0.164591	0.048014
Data497	-0.492554	-0.177816	0.118103	-0.115153	0.16215	-0.070394	-0.128072	0.024414
Data498	-0.460612	-0.166423	0.109253	-0.143026	0.16215	-0.063273	-0.098674	-0.002035
Data499	-0.429688	-0.172323	0.100606	-0.172526	0.171712	-0.048625	-0.06012	-0.024414
Data500	-0.407104	-0.185343	0.116374	-0.195923	0.18575	-0.036621	-0.028483	-0.034587
Data501	-0.416667	-0.194906	0.141398	-0.21464	0.200195	-0.040487	-0.014038	-0.039876
Data502	-0.43396	-0.21342	0.16276	-0.224406	0.221558	-0.049235	-0.001831	-0.037435
Data503	-0.456136	-0.238851	0.172221	-0.251261	0.222778	-0.056356	0.014038	-0.030314
Data504	-0.475464	-0.250448	0.160828	-0.3066	0.218506	-0.067546	0.019328	-0.027669
Data505	-0.468953	-0.254313	0.154012	-0.358683	0.208944	-0.061849	0.013021	-0.015869
Data506	-0.449015	-0.259603	0.160624	-0.397949	0.211182	-0.064494	-0.004883	-0.002441
Data507	-0.429891	-0.268351	0.173035	-0.421956	0.226644	-0.061239	-0.026347	0.016886
Data508	-0.426229	-0.257568	0.181173	-0.454915	0.231527	-0.054118	-0.045369	0.033569
Data509	-0.416056	-0.248617	0.201111	-0.493164	0.22583	-0.05188	-0.047201	0.030924
Data510	-0.413411	-0.243937	0.230509	-0.539754	0.226847	-0.050252	-0.040894	0.018107
Data511	-0.39917	-0.235596	0.257365	-0.585938	0.230306	-0.056559	-0.019023	0.001221
Data512	-0.371704	-0.245565	0.27832	-0.623779	0.228678	-0.052083	0.000509	-0.001628
Data513	-0.337728	-0.27242	0.312907	-0.642497	0.224813	-0.04659	0.032349	-0.00651
Data514	-0.312703	-0.28951	0.342306	-0.645955	0.219116	-0.043742	0.063477	-0.010173
Data515	-0.281169	-0.305176	0.357869	-0.629272	0.204875	-0.045166	0.103353	-0.0177
Data516	-0.246582	-0.315755	0.36733	-0.628255	0.189412	-0.0295	0.150248	-0.029093
Data517	-0.216064	-0.32369	0.386963	-0.641276	0.181071	-0.018311	0.192057	-0.022786
Data518	-0.19694	-0.324097	0.409241	-0.655518	0.171305	-0.015055	0.207113	-0.021362
Data519	-0.192464	-0.318197	0.428162	-0.673218	0.163981	-0.007935	0.206706	-0.034587
Data520	-0.189006	-0.305786	0.453593	-0.685018	0.154826	-0.004272	0.198975	-0.041707
Data521	-0.197144	-0.291341	0.467326	-0.684408	0.158081	0.015869	0.194702	-0.046997
Data522	-0.203857	-0.280965	0.473938	-0.699056	0.168457	0.027466	0.1946	-0.055542
Data523	-0.204468	-0.279134	0.48879	-0.717367	0.183919	0.047607	0.186361	-0.053304
Data524	-0.198568	-0.280762	0.506999	-0.715942	0.191447	0.047811	0.180054	-0.036011
Data525	-0.18453	-0.285034	0.519104	-0.699259	0.200399	0.039469	0.186361	-0.01241
Data526	-0.165202	-0.284017	0.533956	-0.684814	0.199585	0.028483	0.196126	0.010376
Data527	-0.145264	-0.289103	0.537415	-0.679932	0.207723	0.021159	0.218709	0.019735
Data528	-0.118408	-0.28951	0.533142	-0.682983	0.189819	0.025431	0.255737	0.021769
Data529	-0.101318	-0.2771	0.530599	-0.688273	0.159505	0.038249	0.286458	0.0177
Data530	-0.096842	-0.242716	0.529378	-0.675049	0.131836	0.047607	0.311483	0.005493
Data531	-0.096029	-0.206095	0.510356	-0.6545	0.119629	0.055949	0.334269	0.004476
Data532	-0.097656	-0.175985	0.478516	-0.632324	0.117391	0.066732	0.353292	0.008545
Data533	-0.101318	-0.13916	0.452881	-0.603841	0.110474	0.069784	0.373332	0.0059
Data534	-0.097453	-0.113322	0.447795	-0.569661	0.109863	0.065308	0.364685	0.010173
Data535	-0.107422	-0.105998	0.435791	-0.553182	0.117188	0.06958	0.333557	0.002441
Data536	-0.106812	-0.108643	0.419718	-0.569051	0.118815	0.079142	0.306295	-0.003662
Data537	-0.108032	-0.108439	0.418396	-0.600586	0.126139	0.099487	0.297038	0.01119
Data538	-0.091756	-0.11617	0.41392	-0.628459	0.132039	0.112508	0.293681	0.001017
Data539	-0.073853	-0.112915	0.412394	-0.651245	0.116577	0.134277	0.307007	0.002441
Data540	-0.053507	-0.116781	0.414022	-0.668742	0.089315	0.143229	0.325928	0.02828
Data541	-0.038452	-0.096639	0.411377	-0.675252	0.066121	0.147502	0.34139	0.046997
Data542	-0.014038	-0.068563	0.384216	-0.669149	0.052287	0.145467	0.359904	0.048014
Data543	0.002848	-0.055135	0.357463	-0.656331	0.032959	0.153198	0.384725	0.03418
Data544	0.011597	-0.065104	0.344543	-0.646159	0.005086	0.155029	0.410868	0.013428
Data545	0.018921	-0.064087	0.351156	-0.643514	-0.018311	0.161133	0.427551	-0.014445
Data546	0.029297	-0.042521	0.377401	-0.628052	-0.047404	0.177205	0.441691	-0.041097
Data547	0.043335	-0.005697	0.410868	-0.61849	-0.07609	0.194499	0.458374	-0.070597
Data548	0.054321	0.030518	0.439758	-0.615031	-0.110067	0.201416	0.467529	-0.085653
Data549	0.057373	0.058797	0.46051	-0.614014	-0.129598	0.191854	0.469767	-0.097656
Data550	0.062459	0.06958	0.470988	-0.619914	-0.138753	0.179443	0.475667	-0.127563
Data551	0.072225	0.06368	0.487671	-0.631714	-0.142822	0.179036	0.456441	-0.158285
Data552	0.084025	0.046794	0.49469	-0.6545	-0.148315	0.182902	0.437622	-0.180461
Data553	0.092367	0.031128	0.488586	-0.661214	-0.148519	0.187785	0.427348	-0.175781
Data554	0.095825	0.034383	0.484823	-0.656942	-0.145467	0.193888	0.416463	-0.159505
Data555	0.110881	0.054728	0.476176	-0.645142	-0.145467	0.215047	0.417277	-0.129598
Data556	0.136108	0.082194	0.476786	-0.646159	-0.152588	0.237223	0.430806	-0.09908
Data557	0.147502	0.108846	0.47699	-0.6545	-0.166423	0.246785	0.443217	-0.095825
Data558	0.154419	0.130615	0.493774	-0.649821	-0.171712	0.258789	0.460205	-0.105387
Data559	0.148315	0.134277	0.517171	-0.651042	-0.175578	0.270182	0.486959	-0.11617
Data560	0.159505	0.140584	0.549418	-0.657552	-0.186564	0.2889	0.496724	-0.138143
Data561	0.185343	0.131226	0.583394	-0.658162	-0.198975	0.31311	0.515238	-0.159505
Data562	0.204468	0.116984	0.605062	-0.650635	-0.216675	0.334676	0.540975	-0.193888
Data563	0.217082	0.100708	0.622559	-0.649211	-0.230509	0.343424	0.569153	-0.218302
Data564	0.222575	0.083822	0.611877	-0.639445	-0.228475	0.34078	0.586548	-0.234782
Data565	0.21932	0.076701	0.605672	-0.634155	-0.218709	0.341797	0.604451	-0.257161
Data566	0.222168	0.069987	0.606079	-0.625203	-0.20752	0.3361	0.593262	-0.252889
Data567	0.214233	0.073446	0.587158	-0.610555	-0.196533	0.322469	0.55898	-0.244141
Data568	0.206706	0.077718	0.566305	-0.582682	-0.185343	0.319214	0.509237	-0.227458
Data569	0.211995	0.077515	0.550537	-0.571086	-0.180054	0.340983	0.472921	-0.200602
Data570	0.223999	0.079549	0.525208	-0.561117	-0.192871	0.348511	0.460714	-0.186361
Data571	0.211792	0.089722	0.50293	-0.541585	-0.20874	0.365397	0.449524	-0.195313
Data572	0.186157	0.100911	0.494486	-0.519409	-0.234985	0.365194	0.450745	-0.214844
Data573	0.172729	0.116577	0.483093	-0.495402	-0.254517	0.356852	0.466614	-0.233358
Data574	0.161133	0.132853	0.47109	-0.453084	-0.270182	0.356038	0.4894	-0.269572
Data575	0.15035	0.13265	0.462545	-0.408936	-0.293783	0.363566	0.504659	-0.300496
Data576	0.147909	0.138753	0.446065	-0.367228	-0.322876	0.380859	0.522054	-0.337931
Data577	0.164388	0.149943	0.414124	-0.334066	-0.346476	0.396932	0.533447	-0.367025
Data578	0.178019	0.14974	0.372314	-0.307617	-0.3361	0.39978	0.529785	-0.384928
Data579	0.183105	0.152791	0.346171	-0.296834	-0.322266	0.398763	0.505371	-0.395101
Data580	0.185954	0.161336	0.335999	-0.292155	-0.307821	0.392863	0.476481	-0.400391
Data581	0.202026	0.158691	0.340068	-0.279134	-0.299479	0.391439	0.448405	-0.41036
Data582	0.216268	0.16866	0.364075	-0.262451	-0.294189	0.407104	0.417277	-0.42806
Data583	0.220337	0.158895	0.39093	-0.251872	-0.28951	0.417887	0.378723	-0.425822
Data584	0.214233	0.160522	0.39978	-0.24943	-0.29012	0.406291	0.340474	-0.397746
Data585	0.216064	0.167236	0.391134	-0.235392	-0.293783	0.394084	0.329081	-0.368652
Data586	0.21932	0.169271	0.381571	-0.215454	-0.298258	0.381266	0.321045	-0.34729
Data587	0.218913	0.156657	0.373027	-0.183512	-0.297648	0.369466	0.314331	-0.328776
Data588	0.220337	0.148519	0.364482	-0.152181	-0.28951	0.36377	0.315043	-0.314535
Data589	0.206706	0.13387	0.347493	-0.134277	-0.285645	0.351359	0.335286	-0.307007
Data590	0.197754	0.123291	0.333557	-0.12085	-0.274862	0.337321	0.370992	-0.299479
Data591	0.187174	0.136312	0.323385	-0.115356	-0.27242	0.325317	0.399882	-0.307414
Data592	0.174154	0.161743	0.316976	-0.102336	-0.29541	0.315552	0.414225	-0.321452
Data593	0.162354	0.200399	0.306091	-0.082397	-0.32491	0.308228	0.416667	-0.345866
Data594	0.168254	0.23112	0.299988	-0.058797	-0.33488	0.303548	0.405477	-0.35909
Data595	0.179036	0.242716	0.316162	-0.032756	-0.328369	0.28361	0.394999	-0.346476
Data596	0.181274	0.235189	0.337321	-0.001424	-0.317586	0.261841	0.374552	-0.326538
Data597	0.193481	0.230713	0.354614	0.007935	-0.302531	0.244141	0.348206	-0.309245
Data598	0.203654	0.217285	0.368449	0.002238	-0.294189	0.226237	0.319621	-0.300496
Data599	0.197957	0.203451	0.383301	0.003459	-0.289103	0.215047	0.288188	-0.295817
Data600	0.177409	0.192261	0.394897	0.016276	-0.287272	0.207316	0.261434	-0.279744
Data601	0.154826	0.184733	0.399272	0.031331	-0.298665	0.201619	0.239868	-0.263468
Data602	0.13387	0.19694	0.390116	0.047404	-0.310262	0.19755	0.242208	-0.250854
Data603	0.114339	0.224813	0.364787	0.063883	-0.319214	0.213826	0.253703	-0.251465
Data604	0.087484	0.234985	0.330607	0.066935	-0.338745	0.223389	0.27537	-0.260213
Data605	0.071004	0.244954	0.304871	0.063883	-0.356852	0.208944	0.290019	-0.287272
Data606	0.072632	0.254517	0.282593	0.080363	-0.37679	0.181274	0.302022	-0.322062
Data607	0.072225	0.267334	0.267639	0.105184	-0.398356	0.17924	0.327047	-0.355428
Data608	0.082194	0.27242	0.258484	0.118408	-0.415853	0.188192	0.347392	-0.375163
Data609	0.080566	0.269368	0.247599	0.129598	-0.421956	0.182292	0.351766	-0.399984
Data610	0.074463	0.285441	0.232442	0.131226	-0.42745	0.163371	0.348307	-0.419108
Data611	0.06368	0.301921	0.207316	0.118001	-0.42806	0.147298	0.318909	-0.420329
Data612	0.048828	0.319417	0.177002	0.107625	-0.425618	0.137736	0.281372	-0.412801
Data613	0.05127	0.332845	0.165202	0.103353	-0.405477	0.125732	0.253296	-0.381063
Data614	0.059001	0.348714	0.160217	0.104167	-0.381673	0.113932	0.220744	-0.342
Data615	0.059204	0.360718	0.158895	0.121257	-0.382284	0.109253	0.196838	-0.313924
Data616	0.047404	0.36438	0.168864	0.144857	-0.393066	0.098877	0.18809	-0.300293
Data617	0.021159	0.374146	0.19043	0.170085	-0.395508	0.085449	0.1946	-0.292562
Data618	-0.008545	0.378011	0.197042	0.170898	-0.40507	0.078125	0.204264	-0.285848
Data619	-0.0295	0.391032	0.192261	0.161947	-0.39388	0.07548	0.227966	-0.283813
Data620	-0.042928	0.392456	0.191243	0.164388	-0.378825	0.073649	0.246073	-0.28951
Data621	-0.050659	0.385335	0.183309	0.174154	-0.358683	0.068359	0.252279	-0.313314
Data622	-0.067546	0.381266	0.180461	0.183309	-0.3479	0.065511	0.247498	-0.337118
Data623	-0.073039	0.381063	0.165507	0.198161	-0.328369	0.061442	0.236308	-0.338135
Data624	-0.065511	0.37557	0.143127	0.191243	-0.324097	0.052897	0.20579	-0.336711
Data625	-0.069784	0.380249	0.1356	0.186361	-0.331624	0.046387	0.169373	-0.339152
Data626	-0.091146	0.384521	0.133464	0.188802	-0.338745	0.048218	0.142721	-0.343628
Data627	-0.112712	0.38737	0.138245	0.199178	-0.328776	0.042521	0.123189	-0.344442
Data628	-0.132039	0.384318	0.149943	0.225627	-0.320028	0.028687	0.108541	-0.346476
Data629	-0.147502	0.394694	0.163472	0.262655	-0.31779	0.024007	0.094808	-0.347697
Data630	-0.158081	0.401001	0.168559	0.303955	-0.332235	0.024007	0.081482	-0.342407
Data631	-0.166829	0.403442	0.171509	0.333049	-0.337931	0.021769	0.069377	-0.337524
Data632	-0.184326	0.398153	0.191549	0.354207	-0.327962	0.014648	0.063782	-0.317586
Data633	-0.192668	0.388387	0.19989	0.362549	-0.312093	0.004272	0.06897	-0.303345
Data634	-0.199788	0.386149	0.202128	0.368449	-0.299276	-0.001831	0.085347	-0.294189
Data635	-0.218709	0.385132	0.203654	0.371501	-0.279744	0.004883	0.098063	-0.295207
Data636	-0.237427	0.393677	0.185954	0.360718	-0.265503	0.00529	0.117289	-0.310872
Data637	-0.247599	0.421956	0.156148	0.351766	-0.26652	-0.004679	0.125936	-0.325928
Data638	-0.258179	0.460815	0.127258	0.338745	-0.266317	-0.008545	0.131531	-0.333455
Data639	-0.270589	0.49235	0.08138	0.347697	-0.271403	-0.016479	0.133464	-0.347697
