# Supplementary material for: Integration of MRI and somatosensory evoked potentials facilitate diagnosis of spinal cord compression
Source: Sci Rep. 2023 May 15;13:7861. doi: 10.1038/s41598-023-34832-2 (PMC10185544; doi:10.1038/s41598-023-34832-2)
Supplement: Supplementary file 3 — Supplementary Information 3. [file 41598_2023_34832_MOESM3_ESM.zip › Preoperative SSEP data/spinal cord compression group/5373406_2/5373406_2_Lt Tibial SEP_Cz'-Fpz_201219_150305.csv]

Index	1	2	3	4	5
Name	Cz'-Fpz	Cz'-Fpz	Cz'-Fpz	Cz'-Fpz	Cz'-Fpz
Time	2.01805E+13	2.01805E+13	2.01805E+13	2.01805E+13	2.01805E+13
Highcut	500	500	500	500	500
Lowcut	10	10	10	10	10
Period	0.000156	0.000156	0.000156	0.000156	0.000156
Averages	120	120	120	120	120
Int (mA)	28/27.5mA	28/27.6mA	28/27.6mA	28/27.5mA	28/27.6mA
Pulse Width (�gs)	200�s	200�s	200�s	200�s	200�s
Rep Rate (Hz)	2.66Hz	2.66Hz	2.66Hz	2.66Hz	2.66Hz
Data0	-0.08423	0.16083	-0.214135	-2.939396	-0.657664
Data1	0.798555	1.039445	0.62033	-2.291091	-0.001678
Data2	2.325577	2.456804	2.04064	-1.226317	1.191374
Data3	1.274535	1.438824	1.011877	-1.714605	0.463467
Data4	-0.525419	-0.281682	-0.668854	-2.811526	-0.861677
Data5	-0.945449	-0.707612	-1.050736	-3.180591	-1.165484
Data6	-0.898146	-0.638437	-0.983291	-2.968185	-1.061468
Data7	-0.719615	-0.432339	-0.792655	-2.257623	-0.763155
Data8	-0.516772	-0.212202	-0.578826	-1.356629	-0.430508
Data9	-0.337326	-0.010071	-0.392665	-0.556649	-0.146537
Data10	-0.214847	0.138145	-0.255843	0.046082	0.059052
Data11	-0.13489	0.223392	-0.160016	0.442308	0.202894
Data12	-0.09247	0.257064	-0.100608	0.668549	0.287429
Data13	-0.070802	0.255538	-0.075278	0.831718	0.311182
Data14	-0.057679	0.228682	-0.074261	0.925002	0.316879
Data15	-0.101116	0.187991	-0.09013	0.938837	0.313878
Data16	-0.148928	0.144656	-0.11902	0.900587	0.313878
Data17	-0.165713	0.106305	-0.147707	0.836093	0.322271
Data18	-0.178531	0.06714	-0.16846	0.7894	0.335597
Data19	-0.192365	0.039267	-0.164492	0.767325	0.349076
Data20	-0.2062	0.023804	-0.163882	0.797945	0.350805
Data21	-0.210473	0.021261	-0.193586	0.805371	0.333511
Data22	-0.205183	0.008545	-0.209862	0.737418	0.32222
Data23	-0.190738	-0.005595	-0.212507	0.643727	0.325424
Data24	-0.183108	-0.014242	-0.215966	0.595407	0.334681
Data25	-0.175072	-0.016887	-0.213626	0.573739	0.339361
Data26	-0.166222	-0.017904	-0.209049	0.526029	0.331731
Data27	-0.16612	-0.018921	-0.195722	0.486458	0.313522
Data28	-0.169579	-0.010478	-0.199079	0.448107	0.301722
Data29	-0.174055	-0.000814	-0.213728	0.366115	0.309809
Data30	-0.177208	0.004273	-0.22563	0.358587	0.320948
Data31	-0.188805	0.008545	-0.22563	0.417385	0.316472
Data32	-0.206099	0.005493	-0.219832	0.47659	0.295516
Data33	-0.226647	0.0059	-0.229292	0.512805	0.291549
Data34	-0.231225	0.008952	-0.227461	0.524198	0.28631
Data35	-0.234785	0.012716	-0.212406	0.504056	0.284021
Data36	-0.224816	0.008443	-0.20559	0.387071	0.282038
Data37	-0.208235	0.015666	-0.200402	0.226037	0.266779
Data38	-0.210473	0.026449	-0.188296	0.063274	0.271407
Data39	-0.218102	0.026449	-0.16968	-0.030416	0.317947
Data40	-0.227766	0.021464	-0.148623	-0.01353	0.354162
Data41	-0.237125	0.022278	-0.137636	0.091045	0.343125
Data42	-0.241194	0.025025	-0.126446	0.170901	0.297398
Data43	-0.239974	0.012818	-0.117901	0.22563	0.279088
Data44	-0.227461	0.004985	-0.104168	0.285547	0.296585
Data45	-0.207014	0.005493	-0.092164	0.243331	0.310623
Data46	-0.1826	0.01414	-0.086468	0.176903	0.32812
Data47	-0.153201	0.030721	-0.08189	0.154523	0.320236
Data48	-0.133364	0.024313	-0.074871	0.13255	0.307164
Data49	-0.125531	0.011597	-0.070395	0.066936	0.271407
Data50	-0.128379	-0.002848	-0.078228	0.023092	0.210473
Data51	-0.128481	-0.012614	-0.088502	0.020956	0.174919
Data52	-0.137026	-0.021363	-0.089316	0.067954	0.165408
Data53	-0.138654	-0.022278	-0.083619	0.103456	0.172732
Data54	-0.132652	-0.018718	-0.082602	0.052796	0.19913
Data55	-0.121767	-0.013224	-0.069683	0.05127	0.192772
Data56	-0.107424	-0.000916	-0.043132	0.061036	0.181074
Data57	-0.088808	0.002035	-0.015157	0.024008	0.195061
Data58	-0.066428	-0.016276	0.017192	-0.037741	0.184532
Data59	-0.04771	-0.03652	0.042624	-0.14018	0.170291
Data60	-0.041505	-0.061443	0.06836	-0.186058	0.17085
Data61	-0.041098	-0.077719	0.077516	-0.182701	0.184278
Data62	-0.030111	-0.074464	0.072531	-0.234989	0.209964
Data63	-0.019226	-0.067445	0.058188	-0.279749	0.217238
Data64	-0.024414	-0.065309	0.044963	-0.368455	0.219832
Data65	-0.040894	-0.054017	0.039877	-0.263879	0.212355
Data66	-0.066733	-0.062359	0.024008	-0.118715	0.218407
Data67	-0.092164	-0.068767	0.014038	-0.012512	0.227003
Data68	-0.115358	-0.063274	-0.003764	0.013326	0.24506
Data69	-0.132143	-0.049236	-0.020854	-0.006409	0.240279
Data70	-0.131431	-0.039572	-0.019125	-0.008647	0.241347
Data71	-0.115562	-0.041098	-0.009969	-0.05066	0.222527
Data72	-0.105084	-0.039267	-0.011902	-0.107932	0.171918
Data73	-0.09074	-0.052288	-0.009359	-0.175377	0.137636
Data74	-0.080873	-0.044658	0.007121	-0.194705	0.133364
Data75	-0.079347	-0.03947	0.024109	-0.184329	0.132652
Data76	-0.066529	-0.03886	0.018413	-0.110272	0.116223
Data77	-0.057883	-0.030213	0.006511	0.019735	0.096844
Data78	-0.064393	-0.04242	0.009461	0.151573	0.105084
Data79	-0.085654	-0.0589	0.010071	0.167035	0.108288
Data80	-0.095827	-0.065309	-0.004374	0.097149	0.133211
Data81	-0.102846	-0.055746	-0.021159	-0.063783	0.17848
Data82	-0.097658	-0.053712	-0.019837	-0.246993	0.180769
Data83	-0.089723	-0.060121	-0.023906	-0.355128	0.157931
Data84	-0.072633	-0.061646	-0.036927	-0.382188	0.143893
Data85	-0.038961	-0.041403	-0.033672	-0.415147	0.119834
Data86	-0.01353	-0.018819	-0.014343	-0.381577	0.129803
Data87	0.008443	-0.010071	0.008443	-0.231937	0.141655
Data88	0.028585	-0.011393	0.026144	-0.053	0.172173
Data89	0.041199	-0.01709	0.031637	0.047913	0.195214
Data90	0.0471	-0.025839	0.031637	-0.016988	0.160321
Data91	0.048117	-0.04181	0.02533	-0.066733	0.137992
Data92	0.050456	-0.055339	0.004069	-0.097047	0.13784
Data93	0.051677	-0.055746	-0.007833	-0.115358	0.12665
Data94	0.053508	-0.067954	-0.022889	-0.192365	0.119732
Data95	0.056764	-0.085145	-0.046998	-0.227665	0.121513
Data96	0.072633	-0.091351	-0.05422	-0.24506	0.108288
Data97	0.070802	-0.09013	-0.064495	-0.200504	0.114443
Data98	0.061748	-0.077618	-0.06419	-0.186364	0.095928
Data99	0.065207	-0.055645	-0.061036	-0.158796	0.09308
Data100	0.061545	-0.029908	-0.05951	-0.148623	0.084077
Data101	0.055848	-0.018921	-0.061646	-0.168256	0.059052
Data102	0.055645	-0.002848	-0.058696	-0.14608	0.049032
Data103	0.058289	0.011597	-0.056865	-0.126955	0.064953
Data104	0.06775	0.00824	-0.049744	-0.138247	0.082653
Data105	0.072836	0.006816	-0.034791	-0.201317	0.104779
Data106	0.078024	0.031434	-0.031027	-0.316981	0.106457
Data107	0.09013	0.052694	-0.049134	-0.412095	0.085908
Data108	0.102642	0.043946	-0.0766	-0.371201	0.081229
Data109	0.112103	0.031739	-0.094911	-0.316777	0.082043
Data110	0.105084	0.01709	-0.099184	-0.316981	0.083213
Data111	0.076193	-0.002543	-0.09013	-0.338954	0.088451
Data112	0.047913	-0.009257	-0.077312	-0.319626	0.10488
Data113	0.037029	-0.004476	-0.052491	-0.367641	0.126599
Data114	0.051881	0.002747	-0.028789	-0.388291	0.125785
Data115	0.072531	0.014038	-0.019532	-0.363266	0.103965
Data116	0.084535	0.044149	-0.02594	-0.346888	0.090283
Data117	0.093283	0.067241	-0.046998	-0.318914	0.070802
Data118	0.090944	0.068055	-0.071819	-0.260217	0.077109
Data119	0.090842	0.059815	-0.081788	-0.209049	0.098014
Data120	0.063376	0.058391	-0.089927	-0.164696	0.134229
Data121	0.02889	0.071514	-0.10366	-0.127769	0.151929
Data122	0.021261	0.074667	-0.10132	-0.154726	0.138908
Data123	0.015462	0.069683	-0.097658	-0.179955	0.12904
Data124	0.016887	0.063478	-0.102948	-0.308436	0.124412
Data125	0.008342	0.060731	-0.115663	-0.364182	0.124463
Data126	-0.003662	0.068869	-0.127362	-0.381984	0.12726
Data127	-0.000814	0.069378	-0.125429	-0.368455	0.0913
Data128	0.005595	0.077211	-0.117291	-0.377101	0.095878
Data129	0.008036	0.093385	-0.098065	-0.387376	0.118461
Data130	0.018006	0.119427	-0.082704	-0.358078	0.116833
Data131	0.024414	0.145571	-0.078635	-0.359096	0.149386
Data132	0.022787	0.165001	-0.067343	-0.381781	0.145317
Data133	0.009461	0.165916	-0.052491	-0.39999	0.131024
Data134	-0.013733	0.160525	-0.036418	-0.393683	0.088045
Data135	-0.034689	0.156863	-0.022889	-0.369268	0.047812
Data136	-0.045574	0.150759	-0.012614	-0.246281	0.046794
Data137	-0.044251	0.144452	-0.000916	-0.183617	0.062359
Data138	-0.034689	0.155439	0.0059	-0.081992	0.077516
Data139	-0.02533	0.158287	0.019532	-0.060629	0.10488
Data140	-0.02594	0.152794	0.029196	-0.139569	0.102439
Data141	-0.026652	0.134483	0.027568	-0.322067	0.063172
Data142	-0.037944	0.125022	0.021057	-0.40233	0.027568
Data143	-0.037029	0.128583	0.014954	-0.353195	0.007273
Data144	-0.035299	0.130109	0.023499	-0.243534	-0.0059
Data145	-0.04771	0.13845	0.026347	-0.218713	-0.007375
Data146	-0.048524	0.152997	0.026246	-0.227665	0.028687
Data147	-0.04181	0.170596	0.032349	-0.29928	0.061036
Data148	-0.043336	0.190941	0.039673	-0.432034	0.065054
Data149	-0.047506	0.221663	0.042929	-0.533964	0.092622
Data150	-0.053915	0.247501	0.04303	-0.54729	0.119071
Data151	-0.054424	0.250757	0.029399	-0.461636	0.138501
Data152	-0.040284	0.236617	0.020549	-0.343226	0.143486
Data153	-0.021566	0.21678	0.011902	-0.195519	0.153862
Data154	0.006511	0.198164	0.012614	-0.070395	0.175428
Data155	0.031128	0.189619	0.019023	-0.029399	0.181531
Data156	0.044455	0.184329	0.033773	-0.064291	0.173241
Data157	0.035808	0.184126	0.056153	-0.074159	0.164238
Data158	0.022075	0.177005	0.073955	-0.001729	0.133415
Data159	0.016073	0.175275	0.068564	-0.007833	0.106762
Data160	0.018311	0.176598	0.068767	-0.028484	0.095725
Data161	0.009868	0.183922	0.069073	-0.054017	0.104575
Data162	0.014038	0.197147	0.061545	-0.149945	0.117698
Data163	0.023194	0.216373	0.060222	-0.264286	0.149233
Data164	0.033977	0.227868	0.053915	-0.29633	0.162153
Data165	0.056458	0.229801	0.054322	-0.308741	0.131329
Data166	0.072226	0.221561	0.061545	-0.309453	0.129447
Data167	0.086976	0.212609	0.055645	-0.27629	0.132601
Data168	0.083925	0.211083	0.050965	-0.209964	0.125582
Data169	0.0648	0.214033	0.054119	-0.200707	0.111442
Data170	0.049236	0.215152	0.060324	-0.197553	0.099031
Data171	0.03886	0.204674	0.057374	-0.226037	0.105948
Data172	0.019328	0.202843	0.049032	-0.269881	0.08128
Data173	0.004578	0.210066	0.036927	-0.359299	0.059815
Data174	-0.003357	0.21912	0.014038	-0.432136	0.070598
Data175	-0.013733	0.222578	-0.00295	-0.488492	0.08128
Data176	-0.021973	0.214237	-0.010986	-0.415351	0.09781
Data177	-0.033366	0.214033	-0.018514	-0.276087	0.091147
Data178	-0.023906	0.220645	-0.019532	-0.178225	0.09954
Data179	-0.013631	0.239058	-0.026246	-0.065512	0.119631
Data180	0.001933	0.256148	-0.031942	0.009359	0.131838
Data181	0.012004	0.262557	-0.051169	0.095521	0.163729
Data182	0.001017	0.275476	-0.060121	0.083721	0.169986
Data183	-0.017904	0.285344	-0.05951	-0.031535	0.184024
Data184	-0.022075	0.27334	-0.051474	-0.231225	0.168205
Data185	-0.010274	0.255233	-0.025228	-0.464281	0.155032
Data186	-0.005086	0.240889	-0.007935	-0.712189	0.167849
Data187	-0.002747	0.235701	-0.013021	-0.841891	0.182396
Data188	-0.002747	0.231225	-0.020244	-0.735485	0.190585
Data189	0.001628	0.216271	-0.015259	-0.46713	0.205997
Data190	-0.003967	0.193383	-0.006002	-0.180463	0.189364
Data191	-0.018311	0.18321	0.007833	0.069174	0.171461
Data192	-0.025839	0.171003	0.014852	0.218306	0.137026
Data193	-0.025025	0.166018	0.007528	0.249231	0.105236
Data194	-0.030213	0.170087	-0.010071	0.13316	0.112815
Data195	-0.036927	0.164289	-0.021363	-0.020651	0.135093
Data196	-0.0471	0.161949	-0.033672	-0.171511	0.178429
Data197	-0.06124	0.16907	-0.038249	-0.351873	0.233056
Data198	-0.078431	0.170291	-0.03947	-0.402228	0.245874
Data199	-0.093385	0.174156	-0.049744	-0.43712	0.244399
Data200	-0.101422	0.172936	-0.049948	-0.466316	0.248519
Data201	-0.098878	0.158694	-0.045268	-0.457771	0.232954
Data202	-0.095827	0.140892	-0.0471	-0.348618	0.208387
Data203	-0.102235	0.132652	-0.046896	-0.179853	0.192671
Data204	-0.122174	0.122479	-0.059917	0.008443	0.187533
Data205	-0.146385	0.118003	-0.066326	0.121869	0.191145
Data206	-0.161237	0.113527	-0.073142	0.138348	0.204623
Data207	-0.165916	0.115358	-0.072429	0.121462	0.191501
Data208	-0.16846	0.127159	-0.057883	0.087485	0.178124
Data209	-0.159101	0.134076	-0.034791	0.03652	0.176852
Data210	-0.150556	0.126141	-0.002645	-0.001729	0.172936
Data211	-0.155642	0.111798	0.009868	-0.079042	0.184583
Data212	-0.164899	0.10661	-0.000407	-0.158694	0.159304
Data213	-0.161339	0.08952	-0.017904	-0.197553	0.142977
Data214	-0.148318	0.081687	-0.013631	-0.241499	0.132753
Data215	-0.129193	0.09837	-0.02004	-0.25625	0.127464
Data216	-0.112612	0.10722	-0.03123	-0.240889	0.162814
Data217	-0.094199	0.108034	-0.026042	-0.227258	0.179853
Data218	-0.082704	0.103354	-0.015768	-0.255741	0.180718
Data219	-0.077109	0.09603	-0.018616	-0.324305	0.162712
Data220	-0.082399	0.097353	-0.019633	-0.454108	0.135704
Data221	-0.075074	0.110272	-0.015768	-0.481575	0.131482
Data222	-0.066326	0.121462	-0.009766	-0.511177	0.144859
Data223	-0.074464	0.123191	0.000509	-0.458381	0.161034
Data224	-0.09074	0.124921	-0.004985	-0.379441	0.183922
Data225	-0.119834	0.120546	-0.017294	-0.374355	0.176547
Data226	-0.138145	0.130821	-0.042318	-0.382188	0.148572
Data227	-0.1355	0.136517	-0.08657	-0.389512	0.130516
Data228	-0.118105	0.148725	-0.126548	-0.310877	0.099489
Data229	-0.105287	0.148114	-0.159711	-0.153811	0.065766
Data230	-0.094911	0.134381	-0.187686	-0.009461	0.04715
Data231	-0.084637	0.121157	-0.194603	0.05717	0.064749
Data232	-0.095521	0.099896	-0.186465	0.069581	0.073243
Data233	-0.110068	0.079856	-0.169477	-0.046489	0.047608
Data234	-0.111391	0.0766	-0.154421	-0.166629	0.048422
Data235	-0.10722	0.084637	-0.137331	-0.330917	0.051982
Data236	-0.10661	0.101422	-0.136517	-0.48249	0.030467
Data237	-0.123395	0.113934	-0.137433	-0.642303	0.024669
Data238	-0.1296	0.123191	-0.151369	-0.729381	0.043997
Data239	-0.113018	0.121258	-0.16022	-0.710664	0.037232
Data240	-0.097556	0.109763	-0.16612	-0.625925	0.059103
Data241	-0.081178	0.107322	-0.162559	-0.529895	0.076855
Data242	-0.058289	0.112713	-0.152692	-0.378322	0.107525
Data243	-0.032146	0.133974	-0.142214	-0.157982	0.117596
Data244	0.002848	0.163577	-0.115969	0.076499	0.109102
Data245	0.046998	0.198978	-0.080059	0.240787	0.118257
Data246	0.099082	0.245365	-0.039368	0.255843	0.16083
Data247	0.148623	0.292363	-0.004273	0.143231	0.208286
Data248	0.19379	0.334274	0.054322	-0.060629	0.256504
Data249	0.235396	0.378831	0.123293	-0.18382	0.29394
Data250	0.263066	0.422166	0.171918	-0.300399	0.296941
Data251	0.291651	0.452888	0.203962	-0.30925	0.315099
Data252	0.32105	0.483406	0.239363	-0.202335	0.324305
Data253	0.353195	0.513517	0.283513	-0.001729	0.34343
Data254	0.387579	0.546782	0.321457	0.193586	0.326187
Data255	0.427558	0.580962	0.359401	0.38819	0.306401
Data256	0.466011	0.613107	0.39765	0.498868	0.317235
Data257	0.50721	0.629384	0.444546	0.531828	0.357621
Data258	0.544035	0.643727	0.482999	0.439155	0.435798
Data259	0.583912	0.662852	0.499275	0.230818	0.519163
Data260	0.625416	0.688182	0.514941	0.082806	0.564126
Data261	0.660817	0.722159	0.53783	-0.075176	0.571349
Data262	0.679637	0.75756	0.555632	-0.207726	0.576435
Data263	0.705272	0.789197	0.565805	-0.209049	0.575367
Data264	0.731314	0.821037	0.578724	-0.038656	0.594339
Data265	0.760001	0.852267	0.605885	0.235396	0.615803
Data266	0.774955	0.893365	0.640777	0.601307	0.651713
Data267	0.778719	0.921238	0.66804	0.866407	0.67333
Data268	0.789298	0.943211	0.675059	0.98675	0.663208
Data269	0.793266	0.974848	0.698456	1.030696	0.656291
Data270	0.790214	1.013809	0.725719	0.954096	0.649119
Data271	0.808016	1.037105	0.745454	0.77587	0.63625
Data272	0.837008	1.055823	0.762442	0.54668	0.63386
Data273	0.870171	1.081051	0.774344	0.406093	0.678823
Data274	0.908014	1.094275	0.789502	0.339157	0.737011
Data275	0.94077	1.106483	0.800387	0.364589	0.775463
Data276	0.965591	1.114824	0.806185	0.41647	0.798861
Data277	0.970474	1.114519	0.810254	0.554818	0.833346
Data278	0.957249	1.10455	0.813509	0.679433	0.822207
Data279	0.946873	1.083085	0.80354	0.772717	0.814323
Data280	0.951858	1.068538	0.77587	0.769156	0.828667
Data281	0.957554	1.053585	0.741182	0.731823	0.833753
Data282	0.957148	1.034969	0.723481	0.6009	0.830142
Data283	0.961827	1.014115	0.700999	0.486458	0.822207
Data284	0.95908	1.011063	0.68574	0.395616	0.795046
Data285	0.947789	1.002823	0.671804	0.283004	0.756542
Data286	0.935276	0.978815	0.669973	0.164391	0.75049
Data287	0.928257	0.948094	0.66804	0.14018	0.734874
Data288	0.91544	0.912693	0.656138	0.156761	0.744335
Data289	0.897943	0.871697	0.630198	0.221154	0.72165
Data290	0.893467	0.827955	0.597543	0.360825	0.702576
Data291	0.881056	0.784415	0.571196	0.418504	0.68157
Data292	0.856947	0.734061	0.555225	0.456346	0.642659
Data293	0.816459	0.689911	0.54902	0.427354	0.628316
Data294	0.774751	0.662445	0.516976	0.34343	0.617329
Data295	0.732942	0.654307	0.478116	0.158389	0.595153
Data296	0.690216	0.639048	0.438748	0.001017	0.546883
Data297	0.651357	0.599273	0.385239	-0.018514	0.499987
Data298	0.611989	0.550851	0.326645	0.080975	0.484779
Data299	0.570891	0.503548	0.294499	0.255436	0.467028
Data300	0.528471	0.451769	0.270695	0.32339	0.446021
Data301	0.49663	0.374151	0.241093	0.295618	0.453803
Data302	0.469571	0.308741	0.208845	0.171715	0.428066
Data303	0.443427	0.265507	0.172732	0.064495	0.390224
Data304	0.399583	0.219526	0.13316	-0.137128	0.30635
Data305	0.352076	0.194909	0.109051	-0.353297	0.215661
Data306	0.304367	0.183922	0.078533	-0.530404	0.172681
Data307	0.274255	0.165916	0.047201	-0.525114	0.14964
Data308	0.243331	0.154726	0.020142	-0.34404	0.137636
Data309	0.228377	0.12604	-0.022889	-0.12604	0.159965
Data310	0.205895	0.089825	-0.076397	0.050558	0.155032
Data311	0.178734	0.052898	-0.128583	0.199181	0.13611
Data312	0.152895	0.02177	-0.173648	0.242517	0.124717
Data313	0.133872	-0.025635	-0.219832	0.111086	0.115206
Data314	0.122072	-0.064902	-0.242415	-0.07955	0.109611
Data315	0.108339	-0.105592	-0.257776	-0.241499	0.100506
Data316	0.101727	-0.151471	-0.263472	-0.242212	0.093385
Data317	0.09013	-0.177513	-0.272933	-0.199791	0.091961
Data318	0.085145	-0.201623	-0.277002	-0.188398	0.075125
Data319	0.077312	-0.215864	-0.275171	-0.181582	0.035096
Data320	0.054932	-0.210981	-0.274052	-0.086264	0.009715
Data321	0.026144	-0.183108	-0.286971	0.063579	-0.009359
Data322	0.003154	-0.176191	-0.307113	0.144147	-0.053864
Data323	-0.032349	-0.195112	-0.325526	0.091554	-0.064444
Data324	-0.051067	-0.214338	-0.343735	-0.003764	-0.041047
Data325	-0.070293	-0.238244	-0.365911	-0.055339	-0.048931
Data326	-0.094097	-0.265609	-0.396022	-0.232751	-0.072887
Data327	-0.107017	-0.298161	-0.419623	-0.511381	-0.078075
Data328	-0.128583	-0.333867	-0.426947	-0.69632	-0.098726
Data329	-0.140281	-0.368149	-0.433153	-0.712902	-0.089774
Data330	-0.156863	-0.40233	-0.42827	-0.593067	-0.084535
Data331	-0.164289	-0.429999	-0.425218	-0.524707	-0.051321
Data332	-0.170291	-0.437527	-0.431017	-0.449734	-0.015412
Data333	-0.181379	-0.438137	-0.446988	-0.360418	-0.024974
Data334	-0.186364	-0.449836	-0.456041	-0.226647	-0.058442
Data335	-0.183922	-0.479947	-0.468554	-0.150861	-0.079194
Data336	-0.193891	-0.506294	-0.467943	-0.172936	-0.119631
Data337	-0.207014	-0.532947	-0.452888	-0.25035	-0.16556
Data338	-0.21444	-0.555225	-0.443834	-0.34048	-0.191908
Data339	-0.218001	-0.587371	-0.445258	-0.455329	-0.195417
Data340	-0.212812	-0.604766	-0.455329	-0.529692	-0.17965
Data341	-0.231225	-0.61738	-0.483101	-0.513212	-0.194553
Data342	-0.260319	-0.624704	-0.506498	-0.332036	-0.225121
Data343	-0.276392	-0.650848	-0.515246	-0.199486	-0.259963
Data344	-0.293685	-0.683604	-0.523384	-0.153099	-0.28809
Data345	-0.299891	-0.704967	-0.537321	-0.159915	-0.307876
Data346	-0.288904	-0.712495	-0.545357	-0.178429	-0.294092
Data347	-0.291549	-0.700389	-0.543119	-0.284733	-0.314234
Data348	-0.298466	-0.695506	-0.53315	-0.454312	-0.316726
Data349	-0.303756	-0.704356	-0.532235	-0.528674	-0.297449
Data350	-0.311284	-0.708629	-0.529793	-0.470893	-0.304926
Data351	-0.316472	-0.704458	-0.523283	-0.406602	-0.283665
Data352	-0.314641	-0.699575	-0.526233	-0.469571	-0.274764
Data353	-0.316574	-0.713308	-0.530912	-0.509448	-0.30101
Data354	-0.317388	-0.718395	-0.532743	-0.58147	-0.349889
Data355	-0.313319	-0.711376	-0.52664	-0.630096	-0.38585
Data356	-0.30101	-0.698965	-0.513212	-0.691335	-0.39526
Data357	-0.295923	-0.702627	-0.507108	-0.707917	-0.390936
Data358	-0.281275	-0.714326	-0.502327	-0.648712	-0.376694
Data359	-0.284733	-0.710867	-0.489001	-0.449124	-0.352026
Data360	-0.283716	-0.714529	-0.491341	-0.279037	-0.346634
Data361	-0.282801	-0.739045	-0.511279	-0.211999	-0.362809
Data362	-0.289921	-0.749523	-0.519926	-0.305893	-0.392004
Data363	-0.3122	-0.738333	-0.523486	-0.350652	-0.40706
Data364	-0.326441	-0.718598	-0.536914	-0.373846	-0.395514
Data365	-0.314539	-0.708832	-0.545968	-0.433967	-0.377712
Data366	-0.298873	-0.709341	-0.547697	-0.401719	-0.343938
Data367	-0.288497	-0.703746	-0.547392	-0.300501	-0.317642
Data368	-0.294194	-0.68452	-0.545663	-0.178734	-0.318354
Data369	-0.297856	-0.672516	-0.532845	-0.249434	-0.33046
Data370	-0.311894	-0.675568	-0.509041	-0.335292	-0.317388
Data371	-0.332036	-0.67455	-0.476488	-0.339666	-0.30101
Data372	-0.351568	-0.673533	-0.452176	-0.266321	-0.297246
Data373	-0.355433	-0.6716	-0.442105	-0.182294	-0.305536
Data374	-0.34109	-0.656952	-0.443122	-0.095928	-0.299636
Data375	-0.32461	-0.647491	-0.459195	-0.08128	-0.302027
Data376	-0.306198	-0.635691	-0.479438	-0.054322	-0.326187
Data377	-0.297856	-0.620432	-0.484728	-0.068157	-0.338801
Data378	-0.296127	-0.631825	-0.468961	-0.122886	-0.355484
Data379	-0.283513	-0.639963	-0.447293	-0.179141	-0.367692
Data380	-0.264897	-0.647898	-0.424811	-0.210575	-0.382086
Data381	-0.243331	-0.641286	-0.412197	-0.268661	-0.371049
Data382	-0.220747	-0.639048	-0.399481	-0.363775	-0.349788
Data383	-0.198978	-0.630198	-0.378627	-0.546476	-0.333766
Data384	-0.189517	-0.627146	-0.357366	-0.670685	-0.331985
Data385	-0.19145	-0.621653	-0.342514	-0.701508	-0.345922
Data386	-0.197452	-0.62094	-0.336207	-0.698355	-0.365047
Data387	-0.211388	-0.618194	-0.318201	-0.621958	-0.379441
Data388	-0.196943	-0.612294	-0.30518	-0.509855	-0.378576
Data389	-0.184634	-0.597645	-0.300908	-0.389919	-0.385087
Data390	-0.169172	-0.582589	-0.305079	-0.288701	-0.37761
Data391	-0.15198	-0.573943	-0.326441	-0.14608	-0.354416
Data392	-0.147606	-0.557666	-0.339666	-0.09369	-0.356959
Data393	-0.133567	-0.548918	-0.337428	-0.1826	-0.351314
Data394	-0.111594	-0.541594	-0.327153	-0.282292	-0.322779
Data395	-0.100506	-0.537728	-0.313522	-0.419623	-0.303349
Data396	-0.101015	-0.544442	-0.289616	-0.470792	-0.273594
Data397	-0.10661	-0.544747	-0.274968	-0.446886	-0.270949
Data398	-0.100506	-0.533354	-0.252282	-0.345159	-0.26744
Data399	-0.096539	-0.50955	-0.231428	-0.309962	-0.269118
Data400	-0.10488	-0.502632	-0.203759	-0.322169	-0.26571
Data401	-0.118613	-0.515755	-0.183922	-0.327255	-0.226851
Data402	-0.12899	-0.503649	-0.181582	-0.325526	-0.197045
Data403	-0.150657	-0.482592	-0.193586	-0.286259	-0.186669
Data404	-0.16144	-0.469469	-0.212406	-0.249739	-0.193688
Data405	-0.159915	-0.467638	-0.228072	-0.21912	-0.199079
Data406	-0.147504	-0.463773	-0.231937	-0.191043	-0.185601
Data407	-0.123802	-0.451769	-0.228885	-0.29572	-0.18321
Data408	-0.097963	-0.435696	-0.22329	-0.417182	-0.182854
Data409	-0.075583	-0.428168	-0.217695	-0.528674	-0.140942
Data410	-0.063172	-0.42888	-0.213219	-0.548511	-0.120902
Data411	-0.063783	-0.434475	-0.200809	-0.536711	-0.126853
Data412	-0.078737	-0.435086	-0.187483	-0.442919	-0.153404
Data413	-0.090944	-0.429185	-0.173241	-0.364284	-0.185753
Data414	-0.10071	-0.405585	-0.159711	-0.291244	-0.204064
Data415	-0.120851	-0.401414	-0.141807	-0.231428	-0.219018
Data416	-0.118308	-0.413825	-0.128176	-0.189008	-0.228631
Data417	-0.09898	-0.425625	-0.111696	-0.150657	-0.214542
Data418	-0.090537	-0.421963	-0.09308	-0.176598	-0.211592
Data419	-0.076702	-0.41769	-0.083416	-0.166527	-0.215
Data420	-0.078431	-0.411078	-0.085145	-0.169579	-0.207726
Data421	-0.076092	-0.404974	-0.094504	-0.108543	-0.22502
Data422	-0.060222	-0.385748	-0.106915	-0.179243	-0.238499
Data423	-0.046998	-0.374355	-0.102744	-0.226342	-0.246433
Data424	-0.053	-0.362758	-0.097149	-0.197248	-0.239261
Data425	-0.05127	-0.351466	-0.083721	-0.124005	-0.220645
Data426	-0.031637	-0.344244	-0.069683	-0.145266	-0.217034
Data427	-0.009766	-0.335393	-0.062867	-0.203555	-0.217288
Data428	-0.002238	-0.31871	-0.059714	-0.204878	-0.215813
Data429	-0.00356	-0.297449	-0.051982	-0.177615	-0.210575
Data430	0.002136	-0.30223	-0.0471	-0.214237	-0.198672
Data431	0.00295	-0.299382	-0.04181	-0.254012	-0.176394
Data432	-0.001831	-0.288497	-0.046387	-0.257776	-0.12253
Data433	0.01119	-0.296635	-0.045167	-0.201521	-0.085501
Data434	0.023092	-0.314438	-0.045574	-0.131126	-0.08423
Data435	0.035299	-0.324102	-0.056764	-0.128481	-0.077414
Data436	0.053203	-0.322779	-0.063376	-0.131024	-0.088858
Data437	0.0825	-0.323491	-0.052593	-0.124514	-0.081483
Data438	0.088401	-0.322372	-0.037029	-0.148216	-0.0795
Data439	0.076499	-0.323695	-0.035096	-0.163577	-0.080313
Data440	0.069581	-0.328578	-0.053203	-0.140586	-0.068971
Data441	0.088401	-0.322067	-0.068055	-0.110679	-0.081839
Data442	0.111086	-0.311894	-0.072023	-0.064698	-0.099133
Data443	0.108543	-0.285242	-0.082399	0.003052	-0.121818
Data444	0.097454	-0.271102	-0.095623	0.064393	-0.146334
Data445	0.091452	-0.270695	-0.090028	0.116375	-0.157677
Data446	0.082399	-0.25035	-0.079449	0.07009	-0.122123
Data447	0.066733	-0.241703	-0.071514	0.015869	-0.089367
Data448	0.053305	-0.232039	-0.054526	-0.000305	-0.050304
Data449	0.052389	-0.214338	-0.0177	0.058595	-0.007426
Data450	0.059002	-0.201521	0.015564	0.168765	0.009562
Data451	0.067852	-0.207014	0.042624	0.221256	-0.004476
Data452	0.08952	-0.228072	0.059612	0.182294	-0.001882
Data453	0.108949	-0.234379	0.072938	0.120038	-0.001475
Data454	0.128684	-0.233463	0.087689	0.0471	0.016124
Data455	0.145571	-0.226342	0.101523	-0.082602	0.016378
Data456	0.151878	-0.208845	0.093182	-0.167951	0.028433
Data457	0.155032	-0.186262	0.075481	-0.134178	0.049287
Data458	0.142214	-0.161034	0.054729	-0.020752	0.05244
Data459	0.129702	-0.142112	0.030823	0.173037	0.067852
Data460	0.121462	-0.137942	0.010783	0.237532	0.081839
Data461	0.12075	-0.141299	-0.001017	0.139976	0.095013
Data462	0.124921	-0.143435	-0.007324	0.145673	0.086976
Data463	0.133669	-0.136212	-0.018616	0.210778	0.070904
Data464	0.140993	-0.127464	-0.012004	0.232649	0.064037
Data465	0.150251	-0.12604	0.001017	0.179751	0.053661
Data466	0.141197	-0.1414	0.023295	0.130719	0.053457
Data467	0.117291	-0.167035	0.039775	0.098472	0.076905
Data468	0.094402	-0.1885	0.051982	0.080262	0.070293
Data469	0.085145	-0.190636	0.071616	0.097353	0.055034
Data470	0.083823	-0.187483	0.084433	0.156252	0.049643
Data471	0.084026	-0.171715	0.077821	0.198062	0.048219
Data472	0.076905	-0.153506	0.047303	0.186465	0.063579
Data473	0.062257	-0.142926	0.009359	0.22624	0.077668
Data474	0.068462	-0.13021	-0.018616	0.297347	0.101472
Data475	0.084535	-0.110068	-0.021363	0.362961	0.119224
Data476	0.093385	-0.094097	-0.009257	0.362046	0.094759
Data477	0.100404	-0.102439	0.010885	0.212406	0.07599
Data478	0.113425	-0.123496	0.03357	-0.026246	0.085349
Data479	0.120139	-0.11841	0.048625	-0.142926	0.095979
Data480	0.113425	-0.109967	0.056764	-0.100913	0.121818
Data481	0.105999	-0.126853	0.052898	-0.049846	0.148114
Data482	0.094809	-0.141604	0.037741	-0.071514	0.191501
Data483	0.077414	-0.139773	0.033875	0.005798	0.203047
Data484	0.05951	-0.125226	0.038453	0.117189	0.157422
Data485	0.055645	-0.105491	0.04537	0.199791	0.127006
Data486	0.074566	-0.075888	0.049744	0.2062	0.098828
Data487	0.07894	-0.054627	0.043132	0.264286	0.07187
Data488	0.073548	-0.055746	0.036825	0.386358	0.045777
Data489	0.071412	-0.060934	0.051372	0.428066	0.055848
Data490	0.067648	-0.05717	0.049541	0.373236	0.075786
Data491	0.064495	-0.053712	0.042725	0.21149	0.061596
Data492	0.056967	-0.069378	0.038046	0.038961	0.052542
Data493	0.043234	-0.098675	0.045268	-0.006409	0.070548
Data494	0.029094	-0.127362	0.0589	0.003052	0.073091
Data495	0.011393	-0.127667	0.079754	0.131533	0.074108
Data496	0.005697	-0.109763	0.101523	0.188602	0.073955
Data497	0.005188	-0.099082	0.119122	0.233158	0.084535
Data498	0.017192	-0.102541	0.127159	0.309453	0.099387
Data499	0.01943	-0.098573	0.125124	0.294906	0.085908
Data500	0.018514	-0.084942	0.115053	0.228885	0.072328
Data501	0.024211	-0.083721	0.103354	0.164391	0.057018
Data502	0.029501	-0.091147	0.092978	0.127159	0.035706
Data503	0.036723	-0.104473	0.08952	0.109255	0.008799
Data504	0.037639	-0.097251	0.082195	0.182905	0.0147
Data505	0.029094	-0.093182	0.073243	0.279444	0.032909
Data506	0.0177	-0.093385	0.069683	0.394802	0.027721
Data507	0.00061	-0.088197	0.076702	0.457465	0.014598
Data508	-0.019328	-0.088909	0.082806	0.339666	0.001933
Data509	-0.029501	-0.088808	0.08484	0.183922	0.004934
Data510	-0.045981	-0.077923	0.090842	0.175377	-0.009105
Data511	-0.058798	-0.077312	0.098777	0.355027	-0.028585
Data512	-0.070192	-0.084433	0.113222	0.587269	-0.053661
Data513	-0.075481	-0.091961	0.115867	0.729686	-0.087943
Data514	-0.074769	-0.085552	0.119936	0.739452	-0.096132
Data515	-0.061443	-0.077211	0.124208	0.63447	-0.100964
Data516	-0.060222	-0.076499	0.124921	0.419521	-0.116325
Data517	-0.069785	-0.067445	0.114544	0.185245	-0.101269
Data518	-0.085044	-0.063071	0.113018	0.064902	-0.112306
Data519	-0.093792	-0.054322	0.111187	0.097963	-0.130872
Data520	-0.095725	-0.047608	0.090435	0.253401	-0.172427
Data521	-0.090232	-0.037741	0.076499	0.434475	-0.19674
Data522	-0.088909	-0.037334	0.073752	0.526335	-0.195366
Data523	-0.09308	-0.048931	0.087994	0.580046	-0.188245
Data524	-0.095013	-0.056458	0.114443	0.52491	-0.179294
Data525	-0.102032	-0.066122	0.140078	0.304977	-0.161898
Data526	-0.094809	-0.078737	0.148826	0.054119	-0.182905
Data527	-0.096132	-0.079754	0.152183	-0.097658	-0.23326
Data528	-0.105999	-0.070598	0.144452	-0.068971	-0.279647
Data529	-0.144249	-0.066224	0.129803	0.135602	-0.310114
Data530	-0.186567	-0.065614	0.10427	0.455024	-0.31515
Data531	-0.226851	-0.03591	0.080161	0.724905	-0.309504
Data532	-0.252079	-0.019938	0.066733	0.780448	-0.276392
Data533	-0.270797	-0.033061	0.079856	0.684418	-0.263269
Data534	-0.277918	-0.039979	0.098472	0.572315	-0.269474
Data535	-0.27629	-0.037842	0.11251	0.46479	-0.286412
Data536	-0.26449	-0.038046	0.13255	0.332647	-0.300806
Data537	-0.266829	-0.045879	0.152895	0.222477	-0.31459
Data538	-0.285649	-0.041606	0.170392	0.158897	-0.326492
Data539	-0.327357	-0.029196	0.17263	0.194095	-0.315811
Data540	-0.378322	-0.026652	0.163984	0.276799	-0.278019
Data541	-0.417995	-0.022482	0.164797	0.370591	-0.255792
Data542	-0.451158	-0.013631	0.171104	0.432949	-0.271305
Data543	-0.488492	0.005493	0.177106	0.47954	-0.258844
Data544	-0.509855	0.021668	0.191145	0.439256	-0.281376
Data545	-0.50426	0.030009	0.199893	0.403347	-0.308487
Data546	-0.483406	0.042725	0.220442	0.350856	-0.304977
Data547	-0.456448	0.057272	0.236515	0.280257	-0.299687
Data548	-0.434882	0.065003	0.245162	0.207828	-0.311945
Data549	-0.416876	0.062867	0.252791	0.15788	-0.306299
Data550	-0.400702	0.066936	0.27273	0.237837	-0.322627
Data551	-0.388902	0.0707	0.294296	0.401617	-0.358231
Data552	-0.374253	0.080975	0.296534	0.533252	-0.380153
Data553	-0.362961	0.101523	0.295822	0.632029	-0.38468
Data554	-0.352789	0.129193	0.283513	0.697439	-0.365555
Data555	-0.349839	0.149742	0.250045	0.707103	-0.366115
Data556	-0.356959	0.161339	0.21973	0.814933	-0.35935
Data557	-0.34638	0.175479	0.189721	0.839653	-0.326187
Data558	-0.327255	0.190433	0.186364	0.826225	-0.306249
Data559	-0.304468	0.189415	0.197859	0.678925	-0.275985
Data560	-0.278935	0.174563	0.19796	0.571196	-0.23977
Data561	-0.267033	0.152387	0.19674	0.580148	-0.235803
Data562	-0.2474	0.123598	0.206811	0.644846	-0.262608
Data563	-0.235803	0.105999	0.226851	0.6716	-0.27568
Data564	-0.238041	0.105084	0.241805	0.643931	-0.274306
Data565	-0.242924	0.124717	0.237532	0.693472	-0.268304
Data566	-0.226037	0.136924	0.238855	0.68808	-0.262862
Data567	-0.196231	0.14018	0.257979	0.574451	-0.254571
Data568	-0.173749	0.159813	0.271814	0.463467	-0.255436
Data569	-0.158592	0.165815	0.283513	0.409247	-0.255945
Data570	-0.166934	0.159101	0.300196	0.519417	-0.250095
Data571	-0.170087	0.167137	0.312301	0.619923	-0.25157
Data572	-0.178124	0.184939	0.314031	0.607207	-0.238397
Data573	-0.17141	0.188195	0.319219	0.632029	-0.238244
Data574	-0.159813	0.166323	0.324102	0.660309	-0.215152
Data575	-0.147809	0.147707	0.339971	0.614328	-0.176038
Data576	-0.131736	0.134686	0.359197	0.487475	-0.178785
Data577	-0.109763	0.12431	0.373032	0.365403	-0.191806
Data578	-0.088706	0.122988	0.394191	0.346787	-0.195214
Data579	-0.077211	0.12431	0.397447	0.337835	-0.20676
Data580	-0.0707	0.139467	0.394598	0.321558	-0.216068
Data581	-0.065817	0.156456	0.37761	0.298466	-0.218357
Data582	-0.060527	0.153506	0.364182	0.352076	-0.21622
Data583	-0.058696	0.153506	0.354111	0.519315	-0.220951
Data584	-0.057883	0.151878	0.33875	0.672007	-0.25859
Data585	-0.048931	0.158389	0.311182	0.682078	-0.282495
Data586	-0.035604	0.161339	0.292363	0.590728	-0.319422
Data587	-0.023804	0.173546	0.290532	0.482287	-0.353043
Data588	-0.01353	0.184838	0.294804	0.35818	-0.364792
Data589	-0.01353	0.179141	0.311284	0.281071	-0.340225
Data590	-0.007324	0.175682	0.32166	0.262455	-0.335444
Data591	-0.003357	0.17436	0.323186	0.309656	-0.319524
Data592	0.002848	0.160321	0.325017	0.413825	-0.305638
Data593	0.006104	0.144147	0.307317	0.614837	-0.333511
Data594	0.007019	0.134381	0.274764	0.716971	-0.358689
Data595	0.024923	0.134483	0.25452	0.650645	-0.37644
Data596	0.034282	0.120139	0.242313	0.597136	-0.390224
Data597	0.032349	0.118003	0.237329	0.624094	-0.409857
Data598	0.035096	0.110882	0.235803	0.582691	-0.425778
Data599	0.050355	0.118817	0.244856	0.473437	-0.429338
Data600	0.0707	0.133364	0.25391	0.363063	-0.429135
Data601	0.091147	0.137433	0.250655	0.287785	-0.426846
Data602	0.098878	0.142112	0.243941	0.213626	-0.397447
Data603	0.095725	0.141807	0.233565	0.2533	-0.396684
Data604	0.081687	0.135398	0.214237	0.386867	-0.411638
Data605	0.059205	0.112408	0.196231	0.540881	-0.441291
Data606	0.045777	0.092063	0.168256	0.721548	-0.482592
Data607	0.050253	0.083925	0.139976	0.829786	-0.502378
Data608	0.066631	0.090028	0.113934	0.795605	-0.529895
Data609	0.080771	0.098166	0.105796	0.675771	-0.518807
Data610	0.088401	0.106203	0.106101	0.482999	-0.490527
Data611	0.084738	0.099489	0.108848	0.323593	-0.489153
Data612	0.074057	0.079856	0.11017	0.234277	-0.511686
Data613	0.06836	0.050863	0.111899	0.211287	-0.570281
Data614	0.0589	0.02238	0.112815	0.223697	-0.603494
Data615	0.057984	0.019735	0.099997	0.228682	-0.603189
Data616	0.049744	0.034587	0.077719	0.204471	-0.598255
Data617	0.051677	0.043743	0.057679	0.238244	-0.567025
Data618	0.037537	0.036825	0.037842	0.241296	-0.551003
Data619	0.015666	0.018209	0.011597	0.233361	-0.563923
Data620	0.001221	0.001831	-0.001526	0.351771	-0.577605
Data621	-0.010478	-0.010173	0.000203	0.42827	-0.568144
Data622	-0.025228	-0.025737	0.000203	0.460416	-0.55436
Data623	-0.021464	-0.037334	-0.006104	0.519926	-0.544544
Data624	-0.011088	-0.046896	-0.012614	0.607207	-0.545612
Data625	-0.002543	-0.055136	-0.024109	0.626637	-0.537677
Data626	0.003052	-0.062765	-0.02177	0.448819	-0.551054
Data627	0.015056	-0.069479	-0.016378	0.159101	-0.576232
Data628	0.022176	-0.084128	-0.004578	-0.034892	-0.561735
Data629	0.02238	-0.102032	0.008952	-0.205386	-0.561583
Data630	0.020854	-0.12665	0.027466	-0.192874	-0.558175
Data631	0.010173	-0.142723	0.026652	0.000712	-0.563007
Data632	-0.011597	-0.13489	0.023092	0.30223	-0.542509
Data633	-0.039368	-0.127972	0.012512	0.618499	-0.510313
Data634	-0.058798	-0.122581	-0.003967	0.798962	-0.519112
Data635	-0.061748	-0.118512	-0.017294	0.825615	-0.5361
Data636	-0.05656	-0.117494	-0.028382	0.692251	-0.569924
Data637	-0.047913	-0.119427	-0.033468	0.528776	-0.601205
Data638	-0.036927	-0.125226	-0.03062	0.339462	-0.633249
Data639	-0.01414	-0.126853	-0.027975	0.220849	-0.632639
