# Supplementary material for: Integration of MRI and somatosensory evoked potentials facilitate diagnosis of spinal cord compression
Source: Sci Rep. 2023 May 15;13:7861. doi: 10.1038/s41598-023-34832-2 (PMC10185544; doi:10.1038/s41598-023-34832-2)
Supplement: Supplementary file 3 — Supplementary Information 3. [file 41598_2023_34832_MOESM3_ESM.zip › Preoperative SSEP data/spinal cord compression group/5373406_2/5373406_2_Rt Tibial SEP_Cz'-Fpz_201219_150311.csv]

Index	1	2	3	4	5
Name	Cz'-Fpz	Cz'-Fpz	Cz'-Fpz	Cz'-Fpz	Cz'-Fpz
Time	2.01805E+13	2.01805E+13	2.01805E+13	2.01805E+13	2.01805E+13
Highcut	500	500	500	500	500
Lowcut	10	10	10	10	10
Period	0.000156	0.000156	0.000156	0.000156	0.000156
Averages	120	120	120	120	120
Int (mA)	25/24.5mA	25/24.5mA	25/24.5mA	25/24.6mA	25/24.5mA
Pulse Width (�gs)	200�s	200�s	200�s	200�s	200�s
Rep Rate (Hz)	2.66Hz	2.66Hz	2.66Hz	2.66Hz	2.66Hz
Data0	0.232242	-0.052288	0.153404	-0.041962	0.322067
Data1	0.497342	0.21973	0.392564	0.186872	0.542102
Data2	1.932606	1.577478	1.796902	1.200783	1.725287
Data3	2.336868	1.961089	2.186007	1.433839	2.096997
Data4	0.347804	0.085552	0.28982	0.141349	0.482185
Data5	-0.505989	-0.846672	-0.578826	-0.405534	-0.302637
Data6	-0.612802	-0.974034	-0.716971	-0.458635	-0.379034
Data7	-0.483304	-0.839755	-0.616363	-0.29984	-0.266728
Data8	-0.267847	-0.624603	-0.417283	-0.065003	-0.103863
Data9	-0.058086	-0.397447	-0.206607	0.178429	0.03591
Data10	0.113629	-0.209862	-0.019633	0.36408	0.116477
Data11	0.224104	-0.07894	0.12431	0.474861	0.144656
Data12	0.283106	0.00763	0.204166	0.542306	0.155337
Data13	0.311386	0.044149	0.216678	0.577757	0.128176
Data14	0.296025	0.033163	0.196129	0.579741	0.044353
Data15	0.254419	0.014038	0.182701	0.555835	-0.023702
Data16	0.234582	0.013428	0.178429	0.53905	-0.061952
Data17	0.224104	0.015971	0.178327	0.530098	-0.074566
Data18	0.211592	0.014547	0.180056	0.519671	-0.095725
Data19	0.200504	0.00234	0.181888	0.505023	-0.115053
Data20	0.187686	-0.008545	0.154218	0.497851	-0.131533
Data21	0.189924	-0.006816	0.113731	0.481371	-0.14313
Data22	0.198367	0.005086	0.076702	0.466773	-0.150861
Data23	0.165408	0.014343	0.057984	0.462196	-0.174767
Data24	0.138552	0.010376	0.050151	0.447038	-0.200707
Data25	0.132245	0.011393	0.05717	0.423946	-0.222171
Data26	0.139671	0.013937	0.064088	0.406144	-0.258284
Data27	0.151369	0.006612	0.069378	0.396226	-0.286259
Data28	0.15259	-0.013631	0.065716	0.382544	-0.315658
Data29	0.14313	-0.038453	0.069073	0.370286	-0.352789
Data30	0.131736	-0.048829	0.083925	0.365403	-0.390834
Data31	0.137535	-0.042624	0.080568	0.367692	-0.45421
Data32	0.143943	-0.032756	0.065512	0.377101	-0.498665
Data33	0.135704	-0.021464	0.05422	0.39531	-0.503039
Data34	0.125429	-0.013021	0.035401	0.399176	-0.44536
Data35	0.110882	-0.021261	0.020854	0.408891	-0.370489
Data36	0.095013	-0.039267	0.025432	0.411027	-0.315963
Data37	0.089316	-0.05005	0.046184	0.413418	-0.244348
Data38	0.10132	-0.051779	0.051982	0.422777	-0.162356
Data39	0.110984	-0.047201	0.046489	0.423896	-0.065207
Data40	0.102439	-0.056255	0.049439	0.419572	0.016175
Data41	0.102541	-0.071005	0.054424	0.406144	0.053508
Data42	0.102948	-0.071921	0.042115	0.370387	0.086976
Data43	0.097759	-0.069886	0.044149	0.347194	0.107932
Data44	0.088502	-0.059205	0.046591	0.345159	0.107932
Data45	0.081178	-0.048625	0.04832	0.348058	0.100913
Data46	0.073752	-0.048829	0.063884	0.363775	0.118919
Data47	0.046794	-0.057272	0.069174	0.380611	0.122683
Data48	0.025533	-0.064495	0.071717	0.387935	0.091656
Data49	0.016276	-0.073955	0.074769	0.401617	0.062765
Data50	0.009359	-0.090639	0.081585	0.410061	0.104575
Data51	0.015157	-0.091859	0.085756	0.419471	0.161847
Data52	0.018718	-0.076499	0.079856	0.425574	0.212507
Data53	0.023906	-0.059612	0.061341	0.429745	0.246179
Data54	0.023906	-0.063376	0.058798	0.424557	0.266524
Data55	0.022075	-0.066224	0.075074	0.416571	0.279749
Data56	0.032451	-0.052389	0.101625	0.39999	0.29572
Data57	0.045777	-0.035299	0.113222	0.370693	0.30457
Data58	0.056764	-0.012411	0.102337	0.347346	0.313217
Data59	0.074871	0.00356	0.076702	0.345871	0.320541
Data60	0.088401	0.001933	0.054424	0.34343	0.310267
Data61	0.07833	0.000305	0.043844	0.348516	0.302434
Data62	0.052898	-0.009868	0.059714	0.37054	0.30101
Data63	0.037537	-0.024923	0.079754	0.386613	0.29806
Data64	0.032756	-0.033977	0.076804	0.396328	0.277409
Data65	0.036316	-0.032858	0.072531	0.412044	0.26449
Data66	0.023601	-0.043234	0.079957	0.423336	0.27568
Data67	0.006612	-0.05422	0.090435	0.426337	0.310267
Data68	0.009461	-0.065309	0.095928	0.43768	0.362351
Data69	0.011292	-0.066428	0.092266	0.454973	0.38819
Data70	0.001526	-0.044963	0.094708	0.474098	0.39175
Data71	-0.000509	-0.012309	0.107322	0.481626	0.371506
Data72	-0.007324	0.012411	0.117901	0.493477	0.323288
Data73	-0.022583	0.026958	0.124107	0.496173	0.297653
Data74	-0.028484	0.026042	0.116274	0.49251	0.26276
Data75	-0.03652	0.024109	0.091045	0.493273	0.1885
Data76	-0.04832	0.021261	0.071819	0.483558	0.122174
Data77	-0.060934	0.02889	0.061748	0.472674	0.061748
Data78	-0.065003	0.028585	0.061952	0.458737	0.013937
Data79	-0.0648	0.026551	0.055543	0.449785	-0.030518
Data80	-0.06124	0.02594	0.060019	0.451972	-0.058696
Data81	-0.05951	0.030925	0.064902	0.454617	-0.051575
Data82	-0.051372	0.040996	0.066529	0.445919	-0.050151
Data83	-0.043539	0.050762	0.077109	0.440325	-0.038758
Data84	-0.026856	0.048829	0.073142	0.419013	-0.008749
Data85	-0.018921	0.044862	0.060324	0.387325	-0.024109
Data86	-0.001729	0.062867	0.049236	0.369675	-0.041301
Data87	0.01709	0.081178	0.037842	0.363419	-0.080669
Data88	0.024414	0.099591	0.043234	0.364284	-0.100913
Data89	0.027466	0.103049	0.048931	0.375525	-0.109865
Data90	0.027466	0.107322	0.045981	0.390122	-0.103151
Data91	0.031434	0.10488	0.036011	0.385494	-0.094504
Data92	0.042115	0.112306	0.037029	0.379594	-0.098268
Data93	0.05717	0.123598	0.030823	0.369828	-0.099896
Data94	0.070293	0.135907	0.025025	0.353653	-0.077821
Data95	0.060527	0.129091	0.026652	0.328781	-0.030518
Data96	0.053101	0.099387	0.027365	0.308131	0.030721
Data97	0.048015	0.079449	0.033977	0.284479	0.05066
Data98	0.049846	0.07009	0.057883	0.277969	0.065919
Data99	0.04242	0.0707	0.084433	0.277206	0.087383
Data100	0.03357	0.086264	0.103253	0.286971	0.1296
Data101	0.0177	0.102337	0.115765	0.305333	0.171511
Data102	-0.010173	0.103863	0.113832	0.314539	0.196943
Data103	-0.024008	0.097353	0.116986	0.326645	0.235701
Data104	-0.029196	0.085654	0.125734	0.341141	0.28687
Data105	-0.038961	0.093792	0.141299	0.347448	0.300806
Data106	-0.063274	0.108746	0.146283	0.362707	0.310979
Data107	-0.082195	0.119936	0.142112	0.386613	0.331324
Data108	-0.085756	0.122784	0.131431	0.404669	0.336512
Data109	-0.09898	0.134178	0.119224	0.411587	0.307418
Data110	-0.116681	0.137433	0.114036	0.416724	0.269067
Data111	-0.132245	0.133771	0.113629	0.432441	0.305079
Data112	-0.142011	0.133567	0.120241	0.445004	0.385952
Data113	-0.141705	0.134076	0.130617	0.441698	0.480557
Data114	-0.130109	0.127972	0.133974	0.434323	0.532031
Data115	-0.115053	0.127667	0.144656	0.430304	0.543526
Data116	-0.108441	0.143231	0.149437	0.424913	0.52491
Data117	-0.100506	0.168154	0.146487	0.424608	0.510974
Data118	-0.103049	0.186567	0.127362	0.420488	0.499886
Data119	-0.105287	0.18911	0.113629	0.428982	0.471707
Data120	-0.10193	0.189721	0.102032	0.442156	0.454617
Data121	-0.088706	0.185651	0.103049	0.460212	0.454821
Data122	-0.091045	0.177106	0.116579	0.460161	0.480354
Data123	-0.093894	0.189008	0.120139	0.454668	0.512195
Data124	-0.07955	0.210066	0.120953	0.438646	0.553394
Data125	-0.065105	0.221052	0.122276	0.423946	0.56021
Data126	-0.044149	0.224206	0.125938	0.414486	0.559599
Data127	-0.017294	0.219323	0.133466	0.41413	0.557259
Data128	-0.001119	0.209659	0.134178	0.40884	0.564075
Data129	-0.00824	0.202233	0.139366	0.400804	0.589405
Data130	-0.019938	0.188296	0.150759	0.394954	0.60619
Data131	-0.023092	0.180972	0.169986	0.397955	0.588897
Data132	-0.016073	0.166018	0.191958	0.39587	0.525826
Data133	-0.017599	0.141909	0.21088	0.382798	0.436713
Data134	-0.021057	0.141095	0.21383	0.376491	0.371913
Data135	-0.008952	0.147911	0.198672	0.373134	0.314743
Data136	0.009664	0.1473	0.180158	0.356095	0.262862
Data137	0.022685	0.146894	0.171003	0.338089	0.231327
Data138	0.041708	0.142824	0.154014	0.327764	0.213423
Data139	0.057476	0.138755	0.128888	0.325831	0.195214
Data140	0.058289	0.132957	0.115053	0.33051	0.174563
Data141	0.063071	0.1355	0.108543	0.338394	0.149132
Data142	0.07304	0.134788	0.110068	0.33346	0.138145
Data143	0.096335	0.127565	0.108237	0.32461	0.117393
Data144	0.116375	0.124208	0.117698	0.312759	0.095318
Data145	0.131024	0.121055	0.126752	0.296686	0.074973
Data146	0.127667	0.129295	0.129803	0.284784	0.040996
Data147	0.10427	0.146588	0.138348	0.290532	0.004171
Data148	0.088706	0.163068	0.145571	0.299026	-0.012919
Data149	0.084637	0.176598	0.153709	0.294041	0.002136
Data150	0.083823	0.165408	0.173546	0.2857	0.015157
Data151	0.08423	0.152692	0.176293	0.265151	-0.000916
Data152	0.075481	0.160728	0.17558	0.253808	-0.035299
Data153	0.074973	0.16378	0.17965	0.263371	-0.070395
Data154	0.074261	0.159304	0.183312	0.281326	-0.081992
Data155	0.07131	0.148928	0.189517	0.298212	-0.065512
Data156	0.062562	0.139569	0.202233	0.302027	-0.005086
Data157	0.057374	0.131431	0.203454	0.313369	0.078838
Data158	0.056662	0.130617	0.190636	0.324865	0.147097
Data159	0.040487	0.145673	0.171613	0.32756	0.205692
Data160	0.025432	0.15493	0.144757	0.325831	0.25035
Data161	0.018006	0.155439	0.137026	0.321914	0.26276
Data162	0.030416	0.155032	0.150251	0.318049	0.261438
Data163	0.045167	0.145978	0.169782	0.310165	0.248722
Data164	0.065105	0.136924	0.194298	0.303248	0.254215
Data165	0.080975	0.129702	0.21088	0.286158	0.278731
Data166	0.081687	0.115663	0.21678	0.270288	0.278833
Data167	0.080669	0.107118	0.200097	0.26393	0.294703
Data168	0.076295	0.110475	0.187076	0.269881	0.322474
Data169	0.060934	0.113629	0.171206	0.258539	0.319931
Data170	0.052796	0.108136	0.162254	0.231022	0.288701
Data171	0.057984	0.10661	0.162458	0.199639	0.260624
Data172	0.062359	0.102235	0.156558	0.178378	0.303248
Data173	0.068157	0.095623	0.137636	0.171511	0.344447
Data174	0.07365	0.100099	0.120851	0.176547	0.381679
Data175	0.059002	0.112306	0.09603	0.181175	0.411078
Data176	0.056255	0.12431	0.0766	0.190992	0.429898
Data177	0.051575	0.119326	0.075685	0.195926	0.432136
Data178	0.041505	0.10071	0.083111	0.192569	0.436103
Data179	0.041199	0.065512	0.092775	0.202996	0.427761
Data180	0.042522	0.049541	0.096742	0.205997	0.402431
Data181	0.056764	0.048219	0.102642	0.199741	0.389105
Data182	0.070802	0.048931	0.113629	0.168867	0.388495
Data183	0.072124	0.052084	0.134178	0.13962	0.386562
Data184	0.066326	0.060833	0.148521	0.126752	0.380967
Data185	0.064698	0.061646	0.159101	0.133466	0.4065
Data186	0.061341	0.047608	0.166018	0.142011	0.419623
Data187	0.04181	0.045065	0.157066	0.149386	0.429694
Data188	0.026652	0.036113	0.154421	0.159609	0.443732
Data189	0.019735	0.036927	0.156049	0.168561	0.479947
Data190	0.009766	0.03947	0.155337	0.185397	0.525012
Data191	0.01414	0.05127	0.155337	0.210269	0.556039
Data192	0.027975	0.067038	0.156252	0.236718	0.559599
Data193	0.040691	0.069378	0.144757	0.255233	0.519315
Data194	0.03652	0.038046	0.142824	0.262709	0.445665
Data195	0.023092	0.022583	0.143028	0.269067	0.376898
Data196	0.014038	0.019532	0.133567	0.263371	0.323288
Data197	0.003764	0.010885	0.12899	0.23916	0.258691
Data198	-0.007019	0.013021	0.12197	0.221052	0.205895
Data199	-0.00356	0.037537	0.112408	0.206251	0.177106
Data200	0.010173	0.060324	0.105186	0.198774	0.142418
Data201	0.020752	0.085552	0.09664	0.202233	0.106508
Data202	0.031332	0.09542	0.083009	0.200351	0.088502
Data203	0.032553	0.106915	0.074871	0.20325	0.090944
Data204	0.039775	0.122988	0.071107	0.202742	0.096742
Data205	0.041301	0.13316	0.080466	0.196536	0.114341
Data206	0.026754	0.130922	0.090842	0.182091	0.12197
Data207	0.000305	0.137433	0.083619	0.182345	0.117901
Data208	-0.018107	0.150861	0.085247	0.191196	0.102744
Data209	-0.032756	0.171511	0.090944	0.204267	0.082094
Data210	-0.038961	0.184329	0.088604	0.210981	0.060222
Data211	-0.026551	0.198164	0.096437	0.201266	0.02594
Data212	-0.006511	0.214847	0.097556	0.200402	0.001119
Data213	0.012716	0.232547	0.095013	0.188652	-0.022075
Data214	0.043946	0.239668	0.09603	0.17909	-0.062562
Data215	0.079754	0.231225	0.099489	0.174411	-0.103253
Data216	0.119834	0.205895	0.103761	0.159609	-0.088502
Data217	0.150861	0.212711	0.106711	0.156252	-0.039063
Data218	0.167442	0.225427	0.121869	0.154472	0.03357
Data219	0.173139	0.22858	0.153302	0.141197	0.079449
Data220	0.175682	0.229394	0.162051	0.12604	0.142214
Data221	0.183922	0.231937	0.158592	0.126548	0.201623
Data222	0.184431	0.239567	0.145571	0.135907	0.263066
Data223	0.179243	0.241906	0.130109	0.143384	0.315862
Data224	0.166629	0.244551	0.10956	0.146232	0.330205
Data225	0.14669	0.237837	0.089825	0.14552	0.344345
Data226	0.140586	0.236718	0.080466	0.142977	0.36347
Data227	0.145876	0.220645	0.074261	0.141604	0.343328
Data228	0.149538	0.218204	0.072429	0.123751	0.321457
Data229	0.150251	0.22858	0.076295	0.110119	0.310165
Data230	0.147707	0.239567	0.096742	0.111391	0.283818
Data231	0.152285	0.241398	0.128176	0.100659	0.225121
Data232	0.152895	0.247501	0.164085	0.080262	0.158592
Data233	0.152895	0.246891	0.187483	0.070293	0.177717
Data234	0.134381	0.252893	0.210473	0.068666	0.224206
Data235	0.125124	0.266829	0.235803	0.074159	0.292363
Data236	0.138348	0.267643	0.254317	0.086468	0.359299
Data237	0.156151	0.262557	0.249332	0.091758	0.404466
Data238	0.156049	0.246688	0.234684	0.096488	0.414435
Data239	0.155439	0.225121	0.207319	0.101116	0.405687
Data240	0.172223	0.220544	0.180565	0.106508	0.396531
Data241	0.18555	0.225528	0.17263	0.10427	0.399583
Data242	0.202945	0.228275	0.164492	0.104219	0.470792
Data243	0.203454	0.236006	0.16083	0.104423	0.52959
Data244	0.210473	0.242822	0.158287	0.108186	0.534371
Data245	0.214338	0.224206	0.156252	0.119376	0.497648
Data246	0.216475	0.201012	0.170087	0.120445	0.468757
Data247	0.211287	0.200504	0.191653	0.111442	0.413519
Data248	0.207523	0.204369	0.210269	0.108593	0.360418
Data249	0.213626	0.20325	0.239974	0.098878	0.337936
Data250	0.21973	0.222171	0.245975	0.095318	0.388088
Data251	0.229394	0.251977	0.238956	0.102185	0.469062
Data252	0.237634	0.277206	0.240889	0.117138	0.523079
Data253	0.25096	0.29867	0.253503	0.130312	0.551359
Data254	0.261336	0.319219	0.262964	0.137738	0.530811
Data255	0.294194	0.342819	0.268864	0.130363	0.475369
Data256	0.332952	0.367437	0.280359	0.123242	0.440681
Data257	0.372422	0.388088	0.303451	0.117037	0.393988
Data258	0.405483	0.400498	0.3181	0.123547	0.297754
Data259	0.433865	0.42532	0.331019	0.141604	0.199181
Data260	0.463366	0.44475	0.344549	0.167239	0.115765
Data261	0.488492	0.455533	0.372829	0.204318	0.052898
Data262	0.503751	0.463467	0.390021	0.218153	-0.007731
Data263	0.530302	0.481676	0.418504	0.224969	-0.043743
Data264	0.556547	0.510058	0.452684	0.228987	-0.022787
Data265	0.577401	0.543832	0.469673	0.230869	0.018107
Data266	0.591236	0.571196	0.4772	0.242924	0.055034
Data267	0.590117	0.602324	0.484321	0.255538	0.087485
Data268	0.588184	0.640472	0.495715	0.258844	0.160016
Data269	0.606292	0.663462	0.509143	0.271661	0.228478
Data270	0.624297	0.6657	0.517789	0.286361	0.274866
Data271	0.650034	0.663462	0.512296	0.29104	0.317795
Data272	0.680145	0.661631	0.497648	0.307673	0.338343
Data273	0.701101	0.65746	0.482083	0.327713	0.368861
Data274	0.709341	0.657969	0.462857	0.341039	0.387172
Data275	0.694387	0.660512	0.466214	0.347804	0.403754
Data276	0.676076	0.660004	0.477607	0.350907	0.424709
Data277	0.672516	0.669769	0.497139	0.360113	0.46713
Data278	0.673126	0.682383	0.522774	0.376949	0.517586
Data279	0.665293	0.704356	0.535693	0.390631	0.566517
Data280	0.652476	0.714834	0.533252	0.398566	0.563058
Data281	0.643219	0.713105	0.524707	0.399481	0.581877
Data282	0.627756	0.691234	0.517077	0.389665	0.605071
Data283	0.615345	0.665497	0.507922	0.382493	0.633656
Data284	0.589405	0.648407	0.503344	0.373999	0.644745
Data285	0.579843	0.65095	0.49307	0.368811	0.63091
Data286	0.588693	0.661631	0.483101	0.342158	0.633351
Data287	0.608937	0.677399	0.461128	0.311488	0.652883
Data288	0.615752	0.677907	0.430406	0.278477	0.652984
Data289	0.609547	0.658172	0.41708	0.267033	0.644643
Data290	0.595916	0.632741	0.406907	0.269118	0.614328
Data291	0.587778	0.618804	0.397548	0.277511	0.532845
Data292	0.592152	0.610157	0.385239	0.285089	0.438544
Data293	0.591033	0.586353	0.367437	0.28514	0.357671
Data294	0.564787	0.558073	0.344549	0.274713	0.357061
Data295	0.528878	0.549121	0.318303	0.252639	0.367946
Data296	0.488085	0.549427	0.288599	0.224257	0.375779
Data297	0.445055	0.536405	0.262862	0.178581	0.388596
Data298	0.417385	0.529183	0.244246	0.146385	0.399379
Data299	0.379136	0.508329	0.218102	0.118715	0.398057
Data300	0.351975	0.486152	0.181989	0.105338	0.387071
Data301	0.320236	0.465502	0.147707	0.094352	0.358892
Data302	0.285649	0.433356	0.110679	0.07187	0.330714
Data303	0.25035	0.401719	0.097454	0.037486	0.323593
Data304	0.22034	0.368556	0.090028	0.007833	0.317998
Data305	0.180056	0.333766	0.075583	-0.00412	0.324915
Data306	0.140892	0.305689	0.056051	-0.023601	0.326441
Data307	0.124717	0.293889	0.025432	-0.040589	0.334274
Data308	0.109356	0.287785	-0.003764	-0.055441	0.315048
Data309	0.09308	0.277714	-0.019735	-0.071667	0.303553
Data310	0.086264	0.271712	-0.034791	-0.085196	0.294703
Data311	0.073752	0.260726	-0.050253	-0.090689	0.286361
Data312	0.060629	0.231632	-0.0648	-0.09074	0.280461
Data313	0.047405	0.192264	-0.07538	-0.101015	0.25686
Data314	0.014852	0.153607	-0.096946	-0.120902	0.221561
Data315	-0.026754	0.131024	-0.12726	-0.132703	0.145978
Data316	-0.068869	0.11078	-0.145978	-0.125531	0.036622
Data317	-0.101829	0.078635	-0.180362	-0.112306	-0.042827
Data318	-0.117596	0.042725	-0.209761	-0.111137	-0.121767
Data319	-0.127362	0.008647	-0.235701	-0.124615	-0.201521
Data320	-0.133669	-0.021261	-0.241601	-0.133059	-0.257979
Data321	-0.136924	-0.038656	-0.236922	-0.144096	-0.303451
Data322	-0.131736	-0.061341	-0.226139	-0.163729	-0.34109
Data323	-0.125327	-0.074769	-0.227054	-0.189771	-0.373439
Data324	-0.130109	-0.086163	-0.23326	-0.224155	-0.38941
Data325	-0.141705	-0.098777	-0.237023	-0.251774	-0.382086
Data326	-0.151166	-0.098675	-0.244551	-0.270899	-0.373541
Data327	-0.165103	-0.099082	-0.266321	-0.295415	-0.383103
Data328	-0.179446	-0.099489	-0.283309	-0.329086	-0.412604
Data329	-0.19796	-0.09664	-0.295211	-0.342972	-0.453091
Data330	-0.22797	-0.090232	-0.307113	-0.342768	-0.498868
Data331	-0.272221	-0.089927	-0.320643	-0.33463	-0.537524
Data332	-0.325526	-0.096742	-0.329188	-0.323796	-0.535897
Data333	-0.350245	-0.097454	-0.336309	-0.326645	-0.526436
Data334	-0.359909	-0.096844	-0.34465	-0.327153	-0.513415
Data335	-0.368861	-0.102541	-0.352382	-0.328425	-0.51667
Data336	-0.383714	-0.109153	-0.35167	-0.328425	-0.557056
Data337	-0.393276	-0.125124	-0.355332	-0.333308	-0.591135
Data338	-0.40589	-0.137331	-0.369268	-0.342107	-0.576282
Data339	-0.432034	-0.143435	-0.394598	-0.348821	-0.527047
Data340	-0.453702	-0.153607	-0.418504	-0.362198	-0.472826
Data341	-0.475369	-0.165815	-0.417487	-0.370031	-0.449633
Data342	-0.485949	-0.187788	-0.41179	-0.369167	-0.418402
Data343	-0.498054	-0.199079	-0.416775	-0.368505	-0.399379
Data344	-0.509448	-0.213219	-0.408535	-0.359299	-0.385341
Data345	-0.51016	-0.236311	-0.387172	-0.352026	-0.371201
Data346	-0.508634	-0.255233	-0.36998	-0.352433	-0.371506
Data347	-0.511991	-0.266728	-0.356552	-0.353755	-0.329086
Data348	-0.515551	-0.285039	-0.352687	-0.360113	-0.273136
Data349	-0.519519	-0.293177	-0.363775	-0.386002	-0.262048
Data350	-0.536711	-0.308537	-0.369574	-0.406093	-0.274459
Data351	-0.555327	-0.325221	-0.35757	-0.416622	-0.281783
Data352	-0.569874	-0.342921	-0.346278	-0.426795	-0.287378
Data353	-0.595407	-0.35523	-0.341192	-0.446123	-0.26978
Data354	-0.613107	-0.369268	-0.337428	-0.44887	-0.224206
Data355	-0.619313	-0.383917	-0.325729	-0.445411	-0.142723
Data356	-0.605478	-0.389919	-0.321152	-0.439206	-0.066326
Data357	-0.586862	-0.397854	-0.337021	-0.429541	-0.005392
Data358	-0.576079	-0.391648	-0.361232	-0.427914	0.028077
Data359	-0.560311	-0.370387	-0.362147	-0.420691	0.056357
Data360	-0.557463	-0.363775	-0.339971	-0.423641	0.071514
Data361	-0.547799	-0.347702	-0.313115	-0.432542	0.067038
Data362	-0.526843	-0.343125	-0.297856	-0.426846	0.063071
Data363	-0.508431	-0.343023	-0.288802	-0.426897	0.040487
Data364	-0.502429	-0.355433	-0.280359	-0.431118	0.019837
Data365	-0.506905	-0.351873	-0.269983	-0.43239	0.00356
Data366	-0.524707	-0.336817	-0.268762	-0.424404	-0.004374
Data367	-0.546578	-0.334071	-0.261641	-0.421251	-0.002645
Data368	-0.557768	-0.326747	-0.255741	-0.418199	0.011597
Data369	-0.558073	-0.333766	-0.243737	-0.415198	0.007121
Data370	-0.54607	-0.355332	-0.25157	-0.40823	0.016683
Data371	-0.534167	-0.364792	-0.262353	-0.408484	0.027568
Data372	-0.527759	-0.376694	-0.264286	-0.408484	0.051779
Data373	-0.525317	-0.373236	-0.253503	-0.411739	0.080873
Data374	-0.537118	-0.367336	-0.235091	-0.417182	0.081992
Data375	-0.559192	-0.359808	-0.200605	-0.420437	0.07009
Data376	-0.563668	-0.362249	-0.181989	-0.418301	0.035808
Data377	-0.568246	-0.353399	-0.165713	-0.406093	-0.030213
Data378	-0.561939	-0.336004	-0.159711	-0.394751	-0.076295
Data379	-0.554309	-0.3358	-0.151573	-0.398006	-0.1355
Data380	-0.551054	-0.347906	-0.141299	-0.397803	-0.207218
Data381	-0.536405	-0.358892	-0.122886	-0.384375	-0.273543
Data382	-0.515857	-0.365199	-0.1237	-0.374812	-0.33519
Data383	-0.488696	-0.36998	-0.13611	-0.372117	-0.3888
Data384	-0.483508	-0.368251	-0.137738	-0.37761	-0.427558
Data385	-0.489611	-0.361334	-0.143943	-0.384019	-0.444953
Data386	-0.484423	-0.356044	-0.145571	-0.38997	-0.43417
Data387	-0.475573	-0.343837	-0.142824	-0.391292	-0.424608
Data388	-0.471504	-0.336004	-0.141705	-0.384222	-0.421454
Data389	-0.476794	-0.329697	-0.124921	-0.365301	-0.421454
Data390	-0.486254	-0.32166	-0.108746	-0.359197	-0.404059
Data391	-0.505989	-0.310979	-0.088401	-0.351212	-0.385239
Data392	-0.517789	-0.305893	-0.069073	-0.337479	-0.366217
Data393	-0.53193	-0.307215	-0.051067	-0.346278	-0.346787
Data394	-0.538643	-0.304672	-0.044963	-0.366115	-0.347601
Data395	-0.530098	-0.302841	-0.042115	-0.382544	-0.340785
Data396	-0.50955	-0.303146	-0.028382	-0.385239	-0.35228
Data397	-0.486966	-0.304977	-0.014242	-0.390428	-0.386867
Data398	-0.466112	-0.298772	-0.016276	-0.38234	-0.430101
Data399	-0.45065	-0.292058	-0.025025	-0.358282	-0.435492
Data400	-0.42766	-0.28748	-0.046286	-0.344701	-0.414638
Data401	-0.420539	-0.269678	-0.066835	-0.338038	-0.368658
Data402	-0.430915	-0.259607	-0.075176	-0.323746	-0.337733
Data403	-0.44302	-0.260726	-0.071717	-0.301162	-0.294499
Data404	-0.44241	-0.263981	-0.069785	-0.29689	-0.260726
Data405	-0.440477	-0.275985	-0.068055	-0.322423	-0.210473
Data406	-0.422573	-0.282088	-0.063681	-0.338496	-0.147707
Data407	-0.398464	-0.291651	-0.057272	-0.338242	-0.098878
Data408	-0.378424	-0.29338	-0.049744	-0.318812	-0.036011
Data409	-0.366929	-0.291142	-0.057781	-0.292465	0.016276
Data410	-0.368963	-0.292668	-0.049948	-0.281682	0.03184
Data411	-0.379543	-0.30223	-0.042013	-0.274612	0.03123
Data412	-0.375779	-0.30162	-0.03418	-0.26744	0.039063
Data413	-0.369065	-0.299789	-0.029704	-0.276544	0.03123
Data414	-0.370693	-0.29338	-0.022482	-0.305536	0.00234
Data415	-0.376186	-0.274255	-0.009257	-0.342311	-0.000102
Data416	-0.373032	-0.272323	0.006307	-0.367844	0.051474
Data417	-0.382595	-0.278426	0.014343	-0.376949	0.1296
Data418	-0.38941	-0.274968	0.026246	-0.362758	0.202742
Data419	-0.393581	-0.266117	0.025228	-0.351517	0.248112
Data420	-0.400498	-0.263676	0.004476	-0.337682	0.27629
Data421	-0.410163	-0.274662	-0.014343	-0.324763	0.291346
Data422	-0.401516	-0.286259	-0.023295	-0.307774	0.301111
Data423	-0.389309	-0.289718	-0.030721	-0.295618	0.31637
Data424	-0.376186	-0.294703	-0.035604	-0.272984	0.30223
Data425	-0.36052	-0.311081	-0.042217	-0.248112	0.295923
Data426	-0.349228	-0.324712	-0.050151	-0.228529	0.28982
Data427	-0.33224	-0.322576	-0.039877	-0.231174	0.278935
Data428	-0.323084	-0.313115	-0.016683	-0.239923	0.286666
Data429	-0.310267	-0.291346	-0.003967	-0.243737	0.304774
Data430	-0.298568	-0.257877	-0.006612	-0.252639	0.299992
Data431	-0.299687	-0.239872	-0.000102	-0.25157	0.301925
Data432	-0.302536	-0.233972	0.014852	-0.249536	0.289718
Data433	-0.315353	-0.239465	0.032044	-0.243941	0.301213
Data434	-0.340683	-0.242313	0.032858	-0.238905	0.325221
Data435	-0.359299	-0.229597	0.02767	-0.243737	0.336817
Data436	-0.373744	-0.22624	0.008443	-0.251621	0.331935
Data437	-0.400295	-0.217594	-0.026144	-0.25742	0.283513
Data438	-0.406195	-0.195112	-0.039775	-0.266168	0.217492
Data439	-0.396429	-0.178022	-0.038758	-0.26861	0.167442
Data440	-0.380967	-0.176394	-0.028585	-0.270339	0.061138
Data441	-0.362453	-0.192365	-0.008952	-0.271305	-0.072633
Data442	-0.351873	-0.195824	-0.004374	-0.286158	-0.194196
Data443	-0.34994	-0.198978	-0.025025	-0.289209	-0.302637
Data444	-0.342412	-0.209456	-0.032044	-0.265049	-0.377406
Data445	-0.335088	-0.21912	-0.028077	-0.251621	-0.456753
Data446	-0.322779	-0.221052	-0.016785	-0.245874	-0.519824
Data447	-0.318507	-0.213016	-0.000407	-0.246738	-0.537219
Data448	-0.320439	-0.203962	0.001017	-0.241296	-0.531319
Data449	-0.32929	-0.200402	-0.011393	-0.237074	-0.520027
Data450	-0.326848	-0.19796	-0.011393	-0.229394	-0.500699
Data451	-0.335495	-0.187889	-0.017802	-0.236464	-0.497241
Data452	-0.353094	-0.175886	-0.024923	-0.231479	-0.485847
Data453	-0.356858	-0.17202	-0.02238	-0.242517	-0.468147
Data454	-0.34638	-0.179243	-0.010274	-0.262659	-0.447293
Data455	-0.331324	-0.192772	0.007223	-0.269271	-0.432542
Data456	-0.325831	-0.214135	0.012716	-0.272679	-0.431729
Data457	-0.321762	-0.227868	0.009562	-0.277867	-0.438137
Data458	-0.307724	-0.236718	0.008443	-0.282851	-0.468859
Data459	-0.321558	-0.22563	0.009969	-0.271814	-0.504768
Data460	-0.338038	-0.202029	0.021057	-0.250095	-0.451565
Data461	-0.340785	-0.176903	0.040792	-0.222426	-0.332036
Data462	-0.348618	-0.148826	0.040386	-0.194146	-0.225223
Data463	-0.346482	-0.136619	0.038961	-0.192315	-0.176496
Data464	-0.328985	-0.134585	0.033875	-0.207065	-0.168663
Data465	-0.318914	-0.139773	0.034689	-0.207879	-0.182091
Data466	-0.321965	-0.13845	0.031332	-0.192925	-0.189517
Data467	-0.327052	-0.115562	0.018006	-0.161949	-0.199079
Data468	-0.324203	-0.109051	0.003662	-0.161034	-0.189517
Data469	-0.315455	-0.113222	-0.004069	-0.179243	-0.154523
Data470	-0.306503	-0.1178	0.010274	-0.188754	-0.117291
Data471	-0.297856	-0.134788	0.027161	-0.188296	-0.100404
Data472	-0.296432	-0.140281	0.019226	-0.179039	-0.097658
Data473	-0.303756	-0.139366	0.022482	-0.168612	-0.087994
Data474	-0.310165	-0.143842	0.033265	-0.154777	-0.07009
Data475	-0.308029	-0.136212	0.045675	-0.135551	-0.093182
Data476	-0.311081	-0.138145	0.047506	-0.112459	-0.105694
Data477	-0.320338	-0.140281	0.032553	-0.085908	-0.05951
Data478	-0.314539	-0.133059	0.003154	-0.060731	-0.023397
Data479	-0.300704	-0.125226	-0.015259	-0.069785	0.011088
Data480	-0.286666	-0.128888	-0.015869	-0.090893	0.036316
Data481	-0.276087	-0.117088	-0.018311	-0.108492	0.055645
Data482	-0.27568	-0.102541	-0.01353	-0.124056	0.058188
Data483	-0.269983	-0.079754	-0.004374	-0.116782	0.066122
Data484	-0.261336	-0.069378	0.012716	-0.11134	0.094199
Data485	-0.242618	-0.084535	0.030518	-0.113476	0.100404
Data486	-0.221052	-0.116274	0.035706	-0.115358	0.099692
Data487	-0.215457	-0.148114	0.023702	-0.114951	0.094809
Data488	-0.217187	-0.166425	0.002441	-0.11195	0.094301
Data489	-0.222375	-0.181582	-0.000509	-0.098573	0.088197
Data490	-0.225427	-0.178836	-0.009664	-0.090181	0.104473
Data491	-0.232649	-0.15259	-0.008749	-0.094046	0.100099
Data492	-0.232547	-0.11607	-0.004069	-0.110475	0.107017
Data493	-0.231835	-0.092266	-0.001526	-0.151064	0.112205
Data494	-0.222273	-0.080059	0.00529	-0.182193	0.128888
Data495	-0.207116	-0.059612	0.004985	-0.206302	0.143537
Data496	-0.179548	-0.056357	0.003764	-0.216424	0.1414
Data497	-0.145469	-0.052084	0.000407	-0.214694	0.1414
Data498	-0.121665	-0.048422	-0.000203	-0.205488	0.091351
Data499	-0.116681	-0.042827	0.006409	-0.215559	0.01648
Data500	-0.109967	-0.04832	0.019125	-0.234582	-0.049541
Data501	-0.111493	-0.077516	0.028484	-0.254571	-0.166222
Data502	-0.119834	-0.088604	0.039165	-0.269271	-0.289006
Data503	-0.12726	-0.097963	0.039979	-0.278019	-0.384324
Data504	-0.118613	-0.114544	0.044658	-0.2857	-0.457974
Data505	-0.109763	-0.112815	0.047608	-0.289565	-0.498054
Data506	-0.105084	-0.114443	0.05595	-0.303909	-0.519621
Data507	-0.096742	-0.128481	0.060731	-0.297144	-0.527555
Data508	-0.088299	-0.14313	0.03947	-0.267592	-0.50426
Data509	-0.083925	-0.160525	0.013733	-0.25686	-0.497851
Data510	-0.085552	-0.168561	-0.004578	-0.239261	-0.49958
Data511	-0.087078	-0.171511	-0.005392	-0.216271	-0.512805
Data512	-0.08657	-0.17731	-0.007019	-0.204929	-0.51901
Data513	-0.08484	-0.178429	-0.013631	-0.207167	-0.52074
Data514	-0.067445	-0.171715	-0.016073	-0.210524	-0.546171
Data515	-0.037842	-0.174665	-0.015768	-0.201572	-0.572315
Data516	-0.020345	-0.163475	-0.017395	-0.194044	-0.609547
Data517	-0.00529	-0.154014	-0.011699	-0.179344	-0.641591
Data518	0.000203	-0.154421	-0.017802	-0.182854	-0.687266
Data519	-0.008545	-0.150861	-0.037639	-0.199791	-0.725923
Data520	-0.022278	-0.150556	-0.051372	-0.227563	-0.767122
Data521	-0.019125	-0.149945	-0.072938	-0.225121	-0.72928
Data522	-0.021973	-0.148216	-0.088604	-0.214644	-0.627349
Data523	-0.016175	-0.157371	-0.093996	-0.208489	-0.524402
Data524	0	-0.171613	-0.091554	-0.208082	-0.443936
Data525	0.015157	-0.183617	-0.089214	-0.219984	-0.382289
Data526	0.03357	-0.177106	-0.087282	-0.21739	-0.364996
Data527	0.037029	-0.146588	-0.072735	-0.20737	-0.344549
Data528	0.033163	-0.135704	-0.060731	-0.219425	-0.359096
Data529	0.037232	-0.154726	-0.060426	-0.25213	-0.387986
Data530	0.052084	-0.177717	-0.058086	-0.299484	-0.396429
Data531	0.070395	-0.188602	-0.068462	-0.337174	-0.404364
Data532	0.083416	-0.187483	-0.074973	-0.345464	-0.414842
Data533	0.098472	-0.170596	-0.085552	-0.327662	-0.417792
Data534	0.109356	-0.159711	-0.10132	-0.31576	-0.397447
Data535	0.115867	-0.153811	-0.11312	-0.300348	-0.356349
Data536	0.114951	-0.143842	-0.131024	-0.313471	-0.337123
Data537	0.10956	-0.134483	-0.137229	-0.322016	-0.305079
Data538	0.116986	-0.134178	-0.140586	-0.32695	-0.235091
Data539	0.126955	-0.141299	-0.131024	-0.338496	-0.173241
Data540	0.133872	-0.141807	-0.124005	-0.365555	-0.117189
Data541	0.148419	-0.131126	-0.126955	-0.38234	-0.092164
Data542	0.167341	-0.103558	-0.119224	-0.392615	-0.107525
Data543	0.19145	-0.078635	-0.126752	-0.378271	-0.118613
Data544	0.204776	-0.063681	-0.139366	-0.351314	-0.144859
Data545	0.209252	-0.052084	-0.156558	-0.369472	-0.146588
Data546	0.219425	-0.045777	-0.156049	-0.386409	-0.148013
Data547	0.225223	-0.05422	-0.159915	-0.414384	-0.133059
Data548	0.230004	-0.073243	-0.163068	-0.425116	-0.132347
Data549	0.227156	-0.094708	-0.161746	-0.404415	-0.134381
Data550	0.224511	-0.116375	-0.156659	-0.413214	-0.123089
Data551	0.236718	-0.12665	-0.144757	-0.458991	-0.103863
Data552	0.249739	-0.119936	-0.151064	-0.480252	-0.092877
Data553	0.249739	-0.103558	-0.157778	-0.458686	-0.063783
Data554	0.235803	-0.08718	-0.171003	-0.422217	-0.025839
Data555	0.22268	-0.076092	-0.175174	-0.361995	0.016581
Data556	0.198571	-0.074973	-0.176394	-0.307724	0.034689
Data557	0.178937	-0.088706	-0.182701	-0.278223	0.020447
Data558	0.187381	-0.106711	-0.190127	-0.271153	-0.013835
Data559	0.195315	-0.125226	-0.200097	-0.267236	-0.084738
Data560	0.206404	-0.140383	-0.209557	-0.25096	-0.167849
Data561	0.214338	-0.149538	-0.230004	-0.244907	-0.242008
Data562	0.221358	-0.148623	-0.244246	-0.249587	-0.334579
Data563	0.232954	-0.151878	-0.247196	-0.235599	-0.448717
Data564	0.239261	-0.149437	-0.254114	-0.244195	-0.544035
Data565	0.236006	-0.14313	-0.269983	-0.265609	-0.619109
Data566	0.249536	-0.138247	-0.273543	-0.297805	-0.692556
Data567	0.265304	-0.115562	-0.266829	-0.296432	-0.765291
Data568	0.270492	-0.084637	-0.258793	-0.288497	-0.796012
Data569	0.263371	-0.073142	-0.254419	-0.277765	-0.765901
Data570	0.256148	-0.076499	-0.263574	-0.277663	-0.726126
Data571	0.25391	-0.076295	-0.280664	-0.287938	-0.684418
Data572	0.264388	-0.072328	-0.287683	-0.291193	-0.668854
Data573	0.277104	-0.081381	-0.291447	-0.290939	-0.653493
Data574	0.283614	-0.096437	-0.311081	-0.275934	-0.641082
Data575	0.278426	-0.105694	-0.327052	-0.291498	-0.628672
Data576	0.278528	-0.10366	-0.344142	-0.30396	-0.588286
Data577	0.263676	-0.106508	-0.361028	-0.328527	-0.562956
Data578	0.243636	-0.120343	-0.360927	-0.311538	-0.539661
Data579	0.251672	-0.11607	-0.34994	-0.272933	-0.537219
Data580	0.262557	-0.106305	-0.336004	-0.264998	-0.562753
Data581	0.265304	-0.092266	-0.315455	-0.284225	-0.586455
Data582	0.270492	-0.071514	-0.296941	-0.309606	-0.540881
Data583	0.286056	-0.055543	-0.270186	-0.307978	-0.47364
Data584	0.290328	-0.0471	-0.252079	-0.278325	-0.40294
Data585	0.287582	-0.032146	-0.238041	-0.246484	-0.369268
Data586	0.292261	-0.017802	-0.232853	-0.23036	-0.350551
Data587	0.310572	-0.006205	-0.227665	-0.225071	-0.336105
Data588	0.316065	-0.015056	-0.227563	-0.229241	-0.312505
Data589	0.312403	-0.03184	-0.238651	-0.231327	-0.284123
Data590	0.313522	-0.055746	-0.250757	-0.225579	-0.248824
Data591	0.318507	-0.073243	-0.255741	-0.23621	-0.213626
Data592	0.321152	-0.077618	-0.249129	-0.258895	-0.191958
Data593	0.313725	-0.080568	-0.246281	-0.288955	-0.217187
Data594	0.316676	-0.091859	-0.245569	-0.303349	-0.258488
Data595	0.321253	-0.100811	-0.246891	-0.283818	-0.294499
Data596	0.321558	-0.10488	-0.244551	-0.246433	-0.312403
Data597	0.332748	-0.088909	-0.244043	-0.199435	-0.335088
Data598	0.337428	-0.063478	-0.237023	-0.168612	-0.311182
Data599	0.338954	-0.059612	-0.228072	-0.155591	-0.232954
Data600	0.32339	-0.070598	-0.211897	-0.159355	-0.158897
Data601	0.316269	-0.09603	-0.21739	-0.171766	-0.081483
Data602	0.303553	-0.09369	-0.258183	-0.195468	-0.027771
Data603	0.274764	-0.082806	-0.294092	-0.231683	-0.003154
Data604	0.251367	-0.077414	-0.316574	-0.250451	0.001831
Data605	0.246179	-0.073752	-0.313827	-0.271458	-0.020651
Data606	0.241499	-0.071921	-0.297856	-0.280257	-0.040894
Data607	0.241194	-0.063274	-0.294601	-0.263879	-0.0825
Data608	0.240991	-0.060833	-0.302027	-0.213525	-0.09247
Data609	0.236311	-0.072023	-0.309962	-0.175021	-0.072633
Data610	0.222171	-0.07894	-0.315251	-0.14964	-0.049236
Data611	0.222985	-0.075481	-0.315048	-0.137942	-0.002441
Data612	0.217594	-0.062053	-0.314743	-0.148928	0.042929
Data613	0.225528	-0.049541	-0.316981	-0.159813	0.056255
Data614	0.223087	-0.04008	-0.326848	-0.181786	0.067852
Data615	0.209252	-0.044862	-0.328272	-0.193484	0.080059
Data616	0.196638	-0.049744	-0.336207	-0.212507	0.112612
Data617	0.176293	-0.04832	-0.350144	-0.233514	0.131533
Data618	0.160728	-0.051779	-0.359197	-0.26805	0.111899
Data619	0.15849	-0.060121	-0.365098	-0.282953	0.069174
Data620	0.174258	-0.057577	-0.359299	-0.26983	-0.004273
Data621	0.187889	-0.060426	-0.358485	-0.237227	-0.085145
Data622	0.206607	-0.069683	-0.367844	-0.202691	-0.147199
Data623	0.223392	-0.070598	-0.376694	-0.20091	-0.240991
Data624	0.24272	-0.073345	-0.380763	-0.185651	-0.344244
Data625	0.25859	-0.088502	-0.387783	-0.206505	-0.43773
Data626	0.275476	-0.081381	-0.392055	-0.203047	-0.497139
Data627	0.278935	-0.066529	-0.393784	-0.183464	-0.546883
Data628	0.277918	-0.068869	-0.392462	-0.189771	-0.579639
Data629	0.262252	-0.074057	-0.386765	-0.203861	-0.586252
Data630	0.235091	-0.061545	-0.376287	-0.19913	-0.54668
Data631	0.199791	-0.05717	-0.374558	-0.192671	-0.522978
Data632	0.177106	-0.059917	-0.388291	-0.176649	-0.512805
Data633	0.167137	-0.059307	-0.402533	-0.150505	-0.523588
Data634	0.150251	-0.078635	-0.411994	-0.14318	-0.542204
Data635	0.140892	-0.107627	-0.420132	-0.12899	-0.53315
Data636	0.135704	-0.118003	-0.425015	-0.136975	-0.527454
Data637	0.128583	-0.128481	-0.424303	-0.172376	-0.520333
Data638	0.12665	-0.138552	-0.412197	-0.204471	-0.519112
Data639	0.130007	-0.14903	-0.379238	-0.222833	-0.519112
