# Supplementary material for: Integration of MRI and somatosensory evoked potentials facilitate diagnosis of spinal cord compression
Source: Sci Rep. 2023 May 15;13:7861. doi: 10.1038/s41598-023-34832-2 (PMC10185544; doi:10.1038/s41598-023-34832-2)
Supplement: Supplementary file 3 — Supplementary Information 3. [file 41598_2023_34832_MOESM3_ESM.zip › Preoperative SSEP data/spinal cord compression group/5405079_2/5405079_2_Lt Tibial SEP_Cz'-Fpz_200829_113712.csv]

Index	1	2	3	4	5	6	7
Name	Cz'-Fpz	Cz'-Fpz	Cz'-Fpz	Cz'-Fpz	Cz'-Fpz	Cz'-Fpz	Cz'-Fpz
Time	2.01901E+13	2.01901E+13	2.01901E+13	2.01901E+13	2.01901E+13	2.01901E+13	2.01901E+13
Highcut	500	500	500	500	500	500	500
Lowcut	10	10	10	10	10	10	10
Period	0.000156	0.000156	0.000156	0.000156	0.000156	0.000156	0.000156
Averages	120	120	120	120	120	120	120
Int (mA)	18/17.6mA	18/17.6mA	18/17.9mA	18/17.6mA	18/17.6mA	18/17.6mA	18/17.6mA
Pulse Width (�gs)	200�s	200�s	200�s	200�s	200�s	200�s	200�s
Rep Rate (Hz)	2.78Hz	3.11Hz	3.11Hz	3.11Hz	3.11Hz	3.11Hz	3.11Hz
Data0	0.019938	-0.40568	-0.21403	-0.272217	-0.208333	-0.506185	0.112305
Data1	0.076497	-0.358887	-0.146484	-0.205892	-0.132243	-0.437419	0.188802
Data2	0.145671	-0.297852	-0.066325	-0.122477	-0.04069	-0.351156	0.280762
Data3	0.223796	-0.225016	0.0236	-0.025635	0.061442	-0.251465	0.383708
Data4	0.308024	-0.14445	0.120036	0.079753	0.170492	-0.142415	0.492757
Data5	0.393066	-0.059408	0.217285	0.188802	0.279948	-0.030518	0.6014
Data6	0.47526	0.024821	0.311279	0.295817	0.384521	0.078125	0.703939
Data7	0.55013	0.10498	0.397135	0.395508	0.478516	0.17863	0.794271
Data8	0.614014	0.177002	0.471191	0.482178	0.557454	0.265299	0.867513
Data9	0.663656	0.23763	0.531006	0.552572	0.61849	0.334066	0.921224
Data10	0.698242	0.284831	0.574951	0.604655	0.65918	0.383301	0.952148
Data11	0.71696	0.318197	0.602214	0.637614	0.679525	0.411784	0.961507
Data12	0.720622	0.337321	0.614014	0.651449	0.680745	0.419922	0.9493
Data13	0.710449	0.343831	0.611979	0.648193	0.665283	0.410156	0.918783
Data14	0.689697	0.339762	0.598145	0.631104	0.635579	0.385742	0.873617
Data15	0.659993	0.327555	0.575358	0.603434	0.59611	0.349935	0.817057
Data16	0.625407	0.309652	0.546468	0.568034	0.55013	0.306396	0.753174
Data17	0.588379	0.288493	0.514323	0.529378	0.501302	0.258789	0.686035
Data18	0.551351	0.26652	0.48055	0.489502	0.452881	0.210775	0.618896
Data19	0.515951	0.245768	0.447184	0.451253	0.406901	0.164388	0.554199
Data20	0.484212	0.227051	0.415853	0.416667	0.365397	0.121257	0.493571
Data21	0.456543	0.211589	0.38737	0.386149	0.32959	0.083008	0.438639
Data22	0.43335	0.199382	0.361735	0.360921	0.299886	0.049642	0.389404
Data23	0.414632	0.19043	0.338949	0.340983	0.275879	0.020752	0.345866
Data24	0.400798	0.185547	0.320231	0.326335	0.258789	-0.002035	0.309652
Data25	0.391032	0.183919	0.304769	0.316569	0.246582	-0.020752	0.279134
Data26	0.382487	0.183105	0.289307	0.309245	0.237223	-0.039063	0.250651
Data27	0.374756	0.183105	0.275879	0.303548	0.230306	-0.055745	0.22583
Data28	0.368652	0.183919	0.264079	0.300293	0.226237	-0.071208	0.204671
Data29	0.363363	0.18514	0.253906	0.299479	0.224609	-0.085042	0.187174
Data30	0.358073	0.187174	0.245361	0.300293	0.225016	-0.097656	0.172526
Data31	0.352783	0.189209	0.23763	0.302734	0.226644	-0.109863	0.161133
Data32	0.34668	0.190837	0.231527	0.306396	0.229085	-0.121257	0.151367
Data33	0.340169	0.192057	0.22583	0.310872	0.23234	-0.132243	0.144043
Data34	0.332438	0.192464	0.221354	0.315755	0.235189	-0.142415	0.138346
Data35	0.3243	0.192057	0.217285	0.321045	0.238444	-0.152588	0.134277
Data36	0.314941	0.190837	0.214437	0.326335	0.241292	-0.161947	0.131022
Data37	0.305583	0.188802	0.212402	0.332031	0.244141	-0.171305	0.128988
Data38	0.295817	0.186361	0.211589	0.337321	0.246582	-0.179443	0.12736
Data39	0.286051	0.183105	0.211995	0.343018	0.248617	-0.187581	0.126953
Data40	0.276693	0.17985	0.213623	0.348307	0.251058	-0.195313	0.126546
Data41	0.267741	0.176595	0.216471	0.353597	0.252686	-0.20223	0.126139
Data42	0.258789	0.173747	0.220133	0.35848	0.25472	-0.208333	0.126139
Data43	0.251058	0.170898	0.225423	0.362956	0.256348	-0.214437	0.125732
Data44	0.243734	0.168864	0.23112	0.367432	0.257975	-0.21932	0.124919
Data45	0.237223	0.167643	0.23763	0.371094	0.259603	-0.223796	0.123698
Data46	0.23112	0.167236	0.244548	0.374349	0.260824	-0.227051	0.121663
Data47	0.225016	0.16805	0.251872	0.377604	0.262451	-0.229899	0.119222
Data48	0.21932	0.169678	0.259603	0.379639	0.264486	-0.23112	0.116374
Data49	0.213623	0.172526	0.267334	0.381673	0.26652	-0.231934	0.112712
Data50	0.207926	0.176188	0.275065	0.382894	0.268555	-0.231527	0.108236
Data51	0.201416	0.180664	0.282389	0.383301	0.270996	-0.230713	0.10376
Data52	0.194906	0.185954	0.29012	0.383708	0.274251	-0.229492	0.09847
Data53	0.187581	0.19165	0.297445	0.383301	0.277507	-0.227865	0.09318
Data54	0.179443	0.198161	0.304769	0.382894	0.281169	-0.226237	0.088298
Data55	0.171305	0.205078	0.312093	0.381673	0.285645	-0.225016	0.083008
Data56	0.16276	0.211995	0.319417	0.380859	0.290527	-0.223796	0.078939
Data57	0.153809	0.21932	0.326742	0.380046	0.296224	-0.223796	0.07487
Data58	0.144857	0.226644	0.334066	0.379232	0.301921	-0.223796	0.072021
Data59	0.136312	0.233561	0.340576	0.378418	0.308024	-0.224609	0.070394
Data60	0.127767	0.240072	0.347087	0.378011	0.314941	-0.22583	0.06958
Data61	0.119629	0.246582	0.352783	0.378011	0.321452	-0.227051	0.070394
Data62	0.112305	0.252279	0.357666	0.378011	0.328369	-0.228271	0.072021
Data63	0.105387	0.257161	0.362142	0.378418	0.33488	-0.228678	0.07487
Data64	0.099284	0.26123	0.365397	0.378418	0.34139	-0.229085	0.078532
Data65	0.093587	0.264486	0.367839	0.378418	0.3479	-0.228271	0.082601
Data66	0.088298	0.266927	0.369466	0.378418	0.353597	-0.227051	0.087891
Data67	0.083822	0.268962	0.371094	0.378011	0.359294	-0.225423	0.09318
Data68	0.078939	0.270182	0.371908	0.377197	0.364176	-0.222982	0.098063
Data69	0.074056	0.270996	0.372721	0.376383	0.369059	-0.22054	0.102946
Data70	0.069173	0.27181	0.373942	0.374756	0.373128	-0.217692	0.107422
Data71	0.063883	0.272624	0.375163	0.373128	0.37679	-0.215658	0.110677
Data72	0.058594	0.273844	0.37679	0.371094	0.380046	-0.213623	0.112712
Data73	0.05249	0.275879	0.378825	0.369059	0.382894	-0.212809	0.113118
Data74	0.046387	0.27832	0.381266	0.367025	0.385742	-0.212402	0.111898
Data75	0.039876	0.281982	0.383708	0.36499	0.388184	-0.213216	0.108236
Data76	0.033366	0.286458	0.386963	0.362956	0.390218	-0.214844	0.102946
Data77	0.027262	0.292562	0.389811	0.360921	0.391846	-0.216878	0.095215
Data78	0.021159	0.299072	0.392253	0.359294	0.393473	-0.219727	0.085042
Data79	0.016276	0.306803	0.394694	0.358073	0.394694	-0.222982	0.072835
Data80	0.012207	0.315348	0.396729	0.356852	0.395915	-0.226237	0.058594
Data81	0.009359	0.324707	0.398356	0.356038	0.397135	-0.229899	0.042318
Data82	0.007731	0.334473	0.399577	0.354818	0.397949	-0.233154	0.024414
Data83	0.007324	0.344238	0.399984	0.354004	0.398763	-0.23641	0.005697
Data84	0.008545	0.354411	0.400798	0.353597	0.399577	-0.239665	-0.013428
Data85	0.011393	0.364583	0.401204	0.352783	0.400391	-0.242513	-0.032959
Data86	0.015462	0.374756	0.401611	0.351969	0.401204	-0.245361	-0.052083
Data87	0.020345	0.384115	0.402425	0.351156	0.402425	-0.24821	-0.070801
Data88	0.026449	0.393066	0.403239	0.350749	0.403239	-0.250651	-0.087484
Data89	0.033366	0.401611	0.404867	0.349935	0.404053	-0.252279	-0.102946
Data90	0.04069	0.408529	0.406901	0.349528	0.40446	-0.253499	-0.11556
Data91	0.048421	0.415039	0.408936	0.348714	0.404867	-0.253906	-0.126139
Data92	0.055745	0.419922	0.411784	0.3479	0.40446	-0.253092	-0.134277
Data93	0.06307	0.423584	0.414632	0.347087	0.404053	-0.250651	-0.13916
Data94	0.069987	0.426025	0.417887	0.345866	0.402832	-0.246582	-0.141602
Data95	0.07609	0.426839	0.421143	0.344645	0.401204	-0.240885	-0.141195
Data96	0.081787	0.426432	0.424805	0.342204	0.398763	-0.232747	-0.138753
Data97	0.08667	0.423991	0.428874	0.339762	0.395915	-0.223389	-0.133464
Data98	0.090739	0.420736	0.432943	0.3361	0.392253	-0.211589	-0.126953
Data99	0.094401	0.415853	0.437419	0.332031	0.38859	-0.198568	-0.118408
Data100	0.096842	0.409749	0.442708	0.327148	0.384521	-0.184326	-0.108643
Data101	0.099284	0.402832	0.448405	0.321452	0.380452	-0.169271	-0.09847
Data102	0.100505	0.395101	0.454915	0.315348	0.376383	-0.153809	-0.087891
Data103	0.101725	0.386556	0.46224	0.308431	0.372314	-0.137939	-0.076904
Data104	0.102539	0.377604	0.470378	0.3007	0.368245	-0.122477	-0.066732
Data105	0.102946	0.368652	0.479329	0.292969	0.364583	-0.107015	-0.057373
Data106	0.103353	0.359701	0.489095	0.285238	0.361328	-0.092367	-0.049235
Data107	0.102946	0.351156	0.498861	0.2771	0.358073	-0.078125	-0.042725
Data108	0.102539	0.343018	0.50944	0.269368	0.354818	-0.06429	-0.038249
Data109	0.102132	0.335286	0.52002	0.261637	0.351969	-0.050863	-0.0354
Data110	0.100911	0.328776	0.530192	0.253906	0.348714	-0.037842	-0.034993
Data111	0.099284	0.323486	0.540365	0.246989	0.345459	-0.025228	-0.037028
Data112	0.097656	0.319417	0.55013	0.240072	0.342204	-0.012207	-0.041097
Data113	0.095622	0.316162	0.559489	0.233561	0.338542	0	-0.047607
Data114	0.092773	0.314535	0.568034	0.227458	0.334066	0.012614	-0.056152
Data115	0.089925	0.313721	0.575765	0.221354	0.32959	0.025228	-0.066325
Data116	0.087077	0.314535	0.583089	0.216064	0.3243	0.037842	-0.078532
Data117	0.083822	0.316162	0.589193	0.210775	0.318604	0.050049	-0.091553
Data118	0.080973	0.318604	0.594482	0.205485	0.312093	0.062663	-0.106201
Data119	0.078125	0.321859	0.598551	0.200602	0.305583	0.07487	-0.121257
Data120	0.075684	0.325928	0.6014	0.196126	0.298258	0.08667	-0.137126
Data121	0.074056	0.330404	0.603434	0.19165	0.290527	0.098877	-0.152995
Data122	0.073242	0.33488	0.603841	0.187174	0.282796	0.110677	-0.169271
Data123	0.073242	0.339762	0.603027	0.182699	0.274658	0.122477	-0.185547
Data124	0.074463	0.344238	0.600586	0.17863	0.266113	0.13387	-0.201416
Data125	0.077311	0.348307	0.596517	0.174561	0.257975	0.145671	-0.216878
Data126	0.08138	0.351969	0.591634	0.170085	0.249837	0.157471	-0.23234
Data127	0.086263	0.354411	0.585124	0.166016	0.242106	0.168864	-0.247396
Data128	0.092773	0.356038	0.577393	0.161947	0.234782	0.180257	-0.261637
Data129	0.100098	0.356852	0.568848	0.157878	0.228271	0.191243	-0.275472
Data130	0.108236	0.356038	0.559489	0.154215	0.222575	0.201823	-0.288493
Data131	0.116374	0.353597	0.549723	0.150553	0.217692	0.211995	-0.3007
Data132	0.124919	0.349935	0.539958	0.147298	0.213623	0.221354	-0.312093
Data133	0.133464	0.345052	0.530192	0.144043	0.210775	0.229492	-0.322266
Data134	0.141195	0.338949	0.520426	0.141602	0.209147	0.237223	-0.330811
Data135	0.147705	0.331624	0.511068	0.13916	0.208333	0.244141	-0.338542
Data136	0.153402	0.322673	0.502116	0.137533	0.207926	0.249837	-0.344238
Data137	0.157878	0.313314	0.493978	0.136312	0.20874	0.255534	-0.348714
Data138	0.160726	0.303141	0.486247	0.135498	0.209554	0.260417	-0.351969
Data139	0.162354	0.292155	0.479329	0.135091	0.210775	0.265299	-0.353597
Data140	0.162354	0.280762	0.472819	0.135091	0.212402	0.269775	-0.354411
Data141	0.16154	0.269368	0.467529	0.135091	0.213623	0.274658	-0.353597
Data142	0.159098	0.257568	0.462646	0.135091	0.214437	0.279541	-0.351969
Data143	0.15625	0.245768	0.458984	0.135498	0.215251	0.284424	-0.349528
Data144	0.152995	0.234375	0.456136	0.135498	0.215251	0.289714	-0.34668
Data145	0.149333	0.223389	0.454508	0.135905	0.215251	0.29541	-0.343018
Data146	0.146077	0.212402	0.453695	0.135905	0.214437	0.3007	-0.339355
Data147	0.142822	0.20223	0.454102	0.136312	0.213216	0.306396	-0.335286
Data148	0.140381	0.192871	0.455322	0.136312	0.211182	0.311686	-0.330811
Data149	0.138346	0.183919	0.457357	0.136312	0.209147	0.316976	-0.326742
Data150	0.137533	0.176188	0.460205	0.136719	0.206706	0.322266	-0.322266
Data151	0.137533	0.168864	0.463867	0.136719	0.203857	0.327148	-0.318197
Data152	0.138346	0.16276	0.467936	0.137126	0.201009	0.332031	-0.314128
Data153	0.139567	0.157064	0.471598	0.137533	0.198161	0.336914	-0.310059
Data154	0.141602	0.152181	0.475667	0.137939	0.194906	0.34139	-0.306396
Data155	0.144043	0.148112	0.479329	0.138753	0.192057	0.345866	-0.303141
Data156	0.146077	0.144857	0.482178	0.139567	0.188802	0.350749	-0.299886
Data157	0.148112	0.142008	0.484619	0.139974	0.185954	0.355225	-0.297038
Data158	0.14974	0.13916	0.48584	0.141195	0.183512	0.359701	-0.294189
Data159	0.150553	0.137126	0.486654	0.142415	0.180664	0.36377	-0.291748
Data160	0.150553	0.135091	0.486654	0.143636	0.17863	0.367432	-0.289307
Data161	0.149333	0.133464	0.48584	0.145671	0.176595	0.37028	-0.287272
Data162	0.147705	0.131429	0.484619	0.148112	0.174561	0.372721	-0.285238
Data163	0.144857	0.129395	0.482992	0.15096	0.172933	0.374349	-0.282796
Data164	0.140788	0.12736	0.48055	0.154622	0.171712	0.375163	-0.279948
Data165	0.136312	0.125326	0.478109	0.159098	0.170492	0.37557	-0.2771
Data166	0.131429	0.122477	0.474854	0.163981	0.169271	0.375163	-0.273844
Data167	0.125732	0.119222	0.472005	0.169678	0.168864	0.374756	-0.269775
Data168	0.120036	0.11556	0.468343	0.176188	0.16805	0.373942	-0.265299
Data169	0.114339	0.111491	0.465088	0.182699	0.167643	0.373535	-0.260417
Data170	0.108236	0.106201	0.461426	0.189616	0.167643	0.373535	-0.255534
Data171	0.102539	0.100505	0.457764	0.196126	0.167236	0.374349	-0.249837
Data172	0.097249	0.094401	0.453695	0.20223	0.167643	0.375977	-0.244548
Data173	0.091553	0.087077	0.449626	0.207926	0.16805	0.378011	-0.239258
Data174	0.086263	0.079753	0.445964	0.212809	0.168864	0.381266	-0.233968
Data175	0.080566	0.072428	0.442301	0.216878	0.169678	0.384521	-0.229899
Data176	0.07487	0.065104	0.438639	0.219727	0.170898	0.38859	-0.226237
Data177	0.069173	0.05778	0.435384	0.221761	0.172526	0.392253	-0.223796
Data178	0.063477	0.05127	0.432129	0.222982	0.174154	0.395508	-0.222575
Data179	0.057373	0.045573	0.429281	0.222982	0.175781	0.398356	-0.222575
Data180	0.051676	0.04069	0.426839	0.222168	0.177816	0.399984	-0.224202
Data181	0.045573	0.037028	0.424398	0.221354	0.180257	0.400798	-0.227458
Data182	0.040283	0.034587	0.421956	0.219727	0.182292	0.400391	-0.23234
Data183	0.0354	0.033773	0.419515	0.218099	0.184326	0.398763	-0.238444
Data184	0.031738	0.033773	0.417074	0.216878	0.185954	0.395915	-0.246175
Data185	0.02889	0.035807	0.414225	0.215658	0.187581	0.392253	-0.255127
Data186	0.027669	0.038656	0.411377	0.214844	0.189209	0.387777	-0.265299
Data187	0.028076	0.042725	0.407715	0.214844	0.190023	0.382894	-0.275879
Data188	0.030111	0.047607	0.404053	0.215251	0.19043	0.377197	-0.287679
Data189	0.03418	0.053711	0.399577	0.216471	0.19043	0.371094	-0.299886
Data190	0.039876	0.060628	0.394694	0.218506	0.189616	0.364583	-0.311686
Data191	0.047201	0.067952	0.388997	0.220947	0.188395	0.357259	-0.323486
Data192	0.056559	0.075684	0.383301	0.224202	0.186768	0.349935	-0.33488
Data193	0.066732	0.083415	0.377197	0.228271	0.184733	0.342204	-0.345052
Data194	0.077718	0.091146	0.370687	0.233154	0.182292	0.334473	-0.354004
Data195	0.089111	0.098877	0.36377	0.238444	0.179443	0.326335	-0.361328
Data196	0.100911	0.105794	0.356445	0.244141	0.176188	0.318604	-0.366618
Data197	0.112305	0.111898	0.349121	0.250651	0.172526	0.311279	-0.369873
Data198	0.122884	0.117594	0.34139	0.257161	0.168864	0.305176	-0.370687
Data199	0.13265	0.121663	0.333659	0.264079	0.165202	0.299886	-0.368652
Data200	0.141602	0.124919	0.325928	0.270589	0.161133	0.296224	-0.364176
Data201	0.148926	0.126546	0.31779	0.277507	0.157471	0.295003	-0.357259
Data202	0.155029	0.12736	0.310059	0.284017	0.153809	0.29541	-0.347087
Data203	0.159912	0.126953	0.302734	0.29012	0.150553	0.298665	-0.33488
Data204	0.163574	0.125326	0.295817	0.295817	0.147705	0.304362	-0.320231
Data205	0.166423	0.122884	0.289714	0.301107	0.145264	0.3125	-0.303141
Data206	0.168457	0.120036	0.284424	0.30599	0.143636	0.322673	-0.284017
Data207	0.170492	0.116781	0.280355	0.310872	0.143229	0.33488	-0.263672
Data208	0.172933	0.113932	0.277913	0.315348	0.143229	0.348714	-0.241699
Data209	0.175781	0.111084	0.2771	0.320231	0.144857	0.36377	-0.218913
Data210	0.179443	0.109049	0.27832	0.324707	0.147705	0.379639	-0.195313
Data211	0.183919	0.108236	0.281169	0.329997	0.152181	0.396322	-0.171712
Data212	0.19043	0.109049	0.286051	0.335286	0.157878	0.413005	-0.148112
Data213	0.198161	0.111898	0.292969	0.34139	0.165609	0.430094	-0.124512
Data214	0.207926	0.117188	0.301514	0.348307	0.174967	0.447591	-0.101725
Data215	0.21932	0.125326	0.311686	0.356038	0.185547	0.465088	-0.079753
Data216	0.232747	0.136312	0.323486	0.364583	0.198161	0.482585	-0.058187
Data217	0.247803	0.15096	0.336914	0.374756	0.212402	0.500488	-0.037842
Data218	0.264079	0.168457	0.351969	0.385742	0.228271	0.519206	-0.018717
Data219	0.282389	0.189616	0.368245	0.398356	0.245768	0.538737	0
Data220	0.301921	0.21403	0.386556	0.412191	0.264486	0.559082	0.017904
Data221	0.323079	0.241699	0.406087	0.42806	0.284831	0.580648	0.035807
Data222	0.345052	0.272624	0.427653	0.445557	0.30599	0.603434	0.053711
Data223	0.368652	0.30599	0.450846	0.465495	0.328776	0.627441	0.072021
Data224	0.393473	0.342204	0.475667	0.487061	0.352376	0.653076	0.091146
Data225	0.419922	0.380452	0.502116	0.511475	0.377197	0.679932	0.111084
Data226	0.447591	0.420329	0.530599	0.537923	0.402832	0.708415	0.13265
Data227	0.476888	0.461833	0.559896	0.566813	0.429688	0.738932	0.155843
Data228	0.508219	0.50415	0.59082	0.598145	0.45695	0.770671	0.181071
Data229	0.541585	0.547282	0.622559	0.63151	0.485433	0.804443	0.207926
Data230	0.576986	0.59082	0.654297	0.666911	0.514323	0.839437	0.237223
Data231	0.614421	0.633952	0.686442	0.703532	0.544027	0.875651	0.268148
Data232	0.65389	0.677083	0.717773	0.741781	0.574137	0.913086	0.3007
Data233	0.694987	0.719401	0.748291	0.780843	0.605062	0.951335	0.33488
Data234	0.737712	0.760091	0.777588	0.819906	0.636393	0.98999	0.37028
Data235	0.780843	0.799561	0.805664	0.858561	0.667725	1.028646	0.406494
Data236	0.824788	0.836589	0.831299	0.896403	0.699056	1.066895	0.442708
Data237	0.86792	0.871175	0.855306	0.933431	0.72998	1.103923	0.478516
Data238	0.910238	0.90332	0.876872	0.968424	0.760498	1.138916	0.513509
Data239	0.950114	0.931803	0.895996	1.001383	0.790202	1.172282	0.547282
Data240	0.987549	0.957031	0.913086	1.031901	0.818685	1.202799	0.57902
Data241	1.020915	0.979004	0.927327	1.059977	0.845947	1.230469	0.608724
Data242	1.050212	0.996501	0.938721	1.084798	0.871175	1.254883	0.635986
Data243	1.074626	1.009928	0.947673	1.106771	0.893962	1.275228	0.659587
Data244	1.09375	1.019694	0.954183	1.125895	0.914714	1.292318	0.680339
Data245	1.107585	1.024577	0.958252	1.142171	0.933024	1.305745	0.697835
Data246	1.115316	1.025391	0.959473	1.155192	0.948079	1.315104	0.71167
Data247	1.11735	1.022135	0.958659	1.165365	0.960286	1.321208	0.721842
Data248	1.114095	1.014404	0.955404	1.172689	0.969645	1.323649	0.72876
Data249	1.105143	1.003011	0.949707	1.176758	0.975749	1.322428	0.732422
Data250	1.091715	0.987142	0.942383	1.178385	0.979004	1.317952	0.732829
Data251	1.073812	0.968018	0.933431	1.177165	0.979004	1.310221	0.730794
Data252	1.051839	0.945231	0.922445	1.173503	0.976156	1.299235	0.725911
Data253	1.026611	0.919189	0.909831	1.167399	0.970459	1.284993	0.718994
Data254	0.998128	0.890299	0.895996	1.158447	0.961914	1.268311	0.710042
Data255	0.967611	0.858968	0.880534	1.147054	0.951335	1.248779	0.699463
Data256	0.934652	0.825602	0.863444	1.133219	0.937907	1.226807	0.687256
Data257	0.899658	0.790202	0.844727	1.116943	0.922445	1.202393	0.673421
Data258	0.863444	0.753581	0.824382	1.098633	0.905355	1.176351	0.657959
Data259	0.825602	0.715739	0.802002	1.077881	0.88623	1.149089	0.641683
Data260	0.78654	0.67749	0.777588	1.055094	0.865072	1.120199	0.623779
Data261	0.746257	0.638428	0.750732	1.03068	0.843099	1.090088	0.605062
Data262	0.704346	0.598958	0.721842	1.004232	0.819499	1.05957	0.584717
Data263	0.661621	0.559489	0.690918	0.976156	0.795085	1.028239	0.563965
Data264	0.617676	0.52002	0.657552	0.946859	0.769857	0.996501	0.541585
Data265	0.572103	0.48055	0.622152	0.916748	0.744222	0.963949	0.518799
Data266	0.525716	0.441488	0.585124	0.885417	0.71818	0.93099	0.494792
Data267	0.478109	0.402832	0.546468	0.853678	0.691732	0.897624	0.470378
Data268	0.429688	0.364583	0.506592	0.821533	0.665283	0.863037	0.44515
Data269	0.380046	0.327148	0.465902	0.788981	0.639242	0.828044	0.419108
Data270	0.330404	0.29012	0.424805	0.756836	0.6132	0.792236	0.393066
Data271	0.279948	0.253906	0.383301	0.724691	0.587565	0.755615	0.366618
Data272	0.229899	0.218099	0.34139	0.692952	0.56193	0.71818	0.340169
Data273	0.180257	0.183105	0.299886	0.661214	0.536702	0.679932	0.313314
Data274	0.131429	0.148926	0.258382	0.629883	0.511475	0.641683	0.286458
Data275	0.083415	0.114746	0.216878	0.598958	0.486654	0.603841	0.259196
Data276	0.036214	0.080973	0.175781	0.568441	0.461426	0.565592	0.231934
Data277	-0.008952	0.047201	0.134684	0.537923	0.436198	0.528158	0.203857
Data278	-0.052897	0.013835	0.093994	0.507406	0.410563	0.491536	0.175781
Data279	-0.095622	-0.019531	0.053711	0.476888	0.384521	0.455729	0.146891
Data280	-0.136719	-0.053304	0.014242	0.445964	0.358073	0.421143	0.117594
Data281	-0.176595	-0.08667	-0.024414	0.415446	0.330811	0.386963	0.087077
Data282	-0.215251	-0.120443	-0.06307	0.384115	0.302734	0.354004	0.055745
Data283	-0.253092	-0.153809	-0.100505	0.35319	0.274251	0.321452	0.023193
Data284	-0.289714	-0.186768	-0.137126	0.321859	0.244954	0.2889	-0.010173
Data285	-0.325928	-0.21932	-0.172526	0.290527	0.215251	0.257161	-0.045573
Data286	-0.361328	-0.250651	-0.207113	0.259196	0.18514	0.225016	-0.083008
Data287	-0.396729	-0.281576	-0.240479	0.227458	0.154622	0.192464	-0.121663
Data288	-0.431315	-0.310872	-0.273031	0.196126	0.123698	0.159912	-0.162354
Data289	-0.465495	-0.338542	-0.304769	0.164795	0.09318	0.126546	-0.204671
Data290	-0.498861	-0.36499	-0.335286	0.133057	0.062256	0.09318	-0.248617
Data291	-0.53182	-0.389811	-0.365397	0.101725	0.032145	0.059408	-0.293783
Data292	-0.563965	-0.413005	-0.395101	0.070394	0.002035	0.025635	-0.340576
Data293	-0.595296	-0.434163	-0.424398	0.039469	-0.026855	-0.008138	-0.388184
Data294	-0.625407	-0.454102	-0.452881	0.008138	-0.055339	-0.041911	-0.436605
Data295	-0.65389	-0.472005	-0.48055	-0.02238	-0.083415	-0.075684	-0.485026
Data296	-0.680745	-0.488281	-0.507813	-0.052897	-0.11027	-0.108643	-0.532633
Data297	-0.70638	-0.503337	-0.533854	-0.083415	-0.136312	-0.140788	-0.579834
Data298	-0.72998	-0.516764	-0.559082	-0.113525	-0.160726	-0.172526	-0.625
Data299	-0.751953	-0.528971	-0.582682	-0.142822	-0.184326	-0.203044	-0.668132
Data300	-0.772298	-0.540365	-0.604655	-0.171712	-0.206706	-0.23234	-0.708415
Data301	-0.791423	-0.550944	-0.625407	-0.199788	-0.227865	-0.26001	-0.745443
Data302	-0.808919	-0.561117	-0.643717	-0.226644	-0.247803	-0.285645	-0.778402
Data303	-0.825602	-0.570882	-0.6604	-0.252279	-0.26652	-0.309652	-0.807292
Data304	-0.841064	-0.580648	-0.675456	-0.2771	-0.284424	-0.331217	-0.831706
Data305	-0.85612	-0.590007	-0.688477	-0.300293	-0.3007	-0.350342	-0.851644
Data306	-0.870361	-0.600179	-0.69987	-0.322266	-0.316162	-0.366618	-0.867106
Data307	-0.884603	-0.609945	-0.710042	-0.343424	-0.330404	-0.380046	-0.877686
Data308	-0.898844	-0.620524	-0.718587	-0.362956	-0.343424	-0.390625	-0.884196
Data309	-0.913086	-0.631104	-0.725911	-0.381673	-0.356038	-0.398356	-0.88623
Data310	-0.926921	-0.64209	-0.732015	-0.399577	-0.367432	-0.403239	-0.88501
Data311	-0.940755	-0.652669	-0.736898	-0.41626	-0.378011	-0.406087	-0.880127
Data312	-0.95459	-0.663656	-0.74056	-0.432536	-0.387777	-0.406901	-0.872396
Data313	-0.968018	-0.674642	-0.742594	-0.448405	-0.396729	-0.406087	-0.86263
Data314	-0.981038	-0.684814	-0.743815	-0.463867	-0.404867	-0.404053	-0.850423
Data315	-0.992839	-0.69458	-0.743001	-0.478923	-0.411784	-0.401611	-0.836995
Data316	-1.004232	-0.703532	-0.74056	-0.493571	-0.418294	-0.398356	-0.822347
Data317	-1.014404	-0.712077	-0.736898	-0.507813	-0.423584	-0.395101	-0.806885
Data318	-1.023356	-0.718994	-0.731201	-0.521647	-0.42806	-0.391846	-0.791016
Data319	-1.03068	-0.725098	-0.724284	-0.535482	-0.432129	-0.38859	-0.775146
Data320	-1.036784	-0.729574	-0.715739	-0.54891	-0.434977	-0.385742	-0.759684
Data321	-1.04126	-0.732829	-0.705566	-0.56193	-0.437419	-0.383301	-0.744629
Data322	-1.044515	-0.734456	-0.69458	-0.574137	-0.438639	-0.380452	-0.730387
Data323	-1.046143	-0.734049	-0.68278	-0.585938	-0.43986	-0.377604	-0.71696
Data324	-1.046549	-0.732015	-0.670573	-0.596517	-0.440267	-0.374349	-0.704753
Data325	-1.045736	-0.727946	-0.657552	-0.606689	-0.440267	-0.370687	-0.693359
Data326	-1.043701	-0.722249	-0.644124	-0.615641	-0.43986	-0.367025	-0.68278
Data327	-1.040853	-0.715332	-0.631104	-0.623779	-0.439046	-0.362549	-0.673421
Data328	-1.037598	-0.70638	-0.617676	-0.630697	-0.438232	-0.357259	-0.664876
Data329	-1.033529	-0.696208	-0.604655	-0.635986	-0.437012	-0.351969	-0.656738
Data330	-1.028646	-0.684814	-0.591634	-0.640462	-0.436198	-0.346273	-0.649007
Data331	-1.023763	-0.672201	-0.578613	-0.643311	-0.434977	-0.340169	-0.641683
Data332	-1.01766	-0.65918	-0.566406	-0.644531	-0.434163	-0.333659	-0.633952
Data333	-1.011556	-0.645345	-0.554606	-0.644531	-0.43335	-0.327148	-0.626221
Data334	-1.004232	-0.631104	-0.543213	-0.642904	-0.432943	-0.320231	-0.617676
Data335	-0.996501	-0.616048	-0.532227	-0.640462	-0.432536	-0.313314	-0.608317
Data336	-0.987549	-0.6014	-0.522461	-0.636393	-0.432536	-0.306396	-0.598145
Data337	-0.977376	-0.585938	-0.513509	-0.63151	-0.432536	-0.299072	-0.587158
Data338	-0.965983	-0.570475	-0.505778	-0.625814	-0.432536	-0.291341	-0.575358
Data339	-0.953369	-0.555013	-0.498861	-0.61971	-0.432536	-0.284017	-0.562337
Data340	-0.939535	-0.539144	-0.492757	-0.612793	-0.432536	-0.276693	-0.54891
Data341	-0.924072	-0.523682	-0.487467	-0.605469	-0.431722	-0.269368	-0.534261
Data342	-0.907389	-0.507813	-0.482992	-0.598145	-0.430501	-0.262858	-0.519206
Data343	-0.889486	-0.49235	-0.478923	-0.590413	-0.428874	-0.256755	-0.503743
Data344	-0.870768	-0.477295	-0.47526	-0.582682	-0.426025	-0.251465	-0.487467
Data345	-0.851237	-0.46224	-0.472005	-0.574951	-0.422363	-0.246989	-0.470785
Data346	-0.830892	-0.447591	-0.468343	-0.56722	-0.417887	-0.243734	-0.454102
Data347	-0.810954	-0.43335	-0.464681	-0.559489	-0.411784	-0.241292	-0.436605
Data348	-0.791016	-0.419922	-0.461019	-0.551351	-0.404867	-0.239665	-0.418701
Data349	-0.771077	-0.406901	-0.45695	-0.54362	-0.397135	-0.238851	-0.400391
Data350	-0.75236	-0.394287	-0.452474	-0.535482	-0.388184	-0.238444	-0.38208
Data351	-0.734049	-0.382894	-0.447998	-0.526937	-0.378418	-0.238444	-0.363363
Data352	-0.716553	-0.371908	-0.443115	-0.518799	-0.368245	-0.238444	-0.344238
Data353	-0.69987	-0.361735	-0.438232	-0.510254	-0.357666	-0.238037	-0.325114
Data354	-0.684408	-0.351969	-0.43335	-0.501302	-0.34668	-0.236816	-0.30599
Data355	-0.669352	-0.343018	-0.42806	-0.492757	-0.3361	-0.235189	-0.286865
Data356	-0.655111	-0.33488	-0.423177	-0.483805	-0.325114	-0.232747	-0.267741
Data357	-0.641276	-0.326742	-0.417887	-0.474854	-0.314535	-0.229492	-0.249023
Data358	-0.627441	-0.31901	-0.412598	-0.465902	-0.304362	-0.22583	-0.230713
Data359	-0.613607	-0.311279	-0.406901	-0.45695	-0.295003	-0.221354	-0.212809
Data360	-0.599365	-0.303548	-0.401204	-0.447998	-0.285645	-0.216471	-0.195313
Data361	-0.585124	-0.295817	-0.395508	-0.439046	-0.276693	-0.211182	-0.178223
Data362	-0.570475	-0.287679	-0.389404	-0.430094	-0.268148	-0.206299	-0.16154
Data363	-0.55542	-0.279134	-0.382894	-0.421143	-0.26001	-0.201416	-0.144857
Data364	-0.540365	-0.269775	-0.37679	-0.412191	-0.252279	-0.196533	-0.128581
Data365	-0.524902	-0.259603	-0.371094	-0.403646	-0.244954	-0.19165	-0.112305
Data366	-0.50944	-0.249023	-0.365804	-0.395508	-0.238037	-0.186768	-0.095622
Data367	-0.494385	-0.238037	-0.360921	-0.38737	-0.230713	-0.182292	-0.078532
Data368	-0.479736	-0.226237	-0.356852	-0.379639	-0.224202	-0.177816	-0.061035
Data369	-0.465902	-0.213623	-0.354004	-0.372721	-0.217692	-0.172933	-0.043132
Data370	-0.452881	-0.201009	-0.352376	-0.365804	-0.211182	-0.168457	-0.024414
Data371	-0.441081	-0.187581	-0.351563	-0.359701	-0.204671	-0.163574	-0.004476
Data372	-0.430094	-0.174154	-0.352376	-0.354004	-0.198568	-0.159098	0.015462
Data373	-0.420736	-0.160319	-0.354004	-0.348714	-0.192057	-0.154622	0.036621
Data374	-0.412598	-0.146077	-0.356445	-0.344238	-0.185954	-0.150553	0.058594
Data375	-0.405273	-0.132243	-0.359701	-0.339762	-0.17985	-0.146891	0.08138
Data376	-0.398763	-0.118001	-0.363363	-0.335286	-0.17334	-0.143636	0.10498
Data377	-0.393066	-0.104167	-0.367432	-0.330811	-0.167236	-0.140788	0.128581
Data378	-0.387777	-0.089925	-0.371501	-0.326335	-0.161133	-0.138753	0.152995
Data379	-0.382894	-0.076497	-0.375163	-0.321859	-0.154622	-0.137126	0.177409
Data380	-0.378011	-0.063477	-0.378825	-0.316569	-0.148112	-0.135905	0.201823
Data381	-0.373128	-0.050863	-0.381673	-0.311279	-0.142008	-0.134277	0.226237
Data382	-0.367839	-0.039469	-0.384115	-0.305176	-0.135905	-0.133057	0.250244
Data383	-0.362549	-0.029297	-0.385742	-0.298665	-0.129801	-0.131022	0.273438
Data384	-0.356445	-0.019938	-0.386556	-0.291748	-0.123698	-0.128581	0.295817
Data385	-0.350342	-0.012207	-0.386149	-0.284424	-0.118001	-0.125326	0.317383
Data386	-0.343831	-0.006104	-0.384521	-0.2771	-0.112712	-0.121663	0.337321
Data387	-0.336914	-0.000814	-0.38208	-0.269775	-0.107422	-0.117188	0.356038
Data388	-0.330404	0.002441	-0.378418	-0.262044	-0.102132	-0.112305	0.373128
Data389	-0.323486	0.00529	-0.373128	-0.25472	-0.097249	-0.107422	0.388184
Data390	-0.317383	0.007324	-0.366618	-0.247803	-0.092773	-0.102946	0.401611
Data391	-0.311279	0.008545	-0.359294	-0.241292	-0.088298	-0.098877	0.413411
Data392	-0.305583	0.009766	-0.350342	-0.235596	-0.084229	-0.096029	0.423177
Data393	-0.3007	0.011393	-0.340576	-0.230306	-0.08016	-0.094808	0.430908
Data394	-0.295817	0.013021	-0.329997	-0.225423	-0.07609	-0.094808	0.436605
Data395	-0.291748	0.015462	-0.318604	-0.221761	-0.072835	-0.096436	0.440674
Data396	-0.287272	0.019124	-0.30721	-0.218506	-0.069173	-0.099691	0.443115
Data397	-0.283203	0.023193	-0.29541	-0.215658	-0.066325	-0.10498	0.444336
Data398	-0.279134	0.028483	-0.284017	-0.213623	-0.06307	-0.111491	0.443522
Data399	-0.274658	0.034587	-0.273031	-0.211995	-0.060628	-0.119222	0.441895
Data400	-0.269368	0.041911	-0.262451	-0.211182	-0.058187	-0.12736	0.439046
Data401	-0.263672	0.049642	-0.252686	-0.209961	-0.055745	-0.136312	0.435384
Data402	-0.256755	0.058594	-0.244141	-0.209147	-0.053711	-0.145264	0.430908
Data403	-0.24943	0.067952	-0.236003	-0.208333	-0.051676	-0.154215	0.426025
Data404	-0.240885	0.078125	-0.229085	-0.20752	-0.050049	-0.163167	0.421143
Data405	-0.231527	0.088298	-0.222982	-0.205892	-0.048421	-0.170898	0.41626
Data406	-0.221354	0.098877	-0.217285	-0.204264	-0.046794	-0.178223	0.411784
Data407	-0.210368	0.109049	-0.212402	-0.20223	-0.045573	-0.184733	0.408122
Data408	-0.199382	0.119629	-0.20752	-0.199382	-0.044352	-0.19043	0.405273
Data409	-0.188395	0.129395	-0.203451	-0.196126	-0.043132	-0.194906	0.403646
Data410	-0.177816	0.138753	-0.199788	-0.192871	-0.042318	-0.198161	0.403239
Data411	-0.167643	0.147298	-0.196126	-0.188802	-0.041911	-0.200195	0.40446
Data412	-0.158691	0.155029	-0.193278	-0.184733	-0.041504	-0.201009	0.407308
Data413	-0.150146	0.16154	-0.190837	-0.180257	-0.041504	-0.200195	0.411377
Data414	-0.143229	0.167236	-0.188802	-0.176188	-0.041911	-0.198161	0.417074
Data415	-0.137533	0.171305	-0.187174	-0.172526	-0.042725	-0.194499	0.424398
Data416	-0.133464	0.174154	-0.186361	-0.169271	-0.043945	-0.190023	0.432943
Data417	-0.130615	0.176188	-0.185954	-0.166829	-0.04598	-0.183919	0.442301
Data418	-0.128988	0.176595	-0.185954	-0.165202	-0.048014	-0.177002	0.452881
Data419	-0.128581	0.176188	-0.186768	-0.164388	-0.050456	-0.169271	0.463867
Data420	-0.129395	0.174967	-0.187581	-0.164795	-0.053304	-0.161133	0.47526
Data421	-0.130615	0.172933	-0.188395	-0.166016	-0.056559	-0.152588	0.487061
Data422	-0.13265	0.170492	-0.190023	-0.168457	-0.059814	-0.14445	0.498454
Data423	-0.134684	0.167643	-0.191243	-0.171712	-0.06307	-0.136719	0.50944
Data424	-0.137126	0.164795	-0.192464	-0.175781	-0.066325	-0.129395	0.519613
Data425	-0.139567	0.161947	-0.193685	-0.180257	-0.06958	-0.122884	0.528971
Data426	-0.141602	0.159505	-0.195313	-0.185547	-0.072428	-0.117188	0.537516
Data427	-0.143636	0.157471	-0.196533	-0.191243	-0.075684	-0.112712	0.544434
Data428	-0.145264	0.156657	-0.198568	-0.197347	-0.078532	-0.108643	0.55013
Data429	-0.146077	0.15625	-0.200195	-0.203451	-0.08138	-0.105794	0.554199
Data430	-0.146891	0.157064	-0.202637	-0.209554	-0.083822	-0.103353	0.556641
Data431	-0.146891	0.158691	-0.205485	-0.215658	-0.08667	-0.101725	0.557454
Data432	-0.146891	0.161133	-0.208333	-0.221354	-0.089111	-0.100911	0.557048
Data433	-0.146484	0.164388	-0.211995	-0.227051	-0.091146	-0.100098	0.555013
Data434	-0.146077	0.168864	-0.216064	-0.23234	-0.093587	-0.100098	0.551758
Data435	-0.145671	0.173747	-0.22054	-0.237223	-0.095622	-0.100505	0.547689
Data436	-0.144857	0.179443	-0.225423	-0.241699	-0.097656	-0.101318	0.542399
Data437	-0.14445	0.18514	-0.23112	-0.245768	-0.099691	-0.102539	0.536296
Data438	-0.143636	0.191243	-0.237223	-0.24943	-0.101318	-0.104167	0.530192
Data439	-0.142822	0.197347	-0.243734	-0.252279	-0.102946	-0.105794	0.523275
Data440	-0.141602	0.203451	-0.251465	-0.25472	-0.104574	-0.107829	0.516764
Data441	-0.140381	0.209554	-0.259603	-0.257161	-0.105794	-0.109456	0.509847
Data442	-0.138753	0.214844	-0.268962	-0.258789	-0.107015	-0.111084	0.503337
Data443	-0.136719	0.220133	-0.279134	-0.26001	-0.107829	-0.112305	0.497233
Data444	-0.13387	0.224609	-0.290934	-0.260824	-0.108643	-0.113525	0.491536
Data445	-0.130615	0.228678	-0.303548	-0.26123	-0.109049	-0.113932	0.486247
Data446	-0.126546	0.231934	-0.316976	-0.261637	-0.109456	-0.113932	0.481364
Data447	-0.121663	0.234782	-0.331624	-0.261637	-0.109456	-0.113525	0.476888
Data448	-0.116374	0.23641	-0.347087	-0.261637	-0.109049	-0.113118	0.472819
Data449	-0.11027	0.237223	-0.362549	-0.26123	-0.108236	-0.112305	0.469157
Data450	-0.10376	0.237223	-0.378418	-0.260824	-0.107422	-0.111491	0.465495
Data451	-0.097249	0.23641	-0.394287	-0.260417	-0.105794	-0.111084	0.461833
Data452	-0.090739	0.234375	-0.409342	-0.26001	-0.104167	-0.110677	0.458171
Data453	-0.083822	0.231934	-0.423584	-0.259603	-0.101725	-0.111084	0.454915
Data454	-0.077718	0.228678	-0.436605	-0.258789	-0.099284	-0.111898	0.451253
Data455	-0.072021	0.224609	-0.448405	-0.257975	-0.096842	-0.113525	0.447591
Data456	-0.067139	0.220133	-0.458984	-0.257161	-0.093994	-0.11556	0.443522
Data457	-0.06307	0.214844	-0.467936	-0.255941	-0.091146	-0.118001	0.439453
Data458	-0.059814	0.209554	-0.475667	-0.254313	-0.088298	-0.12085	0.435384
Data459	-0.057373	0.203857	-0.481771	-0.252279	-0.085449	-0.123698	0.430908
Data460	-0.055745	0.197754	-0.486654	-0.249837	-0.083415	-0.126546	0.426432
Data461	-0.054932	0.19165	-0.489909	-0.247396	-0.08138	-0.128988	0.421956
Data462	-0.054525	0.185547	-0.49235	-0.244141	-0.08016	-0.131429	0.417887
Data463	-0.054525	0.179036	-0.493571	-0.240479	-0.079346	-0.133464	0.413411
Data464	-0.054932	0.172933	-0.493978	-0.23641	-0.079753	-0.134684	0.409342
Data465	-0.054932	0.166423	-0.493164	-0.231934	-0.080566	-0.135905	0.40568
Data466	-0.054932	0.159912	-0.49113	-0.227051	-0.082194	-0.136719	0.402425
Data467	-0.054118	0.153809	-0.488688	-0.221761	-0.084635	-0.137126	0.39917
Data468	-0.052897	0.148112	-0.485433	-0.216064	-0.087891	-0.137533	0.395915
Data469	-0.050456	0.142822	-0.481364	-0.210368	-0.091553	-0.137533	0.393066
Data470	-0.047607	0.137939	-0.477295	-0.204671	-0.096029	-0.137533	0.390218
Data471	-0.043538	0.133464	-0.472412	-0.198975	-0.100505	-0.137126	0.38737
Data472	-0.039063	0.129801	-0.467529	-0.193685	-0.105387	-0.136312	0.384521
Data473	-0.033773	0.12736	-0.463053	-0.188802	-0.11027	-0.135498	0.381266
Data474	-0.028076	0.124919	-0.458577	-0.184326	-0.114746	-0.134277	0.378011
Data475	-0.021973	0.123698	-0.454508	-0.180257	-0.118815	-0.132243	0.373942
Data476	-0.016276	0.122884	-0.451253	-0.177409	-0.122884	-0.130208	0.369873
Data477	-0.010579	0.122477	-0.447998	-0.174967	-0.126139	-0.128174	0.365397
Data478	-0.005697	0.12207	-0.445557	-0.17334	-0.128581	-0.125732	0.360514
Data479	-0.001221	0.122477	-0.443522	-0.172933	-0.130208	-0.123291	0.355632
Data480	0.001628	0.122477	-0.441895	-0.172933	-0.131022	-0.121257	0.350749
Data481	0.004476	0.122477	-0.440267	-0.17334	-0.131429	-0.119629	0.346273
Data482	0.006104	0.122477	-0.439046	-0.174154	-0.131022	-0.118815	0.342204
Data483	0.007324	0.12207	-0.437419	-0.175374	-0.129801	-0.118815	0.338542
Data484	0.007324	0.121257	-0.435791	-0.177002	-0.127767	-0.119629	0.335693
Data485	0.006917	0.119629	-0.434163	-0.17863	-0.125732	-0.121257	0.333659
Data486	0.00651	0.117594	-0.432129	-0.180257	-0.123291	-0.123698	0.332845
Data487	0.005697	0.115153	-0.429688	-0.182292	-0.120443	-0.126953	0.332438
Data488	0.004883	0.111491	-0.427246	-0.183919	-0.117594	-0.131022	0.332845
Data489	0.004069	0.107422	-0.424398	-0.185954	-0.115153	-0.135091	0.334066
Data490	0.003662	0.102539	-0.421549	-0.188395	-0.112712	-0.139567	0.335286
Data491	0.003662	0.096842	-0.418701	-0.190837	-0.110677	-0.14445	0.336507
Data492	0.004476	0.090739	-0.415853	-0.193685	-0.109456	-0.149333	0.336914
Data493	0.00529	0.084635	-0.412598	-0.197347	-0.108236	-0.154215	0.336914
Data494	0.006917	0.077718	-0.409342	-0.201009	-0.107829	-0.159505	0.3361
Data495	0.008545	0.071615	-0.40568	-0.205485	-0.108236	-0.164795	0.333252
Data496	0.010579	0.065511	-0.402018	-0.210775	-0.109049	-0.171305	0.329183
Data497	0.013021	0.059814	-0.398356	-0.216064	-0.11027	-0.177816	0.323079
Data498	0.015055	0.054932	-0.394287	-0.221761	-0.112712	-0.185954	0.314941
Data499	0.01709	0.05127	-0.390218	-0.227458	-0.115153	-0.194906	0.304769
Data500	0.019124	0.048421	-0.386149	-0.233154	-0.118408	-0.204671	0.292155
Data501	0.021159	0.046794	-0.382487	-0.238851	-0.12207	-0.215658	0.277507
Data502	0.0236	0.046387	-0.379232	-0.244548	-0.125732	-0.227865	0.260824
Data503	0.025635	0.046794	-0.376383	-0.249837	-0.130208	-0.240479	0.242513
Data504	0.028076	0.048014	-0.374756	-0.255127	-0.135091	-0.253499	0.222575
Data505	0.031331	0.049642	-0.373535	-0.259603	-0.140381	-0.266927	0.201416
Data506	0.034993	0.052083	-0.373535	-0.264079	-0.145671	-0.279948	0.179036
Data507	0.039876	0.054525	-0.374756	-0.267741	-0.151774	-0.292562	0.15625
Data508	0.045573	0.057373	-0.377197	-0.271403	-0.157878	-0.304362	0.133057
Data509	0.05249	0.059814	-0.380046	-0.274658	-0.164388	-0.314941	0.109863
Data510	0.061035	0.061849	-0.384115	-0.277507	-0.171305	-0.3243	0.087077
Data511	0.070394	0.063477	-0.388184	-0.279541	-0.17863	-0.332845	0.065104
Data512	0.08138	0.064697	-0.393066	-0.281576	-0.186768	-0.339355	0.044352
Data513	0.093587	0.064697	-0.397949	-0.282796	-0.194906	-0.345052	0.024821
Data514	0.106608	0.063883	-0.402832	-0.28361	-0.203451	-0.348714	0.007324
Data515	0.120036	0.061849	-0.407308	-0.284017	-0.212402	-0.350749	-0.007731
Data516	0.134277	0.058594	-0.411784	-0.284017	-0.221354	-0.351156	-0.020752
Data517	0.148112	0.054118	-0.415446	-0.28361	-0.23112	-0.349935	-0.031738
Data518	0.161947	0.048421	-0.419515	-0.282796	-0.240885	-0.34668	-0.04069
Data519	0.175374	0.041504	-0.42277	-0.281982	-0.251058	-0.34139	-0.047201
Data520	0.187581	0.032959	-0.426025	-0.281169	-0.261637	-0.334473	-0.05127
Data521	0.198568	0.023193	-0.429281	-0.280762	-0.272217	-0.325521	-0.053711
Data522	0.208333	0.012207	-0.432536	-0.280355	-0.282796	-0.314535	-0.054118
Data523	0.216471	0	-0.435791	-0.281169	-0.292969	-0.302327	-0.052897
Data524	0.223389	-0.012614	-0.439046	-0.282389	-0.303548	-0.288493	-0.050456
Data525	0.228678	-0.026855	-0.441895	-0.284424	-0.313314	-0.273844	-0.046794
Data526	0.232747	-0.041097	-0.444336	-0.287272	-0.322673	-0.257975	-0.042725
Data527	0.235189	-0.056152	-0.445964	-0.290934	-0.331624	-0.242106	-0.037435
Data528	0.237223	-0.071208	-0.447591	-0.29541	-0.339762	-0.226237	-0.032552
Data529	0.238037	-0.08667	-0.447998	-0.3007	-0.347087	-0.210368	-0.027262
Data530	0.238037	-0.101318	-0.447998	-0.306803	-0.353597	-0.194906	-0.021973
Data531	0.23763	-0.115967	-0.446777	-0.313314	-0.359701	-0.17985	-0.017497
Data532	0.236816	-0.129801	-0.444743	-0.320231	-0.36499	-0.165609	-0.013428
Data533	0.236003	-0.143229	-0.441895	-0.327555	-0.369466	-0.151774	-0.010579
Data534	0.234782	-0.155029	-0.439046	-0.33488	-0.373535	-0.138346	-0.008545
Data535	0.233561	-0.166016	-0.435384	-0.342611	-0.377604	-0.125326	-0.008138
Data536	0.231934	-0.175781	-0.431722	-0.349935	-0.381266	-0.112712	-0.009359
Data537	0.230306	-0.184326	-0.427653	-0.357666	-0.384928	-0.100098	-0.0118
Data538	0.228271	-0.190837	-0.423991	-0.36499	-0.38859	-0.087891	-0.016683
Data539	0.226237	-0.196533	-0.420736	-0.372314	-0.39266	-0.075277	-0.022786
Data540	0.223389	-0.200602	-0.417887	-0.379639	-0.397135	-0.06307	-0.030924
Data541	0.219727	-0.203451	-0.415039	-0.386149	-0.402018	-0.050456	-0.041097
Data542	0.216064	-0.205485	-0.413005	-0.39266	-0.407308	-0.038656	-0.052083
Data543	0.211589	-0.206299	-0.411377	-0.398356	-0.413005	-0.026855	-0.064697
Data544	0.206706	-0.206706	-0.410156	-0.403646	-0.419108	-0.015869	-0.078532
Data545	0.201416	-0.206706	-0.409342	-0.408529	-0.425212	-0.005697	-0.092773
Data546	0.196126	-0.206299	-0.408936	-0.412191	-0.432129	0.003662	-0.107829
Data547	0.190837	-0.205892	-0.408936	-0.415446	-0.438639	0.012614	-0.122884
Data548	0.185954	-0.205892	-0.409749	-0.417887	-0.445557	0.020345	-0.138346
Data549	0.181478	-0.206299	-0.41097	-0.419515	-0.452881	0.027262	-0.153402
Data550	0.177816	-0.207113	-0.413005	-0.420736	-0.459798	0.033366	-0.168457
Data551	0.175374	-0.208333	-0.415853	-0.421549	-0.466715	0.038656	-0.183105
Data552	0.173747	-0.210368	-0.419515	-0.421956	-0.473633	0.043132	-0.197347
Data553	0.173747	-0.213623	-0.423991	-0.422363	-0.480143	0.046794	-0.211182
Data554	0.174561	-0.217285	-0.429281	-0.422363	-0.486247	0.050049	-0.224609
Data555	0.177002	-0.222168	-0.434977	-0.422363	-0.49235	0.052083	-0.237223
Data556	0.180257	-0.227865	-0.440674	-0.422363	-0.497233	0.053304	-0.249837
Data557	0.184733	-0.234782	-0.447184	-0.42277	-0.502116	0.053304	-0.26123
Data558	0.190023	-0.242106	-0.453288	-0.423177	-0.505778	0.052897	-0.272217
Data559	0.195719	-0.250244	-0.458984	-0.423177	-0.508626	0.050863	-0.282389
Data560	0.201416	-0.259603	-0.464274	-0.423584	-0.510254	0.048014	-0.291748
Data561	0.207113	-0.269368	-0.469157	-0.423584	-0.511475	0.043538	-0.299886
Data562	0.211995	-0.279948	-0.473226	-0.423584	-0.511475	0.038249	-0.306803
Data563	0.216878	-0.290934	-0.476074	-0.423177	-0.510254	0.031738	-0.3125
Data564	0.22054	-0.302734	-0.478516	-0.422363	-0.508626	0.024007	-0.316976
Data565	0.223389	-0.315348	-0.479736	-0.421143	-0.506592	0.015462	-0.320231
Data566	0.225423	-0.328369	-0.480143	-0.419515	-0.503743	0.006104	-0.322673
Data567	0.226644	-0.341797	-0.479329	-0.417074	-0.500895	-0.004069	-0.323486
Data568	0.227458	-0.355632	-0.478109	-0.413818	-0.49764	-0.015462	-0.323486
Data569	0.227051	-0.37028	-0.475667	-0.410563	-0.494792	-0.027262	-0.322673
Data570	0.226644	-0.384928	-0.472005	-0.406494	-0.491943	-0.039876	-0.321045
Data571	0.226237	-0.399984	-0.467936	-0.402018	-0.489502	-0.052897	-0.318604
Data572	0.22583	-0.415446	-0.46224	-0.397135	-0.487874	-0.066325	-0.315755
Data573	0.225423	-0.430501	-0.455729	-0.391439	-0.486654	-0.08016	-0.3125
Data574	0.225423	-0.445557	-0.448405	-0.386149	-0.48584	-0.094808	-0.309245
Data575	0.226237	-0.460205	-0.43986	-0.380452	-0.48584	-0.109049	-0.305583
Data576	0.227458	-0.474447	-0.430094	-0.374756	-0.486247	-0.123698	-0.301921
Data577	0.229085	-0.487874	-0.419515	-0.369059	-0.487467	-0.137939	-0.298258
Data578	0.231527	-0.500081	-0.408529	-0.363363	-0.488688	-0.151774	-0.294596
Data579	0.233968	-0.511475	-0.396322	-0.358073	-0.490316	-0.165202	-0.290934
Data580	0.23641	-0.521647	-0.384115	-0.353597	-0.49235	-0.177409	-0.287679
Data581	0.238444	-0.530599	-0.371094	-0.349528	-0.494385	-0.188802	-0.284017
Data582	0.240072	-0.538737	-0.358073	-0.345866	-0.496419	-0.198975	-0.280355
Data583	0.240885	-0.545247	-0.345052	-0.343018	-0.498454	-0.20752	-0.2771
Data584	0.240479	-0.550944	-0.331624	-0.340983	-0.500488	-0.215251	-0.273844
Data585	0.238851	-0.555827	-0.31779	-0.339762	-0.502523	-0.222168	-0.270589
Data586	0.235596	-0.559896	-0.303955	-0.338949	-0.50415	-0.227865	-0.267741
Data587	0.23112	-0.563151	-0.29012	-0.338949	-0.505371	-0.232747	-0.264486
Data588	0.224609	-0.565592	-0.275472	-0.339355	-0.506185	-0.23763	-0.261637
Data589	0.216471	-0.568441	-0.260824	-0.339762	-0.506592	-0.242106	-0.258382
Data590	0.207113	-0.570475	-0.245361	-0.340576	-0.506999	-0.246582	-0.25472
Data591	0.196126	-0.572917	-0.229492	-0.34139	-0.506185	-0.251058	-0.251058
Data592	0.184326	-0.575358	-0.213216	-0.342204	-0.505371	-0.255941	-0.246582
Data593	0.171712	-0.578206	-0.19694	-0.343018	-0.50415	-0.260824	-0.242106
Data594	0.158691	-0.581868	-0.17985	-0.343018	-0.502523	-0.266113	-0.236816
Data595	0.144857	-0.585938	-0.16276	-0.343424	-0.500488	-0.270996	-0.23112
Data596	0.131022	-0.591227	-0.145671	-0.343424	-0.498454	-0.275879	-0.224609
Data597	0.117594	-0.597331	-0.128988	-0.343424	-0.496012	-0.280355	-0.218099
Data598	0.10376	-0.604655	-0.111898	-0.343018	-0.493571	-0.284831	-0.210775
Data599	0.090739	-0.612793	-0.095215	-0.342611	-0.490723	-0.289307	-0.203857
Data600	0.077718	-0.621745	-0.078532	-0.342611	-0.488281	-0.293376	-0.196533
Data601	0.064697	-0.631104	-0.062256	-0.342204	-0.48584	-0.297852	-0.189616
Data602	0.052083	-0.641276	-0.045573	-0.342204	-0.483398	-0.302734	-0.183512
Data603	0.039876	-0.651449	-0.029297	-0.342611	-0.480957	-0.308431	-0.177816
Data604	0.027262	-0.661214	-0.012614	-0.343018	-0.478923	-0.315348	-0.172933
Data605	0.014648	-0.67098	0.003662	-0.343424	-0.476888	-0.323486	-0.169678
Data606	0.002035	-0.679525	0.019938	-0.343831	-0.47526	-0.333252	-0.167643
Data607	-0.010173	-0.687256	0.036214	-0.344645	-0.473633	-0.344645	-0.167236
Data608	-0.023193	-0.693359	0.05249	-0.345459	-0.472819	-0.357666	-0.168457
Data609	-0.035807	-0.698649	0.067546	-0.346273	-0.472005	-0.372721	-0.171305
Data610	-0.048828	-0.701904	0.082194	-0.347087	-0.472412	-0.388997	-0.176188
Data611	-0.061442	-0.703939	0.095215	-0.3479	-0.472819	-0.406901	-0.183105
Data612	-0.073649	-0.704346	0.107422	-0.348714	-0.474447	-0.425618	-0.191243
Data613	-0.085449	-0.703125	0.117594	-0.349121	-0.476888	-0.444743	-0.201416
Data614	-0.096436	-0.700277	0.126139	-0.349528	-0.479736	-0.464681	-0.212809
Data615	-0.107015	-0.696615	0.133057	-0.349935	-0.483805	-0.484619	-0.225423
Data616	-0.116374	-0.691325	0.137939	-0.349935	-0.489095	-0.504557	-0.238851
Data617	-0.124919	-0.685221	0.141195	-0.349528	-0.494792	-0.524495	-0.252686
Data618	-0.132243	-0.678304	0.142822	-0.348714	-0.501302	-0.544434	-0.26652
Data619	-0.138346	-0.67098	0.143229	-0.3479	-0.508626	-0.563965	-0.279948
Data620	-0.144043	-0.663249	0.142822	-0.346273	-0.517171	-0.583089	-0.292155
Data621	-0.148519	-0.655518	0.141195	-0.344238	-0.526123	-0.6014	-0.303548
Data622	-0.152588	-0.647786	0.13916	-0.341797	-0.535482	-0.61971	-0.312907
Data623	-0.15625	-0.640462	0.136312	-0.339355	-0.545654	-0.6368	-0.320231
Data624	-0.159505	-0.633545	0.133464	-0.336507	-0.556641	-0.652669	-0.325521
Data625	-0.163167	-0.627848	0.130208	-0.333659	-0.567627	-0.667725	-0.327962
Data626	-0.166423	-0.622965	0.126953	-0.330811	-0.57902	-0.680745	-0.327555
Data627	-0.170085	-0.619303	0.123291	-0.328369	-0.591227	-0.691732	-0.324707
Data628	-0.174154	-0.616862	0.119222	-0.325928	-0.603027	-0.700277	-0.319824
Data629	-0.179036	-0.615234	0.115153	-0.323893	-0.615641	-0.70638	-0.312093
Data630	-0.183919	-0.615234	0.111084	-0.322673	-0.627848	-0.710042	-0.302327
Data631	-0.189616	-0.615641	0.106608	-0.321859	-0.640055	-0.711263	-0.290934
Data632	-0.195313	-0.617269	0.102539	-0.321859	-0.651855	-0.709635	-0.27832
Data633	-0.201416	-0.619303	0.09847	-0.322266	-0.663249	-0.705973	-0.264893
Data634	-0.207926	-0.621745	0.094808	-0.323079	-0.674235	-0.700277	-0.251058
Data635	-0.214437	-0.624593	0.091146	-0.3243	-0.684408	-0.692952	-0.236816
Data636	-0.22054	-0.627035	0.088298	-0.325928	-0.694173	-0.684814	-0.222982
Data637	-0.226644	-0.629883	0.085449	-0.327962	-0.703125	-0.675863	-0.209554
Data638	-0.23234	-0.632324	0.083415	-0.329997	-0.710856	-0.666504	-0.19694
Data639	-0.23763	-0.634359	0.082194	-0.332031	-0.717773	-0.657145	-0.185547
