# Supplementary material for: Integration of MRI and somatosensory evoked potentials facilitate diagnosis of spinal cord compression
Source: Sci Rep. 2023 May 15;13:7861. doi: 10.1038/s41598-023-34832-2 (PMC10185544; doi:10.1038/s41598-023-34832-2)
Supplement: Supplementary file 3 — Supplementary Information 3. [file 41598_2023_34832_MOESM3_ESM.zip › Preoperative SSEP data/spinal cord compression group/5405079_2/5405079_2_Rt Tibial SEP_Cz'-Fpz_200829_113715.csv]

Index	1	2	3	4	5	6	7
Name	Cz'-Fpz	Cz'-Fpz	Cz'-Fpz	Cz'-Fpz	Cz'-Fpz	Cz'-Fpz	Cz'-Fpz
Time	2.01901E+13	2.01901E+13	2.01901E+13	2.01901E+13	2.01901E+13	2.01901E+13	2.01901E+13
Highcut	500	500	500	500	500	500	500
Lowcut	10	10	10	10	10	10	10
Period	0.000156	0.000156	0.000156	0.000156	0.000156	0.000156	0.000156
Averages	120	120	120	120	120	120	120
Int (mA)	18/17.6mA	18/17.9mA	18/17.6mA	18/17.6mA	18/17.9mA	18/17.9mA	18/17.9mA
Pulse Width (�gs)	200�s	200�s	200�s	200�s	200�s	200�s	200�s
Rep Rate (Hz)	2.78Hz	3.11Hz	3.11Hz	3.11Hz	3.11Hz	3.11Hz	3.11Hz
Data0	-0.165202	-0.148519	0.317993	-0.068359	-0.299479	-0.878499	-0.453288
Data1	-0.112	-0.101827	0.346273	0.005697	-0.269572	-0.813192	-0.378011
Data2	-0.049032	-0.046285	0.379639	0.08606	-0.232544	-0.74117	-0.297038
Data3	0.020549	0.01475	0.416463	0.169474	-0.190633	-0.66569	-0.213216
Data4	0.092672	0.077311	0.454305	0.252686	-0.146281	-0.5896	-0.130615
Data5	0.162354	0.13682	0.490723	0.332031	-0.102132	-0.516764	-0.052694
Data6	0.224915	0.188599	0.523275	0.404256	-0.061239	-0.450033	0.016886
Data7	0.276286	0.229085	0.549316	0.466512	-0.026245	-0.39266	0.075684
Data8	0.313822	0.255839	0.56722	0.516561	0.000203	-0.34668	0.121257
Data9	0.335999	0.267944	0.575968	0.553385	0.01709	-0.313314	0.152384
Data10	0.343424	0.266113	0.574544	0.576172	0.023397	-0.292765	0.169067
Data11	0.337728	0.252279	0.563558	0.585734	0.018717	-0.284627	0.172526
Data12	0.32196	0.22939	0.54362	0.583293	0.004272	-0.287476	0.164185
Data13	0.299377	0.200806	0.516154	0.570679	-0.018717	-0.299479	0.146484
Data14	0.273743	0.169881	0.482788	0.550334	-0.048625	-0.3184	0.122274
Data15	0.24821	0.139364	0.445557	0.524292	-0.083415	-0.34139	0.094604
Data16	0.225321	0.111389	0.406291	0.494995	-0.120646	-0.366618	0.066121
Data17	0.206706	0.087179	0.366618	0.464478	-0.158895	-0.391846	0.039266
Data18	0.193583	0.067037	0.327962	0.43457	-0.195923	-0.415649	0.016073
Data19	0.185954	0.051066	0.291545	0.406494	-0.23112	-0.436605	-0.002035
Data20	0.183716	0.038656	0.257772	0.381266	-0.263265	-0.454305	-0.014445
Data21	0.186259	0.029093	0.227254	0.35909	-0.292155	-0.468343	-0.020955
Data22	0.192362	0.021261	0.199992	0.340576	-0.317586	-0.478923	-0.021769
Data23	0.201111	0.014648	0.175781	0.325317	-0.339559	-0.48645	-0.01709
Data24	0.211995	0.009054	0.154419	0.314128	-0.358276	-0.490316	-0.007528
Data25	0.224304	0.004272	0.135905	0.305583	-0.373739	-0.492554	0.00529
Data26	0.237325	0.000102	0.118815	0.298869	-0.387777	-0.493978	0.019938
Data27	0.250549	-0.00356	0.102132	0.293986	-0.400391	-0.494588	0.035604
Data28	0.263468	-0.006917	0.08667	0.291138	-0.411174	-0.494385	0.052287
Data29	0.275574	-0.010376	0.071818	0.29012	-0.420532	-0.493368	0.06897
Data30	0.286662	-0.013936	0.057576	0.290934	-0.427856	-0.49174	0.085042
Data31	0.296326	-0.018005	0.043742	0.292765	-0.433553	-0.489502	0.100098
Data32	0.304464	-0.022786	0.030111	0.295817	-0.437622	-0.486654	0.113525
Data33	0.311076	-0.02828	0.016479	0.299479	-0.440063	-0.483398	0.125122
Data34	0.315959	-0.034587	0.002848	0.303345	-0.441081	-0.479533	0.134888
Data35	0.319214	-0.041504	-0.010783	0.307617	-0.440674	-0.474854	0.142415
Data36	0.321248	-0.048625	-0.024414	0.31189	-0.439046	-0.469564	0.148112
Data37	0.322062	-0.055745	-0.038249	0.315755	-0.436198	-0.463257	0.152181
Data38	0.322164	-0.062459	-0.05188	0.319417	-0.432332	-0.45634	0.154826
Data39	0.32196	-0.068461	-0.065308	0.322673	-0.427653	-0.448201	0.15625
Data40	0.321757	-0.073344	-0.078328	0.325114	-0.422567	-0.43925	0.157064
Data41	0.322164	-0.077311	-0.091349	0.327148	-0.417277	-0.429281	0.157674
Data42	0.323486	-0.080058	-0.104167	0.328369	-0.411784	-0.418294	0.158285
Data43	0.325928	-0.081889	-0.116781	0.328979	-0.406291	-0.406494	0.159302
Data44	0.329793	-0.082906	-0.128988	0.328979	-0.401001	-0.393473	0.161336
Data45	0.334981	-0.083211	-0.141398	0.328369	-0.396118	-0.379435	0.164185
Data46	0.34139	-0.08311	-0.153605	0.327352	-0.391642	-0.364176	0.168254
Data47	0.348714	-0.082499	-0.165609	0.325724	-0.387777	-0.347697	0.173747
Data48	0.35675	-0.081482	-0.177816	0.323893	-0.384318	-0.3302	0.180461
Data49	0.36499	-0.080058	-0.189616	0.321655	-0.38147	-0.311279	0.188395
Data50	0.373027	-0.077922	-0.201619	0.319621	-0.379232	-0.291341	0.197347
Data51	0.380554	-0.075175	-0.213216	0.317383	-0.377808	-0.270182	0.206706
Data52	0.387166	-0.07192	-0.224406	0.315348	-0.377197	-0.24821	0.216268
Data53	0.392761	-0.068054	-0.235189	0.313517	-0.377401	-0.225423	0.225627
Data54	0.397135	-0.063883	-0.245361	0.312093	-0.378418	-0.202026	0.234375
Data55	0.400492	-0.059509	-0.25472	0.310872	-0.380656	-0.17863	0.241699
Data56	0.402934	-0.05544	-0.263265	0.310059	-0.383708	-0.155029	0.247599
Data57	0.404765	-0.05188	-0.270793	0.309855	-0.387573	-0.132039	0.251465
Data58	0.406291	-0.04893	-0.277303	0.309855	-0.392456	-0.10966	0.253296
Data59	0.408122	-0.046692	-0.283	0.310262	-0.398356	-0.088501	0.252889
Data60	0.410461	-0.045268	-0.287679	0.311076	-0.404867	-0.068563	0.250041
Data61	0.41392	-0.044454	-0.291748	0.312297	-0.411987	-0.050049	0.245158
Data62	0.418905	-0.044149	-0.295207	0.313721	-0.419718	-0.033162	0.238444
Data63	0.425618	-0.044047	-0.298258	0.315145	-0.427856	-0.018311	0.230103
Data64	0.434265	-0.044149	-0.30131	0.316976	-0.435994	-0.005086	0.22054
Data65	0.444743	-0.044149	-0.304565	0.3184	-0.444539	0.0059	0.210571
Data66	0.456746	-0.04425	-0.308228	0.320028	-0.453084	0.015259	0.200399
Data67	0.470072	-0.04425	-0.3125	0.321248	-0.461629	0.02299	0.190633
Data68	0.484009	-0.044556	-0.317383	0.322266	-0.470174	0.029093	0.181885
Data69	0.497945	-0.045166	-0.323486	0.323079	-0.478923	0.033569	0.174357
Data70	0.511068	-0.046285	-0.330404	0.323486	-0.487671	0.037028	0.168457
Data71	0.522766	-0.048218	-0.338745	0.323283	-0.496826	0.039673	0.164591
Data72	0.532328	-0.050964	-0.348104	0.322673	-0.505981	0.041504	0.16276
Data73	0.539449	-0.054423	-0.35848	0.321655	-0.51534	0.043132	0.162964
Data74	0.543722	-0.058695	-0.370076	0.320231	-0.525106	0.044759	0.165202
Data75	0.545247	-0.063273	-0.382487	0.318197	-0.534871	0.046794	0.169271
Data76	0.544027	-0.068156	-0.395711	0.315959	-0.54484	0.049845	0.174764
Data77	0.540568	-0.072937	-0.409749	0.313517	-0.554606	0.054118	0.181681
Data78	0.535177	-0.077515	-0.423991	0.310669	-0.564372	0.059814	0.189209
Data79	0.528564	-0.081787	-0.438436	0.307821	-0.57373	0.067342	0.197144
Data80	0.52124	-0.085856	-0.453084	0.304769	-0.582886	0.077108	0.205078
Data81	0.513814	-0.089722	-0.467122	0.301921	-0.591431	0.089111	0.212199
Data82	0.506694	-0.093892	-0.480754	0.299072	-0.599365	0.103353	0.218506
Data83	0.500285	-0.098674	-0.493774	0.296427	-0.606486	0.120036	0.223185
Data84	0.494792	-0.104472	-0.505575	0.293986	-0.6132	0.138957	0.226237
Data85	0.490417	-0.111389	-0.516154	0.291951	-0.6191	0.159912	0.227254
Data86	0.487061	-0.119832	-0.525513	0.29012	-0.624593	0.182699	0.22644
Data87	0.484517	-0.1297	-0.533447	0.2889	-0.629272	0.206909	0.223592
Data88	0.482585	-0.140991	-0.539754	0.287679	-0.633748	0.232137	0.219116
Data89	0.480957	-0.1533	-0.544637	0.287069	-0.637817	0.258179	0.212809
Data90	0.479431	-0.166321	-0.548096	0.286662	-0.641479	0.284424	0.205485
Data91	0.4776	-0.179749	-0.550334	0.286458	-0.644735	0.310669	0.197347
Data92	0.47526	-0.193176	-0.551554	0.286458	-0.64799	0.336304	0.189006
Data93	0.472209	-0.206197	-0.551758	0.286458	-0.650838	0.361532	0.180868
Data94	0.468445	-0.218913	-0.551554	0.286865	-0.653483	0.385539	0.17334
Data95	0.463969	-0.23112	-0.550741	0.287069	-0.655721	0.408732	0.167033
Data96	0.458984	-0.24292	-0.549927	0.287679	-0.657959	0.430298	0.162557
Data97	0.453695	-0.254517	-0.54891	0.288086	-0.65979	0.450643	0.159709
Data98	0.448507	-0.266012	-0.548299	0.288696	-0.661214	0.46936	0.159302
Data99	0.443827	-0.277405	-0.547892	0.28951	-0.662638	0.48645	0.160929
Data100	0.440063	-0.288798	-0.548096	0.290527	-0.663859	0.501912	0.164998
Data101	0.437826	-0.30009	-0.54891	0.291545	-0.664673	0.515544	0.171305
Data102	0.437419	-0.311076	-0.55013	0.292969	-0.66569	0.527344	0.179647
Data103	0.43925	-0.321554	-0.552165	0.2948	-0.666707	0.537313	0.189819
Data104	0.443522	-0.331319	-0.555013	0.297038	-0.667521	0.545451	0.201416
Data105	0.450338	-0.340271	-0.558268	0.299886	-0.668742	0.551758	0.21403
Data106	0.459595	-0.348104	-0.562134	0.302938	-0.669963	0.55603	0.227051
Data107	0.471191	-0.355021	-0.56661	0.3066	-0.671387	0.558472	0.240275
Data108	0.484619	-0.360921	-0.571289	0.310465	-0.673014	0.558879	0.253296
Data109	0.499268	-0.366007	-0.576172	0.314738	-0.674642	0.557251	0.265299
Data110	0.514526	-0.370483	-0.581258	0.319214	-0.676676	0.553996	0.276286
Data111	0.529683	-0.374349	-0.585938	0.323893	-0.678914	0.54891	0.285645
Data112	0.544027	-0.377808	-0.590413	0.328369	-0.681152	0.542399	0.293172
Data113	0.557048	-0.380859	-0.594279	0.332642	-0.68339	0.534261	0.298869
Data114	0.568136	-0.383403	-0.597331	0.336711	-0.685628	0.524902	0.302531
Data115	0.576986	-0.385335	-0.599772	0.340373	-0.687866	0.514526	0.304362
Data116	0.583496	-0.386556	-0.601196	0.343221	-0.689901	0.503133	0.304362
Data117	0.587667	-0.386861	-0.601603	0.345459	-0.691935	0.49113	0.302938
Data118	0.589701	-0.386149	-0.6014	0.346883	-0.693766	0.478719	0.3007
Data119	0.589803	-0.384623	-0.600179	0.34729	-0.695597	0.466309	0.297648
Data120	0.588481	-0.382385	-0.598348	0.34668	-0.697225	0.454102	0.294393
Data121	0.586039	-0.379537	-0.595907	0.345256	-0.698649	0.442301	0.291545
Data122	0.583089	-0.376587	-0.593058	0.342611	-0.69987	0.430908	0.28951
Data123	0.580037	-0.37384	-0.59021	0.339152	-0.700887	0.420532	0.288696
Data124	0.577189	-0.371602	-0.587362	0.334676	-0.701701	0.41097	0.28951
Data125	0.575053	-0.370178	-0.584717	0.32959	-0.702515	0.402629	0.292358
Data126	0.573832	-0.369771	-0.582275	0.32369	-0.703328	0.395101	0.297445
Data127	0.573832	-0.370382	-0.580241	0.317383	-0.704142	0.388794	0.304565
Data128	0.575053	-0.372009	-0.578613	0.310669	-0.70516	0.383504	0.313924
Data129	0.577494	-0.374451	-0.577393	0.304159	-0.705973	0.379232	0.325114
Data130	0.580953	-0.377197	-0.576579	0.297445	-0.707194	0.37557	0.338338
Data131	0.585327	-0.380147	-0.575968	0.291341	-0.708415	0.372721	0.352783
Data132	0.590007	-0.382894	-0.575765	0.285645	-0.709635	0.370483	0.368245
Data133	0.594686	-0.385132	-0.575562	0.280965	-0.710856	0.368652	0.384318
Data134	0.598857	-0.386963	-0.575562	0.2771	-0.711873	0.367025	0.400594
Data135	0.602214	-0.388285	-0.575358	0.274455	-0.712484	0.365804	0.41626
Data136	0.604248	-0.389201	-0.575358	0.273031	-0.712891	0.364583	0.431112
Data137	0.604858	-0.390116	-0.574951	0.272624	-0.71228	0.363566	0.444539
Data138	0.603943	-0.391134	-0.574341	0.273438	-0.710856	0.362345	0.456543
Data139	0.601196	-0.392456	-0.573527	0.275472	-0.708211	0.361125	0.466512
Data140	0.597026	-0.394287	-0.57251	0.27832	-0.704346	0.359904	0.474243
Data141	0.591431	-0.396423	-0.570882	0.281982	-0.699056	0.358276	0.47994
Data142	0.584615	-0.398865	-0.568644	0.286051	-0.692139	0.356445	0.483398
Data143	0.577087	-0.401306	-0.565999	0.290731	-0.684001	0.354207	0.484619
Data144	0.568949	-0.403341	-0.562744	0.29541	-0.674438	0.351563	0.484212
Data145	0.56071	-0.404867	-0.558879	0.299886	-0.663859	0.348104	0.481974
Data146	0.552673	-0.405579	-0.554403	0.304159	-0.652262	0.343831	0.478516
Data147	0.545349	-0.405477	-0.549316	0.307617	-0.639852	0.339152	0.474243
Data148	0.538839	-0.404561	-0.543823	0.310669	-0.627035	0.333455	0.469564
Data149	0.533447	-0.402934	-0.538127	0.312703	-0.614014	0.327352	0.464884
Data150	0.52948	-0.401001	-0.532227	0.313721	-0.601196	0.320638	0.460409
Data151	0.526733	-0.398966	-0.526326	0.313721	-0.588582	0.313721	0.456746
Data152	0.525411	-0.397034	-0.520426	0.312703	-0.576375	0.3066	0.454102
Data153	0.525208	-0.395304	-0.514933	0.310465	-0.564982	0.299683	0.452677
Data154	0.52592	-0.39388	-0.509847	0.307414	-0.554199	0.293172	0.452474
Data155	0.52714	-0.392456	-0.505168	0.303345	-0.544637	0.287476	0.453491
Data156	0.528666	-0.390828	-0.501099	0.298462	-0.535889	0.282593	0.455729
Data157	0.53009	-0.388692	-0.497437	0.292969	-0.528564	0.278727	0.458984
Data158	0.531209	-0.385742	-0.493978	0.286865	-0.522257	0.275879	0.46285
Data159	0.53182	-0.381571	-0.490723	0.280355	-0.517375	0.274455	0.467122
Data160	0.531718	-0.376078	-0.487671	0.273844	-0.513713	0.274251	0.471598
Data161	0.530904	-0.369059	-0.484416	0.267537	-0.511475	0.275269	0.475464
Data162	0.529378	-0.360819	-0.48055	0.26123	-0.510661	0.2771	0.478516
Data163	0.527445	-0.351257	-0.476278	0.255534	-0.510864	0.279744	0.480347
Data164	0.525208	-0.340678	-0.471395	0.250041	-0.512492	0.283	0.480957
Data165	0.523071	-0.329386	-0.465698	0.245361	-0.514933	0.286662	0.479736
Data166	0.521139	-0.317485	-0.459188	0.241089	-0.518392	0.290324	0.476888
Data167	0.519918	-0.305176	-0.45166	0.237427	-0.522257	0.293783	0.472412
Data168	0.519613	-0.292664	-0.443522	0.234172	-0.526733	0.296631	0.466309
Data169	0.520528	-0.279744	-0.434774	0.231527	-0.531209	0.299072	0.458781
Data170	0.522664	-0.266418	-0.425415	0.229085	-0.535685	0.300496	0.450033
Data171	0.526123	-0.252584	-0.415649	0.226847	-0.539958	0.300903	0.44047
Data172	0.530802	-0.238241	-0.405477	0.224609	-0.543823	0.300293	0.430501
Data173	0.536397	-0.223185	-0.395101	0.222575	-0.547078	0.298665	0.420329
Data174	0.542603	-0.20752	-0.384928	0.220133	-0.55013	0.295817	0.410563
Data175	0.548706	-0.191345	-0.374756	0.217692	-0.552572	0.291748	0.401204
Data176	0.554301	-0.174866	-0.364787	0.214844	-0.554606	0.286865	0.392863
Data177	0.558879	-0.158386	-0.355225	0.211792	-0.556437	0.281372	0.385742
Data178	0.561829	-0.142314	-0.345866	0.208537	-0.557861	0.275269	0.379842
Data179	0.562846	-0.127055	-0.337321	0.204875	-0.559082	0.268758	0.375366
Data180	0.561625	-0.112813	-0.329183	0.201213	-0.560303	0.262451	0.372314
Data181	0.558065	-0.099792	-0.321655	0.197144	-0.56132	0.256551	0.370687
Data182	0.552063	-0.087992	-0.314738	0.193075	-0.562134	0.251058	0.37028
Data183	0.543722	-0.077413	-0.308634	0.189006	-0.562744	0.246582	0.371094
Data184	0.533346	-0.067851	-0.303141	0.184937	-0.563151	0.243327	0.372518
Data185	0.521037	-0.059001	-0.298258	0.180868	-0.563151	0.241292	0.374349
Data186	0.507304	-0.050557	-0.293783	0.177002	-0.562744	0.240885	0.37618
Data187	0.492249	-0.042419	-0.289714	0.173136	-0.561727	0.241903	0.377604
Data188	0.476583	-0.034281	-0.285848	0.169474	-0.559896	0.244344	0.378418
Data189	0.460409	-0.026143	-0.282186	0.166219	-0.557658	0.248413	0.377808
Data190	0.444234	-0.018005	-0.27832	0.163167	-0.554606	0.253906	0.375773
Data191	0.428365	-0.009867	-0.274048	0.160319	-0.550944	0.26062	0.371908
Data192	0.413208	-0.001831	-0.269368	0.157674	-0.546468	0.268758	0.365804
Data193	0.398763	0.005798	-0.264079	0.155436	-0.541789	0.27771	0.357666
Data194	0.385234	0.013224	-0.257975	0.153605	-0.536499	0.287882	0.347087
Data195	0.37262	0.020447	-0.251058	0.151978	-0.531006	0.298869	0.334676
Data196	0.360819	0.027466	-0.243327	0.150553	-0.525309	0.310465	0.320435
Data197	0.34963	0.034485	-0.234782	0.149536	-0.519409	0.322876	0.304565
Data198	0.338643	0.041504	-0.225423	0.148722	-0.513306	0.335897	0.287882
Data199	0.327861	0.048625	-0.215658	0.148112	-0.507202	0.349325	0.270386
Data200	0.316772	0.055949	-0.205078	0.147502	-0.500895	0.363363	0.253092
Data201	0.305481	0.063171	-0.194499	0.147298	-0.494385	0.377808	0.236003
Data202	0.293681	0.07019	-0.183512	0.147298	-0.487874	0.39266	0.220133
Data203	0.281677	0.076701	-0.172323	0.147502	-0.48116	0.407511	0.205485
Data204	0.26947	0.082601	-0.16154	0.147705	-0.47404	0.422363	0.192668
Data205	0.257568	0.087585	-0.15096	0.148315	-0.466715	0.437012	0.181885
Data206	0.246073	0.091858	-0.140584	0.149129	-0.459391	0.451253	0.173543
Data207	0.235799	0.095418	-0.130819	0.150146	-0.451457	0.465088	0.16744
Data208	0.226949	0.098572	-0.121663	0.151774	-0.443522	0.478109	0.163778
Data209	0.220133	0.101929	-0.113118	0.154012	-0.435384	0.490316	0.162354
Data210	0.215861	0.105896	-0.105184	0.15686	-0.427043	0.501506	0.163167
Data211	0.214437	0.111084	-0.097656	0.160522	-0.418294	0.511882	0.165609
Data212	0.216166	0.118001	-0.090739	0.165405	-0.409342	0.521444	0.169474
Data213	0.221354	0.127055	-0.084025	0.171305	-0.39978	0.530192	0.174561
Data214	0.230001	0.138652	-0.077515	0.178833	-0.389608	0.53833	0.180461
Data215	0.242106	0.152893	-0.070597	0.187785	-0.378825	0.546265	0.186971
Data216	0.257365	0.169983	-0.06307	0.198568	-0.366821	0.554199	0.193685
Data217	0.275675	0.190023	-0.054525	0.211182	-0.353597	0.562541	0.200399
Data218	0.296631	0.213114	-0.044556	0.22583	-0.338542	0.571493	0.206909
Data219	0.320028	0.239258	-0.032349	0.24292	-0.321655	0.581665	0.21342
Data220	0.345561	0.26886	-0.0177	0.262248	-0.302124	0.593262	0.219727
Data221	0.373332	0.302124	0	0.284017	-0.279948	0.606689	0.226034
Data222	0.403239	0.339355	0.020955	0.308634	-0.25472	0.622355	0.232951
Data223	0.435588	0.381165	0.04598	0.3361	-0.226034	0.640462	0.240479
Data224	0.470581	0.427755	0.075277	0.366414	-0.193481	0.661418	0.24943
Data225	0.50883	0.479635	0.109253	0.39978	-0.157267	0.685221	0.26001
Data226	0.550944	0.536804	0.147705	0.436605	-0.116577	0.71228	0.273031
Data227	0.597432	0.599467	0.190837	0.476481	-0.071818	0.742798	0.289103
Data228	0.648804	0.667216	0.238647	0.519613	-0.022786	0.776978	0.308838
Data229	0.705465	0.739746	0.290731	0.566406	0.030314	0.814616	0.332438
Data230	0.767619	0.816345	0.346883	0.616252	0.087484	0.85612	0.360718
Data231	0.835266	0.8962	0.406494	0.669149	0.148315	0.901082	0.393473
Data232	0.907796	0.978292	0.46936	0.725098	0.212402	0.9493	0.431315
Data233	0.984701	1.061707	0.534465	0.783488	0.278931	1.00057	0.473836
Data234	1.064758	1.145121	0.600993	0.843913	0.347697	1.054484	0.52124
Data235	1.146545	1.227519	0.668538	0.905762	0.417684	1.110229	0.57251
Data236	1.228638	1.307678	0.735474	0.968424	0.488078	1.167196	0.627441
Data237	1.309001	1.384583	0.801595	1.031087	0.558268	1.224772	0.685221
Data238	1.385905	1.457214	0.865275	1.092936	0.627035	1.281535	0.744832
Data239	1.457316	1.524353	0.9257	1.153158	0.693563	1.336873	0.805461
Data240	1.521403	1.585083	0.982056	1.210734	0.757243	1.389364	0.865682
Data241	1.57664	1.638489	1.033325	1.264852	0.817261	1.438192	0.924276
Data242	1.621602	1.683553	1.078695	1.314697	0.873006	1.482544	0.980428
Data243	1.655172	1.719564	1.11735	1.359456	0.923665	1.5212	1.032715
Data244	1.676839	1.746012	1.149089	1.398722	0.969035	1.553548	1.080119
Data245	1.686096	1.762492	1.173299	1.431681	1.008708	1.578979	1.121623
Data246	1.683146	1.769002	1.189982	1.457926	1.042277	1.597087	1.156616
Data247	1.668396	1.765849	1.198934	1.477458	1.07015	1.607666	1.184489
Data248	1.642558	1.753642	1.200562	1.490072	1.091919	1.610718	1.204631
Data249	1.606547	1.733297	1.195068	1.495768	1.107992	1.606445	1.217041
Data250	1.561788	1.705831	1.183268	1.494751	1.118368	1.595459	1.22172
Data251	1.509705	1.672668	1.165365	1.487427	1.123454	1.577759	1.218872
Data252	1.451619	1.634827	1.142578	1.474202	1.123657	1.554565	1.209106
Data253	1.38916	1.59373	1.115316	1.455485	1.119588	1.526489	1.193034
Data254	1.323751	1.55009	1.084595	1.431885	1.11145	1.494548	1.171672
Data255	1.256612	1.505025	1.051025	1.404012	1.100057	1.459351	1.14563
Data256	1.188863	1.459045	1.015625	1.372681	1.085815	1.422119	1.116333
Data257	1.121419	1.41276	0.978597	1.338298	1.068929	1.383667	1.084391
Data258	1.054789	1.366475	0.940959	1.30188	1.050415	1.344604	1.051025
Data259	0.989583	1.320496	0.90271	1.263428	1.030477	1.305745	1.017049
Data260	0.926005	1.275024	0.864868	1.224162	1.009521	1.267904	0.983276
Data261	0.864054	1.230469	0.82723	1.184285	0.987956	1.231079	0.950521
Data262	0.803731	1.187032	0.790405	1.144409	0.965983	1.195882	0.918986
Data263	0.745036	1.144918	0.754191	1.104736	0.943604	1.162313	0.889282
Data264	0.687866	1.104533	0.719198	1.065674	0.921021	1.130778	0.861206
Data265	0.631816	1.065877	0.685221	1.027629	0.898438	1.100667	0.834961
Data266	0.576986	1.028951	0.652262	0.990804	0.875244	1.071981	0.809937
Data267	0.523173	0.993652	0.620728	0.9552	0.851847	1.044718	0.786133
Data268	0.470174	0.95988	0.59021	0.920817	0.82784	1.01827	0.762736
Data269	0.417989	0.927226	0.56071	0.887858	0.803223	0.992432	0.739543
Data270	0.366516	0.895386	0.53243	0.855916	0.777791	0.966593	0.715942
Data271	0.315653	0.864054	0.504964	0.825195	0.751343	0.940755	0.691121
Data272	0.265706	0.832825	0.477905	0.795288	0.723877	0.914307	0.665283
Data273	0.216471	0.801595	0.451457	0.765788	0.695394	0.887044	0.63741
Data274	0.168355	0.770162	0.425008	0.736898	0.665894	0.858765	0.607707
Data275	0.12146	0.738627	0.398356	0.708008	0.634969	0.829264	0.575968
Data276	0.075989	0.706889	0.371094	0.679118	0.603027	0.797933	0.541789
Data277	0.032043	0.675151	0.343018	0.649821	0.570068	0.764771	0.505778
Data278	-0.010173	0.643412	0.313721	0.619914	0.535889	0.729574	0.467529
Data279	-0.050964	0.611877	0.283203	0.589396	0.500488	0.692342	0.42745
Data280	-0.090332	0.580546	0.251261	0.557861	0.463867	0.652466	0.385946
Data281	-0.128682	0.549215	0.217489	0.525309	0.426229	0.610148	0.343018
Data282	-0.166321	0.517883	0.181885	0.49174	0.386963	0.565389	0.298869
Data283	-0.203756	0.486348	0.144653	0.45695	0.346476	0.517782	0.25411
Data284	-0.241394	0.454508	0.105591	0.421143	0.304362	0.467936	0.208537
Data285	-0.279643	0.422262	0.064901	0.384318	0.261027	0.415446	0.162557
Data286	-0.318909	0.389506	0.022583	0.34668	0.216268	0.360921	0.116374
Data287	-0.359395	0.356445	-0.020752	0.307821	0.170288	0.304565	0.07019
Data288	-0.401204	0.322978	-0.065715	0.268351	0.123088	0.246989	0.024007
Data289	-0.444438	0.28951	-0.111491	0.228068	0.075277	0.188395	-0.021973
Data290	-0.488892	0.256246	-0.158081	0.187174	0.026855	0.129598	-0.067952
Data291	-0.534261	0.223592	-0.205078	0.145671	-0.021566	0.071004	-0.113729
Data292	-0.580139	0.191549	-0.252279	0.103963	-0.069987	0.013224	-0.159505
Data293	-0.626017	0.160319	-0.299072	0.062256	-0.117798	-0.042928	-0.205282
Data294	-0.671488	0.130107	-0.345052	0.020345	-0.164795	-0.097453	-0.251261
Data295	-0.715942	0.100606	-0.390218	-0.020955	-0.210368	-0.14974	-0.297445
Data296	-0.75887	0.071716	-0.433757	-0.061849	-0.25411	-0.199178	-0.344238
Data297	-0.799967	0.043335	-0.475464	-0.102132	-0.296224	-0.245768	-0.391439
Data298	-0.838725	0.015157	-0.515137	-0.141398	-0.3361	-0.289103	-0.43925
Data299	-0.875142	-0.013021	-0.552572	-0.179443	-0.373739	-0.328979	-0.487874
Data300	-0.909119	-0.041199	-0.587362	-0.216064	-0.409139	-0.365804	-0.536906
Data301	-0.940755	-0.069478	-0.619507	-0.251058	-0.441895	-0.39917	-0.586548
Data302	-0.970256	-0.097555	-0.649007	-0.28422	-0.472616	-0.429281	-0.635986
Data303	-0.998027	-0.125224	-0.676066	-0.315552	-0.500692	-0.45634	-0.685425
Data304	-1.024373	-0.152181	-0.70048	-0.345052	-0.52653	-0.48055	-0.733846
Data305	-1.049703	-0.178121	-0.72286	-0.372518	-0.550334	-0.501912	-0.781047
Data306	-1.07432	-0.20284	-0.743205	-0.398153	-0.571899	-0.52063	-0.826416
Data307	-1.098429	-0.226135	-0.761922	-0.421956	-0.591431	-0.537109	-0.869548
Data308	-1.122233	-0.24821	-0.779215	-0.444132	-0.609131	-0.551351	-0.909424
Data309	-1.145528	-0.268962	-0.795288	-0.464884	-0.625	-0.563558	-0.946045
Data310	-1.168213	-0.288391	-0.81014	-0.484416	-0.639038	-0.574137	-0.9788
Data311	-1.189982	-0.306803	-0.824382	-0.502726	-0.651652	-0.583089	-1.007284
Data312	-1.210327	-0.324097	-0.837606	-0.52002	-0.663045	-0.590617	-1.031698
Data313	-1.228841	-0.340169	-0.850423	-0.536296	-0.673014	-0.596924	-1.051839
Data314	-1.245015	-0.355021	-0.86263	-0.551758	-0.681763	-0.60201	-1.067708
Data315	-1.258341	-0.368245	-0.874023	-0.566406	-0.68929	-0.606486	-1.079508
Data316	-1.268514	-0.37974	-0.88501	-0.580241	-0.696004	-0.609945	-1.08785
Data317	-1.275024	-0.389099	-0.895182	-0.593058	-0.701701	-0.61259	-1.092936
Data318	-1.277771	-0.39622	-0.904744	-0.605062	-0.70638	-0.614624	-1.095581
Data319	-1.276754	-0.401001	-0.913289	-0.615845	-0.710246	-0.616048	-1.095785
Data320	-1.272176	-0.403442	-0.921021	-0.62561	-0.713094	-0.616862	-1.094564
Data321	-1.264343	-0.403442	-0.927531	-0.634155	-0.715129	-0.617269	-1.092122
Data322	-1.253662	-0.401408	-0.933024	-0.641479	-0.716146	-0.616862	-1.089071
Data323	-1.240641	-0.397339	-0.937093	-0.64738	-0.716553	-0.616048	-1.086019
Data324	-1.225993	-0.391439	-0.939941	-0.652262	-0.715942	-0.614827	-1.083171
Data325	-1.210225	-0.383911	-0.941162	-0.655721	-0.714518	-0.612793	-1.080933
Data326	-1.193949	-0.374959	-0.940552	-0.658162	-0.71228	-0.610352	-1.079508
Data327	-1.177572	-0.36438	-0.938517	-0.65979	-0.709432	-0.6073	-1.078898
Data328	-1.161397	-0.352478	-0.934448	-0.6604	-0.705566	-0.603638	-1.079102
Data329	-1.145732	-0.33905	-0.928752	-0.660604	-0.70109	-0.599365	-1.079915
Data330	-1.130676	-0.324198	-0.921224	-0.6604	-0.695801	-0.594279	-1.081543
Data331	-1.11613	-0.308024	-0.912069	-0.660197	-0.689697	-0.588786	-1.083171
Data332	-1.102091	-0.290833	-0.901286	-0.659993	-0.682983	-0.582479	-1.084595
Data333	-1.08846	-0.272725	-0.889079	-0.660197	-0.675252	-0.575358	-1.085612
Data334	-1.075033	-0.25411	-0.875651	-0.660604	-0.666707	-0.567424	-1.085612
Data335	-1.061707	-0.235596	-0.861003	-0.661621	-0.657349	-0.558675	-1.084188
Data336	-1.048279	-0.217387	-0.845744	-0.663045	-0.647176	-0.549113	-1.080933
Data337	-1.034648	-0.200094	-0.829671	-0.664876	-0.635986	-0.53894	-1.075439
Data338	-1.020508	-0.183919	-0.813192	-0.666911	-0.623779	-0.527954	-1.067708
Data339	-1.005758	-0.169271	-0.796509	-0.669352	-0.610962	-0.516561	-1.057332
Data340	-0.990295	-0.156047	-0.779622	-0.67159	-0.597331	-0.504557	-1.044312
Data341	-0.973918	-0.144246	-0.762736	-0.673828	-0.582886	-0.492147	-1.028646
Data342	-0.956726	-0.13387	-0.74585	-0.675456	-0.56783	-0.47994	-1.010539
Data343	-0.938822	-0.124512	-0.72876	-0.67627	-0.551961	-0.467733	-0.990194
Data344	-0.920308	-0.115865	-0.711873	-0.67627	-0.535685	-0.455933	-0.968018
Data345	-0.901388	-0.107625	-0.694987	-0.675252	-0.518595	-0.444743	-0.944417
Data346	-0.882568	-0.099487	-0.678101	-0.672811	-0.501099	-0.434367	-0.919596
Data347	-0.864258	-0.091248	-0.661011	-0.669149	-0.482788	-0.424805	-0.894165
Data348	-0.846558	-0.082703	-0.643717	-0.664063	-0.463867	-0.41626	-0.868734
Data349	-0.830078	-0.074056	-0.626221	-0.657552	-0.444132	-0.408732	-0.843506
Data350	-0.814921	-0.065206	-0.608724	-0.650024	-0.423381	-0.402222	-0.819092
Data351	-0.80129	-0.056458	-0.591024	-0.641073	-0.402018	-0.396932	-0.795898
Data352	-0.789083	-0.047811	-0.57312	-0.631104	-0.379435	-0.392456	-0.773926
Data353	-0.778198	-0.039571	-0.555013	-0.620321	-0.355835	-0.388794	-0.753581
Data354	-0.768433	-0.031738	-0.536906	-0.608927	-0.331217	-0.386149	-0.735067
Data355	-0.759583	-0.024414	-0.518799	-0.596924	-0.305786	-0.383911	-0.718384
Data356	-0.751241	-0.017497	-0.500692	-0.584717	-0.279134	-0.38208	-0.703532
Data357	-0.743103	-0.011088	-0.482585	-0.572306	-0.251668	-0.380656	-0.690511
Data358	-0.73466	-0.004985	-0.464681	-0.560303	-0.223389	-0.379232	-0.678711
Data359	-0.72581	0.000814	-0.446777	-0.548299	-0.194499	-0.378011	-0.668335
Data360	-0.716146	0.006307	-0.429077	-0.536906	-0.164998	-0.37679	-0.658773
Data361	-0.705363	0.011597	-0.411784	-0.526123	-0.135091	-0.375163	-0.649821
Data362	-0.693461	0.016785	-0.394491	-0.516154	-0.10498	-0.373332	-0.641073
Data363	-0.680237	0.021667	-0.377604	-0.506999	-0.074666	-0.371094	-0.632324
Data364	-0.66569	0.02655	-0.361125	-0.498861	-0.044556	-0.368245	-0.622965
Data365	-0.650024	0.031433	-0.344849	-0.49174	-0.014648	-0.364787	-0.612793
Data366	-0.633443	0.036825	-0.329183	-0.485433	0.014648	-0.360311	-0.601807
Data367	-0.61615	0.042725	-0.313517	-0.480143	0.043538	-0.355225	-0.589803
Data368	-0.598653	0.049845	-0.298462	-0.475667	0.071818	-0.349325	-0.576782
Data369	-0.581156	0.058289	-0.283407	-0.472005	0.09908	-0.342407	-0.562744
Data370	-0.56427	0.068461	-0.268555	-0.468953	0.125529	-0.334676	-0.547892
Data371	-0.548299	0.080465	-0.253906	-0.466512	0.150553	-0.326131	-0.532633
Data372	-0.533447	0.094299	-0.239054	-0.464478	0.174154	-0.316772	-0.517171
Data373	-0.519816	0.10966	-0.223999	-0.462646	0.19633	-0.307007	-0.502116
Data374	-0.507711	0.126241	-0.20874	-0.461019	0.216878	-0.296834	-0.487671
Data375	-0.496724	0.143534	-0.192871	-0.459188	0.235799	-0.286458	-0.474447
Data376	-0.486755	0.160929	-0.176392	-0.457153	0.253092	-0.276082	-0.46285
Data377	-0.477397	0.177816	-0.159505	-0.454915	0.268758	-0.266113	-0.452881
Data378	-0.468241	0.193787	-0.141805	-0.452271	0.282796	-0.256551	-0.444946
Data379	-0.458679	0.208537	-0.123698	-0.449422	0.295614	-0.247396	-0.43925
Data380	-0.4481	0.221761	-0.105184	-0.445964	0.30721	-0.239258	-0.435384
Data381	-0.436096	0.233459	-0.086263	-0.442505	0.31779	-0.232137	-0.433553
Data382	-0.422058	0.243734	-0.067139	-0.438639	0.327759	-0.226237	-0.43335
Data383	-0.405884	0.252889	-0.048014	-0.43457	0.337321	-0.221354	-0.43457
Data384	-0.38737	0.26123	-0.029093	-0.430501	0.346476	-0.217692	-0.436401
Data385	-0.366618	0.26886	-0.010579	-0.426432	0.355632	-0.215251	-0.438843
Data386	-0.344035	0.276082	0.007121	-0.42277	0.364787	-0.214233	-0.441284
Data387	-0.320028	0.283	0.024414	-0.419108	0.373942	-0.214437	-0.443319
Data388	-0.29541	0.289714	0.040894	-0.416056	0.382894	-0.216064	-0.444539
Data389	-0.270996	0.296021	0.056152	-0.413411	0.391846	-0.218506	-0.444539
Data390	-0.247599	0.302022	0.070394	-0.411174	0.400391	-0.222168	-0.443115
Data391	-0.225932	0.307515	0.083415	-0.409546	0.408529	-0.226644	-0.440063
Data392	-0.206604	0.312398	0.095215	-0.408325	0.416056	-0.231934	-0.435384
Data393	-0.190226	0.316671	0.105794	-0.407715	0.42277	-0.23763	-0.429281
Data394	-0.177002	0.320435	0.11495	-0.407511	0.428467	-0.243734	-0.421346
Data395	-0.167033	0.32369	0.122884	-0.407511	0.433146	-0.250041	-0.411987
Data396	-0.160014	0.326538	0.129598	-0.407918	0.437012	-0.256144	-0.401408
Data397	-0.155843	0.329285	0.135091	-0.408325	0.439657	-0.261637	-0.390015
Data398	-0.153809	0.331828	0.139567	-0.408732	0.441488	-0.266724	-0.377808
Data399	-0.153503	0.334269	0.143229	-0.409139	0.442708	-0.270996	-0.365397
Data400	-0.154114	0.336405	0.146484	-0.409546	0.443115	-0.274048	-0.35319
Data401	-0.155029	0.338338	0.149333	-0.409546	0.443319	-0.275879	-0.341593
Data402	-0.15564	0.339661	0.151978	-0.409342	0.443522	-0.276082	-0.331014
Data403	-0.155334	0.340271	0.155029	-0.408936	0.443726	-0.274862	-0.321859
Data404	-0.153707	0.339864	0.158691	-0.408325	0.444132	-0.272013	-0.314331
Data405	-0.150452	0.338236	0.162964	-0.407308	0.44515	-0.267334	-0.309041
Data406	-0.145365	0.335388	0.168254	-0.406291	0.446574	-0.260824	-0.30599
Data407	-0.138448	0.331217	0.174561	-0.404867	0.448812	-0.252686	-0.305176
Data408	-0.129903	0.325826	0.182088	-0.403442	0.452067	-0.24292	-0.3066
Data409	-0.120036	0.319417	0.190633	-0.402018	0.455933	-0.231527	-0.310262
Data410	-0.109253	0.312297	0.200195	-0.400391	0.461019	-0.218913	-0.315755
Data411	-0.097961	0.304565	0.210571	-0.398763	0.466919	-0.205078	-0.322469
Data412	-0.08667	0.296326	0.221761	-0.397339	0.473836	-0.19043	-0.3302
Data413	-0.075684	0.287781	0.233154	-0.395711	0.481771	-0.175171	-0.338135
Data414	-0.065409	0.278829	0.244751	-0.394287	0.490519	-0.159709	-0.346069
Data415	-0.055949	0.269368	0.255941	-0.392863	0.500285	-0.144246	-0.35319
Data416	-0.047302	0.259298	0.266927	-0.391439	0.510661	-0.128988	-0.358887
Data417	-0.039469	0.248617	0.2771	-0.389811	0.521647	-0.114746	-0.362956
Data418	-0.032145	0.237325	0.286255	-0.388184	0.53304	-0.101318	-0.364787
Data419	-0.025126	0.225423	0.294393	-0.386556	0.544637	-0.089111	-0.36438
Data420	-0.017802	0.213216	0.30131	-0.384521	0.556234	-0.078735	-0.361328
Data421	-0.010071	0.200907	0.306803	-0.382487	0.567424	-0.069784	-0.355835
Data422	-0.001322	0.188904	0.311279	-0.380249	0.578206	-0.062866	-0.3479
Data423	0.008647	0.177511	0.314331	-0.377604	0.588175	-0.057983	-0.337931
Data424	0.020243	0.167033	0.316366	-0.374959	0.597331	-0.054932	-0.326335
Data425	0.033468	0.157674	0.317179	-0.371908	0.605469	-0.054118	-0.31311
Data426	0.048523	0.149536	0.317383	-0.368856	0.61259	-0.054932	-0.299276
Data427	0.065206	0.142721	0.316772	-0.365397	0.61849	-0.057576	-0.285034
Data428	0.083211	0.137024	0.315959	-0.361938	0.623169	-0.062052	-0.270793
Data429	0.102234	0.132243	0.314738	-0.358276	0.626628	-0.067749	-0.257365
Data430	0.121765	0.128377	0.313721	-0.354411	0.629069	-0.07487	-0.245158
Data431	0.141296	0.12502	0.312907	-0.350545	0.630493	-0.083211	-0.234578
Data432	0.160217	0.12207	0.3125	-0.346883	0.631104	-0.092163	-0.22583
Data433	0.177816	0.119527	0.312703	-0.343221	0.631104	-0.101929	-0.21932
Data434	0.193787	0.117391	0.313517	-0.339559	0.63029	-0.112305	-0.215047
Data435	0.20752	0.115662	0.315348	-0.336304	0.629069	-0.122884	-0.212809
Data436	0.218811	0.114339	0.317586	-0.333455	0.627441	-0.133464	-0.212809
Data437	0.227458	0.113525	0.320638	-0.331014	0.625407	-0.144043	-0.214437
Data438	0.233459	0.113017	0.3243	-0.328979	0.623169	-0.154419	-0.217285
Data439	0.237122	0.112813	0.328369	-0.327962	0.620524	-0.164185	-0.221354
Data440	0.238647	0.11261	0.332642	-0.327555	0.617879	-0.173543	-0.225627
Data441	0.238546	0.112101	0.336914	-0.327962	0.615031	-0.182292	-0.229899
Data442	0.237528	0.110779	0.341187	-0.329183	0.611979	-0.19043	-0.233358
Data443	0.236003	0.108337	0.345052	-0.331421	0.608927	-0.19755	-0.236003
Data444	0.234884	0.104268	0.348714	-0.334269	0.605672	-0.204264	-0.23702
Data445	0.234578	0.09847	0.351766	-0.338135	0.602417	-0.210164	-0.23641
Data446	0.235596	0.090841	0.354614	-0.342407	0.598958	-0.215454	-0.233561
Data447	0.238342	0.081278	0.356852	-0.34729	0.595296	-0.220337	-0.228882
Data448	0.243022	0.069987	0.358887	-0.352376	0.591634	-0.224813	-0.222168
Data449	0.249634	0.057271	0.360514	-0.357869	0.587972	-0.228882	-0.213623
Data450	0.258077	0.043742	0.361735	-0.363159	0.58431	-0.232951	-0.203451
Data451	0.267741	0.0295	0.362956	-0.368245	0.580648	-0.23702	-0.192057
Data452	0.27832	0.015157	0.36377	-0.372721	0.577393	-0.241089	-0.179443
Data453	0.289001	0.000916	0.364583	-0.376587	0.574341	-0.245158	-0.166423
Data454	0.299276	-0.012919	0.365194	-0.379842	0.571899	-0.249227	-0.153402
Data455	0.308431	-0.026449	0.365601	-0.381877	0.570068	-0.253499	-0.140381
Data456	0.315857	-0.039673	0.365804	-0.382894	0.568848	-0.257365	-0.128377
Data457	0.321045	-0.052694	0.365601	-0.382894	0.568644	-0.261027	-0.117188
Data458	0.323792	-0.065715	0.36499	-0.38147	0.569458	-0.264486	-0.107625
Data459	0.323893	-0.078634	0.363973	-0.379028	0.571493	-0.267537	-0.099487
Data460	0.321452	-0.091756	0.362752	-0.375366	0.574748	-0.269979	-0.093384
Data461	0.316671	-0.104777	0.360921	-0.370687	0.579224	-0.27181	-0.089111
Data462	0.309753	-0.117594	0.358887	-0.365194	0.585124	-0.273031	-0.086873
Data463	0.30131	-0.130005	0.356445	-0.35909	0.592041	-0.273844	-0.086466
Data464	0.291748	-0.141907	0.3538	-0.35258	0.599976	-0.274048	-0.088094
Data465	0.281881	-0.153097	0.350952	-0.345866	0.608927	-0.273844	-0.091146
Data466	0.272115	-0.163472	0.348104	-0.339152	0.618693	-0.273438	-0.095418
Data467	0.263062	-0.173035	0.345052	-0.332642	0.628866	-0.272827	-0.100911
Data468	0.25533	-0.181986	0.342204	-0.326742	0.639648	-0.272217	-0.106812
Data469	0.249023	-0.190531	0.339152	-0.321655	0.650635	-0.27181	-0.113118
Data470	0.244548	-0.198771	0.336304	-0.317383	0.661825	-0.27181	-0.119222
Data471	0.241801	-0.206909	0.333455	-0.313924	0.672811	-0.272013	-0.124919
Data472	0.240682	-0.215047	0.330404	-0.311686	0.683797	-0.272624	-0.129598
Data473	0.240784	-0.223389	0.327555	-0.310262	0.69458	-0.273641	-0.133464
Data474	0.241699	-0.231628	0.324504	-0.309855	0.70516	-0.275065	-0.135905
Data475	0.243022	-0.239563	0.321248	-0.310059	0.715129	-0.276896	-0.136922
Data476	0.244039	-0.247091	0.318197	-0.310669	0.724691	-0.278931	-0.136719
Data477	0.244344	-0.253703	0.315348	-0.311686	0.733439	-0.281372	-0.135295
Data478	0.243327	-0.259298	0.3125	-0.312907	0.741577	-0.28422	-0.13265
Data479	0.240885	-0.263672	0.310262	-0.313924	0.748901	-0.287069	-0.129191
Data480	0.236511	-0.266724	0.308431	-0.314738	0.755208	-0.29012	-0.125326
Data481	0.230306	-0.268453	0.30721	-0.315145	0.760295	-0.293376	-0.121257
Data482	0.222371	-0.269063	0.30721	-0.314738	0.764364	-0.296834	-0.117594
Data483	0.212911	-0.26886	0.308024	-0.313924	0.767008	-0.300496	-0.114339
Data484	0.20223	-0.267944	0.309855	-0.3125	0.768636	-0.304565	-0.112305
Data485	0.190735	-0.266622	0.31311	-0.310262	0.76884	-0.308634	-0.111287
Data486	0.179138	-0.265299	0.317383	-0.307617	0.768026	-0.31311	-0.111898
Data487	0.167745	-0.263875	0.322673	-0.304565	0.765991	-0.31779	-0.113729
Data488	0.157267	-0.262655	0.328776	-0.301107	0.762939	-0.322876	-0.116984
Data489	0.148214	-0.261739	0.335693	-0.297445	0.759074	-0.328369	-0.121663
Data490	0.140991	-0.261027	0.343221	-0.293986	0.754598	-0.334066	-0.12736
Data491	0.135701	-0.26062	0.350952	-0.290527	0.749512	-0.340169	-0.133667
Data492	0.13265	-0.260417	0.358683	-0.287272	0.743815	-0.346883	-0.140584
Data493	0.131531	-0.260722	0.366211	-0.284424	0.737712	-0.3538	-0.147298
Data494	0.132141	-0.261332	0.373128	-0.281779	0.730998	-0.361125	-0.153605
Data495	0.133972	-0.262349	0.379639	-0.279744	0.72408	-0.368856	-0.158895
Data496	0.136414	-0.263977	0.385132	-0.277913	0.716553	-0.37679	-0.162964
Data497	0.13855	-0.266317	0.389608	-0.276693	0.708415	-0.384928	-0.165405
Data498	0.139771	-0.269267	0.393066	-0.275675	0.699666	-0.39327	-0.165812
Data499	0.139364	-0.272929	0.395304	-0.275065	0.690308	-0.401611	-0.164388
Data500	0.13682	-0.2771	0.396322	-0.274658	0.680135	-0.409749	-0.160522
Data501	0.131632	-0.281779	0.396118	-0.274251	0.669352	-0.41748	-0.154622
Data502	0.1238	-0.286764	0.394694	-0.273844	0.657959	-0.424601	-0.146688
Data503	0.11322	-0.291748	0.392253	-0.273438	0.645752	-0.430908	-0.137126
Data504	0.100199	-0.296631	0.38859	-0.272827	0.633138	-0.436198	-0.125936
Data505	0.085347	-0.301208	0.384318	-0.272013	0.619914	-0.440063	-0.113729
Data506	0.069071	-0.305481	0.379232	-0.270793	0.606486	-0.442301	-0.100911
Data507	0.051982	-0.30955	0.373942	-0.269368	0.592855	-0.442912	-0.087891
Data508	0.03479	-0.313314	0.368449	-0.267537	0.579224	-0.441488	-0.075073
Data509	0.018005	-0.317281	0.363159	-0.265503	0.565592	-0.438029	-0.063273
Data510	0.002035	-0.32135	0.35848	-0.262858	0.552165	-0.432332	-0.052897
Data511	-0.012817	-0.325928	0.354614	-0.259806	0.539144	-0.424601	-0.043945
Data512	-0.02655	-0.331014	0.351563	-0.256551	0.52653	-0.414836	-0.037231
Data513	-0.038961	-0.336609	0.349935	-0.252889	0.514323	-0.403239	-0.032756
Data514	-0.050354	-0.342611	0.349528	-0.24882	0.502523	-0.390015	-0.030314
Data515	-0.060832	-0.348714	0.350545	-0.244548	0.491536	-0.375163	-0.030314
Data516	-0.070597	-0.354716	0.352783	-0.240275	0.48116	-0.35909	-0.032145
Data517	-0.080058	-0.360413	0.356038	-0.235596	0.471395	-0.342407	-0.035807
Data518	-0.089417	-0.365499	0.360311	-0.230916	0.46224	-0.32491	-0.04069
Data519	-0.098775	-0.369975	0.36499	-0.226237	0.453898	-0.307007	-0.046387
Data520	-0.108439	-0.373942	0.369873	-0.221354	0.446167	-0.289103	-0.052287
Data521	-0.118408	-0.377706	0.374959	-0.216675	0.439046	-0.271403	-0.057983
Data522	-0.128682	-0.381571	0.379435	-0.211792	0.432536	-0.253906	-0.06307
Data523	-0.138957	-0.385946	0.383301	-0.207113	0.426636	-0.23702	-0.066935
Data524	-0.149231	-0.391134	0.386353	-0.20223	0.421346	-0.220947	-0.069377
Data525	-0.1592	-0.397441	0.38859	-0.19755	0.41626	-0.205688	-0.069784
Data526	-0.16866	-0.404663	0.389608	-0.192871	0.411174	-0.191243	-0.068156
Data527	-0.177205	-0.412801	0.389608	-0.188192	0.406291	-0.177816	-0.064494
Data528	-0.18453	-0.421346	0.38859	-0.183309	0.401204	-0.165609	-0.059001
Data529	-0.19043	-0.429789	0.386759	-0.178426	0.395915	-0.154419	-0.051473
Data530	-0.194804	-0.43752	0.384115	-0.17334	0.390218	-0.144246	-0.042318
Data531	-0.197245	-0.444031	0.380859	-0.16805	0.384115	-0.135498	-0.032145
Data532	-0.197754	-0.448812	0.376994	-0.162557	0.377604	-0.127563	-0.020955
Data533	-0.196431	-0.45166	0.373128	-0.156657	0.37028	-0.12085	-0.009359
Data534	-0.19338	-0.452474	0.368856	-0.150553	0.362549	-0.115153	0.002035
Data535	-0.188802	-0.451253	0.36499	-0.144043	0.354207	-0.11027	0.013021
Data536	-0.183004	-0.448405	0.361125	-0.137329	0.345459	-0.106201	0.023193
Data537	-0.176493	-0.444234	0.357463	-0.130412	0.336304	-0.102539	0.032145
Data538	-0.169678	-0.439148	0.354411	-0.123291	0.326945	-0.099487	0.039469
Data539	-0.163066	-0.433451	0.351969	-0.115967	0.317179	-0.096639	0.044963
Data540	-0.157267	-0.42745	0.350138	-0.108846	0.307617	-0.093994	0.048218
Data541	-0.152588	-0.421143	0.349121	-0.101929	0.298055	-0.091146	0.049438
Data542	-0.149536	-0.414632	0.348714	-0.095418	0.288493	-0.087891	0.048421
Data543	-0.148315	-0.407918	0.348918	-0.089722	0.279134	-0.084229	0.045573
Data544	-0.149231	-0.400899	0.349935	-0.084635	0.270182	-0.079956	0.040894
Data545	-0.152079	-0.393473	0.351359	-0.08077	0.261434	-0.075073	0.03479
Data546	-0.157166	-0.385844	0.353394	-0.077922	0.253092	-0.069173	0.027669
Data547	-0.163981	-0.377909	0.355632	-0.076294	0.245158	-0.062663	0.019938
Data548	-0.172628	-0.370178	0.358073	-0.076294	0.23763	-0.055135	0.012207
Data549	-0.182699	-0.362651	0.360514	-0.077515	0.230306	-0.046794	0.004883
Data550	-0.193787	-0.355835	0.362549	-0.079956	0.223389	-0.037638	-0.001221
Data551	-0.205587	-0.349833	0.364176	-0.083822	0.216471	-0.027873	-0.006307
Data552	-0.217794	-0.345052	0.365397	-0.088908	0.209757	-0.0177	-0.009359
Data553	-0.230103	-0.34139	0.365804	-0.094808	0.203247	-0.006917	-0.010376
Data554	-0.242208	-0.338949	0.365601	-0.101522	0.196533	0.003662	-0.008952
Data555	-0.253805	-0.337524	0.364787	-0.108846	0.189616	0.014242	-0.00529
Data556	-0.264893	-0.336914	0.363159	-0.116374	0.182699	0.024821	0.00061
Data557	-0.275269	-0.336609	0.361125	-0.123901	0.175781	0.034587	0.008952
Data558	-0.285238	-0.336304	0.358276	-0.131226	0.168864	0.043945	0.019124
Data559	-0.2948	-0.335795	0.355225	-0.137939	0.161947	0.052287	0.030721
Data560	-0.304159	-0.334676	0.351766	-0.144043	0.155436	0.059611	0.043538
Data561	-0.313619	-0.332947	0.3479	-0.149129	0.149333	0.065715	0.056763
Data562	-0.323486	-0.330607	0.343831	-0.153198	0.14384	0.070597	0.069784
Data563	-0.334066	-0.327657	0.339762	-0.156453	0.139364	0.074056	0.082194
Data564	-0.345459	-0.324198	0.33549	-0.158488	0.135905	0.076294	0.093384
Data565	-0.357971	-0.320333	0.331217	-0.159302	0.13387	0.077108	0.102946
Data566	-0.371501	-0.316162	0.326945	-0.159302	0.13326	0.076701	0.11027
Data567	-0.386251	-0.311584	0.322673	-0.158691	0.134074	0.07487	0.115153
Data568	-0.401917	-0.306803	0.3184	-0.157267	0.136312	0.071818	0.117391
Data569	-0.418396	-0.301615	0.314331	-0.15564	0.139974	0.067749	0.116781
Data570	-0.435384	-0.295919	0.310262	-0.153809	0.144857	0.062663	0.113525
Data571	-0.452677	-0.289815	0.306396	-0.152181	0.150757	0.056559	0.107829
Data572	-0.469869	-0.283305	0.302734	-0.151164	0.157471	0.049642	0.099691
Data573	-0.486654	-0.276591	0.299072	-0.150757	0.164591	0.042114	0.089925
Data574	-0.50293	-0.269877	0.29541	-0.151367	0.172119	0.033773	0.078532
Data575	-0.51829	-0.263367	0.291951	-0.153198	0.179647	0.025024	0.066528
Data576	-0.532633	-0.257365	0.288289	-0.156657	0.186971	0.016073	0.054118
Data577	-0.546163	-0.252075	0.284831	-0.16154	0.194092	0.006714	0.042114
Data578	-0.558777	-0.247599	0.280965	-0.168254	0.200602	-0.002848	0.030721
Data579	-0.57078	-0.243835	0.276896	-0.176392	0.206909	-0.01241	0.020752
Data580	-0.582275	-0.240682	0.272624	-0.186361	0.212606	-0.022176	0.012207
Data581	-0.59377	-0.237732	0.268148	-0.19755	0.217896	-0.032145	0.005493
Data582	-0.605469	-0.234578	0.263468	-0.210164	0.222982	-0.041911	0.00061
Data583	-0.617676	-0.230916	0.258586	-0.223796	0.227458	-0.051676	-0.002035
Data584	-0.630697	-0.226339	0.253703	-0.238444	0.231527	-0.061442	-0.003255
Data585	-0.644531	-0.220642	0.249023	-0.253296	0.235392	-0.071208	-0.002848
Data586	-0.659383	-0.213826	0.244548	-0.268555	0.238851	-0.081177	-0.001424
Data587	-0.675252	-0.205892	0.240682	-0.28361	0.241903	-0.091146	0.000407
Data588	-0.692037	-0.197347	0.237427	-0.298462	0.244751	-0.101522	0.002848
Data589	-0.70933	-0.188293	0.235189	-0.312703	0.247396	-0.111898	0.004883
Data590	-0.72703	-0.179342	0.234172	-0.325928	0.249634	-0.122681	0.006307
Data591	-0.744731	-0.170695	0.234172	-0.338542	0.251465	-0.133667	0.00651
Data592	-0.761922	-0.16276	0.235392	-0.349935	0.252889	-0.145264	0.005493
Data593	-0.778198	-0.15564	0.237834	-0.360311	0.25411	-0.157064	0.003255
Data594	-0.79305	-0.149231	0.241292	-0.36967	0.255127	-0.169678	-0.000407
Data595	-0.806274	-0.143433	0.245768	-0.378215	0.255737	-0.182495	-0.005493
Data596	-0.817362	-0.138041	0.250854	-0.385539	0.256144	-0.196126	-0.0118
Data597	-0.826314	-0.132853	0.256551	-0.392253	0.255941	-0.210571	-0.018717
Data598	-0.83313	-0.127462	0.262451	-0.398153	0.255737	-0.225627	-0.026245
Data599	-0.838114	-0.121969	0.268351	-0.403646	0.254924	-0.241496	-0.033569
Data600	-0.841573	-0.11617	0.274048	-0.408529	0.253499	-0.258179	-0.04069
Data601	-0.844014	-0.110168	0.279338	-0.413005	0.251261	-0.275879	-0.046794
Data602	-0.846252	-0.104268	0.284017	-0.41748	0.24821	-0.294596	-0.05188
Data603	-0.848897	-0.098674	0.288086	-0.421549	0.244141	-0.314331	-0.055542
Data604	-0.852458	-0.093689	0.291138	-0.425618	0.238851	-0.33488	-0.057576
Data605	-0.857747	-0.08962	0.293376	-0.429688	0.23234	-0.356038	-0.05778
Data606	-0.864868	-0.086568	0.294596	-0.433553	0.224609	-0.377808	-0.055949
Data607	-0.874125	-0.084635	0.2948	-0.437419	0.215454	-0.399984	-0.05249
Data608	-0.885518	-0.08372	0.293783	-0.441284	0.204875	-0.421753	-0.047404
Data609	-0.898844	-0.083618	0.291951	-0.444946	0.193278	-0.443319	-0.04069
Data610	-0.913798	-0.08433	0.289103	-0.448405	0.180461	-0.463867	-0.032756
Data611	-0.930074	-0.085551	0.285034	-0.451457	0.167033	-0.483398	-0.024007
Data612	-0.94696	-0.08728	0.280355	-0.454305	0.152995	-0.501099	-0.014648
Data613	-0.964152	-0.089213	0.274658	-0.456543	0.138753	-0.516968	-0.005086
Data614	-0.98114	-0.091654	0.268555	-0.458171	0.124308	-0.530802	0.003866
Data615	-0.997518	-0.094706	0.261841	-0.459391	0.11027	-0.542196	0.012614
Data616	-1.012878	-0.098368	0.254924	-0.460002	0.096639	-0.551147	0.020142
Data617	-1.02712	-0.102946	0.248006	-0.459798	0.083618	-0.557658	0.026245
Data618	-1.040141	-0.108541	0.241292	-0.458984	0.071411	-0.561727	0.030924
Data619	-1.051839	-0.115153	0.235189	-0.457764	0.060018	-0.563354	0.033569
Data620	-1.062419	-0.122681	0.229899	-0.455729	0.049845	-0.562744	0.034383
Data621	-1.072083	-0.130819	0.225423	-0.453084	0.040894	-0.560303	0.033162
Data622	-1.081238	-0.139465	0.222168	-0.450236	0.032756	-0.55603	0.030111
Data623	-1.090088	-0.148112	0.21993	-0.446777	0.026042	-0.55013	0.025431
Data624	-1.09904	-0.156759	0.219116	-0.442912	0.020345	-0.543009	0.019531
Data625	-1.1085	-0.1651	0.219523	-0.439046	0.015869	-0.534871	0.012614
Data626	-1.118673	-0.173238	0.220947	-0.434977	0.01241	-0.525716	0.005086
Data627	-1.129761	-0.181274	0.223592	-0.430705	0.009969	-0.516154	-0.002238
Data628	-1.141764	-0.189616	0.227051	-0.426636	0.008748	-0.506185	-0.009359
Data629	-1.154683	-0.198568	0.23112	-0.422567	0.008341	-0.496012	-0.015869
Data630	-1.168315	-0.208537	0.236003	-0.418498	0.008952	-0.486043	-0.021159
Data631	-1.182251	-0.219828	0.240885	-0.414836	0.010376	-0.476481	-0.024821
Data632	-1.196289	-0.232544	0.246175	-0.411377	0.01241	-0.467529	-0.027059
Data633	-1.20992	-0.246684	0.251058	-0.408325	0.015055	-0.459391	-0.027669
Data634	-1.222839	-0.261943	0.255941	-0.40568	0.018107	-0.452067	-0.026245
Data635	-1.234843	-0.278015	0.260417	-0.403239	0.021566	-0.445964	-0.023397
Data636	-1.245524	-0.294291	0.264486	-0.401611	0.025228	-0.440877	-0.018921
Data637	-1.254781	-0.31016	0.268148	-0.400187	0.02889	-0.437012	-0.013224
Data638	-1.262614	-0.325216	0.270996	-0.39917	0.032552	-0.434163	-0.006714
Data639	-1.269124	-0.338949	0.273438	-0.39856	0.036011	-0.432536	0.000407
