# Supplementary material for: Integration of MRI and somatosensory evoked potentials facilitate diagnosis of spinal cord compression
Source: Sci Rep. 2023 May 15;13:7861. doi: 10.1038/s41598-023-34832-2 (PMC10185544; doi:10.1038/s41598-023-34832-2)
Supplement: Supplementary file 3 — Supplementary Information 3. [file 41598_2023_34832_MOESM3_ESM.zip › Preoperative SSEP data/spinal cord compression group/5409146_2/5409146_2_Lt Tibial SEP_Cz'-Fpz_200829_114310.csv]

Index	1	2	4	5	6
Name	Cz'-Fpz	Cz'-Fpz	Cz'-Fpz	Cz'-Fpz	Cz'-Fpz
Time	2.02004E+13	2.02004E+13	2.02004E+13	2.02004E+13	2.02004E+13
Highcut	500	500	500	500	500
Lowcut	10	10	10	10	10
Period	0.000156	0.000156	0.000156	0.000156	0.000156
Averages	120	120	120	120	120
Int (mA)	18/17.9mA	18/17.9mA	18/17.9mA	18/17.9mA	18/17.9mA
Pulse Width (�gs)	200�s	200�s	200�s	200�s	200�s
Rep Rate (Hz)	3.11Hz	3.11Hz	3.11Hz	3.11Hz	3.11Hz
Data0	-0.180817	0.207316	-0.195211	-0.012461	-0.377299
Data1	-0.115	0.254211	-0.172119	-0.000305	-0.356954
Data2	-0.050201	0.303345	-0.144958	0.013885	-0.334981
Data3	0.006816	0.349325	-0.114543	0.0295	-0.312398
Data4	0.049438	0.386047	-0.081991	0.045471	-0.290324
Data5	0.072021	0.407918	-0.048319	0.060832	-0.270081
Data6	0.071004	0.410868	-0.01475	0.074463	-0.252787
Data7	0.045776	0.393168	0.017293	0.0855	-0.239156
Data8	-0.001373	0.355733	0.047201	0.093129	-0.230001
Data9	-0.065867	0.301921	0.074056	0.096944	-0.225423
Data10	-0.141144	0.237223	0.097351	0.096792	-0.225627
Data11	-0.220032	0.167847	0.116882	0.092773	-0.230204
Data12	-0.29597	0.100199	0.13265	0.085297	-0.238444
Data13	-0.363464	0.039368	0.144958	0.075124	-0.249532
Data14	-0.418955	-0.010783	0.154012	0.062968	-0.262756
Data15	-0.460714	-0.048319	0.160319	0.049744	-0.2771
Data16	-0.48879	-0.073039	0.164286	0.036316	-0.291646
Data17	-0.504456	-0.085754	0.166219	0.023499	-0.305888
Data18	-0.510203	-0.088501	0.166423	0.012004	-0.319112
Data19	-0.508982	-0.083923	0.1651	0.002238	-0.331014
Data20	-0.503082	-0.074259	0.162455	-0.005391	-0.341288
Data21	-0.494639	-0.06134	0.158386	-0.010834	-0.350138
Data22	-0.485687	-0.046794	0.153198	-0.013987	-0.357361
Data23	-0.477804	-0.032043	0.146993	-0.015055	-0.363159
Data24	-0.471903	-0.018005	0.139974	-0.014089	-0.367635
Data25	-0.468547	-0.005188	0.132243	-0.011393	-0.370992
Data26	-0.467733	0.0059	0.123901	-0.007629	-0.37384
Data27	-0.469208	0.015462	0.115051	-0.003204	-0.376282
Data28	-0.472209	0.023804	0.106506	0.001729	-0.378215
Data29	-0.476023	0.030924	0.098674	0.007222	-0.379639
Data30	-0.479685	0.037435	0.091858	0.012868	-0.380656
Data31	-0.48233	0.043538	0.086568	0.018514	-0.381368
Data32	-0.483348	0.049642	0.083008	0.023956	-0.381978
Data33	-0.482178	0.056051	0.081278	0.028941	-0.382385
Data34	-0.478668	0.062764	0.081685	0.033417	-0.382894
Data35	-0.472972	0.069885	0.084229	0.037333	-0.383301
Data36	-0.465495	0.077413	0.088908	0.040639	-0.383911
Data37	-0.456848	0.085042	0.095723	0.043233	-0.384623
Data38	-0.447693	0.092773	0.104574	0.045268	-0.385437
Data39	-0.438843	0.100301	0.115255	0.046692	-0.386556
Data40	-0.430908	0.107422	0.127563	0.047607	-0.38798
Data41	-0.424347	0.113932	0.141093	0.048116	-0.389709
Data42	-0.419464	0.119934	0.155741	0.048269	-0.391846
Data43	-0.416209	0.125326	0.171102	0.048167	-0.394287
Data44	-0.414378	0.130208	0.186768	0.048014	-0.397034
Data45	-0.413564	0.134684	0.202433	0.047913	-0.400187
Data46	-0.413208	0.13916	0.217794	0.048014	-0.403646
Data47	-0.412699	0.143636	0.232544	0.04837	-0.407308
Data48	-0.41158	0.148417	0.24648	0.049235	-0.411072
Data49	-0.409444	0.153503	0.259298	0.050659	-0.414836
Data50	-0.406036	0.159302	0.270996	0.052694	-0.418498
Data51	-0.401459	0.165609	0.281576	0.055389	-0.421956
Data52	-0.395864	0.172526	0.290833	0.058848	-0.42511
Data53	-0.389709	0.180054	0.299174	0.062968	-0.427755
Data54	-0.383453	0.188192	0.306498	0.067851	-0.429993
Data55	-0.377655	0.196737	0.313212	0.073293	-0.43162
Data56	-0.372772	0.205485	0.319417	0.079346	-0.432638
Data57	-0.36911	0.214437	0.325521	0.085907	-0.433044
Data58	-0.36677	0.223389	0.331523	0.092977	-0.432943
Data59	-0.365601	0.232137	0.33783	0.100403	-0.432332
Data60	-0.365143	0.240479	0.344543	0.108134	-0.431315
Data61	-0.364939	0.248413	0.351766	0.116221	-0.429993
Data62	-0.364329	0.255737	0.359599	0.124461	-0.428467
Data63	-0.362854	0.262451	0.368042	0.132904	-0.426636
Data64	-0.360057	0.268351	0.377096	0.141449	-0.424805
Data65	-0.355835	0.273641	0.386556	0.149994	-0.422872
Data66	-0.350291	0.278015	0.39622	0.158488	-0.420939
Data67	-0.343781	0.281677	0.406087	0.166829	-0.419006
Data68	-0.336863	0.284627	0.415649	0.174866	-0.417074
Data69	-0.330048	0.286967	0.424906	0.182597	-0.415141
Data70	-0.323893	0.288798	0.433553	0.189819	-0.413208
Data71	-0.318756	0.29012	0.441284	0.196482	-0.411275
Data72	-0.314738	0.291036	0.447795	0.202535	-0.409241
Data73	-0.311737	0.291748	0.453084	0.207926	-0.407206
Data74	-0.309296	0.292257	0.456848	0.212606	-0.40507
Data75	-0.306854	0.292765	0.458984	0.216522	-0.40273
Data76	-0.303701	0.293172	0.459391	0.219676	-0.400391
Data77	-0.299225	0.293681	0.457967	0.222117	-0.397949
Data78	-0.29302	0.294393	0.454814	0.223948	-0.395304
Data79	-0.28478	0.295207	0.450033	0.225067	-0.392558
Data80	-0.274607	0.296427	0.443624	0.225627	-0.389608
Data81	-0.262807	0.297852	0.435791	0.225677	-0.386454
Data82	-0.24999	0.299683	0.426737	0.225321	-0.382996
Data83	-0.236816	0.301717	0.416667	0.224559	-0.379333
Data84	-0.224101	0.304159	0.405884	0.223541	-0.375366
Data85	-0.212504	0.306803	0.394592	0.222321	-0.370992
Data86	-0.202433	0.309652	0.383097	0.220998	-0.366313
Data87	-0.194194	0.312602	0.371501	0.219625	-0.361125
Data88	-0.187785	0.315755	0.360209	0.218353	-0.355632
Data89	-0.182902	0.31901	0.349325	0.217234	-0.34963
Data90	-0.179189	0.322469	0.33905	0.21637	-0.343221
Data91	-0.176137	0.326233	0.32959	0.215759	-0.336507
Data92	-0.173136	0.330404	0.321045	0.215454	-0.329488
Data93	-0.169932	0.334981	0.313619	0.215403	-0.322164
Data94	-0.166168	0.340068	0.307312	0.215658	-0.314636
Data95	-0.161794	0.345561	0.302226	0.216115	-0.307007
Data96	-0.156962	0.351563	0.29836	0.216675	-0.299276
Data97	-0.151876	0.357768	0.295817	0.217336	-0.291646
Data98	-0.146942	0.364075	0.294596	0.217997	-0.284017
Data99	-0.142517	0.370483	0.294596	0.218608	-0.276489
Data100	-0.138855	0.376689	0.295715	0.219065	-0.269063
Data101	-0.136159	0.38269	0.298055	0.219421	-0.261943
Data102	-0.134481	0.388285	0.30131	0.219523	-0.255025
Data103	-0.133565	0.393372	0.305379	0.219472	-0.248311
Data104	-0.133209	0.398051	0.31016	0.219269	-0.241801
Data105	-0.132904	0.40212	0.315348	0.218862	-0.235596
Data106	-0.132294	0.405477	0.320841	0.218252	-0.229492
Data107	-0.13087	0.408122	0.326233	0.217489	-0.223694
Data108	-0.128377	0.410055	0.331523	0.216471	-0.217997
Data109	-0.124766	0.411174	0.336304	0.215302	-0.212504
Data110	-0.120138	0.411377	0.340678	0.213776	-0.207113
Data111	-0.114899	0.411072	0.34434	0.211995	-0.201823
Data112	-0.109558	0.410156	0.347392	0.209859	-0.196533
Data113	-0.104879	0.409037	0.349731	0.207316	-0.191243
Data114	-0.101522	0.407817	0.351461	0.204417	-0.185954
Data115	-0.100098	0.407003	0.35258	0.20106	-0.180664
Data116	-0.100911	0.406596	0.353292	0.197296	-0.175171
Data117	-0.104218	0.406901	0.353699	0.193176	-0.169678
Data118	-0.109812	0.407918	0.353902	0.188802	-0.164185
Data119	-0.117188	0.409648	0.353902	0.184174	-0.158488
Data120	-0.125682	0.411987	0.354004	0.179392	-0.15269
Data121	-0.134481	0.414734	0.354106	0.174611	-0.146891
Data122	-0.142771	0.417786	0.354411	0.16983	-0.140991
Data123	-0.149841	0.420837	0.354716	0.165202	-0.134989
Data124	-0.155131	0.423686	0.355021	0.160828	-0.128988
Data125	-0.158386	0.426432	0.355428	0.156657	-0.122986
Data126	-0.159607	0.428874	0.355835	0.15274	-0.116882
Data127	-0.159098	0.431112	0.35614	0.14918	-0.110677
Data128	-0.157318	0.432943	0.356344	0.145976	-0.104472
Data129	-0.154978	0.434469	0.356242	0.143026	-0.098165
Data130	-0.15269	0.435689	0.355937	0.140432	-0.091654
Data131	-0.151011	0.436605	0.355225	0.138092	-0.085144
Data132	-0.15035	0.437317	0.354106	0.136007	-0.078532
Data133	-0.150859	0.437622	0.352376	0.134125	-0.071716
Data134	-0.152435	0.437826	0.350138	0.132446	-0.064901
Data135	-0.154724	0.437927	0.347188	0.13087	-0.057983
Data136	-0.157267	0.437826	0.343526	0.129395	-0.051168
Data137	-0.159454	0.437724	0.338949	0.127869	-0.04425
Data138	-0.160624	0.437724	0.333557	0.126343	-0.037537
Data139	-0.16037	0.437724	0.327352	0.124715	-0.030924
Data140	-0.158335	0.437927	0.320231	0.122935	-0.024516
Data141	-0.15447	0.438131	0.312297	0.1209	-0.018311
Data142	-0.148977	0.438334	0.303752	0.118561	-0.01241
Data143	-0.142161	0.438639	0.294698	0.115916	-0.006714
Data144	-0.134735	0.438843	0.285238	0.112915	-0.001221
Data145	-0.127309	0.438944	0.275574	0.109558	0.003967
Data146	-0.120494	0.438843	0.26591	0.105896	0.009054
Data147	-0.114797	0.438334	0.256551	0.10198	0.014038
Data148	-0.110575	0.43752	0.247396	0.097809	0.018921
Data149	-0.10788	0.4363	0.238749	0.093587	0.023905
Data150	-0.106506	0.43457	0.230509	0.089366	0.028992
Data151	-0.106099	0.432434	0.222982	0.085297	0.034281
Data152	-0.106049	0.429688	0.215963	0.081533	0.039775
Data153	-0.105794	0.426432	0.209656	0.078125	0.045573
Data154	-0.104777	0.422668	0.203857	0.075175	0.051676
Data155	-0.10259	0.418396	0.198669	0.072784	0.058085
Data156	-0.09903	0.413818	0.19399	0.070903	0.064799
Data157	-0.094198	0.408732	0.190023	0.06958	0.071818
Data158	-0.088247	0.403239	0.186768	0.068665	0.079041
Data159	-0.081584	0.397441	0.184326	0.068105	0.086568
Data160	-0.074768	0.391235	0.1828	0.067698	0.094198
Data161	-0.068207	0.384827	0.182292	0.067393	0.101929
Data162	-0.062205	0.378113	0.183004	0.066986	0.109558
Data163	-0.057068	0.371195	0.184937	0.066427	0.117289
Data164	-0.052795	0.364278	0.188192	0.065511	0.124817
Data165	-0.049133	0.357463	0.192871	0.06429	0.132141
Data166	-0.045827	0.350952	0.198873	0.062612	0.13916
Data167	-0.04247	0.344747	0.206197	0.060577	0.145976
Data168	-0.038605	0.339152	0.21464	0.058238	0.152588
Data169	-0.033875	0.334066	0.223999	0.055695	0.158895
Data170	-0.028178	0.329692	0.23407	0.052948	0.164897
Data171	-0.021413	0.325826	0.244751	0.050151	0.170593
Data172	-0.013784	0.322367	0.255534	0.047353	0.176188
Data173	-0.005595	0.319316	0.266317	0.044607	0.18158
Data174	0.002747	0.316366	0.276794	0.042063	0.186869
Data175	0.010834	0.313416	0.286764	0.039571	0.192057
Data176	0.018311	0.310262	0.295919	0.037231	0.197042
Data177	0.024872	0.306702	0.304057	0.034993	0.201925
Data178	0.030467	0.302938	0.311178	0.032806	0.206706
Data179	0.035095	0.298665	0.317078	0.030568	0.211283
Data180	0.039012	0.294088	0.321554	0.02828	0.215658
Data181	0.042623	0.289307	0.324605	0.025889	0.219828
Data182	0.046285	0.284526	0.326335	0.023448	0.223694
Data183	0.050557	0.279744	0.326538	0.020854	0.227254
Data184	0.055847	0.275269	0.325317	0.018158	0.230611
Data185	0.062408	0.270996	0.322774	0.015411	0.233663
Data186	0.070394	0.267131	0.31901	0.012665	0.236511
Data187	0.079651	0.26357	0.314026	0.009969	0.239156
Data188	0.089823	0.260213	0.308228	0.007324	0.241699
Data189	0.100352	0.257161	0.301514	0.004832	0.244344
Data190	0.110524	0.254008	0.294291	0.002441	0.247091
Data191	0.119629	0.250854	0.286662	0.000203	0.249939
Data192	0.127004	0.247498	0.278727	-0.001882	0.253194
Data193	0.132192	0.243835	0.270691	-0.003967	0.256653
Data194	0.134939	0.23997	0.262655	-0.006002	0.260518
Data195	0.135447	0.235901	0.254618	-0.008036	0.264791
Data196	0.134074	0.231628	0.246582	-0.010122	0.269368
Data197	0.13148	0.227254	0.238546	-0.01236	0.27415
Data198	0.12853	0.223083	0.230306	-0.014699	0.279236
Data199	0.125936	0.219014	0.221863	-0.017293	0.284526
Data200	0.124512	0.215149	0.212911	-0.02004	0.289815
Data201	0.124715	0.211487	0.203451	-0.02299	0.295003
Data202	0.126851	0.208028	0.193176	-0.026093	0.300191
Data203	0.13087	0.204671	0.181986	-0.029348	0.305278
Data204	0.136566	0.201111	0.169881	-0.032705	0.31016
Data205	0.143433	0.197144	0.156759	-0.036062	0.31484
Data206	0.150909	0.192566	0.142721	-0.039419	0.319417
Data207	0.158335	0.187174	0.127767	-0.042674	0.323792
Data208	0.165151	0.180868	0.112203	-0.045827	0.328064
Data209	0.170949	0.173543	0.096029	-0.048777	0.332133
Data210	0.175374	0.165304	0.079753	-0.051473	0.3361
Data211	0.178375	0.156352	0.063375	-0.053864	0.339864
Data212	0.180054	0.14679	0.047302	-0.055949	0.343526
Data213	0.180613	0.137024	0.03184	-0.057627	0.347087
Data214	0.180359	0.12736	0.017293	-0.05895	0.350342
Data215	0.179799	0.1179	0.003764	-0.059916	0.353292
Data216	0.179189	0.108948	-0.008341	-0.060476	0.355937
Data217	0.178731	0.100505	-0.019124	-0.06073	0.358276
Data218	0.17863	0.092773	-0.02828	-0.060628	0.360209
Data219	0.17868	0.085653	-0.035807	-0.060323	0.361837
Data220	0.17868	0.079041	-0.041606	-0.059814	0.363057
Data221	0.178324	0.072734	-0.04598	-0.059153	0.364075
Data222	0.177256	0.066732	-0.048726	-0.058441	0.364787
Data223	0.17512	0.060628	-0.050151	-0.057678	0.365397
Data224	0.171763	0.054525	-0.050456	-0.056966	0.366007
Data225	0.167338	0.048218	-0.049845	-0.056254	0.36672
Data226	0.161997	0.041707	-0.048421	-0.055644	0.367635
Data227	0.15625	0.034993	-0.046692	-0.055033	0.368754
Data228	0.150655	0.028076	-0.044759	-0.054423	0.370178
Data229	0.145823	0.021057	-0.042826	-0.053864	0.372111
Data230	0.142263	0.014038	-0.0413	-0.053304	0.374552
Data231	0.140228	0.007222	-0.040181	-0.052643	0.377604
Data232	0.139974	0.000509	-0.039673	-0.05188	0.381165
Data233	0.141195	-0.005798	-0.039978	-0.050964	0.385335
Data234	0.143534	-0.011698	-0.041097	-0.049896	0.390218
Data235	0.146535	-0.017192	-0.042928	-0.048574	0.395813
Data236	0.149536	-0.022074	-0.045573	-0.047048	0.402018
Data237	0.151978	-0.026347	-0.048828	-0.045217	0.408834
Data238	0.153503	-0.030212	-0.052592	-0.043081	0.416361
Data239	0.15391	-0.033671	-0.056661	-0.040538	0.424296
Data240	0.153402	-0.036926	-0.060933	-0.037486	0.432841
Data241	0.152181	-0.039978	-0.065206	-0.033925	0.441793
Data242	0.150909	-0.04303	-0.069275	-0.029704	0.451152
Data243	0.150096	-0.046082	-0.072937	-0.02477	0.460917
Data244	0.150401	-0.049032	-0.075989	-0.019073	0.470886
Data245	0.152435	-0.05188	-0.078328	-0.012563	0.481059
Data246	0.156453	-0.054423	-0.079854	-0.005239	0.491435
Data247	0.162659	-0.056356	-0.080261	0.002899	0.502116
Data248	0.170949	-0.057678	-0.079651	0.011851	0.513102
Data249	0.181071	-0.058085	-0.07782	0.021566	0.524292
Data250	0.192566	-0.057678	-0.074768	0.031942	0.53599
Data251	0.205027	-0.056458	-0.070496	0.042877	0.548096
Data252	0.217997	-0.054728	-0.065002	0.05427	0.560811
Data253	0.231069	-0.052592	-0.058289	0.065969	0.574137
Data254	0.244039	-0.050456	-0.050456	0.077972	0.588175
Data255	0.256805	-0.048523	-0.041606	0.090179	0.603027
Data256	0.26947	-0.046794	-0.031942	0.102539	0.618591
Data257	0.282237	-0.045471	-0.021566	0.115	0.634969
Data258	0.295258	-0.044352	-0.010783	0.127563	0.651957
Data259	0.308838	-0.043335	0.000305	0.140228	0.669556
Data260	0.323079	-0.041911	0.011495	0.153046	0.687663
Data261	0.338084	-0.039775	0.022583	0.166016	0.705973
Data262	0.3538	-0.036519	0.033366	0.179087	0.724386
Data263	0.369924	-0.031942	0.043844	0.19221	0.742798
Data264	0.386149	-0.025736	0.053813	0.205434	0.760905
Data265	0.402018	-0.017904	0.063273	0.218557	0.778605
Data266	0.417074	-0.008443	0.072123	0.231578	0.795593
Data267	0.430756	0.00234	0.080566	0.244344	0.811869
Data268	0.442657	0.014343	0.088501	0.256653	0.82723
Data269	0.452474	0.026957	0.09613	0.268453	0.841573
Data270	0.460154	0.039978	0.103353	0.27949	0.854797
Data271	0.465647	0.052999	0.11027	0.289663	0.866801
Data272	0.469259	0.065613	0.116984	0.298818	0.877482
Data273	0.471446	0.077922	0.123393	0.306803	0.886841
Data274	0.472616	0.089518	0.129496	0.313517	0.894775
Data275	0.473429	0.100505	0.135396	0.318858	0.901286
Data276	0.474243	0.110779	0.140889	0.322673	0.906169
Data277	0.475515	0.120443	0.145976	0.32486	0.909627
Data278	0.477295	0.129191	0.150452	0.325368	0.911357
Data279	0.479533	0.137024	0.154419	0.324046	0.91156
Data280	0.481822	0.143636	0.157776	0.320892	0.910034
Data281	0.483754	0.148722	0.160421	0.315755	0.906881
Data282	0.484772	0.151978	0.162252	0.308736	0.9021
Data283	0.484161	0.153097	0.163371	0.299683	0.895793
Data284	0.481415	0.151978	0.163676	0.288696	0.887858
Data285	0.476227	0.148519	0.162964	0.275777	0.878398
Data286	0.468394	0.142822	0.161438	0.261078	0.867513
Data287	0.457865	0.134989	0.158895	0.244598	0.855204
Data288	0.444946	0.125326	0.155233	0.226542	0.841573
Data289	0.429942	0.114136	0.15035	0.207113	0.826518
Data290	0.413259	0.101725	0.144246	0.186462	0.810242
Data291	0.395253	0.088298	0.136719	0.164846	0.792745
Data292	0.376282	0.074361	0.12797	0.142466	0.774028
Data293	0.356496	0.059814	0.117696	0.119527	0.754191
Data294	0.335999	0.044861	0.106099	0.096181	0.733236
Data295	0.314687	0.029704	0.093282	0.072632	0.711263
Data296	0.292358	0.014242	0.079346	0.049032	0.688375
Data297	0.268911	-0.001322	0.064392	0.025431	0.664775
Data298	0.244141	-0.017192	0.048726	0.001984	0.640462
Data299	0.217997	-0.033061	0.032552	-0.021261	0.615845
Data300	0.190684	-0.049032	0.016073	-0.044352	0.590922
Data301	0.162404	-0.064901	-0.000203	-0.06724	0.565898
Data302	0.133616	-0.080668	-0.016479	-0.089925	0.541077
Data303	0.10493	-0.096334	-0.032349	-0.112457	0.516663
Data304	0.076904	-0.111796	-0.047709	-0.134735	0.492655
Data305	0.050151	-0.126851	-0.062561	-0.15686	0.469259
Data306	0.025177	-0.1415	-0.076803	-0.178782	0.446676
Data307	0.002289	-0.155436	-0.090535	-0.2005	0.424906
Data308	-0.018311	-0.16866	-0.103658	-0.222066	0.403951
Data309	-0.036875	-0.181071	-0.116374	-0.243378	0.383809
Data310	-0.053558	-0.192668	-0.128784	-0.264435	0.364482
Data311	-0.068868	-0.203247	-0.140889	-0.285238	0.345968
Data312	-0.083364	-0.213114	-0.152995	-0.305684	0.328166
Data313	-0.097605	-0.222168	-0.164998	-0.325775	0.311076
Data314	-0.11205	-0.230611	-0.177002	-0.345408	0.294596
Data315	-0.127106	-0.238444	-0.189209	-0.364634	0.278625
Data316	-0.143026	-0.245768	-0.201619	-0.383352	0.263265
Data317	-0.15981	-0.252787	-0.214233	-0.40151	0.248311
Data318	-0.177256	-0.259399	-0.227254	-0.419159	0.233968
Data319	-0.195109	-0.265808	-0.240682	-0.436249	0.220032
Data320	-0.212911	-0.272013	-0.254517	-0.452779	0.206604
Data321	-0.230255	-0.278117	-0.268656	-0.46875	0.193685
Data322	-0.246735	-0.284119	-0.283203	-0.484161	0.181173
Data323	-0.261993	-0.290324	-0.298055	-0.499013	0.169271
Data324	-0.275879	-0.296733	-0.313009	-0.513458	0.157979
Data325	-0.288289	-0.303446	-0.328166	-0.527395	0.147196
Data326	-0.299377	-0.310669	-0.343119	-0.540924	0.137126
Data327	-0.309245	-0.318197	-0.357869	-0.554097	0.127563
Data328	-0.318095	-0.326233	-0.372213	-0.566813	0.118713
Data329	-0.32608	-0.334676	-0.385946	-0.579173	0.110474
Data330	-0.333354	-0.343526	-0.398865	-0.591176	0.102946
Data331	-0.340017	-0.35258	-0.410868	-0.602671	0.09613
Data332	-0.345968	-0.361837	-0.421753	-0.613658	0.090027
Data333	-0.351105	-0.371195	-0.431417	-0.624135	0.084534
Data334	-0.355377	-0.380351	-0.43986	-0.633901	0.079651
Data335	-0.35848	-0.389201	-0.446981	-0.642904	0.07548
Data336	-0.360311	-0.397339	-0.452677	-0.651093	0.072021
Data337	-0.360769	-0.404765	-0.45695	-0.658366	0.069071
Data338	-0.359802	-0.411174	-0.459798	-0.664622	0.066732
Data339	-0.357463	-0.416565	-0.461222	-0.669861	0.065002
Data340	-0.353851	-0.420939	-0.461222	-0.674032	0.063883
Data341	-0.349375	-0.424194	-0.459798	-0.677083	0.063273
Data342	-0.344238	-0.426737	-0.45695	-0.679169	0.063375
Data343	-0.338898	-0.42867	-0.452677	-0.680186	0.063985
Data344	-0.333608	-0.430094	-0.447184	-0.680339	0.065206
Data345	-0.328623	-0.431417	-0.440369	-0.679626	0.067037
Data346	-0.324148	-0.432536	-0.432434	-0.678151	0.06958
Data347	-0.320028	-0.433757	-0.423584	-0.676015	0.072734
Data348	-0.31606	-0.434977	-0.413818	-0.673269	0.076497
Data349	-0.31189	-0.436096	-0.403544	-0.670013	0.080872
Data350	-0.307007	-0.43691	-0.39266	-0.66625	0.085754
Data351	-0.300954	-0.437317	-0.381673	-0.662079	0.091044
Data352	-0.293223	-0.437113	-0.370585	-0.657399	0.096741
Data353	-0.283508	-0.4363	-0.359599	-0.652364	0.102743
Data354	-0.271708	-0.434875	-0.348918	-0.64682	0.108948
Data355	-0.257924	-0.432841	-0.338542	-0.640869	0.115153
Data356	-0.242462	-0.4304	-0.328776	-0.63441	0.121358
Data357	-0.22583	-0.427755	-0.319417	-0.627492	0.12736
Data358	-0.208639	-0.425313	-0.310567	-0.620117	0.13326
Data359	-0.191498	-0.423075	-0.302226	-0.612335	0.138855
Data360	-0.174967	-0.421549	-0.294291	-0.604197	0.144246
Data361	-0.159556	-0.420736	-0.286662	-0.595754	0.149434
Data362	-0.145416	-0.420736	-0.279236	-0.587006	0.154419
Data363	-0.13265	-0.421346	-0.27181	-0.578156	0.1592
Data364	-0.121104	-0.422567	-0.264384	-0.569204	0.163981
Data365	-0.110474	-0.423889	-0.256856	-0.560303	0.16866
Data366	-0.100352	-0.425008	-0.249125	-0.551453	0.173543
Data367	-0.090332	-0.425618	-0.241089	-0.542755	0.178528
Data368	-0.079956	-0.425415	-0.232646	-0.534261	0.183818
Data369	-0.06897	-0.423991	-0.223999	-0.526021	0.189311
Data370	-0.05717	-0.421346	-0.214945	-0.518087	0.195109
Data371	-0.044607	-0.41748	-0.205688	-0.510406	0.201314
Data372	-0.031382	-0.412598	-0.196228	-0.502981	0.207723
Data373	-0.017751	-0.406901	-0.186462	-0.495707	0.214437
Data374	-0.004222	-0.400798	-0.176595	-0.488637	0.221354
Data375	0.008901	-0.394491	-0.166728	-0.481517	0.228475
Data376	0.021311	-0.388387	-0.156759	-0.474396	0.235596
Data377	0.032756	-0.382792	-0.14679	-0.467021	0.242716
Data378	0.043132	-0.377604	-0.136922	-0.45929	0.249736
Data379	0.052694	-0.373128	-0.127157	-0.45105	0.256551
Data380	0.061595	-0.368958	-0.117594	-0.442149	0.263062
Data381	0.070343	-0.365194	-0.108134	-0.432485	0.269063
Data382	0.079397	-0.36143	-0.09908	-0.421956	0.274556
Data383	0.089162	-0.357564	-0.09023	-0.410461	0.279439
Data384	0.099945	-0.353292	-0.081685	-0.398051	0.283813
Data385	0.111949	-0.348409	-0.073547	-0.384674	0.287476
Data386	0.12502	-0.343018	-0.065715	-0.370483	0.290527
Data387	0.139008	-0.336914	-0.058289	-0.355581	0.292969
Data388	0.153453	-0.330404	-0.051168	-0.340118	0.295003
Data389	0.167847	-0.323486	-0.044454	-0.324198	0.296427
Data390	0.181732	-0.316366	-0.037944	-0.308126	0.297648
Data391	0.194702	-0.309347	-0.031637	-0.292002	0.298564
Data392	0.206451	-0.302327	-0.025533	-0.276031	0.299276
Data393	0.216827	-0.295614	-0.01943	-0.260366	0.299886
Data394	0.225932	-0.289001	-0.013428	-0.245158	0.300395
Data395	0.233917	-0.282491	-0.007324	-0.230509	0.300903
Data396	0.241089	-0.275981	-0.001017	-0.216471	0.301412
Data397	0.247803	-0.269368	0.005188	-0.203094	0.301819
Data398	0.254364	-0.262451	0.0118	-0.190481	0.302226
Data399	0.261027	-0.255229	0.018514	-0.17863	0.302531
Data400	0.267893	-0.247599	0.025431	-0.167592	0.302633
Data401	0.275014	-0.239461	0.032654	-0.157267	0.302734
Data402	0.282288	-0.231018	0.04008	-0.147807	0.302633
Data403	0.28951	-0.22227	0.047709	-0.139008	0.302633
Data404	0.296478	-0.213318	0.055644	-0.130971	0.302531
Data405	0.302938	-0.204264	0.063883	-0.123545	0.302531
Data406	0.308736	-0.195313	0.072327	-0.116679	0.302734
Data407	0.313822	-0.186666	0.080872	-0.11027	0.303243
Data408	0.318197	-0.178426	0.089722	-0.104218	0.304159
Data409	0.32196	-0.170593	0.098572	-0.098317	0.305481
Data410	0.325521	-0.163269	0.107422	-0.092417	0.30721
Data411	0.329081	-0.156453	0.11617	-0.086416	0.309347
Data412	0.33315	-0.14974	0.124613	-0.080109	0.31189
Data413	0.337931	-0.143229	0.13265	-0.073395	0.31484
Data414	0.343831	-0.136414	0.140177	-0.066274	0.31779
Data415	0.35085	-0.129395	0.146993	-0.058594	0.320841
Data416	0.358988	-0.121969	0.153097	-0.050456	0.323893
Data417	0.367991	-0.114136	0.158285	-0.041809	0.32664
Data418	0.377553	-0.105896	0.162557	-0.032756	0.328979
Data419	0.387166	-0.097555	0.166016	-0.023397	0.330912
Data420	0.396322	-0.089111	0.168559	-0.013835	0.332235
Data421	0.404561	-0.080872	0.17039	-0.004171	0.33315
Data422	0.411631	-0.072937	0.171611	0.005391	0.333354
Data423	0.417328	-0.065308	0.172221	0.014954	0.33315
Data424	0.4216	-0.058187	0.172526	0.024261	0.332336
Data425	0.424754	-0.051371	0.172526	0.033315	0.331217
Data426	0.426941	-0.044861	0.172526	0.042063	0.329692
Data427	0.428518	-0.038554	0.172729	0.050456	0.327759
Data428	0.42984	-0.032247	0.173035	0.058492	0.325724
Data429	0.431061	-0.02594	0.173747	0.066121	0.323385
Data430	0.432281	-0.019531	0.174866	0.073395	0.320841
Data431	0.433604	-0.012817	0.176493	0.080261	0.318095
Data432	0.434825	-0.005697	0.178731	0.08667	0.315145
Data433	0.435689	0.001526	0.18158	0.092672	0.312093
Data434	0.435944	0.009359	0.185038	0.098216	0.308736
Data435	0.435333	0.017395	0.189006	0.103302	0.305176
Data436	0.433604	0.025533	0.193481	0.10788	0.30131
Data437	0.430654	0.033875	0.198263	0.112101	0.297139
Data438	0.426381	0.042013	0.203247	0.115865	0.292664
Data439	0.42099	0.050049	0.208232	0.119273	0.287984
Data440	0.414785	0.057678	0.213013	0.122426	0.283
Data441	0.408173	0.064901	0.217489	0.125326	0.27771
Data442	0.401764	0.071716	0.221456	0.128123	0.272319
Data443	0.395966	0.078125	0.224609	0.13087	0.266724
Data444	0.391235	0.084127	0.226746	0.133616	0.260925
Data445	0.387828	0.089722	0.227966	0.136464	0.255127
Data446	0.385844	0.09491	0.227966	0.139465	0.249227
Data447	0.385183	0.099589	0.226746	0.14267	0.243429
Data448	0.385437	0.10376	0.224304	0.146027	0.237528
Data449	0.386251	0.107422	0.220744	0.149536	0.23173
Data450	0.387065	0.110372	0.215963	0.153249	0.226034
Data451	0.387472	0.112813	0.210164	0.157064	0.220235
Data452	0.387065	0.114543	0.203552	0.16098	0.214539
Data453	0.385691	0.115662	0.196228	0.164897	0.208842
Data454	0.383301	0.116374	0.188395	0.168864	0.203145
Data455	0.379995	0.116577	0.180155	0.172729	0.197449
Data456	0.376078	0.116374	0.171814	0.176544	0.191752
Data457	0.371806	0.116069	0.163472	0.180308	0.186056
Data458	0.367381	0.115662	0.155334	0.183919	0.180257
Data459	0.363057	0.115255	0.147502	0.18748	0.174357
Data460	0.358836	0.115153	0.140177	0.190938	0.168355
Data461	0.354716	0.115356	0.133362	0.194295	0.162354
Data462	0.350545	0.115865	0.127258	0.197601	0.15625
Data463	0.346018	0.116679	0.121867	0.200755	0.150146
Data464	0.341034	0.117798	0.117289	0.203908	0.143941
Data465	0.335236	0.119019	0.113424	0.20696	0.137634
Data466	0.328471	0.120138	0.11027	0.209961	0.131226
Data467	0.320689	0.121053	0.107931	0.212911	0.124715
Data468	0.311839	0.121562	0.106201	0.215708	0.118205
Data469	0.302022	0.121358	0.10498	0.218353	0.111593
Data470	0.291443	0.120646	0.10437	0.220846	0.104879
Data471	0.280406	0.11912	0.104065	0.223134	0.098063
Data472	0.269216	0.117086	0.103963	0.22522	0.091248
Data473	0.25828	0.114543	0.103963	0.227	0.084229
Data474	0.247854	0.111593	0.104065	0.228526	0.077108
Data475	0.238342	0.108439	0.103963	0.229797	0.069885
Data476	0.229797	0.105286	0.10376	0.230764	0.062459
Data477	0.222371	0.10203	0.103251	0.231425	0.054932
Data478	0.216014	0.098979	0.102539	0.231883	0.047302
Data479	0.210571	0.095825	0.101522	0.232086	0.039469
Data480	0.205688	0.092468	0.100301	0.232239	0.031433
Data481	0.201213	0.088908	0.098979	0.23229	0.023193
Data482	0.196838	0.084839	0.097656	0.23234	0.014852
Data483	0.192362	0.080058	0.096334	0.232544	0.006205
Data484	0.187632	0.074565	0.095113	0.2329	-0.002441
Data485	0.182699	0.068156	0.094198	0.233459	-0.011393
Data486	0.177612	0.060933	0.093689	0.234375	-0.020447
Data487	0.172577	0.052999	0.093486	0.235596	-0.0295
Data488	0.167643	0.044454	0.093791	0.237172	-0.038656
Data489	0.163167	0.035502	0.094604	0.239105	-0.047811
Data490	0.159098	0.026347	0.095723	0.241394	-0.056763
Data491	0.15564	0.017192	0.097351	0.243937	-0.065613
Data492	0.152588	0.008138	0.099284	0.246735	-0.074056
Data493	0.149841	-0.000407	0.10142	0.249634	-0.082092
Data494	0.147247	-0.008647	0.10376	0.252533	-0.089823
Data495	0.144501	-0.016479	0.105998	0.255381	-0.096944
Data496	0.141347	-0.023702	0.108236	0.258026	-0.103455
Data497	0.137634	-0.030518	0.110067	0.260366	-0.109456
Data498	0.13326	-0.036825	0.111491	0.262299	-0.11495
Data499	0.128225	-0.042826	0.112406	0.263723	-0.119832
Data500	0.122732	-0.048421	0.112508	0.264689	-0.124308
Data501	0.116984	-0.053711	0.111796	0.265147	-0.128479
Data502	0.111287	-0.058797	0.110067	0.265045	-0.132345
Data503	0.105998	-0.063477	0.107218	0.264486	-0.136108
Data504	0.101369	-0.067952	0.103149	0.263468	-0.139872
Data505	0.097656	-0.072021	0.09786	0.262095	-0.143636
Data506	0.094808	-0.075582	0.091349	0.260366	-0.147705
Data507	0.092773	-0.078939	0.083618	0.258484	-0.151978
Data508	0.091349	-0.081889	0.074666	0.256399	-0.156657
Data509	0.090129	-0.084635	0.064697	0.254211	-0.16154
Data510	0.088806	-0.087382	0.053914	0.251973	-0.166829
Data511	0.086975	-0.090332	0.042419	0.249736	-0.172424
Data512	0.08433	-0.093689	0.030518	0.247447	-0.178223
Data513	0.080821	-0.097656	0.018311	0.245209	-0.184326
Data514	0.076345	-0.102336	0.006205	0.242971	-0.190531
Data515	0.071055	-0.107931	-0.005595	0.240784	-0.196838
Data516	0.065257	-0.114339	-0.01709	0.238647	-0.203145
Data517	0.059306	-0.121358	-0.027974	0.236511	-0.209656
Data518	0.053507	-0.128886	-0.038249	0.234477	-0.216064
Data519	0.048269	-0.136617	-0.047709	0.232544	-0.222677
Data520	0.043793	-0.144246	-0.056254	0.230713	-0.229187
Data521	0.040283	-0.151469	-0.064087	0.228984	-0.235901
Data522	0.03774	-0.158183	-0.071208	0.227356	-0.242716
Data523	0.036011	-0.164083	-0.077515	0.225881	-0.249736
Data524	0.034841	-0.169373	-0.083211	0.224457	-0.256856
Data525	0.033875	-0.174052	-0.088399	0.223033	-0.264181
Data526	0.032756	-0.178324	-0.092977	0.221608	-0.271606
Data527	0.031128	-0.18219	-0.097249	0.220133	-0.279032
Data528	0.028687	-0.186157	-0.101217	0.218506	-0.28656
Data529	0.02533	-0.190125	-0.104879	0.216726	-0.294088
Data530	0.020955	-0.194499	-0.108439	0.214691	-0.301412
Data531	0.015869	-0.199178	-0.111898	0.212402	-0.308634
Data532	0.010274	-0.204061	-0.115356	0.209859	-0.315755
Data533	0.004628	-0.209147	-0.118917	0.207062	-0.322571
Data534	-0.00061	-0.214233	-0.122579	0.204061	-0.329386
Data535	-0.005188	-0.219014	-0.126648	0.200907	-0.335897
Data536	-0.008799	-0.223389	-0.13092	0.197652	-0.342407
Data537	-0.011393	-0.226949	-0.1356	0.194397	-0.348918
Data538	-0.013021	-0.229696	-0.140788	0.191142	-0.35553
Data539	-0.013936	-0.231527	-0.146484	0.188039	-0.362244
Data540	-0.014648	-0.232442	-0.152588	0.185089	-0.369263
Data541	-0.015564	-0.232747	-0.1592	0.182292	-0.376485
Data542	-0.017141	-0.232646	-0.166219	0.179647	-0.384115
Data543	-0.019684	-0.232239	-0.173645	0.177155	-0.391947
Data544	-0.023549	-0.231934	-0.181376	0.174764	-0.400187
Data545	-0.028636	-0.231934	-0.189412	0.172424	-0.40863
Data546	-0.034943	-0.232137	-0.19755	0.170135	-0.417277
Data547	-0.042114	-0.232747	-0.205994	0.167745	-0.426025
Data548	-0.049795	-0.233561	-0.214437	0.165253	-0.434774
Data549	-0.057475	-0.234273	-0.223083	0.162557	-0.44342
Data550	-0.064748	-0.23468	-0.23173	0.159658	-0.451864
Data551	-0.071259	-0.234375	-0.240479	0.156555	-0.4599
Data552	-0.076752	-0.233459	-0.249227	0.153198	-0.467529
Data553	-0.081075	-0.231527	-0.257874	0.149587	-0.474548
Data554	-0.084381	-0.22878	-0.266622	0.145721	-0.480855
Data555	-0.086823	-0.225321	-0.275167	0.141703	-0.486552
Data556	-0.088755	-0.221354	-0.283508	0.137533	-0.491435
Data557	-0.090485	-0.217285	-0.291748	0.133311	-0.495504
Data558	-0.092367	-0.213318	-0.299581	0.129089	-0.498759
Data559	-0.094706	-0.209859	-0.307007	0.124919	-0.501404
Data560	-0.097504	-0.207011	-0.314026	0.120799	-0.503235
Data561	-0.100861	-0.20518	-0.320638	0.116882	-0.504557
Data562	-0.104574	-0.204468	-0.326742	0.113169	-0.505473
Data563	-0.108439	-0.204875	-0.332336	0.109711	-0.506083
Data564	-0.11205	-0.206401	-0.337626	0.106405	-0.506592
Data565	-0.115204	-0.209045	-0.342611	0.103353	-0.5071
Data566	-0.117696	-0.212606	-0.347493	0.100505	-0.507711
Data567	-0.119476	-0.216878	-0.352173	0.097707	-0.508525
Data568	-0.120595	-0.221659	-0.356954	0.095011	-0.509745
Data569	-0.121409	-0.226746	-0.361938	0.092367	-0.511373
Data570	-0.122121	-0.231832	-0.367126	0.089569	-0.513306
Data571	-0.123138	-0.236613	-0.37262	0.08667	-0.515747
Data572	-0.124766	-0.241089	-0.378621	0.083618	-0.518494
Data573	-0.127106	-0.244954	-0.38503	0.080363	-0.521444
Data574	-0.13031	-0.248311	-0.391947	0.076904	-0.524699
Data575	-0.134176	-0.251058	-0.399272	0.073293	-0.528056
Data576	-0.138448	-0.253194	-0.407104	0.069529	-0.531514
Data577	-0.142771	-0.254822	-0.415243	0.065613	-0.534973
Data578	-0.146688	-0.255941	-0.423686	0.061646	-0.53833
Data579	-0.14979	-0.256755	-0.432332	0.057627	-0.541585
Data580	-0.151774	-0.257365	-0.441081	0.053609	-0.544739
Data581	-0.152435	-0.257975	-0.449931	0.049642	-0.547791
Data582	-0.151774	-0.258484	-0.458781	0.045726	-0.550741
Data583	-0.150045	-0.259196	-0.467529	0.041758	-0.553487
Data584	-0.147451	-0.260111	-0.476278	0.037791	-0.556132
Data585	-0.144552	-0.261434	-0.484721	0.033722	-0.558675
Data586	-0.141856	-0.263163	-0.493062	0.0295	-0.561015
Data587	-0.139923	-0.265299	-0.5012	0.025126	-0.563253
Data588	-0.13916	-0.267944	-0.509135	0.020447	-0.565389
Data589	-0.139923	-0.270894	-0.516764	0.015462	-0.56722
Data590	-0.142314	-0.274048	-0.524089	0.010122	-0.568949
Data591	-0.14623	-0.277405	-0.531006	0.004476	-0.570475
Data592	-0.151316	-0.280762	-0.537618	-0.001475	-0.571798
Data593	-0.157064	-0.283915	-0.543722	-0.007782	-0.572917
Data594	-0.16276	-0.286764	-0.549418	-0.014394	-0.573832
Data595	-0.167796	-0.289001	-0.554606	-0.021159	-0.574544
Data596	-0.171458	-0.290731	-0.559184	-0.028127	-0.575155
Data597	-0.173289	-0.291646	-0.563253	-0.035248	-0.575663
Data598	-0.173035	-0.29185	-0.566711	-0.042369	-0.575968
Data599	-0.170746	-0.291341	-0.569661	-0.049591	-0.576172
Data600	-0.166728	-0.290222	-0.572001	-0.056814	-0.576172
Data601	-0.161489	-0.288595	-0.574036	-0.064036	-0.57607
Data602	-0.155691	-0.286865	-0.575562	-0.071309	-0.575765
Data603	-0.150045	-0.285136	-0.576681	-0.078583	-0.575256
Data604	-0.145213	-0.283712	-0.577596	-0.085856	-0.574646
Data605	-0.141703	-0.282694	-0.578206	-0.09318	-0.57373
Data606	-0.139821	-0.282186	-0.578715	-0.100505	-0.572713
Data607	-0.139618	-0.282186	-0.57902	-0.107829	-0.571594
Data608	-0.140889	-0.282694	-0.579325	-0.115153	-0.570475
Data609	-0.143331	-0.283407	-0.579631	-0.122426	-0.569458
Data610	-0.146383	-0.284119	-0.579936	-0.129649	-0.568542
Data611	-0.149536	-0.284526	-0.580343	-0.13677	-0.567932
Data612	-0.152283	-0.284526	-0.58075	-0.14384	-0.567729
Data613	-0.154215	-0.28361	-0.58136	-0.150757	-0.568136
Data614	-0.155182	-0.281779	-0.582072	-0.157572	-0.569051
Data615	-0.155029	-0.278727	-0.582886	-0.164286	-0.570577
Data616	-0.153961	-0.274455	-0.583801	-0.170898	-0.572815
Data617	-0.152181	-0.26886	-0.584819	-0.17746	-0.575663
Data618	-0.150045	-0.261943	-0.585836	-0.183868	-0.57902
Data619	-0.147959	-0.254008	-0.586853	-0.190226	-0.582886
Data620	-0.14623	-0.245056	-0.58787	-0.196482	-0.587056
Data621	-0.145111	-0.235596	-0.588888	-0.202637	-0.591431
Data622	-0.144653	-0.225728	-0.589905	-0.208537	-0.595703
Data623	-0.144806	-0.215759	-0.59082	-0.214284	-0.599874
Data624	-0.145467	-0.205994	-0.591939	-0.219727	-0.603536
Data625	-0.14623	-0.196635	-0.59316	-0.224864	-0.606791
Data626	-0.146891	-0.187683	-0.594788	-0.229594	-0.609334
Data627	-0.147095	-0.17924	-0.596822	-0.233866	-0.611165
Data628	-0.146688	-0.171305	-0.599467	-0.23763	-0.612183
Data629	-0.145569	-0.163879	-0.602926	-0.240936	-0.612284
Data630	-0.14384	-0.156962	-0.607198	-0.243734	-0.611572
Data631	-0.141703	-0.150452	-0.612386	-0.246023	-0.609945
Data632	-0.139364	-0.14445	-0.618591	-0.247904	-0.607605
Data633	-0.137227	-0.13916	-0.625712	-0.249481	-0.604655
Data634	-0.135549	-0.134379	-0.633748	-0.250651	-0.600993
Data635	-0.134532	-0.130412	-0.642395	-0.251668	-0.596924
Data636	-0.134226	-0.127157	-0.65155	-0.252482	-0.59255
Data637	-0.134684	-0.124715	-0.661011	-0.253143	-0.587972
Data638	-0.135803	-0.123088	-0.670573	-0.253805	-0.583394
Data639	-0.137431	-0.12207	-0.67983	-0.254415	-0.578817
