# Supplementary material for: Integration of MRI and somatosensory evoked potentials facilitate diagnosis of spinal cord compression
Source: Sci Rep. 2023 May 15;13:7861. doi: 10.1038/s41598-023-34832-2 (PMC10185544; doi:10.1038/s41598-023-34832-2)
Supplement: Supplementary file 3 — Supplementary Information 3. [file 41598_2023_34832_MOESM3_ESM.zip › Preoperative SSEP data/spinal cord compression group/5409146_2/5409146_2_Rt Tibial SEP_Cz'-Fpz_200829_114313.csv]

Index	1	2	3	4	5	6
Name	Cz'-Fpz	Cz'-Fpz	Cz'-Fpz	Cz'-Fpz	Cz'-Fpz	Cz'-Fpz
Time	2.02004E+13	2.02004E+13	2.02004E+13	2.02004E+13	2.02004E+13	2.02004E+13
Highcut	500	500	500	500	500	500
Lowcut	10	10	10	10	10	10
Period	0.000156	0.000156	0.000156	0.000156	0.000156	0.000156
Averages	120	120	120	120	120	120
Int (mA)	22/21.6mA	22/21.6mA	22/21.6mA	22/21.6mA	22/21.6mA	22/21.6mA
Pulse Width (�gs)	200�s	200�s	200�s	200�s	200�s	200�s
Rep Rate (Hz)	3.11Hz	3.11Hz	3.11Hz	3.11Hz	3.11Hz	3.11Hz
Data0	-0.356649	-0.930786	-0.38269	-0.50415	-0.426025	-0.52714
Data1	-5.308228	-0.834757	-0.323893	-0.421956	-0.383301	-0.492147
Data2	-4.526164	-0.683594	-0.22583	-0.297241	-0.292562	-0.447388
Data3	-0.906169	-0.485026	-0.096639	-0.139567	-0.159098	-0.394897
Data4	0.746257	-0.25411	0.049845	0.03479	0.004272	-0.337321
Data5	1.575724	-0.01119	0.19694	0.207113	0.179647	-0.277303
Data6	1.82373	0.221558	0.326945	0.358276	0.347087	-0.218302
Data7	1.73116	0.425008	0.426229	0.472616	0.488078	-0.163167
Data8	1.466878	0.584513	0.486043	0.540975	0.589396	-0.114543
Data9	1.141764	0.692749	0.504557	0.561727	0.644328	-0.074666
Data10	0.854696	0.749308	0.48645	0.539347	0.653687	-0.044556
Data11	0.619914	0.760295	0.44047	0.484212	0.62439	-0.025024
Data12	0.452271	0.735881	0.377604	0.408325	0.566813	-0.015666
Data13	0.354207	0.687663	0.309448	0.324097	0.493368	-0.015462
Data14	0.297852	0.626831	0.244751	0.241903	0.415446	-0.022786
Data15	0.258789	0.563151	0.190023	0.169271	0.34139	-0.036214
Data16	0.238037	0.504354	0.149333	0.111084	0.278117	-0.053304
Data17	0.233968	0.452474	0.121867	0.067342	0.228068	-0.072225
Data18	0.217489	0.409342	0.105184	0.035604	0.189412	-0.091756
Data19	0.197754	0.375773	0.098063	0.015666	0.161947	-0.109863
Data20	0.173136	0.351156	0.097656	0.005086	0.14445	-0.125936
Data21	0.130208	0.333252	0.101929	0.001424	0.134277	-0.138957
Data22	0.089925	0.320435	0.108439	0.002238	0.129191	-0.148926
Data23	0.05839	0.310669	0.11556	0.0059	0.126953	-0.155436
Data24	0.023804	0.302327	0.122477	0.010986	0.126546	-0.158285
Data25	-0.009359	0.294189	0.128988	0.01709	0.126546	-0.157878
Data26	-0.034587	0.285441	0.134888	0.023397	0.126953	-0.15625
Data27	-0.048625	0.275675	0.139771	0.029704	0.12736	-0.152995
Data28	-0.057576	0.265096	0.144043	0.035807	0.12797	-0.148112
Data29	-0.050863	0.253703	0.147095	0.0413	0.129191	-0.142008
Data30	-0.05249	0.24231	0.149129	0.04598	0.130819	-0.135091
Data31	-0.059814	0.231323	0.149943	0.049845	0.13326	-0.127767
Data32	-0.068156	0.221354	0.149129	0.052083	0.136719	-0.120036
Data33	-0.074259	0.212809	0.146688	0.053101	0.140788	-0.112712
Data34	-0.086263	0.206299	0.142822	0.052897	0.145467	-0.105794
Data35	-0.108439	0.201619	0.137736	0.051473	0.150553	-0.099284
Data36	-0.130412	0.198771	0.131836	0.049235	0.155843	-0.093384
Data37	-0.164795	0.19755	0.125529	0.04659	0.161133	-0.088094
Data38	-0.20874	0.197144	0.119425	0.043945	0.166626	-0.083618
Data39	-0.247599	0.197144	0.113729	0.041707	0.171712	-0.079346
Data40	-0.282593	0.197144	0.108846	0.040283	0.176595	-0.075684
Data41	-0.303141	0.196737	0.104574	0.039266	0.180868	-0.072428
Data42	-0.303141	0.195719	0.100708	0.038859	0.184937	-0.069377
Data43	-0.285034	0.193888	0.096842	0.038859	0.188192	-0.066325
Data44	-0.251465	0.191447	0.092773	0.038452	0.190633	-0.063477
Data45	-0.217489	0.188599	0.087687	0.037435	0.192057	-0.060832
Data46	-0.193888	0.185547	0.08138	0.035604	0.192668	-0.058187
Data47	-0.185547	0.182292	0.073242	0.032349	0.192057	-0.055542
Data48	-0.19165	0.179443	0.063273	0.028076	0.190633	-0.053101
Data49	-0.203857	0.176799	0.051066	0.022583	0.188599	-0.050659
Data50	-0.223999	0.174357	0.036825	0.016683	0.18575	-0.048218
Data51	-0.262655	0.171916	0.020549	0.010173	0.182699	-0.04598
Data52	-0.299683	0.169474	0.002848	0.004272	0.179443	-0.043742
Data53	-0.331828	0.166829	-0.016276	-0.001017	0.175985	-0.041504
Data54	-0.350138	0.163371	-0.036825	-0.005493	0.172729	-0.039266
Data55	-0.349121	0.159505	-0.05839	-0.008545	0.169678	-0.037028
Data56	-0.337524	0.154622	-0.08077	-0.010579	0.167033	-0.03479
Data57	-0.332642	0.148926	-0.103963	-0.011597	0.164795	-0.032349
Data58	-0.3361	0.142619	-0.127563	-0.011597	0.163167	-0.029907
Data59	-0.338135	0.135701	-0.151164	-0.01119	0.16215	-0.027466
Data60	-0.336914	0.128581	-0.174764	-0.010376	0.16154	-0.025024
Data61	-0.325724	0.121663	-0.19755	-0.009359	0.16154	-0.022583
Data62	-0.310059	0.115153	-0.219116	-0.008341	0.161743	-0.020142
Data63	-0.307617	0.109456	-0.238851	-0.007528	0.16215	-0.018107
Data64	-0.319824	0.104574	-0.256348	-0.007121	0.162557	-0.016073
Data65	-0.338745	0.100505	-0.270996	-0.006917	0.16215	-0.014445
Data66	-0.36377	0.097249	-0.282796	-0.006917	0.160929	-0.012817
Data67	-0.39388	0.094604	-0.291138	-0.007528	0.158691	-0.0118
Data68	-0.415039	0.092163	-0.296021	-0.008138	0.155029	-0.010783
Data69	-0.43986	0.089518	-0.297648	-0.009155	0.14974	-0.009969
Data70	-0.453898	0.08667	-0.295817	-0.009969	0.142822	-0.009155
Data71	-0.453491	0.083211	-0.290934	-0.010783	0.134684	-0.008341
Data72	-0.45166	0.079549	-0.283203	-0.01119	0.125732	-0.007528
Data73	-0.457967	0.075073	-0.273031	-0.010783	0.115763	-0.006714
Data74	-0.453491	0.070597	-0.260824	-0.009766	0.105794	-0.005697
Data75	-0.455933	0.065918	-0.247192	-0.007731	0.096029	-0.004476
Data76	-0.463053	0.061442	-0.232951	-0.004476	0.086873	-0.003052
Data77	-0.466105	0.057373	-0.218302	-0.000407	0.078328	-0.001628
Data78	-0.470378	0.053507	-0.204264	0.004272	0.071004	-0.000203
Data79	-0.477498	0.050049	-0.191243	0.009969	0.064494	0.001221
Data80	-0.492147	0.046997	-0.179647	0.016073	0.059204	0.002645
Data81	-0.513509	0.043742	-0.170085	0.02238	0.055135	0.003866
Data82	-0.541382	0.04008	-0.162557	0.028687	0.05188	0.005086
Data83	-0.565389	0.035807	-0.157471	0.034383	0.049438	0.006104
Data84	-0.574137	0.030518	-0.154419	0.039063	0.047811	0.006917
Data85	-0.588989	0.024211	-0.153605	0.042521	0.046794	0.007528
Data86	-0.608114	0.016683	-0.154419	0.044556	0.046387	0.008138
Data87	-0.603638	0.008138	-0.156657	0.044556	0.046387	0.008341
Data88	-0.580444	-0.001221	-0.159912	0.043132	0.046794	0.008545
Data89	-0.563761	-0.01119	-0.163574	0.04008	0.047201	0.008545
Data90	-0.556437	-0.021159	-0.167643	0.035807	0.047404	0.008138
Data91	-0.552572	-0.030721	-0.171712	0.030924	0.047201	0.007731
Data92	-0.552775	-0.039266	-0.175374	0.026245	0.046387	0.007121
Data93	-0.547282	-0.046794	-0.179036	0.02238	0.044963	0.006307
Data94	-0.55603	-0.052694	-0.182292	0.019735	0.042725	0.00529
Data95	-0.568237	-0.056763	-0.185547	0.018717	0.039673	0.004272
Data96	-0.575358	-0.059204	-0.188599	0.019938	0.035604	0.003255
Data97	-0.584717	-0.060018	-0.191447	0.02299	0.031331	0.002441
Data98	-0.609131	-0.059611	-0.194295	0.028076	0.026652	0.001831
Data99	-0.637207	-0.05839	-0.196533	0.034993	0.021973	0.001628
Data100	-0.667725	-0.056763	-0.198161	0.042928	0.017904	0.001831
Data101	-0.681152	-0.055135	-0.198771	0.051676	0.014648	0.002645
Data102	-0.678914	-0.053914	-0.198161	0.060832	0.012207	0.003866
Data103	-0.666707	-0.053711	-0.19633	0.069377	0.010783	0.005697
Data104	-0.654704	-0.054321	-0.193278	0.077108	0.010376	0.008138
Data105	-0.638428	-0.055949	-0.189616	0.083415	0.010783	0.010986
Data106	-0.617879	-0.05839	-0.185954	0.087687	0.0118	0.014242
Data107	-0.595907	-0.061849	-0.182902	0.089722	0.013021	0.017497
Data108	-0.580851	-0.065715	-0.181274	0.089518	0.014038	0.020955
Data109	-0.586344	-0.069784	-0.181885	0.087077	0.014648	0.024211
Data110	-0.605062	-0.074056	-0.18514	0.082804	0.014648	0.027262
Data111	-0.629069	-0.078328	-0.191243	0.077515	0.013835	0.030111
Data112	-0.651652	-0.082601	-0.200195	0.072021	0.012004	0.032756
Data113	-0.675659	-0.086873	-0.211182	0.067139	0.009155	0.034993
Data114	-0.702718	-0.091553	-0.223999	0.063477	0.005697	0.037028
Data115	-0.730184	-0.096639	-0.237223	0.061442	0.001424	0.038859
Data116	-0.754801	-0.102132	-0.250244	0.061646	-0.003052	0.040487
Data117	-0.761312	-0.108439	-0.262044	0.063477	-0.007731	0.042114
Data118	-0.751953	-0.115153	-0.27181	0.067139	-0.012207	0.043742
Data119	-0.72937	-0.122274	-0.278727	0.071615	-0.016073	0.045166
Data120	-0.698649	-0.129395	-0.282389	0.076497	-0.019124	0.046794
Data121	-0.679728	-0.136312	-0.282389	0.08138	-0.021159	0.048014
Data122	-0.659383	-0.142415	-0.278931	0.085449	-0.022176	0.049438
Data123	-0.63619	-0.147705	-0.272217	0.088501	-0.021973	0.050456
Data124	-0.611165	-0.151774	-0.262655	0.090535	-0.021159	0.051473
Data125	-0.603841	-0.154622	-0.250854	0.091553	-0.019735	0.052083
Data126	-0.609741	-0.156453	-0.237427	0.091553	-0.018107	0.052287
Data127	-0.631714	-0.157267	-0.222778	0.091146	-0.016479	0.052287
Data128	-0.661011	-0.157471	-0.207723	0.090332	-0.015462	0.05188
Data129	-0.683594	-0.157674	-0.192464	0.089722	-0.015055	0.05127
Data130	-0.698039	-0.158285	-0.177002	0.089722	-0.015462	0.050456
Data131	-0.713501	-0.159302	-0.161336	0.090332	-0.016683	0.049642
Data132	-0.718791	-0.161336	-0.145671	0.091756	-0.018717	0.048625
Data133	-0.712484	-0.164185	-0.129598	0.094198	-0.021566	0.047607
Data134	-0.702311	-0.16805	-0.113729	0.097656	-0.024821	0.04659
Data135	-0.681763	-0.172729	-0.097656	0.101929	-0.028687	0.045776
Data136	-0.649618	-0.177816	-0.082194	0.106608	-0.032756	0.044759
Data137	-0.606689	-0.183105	-0.067546	0.111898	-0.036825	0.043945
Data138	-0.563761	-0.188192	-0.054118	0.117188	-0.040894	0.042928
Data139	-0.539347	-0.193075	-0.041911	0.122681	-0.044759	0.041707
Data140	-0.526326	-0.19755	-0.031738	0.12797	-0.048421	0.040487
Data141	-0.542399	-0.201619	-0.02299	0.133057	-0.051676	0.038859
Data142	-0.56722	-0.205282	-0.015869	0.138143	-0.054321	0.037231
Data143	-0.587565	-0.209147	-0.009969	0.143026	-0.056559	0.0354
Data144	-0.602824	-0.212809	-0.005086	0.147705	-0.05839	0.033366
Data145	-0.622355	-0.217082	-0.001017	0.152588	-0.059814	0.031128
Data146	-0.632528	-0.221558	0.002645	0.157064	-0.061035	0.029093
Data147	-0.638021	-0.22644	0.006307	0.161133	-0.062052	0.027262
Data148	-0.640869	-0.23173	0.009766	0.164591	-0.06307	0.025635
Data149	-0.638021	-0.237223	0.013224	0.166829	-0.06429	0.024211
Data150	-0.619303	-0.242716	0.016479	0.167847	-0.065511	0.02299
Data151	-0.588175	-0.247803	0.018921	0.167236	-0.067342	0.02238
Data152	-0.562744	-0.252482	0.020549	0.164998	-0.069173	0.021973
Data153	-0.528768	-0.256755	0.020752	0.160929	-0.071411	0.021973
Data154	-0.496623	-0.26001	0.019531	0.155436	-0.073649	0.022176
Data155	-0.491333	-0.262655	0.016479	0.148722	-0.075684	0.02238
Data156	-0.50293	-0.264486	0.011597	0.141195	-0.077515	0.02299
Data157	-0.527751	-0.265706	0.00529	0.132853	-0.078735	0.023397
Data158	-0.557048	-0.266113	-0.001628	0.124512	-0.079346	0.023804
Data159	-0.579631	-0.26652	-0.009359	0.115967	-0.078939	0.024414
Data160	-0.586344	-0.266927	-0.016886	0.107625	-0.077922	0.024821
Data161	-0.588582	-0.267537	-0.0236	0.099691	-0.076497	0.025024
Data162	-0.577189	-0.268962	-0.02889	0.09196	-0.074463	0.025431
Data163	-0.556844	-0.2712	-0.032552	0.084635	-0.072428	0.026042
Data164	-0.527954	-0.274455	-0.034383	0.077311	-0.070394	0.026449
Data165	-0.492961	-0.27832	-0.034383	0.069987	-0.068563	0.027059
Data166	-0.45634	-0.282796	-0.032959	0.062663	-0.067139	0.027873
Data167	-0.422567	-0.287476	-0.030518	0.055135	-0.065918	0.028687
Data168	-0.402425	-0.291951	-0.027262	0.047607	-0.064697	0.0295
Data169	-0.394084	-0.295614	-0.023804	0.040283	-0.06368	0.030518
Data170	-0.390015	-0.298462	-0.020549	0.033162	-0.062256	0.031535
Data171	-0.384725	-0.30009	-0.017904	0.026652	-0.060628	0.032552
Data172	-0.372111	-0.3007	-0.015462	0.021159	-0.058594	0.033366
Data173	-0.369466	-0.300293	-0.013835	0.016683	-0.056559	0.034383
Data174	-0.369873	-0.299276	-0.012614	0.013428	-0.054321	0.035197
Data175	-0.373332	-0.298055	-0.011597	0.011597	-0.05249	0.036011
Data176	-0.384928	-0.296834	-0.010376	0.010783	-0.050863	0.037028
Data177	-0.401408	-0.295817	-0.008748	0.010783	-0.049845	0.037842
Data178	-0.415649	-0.29541	-0.00651	0.011393	-0.049642	0.038859
Data179	-0.420939	-0.295614	-0.003255	0.012004	-0.050456	0.039876
Data180	-0.412394	-0.296224	0.00061	0.01241	-0.052083	0.040894
Data181	-0.375977	-0.297241	0.005493	0.012207	-0.054525	0.041707
Data182	-0.337321	-0.298055	0.010783	0.01119	-0.057983	0.042521
Data183	-0.301514	-0.298462	0.016479	0.009562	-0.062052	0.043132
Data184	-0.272013	-0.298258	0.021973	0.007121	-0.066325	0.043335
Data185	-0.24353	-0.296834	0.027059	0.004069	-0.070801	0.042928
Data186	-0.216268	-0.294596	0.031128	0.000407	-0.075073	0.042114
Data187	-0.22054	-0.290934	0.033976	-0.003052	-0.078735	0.04069
Data188	-0.250244	-0.286458	0.035604	-0.00651	-0.08138	0.038452
Data189	-0.283203	-0.281169	0.035807	-0.009766	-0.082804	0.035604
Data190	-0.312297	-0.275472	0.034587	-0.012207	-0.082804	0.032145
Data191	-0.330607	-0.269979	0.032552	-0.013835	-0.081584	0.02828
Data192	-0.337321	-0.264689	0.029907	-0.014445	-0.078735	0.024007
Data193	-0.331421	-0.26001	0.027262	-0.013835	-0.075073	0.019328
Data194	-0.314535	-0.256348	0.024821	-0.012207	-0.070394	0.014445
Data195	-0.295817	-0.253499	0.023397	-0.009766	-0.065308	0.009562
Data196	-0.268962	-0.251668	0.02299	-0.00651	-0.060018	0.004883
Data197	-0.244954	-0.250244	0.024007	-0.002848	-0.054728	0.000203
Data198	-0.220744	-0.24943	0.026449	0.000814	-0.049438	-0.004069
Data199	-0.189006	-0.248413	0.030111	0.004476	-0.044149	-0.008545
Data200	-0.150757	-0.246989	0.034587	0.007731	-0.038859	-0.012817
Data201	-0.124715	-0.244954	0.039469	0.010173	-0.033366	-0.016886
Data202	-0.114543	-0.241903	0.044352	0.012004	-0.027669	-0.021159
Data203	-0.114543	-0.237834	0.049032	0.013021	-0.021566	-0.025228
Data204	-0.12736	-0.232951	0.052897	0.013224	-0.015259	-0.0295
Data205	-0.150553	-0.227458	0.055949	0.01241	-0.008748	-0.033773
Data206	-0.166829	-0.221965	0.058187	0.010986	-0.002441	-0.038249
Data207	-0.174357	-0.216675	0.059204	0.008952	0.003662	-0.042928
Data208	-0.177205	-0.212199	0.059611	0.006307	0.009359	-0.047607
Data209	-0.165609	-0.20874	0.058797	0.003255	0.014242	-0.052287
Data210	-0.146281	-0.206502	0.056966	0	0.018514	-0.05717
Data211	-0.124919	-0.205282	0.054321	-0.003052	0.021566	-0.062256
Data212	-0.09908	-0.205078	0.050252	-0.006307	0.023804	-0.067342
Data213	-0.065715	-0.205078	0.044963	-0.009562	0.025024	-0.072428
Data214	-0.021973	-0.204875	0.038656	-0.01241	0.025228	-0.077718
Data215	0.017904	-0.204264	0.031128	-0.014852	0.024618	-0.083008
Data216	0.019938	-0.20284	0.022786	-0.016886	0.023193	-0.088501
Data217	-0.007324	-0.200195	0.013835	-0.018107	0.021159	-0.093791
Data218	-0.024414	-0.19694	0.004679	-0.018514	0.018514	-0.099284
Data219	-0.037231	-0.193278	-0.003866	-0.018311	0.015259	-0.10437
Data220	-0.047201	-0.189412	-0.012004	-0.017293	0.0118	-0.109456
Data221	-0.062663	-0.186157	-0.018717	-0.015869	0.008341	-0.114136
Data222	-0.075887	-0.183716	-0.024211	-0.014242	0.004679	-0.118205
Data223	-0.09196	-0.182495	-0.027669	-0.012614	0.001221	-0.121867
Data224	-0.095418	-0.182699	-0.029297	-0.0118	-0.001831	-0.124919
Data225	-0.077718	-0.183919	-0.02889	-0.011597	-0.004883	-0.12736
Data226	-0.045166	-0.186157	-0.026652	-0.012817	-0.007528	-0.129191
Data227	0.001017	-0.188802	-0.022786	-0.015666	-0.010173	-0.130208
Data228	0.052694	-0.191243	-0.017293	-0.019938	-0.012817	-0.130615
Data229	0.08728	-0.193075	-0.010783	-0.025635	-0.015259	-0.130412
Data230	0.116984	-0.194092	-0.003459	-0.032552	-0.018107	-0.129801
Data231	0.13387	-0.193685	0.004679	-0.040283	-0.020752	-0.128988
Data232	0.134481	-0.191854	0.013428	-0.048218	-0.023397	-0.127767
Data233	0.115153	-0.188599	0.022786	-0.055745	-0.025431	-0.126546
Data234	0.08667	-0.183919	0.032552	-0.062256	-0.026855	-0.125122
Data235	0.065308	-0.178426	0.042521	-0.067546	-0.027059	-0.123494
Data236	0.038452	-0.171916	0.052897	-0.071004	-0.026042	-0.12207
Data237	0.018514	-0.165202	0.06307	-0.072632	-0.0236	-0.120443
Data238	0.027466	-0.158488	0.073039	-0.072428	-0.020142	-0.119019
Data239	0.058797	-0.151978	0.082397	-0.071004	-0.015666	-0.117188
Data240	0.103353	-0.145671	0.090332	-0.068359	-0.010783	-0.11556
Data241	0.147298	-0.139974	0.097046	-0.065104	-0.00651	-0.113932
Data242	0.187988	-0.134684	0.101929	-0.061849	-0.003255	-0.112101
Data243	0.218099	-0.130005	0.104574	-0.058797	-0.001628	-0.11027
Data244	0.240885	-0.125732	0.105184	-0.056559	-0.002238	-0.108439
Data245	0.24943	-0.121663	0.103556	-0.055339	-0.005086	-0.106608
Data246	0.257568	-0.118001	0.100301	-0.054728	-0.010173	-0.104777
Data247	0.26123	-0.114746	0.095622	-0.054932	-0.016886	-0.103149
Data248	0.26652	-0.111694	0.089925	-0.055745	-0.024821	-0.101522
Data249	0.274048	-0.109456	0.083822	-0.056763	-0.033162	-0.099894
Data250	0.280151	-0.107829	0.077922	-0.05778	-0.0413	-0.098063
Data251	0.290934	-0.107015	0.072428	-0.058797	-0.048421	-0.096232
Data252	0.296631	-0.107422	0.067749	-0.059408	-0.054525	-0.094198
Data253	0.293783	-0.108846	0.064087	-0.059814	-0.059001	-0.092163
Data254	0.2889	-0.111287	0.061646	-0.060018	-0.062052	-0.089518
Data255	0.287069	-0.114136	0.060018	-0.059611	-0.063883	-0.086873
Data256	0.287272	-0.116984	0.059611	-0.059408	-0.064697	-0.083618
Data257	0.313721	-0.119629	0.060018	-0.058797	-0.064901	-0.080363
Data258	0.342407	-0.121053	0.060832	-0.058187	-0.064697	-0.076701
Data259	0.37618	-0.121053	0.062256	-0.057576	-0.064494	-0.072835
Data260	0.40568	-0.119019	0.06368	-0.056966	-0.064087	-0.06897
Data261	0.417887	-0.11495	0.065104	-0.056559	-0.063883	-0.064901
Data262	0.41036	-0.108846	0.066325	-0.056152	-0.06368	-0.060832
Data263	0.39266	-0.101115	0.066935	-0.055745	-0.06307	-0.056559
Data264	0.379028	-0.092163	0.066935	-0.055339	-0.062256	-0.052083
Data265	0.371704	-0.082804	0.066325	-0.055135	-0.060832	-0.047201
Data266	0.374959	-0.073242	0.065104	-0.054525	-0.058797	-0.042114
Data267	0.368245	-0.064494	0.063273	-0.053914	-0.055542	-0.036621
Data268	0.346069	-0.056559	0.061239	-0.052694	-0.051473	-0.030518
Data269	0.352376	-0.049845	0.059001	-0.051066	-0.046183	-0.023804
Data270	0.39327	-0.044556	0.056966	-0.049032	-0.04008	-0.016276
Data271	0.444946	-0.040283	0.055339	-0.04598	-0.032756	-0.008341
Data272	0.499471	-0.036621	0.054321	-0.042521	-0.024821	0.000203
Data273	0.537923	-0.033366	0.054118	-0.038249	-0.016479	0.009562
Data274	0.558879	-0.030111	0.054932	-0.033569	-0.007528	0.019124
Data275	0.575155	-0.026245	0.056763	-0.028483	0.001017	0.02889
Data276	0.588786	-0.021566	0.060221	-0.023193	0.009766	0.038656
Data277	0.605062	-0.015869	0.065104	-0.018107	0.017904	0.048421
Data278	0.625407	-0.009155	0.071818	-0.013224	0.025635	0.057983
Data279	0.632731	-0.001424	0.080566	-0.008748	0.032349	0.067139
Data280	0.617065	0.006917	0.091553	-0.004679	0.038249	0.075684
Data281	0.593262	0.015666	0.104574	-0.001424	0.043538	0.083822
Data282	0.572103	0.024414	0.119832	0.001424	0.048218	0.091553
Data283	0.568848	0.032756	0.137329	0.003662	0.05249	0.098674
Data284	0.565389	0.040487	0.15686	0.005697	0.056559	0.105184
Data285	0.572103	0.047607	0.178223	0.007528	0.060832	0.111491
Data286	0.577189	0.053914	0.201009	0.009155	0.065104	0.117188
Data287	0.596924	0.059408	0.225016	0.010783	0.06958	0.122477
Data288	0.634359	0.06429	0.24943	0.012817	0.074259	0.127157
Data289	0.668538	0.06897	0.273844	0.015055	0.078532	0.131226
Data290	0.69519	0.073649	0.297241	0.017497	0.082601	0.134888
Data291	0.721436	0.078328	0.318807	0.020345	0.085653	0.137939
Data292	0.748494	0.082804	0.338135	0.0236	0.087891	0.140177
Data293	0.75765	0.087484	0.354411	0.027262	0.089111	0.141805
Data294	0.757446	0.09196	0.367025	0.030721	0.089111	0.142822
Data295	0.75175	0.096029	0.375977	0.034383	0.087891	0.143026
Data296	0.755412	0.099487	0.381266	0.037842	0.08606	0.143026
Data297	0.750732	0.102336	0.382894	0.041097	0.083211	0.142415
Data298	0.740763	0.103963	0.381673	0.043945	0.08016	0.141602
Data299	0.734456	0.104777	0.378215	0.046387	0.076497	0.140788
Data300	0.733643	0.104777	0.373332	0.048421	0.072632	0.139974
Data301	0.735067	0.10437	0.367635	0.050252	0.068563	0.139364
Data302	0.730998	0.10376	0.361735	0.051676	0.064697	0.138957
Data303	0.743815	0.103353	0.356649	0.052897	0.060832	0.13916
Data304	0.784912	0.103556	0.35258	0.053914	0.05717	0.139567
Data305	0.834757	0.104777	0.349731	0.055135	0.053711	0.140381
Data306	0.87911	0.107015	0.348714	0.056356	0.051066	0.141805
Data307	0.898031	0.11027	0.349121	0.05778	0.048828	0.143229
Data308	0.889486	0.114136	0.350749	0.059204	0.047201	0.14506
Data309	0.862427	0.118205	0.353597	0.060628	0.046387	0.146891
Data310	0.831095	0.122274	0.357056	0.062052	0.04598	0.148722
Data311	0.791829	0.125326	0.360514	0.063273	0.046183	0.15035
Data312	0.770874	0.126953	0.363363	0.063883	0.04659	0.151774
Data313	0.754801	0.127157	0.365397	0.06429	0.046997	0.152995
Data314	0.72937	0.125529	0.366007	0.06429	0.047201	0.153809
Data315	0.720825	0.122274	0.36499	0.063477	0.046794	0.154012
Data316	0.727336	0.117391	0.362752	0.062052	0.046183	0.153809
Data317	0.733236	0.111491	0.358887	0.060018	0.044759	0.152791
Data318	0.743205	0.10498	0.354411	0.05717	0.042928	0.151367
Data319	0.75887	0.098267	0.349325	0.053711	0.04069	0.148926
Data320	0.777588	0.091553	0.344035	0.049235	0.037842	0.145874
Data321	0.803833	0.085246	0.338949	0.043945	0.03479	0.142008
Data322	0.820109	0.079346	0.334269	0.037842	0.031738	0.137329
Data323	0.826823	0.074259	0.329997	0.031128	0.028483	0.131836
Data324	0.810954	0.069377	0.325724	0.024007	0.025431	0.125936
Data325	0.787354	0.064697	0.321655	0.016683	0.022583	0.119222
Data326	0.757853	0.060018	0.317586	0.009155	0.020142	0.112101
Data327	0.720825	0.054525	0.313517	0.001831	0.017904	0.104574
Data328	0.674642	0.048014	0.309041	-0.005086	0.016073	0.096842
Data329	0.629476	0.040283	0.304565	-0.0118	0.014242	0.088908
Data330	0.607096	0.031128	0.300293	-0.018311	0.012817	0.081177
Data331	0.599569	0.020345	0.296631	-0.024618	0.01119	0.073446
Data332	0.615438	0.008341	0.293579	-0.031128	0.009562	0.065918
Data333	0.643717	-0.004679	0.291748	-0.038249	0.007324	0.058594
Data334	0.667318	-0.018311	0.291545	-0.045776	0.004679	0.051473
Data335	0.683594	-0.031942	0.292765	-0.054321	0.001221	0.044759
Data336	0.686442	-0.045166	0.295817	-0.063273	-0.002848	0.038045
Data337	0.684204	-0.057576	0.300496	-0.073039	-0.008341	0.031535
Data338	0.671183	-0.069173	0.306803	-0.082804	-0.015055	0.025024
Data339	0.649007	-0.079753	0.314331	-0.09257	-0.02299	0.018717
Data340	0.62439	-0.089722	0.322876	-0.101725	-0.032145	0.012207
Data341	0.580851	-0.099284	0.332031	-0.110067	-0.042725	0.006104
Data342	0.546672	-0.108846	0.341797	-0.117188	-0.054321	0
Data343	0.510661	-0.118815	0.351766	-0.123088	-0.066732	-0.0059
Data344	0.482178	-0.129395	0.361938	-0.127767	-0.079956	-0.011597
Data345	0.464681	-0.140177	0.372111	-0.131632	-0.093587	-0.01709
Data346	0.452677	-0.151164	0.381877	-0.134684	-0.107422	-0.022176
Data347	0.451253	-0.161743	0.391439	-0.137533	-0.121053	-0.026855
Data348	0.452677	-0.171712	0.400391	-0.140177	-0.134277	-0.031128
Data349	0.470785	-0.180257	0.408325	-0.143229	-0.146891	-0.03479
Data350	0.489299	-0.187174	0.415039	-0.147095	-0.158488	-0.037842
Data351	0.496826	-0.192261	0.419718	-0.151571	-0.169271	-0.040487
Data352	0.506592	-0.195516	0.42216	-0.157064	-0.178833	-0.042521
Data353	0.509644	-0.19694	0.421956	-0.163574	-0.187378	-0.044149
Data354	0.503133	-0.197144	0.418905	-0.170898	-0.194702	-0.045369
Data355	0.486043	-0.196533	0.413208	-0.179036	-0.201009	-0.04598
Data356	0.465698	-0.195516	0.404663	-0.187988	-0.206299	-0.046183
Data357	0.430705	-0.194499	0.394084	-0.19694	-0.210775	-0.04598
Data358	0.395304	-0.193888	0.381673	-0.206095	-0.214437	-0.045166
Data359	0.368856	-0.193888	0.368042	-0.21464	-0.217896	-0.043742
Data360	0.356445	-0.194295	0.354004	-0.222575	-0.220744	-0.041707
Data361	0.361938	-0.195516	0.339966	-0.229289	-0.223389	-0.039063
Data362	0.374756	-0.19694	0.326335	-0.234375	-0.225627	-0.035807
Data363	0.391032	-0.198568	0.31311	-0.237834	-0.227661	-0.031942
Data364	0.417684	-0.199788	0.3007	-0.239258	-0.229696	-0.027466
Data365	0.461629	-0.200399	0.2889	-0.238647	-0.231323	-0.022583
Data366	0.489095	-0.199992	0.27771	-0.236003	-0.232951	-0.017293
Data367	0.495402	-0.198364	0.26652	-0.23173	-0.234375	-0.0118
Data368	0.505778	-0.195313	0.255127	-0.22583	-0.235799	-0.006104
Data369	0.52002	-0.190633	0.243123	-0.218709	-0.237223	-0.000203
Data370	0.522257	-0.184733	0.229899	-0.211182	-0.238647	0.005493
Data371	0.509033	-0.177612	0.215454	-0.203247	-0.240072	0.01119
Data372	0.48116	-0.169474	0.199585	-0.195516	-0.241292	0.016683
Data373	0.452677	-0.160726	0.182699	-0.188192	-0.24231	0.022176
Data374	0.430908	-0.151571	0.164998	-0.181274	-0.242716	0.027466
Data375	0.426229	-0.142415	0.147298	-0.174967	-0.242716	0.032552
Data376	0.439046	-0.133464	0.130208	-0.168864	-0.241903	0.037231
Data377	0.458984	-0.124919	0.11495	-0.162964	-0.240682	0.041911
Data378	0.472616	-0.117188	0.101929	-0.15686	-0.238444	0.046183
Data379	0.487264	-0.109863	0.091756	-0.150553	-0.235799	0.050252
Data380	0.513306	-0.103353	0.085042	-0.143433	-0.232544	0.053914
Data381	0.548299	-0.097453	0.081584	-0.135701	-0.228678	0.057373
Data382	0.580851	-0.09196	0.081584	-0.127563	-0.224202	0.060628
Data383	0.605062	-0.086873	0.084432	-0.118815	-0.219116	0.063477
Data384	0.612386	-0.081584	0.089722	-0.110067	-0.21342	0.066121
Data385	0.610962	-0.07609	0.097249	-0.101318	-0.207113	0.068766
Data386	0.595703	-0.07019	0.106812	-0.092773	-0.200195	0.071411
Data387	0.580241	-0.06368	0.117798	-0.084839	-0.192668	0.074056
Data388	0.579224	-0.056356	0.130005	-0.077311	-0.184733	0.077108
Data389	0.570882	-0.048218	0.14384	-0.070394	-0.176799	0.080363
Data390	0.561523	-0.039673	0.158895	-0.063883	-0.168864	0.084432
Data391	0.554403	-0.030518	0.175374	-0.05778	-0.161133	0.088908
Data392	0.549113	-0.021362	0.192871	-0.052287	-0.153809	0.094198
Data393	0.551147	-0.012207	0.211182	-0.046997	-0.146688	0.099894
Data394	0.570068	-0.003255	0.230103	-0.042521	-0.140381	0.106201
Data395	0.590007	0.004679	0.249023	-0.038656	-0.134277	0.112915
Data396	0.621541	0.01241	0.266927	-0.035604	-0.128988	0.119832
Data397	0.655721	0.019328	0.283407	-0.033162	-0.124308	0.126953
Data398	0.680135	0.025635	0.297648	-0.031535	-0.119832	0.13387
Data399	0.679118	0.031331	0.309245	-0.030314	-0.115967	0.140584
Data400	0.670573	0.036621	0.318197	-0.029704	-0.112508	0.146891
Data401	0.659587	0.0413	0.324504	-0.02889	-0.109049	0.152791
Data402	0.637004	0.045776	0.328776	-0.028076	-0.105998	0.158081
Data403	0.6014	0.049845	0.331624	-0.026652	-0.102946	0.16276
Data404	0.581258	0.053304	0.334066	-0.024821	-0.099894	0.167033
Data405	0.563558	0.056152	0.337118	-0.022176	-0.097046	0.170898
Data406	0.555623	0.05839	0.34139	-0.019124	-0.094401	0.174357
Data407	0.562541	0.059611	0.34729	-0.015462	-0.091756	0.177612
Data408	0.573527	0.060221	0.354818	-0.011597	-0.089315	0.180461
Data409	0.586955	0.060221	0.363973	-0.007731	-0.087077	0.183105
Data410	0.600789	0.059611	0.374146	-0.004069	-0.085246	0.185547
Data411	0.600179	0.059204	0.384115	-0.000814	-0.083415	0.187581
Data412	0.602214	0.059001	0.393066	0.001628	-0.081787	0.189412
Data413	0.616455	0.059408	0.400187	0.003662	-0.08016	0.19104
Data414	0.632528	0.060628	0.40507	0.004883	-0.078735	0.192057
Data415	0.633748	0.062663	0.406901	0.00529	-0.077515	0.192871
Data416	0.615641	0.065715	0.406087	0.005086	-0.076294	0.193278
Data417	0.592448	0.069377	0.402425	0.004476	-0.075073	0.193278
Data418	0.562134	0.073242	0.396729	0.003662	-0.073853	0.193075
Data419	0.521851	0.076904	0.389201	0.002848	-0.072835	0.192668
Data420	0.482992	0.079753	0.380452	0.002441	-0.071615	0.192261
Data421	0.458781	0.081584	0.370687	0.002238	-0.070394	0.191854
Data422	0.452067	0.082194	0.359904	0.002645	-0.069173	0.191243
Data423	0.454915	0.081584	0.348307	0.003662	-0.067952	0.19104
Data424	0.465698	0.079753	0.335693	0.005086	-0.066732	0.190633
Data425	0.48116	0.077311	0.321859	0.007324	-0.065511	0.19043
Data426	0.49174	0.074666	0.30721	0.009766	-0.064494	0.190226
Data427	0.499268	0.072428	0.291138	0.012817	-0.063883	0.189819
Data428	0.500895	0.071004	0.274048	0.015869	-0.063477	0.189412
Data429	0.496216	0.071208	0.255941	0.019328	-0.063273	0.188599
Data430	0.473836	0.073039	0.23702	0.02299	-0.063273	0.187581
Data431	0.446981	0.076294	0.217489	0.026652	-0.063477	0.186361
Data432	0.417684	0.080973	0.19755	0.030314	-0.06368	0.184937
Data433	0.379842	0.086466	0.177816	0.033773	-0.063883	0.183105
Data434	0.346476	0.092163	0.158285	0.036825	-0.063883	0.181274
Data435	0.323486	0.097656	0.139771	0.039469	-0.064087	0.17924
Data436	0.321248	0.102132	0.122884	0.041504	-0.064087	0.177612
Data437	0.319417	0.105387	0.108439	0.042928	-0.06429	0.175985
Data438	0.326742	0.107422	0.096842	0.043538	-0.064087	0.174764
Data439	0.328776	0.108032	0.088908	0.043538	-0.063883	0.173747
Data440	0.342814	0.107829	0.085246	0.042928	-0.06307	0.173136
Data441	0.358887	0.107015	0.086263	0.042114	-0.061849	0.172933
Data442	0.384928	0.105998	0.091553	0.040894	-0.059611	0.173136
Data443	0.410156	0.105591	0.101318	0.039469	-0.056763	0.17334
Data444	0.423177	0.105998	0.114746	0.038249	-0.053101	0.17395
Data445	0.42277	0.107218	0.131022	0.037028	-0.048828	0.174357
Data446	0.407715	0.109253	0.149129	0.035807	-0.044352	0.174764
Data447	0.368449	0.112101	0.16805	0.03479	-0.039876	0.175171
Data448	0.333049	0.11495	0.186971	0.033976	-0.035604	0.175374
Data449	0.304972	0.117391	0.204875	0.033366	-0.031738	0.175374
Data450	0.287272	0.119222	0.221151	0.032756	-0.028483	0.175374
Data451	0.274455	0.119629	0.235596	0.032552	-0.025635	0.175171
Data452	0.257772	0.118612	0.247803	0.032145	-0.023193	0.174967
Data453	0.247192	0.115967	0.257772	0.031942	-0.020955	0.174764
Data454	0.242513	0.112305	0.265706	0.031942	-0.018514	0.174357
Data455	0.253906	0.107422	0.271403	0.031738	-0.016073	0.174154
Data456	0.254313	0.102539	0.275065	0.031535	-0.013224	0.173747
Data457	0.260213	0.097656	0.276896	0.031331	-0.010173	0.17334
Data458	0.269979	0.093384	0.276896	0.031128	-0.006917	0.172933
Data459	0.278117	0.090129	0.274862	0.030924	-0.003662	0.172323
Data460	0.267334	0.088094	0.2712	0.030721	-0.000407	0.171509
Data461	0.254313	0.08728	0.266113	0.030721	0.002441	0.170492
Data462	0.239258	0.087484	0.26001	0.030721	0.005086	0.169067
Data463	0.216064	0.088094	0.253092	0.030721	0.007324	0.167643
Data464	0.197347	0.089315	0.245972	0.030518	0.009359	0.165812
Data465	0.18514	0.090129	0.239258	0.030111	0.010579	0.163778
Data466	0.165405	0.090942	0.232951	0.029297	0.011393	0.161743
Data467	0.141398	0.091146	0.227865	0.028076	0.011393	0.159505
Data468	0.13916	0.090942	0.223592	0.026449	0.010579	0.157267
Data469	0.139771	0.090535	0.220133	0.024211	0.009155	0.155029
Data470	0.14506	0.090129	0.217692	0.021362	0.006917	0.152995
Data471	0.161947	0.089925	0.215251	0.018107	0.003866	0.15096
Data472	0.191447	0.090535	0.212402	0.014648	0.00061	0.148926
Data473	0.21403	0.092163	0.20874	0.01119	-0.002441	0.147095
Data474	0.234578	0.095215	0.203451	0.007935	-0.005493	0.145264
Data475	0.230306	0.099894	0.195719	0.004883	-0.008138	0.143433
Data476	0.217692	0.105998	0.18514	0.002645	-0.009766	0.141805
Data477	0.193075	0.113322	0.171102	0.001424	-0.010579	0.140177
Data478	0.16276	0.121867	0.153402	0.001221	-0.010376	0.13855
Data479	0.140381	0.130615	0.132039	0.002035	-0.009155	0.137329
Data480	0.117594	0.139567	0.107218	0.004476	-0.007121	0.136108
Data481	0.092977	0.147502	0.079549	0.008138	-0.004476	0.135091
Data482	0.07548	0.154622	0.049438	0.013021	-0.001424	0.134481
Data483	0.073446	0.160319	0.017904	0.018921	0.001424	0.13387
Data484	0.08667	0.164388	-0.013631	0.025635	0.004476	0.133464
Data485	0.091349	0.167033	-0.044556	0.032552	0.007324	0.13326
Data486	0.102743	0.16866	-0.074056	0.039469	0.009766	0.13326
Data487	0.131226	0.169474	-0.100911	0.045776	0.0118	0.132853
Data488	0.157878	0.170085	-0.124919	0.050659	0.013428	0.13265
Data489	0.175781	0.170492	-0.145671	0.054118	0.014445	0.131836
Data490	0.192261	0.170898	-0.162964	0.055542	0.015259	0.130819
Data491	0.176595	0.171916	-0.177002	0.054932	0.015666	0.129395
Data492	0.136719	0.17334	-0.187785	0.052287	0.016073	0.127563
Data493	0.098063	0.174967	-0.195719	0.047811	0.016479	0.125122
Data494	0.059001	0.177205	-0.201009	0.042318	0.016886	0.122477
Data495	0.030518	0.179443	-0.203654	0.035807	0.017497	0.119222
Data496	0.01241	0.181681	-0.204061	0.029093	0.018717	0.115763
Data497	-0.0059	0.183919	-0.20223	0.022583	0.020142	0.112101
Data498	-0.013835	0.185954	-0.198364	0.016683	0.022176	0.108439
Data499	-0.013428	0.187785	-0.192668	0.011597	0.024618	0.104574
Data500	-0.003459	0.189209	-0.185343	0.007121	0.027262	0.100708
Data501	0.013631	0.190633	-0.177205	0.003662	0.030314	0.096842
Data502	0.028483	0.192057	-0.168457	0.001017	0.033366	0.092977
Data503	0.049235	0.193481	-0.160116	-0.00061	0.036418	0.088908
Data504	0.055949	0.195109	-0.152995	-0.001424	0.039266	0.084839
Data505	0.043945	0.197347	-0.147705	-0.001628	0.042114	0.080566
Data506	0.037435	0.199788	-0.144653	-0.000814	0.044759	0.075887
Data507	0.008545	0.20284	-0.144246	0.000814	0.047404	0.071004
Data508	-0.030314	0.205892	-0.146688	0.003459	0.050049	0.065511
Data509	-0.054118	0.209147	-0.151367	0.007121	0.052694	0.059814
Data510	-0.072632	0.211995	-0.157674	0.011393	0.055542	0.053507
Data511	-0.094808	0.214437	-0.164795	0.016073	0.058187	0.046997
Data512	-0.113729	0.216268	-0.172119	0.021159	0.060832	0.040283
Data513	-0.122681	0.217285	-0.178426	0.026042	0.06307	0.033366
Data514	-0.129801	0.217692	-0.183716	0.030721	0.064697	0.026449
Data515	-0.120443	0.217896	-0.187174	0.03479	0.065511	0.019328
Data516	-0.105794	0.217692	-0.189006	0.038045	0.065715	0.01241
Data517	-0.073649	0.217896	-0.189412	0.04008	0.065308	0.005697
Data518	-0.045369	0.218709	-0.189006	0.041097	0.06429	-0.000814
Data519	-0.02299	0.220337	-0.188192	0.04069	0.062866	-0.007121
Data520	-0.013224	0.223185	-0.187581	0.039063	0.061646	-0.013631
Data521	-0.014242	0.227458	-0.187581	0.036418	0.060832	-0.019735
Data522	-0.032756	0.232951	-0.188599	0.032552	0.060425	-0.026042
Data523	-0.061442	0.239461	-0.19043	0.02828	0.060832	-0.032145
Data524	-0.089722	0.246785	-0.193278	0.023193	0.062052	-0.038045
Data525	-0.12207	0.254313	-0.19694	0.018107	0.063883	-0.044149
Data526	-0.148315	0.261637	-0.201009	0.013021	0.066528	-0.050252
Data527	-0.169271	0.268351	-0.205485	0.008138	0.06958	-0.056152
Data528	-0.190837	0.273844	-0.210164	0.003459	0.072632	-0.062052
Data529	-0.212199	0.27771	-0.21464	-0.000814	0.075684	-0.067952
Data530	-0.232137	0.279948	-0.219116	-0.005086	0.078328	-0.073649
Data531	-0.229289	0.280558	-0.223592	-0.009359	0.080566	-0.079142
Data532	-0.216878	0.279541	-0.228068	-0.013224	0.082194	-0.084635
Data533	-0.210368	0.2771	-0.232951	-0.017293	0.083211	-0.089722
Data534	-0.200399	0.273844	-0.238241	-0.021362	0.083618	-0.094808
Data535	-0.184733	0.269979	-0.244141	-0.025228	0.083822	-0.099487
Data536	-0.183309	0.266317	-0.250651	-0.02889	0.083618	-0.103963
Data537	-0.19104	0.262858	-0.257772	-0.032145	0.083415	-0.108236
Data538	-0.200195	0.26001	-0.265503	-0.03479	0.083415	-0.111898
Data539	-0.226237	0.257975	-0.273844	-0.036621	0.083822	-0.115153
Data540	-0.245768	0.256348	-0.282389	-0.037435	0.084229	-0.118205
Data541	-0.256551	0.255127	-0.290934	-0.037231	0.085042	-0.120443
Data542	-0.272624	0.25411	-0.299479	-0.035807	0.085653	-0.122274
Data543	-0.291138	0.252686	-0.307821	-0.033162	0.086263	-0.123494
Data544	-0.310059	0.250854	-0.315552	-0.0295	0.086263	-0.124105
Data545	-0.312093	0.248617	-0.322876	-0.024821	0.085856	-0.124308
Data546	-0.306193	0.245972	-0.329183	-0.019328	0.084839	-0.123901
Data547	-0.301514	0.24292	-0.334676	-0.013224	0.083008	-0.123088
Data548	-0.285645	0.240072	-0.338949	-0.006917	0.08077	-0.12207
Data549	-0.278117	0.237427	-0.342	-0.000407	0.077718	-0.12085
Data550	-0.284627	0.235799	-0.343424	0.0059	0.074463	-0.119425
Data551	-0.282186	0.234782	-0.343424	0.012004	0.071004	-0.118001
Data552	-0.268555	0.234985	-0.341797	0.0177	0.067342	-0.116374
Data553	-0.256551	0.236206	-0.338542	0.023193	0.06368	-0.11495
Data554	-0.258179	0.238241	-0.333862	0.02828	0.060018	-0.113525
Data555	-0.272827	0.240479	-0.328166	0.032959	0.056559	-0.112101
Data556	-0.30721	0.242716	-0.321859	0.037231	0.053507	-0.110677
Data557	-0.337321	0.244344	-0.315348	0.041504	0.050456	-0.109253
Data558	-0.355225	0.244954	-0.308838	0.045573	0.047607	-0.107829
Data559	-0.367025	0.244141	-0.302734	0.049438	0.044759	-0.106201
Data560	-0.369873	0.241699	-0.297445	0.053101	0.041911	-0.104574
Data561	-0.363973	0.237834	-0.292969	0.056559	0.038656	-0.103149
Data562	-0.343424	0.232544	-0.289307	0.059408	0.0354	-0.101522
Data563	-0.326742	0.226034	-0.286051	0.062052	0.031535	-0.100301
Data564	-0.315552	0.219116	-0.283	0.06368	0.027669	-0.09908
Data565	-0.302124	0.211589	-0.280151	0.064697	0.0236	-0.098267
Data566	-0.291138	0.204061	-0.277303	0.064901	0.019938	-0.09786
Data567	-0.285034	0.19694	-0.274048	0.06429	0.016683	-0.097656
Data568	-0.301107	0.189819	-0.270589	0.062663	0.014648	-0.098063
Data569	-0.331624	0.182902	-0.267131	0.060628	0.014038	-0.098674
Data570	-0.367839	0.175985	-0.263875	0.05778	0.014648	-0.099894
Data571	-0.393066	0.169067	-0.26062	0.054525	0.01709	-0.101115
Data572	-0.422363	0.161743	-0.257975	0.050863	0.020752	-0.102743
Data573	-0.438029	0.153809	-0.255737	0.047201	0.025635	-0.10437
Data574	-0.449829	0.145264	-0.254517	0.043742	0.031128	-0.105998
Data575	-0.450033	0.136108	-0.253906	0.040283	0.037028	-0.107625
Data576	-0.45166	0.12675	-0.254313	0.037028	0.042521	-0.109253
Data577	-0.444743	0.117188	-0.255941	0.034383	0.047404	-0.110677
Data578	-0.429891	0.107625	-0.258586	0.031942	0.051473	-0.111898
Data579	-0.415649	0.09847	-0.262451	0.029907	0.054118	-0.113118
Data580	-0.393473	0.089722	-0.267741	0.028076	0.055745	-0.114136
Data581	-0.389404	0.081584	-0.274455	0.026449	0.056356	-0.11495
Data582	-0.389608	0.074259	-0.282593	0.025024	0.055949	-0.115763
Data583	-0.400187	0.067342	-0.292155	0.023397	0.054728	-0.116577
Data584	-0.409546	0.060832	-0.302734	0.021973	0.053304	-0.117188
Data585	-0.428263	0.054118	-0.314331	0.020549	0.051473	-0.117594
Data586	-0.446574	0.047404	-0.326131	0.019124	0.050049	-0.118001
Data587	-0.484619	0.040283	-0.337728	0.0177	0.048625	-0.118001
Data588	-0.525106	0.032959	-0.348511	0.016073	0.047607	-0.117798
Data589	-0.541992	0.025024	-0.358073	0.014445	0.047201	-0.117391
Data590	-0.532633	0.016683	-0.365601	0.012207	0.046997	-0.116577
Data591	-0.51005	0.008138	-0.371094	0.009766	0.046794	-0.11556
Data592	-0.479126	0	-0.374756	0.006714	0.046794	-0.114136
Data593	-0.437215	-0.008138	-0.376587	0.002848	0.046794	-0.112508
Data594	-0.399984	-0.015869	-0.377401	-0.001628	0.046183	-0.110881
Data595	-0.371297	-0.02299	-0.377401	-0.007324	0.045166	-0.109049
Data596	-0.366414	-0.029093	-0.377808	-0.013428	0.043742	-0.107218
Data597	-0.375366	-0.034383	-0.378621	-0.020345	0.041707	-0.105387
Data598	-0.385742	-0.038656	-0.380249	-0.027669	0.039266	-0.103556
Data599	-0.403035	-0.042114	-0.383097	-0.035197	0.036214	-0.102132
Data600	-0.432129	-0.044759	-0.386759	-0.042318	0.032959	-0.100505
Data601	-0.439657	-0.046997	-0.391235	-0.049235	0.029297	-0.099284
Data602	-0.438232	-0.049032	-0.396118	-0.055339	0.025228	-0.098267
Data603	-0.438843	-0.05127	-0.401001	-0.060832	0.021159	-0.097249
Data604	-0.443522	-0.053711	-0.40568	-0.065511	0.016886	-0.096639
Data605	-0.441081	-0.056763	-0.410156	-0.069784	0.012817	-0.096232
Data606	-0.443726	-0.060628	-0.414022	-0.073446	0.008748	-0.096029
Data607	-0.449829	-0.065308	-0.41748	-0.076904	0.004883	-0.096232
Data608	-0.432739	-0.070597	-0.420736	-0.08016	0.001424	-0.097046
Data609	-0.388184	-0.076497	-0.423381	-0.083618	-0.001628	-0.098267
Data610	-0.354614	-0.082804	-0.425618	-0.08728	-0.004476	-0.100098
Data611	-0.333862	-0.089315	-0.427246	-0.090739	-0.007121	-0.102743
Data612	-0.323486	-0.095418	-0.428467	-0.094198	-0.009359	-0.105998
Data613	-0.333659	-0.101115	-0.429077	-0.096842	-0.011393	-0.110067
Data614	-0.356445	-0.106405	-0.429484	-0.098674	-0.013224	-0.114543
Data615	-0.390218	-0.110881	-0.429688	-0.099284	-0.014852	-0.119832
Data616	-0.431722	-0.11495	-0.429891	-0.098267	-0.016479	-0.125326
Data617	-0.462646	-0.118612	-0.430908	-0.095622	-0.017904	-0.131226
Data618	-0.46936	-0.122274	-0.432536	-0.091756	-0.019328	-0.137126
Data619	-0.467122	-0.125732	-0.435384	-0.086466	-0.020955	-0.143026
Data620	-0.449219	-0.129395	-0.439453	-0.08077	-0.02238	-0.148722
Data621	-0.419718	-0.133464	-0.444946	-0.07487	-0.024007	-0.154215
Data622	-0.403035	-0.137736	-0.451457	-0.06958	-0.025838	-0.159302
Data623	-0.399373	-0.142415	-0.458984	-0.065511	-0.027669	-0.163981
Data624	-0.391439	-0.147095	-0.466919	-0.06307	-0.029297	-0.168254
Data625	-0.375977	-0.151774	-0.475057	-0.062459	-0.030924	-0.172526
Data626	-0.347697	-0.15625	-0.482992	-0.06368	-0.032349	-0.176392
Data627	-0.333862	-0.160929	-0.490519	-0.066325	-0.033162	-0.180257
Data628	-0.32959	-0.165405	-0.49703	-0.07019	-0.033569	-0.184123
Data629	-0.339559	-0.169881	-0.502726	-0.074463	-0.033366	-0.187988
Data630	-0.346883	-0.174764	-0.507202	-0.078532	-0.032349	-0.192057
Data631	-0.349121	-0.17985	-0.510661	-0.081787	-0.030924	-0.196126
Data632	-0.363973	-0.185547	-0.513102	-0.083822	-0.02889	-0.200399
Data633	-0.381063	-0.191854	-0.51473	-0.084025	-0.026449	-0.204875
Data634	-0.400798	-0.198364	-0.515544	-0.082601	-0.0236	-0.209147
Data635	-0.421346	-0.205485	-0.515544	-0.079549	-0.020752	-0.21342
Data636	-0.421956	-0.212809	-0.514933	-0.075073	-0.018107	-0.217692
Data637	-0.407715	-0.21993	-0.514119	-0.06958	-0.015666	-0.221558
Data638	-0.378215	-0.226847	-0.512899	-0.06368	-0.013428	-0.22522
Data639	-0.362345	-0.233154	-0.511678	-0.05778	-0.011597	-0.228271
