# Supplementary material for: Integration of MRI and somatosensory evoked potentials facilitate diagnosis of spinal cord compression
Source: Sci Rep. 2023 May 15;13:7861. doi: 10.1038/s41598-023-34832-2 (PMC10185544; doi:10.1038/s41598-023-34832-2)
Supplement: Supplementary file 3 — Supplementary Information 3. [file 41598_2023_34832_MOESM3_ESM.zip › Preoperative SSEP data/spinal cord compression group/5510109_2/5510109_2_Lt Tibial SEP_Cz'-Fpz_201219_160741.csv]

Index	1	2	3	4	5	6	7
Name	Cz'-Fpz	Cz'-Fpz	Cz'-Fpz	Cz'-Fpz	Cz'-Fpz	Cz'-Fpz	Cz'-Fpz
Time	2.01803E+13	2.01803E+13	2.01803E+13	2.01803E+13	2.01803E+13	2.01803E+13	2.01803E+13
Highcut	500	500	500	500	500	500	500
Lowcut	10	10	10	10	10	10	10
Period	0.000156	0.000156	0.000156	0.000156	0.000156	0.000156	0.000156
Averages	120	120	120	120	120	120	120
Int (mA)	18/17.6mA	18/17.6mA	18/17.6mA	18/17.6mA	18/17.9mA	18/17.6mA	18/17.6mA
Pulse Width (�gs)	200�s	200�s	200�s	200�s	200�s	200�s	200�s
Rep Rate (Hz)	3.11Hz	3.11Hz	3.11Hz	3.11Hz	3.11Hz	3.11Hz	3.11Hz
Data0	-0.590007	-0.000203	-0.704956	-0.358988	-0.844116	0.143433	-0.001628
Data1	-0.539449	0.027771	-0.677897	-0.344849	-0.819499	0.159505	0.015971
Data2	-0.463562	0.060018	-0.646973	-0.32725	-0.790812	0.178426	0.035909
Data3	-0.368551	0.095317	-0.613607	-0.307109	-0.759074	0.199178	0.057373
Data4	-0.264994	0.132141	-0.579427	-0.285645	-0.725911	0.220642	0.079041
Data5	-0.165812	0.168864	-0.546468	-0.264079	-0.693156	0.241394	0.099487
Data6	-0.083313	0.203756	-0.516561	-0.244141	-0.662435	0.260213	0.117696
Data7	-0.027161	0.235189	-0.49113	-0.226847	-0.635376	0.275777	0.132446
Data8	-0.002136	0.262146	-0.471802	-0.21342	-0.6132	0.287272	0.142822
Data9	-0.007833	0.283712	-0.459188	-0.204773	-0.59672	0.293884	0.148417
Data10	-0.039063	0.299377	-0.453695	-0.201213	-0.586548	0.295512	0.149129
Data11	-0.087585	0.309245	-0.454712	-0.20284	-0.582275	0.292155	0.14506
Data12	-0.14445	0.313822	-0.462036	-0.209249	-0.5837	0.284424	0.13682
Data13	-0.201314	0.313721	-0.474243	-0.219828	-0.589803	0.272929	0.125224
Data14	-0.251668	0.310059	-0.489909	-0.233765	-0.599365	0.258586	0.111186
Data15	-0.291545	0.303853	-0.507813	-0.250041	-0.611165	0.242411	0.095622
Data16	-0.320028	0.296224	-0.526733	-0.267843	-0.623779	0.225321	0.079753
Data17	-0.33844	0.288086	-0.545044	-0.286051	-0.63619	0.208028	0.06429
Data18	-0.348002	0.280355	-0.562134	-0.303955	-0.647583	0.191142	0.050049
Data19	-0.350952	0.273539	-0.576986	-0.320943	-0.657145	0.175273	0.037537
Data20	-0.349528	0.267944	-0.589193	-0.336711	-0.664266	0.160624	0.027262
Data21	-0.346171	0.263875	-0.598755	-0.350749	-0.668742	0.147298	0.019226
Data22	-0.342611	0.26123	-0.605672	-0.363261	-0.670776	0.135193	0.013326
Data23	-0.340169	0.26001	-0.609945	-0.374044	-0.670369	0.124105	0.009664
Data24	-0.339661	0.260213	-0.611572	-0.383199	-0.667521	0.114237	0.008138
Data25	-0.341288	0.26123	-0.611165	-0.390727	-0.662638	0.105286	0.008138
Data26	-0.34495	0.262248	-0.610148	-0.397441	-0.656738	0.096436	0.008952
Data27	-0.350444	0.263367	-0.608317	-0.403442	-0.650228	0.087585	0.010376
Data28	-0.357361	0.264689	-0.605672	-0.408834	-0.642904	0.078939	0.01241
Data29	-0.36499	0.266012	-0.602417	-0.413411	-0.634766	0.070496	0.01475
Data30	-0.372823	0.267334	-0.598958	-0.41748	-0.626221	0.062052	0.016988
Data31	-0.380249	0.268555	-0.5955	-0.421041	-0.617472	0.053711	0.019124
Data32	-0.386963	0.269674	-0.592244	-0.424296	-0.608521	0.045064	0.020752
Data33	-0.392456	0.270691	-0.589396	-0.427348	-0.599772	0.036316	0.021769
Data34	-0.396322	0.271505	-0.586955	-0.430298	-0.591024	0.027161	0.021973
Data35	-0.398458	0.272319	-0.58492	-0.433146	-0.582479	0.017497	0.021362
Data36	-0.39856	0.273031	-0.5837	-0.435994	-0.574341	0.007426	0.019938
Data37	-0.39683	0.273743	-0.582682	-0.438944	-0.566203	-0.003153	0.0177
Data38	-0.393168	0.274353	-0.582275	-0.441895	-0.558472	-0.014242	0.014648
Data39	-0.387878	0.274963	-0.582072	-0.444845	-0.550944	-0.025838	0.010885
Data40	-0.381165	0.275574	-0.582275	-0.447896	-0.543416	-0.037842	0.00651
Data41	-0.373433	0.275981	-0.582479	-0.450948	-0.535889	-0.050049	0.001729
Data42	-0.364889	0.276184	-0.582886	-0.454102	-0.528564	-0.062459	-0.003459
Data43	-0.355937	0.276184	-0.583089	-0.457255	-0.521037	-0.07487	-0.008952
Data44	-0.346883	0.275981	-0.582886	-0.46051	-0.513509	-0.087077	-0.014648
Data45	-0.337931	0.27537	-0.582682	-0.463765	-0.505778	-0.09908	-0.020345
Data46	-0.329183	0.274455	-0.581868	-0.467122	-0.49764	-0.110575	-0.026143
Data47	-0.320943	0.273132	-0.580648	-0.470581	-0.489502	-0.121562	-0.031738
Data48	-0.31311	0.271403	-0.578817	-0.474141	-0.480957	-0.131938	-0.037231
Data49	-0.305888	0.269267	-0.576579	-0.477905	-0.472005	-0.141703	-0.042419
Data50	-0.298971	0.266825	-0.57373	-0.481771	-0.463053	-0.150757	-0.047404
Data51	-0.292358	0.264079	-0.570475	-0.485738	-0.453491	-0.159098	-0.05188
Data52	-0.285848	0.260824	-0.56661	-0.490011	-0.443929	-0.166728	-0.056051
Data53	-0.279643	0.257365	-0.562134	-0.494486	-0.434163	-0.173645	-0.059611
Data54	-0.273438	0.253499	-0.557251	-0.499064	-0.424194	-0.17985	-0.062764
Data55	-0.267436	0.24943	-0.551961	-0.503845	-0.414022	-0.185445	-0.065308
Data56	-0.261739	0.245056	-0.546265	-0.50883	-0.403849	-0.190328	-0.06724
Data57	-0.256246	0.240479	-0.540161	-0.513916	-0.393473	-0.1946	-0.068563
Data58	-0.251261	0.235697	-0.533854	-0.519104	-0.383301	-0.198364	-0.069173
Data59	-0.246582	0.230916	-0.527344	-0.524495	-0.372925	-0.201416	-0.069071
Data60	-0.242208	0.226034	-0.52063	-0.529989	-0.362752	-0.203959	-0.068359
Data61	-0.238037	0.221252	-0.513713	-0.535482	-0.352783	-0.205994	-0.067037
Data62	-0.233663	0.21637	-0.506795	-0.541178	-0.342814	-0.20752	-0.065206
Data63	-0.228984	0.211589	-0.499878	-0.546875	-0.333252	-0.208639	-0.062764
Data64	-0.223999	0.206909	-0.493164	-0.552673	-0.324097	-0.209351	-0.060018
Data65	-0.218506	0.202332	-0.48645	-0.558472	-0.315145	-0.209656	-0.056864
Data66	-0.212606	0.197652	-0.47994	-0.564372	-0.3066	-0.209859	-0.053609
Data67	-0.206502	0.192871	-0.473429	-0.570272	-0.298665	-0.209757	-0.050151
Data68	-0.200195	0.187887	-0.467122	-0.57607	-0.290934	-0.209554	-0.046692
Data69	-0.193888	0.182699	-0.461019	-0.581868	-0.283813	-0.209452	-0.043233
Data70	-0.187683	0.177104	-0.455119	-0.587667	-0.276896	-0.209351	-0.039978
Data71	-0.181783	0.171	-0.449015	-0.593363	-0.270386	-0.209351	-0.037028
Data72	-0.176086	0.164286	-0.443115	-0.598857	-0.263875	-0.209656	-0.03418
Data73	-0.170593	0.157064	-0.437012	-0.60435	-0.257365	-0.210368	-0.031738
Data74	-0.165405	0.149129	-0.430705	-0.609538	-0.250448	-0.211385	-0.029602
Data75	-0.160421	0.140584	-0.424398	-0.614624	-0.24353	-0.212911	-0.027771
Data76	-0.15564	0.131531	-0.417684	-0.619405	-0.235799	-0.214945	-0.026347
Data77	-0.151062	0.121867	-0.410767	-0.623983	-0.227661	-0.21759	-0.025228
Data78	-0.146586	0.111796	-0.403442	-0.628357	-0.218506	-0.220642	-0.024414
Data79	-0.142415	0.10142	-0.395915	-0.632324	-0.20874	-0.224304	-0.024007
Data80	-0.138346	0.090841	-0.38798	-0.636088	-0.197754	-0.228475	-0.023804
Data81	-0.134583	0.08016	-0.379639	-0.639547	-0.185954	-0.233154	-0.023804
Data82	-0.13092	0.06958	-0.371297	-0.6427	-0.17334	-0.238139	-0.024007
Data83	-0.12736	0.059102	-0.362549	-0.645447	-0.159709	-0.24353	-0.024312
Data84	-0.123698	0.048726	-0.3538	-0.647888	-0.145264	-0.249227	-0.024618
Data85	-0.119832	0.038757	-0.345052	-0.650024	-0.130412	-0.255229	-0.024719
Data86	-0.115458	0.029093	-0.3361	-0.651855	-0.11495	-0.261434	-0.024719
Data87	-0.110474	0.019735	-0.327352	-0.65328	-0.09908	-0.267843	-0.024414
Data88	-0.104574	0.010681	-0.3184	-0.6545	-0.083211	-0.274556	-0.0236
Data89	-0.097555	0.002136	-0.309855	-0.655518	-0.067139	-0.281372	-0.022278
Data90	-0.089518	-0.006002	-0.301107	-0.656331	-0.05127	-0.288493	-0.020447
Data91	-0.080566	-0.013835	-0.292562	-0.656942	-0.035807	-0.295919	-0.017802
Data92	-0.071106	-0.021261	-0.28422	-0.65745	-0.020549	-0.303548	-0.014547
Data93	-0.061544	-0.028381	-0.275879	-0.657857	-0.0059	-0.311483	-0.010579
Data94	-0.052185	-0.034993	-0.267537	-0.658264	0.007935	-0.319722	-0.0059
Data95	-0.04364	-0.0413	-0.259196	-0.658468	0.021566	-0.328267	-0.000509
Data96	-0.036112	-0.047099	-0.251058	-0.658569	0.034587	-0.337118	0.005188
Data97	-0.029602	-0.052592	-0.242716	-0.658468	0.046997	-0.346171	0.011495
Data98	-0.024109	-0.057678	-0.234172	-0.658162	0.058797	-0.35553	0.018107
Data99	-0.019531	-0.062358	-0.225627	-0.65745	0.069987	-0.365092	0.024923
Data100	-0.015259	-0.066732	-0.217082	-0.656433	0.080566	-0.374756	0.031637
Data101	-0.011088	-0.070801	-0.208333	-0.655009	0.090535	-0.38442	0.038045
Data102	-0.006612	-0.074463	-0.199382	-0.652974	0.100098	-0.394084	0.04425
Data103	-0.001526	-0.077922	-0.190226	-0.650431	0.109049	-0.403544	0.049845
Data104	0.003967	-0.081075	-0.181071	-0.647278	0.117594	-0.412699	0.054728
Data105	0.010376	-0.084025	-0.171712	-0.643514	0.125529	-0.421549	0.058797
Data106	0.01709	-0.086772	-0.162354	-0.639242	0.13326	-0.429993	0.061951
Data107	0.024109	-0.089315	-0.152995	-0.63446	0.140584	-0.437927	0.064087
Data108	0.030721	-0.091858	-0.143636	-0.629171	0.147502	-0.44515	0.065206
Data109	0.036723	-0.094299	-0.134481	-0.623576	0.154215	-0.451762	0.065206
Data110	0.041402	-0.096741	-0.125529	-0.617676	0.160929	-0.45756	0.064189
Data111	0.044556	-0.099284	-0.116984	-0.611471	0.167236	-0.462646	0.062154
Data112	0.045675	-0.101929	-0.108846	-0.605164	0.173543	-0.466919	0.059204
Data113	0.044657	-0.104675	-0.101115	-0.598755	0.179647	-0.470276	0.055542
Data114	0.041504	-0.107829	-0.093791	-0.592244	0.18575	-0.472819	0.051168
Data115	0.036316	-0.111186	-0.086873	-0.585632	0.19165	-0.474548	0.046387
Data116	0.029297	-0.11495	-0.080363	-0.57902	0.19755	-0.475464	0.041199
Data117	0.020854	-0.119019	-0.074463	-0.572408	0.203451	-0.475566	0.036011
Data118	0.011393	-0.123494	-0.068563	-0.565694	0.209351	-0.474854	0.030924
Data119	0.001221	-0.128174	-0.063273	-0.558879	0.215251	-0.473429	0.026143
Data120	-0.009257	-0.133158	-0.057983	-0.55186	0.221354	-0.471497	0.021871
Data121	-0.02004	-0.138346	-0.052897	-0.544739	0.227661	-0.468953	0.018209
Data122	-0.030823	-0.143534	-0.047811	-0.537313	0.234172	-0.466105	0.015361
Data123	-0.041504	-0.148722	-0.042725	-0.529582	0.241089	-0.46285	0.013428
Data124	-0.052083	-0.153707	-0.037638	-0.521545	0.248617	-0.459391	0.012614
Data125	-0.062561	-0.158488	-0.032349	-0.513204	0.256551	-0.455933	0.012817
Data126	-0.072937	-0.162964	-0.027262	-0.504456	0.264893	-0.452372	0.01414
Data127	-0.082906	-0.167033	-0.022176	-0.4953	0.274048	-0.448812	0.016479
Data128	-0.09257	-0.170492	-0.017293	-0.48584	0.283407	-0.445353	0.019836
Data129	-0.101725	-0.173543	-0.01241	-0.475972	0.293376	-0.442098	0.024109
Data130	-0.110067	-0.176086	-0.007935	-0.465698	0.303752	-0.438843	0.029195
Data131	-0.117289	-0.178019	-0.003662	-0.455119	0.314128	-0.435689	0.034892
Data132	-0.123393	-0.179545	0	-0.444336	0.324504	-0.432638	0.040995
Data133	-0.128174	-0.180461	0.003662	-0.433248	0.334676	-0.429586	0.047404
Data134	-0.131632	-0.180969	0.006714	-0.421855	0.344645	-0.426636	0.053914
Data135	-0.13387	-0.181071	0.009359	-0.410461	0.354004	-0.423686	0.060425
Data136	-0.135498	-0.180868	0.011597	-0.398865	0.362752	-0.420837	0.066833
Data137	-0.13682	-0.180359	0.013428	-0.387166	0.370687	-0.417989	0.072835
Data138	-0.138448	-0.179545	0.014852	-0.375468	0.378011	-0.415344	0.07843
Data139	-0.140991	-0.178528	0.016073	-0.363668	0.384318	-0.412801	0.083618
Data140	-0.144857	-0.177511	0.01709	-0.351664	0.389811	-0.410563	0.088399
Data141	-0.150452	-0.17629	0.017904	-0.339661	0.394694	-0.408529	0.09257
Data142	-0.157674	-0.175171	0.018514	-0.327454	0.398763	-0.406901	0.096232
Data143	-0.166626	-0.174052	0.019124	-0.314941	0.402018	-0.405477	0.099386
Data144	-0.176697	-0.173136	0.019938	-0.302226	0.404663	-0.40446	0.10203
Data145	-0.18748	-0.172323	0.020752	-0.289103	0.407104	-0.403849	0.104167
Data146	-0.198364	-0.171712	0.021769	-0.275574	0.408936	-0.403646	0.105896
Data147	-0.20874	-0.171305	0.02299	-0.261637	0.410563	-0.403748	0.107218
Data148	-0.218099	-0.171204	0.024618	-0.247192	0.412394	-0.404256	0.108134
Data149	-0.226237	-0.171102	0.026855	-0.232442	0.414022	-0.405172	0.108744
Data150	-0.232849	-0.171305	0.029297	-0.217183	0.416056	-0.406596	0.109049
Data151	-0.237935	-0.171407	0.032552	-0.201721	0.418294	-0.408529	0.109049
Data152	-0.241597	-0.171611	0.036214	-0.186056	0.421143	-0.411072	0.108846
Data153	-0.243937	-0.171611	0.040487	-0.170186	0.424398	-0.414225	0.108541
Data154	-0.24526	-0.171509	0.045369	-0.154419	0.428467	-0.418091	0.108134
Data155	-0.245768	-0.171	0.050659	-0.138855	0.433146	-0.422668	0.107727
Data156	-0.24587	-0.170186	0.056559	-0.123494	0.438436	-0.427856	0.107422
Data157	-0.245768	-0.168864	0.062866	-0.108541	0.444132	-0.433757	0.107218
Data158	-0.24587	-0.167033	0.069377	-0.093994	0.450236	-0.440063	0.107117
Data159	-0.246379	-0.164693	0.076294	-0.079956	0.456746	-0.446879	0.107422
Data160	-0.247599	-0.161947	0.083618	-0.066528	0.463257	-0.453898	0.107931
Data161	-0.249532	-0.158691	0.090739	-0.053609	0.46936	-0.461019	0.108744
Data162	-0.252177	-0.154928	0.098267	-0.041097	0.47526	-0.467936	0.109965
Data163	-0.255534	-0.150859	0.105591	-0.029195	0.48055	-0.474548	0.111389
Data164	-0.259196	-0.146586	0.112915	-0.017598	0.485026	-0.480754	0.11322
Data165	-0.26296	-0.14211	0.120239	-0.006205	0.488688	-0.486247	0.115255
Data166	-0.266418	-0.137533	0.127563	0.004679	0.49113	-0.491028	0.117493
Data167	-0.269368	-0.132955	0.134684	0.015666	0.49235	-0.494893	0.119832
Data168	-0.271301	-0.128479	0.141805	0.02655	0.492554	-0.497843	0.122172
Data169	-0.271912	-0.124105	0.148926	0.037333	0.491333	-0.499878	0.124512
Data170	-0.270894	-0.119934	0.155843	0.048218	0.489095	-0.500793	0.12675
Data171	-0.268148	-0.115967	0.16276	0.059001	0.485636	-0.500793	0.128784
Data172	-0.26357	-0.112305	0.169474	0.069885	0.481364	-0.499776	0.130615
Data173	-0.257263	-0.108846	0.176188	0.080668	0.476074	-0.497742	0.132141
Data174	-0.249329	-0.105794	0.182699	0.091451	0.469971	-0.49469	0.13326
Data175	-0.240377	-0.102946	0.189006	0.101929	0.463257	-0.490824	0.134074
Data176	-0.230815	-0.100301	0.195109	0.112203	0.455933	-0.486145	0.134481
Data177	-0.221252	-0.09786	0.201009	0.122172	0.448405	-0.480652	0.134481
Data178	-0.212402	-0.095622	0.206706	0.131632	0.440267	-0.474447	0.134176
Data179	-0.204569	-0.093486	0.212402	0.140686	0.432332	-0.467733	0.133464
Data180	-0.198466	-0.091451	0.217896	0.149129	0.423991	-0.460714	0.132446
Data181	-0.194092	-0.089315	0.223389	0.157064	0.416056	-0.453288	0.131124
Data182	-0.191549	-0.087179	0.228678	0.16449	0.408122	-0.44576	0.129598
Data183	-0.190837	-0.085042	0.233968	0.171305	0.400594	-0.438131	0.127767
Data184	-0.191549	-0.082703	0.239461	0.177612	0.39327	-0.430806	0.125936
Data185	-0.193685	-0.080261	0.244751	0.183411	0.386759	-0.423584	0.123901
Data186	-0.196838	-0.07782	0.250244	0.188802	0.380656	-0.416768	0.121867
Data187	-0.200907	-0.075277	0.255941	0.193583	0.375163	-0.410258	0.119934
Data188	-0.205688	-0.072734	0.261637	0.198059	0.370483	-0.404256	0.118001
Data189	-0.210978	-0.07019	0.267334	0.202026	0.366618	-0.398661	0.11617
Data190	-0.216573	-0.067749	0.273234	0.205587	0.363363	-0.393473	0.114441
Data191	-0.222066	-0.065409	0.279134	0.208639	0.360921	-0.38859	0.112915
Data192	-0.227153	-0.063273	0.285238	0.211283	0.35909	-0.384115	0.111593
Data193	-0.231222	-0.061239	0.291341	0.213318	0.358073	-0.37974	0.11027
Data194	-0.233866	-0.059408	0.297445	0.214945	0.357463	-0.375671	0.109151
Data195	-0.23468	-0.057678	0.303955	0.215963	0.357259	-0.371602	0.108134
Data196	-0.233459	-0.056051	0.310262	0.21637	0.357463	-0.367533	0.107015
Data197	-0.230204	-0.054321	0.316772	0.216268	0.357666	-0.363464	0.105998
Data198	-0.224915	-0.052592	0.323486	0.215658	0.358073	-0.359497	0.104777
Data199	-0.217997	-0.050659	0.3302	0.21464	0.35848	-0.355428	0.103556
Data200	-0.209961	-0.048421	0.337118	0.213216	0.35848	-0.351461	0.10203
Data201	-0.201009	-0.04598	0.344238	0.211385	0.358276	-0.347595	0.100403
Data202	-0.191549	-0.043132	0.351156	0.209249	0.357463	-0.343831	0.09847
Data203	-0.181681	-0.04008	0.358276	0.206909	0.356038	-0.340271	0.096232
Data204	-0.171611	-0.036825	0.365397	0.204366	0.354004	-0.336914	0.093689
Data205	-0.161133	-0.033366	0.372518	0.201518	0.351359	-0.333964	0.090739
Data206	-0.150045	-0.029907	0.379639	0.198568	0.3479	-0.331319	0.087382
Data207	-0.138346	-0.026347	0.386556	0.195414	0.343628	-0.329081	0.083618
Data208	-0.125834	-0.02299	0.39327	0.192057	0.338745	-0.32725	0.079447
Data209	-0.112406	-0.019735	0.399984	0.188293	0.333252	-0.325724	0.074768
Data210	-0.098267	-0.016886	0.406291	0.184224	0.327148	-0.324707	0.069478
Data211	-0.083516	-0.014343	0.412598	0.17985	0.320638	-0.323995	0.06368
Data212	-0.068359	-0.012207	0.418294	0.174866	0.313924	-0.32369	0.057271
Data213	-0.053202	-0.010579	0.423991	0.169576	0.307007	-0.323893	0.050252
Data214	-0.03835	-0.00946	0.429281	0.163676	0.299886	-0.324504	0.042623
Data215	-0.024007	-0.008748	0.434163	0.157267	0.292969	-0.325521	0.034281
Data216	-0.010478	-0.008443	0.438639	0.15035	0.286051	-0.327148	0.025228
Data217	0.001933	-0.008647	0.442912	0.143026	0.279338	-0.329285	0.015564
Data218	0.013428	-0.009257	0.446777	0.135295	0.273031	-0.332031	0.005188
Data219	0.023905	-0.010376	0.450439	0.127157	0.266927	-0.335286	-0.005798
Data220	0.033264	-0.011902	0.453695	0.118713	0.261027	-0.33905	-0.017395
Data221	0.041707	-0.013936	0.45695	0.110067	0.255127	-0.343424	-0.029602
Data222	0.049438	-0.016378	0.459798	0.101217	0.249634	-0.348104	-0.042318
Data223	0.056559	-0.019328	0.462646	0.092265	0.244141	-0.35319	-0.05544
Data224	0.063477	-0.022685	0.465495	0.08311	0.238647	-0.358582	-0.068868
Data225	0.070394	-0.026449	0.468343	0.073751	0.233154	-0.364176	-0.082499
Data226	0.077413	-0.030518	0.471191	0.064392	0.227458	-0.369771	-0.09613
Data227	0.084737	-0.034892	0.474243	0.054932	0.221965	-0.375366	-0.10966
Data228	0.092265	-0.039571	0.477091	0.045268	0.216064	-0.380859	-0.122986
Data229	0.100098	-0.04425	0.480347	0.0354	0.210368	-0.386251	-0.135905
Data230	0.107829	-0.04893	0.483398	0.025533	0.204468	-0.391439	-0.148214
Data231	0.11556	-0.053507	0.486654	0.015361	0.198568	-0.396322	-0.159912
Data232	0.123088	-0.057882	0.489705	0.005188	0.192871	-0.400899	-0.170797
Data233	0.130412	-0.061951	0.492554	-0.005086	0.187174	-0.40507	-0.180969
Data234	0.137634	-0.065816	0.494995	-0.015462	0.181681	-0.408936	-0.190125
Data235	0.144857	-0.069377	0.49703	-0.025838	0.176188	-0.412191	-0.198466
Data236	0.152384	-0.072632	0.498454	-0.036214	0.171102	-0.414937	-0.205994
Data237	0.160217	-0.075684	0.499064	-0.046488	0.166016	-0.417074	-0.212708
Data238	0.168559	-0.078634	0.498657	-0.056661	0.161133	-0.418498	-0.218709
Data239	0.177205	-0.081482	0.49764	-0.06663	0.15625	-0.41921	-0.224202
Data240	0.186157	-0.084432	0.495402	-0.076294	0.151367	-0.419108	-0.229187
Data241	0.195211	-0.087484	0.492147	-0.085754	0.146484	-0.418396	-0.233866
Data242	0.203959	-0.090739	0.488078	-0.09491	0.141602	-0.416972	-0.238444
Data243	0.212199	-0.094299	0.482992	-0.10376	0.136312	-0.414937	-0.243022
Data244	0.219727	-0.097961	0.477091	-0.112305	0.131022	-0.412598	-0.247599
Data245	0.22644	-0.101827	0.470581	-0.120544	0.125529	-0.409851	-0.252482
Data246	0.232442	-0.105896	0.46346	-0.128377	0.119629	-0.407003	-0.257568
Data247	0.237834	-0.109863	0.455933	-0.136007	0.113729	-0.404256	-0.263062
Data248	0.243123	-0.113932	0.448201	-0.143229	0.107422	-0.401611	-0.269063
Data249	0.248515	-0.117696	0.440063	-0.150248	0.101115	-0.399373	-0.275472
Data250	0.254517	-0.121257	0.432129	-0.156962	0.094808	-0.397441	-0.282288
Data251	0.26123	-0.12441	0.423991	-0.163371	0.088298	-0.396016	-0.289612
Data252	0.268758	-0.127055	0.416056	-0.169474	0.081991	-0.395203	-0.297241
Data253	0.277201	-0.129191	0.408325	-0.175374	0.075887	-0.394897	-0.305278
Data254	0.286357	-0.130819	0.400798	-0.180969	0.069987	-0.395101	-0.313619
Data255	0.296021	-0.131734	0.393473	-0.186259	0.064697	-0.395813	-0.322164
Data256	0.30599	-0.132039	0.386353	-0.191345	0.059611	-0.396932	-0.330811
Data257	0.316162	-0.131734	0.379435	-0.196228	0.055339	-0.398458	-0.339355
Data258	0.326131	-0.13092	0.372721	-0.200907	0.051676	-0.400289	-0.3479
Data259	0.3361	-0.129496	0.366211	-0.205383	0.048828	-0.402323	-0.35614
Data260	0.345968	-0.127665	0.359701	-0.209656	0.04659	-0.404561	-0.364176
Data261	0.355733	-0.125529	0.352987	-0.213725	0.044963	-0.406799	-0.371806
Data262	0.365295	-0.123189	0.346273	-0.21759	0.044149	-0.409037	-0.378927
Data263	0.374654	-0.120646	0.339355	-0.221354	0.043945	-0.411174	-0.385437
Data264	0.383708	-0.118205	0.332235	-0.224915	0.043945	-0.413106	-0.391439
Data265	0.392253	-0.115967	0.324504	-0.22817	0.044352	-0.414836	-0.396729
Data266	0.400187	-0.114034	0.316366	-0.231222	0.044963	-0.41626	-0.401408
Data267	0.40741	-0.112406	0.307821	-0.23407	0.045573	-0.417379	-0.405273
Data268	0.413818	-0.111389	0.298462	-0.236613	0.04598	-0.418294	-0.408529
Data269	0.419617	-0.110982	0.288696	-0.239054	0.04598	-0.418803	-0.41097
Data270	0.424805	-0.111084	0.27832	-0.241292	0.045369	-0.41921	-0.412801
Data271	0.429382	-0.111694	0.267334	-0.243429	0.044352	-0.419413	-0.41392
Data272	0.433553	-0.112813	0.255941	-0.245361	0.042318	-0.419617	-0.414327
Data273	0.437419	-0.114136	0.243937	-0.247396	0.039673	-0.41982	-0.414124
Data274	0.441081	-0.115763	0.231527	-0.249329	0.036214	-0.420125	-0.413208
Data275	0.444539	-0.117289	0.218709	-0.251261	0.031942	-0.420736	-0.411886
Data276	0.447896	-0.118612	0.205688	-0.253296	0.026652	-0.421549	-0.409953
Data277	0.451152	-0.119527	0.192464	-0.255432	0.020752	-0.42277	-0.407613
Data278	0.454203	-0.119731	0.178833	-0.257467	0.014038	-0.424296	-0.404867
Data279	0.457052	-0.119222	0.164998	-0.259399	0.006917	-0.426229	-0.401917
Data280	0.459493	-0.117798	0.151164	-0.26123	-0.00061	-0.428569	-0.398865
Data281	0.461324	-0.115356	0.137126	-0.262756	-0.008545	-0.431112	-0.395711
Data282	0.462748	-0.112	0.123088	-0.263774	-0.016683	-0.433757	-0.392558
Data283	0.46346	-0.107524	0.109049	-0.264282	-0.024618	-0.436605	-0.389506
Data284	0.463867	-0.10203	0.095011	-0.264181	-0.032552	-0.439453	-0.386658
Data285	0.463867	-0.095622	0.080973	-0.263265	-0.04008	-0.4422	-0.384115
Data286	0.463867	-0.088298	0.067342	-0.261434	-0.047201	-0.444641	-0.381775
Data287	0.464172	-0.08016	0.054118	-0.258789	-0.053711	-0.446879	-0.37974
Data288	0.464884	-0.071309	0.0413	-0.255127	-0.059611	-0.448608	-0.377909
Data289	0.466309	-0.061849	0.029093	-0.250448	-0.064697	-0.449829	-0.376485
Data290	0.468343	-0.051778	0.0177	-0.244954	-0.069173	-0.450541	-0.375264
Data291	0.471191	-0.041199	0.007121	-0.238444	-0.073039	-0.450541	-0.374146
Data292	0.47465	-0.030212	-0.002441	-0.23112	-0.07609	-0.449829	-0.37323
Data293	0.478719	-0.018819	-0.01119	-0.222982	-0.078328	-0.448303	-0.372213
Data294	0.483093	-0.007019	-0.018921	-0.21403	-0.08016	-0.445964	-0.371195
Data295	0.487773	0.004985	-0.025838	-0.204264	-0.081177	-0.442708	-0.369873
Data296	0.49235	0.017395	-0.031738	-0.193888	-0.081787	-0.438538	-0.368245
Data297	0.496928	0.030009	-0.036825	-0.182902	-0.081787	-0.43335	-0.366211
Data298	0.501099	0.042725	-0.041097	-0.171102	-0.08138	-0.426941	-0.363668
Data299	0.504761	0.055745	-0.044556	-0.158691	-0.080566	-0.419413	-0.360311
Data300	0.507914	0.068766	-0.047404	-0.145671	-0.079142	-0.410563	-0.356242
Data301	0.510457	0.081787	-0.049642	-0.132141	-0.077311	-0.400492	-0.351156
Data302	0.512288	0.09491	-0.05127	-0.1179	-0.075073	-0.388997	-0.345154
Data303	0.513713	0.108032	-0.052287	-0.103251	-0.072428	-0.376078	-0.338033
Data304	0.514933	0.121053	-0.052897	-0.088196	-0.069173	-0.361837	-0.329692
Data305	0.516256	0.134074	-0.052897	-0.072734	-0.065511	-0.346375	-0.320231
Data306	0.518087	0.146993	-0.052287	-0.056864	-0.061442	-0.32959	-0.309448
Data307	0.520833	0.159912	-0.051066	-0.040792	-0.056966	-0.31189	-0.297648
Data308	0.524801	0.172729	-0.049438	-0.024618	-0.052083	-0.293274	-0.284627
Data309	0.530192	0.185547	-0.046997	-0.008138	-0.04659	-0.273946	-0.270691
Data310	0.537109	0.198364	-0.043742	0.008341	-0.041097	-0.254211	-0.255839
Data311	0.545553	0.21108	-0.039876	0.025126	-0.035197	-0.234273	-0.240377
Data312	0.555318	0.223796	-0.035197	0.042114	-0.029093	-0.214437	-0.224304
Data313	0.566101	0.23641	-0.029907	0.059408	-0.022786	-0.194702	-0.207926
Data314	0.577698	0.249125	-0.023804	0.076904	-0.016479	-0.175374	-0.191447
Data315	0.589701	0.261739	-0.01709	0.094706	-0.009969	-0.156555	-0.174967
Data316	0.60201	0.274353	-0.009562	0.112712	-0.003866	-0.138448	-0.158793
Data317	0.614217	0.286967	-0.001424	0.131124	0.002035	-0.12085	-0.143127
Data318	0.626119	0.299581	0.006917	0.149943	0.007935	-0.104065	-0.12797
Data319	0.637309	0.312195	0.016276	0.168966	0.013428	-0.087891	-0.113627
Data320	0.647481	0.324809	0.025838	0.188192	0.018514	-0.072428	-0.099996
Data321	0.656128	0.337626	0.036214	0.207621	0.023193	-0.057475	-0.08728
Data322	0.662842	0.350444	0.046794	0.227254	0.027466	-0.043132	-0.075378
Data323	0.667521	0.363261	0.05778	0.246887	0.031128	-0.029195	-0.064392
Data324	0.669963	0.376282	0.069173	0.266418	0.034383	-0.015666	-0.054016
Data325	0.670471	0.389303	0.080973	0.28595	0.037435	-0.002441	-0.044454
Data326	0.669454	0.402323	0.09318	0.305379	0.039876	0.010376	-0.035299
Data327	0.667725	0.415344	0.105591	0.324707	0.042318	0.023193	-0.02655
Data328	0.665995	0.428365	0.118205	0.343831	0.044352	0.035909	-0.018107
Data329	0.665181	0.441182	0.131226	0.362752	0.046183	0.048421	-0.009562
Data330	0.665792	0.453796	0.144653	0.381673	0.048014	0.06073	-0.001017
Data331	0.668437	0.466105	0.158285	0.400289	0.050049	0.072835	0.007629
Data332	0.673014	0.478109	0.172323	0.418905	0.05188	0.084534	0.016785
Data333	0.67922	0.489705	0.186564	0.437419	0.053914	0.095622	0.026347
Data334	0.686747	0.500793	0.200806	0.455729	0.056152	0.106099	0.036316
Data335	0.694784	0.511373	0.215454	0.47404	0.058187	0.115662	0.046692
Data336	0.702515	0.521444	0.229899	0.492147	0.060221	0.124003	0.057475
Data337	0.709127	0.530904	0.244344	0.51005	0.062256	0.131226	0.068461
Data338	0.714111	0.539754	0.258382	0.527751	0.063883	0.136922	0.079447
Data339	0.717061	0.547791	0.272013	0.545247	0.065104	0.141093	0.090535
Data340	0.717672	0.555216	0.285034	0.562439	0.065715	0.143738	0.10142
Data341	0.715841	0.561829	0.297241	0.579224	0.065511	0.144755	0.112
Data342	0.711873	0.567424	0.308431	0.595601	0.064494	0.144145	0.12207
Data343	0.705872	0.572103	0.3184	0.611471	0.062459	0.142212	0.131531
Data344	0.69814	0.575765	0.326945	0.626729	0.059001	0.138957	0.140279
Data345	0.688782	0.578206	0.334269	0.641378	0.054321	0.134583	0.148315
Data346	0.678101	0.579325	0.339966	0.655212	0.048218	0.129496	0.155436
Data347	0.6663	0.579224	0.344238	0.668132	0.040487	0.123596	0.161641
Data348	0.65328	0.577698	0.347087	0.680135	0.031535	0.117289	0.166931
Data349	0.639343	0.574849	0.348511	0.691121	0.020955	0.110575	0.171102
Data350	0.624186	0.570577	0.348714	0.700785	0.009155	0.103658	0.174154
Data351	0.60791	0.564982	0.347697	0.709229	-0.003866	0.096639	0.176086
Data352	0.590312	0.558167	0.345459	0.716248	-0.018107	0.089518	0.176799
Data353	0.571493	0.550028	0.342407	0.721842	-0.033569	0.082296	0.17629
Data354	0.551249	0.54067	0.338338	0.72581	-0.049845	0.07487	0.174357
Data355	0.529582	0.530396	0.333659	0.728353	-0.066732	0.067342	0.171
Data356	0.506592	0.519002	0.328166	0.729268	-0.084432	0.059509	0.166219
Data357	0.482483	0.506795	0.322062	0.72876	-0.102539	0.051473	0.160014
Data358	0.457458	0.493673	0.315348	0.726725	-0.121053	0.04303	0.152283
Data359	0.431925	0.479838	0.308228	0.723368	-0.139974	0.03418	0.143229
Data360	0.406392	0.465291	0.300496	0.718791	-0.158895	0.024923	0.132751
Data361	0.381063	0.450134	0.292155	0.713094	-0.178019	0.015157	0.121155
Data362	0.356445	0.434265	0.283407	0.70638	-0.197144	0.004985	0.108541
Data363	0.332743	0.417989	0.274251	0.698853	-0.216064	-0.005493	0.095011
Data364	0.310262	0.401204	0.264689	0.690715	-0.234985	-0.016479	0.08077
Data365	0.288798	0.384013	0.25472	0.681966	-0.253703	-0.027873	0.06602
Data366	0.268453	0.366618	0.244548	0.672913	-0.27181	-0.039673	0.050964
Data367	0.248617	0.349019	0.234172	0.663554	-0.289714	-0.05188	0.035807
Data368	0.229187	0.331319	0.223592	0.654195	-0.30721	-0.064392	0.020752
Data369	0.209757	0.313721	0.212809	0.644938	-0.3243	-0.077209	0.005798
Data370	0.189819	0.296122	0.20223	0.635885	-0.340576	-0.090332	-0.008647
Data371	0.169373	0.278829	0.191447	0.627136	-0.356445	-0.103861	-0.022888
Data372	0.148214	0.261841	0.180868	0.618795	-0.371704	-0.117493	-0.036519
Data373	0.126444	0.24526	0.170492	0.611064	-0.386353	-0.131429	-0.049642
Data374	0.10437	0.229187	0.160116	0.603943	-0.400391	-0.145365	-0.062052
Data375	0.082296	0.213521	0.149943	0.597432	-0.413818	-0.159505	-0.073954
Data376	0.060527	0.198466	0.139974	0.591634	-0.426636	-0.173442	-0.085347
Data377	0.039571	0.184123	0.130208	0.586446	-0.438843	-0.187276	-0.096029
Data378	0.019531	0.17039	0.120646	0.58197	-0.450236	-0.200806	-0.106303
Data379	0.000814	0.157369	0.111491	0.578105	-0.461222	-0.213928	-0.116069
Data380	-0.016581	0.14506	0.102743	0.574849	-0.471191	-0.22644	-0.125427
Data381	-0.032654	0.133667	0.094401	0.572103	-0.48055	-0.238241	-0.134481
Data382	-0.047404	0.122986	0.086466	0.569763	-0.489299	-0.249227	-0.143127
Data383	-0.060832	0.113322	0.079142	0.56783	-0.49703	-0.259399	-0.151672
Data384	-0.072835	0.104472	0.072428	0.566203	-0.50415	-0.268555	-0.160014
Data385	-0.083211	0.096639	0.066325	0.56488	-0.510457	-0.276693	-0.168254
Data386	-0.091858	0.08962	0.060832	0.563761	-0.515747	-0.283813	-0.176392
Data387	-0.09847	0.08372	0.055949	0.562744	-0.520426	-0.289917	-0.184428
Data388	-0.102946	0.078634	0.051676	0.56193	-0.524495	-0.295105	-0.192464
Data389	-0.10498	0.074463	0.048014	0.561117	-0.527547	-0.299479	-0.200399
Data390	-0.104675	0.071208	0.044759	0.560404	-0.529989	-0.30304	-0.208232
Data391	-0.102437	0.068665	0.041911	0.559794	-0.53182	-0.305888	-0.215963
Data392	-0.09847	0.067037	0.039266	0.559082	-0.53304	-0.308126	-0.22349
Data393	-0.093384	0.06602	0.037028	0.558472	-0.533651	-0.309652	-0.230916
Data394	-0.087687	0.065816	0.03479	0.55776	-0.533854	-0.310771	-0.237935
Data395	-0.081991	0.066121	0.032756	0.557149	-0.533244	-0.311381	-0.244751
Data396	-0.076803	0.067139	0.030721	0.556437	-0.532227	-0.311584	-0.25116
Data397	-0.072327	0.068766	0.02889	0.555827	-0.530599	-0.311279	-0.257263
Data398	-0.068868	0.071004	0.027262	0.555216	-0.528564	-0.310669	-0.262858
Data399	-0.066427	0.073751	0.025635	0.554708	-0.52592	-0.309753	-0.267944
Data400	-0.065002	0.077006	0.024211	0.554199	-0.522868	-0.308329	-0.272624
Data401	-0.064494	0.080668	0.023193	0.553894	-0.519409	-0.3066	-0.276896
Data402	-0.064596	0.084839	0.02238	0.553792	-0.51534	-0.304362	-0.280558
Data403	-0.065308	0.089315	0.021973	0.553792	-0.510864	-0.301819	-0.283712
Data404	-0.066121	0.094096	0.021973	0.553996	-0.505981	-0.298665	-0.286357
Data405	-0.066833	0.098979	0.022583	0.554301	-0.500895	-0.295003	-0.288493
Data406	-0.066833	0.103963	0.023397	0.554911	-0.495402	-0.290629	-0.290019
Data407	-0.065816	0.109049	0.025024	0.555725	-0.489502	-0.285645	-0.290833
Data408	-0.063375	0.114034	0.026855	0.556641	-0.483602	-0.279744	-0.291036
Data409	-0.059102	0.118917	0.0295	0.557658	-0.477498	-0.273132	-0.290426
Data410	-0.052999	0.1238	0.032552	0.558879	-0.471395	-0.265605	-0.289103
Data411	-0.044963	0.128581	0.036214	0.560201	-0.465088	-0.25706	-0.286967
Data412	-0.035095	0.13326	0.040487	0.561727	-0.458781	-0.247599	-0.283915
Data413	-0.023804	0.138143	0.045369	0.563253	-0.452474	-0.23702	-0.280151
Data414	-0.011292	0.143026	0.050659	0.565084	-0.44637	-0.225525	-0.275472
Data415	0.001729	0.148315	0.056763	0.567017	-0.44047	-0.213114	-0.270081
Data416	0.015361	0.15391	0.063273	0.569153	-0.434774	-0.199687	-0.264079
Data417	0.029297	0.159912	0.07019	0.571594	-0.429484	-0.185445	-0.257467
Data418	0.043335	0.166524	0.077718	0.574443	-0.424398	-0.17039	-0.250549
Data419	0.057373	0.173747	0.085653	0.577494	-0.419515	-0.154622	-0.243429
Data420	0.071513	0.181681	0.093994	0.581055	-0.415243	-0.138143	-0.236104
Data421	0.085754	0.190125	0.102743	0.585124	-0.411377	-0.121155	-0.228984
Data422	0.099894	0.199178	0.111694	0.589498	-0.407918	-0.103556	-0.221965
Data423	0.113932	0.20874	0.121053	0.594381	-0.404663	-0.085449	-0.215251
Data424	0.127665	0.218709	0.130615	0.599569	-0.402018	-0.066935	-0.208944
Data425	0.140889	0.228984	0.140381	0.605164	-0.399373	-0.048116	-0.203044
Data426	0.1533	0.239461	0.15035	0.611064	-0.396932	-0.028992	-0.197652
Data427	0.164693	0.250041	0.160522	0.617167	-0.394694	-0.009562	-0.192566
Data428	0.174662	0.260518	0.171102	0.623474	-0.392253	0.009867	-0.187988
Data429	0.183105	0.270894	0.181478	0.629781	-0.389811	0.029602	-0.183614
Data430	0.189921	0.281067	0.192261	0.635986	-0.386963	0.049438	-0.179545
Data431	0.195109	0.290934	0.203044	0.642192	-0.383708	0.069173	-0.17568
Data432	0.198669	0.300395	0.213826	0.648193	-0.380046	0.08901	-0.171814
Data433	0.201009	0.309448	0.224609	0.653992	-0.375773	0.108744	-0.167948
Data434	0.202535	0.317993	0.235392	0.659587	-0.370687	0.128276	-0.164083
Data435	0.203654	0.326233	0.245972	0.664775	-0.365194	0.147705	-0.160116
Data436	0.204875	0.333964	0.256551	0.669759	-0.358887	0.166931	-0.155945
Data437	0.206604	0.341187	0.266927	0.674337	-0.351969	0.18575	-0.151571
Data438	0.209249	0.348002	0.277303	0.678609	-0.344238	0.204366	-0.146891
Data439	0.212809	0.354309	0.287476	0.682475	-0.335693	0.222473	-0.141805
Data440	0.217489	0.360209	0.297648	0.686137	-0.326742	0.240275	-0.136515
Data441	0.222982	0.365804	0.307821	0.689392	-0.317179	0.257467	-0.130717
Data442	0.229085	0.37089	0.318197	0.692444	-0.307007	0.274251	-0.124512
Data443	0.235392	0.375671	0.328369	0.695089	-0.296427	0.290426	-0.117798
Data444	0.241496	0.380147	0.338949	0.69753	-0.285441	0.306091	-0.110677
Data445	0.247192	0.38442	0.349325	0.699666	-0.274455	0.321248	-0.102946
Data446	0.252177	0.388285	0.360107	0.701599	-0.263062	0.335795	-0.094808
Data447	0.256449	0.392049	0.370687	0.703227	-0.251872	0.349935	-0.086263
Data448	0.259908	0.395508	0.381266	0.704753	-0.240479	0.363464	-0.077209
Data449	0.262553	0.398865	0.391846	0.705973	-0.229085	0.376485	-0.067749
Data450	0.264689	0.402018	0.402222	0.707092	-0.217896	0.389201	-0.057983
Data451	0.266317	0.404867	0.412191	0.70811	-0.206706	0.401408	-0.047913
Data452	0.267537	0.407613	0.421549	0.708923	-0.195516	0.41331	-0.037537
Data453	0.268351	0.409953	0.430705	0.709534	-0.18453	0.425008	-0.027059
Data454	0.268758	0.411987	0.439046	0.709941	-0.173543	0.4363	-0.016378
Data455	0.268962	0.413717	0.446574	0.710246	-0.162557	0.447388	-0.005697
Data456	0.268758	0.414937	0.453491	0.710246	-0.151571	0.458272	0.004781
Data457	0.268351	0.415751	0.459595	0.710042	-0.140584	0.468852	0.015259
Data458	0.267639	0.416056	0.464884	0.709534	-0.129801	0.479228	0.025533
Data459	0.266622	0.415751	0.46936	0.708618	-0.118815	0.4894	0.035502
Data460	0.265401	0.414734	0.473022	0.707397	-0.108236	0.499268	0.045166
Data461	0.263774	0.413208	0.476074	0.705668	-0.097453	0.50883	0.054321
Data462	0.261841	0.411072	0.478312	0.70343	-0.087077	0.518188	0.062866
Data463	0.259705	0.408223	0.47994	0.700785	-0.076904	0.52714	0.070903
Data464	0.257365	0.404765	0.48116	0.69753	-0.066732	0.535787	0.078328
Data465	0.254822	0.400594	0.481771	0.693665	-0.056763	0.54423	0.085042
Data466	0.252482	0.395915	0.482381	0.689189	-0.046997	0.552266	0.091248
Data467	0.250244	0.390727	0.482585	0.684001	-0.037231	0.560099	0.096741
Data468	0.248108	0.38503	0.482585	0.678101	-0.027669	0.567729	0.101725
Data469	0.246277	0.378825	0.482585	0.671488	-0.018107	0.575155	0.106303
Data470	0.244548	0.372314	0.482585	0.664164	-0.008341	0.582479	0.110677
Data471	0.242716	0.365397	0.482788	0.656128	0.001017	0.589701	0.114746
Data472	0.24058	0.358378	0.482992	0.64738	0.010783	0.596924	0.118917
Data473	0.237834	0.351156	0.483195	0.637817	0.020549	0.604045	0.123189
Data474	0.234375	0.343831	0.483805	0.627747	0.030314	0.611267	0.127665
Data475	0.230103	0.336405	0.484416	0.616964	0.039876	0.61849	0.13265
Data476	0.224915	0.329081	0.485433	0.60557	0.049032	0.625712	0.138143
Data477	0.218811	0.321655	0.48645	0.593872	0.058187	0.633036	0.144348
Data478	0.211894	0.314229	0.487467	0.581665	0.066732	0.640462	0.151062
Data479	0.204061	0.306702	0.488688	0.569255	0.07487	0.648092	0.15859
Data480	0.195414	0.299072	0.489909	0.556742	0.082601	0.655924	0.166829
Data481	0.186056	0.291138	0.49113	0.544128	0.089518	0.663961	0.17568
Data482	0.175883	0.283	0.49235	0.531514	0.096029	0.672404	0.18514
Data483	0.1651	0.274455	0.493368	0.519002	0.102132	0.681152	0.195109
Data484	0.15391	0.265299	0.494181	0.506592	0.107625	0.690511	0.205485
Data485	0.142619	0.255636	0.494995	0.494283	0.112915	0.700378	0.216166
Data486	0.131836	0.245463	0.495402	0.482076	0.117798	0.710754	0.227051
Data487	0.121765	0.234477	0.495402	0.469869	0.122884	0.721842	0.238139
Data488	0.112915	0.222982	0.494995	0.45756	0.127767	0.733337	0.249125
Data489	0.105591	0.210876	0.494181	0.44515	0.133057	0.745341	0.260111
Data490	0.099894	0.198263	0.492554	0.432434	0.138346	0.757751	0.270894
Data491	0.095927	0.18514	0.490519	0.419312	0.144043	0.770467	0.281372
Data492	0.093486	0.171712	0.487467	0.405579	0.150146	0.783386	0.291646
Data493	0.092061	0.158081	0.483805	0.391439	0.156453	0.796305	0.301717
Data494	0.091451	0.144246	0.479329	0.376587	0.163167	0.809123	0.311279
Data495	0.091146	0.130412	0.473836	0.361125	0.169881	0.821635	0.320536
Data496	0.090637	0.116577	0.467733	0.345052	0.177002	0.833842	0.329386
Data497	0.08962	0.102844	0.461019	0.328369	0.184123	0.84554	0.33783
Data498	0.087891	0.089213	0.453288	0.311279	0.191243	0.856628	0.345866
Data499	0.085246	0.075785	0.44515	0.293681	0.198364	0.867106	0.353292
Data500	0.081584	0.062358	0.436605	0.275777	0.205485	0.876872	0.360413
Data501	0.077006	0.049133	0.42745	0.257772	0.212402	0.885925	0.366923
Data502	0.071513	0.035909	0.417887	0.239563	0.219116	0.894165	0.373027
Data503	0.065308	0.022583	0.408122	0.221252	0.22583	0.901591	0.37852
Data504	0.058594	0.009257	0.398356	0.203044	0.23234	0.908101	0.383504
Data505	0.051676	-0.004171	0.388387	0.184835	0.238851	0.913798	0.38798
Data506	0.044556	-0.017904	0.378215	0.166829	0.245361	0.918681	0.392049
Data507	0.037537	-0.03184	0.368245	0.148824	0.251668	0.922648	0.39561
Data508	0.030518	-0.046183	0.358073	0.131124	0.258179	0.925802	0.398661
Data509	0.0236	-0.060832	0.3479	0.113525	0.264486	0.928141	0.401408
Data510	0.016683	-0.075785	0.337728	0.09613	0.270996	0.929769	0.403748
Data511	0.009562	-0.091146	0.327352	0.079142	0.277303	0.930684	0.405782
Data512	0.00234	-0.106812	0.317179	0.062459	0.28361	0.930888	0.407613
Data513	-0.005188	-0.122782	0.3066	0.046183	0.289917	0.930481	0.409241
Data514	-0.012919	-0.138855	0.296224	0.030416	0.296021	0.929464	0.410665
Data515	-0.020752	-0.155131	0.285441	0.015157	0.301921	0.927938	0.412089
Data516	-0.028585	-0.171305	0.274455	0.000407	0.307617	0.925802	0.413411
Data517	-0.036011	-0.187378	0.263468	-0.013428	0.31311	0.923055	0.414836
Data518	-0.042928	-0.203247	0.252075	-0.026855	0.318197	0.919698	0.416361
Data519	-0.049032	-0.218811	0.240682	-0.039571	0.322876	0.915629	0.418091
Data520	-0.05422	-0.233765	0.228882	-0.051778	0.327148	0.911051	0.419922
Data521	-0.058187	-0.24821	0.217082	-0.063375	0.330811	0.905762	0.422058
Data522	-0.060933	-0.261943	0.204875	-0.074463	0.334066	0.899862	0.424194
Data523	-0.062358	-0.274963	0.192668	-0.085246	0.336711	0.893453	0.426636
Data524	-0.062561	-0.287272	0.180257	-0.095723	0.338745	0.886536	0.429077
Data525	-0.061544	-0.298869	0.167847	-0.105896	0.340169	0.879313	0.43162
Data526	-0.059611	-0.309753	0.155436	-0.116069	0.340983	0.871887	0.434062
Data527	-0.056966	-0.320129	0.142822	-0.126139	0.341187	0.86436	0.4363
Data528	-0.054016	-0.329895	0.130208	-0.136108	0.34078	0.856934	0.438232
Data529	-0.050964	-0.339152	0.117594	-0.146179	0.339762	0.849813	0.439758
Data530	-0.048218	-0.348104	0.10498	-0.156148	0.338135	0.843201	0.440776
Data531	-0.04598	-0.356649	0.092163	-0.166016	0.336304	0.837097	0.441284
Data532	-0.044556	-0.36499	0.079549	-0.175781	0.333862	0.831604	0.440979
Data533	-0.044047	-0.373128	0.066935	-0.185445	0.331014	0.826721	0.440063
Data534	-0.044556	-0.381063	0.054321	-0.194804	0.327962	0.82255	0.438436
Data535	-0.046183	-0.388692	0.041707	-0.203756	0.324707	0.818888	0.435994
Data536	-0.048828	-0.396118	0.029093	-0.212301	0.321452	0.815837	0.432943
Data537	-0.052592	-0.403239	0.016479	-0.220337	0.317993	0.813192	0.429179
Data538	-0.05717	-0.410156	0.003866	-0.227865	0.314535	0.81075	0.424906
Data539	-0.062561	-0.416565	-0.008545	-0.234782	0.311076	0.808512	0.420125
Data540	-0.068665	-0.422668	-0.020955	-0.241089	0.307617	0.806173	0.414937
Data541	-0.075378	-0.428365	-0.033162	-0.246887	0.304362	0.803833	0.409444
Data542	-0.082499	-0.433655	-0.045369	-0.252075	0.301107	0.801188	0.403849
Data543	-0.090027	-0.438436	-0.057373	-0.256755	0.298055	0.79834	0.398051
Data544	-0.097758	-0.44281	-0.06897	-0.260925	0.295207	0.794983	0.392456
Data545	-0.105693	-0.446676	-0.08016	-0.264689	0.292358	0.791321	0.386861
Data546	-0.113424	-0.450033	-0.091146	-0.268148	0.28951	0.787252	0.381571
Data547	-0.121053	-0.453084	-0.101725	-0.2712	0.286865	0.782776	0.376485
Data548	-0.128174	-0.455526	-0.111898	-0.27415	0.284424	0.777893	0.371806
Data549	-0.134786	-0.45756	-0.121663	-0.276794	0.281779	0.772502	0.367432
Data550	-0.140686	-0.459188	-0.130819	-0.279236	0.279134	0.766907	0.363464
Data551	-0.145874	-0.460409	-0.139771	-0.281576	0.276489	0.760803	0.359802
Data552	-0.150248	-0.461222	-0.148315	-0.28361	0.273641	0.754496	0.356547
Data553	-0.153809	-0.461629	-0.156657	-0.285441	0.270589	0.747782	0.353394
Data554	-0.156657	-0.461833	-0.164591	-0.287069	0.267334	0.740662	0.350545
Data555	-0.158997	-0.461833	-0.172526	-0.288289	0.263672	0.733236	0.347697
Data556	-0.160929	-0.461731	-0.180461	-0.289307	0.26001	0.725505	0.344849
Data557	-0.162862	-0.461528	-0.188192	-0.289815	0.256144	0.717468	0.341899
Data558	-0.165202	-0.461324	-0.19633	-0.289917	0.251872	0.709025	0.338745
Data559	-0.168152	-0.461121	-0.204468	-0.289714	0.247599	0.70048	0.335185
Data560	-0.172119	-0.461121	-0.213013	-0.289001	0.243327	0.69163	0.331217
Data561	-0.177307	-0.461121	-0.221965	-0.288086	0.239054	0.682678	0.326742
Data562	-0.183716	-0.461222	-0.23112	-0.286865	0.234782	0.673625	0.321655
Data563	-0.191447	-0.461426	-0.240885	-0.285441	0.230713	0.664469	0.315857
Data564	-0.200094	-0.461731	-0.251261	-0.283915	0.226644	0.655314	0.309245
Data565	-0.209452	-0.461934	-0.261841	-0.282389	0.222982	0.646261	0.301921
Data566	-0.218913	-0.462138	-0.273031	-0.280965	0.219523	0.637207	0.293783
Data567	-0.22817	-0.462138	-0.284424	-0.279744	0.216471	0.628255	0.284831
Data568	-0.236715	-0.462036	-0.296427	-0.278727	0.213623	0.619303	0.275167
Data569	-0.244446	-0.461833	-0.308431	-0.278015	0.211182	0.610352	0.264791
Data570	-0.251058	-0.461426	-0.320841	-0.277507	0.209147	0.601298	0.253805
Data571	-0.256653	-0.460815	-0.333252	-0.277303	0.207316	0.592143	0.242208
Data572	-0.26123	-0.460103	-0.345662	-0.277303	0.206095	0.582886	0.230204
Data573	-0.265198	-0.459188	-0.358073	-0.277405	0.205282	0.573527	0.217794
Data574	-0.268656	-0.458272	-0.37028	-0.277608	0.205078	0.563863	0.20518
Data575	-0.272013	-0.457357	-0.382284	-0.277812	0.205078	0.553996	0.192362
Data576	-0.275472	-0.45634	-0.39388	-0.278015	0.205892	0.543925	0.179342
Data577	-0.279338	-0.455424	-0.40507	-0.278117	0.207113	0.533651	0.166423
Data578	-0.283712	-0.454508	-0.415649	-0.278117	0.208944	0.523173	0.153605
Data579	-0.2889	-0.453695	-0.425822	-0.277913	0.211182	0.51239	0.140889
Data580	-0.2948	-0.453084	-0.435588	-0.27771	0.21403	0.501506	0.128377
Data581	-0.301514	-0.452677	-0.444539	-0.277405	0.217285	0.490417	0.11617
Data582	-0.309041	-0.452372	-0.452881	-0.2771	0.22054	0.479126	0.104167
Data583	-0.317383	-0.452474	-0.460815	-0.276896	0.224202	0.467529	0.092672
Data584	-0.326233	-0.452779	-0.46814	-0.276693	0.227661	0.455729	0.081482
Data585	-0.33549	-0.453491	-0.475057	-0.276693	0.23112	0.443624	0.070801
Data586	-0.344747	-0.454407	-0.481567	-0.276896	0.234172	0.431213	0.06073
Data587	-0.353902	-0.455729	-0.487671	-0.277201	0.23702	0.418498	0.05127
Data588	-0.362651	-0.457458	-0.493368	-0.277608	0.239054	0.405375	0.042521
Data589	-0.370687	-0.459391	-0.498861	-0.278219	0.240682	0.392049	0.034485
Data590	-0.377808	-0.461528	-0.50415	-0.278727	0.241699	0.378418	0.027161
Data591	-0.384115	-0.463867	-0.509237	-0.279338	0.241903	0.364685	0.020752
Data592	-0.389506	-0.46641	-0.514323	-0.279744	0.241699	0.35085	0.015157
Data593	-0.394185	-0.468852	-0.519206	-0.279948	0.240682	0.337016	0.010376
Data594	-0.398254	-0.471395	-0.523885	-0.279948	0.239258	0.323283	0.006409
Data595	-0.402018	-0.473836	-0.528564	-0.279439	0.237427	0.309855	0.003153
Data596	-0.405579	-0.476278	-0.53304	-0.278625	0.235189	0.296631	0.000407
Data597	-0.409139	-0.478719	-0.537516	-0.277405	0.232747	0.283813	-0.001729
Data598	-0.412801	-0.481059	-0.541992	-0.275777	0.230103	0.271403	-0.003764
Data599	-0.416667	-0.483297	-0.546265	-0.273641	0.227254	0.259298	-0.005697
Data600	-0.420837	-0.485636	-0.550334	-0.271301	0.224202	0.247701	-0.007731
Data601	-0.42511	-0.488078	-0.554606	-0.268555	0.220744	0.23641	-0.010173
Data602	-0.429484	-0.490519	-0.558472	-0.265706	0.217285	0.225321	-0.013021
Data603	-0.434062	-0.493164	-0.562337	-0.262655	0.21342	0.214539	-0.016683
Data604	-0.438741	-0.495809	-0.565999	-0.259705	0.209351	0.203857	-0.021159
Data605	-0.443624	-0.498556	-0.569458	-0.256755	0.204671	0.193176	-0.02655
Data606	-0.448812	-0.501302	-0.572917	-0.254008	0.199788	0.182393	-0.033061
Data607	-0.45461	-0.50415	-0.576172	-0.251567	0.194499	0.171407	-0.040792
Data608	-0.461121	-0.506897	-0.579224	-0.249227	0.188802	0.160217	-0.04954
Data609	-0.468547	-0.509542	-0.582275	-0.247294	0.182699	0.148621	-0.059408
Data610	-0.476685	-0.511983	-0.585327	-0.245565	0.176392	0.136719	-0.070394
Data611	-0.485636	-0.514323	-0.588379	-0.244039	0.170085	0.124207	-0.082397
Data612	-0.495097	-0.516459	-0.591634	-0.242716	0.163371	0.111389	-0.095113
Data613	-0.504659	-0.518595	-0.594889	-0.241597	0.15686	0.098063	-0.108643
Data614	-0.514119	-0.52063	-0.598348	-0.240377	0.150553	0.08433	-0.122681
Data615	-0.522868	-0.522664	-0.602214	-0.239258	0.14445	0.07019	-0.136922
Data616	-0.530904	-0.524902	-0.606079	-0.238037	0.13855	0.055745	-0.151367
Data617	-0.538127	-0.527344	-0.610352	-0.236613	0.133057	0.040995	-0.165609
Data618	-0.544739	-0.53009	-0.614624	-0.235087	0.127767	0.026042	-0.179443
Data619	-0.551147	-0.533142	-0.618896	-0.233358	0.123088	0.010986	-0.192668
Data620	-0.557963	-0.536499	-0.623372	-0.231425	0.118815	-0.004171	-0.204976
Data621	-0.565491	-0.540365	-0.627645	-0.229289	0.11495	-0.019531	-0.216166
Data622	-0.574036	-0.544434	-0.631714	-0.227051	0.111491	-0.034892	-0.226135
Data623	-0.5837	-0.548706	-0.635579	-0.224711	0.108236	-0.050252	-0.23468
Data624	-0.594177	-0.55308	-0.639038	-0.222371	0.105184	-0.065511	-0.241801
Data625	-0.605062	-0.557353	-0.641886	-0.220032	0.102336	-0.080872	-0.247294
Data626	-0.615743	-0.56132	-0.644531	-0.217794	0.099691	-0.09613	-0.251363
Data627	-0.625305	-0.565084	-0.646566	-0.215658	0.096842	-0.111287	-0.254008
Data628	-0.633443	-0.568237	-0.648193	-0.213623	0.094198	-0.126343	-0.255432
Data629	-0.639852	-0.57078	-0.649414	-0.21169	0.091146	-0.141093	-0.255737
Data630	-0.64443	-0.572713	-0.650228	-0.210063	0.088094	-0.155538	-0.255127
Data631	-0.647685	-0.574036	-0.650838	-0.208639	0.084839	-0.169678	-0.253805
Data632	-0.650024	-0.574748	-0.651449	-0.207316	0.08138	-0.183309	-0.251973
Data633	-0.652059	-0.574951	-0.651855	-0.206197	0.077515	-0.196431	-0.249837
Data634	-0.654399	-0.574748	-0.652059	-0.205383	0.073649	-0.208842	-0.247498
Data635	-0.65745	-0.574137	-0.652669	-0.204671	0.06958	-0.220439	-0.245158
Data636	-0.661316	-0.573425	-0.653076	-0.204061	0.065715	-0.231323	-0.242818
Data637	-0.665995	-0.572611	-0.653687	-0.203654	0.061646	-0.241292	-0.240784
Data638	-0.671082	-0.571798	-0.6545	-0.203451	0.05778	-0.250244	-0.238851
Data639	-0.676371	-0.571187	-0.655111	-0.203247	0.054118	-0.258382	-0.237223
