# Supplementary material for: Integration of MRI and somatosensory evoked potentials facilitate diagnosis of spinal cord compression
Source: Sci Rep. 2023 May 15;13:7861. doi: 10.1038/s41598-023-34832-2 (PMC10185544; doi:10.1038/s41598-023-34832-2)
Supplement: Supplementary file 3 — Supplementary Information 3. [file 41598_2023_34832_MOESM3_ESM.zip › Preoperative SSEP data/spinal cord compression group/5510109_2/5510109_2_Rt Tibial SEP_Cz'-Fpz_201219_160750.csv]

Index	1	2	3	4	5	7
Name	Cz'-Fpz	Cz'-Fpz	Cz'-Fpz	Cz'-Fpz	Cz'-Fpz	Cz'-Fpz
Time	2.01803E+13	2.01803E+13	2.01803E+13	2.01803E+13	2.01803E+13	2.01803E+13
Highcut	500	500	500	500	500	500
Lowcut	10	10	10	10	10	10
Period	0.000156	0.000156	0.000156	0.000156	0.000156	0.000156
Averages	120	120	120	120	120	120
Int (mA)	18/17.6mA	18/17.9mA	18/17.6mA	18/17.9mA	18/17.6mA	18/17.6mA
Pulse Width (�gs)	200�s	200�s	200�s	200�s	200�s	200�s
Rep Rate (Hz)	3.11Hz	3.11Hz	3.11Hz	3.11Hz	3.11Hz	3.11Hz
Data0	-1.267904	-0.135498	-0.095622	-0.014852	-0.525513	-0.383911
Data1	-1.20402	-0.088501	-0.005493	0.031738	-0.467936	-0.309448
Data2	-1.05835	-0.033366	0.092367	0.088094	-0.406291	-0.226644
Data3	-0.83903	0.027059	0.194702	0.151164	-0.343628	-0.13855
Data4	-0.569255	0.090332	0.297648	0.218709	-0.283813	-0.048014
Data5	-0.285238	0.152384	0.396729	0.286865	-0.230509	0.0413
Data6	-0.026449	0.210164	0.488485	0.352783	-0.186971	0.126343
Data7	0.17334	0.260417	0.569255	0.412801	-0.15625	0.203857
Data8	0.292969	0.300496	0.6368	0.464478	-0.140177	0.27181
Data9	0.327148	0.328573	0.68929	0.505575	-0.139771	0.328369
Data10	0.285645	0.344035	0.726725	0.535278	-0.154826	0.372721
Data11	0.188802	0.346883	0.749308	0.552979	-0.184326	0.404867
Data12	0.061849	0.337931	0.75887	0.559285	-0.226644	0.426025
Data13	-0.072021	0.319214	0.757039	0.555827	-0.278727	0.437622
Data14	-0.194092	0.292562	0.746867	0.544027	-0.338135	0.441284
Data15	-0.293783	0.26062	0.730794	0.526326	-0.401611	0.43925
Data16	-0.368245	0.22583	0.711263	0.504761	-0.466309	0.433553
Data17	-0.417887	0.190226	0.690918	0.481364	-0.529785	0.426025
Data18	-0.445964	0.156047	0.671387	0.457967	-0.589803	0.418294
Data19	-0.457357	0.124308	0.654297	0.435994	-0.645142	0.41158
Data20	-0.458171	0.096029	0.640259	0.416463	-0.694377	0.406698
Data21	-0.452067	0.072021	0.629883	0.399984	-0.737305	0.404053
Data22	-0.443115	0.052083	0.623169	0.386556	-0.773315	0.403849
Data23	-0.43335	0.036011	0.619914	0.37618	-0.802612	0.405884
Data24	-0.423177	0.024007	0.620728	0.369263	-0.824788	0.41097
Data25	-0.413818	0.015259	0.623576	0.365397	-0.841471	0.417277
Data26	-0.405273	0.007935	0.627238	0.362752	-0.854085	0.424194
Data27	-0.397135	0.001424	0.632121	0.360921	-0.86202	0.431722
Data28	-0.389811	-0.003459	0.638428	0.360718	-0.865682	0.440063
Data29	-0.383301	-0.007731	0.645549	0.361532	-0.865275	0.449015
Data30	-0.377604	-0.01119	0.65328	0.36377	-0.86141	0.458171
Data31	-0.373535	-0.014648	0.661621	0.366618	-0.854696	0.467326
Data32	-0.37028	-0.017904	0.669963	0.370483	-0.845744	0.476481
Data33	-0.368652	-0.021159	0.678101	0.374756	-0.835164	0.485229
Data34	-0.368245	-0.025024	0.686442	0.379639	-0.822957	0.493571
Data35	-0.369059	-0.02889	0.69458	0.385132	-0.81014	0.501302
Data36	-0.37028	-0.033162	0.702515	0.390828	-0.796509	0.508626
Data37	-0.371908	-0.037638	0.710653	0.397339	-0.782674	0.515544
Data38	-0.373535	-0.042318	0.718587	0.404053	-0.76884	0.522054
Data39	-0.374756	-0.046997	0.726522	0.411377	-0.755005	0.528158
Data40	-0.37557	-0.052083	0.73466	0.419108	-0.741577	0.533854
Data41	-0.37557	-0.056966	0.742798	0.427043	-0.728149	0.539144
Data42	-0.374756	-0.062052	0.750936	0.435588	-0.715129	0.544434
Data43	-0.373128	-0.067342	0.759074	0.444336	-0.702311	0.54952
Data44	-0.371501	-0.072428	0.767415	0.453288	-0.689697	0.554403
Data45	-0.369059	-0.077718	0.775757	0.462443	-0.677083	0.559285
Data46	-0.366211	-0.083008	0.783895	0.471802	-0.664673	0.564372
Data47	-0.362956	-0.088298	0.792033	0.48116	-0.652059	0.569458
Data48	-0.360107	-0.093587	0.799967	0.490519	-0.639445	0.574544
Data49	-0.356852	-0.098674	0.807902	0.499674	-0.626831	0.579631
Data50	-0.353597	-0.103556	0.815226	0.509033	-0.61381	0.58492
Data51	-0.350749	-0.108439	0.82255	0.517985	-0.600789	0.590007
Data52	-0.3479	-0.112712	0.829264	0.526937	-0.587565	0.594889
Data53	-0.345052	-0.116781	0.835571	0.535482	-0.574341	0.599772
Data54	-0.342204	-0.120239	0.841675	0.544027	-0.560913	0.604451
Data55	-0.339355	-0.123494	0.847168	0.552165	-0.547689	0.608724
Data56	-0.335693	-0.125936	0.852254	0.559896	-0.534261	0.612386
Data57	-0.332438	-0.128174	0.856934	0.567627	-0.521037	0.615845
Data58	-0.328369	-0.129801	0.861206	0.574951	-0.508219	0.61849
Data59	-0.3243	-0.131226	0.865275	0.582275	-0.495605	0.620728
Data60	-0.319824	-0.132446	0.868734	0.589193	-0.483602	0.622152
Data61	-0.315348	-0.133464	0.872192	0.595907	-0.472209	0.623169
Data62	-0.310872	-0.134481	0.875244	0.602417	-0.461833	0.623372
Data63	-0.305583	-0.135498	0.878092	0.608927	-0.452474	0.622965
Data64	-0.299479	-0.136312	0.880534	0.615031	-0.444539	0.621948
Data65	-0.292969	-0.137533	0.882975	0.621134	-0.437826	0.620524
Data66	-0.285238	-0.13855	0.88501	0.627035	-0.432739	0.61849
Data67	-0.276286	-0.139567	0.886637	0.632731	-0.429281	0.615845
Data68	-0.266927	-0.140381	0.888062	0.638224	-0.427043	0.612996
Data69	-0.257568	-0.141195	0.889079	0.643514	-0.426432	0.609741
Data70	-0.247803	-0.141398	0.889486	0.648804	-0.426839	0.606283
Data71	-0.238444	-0.141398	0.889486	0.653687	-0.428467	0.60262
Data72	-0.230306	-0.140584	0.889079	0.658569	-0.430705	0.598755
Data73	-0.222982	-0.13916	0.888062	0.663045	-0.433553	0.594889
Data74	-0.217285	-0.137126	0.886434	0.667521	-0.436605	0.591024
Data75	-0.212809	-0.134481	0.884196	0.671997	-0.43986	0.587362
Data76	-0.209554	-0.131022	0.881348	0.67627	-0.442912	0.583903
Data77	-0.207113	-0.127157	0.878092	0.680339	-0.44576	0.580851
Data78	-0.205485	-0.122681	0.874227	0.684611	-0.447998	0.578206
Data79	-0.203857	-0.118001	0.869954	0.68868	-0.449626	0.576172
Data80	-0.20223	-0.113118	0.865275	0.692749	-0.450643	0.574544
Data81	-0.199788	-0.108236	0.860392	0.697021	-0.450643	0.573527
Data82	-0.196533	-0.103353	0.855103	0.701294	-0.449626	0.57312
Data83	-0.192871	-0.09847	0.849813	0.705566	-0.447388	0.573324
Data84	-0.188802	-0.093994	0.84432	0.710042	-0.443929	0.573934
Data85	-0.184326	-0.089722	0.838826	0.714518	-0.43925	0.575155
Data86	-0.180257	-0.085653	0.833537	0.719198	-0.432943	0.576579
Data87	-0.176188	-0.081991	0.828451	0.723877	-0.425212	0.578206
Data88	-0.172933	-0.078125	0.823364	0.728963	-0.415853	0.579834
Data89	-0.170085	-0.074666	0.818481	0.734049	-0.404867	0.581462
Data90	-0.167643	-0.071004	0.813802	0.739136	-0.39266	0.582682
Data91	-0.165202	-0.067342	0.809326	0.744629	-0.379028	0.5837
Data92	-0.16154	-0.06368	0.805054	0.749919	-0.36438	0.584106
Data93	-0.157471	-0.059611	0.800578	0.755412	-0.348714	0.5837
Data94	-0.151367	-0.055339	0.796305	0.760905	-0.332235	0.582682
Data95	-0.143636	-0.050863	0.791829	0.766398	-0.315552	0.580851
Data96	-0.134277	-0.046183	0.786947	0.771891	-0.298462	0.578206
Data97	-0.122884	-0.0413	0.782064	0.776978	-0.281169	0.574951
Data98	-0.11027	-0.036214	0.776571	0.782064	-0.264079	0.570679
Data99	-0.096436	-0.030924	0.770874	0.786743	-0.247192	0.565999
Data100	-0.081787	-0.026042	0.764567	0.791219	-0.230509	0.560506
Data101	-0.066732	-0.020955	0.758057	0.795288	-0.21403	0.554606
Data102	-0.051676	-0.016276	0.751139	0.79895	-0.197957	0.548096
Data103	-0.037028	-0.012004	0.743815	0.802002	-0.182292	0.541382
Data104	-0.022786	-0.008138	0.736287	0.80485	-0.166829	0.534668
Data105	-0.009359	-0.004883	0.72876	0.807292	-0.151571	0.527547
Data106	0.002848	-0.002238	0.721029	0.809123	-0.136719	0.520426
Data107	0.014242	-0.000203	0.713298	0.81075	-0.121867	0.513509
Data108	0.024414	0.001017	0.705566	0.811971	-0.107015	0.506592
Data109	0.033366	0.001628	0.698242	0.812581	-0.092367	0.499878
Data110	0.04069	0.001628	0.690715	0.813192	-0.077922	0.493368
Data111	0.046794	0.001221	0.683594	0.813192	-0.063477	0.487061
Data112	0.052083	0.000203	0.676676	0.812988	-0.049032	0.480957
Data113	0.056152	-0.001221	0.669759	0.812581	-0.034993	0.47526
Data114	0.059408	-0.002848	0.663045	0.811768	-0.021159	0.469767
Data115	0.061849	-0.005086	0.656331	0.810547	-0.007731	0.464478
Data116	0.063477	-0.007121	0.649821	0.809326	0.005086	0.459391
Data117	0.063883	-0.009359	0.643107	0.807699	0.01709	0.454508
Data118	0.062256	-0.011597	0.636597	0.805664	0.028483	0.449626
Data119	0.059408	-0.013835	0.629679	0.80363	0.038656	0.444743
Data120	0.054525	-0.015869	0.622762	0.801392	0.047607	0.43986
Data121	0.048421	-0.0177	0.615845	0.799154	0.055339	0.434774
Data122	0.041504	-0.019328	0.608521	0.796712	0.061646	0.429688
Data123	0.03418	-0.020955	0.6014	0.794474	0.066121	0.424194
Data124	0.027262	-0.022176	0.593872	0.792033	0.069173	0.418701
Data125	0.021566	-0.02299	0.586548	0.789795	0.070597	0.412801
Data126	0.017497	-0.023804	0.57902	0.787354	0.07019	0.406698
Data127	0.015462	-0.024211	0.571289	0.785319	0.068359	0.400187
Data128	0.015462	-0.024414	0.563761	0.783081	0.064901	0.393473
Data129	0.017904	-0.024414	0.55603	0.780843	0.060221	0.386149
Data130	0.021973	-0.024211	0.548299	0.778809	0.054118	0.378621
Data131	0.027262	-0.024007	0.540365	0.776571	0.047404	0.370687
Data132	0.03418	-0.023804	0.53243	0.774536	0.039876	0.362549
Data133	0.041504	-0.023397	0.524089	0.772298	0.031942	0.3538
Data134	0.048828	-0.023397	0.515544	0.77006	0.023804	0.344645
Data135	0.056152	-0.023397	0.506795	0.767822	0.016276	0.335083
Data136	0.062663	-0.024007	0.497843	0.765788	0.009155	0.325114
Data137	0.068766	-0.024821	0.488281	0.76355	0.002848	0.314738
Data138	0.074056	-0.026449	0.478516	0.761515	-0.001831	0.304159
Data139	0.078532	-0.028483	0.468343	0.759684	-0.005493	0.292969
Data140	0.083008	-0.031331	0.457764	0.757853	-0.007324	0.281779
Data141	0.08667	-0.034993	0.446777	0.756226	-0.007324	0.270182
Data142	0.089925	-0.039266	0.435791	0.754598	-0.005493	0.258586
Data143	0.092773	-0.044352	0.424194	0.753377	-0.001831	0.246785
Data144	0.095215	-0.050049	0.412598	0.751953	0.003459	0.235189
Data145	0.096842	-0.056356	0.400798	0.750732	0.010986	0.223796
Data146	0.097656	-0.063273	0.388997	0.749308	0.020142	0.212606
Data147	0.097656	-0.070801	0.376994	0.747884	0.030924	0.201619
Data148	0.096842	-0.078735	0.36499	0.74646	0.043132	0.191243
Data149	0.096436	-0.087077	0.352987	0.744629	0.056356	0.181274
Data150	0.095622	-0.095622	0.341187	0.742798	0.070394	0.171916
Data151	0.095622	-0.104574	0.329386	0.74056	0.085042	0.162964
Data152	0.096436	-0.113729	0.31779	0.737915	0.100098	0.154826
Data153	0.098063	-0.123088	0.3066	0.735067	0.11495	0.146891
Data154	0.100911	-0.13265	0.295614	0.732015	0.129598	0.139567
Data155	0.10376	-0.142212	0.285034	0.728556	0.143636	0.13265
Data156	0.107422	-0.151774	0.274862	0.725098	0.15686	0.125936
Data157	0.110677	-0.161336	0.265096	0.721436	0.169067	0.119629
Data158	0.113525	-0.170898	0.255941	0.71757	0.180461	0.113118
Data159	0.115967	-0.180461	0.247192	0.713908	0.190837	0.106812
Data160	0.117188	-0.189616	0.238851	0.710246	0.200195	0.100301
Data161	0.117594	-0.198771	0.23112	0.706787	0.209147	0.093587
Data162	0.116781	-0.20752	0.223592	0.703735	0.217285	0.086466
Data163	0.114746	-0.215861	0.216471	0.700887	0.225423	0.078939
Data164	0.111084	-0.223999	0.209757	0.698446	0.233561	0.071208
Data165	0.106608	-0.231527	0.203044	0.696208	0.242106	0.062663
Data166	0.100911	-0.238444	0.196533	0.69458	0.251058	0.053914
Data167	0.094401	-0.244954	0.189819	0.693359	0.26062	0.044352
Data168	0.087891	-0.250651	0.183105	0.692342	0.270793	0.034587
Data169	0.08138	-0.255941	0.176188	0.691528	0.281779	0.024414
Data170	0.075684	-0.26062	0.169067	0.691121	0.293783	0.013835
Data171	0.070801	-0.264689	0.161743	0.690918	0.306193	0.003052
Data172	0.066732	-0.268148	0.154215	0.690715	0.319214	-0.007731
Data173	0.063883	-0.271403	0.146281	0.690511	0.332642	-0.018514
Data174	0.061442	-0.274251	0.138143	0.690511	0.346476	-0.029297
Data175	0.059408	-0.2771	0.130005	0.690511	0.360514	-0.039876
Data176	0.057373	-0.279541	0.121663	0.690308	0.374349	-0.050049
Data177	0.054932	-0.282186	0.113118	0.690104	0.38798	-0.059814
Data178	0.051676	-0.284831	0.104777	0.689697	0.401408	-0.069377
Data179	0.047607	-0.287679	0.096232	0.689087	0.414429	-0.078328
Data180	0.042725	-0.290731	0.088094	0.688477	0.426636	-0.086873
Data181	0.037435	-0.294189	0.079753	0.687459	0.438029	-0.095011
Data182	0.031738	-0.297852	0.071818	0.686442	0.448405	-0.102743
Data183	0.025635	-0.301717	0.064087	0.685018	0.45756	-0.110474
Data184	0.019938	-0.30599	0.056559	0.683187	0.465291	-0.117798
Data185	0.014648	-0.310465	0.049235	0.681152	0.471598	-0.125122
Data186	0.009359	-0.315145	0.042114	0.678914	0.476278	-0.132243
Data187	0.004069	-0.320028	0.035197	0.67627	0.479126	-0.139364
Data188	-0.000814	-0.325114	0.028483	0.673421	0.480347	-0.146484
Data189	-0.006104	-0.330607	0.021769	0.670166	0.47994	-0.153605
Data190	-0.012207	-0.3361	0.015259	0.666504	0.477905	-0.160726
Data191	-0.019124	-0.341593	0.008748	0.662638	0.47465	-0.167643
Data192	-0.026855	-0.34729	0.002238	0.658162	0.470174	-0.174561
Data193	-0.0354	-0.35319	-0.003866	0.653687	0.464884	-0.181478
Data194	-0.045166	-0.35909	-0.010376	0.6486	0.458781	-0.187988
Data195	-0.055745	-0.36499	-0.016886	0.643311	0.452271	-0.194499
Data196	-0.066325	-0.37089	-0.0236	0.637614	0.445557	-0.200806
Data197	-0.076904	-0.37679	-0.030111	0.631714	0.439046	-0.206909
Data198	-0.08667	-0.382487	-0.036825	0.625203	0.432739	-0.212809
Data199	-0.094808	-0.388184	-0.043538	0.61849	0.426839	-0.218709
Data200	-0.101318	-0.393677	-0.050049	0.611572	0.421753	-0.224406
Data201	-0.105794	-0.398966	-0.056763	0.604248	0.417684	-0.229899
Data202	-0.107829	-0.404053	-0.063273	0.596517	0.414632	-0.235392
Data203	-0.108236	-0.409139	-0.06958	0.588582	0.412801	-0.240885
Data204	-0.107015	-0.413818	-0.075887	0.580241	0.412598	-0.246379
Data205	-0.10498	-0.418498	-0.081991	0.571696	0.414022	-0.251668
Data206	-0.102539	-0.422974	-0.088094	0.562744	0.417277	-0.257365
Data207	-0.100098	-0.427246	-0.093994	0.553589	0.422363	-0.262858
Data208	-0.098877	-0.431315	-0.099691	0.54423	0.429281	-0.268555
Data209	-0.09847	-0.435181	-0.105591	0.534465	0.438029	-0.274251
Data210	-0.099284	-0.439046	-0.111287	0.524495	0.448608	-0.280151
Data211	-0.101318	-0.442505	-0.116984	0.514323	0.460612	-0.286051
Data212	-0.104574	-0.44576	-0.122681	0.503743	0.474243	-0.291951
Data213	-0.108643	-0.448812	-0.128377	0.492961	0.488892	-0.297852
Data214	-0.113525	-0.451457	-0.134074	0.481974	0.504354	-0.303752
Data215	-0.118815	-0.453898	-0.139771	0.470785	0.52063	-0.309448
Data216	-0.124512	-0.455933	-0.145467	0.459391	0.536906	-0.314941
Data217	-0.130615	-0.457357	-0.15096	0.447998	0.553385	-0.320231
Data218	-0.136719	-0.458577	-0.156453	0.436401	0.569255	-0.325114
Data219	-0.143229	-0.459188	-0.161743	0.425008	0.584513	-0.32959
Data220	-0.150146	-0.459391	-0.166626	0.413818	0.598958	-0.333455
Data221	-0.157064	-0.459188	-0.171305	0.402629	0.612386	-0.337118
Data222	-0.164795	-0.458781	-0.175578	0.391642	0.624593	-0.339966
Data223	-0.172526	-0.457967	-0.179443	0.381266	0.635579	-0.342407
Data224	-0.180664	-0.45695	-0.183105	0.371094	0.645345	-0.344442
Data225	-0.189209	-0.455933	-0.186157	0.361328	0.653687	-0.346069
Data226	-0.197754	-0.454712	-0.188802	0.351969	0.661011	-0.34729
Data227	-0.206299	-0.453491	-0.19104	0.343018	0.667114	-0.348307
Data228	-0.214844	-0.452067	-0.193075	0.334473	0.672404	-0.349121
Data229	-0.222575	-0.450846	-0.194702	0.326538	0.67688	-0.349731
Data230	-0.229085	-0.449626	-0.195923	0.318807	0.680949	-0.350545
Data231	-0.234782	-0.448405	-0.197144	0.311483	0.684408	-0.351156
Data232	-0.239258	-0.447184	-0.198161	0.304362	0.687663	-0.351969
Data233	-0.24292	-0.445964	-0.199178	0.297648	0.690715	-0.352783
Data234	-0.245361	-0.444743	-0.199992	0.291138	0.693766	-0.3538
Data235	-0.246989	-0.443319	-0.200806	0.284831	0.697021	-0.354614
Data236	-0.248617	-0.441895	-0.201823	0.278727	0.70048	-0.355632
Data237	-0.249837	-0.440267	-0.202637	0.273031	0.703939	-0.356445
Data238	-0.250651	-0.438436	-0.203654	0.267334	0.708008	-0.357259
Data239	-0.250651	-0.436401	-0.204671	0.261841	0.712077	-0.357869
Data240	-0.249837	-0.434163	-0.205688	0.256755	0.716553	-0.358276
Data241	-0.247803	-0.431722	-0.206706	0.251668	0.721232	-0.358276
Data242	-0.244548	-0.429077	-0.207926	0.246785	0.725708	-0.358276
Data243	-0.240479	-0.426229	-0.208944	0.242106	0.730184	-0.357869
Data244	-0.235596	-0.423177	-0.210164	0.23763	0.734456	-0.357259
Data245	-0.230713	-0.419718	-0.211182	0.233358	0.738118	-0.356242
Data246	-0.227051	-0.415853	-0.212402	0.229085	0.740967	-0.355021
Data247	-0.224609	-0.41158	-0.213623	0.225016	0.742594	-0.353394
Data248	-0.224202	-0.406698	-0.214844	0.221354	0.743205	-0.351563
Data249	-0.22583	-0.401408	-0.216268	0.217692	0.742391	-0.349325
Data250	-0.229085	-0.395508	-0.217692	0.21403	0.73995	-0.34668
Data251	-0.233561	-0.388997	-0.219116	0.210775	0.735677	-0.343628
Data252	-0.238851	-0.381877	-0.220744	0.20752	0.730184	-0.340373
Data253	-0.243734	-0.374349	-0.222371	0.204468	0.72286	-0.336507
Data254	-0.24821	-0.366007	-0.223796	0.201416	0.714518	-0.332438
Data255	-0.251058	-0.357259	-0.225423	0.198568	0.704956	-0.327962
Data256	-0.252686	-0.348104	-0.226847	0.195719	0.694784	-0.323283
Data257	-0.252279	-0.338542	-0.228068	0.192871	0.684001	-0.3184
Data258	-0.250244	-0.328573	-0.229085	0.190023	0.673218	-0.31311
Data259	-0.246582	-0.318604	-0.229899	0.186971	0.662638	-0.307821
Data260	-0.240885	-0.308431	-0.230306	0.184123	0.652262	-0.302327
Data261	-0.233968	-0.298258	-0.230306	0.181274	0.6427	-0.296631
Data262	-0.226237	-0.287882	-0.229696	0.178223	0.633748	-0.291138
Data263	-0.217285	-0.277507	-0.228882	0.175374	0.625814	-0.285441
Data264	-0.207926	-0.266927	-0.227458	0.172526	0.618693	-0.279541
Data265	-0.198161	-0.256348	-0.225627	0.169678	0.612793	-0.274048
Data266	-0.188395	-0.245565	-0.223389	0.167236	0.608114	-0.268351
Data267	-0.178223	-0.234782	-0.220744	0.164591	0.604248	-0.262858
Data268	-0.168864	-0.223592	-0.217692	0.162354	0.601807	-0.257568
Data269	-0.159505	-0.212199	-0.214437	0.160319	0.600179	-0.252482
Data270	-0.150553	-0.200602	-0.210775	0.158285	0.599772	-0.247803
Data271	-0.141602	-0.188599	-0.206909	0.156657	0.600179	-0.243327
Data272	-0.133057	-0.176392	-0.20284	0.155233	0.6014	-0.239461
Data273	-0.124105	-0.163778	-0.198364	0.153809	0.603434	-0.235799
Data274	-0.114746	-0.150757	-0.193888	0.152791	0.606079	-0.232544
Data275	-0.10498	-0.137533	-0.189209	0.151978	0.609131	-0.229696
Data276	-0.094401	-0.123698	-0.184123	0.151367	0.612386	-0.227051
Data277	-0.083008	-0.10966	-0.179036	0.15096	0.615641	-0.224609
Data278	-0.070394	-0.095011	-0.173747	0.150757	0.618896	-0.222168
Data279	-0.056966	-0.08016	-0.168254	0.15096	0.621745	-0.21993
Data280	-0.042725	-0.064697	-0.16276	0.151571	0.62439	-0.217285
Data281	-0.027262	-0.048625	-0.157064	0.152384	0.626831	-0.214437
Data282	-0.010986	-0.032145	-0.151571	0.153605	0.628662	-0.210978
Data283	0.005697	-0.015055	-0.145874	0.155233	0.630493	-0.207113
Data284	0.023193	0.002441	-0.140381	0.157267	0.631714	-0.202637
Data285	0.041504	0.020549	-0.135091	0.159709	0.632935	-0.197347
Data286	0.059814	0.039266	-0.129598	0.16276	0.633952	-0.191243
Data287	0.078532	0.058594	-0.124512	0.166016	0.634969	-0.18453
Data288	0.097656	0.078328	-0.119222	0.170085	0.63619	-0.176799
Data289	0.116374	0.098674	-0.114136	0.174357	0.63741	-0.168457
Data290	0.135091	0.119222	-0.108846	0.17924	0.638835	-0.159302
Data291	0.152995	0.140177	-0.103353	0.184733	0.640462	-0.149536
Data292	0.170085	0.161336	-0.097453	0.19043	0.642293	-0.138957
Data293	0.186361	0.182699	-0.091349	0.196737	0.644531	-0.127767
Data294	0.201823	0.204061	-0.084432	0.203451	0.647176	-0.115967
Data295	0.216878	0.225627	-0.077108	0.210368	0.650024	-0.103556
Data296	0.230713	0.246989	-0.06897	0.217896	0.653076	-0.090942
Data297	0.244954	0.268351	-0.060221	0.225627	0.656331	-0.077718
Data298	0.258789	0.28951	-0.050863	0.233561	0.659587	-0.06429
Data299	0.272624	0.310465	-0.040487	0.241699	0.662842	-0.050659
Data300	0.286865	0.331217	-0.029704	0.250244	0.665894	-0.036825
Data301	0.301107	0.351563	-0.018311	0.258789	0.668742	-0.02299
Data302	0.315755	0.371704	-0.006307	0.267537	0.67098	-0.009359
Data303	0.330811	0.391439	0.005697	0.276489	0.672607	0.004069
Data304	0.34668	0.410767	0.018311	0.285238	0.673218	0.017293
Data305	0.36377	0.429891	0.031128	0.294189	0.672811	0.030314
Data306	0.382487	0.448608	0.043945	0.303345	0.671387	0.042928
Data307	0.403646	0.467122	0.056763	0.312297	0.668742	0.055135
Data308	0.426432	0.485636	0.069377	0.321248	0.664673	0.066732
Data309	0.45166	0.503743	0.081991	0.329997	0.659587	0.077922
Data310	0.478923	0.521851	0.094198	0.338949	0.65328	0.088501
Data311	0.506592	0.539754	0.106201	0.347493	0.645955	0.09847
Data312	0.534668	0.557658	0.118001	0.356242	0.637817	0.108032
Data313	0.561523	0.575562	0.129191	0.364583	0.628866	0.117188
Data314	0.587158	0.593262	0.139974	0.372925	0.619507	0.125732
Data315	0.610352	0.611165	0.15035	0.380859	0.609945	0.134074
Data316	0.631104	0.628662	0.160319	0.388794	0.600179	0.142008
Data317	0.649007	0.646362	0.169474	0.396525	0.590413	0.149536
Data318	0.664876	0.663656	0.178223	0.404053	0.581055	0.15686
Data319	0.678304	0.680745	0.186564	0.411377	0.572306	0.163778
Data320	0.690104	0.697835	0.194092	0.418701	0.563965	0.170695
Data321	0.70109	0.714518	0.201213	0.425618	0.556641	0.177205
Data322	0.710856	0.730998	0.20752	0.432536	0.549927	0.183512
Data323	0.720215	0.74707	0.21342	0.43925	0.54423	0.189412
Data324	0.729167	0.762939	0.218506	0.445964	0.539347	0.195313
Data325	0.738932	0.778402	0.222982	0.452271	0.535482	0.200602
Data326	0.748698	0.79366	0.226644	0.458374	0.53243	0.205485
Data327	0.758464	0.808512	0.229696	0.464274	0.529989	0.210164
Data328	0.769043	0.822754	0.23173	0.469564	0.528361	0.21403
Data329	0.779622	0.836589	0.232951	0.47465	0.52714	0.217692
Data330	0.790609	0.849813	0.232951	0.479126	0.526123	0.22054
Data331	0.800781	0.862223	0.231934	0.482788	0.525309	0.222778
Data332	0.810547	0.873617	0.229899	0.48584	0.524089	0.224202
Data333	0.819092	0.884196	0.226644	0.488078	0.522257	0.225016
Data334	0.826009	0.893351	0.222168	0.489299	0.519816	0.224813
Data335	0.831299	0.901286	0.216471	0.489502	0.515951	0.223796
Data336	0.834554	0.907593	0.209554	0.488485	0.510864	0.221965
Data337	0.836182	0.912679	0.201619	0.48645	0.503947	0.219116
Data338	0.836995	0.915934	0.192464	0.482992	0.495402	0.215047
Data339	0.836589	0.917765	0.182292	0.478312	0.484823	0.209961
Data340	0.836182	0.918172	0.171102	0.472209	0.472209	0.203654
Data341	0.835775	0.917155	0.158895	0.464681	0.457764	0.196126
Data342	0.835368	0.914714	0.146077	0.455729	0.441488	0.187378
Data343	0.834554	0.911051	0.132446	0.445353	0.423584	0.177409
Data344	0.833333	0.906169	0.118205	0.433146	0.40446	0.166219
Data345	0.831299	0.900472	0.103149	0.419515	0.384521	0.153809
Data346	0.828044	0.893758	0.087687	0.40446	0.363973	0.140177
Data347	0.823568	0.886434	0.071411	0.387573	0.343221	0.125326
Data348	0.817871	0.878296	0.054525	0.369263	0.322673	0.109456
Data349	0.810954	0.869344	0.037028	0.349528	0.302327	0.092367
Data350	0.803223	0.859985	0.018921	0.328166	0.282796	0.074666
Data351	0.794678	0.850016	0	0.305379	0.263672	0.055745
Data352	0.785319	0.839437	-0.019531	0.281372	0.245565	0.036214
Data353	0.775553	0.828247	-0.039876	0.256144	0.228068	0.016073
Data354	0.765788	0.81665	-0.061035	0.229899	0.211385	-0.004272
Data355	0.755208	0.804443	-0.083211	0.20284	0.195313	-0.025431
Data356	0.744222	0.791829	-0.105998	0.174764	0.179647	-0.046997
Data357	0.732015	0.778809	-0.129801	0.146281	0.164388	-0.068563
Data358	0.719401	0.765177	-0.154215	0.117188	0.149333	-0.090129
Data359	0.70516	0.751139	-0.179647	0.087891	0.134074	-0.111491
Data360	0.68929	0.736694	-0.205688	0.05839	0.118815	-0.132853
Data361	0.672201	0.722046	-0.232544	0.02889	0.103149	-0.154012
Data362	0.65389	0.706991	-0.26001	-0.000203	0.087077	-0.174561
Data363	0.633952	0.691732	-0.288086	-0.029704	0.070394	-0.194702
Data364	0.613607	0.67627	-0.316569	-0.058797	0.052694	-0.214233
Data365	0.592855	0.660807	-0.345256	-0.087687	0.03418	-0.233358
Data366	0.57251	0.645142	-0.374349	-0.116577	0.014242	-0.251872
Data367	0.552572	0.629679	-0.403646	-0.145264	-0.006714	-0.269979
Data368	0.53304	0.614217	-0.432739	-0.173747	-0.0295	-0.287476
Data369	0.51473	0.598958	-0.461629	-0.20223	-0.053711	-0.304565
Data370	0.496826	0.5837	-0.490112	-0.230713	-0.079549	-0.321248
Data371	0.479329	0.568441	-0.517985	-0.258993	-0.107015	-0.337728
Data372	0.461833	0.553385	-0.545451	-0.287476	-0.135701	-0.354207
Data373	0.443929	0.53833	-0.571899	-0.315959	-0.165609	-0.370483
Data374	0.426025	0.523275	-0.597331	-0.344442	-0.19633	-0.386963
Data375	0.407308	0.508219	-0.621948	-0.372721	-0.227661	-0.403849
Data376	0.388184	0.492961	-0.645549	-0.401001	-0.259196	-0.420939
Data377	0.368652	0.477498	-0.667928	-0.429077	-0.290527	-0.438436
Data378	0.349121	0.461833	-0.68929	-0.45695	-0.321452	-0.45634
Data379	0.32959	0.446167	-0.709635	-0.484619	-0.351563	-0.474854
Data380	0.310059	0.430298	-0.728963	-0.511678	-0.380452	-0.493571
Data381	0.29012	0.414429	-0.74707	-0.538127	-0.408122	-0.512899
Data382	0.270996	0.398356	-0.764364	-0.563965	-0.434163	-0.53243
Data383	0.251465	0.38269	-0.780436	-0.589193	-0.458577	-0.551961
Data384	0.232747	0.367228	-0.795492	-0.613403	-0.481364	-0.571696
Data385	0.214844	0.351969	-0.80953	-0.6368	-0.502116	-0.591024
Data386	0.198161	0.337321	-0.82255	-0.65918	-0.52124	-0.609945
Data387	0.182292	0.323283	-0.834351	-0.680745	-0.538534	-0.628255
Data388	0.168457	0.309652	-0.845133	-0.70109	-0.553996	-0.645752
Data389	0.15625	0.296834	-0.854696	-0.720622	-0.567627	-0.662435
Data390	0.146077	0.284831	-0.863037	-0.738932	-0.579631	-0.677694
Data391	0.136719	0.273234	-0.870361	-0.756226	-0.589803	-0.691732
Data392	0.128581	0.262451	-0.876465	-0.772705	-0.598551	-0.704549
Data393	0.121257	0.252279	-0.881551	-0.787964	-0.605672	-0.715739
Data394	0.113932	0.242716	-0.885824	-0.802205	-0.611572	-0.725505
Data395	0.106608	0.233765	-0.889079	-0.815633	-0.616048	-0.733643
Data396	0.099691	0.225423	-0.89152	-0.828044	-0.61971	-0.740153
Data397	0.092367	0.217489	-0.893351	-0.83964	-0.622152	-0.745239
Data398	0.085042	0.210164	-0.894368	-0.85022	-0.624186	-0.748901
Data399	0.078125	0.203247	-0.894979	-0.859782	-0.625407	-0.751343
Data400	0.071208	0.19694	-0.894775	-0.868734	-0.626424	-0.75236
Data401	0.065104	0.19104	-0.894368	-0.876872	-0.627035	-0.75236
Data402	0.059408	0.18575	-0.893555	-0.884196	-0.627441	-0.751343
Data403	0.054525	0.180868	-0.892131	-0.890706	-0.627645	-0.749512
Data404	0.050456	0.176595	-0.890503	-0.896403	-0.627848	-0.74707
Data405	0.046387	0.173136	-0.888265	-0.901489	-0.627848	-0.744222
Data406	0.042725	0.170085	-0.885824	-0.905965	-0.627645	-0.740967
Data407	0.038656	0.167643	-0.882975	-0.909627	-0.627238	-0.737712
Data408	0.03418	0.165812	-0.879517	-0.912882	-0.626628	-0.734253
Data409	0.029297	0.164795	-0.875854	-0.915527	-0.62561	-0.731201
Data410	0.024007	0.164185	-0.871785	-0.917562	-0.623983	-0.728353
Data411	0.018311	0.164388	-0.867106	-0.919189	-0.621745	-0.725708
Data412	0.013021	0.165202	-0.86202	-0.920207	-0.618896	-0.723674
Data413	0.008138	0.166423	-0.856527	-0.921021	-0.615234	-0.722046
Data414	0.004476	0.168254	-0.850423	-0.921427	-0.610758	-0.720622
Data415	0.002441	0.170695	-0.843913	-0.921427	-0.605265	-0.719604
Data416	0.001628	0.17334	-0.836589	-0.921224	-0.598958	-0.718994
Data417	0.002441	0.176392	-0.828857	-0.920817	-0.591634	-0.71818
Data418	0.004069	0.179647	-0.820313	-0.92041	-0.583293	-0.71757
Data419	0.00651	0.183105	-0.811361	-0.919596	-0.57373	-0.716553
Data420	0.008952	0.186768	-0.801595	-0.918783	-0.563354	-0.715129
Data421	0.011393	0.190633	-0.791016	-0.917969	-0.551961	-0.713298
Data422	0.013428	0.194499	-0.779826	-0.916951	-0.539551	-0.710653
Data423	0.015055	0.198364	-0.767822	-0.915731	-0.526326	-0.707397
Data424	0.016276	0.20223	-0.755208	-0.914307	-0.512288	-0.703125
Data425	0.017497	0.206299	-0.741984	-0.912882	-0.497843	-0.697835
Data426	0.018717	0.210164	-0.728149	-0.911255	-0.483195	-0.691732
Data427	0.020345	0.21403	-0.713704	-0.90922	-0.468343	-0.684611
Data428	0.021973	0.217896	-0.698853	-0.907186	-0.453695	-0.676473
Data429	0.024007	0.221558	-0.683594	-0.904744	-0.439657	-0.667521
Data430	0.026449	0.225016	-0.668132	-0.901896	-0.426025	-0.657756
Data431	0.029297	0.228068	-0.652262	-0.898844	-0.413615	-0.64738
Data432	0.032959	0.230916	-0.636393	-0.895386	-0.402018	-0.636393
Data433	0.036214	0.233358	-0.620728	-0.891724	-0.391846	-0.625
Data434	0.039876	0.235392	-0.605062	-0.887655	-0.382894	-0.612996
Data435	0.043538	0.23702	-0.589396	-0.883382	-0.375366	-0.600993
Data436	0.046387	0.238037	-0.574341	-0.878906	-0.369059	-0.588786
Data437	0.049235	0.238647	-0.559285	-0.874227	-0.364176	-0.576375
Data438	0.051676	0.238851	-0.54484	-0.869344	-0.360107	-0.563965
Data439	0.054118	0.238851	-0.530599	-0.864461	-0.357056	-0.551554
Data440	0.057373	0.238444	-0.516764	-0.859375	-0.354614	-0.539144
Data441	0.061442	0.237834	-0.503337	-0.854289	-0.35258	-0.52714
Data442	0.066732	0.237223	-0.489909	-0.849202	-0.350545	-0.514933
Data443	0.073649	0.236816	-0.476685	-0.844116	-0.348511	-0.503133
Data444	0.082194	0.236613	-0.463664	-0.839233	-0.346069	-0.491536
Data445	0.092367	0.23641	-0.450643	-0.834351	-0.343221	-0.480143
Data446	0.103353	0.236613	-0.437419	-0.829671	-0.339355	-0.468953
Data447	0.11556	0.237223	-0.424398	-0.825195	-0.334473	-0.457967
Data448	0.12736	0.238037	-0.411174	-0.820923	-0.328573	-0.447184
Data449	0.138753	0.239258	-0.398153	-0.816854	-0.321248	-0.436605
Data450	0.149333	0.240682	-0.385132	-0.812988	-0.312703	-0.426432
Data451	0.157878	0.242106	-0.372314	-0.809123	-0.302531	-0.416463
Data452	0.164795	0.24353	-0.359497	-0.805461	-0.290731	-0.406494
Data453	0.170085	0.245158	-0.34729	-0.801799	-0.277507	-0.396932
Data454	0.173747	0.246785	-0.33549	-0.798136	-0.262858	-0.38737
Data455	0.175781	0.24821	-0.3243	-0.794474	-0.246785	-0.378011
Data456	0.176595	0.24943	-0.313924	-0.790812	-0.229696	-0.368856
Data457	0.176595	0.250651	-0.304362	-0.786743	-0.211589	-0.359701
Data458	0.176188	0.251668	-0.29541	-0.782878	-0.192871	-0.350545
Data459	0.175781	0.252482	-0.287679	-0.778605	-0.173747	-0.34139
Data460	0.174967	0.253296	-0.280762	-0.774129	-0.154419	-0.332235
Data461	0.174154	0.253906	-0.274658	-0.769653	-0.135091	-0.323079
Data462	0.17334	0.25411	-0.269572	-0.764974	-0.11617	-0.313721
Data463	0.172933	0.254313	-0.265503	-0.760295	-0.097453	-0.304362
Data464	0.172119	0.254313	-0.262044	-0.755412	-0.079346	-0.2948
Data465	0.171712	0.253906	-0.259399	-0.750732	-0.061646	-0.285034
Data466	0.171305	0.253092	-0.257161	-0.746053	-0.044556	-0.275269
Data467	0.170898	0.251872	-0.255737	-0.741577	-0.027873	-0.265096
Data468	0.170492	0.250244	-0.254517	-0.737305	-0.0118	-0.254924
Data469	0.169678	0.248006	-0.253703	-0.733032	0.004069	-0.244344
Data470	0.168864	0.245158	-0.253092	-0.729167	0.019735	-0.233561
Data471	0.167643	0.241903	-0.252686	-0.725301	0.035197	-0.222575
Data472	0.166016	0.238037	-0.252279	-0.721842	0.050659	-0.211385
Data473	0.163981	0.233561	-0.251872	-0.718384	0.066121	-0.199992
Data474	0.161947	0.228882	-0.251465	-0.715129	0.081584	-0.188599
Data475	0.159505	0.223796	-0.250854	-0.712077	0.097046	-0.177002
Data476	0.15625	0.218506	-0.250041	-0.708822	0.112915	-0.165405
Data477	0.152588	0.213013	-0.249227	-0.70577	0.128784	-0.154012
Data478	0.148519	0.207723	-0.24821	-0.702922	0.144857	-0.142619
Data479	0.143636	0.20223	-0.246989	-0.69987	0.161133	-0.131836
Data480	0.138346	0.197144	-0.245768	-0.696818	0.177612	-0.121257
Data481	0.132243	0.192057	-0.244344	-0.69397	0.194295	-0.111287
Data482	0.125732	0.187174	-0.243123	-0.691325	0.210978	-0.101929
Data483	0.119222	0.182292	-0.241699	-0.688477	0.227865	-0.093384
Data484	0.113118	0.177612	-0.240479	-0.686035	0.244751	-0.085246
Data485	0.107015	0.172933	-0.239258	-0.683594	0.261434	-0.078125
Data486	0.102132	0.168254	-0.238037	-0.681356	0.27771	-0.071411
Data487	0.098063	0.163167	-0.236816	-0.679321	0.293376	-0.065511
Data488	0.095215	0.157878	-0.235596	-0.677694	0.308431	-0.060221
Data489	0.09318	0.152384	-0.234375	-0.676066	0.322469	-0.055339
Data490	0.092773	0.146281	-0.233154	-0.674642	0.335286	-0.050863
Data491	0.092773	0.139771	-0.23173	-0.673421	0.347087	-0.04659
Data492	0.093587	0.132853	-0.230306	-0.672607	0.357259	-0.042521
Data493	0.093994	0.125529	-0.228678	-0.671794	0.365804	-0.038452
Data494	0.093587	0.117594	-0.226847	-0.671387	0.373128	-0.034383
Data495	0.092773	0.109253	-0.225016	-0.671183	0.378825	-0.030111
Data496	0.090332	0.100505	-0.223185	-0.671183	0.382894	-0.025635
Data497	0.086263	0.091349	-0.221558	-0.67159	0.385539	-0.020955
Data498	0.08138	0.081787	-0.219727	-0.672404	0.386963	-0.015869
Data499	0.075277	0.071818	-0.218302	-0.673421	0.387166	-0.010783
Data500	0.068359	0.061646	-0.217082	-0.674642	0.386149	-0.00529
Data501	0.061442	0.05127	-0.216268	-0.67627	0.383911	0.000203
Data502	0.054118	0.04069	-0.215861	-0.678101	0.380859	0.0059
Data503	0.047201	0.029704	-0.215658	-0.680135	0.37679	0.011597
Data504	0.039876	0.018514	-0.215861	-0.682373	0.371908	0.017293
Data505	0.032959	0.007324	-0.216471	-0.684814	0.366414	0.02299
Data506	0.025635	-0.003866	-0.217285	-0.687052	0.359904	0.02828
Data507	0.017497	-0.015259	-0.218506	-0.689494	0.352783	0.033366
Data508	0.008545	-0.026652	-0.219727	-0.691528	0.345052	0.038045
Data509	-0.000814	-0.038045	-0.221151	-0.693563	0.336914	0.042318
Data510	-0.011393	-0.049235	-0.222575	-0.69519	0.328166	0.046183
Data511	-0.023193	-0.060221	-0.223999	-0.696615	0.31901	0.049438
Data512	-0.0354	-0.071004	-0.225423	-0.697835	0.309448	0.052287
Data513	-0.047607	-0.08138	-0.22644	-0.698649	0.299886	0.054525
Data514	-0.059408	-0.091553	-0.227458	-0.699463	0.289917	0.056152
Data515	-0.070394	-0.101115	-0.228068	-0.69987	0.280151	0.05717
Data516	-0.08016	-0.110474	-0.228475	-0.700073	0.270386	0.05778
Data517	-0.088704	-0.119425	-0.228678	-0.700277	0.26062	0.05778
Data518	-0.095622	-0.127767	-0.228678	-0.70048	0.251058	0.05717
Data519	-0.101318	-0.135905	-0.228271	-0.700684	0.241699	0.056152
Data520	-0.106201	-0.143433	-0.227865	-0.700887	0.232544	0.054525
Data521	-0.109863	-0.150757	-0.227051	-0.701497	0.223796	0.052287
Data522	-0.112712	-0.157674	-0.226237	-0.702108	0.215251	0.049642
Data523	-0.114746	-0.164185	-0.22522	-0.703125	0.207113	0.046387
Data524	-0.11556	-0.170492	-0.223999	-0.704142	0.199178	0.042725
Data525	-0.114746	-0.176392	-0.222982	-0.705566	0.191854	0.038656
Data526	-0.113118	-0.181885	-0.221761	-0.706991	0.184733	0.03418
Data527	-0.109863	-0.187174	-0.220744	-0.708415	0.178019	0.029297
Data528	-0.105387	-0.192261	-0.21993	-0.710042	0.172119	0.024211
Data529	-0.100911	-0.196737	-0.219116	-0.71167	0.166423	0.019124
Data530	-0.096436	-0.201213	-0.218302	-0.713094	0.16154	0.013835
Data531	-0.092773	-0.205078	-0.217896	-0.714315	0.157267	0.008748
Data532	-0.090332	-0.208944	-0.217489	-0.715332	0.153605	0.003662
Data533	-0.089111	-0.212402	-0.217082	-0.716146	0.150757	-0.001017
Data534	-0.089925	-0.215658	-0.216878	-0.716553	0.148519	-0.005697
Data535	-0.09196	-0.218709	-0.216675	-0.716756	0.146891	-0.009969
Data536	-0.095215	-0.221761	-0.216268	-0.716756	0.145874	-0.013631
Data537	-0.099284	-0.224609	-0.215861	-0.716349	0.145467	-0.016886
Data538	-0.10376	-0.227458	-0.215251	-0.715535	0.145671	-0.019531
Data539	-0.108236	-0.230509	-0.214233	-0.714518	0.146077	-0.021769
Data540	-0.112305	-0.233358	-0.213013	-0.713094	0.146891	-0.023397
Data541	-0.116374	-0.23641	-0.211589	-0.711263	0.147909	-0.024414
Data542	-0.120443	-0.239665	-0.209554	-0.709025	0.148722	-0.024821
Data543	-0.123698	-0.24292	-0.207316	-0.70638	0.149536	-0.024821
Data544	-0.126546	-0.246379	-0.204671	-0.703328	0.149943	-0.024211
Data545	-0.128988	-0.250041	-0.201619	-0.69987	0.14974	-0.023397
Data546	-0.130208	-0.253703	-0.197957	-0.695801	0.148722	-0.022176
Data547	-0.130208	-0.257365	-0.194092	-0.691325	0.146688	-0.020549
Data548	-0.128988	-0.260824	-0.189819	-0.686646	0.143433	-0.018921
Data549	-0.126139	-0.264282	-0.18514	-0.681559	0.13855	-0.01709
Data550	-0.12207	-0.267537	-0.180054	-0.676066	0.132039	-0.015462
Data551	-0.116374	-0.270386	-0.174561	-0.670573	0.123698	-0.013835
Data552	-0.109456	-0.273031	-0.16866	-0.664876	0.113525	-0.012207
Data553	-0.101725	-0.275269	-0.162557	-0.659383	0.101725	-0.010986
Data554	-0.093587	-0.2771	-0.15625	-0.654093	0.088094	-0.009969
Data555	-0.085449	-0.278727	-0.14974	-0.649007	0.072835	-0.009359
Data556	-0.078125	-0.279948	-0.143026	-0.644328	0.056356	-0.009155
Data557	-0.072021	-0.280965	-0.136312	-0.640055	0.038859	-0.009359
Data558	-0.067546	-0.281779	-0.129598	-0.63619	0.020752	-0.009969
Data559	-0.065511	-0.282389	-0.123088	-0.632731	0.002238	-0.010783
Data560	-0.065511	-0.283203	-0.116984	-0.629679	-0.016276	-0.012207
Data561	-0.067952	-0.284017	-0.111287	-0.627238	-0.034383	-0.013631
Data562	-0.072428	-0.285034	-0.105998	-0.625	-0.052083	-0.015462
Data563	-0.078939	-0.286255	-0.101522	-0.623372	-0.06897	-0.017497
Data564	-0.086263	-0.287679	-0.097453	-0.621745	-0.085042	-0.019531
Data565	-0.093587	-0.28951	-0.094198	-0.620524	-0.099894	-0.021566
Data566	-0.100911	-0.291545	-0.091756	-0.619507	-0.113932	-0.023397
Data567	-0.107422	-0.293783	-0.090129	-0.61849	-0.12675	-0.025024
Data568	-0.112305	-0.296427	-0.088908	-0.617472	-0.138753	-0.026245
Data569	-0.11556	-0.299276	-0.088501	-0.616659	-0.14974	-0.027262
Data570	-0.116781	-0.302327	-0.088704	-0.615641	-0.160116	-0.027669
Data571	-0.116781	-0.305583	-0.089315	-0.614624	-0.169881	-0.027669
Data572	-0.11556	-0.308838	-0.090129	-0.613403	-0.17924	-0.027262
Data573	-0.114339	-0.312297	-0.091349	-0.611776	-0.188192	-0.026042
Data574	-0.113932	-0.315959	-0.092773	-0.609945	-0.196737	-0.024211
Data575	-0.113932	-0.319621	-0.094198	-0.60791	-0.205485	-0.021973
Data576	-0.115967	-0.323079	-0.095622	-0.605265	-0.21403	-0.018921
Data577	-0.119629	-0.326742	-0.097249	-0.602214	-0.222778	-0.015259
Data578	-0.124919	-0.3302	-0.09847	-0.598958	-0.23173	-0.01119
Data579	-0.131836	-0.333659	-0.099691	-0.595093	-0.241089	-0.00651
Data580	-0.139974	-0.336914	-0.100911	-0.591024	-0.250651	-0.001424
Data581	-0.148519	-0.339966	-0.102132	-0.586751	-0.260417	0.003866
Data582	-0.157471	-0.342611	-0.103149	-0.582072	-0.270589	0.009766
Data583	-0.166016	-0.345256	-0.104167	-0.577393	-0.280965	0.015869
Data584	-0.17334	-0.347493	-0.105387	-0.572713	-0.291748	0.02238
Data585	-0.17985	-0.349528	-0.106608	-0.56783	-0.302531	0.02889
Data586	-0.18514	-0.350952	-0.108032	-0.563151	-0.313314	0.0354
Data587	-0.189616	-0.352173	-0.10966	-0.558675	-0.324097	0.042114
Data588	-0.192871	-0.35319	-0.111491	-0.554199	-0.334676	0.048625
Data589	-0.195719	-0.3538	-0.113525	-0.549927	-0.345256	0.055339
Data590	-0.198568	-0.354004	-0.115763	-0.545654	-0.355428	0.061646
Data591	-0.201823	-0.354004	-0.118408	-0.541585	-0.365194	0.067952
Data592	-0.205892	-0.3538	-0.121053	-0.537313	-0.374756	0.074259
Data593	-0.211182	-0.353394	-0.123901	-0.533244	-0.383911	0.080566
Data594	-0.217285	-0.35258	-0.126953	-0.528768	-0.392863	0.086873
Data595	-0.224202	-0.351766	-0.130208	-0.523885	-0.401204	0.093384
Data596	-0.23234	-0.350545	-0.133464	-0.518799	-0.409342	0.100098
Data597	-0.241292	-0.349325	-0.137126	-0.513306	-0.417277	0.107015
Data598	-0.250244	-0.3479	-0.140788	-0.507202	-0.424601	0.114339
Data599	-0.259603	-0.346273	-0.14445	-0.500488	-0.431519	0.12207
Data600	-0.268148	-0.344442	-0.148519	-0.493164	-0.437826	0.130208
Data601	-0.275879	-0.342611	-0.152791	-0.485433	-0.443726	0.138753
Data602	-0.282796	-0.340576	-0.157064	-0.477091	-0.448812	0.147909
Data603	-0.287679	-0.338745	-0.161743	-0.46814	-0.453491	0.157471
Data604	-0.291341	-0.336711	-0.166626	-0.458781	-0.45756	0.16744
Data605	-0.293783	-0.33488	-0.171509	-0.448812	-0.461222	0.177816
Data606	-0.295003	-0.333049	-0.176595	-0.438639	-0.464274	0.188599
Data607	-0.295817	-0.331624	-0.181885	-0.42806	-0.467122	0.199382
Data608	-0.297038	-0.330404	-0.186971	-0.417277	-0.469767	0.210571
Data609	-0.298665	-0.329386	-0.191854	-0.406087	-0.472616	0.221761
Data610	-0.301514	-0.328776	-0.196533	-0.394897	-0.475667	0.233154
Data611	-0.305583	-0.328573	-0.200806	-0.383301	-0.479329	0.244751
Data612	-0.310465	-0.328573	-0.204671	-0.371704	-0.483805	0.256348
Data613	-0.316976	-0.328979	-0.207926	-0.359701	-0.489095	0.268148
Data614	-0.323893	-0.32959	-0.210368	-0.3479	-0.495809	0.280355
Data615	-0.330811	-0.330404	-0.212402	-0.335693	-0.50354	0.292562
Data616	-0.338135	-0.331421	-0.21342	-0.32369	-0.512695	0.305176
Data617	-0.345459	-0.332642	-0.213826	-0.311483	-0.523071	0.317993
Data618	-0.351969	-0.333862	-0.213623	-0.299479	-0.534871	0.331217
Data619	-0.357666	-0.335083	-0.212809	-0.287476	-0.547689	0.344849
Data620	-0.362549	-0.336507	-0.211182	-0.275472	-0.561523	0.358683
Data621	-0.367025	-0.337931	-0.209351	-0.263672	-0.576172	0.372721
Data622	-0.370687	-0.339152	-0.206909	-0.252075	-0.591431	0.386963
Data623	-0.373535	-0.340576	-0.204061	-0.240682	-0.6073	0.401408
Data624	-0.37679	-0.342	-0.201213	-0.229492	-0.623372	0.415649
Data625	-0.380046	-0.343221	-0.197957	-0.218709	-0.639445	0.429688
Data626	-0.383708	-0.344442	-0.194499	-0.207926	-0.655518	0.443726
Data627	-0.38737	-0.345662	-0.19104	-0.19755	-0.671183	0.457153
Data628	-0.390625	-0.346883	-0.187378	-0.187378	-0.686646	0.470174
Data629	-0.39388	-0.3479	-0.183512	-0.177612	-0.701701	0.482788
Data630	-0.396322	-0.348714	-0.179647	-0.16805	-0.716146	0.494385
Data631	-0.397949	-0.349528	-0.175374	-0.159098	-0.72998	0.505371
Data632	-0.398356	-0.349935	-0.171102	-0.15035	-0.743205	0.515544
Data633	-0.398356	-0.350138	-0.166626	-0.142212	-0.755412	0.524699
Data634	-0.398356	-0.350342	-0.161947	-0.134684	-0.767008	0.53304
Data635	-0.397949	-0.350138	-0.157267	-0.127563	-0.777588	0.540568
Data636	-0.398356	-0.349731	-0.152384	-0.121053	-0.78715	0.547282
Data637	-0.39917	-0.349325	-0.147502	-0.115356	-0.795898	0.552979
Data638	-0.400391	-0.348511	-0.142822	-0.110067	-0.80363	0.557861
Data639	-0.402425	-0.3479	-0.138346	-0.105591	-0.810343	0.562134
