# Supplementary material for: Integration of MRI and somatosensory evoked potentials facilitate diagnosis of spinal cord compression
Source: Sci Rep. 2023 May 15;13:7861. doi: 10.1038/s41598-023-34832-2 (PMC10185544; doi:10.1038/s41598-023-34832-2)
Supplement: Supplementary file 3 — Supplementary Information 3. [file 41598_2023_34832_MOESM3_ESM.zip › Preoperative SSEP data/spinal cord compression group/5538104_2/5538104_2_Lt Tibial SEP_Cz'-Fpz_200829_111427.csv]

Index	1	2	3	4	5	6	7	8
Name	Cz'-Fpz	Cz'-Fpz	Cz'-Fpz	Cz'-Fpz	Cz'-Fpz	Cz'-Fpz	Cz'-Fpz	Cz'-Fpz
Time	2.01909E+13	2.01909E+13	2.01909E+13	2.01909E+13	2.01909E+13	2.01909E+13	2.01909E+13	2.01909E+13
Highcut	500	500	500	500	500	500	500	500
Lowcut	10	10	10	10	10	10	10	10
Period	0.000156	0.000156	0.000156	0.000156	0.000156	0.000156	0.000156	0.000156
Averages	120	120	120	120	120	120	120	120
Int (mA)	16/15.9mA	16/15.9mA	16/15.9mA	16/15.9mA	16/15.9mA	16/15.9mA	16/15.9mA	16/15.9mA
Pulse Width (�gs)	200�s	200�s	200�s	200�s	200�s	200�s	200�s	200�s
Rep Rate (Hz)	2.78Hz	2.78Hz	3.11Hz	3.11Hz	3.11Hz	3.11Hz	3.11Hz	3.11Hz
Data0	0.10671	0.038249	-0.453033	-0.393626	0.272369	0.405833	0.056814	-0.54189
Data1	0.10615	0.038045	-0.448405	-0.383199	0.277201	-0.118663	-0.59672	-0.525309
Data2	0.128682	0.066579	-0.415649	-0.343831	0.306803	-0.587616	-1.287333	-0.503438
Data3	0.172577	0.123393	-0.35614	-0.277608	0.359853	-0.219676	-0.94991	-0.477295
Data4	0.228984	0.19989	-0.279795	-0.194804	0.427602	0.304515	-0.093333	-0.448507
Data5	0.284068	0.280965	-0.202077	-0.111542	0.496012	0.633036	0.403086	-0.418701
Data6	0.323385	0.349681	-0.139618	-0.045064	0.55013	0.782928	0.612488	-0.390116
Data7	0.336558	0.39266	-0.104624	-0.008138	0.578817	0.819092	0.648092	-0.364278
Data8	0.320282	0.403748	-0.101674	-0.005595	0.577952	0.783081	0.590922	-0.342916
Data9	0.278829	0.385081	-0.126953	-0.033671	0.550995	0.712128	0.48701	-0.326843
Data10	0.221659	0.345154	-0.170898	-0.082347	0.506694	0.643311	0.387065	-0.316467
Data11	0.159912	0.295156	-0.221914	-0.139262	0.455831	0.582377	0.308533	-0.311788
Data12	0.103149	0.24587	-0.27003	-0.193176	0.407918	0.537516	0.26357	-0.311991
Data13	0.057373	0.204875	-0.309092	-0.23646	0.368958	0.504913	0.245972	-0.316264
Data14	0.024516	0.175934	-0.337219	-0.265859	0.340932	0.481923	0.235494	-0.323385
Data15	0.00351	0.159607	-0.355479	-0.281626	0.323079	0.460256	0.224609	-0.332235
Data16	-0.008291	0.154419	-0.366567	-0.286102	0.312958	0.449015	0.221405	-0.341899
Data17	-0.014191	0.157522	-0.373535	-0.282745	0.307515	0.448151	0.233103	-0.351461
Data18	-0.016937	0.165863	-0.378723	-0.275167	0.30426	0.457255	0.257009	-0.360514
Data19	-0.018412	0.176646	-0.383657	-0.266215	0.301361	0.465851	0.265452	-0.368449
Data20	-0.019531	0.187632	-0.388794	-0.257975	0.297902	0.471802	0.280914	-0.375061
Data21	-0.020752	0.197245	-0.394084	-0.251516	0.29363	0.475362	0.287272	-0.380452
Data22	-0.022176	0.20462	-0.399068	-0.247142	0.288747	0.477142	0.29246	-0.384928
Data23	-0.023956	0.2093	-0.403239	-0.244446	0.283356	0.474955	0.299377	-0.388387
Data24	-0.026245	0.211385	-0.406291	-0.242767	0.277557	0.479787	0.284983	-0.390828
Data25	-0.029399	0.21108	-0.407969	-0.241191	0.271403	0.480143	0.273132	-0.392354
Data26	-0.033569	0.208791	-0.408376	-0.239003	0.264638	0.46641	0.268199	-0.392761
Data27	-0.038808	0.205078	-0.407664	-0.235697	0.257161	0.470174	0.274353	-0.392456
Data28	-0.045013	0.200602	-0.406291	-0.231476	0.249023	0.473684	0.295614	-0.391337
Data29	-0.051829	0.195923	-0.404561	-0.226695	0.24058	0.46936	0.313619	-0.389608
Data30	-0.058695	0.191701	-0.402883	-0.222219	0.23234	0.467326	0.307872	-0.387268
Data31	-0.065308	0.188446	-0.401306	-0.219014	0.225169	0.459137	0.31779	-0.384725
Data32	-0.07136	0.186513	-0.39978	-0.217896	0.219828	0.439046	0.325826	-0.38208
Data33	-0.076904	0.186056	-0.398153	-0.21932	0.216878	0.428569	0.3361	-0.379435
Data34	-0.082143	0.187022	-0.396118	-0.223287	0.21642	0.424042	0.333405	-0.376994
Data35	-0.087636	0.189311	-0.393321	-0.22934	0.218048	0.421855	0.322469	-0.374959
Data36	-0.093943	0.192617	-0.389455	-0.236613	0.220947	0.413717	0.327708	-0.373433
Data37	-0.101522	0.196533	-0.384318	-0.244141	0.22405	0.402527	0.339254	-0.372518
Data38	-0.110626	0.20045	-0.377808	-0.251058	0.226339	0.391235	0.352885	-0.372111
Data39	-0.121257	0.203603	-0.369975	-0.256653	0.227203	0.383657	0.352834	-0.372213
Data40	-0.133108	0.205078	-0.361074	-0.260518	0.22639	0.378316	0.345408	-0.372721
Data41	-0.145772	0.204163	-0.351563	-0.262705	0.224101	0.359192	0.332438	-0.373433
Data42	-0.158793	0.20045	-0.342051	-0.263519	0.220795	0.336253	0.328166	-0.374247
Data43	-0.171712	0.19399	-0.333049	-0.263265	0.216827	0.326691	0.321248	-0.375061
Data44	-0.184123	0.185343	-0.325063	-0.262553	0.212402	0.332998	0.322215	-0.37557
Data45	-0.195669	0.175323	-0.3184	-0.261892	0.207418	0.338389	0.324961	-0.375875
Data46	-0.206045	0.164795	-0.31311	-0.261637	0.201467	0.341543	0.324809	-0.375773
Data47	-0.215149	0.15447	-0.309041	-0.262146	0.194194	0.343374	0.318654	-0.375163
Data48	-0.222829	0.144704	-0.305939	-0.263621	0.185343	0.330098	0.314128	-0.374247
Data49	-0.229441	0.135295	-0.303396	-0.266113	0.175069	0.315959	0.308736	-0.372925
Data50	-0.23524	0.125987	-0.301158	-0.26947	0.16393	0.308278	0.302938	-0.371399
Data51	-0.240733	0.116425	-0.299021	-0.273387	0.152893	0.305227	0.291545	-0.369568
Data52	-0.246328	0.106303	-0.296885	-0.277354	0.142873	0.305125	0.269979	-0.367737
Data53	-0.252482	0.095673	-0.2948	-0.280762	0.134939	0.306854	0.253245	-0.365906
Data54	-0.259247	0.084839	-0.292816	-0.283152	0.129496	0.302327	0.244395	-0.364075
Data55	-0.266622	0.074158	-0.290833	-0.28417	0.126801	0.29541	0.237478	-0.362447
Data56	-0.274455	0.064138	-0.288595	-0.283763	0.126343	0.282084	0.232442	-0.360921
Data57	-0.282542	0.054932	-0.285543	-0.282084	0.127411	0.26123	0.232951	-0.359802
Data58	-0.290629	0.046743	-0.281118	-0.279541	0.12914	0.249278	0.233765	-0.358785
Data59	-0.298513	0.039317	-0.27476	-0.276744	0.130717	0.232544	0.240479	-0.358175
Data60	-0.30599	0.03245	-0.266164	-0.274099	0.131582	0.214284	0.247548	-0.357869
Data61	-0.313009	0.025838	-0.255483	-0.272115	0.131429	0.206401	0.251109	-0.357869
Data62	-0.319468	0.019277	-0.243276	-0.271047	0.130361	0.206858	0.241852	-0.358175
Data63	-0.325368	0.012716	-0.230255	-0.271098	0.128632	0.207062	0.220846	-0.358887
Data64	-0.330607	0.006256	-0.217285	-0.272522	0.126699	0.197957	0.20991	-0.359802
Data65	-0.335286	0.000203	-0.205027	-0.275523	0.124715	0.188039	0.208842	-0.360921
Data66	-0.339355	-0.005239	-0.193736	-0.280406	0.122935	0.183411	0.206909	-0.362244
Data67	-0.342916	-0.010274	-0.183309	-0.287221	0.121358	0.185343	0.195567	-0.36377
Data68	-0.346069	-0.015208	-0.173442	-0.29597	0.119883	0.183767	0.186818	-0.365295
Data69	-0.349019	-0.020549	-0.163676	-0.306142	0.118459	0.186412	0.157318	-0.366821
Data70	-0.351919	-0.026906	-0.153758	-0.317128	0.116882	0.182393	0.138346	-0.368245
Data71	-0.355021	-0.034688	-0.143687	-0.328064	0.115204	0.16154	0.13387	-0.369364
Data72	-0.358531	-0.043793	-0.133616	-0.337982	0.113322	0.135193	0.136363	-0.370178
Data73	-0.362549	-0.053914	-0.123749	-0.346222	0.111135	0.11027	0.143585	-0.370687
Data74	-0.367228	-0.06429	-0.114492	-0.352224	0.108541	0.087687	0.152842	-0.370789
Data75	-0.372518	-0.074209	-0.105998	-0.355682	0.105591	0.067139	0.159403	-0.370382
Data76	-0.378265	-0.083211	-0.09847	-0.3567	0.102132	0.057373	0.161184	-0.369771
Data77	-0.384115	-0.091095	-0.091807	-0.355581	0.098368	0.047811	0.16627	-0.368958
Data78	-0.38976	-0.098216	-0.086009	-0.352936	0.09435	0.03774	0.172272	-0.36794
Data79	-0.394592	-0.105031	-0.081024	-0.349681	0.090179	0.031637	0.177307	-0.367025
Data80	-0.398254	-0.111847	-0.076853	-0.346832	0.08606	0.026703	0.180308	-0.366211
Data81	-0.40034	-0.118968	-0.073497	-0.345408	0.081991	0.013936	0.180359	-0.365601
Data82	-0.400696	-0.126241	-0.070953	-0.346018	0.078023	-0.010986	0.182902	-0.365397
Data83	-0.399475	-0.133158	-0.069326	-0.349121	0.074056	-0.035197	0.1769	-0.365499
Data84	-0.39683	-0.139364	-0.068461	-0.354411	0.07014	-0.036469	0.161743	-0.366007
Data85	-0.393168	-0.144246	-0.068359	-0.361328	0.066274	-0.037333	0.149078	-0.366821
Data86	-0.388947	-0.147552	-0.068766	-0.369059	0.062459	-0.037435	0.132497	-0.367737
Data87	-0.384623	-0.14918	-0.069427	-0.37679	0.058543	-0.039317	0.123901	-0.368958
Data88	-0.380656	-0.149434	-0.070089	-0.38386	0.054576	-0.043335	0.107574	-0.370076
Data89	-0.37735	-0.14857	-0.070496	-0.389811	0.050456	-0.056915	0.09023	-0.371094
Data90	-0.375061	-0.147247	-0.070292	-0.394643	0.046183	-0.073191	0.095876	-0.372009
Data91	-0.373993	-0.146027	-0.069427	-0.39856	0.042063	-0.073446	0.11495	-0.372518
Data92	-0.373942	-0.145467	-0.0678	-0.402069	0.038503	-0.06012	0.116119	-0.372721
Data93	-0.374654	-0.145976	-0.065257	-0.405528	0.036062	-0.062917	0.110575	-0.372416
Data94	-0.375417	-0.147858	-0.061798	-0.409342	0.035299	-0.060984	0.116628	-0.371602
Data95	-0.375366	-0.151062	-0.057526	-0.413666	0.036672	-0.045929	0.121002	-0.370178
Data96	-0.373688	-0.155385	-0.052439	-0.418498	0.039978	-0.035248	0.126546	-0.368144
Data97	-0.369873	-0.160573	-0.046946	-0.423533	0.04481	-0.03362	0.129395	-0.365601
Data98	-0.363922	-0.16627	-0.041351	-0.428416	0.050049	-0.045319	0.127411	-0.362345
Data99	-0.356293	-0.172068	-0.036316	-0.432892	0.054525	-0.057729	0.120799	-0.358683
Data100	-0.347799	-0.177714	-0.032298	-0.436707	0.05722	-0.062764	0.093536	-0.354716
Data101	-0.339406	-0.182851	-0.029704	-0.439707	0.057373	-0.068766	0.074768	-0.350444
Data102	-0.331879	-0.187073	-0.028585	-0.441945	0.054881	-0.075022	0.075734	-0.346171
Data103	-0.325572	-0.190175	-0.028534	-0.443471	0.049998	-0.075429	0.083516	-0.341899
Data104	-0.320536	-0.192006	-0.028992	-0.444438	0.043437	-0.069987	0.088603	-0.33783
Data105	-0.316366	-0.192566	-0.028992	-0.445048	0.036112	-0.070292	0.089773	-0.334066
Data106	-0.312551	-0.191905	-0.027669	-0.445506	0.029043	-0.079142	0.099131	-0.330607
Data107	-0.308634	-0.190277	-0.024312	-0.445913	0.02299	-0.08372	0.094604	-0.32725
Data108	-0.304464	-0.187887	-0.018717	-0.446523	0.018616	-0.079956	0.078684	-0.324198
Data109	-0.299988	-0.184937	-0.01119	-0.44754	0.016378	-0.077616	0.068258	-0.321147
Data110	-0.295512	-0.181681	-0.002441	-0.449219	0.016429	-0.073954	0.06719	-0.317993
Data111	-0.29129	-0.178375	0.00646	-0.451813	0.018717	-0.067444	0.052897	-0.314636
Data112	-0.287425	-0.175222	0.014648	-0.455475	0.02299	-0.076955	0.04008	-0.310872
Data113	-0.283915	-0.172424	0.021413	-0.460205	0.028788	-0.082753	0.039012	-0.306702
Data114	-0.280457	-0.170034	0.026499	-0.465698	0.035553	-0.0855	0.043538	-0.302022
Data115	-0.276693	-0.168203	0.030263	-0.471293	0.042572	-0.09374	0.039571	-0.296936
Data116	-0.272369	-0.166829	0.033213	-0.476227	0.049082	-0.107778	0.02238	-0.291341
Data117	-0.267334	-0.165965	0.035909	-0.479635	0.054372	-0.122375	-0.003916	-0.285543
Data118	-0.261739	-0.165456	0.038859	-0.48111	0.057882	-0.134939	-0.029195	-0.279541
Data119	-0.25589	-0.165253	0.042267	-0.480398	0.059408	-0.13387	-0.044657	-0.273438
Data120	-0.250092	-0.165304	0.045878	-0.477905	0.059052	-0.125834	-0.048472	-0.267334
Data121	-0.244751	-0.165456	0.049133	-0.474243	0.057271	-0.109253	-0.054474	-0.261332
Data122	-0.240021	-0.165456	0.051371	-0.470123	0.054626	-0.10142	-0.063324	-0.255432
Data123	-0.235952	-0.165151	0.051931	-0.466309	0.051982	-0.098979	-0.072378	-0.249634
Data124	-0.232442	-0.16449	0.050507	-0.463053	0.049998	-0.102641	-0.06546	-0.243835
Data125	-0.229136	-0.163472	0.047099	-0.460358	0.049286	-0.105337	-0.055745	-0.238037
Data126	-0.225728	-0.162303	0.042165	-0.45812	0.050252	-0.097402	-0.050456	-0.232137
Data127	-0.221914	-0.161387	0.036367	-0.455983	0.052846	-0.085907	-0.059814	-0.226135
Data128	-0.217438	-0.161031	0.030619	-0.453796	0.056915	-0.07548	-0.074361	-0.220032
Data129	-0.212453	-0.161591	0.025635	-0.451355	0.062002	-0.080668	-0.081533	-0.213928
Data130	-0.207163	-0.163066	0.022024	-0.448761	0.067393	-0.08906	-0.092519	-0.207723
Data131	-0.201976	-0.165202	0.02004	-0.446116	0.07253	-0.098012	-0.096029	-0.201518
Data132	-0.197245	-0.167694	0.019633	-0.443471	0.076853	-0.104116	-0.093892	-0.195618
Data133	-0.19338	-0.169983	0.020549	-0.440826	0.079956	-0.107981	-0.099843	-0.190023
Data134	-0.190531	-0.171661	0.02243	-0.437978	0.081787	-0.110321	-0.101369	-0.184835
Data135	-0.1887	-0.172373	0.024923	-0.434926	0.082347	-0.10198	-0.105642	-0.180155
Data136	-0.187734	-0.172119	0.027873	-0.431417	0.081787	-0.101471	-0.119629	-0.175985
Data137	-0.187327	-0.170949	0.031382	-0.42745	0.080566	-0.096893	-0.136312	-0.172424
Data138	-0.187073	-0.169067	0.035706	-0.422974	0.078939	-0.086924	-0.158335	-0.169271
Data139	-0.186666	-0.166626	0.0413	-0.417989	0.077108	-0.075633	-0.175425	-0.166626
Data140	-0.185649	-0.163778	0.048472	-0.412598	0.075277	-0.069173	-0.1916	-0.164185
Data141	-0.183767	-0.160573	0.057271	-0.406901	0.073344	-0.072123	-0.194041	-0.161947
Data142	-0.180868	-0.15686	0.067444	-0.400899	0.071157	-0.074819	-0.19811	-0.159709
Data143	-0.1769	-0.15274	0.078328	-0.394745	0.068512	-0.074158	-0.190684	-0.157369
Data144	-0.172017	-0.148214	0.08901	-0.388387	0.065155	-0.075734	-0.181173	-0.154826
Data145	-0.16627	-0.143483	0.098368	-0.381775	0.061137	-0.074463	-0.180715	-0.151876
Data146	-0.159861	-0.138957	0.105591	-0.374908	0.05661	-0.080363	-0.185903	-0.148621
Data147	-0.152944	-0.135091	0.110016	-0.367635	0.051931	-0.091044	-0.199839	-0.144857
Data148	-0.145721	-0.132345	0.111389	-0.359904	0.047506	-0.096741	-0.212962	-0.140788
Data149	-0.138346	-0.13087	0.109863	-0.351817	0.043742	-0.087687	-0.231476	-0.136312
Data150	-0.131073	-0.130514	0.105947	-0.343424	0.040741	-0.07487	-0.264994	-0.131531
Data151	-0.124308	-0.13087	0.100403	-0.335032	0.038452	-0.071157	-0.289358	-0.126444
Data152	-0.118357	-0.131429	0.094045	-0.326894	0.036519	-0.073446	-0.305583	-0.121053
Data153	-0.113525	-0.131582	0.087636	-0.319316	0.034485	-0.070546	-0.313517	-0.11556
Data154	-0.109965	-0.13092	0.081787	-0.3125	0.031891	-0.058034	-0.320485	-0.109863
Data155	-0.107625	-0.129293	0.076803	-0.306396	0.02833	-0.046844	-0.321503	-0.104065
Data156	-0.106354	-0.126597	0.072835	-0.300802	0.023804	-0.044861	-0.322927	-0.098165
Data157	-0.105591	-0.123138	0.069478	-0.295207	0.018361	-0.039825	-0.320536	-0.092265
Data158	-0.10493	-0.119171	0.066223	-0.289001	0.012156	-0.04125	-0.319773	-0.086466
Data159	-0.103607	-0.11495	0.062408	-0.281677	0.005341	-0.049235	-0.316671	-0.08077
Data160	-0.101115	-0.11083	0.057373	-0.272776	-0.001882	-0.071157	-0.305379	-0.075378
Data161	-0.096944	-0.106964	0.050761	-0.262044	-0.00946	-0.085297	-0.290578	-0.070292
Data162	-0.090841	-0.103505	0.04247	-0.249583	-0.017192	-0.092316	-0.290273	-0.065613
Data163	-0.082855	-0.100555	0.032603	-0.235647	-0.024821	-0.090535	-0.297699	-0.061442
Data164	-0.073497	-0.098114	0.021769	-0.220744	-0.031993	-0.086568	-0.303853	-0.05778
Data165	-0.063527	-0.096232	0.010478	-0.205434	-0.0383	-0.069427	-0.307465	-0.054626
Data166	-0.054118	-0.095062	-0.000559	-0.19043	-0.043386	-0.047709	-0.29775	-0.05188
Data167	-0.046234	-0.094706	-0.010783	-0.176442	-0.046997	-0.030518	-0.285238	-0.049438
Data168	-0.04069	-0.095317	-0.019531	-0.163829	-0.04893	-0.016479	-0.270487	-0.047099
Data169	-0.037638	-0.096842	-0.026347	-0.152893	-0.049286	0.003713	-0.268656	-0.044657
Data170	-0.036621	-0.099335	-0.030924	-0.143483	-0.048319	0.025228	-0.272929	-0.042013
Data171	-0.036621	-0.102539	-0.03301	-0.13504	-0.046539	0.026754	-0.278778	-0.038757
Data172	-0.036367	-0.105998	-0.032806	-0.126902	-0.044556	0.023855	-0.293223	-0.034993
Data173	-0.034637	-0.109151	-0.030619	-0.118103	-0.042979	0.037587	-0.316416	-0.030518
Data174	-0.030568	-0.111491	-0.02711	-0.10788	-0.042419	0.055695	-0.325317	-0.025228
Data175	-0.023855	-0.112406	-0.02299	-0.095673	-0.043182	0.067495	-0.319163	-0.019226
Data176	-0.014648	-0.111643	-0.018921	-0.081228	-0.045471	0.070699	-0.313619	-0.012614
Data177	-0.003459	-0.1091	-0.015513	-0.064697	-0.049184	0.067851	-0.313009	-0.005391
Data178	0.008952	-0.105184	-0.013173	-0.046539	-0.054067	0.072479	-0.317332	0.002035
Data179	0.021973	-0.100606	-0.012105	-0.027415	-0.059916	0.067698	-0.314535	0.009766
Data180	0.034943	-0.09613	-0.012309	-0.008189	-0.066528	0.057576	-0.318909	0.017395
Data181	0.047404	-0.092621	-0.013835	0.010274	-0.0737	0.048625	-0.323537	0.024821
Data182	0.05895	-0.090739	-0.016479	0.027517	-0.081431	0.039724	-0.326436	0.031942
Data183	0.069173	-0.09079	-0.019989	0.043081	-0.089518	0.036367	-0.320485	0.038452
Data184	0.077769	-0.092468	-0.024261	0.056966	-0.097707	0.035299	-0.323334	0.044454
Data185	0.084635	-0.095164	-0.029093	0.069427	-0.105489	0.036418	-0.325826	0.049744
Data186	0.08962	-0.09786	-0.034434	0.081075	-0.112406	0.03713	-0.320791	0.054423
Data187	0.093028	-0.099589	-0.040487	0.092468	-0.117798	0.03301	-0.306549	0.05839
Data188	0.095266	-0.099538	-0.047302	0.104167	-0.121358	0.037181	-0.292765	0.061849
Data189	0.096944	-0.0973	-0.055084	0.116526	-0.122935	0.047506	-0.279439	0.064901
Data190	0.098674	-0.092926	-0.063833	0.129649	-0.122782	0.053457	-0.267283	0.067546
Data191	0.101064	-0.086873	-0.073446	0.143534	-0.12146	0.051575	-0.245005	0.069987
Data192	0.104574	-0.079803	-0.083516	0.158132	-0.11968	0.044403	-0.212351	0.072327
Data193	0.109304	-0.072327	-0.093486	0.173391	-0.118103	0.037638	-0.185191	0.074768
Data194	0.115204	-0.065002	-0.102946	0.189412	-0.117289	0.042725	-0.184428	0.077311
Data195	0.121969	-0.058136	-0.11144	0.206451	-0.117391	0.059255	-0.195465	0.08016
Data196	0.129089	-0.051575	-0.118815	0.224559	-0.118256	0.089467	-0.196025	0.083516
Data197	0.136159	-0.045064	-0.125122	0.243835	-0.119476	0.107371	-0.190633	0.08728
Data198	0.142873	-0.038198	-0.130666	0.263977	-0.120595	0.119019	-0.171611	0.091756
Data199	0.149231	-0.030416	-0.135905	0.284729	-0.121155	0.11912	-0.163472	0.096842
Data200	0.155436	-0.021464	-0.141449	0.305634	-0.120748	0.119375	-0.158844	0.102743
Data201	0.162048	-0.011088	-0.147451	0.326284	-0.119273	0.128072	-0.150503	0.109558
Data202	0.169525	0.000661	-0.153961	0.346578	-0.116781	0.136108	-0.141042	0.117188
Data203	0.178477	0.013784	-0.160522	0.366567	-0.113525	0.151469	-0.134786	0.125732
Data204	0.189158	0.028178	-0.166423	0.386403	-0.109812	0.169322	-0.124359	0.135295
Data205	0.201619	0.043742	-0.170644	0.406596	-0.105896	0.168813	-0.103099	0.145671
Data206	0.215607	0.060425	-0.172221	0.427399	-0.10203	0.170135	-0.08784	0.157064
Data207	0.23056	0.078328	-0.170339	0.449015	-0.098216	0.18336	-0.074666	0.169271
Data208	0.24587	0.097504	-0.164337	0.471446	-0.094198	0.207011	-0.052541	0.182495
Data209	0.260874	0.117696	-0.15391	0.494334	-0.089518	0.223236	-0.037689	0.196635
Data210	0.274963	0.138804	-0.139058	0.51712	-0.083567	0.233612	-0.017344	0.21169
Data211	0.287933	0.16037	-0.119934	0.539398	-0.075684	0.238953	0.011698	0.227865
Data212	0.299784	0.182241	-0.097097	0.56071	-0.065206	0.242259	0.02711	0.24526
Data213	0.311076	0.204264	-0.07136	0.581156	-0.051829	0.247955	0.02828	0.263774
Data214	0.322673	0.226796	-0.04364	0.601095	-0.035299	0.263418	0.033366	0.283813
Data215	0.335693	0.250397	-0.014801	0.621134	-0.015869	0.267741	0.055033	0.305278
Data216	0.351257	0.275777	0.014292	0.641937	0.006205	0.276489	0.07843	0.328267
Data217	0.370178	0.303599	0.043081	0.664215	0.030365	0.302175	0.110321	0.352783
Data218	0.393016	0.334269	0.07136	0.688477	0.056	0.327047	0.145365	0.379028
Data219	0.419871	0.367788	0.099131	0.714925	0.082652	0.354258	0.182749	0.406799
Data220	0.45049	0.403798	0.126648	0.743815	0.109812	0.384572	0.215251	0.435994
Data221	0.484467	0.441996	0.15447	0.775146	0.13738	0.421956	0.250092	0.466614
Data222	0.52124	0.481974	0.183156	0.808868	0.165405	0.45517	0.293732	0.498454
Data223	0.560404	0.523478	0.213165	0.844828	0.194295	0.482635	0.335744	0.531311
Data224	0.6014	0.566457	0.244802	0.882823	0.224711	0.509949	0.388082	0.565186
Data225	0.64387	0.61086	0.278219	0.922445	0.257517	0.547841	0.424957	0.599874
Data226	0.687358	0.656637	0.313263	0.963542	0.293579	0.586548	0.447439	0.635173
Data227	0.731405	0.703583	0.349681	1.00591	0.333608	0.613708	0.478617	0.671082
Data228	0.775553	0.751394	0.386963	1.0495	0.377909	0.629628	0.518901	0.707397
Data229	0.819244	0.799815	0.424754	1.094055	0.42628	0.649923	0.563049	0.743815
Data230	0.861969	0.848643	0.462545	1.139425	0.47821	0.680949	0.609182	0.780233
Data231	0.903168	0.897675	0.499929	1.184998	0.532532	0.724386	0.662028	0.816345
Data232	0.942383	0.946808	0.536601	1.22996	0.588023	0.775909	0.717417	0.851746
Data233	0.97936	0.995789	0.572255	1.273346	0.643311	0.820974	0.764465	0.886027
Data234	1.013692	1.04421	0.606537	1.314138	0.696971	0.851288	0.815786	0.918681
Data235	1.045227	1.091614	0.639191	1.351624	0.747833	0.882365	0.866445	0.9493
Data236	1.07371	1.13739	0.669912	1.385498	0.794881	0.911458	0.905558	0.977376
Data237	1.099091	1.180827	0.69814	1.415914	0.837301	0.945435	0.94223	1.002299
Data238	1.121318	1.221212	0.723317	1.44338	0.87443	0.96639	0.96934	1.023763
Data239	1.140391	1.25768	0.74468	1.468404	0.90566	0.990804	0.985057	1.041361
Data240	1.156209	1.289368	0.761515	1.491343	0.930786	1.006978	0.995992	1.054789
Data241	1.16862	1.315358	0.77301	1.512248	0.949453	1.018473	1.022644	1.063741
Data242	1.177266	1.334737	0.778758	1.530558	0.96166	1.030935	1.045431	1.068217
Data243	1.181691	1.346639	0.778605	1.54541	0.967458	1.043701	1.06959	1.068115
Data244	1.181183	1.350606	0.772858	1.555786	0.967102	1.057536	1.091207	1.063436
Data245	1.175181	1.346436	0.762227	1.560669	0.961049	1.062317	1.088257	1.054281
Data246	1.163177	1.334483	0.74763	1.559347	0.950063	1.046397	1.068726	1.040955
Data247	1.145121	1.315257	0.729879	1.551666	0.934957	1.02356	1.04421	1.023356
Data248	1.121216	1.289724	0.709737	1.537781	0.916545	0.997264	1.016795	1.001892
Data249	1.092122	1.259003	0.687358	1.51825	0.89564	0.973307	0.989075	0.976868
Data250	1.058858	1.224111	0.662638	1.493937	0.872752	0.940653	0.965068	0.948283
Data251	1.022644	1.186167	0.635173	1.465658	0.848134	0.911153	0.961355	0.916545
Data252	0.984497	1.146139	0.604248	1.434174	0.821533	0.886688	0.953115	0.881755
Data253	0.945384	1.104889	0.569204	1.400197	0.792592	0.859833	0.928599	0.844421
Data254	0.905863	1.063131	0.529734	1.364136	0.760956	0.827179	0.890961	0.804647
Data255	0.866241	1.02122	0.485891	1.326447	0.726267	0.784963	0.840759	0.762736
Data256	0.826416	0.97936	0.438232	1.287079	0.688731	0.746511	0.80246	0.718994
Data257	0.786235	0.937551	0.387929	1.246084	0.648855	0.708923	0.762685	0.673828
Data258	0.745494	0.895487	0.336202	1.203461	0.607452	0.676422	0.724233	0.627441
Data259	0.704041	0.852865	0.284271	1.159159	0.56544	0.638936	0.681356	0.580139
Data260	0.661723	0.809479	0.233256	1.113637	0.523478	0.607859	0.636698	0.532328
Data261	0.61854	0.765279	0.183512	1.067454	0.482025	0.571696	0.581309	0.484111
Data262	0.574493	0.720317	0.135193	1.021576	0.440979	0.530853	0.53065	0.435791
Data263	0.529582	0.674795	0.087992	0.976766	0.400085	0.499268	0.48111	0.387675
Data264	0.483907	0.628764	0.041453	0.933838	0.359039	0.471954	0.431976	0.339762
Data265	0.437673	0.582326	-0.004578	0.892944	0.317383	0.437419	0.393016	0.292358
Data266	0.391032	0.535329	-0.050405	0.853831	0.275116	0.400391	0.353648	0.245361
Data267	0.344493	0.487773	-0.095774	0.815582	0.23229	0.365041	0.330607	0.199076
Data268	0.298411	0.439657	-0.140584	0.777079	0.189209	0.335337	0.302022	0.153503
Data269	0.253398	0.391184	-0.184784	0.736949	0.146179	0.288951	0.253703	0.108744
Data270	0.209859	0.342814	-0.228526	0.694173	0.103505	0.251923	0.198924	0.064799
Data271	0.168101	0.295207	-0.271912	0.648346	0.061442	0.217997	0.149282	0.021871
Data272	0.128377	0.248922	-0.314941	0.599874	0.019989	0.182292	0.107269	-0.02004
Data273	0.090637	0.204519	-0.357412	0.549825	-0.02065	0.153097	0.069834	-0.061035
Data274	0.054474	0.16215	-0.398763	0.499827	-0.060577	0.128276	0.034485	-0.100911
Data275	0.019531	0.121714	-0.43808	0.45166	-0.099589	0.101878	0.001221	-0.139669
Data276	-0.014852	0.083008	-0.474599	0.406647	-0.137583	0.065715	-0.030263	-0.177307
Data277	-0.049337	0.045624	-0.507711	0.365601	-0.174408	0.02828	-0.053609	-0.213928
Data278	-0.084178	0.009308	-0.537211	0.328471	-0.210012	-0.000356	-0.08021	-0.24943
Data279	-0.119476	-0.026143	-0.563304	0.294698	-0.244344	-0.021973	-0.106659	-0.283915
Data280	-0.154928	-0.060883	-0.586344	0.263468	-0.277405	-0.053253	-0.140737	-0.317383
Data281	-0.190023	-0.094961	-0.606893	0.234121	-0.309143	-0.09374	-0.172729	-0.349731
Data282	-0.223796	-0.128377	-0.625356	0.206146	-0.33961	-0.12792	-0.206553	-0.381063
Data283	-0.255432	-0.161133	-0.641988	0.179392	-0.368703	-0.157979	-0.243022	-0.411377
Data284	-0.28417	-0.193176	-0.657247	0.153859	-0.396322	-0.184631	-0.284526	-0.440572
Data285	-0.309703	-0.224202	-0.671285	0.129445	-0.422363	-0.208588	-0.319926	-0.468648
Data286	-0.33193	-0.253957	-0.684306	0.105947	-0.446879	-0.232697	-0.341085	-0.495402
Data287	-0.351359	-0.282084	-0.696309	0.083008	-0.469869	-0.258179	-0.361837	-0.520833
Data288	-0.368703	-0.308278	-0.707194	0.060069	-0.491536	-0.284424	-0.393117	-0.54484
Data289	-0.384878	-0.332438	-0.716553	0.036875	-0.512034	-0.307566	-0.427653	-0.567424
Data290	-0.400645	-0.354665	-0.724233	0.013326	-0.531616	-0.319214	-0.434926	-0.588277
Data291	-0.416514	-0.375214	-0.730133	-0.010071	-0.550435	-0.327454	-0.436605	-0.607605
Data292	-0.432739	-0.394541	-0.734609	-0.032756	-0.568593	-0.334676	-0.446574	-0.625305
Data293	-0.449015	-0.413106	-0.738271	-0.05366	-0.586039	-0.347748	-0.46168	-0.641378
Data294	-0.464935	-0.431417	-0.741831	-0.071971	-0.60262	-0.365295	-0.478516	-0.655823
Data295	-0.479889	-0.44988	-0.74585	-0.087077	-0.618337	-0.390778	-0.507863	-0.668742
Data296	-0.493215	-0.468801	-0.750529	-0.098775	-0.632935	-0.424296	-0.53477	-0.680135
Data297	-0.504557	-0.48818	-0.755514	-0.107473	-0.646566	-0.457408	-0.542806	-0.690104
Data298	-0.513662	-0.507914	-0.760345	-0.114085	-0.65918	-0.468394	-0.546977	-0.698751
Data299	-0.520579	-0.527598	-0.76416	-0.119527	-0.670878	-0.463104	-0.551453	-0.706075
Data300	-0.525309	-0.546722	-0.7665	-0.124715	-0.681712	-0.456289	-0.553589	-0.712179
Data301	-0.528158	-0.564779	-0.767008	-0.130208	-0.691579	-0.458018	-0.562846	-0.717163
Data302	-0.529327	-0.581207	-0.765737	-0.135956	-0.700328	-0.450795	-0.590973	-0.720927
Data303	-0.529226	-0.595754	-0.763143	-0.141754	-0.707601	-0.445913	-0.605367	-0.72347
Data304	-0.528158	-0.608164	-0.759786	-0.146942	-0.712941	-0.44398	-0.598907	-0.724894
Data305	-0.52653	-0.618439	-0.756175	-0.151062	-0.716146	-0.436045	-0.597127	-0.725199
Data306	-0.524495	-0.626678	-0.752818	-0.15391	-0.717061	-0.426737	-0.605774	-0.724386
Data307	-0.522105	-0.632935	-0.749919	-0.155589	-0.71579	-0.433757	-0.620931	-0.722351
Data308	-0.519155	-0.637512	-0.747325	-0.156708	-0.712738	-0.442505	-0.629171	-0.719198
Data309	-0.515238	-0.640615	-0.744832	-0.157979	-0.708466	-0.443675	-0.627391	-0.714925
Data310	-0.509949	-0.642548	-0.74173	-0.160065	-0.703634	-0.434977	-0.6191	-0.709534
Data311	-0.503031	-0.643616	-0.737508	-0.163269	-0.698751	-0.4304	-0.625203	-0.703125
Data312	-0.494436	-0.643972	-0.731506	-0.16744	-0.694173	-0.428721	-0.628052	-0.695699
Data313	-0.484416	-0.643667	-0.723368	-0.171967	-0.689952	-0.426687	-0.628103	-0.687358
Data314	-0.473429	-0.642598	-0.713043	-0.175934	-0.685933	-0.42689	-0.616353	-0.678304
Data315	-0.462189	-0.640767	-0.700684	-0.178375	-0.681966	-0.424347	-0.605876	-0.66864
Data316	-0.451355	-0.638224	-0.686747	-0.17863	-0.677694	-0.416361	-0.596263	-0.658366
Data317	-0.441488	-0.635274	-0.671844	-0.176544	-0.673065	-0.404765	-0.592601	-0.647786
Data318	-0.433044	-0.632324	-0.656586	-0.172424	-0.667979	-0.389608	-0.585531	-0.6368
Data319	-0.426025	-0.629832	-0.641581	-0.16688	-0.662231	-0.393626	-0.570984	-0.625712
Data320	-0.420278	-0.628103	-0.627289	-0.160573	-0.655619	-0.398204	-0.555115	-0.614522
Data321	-0.415293	-0.627187	-0.614014	-0.154114	-0.647939	-0.399526	-0.54484	-0.603231
Data322	-0.410614	-0.626984	-0.601807	-0.147705	-0.638835	-0.398	-0.54362	-0.591838
Data323	-0.405579	-0.627136	-0.590464	-0.141195	-0.628103	-0.38976	-0.543823	-0.580343
Data324	-0.399679	-0.627238	-0.57958	-0.13443	-0.615845	-0.392812	-0.531057	-0.568848
Data325	-0.392507	-0.626933	-0.568492	-0.127157	-0.60257	-0.401662	-0.518036	-0.557149
Data326	-0.383911	-0.626017	-0.556539	-0.11912	-0.588888	-0.410258	-0.51295	-0.545247
Data327	-0.373891	-0.62439	-0.54306	-0.110321	-0.575663	-0.407054	-0.518443	-0.533142
Data328	-0.362752	-0.62205	-0.527802	-0.100962	-0.56366	-0.405121	-0.522563	-0.520833
Data329	-0.3508	-0.619202	-0.510864	-0.091298	-0.553335	-0.398966	-0.519511	-0.508321
Data330	-0.338389	-0.616048	-0.492757	-0.081584	-0.544688	-0.386403	-0.506999	-0.495605
Data331	-0.325724	-0.612742	-0.474345	-0.072021	-0.537364	-0.38386	-0.494944	-0.482686
Data332	-0.312754	-0.609589	-0.456441	-0.062714	-0.530802	-0.387726	-0.483805	-0.469666
Data333	-0.299072	-0.60674	-0.439707	-0.053609	-0.524241	-0.38208	-0.474803	-0.456645
Data334	-0.284119	-0.604248	-0.424449	-0.044657	-0.517019	-0.376231	-0.457865	-0.443624
Data335	-0.26708	-0.602061	-0.410716	-0.035655	-0.508626	-0.363668	-0.445302	-0.430705
Data336	-0.24765	-0.600128	-0.398051	-0.026601	-0.498657	-0.355174	-0.446065	-0.417887
Data337	-0.225728	-0.598348	-0.386098	-0.017497	-0.486908	-0.349426	-0.448201	-0.405273
Data338	-0.201823	-0.596619	-0.3744	-0.008291	-0.473378	-0.341492	-0.44632	-0.392761
Data339	-0.1769	-0.594838	-0.3626	0.000763	-0.45812	-0.339712	-0.434875	-0.380249
Data340	-0.152181	-0.592906	-0.350545	0.009918	-0.441437	-0.329997	-0.40685	-0.367839
Data341	-0.128937	-0.59082	-0.338236	0.019073	-0.423686	-0.320282	-0.384674	-0.355326
Data342	-0.108236	-0.588633	-0.325928	0.028483	-0.405477	-0.305379	-0.380605	-0.342814
Data343	-0.090688	-0.586294	-0.313873	0.038401	-0.387319	-0.294851	-0.380046	-0.330098
Data344	-0.076599	-0.583852	-0.30248	0.049032	-0.369873	-0.282593	-0.378876	-0.317179
Data345	-0.065816	-0.581309	-0.292206	0.060425	-0.353444	-0.277507	-0.370483	-0.303853
Data346	-0.057729	-0.578715	-0.283203	0.072479	-0.338287	-0.280711	-0.373688	-0.290324
Data347	-0.051626	-0.575968	-0.275421	0.08489	-0.324402	-0.283356	-0.37557	-0.276388
Data348	-0.046743	-0.573018	-0.268402	0.097249	-0.311737	-0.271301	-0.368551	-0.262146
Data349	-0.042114	-0.56956	-0.261332	0.109253	-0.299937	-0.264028	-0.355581	-0.247599
Data350	-0.037079	-0.56544	-0.253448	0.120697	-0.288595	-0.247447	-0.346832	-0.232646
Data351	-0.031026	-0.560506	-0.243988	0.131429	-0.277201	-0.221049	-0.340474	-0.217489
Data352	-0.023651	-0.554911	-0.232646	0.141449	-0.26535	-0.200297	-0.345713	-0.201925
Data353	-0.014954	-0.549062	-0.219625	0.150859	-0.252584	-0.193431	-0.344543	-0.186259
Data354	-0.005137	-0.543569	-0.205638	0.159658	-0.238647	-0.194702	-0.346069	-0.170288
Data355	0.005239	-0.539246	-0.191701	0.168101	-0.223338	-0.202586	-0.347697	-0.154215
Data356	0.015869	-0.536702	-0.178884	0.176341	-0.206909	-0.222168	-0.348307	-0.138041
Data357	0.026042	-0.536245	-0.167948	0.184733	-0.189667	-0.238749	-0.349121	-0.121969
Data358	0.03535	-0.537567	-0.159302	0.193685	-0.172119	-0.249634	-0.337168	-0.105896
Data359	0.04364	-0.540059	-0.15269	0.203451	-0.154978	-0.252177	-0.312754	-0.090027
Data360	0.05071	-0.542552	-0.147349	0.214183	-0.138855	-0.252075	-0.302531	-0.074361
Data361	0.056712	-0.543925	-0.142059	0.225677	-0.124308	-0.248871	-0.307872	-0.058797
Data362	0.061646	-0.543315	-0.135498	0.237783	-0.111643	-0.244548	-0.304667	-0.043538
Data363	0.065715	-0.540263	-0.126648	0.250142	-0.100911	-0.237274	-0.294444	-0.028381
Data364	0.068919	-0.534668	-0.114797	0.2624	-0.091909	-0.239003	-0.27888	-0.013224
Data365	0.071462	-0.527089	-0.100047	0.274404	-0.084025	-0.24114	-0.270284	0.001729
Data366	0.073497	-0.518036	-0.082906	0.286001	-0.076599	-0.2388	-0.27003	0.016886
Data367	0.075277	-0.508219	-0.064392	0.297139	-0.06897	-0.238851	-0.284017	0.032145
Data368	0.077209	-0.497996	-0.045471	0.307719	-0.060679	-0.24826	-0.298564	0.047811
Data369	0.0796	-0.487722	-0.026957	0.317485	-0.051626	-0.249837	-0.299988	0.063782
Data370	0.082804	-0.477295	-0.009308	0.326233	-0.041911	-0.239512	-0.300293	0.080261
Data371	0.087077	-0.466665	0.007273	0.333659	-0.032043	-0.225881	-0.307363	0.097046
Data372	0.092417	-0.455729	0.02299	0.33961	-0.02243	-0.211589	-0.312805	0.114136
Data373	0.098623	-0.444438	0.037944	0.344238	-0.01358	-0.196533	-0.304057	0.131531
Data374	0.105184	-0.43279	0.052185	0.347748	-0.005697	-0.198313	-0.2889	0.148926
Data375	0.111593	-0.421092	0.065765	0.350749	0.001017	-0.203959	-0.271556	0.166321
Data376	0.117137	-0.409597	0.078634	0.35375	0.006714	-0.203145	-0.253296	0.183512
Data377	0.121307	-0.39856	0.090637	0.35731	0.011444	-0.205129	-0.238393	0.200297
Data378	0.123545	-0.388184	0.101725	0.361938	0.015462	-0.213521	-0.234528	0.216471
Data379	0.123647	-0.378418	0.111796	0.367737	0.018921	-0.22049	-0.229797	0.232137
Data380	0.121307	-0.369008	0.120799	0.374552	0.022074	-0.219269	-0.219218	0.247091
Data381	0.116628	-0.359497	0.128784	0.381775	0.025075	-0.214081	-0.22054	0.261536
Data382	0.109812	-0.349579	0.135854	0.388845	0.02828	-0.208333	-0.224609	0.275574
Data383	0.101166	-0.338999	0.142314	0.394897	0.031942	-0.210114	-0.225779	0.289103
Data384	0.091349	-0.327759	0.148621	0.399424	0.036214	-0.212708	-0.226288	0.302633
Data385	0.080872	-0.316213	0.155334	0.401917	0.04125	-0.214793	-0.223236	0.315959
Data386	0.070445	-0.304667	0.162913	0.402273	0.047099	-0.205536	-0.205231	0.329386
Data387	0.060527	-0.293528	0.171611	0.400747	0.05366	-0.193481	-0.180308	0.343018
Data388	0.051473	-0.282949	0.181325	0.397644	0.06073	-0.178019	-0.157572	0.35675
Data389	0.04364	-0.272827	0.191752	0.393626	0.067902	-0.15391	-0.133413	0.370585
Data390	0.036926	-0.262807	0.202484	0.389252	0.074921	-0.130361	-0.11083	0.38442
Data391	0.031331	-0.252533	0.213216	0.385132	0.081329	-0.126241	-0.097046	0.398051
Data392	0.026703	-0.241648	0.223948	0.381724	0.086873	-0.119273	-0.105031	0.41158
Data393	0.022634	-0.229848	0.234833	0.379384	0.091197	-0.119629	-0.131226	0.424703
Data394	0.018819	-0.217234	0.246379	0.378062	0.094299	-0.126546	-0.143636	0.437419
Data395	0.014903	-0.204061	0.25884	0.377655	0.09613	-0.144704	-0.136261	0.449727
Data396	0.01063	-0.190684	0.272369	0.377757	0.096893	-0.164032	-0.125631	0.461528
Data397	0.005951	-0.177561	0.286713	0.378164	0.097097	-0.173492	-0.123596	0.472921
Data398	0.000966	-0.164998	0.301412	0.378469	0.097148	-0.165405	-0.124003	0.483907
Data399	-0.004018	-0.153046	0.315857	0.378621	0.097605	-0.160065	-0.126292	0.494588
Data400	-0.008698	-0.141551	0.32959	0.378672	0.098826	-0.162659	-0.129751	0.504964
Data401	-0.012716	-0.130107	0.342306	0.378621	0.100962	-0.17156	-0.123647	0.515035
Data402	-0.015971	-0.118408	0.354004	0.378672	0.103963	-0.179291	-0.116018	0.524801
Data403	-0.018463	-0.106049	0.364939	0.378825	0.107422	-0.180003	-0.118256	0.534159
Data404	-0.020345	-0.092977	0.375112	0.379028	0.11083	-0.171814	-0.116069	0.542908
Data405	-0.02182	-0.079244	0.384674	0.379028	0.113576	-0.154215	-0.099131	0.551147
Data406	-0.023092	-0.065257	0.393321	0.378672	0.115153	-0.13799	-0.087026	0.558675
Data407	-0.024261	-0.051575	0.400696	0.377706	0.115204	-0.133769	-0.083872	0.565389
Data408	-0.025228	-0.038757	0.406342	0.375977	0.113424	-0.13209	-0.077566	0.571187
Data409	-0.026042	-0.027212	0.410004	0.373484	0.110067	-0.134226	-0.075277	0.576172
Data410	-0.026601	-0.017293	0.411682	0.37028	0.105387	-0.142619	-0.071462	0.580241
Data411	-0.026906	-0.008952	0.41158	0.366465	0.099945	-0.157115	-0.066681	0.583496
Data412	-0.027008	-0.001729	0.410309	0.362295	0.09435	-0.15686	-0.062561	0.585938
Data413	-0.026957	0.004883	0.408478	0.358073	0.089111	-0.141754	-0.053507	0.587769
Data414	-0.026957	0.011597	0.406596	0.354207	0.084483	-0.125326	-0.048116	0.588888
Data415	-0.027059	0.018972	0.405172	0.351003	0.080516	-0.121257	-0.040944	0.589498
Data416	-0.027568	0.027262	0.404561	0.348765	0.077209	-0.121511	-0.029653	0.5896
Data417	-0.02889	0.036519	0.405121	0.347646	0.07431	-0.120443	-0.011241	0.589498
Data418	-0.031331	0.04659	0.407155	0.347595	0.071818	-0.112203	-0.001678	0.589193
Data419	-0.035248	0.057271	0.410868	0.348358	0.069733	-0.09491	0.001882	0.588888
Data420	-0.04069	0.068309	0.416209	0.349528	0.068156	-0.086721	-0.01063	0.588582
Data421	-0.047557	0.079651	0.423024	0.350596	0.067342	-0.082296	-0.019124	0.588481
Data422	-0.055339	0.091146	0.430806	0.351054	0.067495	-0.072327	-0.019938	0.588684
Data423	-0.063273	0.102793	0.438792	0.350393	0.068817	-0.066223	-0.013987	0.589396
Data424	-0.07075	0.114288	0.446421	0.348358	0.071259	-0.061391	-0.001628	0.590515
Data425	-0.077057	0.125376	0.453135	0.344849	0.074717	-0.062358	0.015971	0.592143
Data426	-0.08194	0.135701	0.458679	0.339864	0.079041	-0.072632	0.025635	0.594279
Data427	-0.085246	0.145009	0.463003	0.333557	0.08372	-0.078328	0.028839	0.596924
Data428	-0.087229	0.153249	0.466309	0.326131	0.088348	-0.073954	0.033671	0.599772
Data429	-0.088145	0.160624	0.468801	0.317841	0.092367	-0.062408	0.032908	0.602824
Data430	-0.088501	0.167338	0.470632	0.308889	0.095266	-0.047862	0.04715	0.605876
Data431	-0.088704	0.173798	0.471903	0.299479	0.09669	-0.03535	0.053762	0.608724
Data432	-0.088959	0.180257	0.472666	0.289917	0.096537	-0.038554	0.056915	0.611165
Data433	-0.089417	0.186768	0.47287	0.280507	0.094859	-0.037079	0.0678	0.613098
Data434	-0.090129	0.193278	0.472616	0.271708	0.091807	-0.038147	0.071157	0.614421
Data435	-0.090892	0.199585	0.471853	0.263926	0.087687	-0.052846	0.070852	0.615031
Data436	-0.091553	0.205383	0.470632	0.257416	0.082855	-0.061188	0.070038	0.614929
Data437	-0.09201	0.210571	0.469004	0.252126	0.077413	-0.065053	0.07782	0.614319
Data438	-0.092112	0.2152	0.466919	0.247904	0.071615	-0.0619	0.087382	0.6132
Data439	-0.09196	0.219523	0.464325	0.244242	0.065562	-0.062663	0.083771	0.611776
Data440	-0.091553	0.223897	0.460917	0.240529	0.059509	-0.057882	0.065715	0.610046
Data441	-0.091044	0.228729	0.456543	0.236104	0.053813	-0.065562	0.04364	0.608317
Data442	-0.090586	0.234273	0.451101	0.230611	0.048777	-0.065816	0.034637	0.606689
Data443	-0.090332	0.24058	0.444489	0.223694	0.044861	-0.057882	0.035807	0.605164
Data444	-0.090637	0.247498	0.436808	0.215454	0.042318	-0.051575	0.042928	0.603943
Data445	-0.091604	0.254567	0.428467	0.206146	0.04125	-0.049286	0.065613	0.603027
Data446	-0.093587	0.261332	0.419871	0.196177	0.041504	-0.044708	0.079244	0.602417
Data447	-0.096588	0.267487	0.411428	0.186056	0.042623	-0.038757	0.079651	0.602112
Data448	-0.100657	0.272827	0.403595	0.176137	0.044047	-0.026855	0.083262	0.602112
Data449	-0.105489	0.277354	0.396779	0.166677	0.045013	-0.0177	0.103099	0.602315
Data450	-0.110931	0.281321	0.391184	0.157776	0.044963	-0.009715	0.113373	0.602824
Data451	-0.116526	0.284882	0.387014	0.149434	0.043386	-0.005239	0.108693	0.603638
Data452	-0.122121	0.288188	0.384369	0.141602	0.040131	-0.017141	0.104726	0.604553
Data453	-0.127462	0.291138	0.38325	0.134328	0.035248	-0.030416	0.105998	0.605672
Data454	-0.132599	0.293681	0.383453	0.127513	0.029043	-0.035807	0.099284	0.606995
Data455	-0.13738	0.295614	0.384521	0.121053	0.022024	-0.042216	0.103963	0.608419
Data456	-0.141805	0.296885	0.385946	0.114899	0.014903	-0.038859	0.123444	0.609945
Data457	-0.14562	0.297699	0.386963	0.108643	0.008189	-0.034587	0.119425	0.611572
Data458	-0.148366	0.298208	0.386912	0.101827	0.002594	-0.033569	0.120138	0.613098
Data459	-0.149485	0.298665	0.385335	0.093943	-0.001424	-0.026754	0.120595	0.614624
Data460	-0.148519	0.299276	0.382131	0.084381	-0.003713	-0.025584	0.117493	0.615743
Data461	-0.145162	0.300039	0.377401	0.072988	-0.004222	-0.020701	0.119527	0.616659
Data462	-0.139364	0.300751	0.371552	0.059814	-0.003306	-0.007629	0.123189	0.617065
Data463	-0.131632	0.301259	0.365041	0.045115	-0.001424	-0.000102	0.127513	0.616862
Data464	-0.122833	0.301259	0.35848	0.029551	0.000661	0.005747	0.108693	0.61615
Data465	-0.113881	0.300446	0.352173	0.013682	0.002594	0.00651	0.095317	0.614827
Data466	-0.105845	0.298716	0.346629	-0.001882	0.003764	0.014598	0.09079	0.612895
Data467	-0.099335	0.296021	0.341949	-0.016836	0.004018	0.018616	0.090129	0.610453
Data468	-0.094808	0.292511	0.338338	-0.030874	0.003153	0.026143	0.086161	0.607503
Data469	-0.092163	0.288188	0.335693	-0.043793	0.001221	0.026957	0.083567	0.604045
Data470	-0.090993	0.283254	0.333862	-0.055491	-0.00178	0.017446	0.090434	0.600382
Data471	-0.090841	0.277913	0.332489	-0.065816	-0.006104	0.014445	0.096283	0.596517
Data472	-0.091298	0.27242	0.331167	-0.074565	-0.011648	0.026194	0.103912	0.59255
Data473	-0.091858	0.266927	0.32959	-0.081685	-0.018361	0.03184	0.116272	0.588582
Data474	-0.092316	0.261485	0.327403	-0.087128	-0.026042	0.023346	0.124919	0.584615
Data475	-0.092621	0.256195	0.324198	-0.091146	-0.03418	0.009613	0.130259	0.580851
Data476	-0.092723	0.251007	0.319926	-0.093994	-0.042013	0.001628	0.130768	0.577087
Data477	-0.092773	0.245819	0.314484	-0.09613	-0.048879	-0.001577	0.124156	0.573425
Data478	-0.092875	0.240784	0.307973	-0.097961	-0.054321	0.00651	0.110372	0.569763
Data479	-0.093282	0.235952	0.300852	-0.099945	-0.058085	0.009308	0.09608	0.566101
Data480	-0.094248	0.231628	0.293579	-0.10259	-0.060577	-0.003204	0.095927	0.562236
Data481	-0.095876	0.227915	0.286764	-0.106252	-0.062358	-0.008087	0.102336	0.558065
Data482	-0.098216	0.224762	0.280914	-0.111237	-0.06424	-0.011648	0.105845	0.553589
Data483	-0.100911	0.221863	0.276337	-0.117696	-0.066833	-0.003052	0.113525	0.548604
Data484	-0.103709	0.218608	0.272929	-0.125529	-0.070496	-0.001017	0.113017	0.543009
Data485	-0.106252	0.214132	0.270284	-0.134481	-0.075226	-0.004425	0.106506	0.536804
Data486	-0.108388	0.207774	0.267792	-0.144297	-0.080668	-0.00473	0.100861	0.53009
Data487	-0.110067	0.198975	0.264893	-0.154572	-0.086365	0.003204	0.104319	0.52297
Data488	-0.11144	0.187632	0.261129	-0.1651	-0.091705	0.01475	0.109965	0.515442
Data489	-0.112661	0.174052	0.256246	-0.175578	-0.096334	0.02533	0.11851	0.507711
Data490	-0.113881	0.158946	0.250397	-0.186056	-0.099945	0.026194	0.122884	0.499878
Data491	-0.115204	0.143229	0.243886	-0.196482	-0.102336	0.015971	0.13916	0.492147
Data492	-0.116425	0.12792	0.237172	-0.206909	-0.103556	0.006866	0.150859	0.484517
Data493	-0.117442	0.113983	0.230764	-0.217234	-0.103658	0.010885	0.156148	0.477193
Data494	-0.118154	0.101929	0.225016	-0.227305	-0.102946	0.019124	0.160014	0.469971
Data495	-0.118306	0.092061	0.220235	-0.236867	-0.101776	0.043284	0.15625	0.46285
Data496	-0.118001	0.084178	0.216522	-0.24531	-0.10081	0.056051	0.153554	0.455831
Data497	-0.117238	0.077718	0.213928	-0.252279	-0.100606	0.054016	0.154775	0.448608
Data498	-0.11617	0.072072	0.212453	-0.257365	-0.101522	0.045471	0.147146	0.441284
Data499	-0.115102	0.066528	0.212097	-0.260417	-0.103709	0.041504	0.138245	0.433553
Data500	-0.114136	0.060679	0.21286	-0.261485	-0.106761	0.035451	0.126139	0.425313
Data501	-0.113475	0.054321	0.214691	-0.260925	-0.110016	0.025177	0.113169	0.416565
Data502	-0.113118	0.047506	0.217438	-0.259247	-0.112712	0.009613	0.114187	0.407206
Data503	-0.112864	0.040487	0.220795	-0.256907	-0.114034	-0.006104	0.127258	0.397237
Data504	-0.112559	0.033366	0.224406	-0.254262	-0.113475	-0.026449	0.138753	0.386556
Data505	-0.111898	0.026347	0.227814	-0.251617	-0.110881	-0.049744	0.139058	0.375366
Data506	-0.110728	0.019633	0.230509	-0.249023	-0.106659	-0.064443	0.132395	0.363566
Data507	-0.108897	0.013377	0.232035	-0.246328	-0.10142	-0.056966	0.115916	0.351156
Data508	-0.106506	0.007782	0.232086	-0.243581	-0.096232	-0.052185	0.091654	0.33844
Data509	-0.103556	0.003153	0.230459	-0.240784	-0.092112	-0.033112	0.071004	0.325317
Data510	-0.10025	-0.000356	0.227153	-0.237986	-0.090078	-0.032705	0.052032	0.311991
Data511	-0.096792	-0.002848	0.22227	-0.235392	-0.090892	-0.032705	0.046946	0.298665
Data512	-0.093435	-0.004832	0.216014	-0.233205	-0.094706	-0.030975	0.061595	0.285238
Data513	-0.09023	-0.007019	0.208689	-0.231476	-0.101166	-0.033875	0.072479	0.272115
Data514	-0.087382	-0.010376	0.200399	-0.230153	-0.109558	-0.042877	0.066579	0.259196
Data515	-0.084635	-0.015666	0.191294	-0.229238	-0.118713	-0.054474	0.066071	0.246582
Data516	-0.081787	-0.023346	0.181427	-0.228628	-0.127513	-0.062459	0.08433	0.234375
Data517	-0.078379	-0.033213	0.170695	-0.228322	-0.13504	-0.069427	0.102234	0.222575
Data518	-0.073954	-0.044759	0.1592	-0.228322	-0.140686	-0.075022	0.109202	0.21108
Data519	-0.068105	-0.056864	0.147146	-0.228984	-0.144348	-0.079753	0.112966	0.19989
Data520	-0.060628	-0.068614	0.134939	-0.230611	-0.146179	-0.07604	0.093791	0.188904
Data521	-0.051575	-0.079142	0.123088	-0.233409	-0.146535	-0.068512	0.069021	0.178019
Data522	-0.0413	-0.08784	0.112152	-0.237528	-0.145874	-0.069631	0.059001	0.167135
Data523	-0.030416	-0.094604	0.102539	-0.242869	-0.144399	-0.067749	0.056661	0.15625
Data524	-0.019684	-0.099538	0.094604	-0.249074	-0.142365	-0.073344	0.04715	0.145264
Data525	-0.009816	-0.102997	0.08845	-0.255585	-0.13972	-0.076294	0.038147	0.134176
Data526	-0.001424	-0.105387	0.084229	-0.261841	-0.136414	-0.075684	0.045726	0.122986
Data527	0.005035	-0.107218	0.081787	-0.267436	-0.132345	-0.082957	0.062917	0.111694
Data528	0.009715	-0.108744	0.081126	-0.272115	-0.127614	-0.093282	0.05717	0.100403
Data529	0.012716	-0.11027	0.082092	-0.275981	-0.122477	-0.096995	0.046488	0.089111
Data530	0.014343	-0.111898	0.084585	-0.279185	-0.117289	-0.09201	0.05366	0.07782
Data531	0.014903	-0.113576	0.088399	-0.282186	-0.112356	-0.086212	0.068512	0.066732
Data532	0.014598	-0.115204	0.093333	-0.285339	-0.10788	-0.084381	0.066274	0.055745
Data533	0.013631	-0.116628	0.09908	-0.289001	-0.104065	-0.089264	0.049693	0.044861
Data534	0.012309	-0.117849	0.105235	-0.293223	-0.100861	-0.106812	0.030568	0.034281
Data535	0.010986	-0.118866	0.11144	-0.298004	-0.098165	-0.12207	0.013733	0.024007
Data536	0.010274	-0.119985	0.117442	-0.302989	-0.095876	-0.145518	0.007477	0.013936
Data537	0.010681	-0.121511	0.122884	-0.30777	-0.093943	-0.15976	0.006663	0.004272
Data538	0.012716	-0.123749	0.127563	-0.311737	-0.092265	-0.164286	0.020905	-0.004985
Data539	0.01653	-0.126851	0.131378	-0.314433	-0.090993	-0.162913	0.023041	-0.014038
Data540	0.022074	-0.130819	0.134074	-0.31545	-0.090129	-0.158183	0.030924	-0.022786
Data541	0.028788	-0.135447	0.135651	-0.314585	-0.089722	-0.163625	0.033264	-0.03123
Data542	0.036011	-0.140381	0.135956	-0.311941	-0.089722	-0.175527	0.028432	-0.039571
Data543	0.04303	-0.14506	0.134989	-0.307668	-0.090027	-0.179087	0.015004	-0.047607
Data544	0.049337	-0.149129	0.132853	-0.30248	-0.090434	-0.172729	0.010885	-0.055644
Data545	0.05483	-0.152232	0.1297	-0.296936	-0.090586	-0.161947	0.006053	-0.06368
Data546	0.05956	-0.154012	0.125682	-0.291951	-0.090027	-0.154419	0.002238	-0.071615
Data547	0.063985	-0.154521	0.121104	-0.288188	-0.088298	-0.146434	0.000712	-0.079753
Data548	0.068512	-0.153859	0.116272	-0.286051	-0.085093	-0.150045	0.006612	-0.087789
Data549	0.073497	-0.152334	0.111338	-0.285543	-0.080516	-0.15981	0.01531	-0.095927
Data550	0.078939	-0.150299	0.106608	-0.286357	-0.074666	-0.16805	0.019735	-0.104167
Data551	0.084635	-0.148265	0.102081	-0.28773	-0.068156	-0.173747	0.023804	-0.112406
Data552	0.09023	-0.146586	0.097809	-0.2889	-0.061493	-0.185089	0.016683	-0.120646
Data553	0.095317	-0.145518	0.093842	-0.289205	-0.055186	-0.195516	0.016123	-0.128988
Data554	0.099487	-0.145009	0.090179	-0.28834	-0.049489	-0.195109	0.010173	-0.137431
Data555	0.102641	-0.144958	0.086873	-0.286306	-0.044505	-0.194702	-0.005697	-0.145976
Data556	0.104828	-0.144958	0.084178	-0.283407	-0.039978	-0.199331	-0.015818	-0.154724
Data557	0.106252	-0.144704	0.082448	-0.280304	-0.035706	-0.21052	-0.012258	-0.163472
Data558	0.10732	-0.14384	0.081838	-0.277456	-0.031433	-0.211639	-0.003306	-0.172323
Data559	0.108388	-0.142059	0.08255	-0.275523	-0.02711	-0.209707	0.000916	-0.181173
Data560	0.109965	-0.139414	0.084534	-0.274862	-0.022786	-0.209656	-0.005951	-0.190023
Data561	0.112559	-0.136007	0.087484	-0.275625	-0.018616	-0.20757	-0.001577	-0.198568
Data562	0.116374	-0.132243	0.091197	-0.277863	-0.01475	-0.19338	0.00941	-0.206706
Data563	0.121663	-0.12853	0.095164	-0.28127	-0.011292	-0.188751	0.026143	-0.214335
Data564	0.128225	-0.125427	0.09903	-0.285492	-0.008087	-0.194448	0.050812	-0.221252
Data565	0.135803	-0.123342	0.102386	-0.290019	-0.005035	-0.202026	0.060577	-0.227559
Data566	0.143687	-0.122426	0.10493	-0.294495	-0.001933	-0.210164	0.052083	-0.232951
Data567	0.151164	-0.122426	0.106506	-0.298665	0.001221	-0.211843	0.035909	-0.23763
Data568	0.157572	-0.122935	0.107015	-0.302378	0.004374	-0.196533	0.012512	-0.241597
Data569	0.162303	-0.12324	0.106659	-0.305583	0.007273	-0.1916	-0.003662	-0.245056
Data570	0.165151	-0.122732	0.105845	-0.308278	0.009562	-0.187785	-0.020955	-0.248108
Data571	0.166168	-0.120799	0.105082	-0.310364	0.010834	-0.186259	-0.018921	-0.250854
Data572	0.165761	-0.117289	0.104879	-0.311839	0.010783	-0.181529	-0.007579	-0.253601
Data573	0.164388	-0.112457	0.105489	-0.312703	0.009359	-0.178375	0.004934	-0.256449
Data574	0.162455	-0.106812	0.106812	-0.313263	0.006714	-0.182139	0.006205	-0.259399
Data575	0.160421	-0.101013	0.108439	-0.313873	0.003204	-0.198924	0.025736	-0.262756
Data576	0.158386	-0.095876	0.10966	-0.315094	-0.000509	-0.206757	0.045319	-0.266418
Data577	0.156301	-0.09201	0.109711	-0.317485	-0.00412	-0.216217	0.037994	-0.270386
Data578	0.154114	-0.089773	0.107981	-0.321248	-0.007121	-0.226237	0.029449	-0.274556
Data579	0.151672	-0.089111	0.104116	-0.326538	-0.009511	-0.233103	0.017039	-0.279134
Data580	0.149078	-0.089569	0.098216	-0.332998	-0.011292	-0.223592	0.016479	-0.283712
Data581	0.146383	-0.090383	0.090739	-0.340118	-0.012817	-0.211894	0.003662	-0.288289
Data582	0.14384	-0.090485	0.082448	-0.34729	-0.014292	-0.199331	-0.015055	-0.292867
Data583	0.141602	-0.088755	0.074158	-0.354004	-0.016022	-0.201518	-0.022074	-0.297139
Data584	0.139974	-0.084534	0.066528	-0.359853	-0.018005	-0.205739	-0.013275	-0.300903
Data585	0.138957	-0.077464	0.060069	-0.364787	-0.020192	-0.203145	-0.006663	-0.30426
Data586	0.138804	-0.067952	0.054779	-0.368652	-0.022176	-0.20223	-0.000305	-0.307007
Data587	0.139465	-0.056763	0.050303	-0.371602	-0.023753	-0.201976	-0.008087	-0.309041
Data588	0.141144	-0.044963	0.045827	-0.373739	-0.024567	-0.200551	-0.019175	-0.310262
Data589	0.143941	-0.033569	0.040588	-0.375214	-0.024516	-0.201721	-0.021769	-0.310771
Data590	0.147807	-0.023397	0.033925	-0.376231	-0.023702	-0.216929	-0.023142	-0.310567
Data591	0.15269	-0.014699	0.02538	-0.377146	-0.02238	-0.229492	-0.023142	-0.309652
Data592	0.158234	-0.007579	0.015157	-0.378215	-0.020854	-0.226695	-0.030772	-0.308228
Data593	0.163676	-0.001729	0.003764	-0.37974	-0.01948	-0.220947	-0.040181	-0.306295
Data594	0.168304	0.003255	-0.007833	-0.381877	-0.018667	-0.216522	-0.041504	-0.303955
Data595	0.171305	0.007935	-0.018768	-0.384674	-0.018412	-0.21403	-0.034841	-0.301412
Data596	0.172119	0.012614	-0.028127	-0.388082	-0.018921	-0.218608	-0.021159	-0.298665
Data597	0.170593	0.017598	-0.0354	-0.391846	-0.020192	-0.217896	-0.001424	-0.295817
Data598	0.167236	0.022939	-0.040538	-0.395762	-0.022125	-0.220133	0.018717	-0.292867
Data599	0.162811	0.028687	-0.043589	-0.399323	-0.024821	-0.216878	0.033264	-0.289917
Data600	0.158488	0.034637	-0.044759	-0.40212	-0.028025	-0.207825	0.03657	-0.286865
Data601	0.155334	0.040741	-0.044403	-0.403748	-0.031586	-0.206451	0.034231	-0.283915
Data602	0.154165	0.046946	-0.042572	-0.403951	-0.035044	-0.209605	0.031687	-0.280965
Data603	0.155385	0.053406	-0.039368	-0.402629	-0.038045	-0.198364	0.02833	-0.278117
Data604	0.158691	0.06017	-0.034739	-0.400085	-0.040283	-0.193736	0.018921	-0.27537
Data605	0.163574	0.06724	-0.028737	-0.396881	-0.041555	-0.20401	-0.001068	-0.272725
Data606	0.168864	0.074463	-0.021464	-0.393728	-0.041962	-0.21637	-0.013682	-0.270182
Data607	0.173594	0.081329	-0.013021	-0.391541	-0.041911	-0.232391	-0.015818	-0.267944
Data608	0.176748	0.087331	-0.003764	-0.391134	-0.041606	-0.243937	-0.011495	-0.26591
Data609	0.177714	0.09196	0.005849	-0.393016	-0.041555	-0.259908	-0.01236	-0.264282
Data610	0.176392	0.095011	0.015513	-0.397237	-0.041911	-0.271708	-0.003001	-0.26296
Data611	0.173187	0.09669	0.024516	-0.403442	-0.042775	-0.277252	0.007019	-0.262146
Data612	0.169017	0.097605	0.032247	-0.410817	-0.044149	-0.268097	0.012004	-0.261841
Data613	0.164948	0.098368	0.038198	-0.418396	-0.04598	-0.255025	0.017802	-0.262044
Data614	0.162048	0.099538	0.041962	-0.425262	-0.048116	-0.248973	0.017955	-0.262858
Data615	0.161082	0.10142	0.043182	-0.430705	-0.050456	-0.246328	0.01592	-0.264384
Data616	0.162201	0.103811	0.042063	-0.434316	-0.052846	-0.250549	-0.004069	-0.266418
Data617	0.165253	0.106405	0.03891	-0.435994	-0.055237	-0.257161	-0.027313	-0.269063
Data618	0.169627	0.108744	0.034383	-0.435791	-0.057627	-0.250753	-0.042826	-0.272115
Data619	0.174611	0.110677	0.029246	-0.433706	-0.059916	-0.255585	-0.047353	-0.275675
Data620	0.179545	0.112254	0.02416	-0.42984	-0.062002	-0.268707	-0.056966	-0.279439
Data621	0.184021	0.113627	0.019633	-0.424449	-0.063934	-0.273539	-0.064443	-0.283305
Data622	0.188039	0.115204	0.015818	-0.417887	-0.065562	-0.273539	-0.077566	-0.28717
Data623	0.191854	0.117188	0.01241	-0.410512	-0.066884	-0.275421	-0.087484	-0.290833
Data624	0.195821	0.119629	0.009054	-0.402934	-0.0678	-0.279795	-0.102793	-0.294088
Data625	0.2005	0.122528	0.005341	-0.395864	-0.068309	-0.276337	-0.117645	-0.296733
Data626	0.206095	0.125783	0.001322	-0.389659	-0.068461	-0.259298	-0.129954	-0.298665
Data627	0.212758	0.129191	-0.002645	-0.384623	-0.068207	-0.251516	-0.146586	-0.299683
Data628	0.220286	0.132751	-0.006104	-0.380809	-0.067596	-0.245768	-0.160014	-0.299784
Data629	0.228322	0.136515	-0.008138	-0.378011	-0.066884	-0.245717	-0.171204	-0.298869
Data630	0.236308	0.140381	-0.00824	-0.375926	-0.066325	-0.236308	-0.173442	-0.296936
Data631	0.243785	0.144552	-0.006205	-0.374196	-0.066274	-0.22466	-0.167898	-0.294088
Data632	0.250346	0.148926	-0.00234	-0.37267	-0.06724	-0.218811	-0.150757	-0.290426
Data633	0.255636	0.153605	0.002696	-0.371399	-0.069427	-0.227356	-0.12675	-0.28595
Data634	0.259552	0.158437	0.008189	-0.370585	-0.073039	-0.246582	-0.103861	-0.281067
Data635	0.262146	0.163371	0.013377	-0.370534	-0.07782	-0.258636	-0.081584	-0.275777
Data636	0.263418	0.168152	0.017649	-0.371399	-0.083262	-0.26591	-0.081024	-0.270386
Data637	0.263672	0.172679	0.020701	-0.37323	-0.088857	-0.26535	-0.079244	-0.265096
Data638	0.263062	0.176646	0.022532	-0.375875	-0.094096	-0.270284	-0.083872	-0.26001
Data639	0.261943	0.180003	0.023295	-0.378876	-0.09847	-0.287069	-0.095164	-0.255432
