# Supplementary material for: Integration of MRI and somatosensory evoked potentials facilitate diagnosis of spinal cord compression
Source: Sci Rep. 2023 May 15;13:7861. doi: 10.1038/s41598-023-34832-2 (PMC10185544; doi:10.1038/s41598-023-34832-2)
Supplement: Supplementary file 3 — Supplementary Information 3. [file 41598_2023_34832_MOESM3_ESM.zip › Preoperative SSEP data/spinal cord compression group/5538104_2/5538104_2_Rt Tibial SEP_Cz'-Fpz_200829_111431.csv]

Index	2	3	4	5	6	7
Name	Cz'-Fpz	Cz'-Fpz	Cz'-Fpz	Cz'-Fpz	Cz'-Fpz	Cz'-Fpz
Time	2.01909E+13	2.01909E+13	2.01909E+13	2.01909E+13	2.01909E+13	2.01909E+13
Highcut	500	500	500	500	500	500
Lowcut	10	10	10	10	10	10
Period	0.000156	0.000156	0.000156	0.000156	0.000156	0.000156
Averages	120	120	120	120	120	120
Int (mA)	16/15.9mA	16/15.9mA	16/15.9mA	16/15.9mA	16/15.9mA	16/15.9mA
Pulse Width (�gs)	200�s	200�s	200�s	200�s	200�s	200�s
Rep Rate (Hz)	3.11Hz	3.11Hz	3.11Hz	3.11Hz	3.11Hz	3.11Hz
Data0	-0.576782	-0.289917	-0.866903	-1.077271	0.005086	-0.211385
Data1	-0.53243	-0.224609	-0.81604	-4.943848	-1.932983	-0.142008
Data2	-0.407308	-0.078735	-0.690918	-4.011434	-6.052043	-0.067749
Data3	-0.208944	0.137533	-0.498657	-0.281372	-2.297974	0.008138
Data4	0.038859	0.399577	-0.261434	1.305135	1.172485	0.082601
Data5	0.301921	0.670776	-0.01119	1.745809	2.585856	0.151774
Data6	0.541382	0.912882	0.216064	1.550496	2.846273	0.212402
Data7	0.724487	1.094157	0.390422	1.088867	2.496134	0.261841
Data8	0.830688	1.195679	0.493164	0.570475	1.902466	0.298258
Data9	0.855306	1.2146	0.519816	0.119832	1.282959	0.320435
Data10	0.807902	1.162313	0.480347	-0.22583	0.763143	0.328573
Data11	0.708415	1.059774	0.392863	-0.45756	0.372925	0.323486
Data12	0.580241	0.9316	0.279744	-0.592244	0.118205	0.306803
Data13	0.445557	0.799764	0.160929	-0.655924	-0.0295	0.280558
Data14	0.321452	0.681966	0.052287	-0.676473	-0.092163	0.247396
Data15	0.218302	0.586955	-0.037842	-0.671794	-0.102132	0.209757
Data16	0.136922	0.516357	-0.109456	-0.662231	-0.086873	0.169678
Data17	0.078125	0.469564	-0.16276	-0.641276	-0.053304	0.129801
Data18	0.038859	0.443319	-0.200602	-0.60791	-0.016683	0.091146
Data19	0.014852	0.431925	-0.226847	-0.581665	0.009155	0.055339
Data20	0.001628	0.430298	-0.244344	-0.563558	0.042725	0.022583
Data21	-0.004272	0.43396	-0.255127	-0.552979	0.061239	-0.006307
Data22	-0.00651	0.439657	-0.26001	-0.546468	0.06958	-0.031942
Data23	-0.006307	0.445557	-0.258993	-0.537923	0.073039	-0.054525
Data24	-0.00529	0.450439	-0.251872	-0.532227	0.069784	-0.073446
Data25	-0.004272	0.453695	-0.239258	-0.523682	0.066528	-0.090535
Data26	-0.003866	0.455729	-0.221965	-0.523682	0.056559	-0.107218
Data27	-0.004476	0.45634	-0.201619	-0.519613	0.049845	-0.122477
Data28	-0.006104	0.45634	-0.180054	-0.511882	0.05127	-0.136719
Data29	-0.008952	0.455526	-0.159505	-0.503743	0.051676	-0.150146
Data30	-0.012614	0.454305	-0.142619	-0.49825	0.052287	-0.162964
Data31	-0.01709	0.452881	-0.130412	-0.489299	0.049032	-0.175374
Data32	-0.021362	0.450846	-0.123698	-0.484212	0.044149	-0.187581
Data33	-0.025635	0.448201	-0.122477	-0.476074	0.045573	-0.199585
Data34	-0.029297	0.44515	-0.125529	-0.473429	0.039673	-0.211385
Data35	-0.032145	0.441488	-0.130819	-0.456136	0.038249	-0.223389
Data36	-0.033976	0.437215	-0.136108	-0.442505	0.044963	-0.235189
Data37	-0.034993	0.432943	-0.138957	-0.432332	0.041911	-0.246989
Data38	-0.035197	0.428874	-0.137939	-0.420939	0.037435	-0.258789
Data39	-0.03479	0.425618	-0.131632	-0.41158	0.04598	-0.270386
Data40	-0.034383	0.423177	-0.120036	-0.41036	0.060018	-0.281982
Data41	-0.033976	0.42216	-0.103353	-0.407104	0.070394	-0.293376
Data42	-0.033976	0.422567	-0.082601	-0.389404	0.08077	-0.304565
Data43	-0.03479	0.424194	-0.059001	-0.376994	0.083415	-0.315755
Data44	-0.036011	0.427043	-0.03418	-0.360311	0.082397	-0.326945
Data45	-0.037842	0.430705	-0.009562	-0.339966	0.082397	-0.337931
Data46	-0.04008	0.43457	0.013021	-0.334473	0.081787	-0.348918
Data47	-0.042318	0.438232	0.032756	-0.31901	0.084839	-0.359701
Data48	-0.044149	0.441691	0.048625	-0.304159	0.089518	-0.37028
Data49	-0.045776	0.444743	0.060425	-0.299479	0.094401	-0.380859
Data50	-0.04659	0.447184	0.068359	-0.309448	0.095215	-0.391235
Data51	-0.046387	0.449219	0.073446	-0.318197	0.096436	-0.401611
Data52	-0.045166	0.450643	0.077108	-0.331014	0.084025	-0.41158
Data53	-0.042928	0.45166	0.080973	-0.330811	0.07487	-0.421346
Data54	-0.039673	0.452271	0.086263	-0.318197	0.069173	-0.431112
Data55	-0.035197	0.452271	0.093587	-0.302531	0.067139	-0.44047
Data56	-0.029907	0.451457	0.103353	-0.29012	0.073039	-0.449829
Data57	-0.024007	0.449829	0.11495	-0.281372	0.071208	-0.458984
Data58	-0.017904	0.447591	0.126953	-0.270386	0.066121	-0.467936
Data59	-0.012004	0.444743	0.138143	-0.256144	0.055339	-0.476888
Data60	-0.006714	0.441284	0.146891	-0.239461	0.052083	-0.485636
Data61	-0.001831	0.438029	0.151774	-0.233765	0.054932	-0.494181
Data62	0.001831	0.435181	0.152384	-0.231323	0.068563	-0.50293
Data63	0.004883	0.432943	0.147705	-0.230306	0.08016	-0.511271
Data64	0.007324	0.431722	0.137939	-0.232747	0.08606	-0.519816
Data65	0.009562	0.431722	0.123291	-0.240275	0.095215	-0.527954
Data66	0.011597	0.432739	0.10437	-0.254517	0.087891	-0.535889
Data67	0.013631	0.43457	0.081584	-0.268555	0.077718	-0.543823
Data68	0.016073	0.436808	0.056152	-0.269775	0.067342	-0.551351
Data69	0.018717	0.43925	0.02889	-0.258179	0.059408	-0.558675
Data70	0.021973	0.441488	0.001424	-0.24231	0.056966	-0.565389
Data71	0.025838	0.443115	-0.025024	-0.225423	0.054118	-0.572103
Data72	0.030518	0.443522	-0.048828	-0.212199	0.033976	-0.578206
Data73	0.036214	0.442912	-0.068563	-0.200195	0.026042	-0.583903
Data74	0.042928	0.441081	-0.082804	-0.198568	0.031535	-0.589193
Data75	0.050659	0.438029	-0.091146	-0.198161	0.032756	-0.594279
Data76	0.059408	0.433757	-0.092977	-0.188599	0.032756	-0.598958
Data77	0.068563	0.428467	-0.088704	-0.181885	0.034993	-0.603231
Data78	0.078125	0.422974	-0.079549	-0.175985	0.030721	-0.607503
Data79	0.087484	0.417074	-0.066732	-0.176188	0.023397	-0.611369
Data80	0.096232	0.41158	-0.052287	-0.174561	0.0177	-0.615031
Data81	0.103963	0.406494	-0.038249	-0.172933	0.019328	-0.618693
Data82	0.110677	0.402018	-0.026449	-0.174967	0.018717	-0.622152
Data83	0.11617	0.397949	-0.017904	-0.169678	0.022786	-0.625407
Data84	0.120239	0.394491	-0.013835	-0.152995	0.036418	-0.628866
Data85	0.123494	0.391032	-0.014038	-0.123291	0.0413	-0.632121
Data86	0.125732	0.38737	-0.018514	-0.088298	0.0354	-0.635173
Data87	0.127157	0.383301	-0.025838	-0.068156	0.04069	-0.638428
Data88	0.128377	0.378825	-0.0354	-0.075277	0.042114	-0.641683
Data89	0.129395	0.373739	-0.046183	-0.091146	0.042725	-0.644735
Data90	0.130412	0.368449	-0.05717	-0.103149	0.0295	-0.64799
Data91	0.131632	0.363159	-0.067952	-0.108643	0.014242	-0.651245
Data92	0.133464	0.35848	-0.078532	-0.111694	0.007121	-0.6545
Data93	0.135701	0.354207	-0.088298	-0.113932	0.005086	-0.657756
Data94	0.138753	0.350749	-0.097453	-0.103556	0.005697	-0.661011
Data95	0.142619	0.348104	-0.105184	-0.09196	0.006104	-0.664063
Data96	0.147095	0.345866	-0.111491	-0.091553	0.016683	-0.666911
Data97	0.152181	0.343831	-0.115153	-0.09196	0.029907	-0.669759
Data98	0.158081	0.342	-0.115967	-0.072428	0.043538	-0.672201
Data99	0.164185	0.339966	-0.113729	-0.055745	0.062052	-0.674235
Data100	0.170492	0.337524	-0.108439	-0.05778	0.078125	-0.676066
Data101	0.177002	0.33488	-0.100708	-0.059001	0.076497	-0.677287
Data102	0.183919	0.332031	-0.091349	-0.054118	0.060425	-0.678101
Data103	0.190837	0.329183	-0.081584	-0.05188	0.027466	-0.678304
Data104	0.197957	0.326131	-0.072428	-0.05127	0.015055	-0.678101
Data105	0.205485	0.323283	-0.065104	-0.050049	0.015259	-0.677287
Data106	0.212809	0.320638	-0.060628	-0.042725	0.025838	-0.676066
Data107	0.21993	0.31779	-0.059204	-0.030518	0.043538	-0.674438
Data108	0.226237	0.314941	-0.060832	-0.018717	0.05188	-0.672404
Data109	0.231527	0.312093	-0.065104	-0.018107	0.051473	-0.669963
Data110	0.234985	0.309245	-0.071208	-0.025431	0.052694	-0.667521
Data111	0.23702	0.306396	-0.078328	-0.030924	0.053101	-0.664673
Data112	0.237223	0.303548	-0.085042	-0.024618	0.045369	-0.661825
Data113	0.236206	0.300496	-0.091146	-0.0118	0.046997	-0.658773
Data114	0.234578	0.297445	-0.096232	-0.0118	0.054525	-0.655721
Data115	0.232951	0.293986	-0.100098	-0.01119	0.058797	-0.652466
Data116	0.232137	0.289714	-0.103149	-0.005697	0.070597	-0.649007
Data117	0.23234	0.284831	-0.105387	-0.002441	0.077718	-0.645345
Data118	0.234375	0.278727	-0.107015	-0.009562	0.078328	-0.641479
Data119	0.23763	0.271403	-0.108236	-0.015666	0.075684	-0.637207
Data120	0.241903	0.262858	-0.109049	-0.019328	0.084839	-0.632528
Data121	0.246785	0.253499	-0.108846	-0.024211	0.108439	-0.627441
Data122	0.251261	0.24353	-0.107829	-0.0236	0.123088	-0.621948
Data123	0.25472	0.233358	-0.106201	-0.0177	0.145264	-0.616048
Data124	0.256958	0.223592	-0.104167	-0.015462	0.156657	-0.609741
Data125	0.257365	0.214844	-0.102336	-0.004069	0.146688	-0.603027
Data126	0.256348	0.20752	-0.101115	0.003662	0.13265	-0.595907
Data127	0.25411	0.201416	-0.101115	0.007935	0.11495	-0.588786
Data128	0.250651	0.19694	-0.103149	-0.003866	0.100505	-0.581462
Data129	0.246785	0.194092	-0.107625	-0.015055	0.092367	-0.573934
Data130	0.242716	0.192668	-0.114543	-0.024821	0.079346	-0.566203
Data131	0.238851	0.192261	-0.124512	-0.040283	0.073242	-0.558675
Data132	0.235392	0.192464	-0.136922	-0.059611	0.064494	-0.551147
Data133	0.232544	0.193278	-0.151164	-0.076701	0.058187	-0.543416
Data134	0.230509	0.193888	-0.166829	-0.075073	0.059611	-0.535889
Data135	0.229085	0.193481	-0.182292	-0.066732	0.062866	-0.528158
Data136	0.228271	0.192057	-0.196533	-0.068766	0.075684	-0.520223
Data137	0.228068	0.188802	-0.20813	-0.078735	0.092367	-0.512288
Data138	0.228271	0.183716	-0.216471	-0.076497	0.109456	-0.504354
Data139	0.228475	0.176799	-0.22054	-0.062256	0.11495	-0.496012
Data140	0.228882	0.168254	-0.219523	-0.048625	0.098877	-0.487467
Data141	0.228678	0.158488	-0.213623	-0.045369	0.085246	-0.478719
Data142	0.228475	0.148112	-0.20284	-0.044963	0.084839	-0.469971
Data143	0.227865	0.137533	-0.186971	-0.048828	0.085246	-0.461019
Data144	0.226847	0.127563	-0.167033	-0.053914	0.072225	-0.452067
Data145	0.22583	0.118001	-0.143636	-0.075073	0.05249	-0.443115
Data146	0.224813	0.109456	-0.118205	-0.091146	0.033773	-0.434367
Data147	0.223999	0.101725	-0.09196	-0.109253	0.015259	-0.425822
Data148	0.223185	0.094604	-0.066528	-0.117188	-0.008545	-0.41748
Data149	0.222371	0.088094	-0.043335	-0.115153	-0.005697	-0.409546
Data150	0.220947	0.081991	-0.023397	-0.095622	0.009562	-0.401815
Data151	0.219116	0.075887	-0.007121	-0.073446	0.024007	-0.394694
Data152	0.216064	0.069784	0.005493	-0.06429	0.031942	-0.387777
Data153	0.212199	0.063477	0.015666	-0.057983	0.03479	-0.381266
Data154	0.207113	0.056763	0.024211	-0.053914	0.046183	-0.375163
Data155	0.201213	0.049438	0.032145	-0.047607	0.060221	-0.369059
Data156	0.194702	0.041707	0.040283	-0.041504	0.059204	-0.363363
Data157	0.188192	0.033569	0.049235	-0.05127	0.05249	-0.357666
Data158	0.182088	0.025024	0.058797	-0.053711	0.044759	-0.351766
Data159	0.176799	0.016276	0.068359	-0.047201	0.055339	-0.345866
Data160	0.172323	0.007935	0.077311	-0.044352	0.05188	-0.339559
Data161	0.169474	-0.000203	0.084839	-0.046794	0.030111	-0.332845
Data162	0.16805	-0.007935	0.090332	-0.041504	0.004883	-0.325521
Data163	0.16805	-0.015055	0.09318	-0.034993	-0.008341	-0.31779
Data164	0.169474	-0.021769	0.09318	-0.036011	-0.003866	-0.309245
Data165	0.172323	-0.027873	0.090535	-0.036214	-0.002645	-0.30009
Data166	0.175985	-0.033569	0.085449	-0.032145	-0.017497	-0.29012
Data167	0.180054	-0.039063	0.078532	-0.029297	-0.017904	-0.279541
Data168	0.18453	-0.044556	0.070394	-0.032959	0.002035	-0.268351
Data169	0.188802	-0.049845	0.061646	-0.05127	0.015666	-0.256551
Data170	0.192668	-0.055339	0.053507	-0.075277	0.013631	-0.244344
Data171	0.195923	-0.060832	0.046387	-0.091756	0.011597	-0.231527
Data172	0.198568	-0.066121	0.041097	-0.110474	0.013631	-0.218506
Data173	0.201009	-0.071208	0.038452	-0.125122	0.005086	-0.205282
Data174	0.20284	-0.075887	0.039063	-0.124715	-0.006714	-0.192057
Data175	0.204468	-0.08016	0.043132	-0.115763	-0.001831	-0.17863
Data176	0.205688	-0.084025	0.05127	-0.108032	0.019735	-0.165202
Data177	0.206706	-0.087687	0.06307	-0.101725	0.019328	-0.151978
Data178	0.207316	-0.091553	0.078735	-0.109863	0.012004	-0.13855
Data179	0.207723	-0.095825	0.097249	-0.110677	-0.001017	-0.125326
Data180	0.207316	-0.101318	0.117594	-0.106608	-0.014038	-0.112305
Data181	0.206706	-0.107829	0.138957	-0.09908	-0.025838	-0.09908
Data182	0.205282	-0.115763	0.159505	-0.094808	-0.017497	-0.08606
Data183	0.203247	-0.124919	0.178426	-0.08606	-0.001424	-0.072835
Data184	0.200399	-0.134888	0.194702	-0.08667	0.003052	-0.059814
Data185	0.19694	-0.145467	0.20813	-0.092773	-0.002238	-0.046387
Data186	0.192871	-0.156047	0.218709	-0.102539	-0.018717	-0.033162
Data187	0.188192	-0.166016	0.227254	-0.102132	-0.04008	-0.019531
Data188	0.183512	-0.174764	0.234985	-0.099894	-0.054118	-0.0059
Data189	0.178833	-0.182292	0.243123	-0.105998	-0.052694	0.007731
Data190	0.174561	-0.187988	0.252889	-0.102946	-0.044759	0.021973
Data191	0.171102	-0.19165	0.265706	-0.102336	-0.040894	0.036418
Data192	0.16866	-0.193278	0.281982	-0.103149	-0.024414	0.05127
Data193	0.167236	-0.192871	0.301514	-0.099894	-0.009359	0.066528
Data194	0.167033	-0.190633	0.324097	-0.089925	0.006917	0.081991
Data195	0.16805	-0.186564	0.348307	-0.090535	0.027262	0.098063
Data196	0.169881	-0.181274	0.372925	-0.08606	0.023193	0.114339
Data197	0.172729	-0.174967	0.396322	-0.083211	0.022176	0.131022
Data198	0.176188	-0.168254	0.417074	-0.076294	0.025024	0.148315
Data199	0.180461	-0.161133	0.43396	-0.067952	0.01709	0.166016
Data200	0.185343	-0.154012	0.446574	-0.048218	0.024618	0.184123
Data201	0.190633	-0.146891	0.454915	-0.021973	0.044759	0.20284
Data202	0.196533	-0.140177	0.460002	-0.007121	0.067749	0.221965
Data203	0.203247	-0.133667	0.462443	0.001628	0.097656	0.241699
Data204	0.210368	-0.127157	0.464071	0.012004	0.129598	0.262248
Data205	0.218302	-0.12085	0.466105	0.014242	0.15686	0.283407
Data206	0.226847	-0.114339	0.469564	0.01709	0.179647	0.305583
Data207	0.236206	-0.107625	0.475464	0.027262	0.20813	0.328776
Data208	0.246785	-0.100708	0.484619	0.035604	0.241496	0.352987
Data209	0.258382	-0.093384	0.497233	0.041911	0.280965	0.378621
Data210	0.2712	-0.085246	0.513509	0.051066	0.309448	0.405477
Data211	0.285645	-0.07609	0.533244	0.064697	0.320841	0.43396
Data212	0.301921	-0.065715	0.556234	0.079142	0.334676	0.464071
Data213	0.320028	-0.053507	0.581258	0.122681	0.351156	0.495809
Data214	0.339966	-0.038859	0.60791	0.163778	0.376383	0.529175
Data215	0.361532	-0.021566	0.635173	0.193278	0.41158	0.564372
Data216	0.384725	-0.001017	0.662231	0.217896	0.452881	0.601196
Data217	0.409546	0.02299	0.68868	0.242513	0.484823	0.639445
Data218	0.435791	0.051066	0.714722	0.278931	0.521444	0.679118
Data219	0.463664	0.083008	0.741374	0.318604	0.560099	0.720011
Data220	0.493571	0.119019	0.76945	0.360514	0.596517	0.761922
Data221	0.525716	0.158895	0.800171	0.38859	0.628255	0.804647
Data222	0.560506	0.20223	0.834961	0.41626	0.681966	0.847982
Data223	0.598145	0.248617	0.874634	0.444539	0.743612	0.891724
Data224	0.638835	0.297038	0.9198	0.484212	0.795288	0.935465
Data225	0.68217	0.347087	0.970662	0.536702	0.849202	0.979004
Data226	0.728149	0.397542	1.026815	0.583496	0.904744	1.021932
Data227	0.775757	0.447795	1.08724	0.629069	0.9552	1.06425
Data228	0.824585	0.496623	1.150716	0.687256	1.004842	1.105347
Data229	0.874023	0.543416	1.215413	0.744832	1.075643	1.145223
Data230	0.922852	0.587769	1.27889	0.803426	1.14624	1.183472
Data231	0.970256	0.629069	1.338298	0.859172	1.217855	1.219686
Data232	1.015422	0.667521	1.390991	0.915934	1.27238	1.253866
Data233	1.057332	0.702922	1.434733	0.975342	1.313477	1.285197
Data234	1.094971	0.735474	1.467692	1.019287	1.353963	1.313883
Data235	1.127523	0.764567	1.489054	1.056925	1.393229	1.339315
Data236	1.154175	0.790202	1.49882	1.086426	1.432495	1.361084
Data237	1.174316	0.811971	1.49821	1.110026	1.46403	1.379191
Data238	1.187337	0.829264	1.488241	1.136475	1.49292	1.393229
Data239	1.193237	0.841675	1.470947	1.156006	1.516927	1.402791
Data240	1.192017	0.848592	1.447957	1.161296	1.536051	1.408081
Data241	1.183879	0.850016	1.420492	1.153768	1.544393	1.408691
Data242	1.169434	0.845947	1.389771	1.143188	1.538493	1.404622
Data243	1.149292	0.836589	1.356405	1.129964	1.530355	1.395874
Data244	1.123861	0.822347	1.320394	1.109212	1.506755	1.38265
Data245	1.094157	0.80363	1.282349	1.089681	1.486613	1.36495
Data246	1.060588	0.78064	1.242472	1.063436	1.471965	1.342977
Data247	1.023763	0.753988	1.200968	1.026611	1.450399	1.316935
Data248	0.98409	0.723674	1.158854	0.988363	1.424764	1.287231
Data249	0.941976	0.690308	1.11674	0.951945	1.390177	1.253866
Data250	0.898031	0.654297	1.075643	0.926107	1.342163	1.217448
Data251	0.852254	0.615845	1.036377	0.920003	1.295776	1.178385
Data252	0.805054	0.575358	0.999552	0.919596	1.248779	1.136882
Data253	0.756429	0.533447	0.964966	0.897827	1.199137	1.09314
Data254	0.70638	0.490316	0.932414	0.863647	1.152751	1.04777
Data255	0.654907	0.446777	0.900879	0.828247	1.105347	1.000977
Data256	0.601807	0.402832	0.869141	0.785522	1.054688	0.952962
Data257	0.547078	0.358887	0.835775	0.74707	0.99467	0.904338
Data258	0.490723	0.314941	0.799764	0.705566	0.929159	0.854899
Data259	0.432943	0.2712	0.760498	0.654093	0.870361	0.805257
Data260	0.373942	0.227254	0.717977	0.599162	0.810343	0.755208
Data261	0.314128	0.182902	0.672607	0.544434	0.741984	0.70516
Data262	0.25411	0.137736	0.625814	0.505981	0.671997	0.655314
Data263	0.194092	0.091553	0.578613	0.484212	0.617879	0.605672
Data264	0.134481	0.044149	0.532633	0.462646	0.56193	0.556234
Data265	0.075684	-0.004476	0.488485	0.422363	0.507609	0.507202
Data266	0.017497	-0.054525	0.44637	0.367025	0.458577	0.458781
Data267	-0.039469	-0.105184	0.406291	0.319214	0.410767	0.410767
Data268	-0.095825	-0.15625	0.366821	0.279948	0.342	0.363363
Data269	-0.151571	-0.207113	0.326945	0.235799	0.284627	0.316772
Data270	-0.206502	-0.257161	0.284627	0.183309	0.250244	0.270793
Data271	-0.26062	-0.305786	0.238851	0.139364	0.217896	0.225627
Data272	-0.314128	-0.352987	0.188599	0.105184	0.17395	0.181478
Data273	-0.366618	-0.398153	0.13326	0.063883	0.115153	0.138143
Data274	-0.418294	-0.441691	0.073242	0.033773	0.059204	0.095622
Data275	-0.468343	-0.483805	0.009766	0.014038	0.019328	0.054321
Data276	-0.516764	-0.524495	-0.054932	-0.009766	-0.032959	0.014242
Data277	-0.562948	-0.563965	-0.119222	-0.029907	-0.089925	-0.024618
Data278	-0.606893	-0.602824	-0.180257	-0.068563	-0.148112	-0.062663
Data279	-0.648193	-0.640869	-0.235189	-0.122884	-0.203857	-0.099284
Data280	-0.687052	-0.678101	-0.281982	-0.174967	-0.241292	-0.134684
Data281	-0.72347	-0.714518	-0.319214	-0.215251	-0.269572	-0.16866
Data282	-0.75765	-0.749919	-0.346476	-0.252075	-0.308431	-0.201213
Data283	-0.789388	-0.784098	-0.36438	-0.27832	-0.350138	-0.23234
Data284	-0.819295	-0.817057	-0.374756	-0.294596	-0.390625	-0.262044
Data285	-0.847168	-0.847982	-0.379842	-0.307414	-0.434367	-0.29012
Data286	-0.87321	-0.876872	-0.382487	-0.312907	-0.467936	-0.316366
Data287	-0.897624	-0.903117	-0.385335	-0.315145	-0.494588	-0.341187
Data288	-0.920614	-0.926921	-0.391032	-0.300496	-0.523275	-0.364176
Data289	-0.942383	-0.947876	-0.400798	-0.290324	-0.548299	-0.385335
Data290	-0.963542	-0.966187	-0.416056	-0.294596	-0.574137	-0.404867
Data291	-0.984294	-0.981852	-0.436605	-0.315552	-0.58492	-0.422567
Data292	-1.004842	-0.99528	-0.46224	-0.337728	-0.597534	-0.438436
Data293	-1.025187	-1.00708	-0.49174	-0.36377	-0.616252	-0.452881
Data294	-1.044922	-1.017049	-0.524089	-0.383504	-0.646769	-0.465495
Data295	-1.063436	-1.025798	-0.557658	-0.391642	-0.671183	-0.476685
Data296	-1.080322	-1.033732	-0.591431	-0.412598	-0.694987	-0.48645
Data297	-1.094767	-1.040649	-0.623779	-0.435181	-0.719808	-0.494995
Data298	-1.106364	-1.046956	-0.65389	-0.434774	-0.731608	-0.502116
Data299	-1.114705	-1.05245	-0.681152	-0.42867	-0.727946	-0.508219
Data300	-1.119792	-1.056925	-0.70516	-0.417277	-0.717367	-0.513509
Data301	-1.122437	-1.060181	-0.725505	-0.413208	-0.691528	-0.517782
Data302	-1.12264	-1.062012	-0.742188	-0.40568	-0.677897	-0.521444
Data303	-1.121419	-1.062012	-0.755208	-0.39266	-0.677083	-0.524292
Data304	-1.119588	-1.060181	-0.764771	-0.392253	-0.686442	-0.526733
Data305	-1.11735	-1.055908	-0.771077	-0.389404	-0.714315	-0.528564
Data306	-1.115112	-1.049398	-0.774536	-0.38859	-0.731608	-0.529785
Data307	-1.113281	-1.040853	-0.775757	-0.368449	-0.752157	-0.530802
Data308	-1.11145	-1.030477	-0.775146	-0.350749	-0.758667	-0.531209
Data309	-1.109009	-1.01827	-0.773112	-0.347493	-0.749512	-0.531413
Data310	-1.105957	-1.004639	-0.770264	-0.351359	-0.742188	-0.531006
Data311	-1.101278	-0.990194	-0.766602	-0.365397	-0.744629	-0.529989
Data312	-1.094767	-0.974935	-0.762329	-0.366414	-0.746663	-0.528361
Data313	-1.086222	-0.959269	-0.757853	-0.355225	-0.732218	-0.526123
Data314	-1.075236	-0.943604	-0.752563	-0.349325	-0.709432	-0.523275
Data315	-1.062419	-0.928141	-0.74707	-0.338135	-0.689697	-0.519613
Data316	-1.047567	-0.913493	-0.741374	-0.326742	-0.673218	-0.515137
Data317	-1.031698	-0.899455	-0.735677	-0.312703	-0.679118	-0.51005
Data318	-1.014811	-0.886434	-0.72998	-0.30009	-0.685832	-0.503947
Data319	-0.997721	-0.874023	-0.724894	-0.285645	-0.693766	-0.497233
Data320	-0.980632	-0.862223	-0.720215	-0.270996	-0.697225	-0.489909
Data321	-0.963949	-0.850627	-0.715942	-0.249227	-0.693359	-0.481974
Data322	-0.947876	-0.838826	-0.711466	-0.227051	-0.685832	-0.473226
Data323	-0.93221	-0.826213	-0.70638	-0.210571	-0.658162	-0.464274
Data324	-0.916951	-0.812581	-0.69987	-0.19694	-0.632324	-0.454712
Data325	-0.902303	-0.798136	-0.691528	-0.174561	-0.604248	-0.444743
Data326	-0.887655	-0.782674	-0.681559	-0.145467	-0.590617	-0.434367
Data327	-0.87321	-0.766805	-0.670369	-0.118408	-0.579834	-0.423584
Data328	-0.858358	-0.750936	-0.658569	-0.105387	-0.559692	-0.412394
Data329	-0.843099	-0.735677	-0.64738	-0.102946	-0.538127	-0.401001
Data330	-0.82723	-0.721232	-0.637817	-0.104574	-0.524495	-0.388997
Data331	-0.81075	-0.708008	-0.630493	-0.101318	-0.50354	-0.37679
Data332	-0.793457	-0.696004	-0.625814	-0.091146	-0.483805	-0.363973
Data333	-0.77535	-0.685221	-0.623372	-0.076904	-0.47994	-0.350952
Data334	-0.756632	-0.675252	-0.622152	-0.057373	-0.47526	-0.337728
Data335	-0.737508	-0.666097	-0.621338	-0.035604	-0.468547	-0.324097
Data336	-0.717773	-0.657145	-0.61971	-0.013631	-0.455526	-0.310465
Data337	-0.698242	-0.648193	-0.616659	0.009562	-0.435181	-0.296631
Data338	-0.678304	-0.638835	-0.611776	0.026652	-0.418498	-0.282796
Data339	-0.658569	-0.628866	-0.605469	0.042928	-0.402629	-0.269165
Data340	-0.638631	-0.618083	-0.598348	0.045166	-0.378621	-0.255534
Data341	-0.618286	-0.606486	-0.591227	0.044556	-0.360107	-0.242513
Data342	-0.597941	-0.593872	-0.58492	0.049438	-0.345866	-0.229696
Data343	-0.576986	-0.580648	-0.579834	0.055135	-0.339152	-0.217489
Data344	-0.555623	-0.567017	-0.575562	0.069987	-0.341187	-0.205688
Data345	-0.534058	-0.553182	-0.571899	0.076701	-0.351156	-0.194295
Data346	-0.512492	-0.539144	-0.56783	0.078735	-0.355835	-0.183309
Data347	-0.491333	-0.525106	-0.562337	0.084839	-0.345256	-0.172933
Data348	-0.470785	-0.511475	-0.55542	0.100911	-0.319824	-0.162964
Data349	-0.451253	-0.498047	-0.546672	0.119832	-0.299886	-0.153402
Data350	-0.432943	-0.484823	-0.536499	0.134684	-0.286662	-0.14384
Data351	-0.415649	-0.472005	-0.525309	0.148315	-0.2889	-0.134684
Data352	-0.39917	-0.459798	-0.513916	0.139974	-0.291748	-0.125732
Data353	-0.383301	-0.448201	-0.502319	0.123494	-0.294596	-0.116781
Data354	-0.367432	-0.437419	-0.49113	0.129395	-0.289307	-0.108032
Data355	-0.350545	-0.427246	-0.479533	0.134277	-0.278931	-0.09908
Data356	-0.332235	-0.417887	-0.467529	0.136719	-0.267334	-0.090129
Data357	-0.311686	-0.408732	-0.454508	0.140788	-0.257161	-0.080973
Data358	-0.289103	-0.399577	-0.440267	0.151367	-0.264486	-0.071818
Data359	-0.264282	-0.390015	-0.424601	0.164185	-0.269979	-0.062459
Data360	-0.237427	-0.379639	-0.407511	0.181274	-0.264893	-0.053101
Data361	-0.209757	-0.368245	-0.389201	0.19755	-0.257975	-0.043335
Data362	-0.181681	-0.355835	-0.37028	0.221965	-0.253092	-0.033569
Data363	-0.154419	-0.342611	-0.350749	0.236816	-0.252075	-0.0236
Data364	-0.128784	-0.328573	-0.331421	0.250448	-0.249837	-0.013631
Data365	-0.105184	-0.314331	-0.312297	0.259399	-0.251261	-0.003459
Data366	-0.083822	-0.300293	-0.293986	0.262248	-0.251668	0.00651
Data367	-0.065104	-0.286255	-0.276286	0.268148	-0.244344	0.016683
Data368	-0.048014	-0.273031	-0.259603	0.282796	-0.240682	0.027059
Data369	-0.032756	-0.260213	-0.24353	0.299479	-0.226644	0.037028
Data370	-0.018107	-0.247803	-0.228068	0.308228	-0.213826	0.047201
Data371	-0.004069	-0.236206	-0.212606	0.319824	-0.204875	0.05717
Data372	0.009969	-0.224813	-0.196737	0.330404	-0.194295	0.066935
Data373	0.024618	-0.213826	-0.180461	0.338542	-0.19633	0.076497
Data374	0.039673	-0.203247	-0.163167	0.348511	-0.186157	0.085856
Data375	0.054932	-0.193075	-0.145671	0.354818	-0.167847	0.095215
Data376	0.070801	-0.183105	-0.12797	0.360718	-0.163574	0.10437
Data377	0.08667	-0.173543	-0.111287	0.365397	-0.159709	0.113322
Data378	0.102539	-0.164185	-0.096436	0.360718	-0.157878	0.122274
Data379	0.118408	-0.155233	-0.084229	0.355835	-0.166423	0.131226
Data380	0.134277	-0.146688	-0.075684	0.351969	-0.160319	0.140177
Data381	0.149943	-0.138753	-0.071004	0.348714	-0.144246	0.149129
Data382	0.165609	-0.131632	-0.070394	0.341593	-0.146688	0.158081
Data383	0.181681	-0.125326	-0.073446	0.324097	-0.149943	0.167033
Data384	0.197754	-0.119832	-0.079549	0.293579	-0.153198	0.176188
Data385	0.213826	-0.115356	-0.088094	0.273031	-0.16154	0.185343
Data386	0.230306	-0.111694	-0.09847	0.261434	-0.178019	0.194499
Data387	0.246989	-0.109253	-0.109863	0.260824	-0.19165	0.203654
Data388	0.263672	-0.107422	-0.121663	0.281576	-0.19043	0.212809
Data389	0.280762	-0.106812	-0.13326	0.312703	-0.17924	0.221761
Data390	0.297852	-0.106608	-0.144246	0.344442	-0.147298	0.230509
Data391	0.315755	-0.107218	-0.153809	0.357666	-0.118815	0.239258
Data392	0.334066	-0.108032	-0.16215	0.35848	-0.101522	0.247803
Data393	0.352987	-0.109049	-0.168864	0.341797	-0.094808	0.256144
Data394	0.372518	-0.110067	-0.174154	0.319417	-0.088704	0.264079
Data395	0.392253	-0.110474	-0.177816	0.313314	-0.079142	0.272013
Data396	0.411784	-0.11027	-0.180257	0.321655	-0.074463	0.279541
Data397	0.430705	-0.109253	-0.180868	0.329997	-0.072428	0.287069
Data398	0.448405	-0.107625	-0.179647	0.339355	-0.090129	0.294393
Data399	0.464478	-0.10498	-0.176188	0.336304	-0.106608	0.301717
Data400	0.478719	-0.101522	-0.170288	0.332235	-0.130412	0.308838
Data401	0.49113	-0.097453	-0.161743	0.327148	-0.145467	0.316162
Data402	0.501709	-0.09318	-0.150757	0.325928	-0.146281	0.323486
Data403	0.510661	-0.088908	-0.137939	0.319214	-0.148112	0.330811
Data404	0.518188	-0.085042	-0.123494	0.320435	-0.159912	0.338135
Data405	0.524495	-0.081787	-0.108236	0.331828	-0.160319	0.345662
Data406	0.530192	-0.079549	-0.092773	0.332642	-0.153198	0.352987
Data407	0.535075	-0.078532	-0.077108	0.326742	-0.144857	0.360514
Data408	0.539551	-0.078532	-0.061849	0.324097	-0.131226	0.367839
Data409	0.54362	-0.079142	-0.047201	0.319824	-0.114339	0.374959
Data410	0.547282	-0.08016	-0.033162	0.318807	-0.099284	0.381877
Data411	0.550741	-0.080973	-0.020142	0.311279	-0.085246	0.388794
Data412	0.553996	-0.081177	-0.008748	0.303345	-0.082601	0.395304
Data413	0.556844	-0.08016	0.000814	0.297445	-0.077311	0.401408
Data414	0.559489	-0.077922	0.009155	0.294189	-0.067139	0.407308
Data415	0.56193	-0.074056	0.016073	0.298258	-0.058187	0.413005
Data416	0.563965	-0.069173	0.022176	0.305176	-0.051066	0.418498
Data417	0.565389	-0.06368	0.028483	0.313314	-0.056152	0.423584
Data418	0.566406	-0.058187	0.034993	0.319621	-0.062663	0.42867
Data419	0.567017	-0.053304	0.041911	0.315755	-0.071004	0.433553
Data420	0.566813	-0.049438	0.049032	0.298869	-0.06958	0.438232
Data421	0.565999	-0.047404	0.055745	0.284424	-0.066732	0.442912
Data422	0.564575	-0.047201	0.061239	0.270793	-0.066528	0.447388
Data423	0.562948	-0.048828	0.064697	0.275675	-0.049642	0.451864
Data424	0.56132	-0.05188	0.065918	0.291951	-0.020955	0.45634
Data425	0.560303	-0.055745	0.06429	0.303345	0.014648	0.460409
Data426	0.560099	-0.060221	0.060425	0.297648	0.029297	0.464478
Data427	0.560913	-0.064494	0.054118	0.274048	0.034993	0.468343
Data428	0.562541	-0.068359	0.045776	0.257568	0.041707	0.472005
Data429	0.564982	-0.071411	0.035604	0.24821	0.049235	0.47526
Data430	0.56783	-0.073649	0.024211	0.244344	0.074463	0.478312
Data431	0.570272	-0.075277	0.011597	0.242716	0.088704	0.48116
Data432	0.572103	-0.076294	-0.001017	0.239258	0.078939	0.483805
Data433	0.572713	-0.077311	-0.013631	0.232951	0.081177	0.486043
Data434	0.571899	-0.078125	-0.025228	0.230103	0.089518	0.488078
Data435	0.569458	-0.079346	-0.034993	0.232951	0.094401	0.490112
Data436	0.565592	-0.081177	-0.042928	0.246582	0.090942	0.492147
Data437	0.560303	-0.083618	-0.048421	0.262655	0.076904	0.494181
Data438	0.553792	-0.086466	-0.052287	0.280558	0.062866	0.496419
Data439	0.546265	-0.089925	-0.054525	0.291341	0.062052	0.498657
Data440	0.53772	-0.093384	-0.055949	0.293986	0.068563	0.501302
Data441	0.528158	-0.096639	-0.056763	0.287679	0.076497	0.50415
Data442	0.517782	-0.099487	-0.057373	0.262451	0.071004	0.507202
Data443	0.506592	-0.101318	-0.057983	0.233561	0.070394	0.510457
Data444	0.494792	-0.102132	-0.058187	0.215861	0.067342	0.513916
Data445	0.482381	-0.101929	-0.058187	0.207723	0.070597	0.517375
Data446	0.469564	-0.100708	-0.057576	0.200195	0.088501	0.521037
Data447	0.456543	-0.098877	-0.056356	0.197347	0.111287	0.524495
Data448	0.443726	-0.096639	-0.054932	0.186361	0.121663	0.527751
Data449	0.430908	-0.094198	-0.053101	0.167236	0.123901	0.530599
Data450	0.418498	-0.09196	-0.05127	0.164591	0.116781	0.533244
Data451	0.406698	-0.089518	-0.049845	0.162964	0.114746	0.535278
Data452	0.395508	-0.087077	-0.048828	0.157674	0.128988	0.536906
Data453	0.384725	-0.084229	-0.048218	0.163778	0.14445	0.53772
Data454	0.374756	-0.080973	-0.047607	0.181478	0.148722	0.537923
Data455	0.365397	-0.076904	-0.046794	0.192464	0.139567	0.537516
Data456	0.356852	-0.072428	-0.045369	0.200602	0.135295	0.536296
Data457	0.349121	-0.067546	-0.042928	0.189209	0.148315	0.534668
Data458	0.342	-0.062459	-0.039063	0.175374	0.156657	0.53243
Data459	0.33549	-0.057373	-0.033569	0.166016	0.152995	0.529582
Data460	0.32959	-0.052694	-0.026855	0.159098	0.149943	0.52653
Data461	0.323486	-0.048625	-0.019531	0.159302	0.138143	0.523071
Data462	0.317383	-0.045573	-0.012004	0.159302	0.125732	0.519409
Data463	0.310465	-0.043132	-0.005493	0.156657	0.118001	0.515747
Data464	0.302531	-0.041707	-0.000814	0.164185	0.122477	0.512085
Data465	0.293376	-0.041097	0.001221	0.174561	0.129801	0.508626
Data466	0.283203	-0.0413	0.000814	0.174561	0.151774	0.505168
Data467	0.27181	-0.041911	-0.002035	0.165405	0.16744	0.502116
Data468	0.259806	-0.042725	-0.007528	0.159912	0.171102	0.499471
Data469	0.247396	-0.043742	-0.014648	0.171305	0.175985	0.49703
Data470	0.234985	-0.044556	-0.02238	0.191243	0.192261	0.494995
Data471	0.222982	-0.044556	-0.029907	0.194499	0.220133	0.493164
Data472	0.211385	-0.043945	-0.036418	0.189209	0.252075	0.49174
Data473	0.200195	-0.042318	-0.040487	0.183309	0.253906	0.490519
Data474	0.189819	-0.039673	-0.041707	0.173747	0.235799	0.489502
Data475	0.17985	-0.036214	-0.039673	0.162964	0.223389	0.488688
Data476	0.170492	-0.032349	-0.033773	0.145874	0.221151	0.487671
Data477	0.161743	-0.02828	-0.024821	0.132853	0.229696	0.486654
Data478	0.153402	-0.024821	-0.013224	0.134684	0.24231	0.485636
Data479	0.145467	-0.02238	-0.000814	0.142415	0.236003	0.484212
Data480	0.138346	-0.021566	0.011393	0.137126	0.215251	0.482585
Data481	0.131632	-0.022176	0.022176	0.133464	0.192261	0.480754
Data482	0.125529	-0.024618	0.030721	0.131836	0.177612	0.478516
Data483	0.119832	-0.028483	0.036418	0.148112	0.186564	0.475871
Data484	0.114543	-0.033569	0.04008	0.160319	0.203451	0.472819
Data485	0.109049	-0.039266	0.041911	0.155436	0.230103	0.469564
Data486	0.10376	-0.045166	0.043132	0.15625	0.248413	0.466105
Data487	0.098063	-0.050863	0.044352	0.149333	0.245972	0.462443
Data488	0.092163	-0.055949	0.04659	0.133667	0.228882	0.458577
Data489	0.08606	-0.060018	0.049845	0.123088	0.21403	0.454712
Data490	0.08016	-0.06307	0.054118	0.117391	0.203247	0.45105
Data491	0.074463	-0.064901	0.059204	0.118205	0.19104	0.447591
Data492	0.069173	-0.065715	0.064697	0.128377	0.176188	0.444336
Data493	0.06429	-0.065511	0.069987	0.124715	0.163167	0.441284
Data494	0.060221	-0.064697	0.07548	0.112712	0.157878	0.438639
Data495	0.056356	-0.063477	0.080566	0.102132	0.163167	0.436401
Data496	0.053101	-0.062052	0.085042	0.084839	0.178019	0.43457
Data497	0.050049	-0.060628	0.088908	0.075887	0.190226	0.432739
Data498	0.046997	-0.059001	0.091756	0.083822	0.191447	0.431315
Data499	0.043742	-0.057373	0.092977	0.084025	0.18514	0.430094
Data500	0.039876	-0.055135	0.092367	0.091349	0.183919	0.428874
Data501	0.0354	-0.05188	0.089518	0.102132	0.174154	0.427856
Data502	0.029704	-0.047811	0.084229	0.115356	0.148519	0.427043
Data503	0.022786	-0.042521	0.077108	0.134888	0.143026	0.426025
Data504	0.014242	-0.036418	0.068156	0.135498	0.15035	0.425212
Data505	0.004476	-0.029907	0.058594	0.134888	0.157878	0.424194
Data506	-0.006307	-0.0236	0.048625	0.135498	0.161947	0.423177
Data507	-0.018311	-0.018107	0.039063	0.137939	0.158895	0.42216
Data508	-0.030721	-0.014242	0.030518	0.136108	0.157471	0.421143
Data509	-0.043335	-0.012004	0.02299	0.135498	0.15564	0.419922
Data510	-0.055745	-0.011597	0.016683	0.131836	0.150146	0.418498
Data511	-0.067546	-0.013021	0.01119	0.125326	0.145467	0.416667
Data512	-0.078532	-0.015666	0.006714	0.124715	0.137533	0.414632
Data513	-0.088298	-0.019124	0.003052	0.122681	0.129191	0.412191
Data514	-0.096842	-0.02238	0	0.128377	0.12207	0.409342
Data515	-0.103556	-0.025228	-0.001628	0.132243	0.116577	0.40568
Data516	-0.108643	-0.026855	-0.002238	0.127563	0.116577	0.401611
Data517	-0.111694	-0.027262	-0.001221	0.124919	0.116577	0.396932
Data518	-0.112712	-0.026449	0.001221	0.125732	0.110067	0.391642
Data519	-0.112305	-0.024618	0.005697	0.11617	0.102336	0.385539
Data520	-0.11027	-0.021973	0.011393	0.109253	0.092163	0.379028
Data521	-0.107625	-0.018921	0.017293	0.098267	0.081787	0.372111
Data522	-0.104777	-0.015869	0.02299	0.082194	0.066935	0.364583
Data523	-0.102336	-0.013021	0.027262	0.066325	0.061849	0.356649
Data524	-0.100911	-0.010579	0.0295	0.053101	0.04659	0.348511
Data525	-0.100708	-0.008545	0.029093	0.032349	0.022583	0.340169
Data526	-0.102336	-0.00651	0.025635	0.013428	0.013835	0.331624
Data527	-0.105591	-0.004476	0.019328	0.006307	0.014648	0.322673
Data528	-0.11027	-0.001831	0.010173	0.000203	0.010986	0.313924
Data529	-0.116577	0.001221	-0.00061	0.003662	0.018311	0.304769
Data530	-0.123901	0.005493	-0.013021	0.0059	0.033569	0.295614
Data531	-0.132039	0.010783	-0.025431	0.007731	0.031535	0.286458
Data532	-0.140584	0.016683	-0.037028	0.015462	0.027873	0.2771
Data533	-0.149129	0.023193	-0.04659	0.031738	0.022176	0.267741
Data534	-0.157674	0.029704	-0.053711	0.042725	0.007324	0.258382
Data535	-0.165812	0.036011	-0.057576	0.048014	-0.007935	0.249023
Data536	-0.173747	0.0413	-0.05839	0.044759	-0.018311	0.239868
Data537	-0.181071	0.045776	-0.056763	0.053711	-0.037028	0.230916
Data538	-0.188192	0.049235	-0.053101	0.057576	-0.060628	0.222168
Data539	-0.195313	0.051473	-0.048421	0.046387	-0.06897	0.213826
Data540	-0.202433	0.052694	-0.043335	0.020955	-0.066528	0.206095
Data541	-0.209554	0.053101	-0.038656	-0.010173	-0.068156	0.198568
Data542	-0.216675	0.052694	-0.034993	-0.016886	-0.069377	0.191854
Data543	-0.223592	0.05188	-0.032552	-0.007935	-0.066732	0.185343
Data544	-0.230306	0.050659	-0.031535	0.002441	-0.068766	0.179443
Data545	-0.23641	0.049438	-0.031535	0.013428	-0.069784	0.173747
Data546	-0.241496	0.048218	-0.032349	0.029704	-0.072021	0.168254
Data547	-0.245768	0.047607	-0.033569	0.030314	-0.072225	0.16276
Data548	-0.24882	0.047811	-0.03479	0.007324	-0.075684	0.157064
Data549	-0.251058	0.048828	-0.035197	-0.020142	-0.08667	0.151164
Data550	-0.253092	0.05127	-0.034587	-0.048828	-0.106608	0.14445
Data551	-0.255127	0.054728	-0.032349	-0.060628	-0.127563	0.137126
Data552	-0.257772	0.059204	-0.028076	-0.060628	-0.125936	0.129191
Data553	-0.261841	0.06429	-0.021566	-0.062866	-0.125326	0.120239
Data554	-0.267334	0.069987	-0.013428	-0.075887	-0.133667	0.11027
Data555	-0.274658	0.07548	-0.003662	-0.088094	-0.127563	0.099691
Data556	-0.283407	0.080566	0.006917	-0.099691	-0.119425	0.088094
Data557	-0.292969	0.085246	0.018107	-0.112712	-0.124308	0.07609
Data558	-0.302938	0.089518	0.029297	-0.110474	-0.142619	0.063477
Data559	-0.3125	0.09318	0.040487	-0.118001	-0.16805	0.050456
Data560	-0.320841	0.096639	0.05127	-0.130208	-0.188599	0.037435
Data561	-0.327759	0.100301	0.061646	-0.13855	-0.203654	0.024618
Data562	-0.333252	0.10437	0.071818	-0.144043	-0.207113	0.0118
Data563	-0.337524	0.109049	0.081787	-0.146281	-0.200195	-0.000407
Data564	-0.340983	0.114339	0.091553	-0.153605	-0.188395	-0.01241
Data565	-0.344238	0.120443	0.100708	-0.160726	-0.174561	-0.023804
Data566	-0.347697	0.12675	0.109049	-0.173747	-0.170492	-0.034993
Data567	-0.351563	0.13326	0.11617	-0.18575	-0.184326	-0.045776
Data568	-0.355835	0.139364	0.121867	-0.199382	-0.199585	-0.056152
Data569	-0.360107	0.144653	0.125529	-0.199992	-0.222168	-0.066121
Data570	-0.364176	0.148926	0.12736	-0.203451	-0.24882	-0.07609
Data571	-0.367432	0.152181	0.12736	-0.20223	-0.260417	-0.08606
Data572	-0.369873	0.153809	0.125529	-0.204468	-0.253092	-0.096232
Data573	-0.371297	0.154419	0.121867	-0.205078	-0.241496	-0.106405
Data574	-0.371704	0.153809	0.116781	-0.21342	-0.230509	-0.116781
Data575	-0.371297	0.152181	0.110474	-0.219116	-0.222575	-0.12736
Data576	-0.370687	0.14974	0.102743	-0.218302	-0.226644	-0.138346
Data577	-0.369873	0.147095	0.094198	-0.223999	-0.23234	-0.14974
Data578	-0.369263	0.14445	0.085042	-0.228271	-0.232951	-0.16154
Data579	-0.369059	0.142008	0.07548	-0.22054	-0.236613	-0.173543
Data580	-0.369059	0.140381	0.066325	-0.205688	-0.246175	-0.18575
Data581	-0.369263	0.139771	0.058187	-0.190837	-0.255941	-0.198161
Data582	-0.369873	0.140381	0.051676	-0.186361	-0.262451	-0.210978
Data583	-0.370483	0.142212	0.047811	-0.189819	-0.276286	-0.223796
Data584	-0.371297	0.144857	0.046794	-0.205892	-0.295614	-0.236816
Data585	-0.372111	0.148315	0.048625	-0.221558	-0.30009	-0.249837
Data586	-0.372925	0.152181	0.053101	-0.236206	-0.308838	-0.262858
Data587	-0.373739	0.155843	0.059001	-0.245768	-0.31779	-0.275675
Data588	-0.374349	0.159098	0.065308	-0.251668	-0.325521	-0.288493
Data589	-0.374959	0.161743	0.070801	-0.268962	-0.333252	-0.300903
Data590	-0.37557	0.163167	0.074666	-0.290527	-0.33549	-0.313314
Data591	-0.375977	0.163574	0.075684	-0.305379	-0.327352	-0.325114
Data592	-0.376587	0.16276	0.074259	-0.316366	-0.332642	-0.336914
Data593	-0.376994	0.160929	0.070801	-0.3243	-0.344442	-0.348104
Data594	-0.377401	0.158488	0.065918	-0.315145	-0.357056	-0.359294
Data595	-0.377401	0.155436	0.060832	-0.309448	-0.359294	-0.369873
Data596	-0.377401	0.151978	0.056559	-0.317179	-0.359904	-0.380452
Data597	-0.37679	0.148722	0.054321	-0.326335	-0.376994	-0.390828
Data598	-0.37618	0.145467	0.054525	-0.332031	-0.387573	-0.401001
Data599	-0.375163	0.142415	0.05717	-0.348104	-0.385335	-0.411174
Data600	-0.374146	0.139771	0.062256	-0.366007	-0.366414	-0.421346
Data601	-0.373332	0.136922	0.069173	-0.377604	-0.349731	-0.431519
Data602	-0.372518	0.134074	0.077108	-0.383911	-0.351563	-0.441691
Data603	-0.372111	0.131022	0.085042	-0.37618	-0.351969	-0.452067
Data604	-0.372314	0.127157	0.092367	-0.368856	-0.353394	-0.462443
Data605	-0.372721	0.122477	0.098267	-0.372518	-0.367025	-0.473022
Data606	-0.373535	0.116781	0.102132	-0.366007	-0.37557	-0.483398
Data607	-0.374552	0.11027	0.103353	-0.35848	-0.386963	-0.493774
Data608	-0.375977	0.102946	0.101522	-0.351766	-0.409749	-0.50415
Data609	-0.377808	0.095215	0.096436	-0.3479	-0.423381	-0.514119
Data610	-0.379842	0.087077	0.088298	-0.350545	-0.432332	-0.524089
Data611	-0.38269	0.079142	0.076904	-0.356242	-0.439453	-0.533651
Data612	-0.385946	0.071411	0.062459	-0.363159	-0.449219	-0.542806
Data613	-0.389811	0.06429	0.045369	-0.371908	-0.446167	-0.551758
Data614	-0.394287	0.057576	0.025838	-0.374959	-0.448608	-0.560506
Data615	-0.398966	0.05127	0.004272	-0.385946	-0.454508	-0.569051
Data616	-0.403646	0.045166	-0.018717	-0.394694	-0.467733	-0.577393
Data617	-0.407918	0.038859	-0.043335	-0.397746	-0.476074	-0.585938
Data618	-0.411784	0.032349	-0.068563	-0.390218	-0.498454	-0.594279
Data619	-0.414836	0.025635	-0.094198	-0.377604	-0.522054	-0.603027
Data620	-0.417074	0.018921	-0.119832	-0.360718	-0.527954	-0.611979
Data621	-0.418905	0.012207	-0.144653	-0.352173	-0.540568	-0.621338
Data622	-0.419922	0.0059	-0.16866	-0.347087	-0.550944	-0.6309
Data623	-0.420736	0.000407	-0.191447	-0.337931	-0.546875	-0.640869
Data624	-0.421549	-0.004069	-0.212606	-0.336914	-0.552165	-0.651245
Data625	-0.422363	-0.007528	-0.23173	-0.333049	-0.56071	-0.662028
Data626	-0.423381	-0.010173	-0.248617	-0.330811	-0.559692	-0.672811
Data627	-0.424805	-0.012004	-0.262858	-0.344645	-0.549723	-0.683797
Data628	-0.426636	-0.013631	-0.274048	-0.362142	-0.549723	-0.694784
Data629	-0.429077	-0.015055	-0.281779	-0.382894	-0.560913	-0.705566
Data630	-0.431722	-0.016683	-0.286458	-0.409953	-0.577596	-0.716146
Data631	-0.43457	-0.018921	-0.288493	-0.414429	-0.604248	-0.726115
Data632	-0.437826	-0.021973	-0.2889	-0.421346	-0.622152	-0.735881
Data633	-0.440877	-0.025635	-0.289103	-0.431722	-0.639445	-0.745036
Data634	-0.443929	-0.030314	-0.290324	-0.440674	-0.649414	-0.753377
Data635	-0.446981	-0.035604	-0.293986	-0.442912	-0.651245	-0.761108
Data636	-0.450033	-0.041097	-0.300496	-0.442301	-0.652669	-0.768026
Data637	-0.452677	-0.046794	-0.309855	-0.448812	-0.664673	-0.774333
Data638	-0.455322	-0.052083	-0.321248	-0.45756	-0.67749	-0.779826
Data639	-0.457764	-0.056763	-0.333862	-0.458577	-0.685832	-0.784505
