# Supplementary material for: Integration of MRI and somatosensory evoked potentials facilitate diagnosis of spinal cord compression
Source: Sci Rep. 2023 May 15;13:7861. doi: 10.1038/s41598-023-34832-2 (PMC10185544; doi:10.1038/s41598-023-34832-2)
Supplement: Supplementary file 3 — Supplementary Information 3. [file 41598_2023_34832_MOESM3_ESM.zip › Preoperative SSEP data/spinal cord compression group/5551639_2/5551639_2_Lt Tibial SEP_Cz'-Fpz_201219_104131.csv]

Index	1	2	3	4	5
Name	Cz'-Fpz	Cz'-Fpz	Cz'-Fpz	Cz'-Fpz	Cz'-Fpz
Time	2.01707E+13	2.01707E+13	2.01707E+13	2.01707E+13	2.01707E+13
Highcut	500	500	500	500	500
Lowcut	10	10	10	10	10
Period	0.000156	0.000156	0.000156	0.000156	0.000156
Averages	120	120	120	120	120
Int (mA)	16/15.4mA	16/15.5mA	16/15.5mA	16/15.5mA	16/15.5mA
Pulse Width (�gs)	200�s	200�s	200�s	200�s	200�s
Rep Rate (Hz)	2.66Hz	2.66Hz	2.66Hz	2.66Hz	2.66Hz
Data0	0.157473	-0.006511	0.048219	0.646779	-0.666107
Data1	0.515551	0.273849	0.333766	0.929376	-0.35584
Data2	1.125811	0.633961	0.766613	1.415223	0.092571
Data3	0.156964	-0.354518	-0.363979	0.32634	-0.934869
Data4	-0.490323	-0.81178	-0.829175	-0.211388	-1.478192
Data5	-0.324509	-0.467435	-0.48127	0.157473	-1.12693
Data6	-0.089825	-0.181481	-0.201521	0.475268	-0.806185
Data7	0.101422	-0.032349	-0.051677	0.660105	-0.609852
Data8	0.233768	0.04476	0.013123	0.758882	-0.52074
Data9	0.318303	0.053203	0.030721	0.792757	-0.50253
Data10	0.366013	0.040894	0.017904	0.7835	-0.527047
Data11	0.38351	0.016988	-0.001119	0.775667	-0.564686
Data12	0.371099	-0.016785	-0.026958	0.753999	-0.61209
Data13	0.34638	-0.057781	-0.062155	0.734468	-0.655528
Data14	0.315862	-0.096742	-0.094504	0.705679	-0.696523
Data15	0.284123	-0.143231	-0.125734	0.656748	-0.721447
Data16	0.262455	-0.180463	-0.161339	0.607919	-0.738537
Data17	0.239058	-0.213016	-0.189619	0.552783	-0.744539
Data18	0.218204	-0.244246	-0.209252	0.506498	-0.734671
Data19	0.198367	-0.26744	-0.217899	0.479032	-0.72226
Data20	0.185753	-0.281478	-0.218102	0.447598	-0.717683
Data21	0.183312	-0.292159	-0.199791	0.429898	-0.712088
Data22	0.183108	-0.294601	-0.19674	0.414638	-0.697642
Data23	0.169477	-0.291346	-0.212507	0.39531	-0.690827
Data24	0.157778	-0.284428	-0.245569	0.381984	-0.702932
Data25	0.150454	-0.289311	-0.276087	0.364691	-0.709138
Data26	0.149538	-0.303146	-0.300603	0.350856	-0.698253
Data27	0.154014	-0.313013	-0.312403	0.351771	-0.696727
Data28	0.170698	-0.320846	-0.309453	0.370896	-0.693573
Data29	0.195112	-0.325017	-0.299992	0.384833	-0.68574
Data30	0.204267	-0.34109	-0.305384	0.390733	-0.671092
Data31	0.206505	-0.363775	-0.303451	0.395412	-0.659393
Data32	0.21088	-0.369065	-0.310165	0.391648	-0.65624
Data33	0.206811	-0.370489	-0.323898	0.386867	-0.657969
Data34	0.192874	-0.368455	-0.34048	0.388291	-0.659902
Data35	0.171511	-0.362351	-0.352585	0.40945	-0.66275
Data36	0.154218	-0.353195	-0.365911	0.464586	-0.658783
Data37	0.145469	-0.354009	-0.38117	0.537524	-0.657867
Data38	0.14079	-0.361028	-0.402635	0.592559	-0.646372
Data39	0.139671	-0.377712	-0.411078	0.624399	-0.641286
Data40	0.133466	-0.393276	-0.407314	0.639048	-0.645558
Data41	0.131838	-0.393072	-0.402838	0.655528	-0.63213
Data42	0.129091	-0.396429	-0.405687	0.63681	-0.601816
Data43	0.129295	-0.398667	-0.400702	0.616464	-0.56967
Data44	0.126345	-0.395717	-0.400193	0.596323	-0.547392
Data45	0.115256	-0.398566	-0.395921	0.579741	-0.525521
Data46	0.102541	-0.389817	-0.396531	0.559091	-0.522265
Data47	0.085451	-0.379848	-0.408738	0.526436	-0.534371
Data48	0.056458	-0.383408	-0.399685	0.492968	-0.550952
Data49	0.040996	-0.410569	-0.41179	0.463773	-0.549427
Data50	0.031942	-0.429592	-0.426032	0.42766	-0.538033
Data51	0.024618	-0.441494	-0.44007	0.40355	-0.527657
Data52	0.026347	-0.453498	-0.447089	0.397548	-0.5125
Data53	0.030111	-0.447801	-0.440172	0.396429	-0.495918
Data54	0.039368	-0.454922	-0.440782	0.399176	-0.475471
Data55	0.031739	-0.472623	-0.453905	0.401007	-0.463671
Data56	0.020651	-0.497139	-0.461128	0.409654	-0.455126
Data57	0.024008	-0.513008	-0.463773	0.416775	-0.456448
Data58	0.033265	-0.534167	-0.472318	0.424099	-0.457059
Data59	0.029603	-0.53905	-0.484728	0.40589	-0.44831
Data60	0.023601	-0.544951	-0.489916	0.384833	-0.426032
Data61	0.035604	-0.552885	-0.490018	0.377	-0.413113
Data62	0.050151	-0.555327	-0.489204	0.358485	-0.408535
Data63	0.057679	-0.566008	-0.49012	0.327764	-0.411383
Data64	0.043844	-0.566211	-0.509143	0.300704	-0.421352
Data65	0.025432	-0.565194	-0.524503	0.286056	-0.435798
Data66	0.011292	-0.56611	-0.524402	0.298772	-0.439867
Data67	-0.002747	-0.567127	-0.524097	0.325424	-0.435798
Data68	-0.008647	-0.564889	-0.523384	0.337835	-0.42064
Data69	-0.00885	-0.566924	-0.534778	0.329493	-0.390326
Data70	-0.016073	-0.573637	-0.559396	0.315862	-0.3417
Data71	-0.030009	-0.577401	-0.589202	0.295109	-0.307622
Data72	-0.033977	-0.569975	-0.603952	0.287378	-0.290939
Data73	-0.032044	-0.571806	-0.605478	0.298772	-0.276392
Data74	-0.023601	-0.577198	-0.603545	0.29806	-0.267948
Data75	-0.01475	-0.581267	-0.588286	0.278935	-0.258386
Data76	-0.01648	-0.609547	-0.580351	0.246586	-0.257877
Data77	-0.019735	-0.643117	-0.604969	0.198978	-0.265914
Data78	-0.018209	-0.665395	-0.635487	0.161135	-0.266423
Data79	-0.026856	-0.67099	-0.666005	0.137942	-0.269983
Data80	-0.045268	-0.673431	-0.672313	0.116477	-0.269474
Data81	-0.06124	-0.683299	-0.676178	0.082094	-0.266219
Data82	-0.079143	-0.695201	-0.685639	0.053101	-0.25035
Data83	-0.104982	-0.699982	-0.69693	0.027771	-0.24862
Data84	-0.113629	-0.709138	-0.706086	0.019328	-0.249231
Data85	-0.130922	-0.700898	-0.685537	0.025737	-0.250248
Data86	-0.151471	-0.692353	-0.677907	0.024923	-0.24038
Data87	-0.167137	-0.691132	-0.673126	0.018311	-0.222985
Data88	-0.178327	-0.689708	-0.668549	0.010071	-0.207014
Data89	-0.17436	-0.699575	-0.661835	-0.001221	-0.196638
Data90	-0.174258	-0.697337	-0.655426	-0.004679	-0.189517
Data91	-0.183515	-0.677907	-0.64271	-0.008138	-0.172834
Data92	-0.182294	-0.662038	-0.646576	0.006104	-0.161237
Data93	-0.174868	-0.652476	-0.673737	0.021057	-0.159406
Data94	-0.165611	-0.645864	-0.700694	0.015971	-0.158185
Data95	-0.158592	-0.642913	-0.705577	0.008749	-0.145571
Data96	-0.168358	-0.648305	-0.697236	0.023702	-0.12899
Data97	-0.175784	-0.642913	-0.684723	0.059917	-0.103456
Data98	-0.190229	-0.645253	-0.665192	0.096132	-0.083314
Data99	-0.205488	-0.663055	-0.652984	0.138247	-0.074667
Data100	-0.220544	-0.6716	-0.643626	0.158185	-0.087282
Data101	-0.245467	-0.658478	-0.645864	0.159508	-0.098573
Data102	-0.258488	-0.659597	-0.646881	0.162356	-0.105084
Data103	-0.249638	-0.6657	-0.65095	0.171817	-0.100303
Data104	-0.2533	-0.66804	-0.654103	0.184532	-0.098065
Data105	-0.26805	-0.677195	-0.648915	0.195621	-0.093283
Data106	-0.285445	-0.684825	-0.636098	0.181277	-0.082399
Data107	-0.310572	-0.696625	-0.627654	0.14374	-0.06419
Data108	-0.318914	-0.713919	-0.626027	0.120648	-0.045472
Data109	-0.307113	-0.732331	-0.61209	0.118003	-0.031128
Data110	-0.291651	-0.731111	-0.613514	0.122377	-0.033977
Data111	-0.275171	-0.703136	-0.627349	0.124005	-0.030416
Data112	-0.271305	-0.663869	-0.635996	0.115867	-0.023397
Data113	-0.290939	-0.627654	-0.644134	0.097759	-0.011292
Data114	-0.315963	-0.583505	-0.658478	0.094301	-0.002441
Data115	-0.329697	-0.552377	-0.677806	0.107322	0.011088
Data116	-0.3417	-0.544035	-0.67455	0.109356	0.013123
Data117	-0.357061	-0.545256	-0.658885	0.109153	0.014343
Data118	-0.389309	-0.562753	-0.63386	0.111696	0.0177
Data119	-0.420132	-0.567839	-0.604054	0.116782	0.032756
Data120	-0.435086	-0.573027	-0.580962	0.111086	0.047303
Data121	-0.438849	-0.5832	-0.573943	0.094097	0.048829
Data122	-0.434984	-0.59266	-0.568144	0.07599	0.060121
Data123	-0.414842	-0.59795	-0.570484	0.069378	0.085654
Data124	-0.396124	-0.608937	-0.565092	0.055238	0.117698
Data125	-0.388495	-0.609852	-0.563058	0.03886	0.133059
Data126	-0.382289	-0.591643	-0.554513	0.021159	0.150149
Data127	-0.368455	-0.583708	-0.537524	0.010173	0.157677
Data128	-0.365708	-0.569162	-0.517993	0.012614	0.157066
Data129	-0.352687	-0.549528	-0.519214	0.020549	0.152997
Data130	-0.356247	-0.525216	-0.527352	0.03184	0.148216
Data131	-0.369675	-0.498563	-0.516976	0.025432	0.153811
Data132	-0.393784	-0.485339	-0.499377	0.014445	0.152488
Data133	-0.413418	-0.478625	-0.49012	0.001119	0.148318
Data134	-0.439562	-0.468045	-0.489815	0.001933	0.145469
Data135	-0.459805	-0.464688	-0.495206	0.026347	0.153607
Data136	-0.495918	-0.463162	-0.501005	0.034892	0.175072
Data137	-0.553089	-0.456652	-0.501005	0.020651	0.213219
Data138	-0.593067	-0.447903	-0.50131	-0.000509	0.226953
Data139	-0.61504	-0.44831	-0.501005	-0.036723	0.225528
Data140	-0.619313	-0.451362	-0.509346	-0.083619	0.214135
Data141	-0.613006	-0.458279	-0.52135	-0.123496	0.213626
Data142	-0.615956	-0.450345	-0.509855	-0.140586	0.22268
Data143	-0.625416	-0.438443	-0.490018	-0.144554	0.211897
Data144	-0.626129	-0.427558	-0.474962	-0.144554	0.202538
Data145	-0.615752	-0.399583	-0.453498	-0.149742	0.208743
Data146	-0.612497	-0.381984	-0.428677	-0.143028	0.230004
Data147	-0.614837	-0.369879	-0.401923	-0.139874	0.243941
Data148	-0.62267	-0.35879	-0.369675	-0.132957	0.247094
Data149	-0.626332	-0.349737	-0.353501	-0.129295	0.262557
Data150	-0.63508	-0.32929	-0.345363	-0.128481	0.266524
Data151	-0.658579	-0.31342	-0.330409	-0.145368	0.265507
Data152	-0.680145	-0.305079	-0.305486	-0.17141	0.261234
Data153	-0.697948	-0.288294	-0.291854	-0.182193	0.236311
Data154	-0.708527	-0.279749	-0.276392	-0.187279	0.235599
Data155	-0.709443	-0.279444	-0.273747	-0.184634	0.239363
Data156	-0.715139	-0.274561	-0.283207	-0.146487	0.231225
Data157	-0.710562	-0.265304	-0.285445	-0.078737	0.217288
Data158	-0.702118	-0.257165	-0.281173	-0.010274	0.209456
Data159	-0.693777	-0.253605	-0.272628	0.046591	0.215966
Data160	-0.675364	-0.25096	-0.268661	0.090842	0.226444
Data161	-0.660614	-0.238041	-0.272424	0.107424	0.227868
Data162	-0.660817	-0.224715	-0.2651	0.115256	0.225223
Data163	-0.670888	-0.209761	-0.254724	0.105592	0.213931
Data164	-0.684113	-0.193891	-0.249841	0.091961	0.197248
Data165	-0.669362	-0.180056	-0.258691	0.073142	0.170087
Data166	-0.650746	-0.182498	-0.267643	0.05005	0.146385
Data167	-0.648305	-0.182803	-0.263778	0.037741	0.131126
Data168	-0.658172	-0.181582	-0.250045	0.04008	0.125938
Data169	-0.671397	-0.186974	-0.233158	0.036113	0.124514
Data170	-0.681671	-0.184838	-0.19735	0.045065	0.133872
Data171	-0.689606	-0.188093	-0.163678	0.052694	0.1473
Data172	-0.709951	-0.181074	-0.149233	0.05656	0.145978
Data173	-0.737519	-0.157371	-0.138959	0.065817	0.136517
Data174	-0.762646	-0.142926	-0.117088	0.074362	0.133059
Data175	-0.778617	-0.139569	-0.108543	0.089418	0.114239
Data176	-0.792147	-0.131329	-0.099082	0.093589	0.098166
Data177	-0.784924	-0.123293	-0.096742	0.093182	0.10132
Data178	-0.782381	-0.103253	-0.105491	0.094504	0.112001
Data179	-0.800387	-0.07833	-0.107017	0.091249	0.129905
Data180	-0.812899	-0.043946	-0.089316	0.075888	0.142621
Data181	-0.812696	-0.02594	-0.081178	0.051677	0.159101
Data182	-0.817273	-0.01648	-0.080059	0.042318	0.168358
Data183	-0.820935	-0.017294	-0.080364	0.057069	0.159609
Data184	-0.807609	-0.018413	-0.083518	0.064495	0.151166
Data185	-0.788485	-0.00824	-0.081076	0.054119	0.134381
Data186	-0.786247	0.008749	-0.076295	0.052796	0.125124
Data187	-0.78645	0.03713	-0.064495	0.058289	0.115867
Data188	-0.797131	0.069174	-0.069683	0.080669	0.11312
Data189	-0.820427	0.09308	-0.079143	0.097251	0.101422
Data190	-0.8365	0.108034	-0.08952	0.099184	0.092571
Data191	-0.846876	0.117901	-0.085552	0.109255	0.09074
Data192	-0.853895	0.128176	-0.088095	0.116884	0.094199
Data193	-0.858167	0.143435	-0.106508	0.113731	0.108746
Data194	-0.845858	0.146181	-0.119631	0.098573	0.101218
Data195	-0.816154	0.137128	-0.135602	0.096742	0.091351
Data196	-0.781364	0.125836	-0.147911	0.109051	0.077618
Data197	-0.740469	0.124412	-0.150352	0.121055	0.072023
Data198	-0.716665	0.13194	-0.134178	0.106101	0.073955
Data199	-0.698049	0.134585	-0.11312	0.092978	0.07304
Data200	-0.672719	0.13194	-0.101625	0.085857	0.079449
Data201	-0.643931	0.127769	-0.092266	0.069174	0.086366
Data202	-0.631317	0.143028	-0.094911	0.057577	0.091147
Data203	-0.629587	0.158897	-0.081585	0.036113	0.088909
Data204	-0.627858	0.167035	-0.075278	0.010071	0.088401
Data205	-0.631724	0.182091	-0.093283	0.003052	0.097353
Data206	-0.636199	0.196943	-0.118715	0.007528	0.108746
Data207	-0.633453	0.197757	-0.139264	0.010173	0.108237
Data208	-0.630299	0.211592	-0.142723	0.016887	0.098878
Data209	-0.616464	0.231225	-0.147097	0.024008	0.084026
Data210	-0.619313	0.267745	-0.151268	0.034587	0.082806
Data211	-0.621449	0.310267	-0.151166	0.034994	0.078533
Data212	-0.605681	0.343938	-0.150251	0.033061	0.083619
Data213	-0.580962	0.371099	-0.136823	0.031739	0.095928
Data214	-0.54963	0.386765	-0.114646	0.028789	0.110577
Data215	-0.512805	0.378932	-0.095216	0.023194	0.145571
Data216	-0.485237	0.379339	-0.078228	0.027975	0.183108
Data217	-0.456143	0.373337	-0.077719	0.055543	0.213728
Data218	-0.431932	0.370693	-0.077618	0.110984	0.232649
Data219	-0.419623	0.375677	-0.07955	0.178124	0.242924
Data220	-0.411282	0.39409	-0.083314	0.246789	0.261234
Data221	-0.397141	0.414435	-0.08423	0.308334	0.273136
Data222	-0.371099	0.418606	-0.090842	0.350449	0.282292
Data223	-0.336004	0.43183	-0.089214	0.375372	0.300399
Data224	-0.309351	0.45716	-0.057679	0.398362	0.328374
Data225	-0.277612	0.485033	-0.007426	0.429999	0.344854
Data226	-0.240584	0.519926	0.03947	0.470893	0.364691
Data227	-0.205692	0.558277	0.092673	0.511788	0.404161
Data228	-0.164797	0.595204	0.146588	0.532743	0.451667
Data229	-0.116884	0.652069	0.187991	0.535592	0.493884
Data230	-0.054627	0.734264	0.213931	0.555835	0.532336
Data231	0.021363	0.819003	0.23682	0.602833	0.577401
Data232	0.104575	0.89306	0.272424	0.666209	0.623585
Data233	0.195926	0.971084	0.330409	0.72755	0.675059
Data234	0.294092	1.04036	0.387783	0.798861	0.730195
Data235	0.380662	1.124692	0.457974	0.872816	0.788281
Data236	0.469164	1.228148	0.532438	0.941176	0.855624
Data237	0.558175	1.336385	0.623484	1.00913	0.926019
Data238	0.655019	1.437603	0.727245	1.08217	1.01971
Data239	0.758272	1.550724	0.817375	1.160194	1.110348
Data240	0.86539	1.66242	0.915338	1.22886	1.208515
Data241	0.982986	1.803515	1.019099	1.32723	1.31665
Data242	1.077389	1.948984	1.113909	1.437196	1.437705
Data243	1.176877	2.093131	1.214211	1.538516	1.560896
Data244	1.288268	2.236566	1.327535	1.651637	1.692734
Data245	1.398744	2.358638	1.447776	1.782355	1.814196
Data246	1.50047	2.455889	1.568933	1.921925	1.920297
Data247	1.606978	2.556802	1.689479	2.061189	2.013886
Data248	1.70779	2.656697	1.801989	2.164747	2.092317
Data249	1.806566	2.75171	1.890389	2.267389	2.177361
Data250	1.903309	2.843773	1.956003	2.372981	2.262201
Data251	2.001272	2.926273	2.011037	2.471555	2.353246
Data252	2.074718	2.993006	2.070344	2.559752	2.427914
Data253	2.125582	3.061672	2.114087	2.615498	2.487017
Data254	2.165764	3.105618	2.13138	2.646728	2.537779
Data255	2.187228	3.135627	2.144198	2.665955	2.583963
Data256	2.196892	3.16645	2.15671	2.692505	2.603494
Data257	2.204929	3.177335	2.167798	2.702881	2.620178
Data258	2.198316	3.168078	2.177462	2.694743	2.630147
Data259	2.191908	3.140612	2.158745	2.67745	2.635538
Data260	2.180209	3.11223	2.124158	2.645507	2.633199
Data261	2.147962	3.076422	2.106661	2.591796	2.609089
Data262	2.103914	3.041327	2.076855	2.522825	2.574807
Data263	2.049897	2.997075	2.04125	2.45243	2.557717
Data264	1.996694	2.944279	2.002899	2.378373	2.541034
Data265	1.935353	2.896162	1.957224	2.314692	2.510923
Data266	1.868009	2.829938	1.904122	2.254063	2.470639
Data267	1.814094	2.761273	1.855294	2.188958	2.414791
Data268	1.763129	2.680908	1.798021	2.132703	2.343989
Data269	1.697515	2.591897	1.712062	2.089774	2.262608
Data270	1.634343	2.517128	1.617151	2.025381	2.17319
Data271	1.564457	2.441545	1.540449	1.947967	2.083874
Data272	1.485822	2.349584	1.462628	1.87157	1.997101
Data273	1.394878	2.255996	1.378297	1.803515	1.917754
Data274	1.296101	2.16729	1.301493	1.73902	1.856514
Data275	1.208413	2.074515	1.219501	1.677475	1.803413
Data276	1.111162	1.982249	1.127133	1.606673	1.736884
Data277	1.009028	1.892526	1.033239	1.547265	1.649805
Data278	0.915745	1.802497	0.945754	1.481244	1.552962
Data279	0.820122	1.714402	0.862033	1.437196	1.442893
Data280	0.728669	1.624272	0.761629	1.395997	1.325093
Data281	0.632232	1.523054	0.649221	1.335368	1.220111
Data282	0.524097	1.396404	0.553597	1.264566	1.119809
Data283	0.402533	1.25419	0.459195	1.186948	1.009232
Data284	0.287277	1.118486	0.363979	1.097327	0.894179
Data285	0.168358	0.991124	0.254826	0.995193	0.786959
Data286	0.046693	0.864474	0.128278	0.895705	0.679637
Data287	-0.074464	0.729381	0.000305	0.788485	0.562041
Data288	-0.179039	0.595712	-0.118308	0.682485	0.444851
Data289	-0.280868	0.479744	-0.234785	0.581064	0.337428
Data290	-0.3888	0.362147	-0.346685	0.470385	0.23448
Data291	-0.493578	0.254826	-0.461941	0.37293	0.123598
Data292	-0.595509	0.153607	-0.56906	0.274764	-0.001628
Data293	-0.68981	0.059002	-0.673025	0.16317	-0.119427
Data294	-0.78289	-0.048829	-0.769869	0.03418	-0.21912
Data295	-0.886041	-0.145571	-0.859693	-0.096742	-0.303655
Data296	-0.987157	-0.242415	-0.933242	-0.226444	-0.389309
Data297	-1.077083	-0.339157	-1.010249	-0.332647	-0.486865
Data298	-1.152361	-0.427456	-1.071285	-0.419928	-0.571908
Data299	-1.233946	-0.50253	-1.130795	-0.493375	-0.661835
Data300	-1.317566	-0.563668	-1.174334	-0.558989	-0.753287
Data301	-1.376771	-0.625925	-1.21004	-0.622466	-0.837924
Data302	-1.435467	-0.694184	-1.269347	-0.683096	-0.913202
Data303	-1.521426	-0.778414	-1.336283	-0.743521	-0.981765
Data304	-1.601892	-0.865593	-1.407696	-0.816052	-1.042903
Data305	-1.666997	-0.947178	-1.487755	-0.895196	-1.10811
Data306	-1.726914	-1.020727	-1.568627	-0.967625	-1.163246
Data307	-1.783271	-1.073014	-1.639124	-1.027034	-1.199664
Data308	-1.838916	-1.127031	-1.700058	-1.095801	-1.218077
Data309	-1.888863	-1.190305	-1.73841	-1.152768	-1.239439
Data310	-1.93169	-1.251138	-1.757127	-1.197325	-1.274128
Data311	-1.973907	-1.296813	-1.768317	-1.229877	-1.317871
Data312	-1.996897	-1.328857	-1.771674	-1.264668	-1.366903
Data313	-2.019582	-1.358867	-1.775235	-1.304239	-1.404746
Data314	-2.047252	-1.390809	-1.782864	-1.350322	-1.428143
Data315	-2.062002	-1.416648	-1.797004	-1.386028	-1.453778
Data316	-2.082144	-1.424379	-1.815722	-1.403627	-1.480532
Data317	-2.108797	-1.435569	-1.830371	-1.426108	-1.501488
Data318	-2.134534	-1.445843	-1.851631	-1.455507	-1.520816
Data319	-2.144401	-1.456525	-1.864449	-1.499148	-1.544823
Data320	-2.144299	-1.470054	-1.856616	-1.564253	-1.563846
Data321	-2.145012	-1.486127	-1.841967	-1.624882	-1.572595
Data322	-2.135754	-1.509524	-1.838305	-1.676051	-1.566288
Data323	-2.121818	-1.537092	-1.833728	-1.71664	-1.557336
Data324	-2.111543	-1.564457	-1.822029	-1.752346	-1.55286
Data325	-2.107881	-1.599858	-1.812772	-1.772691	-1.547773
Data326	-2.106457	-1.623967	-1.796597	-1.781643	-1.549605
Data327	-2.081737	-1.629664	-1.784695	-1.781033	-1.565169
Data328	-2.062511	-1.64065	-1.782355	-1.784085	-1.58348
Data329	-2.064546	-1.641566	-1.777981	-1.783271	-1.576664
Data330	-2.059154	-1.647873	-1.754889	-1.789782	-1.559675
Data331	-2.048575	-1.64828	-1.74848	-1.783169	-1.556624
Data332	-2.018972	-1.637293	-1.732815	-1.764045	-1.556929
Data333	-2.002899	-1.631088	-1.705145	-1.748277	-1.535566
Data334	-2.000051	-1.631495	-1.680527	-1.736375	-1.518985
Data335	-2.00768	-1.643702	-1.664759	-1.729559	-1.495995
Data336	-2.005137	-1.650009	-1.6495	-1.722845	-1.473004
Data337	-1.977061	-1.662725	-1.628545	-1.71898	-1.454795
Data338	-1.940744	-1.664047	-1.601282	-1.728135	-1.428143
Data339	-1.913278	-1.653976	-1.574324	-1.707485	-1.38908
Data340	-1.890186	-1.644617	-1.538008	-1.646143	-1.368633
Data341	-1.873096	-1.623967	-1.496605	-1.578698	-1.357544
Data342	-1.848071	-1.60179	-1.469037	-1.538516	-1.339335
Data343	-1.824369	-1.567203	-1.444622	-1.504743	-1.324992
Data344	-1.798123	-1.532108	-1.418072	-1.469444	-1.306579
Data345	-1.765571	-1.510948	-1.391216	-1.443198	-1.292744
Data346	-1.746955	-1.487551	-1.354798	-1.424989	-1.276977
Data347	-1.727118	-1.459576	-1.309428	-1.410646	-1.248798
Data348	-1.700771	-1.440553	-1.264464	-1.391216	-1.214211
Data349	-1.678798	-1.430788	-1.216449	-1.380128	-1.1782
Data350	-1.652145	-1.434958	-1.176979	-1.367717	-1.131507
Data351	-1.619287	-1.443503	-1.146359	-1.352356	-1.091529
Data352	-1.573409	-1.451947	-1.112383	-1.336589	-1.051041
Data353	-1.53109	-1.434857	-1.071997	-1.33018	-1.018692
Data354	-1.499962	-1.406882	-1.025305	-1.322245	-0.993973
Data355	-1.461713	-1.388469	-0.974034	-1.321228	-0.968134
Data356	-1.431398	-1.369752	-0.928664	-1.310241	-0.939244
Data357	-1.406475	-1.351644	-0.886244	-1.304036	-0.916355
Data358	-1.395794	-1.338318	-0.848198	-1.278197	-0.900384
Data359	-1.385316	-1.317159	-0.807914	-1.245543	-0.884616
Data360	-1.348999	-1.290506	-0.76702	-1.20058	-0.846571
Data361	-1.303527	-1.265075	-0.727652	-1.156532	-0.808525
Data362	-1.258361	-1.244424	-0.698456	-1.115231	-0.774548
Data363	-1.222655	-1.211973	-0.665904	-1.084103	-0.749218
Data364	-1.186643	-1.192238	-0.62033	-1.061621	-0.724702
Data365	-1.150734	-1.191933	-0.584522	-1.045446	-0.712088
Data366	-1.113909	-1.188474	-0.54668	-1.034663	-0.697032
Data367	-1.083899	-1.189797	-0.50487	-1.006689	-0.677195
Data368	-1.056229	-1.173012	-0.45421	-0.997024	-0.64627
Data369	-1.032934	-1.150632	-0.421556	-0.980952	-0.609852
Data370	-1.004044	-1.122148	-0.398667	-0.96142	-0.567534
Data371	-0.974136	-1.092444	-0.368353	-0.945347	-0.511482
Data372	-0.940363	-1.06569	-0.332036	-0.93548	-0.465095
Data373	-0.899875	-1.041886	-0.288904	-0.916253	-0.42593
Data374	-0.865085	-1.010961	-0.2474	-0.891025	-0.392157
Data375	-0.84301	-0.974339	-0.207319	-0.89011	-0.365199
Data376	-0.824394	-0.959386	-0.169273	-0.884616	-0.334986
Data377	-0.796724	-0.942397	-0.131228	-0.865593	-0.299789
Data378	-0.761425	-0.91015	-0.081076	-0.849317	-0.280664
Data379	-0.719107	-0.86834	-0.029806	-0.846367	-0.272323
Data380	-0.683401	-0.835075	0.023601	-0.846774	-0.260726
Data381	-0.652984	-0.811373	0.059205	-0.83945	-0.231022
Data382	-0.620635	-0.796317	0.090028	-0.830193	-0.190331
Data383	-0.590728	-0.787569	0.12075	-0.82887	-0.156151
Data384	-0.584522	-0.776176	0.1355	-0.824496	-0.119631
Data385	-0.577605	-0.773022	0.155032	-0.832431	-0.085044
Data386	-0.549935	-0.76407	0.191043	-0.831312	-0.052796
Data387	-0.511177	-0.750134	0.234989	-0.812085	-0.03357
Data388	-0.480456	-0.734671	0.287582	-0.779736	-0.00885
Data389	-0.454312	-0.726431	0.333155	-0.746268	0.014852
Data390	-0.424709	-0.725923	0.373337	-0.715546	0.024923
Data391	-0.391852	-0.718395	0.405483	-0.693472	0.046998
Data392	-0.356146	-0.691539	0.418504	-0.671295	0.081788
Data393	-0.331019	-0.652171	0.446377	-0.644236	0.101218
Data394	-0.317896	-0.618804	0.493172	-0.618702	0.123903
Data395	-0.317082	-0.602324	0.541797	-0.59439	0.148419
Data396	-0.313827	-0.586964	0.5773	-0.566822	0.163882
Data397	-0.292566	-0.571603	0.593474	-0.538847	0.187279
Data398	-0.255538	-0.559904	0.607106	-0.513619	0.212609
Data399	-0.211388	-0.54434	0.630299	-0.491646	0.24211
Data400	-0.181888	-0.5302	0.651052	-0.457872	0.266829
Data401	-0.155337	-0.52074	0.679535	-0.400804	0.280766
Data402	-0.130719	-0.499173	0.705781	-0.334681	0.286564
Data403	-0.102846	-0.475776	0.732738	-0.282394	0.286259
Data404	-0.087689	-0.460924	0.761323	-0.236718	0.294092
Data405	-0.069174	-0.444139	0.794181	-0.185346	0.315963
Data406	-0.031332	-0.441291	0.828768	-0.132957	0.353602
Data407	-0.003764	-0.451871	0.855929	-0.098268	0.379034
Data408	0.018718	-0.455736	0.890415	-0.081076	0.390631
Data409	0.034282	-0.44536	0.923985	-0.06714	0.401007
Data410	0.044556	-0.425828	0.943414	-0.0589	0.418199
Data411	0.048117	-0.409349	0.953485	-0.060019	0.432237
Data412	0.062155	-0.396124	0.96905	-0.055339	0.450039
Data413	0.092164	-0.381679	0.984003	-0.049541	0.472623
Data414	0.135602	-0.369574	0.999466	-0.040589	0.493375
Data415	0.177818	-0.34699	1.001297	-0.042013	0.507413
Data416	0.225528	-0.30986	0.997635	-0.057883	0.511584
Data417	0.26154	-0.274561	1.003026	-0.062867	0.512601
Data418	0.291142	-0.244246	1.005976	-0.052898	0.513212
Data419	0.311182	-0.234175	1.000992	-0.030111	0.523181
Data420	0.31871	-0.229496	0.997533	-0.004578	0.538847
Data421	0.320338	-0.224206	1.002619	0.020549	0.552682
Data422	0.317693	-0.212812	1.020116	0.026958	0.559192
Data423	0.326543	-0.214745	1.032629	0.020854	0.569772
Data424	0.325729	-0.202029	1.033951	0.023702	0.588897
Data425	0.330612	-0.178531	1.037919	0.017904	0.601714
Data426	0.331629	-0.174563	1.032425	-0.006714	0.595204
Data427	0.343023	-0.187584	1.030696	-0.015564	0.576994
Data428	0.357468	-0.178836	1.034155	-0.019328	0.576486
Data429	0.375067	-0.162458	1.042598	-0.034384	0.586353
Data430	0.39531	-0.1473	1.033036	-0.05066	0.609852
Data431	0.421047	-0.1237	1.019608	-0.059612	0.634674
Data432	0.448005	-0.096946	1.012487	-0.04008	0.643727
Data433	0.463467	-0.076397	1.021134	-0.021261	0.642913
Data434	0.484016	-0.069683	1.022151	-0.010478	0.640167
Data435	0.499682	-0.074261	1.030086	-0.006104	0.640472
Data436	0.514636	-0.078533	1.052567	-0.021159	0.641184
Data437	0.536507	-0.075278	1.073116	-0.027873	0.63213
Data438	0.563261	-0.066428	1.090817	-0.034791	0.634674
Data439	0.585438	-0.050762	1.098446	-0.049744	0.631215
Data440	0.59266	-0.02767	1.100786	-0.058493	0.609344
Data441	0.587574	-0.00356	1.091325	-0.071005	0.602935
Data442	0.583302	0.003255	1.070675	-0.089723	0.623382
Data443	0.593678	-0.000102	1.041377	-0.115663	0.653798
Data444	0.598255	-0.000102	1.015946	-0.142011	0.678416
Data445	0.600086	0.002543	0.999364	-0.183515	0.688284
Data446	0.601918	-0.008952	0.980341	-0.194807	0.690827
Data447	0.611378	-0.031434	0.959284	-0.183413	0.695811
Data448	0.637115	-0.028687	0.938633	-0.169273	0.701915
Data449	0.660207	-0.004273	0.907403	-0.140993	0.716971
Data450	0.689708	0.030721	0.885939	-0.115867	0.728059
Data451	0.703644	0.055339	0.879327	-0.115053	0.719412
Data452	0.702729	0.072226	0.88543	-0.113425	0.718293
Data453	0.701915	0.080466	0.891432	-0.103354	0.710765
Data454	0.70985	0.088095	0.891534	-0.08718	0.721243
Data455	0.719615	0.102846	0.882785	-0.085756	0.725617
Data456	0.714834	0.108034	0.872918	-0.101422	0.728974
Data457	0.712596	0.130109	0.884209	-0.125429	0.726228
Data458	0.720022	0.15727	0.881259	-0.146385	0.716971
Data459	0.718903	0.179955	0.873732	-0.158796	0.72928
Data460	0.722972	0.188195	0.88187	-0.160321	0.742911
Data461	0.737926	0.194095	0.896417	-0.158083	0.751049
Data462	0.757356	0.212914	0.890923	-0.137229	0.747896
Data463	0.769462	0.227665	0.878716	-0.116477	0.751456
Data464	0.779838	0.232954	0.865593	-0.105999	0.748404
Data465	0.799166	0.228072	0.846672	-0.102134	0.749727
Data466	0.81768	0.216678	0.827853	-0.08779	0.75756
Data467	0.824903	0.230106	0.816765	-0.0766	0.773226
Data468	0.82653	0.250553	0.806694	-0.064393	0.77231
Data469	0.839144	0.265812	0.796317	-0.046591	0.764986
Data470	0.85064	0.293177	0.790417	-0.045065	0.753491
Data471	0.851962	0.32756	0.803845	-0.050762	0.743826
Data472	0.8483	0.351466	0.812187	-0.056458	0.734061
Data473	0.853997	0.365199	0.804354	-0.057984	0.730297
Data474	0.860507	0.371303	0.800183	-0.03418	0.715445
Data475	0.870476	0.362453	0.807406	-0.005188	0.689708
Data476	0.888787	0.348414	0.830599	0.009359	0.657359
Data477	0.916457	0.348516	0.850538	0.027161	0.630299
Data478	0.937006	0.36286	0.844739	0.029908	0.61382
Data479	0.932123	0.381984	0.837822	0.025025	0.610463
Data480	0.918898	0.399583	0.830396	0.024516	0.599273
Data481	0.916559	0.421251	0.812289	0.020651	0.589507
Data482	0.918186	0.441393	0.797335	0.005188	0.581165
Data483	0.922154	0.448717	0.778719	-0.020549	0.578826
Data484	0.930699	0.452481	0.767732	-0.055339	0.576689
Data485	0.937006	0.468045	0.761425	-0.091249	0.579029
Data486	0.947687	0.47954	0.749523	-0.115765	0.575977
Data487	0.962539	0.482592	0.728669	-0.108136	0.569772
Data488	0.96376	0.498868	0.709545	-0.09074	0.553699
Data489	0.949416	0.513924	0.690827	-0.076193	0.537423
Data490	0.952366	0.533761	0.662954	-0.082195	0.533048
Data491	0.971389	0.548104	0.633249	-0.092775	0.518502
Data492	0.995295	0.554208	0.599985	-0.107322	0.489611
Data493	1.013199	0.565499	0.568653	-0.111289	0.44302
Data494	1.018489	0.580555	0.546375	-0.128786	0.411892
Data495	1.011571	0.594593	0.532642	-0.132041	0.390733
Data496	1.004451	0.598459	0.523486	-0.127362	0.38941
Data497	0.983291	0.601104	0.5243	-0.127769	0.390936
Data498	0.95613	0.616668	0.521146	-0.130007	0.358892
Data499	0.9308	0.641591	0.512093	-0.128684	0.320033
Data500	0.906488	0.662038	0.502937	-0.123496	0.292465
Data501	0.903334	0.676992	0.497851	-0.113731	0.276188
Data502	0.902012	0.67923	0.48483	-0.109865	0.267236
Data503	0.89723	0.664988	0.474556	-0.134076	0.245975
Data504	0.892653	0.651967	0.467638	-0.162661	0.226749
Data505	0.874545	0.652578	0.474149	-0.189924	0.210473
Data506	0.849012	0.650238	0.485339	-0.209964	0.203454
Data507	0.831413	0.662445	0.493782	-0.219628	0.192671
Data508	0.820122	0.666107	0.495104	-0.225325	0.163577
Data509	0.817782	0.663157	0.502734	-0.233056	0.140281
Data510	0.813815	0.660614	0.526029	-0.233768	0.1237
Data511	0.810763	0.655121	0.541594	-0.244755	0.103253
Data512	0.830905	0.651967	0.543119	-0.244958	0.078635
Data513	0.844434	0.656036	0.543323	-0.231835	0.061036
Data514	0.856031	0.663259	0.547189	-0.218407	0.060222
Data515	0.863966	0.672821	0.53783	-0.203962	0.066835
Data516	0.860304	0.678111	0.505481	-0.181888	0.072633
Data517	0.839958	0.683706	0.482389	-0.172122	0.048422
Data518	0.806694	0.686249	0.470995	-0.156964	0.009868
Data519	0.780753	0.693268	0.474759	-0.143943	-0.01475
Data520	0.754203	0.70395	0.486661	-0.135704	-0.023702
Data521	0.736706	0.712189	0.504463	-0.136314	-0.019633
Data522	0.724905	0.715038	0.510567	-0.135805	-0.025127
Data523	0.707307	0.704865	0.503344	-0.124208	-0.051169
Data524	0.691234	0.681875	0.500089	-0.110374	-0.067547
Data525	0.689708	0.666718	0.483813	-0.087994	-0.071921
Data526	0.696523	0.662648	0.468655	-0.071616	-0.072531
Data527	0.693879	0.675263	0.445055	-0.072124	-0.080669
Data528	0.68157	0.685639	0.435492	-0.087587	-0.099285
Data529	0.6657	0.683502	0.432034	-0.111086	-0.123903
Data530	0.662954	0.674449	0.417182	-0.118308	-0.142926
Data531	0.672821	0.659088	0.402736	-0.109967	-0.142926
Data532	0.687063	0.646169	0.414232	-0.085654	-0.137738
Data533	0.677704	0.640574	0.436001	-0.066835	-0.138755
Data534	0.661733	0.623891	0.434577	-0.055848	-0.151471
Data535	0.629994	0.607106	0.426846	-0.054017	-0.166934
Data536	0.596933	0.585641	0.410468	-0.043132	-0.195519
Data537	0.578419	0.569365	0.384426	-0.033977	-0.218102
Data538	0.58381	0.560922	0.364996	-0.026754	-0.240787
Data539	0.603037	0.553699	0.354416	-0.02238	-0.256352
Data540	0.615447	0.561227	0.345871	-0.00885	-0.272933
Data541	0.617583	0.569162	0.351873	-0.001119	-0.301315
Data542	0.598967	0.576079	0.352585	-0.000407	-0.328985
Data543	0.571501	0.5891	0.334173	-0.007833	-0.353806
Data544	0.537219	0.596729	0.317795	-0.003866	-0.375474
Data545	0.504362	0.590524	0.310165	0.007223	-0.385138
Data546	0.486661	0.580453	0.287378	0.020752	-0.379136
Data547	0.487577	0.568856	0.2651	0.027873	-0.36581
Data548	0.494901	0.561837	0.240787	0.014547	-0.359096
Data549	0.501615	0.558073	0.217594	0.009562	-0.359808
Data550	0.49897	0.550851	0.181989	0.012105	-0.364487
Data551	0.494799	0.547392	0.151369	0.022889	-0.375779
Data552	0.491239	0.535083	0.134381	0.032247	-0.366929
Data553	0.502429	0.532438	0.123802	0.015056	-0.359401
Data554	0.511279	0.534676	0.124107	-0.001119	-0.351364
Data555	0.499072	0.545866	0.129091	-0.019226	-0.345363
Data556	0.491849	0.54902	0.122276	-0.028178	-0.375677
Data557	0.509244	0.542916	0.100099	-0.032146	-0.411994
Data558	0.526945	0.532336	0.069988	-0.04476	-0.434272
Data559	0.543221	0.521045	0.06185	-0.052796	-0.45065
Data560	0.554309	0.495104	0.060426	-0.040182	-0.466011
Data561	0.557768	0.459805	0.055746	-0.025228	-0.480456
Data562	0.565194	0.430406	0.049236	-0.023702	-0.483813
Data563	0.570586	0.394395	0.043132	-0.032654	-0.464993
Data564	0.573943	0.370184	0.045065	-0.063274	-0.439562
Data565	0.560006	0.348821	0.044862	-0.102134	-0.418809
Data566	0.552275	0.334376	0.034078	-0.148725	-0.416571
Data567	0.546883	0.3358	0.012614	-0.188398	-0.414028
Data568	0.542509	0.346176	-0.009359	-0.204776	-0.397854
Data569	0.532336	0.353399	-0.026856	-0.202131	-0.376593
Data570	0.520638	0.353501	-0.015259	-0.191755	-0.36876
Data571	0.520027	0.344752	-0.004374	-0.188703	-0.375881
Data572	0.512907	0.334274	-0.002136	-0.192976	-0.383815
Data573	0.507312	0.319626	0.003052	-0.183413	-0.389309
Data574	0.504667	0.310063	0	-0.182193	-0.393378
Data575	0.509753	0.30101	-0.010783	-0.200605	-0.411282
Data576	0.524402	0.276188	-0.015666	-0.225732	-0.421149
Data577	0.542102	0.249129	-0.015869	-0.231022	-0.414842
Data578	0.562549	0.238753	-0.001322	-0.226749	-0.420539
Data579	0.575367	0.243432	0.010478	-0.228377	-0.442206
Data580	0.583505	0.248722	0.010885	-0.220544	-0.45655
Data581	0.587879	0.264591	-0.005392	-0.210981	-0.461535
Data582	0.583098	0.280156	-0.024008	-0.200605	-0.464383
Data583	0.567025	0.298873	-0.049338	-0.184532	-0.461128
Data584	0.550952	0.329798	-0.072531	-0.167646	-0.451871
Data585	0.525521	0.346583	-0.069886	-0.145469	-0.442308
Data586	0.507312	0.355942	-0.05127	-0.112612	-0.437222
Data587	0.499987	0.363063	-0.039775	-0.090333	-0.435492
Data588	0.50721	0.366115	-0.038453	-0.080771	-0.437934
Data589	0.533659	0.35523	-0.026856	-0.077516	-0.431423
Data590	0.558785	0.314031	-0.01119	-0.076702	-0.437629
Data591	0.574248	0.278528	-0.000814	-0.066326	-0.440681
Data592	0.582183	0.257674	0.003764	-0.05951	-0.439968
Data593	0.58381	0.253605	0.007833	-0.034587	-0.438036
Data594	0.582386	0.255945	-0.003052	-0.017395	-0.424201
Data595	0.592559	0.263167	-0.029603	-0.009562	-0.414232
Data596	0.613413	0.277714	-0.046693	-0.00763	-0.416266
Data597	0.632741	0.27395	-0.046286	-0.012919	-0.408738
Data598	0.639963	0.258386	-0.039267	-0.025228	-0.397447
Data599	0.654409	0.252588	-0.030111	-0.037029	-0.387274
Data600	0.672211	0.239974	-0.027466	-0.056458	-0.380763
Data601	0.674957	0.222375	-0.02238	-0.073752	-0.379848
Data602	0.683604	0.212711	-0.020142	-0.088909	-0.383917
Data603	0.683808	0.208743	-0.023702	-0.104677	-0.375677
Data604	0.672821	0.207523	-0.026347	-0.121258	-0.359096
Data605	0.643829	0.206302	-0.018921	-0.13316	-0.345159
Data606	0.619923	0.217085	-0.017497	-0.144757	-0.343837
Data607	0.60029	0.216169	-0.019023	-0.145062	-0.350042
Data608	0.592355	0.215864	-0.024516	-0.135602	-0.356451
Data609	0.6009	0.209354	-0.027466	-0.113222	-0.355332
Data610	0.607513	0.206811	-0.026551	-0.08779	-0.34638
Data611	0.59968	0.212812	-0.029806	-0.075074	-0.330307
Data612	0.593881	0.216169	-0.026551	-0.070395	-0.3122
Data613	0.598154	0.21444	-0.030213	-0.083721	-0.309148
Data614	0.612497	0.219832	-0.024008	-0.121157	-0.316981
Data615	0.626739	0.227461	-0.029399	-0.152794	-0.321558
Data616	0.631113	0.225834	-0.023804	-0.177615	-0.319524
Data617	0.627451	0.223392	-0.011699	-0.184838	-0.328171
Data618	0.611989	0.202436	-0.016887	-0.183413	-0.345261
Data619	0.601612	0.176394	-0.026958	-0.186364	-0.351364
Data620	0.589914	0.162865	-0.050151	-0.204064	-0.345973
Data621	0.574248	0.161237	-0.077923	-0.224002	-0.314539
Data622	0.56377	0.148725	-0.0707	-0.234887	-0.285852
Data623	0.547595	0.133771	-0.059103	-0.239974	-0.273747
Data624	0.522367	0.144147	-0.062969	-0.266524	-0.287989
Data625	0.49307	0.144452	-0.06775	-0.318201	-0.314946
Data626	0.467231	0.115867	-0.074667	-0.382086	-0.345668
Data627	0.451158	0.089316	-0.079245	-0.437018	-0.366217
Data628	0.431627	0.057781	-0.10366	-0.468655	-0.372015
Data629	0.405585	0.029094	-0.128786	-0.494494	-0.364894
Data630	0.383815	0.010885	-0.145368	-0.516772	-0.366217
Data631	0.353399	0.000509	-0.162153	-0.536405	-0.373744
Data632	0.325322	-0.020244	-0.191145	-0.543018	-0.383103
Data633	0.299382	-0.049032	-0.226546	-0.552783	-0.395921
Data634	0.280563	-0.081687	-0.260828	-0.557666	-0.400295
Data635	0.2651	-0.117189	-0.294804	-0.568958	-0.403347
Data636	0.250248	-0.148419	-0.323695	-0.597035	-0.398871
Data637	0.212406	-0.181684	-0.371201	-0.632741	-0.407314
Data638	0.180158	-0.221154	-0.408637	-0.675771	-0.413113
Data639	0.152692	-0.259302	-0.42766	-0.708934	-0.416876
