# Supplementary material for: Integration of MRI and somatosensory evoked potentials facilitate diagnosis of spinal cord compression
Source: Sci Rep. 2023 May 15;13:7861. doi: 10.1038/s41598-023-34832-2 (PMC10185544; doi:10.1038/s41598-023-34832-2)
Supplement: Supplementary file 3 — Supplementary Information 3. [file 41598_2023_34832_MOESM3_ESM.zip › Preoperative SSEP data/spinal cord compression group/5551639_2/5551639_2_Rt Tibial SEP_Cz'-Fpz_201219_104143.csv]

Index	1	2	3	4	5
Name	Cz'-Fpz	Cz'-Fpz	Cz'-Fpz	Cz'-Fpz	Cz'-Fpz
Time	2.01707E+13	2.01707E+13	2.01707E+13	2.01707E+13	2.01707E+13
Highcut	500	500	500	500	500
Lowcut	10	10	10	10	10
Period	0.000156	0.000156	0.000156	0.000156	0.000156
Averages	120	120	120	120	120
Int (mA)	20/20.5mA	20/19.6mA	20/19.5mA	20/19.5mA	20/19.5mA
Pulse Width (�gs)	200�s	200�s	200�s	200�s	200�s
Rep Rate (Hz)	2.66Hz	2.66Hz	2.66Hz	2.66Hz	2.66Hz
Data0	0.200605	0.787671	-0.816866	0.26978	0.055238
Data1	-0.682383	-0.070497	-1.788052	-0.612802	-0.846062
Data2	-1.811144	-0.88543	-2.608581	-1.618779	-1.93047
Data3	0.100913	1.059688	-0.378017	0.755322	0.294499
Data4	1.479006	2.224155	0.798759	1.954681	1.615829
Data5	1.351746	1.905038	0.441494	1.552962	1.277994
Data6	1.017878	1.494876	-0.004476	1.089189	0.841993
Data7	0.694285	1.175555	-0.338649	0.741487	0.507312
Data8	0.435391	0.973627	-0.555021	0.522774	0.275476
Data9	0.259302	0.853081	-0.676382	0.400295	0.14903
Data10	0.159813	0.794792	-0.728567	0.350245	0.10193
Data11	0.106305	0.807507	-0.743521	0.34994	0.086875
Data12	0.071107	0.833448	-0.73935	0.367641	0.082806
Data13	0.071209	0.855116	-0.710664	0.388698	0.097658
Data14	0.089927	0.881971	-0.688894	0.416571	0.108949
Data15	0.093182	0.903029	-0.677297	0.436713	0.126446
Data16	0.092164	0.906386	-0.66804	0.438137	0.135195
Data17	0.086163	0.883294	-0.654307	0.435899	0.128684
Data18	0.085552	0.840263	-0.632741	0.438951	0.125531
Data19	0.091961	0.81473	-0.617278	0.434068	0.130109
Data20	0.102134	0.794588	-0.611276	0.424303	0.145978
Data21	0.091351	0.779939	-0.62267	0.436611	0.162458
Data22	0.069378	0.788179	-0.648712	0.439256	0.17792
Data23	0.04181	0.796216	-0.683401	0.440274	0.198672
Data24	0.010783	0.811983	-0.703339	0.4536	0.201623
Data25	-0.021057	0.831413	-0.679637	0.45594	0.196129
Data26	-0.061036	0.832431	-0.669464	0.439968	0.18026
Data27	-0.084332	0.830294	-0.659902	0.405483	0.176699
Data28	-0.100506	0.823885	-0.63976	0.381069	0.178937
Data29	-0.112001	0.806185	-0.625518	0.382493	0.182905
Data30	-0.103456	0.791028	-0.62501	0.394395	0.19379
Data31	-0.09369	0.780753	-0.632232	0.404262	0.205692
Data32	-0.087689	0.778414	-0.635589	0.40294	0.19969
Data33	-0.086976	0.779126	-0.630198	0.400397	0.206302
Data34	-0.086976	0.779126	-0.634979	0.407212	0.221459
Data35	-0.078737	0.785636	-0.646067	0.417995	0.218204
Data36	-0.074769	0.793367	-0.645355	0.429796	0.216373
Data37	-0.069276	0.799776	-0.640981	0.434475	0.220442
Data38	-0.064698	0.815849	-0.63152	0.407212	0.232649
Data39	-0.071412	0.832837	-0.60263	0.357061	0.243534
Data40	-0.069479	0.830193	-0.559803	0.299992	0.259607
Data41	-0.061341	0.820732	-0.534167	0.246993	0.278121
Data42	-0.060121	0.808728	-0.508736	0.205692	0.290837
Data43	-0.047608	0.808118	-0.486966	0.182091	0.288802
Data44	-0.049948	0.811577	-0.472216	0.180769	0.272323
Data45	-0.067954	0.809237	-0.471606	0.185957	0.2533
Data46	-0.094402	0.802726	-0.475878	0.212914	0.241703
Data47	-0.118817	0.795402	-0.480354	0.239261	0.227258
Data48	-0.124208	0.795707	-0.484016	0.261336	0.204064
Data49	-0.129091	0.794385	-0.483304	0.271509	0.1826
Data50	-0.14435	0.797335	-0.494291	0.274968	0.181074
Data51	-0.150454	0.806185	-0.501818	0.276188	0.193993
Data52	-0.156049	0.810152	-0.495206	0.267236	0.209964
Data53	-0.155744	0.815849	-0.478014	0.250451	0.221968
Data54	-0.148725	0.836093	-0.461738	0.234785	0.226342
Data55	-0.141299	0.861728	-0.456652	0.235701	0.222782
Data56	-0.130821	0.865797	-0.455431	0.255334	0.208031
Data57	-0.113222	0.867323	-0.448107	0.269474	0.192365
Data58	-0.097861	0.854912	-0.446479	0.303655	0.179548
Data59	-0.089418	0.832939	-0.450243	0.358892	0.166425
Data60	-0.083619	0.810356	-0.453091	0.43417	0.142011
Data61	-0.086468	0.78879	-0.462857	0.500801	0.110475
Data62	-0.088299	0.770581	-0.468961	0.546171	0.089316
Data63	-0.095827	0.762239	-0.459297	0.565499	0.089825
Data64	-0.111289	0.760815	-0.45421	0.566008	0.106305
Data65	-0.110272	0.753694	-0.432644	0.560006	0.123802
Data66	-0.110272	0.733552	-0.416673	0.553089	0.134381
Data67	-0.114748	0.732026	-0.393581	0.530505	0.145164
Data68	-0.135805	0.739961	-0.380051	0.501106	0.155439
Data69	-0.148013	0.764172	-0.380662	0.481066	0.161949
Data70	-0.157575	0.787162	-0.38117	0.480964	0.159915
Data71	-0.156456	0.80822	-0.377915	0.476997	0.150251
Data72	-0.146792	0.824496	-0.380662	0.482287	0.154726
Data73	-0.131228	0.828768	-0.380458	0.484728	0.159202
Data74	-0.136314	0.824598	-0.371201	0.490425	0.146385
Data75	-0.149538	0.814933	-0.364385	0.507515	0.139773
Data76	-0.162763	0.798555	-0.36642	0.511177	0.125429
Data77	-0.16673	0.786653	-0.353297	0.505277	0.116274
Data78	-0.159915	0.795198	-0.32339	0.481168	0.102541
Data79	-0.156354	0.815442	-0.314844	0.462552	0.091758
Data80	-0.152387	0.82297	-0.317082	0.44007	0.091656
Data81	-0.142214	0.80822	-0.321253	0.414638	0.083925
Data82	-0.123802	0.795911	-0.316167	0.39114	0.083416
Data83	-0.105491	0.788485	-0.319626	0.378932	0.08128
Data84	-0.085044	0.779838	-0.336716	0.381577	0.082704
Data85	-0.084942	0.777803	-0.352789	0.399481	0.085857
Data86	-0.102744	0.775362	-0.365199	0.402838	0.089418
Data87	-0.13611	0.774853	-0.379441	0.394903	0.087485
Data88	-0.155235	0.770174	-0.378424	0.388596	0.090944
Data89	-0.162559	0.766206	-0.359197	0.385952	0.102948
Data90	-0.158897	0.772717	-0.354213	0.393683	0.117393
Data91	-0.158083	0.770784	-0.33875	0.409654	0.139671
Data92	-0.169986	0.766003	-0.3181	0.427049	0.153811
Data93	-0.18382	0.752778	-0.295008	0.433254	0.167035
Data94	-0.192365	0.731721	-0.297246	0.431627	0.17558
Data95	-0.203759	0.71575	-0.30457	0.424811	0.168663
Data96	-0.216169	0.705374	-0.310572	0.399481	0.161034
Data97	-0.231937	0.694082	-0.31932	0.370896	0.158796
Data98	-0.23743	0.682282	-0.325933	0.358689	0.171511
Data99	-0.235904	0.674042	-0.310877	0.344447	0.198266
Data100	-0.249027	0.651662	-0.292261	0.307113	0.213219
Data101	-0.268559	0.634267	-0.275273	0.260319	0.217288
Data102	-0.293278	0.628468	-0.258386	0.219526	0.217797
Data103	-0.317591	0.618499	-0.245365	0.178225	0.219221
Data104	-0.335698	0.608428	-0.244348	0.140078	0.201521
Data105	-0.356654	0.60324	-0.239668	0.110882	0.170392
Data106	-0.362554	0.59561	-0.247094	0.09247	0.148114
Data107	-0.36998	0.604257	-0.250553	0.107932	0.138348
Data108	-0.373337	0.603138	-0.234785	0.130007	0.142519
Data109	-0.372422	0.590422	-0.216678	0.145062	0.140281
Data110	-0.375779	0.580962	-0.208642	0.158389	0.145978
Data111	-0.386562	0.570789	-0.224104	0.164187	0.140586
Data112	-0.37293	0.544849	-0.247094	0.173037	0.126141
Data113	-0.370286	0.514127	-0.274357	0.167341	0.115867
Data114	-0.374049	0.483202	-0.293278	0.155744	0.114341
Data115	-0.373337	0.460314	-0.30162	0.158287	0.116579
Data116	-0.367742	0.453702	-0.303248	0.163678	0.112103
Data117	-0.362147	0.456855	-0.299687	0.172223	0.102032
Data118	-0.373337	0.464485	-0.293177	0.172936	0.089418
Data119	-0.408637	0.479235	-0.279545	0.192365	0.085145
Data120	-0.440681	0.49307	-0.263066	0.236413	0.082399
Data121	-0.453803	0.492358	-0.240889	0.29572	0.093487
Data122	-0.4595	0.503141	-0.230208	0.343735	0.111289
Data123	-0.479235	0.512601	-0.238651	0.383205	0.127565
Data124	-0.478319	0.51077	-0.243839	0.420233	0.134076
Data125	-0.462247	0.497139	-0.242924	0.433763	0.141807
Data126	-0.461331	0.468452	-0.252588	0.439256	0.151471
Data127	-0.45889	0.440375	-0.275476	0.4477	0.157371
Data128	-0.458788	0.421251	-0.287582	0.453905	0.16378
Data129	-0.454515	0.421352	-0.299789	0.461026	0.176496
Data130	-0.433153	0.425116	-0.312098	0.454617	0.185245
Data131	-0.40884	0.421352	-0.310572	0.438036	0.189314
Data132	-0.398464	0.422675	-0.305079	0.429796	0.185143
Data133	-0.400193	0.431729	-0.292159	0.412095	0.190127
Data134	-0.383001	0.42003	-0.281071	0.380662	0.206404
Data135	-0.385239	0.39999	-0.279545	0.370591	0.220849
Data136	-0.414028	0.38351	-0.300399	0.383103	0.228987
Data137	-0.435187	0.378322	-0.332545	0.409044	0.229801
Data138	-0.445869	0.376186	-0.359706	0.430711	0.229394
Data139	-0.443936	0.373643	-0.378424	0.436408	0.221358
Data140	-0.435594	0.357366	-0.393479	0.438239	0.222273
Data141	-0.419928	0.340378	-0.394293	0.439358	0.219323
Data142	-0.408433	0.342921	-0.387376	0.426439	0.219628
Data143	-0.398464	0.349432	-0.378831	0.42766	0.232547
Data144	-0.391343	0.359096	-0.373337	0.427761	0.231123
Data145	-0.38646	0.356858	-0.383001	0.42003	0.213626
Data146	-0.380967	0.340887	-0.405483	0.404771	0.213219
Data147	-0.37527	0.317184	-0.428066	0.391953	0.218916
Data148	-0.371913	0.284123	-0.426032	0.393276	0.215559
Data149	-0.362758	0.255945	-0.410875	0.396633	0.209252
Data150	-0.352382	0.227156	-0.410163	0.402126	0.208642
Data151	-0.336309	0.223697	-0.410061	0.421963	0.209456
Data152	-0.322372	0.232242	-0.417894	0.431627	0.211592
Data153	-0.314743	0.242924	-0.429999	0.443122	0.211795
Data154	-0.299179	0.235701	-0.4418	0.440579	0.208743
Data155	-0.275069	0.233361	-0.440375	0.426947	0.205081
Data156	-0.260929	0.217899	-0.429491	0.419521	0.204471
Data157	-0.237532	0.201826	-0.420844	0.4065	0.207014
Data158	-0.218306	0.185651	-0.40233	0.399379	0.198876
Data159	-0.219221	0.164492	-0.39765	0.401719	0.198672
Data160	-0.215356	0.155032	-0.392157	0.391445	0.20793
Data161	-0.208743	0.130312	-0.397854	0.351873	0.22329
Data162	-0.207523	0.111289	-0.390021	0.285445	0.232547
Data163	-0.208845	0.110882	-0.389512	0.226444	0.240787
Data164	-0.228072	0.126752	-0.376694	0.198978	0.23743
Data165	-0.250655	0.145469	-0.361537	0.17263	0.231734
Data166	-0.268966	0.148013	-0.341192	0.163577	0.234684
Data167	-0.278528	0.13194	-0.303146	0.162865	0.242008
Data168	-0.290532	0.114239	-0.282597	0.173953	0.254927
Data169	-0.284326	0.090028	-0.257165	0.195519	0.255436
Data170	-0.275883	0.061036	-0.228478	0.208642	0.255334
Data171	-0.260319	0.033977	-0.212711	0.22563	0.270695
Data172	-0.247501	0.010478	-0.210066	0.240075	0.294499
Data173	-0.241805	-0.0177	-0.210981	0.249129	0.302434
Data174	-0.238244	-0.042929	-0.20325	0.268254	0.29867
Data175	-0.232649	-0.062664	-0.19145	0.264693	0.300603
Data176	-0.231835	-0.084535	-0.189924	0.248417	0.295109
Data177	-0.23448	-0.08779	-0.204064	0.222985	0.28982
Data178	-0.232853	-0.07131	-0.22034	0.197655	0.281071
Data179	-0.233056	-0.042624	-0.218814	0.184329	0.285039
Data180	-0.227766	-0.030213	-0.210371	0.210473	0.303451
Data181	-0.21444	-0.02828	-0.208235	0.248417	0.311589
Data182	-0.195417	-0.039673	-0.20325	0.29867	0.320338
Data183	-0.181582	-0.055136	-0.193077	0.336207	0.322271
Data184	-0.169579	-0.062155	-0.197045	0.373948	0.325424
Data185	-0.155133	-0.069988	-0.202843	0.401617	0.325119
Data186	-0.141095	-0.079347	-0.200402	0.411688	0.336614
Data187	-0.12665	-0.093182	-0.192365	0.420437	0.361435
Data188	-0.119427	-0.107322	-0.182701	0.434984	0.368963
Data189	-0.11251	-0.1296	-0.185346	0.452989	0.368861
Data190	-0.104372	-0.152387	-0.188195	0.464078	0.358689
Data191	-0.123089	-0.168561	-0.191246	0.458788	0.351364
Data192	-0.155337	-0.166832	-0.208031	0.43946	0.34343
Data193	-0.180463	-0.162763	-0.226749	0.426134	0.33051
Data194	-0.188398	-0.170596	-0.246484	0.424913	0.326238
Data195	-0.184736	-0.170799	-0.250858	0.420437	0.316269
Data196	-0.16968	-0.17263	-0.237329	0.41647	0.299179
Data197	-0.154218	-0.174461	-0.228275	0.424201	0.307825
Data198	-0.138552	-0.170392	-0.211999	0.426846	0.334681
Data199	-0.117698	-0.167341	-0.193383	0.428372	0.367641
Data200	-0.092063	-0.174868	-0.175174	0.428168	0.382289
Data201	-0.074566	-0.167137	-0.155642	0.429389	0.385443
Data202	-0.068055	-0.146894	-0.141197	0.435696	0.391648
Data203	-0.0648	-0.134178	-0.145164	0.433153	0.385545
Data204	-0.070395	-0.136619	-0.125633	0.426541	0.38412
Data205	-0.083925	-0.133567	-0.097353	0.411892	0.387579
Data206	-0.093996	-0.139162	-0.093589	0.402533	0.398566
Data207	-0.102032	-0.161237	-0.099082	0.4006	0.399074
Data208	-0.111289	-0.199486	-0.119326	0.40233	0.392055
Data209	-0.114443	-0.230208	-0.13194	0.385239	0.382086
Data210	-0.096437	-0.245569	-0.123191	0.373134	0.399074
Data211	-0.064088	-0.25157	-0.09542	0.371405	0.431729
Data212	-0.020447	-0.25157	-0.056051	0.376491	0.467435
Data213	0.032146	-0.243127	-0.016378	0.373032	0.496223
Data214	0.069581	-0.23916	0.008138	0.375168	0.529997
Data215	0.092164	-0.225528	0.00824	0.398057	0.549935
Data216	0.105898	-0.200097	0.00824	0.417792	0.573027
Data217	0.116681	-0.172427	0.01414	0.424303	0.58676
Data218	0.116884	-0.158999	0.03947	0.421454	0.591745
Data219	0.112001	-0.14669	0.058289	0.423692	0.582183
Data220	0.108644	-0.131228	0.066021	0.423997	0.56733
Data221	0.110882	-0.120851	0.080771	0.41647	0.563872
Data222	0.126752	-0.10071	0.111493	0.390631	0.574553
Data223	0.16022	-0.063783	0.143842	0.371506	0.615956
Data224	0.193077	-0.03652	0.171308	0.359706	0.666718
Data225	0.224613	-0.02889	0.208845	0.361639	0.709545
Data226	0.267135	-0.02004	0.252995	0.374863	0.759289
Data227	0.311081	-0.003662	0.317591	0.403143	0.812187
Data228	0.36408	0.017395	0.389512	0.442206	0.863355
Data229	0.413621	0.050253	0.456448	0.474047	0.912896
Data230	0.472114	0.085044	0.526741	0.506498	0.972203
Data231	0.535693	0.129295	0.603342	0.548002	1.04565
Data232	0.594695	0.186262	0.684825	0.598357	1.114824
Data233	0.671906	0.265202	0.782686	0.655934	1.191119
Data234	0.764172	0.357163	0.881361	0.735078	1.285725
Data235	0.875054	0.454922	0.999364	0.838738	1.380331
Data236	0.980952	0.544849	1.126014	0.957656	1.474937
Data237	1.085527	0.651052	1.248188	1.084001	1.57941
Data238	1.200682	0.775565	1.380941	1.218484	1.682867
Data239	1.319295	0.900689	1.523562	1.338521	1.776252
Data240	1.429872	1.015844	1.661301	1.458457	1.864449
Data241	1.54228	1.127031	1.78734	1.60942	1.968617
Data242	1.661911	1.238829	1.895883	1.767809	2.078279
Data243	1.780524	1.340658	1.996287	1.929249	2.203504
Data244	1.886625	1.425498	2.099947	2.075939	2.336665
Data245	1.981842	1.511864	2.216627	2.200148	2.473081
Data246	2.067089	1.594364	2.335953	2.300043	2.603189
Data247	2.150301	1.672592	2.439511	2.393327	2.717937
Data248	2.244297	1.733832	2.541441	2.475929	2.807965
Data249	2.339818	1.790188	2.645914	2.551105	2.887617
Data250	2.417029	1.838407	2.722718	2.630554	2.960555
Data251	2.464027	1.884693	2.785992	2.695048	2.997584
Data252	2.493019	1.92223	2.847435	2.743979	3.017929
Data253	2.514585	1.943999	2.898095	2.783551	3.042954
Data254	2.52547	1.956715	2.928206	2.815696	3.065131
Data255	2.531573	1.962412	2.951502	2.856998	3.080695
Data256	2.53076	1.956207	2.951603	2.883345	3.085781
Data257	2.525673	1.932606	2.945093	2.899112	3.083441
Data258	2.518349	1.914092	2.9396	2.904301	3.072862
Data259	2.499021	1.911345	2.938888	2.896874	3.067979
Data260	2.470029	1.903207	2.93726	2.8925	3.055263
Data261	2.434526	1.869841	2.90074	2.865136	3.040716
Data262	2.401567	1.826912	2.856285	2.826886	3.016098
Data263	2.361486	1.784492	2.803388	2.778871	2.982732
Data264	2.308893	1.734137	2.749981	2.723634	2.924442
Data265	2.255589	1.667608	2.703085	2.672974	2.869917
Data266	2.203199	1.594771	2.654459	2.606851	2.797996
Data267	2.130872	1.503929	2.598306	2.534524	2.71692
Data268	2.05712	1.413799	2.532998	2.46362	2.619567
Data269	1.979299	1.325704	2.453142	2.388037	2.509702
Data270	1.876046	1.240152	2.363012	2.310521	2.407874
Data271	1.754991	1.157753	2.255385	2.224053	2.311538
Data272	1.625493	1.059485	2.149589	2.123242	2.193637
Data273	1.499148	0.957046	2.042776	2.020294	2.061189
Data274	1.371176	0.839755	1.937489	1.914499	1.938099
Data275	1.246153	0.718802	1.817655	1.803006	1.812467
Data276	1.121131	0.585946	1.692734	1.678899	1.695176
Data277	1.013708	0.451565	1.554691	1.539127	1.570052
Data278	0.911777	0.330917	1.431907	1.37494	1.411663
Data279	0.796521	0.199588	1.31309	1.211058	1.253274
Data280	0.678111	0.052389	1.186135	1.058671	1.10516
Data281	0.534981	-0.094504	1.04626	0.912184	0.972101
Data282	0.393479	-0.227868	0.900791	0.756441	0.857252
Data283	0.246281	-0.350958	0.758577	0.591541	0.708629
Data284	0.091554	-0.475166	0.625111	0.425625	0.561329
Data285	-0.042624	-0.596831	0.49602	0.256453	0.418097
Data286	-0.169273	-0.713715	0.374558	0.098166	0.293584
Data287	-0.312505	-0.828463	0.249332	-0.053305	0.16083
Data288	-0.449226	-0.942295	0.126243	-0.189415	0.02767
Data289	-0.589202	-1.049719	0.025025	-0.317998	-0.102134
Data290	-0.73579	-1.161822	-0.07009	-0.437425	-0.227563
Data291	-0.879835	-1.267414	-0.176801	-0.560515	-0.340683
Data292	-1.004247	-1.365988	-0.276799	-0.680145	-0.441494
Data293	-1.103838	-1.44564	-0.365301	-0.787264	-0.538135
Data294	-1.191119	-1.537906	-0.455838	-0.878004	-0.637115
Data295	-1.272196	-1.617049	-0.547595	-0.968134	-0.741385
Data296	-1.355713	-1.698838	-0.63976	-1.064571	-0.851962
Data297	-1.426515	-1.790697	-0.720429	-1.165993	-0.955927
Data298	-1.500572	-1.878589	-0.792045	-1.247985	-1.053178
Data299	-1.552656	-1.946848	-0.862643	-1.319702	-1.145037
Data300	-1.598637	-2.019176	-0.91666	-1.382874	-1.227131
Data301	-1.647059	-2.082043	-0.970982	-1.447267	-1.289998
Data302	-1.684291	-2.127006	-1.034969	-1.469546	-1.355408
Data303	-1.731696	-2.168002	-1.098853	-1.485008	-1.432212
Data304	-1.778998	-2.21205	-1.148699	-1.504438	-1.507998
Data305	-1.819994	-2.258844	-1.181964	-1.524173	-1.575748
Data306	-1.847868	-2.299738	-1.22296	-1.547163	-1.638005
Data307	-1.868925	-2.333003	-1.263854	-1.55876	-1.701584
Data308	-1.894764	-2.346431	-1.301188	-1.562626	-1.748684
Data309	-1.912973	-2.34816	-1.337504	-1.560082	-1.797716
Data310	-1.931894	-2.342667	-1.369243	-1.545637	-1.846342
Data311	-1.953765	-2.345413	-1.406271	-1.545841	-1.880624
Data312	-1.97116	-2.346431	-1.438621	-1.56934	-1.898934
Data313	-1.98764	-2.337886	-1.454592	-1.598026	-1.906055
Data314	-1.991404	-2.334529	-1.455812	-1.614303	-1.912871
Data315	-1.993947	-2.342972	-1.445131	-1.628443	-1.918466
Data316	-1.99527	-2.368098	-1.438824	-1.635869	-1.932606
Data317	-1.999135	-2.399634	-1.424887	-1.643702	-1.952341
Data318	-1.99649	-2.413062	-1.403932	-1.649195	-1.976247
Data319	-2.007986	-2.405025	-1.373821	-1.654688	-1.990692
Data320	-2.009918	-2.408687	-1.356934	-1.655299	-1.9853
Data321	-2.003815	-2.447344	-1.35907	-1.6436	-1.976145
Data322	-1.994761	-2.493629	-1.365886	-1.62946	-1.960886
Data323	-1.984487	-2.505837	-1.354391	-1.609013	-1.951019
Data324	-1.971771	-2.48956	-1.343303	-1.59823	-1.943186
Data325	-1.951019	-2.492002	-1.333842	-1.584497	-1.932708
Data326	-1.932606	-2.515602	-1.322957	-1.574528	-1.930571
Data327	-1.908293	-2.511025	-1.319804	-1.566491	-1.924061
Data328	-1.883777	-2.446021	-1.315023	-1.552046	-1.916838
Data329	-1.863737	-2.362809	-1.315429	-1.54228	-1.906462
Data330	-1.836067	-2.289057	-1.311767	-1.528547	-1.900765
Data331	-1.818977	-2.224664	-1.310648	-1.506269	-1.900867
Data332	-1.809923	-2.160881	-1.309529	-1.475547	-1.89161
Data333	-1.791307	-2.10076	-1.309529	-1.432924	-1.88632
Data334	-1.769131	-2.061189	-1.306071	-1.378195	-1.861499
Data335	-1.737697	-2.040945	-1.299662	-1.337809	-1.842679
Data336	-1.709417	-2.028331	-1.288065	-1.303324	-1.832914
Data337	-1.670863	-2.018667	-1.274535	-1.264363	-1.834745
Data338	-1.64004	-1.996694	-1.235879	-1.250121	-1.823555
Data339	-1.614303	-1.962208	-1.194171	-1.236896	-1.799344
Data340	-1.580326	-1.920195	-1.153989	-1.211363	-1.775133
Data341	-1.550113	-1.893034	-1.112179	-1.201902	-1.745123
Data342	-1.521019	-1.855395	-1.081153	-1.195697	-1.710028
Data343	-1.483686	-1.817655	-1.048193	-1.193866	-1.68541
Data344	-1.442181	-1.76964	-1.010554	-1.203733	-1.675135
Data345	-1.405661	-1.728237	-0.98909	-1.230589	-1.653875
Data346	-1.361919	-1.692938	-0.98024	-1.241983	-1.624272
Data347	-1.334758	-1.659368	-0.958368	-1.235269	-1.580123
Data348	-1.315328	-1.630376	-0.91076	-1.224587	-1.541466
Data349	-1.294372	-1.616643	-0.844333	-1.210854	-1.518273
Data350	-1.281453	-1.608199	-0.77821	-1.181659	-1.503421
Data351	-1.26365	-1.592228	-0.721447	-1.157855	-1.483584
Data352	-1.23537	-1.555403	-0.669566	-1.123267	-1.471885
Data353	-1.197833	-1.523461	-0.616566	-1.076371	-1.461509
Data354	-1.167213	-1.485517	-0.586353	-1.031917	-1.442486
Data355	-1.133338	-1.454592	-0.544747	-0.981359	-1.411561
Data356	-1.100786	-1.422751	-0.487271	-0.925002	-1.381755
Data357	-1.061316	-1.379009	-0.442919	-0.871494	-1.354594
Data358	-1.024491	-1.337606	-0.398362	-0.831006	-1.32845
Data359	-0.993261	-1.299153	-0.358485	-0.799369	-1.312174
Data360	-0.964981	-1.27189	-0.332341	-0.767529	-1.305562
Data361	-0.943414	-1.246662	-0.337936	-0.737112	-1.279825
Data362	-0.928868	-1.203326	-0.346685	-0.717784	-1.253173
Data363	-0.911472	-1.16935	-0.348414	-0.660512	-1.214822
Data364	-0.899163	-1.137204	-0.353602	-0.58615	-1.183591
Data365	-0.889092	-1.104041	-0.343023	-0.492663	-1.162229
Data366	-0.871595	-1.063452	-0.301823	-0.413113	-1.143308
Data367	-0.83772	-1.02093	-0.251164	-0.34109	-1.131304
Data368	-0.78879	-0.977696	-0.196129	-0.297551	-1.109331
Data369	-0.732026	-0.932021	-0.142316	-0.275781	-1.089799
Data370	-0.682587	-0.898858	-0.091961	-0.260421	-1.071082
Data371	-0.645965	-0.886447	-0.057577	-0.237329	-1.048397
Data372	-0.618906	-0.875257	-0.036927	-0.210269	-1.030289
Data373	-0.603952	-0.86539	-0.027873	-0.190229	-1.021744
Data374	-0.592966	-0.841077	-0.008138	-0.15432	-1.015539
Data375	-0.568246	-0.7953	0.018921	-0.119631	-1.002619
Data376	-0.540678	-0.75288	0.042013	-0.083416	-0.988886
Data377	-0.502124	-0.743216	0.062053	-0.038758	-0.988785
Data378	-0.4713	-0.715139	0.078838	-0.003052	-0.994787
Data379	-0.454007	-0.686758	0.097454	0.016581	-0.987259
Data380	-0.438137	-0.658376	0.12431	0.019532	-0.974543
Data381	-0.421454	-0.618804	0.151776	0.024109	-0.958572
Data382	-0.413113	-0.587574	0.173648	0.054526	-0.934259
Data383	-0.398159	-0.551665	0.186262	0.076702	-0.908522
Data384	-0.370387	-0.513822	0.203454	0.088604	-0.863762
Data385	-0.354518	-0.463976	0.23092	0.101523	-0.822563
Data386	-0.341599	-0.422878	0.266219	0.114951	-0.798555
Data387	-0.334376	-0.386562	0.303451	0.135805	-0.785738
Data388	-0.329595	-0.363165	0.318405	0.143028	-0.772717
Data389	-0.326441	-0.35584	0.31932	0.146487	-0.754508
Data390	-0.330205	-0.350652	0.322372	0.160321	-0.731314
Data391	-0.321762	-0.335393	0.323288	0.172223	-0.703237
Data392	-0.296839	-0.316981	0.314539	0.193891	-0.692454
Data393	-0.283106	-0.299789	0.315251	0.207319	-0.694489
Data394	-0.262862	-0.275273	0.317998	0.215661	-0.678314
Data395	-0.243534	-0.245772	0.322677	0.22797	-0.654103
Data396	-0.232141	-0.224409	0.330917	0.23092	-0.62562
Data397	-0.213931	-0.198367	0.327866	0.244856	-0.608123
Data398	-0.19379	-0.184024	0.328781	0.264286	-0.604766
Data399	-0.176293	-0.17436	0.334376	0.270593	-0.599578
Data400	-0.151878	-0.156964	0.342311	0.264185	-0.600595
Data401	-0.119427	-0.136823	0.349533	0.25096	-0.595916
Data402	-0.086264	-0.106305	0.35289	0.245263	-0.579436
Data403	-0.067241	-0.079347	0.361537	0.243941	-0.567737
Data404	-0.050965	-0.040996	0.380458	0.219018	-0.548918
Data405	-0.046998	-0.013631	0.403652	0.184024	-0.51545
Data406	-0.04832	-0.002848	0.430711	0.157371	-0.492866
Data407	-0.045472	-0.006511	0.445258	0.120953	-0.49073
Data408	-0.051982	-0.006714	0.465909	0.06124	-0.48483
Data409	-0.06185	0.001424	0.508532	0.02533	-0.473538
Data410	-0.068666	0.025025	0.566822	0.008647	-0.458991
Data411	-0.065512	0.046794	0.618194	0.010885	-0.44831
Data412	-0.055034	0.069073	0.661733	0.02533	-0.440477
Data413	-0.038351	0.086875	0.668142	0.030823	-0.430813
Data414	-0.030823	0.105084	0.654612	0.047506	-0.415859
Data415	-0.02594	0.130007	0.635487	0.07304	-0.392869
Data416	-0.012614	0.163068	0.623382	0.091961	-0.385545
Data417	0.013937	0.179141	0.610259	0.092571	-0.379543
Data418	0.019938	0.188296	0.60853	0.098268	-0.370387
Data419	0.027263	0.204369	0.629384	0.105084	-0.34994
Data420	0.045981	0.213931	0.65685	0.112917	-0.335088
Data421	0.065309	0.215559	0.680349	0.106508	-0.332647
Data422	0.099387	0.218102	0.684927	0.091758	-0.320134
Data423	0.120241	0.232751	0.67862	0.088197	-0.305587
Data424	0.121462	0.25157	0.677094	0.104168	-0.307927
Data425	0.114443	0.263676	0.679637	0.133974	-0.314844
Data426	0.111289	0.265609	0.687165	0.172122	-0.317286
Data427	0.120343	0.270288	0.686147	0.205488	-0.324203
Data428	0.132448	0.294906	0.683909	0.234785	-0.31576
Data429	0.136619	0.339462	0.681163	0.261234	-0.307317
Data430	0.141197	0.379848	0.676788	0.269983	-0.297144
Data431	0.152895	0.395412	0.662954	0.261743	-0.27395
Data432	0.147199	0.399786	0.63213	0.254724	-0.248315
Data433	0.134585	0.419521	0.606699	0.238549	-0.225935
Data434	0.125938	0.431729	0.598967	0.209354	-0.206099
Data435	0.12665	0.436306	0.607716	0.183312	-0.180667
Data436	0.139061	0.436306	0.637115	0.168663	-0.159101
Data437	0.150251	0.439358	0.662852	0.166934	-0.150251
Data438	0.157982	0.455533	0.682485	0.170799	-0.144757
Data439	0.158897	0.486356	0.695201	0.160118	-0.138247
Data440	0.172427	0.507312	0.709545	0.146385	-0.130617
Data441	0.181481	0.515551	0.729076	0.135805	-0.119834
Data442	0.188296	0.523283	0.738944	0.139874	-0.108136
Data443	0.201317	0.537931	0.746777	0.155337	-0.113731
Data444	0.232039	0.547799	0.743623	0.169172	-0.125327
Data445	0.260522	0.555734	0.747692	0.169375	-0.126141
Data446	0.275374	0.560718	0.742301	0.162865	-0.121055
Data447	0.283513	0.55258	0.749421	0.146894	-0.123598
Data448	0.294194	0.544442	0.754101	0.128278	-0.136517
Data449	0.285039	0.548104	0.746471	0.109153	-0.141909
Data450	0.27273	0.563465	0.732738	0.103253	-0.140993
Data451	0.27395	0.576079	0.69632	0.100303	-0.141095
Data452	0.285039	0.599069	0.659291	0.086671	-0.135602
Data453	0.293889	0.639048	0.639251	0.069479	-0.11841
Data454	0.29572	0.681366	0.633758	0.040182	-0.09369
Data455	0.30457	0.706798	0.648712	0.000916	-0.079143
Data456	0.32461	0.724804	0.664276	-0.024008	-0.059205
Data457	0.329798	0.719514	0.67689	-0.046184	-0.032756
Data458	0.323898	0.704153	0.688589	-0.055441	-0.010783
Data459	0.33519	0.697032	0.694591	-0.046082	-0.005086
Data460	0.358078	0.694184	0.691132	-0.033977	-0.001831
Data461	0.372524	0.671906	0.683502	-0.021973	-0.012716
Data462	0.397447	0.654103	0.669769	-0.022176	-0.004679
Data463	0.423896	0.660105	0.658885	-0.034282	0.007121
Data464	0.446988	0.664785	0.638743	-0.052593	0.022583
Data465	0.454617	0.650746	0.619008	-0.094199	0.035503
Data466	0.46835	0.644032	0.615854	-0.149844	0.043336
Data467	0.471402	0.635996	0.637318	-0.216576	0.041708
Data468	0.480252	0.63091	0.666107	-0.28453	0.04771
Data469	0.488187	0.6421	0.689301	-0.34343	0.051169
Data470	0.474759	0.661224	0.702424	-0.381882	0.059917
Data471	0.4654	0.67923	0.718802	-0.395921	0.080161
Data472	0.457364	0.682078	0.751049	-0.390733	0.080262
Data473	0.445157	0.672821	0.78116	-0.386765	0.076397
Data474	0.44475	0.663767	0.803235	-0.387172	0.075278
Data475	0.447801	0.66509	0.809542	-0.395412	0.080975
Data476	0.455838	0.664886	0.800081	-0.402533	0.085857
Data477	0.470792	0.653391	0.782381	-0.416266	0.089316
Data478	0.478014	0.648814	0.779227	-0.440172	0.084433
Data479	0.500496	0.660004	0.788688	-0.461026	0.091961
Data480	0.503649	0.665497	0.769156	-0.473131	0.112001
Data481	0.488085	0.674449	0.736197	-0.474861	0.122276
Data482	0.481778	0.680247	0.719209	-0.468859	0.122276
Data483	0.476997	0.686249	0.713207	-0.463976	0.111289
Data484	0.487475	0.694285	0.715038	-0.4595	0.109356
Data485	0.513008	0.694082	0.71931	-0.444851	0.099184
Data486	0.52135	0.676483	0.71575	-0.407518	0.100099
Data487	0.534778	0.648305	0.715038	-0.363877	0.114341
Data488	0.537931	0.633351	0.712495	-0.33285	0.116477
Data489	0.542916	0.616363	0.698863	-0.327967	0.113324
Data490	0.548714	0.586455	0.689097	-0.319524	0.118715
Data491	0.558785	0.554208	0.67394	-0.315048	0.117494
Data492	0.579843	0.523384	0.656647	-0.320948	0.117596
Data493	0.59561	0.492663	0.63213	-0.333766	0.116681
Data494	0.602528	0.4654	0.618804	-0.347397	0.117901
Data495	0.593779	0.445258	0.602935	-0.354721	0.113527
Data496	0.5891	0.427151	0.596221	-0.367844	0.099184
Data497	0.594288	0.415249	0.605173	-0.389614	0.087689
Data498	0.587574	0.411383	0.60853	-0.40945	0.077516
Data499	0.589609	0.401719	0.616973	-0.41647	0.068157
Data500	0.59266	0.39704	0.624806	-0.416571	0.048727
Data501	0.601307	0.39409	0.631011	-0.419216	0.029094
Data502	0.613514	0.383815	0.63742	-0.435899	0.029704
Data503	0.62918	0.350754	0.635894	-0.459602	0.032044
Data504	0.629994	0.305994	0.62857	-0.480456	0.018006
Data505	0.619923	0.266524	0.608123	-0.489509	-0.004985
Data506	0.600188	0.250248	0.591745	-0.497953	-0.016683
Data507	0.58086	0.251367	0.569874	-0.509041	-0.011292
Data508	0.567432	0.263981	0.535795	-0.519112	-0.006002
Data509	0.566008	0.279545	0.502429	-0.516467	0.014547
Data510	0.576994	0.290328	0.467028	-0.503039	0.035503
Data511	0.585845	0.287989	0.428982	-0.503243	0.053
Data512	0.593576	0.268966	0.402024	-0.519214	0.047405
Data513	0.596424	0.248722	0.380763	-0.54434	0.045981
Data514	0.584522	0.239974	0.36998	-0.565092	0.052796
Data515	0.568348	0.226749	0.361944	-0.57791	0.039267
Data516	0.562854	0.202538	0.351263	-0.585438	0.020345
Data517	0.565398	0.171613	0.342412	-0.596424	0.022787
Data518	0.571196	0.149335	0.321965	-0.575774	0.014852
Data519	0.574248	0.1178	0.295415	-0.560311	0.000102
Data520	0.592966	0.08423	0.267948	-0.547494	-0.004476
Data521	0.597442	0.059917	0.257572	-0.529183	-0.008749
Data522	0.585438	0.050253	0.264897	-0.524503	-0.022176
Data523	0.567839	0.038148	0.266524	-0.533048	-0.040894
Data524	0.54963	0.025737	0.263371	-0.54729	-0.061545
Data525	0.53844	0.015157	0.254317	-0.554818	-0.071412
Data526	0.540678	0.019938	0.241398	-0.56733	-0.07894
Data527	0.550139	0.019938	0.229089	-0.613718	-0.086163
Data528	0.546782	0.020854	0.229801	-0.700999	-0.079856
Data529	0.536507	0.026042	0.224715	-0.797742	-0.066021
Data530	0.512093	0.012512	0.219221	-0.877597	-0.062053
Data531	0.493273	-0.018718	0.215356	-0.931614	-0.059612
Data532	0.486865	-0.039979	0.210066	-0.959284	-0.057679
Data533	0.484423	-0.050253	0.202538	-0.956944	-0.049439
Data534	0.490323	-0.085044	0.197553	-0.944127	-0.025737
Data535	0.483813	-0.10071	0.204878	-0.928257	0.002035
Data536	0.487068	-0.10956	0.218814	-0.916559	0.032146
Data537	0.487373	-0.127667	0.220747	-0.896213	0.040996
Data538	0.481168	-0.13021	0.203047	-0.867119	0.038249
Data539	0.475471	-0.129702	0.185041	-0.847283	0.03713
Data540	0.469571	-0.133262	0.175886	-0.833143	0.046896
Data541	0.476692	-0.143842	0.164391	-0.825411	0.049134
Data542	0.487373	-0.151573	0.146283	-0.82826	0.062053
Data543	0.508736	-0.169273	0.127159	-0.832634	0.064495
Data544	0.526335	-0.183413	0.111493	-0.826429	0.059714
Data545	0.545968	-0.194196	0.10132	-0.827446	0.043641
Data546	0.544442	-0.199385	0.097861	-0.811882	0.036316
Data547	0.524809	-0.204471	0.078533	-0.767122	0.033672
Data548	0.510669	-0.211897	0.044963	-0.694998	0.019125
Data549	0.512296	-0.214847	0.015056	-0.634368	-0.002136
Data550	0.520943	-0.222273	-0.01943	-0.591236	-0.016988
Data551	0.526945	-0.238549	-0.046082	-0.551156	-0.03591
Data552	0.532642	-0.24801	-0.06124	-0.527047	-0.044963
Data553	0.544645	-0.264693	-0.075583	-0.517281	-0.04476
Data554	0.545764	-0.296839	-0.090842	-0.508736	-0.035706
Data555	0.539661	-0.317998	-0.101829	-0.48839	-0.029603
Data556	0.532642	-0.340276	-0.109458	-0.472521	-0.023295
Data557	0.51901	-0.361842	-0.11017	-0.455024	-0.021159
Data558	0.500699	-0.357671	-0.109763	-0.444953	-0.024414
Data559	0.484932	-0.341293	-0.106813	-0.453193	-0.031434
Data560	0.479438	-0.324814	-0.109051	-0.459093	-0.040386
Data561	0.49012	-0.316167	-0.114137	-0.462145	-0.047303
Data562	0.491951	-0.317184	-0.122276	-0.455431	-0.07009
Data563	0.489001	-0.331324	-0.139467	-0.45126	-0.082806
Data564	0.483914	-0.362147	-0.159813	-0.447903	-0.101625
Data565	0.480557	-0.398769	-0.186465	-0.448107	-0.102642
Data566	0.458991	-0.416368	-0.209964	-0.455126	-0.097861
Data567	0.442817	-0.415249	-0.217797	-0.478319	-0.102032
Data568	0.439867	-0.409654	-0.226953	-0.486051	-0.10366
Data569	0.425218	-0.41118	-0.253096	-0.479032	-0.093996
Data570	0.41179	-0.434272	-0.292973	-0.486356	-0.082297
Data571	0.409654	-0.46245	-0.330104	-0.488696	-0.067954
Data572	0.407212	-0.476488	-0.365301	-0.483609	-0.053
Data573	0.406602	-0.488289	-0.392971	-0.462145	-0.049744
Data574	0.391343	-0.491544	-0.400193	-0.438341	-0.047303
Data575	0.375168	-0.503751	-0.400092	-0.410468	-0.05005
Data576	0.368861	-0.514839	-0.407212	-0.390834	-0.056153
Data577	0.363572	-0.517688	-0.399888	-0.382696	-0.066835
Data578	0.363877	-0.517281	-0.409247	-0.384731	-0.069276
Data579	0.365504	-0.511889	-0.433051	-0.371608	-0.058289
Data580	0.367641	-0.498054	-0.460517	-0.348516	-0.054424
Data581	0.37232	-0.461738	-0.48127	-0.330917	-0.057984
Data582	0.375779	-0.437527	-0.491951	-0.337123	-0.060833
Data583	0.369777	-0.425422	-0.486152	-0.363877	-0.060527
Data584	0.364691	-0.415656	-0.483508	-0.388088	-0.06541
Data585	0.354416	-0.406093	-0.476285	-0.417792	-0.082907
Data586	0.345973	-0.415249	-0.46713	-0.445055	-0.114544
Data587	0.334173	-0.418301	-0.454719	-0.472826	-0.130719
Data588	0.321253	-0.421454	-0.440884	-0.525724	-0.141502
Data589	0.319829	-0.42888	-0.448412	-0.604359	-0.160932
Data590	0.332443	-0.434068	-0.456652	-0.670481	-0.173648
Data591	0.338038	-0.437527	-0.448208	-0.724295	-0.173444
Data592	0.336716	-0.439358	-0.434068	-0.775362	-0.174767
Data593	0.334681	-0.455227	-0.422268	-0.809135	-0.17202
Data594	0.325831	-0.469774	-0.418606	-0.836093	-0.172732
Data595	0.305486	-0.467943	-0.43417	-0.856336	-0.175682
Data596	0.299077	-0.457669	-0.461535	-0.870069	-0.177005
Data597	0.290837	-0.467231	-0.482694	-0.886346	-0.172427
Data598	0.28514	-0.478625	-0.505684	-0.900079	-0.174055
Data599	0.275883	-0.476285	-0.516976	-0.904657	-0.179955
Data600	0.258081	-0.460822	-0.535897	-0.906691	-0.187788
Data601	0.233056	-0.449836	-0.560108	-0.908929	-0.192671
Data602	0.208337	-0.435899	-0.580351	-0.909031	-0.198164
Data603	0.186364	-0.440986	-0.58381	-0.895501	-0.212406
Data604	0.16907	-0.451565	-0.567839	-0.883803	-0.234887
Data605	0.150149	-0.463874	-0.564075	-0.873833	-0.24211
Data606	0.138348	-0.459093	-0.57435	-0.838331	-0.227563
Data607	0.136517	-0.448819	-0.589405	-0.791231	-0.197553
Data608	0.13611	-0.442105	-0.616363	-0.749116	-0.160728
Data609	0.142011	-0.439053	-0.657257	-0.715953	-0.134279
Data610	0.14435	-0.433458	-0.683197	-0.686046	-0.122377
Data611	0.139874	-0.430508	-0.701203	-0.659393	-0.128278
Data612	0.131228	-0.433356	-0.724295	-0.642303	-0.141807
Data613	0.111493	-0.442919	-0.737519	-0.646881	-0.157066
Data614	0.085552	-0.441291	-0.746471	-0.653086	-0.181379
Data615	0.071005	-0.435391	-0.750642	-0.658783	-0.20915
Data616	0.07833	-0.427151	-0.746675	-0.675873	-0.235192
Data617	0.086976	-0.424099	-0.748608	-0.695099	-0.257165
Data618	0.095928	-0.42532	-0.756237	-0.707001	-0.265914
Data619	0.092673	-0.417182	-0.755118	-0.723278	-0.268762
Data620	0.087282	-0.418911	-0.744945	-0.730805	-0.268559
Data621	0.080873	-0.425625	-0.742199	-0.729381	-0.271305
Data622	0.066021	-0.438036	-0.757661	-0.731518	-0.286361
Data623	0.052389	-0.451362	-0.777396	-0.741792	-0.324407
Data624	0.04242	-0.468147	-0.803235	-0.761629	-0.360011
Data625	0.033061	-0.476387	-0.816459	-0.785128	-0.386664
Data626	0.030518	-0.48483	-0.81412	-0.793978	-0.397752
Data627	0.037435	-0.491951	-0.799369	-0.79001	-0.389105
Data628	0.032451	-0.482389	-0.783805	-0.784009	-0.366827
Data629	0.015259	-0.477404	-0.785738	-0.775362	-0.351059
Data630	-0.012818	-0.493273	-0.784212	-0.768546	-0.338242
Data631	-0.029704	-0.499072	-0.782076	-0.76875	-0.326238
Data632	-0.032858	-0.49836	-0.771801	-0.758373	-0.319117
Data633	-0.035299	-0.516569	-0.773632	-0.753084	-0.318201
Data634	-0.027568	-0.54373	-0.800387	-0.738638	-0.321762
Data635	-0.023295	-0.547697	-0.831108	-0.723176	-0.334783
Data636	-0.014242	-0.519214	-0.848402	-0.721752	-0.351059
Data637	-0.00356	-0.511177	-0.862643	-0.727448	-0.363165
Data638	0.007426	-0.564075	-0.866	-0.741894	-0.379136
Data639	0.011088	-0.639862	-0.863966	-0.754406	-0.398159
