# Supplementary material for: Integration of MRI and somatosensory evoked potentials facilitate diagnosis of spinal cord compression
Source: Sci Rep. 2023 May 15;13:7861. doi: 10.1038/s41598-023-34832-2 (PMC10185544; doi:10.1038/s41598-023-34832-2)
Supplement: Supplementary file 3 — Supplementary Information 3. [file 41598_2023_34832_MOESM3_ESM.zip › Preoperative SSEP data/spinal cord compression group/5552321_2/5552321_2_Lt Tibial SEP_Cz'-Fpz_201219_165921.csv]

Index	1	2	3	4	5	6
Name	Cz'-Fpz	Cz'-Fpz	Cz'-Fpz	Cz'-Fpz	Cz'-Fpz	Cz'-Fpz
Time	2.0171E+13	2.0171E+13	2.0171E+13	2.0171E+13	2.0171E+13	2.0171E+13
Highcut	500	500	500	500	500	500
Lowcut	10	10	10	10	10	10
Period	0.000156	0.000156	0.000156	0.000156	0.000156	0.000156
Averages	120	120	120	120	120	120
Int (mA)	17.5/17.1mA	17.5/17.1mA	17.5/17.1mA	17.5/17.1mA	17.5/17.1mA	17.5/17.1mA
Pulse Width (�gs)	200�s	200�s	200�s	200�s	200�s	200�s
Rep Rate (Hz)	3.11Hz	3.11Hz	3.11Hz	3.11Hz	3.11Hz	3.11Hz
Data0	0.064341	0.066427	0.301921	0.595449	0.085653	-0.382894
Data1	0.383555	0.378113	0.770416	1.098684	0.418447	0.206858
Data2	0.163829	0.550944	0.532532	1.044922	0.78359	-0.16154
Data3	-0.152486	-0.032349	0.125936	0.513306	0.210012	-0.582225
Data4	-0.154165	-0.211843	-0.003052	0.413767	-0.017598	-0.663706
Data5	-0.105743	-0.23997	-0.031738	0.397797	-0.074819	-0.675863
Data6	-0.05956	-0.212199	-0.023804	0.418599	-0.075887	-0.644328
Data7	-0.037587	-0.17985	0.007985	0.465037	-0.05127	-0.594991
Data8	-0.017853	-0.16098	0.053864	0.514526	-0.00356	-0.549011
Data9	-0.004679	-0.140839	0.077006	0.552572	0.042623	-0.508016
Data10	-0.000559	-0.111898	0.101776	0.578461	0.084279	-0.476786
Data11	0.001577	-0.090027	0.120087	0.602824	0.101725	-0.461782
Data12	-0.003306	-0.084127	0.118205	0.616709	0.122528	-0.457408
Data13	-0.010122	-0.089111	0.118205	0.618083	0.148061	-0.459239
Data14	-0.017802	-0.093079	0.12558	0.612081	0.155233	-0.456136
Data15	-0.02594	-0.101115	0.138804	0.604045	0.150452	-0.44342
Data16	-0.027008	-0.110067	0.15564	0.596568	0.145467	-0.426127
Data17	-0.020701	-0.114187	0.176086	0.598755	0.132599	-0.403137
Data18	-0.014343	-0.118561	0.187581	0.610758	0.113627	-0.391134
Data19	-0.013326	-0.125478	0.183767	0.617065	0.097249	-0.396067
Data20	-0.003967	-0.137024	0.168915	0.619049	0.089773	-0.416972
Data21	0.012512	-0.144755	0.16215	0.614726	0.094604	-0.426534
Data22	0.010681	-0.141805	0.172729	0.605977	0.102539	-0.428619
Data23	-0.006663	-0.144094	0.190735	0.599467	0.110423	-0.434113
Data24	-0.017497	-0.151978	0.202789	0.591736	0.113373	-0.442912
Data25	-0.0383	-0.146891	0.194906	0.5749	0.113373	-0.449117
Data26	-0.054118	-0.151927	0.177358	0.563151	0.111643	-0.459442
Data27	-0.06724	-0.154419	0.165558	0.559133	0.108897	-0.458171
Data28	-0.073802	-0.160268	0.156962	0.561218	0.107269	-0.441793
Data29	-0.091553	-0.161489	0.166219	0.556285	0.1091	-0.4245
Data30	-0.103455	-0.164235	0.176137	0.53894	0.104828	-0.395203
Data31	-0.110779	-0.177256	0.181173	0.529073	0.096639	-0.367584
Data32	-0.114187	-0.198313	0.174866	0.532888	0.082652	-0.352936
Data33	-0.102692	-0.227559	0.177358	0.52063	0.074158	-0.359497
Data34	-0.09435	-0.255941	0.190837	0.506185	0.069631	-0.365804
Data35	-0.104879	-0.273946	0.198924	0.505371	0.055084	-0.374807
Data36	-0.109762	-0.280151	0.20223	0.504761	0.03535	-0.377502
Data37	-0.109762	-0.28422	0.196025	0.499013	0.018667	-0.387726
Data38	-0.107473	-0.292664	0.182648	0.503133	0.004171	-0.401967
Data39	-0.095418	-0.298971	0.168254	0.515493	-0.000407	-0.416514
Data40	-0.084585	-0.296377	0.145976	0.522868	0.013326	-0.422872
Data41	-0.093129	-0.292053	0.135091	0.515544	0.01948	-0.4275
Data42	-0.113881	-0.278524	0.141246	0.495453	0.033976	-0.423889
Data43	-0.131531	-0.277049	0.141805	0.47821	0.052897	-0.407054
Data44	-0.141144	-0.286967	0.127258	0.466105	0.057627	-0.402781
Data45	-0.144145	-0.30599	0.131734	0.456797	0.052694	-0.40624
Data46	-0.136159	-0.332235	0.130005	0.451914	0.041097	-0.393219
Data47	-0.137889	-0.347493	0.118764	0.449371	0.03067	-0.383657
Data48	-0.146637	-0.356649	0.104523	0.447845	0.014954	-0.383809
Data49	-0.157878	-0.358683	0.092824	0.445658	0.017039	-0.388845
Data50	-0.157115	-0.367839	0.090129	0.434519	0.019989	-0.395203
Data51	-0.158488	-0.379283	0.083466	0.425262	0.031077	-0.401917
Data52	-0.162659	-0.386454	0.085653	0.411377	0.0413	-0.407206
Data53	-0.153402	-0.397237	0.083466	0.395457	0.063833	-0.403493
Data54	-0.150096	-0.413361	0.074666	0.369314	0.07314	-0.408885
Data55	-0.158132	-0.41743	0.07136	0.362854	0.081075	-0.408732
Data56	-0.160319	-0.41509	0.078328	0.365957	0.09079	-0.40095
Data57	-0.157318	-0.415853	0.073954	0.365143	0.100047	-0.397034
Data58	-0.158488	-0.421244	0.063883	0.350291	0.098572	-0.390218
Data59	-0.171204	-0.425873	0.045268	0.338796	0.09318	-0.369873
Data60	-0.1828	-0.434113	0.027415	0.319977	0.086721	-0.361735
Data61	-0.197652	-0.444641	0.017802	0.319875	0.083669	-0.358124
Data62	-0.196431	-0.460815	0.026703	0.324504	0.080312	-0.35731
Data63	-0.177612	-0.468597	0.053253	0.33488	0.080414	-0.357768
Data64	-0.159505	-0.461731	0.067291	0.3508	0.078227	-0.355886
Data65	-0.145721	-0.462443	0.068563	0.357666	0.071004	-0.353343
Data66	-0.137278	-0.479685	0.073344	0.353394	0.06485	-0.352834
Data67	-0.127411	-0.505117	0.074972	0.355682	0.059814	-0.351156
Data68	-0.119375	-0.5218	0.063985	0.356344	0.059662	-0.336761
Data69	-0.109049	-0.539093	0.043844	0.35553	0.06012	-0.325012
Data70	-0.110982	-0.557861	0.028941	0.359344	0.072327	-0.32664
Data71	-0.127207	-0.564219	0.01887	0.360107	0.093231	-0.333252
Data72	-0.145467	-0.552928	0.006307	0.358429	0.107524	-0.336355
Data73	-0.148926	-0.532939	0.003764	0.35319	0.113525	-0.329336
Data74	-0.150757	-0.507914	0.007324	0.348511	0.107625	-0.324656
Data75	-0.154012	-0.476481	0.013682	0.340983	0.101573	-0.328878
Data76	-0.160878	-0.465444	0.028687	0.331421	0.086365	-0.323639
Data77	-0.164591	-0.478668	0.036062	0.316925	0.082957	-0.317688
Data78	-0.156199	-0.50588	0.038198	0.306142	0.089111	-0.314433
Data79	-0.133311	-0.527496	0.022176	0.29775	0.091909	-0.313314
Data80	-0.111135	-0.543569	0.01002	0.285034	0.090078	-0.315908
Data81	-0.092723	-0.555725	0.002492	0.271962	0.082601	-0.323639
Data82	-0.083872	-0.562032	-0.013072	0.266215	0.06724	-0.328064
Data83	-0.084839	-0.563456	-0.017192	0.261332	0.060425	-0.346273
Data84	-0.094604	-0.549011	-0.009664	0.261637	0.068817	-0.357208
Data85	-0.097605	-0.52892	-0.003967	0.268656	0.077718	-0.360565
Data86	-0.104879	-0.50705	-0.00473	0.282186	0.088399	-0.351868
Data87	-0.10554	-0.493164	-0.021006	0.287425	0.101725	-0.335999
Data88	-0.095571	-0.491994	-0.033162	0.292104	0.114339	-0.310313
Data89	-0.084941	-0.493825	-0.051168	0.281372	0.123545	-0.285288
Data90	-0.080566	-0.496063	-0.075022	0.259043	0.115611	-0.262146
Data91	-0.074259	-0.494436	-0.086517	0.248006	0.111033	-0.250905
Data92	-0.07309	-0.505575	-0.093943	0.246429	0.129344	-0.255636
Data93	-0.07014	-0.545146	-0.092417	0.252228	0.141042	-0.274811
Data94	-0.06719	-0.583038	-0.079753	0.253957	0.140228	-0.289815
Data95	-0.069936	-0.589142	-0.067342	0.24999	0.13682	-0.290527
Data96	-0.064036	-0.589498	-0.062205	0.242615	0.124512	-0.293732
Data97	-0.05366	-0.606232	-0.056101	0.249125	0.106252	-0.297953
Data98	-0.038401	-0.616455	-0.045776	0.260111	0.109762	-0.290985
Data99	-0.025431	-0.62734	-0.040029	0.263621	0.115255	-0.287882
Data100	-0.02889	-0.61854	-0.04364	0.248413	0.11205	-0.278625
Data101	-0.044098	-0.606842	-0.041555	0.237223	0.101369	-0.273081
Data102	-0.045624	-0.602366	-0.034078	0.241648	0.097148	-0.263418
Data103	-0.046641	-0.599416	-0.018158	0.25528	0.086009	-0.267843
Data104	-0.052948	-0.591024	-0.005798	0.251007	0.085551	-0.268962
Data105	-0.041148	-0.590159	-0.00178	0.242666	0.099284	-0.26001
Data106	-0.015106	-0.591736	-0.006154	0.226491	0.113271	-0.257772
Data107	0.012512	-0.607605	-0.01948	0.211945	0.116069	-0.255432
Data108	0.031687	-0.627696	-0.024058	0.206909	0.115458	-0.256704
Data109	0.045624	-0.634562	-0.019277	0.201213	0.10437	-0.26179
Data110	0.051778	-0.637207	-0.023549	0.185547	0.105438	-0.252075
Data111	0.062205	-0.636749	-0.037994	0.177155	0.111949	-0.248515
Data112	0.060527	-0.648295	-0.055288	0.171611	0.116272	-0.251516
Data113	0.058645	-0.655212	-0.084585	0.172984	0.116831	-0.251312
Data114	0.06307	-0.640106	-0.104167	0.184937	0.11439	-0.259247
Data115	0.05717	-0.621745	-0.111643	0.188192	0.109151	-0.272725
Data116	0.050456	-0.616455	-0.108999	0.180206	0.114695	-0.279439
Data117	0.046488	-0.616099	-0.103353	0.176392	0.138855	-0.267893
Data118	0.040181	-0.607961	-0.091451	0.187429	0.154775	-0.24587
Data119	0.021006	-0.588837	-0.075785	0.196889	0.157725	-0.229696
Data120	0.018158	-0.58019	-0.073191	0.199839	0.151367	-0.219879
Data121	0.022837	-0.580597	-0.084076	0.180562	0.143331	-0.202128
Data122	0.036825	-0.593618	-0.086823	0.15269	0.125987	-0.190125
Data123	0.053457	-0.60262	-0.092163	0.128886	0.10203	-0.178986
Data124	0.062256	-0.621084	-0.096588	0.127665	0.076548	-0.167338
Data125	0.067444	-0.626272	-0.087992	0.127767	0.07075	-0.163778
Data126	0.072123	-0.625254	-0.080973	0.128174	0.06546	-0.163523
Data127	0.078888	-0.607961	-0.081889	0.116475	0.073598	-0.17334
Data128	0.076599	-0.595754	-0.069173	0.091705	0.085297	-0.189616
Data129	0.069071	-0.586497	-0.056	0.069987	0.095876	-0.190786
Data130	0.064952	-0.571289	-0.057373	0.045471	0.121613	-0.178426
Data131	0.057373	-0.556488	-0.05661	0.035197	0.136566	-0.162354
Data132	0.062459	-0.547536	-0.060527	0.034434	0.132446	-0.156352
Data133	0.073598	-0.541331	-0.061239	0.029144	0.13087	-0.146332
Data134	0.093486	-0.541941	-0.066528	0.022481	0.132446	-0.13087
Data135	0.115153	-0.554657	-0.069173	0.025584	0.123901	-0.138804
Data136	0.136108	-0.554047	-0.05544	0.031179	0.12029	-0.147705
Data137	0.15803	-0.544739	-0.039571	0.031433	0.117798	-0.144908
Data138	0.158641	-0.545044	-0.027466	0.025736	0.116221	-0.130005
Data139	0.163472	-0.556946	-0.016683	0.018768	0.117086	-0.111287
Data140	0.175069	-0.570577	-0.01943	0.01002	0.120799	-0.102997
Data141	0.180715	-0.57902	-0.033518	0.00529	0.124461	-0.108134
Data142	0.178528	-0.582377	-0.044047	-0.008138	0.125936	-0.115306
Data143	0.170593	-0.578257	-0.041809	-0.020142	0.113627	-0.115102
Data144	0.163574	-0.581716	-0.049133	-0.022685	0.112966	-0.106862
Data145	0.162099	-0.600332	-0.065765	-0.024312	0.122375	-0.095927
Data146	0.172221	-0.607096	-0.087128	-0.033773	0.133718	-0.087026
Data147	0.176544	-0.607249	-0.095418	-0.044556	0.138295	-0.087331
Data148	0.165761	-0.609843	-0.112152	-0.055796	0.136515	-0.07899
Data149	0.164286	-0.604045	-0.116831	-0.061137	0.143483	-0.065918
Data150	0.168966	-0.591888	-0.098572	-0.067444	0.151011	-0.045573
Data151	0.177816	-0.566355	-0.085704	-0.077718	0.138295	-0.035553
Data152	0.184174	-0.559692	-0.087789	-0.091604	0.108388	-0.031026
Data153	0.18336	-0.567576	-0.090637	-0.106761	0.081329	-0.029043
Data154	0.175832	-0.573629	-0.08667	-0.110575	0.063731	-0.038503
Data155	0.163523	-0.585073	-0.08194	-0.098012	0.058492	-0.039978
Data156	0.15274	-0.577647	-0.091248	-0.091502	0.073293	-0.031179
Data157	0.138245	-0.557251	-0.107371	-0.091553	0.088043	-0.023244
Data158	0.120443	-0.530243	-0.118357	-0.086975	0.104726	-0.029246
Data159	0.11378	-0.512187	-0.123494	-0.067851	0.125224	-0.036977
Data160	0.116984	-0.500895	-0.12502	-0.049133	0.134532	-0.033315
Data161	0.115	-0.494181	-0.11795	-0.040131	0.137329	-0.036926
Data162	0.121358	-0.492554	-0.11795	-0.042826	0.155691	-0.033417
Data163	0.122528	-0.499115	-0.112966	-0.04837	0.174052	-0.032603
Data164	0.115814	-0.513153	-0.104167	-0.045776	0.190887	-0.032349
Data165	0.10732	-0.51885	-0.10376	-0.039978	0.20045	-0.039164
Data166	0.107778	-0.522003	-0.108032	-0.052083	0.190837	-0.023651
Data167	0.112406	-0.521545	-0.113576	-0.074666	0.179087	-0.000814
Data168	0.105286	-0.523122	-0.111796	-0.093231	0.16627	0.012817
Data169	0.113017	-0.514425	-0.110626	-0.096436	0.151825	0.032908
Data170	0.12619	-0.517222	-0.119781	-0.091705	0.123698	0.046132
Data171	0.136312	-0.520376	-0.123545	-0.088654	0.09608	0.050964
Data172	0.152639	-0.529277	-0.110118	-0.085958	0.06958	0.059001
Data173	0.155538	-0.528514	-0.112712	-0.092163	0.054372	0.069377
Data174	0.153351	-0.528361	-0.125275	-0.090383	0.050608	0.0737
Data175	0.157827	-0.531158	-0.147044	-0.095215	0.064443	0.069173
Data176	0.162048	-0.528208	-0.171204	-0.098979	0.081278	0.06429
Data177	0.166626	-0.525106	-0.197652	-0.097707	0.078379	0.045166
Data178	0.174866	-0.506999	-0.221608	-0.087738	0.074819	0.030772
Data179	0.188446	-0.472717	-0.224813	-0.096944	0.067851	0.038249
Data180	0.203094	-0.443573	-0.197347	-0.104828	0.054372	0.050812
Data181	0.207163	-0.431519	-0.162048	-0.107168	0.040334	0.062408
Data182	0.198059	-0.440063	-0.137278	-0.108643	0.025889	0.078837
Data183	0.198161	-0.446472	-0.128326	-0.110016	0.021973	0.094859
Data184	0.195058	-0.4481	-0.132039	-0.120036	0.025686	0.104624
Data185	0.182699	-0.444285	-0.138702	-0.136363	0.012919	0.120036
Data186	0.175069	-0.435079	-0.141602	-0.137634	0.013529	0.126292
Data187	0.181325	-0.421804	-0.147858	-0.131582	0.024211	0.129038
Data188	0.193329	-0.411987	-0.166982	-0.125275	0.027262	0.131632
Data189	0.205994	-0.414937	-0.194499	-0.115611	0.037181	0.128072
Data190	0.224813	-0.398763	-0.218608	-0.095978	0.045268	0.117035
Data191	0.246023	-0.369771	-0.214488	-0.079803	0.060679	0.104319
Data192	0.251516	-0.338542	-0.200704	-0.079905	0.090281	0.096436
Data193	0.261993	-0.30838	-0.181122	-0.079244	0.097148	0.098012
Data194	0.272827	-0.284475	-0.163523	-0.082753	0.104268	0.116679
Data195	0.276489	-0.268707	-0.147959	-0.098368	0.111542	0.141907
Data196	0.288544	-0.24826	-0.136617	-0.104777	0.118612	0.16276
Data197	0.304616	-0.232391	-0.126546	-0.104777	0.125936	0.177155
Data198	0.323995	-0.225169	-0.117442	-0.107117	0.114237	0.190989
Data199	0.340271	-0.218964	-0.103556	-0.109151	0.103505	0.20696
Data200	0.359548	-0.208944	-0.08962	-0.105489	0.093384	0.213064
Data201	0.376536	-0.195211	-0.070241	-0.092214	0.108999	0.215454
Data202	0.378469	-0.167338	-0.039927	-0.0796	0.117086	0.223134
Data203	0.364482	-0.151265	-0.024516	-0.06719	0.120443	0.230764
Data204	0.353139	-0.143636	-0.011698	-0.066935	0.125885	0.23234
Data205	0.35319	-0.134125	-0.00061	-0.075022	0.133464	0.235647
Data206	0.365092	-0.11673	0.016276	-0.066427	0.15213	0.250651
Data207	0.380605	-0.113169	0.014445	-0.044403	0.177002	0.275116
Data208	0.396423	-0.109507	0.010986	-0.015513	0.190684	0.291748
Data209	0.413106	-0.083822	0.007324	0.01414	0.189006	0.294393
Data210	0.431061	-0.056559	0.012054	0.027924	0.183563	0.288137
Data211	0.460968	-0.042775	0.022176	0.026449	0.179036	0.27832
Data212	0.500997	-0.031687	0.042013	0.025177	0.191396	0.278676
Data213	0.539144	-0.016276	0.058034	0.03067	0.196686	0.299428
Data214	0.570017	0.006866	0.083822	0.048574	0.211233	0.320587
Data215	0.60201	0.03835	0.110168	0.07309	0.233561	0.337067
Data216	0.644328	0.056763	0.132141	0.093333	0.259094	0.363057
Data217	0.697784	0.079702	0.160675	0.110779	0.280711	0.404612
Data218	0.755208	0.116831	0.194397	0.129954	0.309499	0.442963
Data219	0.825144	0.150655	0.225728	0.168406	0.353343	0.475515
Data220	0.90449	0.192413	0.251211	0.231527	0.395406	0.507914
Data221	0.976308	0.241699	0.285695	0.302175	0.431519	0.531209
Data222	1.029205	0.3066	0.335337	0.366923	0.465647	0.557607
Data223	1.074015	0.370992	0.371755	0.415853	0.499268	0.595347
Data224	1.123301	0.438538	0.419566	0.449422	0.534058	0.63741
Data225	1.178385	0.525513	0.485992	0.484619	0.573832	0.698853
Data226	1.236674	0.610606	0.552928	0.527445	0.624644	0.769094
Data227	1.297251	0.684306	0.625712	0.571187	0.691325	0.83257
Data228	1.348419	0.737101	0.69519	0.619354	0.74763	0.88562
Data229	1.383209	0.777384	0.759277	0.658112	0.784403	0.936839
Data230	1.407267	0.81075	0.807953	0.685781	0.813039	0.989227
Data231	1.414591	0.839589	0.833282	0.691579	0.83964	1.038717
Data232	1.409607	0.869598	0.83491	0.694529	0.867411	1.062571
Data233	1.4033	0.886281	0.83552	0.700328	0.889893	1.078288
Data234	1.39033	0.898132	0.832214	0.703125	0.912984	1.06842
Data235	1.371562	0.900574	0.823873	0.702667	0.931651	1.042379
Data236	1.35142	0.888519	0.818024	0.680339	0.939687	1.015879
Data237	1.319275	0.862223	0.803986	0.65094	0.926768	0.98175
Data238	1.287028	0.831706	0.796204	0.617269	0.899658	0.938009
Data239	1.249288	0.793304	0.783081	0.572459	0.86736	0.906219
Data240	1.20341	0.746765	0.755971	0.517832	0.83552	0.882772
Data241	1.142629	0.694834	0.712484	0.458171	0.802205	0.84137
Data242	1.069336	0.638224	0.67042	0.389201	0.758921	0.805868
Data243	0.999349	0.586344	0.627848	0.332387	0.71462	0.787862
Data244	0.946859	0.54067	0.598399	0.293732	0.661926	0.780385
Data245	0.884908	0.495402	0.56605	0.257517	0.60318	0.761058
Data246	0.834503	0.43457	0.538025	0.207621	0.539958	0.707143
Data247	0.799713	0.366618	0.500234	0.156962	0.482737	0.640106
Data248	0.76177	0.299835	0.46051	0.110474	0.432231	0.574036
Data249	0.724945	0.237274	0.42923	0.072428	0.399475	0.517883
Data250	0.688883	0.18575	0.405426	0.029704	0.372416	0.4776
Data251	0.658162	0.14506	0.375875	-0.000458	0.353394	0.446828
Data252	0.631816	0.127106	0.358531	-0.011393	0.342255	0.422618
Data253	0.600077	0.121002	0.340627	-0.02711	0.336202	0.38091
Data254	0.576375	0.110677	0.324809	-0.052643	0.325419	0.346883
Data255	0.552724	0.09374	0.31189	-0.084941	0.313924	0.330353
Data256	0.529073	0.072632	0.300598	-0.121155	0.299937	0.320892
Data257	0.503387	0.057576	0.288747	-0.14801	0.27654	0.313568
Data258	0.47877	0.034027	0.26118	-0.182648	0.248464	0.303701
Data259	0.443319	-0.000509	0.244751	-0.221863	0.215912	0.29246
Data260	0.408986	-0.055288	0.231679	-0.261485	0.185242	0.279287
Data261	0.378672	-0.127055	0.219574	-0.293172	0.156403	0.256958
Data262	0.349375	-0.184784	0.208842	-0.334117	0.137583	0.225169
Data263	0.322062	-0.22522	0.192464	-0.368958	0.13087	0.207723
Data264	0.300344	-0.246633	0.151062	-0.398661	0.114034	0.182902
Data265	0.278524	-0.261078	0.112813	-0.43752	0.098368	0.149638
Data266	0.247091	-0.275014	0.087484	-0.473022	0.079041	0.108388
Data267	0.221863	-0.296275	0.068868	-0.494486	0.07019	0.083567
Data268	0.187683	-0.323944	0.050964	-0.525004	0.056864	0.052236
Data269	0.146739	-0.359344	0.023142	-0.548808	0.031891	0.022278
Data270	0.112915	-0.393372	-0.013173	-0.57368	0.005697	0.005239
Data271	0.072886	-0.428721	-0.041453	-0.599518	-0.016836	-0.020091
Data272	0.024058	-0.454865	-0.075734	-0.625153	-0.032654	-0.039215
Data273	-0.022227	-0.475108	-0.115153	-0.652466	-0.050151	-0.055288
Data274	-0.050252	-0.491028	-0.154266	-0.695089	-0.08316	-0.079956
Data275	-0.085195	-0.507813	-0.175069	-0.734965	-0.130819	-0.105438
Data276	-0.121969	-0.527649	-0.180664	-0.775655	-0.167236	-0.126139
Data277	-0.145365	-0.558929	-0.182241	-0.81309	-0.196381	-0.154978
Data278	-0.170593	-0.599518	-0.190379	-0.845744	-0.214233	-0.184072
Data279	-0.205434	-0.640666	-0.209351	-0.874023	-0.241852	-0.214437
Data280	-0.240936	-0.670929	-0.223033	-0.903168	-0.263265	-0.237122
Data281	-0.268707	-0.709534	-0.251973	-0.940857	-0.285899	-0.251872
Data282	-0.299937	-0.745392	-0.282796	-0.95932	-0.306549	-0.259501
Data283	-0.33549	-0.762583	-0.314687	-0.958455	-0.31901	-0.277964
Data284	-0.362396	-0.778249	-0.340729	-0.953827	-0.321706	-0.303497
Data285	-0.37974	-0.814921	-0.361837	-0.96995	-0.325826	-0.342458
Data286	-0.387217	-0.839488	-0.383962	-0.993856	-0.34256	-0.373281
Data287	-0.399424	-0.853373	-0.405019	-1.021525	-0.364024	-0.401001
Data288	-0.428925	-0.866292	-0.41158	-1.053263	-0.383657	-0.412394
Data289	-0.436808	-0.8874	-0.402578	-1.085205	-0.395457	-0.408122
Data290	-0.43752	-0.904134	-0.391032	-1.10494	-0.413005	-0.398356
Data291	-0.457713	-0.917613	-0.384216	-1.135457	-0.428975	-0.388234
Data292	-0.47465	-0.931905	-0.386098	-1.164449	-0.432231	-0.378571
Data293	-0.478719	-0.941467	-0.404002	-1.176605	-0.424906	-0.378571
Data294	-0.479584	-0.941569	-0.429382	-1.17925	-0.410614	-0.393372
Data295	-0.482585	-0.947266	-0.438436	-1.170146	-0.383657	-0.410258
Data296	-0.491079	-0.945129	-0.439707	-1.166433	-0.371958	-0.411275
Data297	-0.504303	-0.942586	-0.43925	-1.162262	-0.364024	-0.408529
Data298	-0.524292	-0.926259	-0.442607	-1.162821	-0.347595	-0.412547
Data299	-0.52892	-0.909119	-0.435689	-1.172994	-0.336304	-0.429738
Data300	-0.541331	-0.897471	-0.423686	-1.182302	-0.332743	-0.425975
Data301	-0.566203	-0.886332	-0.4098	-1.195221	-0.337016	-0.41275
Data302	-0.585887	-0.873922	-0.394948	-1.197103	-0.334676	-0.396576
Data303	-0.597738	-0.864054	-0.389811	-1.183523	-0.33198	-0.386353
Data304	-0.608521	-0.857493	-0.38442	-1.159058	-0.337067	-0.375366
Data305	-0.623372	-0.857493	-0.370992	-1.126048	-0.337677	-0.363515
Data306	-0.625356	-0.871328	-0.35497	-1.099904	-0.325928	-0.34256
Data307	-0.623067	-0.888977	-0.336914	-1.066538	-0.306753	-0.329946
Data308	-0.624135	-0.896149	-0.313517	-1.048482	-0.286509	-0.310465
Data309	-0.608368	-0.881704	-0.290833	-1.031443	-0.274048	-0.280253
Data310	-0.586344	-0.867157	-0.271606	-1.014913	-0.2624	-0.269928
Data311	-0.578918	-0.851084	-0.263519	-1.005147	-0.25472	-0.274048
Data312	-0.578461	-0.839132	-0.259603	-0.990957	-0.243785	-0.26886
Data313	-0.563863	-0.825806	-0.248718	-0.968323	-0.22761	-0.247803
Data314	-0.551809	-0.816294	-0.244751	-0.953267	-0.20167	-0.232849
Data315	-0.541636	-0.814565	-0.219828	-0.935008	-0.175934	-0.206909
Data316	-0.542247	-0.797475	-0.205027	-0.921783	-0.148977	-0.187632
Data317	-0.538432	-0.77123	-0.184174	-0.914866	-0.128835	-0.165965
Data318	-0.522359	-0.743968	-0.151011	-0.911611	-0.120239	-0.139872
Data319	-0.497996	-0.718231	-0.120392	-0.902608	-0.110372	-0.105184
Data320	-0.471598	-0.698446	-0.083008	-0.894114	-0.092672	-0.066935
Data321	-0.45105	-0.681356	-0.056814	-0.875854	-0.06602	-0.029449
Data322	-0.430044	-0.662842	-0.045878	-0.856272	-0.036163	0.00473
Data323	-0.414174	-0.642395	-0.038706	-0.843964	-0.007273	0.036621
Data324	-0.414683	-0.627238	-0.033671	-0.822754	0.02182	0.060272
Data325	-0.404663	-0.610911	-0.02833	-0.797526	0.051371	0.08316
Data326	-0.388743	-0.600179	-0.015564	-0.785726	0.074005	0.093384
Data327	-0.385234	-0.578512	0.002848	-0.759481	0.087992	0.100454
Data328	-0.388184	-0.55837	0.022024	-0.738271	0.102437	0.112661
Data329	-0.390472	-0.533752	0.040232	-0.722605	0.122019	0.124461
Data330	-0.383809	-0.512492	0.05427	-0.717163	0.129801	0.139974
Data331	-0.365245	-0.496521	0.080617	-0.700124	0.137075	0.155233
Data332	-0.352325	-0.463918	0.112305	-0.681203	0.135396	0.178782
Data333	-0.348511	-0.43396	0.129547	-0.650787	0.140228	0.222066
Data334	-0.351563	-0.403341	0.149841	-0.617879	0.157267	0.265808
Data335	-0.349731	-0.374095	0.166524	-0.595856	0.169779	0.307414
Data336	-0.341899	-0.358022	0.188395	-0.583394	0.182343	0.322673
Data337	-0.324453	-0.359802	0.199432	-0.564067	0.194092	0.337779
Data338	-0.289968	-0.356445	0.212911	-0.549062	0.198008	0.35497
Data339	-0.250498	-0.339712	0.225321	-0.540721	0.196737	0.368958
Data340	-0.232391	-0.311991	0.236053	-0.533702	0.20401	0.374908
Data341	-0.237783	-0.27593	0.256195	-0.517883	0.234578	0.383809
Data342	-0.255432	-0.240682	0.287679	-0.502828	0.29363	0.402273
Data343	-0.265961	-0.218506	0.32074	-0.486196	0.33371	0.428874
Data344	-0.27003	-0.196737	0.350494	-0.471242	0.355937	0.457255
Data345	-0.274862	-0.167084	0.370585	-0.456594	0.373332	0.493978
Data346	-0.275116	-0.133921	0.390727	-0.449117	0.371908	0.537008
Data347	-0.270691	-0.110321	0.408783	-0.434214	0.365346	0.575205
Data348	-0.256399	-0.08906	0.40568	-0.411174	0.368856	0.609436
Data349	-0.240021	-0.062459	0.404968	-0.388641	0.378774	0.625254
Data350	-0.219167	-0.038656	0.421906	-0.372874	0.390015	0.641378
Data351	-0.205841	-0.02477	0.445964	-0.362549	0.397593	0.668437
Data352	-0.205485	-0.001882	0.473887	-0.358276	0.394389	0.682729
Data353	-0.199687	0.024516	0.497487	-0.346934	0.38208	0.683645
Data354	-0.182139	0.043793	0.509694	-0.329641	0.378825	0.709686
Data355	-0.175781	0.065664	0.515747	-0.326589	0.366618	0.737152
Data356	-0.171712	0.083974	0.511525	-0.315297	0.363261	0.764313
Data357	-0.15274	0.090281	0.499624	-0.293274	0.376689	0.790405
Data358	-0.126801	0.098317	0.498199	-0.273387	0.389608	0.802205
Data359	-0.107015	0.115102	0.514526	-0.262299	0.397847	0.801392
Data360	-0.080058	0.120341	0.536499	-0.24765	0.414073	0.808767
Data361	-0.063121	0.133362	0.561422	-0.234578	0.449473	0.813853
Data362	-0.071971	0.150452	0.576477	-0.231527	0.481059	0.811971
Data363	-0.075938	0.159047	0.580597	-0.218252	0.5012	0.814667
Data364	-0.0737	0.169779	0.579987	-0.19811	0.506439	0.825907
Data365	-0.074107	0.174052	0.596313	-0.185852	0.514832	0.846863
Data366	-0.074463	0.163727	0.612946	-0.181427	0.520426	0.876312
Data367	-0.082855	0.16276	0.627187	-0.172729	0.507558	0.89447
Data368	-0.086009	0.181376	0.631765	-0.162252	0.498199	0.911458
Data369	-0.095571	0.198975	0.623016	-0.149994	0.496165	0.926615
Data370	-0.105998	0.207113	0.621134	-0.149689	0.486196	0.93811
Data371	-0.088908	0.208537	0.625153	-0.154165	0.482229	0.945079
Data372	-0.053609	0.21052	0.621389	-0.147858	0.47226	0.950673
Data373	-0.025635	0.218709	0.60674	-0.126597	0.466258	0.950368
Data374	-0.015767	0.237071	0.603587	-0.106557	0.46524	0.953471
Data375	-0.018412	0.263214	0.598806	-0.070445	0.478566	0.957031
Data376	-0.022685	0.279032	0.594889	-0.035858	0.502218	0.960388
Data377	-0.026398	0.290426	0.593414	-0.011037	0.510305	0.959422
Data378	-0.0442	0.312246	0.605418	-0.004781	0.506541	0.970866
Data379	-0.060781	0.325216	0.617116	-0.002035	0.49352	0.998281
Data380	-0.070394	0.338287	0.6309	-0.00295	0.480652	1.025441
Data381	-0.069224	0.356445	0.646057	-0.007579	0.457204	1.043193
Data382	-0.055695	0.376689	0.659739	0.004578	0.43752	1.058706
Data383	-0.02416	0.398102	0.674082	0.021261	0.430908	1.065826
Data384	0.000407	0.414174	0.688324	0.029755	0.422872	1.054586
Data385	0.01002	0.423482	0.692495	0.037384	0.413717	1.031036
Data386	0.010986	0.423431	0.681814	0.039012	0.420532	1.012777
Data387	0.001933	0.41453	0.675608	0.037486	0.437469	1.011403
Data388	-0.003662	0.401713	0.676117	0.048014	0.431519	1.022441
Data389	-0.01063	0.395813	0.674998	0.066681	0.423024	1.030172
Data390	-0.024363	0.399577	0.658061	0.089111	0.418193	1.036835
Data391	-0.02477	0.406138	0.64621	0.090993	0.421956	1.036021
Data392	-0.009359	0.419871	0.631612	0.10025	0.413462	1.040904
Data393	0.003713	0.428569	0.623983	0.099792	0.400441	1.048787
Data394	0.008698	0.449473	0.614268	0.108948	0.388133	1.051636
Data395	0.012258	0.477244	0.61259	0.121867	0.385437	1.046549
Data396	0.023804	0.48528	0.617778	0.121409	0.375875	1.044718
Data397	0.021108	0.476125	0.640106	0.122121	0.360362	1.041616
Data398	0.018412	0.461019	0.651957	0.114085	0.346476	1.042786
Data399	0.023295	0.457662	0.648244	0.106659	0.347544	1.04243
Data400	0.026703	0.46992	0.631663	0.111237	0.341339	1.033478
Data401	0.023753	0.483449	0.613302	0.117137	0.327352	1.030375
Data402	0.034993	0.484111	0.608012	0.141347	0.315653	1.033732
Data403	0.046895	0.48528	0.602519	0.16276	0.311991	1.052602
Data404	0.055745	0.484873	0.605164	0.186157	0.320129	1.070862
Data405	0.061035	0.485687	0.602366	0.194346	0.334727	1.094208
Data406	0.063426	0.501709	0.603536	0.188497	0.334625	1.110433
Data407	0.06424	0.515645	0.608266	0.185242	0.329539	1.113129
Data408	0.058339	0.523071	0.611064	0.182292	0.315959	1.106008
Data409	0.054474	0.528107	0.603892	0.188039	0.292155	1.099548
Data410	0.062307	0.532684	0.596364	0.197245	0.270538	1.093699
Data411	0.071615	0.532277	0.581767	0.194346	0.23524	1.090749
Data412	0.075633	0.527649	0.573171	0.191142	0.215556	1.082713
Data413	0.077159	0.523834	0.567678	0.194804	0.195872	1.0908
Data414	0.082906	0.515696	0.566966	0.199992	0.180918	1.097361
Data415	0.082499	0.517273	0.566254	0.210876	0.166016	1.100362
Data416	0.08255	0.527903	0.568339	0.224762	0.1592	1.082865
Data417	0.08728	0.539144	0.575002	0.237478	0.155792	1.062978
Data418	0.103861	0.5454	0.577138	0.262604	0.161031	1.047211
Data419	0.120443	0.529327	0.571493	0.276642	0.15686	1.042074
Data420	0.134684	0.510864	0.556386	0.289256	0.153097	1.041514
Data421	0.15742	0.507558	0.543874	0.293833	0.154165	1.032562
Data422	0.171611	0.525614	0.527802	0.291494	0.16098	1.013947
Data423	0.168559	0.542094	0.501048	0.283	0.170085	0.990957
Data424	0.16627	0.558573	0.486348	0.275116	0.178121	0.970357
Data425	0.176239	0.566661	0.469666	0.264333	0.17746	0.967153
Data426	0.187581	0.589701	0.453542	0.258738	0.148315	0.972137
Data427	0.205536	0.602875	0.447947	0.267588	0.116526	0.989227
Data428	0.220998	0.612895	0.440114	0.281169	0.092265	1.01593
Data429	0.233409	0.605723	0.427094	0.275421	0.079905	1.028442
Data430	0.25472	0.58726	0.409444	0.270131	0.075022	1.023712
Data431	0.282847	0.566457	0.37501	0.262248	0.062002	1.007894
Data432	0.293986	0.549215	0.349986	0.259196	0.053101	0.987956
Data433	0.298106	0.552216	0.33076	0.258993	0.040944	0.972443
Data434	0.30426	0.554759	0.30894	0.258738	0.014852	0.969594
Data435	0.309601	0.567932	0.291545	0.258636	-0.027771	0.966136
Data436	0.303294	0.592194	0.293833	0.261688	-0.063629	0.964152
Data437	0.288391	0.607707	0.287577	0.26947	-0.082652	0.966593
Data438	0.282949	0.608724	0.284271	0.271454	-0.082245	0.966187
Data439	0.283254	0.609283	0.28005	0.280406	-0.080058	0.97229
Data440	0.28595	0.599721	0.282135	0.292969	-0.070699	0.97112
Data441	0.277354	0.601705	0.280101	0.294342	-0.068868	0.968475
Data442	0.264079	0.614014	0.274251	0.295563	-0.082855	0.96227
Data443	0.261841	0.613607	0.266113	0.299021	-0.100454	0.96756
Data444	0.261485	0.604197	0.249227	0.299276	-0.119527	0.967407
Data445	0.261485	0.599569	0.238495	0.307973	-0.139211	0.953013
Data446	0.249786	0.598907	0.219269	0.318044	-0.142721	0.928345
Data447	0.243886	0.614522	0.207163	0.306956	-0.131276	0.890859
Data448	0.23641	0.629069	0.192006	0.294698	-0.135803	0.858714
Data449	0.22227	0.643717	0.170492	0.302124	-0.132141	0.830994
Data450	0.214742	0.649719	0.150248	0.332642	-0.111287	0.813446
Data451	0.201314	0.644938	0.142212	0.363566	-0.093638	0.807546
Data452	0.187581	0.647837	0.140839	0.382131	-0.105794	0.801137
Data453	0.183919	0.653737	0.137787	0.389964	-0.141093	0.80836
Data454	0.190837	0.668996	0.138346	0.390981	-0.164185	0.807648
Data455	0.196686	0.675761	0.138245	0.38386	-0.170797	0.800222
Data456	0.200755	0.685781	0.136312	0.3626	-0.181478	0.79244
Data457	0.212555	0.69514	0.134888	0.34078	-0.189768	0.787455
Data458	0.227051	0.690562	0.130666	0.3302	-0.207062	0.774994
Data459	0.236867	0.674845	0.119324	0.324402	-0.226034	0.759583
Data460	0.24114	0.665894	0.110067	0.322367	-0.245768	0.742798
Data461	0.240377	0.654348	0.097961	0.327861	-0.262705	0.72581
Data462	0.245412	0.645396	0.089773	0.330149	-0.279795	0.699158
Data463	0.256653	0.63502	0.077566	0.334117	-0.297139	0.683797
Data464	0.256907	0.629272	0.077515	0.348358	-0.31428	0.668742
Data465	0.265757	0.645345	0.064392	0.359446	-0.325928	0.667216
Data466	0.2683	0.667419	0.036621	0.356445	-0.324656	0.665843
Data467	0.272369	0.674184	0.001221	0.344289	-0.308584	0.666809
Data468	0.286001	0.664266	-0.021515	0.325572	-0.294596	0.662231
Data469	0.296478	0.66157	-0.040588	0.313975	-0.294342	0.641988
Data470	0.297292	0.661977	-0.0501	0.313365	-0.294139	0.609029
Data471	0.29775	0.67632	-0.038503	0.324198	-0.296021	0.582174
Data472	0.299988	0.672404	-0.024465	0.326691	-0.292358	0.557912
Data473	0.306854	0.654348	-0.018565	0.314484	-0.293121	0.526021
Data474	0.311025	0.636444	-0.036519	0.302836	-0.327454	0.51885
Data475	0.3007	0.61854	-0.059713	0.297496	-0.370534	0.537465
Data476	0.290883	0.610046	-0.069275	0.293121	-0.391541	0.544332
Data477	0.277761	0.608978	-0.07665	0.286713	-0.392558	0.539042
Data478	0.26535	0.61142	-0.088145	0.277964	-0.382334	0.519613
Data479	0.262248	0.609538	-0.100454	0.26591	-0.375926	0.504049
Data480	0.261281	0.609996	-0.119629	0.247548	-0.378265	0.490112
Data481	0.246633	0.616201	-0.13504	0.249329	-0.366974	0.468852
Data482	0.231272	0.615794	-0.145009	0.251516	-0.351919	0.44515
Data483	0.209656	0.624034	-0.156809	0.254924	-0.353648	0.42984
Data484	0.194041	0.630188	-0.15976	0.263875	-0.364736	0.409292
Data485	0.200602	0.62678	-0.177307	0.256755	-0.371704	0.38915
Data486	0.215251	0.625102	-0.196431	0.23229	-0.37618	0.374095
Data487	0.232493	0.612183	-0.198263	0.21047	-0.369619	0.361582
Data488	0.241547	0.6014	-0.204366	0.195516	-0.366058	0.352173
Data489	0.236918	0.597738	-0.212657	0.203145	-0.37028	0.329336
Data490	0.21637	0.596364	-0.210317	0.219116	-0.383199	0.31545
Data491	0.203807	0.601501	-0.216522	0.246938	-0.403951	0.296834
Data492	0.201569	0.608164	-0.230865	0.261078	-0.413259	0.28005
Data493	0.206146	0.606944	-0.245921	0.258331	-0.412292	0.263367
Data494	0.191701	0.597026	-0.252635	0.23936	-0.417786	0.243022
Data495	0.182749	0.583089	-0.261587	0.213318	-0.421193	0.207265
Data496	0.172628	0.581462	-0.270945	0.196584	-0.436198	0.179342
Data497	0.160268	0.597076	-0.270996	0.192668	-0.462697	0.153961
Data498	0.146179	0.601858	-0.27064	0.193634	-0.476481	0.138295
Data499	0.133362	0.598094	-0.270589	0.197245	-0.475057	0.127207
Data500	0.131734	0.596364	-0.263112	0.205892	-0.466156	0.11795
Data501	0.13148	0.600077	-0.25767	0.209249	-0.46346	0.11027
Data502	0.127207	0.602315	-0.267181	0.1887	-0.464427	0.104574
Data503	0.131531	0.61259	-0.27715	0.164439	-0.454508	0.10498
Data504	0.134633	0.602926	-0.281677	0.14974	-0.450694	0.095622
Data505	0.130717	0.587972	-0.294291	0.134989	-0.444234	0.097351
Data506	0.1238	0.575663	-0.296478	0.124868	-0.434469	0.104675
Data507	0.12207	0.565796	-0.291443	0.118052	-0.428772	0.102437
Data508	0.120646	0.576375	-0.298615	0.112508	-0.441386	0.088755
Data509	0.112	0.596975	-0.309753	0.115204	-0.462392	0.05956
Data510	0.101929	0.60674	-0.32191	0.120595	-0.464681	0.022024
Data511	0.08667	0.609131	-0.334371	0.113424	-0.463511	-0.013529
Data512	0.062205	0.612284	-0.337677	0.099335	-0.463816	-0.0501
Data513	0.038554	0.612742	-0.34785	0.101725	-0.467784	-0.07843
Data514	0.021515	0.632833	-0.357208	0.096995	-0.46402	-0.100403
Data515	0.007782	0.664419	-0.360565	0.080973	-0.45695	-0.115967
Data516	-0.007731	0.687002	-0.364075	0.061035	-0.462596	-0.132751
Data517	-0.016683	0.696462	-0.366007	0.045929	-0.467275	-0.155691
Data518	-0.024872	0.678253	-0.375214	0.027771	-0.473887	-0.176341
Data519	-0.036163	0.659739	-0.383962	0.006612	-0.476837	-0.192922
Data520	-0.045726	0.649465	-0.398	-0.003967	-0.482788	-0.198975
Data521	-0.061442	0.62795	-0.417887	-0.005188	-0.489299	-0.206197
Data522	-0.07604	0.602976	-0.438741	-0.005849	-0.492198	-0.224609
Data523	-0.081228	0.582631	-0.452779	-0.003764	-0.485738	-0.252533
Data524	-0.092621	0.564219	-0.445099	-0.00178	-0.476278	-0.288544
Data525	-0.112508	0.534261	-0.431569	-0.004374	-0.461426	-0.312093
Data526	-0.123901	0.523071	-0.413462	0.002441	-0.444692	-0.331167
Data527	-0.13677	0.525462	-0.406494	0.005391	-0.416158	-0.333811
Data528	-0.14623	0.525665	-0.411886	-0.00117	-0.387421	-0.341085
Data529	-0.159047	0.52831	-0.427348	-0.008087	-0.376994	-0.357412
Data530	-0.163167	0.53594	-0.453084	-0.020498	-0.377757	-0.370789
Data531	-0.166066	0.556844	-0.458171	-0.043335	-0.38264	-0.377045
Data532	-0.163879	0.579631	-0.448914	-0.066376	-0.394084	-0.391846
Data533	-0.153147	0.581462	-0.442607	-0.070597	-0.405935	-0.422058
Data534	-0.154572	0.561269	-0.448507	-0.062256	-0.414378	-0.44042
Data535	-0.167185	0.529938	-0.453389	-0.050812	-0.41153	-0.449778
Data536	-0.185242	0.505625	-0.464681	-0.051117	-0.399628	-0.460409
Data537	-0.206604	0.489248	-0.490468	-0.058441	-0.397186	-0.471039
Data538	-0.224101	0.468699	-0.505524	-0.056101	-0.404154	-0.508219
Data539	-0.248566	0.455119	-0.51768	-0.06017	-0.409953	-0.539907
Data540	-0.270437	0.455322	-0.527293	-0.063782	-0.406342	-0.565592
Data541	-0.29007	0.454102	-0.542959	-0.056407	-0.415039	-0.588531
Data542	-0.308431	0.432536	-0.55776	-0.052236	-0.421804	-0.617778
Data543	-0.323029	0.415649	-0.565948	-0.057983	-0.414378	-0.644124
Data544	-0.341899	0.402425	-0.560862	-0.086314	-0.41743	-0.669047
Data545	-0.357005	0.396067	-0.561676	-0.105489	-0.413666	-0.6869
Data546	-0.36672	0.39561	-0.554352	-0.111898	-0.410716	-0.690918
Data547	-0.373535	0.40919	-0.54306	-0.124766	-0.408071	-0.695445
Data548	-0.370433	0.420024	-0.544688	-0.135295	-0.408376	-0.69341
Data549	-0.361582	0.417582	-0.555776	-0.146739	-0.402323	-0.70165
Data550	-0.363007	0.407613	-0.571086	-0.15096	-0.389913	-0.72052
Data551	-0.370076	0.390574	-0.564779	-0.136312	-0.383962	-0.739187
Data552	-0.391439	0.379639	-0.552521	-0.106099	-0.386505	-0.748901
Data553	-0.42038	0.361837	-0.549469	-0.070343	-0.396576	-0.757446
Data554	-0.455627	0.343526	-0.529887	-0.047201	-0.420787	-0.783234
Data555	-0.47994	0.338898	-0.51122	-0.050964	-0.440369	-0.820262
Data556	-0.490926	0.325368	-0.501709	-0.065918	-0.44632	-0.847371
Data557	-0.504913	0.324046	-0.514272	-0.091298	-0.441996	-0.869649
Data558	-0.524902	0.32725	-0.541026	-0.110982	-0.447896	-0.889181
Data559	-0.537109	0.332947	-0.576782	-0.131022	-0.448914	-0.889638
Data560	-0.544078	0.343424	-0.605621	-0.148824	-0.450134	-0.887756
Data561	-0.557251	0.355225	-0.629679	-0.155487	-0.458934	-0.885366
Data562	-0.569763	0.357412	-0.633036	-0.161082	-0.462646	-0.883179
Data563	-0.577342	0.360819	-0.625153	-0.158742	-0.460714	-0.886943
Data564	-0.585785	0.357056	-0.626526	-0.150299	-0.460256	-0.883433
Data565	-0.589193	0.337219	-0.621236	-0.144908	-0.461578	-0.873108
Data566	-0.582174	0.320841	-0.601451	-0.138652	-0.466614	-0.876567
Data567	-0.576121	0.308787	-0.588379	-0.131632	-0.463969	-0.892893
Data568	-0.570475	0.286764	-0.574239	-0.138397	-0.461985	-0.908763
Data569	-0.55486	0.270081	-0.569305	-0.147146	-0.459696	-0.916036
Data570	-0.547434	0.269012	-0.566203	-0.160217	-0.454407	-0.926921
Data571	-0.548401	0.286153	-0.569661	-0.168203	-0.452474	-0.942434
Data572	-0.555166	0.295614	-0.57841	-0.175069	-0.455983	-0.957489
Data573	-0.560404	0.291036	-0.582123	-0.1769	-0.461222	-0.964712
Data574	-0.551351	0.281982	-0.585378	-0.159149	-0.470683	-0.983022
Data575	-0.529938	0.282542	-0.579529	-0.137431	-0.464783	-1.007284
Data576	-0.52297	0.296834	-0.573222	-0.115509	-0.455729	-1.012421
Data577	-0.532684	0.298818	-0.567169	-0.111745	-0.439962	-1.008301
Data578	-0.54245	0.276235	-0.562439	-0.110524	-0.431468	-1.01298
Data579	-0.546875	0.262655	-0.562185	-0.1091	-0.441742	-1.006826
Data580	-0.549316	0.252533	-0.571543	-0.109049	-0.445608	-1.010284
Data581	-0.542043	0.237986	-0.585632	-0.105337	-0.449575	-1.015778
Data582	-0.534058	0.205994	-0.589142	-0.090485	-0.449015	-1.025899
Data583	-0.532074	0.184733	-0.587769	-0.080566	-0.434011	-1.058299
Data584	-0.533651	0.168254	-0.592753	-0.081889	-0.416463	-1.098328
Data585	-0.540263	0.168101	-0.586294	-0.072632	-0.393117	-1.131337
Data586	-0.553691	0.165354	-0.588328	-0.070699	-0.376333	-1.160482
Data587	-0.564219	0.168203	-0.593058	-0.070038	-0.367381	-1.173248
Data588	-0.570577	0.167338	-0.58548	-0.058441	-0.361684	-1.175791
Data589	-0.568237	0.158844	-0.569967	-0.057526	-0.355275	-1.176503
Data590	-0.563304	0.158183	-0.554301	-0.065562	-0.348867	-1.175435
Data591	-0.554708	0.157674	-0.543925	-0.082296	-0.334015	-1.173553
Data592	-0.54657	0.173442	-0.538177	-0.095113	-0.327708	-1.168874
Data593	-0.541484	0.197703	-0.541077	-0.104421	-0.323334	-1.166789
Data594	-0.549876	0.217489	-0.55364	-0.107473	-0.326843	-1.165568
Data595	-0.556081	0.221659	-0.557048	-0.118612	-0.344289	-1.153717
Data596	-0.546875	0.212453	-0.545502	-0.112712	-0.368296	-1.133016
Data597	-0.542145	0.19811	-0.523682	-0.102743	-0.386556	-1.12086
Data598	-0.550639	0.20518	-0.508779	-0.083211	-0.404002	-1.109873
Data599	-0.541484	0.213979	-0.500336	-0.080872	-0.410817	-1.100413
Data600	-0.511932	0.213877	-0.503998	-0.089315	-0.399628	-1.105652
Data601	-0.491079	0.203094	-0.512238	-0.091146	-0.390269	-1.115214
Data602	-0.486908	0.183868	-0.511932	-0.091858	-0.362498	-1.129812
Data603	-0.481059	0.169423	-0.507304	-0.078074	-0.326335	-1.137543
Data604	-0.47816	0.164693	-0.506388	-0.059611	-0.304464	-1.147257
Data605	-0.47053	0.169118	-0.497335	-0.05778	-0.295563	-1.153412
Data606	-0.46224	0.173238	-0.490417	-0.060679	-0.2889	-1.153412
Data607	-0.436249	0.1828	-0.477498	-0.052795	-0.292358	-1.146596
Data608	-0.414225	0.184479	-0.450439	-0.043742	-0.295868	-1.134084
Data609	-0.400543	0.188751	-0.430044	-0.05427	-0.303904	-1.120656
Data610	-0.397593	0.192108	-0.410716	-0.069071	-0.300852	-1.104126
Data611	-0.393982	0.189056	-0.382843	-0.081177	-0.285695	-1.096497
Data612	-0.392609	0.186564	-0.360972	-0.087077	-0.272776	-1.100464
Data613	-0.384115	0.180461	-0.353546	-0.093791	-0.26179	-1.101634
Data614	-0.371704	0.181681	-0.352783	-0.102946	-0.247955	-1.110586
Data615	-0.357412	0.187429	-0.35141	-0.102997	-0.236511	-1.123505
Data616	-0.344086	0.196228	-0.3538	-0.099691	-0.232391	-1.127675
Data617	-0.350393	0.213369	-0.349681	-0.095927	-0.21581	-1.135915
Data618	-0.355225	0.231832	-0.342662	-0.085754	-0.215505	-1.138611
Data619	-0.343933	0.244548	-0.341492	-0.080973	-0.220184	-1.12737
Data620	-0.324453	0.257619	-0.323639	-0.078634	-0.210114	-1.112111
Data621	-0.298513	0.280304	-0.30604	-0.08433	-0.198466	-1.110586
Data622	-0.283712	0.274709	-0.2889	-0.082296	-0.187785	-1.115468
Data623	-0.269877	0.257263	-0.268911	-0.079905	-0.170237	-1.118622
Data624	-0.253245	0.229492	-0.269012	-0.067088	-0.158844	-1.107839
Data625	-0.23173	0.205434	-0.247752	-0.052134	-0.157522	-1.101278
Data626	-0.205587	0.18041	-0.233205	-0.040894	-0.154266	-1.101634
Data627	-0.184733	0.163066	-0.234121	-0.045471	-0.156047	-1.105957
Data628	-0.164541	0.158335	-0.242259	-0.042013	-0.16332	-1.107737
Data629	-0.153249	0.147909	-0.243835	-0.054067	-0.16861	-1.111196
Data630	-0.145518	0.149333	-0.241954	-0.065613	-0.153656	-1.123403
Data631	-0.122528	0.158081	-0.231832	-0.067444	-0.126902	-1.130829
Data632	-0.110067	0.174205	-0.208435	-0.067088	-0.103912	-1.136576
Data633	-0.11083	0.189006	-0.200043	-0.075633	-0.095774	-1.139526
Data634	-0.112101	0.192515	-0.196279	-0.07431	-0.098419	-1.143392
Data635	-0.117544	0.198873	-0.195567	-0.067393	-0.092367	-1.131541
Data636	-0.113475	0.199788	-0.199331	-0.067393	-0.08728	-1.120046
Data637	-0.110626	0.196889	-0.201874	-0.071411	-0.084839	-1.115977
Data638	-0.096436	0.198873	-0.197245	-0.078735	-0.087331	-1.09787
Data639	-0.080363	0.209045	-0.189718	-0.08311	-0.078939	-1.07722
