# Supplementary material for: Integration of MRI and somatosensory evoked potentials facilitate diagnosis of spinal cord compression
Source: Sci Rep. 2023 May 15;13:7861. doi: 10.1038/s41598-023-34832-2 (PMC10185544; doi:10.1038/s41598-023-34832-2)
Supplement: Supplementary file 3 — Supplementary Information 3. [file 41598_2023_34832_MOESM3_ESM.zip › Preoperative SSEP data/spinal cord compression group/5552321_2/5552321_2_Rt Tibial SEP_Cz'-Fpz_201219_165927.csv]

Index	1	2	3	4	5	6
Name	Cz'-Fpz	Cz'-Fpz	Cz'-Fpz	Cz'-Fpz	Cz'-Fpz	Cz'-Fpz
Time	2.0171E+13	2.0171E+13	2.0171E+13	2.0171E+13	2.0171E+13	2.0171E+13
Highcut	500	500	500	500	500	500
Lowcut	10	10	10	10	10	10
Period	0.000156	0.000156	0.000156	0.000156	0.000156	0.000156
Averages	120	120	120	120	120	120
Int (mA)	16.5/15.9mA	16.5/15.9mA	16.5/15.9mA	16.5/15.9mA	16.5/16.3mA	16.5/15.9mA
Pulse Width (�gs)	200�s	200�s	200�s	200�s	200�s	200�s
Rep Rate (Hz)	3.11Hz	3.11Hz	3.11Hz	3.11Hz	3.11Hz	3.11Hz
Data0	-0.03184	-0.076803	-0.450236	-0.517731	0.271352	0.191193
Data1	0.220617	0.180613	0.039139	-0.241038	0.536245	0.703939
Data2	0.523173	0.515747	-0.161997	0.123901	0.881907	0.533956
Data3	0.125173	0.120646	-0.555725	-0.286509	0.475769	0.143738
Data4	-0.115789	-0.147095	-0.704422	-0.568136	0.213369	-0.023499
Data5	-0.188471	-0.243073	-0.754623	-0.695903	0.116221	-0.094147
Data6	-0.172501	-0.26123	-0.744909	-0.753784	0.094808	-0.104726
Data7	-0.132751	-0.234375	-0.716705	-0.766042	0.105031	-0.088501
Data8	-0.087992	-0.198415	-0.674057	-0.760701	0.130005	-0.051473
Data9	-0.036748	-0.155843	-0.622838	-0.743001	0.164235	-0.000509
Data10	0.007121	-0.112356	-0.597916	-0.715739	0.19872	0.036112
Data11	0.03891	-0.086416	-0.581792	-0.691477	0.238139	0.068156
Data12	0.066605	-0.071971	-0.560862	-0.667826	0.255788	0.097555
Data13	0.091502	-0.0619	-0.559921	-0.640869	0.267588	0.123037
Data14	0.106862	-0.053914	-0.566254	-0.630188	0.284831	0.151672
Data15	0.129903	-0.051829	-0.578435	-0.63029	0.307922	0.163371
Data16	0.15096	-0.045827	-0.580343	-0.631053	0.336914	0.162913
Data17	0.147629	-0.041148	-0.586929	-0.624797	0.372314	0.156759
Data18	0.158335	-0.047658	-0.598907	-0.618032	0.392609	0.143077
Data19	0.160751	-0.05544	-0.611598	-0.62149	0.380656	0.116628
Data20	0.166194	-0.068156	-0.608953	-0.633036	0.355072	0.096334
Data21	0.178401	-0.074361	-0.590871	-0.636088	0.332794	0.088959
Data22	0.19666	-0.065511	-0.580673	-0.648397	0.326284	0.086924
Data23	0.202713	-0.05722	-0.556946	-0.661214	0.33254	0.091502
Data24	0.215454	-0.049947	-0.551351	-0.673065	0.338135	0.111898
Data25	0.22906	-0.042623	-0.556488	-0.688883	0.34022	0.132395
Data26	0.230153	-0.035299	-0.564906	-0.694987	0.358887	0.141449
Data27	0.227331	-0.027517	-0.564321	-0.694885	0.360514	0.132904
Data28	0.233943	-0.019531	-0.571187	-0.677338	0.35553	0.119476
Data29	0.243479	-0.021057	-0.592143	-0.652008	0.353851	0.102844
Data30	0.263418	-0.015564	-0.622711	-0.621999	0.354207	0.098572
Data31	0.294495	-0.002594	-0.645777	-0.594533	0.346629	0.106099
Data32	0.320231	0.000203	-0.655619	-0.583496	0.347392	0.112
Data33	0.33343	-0.011597	-0.663071	-0.584412	0.360463	0.107625
Data34	0.328089	-0.027262	-0.668055	-0.596517	0.369161	0.095774
Data35	0.326869	-0.039317	-0.663808	-0.611827	0.374654	0.0855
Data36	0.327733	-0.046794	-0.668996	-0.623627	0.371094	0.077515
Data37	0.330404	-0.0501	-0.670827	-0.618846	0.359802	0.080516
Data38	0.343424	-0.031993	-0.678304	-0.613352	0.355937	0.078532
Data39	0.348892	-0.015259	-0.678813	-0.611979	0.362803	0.082601
Data40	0.352478	-0.007019	-0.67337	-0.606384	0.362905	0.084127
Data41	0.362778	-0.024516	-0.673777	-0.606995	0.35614	0.097961
Data42	0.378977	-0.048828	-0.694453	-0.619151	0.345357	0.107981
Data43	0.395838	-0.057729	-0.712001	-0.614421	0.34373	0.100505
Data44	0.409342	-0.065511	-0.708542	-0.611572	0.354767	0.083313
Data45	0.419413	-0.064138	-0.697428	-0.617015	0.357869	0.069275
Data46	0.426203	-0.066681	-0.68133	-0.621134	0.354716	0.060323
Data47	0.428085	-0.066935	-0.66836	-0.621033	0.352224	0.052592
Data48	0.433172	-0.07075	-0.66246	-0.618388	0.356242	0.04776
Data49	0.442301	-0.07899	-0.671488	-0.607452	0.361074	0.035197
Data50	0.456543	-0.068817	-0.676727	-0.597026	0.362905	0.017446
Data51	0.45433	-0.051015	-0.686595	-0.583801	0.373891	0.015411
Data52	0.450897	-0.038605	-0.699107	-0.582784	0.384521	0.03067
Data53	0.450465	-0.044352	-0.70315	-0.575511	0.400035	0.045776
Data54	0.455399	-0.059255	-0.700429	-0.566152	0.404765	0.048828
Data55	0.454051	-0.066427	-0.708644	-0.559642	0.389913	0.039215
Data56	0.441767	-0.066681	-0.706482	-0.545909	0.37674	0.030568
Data57	0.434952	-0.076345	-0.704346	-0.535329	0.370636	0.010732
Data58	0.426076	-0.10203	-0.694377	-0.531565	0.367177	0.001678
Data59	0.428594	-0.122325	-0.689545	-0.535278	0.354919	-0.004781
Data60	0.436401	-0.122426	-0.679321	-0.541382	0.347646	-0.013784
Data61	0.451253	-0.103963	-0.67098	-0.54601	0.347493	-0.019887
Data62	0.466715	-0.091298	-0.67749	-0.558421	0.369771	-0.026805
Data63	0.472361	-0.095622	-0.678787	-0.558167	0.400441	-0.022176
Data64	0.476481	-0.1032	-0.688375	-0.54067	0.426737	-0.02538
Data65	0.480092	-0.114899	-0.693537	-0.522156	0.434977	-0.03245
Data66	0.487823	-0.121816	-0.69664	-0.494486	0.442251	-0.031128
Data67	0.479228	-0.11912	-0.703278	-0.479685	0.458272	-0.029653
Data68	0.466614	-0.115662	-0.713857	-0.464122	0.476278	-0.023956
Data69	0.458374	-0.127207	-0.737279	-0.440725	0.4835	-0.009613
Data70	0.467478	-0.142517	-0.744197	-0.41275	0.475769	0.012716
Data71	0.476176	-0.168559	-0.746765	-0.40451	0.46463	0.023295
Data72	0.483983	-0.185699	-0.745646	-0.405986	0.44932	0.021464
Data73	0.49057	-0.19104	-0.755183	-0.421295	0.4422	0.00651
Data74	0.480321	-0.195567	-0.764058	-0.437063	0.44103	-0.007426
Data75	0.475616	-0.204569	-0.773671	-0.446523	0.437012	-0.021108
Data76	0.476176	-0.21169	-0.770518	-0.450846	0.43925	-0.030467
Data77	0.480423	-0.218913	-0.764694	-0.445709	0.454966	-0.039368
Data78	0.490723	-0.221354	-0.760778	-0.432638	0.467784	-0.047557
Data79	0.506465	-0.21815	-0.753123	-0.419973	0.464478	-0.045827
Data80	0.515874	-0.223846	-0.740865	-0.401764	0.461121	-0.037486
Data81	0.514069	-0.236511	-0.728327	-0.384369	0.466359	-0.02833
Data82	0.512212	-0.235748	-0.705414	-0.388082	0.487773	-0.022329
Data83	0.500005	-0.233714	-0.678253	-0.397186	0.499674	-0.010122
Data84	0.4953	-0.240529	-0.659917	-0.401408	0.50471	0.009918
Data85	0.505295	-0.244446	-0.644048	-0.381673	0.523071	0.020345
Data86	0.525767	-0.261892	-0.637538	-0.360718	0.533702	0.016988
Data87	0.54774	-0.291646	-0.643997	-0.360158	0.536296	0.015259
Data88	0.566279	-0.312246	-0.656713	-0.353648	0.542297	0.018209
Data89	0.56989	-0.322367	-0.668004	-0.348053	0.550741	0.016327
Data90	0.566915	-0.323232	-0.667216	-0.350037	0.552368	0.001729
Data91	0.55865	-0.332591	-0.657145	-0.341746	0.558828	-0.025635
Data92	0.561218	-0.348002	-0.649999	-0.32018	0.571849	-0.047557
Data93	0.556081	-0.357971	-0.642471	-0.311584	0.575358	-0.065969
Data94	0.545578	-0.3685	-0.63324	-0.305227	0.587158	-0.075836
Data95	0.539551	-0.388489	-0.634155	-0.291901	0.60023	-0.08667
Data96	0.540721	-0.41509	-0.636393	-0.284322	0.600586	-0.103353
Data97	0.543467	-0.434469	-0.630163	-0.275065	0.591431	-0.125936
Data98	0.546544	-0.435638	-0.60702	-0.249074	0.577596	-0.13092
Data99	0.555649	-0.425873	-0.588862	-0.22171	0.565796	-0.120595
Data100	0.567118	-0.421448	-0.577291	-0.197245	0.546621	-0.125529
Data101	0.580724	-0.432587	-0.567118	-0.196381	0.527903	-0.126953
Data102	0.593007	-0.454152	-0.555598	-0.197093	0.527445	-0.123037
Data103	0.592092	-0.473735	-0.543925	-0.197856	0.527344	-0.133108
Data104	0.585963	-0.493469	-0.551503	-0.208588	0.527802	-0.151265
Data105	0.573629	-0.51712	-0.575027	-0.214589	0.52241	-0.171916
Data106	0.556259	-0.53538	-0.603205	-0.215658	0.51712	-0.193227
Data107	0.536372	-0.544128	-0.62027	-0.209045	0.520223	-0.216064
Data108	0.519867	-0.558065	-0.627289	-0.192617	0.526632	-0.223338
Data109	0.498428	-0.570577	-0.635656	-0.167847	0.530141	-0.229034
Data110	0.470149	-0.575256	-0.634155	-0.14384	0.549164	-0.215505
Data111	0.454305	-0.559692	-0.623728	-0.122223	0.568746	-0.205994
Data112	0.440572	-0.539246	-0.603943	-0.105794	0.583598	-0.202026
Data113	0.437393	-0.526377	-0.5837	-0.100861	0.591888	-0.200348
Data114	0.43246	-0.524953	-0.579376	-0.10198	0.580648	-0.213013
Data115	0.430679	-0.530752	-0.570958	-0.108439	0.558268	-0.217234
Data116	0.42244	-0.542755	-0.561778	-0.109253	0.537465	-0.202688
Data117	0.408351	-0.572764	-0.571696	-0.110016	0.537059	-0.187785
Data118	0.392456	-0.625254	-0.581182	-0.092468	0.542094	-0.179545
Data119	0.391871	-0.651855	-0.578664	-0.072072	0.548859	-0.165456
Data120	0.388412	-0.657043	-0.56872	-0.055593	0.56071	-0.158437
Data121	0.393219	-0.646769	-0.561345	-0.048319	0.562795	-0.164134
Data122	0.402883	-0.640717	-0.551809	-0.06251	0.569407	-0.175883
Data123	0.414607	-0.65272	-0.54184	-0.073191	0.593007	-0.192159
Data124	0.410995	-0.64682	-0.534795	-0.074005	0.616709	-0.212351
Data125	0.390091	-0.651703	-0.52447	-0.070038	0.636648	-0.237172
Data126	0.376689	-0.666097	-0.508931	-0.053457	0.638123	-0.251872
Data127	0.357691	-0.685374	-0.487849	-0.016683	0.639394	-0.257314
Data128	0.344569	-0.704803	-0.474675	0.012868	0.639343	-0.251312
Data129	0.331548	-0.714315	-0.453898	0.030212	0.643412	-0.247294
Data130	0.330912	-0.726725	-0.432714	0.034587	0.643514	-0.247599
Data131	0.323944	-0.738729	-0.410563	0.032603	0.649719	-0.247142
Data132	0.311941	-0.748342	-0.409877	0.030314	0.65328	-0.247447
Data133	0.286992	-0.767619	-0.397491	0.03891	0.656433	-0.253601
Data134	0.274277	-0.787252	-0.37267	0.045268	0.651398	-0.258331
Data135	0.277481	-0.795034	-0.355759	0.06841	0.639292	-0.267944
Data136	0.282694	-0.803782	-0.343018	0.09847	0.624491	-0.283407
Data137	0.285187	-0.822347	-0.318705	0.123545	0.620677	-0.292918
Data138	0.277939	-0.834707	-0.319163	0.139465	0.637716	-0.299784
Data139	0.274226	-0.834452	-0.332998	0.14094	0.656637	-0.295461
Data140	0.265706	-0.823975	-0.339279	0.144297	0.654246	-0.277252
Data141	0.258993	-0.820669	-0.344035	0.135396	0.651296	-0.274251
Data142	0.262985	-0.825399	-0.339101	0.127207	0.647176	-0.2683
Data143	0.273463	-0.823313	-0.328725	0.12736	0.648905	-0.245972
Data144	0.27504	-0.813141	-0.307693	0.130615	0.642802	-0.218811
Data145	0.268021	-0.802765	-0.290985	0.140991	0.633443	-0.207062
Data146	0.266139	-0.791321	-0.283737	0.163574	0.63151	-0.214691
Data147	0.270615	-0.773163	-0.278091	0.190226	0.623983	-0.235189
Data148	0.271962	-0.763804	-0.270742	0.214488	0.603943	-0.25823
Data149	0.260544	-0.767466	-0.261383	0.239665	0.592194	-0.269979
Data150	0.246862	-0.772909	-0.266698	0.25828	0.584056	-0.272217
Data151	0.249354	-0.777232	-0.272039	0.280711	0.588481	-0.278778
Data152	0.25856	-0.777181	-0.267944	0.297496	0.608164	-0.280609
Data153	0.255152	-0.776469	-0.253576	0.300344	0.620321	-0.269826
Data154	0.255051	-0.778097	-0.220083	0.297139	0.628153	-0.271759
Data155	0.252762	-0.773468	-0.203527	0.306193	0.635325	-0.278117
Data156	0.245056	-0.776672	-0.197779	0.324249	0.641836	-0.28417
Data157	0.226974	-0.782318	-0.194295	0.341288	0.646108	-0.286051
Data158	0.203044	-0.779215	-0.185598	0.347341	0.644836	-0.282491
Data159	0.195389	-0.768687	-0.165736	0.341949	0.63975	-0.267283
Data160	0.192973	-0.765279	-0.149078	0.332947	0.634562	-0.23936
Data161	0.191981	-0.78008	-0.144475	0.331065	0.624339	-0.209961
Data162	0.194626	-0.782623	-0.144374	0.343933	0.616099	-0.186818
Data163	0.202942	-0.778758	-0.135295	0.346425	0.612335	-0.171814
Data164	0.198288	-0.784912	-0.117874	0.351054	0.603333	-0.159861
Data165	0.193761	-0.801442	-0.111872	0.365499	0.58314	-0.162913
Data166	0.174077	-0.809377	-0.1032	0.377401	0.578308	-0.156148
Data167	0.153656	-0.800273	-0.094376	0.394694	0.5867	-0.159861
Data168	0.150731	-0.795085	-0.090485	0.407359	0.589549	-0.170746
Data169	0.150325	-0.791219	-0.082296	0.420176	0.593516	-0.170644
Data170	0.140839	-0.786947	-0.067469	0.444336	0.600281	-0.177867
Data171	0.129293	-0.781606	-0.04631	0.470479	0.607402	-0.178782
Data172	0.106201	-0.766703	-0.039088	0.496318	0.603434	-0.160472
Data173	0.086441	-0.740509	-0.041275	0.515289	0.606333	-0.143127
Data174	0.100479	-0.7282	-0.044352	0.525716	0.61025	-0.14684
Data175	0.109151	-0.730489	-0.032145	0.5395	0.614522	-0.156301
Data176	0.119197	-0.73995	-0.026245	0.561117	0.607656	-0.148875
Data177	0.140076	-0.751394	-0.034103	0.564473	0.592397	-0.129395
Data178	0.149384	-0.762024	-0.028509	0.558268	0.582987	-0.115356
Data179	0.14651	-0.771434	-0.020091	0.550639	0.580343	-0.103556
Data180	0.132294	-0.763245	-0.009384	0.546824	0.582225	-0.093079
Data181	0.12792	-0.746358	-0.00824	0.542552	0.585938	-0.091756
Data182	0.126623	-0.738627	-0.017827	0.539144	0.573527	-0.083923
Data183	0.126444	-0.720113	-0.022558	0.541382	0.571493	-0.076447
Data184	0.126648	-0.698293	-0.008876	0.544027	0.577037	-0.069224
Data185	0.122452	-0.698598	0.018895	0.556844	0.57078	-0.063883
Data186	0.124181	-0.695852	0.047048	0.579427	0.571187	-0.060323
Data187	0.137253	-0.68751	0.063807	0.59611	0.564067	-0.052236
Data188	0.144933	-0.659231	0.074031	0.616048	0.556539	-0.040538
Data189	0.15269	-0.626526	0.079778	0.637258	0.566101	-0.024668
Data190	0.161718	-0.593872	0.084915	0.639648	0.571035	-0.030518
Data191	0.161463	-0.575714	0.088679	0.643005	0.579631	-0.037638
Data192	0.160929	-0.563914	0.099182	0.663147	0.584869	-0.043488
Data193	0.16276	-0.55781	0.115	0.690308	0.590007	-0.042775
Data194	0.168533	-0.542145	0.125631	0.727336	0.580648	-0.026652
Data195	0.165685	-0.525818	0.137431	0.763346	0.570831	-0.005341
Data196	0.158666	-0.508321	0.141474	0.772756	0.559591	0.019582
Data197	0.151037	-0.493113	0.158437	0.776825	0.546366	0.034536
Data198	0.15653	-0.473531	0.171585	0.775859	0.548401	0.032552
Data199	0.173696	-0.459493	0.176112	0.760956	0.566305	0.021464
Data200	0.18486	-0.438843	0.177231	0.749969	0.586395	0.01241
Data201	0.18898	-0.429942	0.179164	0.755514	0.601959	0.00768
Data202	0.186259	-0.430094	0.185979	0.779521	0.609182	0.019938
Data203	0.186335	-0.41687	0.187836	0.805766	0.611877	0.037079
Data204	0.18191	-0.37974	0.192312	0.821431	0.600535	0.056051
Data205	0.175298	-0.356903	0.20078	0.833689	0.586853	0.084737
Data206	0.173518	-0.326742	0.215937	0.854085	0.57663	0.106964
Data207	0.175451	-0.303548	0.236003	0.872701	0.563914	0.133616
Data208	0.191167	-0.27537	0.250117	0.881755	0.535634	0.14801
Data209	0.193863	-0.248464	0.26619	0.884298	0.527191	0.146434
Data210	0.206172	-0.230408	0.277405	0.873006	0.5159	0.158488
Data211	0.22438	-0.234172	0.291977	0.86731	0.496267	0.169169
Data212	0.235036	-0.225372	0.286891	0.863444	0.47526	0.170492
Data213	0.242691	-0.199636	0.280787	0.876414	0.463104	0.171153
Data214	0.239919	-0.168457	0.283585	0.879517	0.442251	0.163981
Data215	0.233612	-0.138194	0.285034	0.887095	0.437266	0.160929
Data216	0.213725	-0.109914	0.299555	0.905457	0.46168	0.169627
Data217	0.194066	-0.075277	0.328801	0.926158	0.481873	0.189463
Data218	0.180613	-0.038961	0.361201	0.939738	0.489655	0.205434
Data219	0.158793	-0.003204	0.379562	0.94106	0.499725	0.222575
Data220	0.145696	0.01358	0.400518	0.943756	0.505931	0.25706
Data221	0.164668	0.035706	0.41949	0.953064	0.502625	0.300802
Data222	0.189438	0.061391	0.429433	0.96817	0.496521	0.334727
Data223	0.211538	0.105489	0.445175	0.98587	0.487467	0.361989
Data224	0.220642	0.153147	0.459188	0.995483	0.47816	0.390828
Data225	0.239512	0.1946	0.460205	1.003672	0.470378	0.427602
Data226	0.263214	0.226237	0.467707	0.986379	0.464325	0.470988
Data227	0.286992	0.251007	0.485433	0.962677	0.451355	0.503387
Data228	0.308278	0.2712	0.50209	0.963745	0.442607	0.528463
Data229	0.330302	0.293935	0.531972	0.984446	0.436401	0.544484
Data230	0.340017	0.314941	0.559209	1.006978	0.445913	0.55186
Data231	0.355275	0.339559	0.591609	1.030426	0.471598	0.561117
Data232	0.382233	0.374908	0.613887	1.053823	0.503235	0.570831
Data233	0.40212	0.410156	0.628103	1.06425	0.529327	0.601501
Data234	0.411936	0.431264	0.653102	1.078847	0.543213	0.632629
Data235	0.421397	0.456085	0.677668	1.092784	0.552928	0.668742
Data236	0.444845	0.473328	0.703506	1.116384	0.561727	0.700175
Data237	0.468191	0.487569	0.728607	1.1262	0.569661	0.719198
Data238	0.491002	0.489604	0.748672	1.126607	0.574544	0.724996
Data239	0.495529	0.493774	0.772018	1.124318	0.574443	0.715688
Data240	0.487773	0.505015	0.778554	1.114095	0.572917	0.706228
Data241	0.474523	0.522003	0.78008	1.095174	0.565948	0.697327
Data242	0.467072	0.558523	0.776011	1.074931	0.543365	0.702972
Data243	0.449422	0.589294	0.763906	1.061757	0.527751	0.700887
Data244	0.426966	0.602519	0.757446	1.070353	0.507813	0.691223
Data245	0.419388	0.603536	0.755717	1.076457	0.488993	0.689799
Data246	0.407944	0.601044	0.739695	1.067556	0.476329	0.698547
Data247	0.398763	0.600128	0.733032	1.047618	0.462748	0.696309
Data248	0.394821	0.586955	0.738246	1.037191	0.455424	0.671692
Data249	0.400162	0.582428	0.737178	1.02478	0.452677	0.653839
Data250	0.387751	0.588023	0.738678	1.006114	0.4481	0.65333
Data251	0.36822	0.595245	0.748113	0.995178	0.434875	0.650075
Data252	0.353241	0.604401	0.747706	0.987498	0.416972	0.649974
Data253	0.332667	0.605316	0.752106	0.98643	0.391541	0.659281
Data254	0.312144	0.614319	0.757446	0.973867	0.365601	0.652161
Data255	0.300929	0.627848	0.752131	0.952962	0.338084	0.648346
Data256	0.309143	0.628866	0.741018	0.93633	0.312653	0.644277
Data257	0.315603	0.603689	0.74028	0.915629	0.305939	0.636495
Data258	0.327428	0.584056	0.741297	0.880788	0.298971	0.633443
Data259	0.338745	0.585429	0.73377	0.844828	0.285238	0.636139
Data260	0.338491	0.600993	0.715281	0.815938	0.281779	0.618591
Data261	0.333405	0.617421	0.697835	0.792084	0.281779	0.604858
Data262	0.320511	0.626424	0.688426	0.768789	0.289917	0.581258
Data263	0.293427	0.622355	0.678228	0.754344	0.286204	0.557353
Data264	0.258789	0.625712	0.681025	0.741526	0.264689	0.551402
Data265	0.221634	0.617421	0.692164	0.727793	0.25238	0.539398
Data266	0.182978	0.60201	0.707372	0.700785	0.240021	0.534465
Data267	0.147934	0.591227	0.703532	0.669047	0.223796	0.52653
Data268	0.117671	0.572408	0.683085	0.652161	0.204569	0.505676
Data269	0.100479	0.555064	0.665436	0.645294	0.184377	0.478414
Data270	0.087763	0.528819	0.647278	0.648905	0.159912	0.450745
Data271	0.063807	0.506388	0.625992	0.638072	0.141195	0.425008
Data272	0.037613	0.495911	0.594711	0.616201	0.137787	0.415649
Data273	0.00941	0.498098	0.571569	0.594788	0.137939	0.416361
Data274	-0.011953	0.491435	0.561523	0.559591	0.134379	0.415243
Data275	-0.032018	0.467021	0.550334	0.51712	0.134379	0.422363
Data276	-0.05127	0.432434	0.534439	0.466766	0.130005	0.410411
Data277	-0.065231	0.410665	0.515289	0.415293	0.120748	0.388743
Data278	-0.075989	0.395762	0.510788	0.372213	0.112305	0.368856
Data279	-0.083033	0.373077	0.497538	0.33076	0.107829	0.349375
Data280	-0.104243	0.364075	0.483856	0.311025	0.09552	0.335693
Data281	-0.124461	0.370839	0.470505	0.304871	0.077057	0.31723
Data282	-0.145467	0.368805	0.460205	0.307515	0.054677	0.295868
Data283	-0.164668	0.362091	0.44637	0.310974	0.030212	0.295156
Data284	-0.167948	0.344289	0.430323	0.318146	0.001882	0.298716
Data285	-0.182368	0.310567	0.406647	0.322825	-0.034332	0.303853
Data286	-0.205663	0.260569	0.378087	0.302582	-0.075989	0.305888
Data287	-0.228119	0.204417	0.356954	0.266469	-0.100403	0.290527
Data288	-0.244319	0.163981	0.341314	0.221049	-0.115916	0.261383
Data289	-0.261256	0.141856	0.325775	0.175425	-0.120951	0.234172
Data290	-0.288061	0.131582	0.314891	0.15564	-0.099436	0.220642
Data291	-0.31367	0.124563	0.302582	0.156199	-0.071767	0.204213
Data292	-0.330048	0.12324	0.298538	0.158946	-0.061086	0.189158
Data293	-0.334091	0.115814	0.300446	0.153961	-0.049082	0.196584
Data294	-0.352554	0.100454	0.303319	0.142517	-0.066274	0.200297
Data295	-0.37206	0.078583	0.303981	0.121918	-0.088094	0.204569
Data296	-0.399551	0.05839	0.305735	0.107269	-0.102692	0.206706
Data297	-0.428009	0.047201	0.295537	0.103149	-0.118256	0.210775
Data298	-0.452932	0.028076	0.286433	0.093333	-0.133718	0.217794
Data299	-0.467199	0.007222	0.280304	0.078379	-0.156453	0.216878
Data300	-0.470937	-0.01653	0.276718	0.066121	-0.172221	0.210063
Data301	-0.477676	-0.029246	0.268962	0.057933	-0.176188	0.194448
Data302	-0.478923	-0.042725	0.252075	0.060679	-0.172882	0.186208
Data303	-0.489044	-0.05427	0.236638	0.061951	-0.171102	0.177205
Data304	-0.494359	-0.064036	0.232061	0.051371	-0.162964	0.165812
Data305	-0.491384	-0.075633	0.245361	0.027822	-0.15981	0.159861
Data306	-0.485764	-0.079702	0.26474	0.009257	-0.149892	0.152995
Data307	-0.493139	-0.090179	0.266953	0.005341	-0.126546	0.139872
Data308	-0.493571	-0.115153	0.256933	0.002136	-0.12263	0.123291
Data309	-0.478745	-0.135905	0.256729	0.002594	-0.118001	0.109304
Data310	-0.470403	-0.153351	0.275828	0.00356	-0.118205	0.101013
Data311	-0.469386	-0.153402	0.29129	-0.003611	-0.130005	0.094248
Data312	-0.454483	-0.145569	0.301412	-0.004934	-0.142517	0.093943
Data313	-0.451508	-0.140483	0.316874	-0.006053	-0.15803	0.102946
Data314	-0.455348	-0.133158	0.320663	-0.005697	-0.180817	0.114594
Data315	-0.464452	-0.124054	0.311254	-0.002238	-0.182546	0.136973
Data316	-0.474269	-0.114339	0.296733	-0.000458	-0.174917	0.143229
Data317	-0.483271	-0.112152	0.292358	-0.012207	-0.17039	0.127614
Data318	-0.483297	-0.111287	0.301565	-0.031891	-0.168915	0.115611
Data319	-0.478032	-0.098368	0.306931	-0.044098	-0.162557	0.101166
Data320	-0.479863	-0.088399	0.298716	-0.049744	-0.153809	0.097656
Data321	-0.467275	-0.080363	0.279617	-0.050507	-0.14389	0.098012
Data322	-0.460993	-0.076447	0.270131	-0.04364	-0.145264	0.101624
Data323	-0.454458	-0.076447	0.284373	-0.0442	-0.147603	0.095266
Data324	-0.450083	-0.073751	0.320333	-0.050557	-0.14506	0.091705
Data325	-0.4496	-0.058339	0.346044	-0.042165	-0.119883	0.08316
Data326	-0.461019	-0.046031	0.361684	-0.03123	-0.087433	0.080719
Data327	-0.466995	-0.033925	0.382182	-0.028839	-0.07075	0.082448
Data328	-0.463943	-0.020701	0.412827	-0.022125	-0.054372	0.080058
Data329	-0.440089	-0.002543	0.435435	0.010579	-0.04425	0.080719
Data330	-0.427068	0.013173	0.43602	0.052134	-0.042928	0.08667
Data331	-0.430501	0.023448	0.424881	0.088348	-0.047099	0.098623
Data332	-0.4319	0.029653	0.406469	0.095164	-0.057322	0.114288
Data333	-0.412928	0.036062	0.393677	0.098317	-0.080973	0.104675
Data334	-0.393702	0.044149	0.382741	0.092112	-0.08606	0.090637
Data335	-0.383453	0.067037	0.38264	0.089111	-0.082601	0.090942
Data336	-0.378876	0.074768	0.399246	0.078634	-0.073598	0.101878
Data337	-0.37178	0.079905	0.422363	0.065562	-0.056508	0.120443
Data338	-0.366364	0.081431	0.446396	0.064799	-0.039469	0.136515
Data339	-0.365346	0.070445	0.468572	0.079651	-0.026906	0.139109
Data340	-0.356344	0.059408	0.498759	0.083262	-0.014343	0.132802
Data341	-0.344187	0.066579	0.523453	0.081431	0.001526	0.136973
Data342	-0.335642	0.090586	0.537287	0.089925	0.005442	0.156962
Data343	-0.329285	0.118154	0.540619	0.110219	0.004272	0.178324
Data344	-0.324936	0.122935	0.538483	0.131276	0.006256	0.197144
Data345	-0.317205	0.127665	0.535609	0.146688	0.011342	0.201111
Data346	-0.302175	0.13382	0.529022	0.155996	-0.000865	0.197652
Data347	-0.268809	0.153351	0.524063	0.155538	-0.019989	0.188955
Data348	-0.238469	0.172119	0.517782	0.149485	-0.037384	0.172017
Data349	-0.222371	0.195923	0.511449	0.1474	-0.046387	0.155131
Data350	-0.220973	0.22761	0.511169	0.157725	-0.028229	0.149333
Data351	-0.230433	0.249329	0.509288	0.182597	0.003967	0.152232
Data352	-0.229645	0.250702	0.520274	0.208181	0.031331	0.15447
Data353	-0.224101	0.250295	0.534465	0.229441	0.053864	0.160929
Data354	-0.216878	0.257161	0.554199	0.245107	0.066071	0.16983
Data355	-0.209223	0.259247	0.576096	0.260468	0.073039	0.172424
Data356	-0.194295	0.261739	0.588455	0.278575	0.078176	0.177968
Data357	-0.187861	0.278422	0.613912	0.294545	0.066274	0.200907
Data358	-0.175095	0.290833	0.626628	0.309245	0.054983	0.216573
Data359	-0.150731	0.295715	0.628153	0.312093	0.058594	0.214437
Data360	-0.140152	0.31367	0.623271	0.3243	0.061493	0.217692
Data361	-0.139949	0.322316	0.617549	0.352224	0.060069	0.231934
Data362	-0.133311	0.323944	0.606308	0.374502	0.051371	0.249481
Data363	-0.130157	0.330709	0.600739	0.387624	0.048828	0.261993
Data364	-0.120214	0.33371	0.60262	0.399933	0.047709	0.272624
Data365	-0.108999	0.340983	0.615005	0.399729	0.050456	0.269318
Data366	-0.087204	0.364431	0.633189	0.381571	0.05839	0.267487
Data367	-0.074005	0.377146	0.658188	0.372772	0.066121	0.262655
Data368	-0.056712	0.397034	0.667648	0.376282	0.073293	0.261688
Data369	-0.032654	0.408834	0.672811	0.388794	0.076294	0.27181
Data370	-0.021667	0.4216	0.669657	0.415344	0.071615	0.286509
Data371	-0.017522	0.434265	0.664469	0.438944	0.06134	0.311178
Data372	-0.019836	0.431722	0.654322	0.458577	0.047099	0.338745
Data373	-0.023702	0.431112	0.660502	0.461121	0.035756	0.363363
Data374	-0.026576	0.432994	0.665512	0.467529	0.018616	0.385081
Data375	-0.028458	0.44932	0.676575	0.479635	0.005188	0.382029
Data376	-0.03329	0.461375	0.683772	0.489095	0.01241	0.369568
Data377	-0.037689	0.456187	0.682373	0.495707	0.008698	0.35436
Data378	-0.0413	0.458934	0.686569	0.502268	-0.006053	0.329946
Data379	-0.039698	0.478109	0.700684	0.500488	-0.019226	0.312246
Data380	-0.032832	0.494639	0.706558	0.497894	-0.02594	0.308177
Data381	-0.029907	0.492096	0.700073	0.500946	-0.013784	0.316467
Data382	-0.032578	0.487823	0.692825	0.510406	0.007782	0.330505
Data383	-0.034053	0.480855	0.693029	0.509745	0.034129	0.346222
Data384	-0.024872	0.464579	0.696411	0.505371	0.037333	0.357259
Data385	-0.01653	0.461273	0.695801	0.519104	0.033061	0.363566
Data386	-0.008774	0.477956	0.698013	0.536245	0.02833	0.357819
Data387	-0.003713	0.494944	0.706304	0.544332	0.019989	0.347036
Data388	-0.001755	0.50649	0.712738	0.55481	-0.003967	0.367839
Data389	-0.001068	0.525106	0.717036	0.574697	-0.027466	0.394287
Data390	0.007935	0.538076	0.710068	0.599467	-0.040029	0.41331
Data391	0.013657	0.546621	0.713425	0.624034	-0.058645	0.413208
Data392	0.019684	0.549723	0.725479	0.629171	-0.074412	0.406443
Data393	0.024211	0.545909	0.738907	0.608164	-0.082245	0.403849
Data394	0.023931	0.539296	0.742289	0.595245	-0.083872	0.404765
Data395	0.018005	0.54423	0.738983	0.589803	-0.07019	0.406138
Data396	0.00768	0.545451	0.729726	0.589447	-0.05127	0.400747
Data397	-0.003891	0.547638	0.722122	0.5955	-0.036062	0.401255
Data398	-0.011063	0.545451	0.712535	0.60552	-0.02065	0.408376
Data399	-0.01091	0.546265	0.707499	0.611827	0.003103	0.423279
Data400	-0.003153	0.551503	0.698115	0.615489	0.015818	0.435435
Data401	0.001195	0.5808	0.696309	0.618846	0.024668	0.434214
Data402	-0.003153	0.603078	0.706304	0.624949	0.026652	0.434519
Data403	-0.002492	0.613403	0.722911	0.637156	0.026245	0.429382
Data404	-0.010834	0.593211	0.73499	0.661316	0.015869	0.4275
Data405	-0.023702	0.573985	0.747401	0.681661	0.003103	0.432434
Data406	-0.030314	0.565236	0.748851	0.694071	-0.011698	0.43457
Data407	-0.037816	0.566864	0.749969	0.695597	-0.029246	0.441284
Data408	-0.034154	0.5808	0.736389	0.690155	-0.027415	0.442301
Data409	-0.025355	0.581868	0.731659	0.683695	-0.026296	0.449422
Data410	-0.022608	0.58787	0.741018	0.684865	-0.027161	0.462087
Data411	-0.016047	0.598958	0.75854	0.682983	-0.024465	0.471598
Data412	-0.009181	0.60435	0.778376	0.662231	-0.016632	0.463053
Data413	-0.001399	0.595093	0.786947	0.626424	-0.002085	0.437419
Data414	0.014318	0.577291	0.777944	0.598501	0.011139	0.417074
Data415	0.01976	0.56076	0.759379	0.589244	0.009816	0.406647
Data416	0.000381	0.556386	0.744171	0.601908	0.014191	0.407817
Data417	-0.015945	0.564423	0.728683	0.626272	0.017192	0.416107
Data418	-0.038681	0.570577	0.718994	0.655212	0.021413	0.433095
Data419	-0.05806	0.569458	0.714264	0.689799	0.027313	0.445048
Data420	-0.089467	0.57195	0.714773	0.709279	0.018209	0.454102
Data421	-0.105845	0.575968	0.707957	0.708872	0.009715	0.462087
Data422	-0.106964	0.579885	0.700836	0.701701	0.00234	0.459188
Data423	-0.107168	0.578817	0.692012	0.694377	-0.004476	0.439962
Data424	-0.106939	0.578817	0.678431	0.670166	-0.005239	0.424296
Data425	-0.102336	0.577647	0.670191	0.654602	-0.014852	0.411682
Data426	-0.108363	0.58136	0.662257	0.654144	-0.024007	0.405986
Data427	-0.115433	0.595398	0.648041	0.667521	-0.035553	0.4098
Data428	-0.120824	0.597229	0.636546	0.692444	-0.033112	0.425059
Data429	-0.129751	0.605265	0.628408	0.705261	-0.0236	0.426025
Data430	-0.13621	0.610911	0.611903	0.696818	-0.006561	0.432027
Data431	-0.156911	0.612335	0.599416	0.68222	0.007579	0.440013
Data432	-0.18158	0.610911	0.597229	0.667216	0.019379	0.444234
Data433	-0.208257	0.606384	0.599467	0.659892	0.027313	0.454814
Data434	-0.235316	0.606283	0.612488	0.663808	0.02477	0.485586
Data435	-0.256704	0.604299	0.631129	0.672404	0.015717	0.508118
Data436	-0.266571	0.601501	0.630976	0.672251	0.001475	0.506592
Data437	-0.261815	0.600332	0.621796	0.6663	-0.024668	0.488586
Data438	-0.246633	0.603027	0.626704	0.667674	-0.047404	0.484873
Data439	-0.231552	0.608164	0.625559	0.669556	-0.063171	0.494436
Data440	-0.226796	0.611623	0.630086	0.662486	-0.08021	0.493418
Data441	-0.209961	0.603485	0.628484	0.645091	-0.082652	0.472921
Data442	-0.20635	0.598501	0.620143	0.627289	-0.079498	0.458272
Data443	-0.210292	0.601908	0.60674	0.61437	-0.079397	0.445862
Data444	-0.231679	0.60908	0.60763	0.600433	-0.065969	0.432129
Data445	-0.24971	0.609639	0.615641	0.604706	-0.044556	0.41982
Data446	-0.252101	0.600942	0.617142	0.608622	-0.015717	0.405273
Data447	-0.246811	0.593821	0.618617	0.613912	-0.002848	0.400594
Data448	-0.242844	0.576223	0.616404	0.630798	-0.005849	0.405629
Data449	-0.245387	0.55781	0.614548	0.657094	-0.019582	0.40446
Data450	-0.254262	0.532277	0.605901	0.669505	-0.029246	0.415344
Data451	-0.26446	0.51534	0.5911	0.661621	-0.041809	0.431875
Data452	-0.277761	0.501709	0.571518	0.64209	-0.048574	0.437164
Data453	-0.287425	0.493876	0.55982	0.628611	-0.053406	0.444743
Data454	-0.283	0.495656	0.544764	0.618235	-0.06897	0.442708
Data455	-0.273412	0.48823	0.516764	0.603739	-0.079651	0.43279
Data456	-0.257772	0.488739	0.489934	0.595703	-0.096588	0.431163
Data457	-0.247854	0.499115	0.477066	0.582886	-0.100301	0.431366
Data458	-0.24526	0.506032	0.480169	0.574443	-0.102386	0.423177
Data459	-0.254847	0.513	0.494283	0.564372	-0.106201	0.419261
Data460	-0.256577	0.512238	0.501149	0.563304	-0.111237	0.408427
Data461	-0.250346	0.497843	0.502167	0.561422	-0.13621	0.406748
Data462	-0.247879	0.482635	0.509008	0.552216	-0.144399	0.410919
Data463	-0.245005	0.472361	0.512721	0.549011	-0.159556	0.425313
Data464	-0.245056	0.471039	0.509466	0.542297	-0.17924	0.438741
Data465	-0.244242	0.470276	0.503794	0.543365	-0.19104	0.446981
Data466	-0.243301	0.469309	0.490189	0.556539	-0.204264	0.442301
Data467	-0.256882	0.469513	0.47699	0.574493	-0.211741	0.44281
Data468	-0.268606	0.471497	0.464223	0.576121	-0.211334	0.432485
Data469	-0.277583	0.474497	0.440292	0.558014	-0.211233	0.420176
Data470	-0.295588	0.47231	0.397212	0.531921	-0.227559	0.415344
Data471	-0.300268	0.476786	0.35553	0.493825	-0.253703	0.412394
Data472	-0.294189	0.47404	0.320867	0.45812	-0.264333	0.403697
Data473	-0.292714	0.473429	0.296936	0.432485	-0.252736	0.394999
Data474	-0.296326	0.473124	0.290782	0.408834	-0.244853	0.374502
Data475	-0.297038	0.466817	0.28656	0.383097	-0.256093	0.350596
Data476	-0.299606	0.45634	0.279439	0.356038	-0.272878	0.336558
Data477	-0.310669	0.454508	0.27916	0.340017	-0.285187	0.334829
Data478	-0.33048	0.462952	0.279668	0.315806	-0.295258	0.342356
Data479	-0.336736	0.476074	0.272853	0.289714	-0.307872	0.357666
Data480	-0.337779	0.481364	0.269038	0.270691	-0.311432	0.351766
Data481	-0.338898	0.485738	0.26947	0.270233	-0.312653	0.352631
Data482	-0.335185	0.479177	0.25617	0.268097	-0.312958	0.356038
Data483	-0.339152	0.470734	0.230255	0.263875	-0.313772	0.349274
Data484	-0.353953	0.470327	0.196838	0.267843	-0.309041	0.349426
Data485	-0.367483	0.443573	0.175603	0.260976	-0.305023	0.348714
Data486	-0.362905	0.423279	0.164185	0.247447	-0.295156	0.349986
Data487	-0.360209	0.427399	0.141373	0.235494	-0.304108	0.34373
Data488	-0.369975	0.443624	0.123088	0.225372	-0.321859	0.328217
Data489	-0.37852	0.460917	0.099055	0.207316	-0.331167	0.317485
Data490	-0.37473	0.468343	0.074844	0.18575	-0.335948	0.314128
Data491	-0.369822	0.459747	0.057449	0.160624	-0.347544	0.312042
Data492	-0.366109	0.44398	0.032578	0.13855	-0.36321	0.304565
Data493	-0.370865	0.433655	0.022786	0.122935	-0.378164	0.295054
Data494	-0.376918	0.429026	0.027313	0.107473	-0.398356	0.293986
Data495	-0.371017	0.419973	0.042725	0.093384	-0.425771	0.284017
Data496	-0.374552	0.413462	0.040359	0.081685	-0.454356	0.274556
Data497	-0.381826	0.399424	0.02594	0.071971	-0.471191	0.267843
Data498	-0.378367	0.38503	0.000966	0.047963	-0.488078	0.257416
Data499	-0.379003	0.373942	-0.017064	0.021973	-0.504354	0.243479
Data500	-0.388387	0.364889	-0.027847	-0.002391	-0.51061	0.225067
Data501	-0.397237	0.352885	-0.038147	-0.027924	-0.500488	0.20635
Data502	-0.412089	0.350189	-0.062027	-0.049184	-0.498047	0.196025
Data503	-0.40713	0.352936	-0.09107	-0.066986	-0.496775	0.201569
Data504	-0.397644	0.359243	-0.098877	-0.081075	-0.502726	0.198263
Data505	-0.394694	0.361328	-0.102997	-0.100505	-0.521647	0.18748
Data506	-0.405477	0.362498	-0.124842	-0.120392	-0.532939	0.180359
Data507	-0.423635	0.369314	-0.135803	-0.131531	-0.539907	0.177917
Data508	-0.438512	0.364736	-0.138219	-0.128682	-0.541229	0.179749
Data509	-0.460409	0.354258	-0.146179	-0.139974	-0.551707	0.187937
Data510	-0.461451	0.349019	-0.153503	-0.158183	-0.55776	0.190786
Data511	-0.465368	0.345205	-0.171789	-0.168559	-0.565948	0.195007
Data512	-0.46346	0.337474	-0.194117	-0.175781	-0.575918	0.186106
Data513	-0.455297	0.337321	-0.216446	-0.190328	-0.588786	0.167745
Data514	-0.456568	0.337524	-0.230738	-0.199076	-0.592753	0.151215
Data515	-0.456518	0.328725	-0.239436	-0.202026	-0.599874	0.127767
Data516	-0.453669	0.313568	-0.257161	-0.223134	-0.616506	0.115306
Data517	-0.44632	0.300344	-0.276108	-0.244802	-0.633392	0.116984
Data518	-0.432154	0.294749	-0.281779	-0.264943	-0.649821	0.110118
Data519	-0.417379	0.28127	-0.272802	-0.287984	-0.648193	0.095876
Data520	-0.422338	0.272776	-0.26207	-0.312398	-0.631866	0.082753
Data521	-0.421143	0.251109	-0.245794	-0.341441	-0.618388	0.070343
Data522	-0.416972	0.239258	-0.226618	-0.381368	-0.606893	0.061442
Data523	-0.418116	0.235443	-0.21637	-0.409851	-0.613454	0.051676
Data524	-0.415497	0.2211	-0.21548	-0.433909	-0.631104	0.045369
Data525	-0.403773	0.218658	-0.213852	-0.43457	-0.649668	0.034892
Data526	-0.388209	0.226034	-0.206579	-0.43808	-0.67098	0.03418
Data527	-0.376511	0.229085	-0.202891	-0.453695	-0.686188	0.02711
Data528	-0.374705	0.230865	-0.199	-0.466868	-0.698802	0.022074
Data529	-0.386734	0.216064	-0.205816	-0.476481	-0.724945	0.021413
Data530	-0.394135	0.195007	-0.204824	-0.500183	-0.74646	0.013479
Data531	-0.394135	0.166779	-0.205714	-0.517273	-0.753072	0.00061
Data532	-0.408096	0.133769	-0.223363	-0.534058	-0.759226	-0.015361
Data533	-0.411886	0.112203	-0.247955	-0.555166	-0.766805	-0.033315
Data534	-0.411301	0.10376	-0.278549	-0.571493	-0.769145	-0.057373
Data535	-0.417404	0.096436	-0.308914	-0.574697	-0.764414	-0.091044
Data536	-0.42511	0.084686	-0.333659	-0.574087	-0.764516	-0.119425
Data537	-0.432053	0.084279	-0.350189	-0.59377	-0.7665	-0.146484
Data538	-0.44398	0.09786	-0.358251	-0.6132	-0.768127	-0.18163
Data539	-0.44871	0.121714	-0.359344	-0.640106	-0.770874	-0.203501
Data540	-0.446854	0.131785	-0.356572	-0.671946	-0.779877	-0.222626
Data541	-0.43279	0.133667	-0.348663	-0.712128	-0.785675	-0.231934
Data542	-0.421753	0.13031	-0.339559	-0.732066	-0.78359	-0.249227
Data543	-0.420303	0.124613	-0.345764	-0.736694	-0.786845	-0.279541
Data544	-0.42806	0.104523	-0.352478	-0.732574	-0.800273	-0.310923
Data545	-0.437088	0.081838	-0.358175	-0.731659	-0.825806	-0.327911
Data546	-0.442327	0.059611	-0.36588	-0.739237	-0.844727	-0.340271
Data547	-0.43719	0.040944	-0.361252	-0.760905	-0.858663	-0.358429
Data548	-0.419973	0.024923	-0.343831	-0.77652	-0.854899	-0.374196
Data549	-0.403849	0.02538	-0.326309	-0.790761	-0.84849	-0.388184
Data550	-0.394338	0.027873	-0.312678	-0.823822	-0.840047	-0.396983
Data551	-0.383479	0.014496	-0.313695	-0.854696	-0.823873	-0.404663
Data552	-0.386785	-0.000458	-0.333557	-0.875295	-0.806376	-0.411224
Data553	-0.394694	-0.025482	-0.350571	-0.88857	-0.804749	-0.425466
Data554	-0.410029	-0.041199	-0.36054	-0.891469	-0.811971	-0.443064
Data555	-0.407639	-0.047455	-0.359624	-0.876414	-0.810191	-0.451152
Data556	-0.408707	-0.047557	-0.353088	-0.867564	-0.810547	-0.450643
Data557	-0.414124	-0.051778	-0.361074	-0.868581	-0.819244	-0.447133
Data558	-0.412292	-0.056966	-0.361888	-0.886892	-0.831655	-0.462646
Data559	-0.389913	-0.055745	-0.354563	-0.916697	-0.8461	-0.510457
Data560	-0.375646	-0.067647	-0.364812	-0.947876	-0.854899	-0.553996
Data561	-0.366618	-0.084432	-0.382131	-0.977936	-0.866191	-0.580088
Data562	-0.354767	-0.106354	-0.401942	-0.99706	-0.872904	-0.591125
Data563	-0.338643	-0.121358	-0.405909	-1.003825	-0.874888	-0.610402
Data564	-0.332591	-0.12085	-0.401281	-1.006165	-0.879415	-0.627696
Data565	-0.329132	-0.122935	-0.39505	-1.024017	-0.880788	-0.625407
Data566	-0.317332	-0.13326	-0.398738	-1.043549	-0.873973	-0.627492
Data567	-0.301565	-0.13265	-0.414174	-1.053467	-0.865072	-0.651449
Data568	-0.2712	-0.138295	-0.425949	-1.061961	-0.863444	-0.68807
Data569	-0.250702	-0.145569	-0.427195	-1.069641	-0.866903	-0.72408
Data570	-0.247167	-0.154622	-0.431976	-1.071777	-0.876516	-0.753886
Data571	-0.250422	-0.173289	-0.440521	-1.07137	-0.891927	-0.781962
Data572	-0.260976	-0.181478	-0.430196	-1.057434	-0.903982	-0.802104
Data573	-0.272268	-0.174866	-0.421092	-1.041565	-0.906932	-0.818736
Data574	-0.272293	-0.17395	-0.424728	-1.044515	-0.90566	-0.824738
Data575	-0.263036	-0.177561	-0.433324	-1.056264	-0.904999	-0.828145
Data576	-0.252431	-0.192973	-0.446014	-1.07015	-0.921885	-0.842946
Data577	-0.227687	-0.202077	-0.448685	-1.078135	-0.935008	-0.871633
Data578	-0.186844	-0.204061	-0.442708	-1.106822	-0.937551	-0.89976
Data579	-0.147781	-0.207265	-0.435893	-1.132406	-0.934194	-0.913493
Data580	-0.114339	-0.216827	-0.449524	-1.153819	-0.922902	-0.930023
Data581	-0.090383	-0.232595	-0.454254	-1.16628	-0.913239	-0.94401
Data582	-0.079676	-0.235392	-0.461706	-1.173197	-0.906423	-0.953013
Data583	-0.078176	-0.238291	-0.473989	-1.170044	-0.904185	-0.963593
Data584	-0.086288	-0.240224	-0.475413	-1.160634	-0.913493	-0.973765
Data585	-0.100276	-0.237122	-0.479787	-1.15626	-0.91039	-0.989227
Data586	-0.122172	-0.23997	-0.48701	-1.156871	-0.918427	-1.009572
Data587	-0.140025	-0.259552	-0.48528	-1.166738	-0.935008	-1.033986
Data588	-0.146713	-0.287882	-0.49324	-1.194661	-0.932414	-1.052144
Data589	-0.146408	-0.31723	-0.500666	-1.21465	-0.941874	-1.056417
Data590	-0.142288	-0.345001	-0.515645	-1.224925	-0.952403	-1.060689
Data591	-0.140915	-0.358582	-0.528285	-1.223348	-0.972239	-1.082509
Data592	-0.131505	-0.358531	-0.525208	-1.228333	-0.992126	-1.116943
Data593	-0.112228	-0.370229	-0.536423	-1.227417	-1.003265	-1.143697
Data594	-0.078227	-0.388031	-0.542399	-1.234894	-0.988312	-1.161855
Data595	-0.061493	-0.407562	-0.551682	-1.240794	-0.966187	-1.177165
Data596	-0.07103	-0.422414	-0.549978	-1.247406	-0.954285	-1.192881
Data597	-0.070699	-0.434672	-0.544154	-1.263072	-0.948181	-1.207581
Data598	-0.069555	-0.431213	-0.54395	-1.274007	-0.937093	-1.214294
Data599	-0.077693	-0.417938	-0.55275	-1.267904	-0.920817	-1.230113
Data600	-0.089722	-0.401662	-0.542882	-1.261241	-0.893809	-1.233114
Data601	-0.091426	-0.395355	-0.535304	-1.249949	-0.87733	-1.228027
Data602	-0.087229	-0.406952	-0.542272	-1.240489	-0.88445	-1.22462
Data603	-0.080973	-0.433197	-0.556005	-1.220449	-0.895894	-1.213786
Data604	-0.061188	-0.456136	-0.566025	-1.196747	-0.90744	-1.219991
Data605	-0.037435	-0.482788	-0.580928	-1.170197	-0.91802	-1.220144
Data606	-0.011851	-0.490214	-0.595652	-1.164195	-0.921529	-1.225382
Data607	0.008087	-0.48701	-0.625509	-1.180929	-0.92865	-1.228638
Data608	0.011622	-0.487671	-0.652898	-1.201426	-0.929209	-1.232554
Data609	-0.00384	-0.486399	-0.669657	-1.230367	-0.925344	-1.24705
Data610	-0.028763	-0.477905	-0.67716	-1.261597	-0.919444	-1.267293
Data611	-0.053279	-0.471598	-0.680466	-1.273193	-0.910187	-1.288554
Data612	-0.060094	-0.468597	-0.688655	-1.26592	-0.911509	-1.302745
Data613	-0.054983	-0.475464	-0.70226	-1.238607	-0.917765	-1.302948
Data614	-0.045878	-0.493368	-0.709483	-1.223145	-0.921326	-1.291758
Data615	-0.042928	-0.506541	-0.706355	-1.230723	-0.931396	-1.281789
Data616	-0.030848	-0.514374	-0.688553	-1.240845	-0.938263	-1.270549
Data617	-0.014877	-0.506999	-0.681432	-1.25234	-0.950063	-1.24822
Data618	-0.004425	-0.511678	-0.679652	-1.268921	-0.952555	-1.229197
Data619	-0.005569	-0.511983	-0.684789	-1.277008	-0.951284	-1.219279
Data620	0.005391	-0.506999	-0.693105	-1.259918	-0.961507	-1.21404
Data621	0.015488	-0.511373	-0.703557	-1.228689	-0.961304	-1.20931
Data622	0.015895	-0.509033	-0.709279	-1.199697	-0.946299	-1.215922
Data623	0.024592	-0.507507	-0.713857	-1.192271	-0.930227	-1.226552
Data624	0.040614	-0.502574	-0.723521	-1.203156	-0.910848	-1.243947
Data625	0.057704	-0.50293	-0.733312	-1.217855	-0.903625	-1.254527
Data626	0.067113	-0.51	-0.728785	-1.2205	-0.890249	-1.258545
Data627	0.075175	-0.521139	-0.716019	-1.213633	-0.861511	-1.262004
Data628	0.080465	-0.524241	-0.716629	-1.203868	-0.84142	-1.265513
Data629	0.088781	-0.537364	-0.700455	-1.199392	-0.832367	-1.250763
Data630	0.109736	-0.543213	-0.69458	-1.192017	-0.830943	-1.237386
Data631	0.125478	-0.557149	-0.689163	-1.173197	-0.845642	-1.232402
Data632	0.141576	-0.571849	-0.679906	-1.144867	-0.857442	-1.220398
Data633	0.152435	-0.579478	-0.67421	-1.121114	-0.859019	-1.201528
Data634	0.145493	-0.572917	-0.678736	-1.12264	-0.856628	-1.193237
Data635	0.133133	-0.550537	-0.698039	-1.130778	-0.860748	-1.184642
Data636	0.134761	-0.52887	-0.736949	-1.147461	-0.860189	-1.186778
Data637	0.134074	-0.528056	-0.765025	-1.15743	-0.858358	-1.206156
Data638	0.136159	-0.533091	-0.777232	-1.161601	-0.844065	-1.230316
Data639	0.136236	-0.519714	-0.777969	-1.151683	-0.841522	-1.245575
