# Supplementary material for: Integration of MRI and somatosensory evoked potentials facilitate diagnosis of spinal cord compression
Source: Sci Rep. 2023 May 15;13:7861. doi: 10.1038/s41598-023-34832-2 (PMC10185544; doi:10.1038/s41598-023-34832-2)
Supplement: Supplementary file 3 — Supplementary Information 3. [file 41598_2023_34832_MOESM3_ESM.zip › Preoperative SSEP data/spinal cord compression group/5878459_2/5878459_2_Lt Tibial SEP_Cz'-Fpz_201219_121747.csv]

Index	1	2	3	4	5	6
Name	Cz'-Fpz	Cz'-Fpz	Cz'-Fpz	Cz'-Fpz	Cz'-Fpz	Cz'-Fpz
Time	2.02002E+13	2.02002E+13	2.02002E+13	2.02002E+13	2.02002E+13	2.02002E+13
Highcut	500	500	500	500	500	500
Lowcut	10	10	10	10	10	10
Period	0.000156	0.000156	0.000156	0.000156	0.000156	0.000156
Averages	120	120	120	120	120	120
Int (mA)	19/18.8mA	19/18.8mA	19/18.8mA	19/18.8mA	19/18.8mA	19/18.8mA
Pulse Width (�gs)	200�s	200�s	200�s	200�s	200�s	200�s
Rep Rate (Hz)	3.11Hz	3.11Hz	3.11Hz	3.11Hz	3.11Hz	3.11Hz
Data0	-0.256551	-0.132853	0.167643	-0.117594	-0.147298	-0.299683
Data1	-3.077596	-2.573649	-4.672445	-5.067952	-2.389119	-2.1993
Data2	-5.776571	-6.568807	-3.880208	-4.036458	-6.164551	-5.285034
Data3	-2.384644	-3.019816	0.041097	-0.028687	-2.634074	-2.376099
Data4	0.210571	0.113118	1.913249	1.786906	0.273641	0.141195
Data5	1.449992	1.606038	2.757568	2.556356	1.598104	1.302897
Data6	1.905314	2.136027	2.91158	2.662354	2.06075	1.688843
Data7	1.873372	2.076213	2.690837	2.402954	2.000326	1.615804
Data8	1.593831	1.724854	2.305094	1.983439	1.664632	1.313477
Data9	1.229045	1.272583	1.890462	1.557007	1.247559	0.938517
Data10	0.886434	0.845947	1.526082	1.203613	0.859375	0.615438
Data11	0.607503	0.497437	1.240438	0.940348	0.558472	0.371704
Data12	0.394694	0.244751	1.036174	0.750529	0.349121	0.190023
Data13	0.242106	0.073853	0.911255	0.630493	0.206502	0.072835
Data14	0.151774	-0.031331	0.851237	0.578003	0.118815	0.043335
Data15	0.093587	-0.073039	0.824992	0.577799	0.072021	0.018514
Data16	0.067342	-0.078328	0.817464	0.581665	0.047201	0.010579
Data17	0.062663	-0.065308	0.810954	0.581258	0.050252	-0.005086
Data18	0.067749	-0.064697	0.795695	0.571086	0.056966	-0.0295
Data19	0.076701	-0.069173	0.775757	0.559692	0.054118	-0.057576
Data20	0.079346	-0.076497	0.757446	0.56071	0.062052	-0.076497
Data21	0.088094	-0.103963	0.756226	0.564168	0.08728	-0.084432
Data22	0.097046	-0.126139	0.763346	0.582682	0.105387	-0.077311
Data23	0.117594	-0.128581	0.774333	0.592041	0.110474	-0.065511
Data24	0.135905	-0.134074	0.785929	0.577799	0.130208	-0.063883
Data25	0.146688	-0.150146	0.796712	0.559285	0.130208	-0.064901
Data26	0.14506	-0.155843	0.803426	0.534058	0.096232	0.051473
Data27	0.137533	-0.150553	0.794474	0.519002	0.044963	0.177205
Data28	0.118408	-0.142415	0.779012	0.510864	0.006917	0.183512
Data29	0.096436	-0.132446	0.783691	0.514119	0.001628	0.142619
Data30	0.081584	-0.13326	0.782878	0.517375	0.009969	0.097046
Data31	0.06897	-0.144857	0.763143	0.515544	0.016073	0.211995
Data32	0.059204	-0.161133	0.738118	0.50944	0.033366	0.298869
Data33	0.053101	-0.17863	0.715332	0.519206	0.059408	0.295003
Data34	0.054932	-0.192871	0.703735	0.529582	0.069784	0.216268
Data35	0.06429	-0.198771	0.687459	0.534058	0.079753	0.118205
Data36	0.072428	-0.200399	0.669759	0.541585	0.078735	0.033569
Data37	0.071208	-0.204671	0.659383	0.547892	0.076497	-0.039266
Data38	0.065308	-0.205282	0.663045	0.566406	0.087484	-0.100911
Data39	0.071818	-0.20874	0.660197	0.572306	0.100098	-0.138346
Data40	0.06307	-0.221761	0.661621	0.581462	0.108439	-0.148926
Data41	0.052287	-0.232951	0.654093	0.588989	0.107625	-0.134277
Data42	0.048421	-0.239054	0.631307	0.594686	0.108643	-0.063883
Data43	0.044759	-0.257975	0.609945	0.593465	0.108439	0.02238
Data44	0.025431	-0.279744	0.590007	0.578613	0.087484	0.031942
Data45	0.007121	-0.296631	0.576782	0.547078	0.06429	0.001831
Data46	-0.013631	-0.309245	0.565796	0.512288	0.045776	-0.042928
Data47	-0.032756	-0.3361	0.543416	0.492554	0.024007	-0.087687
Data48	-0.043335	-0.368652	0.50944	0.486857	0.00529	-0.113729
Data49	-0.032349	-0.39388	0.484619	0.489909	-0.009766	-0.120646
Data50	-0.024618	-0.404663	0.485636	0.495809	-0.031535	-0.126139
Data51	-0.027466	-0.418294	0.507202	0.503133	-0.056152	-0.135295
Data52	-0.019938	-0.41097	0.522257	0.501912	-0.059204	-0.135498
Data53	0.000814	-0.394084	0.523682	0.500285	-0.059611	-0.138143
Data54	0.015666	-0.375773	0.512085	0.489705	-0.06429	-0.149943
Data55	0.018107	-0.354818	0.501709	0.472616	-0.05127	-0.154012
Data56	0.025838	-0.342611	0.507406	0.461833	-0.0413	-0.134277
Data57	0.029297	-0.348511	0.493774	0.466105	-0.031128	-0.117188
Data58	0.018311	-0.357666	0.482585	0.486857	-0.019938	-0.112508
Data59	0.007935	-0.365601	0.469157	0.504557	-0.020955	-0.113322
Data60	-0.005086	-0.38269	0.450439	0.509033	-0.028483	-0.08077
Data61	-0.004476	-0.398966	0.446574	0.513509	-0.044149	-0.056763
Data62	0.002645	-0.415243	0.459595	0.511882	-0.055745	-0.039063
Data63	0.001221	-0.425212	0.460612	0.501302	-0.066121	-0.04008
Data64	-0.004883	-0.437215	0.464681	0.514526	-0.08667	-0.05778
Data65	0.000407	-0.429891	0.471598	0.525106	-0.082194	-0.057373
Data66	0.013021	-0.418701	0.469564	0.52124	-0.077922	-0.053304
Data67	0.025431	-0.402832	0.472819	0.514526	-0.067749	-0.05778
Data68	0.030924	-0.375977	0.478719	0.512695	-0.052083	-0.047404
Data69	0.043945	-0.36499	0.470988	0.516764	-0.036011	-0.035807
Data70	0.044759	-0.359904	0.460815	0.534261	-0.021566	-0.025024
Data71	0.055339	-0.360921	0.439453	0.547282	-0.025228	-0.02828
Data72	0.06897	-0.370076	0.413818	0.545654	-0.027262	-0.034993
Data73	0.067342	-0.380046	0.39917	0.537516	-0.0118	-0.037435
Data74	0.058797	-0.38737	0.389201	0.529175	-0.000407	-0.028076
Data75	0.051473	-0.393677	0.379435	0.51473	-0.01119	-0.015055
Data76	0.053304	-0.403849	0.37089	0.490112	-0.033569	0.003459
Data77	0.044556	-0.399373	0.386149	0.473633	-0.044149	0.037842
Data78	0.030314	-0.386149	0.396322	0.450643	-0.042725	0.068156
Data79	0.018514	-0.363566	0.388387	0.442708	-0.030518	0.094401
Data80	0.007121	-0.344238	0.376587	0.449829	-0.016479	0.109863
Data81	-0.005697	-0.333659	0.360514	0.465495	-0.008545	0.115153
Data82	-0.026855	-0.338542	0.338949	0.48116	-0.004476	0.116577
Data83	-0.037842	-0.355021	0.329386	0.491943	-0.013428	0.09786
Data84	-0.051473	-0.369873	0.325724	0.493978	-0.037028	0.076701
Data85	-0.056763	-0.375163	0.320638	0.475871	-0.057983	0.056966
Data86	-0.061646	-0.375977	0.322062	0.454102	-0.077718	0.048014
Data87	-0.055339	-0.383504	0.320435	0.435181	-0.090535	0.052083
Data88	-0.056966	-0.38859	0.316976	0.420329	-0.089518	0.05778
Data89	-0.067546	-0.394491	0.311483	0.414836	-0.065918	0.061239
Data90	-0.080363	-0.396729	0.298665	0.424398	-0.04659	0.055542
Data91	-0.088908	-0.389201	0.285238	0.43457	-0.0354	0.062459
Data92	-0.084839	-0.384928	0.27242	0.42277	-0.027669	0.053914
Data93	-0.076904	-0.39856	0.276082	0.391642	-0.020142	0.066732
Data94	-0.055135	-0.415243	0.270589	0.368856	-0.00651	0.121867
Data95	-0.037435	-0.438843	0.257161	0.362956	-0.011597	0.133057
Data96	-0.032349	-0.45634	0.248413	0.36499	-0.026855	0.11556
Data97	-0.042725	-0.461833	0.236816	0.366007	-0.0354	0.100708
Data98	-0.055339	-0.464681	0.230103	0.351359	-0.048828	0.088298
Data99	-0.065918	-0.453084	0.221761	0.329386	-0.060628	0.08016
Data100	-0.060628	-0.427246	0.219727	0.310465	-0.062256	0.074056
Data101	-0.05717	-0.413615	0.217896	0.303345	-0.062459	0.054728
Data102	-0.06307	-0.409139	0.211182	0.292969	-0.060628	0.033569
Data103	-0.072632	-0.399984	0.200195	0.286865	-0.056559	0.019531
Data104	-0.082804	-0.394694	0.195313	0.280558	-0.061646	0.026855
Data105	-0.088908	-0.38798	0.186564	0.279744	-0.072225	0.047607
Data106	-0.085449	-0.394084	0.173136	0.281982	-0.068359	0.059001
Data107	-0.084025	-0.404053	0.173543	0.287476	-0.056152	0.059001
Data108	-0.08667	-0.424194	0.17985	0.276489	-0.054728	0.051676
Data109	-0.096029	-0.439453	0.187378	0.256755	-0.05839	0.046794
Data110	-0.095011	-0.44515	0.204061	0.254924	-0.061035	0.072225
Data111	-0.090739	-0.44515	0.208537	0.245972	-0.067749	0.090129
Data112	-0.068766	-0.426432	0.205485	0.235799	-0.082194	0.119425
Data113	-0.057983	-0.413818	0.197957	0.232137	-0.090129	0.153809
Data114	-0.043132	-0.409953	0.182088	0.228882	-0.084839	0.148315
Data115	-0.038452	-0.419718	0.156047	0.223999	-0.071004	0.135091
Data116	-0.036214	-0.430501	0.14445	0.214437	-0.065308	0.154622
Data117	-0.027059	-0.432129	0.144043	0.216471	-0.065715	0.142008
Data118	-0.028076	-0.43335	0.141195	0.219523	-0.060221	0.107422
Data119	-0.033976	-0.425008	0.135295	0.209757	-0.043538	0.087687
Data120	-0.039876	-0.409546	0.128784	0.20223	-0.027466	0.078328
Data121	-0.04659	-0.401815	0.121257	0.201619	-0.022583	0.083211
Data122	-0.048014	-0.40568	0.104777	0.211792	-0.024007	0.08016
Data123	-0.038045	-0.414022	0.077311	0.228068	-0.027262	0.070597
Data124	-0.038656	-0.413208	0.067952	0.234172	-0.038249	0.063477
Data125	-0.034383	-0.414225	0.067546	0.24292	-0.039063	0.064697
Data126	-0.036214	-0.412598	0.06429	0.241292	-0.04008	0.073446
Data127	-0.031128	-0.419515	0.048625	0.234985	-0.037638	0.07609
Data128	-0.029704	-0.419515	0.032756	0.215861	-0.02828	0.077515
Data129	-0.035604	-0.410767	0.029093	0.197144	-0.015666	0.080566
Data130	-0.028483	-0.402018	0.025431	0.172933	-0.012004	0.080363
Data131	-0.0059	-0.407511	0.012207	0.152588	-0.008748	0.071004
Data132	0.00529	-0.413208	0.010376	0.138957	-0.008138	0.057576
Data133	-0.002035	-0.408325	0.007528	0.123494	-0.001221	0.047607
Data134	-0.018921	-0.394287	0.011597	0.108439	0.001221	0.046997
Data135	-0.043742	-0.375773	0.016683	0.102946	-0.00651	0.047607
Data136	-0.057576	-0.348307	0.004272	0.111084	-0.007121	0.045369
Data137	-0.053507	-0.346476	-0.00529	0.118612	-0.016073	0.055339
Data138	-0.040894	-0.343831	-0.008748	0.129801	-0.027262	0.07609
Data139	-0.024007	-0.339966	-0.00061	0.123088	-0.039876	0.084839
Data140	-0.008545	-0.342407	0.006307	0.105184	-0.03418	0.079346
Data141	-0.003662	-0.343018	-0.000203	0.102336	-0.014242	0.071818
Data142	0.003255	-0.349935	-0.027873	0.09318	-0.015462	0.05188
Data143	0.010783	-0.356445	-0.043538	0.096029	-0.029704	0.039673
Data144	0.012004	-0.351766	-0.055745	0.096029	-0.037638	0.035197
Data145	0.013631	-0.331421	-0.062459	0.090332	-0.034587	0.031738
Data146	0.016683	-0.327148	-0.07019	0.090739	-0.037435	0.046997
Data147	0.027059	-0.337728	-0.071818	0.076294	-0.048014	0.062663
Data148	0.044963	-0.341593	-0.06897	0.077515	-0.059408	0.073446
Data149	0.062866	-0.34139	-0.066732	0.085449	-0.073649	0.090535
Data150	0.082601	-0.34668	-0.053914	0.090535	-0.075887	0.139974
Data151	0.105794	-0.346883	-0.035604	0.083618	-0.069784	0.155843
Data152	0.12085	-0.3361	-0.027873	0.069784	-0.074463	0.144043
Data153	0.121663	-0.340576	-0.031535	0.061239	-0.081177	0.123494
Data154	0.131429	-0.342204	-0.031738	0.05778	-0.08606	0.089722
Data155	0.143026	-0.347493	-0.031942	0.053101	-0.084025	0.066325
Data156	0.164998	-0.349121	-0.039469	0.043945	-0.076701	0.068359
Data157	0.175374	-0.357463	-0.054525	0.040894	-0.063477	0.076904
Data158	0.178223	-0.365397	-0.06368	0.047201	-0.045776	0.078735
Data159	0.176799	-0.37618	-0.053304	0.050456	-0.040283	0.060628
Data160	0.181274	-0.390625	-0.038249	0.045166	-0.032349	0.032756
Data161	0.184326	-0.394287	-0.013835	0.05249	-0.032145	0.013428
Data162	0.183512	-0.395508	-0.001221	0.060018	-0.054525	0.006307
Data163	0.19694	-0.391846	-0.013835	0.072835	-0.081584	0.004272
Data164	0.22054	-0.396322	-0.031535	0.07548	-0.08606	-0.002035
Data165	0.241089	-0.39266	-0.051066	0.058187	-0.079956	-0.005086
Data166	0.264486	-0.39327	-0.065511	0.046794	-0.077515	-0.0118
Data167	0.281169	-0.392253	-0.062459	0.041911	-0.068563	-0.027059
Data168	0.277913	-0.383504	-0.060425	0.032756	-0.061442	-0.039063
Data169	0.273641	-0.368652	-0.05127	0.020345	-0.060221	-0.036825
Data170	0.274251	-0.359497	-0.041504	0.011597	-0.052897	-0.03479
Data171	0.274251	-0.358683	-0.054321	-0.002238	-0.050456	-0.042725
Data172	0.276489	-0.353394	-0.067139	-0.003866	-0.059204	-0.063477
Data173	0.286865	-0.343831	-0.081177	-0.010173	-0.065918	-0.08077
Data174	0.299479	-0.348104	-0.086873	-0.01709	-0.083415	-0.090942
Data175	0.31901	-0.359701	-0.095418	-0.011597	-0.085653	-0.087891
Data176	0.3302	-0.372111	-0.110474	-0.00529	-0.076294	-0.090942
Data177	0.339559	-0.381673	-0.104574	0.00529	-0.051066	-0.100505
Data178	0.346476	-0.391846	-0.107829	0.004679	-0.031942	-0.099894
Data179	0.35258	-0.388997	-0.114136	0.007935	-0.029297	-0.075277
Data180	0.3479	-0.37679	-0.105387	0.000814	-0.020955	-0.038452
Data181	0.344849	-0.37089	-0.100098	-0.020549	-0.018921	-0.015055
Data182	0.343221	-0.358276	-0.096232	-0.037638	-0.024007	-0.015462
Data183	0.340373	-0.344238	-0.098063	-0.046997	-0.026855	-0.024821
Data184	0.337931	-0.339355	-0.103149	-0.058797	-0.04008	-0.047404
Data185	0.328166	-0.352173	-0.096029	-0.057373	-0.048828	-0.054932
Data186	0.314738	-0.361938	-0.092773	-0.040283	-0.032959	-0.046387
Data187	0.303141	-0.36377	-0.090942	-0.04008	-0.001017	-0.052287
Data188	0.30131	-0.374146	-0.084229	-0.041911	0.02238	-0.049235
Data189	0.313721	-0.386963	-0.079142	-0.032756	0.042114	-0.055949
Data190	0.332235	-0.404053	-0.077515	-0.020752	0.059001	-0.062052
Data191	0.347697	-0.412801	-0.069173	-0.023804	0.079753	-0.044759
Data192	0.368652	-0.417887	-0.059814	-0.029907	0.096436	0.00061
Data193	0.378011	-0.39917	-0.056152	-0.025838	0.105794	0.021566
Data194	0.373535	-0.37557	-0.048625	-0.016479	0.104777	0.010173
Data195	0.378215	-0.348307	-0.04069	-0.009766	0.115967	-0.003255
Data196	0.397339	-0.338338	-0.040283	-0.002238	0.129395	-0.008341
Data197	0.415243	-0.347087	-0.025024	0.010579	0.119629	-0.010783
Data198	0.41626	-0.356242	-0.012004	0.014445	0.112101	-0.005086
Data199	0.419922	-0.367635	-0.00651	0.00651	0.11495	-0.003255
Data200	0.419108	-0.384521	0.00061	0.003866	0.126953	0.008138
Data201	0.429281	-0.379639	0.010579	-0.010376	0.149129	0.011393
Data202	0.452271	-0.362956	0.019124	-0.021973	0.167236	0.004883
Data203	0.462646	-0.340576	0.026449	-0.009969	0.180054	0.010783
Data204	0.464884	-0.31901	0.036825	0.011393	0.203451	0.031738
Data205	0.461833	-0.313314	0.044759	0.052083	0.241903	0.062866
Data206	0.475464	-0.297241	0.060018	0.084229	0.276693	0.093994
Data207	0.508219	-0.278524	0.089722	0.105794	0.306396	0.123901
Data208	0.549316	-0.249227	0.143433	0.137126	0.343628	0.162964
Data209	0.593669	-0.206095	0.196126	0.17334	0.386556	0.196737
Data210	0.644938	-0.158895	0.23763	0.211385	0.43396	0.230916
Data211	0.696818	-0.105184	0.263062	0.267741	0.479736	0.273438
Data212	0.742798	-0.051676	0.281372	0.325928	0.522461	0.317383
Data213	0.781453	-0.002645	0.316162	0.371094	0.566406	0.360718
Data214	0.814412	0.043335	0.371297	0.414836	0.618286	0.408325
Data215	0.858358	0.088908	0.427246	0.459391	0.666504	0.467529
Data216	0.9021	0.148926	0.480143	0.493368	0.720825	0.533651
Data217	0.96049	0.203857	0.531006	0.539958	0.794678	0.606893
Data218	1.041463	0.255941	0.581055	0.616455	0.865275	0.674438
Data219	1.11145	0.30131	0.628866	0.68929	0.937093	0.731201
Data220	1.151733	0.349731	0.675456	0.759074	1.012166	0.795288
Data221	1.205851	0.411174	0.749105	0.831095	1.089681	0.871785
Data222	1.269531	0.477702	0.836792	0.904541	1.17452	0.958252
Data223	1.339722	0.549316	0.93099	0.993245	1.260579	1.040039
Data224	1.423747	0.638631	1.021932	1.094564	1.330566	1.129964
Data225	1.517537	0.720215	1.110026	1.199341	1.415812	1.223958
Data226	1.60909	0.810343	1.197713	1.309611	1.512655	1.305745
Data227	1.694946	0.899251	1.288859	1.395874	1.610921	1.391398
Data228	1.778564	0.983887	1.390584	1.475016	1.700846	1.478475
Data229	1.855469	1.048991	1.476034	1.557617	1.787109	1.557821
Data230	1.915283	1.101685	1.531169	1.642456	1.885173	1.637573
Data231	1.96696	1.156006	1.566569	1.737264	1.984253	1.734619
Data232	2.014771	1.204224	1.582845	1.813761	2.066447	1.822103
Data233	2.062174	1.24349	1.609294	1.892904	2.139079	1.885986
Data234	2.104085	1.281738	1.630452	1.961263	2.207235	1.927897
Data235	2.14152	1.315715	1.660563	2.015177	2.255452	1.952108
Data236	2.166341	1.333618	1.689046	2.051595	2.284139	1.971842
Data237	2.188721	1.332397	1.722819	2.086589	2.31425	1.986694
Data238	2.197062	1.326294	1.744385	2.112223	2.333171	1.997477
Data239	2.204793	1.318766	1.738281	2.105916	2.334798	2.005615
Data240	2.196655	1.29598	1.718953	2.091471	2.334391	2.010701
Data241	2.179362	1.263021	1.687012	2.076619	2.317098	1.986287
Data242	2.140706	1.224569	1.645304	2.050985	2.276815	1.954549
Data243	2.09554	1.183268	1.586507	2.015584	2.223511	1.907756
Data244	2.049967	1.121419	1.542155	1.975301	2.168172	1.855469
Data245	1.995239	1.054891	1.512248	1.926473	2.123617	1.798096
Data246	1.929932	0.999146	1.485799	1.883138	2.085571	1.777751
Data247	1.855876	0.94869	1.442464	1.826579	2.063192	1.753947
Data248	1.779989	0.882568	1.390991	1.76005	2.028402	1.704712
Data249	1.708781	0.813599	1.329549	1.70166	1.970215	1.641846
Data250	1.63859	0.744629	1.268921	1.644084	1.889852	1.563517
Data251	1.564738	0.677287	1.189372	1.571248	1.801961	1.501668
Data252	1.488037	0.61381	1.09314	1.486613	1.720581	1.481323
Data253	1.411133	0.544434	1.002401	1.40096	1.637166	1.428223
Data254	1.338501	0.467733	0.922445	1.310221	1.548258	1.337484
Data255	1.254476	0.412394	0.847982	1.22762	1.456706	1.219482
Data256	1.168009	0.352173	0.776571	1.142171	1.381226	1.11735
Data257	1.090902	0.267537	0.708415	1.063029	1.311646	1.02946
Data258	1.003825	0.181681	0.63741	0.982056	1.235962	0.935262
Data259	0.917358	0.105591	0.570272	0.882975	1.144002	0.842489
Data260	0.846761	0.040894	0.501912	0.774536	1.029053	0.755005
Data261	0.753174	-0.026245	0.417684	0.667521	0.926514	0.663656
Data262	0.645549	-0.100708	0.326742	0.565389	0.841268	0.559489
Data263	0.540975	-0.186157	0.232747	0.467529	0.75236	0.476278
Data264	0.431925	-0.294393	0.138957	0.373739	0.664673	0.395101
Data265	0.338949	-0.407308	0.045573	0.2712	0.578003	0.322673
Data266	0.25411	-0.502116	-0.049032	0.17334	0.480957	0.239665
Data267	0.172729	-0.586548	-0.135701	0.076701	0.376587	0.136922
Data268	0.092163	-0.652873	-0.222575	-0.019531	0.2771	0.049032
Data269	0.021566	-0.72286	-0.316569	-0.131429	0.172526	-0.016886
Data270	-0.051473	-0.797729	-0.415853	-0.234985	0.06429	-0.089111
Data271	-0.124105	-0.87443	-0.506592	-0.322673	-0.020955	-0.172119
Data272	-0.195516	-0.940145	-0.582479	-0.418498	-0.101522	-0.250244
Data273	-0.256144	-0.98999	-0.653687	-0.523071	-0.173747	-0.320231
Data274	-0.325521	-1.044515	-0.724284	-0.616455	-0.243734	-0.390218
Data275	-0.415039	-1.096802	-0.798136	-0.700277	-0.327555	-0.477295
Data276	-0.503337	-1.140951	-0.867106	-0.778605	-0.418701	-0.561727
Data277	-0.57841	-1.189982	-0.914917	-0.866699	-0.501302	-0.636597
Data278	-0.649821	-1.238607	-0.942179	-0.945028	-0.56661	-0.710449
Data279	-0.713298	-1.280518	-0.991007	-1.022746	-0.623983	-0.741374
Data280	-0.77596	-1.322428	-1.052653	-1.098226	-0.671997	-0.755819
Data281	-0.824788	-1.354167	-1.119995	-1.171672	-0.726318	-0.805664
Data282	-0.856934	-1.37736	-1.174316	-1.233724	-0.792033	-0.862834
Data283	-0.899251	-1.407064	-1.224162	-1.290894	-0.865885	-0.92041
Data284	-0.943604	-1.439209	-1.266886	-1.338501	-0.924886	-0.983887
Data285	-0.996908	-1.463623	-1.302083	-1.380005	-0.973307	-1.036377
Data286	-1.051636	-1.479289	-1.315715	-1.416423	-1.012573	-1.083781
Data287	-1.112264	-1.483561	-1.32019	-1.452433	-1.060181	-1.12793
Data288	-1.157227	-1.471965	-1.318766	-1.500651	-1.108398	-1.163534
Data289	-1.188965	-1.465861	-1.338298	-1.543783	-1.133423	-1.187134
Data290	-1.205241	-1.48173	-1.383667	-1.581624	-1.158447	-1.217041
Data291	-1.220093	-1.505127	-1.434937	-1.613159	-1.194661	-1.25
Data292	-1.239014	-1.513062	-1.462402	-1.651408	-1.234334	-1.282756
Data293	-1.264242	-1.516113	-1.473592	-1.688843	-1.269328	-1.30717
Data294	-1.291707	-1.523844	-1.482747	-1.703491	-1.294963	-1.321411
Data295	-1.310018	-1.52181	-1.49821	-1.71346	-1.307983	-1.320801
Data296	-1.324666	-1.514079	-1.502889	-1.717122	-1.30249	-1.31958
Data297	-1.33728	-1.491496	-1.496785	-1.721191	-1.281738	-1.335856
Data298	-1.339315	-1.457926	-1.497599	-1.725667	-1.263021	-1.350098
Data299	-1.355184	-1.431478	-1.498413	-1.727295	-1.267497	-1.363932
Data300	-1.37797	-1.410116	-1.486206	-1.734823	-1.275838	-1.375936
Data301	-1.389974	-1.385701	-1.473185	-1.743571	-1.2736	-1.363118
Data302	-1.393433	-1.36027	-1.455892	-1.749878	-1.277669	-1.357218
Data303	-1.395671	-1.31897	-1.439819	-1.753133	-1.295166	-1.34257
Data304	-1.378581	-1.281535	-1.437785	-1.730143	-1.299235	-1.322021
Data305	-1.351929	-1.253662	-1.431681	-1.708171	-1.288045	-1.298625
Data306	-1.321004	-1.245321	-1.427205	-1.696777	-1.271973	-1.285197
Data307	-1.301473	-1.241252	-1.421509	-1.688232	-1.253662	-1.27299
Data308	-1.300049	-1.230469	-1.418457	-1.680094	-1.242472	-1.195272
Data309	-1.287435	-1.217041	-1.422729	-1.670736	-1.226603	-1.154378
Data310	-1.263021	-1.190999	-1.399536	-1.66036	-1.219889	-1.147461
Data311	-1.241455	-1.161296	-1.361287	-1.645915	-1.197917	-1.150513
Data312	-1.219279	-1.131388	-1.328125	-1.619059	-1.18042	-1.15092
Data313	-1.205851	-1.097412	-1.301066	-1.592204	-1.172282	-1.140137
Data314	-1.197713	-1.057129	-1.277262	-1.557414	-1.161499	-1.12793
Data315	-1.18693	-1.019694	-1.252645	-1.522013	-1.148885	-1.123657
Data316	-1.173503	-0.991618	-1.223551	-1.493327	-1.13973	-1.124674
Data317	-1.165771	-0.960897	-1.206258	-1.460164	-1.133219	-1.120605
Data318	-1.154785	-0.933228	-1.182861	-1.427409	-1.121216	-1.098226
Data319	-1.130981	-0.913493	-1.159668	-1.394246	-1.111247	-1.073201
Data320	-1.103516	-0.88562	-1.129761	-1.372681	-1.095785	-1.047363
Data321	-1.077677	-0.85022	-1.109416	-1.363525	-1.084188	-1.018677
Data322	-1.059774	-0.815226	-1.107788	-1.357015	-1.075643	-0.98409
Data323	-1.04248	-0.779826	-1.09314	-1.339111	-1.06425	-0.957031
Data324	-1.014811	-0.740763	-1.070964	-1.303914	-1.054077	-0.944621
Data325	-0.99589	-0.708008	-1.034749	-1.267293	-1.047567	-0.934041
Data326	-0.972697	-0.681152	-0.994059	-1.224365	-1.036377	-0.899455
Data327	-0.942179	-0.65328	-0.953166	-1.185506	-1.02417	-0.865479
Data328	-0.924072	-0.621134	-0.924072	-1.161092	-1.001587	-0.832113
Data329	-0.904134	-0.584106	-0.891724	-1.134644	-0.9729	-0.810547
Data330	-0.88033	-0.557658	-0.870361	-1.102498	-0.946248	-0.69397
Data331	-0.862834	-0.53894	-0.851847	-1.071981	-0.925496	-0.596313
Data332	-0.842285	-0.514323	-0.834757	-1.04777	-0.891927	-0.571696
Data333	-0.814209	-0.472412	-0.813802	-1.019491	-0.866089	-0.580037
Data334	-0.786133	-0.433757	-0.779622	-0.990601	-0.839844	-0.596924
Data335	-0.772298	-0.40507	-0.741984	-0.954793	-0.801799	-0.617879
Data336	-0.763753	-0.368652	-0.718791	-0.905558	-0.778198	-0.627035
Data337	-0.748698	-0.326945	-0.703532	-0.874634	-0.762736	-0.626831
Data338	-0.733032	-0.299072	-0.686442	-0.848999	-0.74646	-0.61971
Data339	-0.717367	-0.281576	-0.676066	-0.821533	-0.73995	-0.604451
Data340	-0.703125	-0.262044	-0.644328	-0.809123	-0.731405	-0.586955
Data341	-0.678507	-0.253296	-0.605672	-0.797323	-0.716146	-0.576579
Data342	-0.659383	-0.24943	-0.572917	-0.772502	-0.706584	-0.556234
Data343	-0.629883	-0.227458	-0.550944	-0.735474	-0.697632	-0.529378
Data344	-0.5955	-0.186361	-0.526937	-0.680745	-0.683187	-0.49764
Data345	-0.57312	-0.15096	-0.504761	-0.631917	-0.672201	-0.412598
Data346	-0.562134	-0.117798	-0.486247	-0.5896	-0.655721	-0.335083
Data347	-0.555013	-0.091756	-0.466919	-0.552165	-0.639445	-0.305379
Data348	-0.540771	-0.072225	-0.452474	-0.530802	-0.626628	-0.304362
Data349	-0.532837	-0.046794	-0.444743	-0.52002	-0.615438	-0.320841
Data350	-0.509237	-0.035807	-0.441081	-0.500692	-0.59611	-0.256958
Data351	-0.473022	-0.02238	-0.441895	-0.487061	-0.579834	-0.152181
Data352	-0.441488	0.009969	-0.441081	-0.467122	-0.566203	-0.12736
Data353	-0.408529	0.041707	-0.434367	-0.454102	-0.535889	-0.144246
Data354	-0.383708	0.064901	-0.421143	-0.437215	-0.523885	-0.18514
Data355	-0.371908	0.076497	-0.400594	-0.41626	-0.512492	-0.221151
Data356	-0.354004	0.095215	-0.376383	-0.384725	-0.50883	-0.246379
Data357	-0.344645	0.109049	-0.37028	-0.350952	-0.506592	-0.251465
Data358	-0.329386	0.130005	-0.371501	-0.320028	-0.500488	-0.248413
Data359	-0.312703	0.16276	-0.356852	-0.305176	-0.481567	-0.239665
Data360	-0.299886	0.195313	-0.339355	-0.305379	-0.463664	-0.227254
Data361	-0.273438	0.225627	-0.321248	-0.305786	-0.448608	-0.21993
Data362	-0.242513	0.254517	-0.308634	-0.282593	-0.436198	-0.210775
Data363	-0.211995	0.274455	-0.304362	-0.246175	-0.428263	-0.207926
Data364	-0.189209	0.2712	-0.291951	-0.212809	-0.436808	-0.212402
Data365	-0.174561	0.275065	-0.27832	-0.188395	-0.454305	-0.216471
Data366	-0.162354	0.294393	-0.256144	-0.171712	-0.465088	-0.196533
Data367	-0.142212	0.315552	-0.230713	-0.178426	-0.472209	-0.192261
Data368	-0.110881	0.344442	-0.218099	-0.186564	-0.473836	-0.199992
Data369	-0.078532	0.373128	-0.212606	-0.185954	-0.470988	-0.19104
Data370	-0.063477	0.395915	-0.194906	-0.180664	-0.471802	-0.16154
Data371	-0.05778	0.408732	-0.184123	-0.170492	-0.472412	-0.134888
Data372	-0.045369	0.418701	-0.174154	-0.148519	-0.456543	-0.110881
Data373	-0.028076	0.437622	-0.16805	-0.136922	-0.442301	-0.089518
Data374	-0.030924	0.454102	-0.158081	-0.12797	-0.434367	-0.083822
Data375	-0.041504	0.475057	-0.160929	-0.113525	-0.422974	-0.094198
Data376	-0.059001	0.491536	-0.169474	-0.09786	-0.414429	-0.095011
Data377	-0.069173	0.501302	-0.171712	-0.087687	-0.402018	-0.084839
Data378	-0.075277	0.50415	-0.16744	-0.093587	-0.391642	-0.067952
Data379	-0.073853	0.503743	-0.163778	-0.092367	-0.384521	-0.053507
Data380	-0.058594	0.514526	-0.166016	-0.087077	-0.388997	-0.05717
Data381	-0.047607	0.548503	-0.15564	-0.078939	-0.394287	-0.06897
Data382	-0.040487	0.576782	-0.140788	-0.078939	-0.405884	-0.087484
Data383	-0.025228	0.579631	-0.119425	-0.083008	-0.421549	-0.102539
Data384	-0.023193	0.57251	-0.102539	-0.063883	-0.438843	-0.107829
Data385	-0.0118	0.575562	-0.095418	-0.042318	-0.448405	-0.112508
Data386	-0.000407	0.568237	-0.085246	-0.026042	-0.45105	-0.104777
Data387	0.003255	0.558268	-0.073446	-0.015462	-0.431925	-0.087687
Data388	0.007324	0.555216	-0.076497	0.002238	-0.420532	-0.059814
Data389	0.00529	0.549927	-0.084025	0.013428	-0.429281	-0.031331
Data390	0.001628	0.543823	-0.099487	0.017293	-0.438029	-0.031128
Data391	0.001221	0.544637	-0.112712	0.029907	-0.433146	-0.046183
Data392	0.007121	0.545247	-0.123291	0.054932	-0.427856	-0.055745
Data393	0.000203	0.552775	-0.130615	0.06307	-0.426432	-0.061035
Data394	-0.000814	0.578003	-0.120646	0.07548	-0.420532	-0.065918
Data395	0.006307	0.600382	-0.104167	0.080363	-0.425008	-0.085856
Data396	0.007324	0.618693	-0.095011	0.068156	-0.426229	-0.10437
Data397	0.003052	0.647786	-0.094401	0.04598	-0.432332	-0.112101
Data398	-0.0059	0.651042	-0.084432	0.035197	-0.449829	-0.124512
Data399	-0.002645	0.650431	-0.077718	0.019735	-0.478719	-0.142008
Data400	0.002645	0.658773	-0.079549	0.029093	-0.49235	-0.155436
Data401	0.0059	0.67159	-0.08138	0.034587	-0.484009	-0.155843
Data402	0.00529	0.666911	-0.083618	0.030518	-0.465495	-0.171916
Data403	-0.004883	0.65328	-0.091349	0.046387	-0.444539	-0.192261
Data404	-0.02238	0.649007	-0.098063	0.073649	-0.420125	-0.221558
Data405	-0.027669	0.646973	-0.096842	0.091146	-0.396322	-0.246989
Data406	-0.033366	0.640055	-0.104167	0.098674	-0.395101	-0.257161
Data407	-0.038452	0.645142	-0.117594	0.102946	-0.407104	-0.260824
Data408	-0.039876	0.656942	-0.133667	0.109456	-0.414836	-0.244141
Data409	-0.039266	0.67159	-0.142008	0.110881	-0.423584	-0.230306
Data410	-0.042725	0.674642	-0.148722	0.108236	-0.422974	-0.243327
Data411	-0.036621	0.673625	-0.15564	0.098877	-0.427043	-0.258789
Data412	-0.051066	0.666097	-0.15564	0.083008	-0.432129	-0.264689
Data413	-0.061442	0.653076	-0.146688	0.065918	-0.439046	-0.261841
Data414	-0.061442	0.649414	-0.143433	0.066935	-0.437012	-0.258789
Data415	-0.064494	0.637004	-0.160726	0.086873	-0.440267	-0.262655
Data416	-0.075277	0.643107	-0.159709	0.098267	-0.448201	-0.2712
Data417	-0.067749	0.646362	-0.164591	0.106201	-0.457764	-0.277303
Data418	-0.062866	0.651855	-0.174154	0.101929	-0.472209	-0.285441
Data419	-0.055949	0.663859	-0.17924	0.094198	-0.479126	-0.301107
Data420	-0.049845	0.680745	-0.177205	0.08606	-0.472616	-0.311279
Data421	-0.056966	0.694377	-0.171712	0.083211	-0.471802	-0.307821
Data422	-0.062663	0.700684	-0.156047	0.085449	-0.469767	-0.302531
Data423	-0.079142	0.711466	-0.12736	0.096639	-0.466919	-0.295003
Data424	-0.089518	0.725098	-0.111287	0.097453	-0.467326	-0.294393
Data425	-0.099691	0.725505	-0.110881	0.092977	-0.477091	-0.304159
Data426	-0.110067	0.72408	-0.108439	0.09257	-0.484416	-0.326945
Data427	-0.123494	0.728556	-0.112305	0.088094	-0.507202	-0.300293
Data428	-0.12675	0.721232	-0.101522	0.083211	-0.523275	-0.269775
Data429	-0.121867	0.718587	-0.078939	0.071004	-0.508626	-0.275472
Data430	-0.10376	0.724487	-0.063273	0.073242	-0.49825	-0.294393
Data431	-0.084839	0.733032	-0.060628	0.074259	-0.495809	-0.328369
Data432	-0.073446	0.732625	-0.060221	0.083211	-0.491536	-0.363159
Data433	-0.06897	0.738729	-0.060425	0.098267	-0.474854	-0.392253
Data434	-0.076497	0.738729	-0.072225	0.104574	-0.46224	-0.403849
Data435	-0.092367	0.72998	-0.075684	0.111287	-0.462036	-0.410563
Data436	-0.113322	0.730184	-0.083415	0.115967	-0.468343	-0.411987
Data437	-0.14445	0.734049	-0.089722	0.107015	-0.47465	-0.396322
Data438	-0.172323	0.746663	-0.107625	0.101115	-0.475871	-0.374349
Data439	-0.191447	0.765381	-0.099894	0.089111	-0.472412	-0.364787
Data440	-0.198161	0.77596	-0.079549	0.075887	-0.467733	-0.35909
Data441	-0.19633	0.784098	-0.060832	0.075684	-0.46936	-0.343831
Data442	-0.19633	0.804036	-0.030924	0.090129	-0.465698	-0.30009
Data443	-0.184937	0.820313	-0.021973	0.094198	-0.451457	-0.25411
Data444	-0.179443	0.818685	-0.021973	0.087891	-0.42806	-0.229696
Data445	-0.180664	0.812174	-0.024007	0.096436	-0.412394	-0.230916
Data446	-0.187988	0.81604	-0.027466	0.10966	-0.404867	-0.247396
Data447	-0.189006	0.818481	-0.033773	0.120239	-0.403849	-0.272217
Data448	-0.189412	0.83313	-0.036621	0.117188	-0.405273	-0.286458
Data449	-0.194499	0.852865	-0.027873	0.121867	-0.407308	-0.296427
Data450	-0.194906	0.86853	-0.016276	0.12736	-0.422974	-0.3007
Data451	-0.185547	0.871582	0.003052	0.123088	-0.453288	-0.286051
Data452	-0.176595	0.86731	0.019531	0.116577	-0.466715	-0.225016
Data453	-0.180868	0.874227	0.041504	0.114339	-0.467733	-0.207113
Data454	-0.188192	0.876058	0.061035	0.124919	-0.468547	-0.214844
Data455	-0.189819	0.881958	0.068766	0.140177	-0.466512	-0.228271
Data456	-0.184733	0.896606	0.071411	0.151367	-0.465902	-0.241903
Data457	-0.183716	0.905355	0.085653	0.143433	-0.463257	-0.249634
Data458	-0.194295	0.912272	0.098674	0.142212	-0.457357	-0.247599
Data459	-0.195313	0.926514	0.116781	0.120239	-0.441488	-0.255941
Data460	-0.19633	0.936076	0.123901	0.099487	-0.410767	-0.260824
Data461	-0.19043	0.934652	0.114746	0.08606	-0.394897	-0.248617
Data462	-0.191243	0.923869	0.098877	0.067952	-0.389811	-0.232951
Data463	-0.205485	0.901082	0.098877	0.059814	-0.379639	-0.234985
Data464	-0.19104	0.889893	0.102946	0.059611	-0.364583	-0.244751
Data465	-0.175781	0.881144	0.112305	0.066732	-0.343628	-0.239258
Data466	-0.158488	0.882568	0.113932	0.077718	-0.331421	-0.228882
Data467	-0.136515	0.887655	0.121663	0.087891	-0.333049	-0.204468
Data468	-0.128174	0.9021	0.146281	0.081584	-0.340373	-0.176799
Data469	-0.132039	0.932007	0.178223	0.079956	-0.334269	-0.119222
Data470	-0.143229	0.956624	0.19694	0.087484	-0.321859	-0.084839
Data471	-0.152588	0.962728	0.212402	0.091349	-0.298258	-0.076701
Data472	-0.15096	0.956421	0.223389	0.094808	-0.2712	-0.053507
Data473	-0.135091	0.9611	0.234375	0.114136	-0.250651	-0.053914
Data474	-0.120443	0.964559	0.230509	0.14384	-0.229289	-0.059611
Data475	-0.111898	0.965983	0.217896	0.161336	-0.209757	-0.058797
Data476	-0.113322	0.97758	0.206909	0.158081	-0.195516	-0.05778
Data477	-0.124512	0.985718	0.199992	0.159302	-0.181478	-0.049032
Data478	-0.136922	0.997314	0.20284	0.148112	-0.175985	-0.043945
Data479	-0.138753	1.013387	0.198975	0.13916	-0.16866	-0.035604
Data480	-0.142212	1.033529	0.199382	0.112305	-0.167847	-0.018311
Data481	-0.144857	1.039225	0.218709	0.095215	-0.153198	0.009562
Data482	-0.137939	1.045532	0.232951	0.090942	-0.130819	0.050252
Data483	-0.140584	1.052043	0.246379	0.096029	-0.106201	0.066732
Data484	-0.131226	1.061605	0.257365	0.112915	-0.089518	0.072632
Data485	-0.122477	1.055298	0.255941	0.123088	-0.072632	0.077515
Data486	-0.111694	1.028239	0.230916	0.117798	-0.06307	0.102132
Data487	-0.091756	1.006673	0.213013	0.115967	-0.068156	0.132039
Data488	-0.080363	0.995483	0.219727	0.119425	-0.059408	0.154419
Data489	-0.083008	0.994873	0.249227	0.116984	-0.05188	0.168864
Data490	-0.082397	0.995483	0.274048	0.112915	-0.034383	0.179647
Data491	-0.080973	1.010742	0.2712	0.09847	-0.018921	0.201416
Data492	-0.077718	1.024373	0.263062	0.078125	0.005493	0.228068
Data493	-0.085246	1.026611	0.245972	0.061849	0.033569	0.246379
Data494	-0.092367	1.025798	0.243937	0.049845	0.060425	0.245768
Data495	-0.094198	1.027629	0.235596	0.043538	0.081787	0.250448
Data496	-0.083618	1.033936	0.236816	0.038249	0.103963	0.258382
Data497	-0.062256	1.047567	0.247396	0.034993	0.113118	0.268758
Data498	-0.050659	1.066691	0.254924	0.037638	0.119629	0.277507
Data499	-0.055135	1.062419	0.262451	0.041911	0.122274	0.301921
Data500	-0.05717	1.050415	0.270793	0.055339	0.126343	0.326945
Data501	-0.067139	1.045939	0.285238	0.072835	0.12085	0.337524
Data502	-0.074056	1.054688	0.292358	0.100505	0.12207	0.351969
Data503	-0.074259	1.054077	0.289103	0.113322	0.147095	0.349528
Data504	-0.074056	1.049398	0.284831	0.105184	0.168457	0.3479
Data505	-0.066325	1.055705	0.275472	0.095011	0.186768	0.348714
Data506	-0.063273	1.076864	0.249023	0.091756	0.221558	0.342407
Data507	-0.066732	1.085612	0.222982	0.096232	0.251058	0.344645
Data508	-0.071818	1.068319	0.205282	0.087077	0.264689	0.358683
Data509	-0.073853	1.050618	0.200806	0.077718	0.278931	0.428467
Data510	-0.07548	1.054891	0.211182	0.077515	0.302531	0.499878
Data511	-0.052083	1.059774	0.222168	0.071208	0.318604	0.527547
Data512	-0.015666	1.03658	0.234375	0.06897	0.354004	0.532633
Data513	0.014648	1.005859	0.240275	0.071818	0.368245	0.519206
Data514	0.028076	0.984904	0.240072	0.068156	0.351766	0.51005
Data515	0.024821	0.961711	0.236613	0.053101	0.343424	0.499878
Data516	0.027059	0.940552	0.229492	0.0295	0.344442	0.488281
Data517	0.025635	0.924683	0.231934	0.006104	0.349121	0.473022
Data518	0.029907	0.915527	0.243123	-0.004272	0.345866	0.518188
Data519	0.036418	0.92509	0.250448	-0.015462	0.349528	0.528158
Data520	0.037435	0.931193	0.241292	-0.026245	0.36438	0.508219
Data521	0.052897	0.929159	0.238647	-0.043132	0.379842	0.49174
Data522	0.07487	0.918172	0.253092	-0.056763	0.401815	0.47994
Data523	0.084635	0.901082	0.257161	-0.064901	0.427653	0.472412
Data524	0.079142	0.889689	0.24882	-0.059814	0.441691	0.48116
Data525	0.06897	0.886841	0.244751	-0.051066	0.453491	0.534058
Data526	0.058797	0.878906	0.231934	-0.05188	0.46224	0.56783
Data527	0.059001	0.862834	0.208333	-0.055745	0.463053	0.568034
Data528	0.073039	0.854899	0.188395	-0.055135	0.456543	0.571899
Data529	0.093384	0.853882	0.174561	-0.056152	0.455119	0.548706
Data530	0.109456	0.854696	0.154012	-0.054525	0.444946	0.517985
Data531	0.128988	0.847982	0.145874	-0.05188	0.423787	0.514933
Data532	0.141805	0.815837	0.157878	-0.050863	0.414836	0.517375
Data533	0.138957	0.778198	0.171916	-0.055949	0.418294	0.513102
Data534	0.137533	0.757446	0.176595	-0.072021	0.428467	0.511271
Data535	0.143636	0.756429	0.174764	-0.097046	0.442301	0.510254
Data536	0.146891	0.758667	0.167847	-0.12146	0.459391	0.50883
Data537	0.143433	0.766602	0.165202	-0.126953	0.471802	0.515137
Data538	0.147705	0.776978	0.163778	-0.127157	0.47526	0.523071
Data539	0.157064	0.781047	0.157674	-0.123901	0.470785	0.529989
Data540	0.156453	0.776571	0.156047	-0.122274	0.458781	0.527954
Data541	0.161133	0.755208	0.146281	-0.111287	0.457153	0.532023
Data542	0.175578	0.73466	0.132853	-0.108439	0.475464	0.524495
Data543	0.185954	0.704346	0.106201	-0.112508	0.492554	0.512695
Data544	0.189616	0.672607	0.06897	-0.110474	0.507813	0.507406
Data545	0.192261	0.637004	0.038045	-0.113322	0.508016	0.49113
Data546	0.194906	0.623576	0.01709	-0.133464	0.506592	0.478312
Data547	0.193888	0.617269	0.016073	-0.143636	0.517171	0.465088
Data548	0.20813	0.612996	0.019531	-0.146077	0.529989	0.512695
Data549	0.223592	0.611369	0.025431	-0.142212	0.534668	0.53894
Data550	0.231323	0.603841	0.030111	-0.139364	0.546061	0.536702
Data551	0.243123	0.592041	0.035807	-0.130412	0.560506	0.529378
Data552	0.242716	0.568237	0.048625	-0.12675	0.572713	0.591227
Data553	0.246989	0.541585	0.051473	-0.133667	0.582479	0.617472
Data554	0.258382	0.509237	0.056559	-0.146688	0.586751	0.596517
Data555	0.278524	0.483398	0.071411	-0.164388	0.585734	0.556641
Data556	0.295003	0.477702	0.094808	-0.179443	0.590617	0.524089
Data557	0.310465	0.472819	0.116374	-0.178426	0.593872	0.506795
Data558	0.325928	0.465088	0.124715	-0.164185	0.574341	0.491333
Data559	0.349121	0.445353	0.125529	-0.152384	0.558879	0.464884
Data560	0.36967	0.415649	0.125936	-0.138957	0.55013	0.441081
Data561	0.361938	0.391032	0.121053	-0.130412	0.538737	0.42867
Data562	0.334066	0.365601	0.113729	-0.115356	0.542399	0.414429
Data563	0.30721	0.342	0.097046	-0.104167	0.562337	0.401611
Data564	0.28951	0.330404	0.072835	-0.084432	0.58492	0.392253
Data565	0.27771	0.331421	0.054932	-0.07487	0.605265	0.383504
Data566	0.266724	0.343221	0.032145	-0.07609	0.613403	0.438843
Data567	0.267741	0.340169	0.020955	-0.084432	0.618286	0.506795
Data568	0.280355	0.32959	0.004272	-0.100301	0.615845	0.505981
Data569	0.285645	0.310059	-0.020955	-0.119629	0.610962	0.477702
Data570	0.290527	0.292765	-0.03418	-0.131226	0.611776	0.44515
Data571	0.28951	0.275269	-0.04008	-0.132243	0.617269	0.41158
Data572	0.300293	0.252686	-0.042725	-0.136312	0.61381	0.395711
Data573	0.306803	0.225627	-0.030111	-0.143026	0.606893	0.407104
Data574	0.318197	0.210571	-0.031942	-0.152995	0.607096	0.406698
Data575	0.325114	0.192464	-0.0295	-0.173543	0.600179	0.377197
Data576	0.318197	0.170695	-0.035197	-0.177002	0.588786	0.342407
Data577	0.325928	0.152995	-0.035807	-0.171305	0.588175	0.312297
Data578	0.329386	0.141398	-0.036011	-0.167033	0.593262	0.295207
Data579	0.331217	0.137939	-0.046794	-0.167033	0.601807	0.283407
Data580	0.328166	0.138143	-0.047404	-0.169474	0.598755	0.266317
Data581	0.313924	0.122477	-0.067139	-0.175985	0.5837	0.232951
Data582	0.297038	0.076701	-0.082397	-0.182088	0.566813	0.224609
Data583	0.292155	0.027669	-0.095418	-0.174561	0.555216	0.229289
Data584	0.290527	-0.007324	-0.115356	-0.181274	0.551961	0.228475
Data585	0.293783	-0.03479	-0.128174	-0.192057	0.550334	0.228475
Data586	0.302734	-0.060425	-0.140584	-0.218709	0.55013	0.240275
Data587	0.314128	-0.083008	-0.150757	-0.238851	0.539958	0.253703
Data588	0.309245	-0.102539	-0.16276	-0.254517	0.522054	0.247192
Data589	0.298665	-0.105998	-0.174764	-0.256551	0.524089	0.217896
Data590	0.268148	-0.112508	-0.181681	-0.254924	0.522868	0.178833
Data591	0.23763	-0.131022	-0.187174	-0.251465	0.513713	0.147095
Data592	0.204468	-0.154012	-0.190837	-0.247803	0.492554	0.130819
Data593	0.177409	-0.184937	-0.199585	-0.253092	0.473836	0.125326
Data594	0.152384	-0.221965	-0.224406	-0.267944	0.465291	0.113118
Data595	0.110881	-0.266927	-0.253906	-0.287069	0.460815	0.096842
Data596	0.081584	-0.311686	-0.278931	-0.295817	0.449015	0.069377
Data597	0.07609	-0.356852	-0.302531	-0.292358	0.444946	0.043538
Data598	0.070394	-0.391846	-0.30721	-0.300293	0.431112	0.031535
Data599	0.060425	-0.413818	-0.310465	-0.313924	0.414429	0.018311
Data600	0.039063	-0.431315	-0.33549	-0.317383	0.403239	0.016479
Data601	0.012614	-0.434977	-0.373739	-0.322876	0.378825	0.005086
Data602	-0.024211	-0.449626	-0.40446	-0.326335	0.36438	-0.016886
Data603	-0.07019	-0.486247	-0.425822	-0.337728	0.355632	-0.044556
Data604	-0.107829	-0.520426	-0.439453	-0.347087	0.344645	-0.078125
Data605	-0.134481	-0.55542	-0.447388	-0.358683	0.339559	-0.110881
Data606	-0.158081	-0.598755	-0.444539	-0.372925	0.315145	-0.13916
Data607	-0.18453	-0.6486	-0.448812	-0.394084	0.281576	-0.169474
Data608	-0.203654	-0.693156	-0.465902	-0.421753	0.245158	-0.182699
Data609	-0.231323	-0.72937	-0.482178	-0.443726	0.206095	-0.190837
Data610	-0.262451	-0.756632	-0.490519	-0.465902	0.183105	-0.208944
Data611	-0.289103	-0.785116	-0.506795	-0.483195	0.164591	-0.227051
Data612	-0.307821	-0.815837	-0.527547	-0.502523	0.151367	-0.247599
Data613	-0.335083	-0.853678	-0.550537	-0.525716	0.134074	-0.238647
Data614	-0.36438	-0.887044	-0.578613	-0.55481	0.118815	-0.250854
Data615	-0.400187	-0.911662	-0.618083	-0.56661	0.105184	-0.294596
Data616	-0.457967	-0.945638	-0.649821	-0.579834	0.071208	-0.334066
Data617	-0.501912	-0.974731	-0.667521	-0.585327	0.046794	-0.35848
Data618	-0.525716	-1.006673	-0.67627	-0.5955	0.017497	-0.382487
Data619	-0.553385	-1.036784	-0.686035	-0.608521	-0.010579	-0.417684
Data620	-0.59082	-1.07137	-0.709839	-0.626628	-0.027262	-0.456136
Data621	-0.622965	-1.106974	-0.746257	-0.643717	-0.040894	-0.493164
Data622	-0.655518	-1.142578	-0.771077	-0.64799	-0.058797	-0.53833
Data623	-0.683797	-1.185099	-0.805868	-0.6604	-0.07487	-0.58492
Data624	-0.697632	-1.225179	-0.836385	-0.678507	-0.094401	-0.633138
Data625	-0.713298	-1.257528	-0.861206	-0.699666	-0.112101	-0.670573
Data626	-0.72937	-1.274007	-0.885417	-0.727743	-0.152791	-0.698853
Data627	-0.748291	-1.293742	-0.913696	-0.754191	-0.19694	-0.715535
Data628	-0.765991	-1.331177	-0.926107	-0.776774	-0.225423	-0.726522
Data629	-0.795085	-1.384277	-0.932821	-0.788778	-0.245158	-0.749308
Data630	-0.829061	-1.433512	-0.95459	-0.794474	-0.257772	-0.772095
Data631	-0.859985	-1.471151	-0.980632	-0.811971	-0.265706	-0.786133
Data632	-0.89091	-1.507568	-1.001994	-0.841675	-0.279541	-0.805868
Data633	-0.934041	-1.53951	-1.022135	-0.884806	-0.295003	-0.806681
Data634	-0.961711	-1.559652	-1.044922	-0.921021	-0.305379	-0.817464
Data635	-1.009725	-1.573283	-1.074219	-0.94991	-0.325317	-0.833333
Data636	-1.060588	-1.593628	-1.109212	-0.97229	-0.344035	-0.856527
Data637	-1.09904	-1.611735	-1.147461	-0.996908	-0.365804	-0.884196
Data638	-1.121826	-1.630656	-1.176961	-1.002604	-0.392863	-0.915527
Data639	-1.141357	-1.652018	-1.203817	-1.002401	-0.416056	-0.947673
