# Supplementary material for: Integration of MRI and somatosensory evoked potentials facilitate diagnosis of spinal cord compression
Source: Sci Rep. 2023 May 15;13:7861. doi: 10.1038/s41598-023-34832-2 (PMC10185544; doi:10.1038/s41598-023-34832-2)
Supplement: Supplementary file 3 — Supplementary Information 3. [file 41598_2023_34832_MOESM3_ESM.zip › Preoperative SSEP data/spinal cord compression group/5878459_2/5878459_2_Rt Tibial SEP_Cz'-Fpz_201219_121754.csv]

Index	1	2	3	4	5	6
Name	Cz'-Fpz	Cz'-Fpz	Cz'-Fpz	Cz'-Fpz	Cz'-Fpz	Cz'-Fpz
Time	2.02002E+13	2.02002E+13	2.02002E+13	2.02002E+13	2.02002E+13	2.02002E+13
Highcut	500	500	500	500	500	500
Lowcut	10	10	10	10	10	10
Period	0.000156	0.000156	0.000156	0.000156	0.000156	0.000156
Averages	120	120	120	120	120	120
Int (mA)	19.5/19.6mA	19.5/19.6mA	19.5/19.6mA	19.5/19.6mA	19.5/19.6mA	19.5/19.6mA
Pulse Width (�gs)	200�s	200�s	200�s	200�s	200�s	200�s
Rep Rate (Hz)	3.11Hz	3.11Hz	3.11Hz	3.11Hz	3.11Hz	3.11Hz
Data0	0.179443	-0.38147	0.63029	0.02238	-0.652059	0.542399
Data1	-2.66744	-2.489624	-1.682129	-1.986084	-4.899902	-1.368815
Data2	-4.668986	-5.716349	-4.928589	-5.407511	-3.993734	-4.935303
Data3	-1.410929	-2.669067	-1.602376	-2.33724	-0.539144	-1.898804
Data4	0.767008	0.032145	0.96639	0.351969	1.066081	0.764974
Data5	1.789347	1.2854	2.178752	1.577962	1.723633	1.981812
Data6	2.114461	1.698812	2.59786	1.985067	1.781616	2.396851
Data7	2.035319	1.624349	2.533773	1.907756	1.547445	2.325846
Data8	1.761678	1.305135	2.213338	1.57491	1.20341	2.014567
Data9	1.426188	0.910238	1.815389	1.165568	0.855306	1.630249
Data10	1.109416	0.544027	1.447347	0.783285	0.545044	1.277262
Data11	0.858358	0.258789	1.142171	0.487467	0.308838	0.991821
Data12	0.666911	0.050049	0.905965	0.285848	0.159098	0.786947
Data13	0.53894	-0.08728	0.744222	0.164388	0.076294	0.654907
Data14	0.471598	-0.169678	0.649211	0.082397	0.03418	0.575562
Data15	0.452067	-0.211385	0.615234	0.034993	0.014648	0.526326
Data16	0.46814	-0.218302	0.614624	0.004272	0.025024	0.501302
Data17	0.475667	-0.203044	0.619507	0.013021	0.031738	0.497437
Data18	0.473429	-0.188395	0.62439	0.017904	0.031535	0.507202
Data19	0.46936	-0.181071	0.624186	-0.00651	0.034993	0.508423
Data20	0.463257	-0.182088	0.619914	-0.020345	0.038656	0.512695
Data21	0.45695	-0.178019	0.629476	-0.009562	0.055339	0.51473
Data22	0.456746	-0.167847	0.649618	0.003662	0.074259	0.509644
Data23	0.450846	-0.158895	0.664266	0.003459	0.088298	0.51005
Data24	0.458577	-0.163981	0.661825	0.00529	0.085856	0.516154
Data25	0.480143	-0.168457	0.652669	-0.008341	0.07609	0.512492
Data26	0.490723	-0.185954	0.643311	-0.019531	0.068766	0.497233
Data27	0.481771	-0.187988	0.639445	-0.038249	0.057983	0.481364
Data28	0.461833	-0.185547	0.641479	-0.054118	0.05127	0.481771
Data29	0.453898	-0.17863	0.648397	-0.064697	0.039673	0.485433
Data30	0.45105	-0.175578	0.654093	-0.078328	0.065104	0.481974
Data31	0.440267	-0.187378	0.6427	-0.087687	0.057373	0.482992
Data32	0.424805	-0.21403	0.611979	-0.098063	0.039673	0.476481
Data33	0.427246	-0.228475	0.581258	-0.098267	0.029297	0.455322
Data34	0.440674	-0.222778	0.552368	-0.105794	0.013428	0.438436
Data35	0.450439	-0.218506	0.526733	-0.110881	-0.006307	0.438639
Data36	0.461222	-0.211182	0.504964	-0.132039	-0.010579	0.434163
Data37	0.470785	-0.199788	0.504354	-0.156657	-0.001424	0.431519
Data38	0.472616	-0.191854	0.488688	-0.16276	0.01241	0.435994
Data39	0.471802	-0.185547	0.475464	-0.164795	0.02299	0.452067
Data40	0.472209	-0.186361	0.476481	-0.157674	0.018717	0.467936
Data41	0.463867	-0.194499	0.481771	-0.157878	0.019328	0.459188
Data42	0.456543	-0.196533	0.487061	-0.150553	0.032349	0.444743
Data43	0.448201	-0.184733	0.486247	-0.16154	0.040487	0.427856
Data44	0.436605	-0.16866	0.48584	-0.19165	0.042318	0.410156
Data45	0.420532	-0.16276	0.476888	-0.203451	0.037842	0.402222
Data46	0.421549	-0.160522	0.465698	-0.208333	0.020549	0.39978
Data47	0.431722	-0.171916	0.455322	-0.224202	0.0118	0.387166
Data48	0.44515	-0.180054	0.444743	-0.233968	0.007731	0.380859
Data49	0.444743	-0.176188	0.42806	-0.251465	-0.007528	0.368245
Data50	0.427856	-0.164185	0.419922	-0.26062	-0.0295	0.338949
Data51	0.407308	-0.160116	0.414632	-0.26062	-0.041707	0.306803
Data52	0.382487	-0.173543	0.408936	-0.263265	-0.048625	0.281169
Data53	0.364583	-0.192668	0.405273	-0.275065	-0.052694	0.25472
Data54	0.354614	-0.222575	0.380859	-0.2948	-0.044759	0.23234
Data55	0.350342	-0.238037	0.34729	-0.293986	-0.032756	0.20813
Data56	0.346069	-0.244751	0.334066	-0.27181	-0.025024	0.188192
Data57	0.344238	-0.230306	0.323486	-0.252482	-0.03479	0.176799
Data58	0.340373	-0.195313	0.3243	-0.236613	-0.036011	0.180257
Data59	0.343831	-0.16154	0.358887	-0.227254	-0.036621	0.196126
Data60	0.358887	-0.132243	0.399577	-0.209757	-0.030518	0.214233
Data61	0.38737	-0.108236	0.439453	-0.194906	-0.026245	0.232544
Data62	0.421956	-0.096232	0.468547	-0.186361	-0.023193	0.264282
Data63	0.453288	-0.079549	0.49825	-0.180461	-0.027059	0.290731
Data64	0.475871	-0.061035	0.515544	-0.177612	-0.014852	0.311279
Data65	0.492757	-0.047404	0.522461	-0.167847	0.005697	0.320638
Data66	0.520833	-0.033976	0.54423	-0.15035	0.013631	0.325317
Data67	0.545654	-0.006917	0.566813	-0.131022	0.010986	0.328166
Data68	0.553996	0.009155	0.587362	-0.09908	0.018311	0.316976
Data69	0.563151	0.014242	0.604655	-0.071615	0.031942	0.305176
Data70	0.562134	0.004679	0.606079	-0.067749	0.042114	0.301717
Data71	0.564575	0.008952	0.600586	-0.073446	0.053914	0.307007
Data72	0.564575	0.013428	0.602824	-0.093994	0.049438	0.31779
Data73	0.557251	0.018717	0.581258	-0.110677	0.033366	0.319214
Data74	0.53772	0.023193	0.559489	-0.123698	0.007731	0.317383
Data75	0.527547	0.0236	0.541789	-0.145671	-0.015869	0.315755
Data76	0.52124	0.014648	0.512492	-0.158488	-0.05127	0.303752
Data77	0.50883	-0.008952	0.478312	-0.16805	-0.091349	0.300496
Data78	0.493164	-0.035197	0.46346	-0.186361	-0.113525	0.304362
Data79	0.485229	-0.044352	0.470785	-0.206909	-0.108643	0.301717
Data80	0.492554	-0.042318	0.479126	-0.221558	-0.095825	0.300496
Data81	0.488078	-0.022786	0.490723	-0.221558	-0.092163	0.304972
Data82	0.47526	-0.016276	0.49764	-0.217489	-0.092773	0.2948
Data83	0.465698	-0.012817	0.503337	-0.221354	-0.101725	0.284627
Data84	0.470988	-0.012614	0.491333	-0.222371	-0.108643	0.275269
Data85	0.474447	-0.015869	0.475057	-0.218913	-0.107422	0.270386
Data86	0.494588	-0.021769	0.467936	-0.214233	-0.093384	0.284831
Data87	0.505575	-0.017293	0.46875	-0.205485	-0.071615	0.296021
Data88	0.495605	-0.000407	0.468343	-0.207113	-0.057983	0.299276
Data89	0.476685	0.0236	0.445964	-0.211589	-0.054728	0.289103
Data90	0.474447	0.040283	0.421346	-0.204061	-0.061442	0.284831
Data91	0.480347	0.043538	0.390625	-0.178426	-0.08138	0.287679
Data92	0.488078	0.029907	0.37618	-0.163778	-0.093791	0.296631
Data93	0.495402	0.025838	0.383504	-0.167033	-0.085042	0.3125
Data94	0.508016	0.045369	0.393677	-0.153809	-0.089925	0.31901
Data95	0.514933	0.06307	0.410563	-0.154419	-0.094401	0.321452
Data96	0.508219	0.06307	0.413411	-0.160319	-0.089722	0.328166
Data97	0.509644	0.058594	0.401611	-0.157471	-0.068359	0.323893
Data98	0.542196	0.060832	0.393066	-0.148722	-0.044963	0.323283
Data99	0.566406	0.079956	0.386759	-0.144857	-0.036825	0.335286
Data100	0.567424	0.101115	0.374349	-0.144653	-0.039673	0.343018
Data101	0.569661	0.112101	0.362752	-0.151571	-0.045776	0.32959
Data102	0.558675	0.117798	0.355021	-0.164185	-0.050049	0.316569
Data103	0.536906	0.116781	0.352173	-0.175985	-0.040487	0.298665
Data104	0.52063	0.117594	0.356852	-0.17924	-0.033773	0.27771
Data105	0.511271	0.123494	0.364176	-0.167236	-0.02238	0.267131
Data106	0.516154	0.126953	0.373128	-0.148315	-0.007121	0.259806
Data107	0.531209	0.125936	0.381063	-0.136719	-0.003052	0.274658
Data108	0.537313	0.121257	0.382487	-0.138143	-0.002848	0.288086
Data109	0.535685	0.12675	0.37089	-0.121257	0.020549	0.298869
Data110	0.525106	0.121257	0.351156	-0.09908	0.049032	0.305379
Data111	0.517782	0.101522	0.345866	-0.096639	0.060832	0.307821
Data112	0.504354	0.077311	0.338542	-0.109456	0.066732	0.299683
Data113	0.507202	0.061849	0.333455	-0.104167	0.079346	0.296631
Data114	0.513713	0.072225	0.328573	-0.102336	0.098063	0.287882
Data115	0.526123	0.08667	0.329997	-0.097453	0.115967	0.286458
Data116	0.543823	0.104574	0.337524	-0.106201	0.134481	0.286458
Data117	0.562744	0.120646	0.349935	-0.102336	0.149333	0.299276
Data118	0.585531	0.130412	0.352987	-0.104574	0.159912	0.317179
Data119	0.601196	0.136922	0.341187	-0.11027	0.156657	0.319621
Data120	0.615641	0.140788	0.316976	-0.111084	0.143636	0.309041
Data121	0.630697	0.139567	0.298462	-0.11027	0.13387	0.298258
Data122	0.637817	0.133057	0.282796	-0.112712	0.118612	0.299886
Data123	0.647583	0.122274	0.2712	-0.110067	0.112508	0.29541
Data124	0.657349	0.10437	0.268148	-0.116374	0.121867	0.295817
Data125	0.655721	0.094401	0.271606	-0.11617	0.122681	0.303955
Data126	0.653076	0.101725	0.277507	-0.098267	0.119019	0.317586
Data127	0.651652	0.106201	0.264486	-0.084432	0.115153	0.333252
Data128	0.650024	0.11556	0.230713	-0.086263	0.112915	0.34729
Data129	0.643921	0.125326	0.193685	-0.098267	0.12085	0.356445
Data130	0.634766	0.13326	0.161743	-0.104167	0.129191	0.365601
Data131	0.63151	0.147502	0.138753	-0.104167	0.140177	0.366007
Data132	0.625407	0.173136	0.131226	-0.102539	0.132039	0.355835
Data133	0.624797	0.187988	0.129598	-0.125122	0.122681	0.342
Data134	0.629476	0.194499	0.123494	-0.147298	0.12797	0.324707
Data135	0.630086	0.198568	0.118408	-0.16215	0.14506	0.32491
Data136	0.63151	0.197347	0.135701	-0.165609	0.16744	0.338338
Data137	0.641479	0.192668	0.151164	-0.176595	0.175171	0.352376
Data138	0.643921	0.17863	0.154012	-0.193685	0.174561	0.356445
Data139	0.628866	0.164795	0.142415	-0.195719	0.17334	0.343831
Data140	0.614217	0.158895	0.125122	-0.193888	0.163574	0.32491
Data141	0.611369	0.147705	0.095215	-0.196737	0.145874	0.312297
Data142	0.614014	0.133057	0.073039	-0.188192	0.145874	0.306193
Data143	0.617879	0.125732	0.061035	-0.18453	0.174561	0.298869
Data144	0.623372	0.121257	0.043538	-0.191243	0.199585	0.298055
Data145	0.630086	0.118815	0.010173	-0.190226	0.206299	0.308024
Data146	0.644124	0.115153	-0.005086	-0.183716	0.206706	0.315145
Data147	0.63151	0.108032	-0.02299	-0.174764	0.209554	0.304159
Data148	0.625203	0.087077	-0.04659	-0.163981	0.207723	0.290527
Data149	0.634969	0.071615	-0.053914	-0.168864	0.194906	0.276896
Data150	0.653483	0.06897	-0.056763	-0.181478	0.193888	0.266317
Data151	0.662028	0.064697	-0.064087	-0.190023	0.20813	0.2712
Data152	0.65389	0.069173	-0.087687	-0.193888	0.207926	0.284831
Data153	0.621338	0.07019	-0.111084	-0.203654	0.203451	0.2889
Data154	0.6014	0.089315	-0.121867	-0.210775	0.205688	0.281779
Data155	0.588582	0.103963	-0.121257	-0.21342	0.201823	0.273844
Data156	0.591024	0.098674	-0.113322	-0.21342	0.194295	0.284424
Data157	0.600179	0.092163	-0.121257	-0.213826	0.174764	0.287476
Data158	0.596517	0.081991	-0.140991	-0.202637	0.158691	0.293172
Data159	0.581665	0.063477	-0.156453	-0.20874	0.140381	0.301514
Data160	0.583496	0.054932	-0.183512	-0.210164	0.122477	0.305786
Data161	0.590007	0.044352	-0.202433	-0.203247	0.10437	0.297241
Data162	0.588379	0.038045	-0.218099	-0.216268	0.084432	0.290731
Data163	0.575562	0.0295	-0.21403	-0.241496	0.085042	0.29012
Data164	0.571086	0.02238	-0.200195	-0.26123	0.082601	0.294596
Data165	0.560303	0.028687	-0.208333	-0.264486	0.079549	0.286662
Data166	0.541789	0.032959	-0.218099	-0.266317	0.085042	0.270589
Data167	0.533244	0.025024	-0.236003	-0.25533	0.094808	0.265706
Data168	0.535075	0.00651	-0.246582	-0.251058	0.083822	0.257568
Data169	0.541585	-0.00061	-0.265503	-0.252279	0.069377	0.253296
Data170	0.547892	-0.009766	-0.279134	-0.253092	0.064697	0.260417
Data171	0.547078	-0.016479	-0.2771	-0.251668	0.056763	0.266317
Data172	0.541178	-0.013835	-0.274455	-0.247599	0.053914	0.272013
Data173	0.542196	0.003459	-0.276286	-0.234782	0.042725	0.285848
Data174	0.542806	0.004883	-0.280965	-0.23173	0.052694	0.301921
Data175	0.557048	-0.003255	-0.288696	-0.224813	0.092367	0.319824
Data176	0.556844	-0.0118	-0.301514	-0.221965	0.137736	0.335693
Data177	0.553792	-0.006714	-0.309652	-0.227051	0.155843	0.34139
Data178	0.537923	0.004272	-0.315552	-0.233765	0.151164	0.353597
Data179	0.522868	0.004272	-0.323893	-0.241903	0.147705	0.36967
Data180	0.518392	0.0118	-0.335083	-0.247192	0.138143	0.370483
Data181	0.524495	0.017904	-0.337931	-0.253092	0.131632	0.363159
Data182	0.535278	0.024618	-0.343221	-0.261434	0.139567	0.353394
Data183	0.532023	0.021769	-0.364787	-0.269368	0.133057	0.373128
Data184	0.532837	0.017497	-0.361125	-0.269979	0.128377	0.406901
Data185	0.533854	0.012614	-0.335286	-0.26652	0.142008	0.429484
Data186	0.539144	0.009562	-0.315959	-0.258382	0.166016	0.453491
Data187	0.545451	0.010376	-0.302531	-0.252686	0.192057	0.476481
Data188	0.561523	0.019735	-0.309245	-0.237427	0.205892	0.492757
Data189	0.574137	0.036214	-0.326538	-0.217082	0.21993	0.48584
Data190	0.589193	0.044963	-0.331217	-0.202433	0.239461	0.470785
Data191	0.60791	0.043945	-0.3302	-0.199382	0.263875	0.458374
Data192	0.620117	0.045166	-0.319417	-0.197347	0.268758	0.467122
Data193	0.623372	0.058797	-0.307617	-0.185954	0.260213	0.494385
Data194	0.631714	0.076904	-0.27832	-0.176799	0.259603	0.531209
Data195	0.622559	0.096232	-0.253499	-0.15686	0.27832	0.566203
Data196	0.614217	0.118815	-0.238037	-0.129801	0.310669	0.587158
Data197	0.615438	0.136515	-0.228271	-0.107829	0.327962	0.583293
Data198	0.628255	0.148926	-0.20813	-0.09908	0.345459	0.591024
Data199	0.645752	0.154012	-0.188802	-0.103353	0.354614	0.602824
Data200	0.6663	0.156657	-0.154622	-0.10966	0.375366	0.611369
Data201	0.68807	0.161947	-0.134684	-0.107015	0.396932	0.610555
Data202	0.709229	0.160522	-0.120646	-0.096842	0.421956	0.606486
Data203	0.720215	0.153198	-0.091349	-0.084025	0.418498	0.6073
Data204	0.720418	0.151367	-0.072632	-0.063477	0.413411	0.614827
Data205	0.754598	0.158488	-0.062052	-0.032552	0.414429	0.637614
Data206	0.803019	0.172933	-0.042521	0.009766	0.417277	0.67159
Data207	0.82723	0.186971	-0.025431	0.059204	0.44047	0.714925
Data208	0.852661	0.189209	-0.009969	0.090332	0.470581	0.754801
Data209	0.874837	0.198161	0.008341	0.117594	0.526326	0.788981
Data210	0.881551	0.209961	0.034993	0.147298	0.582275	0.822957
Data211	0.898641	0.239054	0.060018	0.15625	0.627035	0.842082
Data212	0.918579	0.286458	0.093791	0.156657	0.654704	0.859782
Data213	0.936076	0.319824	0.124919	0.168254	0.671183	0.875854
Data214	0.97758	0.339762	0.154622	0.200399	0.702718	0.880941
Data215	1.001587	0.35848	0.182699	0.260824	0.733643	0.889282
Data216	1.027222	0.376994	0.202026	0.317993	0.77535	0.903931
Data217	1.050415	0.389404	0.226847	0.355428	0.800578	0.927531
Data218	1.057536	0.402425	0.256958	0.384928	0.810954	0.973104
Data219	1.078288	0.417887	0.291341	0.414022	0.820516	1.009115
Data220	1.094971	0.444336	0.337728	0.435384	0.845337	1.037801
Data221	1.116943	0.483805	0.383504	0.475057	0.893758	1.062826
Data222	1.13973	0.527954	0.406291	0.509237	0.950521	1.086426
Data223	1.151123	0.565796	0.448608	0.540975	1.00647	1.101278
Data224	1.153158	0.601196	0.487671	0.578613	1.05896	1.127726
Data225	1.132813	0.623779	0.517171	0.614014	1.092326	1.147868
Data226	1.11084	0.635986	0.535685	0.641683	1.113485	1.174316
Data227	1.092529	0.651042	0.538534	0.660604	1.129354	1.201579
Data228	1.063639	0.657756	0.532227	0.670369	1.130575	1.2205
Data229	1.011353	0.658773	0.551961	0.687663	1.129557	1.2323
Data230	0.966593	0.639648	0.567017	0.689494	1.123454	1.226196
Data231	0.939941	0.615438	0.579224	0.686035	1.120402	1.209513
Data232	0.930379	0.596313	0.5955	0.674032	1.098429	1.163534
Data233	0.924276	0.585124	0.591431	0.643107	1.073201	1.111857
Data234	0.9139	0.583496	0.566813	0.613607	1.058553	1.066691
Data235	0.902507	0.575765	0.532633	0.591634	1.05245	1.03658
Data236	0.88501	0.562541	0.513306	0.581665	1.042684	1.003418
Data237	0.862223	0.561117	0.509033	0.579834	1.027222	0.98409
Data238	0.841878	0.550741	0.505168	0.583903	1.00118	0.962118
Data239	0.828654	0.535075	0.49825	0.57373	0.956421	0.940348
Data240	0.816854	0.517578	0.500692	0.558879	0.916138	0.921834
Data241	0.818278	0.497437	0.51005	0.546265	0.882365	0.920614
Data242	0.813599	0.483805	0.515544	0.54484	0.857951	0.928141
Data243	0.792033	0.480754	0.509033	0.534465	0.837809	0.920614
Data244	0.755208	0.479736	0.490926	0.511882	0.811361	0.896403
Data245	0.727946	0.463664	0.472209	0.49703	0.780843	0.878499
Data246	0.704346	0.455119	0.449829	0.483602	0.754395	0.857544
Data247	0.687459	0.450236	0.423787	0.475871	0.729574	0.842692
Data248	0.67159	0.432129	0.40568	0.458984	0.713094	0.825399
Data249	0.658162	0.406291	0.401001	0.431112	0.698853	0.796509
Data250	0.650635	0.38269	0.397949	0.411174	0.678304	0.755208
Data251	0.63741	0.373128	0.397135	0.371704	0.649007	0.72876
Data252	0.605469	0.348511	0.390015	0.321655	0.625407	0.706177
Data253	0.559489	0.320231	0.359904	0.285441	0.586548	0.68217
Data254	0.514119	0.29541	0.330607	0.25411	0.528361	0.659383
Data255	0.46814	0.249023	0.309245	0.22522	0.475667	0.631307
Data256	0.430298	0.204875	0.282389	0.200806	0.41687	0.592651
Data257	0.382284	0.170085	0.257365	0.179647	0.348511	0.552572
Data258	0.336711	0.140177	0.227051	0.142212	0.286051	0.496419
Data259	0.293986	0.105184	0.203247	0.091553	0.22054	0.429484
Data260	0.247599	0.063883	0.188599	0.037028	0.148112	0.366211
Data261	0.202026	0.025431	0.172729	-0.006307	0.089315	0.31311
Data262	0.146891	0.006307	0.146077	-0.062459	0.028076	0.263265
Data263	0.082601	-0.016479	0.111084	-0.111287	-0.037842	0.21464
Data264	0.023804	-0.042928	0.062866	-0.162557	-0.111084	0.164185
Data265	-0.013631	-0.088094	0.008138	-0.220133	-0.177002	0.11617
Data266	-0.060221	-0.129191	-0.04008	-0.273234	-0.245768	0.054728
Data267	-0.110881	-0.167033	-0.084025	-0.318197	-0.306396	-0.008341
Data268	-0.165609	-0.218506	-0.112101	-0.344035	-0.359904	-0.079346
Data269	-0.216471	-0.283813	-0.129191	-0.358683	-0.411174	-0.135905
Data270	-0.263672	-0.351766	-0.147502	-0.380656	-0.457967	-0.189209
Data271	-0.299886	-0.406291	-0.193685	-0.42216	-0.507813	-0.240479
Data272	-0.32369	-0.438436	-0.251872	-0.463257	-0.556844	-0.291341
Data273	-0.350952	-0.447998	-0.306396	-0.491536	-0.604858	-0.343628
Data274	-0.378621	-0.452271	-0.352987	-0.528564	-0.666097	-0.395508
Data275	-0.400594	-0.48055	-0.38798	-0.565186	-0.739746	-0.454508
Data276	-0.419922	-0.505981	-0.423381	-0.606079	-0.792643	-0.493571
Data277	-0.43986	-0.522868	-0.448201	-0.641073	-0.837809	-0.546672
Data278	-0.452677	-0.54952	-0.460205	-0.681152	-0.883789	-0.604655
Data279	-0.472005	-0.578817	-0.458781	-0.713704	-0.934652	-0.659587
Data280	-0.489502	-0.598755	-0.445964	-0.735067	-0.968221	-0.699463
Data281	-0.509644	-0.613607	-0.431925	-0.74117	-0.979411	-0.727336
Data282	-0.530599	-0.61259	-0.429077	-0.741577	-0.973104	-0.753377
Data283	-0.559082	-0.604655	-0.443929	-0.755819	-0.977173	-0.784709
Data284	-0.565186	-0.609131	-0.468343	-0.774129	-1.002401	-0.82194
Data285	-0.556437	-0.609334	-0.513102	-0.791219	-1.019694	-0.835978
Data286	-0.54484	-0.608927	-0.546672	-0.788981	-1.033122	-0.86141
Data287	-0.526937	-0.623169	-0.557658	-0.786133	-1.054891	-0.881551
Data288	-0.508423	-0.631714	-0.56132	-0.784098	-1.077881	-0.912882
Data289	-0.512288	-0.630697	-0.571289	-0.772705	-1.102702	-0.928955
Data290	-0.526123	-0.639242	-0.56722	-0.762533	-1.125285	-0.9375
Data291	-0.532227	-0.641073	-0.548706	-0.755819	-1.145223	-0.94401
Data292	-0.53772	-0.620931	-0.526937	-0.740356	-1.160889	-0.941976
Data293	-0.53894	-0.60791	-0.493368	-0.738729	-1.16923	-0.938517
Data294	-0.537923	-0.617879	-0.460815	-0.747681	-1.173096	-0.942993
Data295	-0.523275	-0.609538	-0.449626	-0.754395	-1.173096	-0.943807
Data296	-0.512492	-0.59082	-0.440877	-0.759277	-1.174927	-0.939128
Data297	-0.504354	-0.57902	-0.440674	-0.763753	-1.188151	-0.935669
Data298	-0.492961	-0.568034	-0.444946	-0.745036	-1.195882	-0.931396
Data299	-0.485433	-0.550537	-0.453288	-0.715535	-1.188965	-0.927734
Data300	-0.470785	-0.530802	-0.447388	-0.678914	-1.168213	-0.930176
Data301	-0.44515	-0.506592	-0.453288	-0.640869	-1.142375	-0.922445
Data302	-0.412394	-0.475871	-0.451864	-0.611776	-1.115112	-0.914917
Data303	-0.369059	-0.449015	-0.447184	-0.581462	-1.097412	-0.889282
Data304	-0.338542	-0.404663	-0.431925	-0.552979	-1.08195	-0.84432
Data305	-0.323079	-0.371297	-0.406494	-0.52714	-1.060994	-0.799154
Data306	-0.310059	-0.352173	-0.384521	-0.505371	-1.047567	-0.765381
Data307	-0.29541	-0.338745	-0.365397	-0.486857	-1.02478	-0.756226
Data308	-0.269775	-0.334066	-0.344849	-0.461019	-1.007487	-0.748698
Data309	-0.238037	-0.334473	-0.312907	-0.431722	-0.996501	-0.739543
Data310	-0.209961	-0.3243	-0.284627	-0.402425	-0.98938	-0.732829
Data311	-0.187785	-0.299479	-0.26591	-0.385742	-0.980632	-0.726115
Data312	-0.168864	-0.274862	-0.250651	-0.364787	-0.96639	-0.719808
Data313	-0.135498	-0.246785	-0.22583	-0.337524	-0.942993	-0.715535
Data314	-0.102946	-0.216471	-0.198161	-0.302327	-0.922241	-0.701701
Data315	-0.095215	-0.180664	-0.169474	-0.259399	-0.906779	-0.696208
Data316	-0.095011	-0.153809	-0.125732	-0.235392	-0.884196	-0.673218
Data317	-0.075277	-0.134277	-0.096842	-0.224813	-0.860799	-0.641683
Data318	-0.044556	-0.105591	-0.089925	-0.206502	-0.832723	-0.601807
Data319	0.00061	-0.071004	-0.079549	-0.169474	-0.799764	-0.565796
Data320	0.049845	-0.033162	-0.050049	-0.124308	-0.776571	-0.542196
Data321	0.097656	-0.008545	-0.022786	-0.078125	-0.760295	-0.498454
Data322	0.137329	0.016683	-0.002645	-0.040283	-0.733032	-0.461222
Data323	0.152791	0.050456	0.025431	-0.003459	-0.702718	-0.437215
Data324	0.168864	0.080363	0.051473	0.032756	-0.65328	-0.41036
Data325	0.19104	0.107625	0.09908	0.065715	-0.616252	-0.382894
Data326	0.205485	0.120646	0.144653	0.099894	-0.586955	-0.368856
Data327	0.218302	0.138346	0.166829	0.132446	-0.548706	-0.368449
Data328	0.246175	0.159098	0.19104	0.15686	-0.517578	-0.362752
Data329	0.274455	0.164185	0.206095	0.18514	-0.492961	-0.347697
Data330	0.301921	0.172729	0.218913	0.20813	-0.46346	-0.313924
Data331	0.331217	0.185954	0.236613	0.24231	-0.424194	-0.276286
Data332	0.362956	0.204468	0.264893	0.278117	-0.38859	-0.246989
Data333	0.397542	0.238851	0.281982	0.326131	-0.359701	-0.220744
Data334	0.434977	0.268962	0.302938	0.414836	-0.333659	-0.187378
Data335	0.457967	0.302124	0.327555	0.453695	-0.307821	-0.147502
Data336	0.476685	0.333455	0.347087	0.47465	-0.291545	-0.119222
Data337	0.496419	0.366414	0.378418	0.489299	-0.2771	-0.091553
Data338	0.516561	0.39856	0.413411	0.49703	-0.255941	-0.08728
Data339	0.534465	0.417684	0.431722	0.512492	-0.224406	-0.077718
Data340	0.559285	0.437012	0.45166	0.542399	-0.184733	-0.059204
Data341	0.587158	0.452881	0.480957	0.569661	-0.152995	-0.049438
Data342	0.603434	0.467122	0.510457	0.597127	-0.121257	-0.043945
Data343	0.61971	0.499268	0.527954	0.631917	-0.089111	-0.033773
Data344	0.635986	0.526733	0.538737	0.670166	-0.059408	-0.015055
Data345	0.656738	0.533447	0.543823	0.692342	-0.036621	0.01119
Data346	0.678914	0.541992	0.546468	0.711873	-0.007731	0.022176
Data347	0.679321	0.552165	0.555623	0.727539	0.033366	0.025635
Data348	0.682373	0.570475	0.573934	0.738932	0.067342	0.028076
Data349	0.693766	0.578003	0.578817	0.748901	0.094808	0.037842
Data350	0.716553	0.585734	0.56783	0.773722	0.107625	0.054321
Data351	0.724894	0.586548	0.575765	0.802205	0.111491	0.065104
Data352	0.734049	0.578003	0.598755	0.837402	0.122274	0.073242
Data353	0.747884	0.588989	0.623372	0.87321	0.138346	0.087891
Data354	0.760905	0.60201	0.628255	0.901082	0.146077	0.108643
Data355	0.756429	0.614014	0.628662	0.934855	0.14974	0.124308
Data356	0.749919	0.625407	0.6427	0.965169	0.161947	0.140584
Data357	0.744019	0.629069	0.660604	0.98999	0.195516	0.155843
Data358	0.730998	0.629883	0.666504	1.005046	0.228068	0.163167
Data359	0.72347	0.638835	0.667114	1.009115	0.267944	0.171916
Data360	0.735067	0.654297	0.677287	1.014608	0.299886	0.174967
Data361	0.745036	0.652873	0.687256	1.021525	0.31901	0.171916
Data362	0.740967	0.647786	0.68929	1.027832	0.323893	0.174357
Data363	0.725301	0.65918	0.697225	1.040446	0.329793	0.172119
Data364	0.716553	0.680745	0.698853	1.049805	0.330607	0.174561
Data365	0.712687	0.690918	0.704346	1.060588	0.339762	0.179647
Data366	0.698649	0.689494	0.697225	1.086426	0.35319	0.195719
Data367	0.685832	0.682983	0.70048	1.105957	0.359294	0.201213
Data368	0.689087	0.681763	0.696615	1.125692	0.368652	0.213623
Data369	0.69987	0.699666	0.677897	1.126709	0.380249	0.243327
Data370	0.710246	0.705363	0.678304	1.114705	0.391846	0.259196
Data371	0.714722	0.688477	0.68929	1.109212	0.407511	0.266927
Data372	0.719808	0.670573	0.699056	1.107178	0.43457	0.274658
Data373	0.734049	0.65389	0.69987	1.113688	0.45166	0.282796
Data374	0.744222	0.633748	0.687866	1.133016	0.471191	0.282796
Data375	0.750529	0.614217	0.674642	1.147868	0.487467	0.276693
Data376	0.75297	0.603231	0.679728	1.158244	0.493571	0.263265
Data377	0.759074	0.586344	0.688477	1.170044	0.488485	0.249227
Data378	0.747884	0.57373	0.684204	1.175537	0.485433	0.236613
Data379	0.725301	0.57373	0.661214	1.182658	0.483398	0.230306
Data380	0.710856	0.594686	0.653076	1.171468	0.49113	0.240682
Data381	0.691325	0.603638	0.646566	1.153768	0.503133	0.258993
Data382	0.672607	0.605672	0.636597	1.151937	0.530599	0.281169
Data383	0.659587	0.603841	0.630493	1.150716	0.557658	0.310262
Data384	0.654704	0.601807	0.621338	1.147868	0.56783	0.322876
Data385	0.64738	0.594076	0.614421	1.151937	0.573934	0.311279
Data386	0.645549	0.584513	0.603434	1.146647	0.580444	0.284831
Data387	0.649618	0.57373	0.587565	1.14502	0.5896	0.263062
Data388	0.661214	0.558879	0.578817	1.15804	0.596313	0.253499
Data389	0.664673	0.552368	0.578003	1.171265	0.583903	0.258382
Data390	0.657145	0.553589	0.581258	1.182251	0.56132	0.261637
Data391	0.646769	0.552979	0.579834	1.188965	0.560303	0.252686
Data392	0.620931	0.538737	0.581665	1.182658	0.584717	0.245158
Data393	0.579631	0.531209	0.59021	1.166382	0.611369	0.254924
Data394	0.542399	0.531209	0.596313	1.162109	0.625	0.254313
Data395	0.535482	0.543009	0.595296	1.166585	0.620524	0.246785
Data396	0.536702	0.542806	0.581665	1.170247	0.606689	0.240072
Data397	0.528564	0.530599	0.568237	1.184285	0.591024	0.224406
Data398	0.528361	0.519816	0.553385	1.190186	0.594076	0.206299
Data399	0.528158	0.505778	0.553792	1.203003	0.594889	0.191447
Data400	0.521037	0.484823	0.563965	1.213786	0.579631	0.175578
Data401	0.500488	0.468343	0.563558	1.210124	0.562948	0.155843
Data402	0.481567	0.453695	0.557048	1.188354	0.562134	0.14445
Data403	0.47465	0.447591	0.547485	1.170451	0.586344	0.134074
Data404	0.466919	0.44515	0.543009	1.140747	0.622355	0.134888
Data405	0.449015	0.445353	0.537109	1.120199	0.654297	0.139771
Data406	0.437419	0.441284	0.528158	1.111857	0.676066	0.146281
Data407	0.430501	0.443929	0.526733	1.115723	0.671183	0.15096
Data408	0.423584	0.448201	0.524495	1.114502	0.657552	0.154419
Data409	0.414225	0.442505	0.525513	1.109619	0.638631	0.147705
Data410	0.393473	0.437826	0.525513	1.105143	0.6132	0.155233
Data411	0.369466	0.442505	0.528564	1.101685	0.594482	0.152181
Data412	0.359701	0.435588	0.538534	1.101888	0.578003	0.134888
Data413	0.361532	0.428467	0.54362	1.083577	0.571086	0.111084
Data414	0.37028	0.41748	0.539958	1.061808	0.579224	0.09908
Data415	0.364176	0.408122	0.531413	1.04187	0.577393	0.099894
Data416	0.345459	0.386556	0.50883	1.02946	0.565186	0.100098
Data417	0.338949	0.371297	0.493978	1.027222	0.556844	0.090739
Data418	0.341797	0.363973	0.491333	1.02478	0.553385	0.065715
Data419	0.332845	0.367839	0.491536	1.017456	0.559896	0.042928
Data420	0.320231	0.369263	0.493774	0.996704	0.553385	0.008748
Data421	0.3066	0.365804	0.493571	0.975952	0.523478	-0.0413
Data422	0.282186	0.360514	0.496623	0.976156	0.496216	-0.079956
Data423	0.247803	0.362549	0.501709	0.982259	0.482788	-0.092367
Data424	0.215047	0.362549	0.499064	0.965169	0.467733	-0.084025
Data425	0.193888	0.364583	0.499674	0.941976	0.454712	-0.065918
Data426	0.186157	0.360107	0.50354	0.931803	0.460612	-0.062256
Data427	0.177612	0.37028	0.517171	0.9198	0.453288	-0.075887
Data428	0.17863	0.37089	0.516561	0.902507	0.447591	-0.100708
Data429	0.180868	0.371704	0.484619	0.89742	0.445557	-0.12207
Data430	0.18453	0.374349	0.447591	0.88562	0.441895	-0.136719
Data431	0.186971	0.374552	0.427653	0.869751	0.433757	-0.142619
Data432	0.177205	0.351969	0.418294	0.858154	0.418498	-0.141398
Data433	0.15686	0.331828	0.420125	0.851034	0.401815	-0.136719
Data434	0.141398	0.325928	0.421753	0.844523	0.394694	-0.140991
Data435	0.111694	0.326335	0.423584	0.820923	0.397135	-0.159098
Data436	0.087891	0.316976	0.425008	0.81014	0.381673	-0.183512
Data437	0.070801	0.296021	0.417887	0.802002	0.366618	-0.196533
Data438	0.055745	0.289307	0.401001	0.786947	0.363973	-0.192464
Data439	0.039266	0.2948	0.382894	0.779215	0.356445	-0.191447
Data440	0.027873	0.307007	0.373535	0.777588	0.3538	-0.19104
Data441	0.018921	0.326945	0.350138	0.761719	0.349325	-0.200399
Data442	-0.001017	0.336507	0.319214	0.739339	0.332845	-0.211995
Data443	-0.016073	0.338542	0.304972	0.716349	0.302938	-0.230916
Data444	-0.026449	0.338135	0.311279	0.70516	0.271606	-0.250854
Data445	-0.038249	0.327148	0.322469	0.68807	0.26062	-0.265706
Data446	-0.046794	0.306193	0.320231	0.665283	0.263875	-0.267741
Data447	-0.043945	0.289307	0.300903	0.650838	0.263265	-0.268555
Data448	-0.049235	0.279948	0.268962	0.640666	0.252482	-0.280151
Data449	-0.053711	0.278117	0.240072	0.641479	0.247803	-0.291951
Data450	-0.044352	0.286865	0.231323	0.637817	0.262248	-0.307821
Data451	-0.0295	0.296631	0.232544	0.633341	0.284017	-0.320028
Data452	-0.029093	0.297648	0.221965	0.629679	0.281779	-0.327759
Data453	-0.053507	0.288493	0.211182	0.623983	0.272217	-0.338745
Data454	-0.083822	0.284831	0.209351	0.604858	0.261637	-0.340576
Data455	-0.121053	0.287679	0.207926	0.57902	0.246175	-0.344645
Data456	-0.139771	0.287882	0.208333	0.537923	0.23234	-0.354411
Data457	-0.124919	0.281982	0.208333	0.483805	0.211589	-0.351563
Data458	-0.100098	0.279338	0.214233	0.452271	0.199992	-0.354004
Data459	-0.085856	0.275065	0.21403	0.437012	0.186768	-0.359497
Data460	-0.074666	0.286662	0.201823	0.435588	0.181274	-0.36499
Data461	-0.062663	0.304159	0.180664	0.440877	0.176799	-0.367635
Data462	-0.067749	0.302124	0.162557	0.447998	0.180461	-0.367635
Data463	-0.09196	0.287476	0.156047	0.446777	0.184123	-0.37679
Data464	-0.115967	0.280355	0.158285	0.436401	0.194092	-0.391642
Data465	-0.125326	0.283203	0.159505	0.420125	0.201619	-0.402018
Data466	-0.133057	0.28951	0.153198	0.395304	0.207723	-0.407104
Data467	-0.142212	0.288086	0.128988	0.380859	0.215454	-0.411784
Data468	-0.151571	0.289714	0.112101	0.36967	0.236816	-0.425822
Data469	-0.144043	0.294393	0.109253	0.355428	0.244751	-0.437622
Data470	-0.145671	0.304972	0.09786	0.350545	0.251668	-0.448201
Data471	-0.154215	0.320231	0.07609	0.342	0.254517	-0.457967
Data472	-0.182088	0.319214	0.055745	0.326538	0.257772	-0.461426
Data473	-0.218913	0.305176	0.036825	0.290527	0.247192	-0.47526
Data474	-0.255737	0.28361	0.027262	0.25533	0.227661	-0.495199
Data475	-0.284017	0.264079	0.013631	0.218506	0.20752	-0.517782
Data476	-0.303345	0.241292	0.004069	0.189006	0.18514	-0.552979
Data477	-0.328573	0.22054	-0.014038	0.168864	0.15035	-0.578206
Data478	-0.354818	0.19755	-0.019124	0.154215	0.110474	-0.587769
Data479	-0.365601	0.192057	-0.019531	0.145874	0.088094	-0.580444
Data480	-0.370687	0.203857	-0.017497	0.133667	0.077718	-0.57373
Data481	-0.37618	0.218302	-0.030314	0.128377	0.097656	-0.56722
Data482	-0.389608	0.22522	-0.043742	0.11617	0.113118	-0.560913
Data483	-0.396729	0.230306	-0.053914	0.090535	0.123088	-0.540771
Data484	-0.41626	0.224609	-0.073649	0.05717	0.122884	-0.524699
Data485	-0.443115	0.212809	-0.090535	0.0177	0.122274	-0.525309
Data486	-0.470378	0.192464	-0.107422	-0.013631	0.11617	-0.533447
Data487	-0.491943	0.185547	-0.114339	-0.033366	0.098877	-0.537923
Data488	-0.49703	0.179443	-0.113525	-0.048218	0.072632	-0.549927
Data489	-0.504354	0.174967	-0.116577	-0.065308	0.051473	-0.566813
Data490	-0.522054	0.178019	-0.126343	-0.079346	0.049032	-0.556437
Data491	-0.547485	0.184937	-0.138346	-0.082194	0.036825	-0.548706
Data492	-0.572103	0.18453	-0.158895	-0.091756	0.018717	-0.549113
Data493	-0.592448	0.186971	-0.181681	-0.10966	-0.007324	-0.543009
Data494	-0.622152	0.185547	-0.193685	-0.130615	-0.016276	-0.527954
Data495	-0.644735	0.19043	-0.198568	-0.145671	-0.010783	-0.532837
Data496	-0.65979	0.198975	-0.195313	-0.177612	0.004883	-0.54484
Data497	-0.678304	0.210775	-0.18453	-0.19694	0.008138	-0.551351
Data498	-0.697835	0.222371	-0.185954	-0.217285	0.005697	-0.536906
Data499	-0.726522	0.21993	-0.19755	-0.227051	-0.004679	-0.520223
Data500	-0.746257	0.231323	-0.220947	-0.22583	-0.011393	-0.513916
Data501	-0.756836	0.222371	-0.248413	-0.217285	-0.012207	-0.513306
Data502	-0.766195	0.192464	-0.272624	-0.216268	-0.007324	-0.524292
Data503	-0.783081	0.147298	-0.293172	-0.226237	-0.009562	-0.540975
Data504	-0.798747	0.105591	-0.309448	-0.240885	-0.022786	-0.553996
Data505	-0.818888	0.072835	-0.322062	-0.269165	-0.040283	-0.562948
Data506	-0.835978	0.065104	-0.325114	-0.290731	-0.041504	-0.556641
Data507	-0.84493	0.071411	-0.329386	-0.30721	-0.038452	-0.548706
Data508	-0.854492	0.075684	-0.328573	-0.313924	-0.030314	-0.54423
Data509	-0.868734	0.074463	-0.331828	-0.320028	-0.031128	-0.555013
Data510	-0.889689	0.081991	-0.320638	-0.323283	-0.015259	-0.563558
Data511	-0.897013	0.105794	-0.324504	-0.328166	-0.006714	-0.565186
Data512	-0.903727	0.121867	-0.346476	-0.342611	-0.003052	-0.569661
Data513	-0.91512	0.124919	-0.369466	-0.353597	-0.002035	-0.568644
Data514	-0.934652	0.10376	-0.383097	-0.376587	-0.023193	-0.555827
Data515	-0.950521	0.081991	-0.402222	-0.396932	-0.044149	-0.548503
Data516	-0.96049	0.063883	-0.436605	-0.415039	-0.058187	-0.543416
Data517	-0.970256	0.053914	-0.459798	-0.429891	-0.073242	-0.540771
Data518	-0.983683	0.052897	-0.472616	-0.440674	-0.080566	-0.545247
Data519	-1.010335	0.056559	-0.476074	-0.451457	-0.084432	-0.546468
Data520	-1.027222	0.049438	-0.48116	-0.461629	-0.081584	-0.546265
Data521	-1.03536	0.038452	-0.484416	-0.46346	-0.077718	-0.540975
Data522	-1.034749	0.022583	-0.491943	-0.458577	-0.083211	-0.526937
Data523	-1.032918	-0.010376	-0.489095	-0.465698	-0.094604	-0.522054
Data524	-1.029256	-0.042318	-0.49113	-0.484009	-0.095011	-0.522054
Data525	-1.026408	-0.047201	-0.509644	-0.500692	-0.095011	-0.522461
Data526	-1.034139	-0.055135	-0.516154	-0.51473	-0.087077	-0.517782
Data527	-1.063436	-0.071208	-0.517578	-0.505168	-0.076294	-0.514526
Data528	-1.078491	-0.089722	-0.53772	-0.494181	-0.060221	-0.50883
Data529	-1.086629	-0.112305	-0.552979	-0.50293	-0.047404	-0.500488
Data530	-1.097616	-0.145467	-0.548096	-0.516764	-0.046997	-0.493368
Data531	-1.098633	-0.178019	-0.546875	-0.541789	-0.063883	-0.477498
Data532	-1.098633	-0.19633	-0.549316	-0.568237	-0.078532	-0.45756
Data533	-1.100871	-0.198771	-0.54952	-0.582479	-0.086263	-0.449219
Data534	-1.091512	-0.211589	-0.564575	-0.586344	-0.101318	-0.464478
Data535	-1.092529	-0.221965	-0.580648	-0.595093	-0.111694	-0.474854
Data536	-1.105957	-0.246785	-0.597738	-0.593058	-0.116577	-0.466919
Data537	-1.116333	-0.261841	-0.60791	-0.584717	-0.128377	-0.456543
Data538	-1.125692	-0.259196	-0.606689	-0.580851	-0.146077	-0.46285
Data539	-1.136475	-0.254924	-0.613607	-0.578817	-0.161133	-0.459391
Data540	-1.145223	-0.250854	-0.619507	-0.58431	-0.163778	-0.445557
Data541	-1.151123	-0.240682	-0.622355	-0.572917	-0.147502	-0.44047
Data542	-1.154785	-0.232137	-0.624593	-0.574544	-0.131836	-0.438029
Data543	-1.153564	-0.238851	-0.632324	-0.584106	-0.119222	-0.454915
Data544	-1.157023	-0.241903	-0.627848	-0.592448	-0.111898	-0.468547
Data545	-1.164958	-0.244344	-0.627441	-0.594889	-0.11556	-0.477702
Data546	-1.166382	-0.234578	-0.621134	-0.607503	-0.123698	-0.479126
Data547	-1.157837	-0.239868	-0.624593	-0.616252	-0.118205	-0.483602
Data548	-1.161702	-0.258586	-0.649007	-0.621541	-0.135701	-0.482992
Data549	-1.162923	-0.288696	-0.674845	-0.623372	-0.160726	-0.481771
Data550	-1.172485	-0.320841	-0.690511	-0.614217	-0.174357	-0.477295
Data551	-1.184692	-0.334269	-0.710042	-0.610962	-0.177816	-0.483398
Data552	-1.197917	-0.358073	-0.710042	-0.595093	-0.196126	-0.488892
Data553	-1.220093	-0.372314	-0.704142	-0.581868	-0.221558	-0.480754
Data554	-1.246948	-0.369263	-0.697021	-0.581665	-0.258179	-0.448201
Data555	-1.266886	-0.370483	-0.692546	-0.594482	-0.270793	-0.414632
Data556	-1.273397	-0.371501	-0.710449	-0.611369	-0.266724	-0.412598
Data557	-1.274007	-0.374959	-0.741374	-0.620931	-0.26001	-0.42867
Data558	-1.274618	-0.380452	-0.758667	-0.617472	-0.25411	-0.441488
Data559	-1.29069	-0.389404	-0.77006	-0.600789	-0.264079	-0.44637
Data560	-1.321004	-0.406698	-0.790202	-0.589193	-0.264486	-0.448608
Data561	-1.33606	-0.409139	-0.79895	-0.592855	-0.262655	-0.445964
Data562	-1.343384	-0.417277	-0.813395	-0.604248	-0.267944	-0.453695
Data563	-1.346232	-0.411784	-0.820109	-0.627848	-0.277913	-0.453491
Data564	-1.329549	-0.397135	-0.820313	-0.655518	-0.286662	-0.446167
Data565	-1.319377	-0.390422	-0.821533	-0.680339	-0.287272	-0.434367
Data566	-1.333415	-0.403849	-0.831909	-0.68807	-0.281169	-0.424805
Data567	-1.34257	-0.411174	-0.841471	-0.678914	-0.280558	-0.420125
Data568	-1.343791	-0.413411	-0.840251	-0.673828	-0.282593	-0.409953
Data569	-1.348674	-0.42216	-0.832113	-0.668538	-0.284627	-0.402629
Data570	-1.351115	-0.448201	-0.830078	-0.66569	-0.295003	-0.402629
Data571	-1.354574	-0.472616	-0.841471	-0.669963	-0.317383	-0.396729
Data572	-1.36027	-0.493164	-0.855306	-0.675049	-0.338542	-0.406494
Data573	-1.372884	-0.505575	-0.873006	-0.6663	-0.360311	-0.409749
Data574	-1.381632	-0.518595	-0.889893	-0.661418	-0.367839	-0.415243
Data575	-1.38326	-0.536906	-0.89681	-0.651652	-0.360718	-0.414022
Data576	-1.398519	-0.542399	-0.899251	-0.646159	-0.349121	-0.404256
Data577	-1.409098	-0.538534	-0.8962	-0.643717	-0.344645	-0.400798
Data578	-1.407471	-0.53772	-0.893555	-0.649618	-0.347697	-0.398153
Data579	-1.421509	-0.528361	-0.892537	-0.65389	-0.354411	-0.40446
Data580	-1.448568	-0.522461	-0.905355	-0.646362	-0.360107	-0.416056
Data581	-1.463623	-0.53182	-0.930583	-0.659993	-0.361532	-0.442098
Data582	-1.460368	-0.547892	-0.961711	-0.669759	-0.365804	-0.45634
Data583	-1.444295	-0.574748	-0.996704	-0.684204	-0.379435	-0.458171
Data584	-1.426595	-0.600586	-1.008708	-0.68807	-0.407715	-0.458984
Data585	-1.430664	-0.622762	-1.008911	-0.686442	-0.440877	-0.465902
Data586	-1.42863	-0.634359	-1.015828	-0.681356	-0.466715	-0.46936
Data587	-1.417236	-0.635783	-1.022949	-0.675049	-0.47404	-0.470785
Data588	-1.408081	-0.650635	-1.02356	-0.663249	-0.476888	-0.46936
Data589	-1.42924	-0.660807	-1.01359	-0.656331	-0.480957	-0.470581
Data590	-1.445109	-0.678304	-1.003215	-0.668945	-0.476685	-0.464274
Data591	-1.447144	-0.685832	-1.008708	-0.680339	-0.472412	-0.466512
Data592	-1.443888	-0.68217	-1.028849	-0.68217	-0.473226	-0.475871
Data593	-1.448975	-0.688273	-1.05306	-0.671387	-0.483602	-0.489299
Data594	-1.461589	-0.704346	-1.078491	-0.653687	-0.501099	-0.510864
Data595	-1.483561	-0.720418	-1.09375	-0.643514	-0.509644	-0.52063
Data596	-1.501261	-0.730591	-1.10494	-0.640259	-0.512288	-0.509033
Data597	-1.509806	-0.738729	-1.103312	-0.638021	-0.50354	-0.49174
Data598	-1.511637	-0.732422	-1.099447	-0.639648	-0.495402	-0.488485
Data599	-1.508993	-0.722453	-1.120199	-0.634969	-0.506592	-0.487467
Data600	-1.51591	-0.722656	-1.14563	-0.627035	-0.52714	-0.493164
Data601	-1.51652	-0.740967	-1.161702	-0.625	-0.537923	-0.496419
Data602	-1.511841	-0.755412	-1.170247	-0.637207	-0.548706	-0.496623
Data603	-1.509603	-0.780843	-1.166382	-0.644735	-0.548706	-0.506185
Data604	-1.500651	-0.796102	-1.150106	-0.654297	-0.56132	-0.509237
Data605	-1.491089	-0.802205	-1.140137	-0.656331	-0.569661	-0.497233
Data606	-1.490275	-0.803426	-1.150513	-0.655111	-0.563354	-0.494181
Data607	-1.481527	-0.796102	-1.156616	-0.649821	-0.558065	-0.497233
Data608	-1.472575	-0.780436	-1.171672	-0.649414	-0.552979	-0.50415
Data609	-1.472778	-0.77535	-1.200562	-0.653687	-0.573324	-0.49174
Data610	-1.490682	-0.794881	-1.222331	-0.669759	-0.596924	-0.476888
Data611	-1.501872	-0.82723	-1.230876	-0.683187	-0.608521	-0.462036
Data612	-1.513265	-0.868734	-1.233317	-0.680542	-0.624797	-0.466309
Data613	-1.520386	-0.901286	-1.233724	-0.691935	-0.644938	-0.486247
Data614	-1.514282	-0.918783	-1.222941	-0.704956	-0.663656	-0.506795
Data615	-1.499023	-0.918579	-1.217041	-0.721029	-0.680542	-0.519206
Data616	-1.503703	-0.922445	-1.217651	-0.723674	-0.682576	-0.515544
Data617	-1.502889	-0.933634	-1.235962	-0.727132	-0.678914	-0.504964
Data618	-1.49292	-0.946452	-1.256714	-0.728149	-0.684408	-0.500285
Data619	-1.477865	-0.958252	-1.257528	-0.72286	-0.691935	-0.496826
Data620	-1.465658	-0.974121	-1.245524	-0.738525	-0.70638	-0.489502
Data621	-1.461792	-0.982463	-1.228231	-0.749715	-0.722453	-0.47526
Data622	-1.469523	-0.992432	-1.220907	-0.754191	-0.744019	-0.47526
Data623	-1.469116	-1.011353	-1.219889	-0.757446	-0.75297	-0.500692
Data624	-1.470337	-1.016846	-1.234538	-0.760091	-0.748291	-0.527751
Data625	-1.475627	-1.010335	-1.252848	-0.761108	-0.751343	-0.537109
Data626	-1.473389	-1.009928	-1.254679	-0.772909	-0.765177	-0.548503
Data627	-1.459351	-1.011963	-1.253866	-0.789998	-0.782267	-0.558268
Data628	-1.444295	-1.01766	-1.256917	-0.794474	-0.786133	-0.563965
Data629	-1.419067	-1.020711	-1.251831	-0.80424	-0.781453	-0.567017
Data630	-1.393229	-1.039022	-1.252441	-0.817261	-0.77535	-0.559692
Data631	-1.390788	-1.068929	-1.251017	-0.824382	-0.769857	-0.554199
Data632	-1.384888	-1.083374	-1.243083	-0.830078	-0.77006	-0.546875
Data633	-1.375732	-1.082357	-1.235555	-0.82723	-0.774943	-0.538534
Data634	-1.365967	-1.083577	-1.2264	-0.831706	-0.790202	-0.545451
Data635	-1.350098	-1.083577	-1.218058	-0.834147	-0.806274	-0.550741
Data636	-1.331991	-1.080119	-1.218872	-0.830282	-0.821533	-0.55603
Data637	-1.309408	-1.082153	-1.223145	-0.823771	-0.823568	-0.55481
Data638	-1.288249	-1.103516	-1.212565	-0.815023	-0.81665	-0.559285
Data639	-1.279907	-1.112671	-1.200562	-0.801392	-0.80953	-0.585734
