# Supplementary material for: Integration of MRI and somatosensory evoked potentials facilitate diagnosis of spinal cord compression
Source: Sci Rep. 2023 May 15;13:7861. doi: 10.1038/s41598-023-34832-2 (PMC10185544; doi:10.1038/s41598-023-34832-2)
Supplement: Supplementary file 3 — Supplementary Information 3. [file 41598_2023_34832_MOESM3_ESM.zip › Preoperative SSEP data/spinal cord compression group/5891641_2/5891641_2_Lt Tibial SEP_Cz'-Fpz_201220_122848.csv]

Index	1	2	3	4	5	6
Name	Cz'-Fpz	Cz'-Fpz	Cz'-Fpz	Cz'-Fpz	Cz'-Fpz	Cz'-Fpz
Time	2.01804E+13	2.01804E+13	2.01804E+13	2.01804E+13	2.01804E+13	2.01804E+13
Highcut	500	500	500	500	500	500
Lowcut	10	10	10	10	10	10
Period	0.000156	0.000156	0.000156	0.000156	0.000156	0.000156
Averages	120	120	120	120	120	120
Int (mA)	18.8/18.4mA	18.8/18.8mA	18.8/18.4mA	18.8/18.4mA	18.8/18.4mA	18.8/18.4mA
Pulse Width (�gs)	200�s	200�s	200�s	200�s	200�s	200�s
Rep Rate (Hz)	3.11Hz	3.11Hz	3.11Hz	3.11Hz	3.11Hz	3.11Hz
Data0	-0.852559	0.149485	-0.69397	-0.113831	-0.621134	0.213826
Data1	-1.320394	-0.84671	-1.736755	-1.126709	-1.637777	-0.823975
Data2	-1.7276	-1.208089	-2.149251	-1.531626	-2.069804	-1.317139
Data3	-1.272074	-0.037842	-0.995382	-0.365651	-0.934143	-0.193736
Data4	-0.067444	1.186269	0.224101	0.842183	0.292358	1.021678
Data5	0.395508	1.533763	0.55603	1.187998	0.671997	1.392212
Data6	0.347188	1.405182	0.404765	1.066233	0.569356	1.305033
Data7	0.092265	1.07371	0.053813	0.75002	0.252584	1.021932
Data8	-0.222371	0.713501	-0.313822	0.405884	-0.09552	0.719961
Data9	-0.502116	0.405223	-0.606588	0.124156	-0.383199	0.446472
Data10	-0.697327	0.185038	-0.796305	-0.071665	-0.567729	0.24648
Data11	-0.818278	0.058492	-0.917664	-0.185293	-0.684814	0.115204
Data12	-0.879313	-0.010478	-0.987651	-0.253245	-0.737305	0.040538
Data13	-0.884094	-0.023092	-1.011353	-0.285238	-0.756226	0.030721
Data14	-0.855611	0.003866	-1.012573	-0.297902	-0.745138	0.062968
Data15	-0.80485	0.048879	-0.996297	-0.300598	-0.728658	0.100861
Data16	-0.751851	0.086975	-0.979004	-0.306447	-0.705973	0.137939
Data17	-0.717875	0.118459	-0.96283	-0.29953	-0.671387	0.174662
Data18	-0.70343	0.147146	-0.944316	-0.284424	-0.631205	0.201467
Data19	-0.705058	0.163523	-0.922241	-0.264638	-0.598348	0.214589
Data20	-0.724386	0.170644	-0.908101	-0.256805	-0.57902	0.224152
Data21	-0.724894	0.167592	-0.901388	-0.267283	-0.571594	0.229187
Data22	-0.700378	0.157471	-0.899556	-0.270691	-0.58197	0.232442
Data23	-0.68217	0.149129	-0.908813	-0.286662	-0.604451	0.22817
Data24	-0.667419	0.151062	-0.910238	-0.311178	-0.632935	0.221151
Data25	-0.643921	0.15269	-0.922241	-0.334473	-0.630493	0.220591
Data26	-0.626831	0.160624	-0.934347	-0.355988	-0.619812	0.214945
Data27	-0.602519	0.164744	-0.951029	-0.363007	-0.596822	0.215302
Data28	-0.59082	0.16332	-0.950623	-0.365906	-0.569051	0.205129
Data29	-0.59082	0.169729	-0.944824	-0.367381	-0.555115	0.184784
Data30	-0.597127	0.166372	-0.941366	-0.365143	-0.557454	0.186005
Data31	-0.589803	0.15742	-0.95754	-0.376485	-0.554708	0.18631
Data32	-0.557353	0.142365	-0.969442	-0.393117	-0.558167	0.193685
Data33	-0.521851	0.131175	-0.970357	-0.408732	-0.55186	0.218658
Data34	-0.508525	0.134074	-0.974223	-0.431569	-0.533346	0.232035
Data35	-0.499064	0.139516	-0.985209	-0.43218	-0.512492	0.226593
Data36	-0.490011	0.1474	-0.996297	-0.411326	-0.494385	0.212708
Data37	-0.490723	0.167033	-1.015116	-0.4039	-0.497335	0.21347
Data38	-0.486348	0.167389	-1.030579	-0.407562	-0.521037	0.202942
Data39	-0.490723	0.161947	-1.032206	-0.419312	-0.531514	0.18748
Data40	-0.495097	0.155334	-1.028137	-0.442251	-0.52887	0.18631
Data41	-0.497437	0.151011	-1.02773	-0.460307	-0.520833	0.192719
Data42	-0.4953	0.154215	-1.017456	-0.466614	-0.516968	0.207163
Data43	-0.505371	0.157572	-1.00118	-0.460917	-0.51768	0.220947
Data44	-0.516052	0.158183	-0.991618	-0.452576	-0.526021	0.218608
Data45	-0.515238	0.160014	-0.989176	-0.453644	-0.527242	0.21052
Data46	-0.516052	0.184123	-1.015218	-0.461528	-0.508525	0.205892
Data47	-0.511169	0.201823	-1.04482	-0.481059	-0.494181	0.186768
Data48	-0.496623	0.213318	-1.069336	-0.491943	-0.483602	0.177002
Data49	-0.496012	0.213267	-1.074931	-0.48762	-0.474854	0.18163
Data50	-0.498556	0.191905	-1.065979	-0.480855	-0.462341	0.188243
Data51	-0.500081	0.170441	-1.057536	-0.467377	-0.458374	0.182546
Data52	-0.509135	0.163015	-1.047872	-0.453949	-0.451558	0.179087
Data53	-0.506287	0.157623	-1.03658	-0.458577	-0.45756	0.179749
Data54	-0.492655	0.147146	-1.027629	-0.472412	-0.463765	0.172882
Data55	-0.468038	0.152995	-1.009827	-0.482534	-0.469055	0.169322
Data56	-0.459595	0.168203	-0.989075	-0.48818	-0.46641	0.175832
Data57	-0.458272	0.187581	-0.999349	-0.499115	-0.450338	0.18458
Data58	-0.454508	0.205434	-1.020304	-0.496267	-0.424703	0.200094
Data59	-0.445048	0.226034	-1.044617	-0.501251	-0.384928	0.230916
Data60	-0.44047	0.228068	-1.050008	-0.505219	-0.360514	0.254313
Data61	-0.431519	0.21347	-1.03831	-0.501963	-0.342814	0.257975
Data62	-0.416768	0.20167	-1.02712	-0.497742	-0.349731	0.239868
Data63	-0.401611	0.18748	-1.016337	-0.478617	-0.369975	0.226084
Data64	-0.402832	0.170848	-1.017253	-0.457815	-0.378418	0.213826
Data65	-0.401815	0.157827	-1.006571	-0.449677	-0.381266	0.201772
Data66	-0.399984	0.131175	-1.012472	-0.458527	-0.380961	0.182241
Data67	-0.407003	0.124563	-1.037191	-0.480601	-0.388387	0.158488
Data68	-0.417074	0.138702	-1.051636	-0.496114	-0.402018	0.138652
Data69	-0.426839	0.144755	-1.044413	-0.49352	-0.414225	0.120494
Data70	-0.427755	0.139974	-1.031189	-0.484467	-0.411275	0.09786
Data71	-0.407817	0.122121	-1.016846	-0.479329	-0.383504	0.089722
Data72	-0.383606	0.098826	-1.015828	-0.475108	-0.362447	0.094248
Data73	-0.363261	0.090637	-1.011047	-0.473378	-0.365499	0.098674
Data74	-0.338236	0.084483	-0.998637	-0.463104	-0.378723	0.106252
Data75	-0.315348	0.075226	-0.991618	-0.450185	-0.390422	0.115255
Data76	-0.294189	0.050557	-0.990804	-0.449473	-0.382284	0.115356
Data77	-0.28066	0.036214	-0.992533	-0.45934	-0.370178	0.094961
Data78	-0.287984	0.02711	-0.999451	-0.478465	-0.351156	0.072479
Data79	-0.278422	0.028941	-1.010335	-0.479685	-0.339355	0.059357
Data80	-0.259908	0.034383	-1.003418	-0.46875	-0.319112	0.055084
Data81	-0.261739	0.029246	-0.990499	-0.447591	-0.299174	0.063527
Data82	-0.267741	0.020803	-0.986532	-0.429281	-0.277201	0.067952
Data83	-0.28005	0.001984	-0.976664	-0.425822	-0.272725	0.080668
Data84	-0.289917	-0.014954	-0.954488	-0.425161	-0.283813	0.086009
Data85	-0.298157	-0.023041	-0.924683	-0.421397	-0.290934	0.087077
Data86	-0.301717	-0.036163	-0.904948	-0.409749	-0.281576	0.083974
Data87	-0.279338	-0.049438	-0.901591	-0.398458	-0.265503	0.079753
Data88	-0.242615	-0.070089	-0.904541	-0.395457	-0.250549	0.071818
Data89	-0.211182	-0.082347	-0.917664	-0.38386	-0.233968	0.066172
Data90	-0.19165	-0.087789	-0.925496	-0.369924	-0.233561	0.051778
Data91	-0.173747	-0.097453	-0.925191	-0.356496	-0.238749	0.029551
Data92	-0.152995	-0.110118	-0.918274	-0.354716	-0.249329	0.009969
Data93	-0.143026	-0.120646	-0.908203	-0.359243	-0.256144	-0.003408
Data94	-0.14384	-0.123851	-0.901896	-0.351512	-0.248108	-0.010427
Data95	-0.145162	-0.140076	-0.901794	-0.347646	-0.236003	0
Data96	-0.140686	-0.160116	-0.895386	-0.336253	-0.21637	0.01653
Data97	-0.136515	-0.163879	-0.890096	-0.318553	-0.204569	0.025024
Data98	-0.130107	-0.1533	-0.899658	-0.294139	-0.217183	0.019073
Data99	-0.123291	-0.14384	-0.91512	-0.265299	-0.236206	0.00234
Data100	-0.122579	-0.141195	-0.921936	-0.239563	-0.245463	-0.009257
Data101	-0.117798	-0.135193	-0.915527	-0.234273	-0.249227	-0.033518
Data102	-0.103048	-0.121053	-0.891622	-0.235748	-0.238139	-0.053558
Data103	-0.077515	-0.112661	-0.868022	-0.226186	-0.218506	-0.062052
Data104	-0.052592	-0.117238	-0.849609	-0.205282	-0.193075	-0.055288
Data105	-0.030416	-0.135956	-0.840352	-0.191854	-0.169271	-0.053202
Data106	-0.016276	-0.153707	-0.820211	-0.178528	-0.157267	-0.061849
Data107	-0.000407	-0.17985	-0.78776	-0.163422	-0.155843	-0.085347
Data108	0.011597	-0.199636	-0.770976	-0.14801	-0.147807	-0.121358
Data109	0.007121	-0.201823	-0.765889	-0.111491	-0.135803	-0.139109
Data110	0.004069	-0.205841	-0.767415	-0.087331	-0.133362	-0.146383
Data111	0.014954	-0.216268	-0.781453	-0.077006	-0.138245	-0.129903
Data112	0.030721	-0.217133	-0.799459	-0.0737	-0.136312	-0.114288
Data113	0.04954	-0.210215	-0.81309	-0.073649	-0.131124	-0.090383
Data114	0.068054	-0.22171	-0.818278	-0.082906	-0.13682	-0.064392
Data115	0.07609	-0.241597	-0.804545	-0.079651	-0.140788	-0.063782
Data116	0.076803	-0.263367	-0.782267	-0.066172	-0.123088	-0.07782
Data117	0.088704	-0.286001	-0.746155	-0.056152	-0.087789	-0.087941
Data118	0.102234	-0.308126	-0.718994	-0.046285	-0.054728	-0.098623
Data119	0.111694	-0.334015	-0.704651	-0.037842	-0.035604	-0.098012
Data120	0.106405	-0.344798	-0.704142	-0.027873	-0.031535	-0.108032
Data121	0.107829	-0.346324	-0.70048	-0.028992	-0.034485	-0.124563
Data122	0.104065	-0.335439	-0.699463	-0.028737	-0.050252	-0.138702
Data123	0.085551	-0.326436	-0.698039	-0.023549	-0.052795	-0.144602
Data124	0.062154	-0.324351	-0.704651	-0.021413	-0.047404	-0.147451
Data125	0.045776	-0.326691	-0.705566	-0.005391	-0.035706	-0.148977
Data126	0.028992	-0.338542	-0.691223	0.014089	-0.020752	-0.155843
Data127	0.017497	-0.361837	-0.674133	0.034688	-0.0177	-0.153961
Data128	0.008647	-0.383148	-0.6663	0.047353	-0.010173	-0.150706
Data129	0.014648	-0.411377	-0.664368	0.052287	-0.016683	-0.161591
Data130	0.031637	-0.417837	-0.6663	0.039063	-0.028788	-0.167135
Data131	0.059102	-0.414886	-0.664266	0.034231	-0.026042	-0.161591
Data132	0.083211	-0.410665	-0.660095	0.043894	-0.009359	-0.171254
Data133	0.100403	-0.400543	-0.659281	0.063985	0.012512	-0.181834
Data134	0.110982	-0.390778	-0.66213	0.09903	0.026754	-0.193125
Data135	0.122274	-0.38269	-0.655009	0.13855	0.039673	-0.18219
Data136	0.12675	-0.38147	-0.644124	0.159403	0.054626	-0.168711
Data137	0.120748	-0.399119	-0.638733	0.16805	0.064697	-0.163829
Data138	0.128988	-0.420227	-0.634664	0.161235	0.075073	-0.153249
Data139	0.148112	-0.431976	-0.622559	0.169373	0.084941	-0.150248
Data140	0.168762	-0.434825	-0.610352	0.178935	0.093587	-0.142873
Data141	0.19043	-0.440826	-0.593465	0.186005	0.106506	-0.208333
Data142	0.196838	-0.440267	-0.591431	0.18158	0.127055	-0.256755
Data143	0.197652	-0.432536	-0.598653	0.167389	0.150859	-0.26947
Data144	0.188395	-0.432434	-0.612081	0.153249	0.164897	-0.266774
Data145	0.190328	-0.419312	-0.614624	0.159658	0.162252	-0.26001
Data146	0.198568	-0.405528	-0.604045	0.182648	0.151164	-0.256144
Data147	0.226949	-0.406036	-0.579834	0.206757	0.147909	-0.252279
Data148	0.248515	-0.413361	-0.565796	0.21932	0.152283	-0.229747
Data149	0.26296	-0.436554	-0.569255	0.235392	0.156047	-0.219421
Data150	0.254211	-0.4658	-0.577494	0.254008	0.151062	-0.228729
Data151	0.230815	-0.480855	-0.581055	0.281626	0.140991	-0.224152
Data152	0.219116	-0.486806	-0.577494	0.302582	0.122274	-0.235036
Data153	0.225728	-0.480042	-0.585632	0.292002	0.105896	-0.245158
Data154	0.24648	-0.453135	-0.595601	0.273336	0.104574	-0.242818
Data155	0.275675	-0.428263	-0.591736	0.263316	0.110372	-0.23468
Data156	0.296834	-0.415802	-0.595093	0.265859	0.119324	-0.250854
Data157	0.298971	-0.409088	-0.58136	0.281982	0.144145	-0.263367
Data158	0.283101	-0.406647	-0.563049	0.314128	0.180562	-0.257263
Data159	0.264282	-0.41097	-0.561117	0.345917	0.206706	-0.251668
Data160	0.274455	-0.412343	-0.548096	0.36967	0.208232	-0.233968
Data161	0.292358	-0.420634	-0.545349	0.377248	0.205282	-0.216064
Data162	0.310974	-0.422363	-0.556437	0.364227	0.217183	-0.20284
Data163	0.321147	-0.427399	-0.568339	0.341085	0.242513	-0.1975
Data164	0.330404	-0.425161	-0.578105	0.33137	0.268148	-0.197449
Data165	0.336812	-0.414022	-0.596619	0.325877	0.282491	-0.194702
Data166	0.343018	-0.40568	-0.610657	0.31545	0.267334	-0.203552
Data167	0.348002	-0.392049	-0.604146	0.315959	0.249023	-0.228628
Data168	0.348104	-0.395406	-0.593567	0.302531	0.245463	-0.246531
Data169	0.35258	-0.404154	-0.590922	0.289459	0.248108	-0.242462
Data170	0.348206	-0.417684	-0.578613	0.279592	0.261332	-0.229136
Data171	0.351156	-0.429993	-0.564372	0.272878	0.269775	-0.213216
Data172	0.346883	-0.440267	-0.55481	0.2624	0.271098	-0.182241
Data173	0.339661	-0.450083	-0.565287	0.24943	0.268555	-0.164795
Data174	0.33315	-0.460561	-0.57546	0.233103	0.265503	-0.16271
Data175	0.339457	-0.452677	-0.582784	0.239817	0.260925	-0.16744
Data176	0.341593	-0.432536	-0.595093	0.260569	0.252686	-0.177816
Data177	0.351257	-0.40919	-0.604045	0.261078	0.235392	-0.182699
Data178	0.35909	-0.404663	-0.603841	0.250854	0.234477	-0.193227
Data179	0.366313	-0.391846	-0.602926	0.252126	0.24292	-0.193583
Data180	0.371297	-0.386505	-0.596924	0.261078	0.277608	-0.188395
Data181	0.371501	-0.385844	-0.582886	0.273387	0.305379	-0.187124
Data182	0.367533	-0.386607	-0.584106	0.274607	0.317688	-0.191854
Data183	0.366923	-0.393066	-0.595296	0.266571	0.326335	-0.186513
Data184	0.363261	-0.398407	-0.61381	0.258586	0.328878	-0.184886
Data185	0.364787	-0.389506	-0.64504	0.248566	0.320231	-0.19043
Data186	0.383708	-0.368195	-0.664775	0.254211	0.308838	-0.187225
Data187	0.403951	-0.356598	-0.668538	0.277405	0.309245	-0.184733
Data188	0.414327	-0.36377	-0.65623	0.292053	0.325114	-0.18102
Data189	0.425517	-0.359701	-0.645854	0.289764	0.329386	-0.165863
Data190	0.426636	-0.364889	-0.635986	0.277812	0.322266	-0.15269
Data191	0.41626	-0.381775	-0.626831	0.249074	0.299581	-0.149943
Data192	0.411682	-0.390676	-0.622559	0.21581	0.290934	-0.137126
Data193	0.40863	-0.38564	-0.635173	0.204468	0.298564	-0.122121
Data194	0.409444	-0.380758	-0.645142	0.198975	0.316366	-0.116781
Data195	0.433248	-0.364838	-0.647685	0.198161	0.332947	-0.120443
Data196	0.451864	-0.342865	-0.648092	0.199585	0.347188	-0.121409
Data197	0.463867	-0.320129	-0.645345	0.194804	0.353088	-0.1238
Data198	0.476176	-0.298462	-0.636292	0.186412	0.35319	-0.131124
Data199	0.483297	-0.267995	-0.615031	0.173391	0.347595	-0.112712
Data200	0.490723	-0.242157	-0.593262	0.16271	0.335999	-0.098877
Data201	0.509745	-0.221049	-0.58075	0.158132	0.334066	-0.090942
Data202	0.526021	-0.222677	-0.565084	0.16627	0.344238	-0.075938
Data203	0.526123	-0.240733	-0.557658	0.174662	0.343831	-0.074615
Data204	0.525208	-0.261892	-0.570475	0.178223	0.334269	-0.073649
Data205	0.525004	-0.269165	-0.58136	0.18041	0.322571	-0.062764
Data206	0.514323	-0.266724	-0.575562	0.186056	0.306396	-0.061391
Data207	0.513611	-0.261434	-0.558675	0.184377	0.294495	-0.057729
Data208	0.519918	-0.254211	-0.539958	0.183004	0.299276	-0.045929
Data209	0.531514	-0.232798	-0.515137	0.182343	0.327352	-0.039368
Data210	0.546672	-0.207062	-0.512594	0.164948	0.347595	-0.042165
Data211	0.558675	-0.195363	-0.521749	0.156148	0.362244	-0.051829
Data212	0.563863	-0.205282	-0.532227	0.149078	0.371094	-0.060883
Data213	0.571696	-0.229034	-0.535278	0.148061	0.367737	-0.067647
Data214	0.577494	-0.2329	-0.542399	0.135244	0.370483	-0.069987
Data215	0.586344	-0.217997	-0.531209	0.126546	0.365804	-0.064596
Data216	0.586344	-0.203705	-0.513509	0.113831	0.358785	-0.053507
Data217	0.585124	-0.187022	-0.497131	0.105845	0.347188	-0.042572
Data218	0.580953	-0.167338	-0.506999	0.106252	0.343221	-0.033518
Data219	0.587565	-0.145315	-0.521037	0.09903	0.339762	-0.021667
Data220	0.601298	-0.14211	-0.534159	0.085856	0.334676	-0.017649
Data221	0.605469	-0.137634	-0.537008	0.084025	0.325419	-0.015513
Data222	0.596313	-0.129954	-0.522563	0.088654	0.317891	-0.004527
Data223	0.589396	-0.130971	-0.49764	0.087738	0.320841	0.006866
Data224	0.581665	-0.133413	-0.469462	0.09079	0.326335	0.010325
Data225	0.57841	-0.123138	-0.450236	0.078176	0.340983	0.002187
Data226	0.589193	-0.106608	-0.439453	0.069834	0.353394	0.007884
Data227	0.607402	-0.090586	-0.433757	0.077922	0.356954	0.012054
Data228	0.634664	-0.069784	-0.425924	0.093079	0.354513	0.022176
Data229	0.667013	-0.037791	-0.415853	0.093638	0.36438	0.019887
Data230	0.707296	-0.028839	-0.412089	0.091248	0.376078	0.014648
Data231	0.735779	-0.029653	-0.404053	0.091909	0.391541	0.022176
Data232	0.745138	-0.040843	-0.382792	0.105184	0.411987	0.050405
Data233	0.733439	-0.047048	-0.361735	0.119222	0.440877	0.076243
Data234	0.725505	-0.052643	-0.336812	0.123698	0.458679	0.100403
Data235	0.726115	-0.044098	-0.308329	0.128682	0.469055	0.137482
Data236	0.74117	-0.019786	-0.292358	0.141805	0.476481	0.152639
Data237	0.764465	0.014852	-0.287882	0.144246	0.484111	0.175222
Data238	0.789591	0.05839	-0.286357	0.145467	0.494283	0.215708
Data239	0.809021	0.093689	-0.286255	0.149282	0.514628	0.244751
Data240	0.830383	0.119222	-0.294088	0.165812	0.524801	0.269725
Data241	0.847066	0.133209	-0.282084	0.193532	0.543722	0.287069
Data242	0.85734	0.149333	-0.262858	0.231374	0.564575	0.296478
Data243	0.86792	0.169881	-0.24292	0.259145	0.577698	0.304464
Data244	0.885518	0.174459	-0.211792	0.269979	0.590007	0.32547
Data245	0.908305	0.180868	-0.178324	0.28066	0.586141	0.357463
Data246	0.921631	0.199585	-0.157166	0.29658	0.594177	0.376485
Data247	0.934143	0.228729	-0.140686	0.313772	0.62205	0.402476
Data248	0.94635	0.262451	-0.124613	0.322266	0.660299	0.421956
Data249	0.950317	0.292918	-0.113831	0.325012	0.695597	0.426839
Data250	0.938416	0.324656	-0.109151	0.33193	0.710042	0.446065
Data251	0.940552	0.346324	-0.097555	0.338491	0.702718	0.461477
Data252	0.951742	0.357056	-0.08311	0.339457	0.690918	0.475972
Data253	0.956624	0.362854	-0.074361	0.335897	0.698853	0.483297
Data254	0.964254	0.358887	-0.071411	0.345103	0.717468	0.504201
Data255	0.98053	0.359344	-0.084025	0.361176	0.736389	0.530192
Data256	0.998433	0.352478	-0.082296	0.380758	0.748088	0.546214
Data257	1.000977	0.342865	-0.072123	0.387065	0.760498	0.551758
Data258	0.993856	0.350393	-0.056458	0.377757	0.764058	0.560964
Data259	0.984294	0.381266	-0.059306	0.37969	0.752258	0.573985
Data260	0.98704	0.41509	-0.050049	0.374247	0.743103	0.592244
Data261	1.002299	0.441081	-0.022481	0.365194	0.744019	0.598145
Data262	1.026408	0.461985	0.002645	0.358226	0.769348	0.603129
Data263	1.041158	0.4776	0.029195	0.343831	0.804647	0.608571
Data264	1.052755	0.488892	0.047404	0.35085	0.833842	0.624542
Data265	1.063232	0.500285	0.061137	0.356344	0.853984	0.636495
Data266	1.068014	0.51829	0.075378	0.365346	0.85907	0.664978
Data267	1.074524	0.53599	0.10671	0.375722	0.863444	0.690409
Data268	1.086629	0.54952	0.135295	0.371958	0.860494	0.706685
Data269	1.093241	0.568899	0.160828	0.365346	0.861104	0.711517
Data270	1.097107	0.602112	0.181173	0.372416	0.855713	0.703888
Data271	1.104838	0.639852	0.192566	0.374044	0.848999	0.680339
Data272	1.105143	0.667216	0.197245	0.383352	0.83374	0.667216
Data273	1.097514	0.681101	0.220744	0.397593	0.823669	0.67276
Data274	1.08551	0.6692	0.249939	0.411936	0.816854	0.65684
Data275	1.076762	0.655009	0.265605	0.419159	0.794169	0.630341
Data276	1.076355	0.646769	0.270487	0.40863	0.775045	0.619914
Data277	1.067607	0.652974	0.286967	0.400848	0.764872	0.606893
Data278	1.052551	0.650991	0.302734	0.379079	0.766398	0.583598
Data279	1.025391	0.649516	0.318909	0.342102	0.7842	0.578562
Data280	0.986226	0.638885	0.318807	0.307617	0.785116	0.569763
Data281	0.953064	0.632935	0.306193	0.286153	0.772603	0.54896
Data282	0.94696	0.64387	0.276896	0.274302	0.749105	0.529022
Data283	0.946147	0.641937	0.257161	0.268606	0.718892	0.516459
Data284	0.943705	0.621897	0.240885	0.24526	0.690715	0.491384
Data285	0.929667	0.582835	0.210063	0.220286	0.673523	0.449422
Data286	0.903625	0.545298	0.180461	0.209351	0.654704	0.416616
Data287	0.877686	0.511424	0.166016	0.202077	0.638224	0.387878
Data288	0.857849	0.476278	0.17039	0.198212	0.617574	0.371043
Data289	0.83903	0.454814	0.161641	0.194244	0.59021	0.365906
Data290	0.823466	0.426788	0.142212	0.17985	0.573425	0.36026
Data291	0.804036	0.418752	0.127767	0.151927	0.556742	0.344594
Data292	0.78481	0.437927	0.12675	0.121307	0.540771	0.327352
Data293	0.775757	0.459595	0.130819	0.101318	0.535889	0.322723
Data294	0.760396	0.463409	0.129191	0.096995	0.533244	0.32313
Data295	0.732524	0.449066	0.129496	0.103963	0.534261	0.331065
Data296	0.712992	0.403951	0.120544	0.106557	0.54067	0.340576
Data297	0.693868	0.352376	0.121562	0.096486	0.520732	0.34495
Data298	0.684001	0.323741	0.122782	0.087992	0.500692	0.347544
Data299	0.68044	0.307363	0.112508	0.080566	0.5012	0.359802
Data300	0.666402	0.309347	0.098979	0.073853	0.5071	0.384674
Data301	0.648092	0.31484	0.089925	0.075531	0.508423	0.390574
Data302	0.628866	0.315501	0.064087	0.076141	0.503133	0.389506
Data303	0.617167	0.322927	0.054423	0.073751	0.492249	0.381317
Data304	0.594279	0.34078	0.047913	0.078227	0.478719	0.362956
Data305	0.562642	0.358887	0.042318	0.081889	0.463867	0.3361
Data306	0.52714	0.369212	0.03479	0.07609	0.453288	0.316111
Data307	0.500692	0.374959	0.023905	0.077108	0.440165	0.301463
Data308	0.476481	0.366262	0.008036	0.079498	0.438232	0.289408
Data309	0.44932	0.343068	-0.003255	0.072835	0.451457	0.287272
Data310	0.396729	0.321554	0.003357	0.071309	0.452169	0.285899
Data311	0.342916	0.316772	0.014547	0.057373	0.446167	0.299581
Data312	0.304769	0.295614	0.01241	0.05071	0.432027	0.312449
Data313	0.275981	0.275167	0.00295	0.036672	0.408223	0.311025
Data314	0.249125	0.250498	-0.00946	0.012461	0.393778	0.309753
Data315	0.21637	0.233866	-0.020243	-0.014648	0.39622	0.309753
Data316	0.188904	0.230967	-0.022278	-0.024668	0.392151	0.310822
Data317	0.175476	0.21698	-0.017497	-0.023804	0.37974	0.306905
Data318	0.165914	0.201213	-0.016276	-0.010071	0.362854	0.297902
Data319	0.153402	0.176493	-0.017598	-0.008392	0.359294	0.275726
Data320	0.145671	0.145518	-0.035502	-0.017751	0.360107	0.258331
Data321	0.126851	0.125529	-0.051575	-0.016123	0.357971	0.237172
Data322	0.10966	0.10732	-0.055644	-0.010478	0.348918	0.21169
Data323	0.084635	0.090993	-0.067139	0.010681	0.334066	0.188497
Data324	0.04598	0.079193	-0.074361	0.020142	0.309652	0.155334
Data325	0.01414	0.054576	-0.10498	0.014394	0.293477	0.128276
Data326	-0.012512	0.029449	-0.142924	-0.013123	0.279541	0.111593
Data327	-0.047913	0.000153	-0.162659	-0.051015	0.255229	0.098216
Data328	-0.077718	-0.034892	-0.167542	-0.072937	0.219625	0.080312
Data329	-0.115662	-0.057678	-0.17039	-0.078328	0.191956	0.062307
Data330	-0.156453	-0.069021	-0.181173	-0.07782	0.174967	0.043284
Data331	-0.189311	-0.085551	-0.188802	-0.082296	0.173848	0.031026
Data332	-0.206502	-0.092672	-0.209249	-0.088704	0.198568	0.018361
Data333	-0.233765	-0.091654	-0.233561	-0.101776	0.21993	0.003255
Data334	-0.251872	-0.07665	-0.249329	-0.11795	0.215352	-0.0118
Data335	-0.270284	-0.077413	-0.262655	-0.134328	0.199483	-0.028839
Data336	-0.289917	-0.081075	-0.277507	-0.165456	0.170085	-0.054779
Data337	-0.316874	-0.099691	-0.281881	-0.19104	0.138346	-0.073039
Data338	-0.342916	-0.13972	-0.277913	-0.209707	0.115967	-0.074514
Data339	-0.358175	-0.166473	-0.272217	-0.21993	0.113525	-0.059764
Data340	-0.368652	-0.178986	-0.275269	-0.224508	0.105082	-0.06307
Data341	-0.375366	-0.176341	-0.283813	-0.236766	0.087789	-0.070038
Data342	-0.385539	-0.199687	-0.302734	-0.254567	0.048014	-0.081635
Data343	-0.39683	-0.213013	-0.318705	-0.267537	-0.00356	-0.094299
Data344	-0.409749	-0.223897	-0.335388	-0.278168	-0.046997	-0.108287
Data345	-0.413208	-0.240021	-0.347493	-0.296834	-0.077006	-0.132039
Data346	-0.413818	-0.245819	-0.357564	-0.310465	-0.088908	-0.160573
Data347	-0.419718	-0.242666	-0.354614	-0.311025	-0.087891	-0.175934
Data348	-0.427856	-0.249023	-0.348206	-0.312398	-0.086263	-0.184428
Data349	-0.437927	-0.279999	-0.344035	-0.318705	-0.08372	-0.191956
Data350	-0.453084	-0.307719	-0.341797	-0.318502	-0.073039	-0.202484
Data351	-0.469055	-0.334574	-0.34078	-0.316823	-0.059814	-0.198364
Data352	-0.491333	-0.356089	-0.343526	-0.332438	-0.05249	-0.196533
Data353	-0.509542	-0.351969	-0.333964	-0.333811	-0.044657	-0.210063
Data354	-0.521647	-0.327657	-0.334066	-0.328166	-0.030619	-0.224559
Data355	-0.529683	-0.301819	-0.357869	-0.329132	-0.024516	-0.235494
Data356	-0.535583	-0.283407	-0.375773	-0.331319	-0.02828	-0.241292
Data357	-0.533651	-0.274913	-0.391642	-0.343526	-0.046488	-0.269267
Data358	-0.527039	-0.270945	-0.394592	-0.347341	-0.075684	-0.295817
Data359	-0.529582	-0.267436	-0.396729	-0.351206	-0.088908	-0.301921
Data360	-0.532023	-0.265452	-0.388794	-0.349935	-0.097656	-0.296377
Data361	-0.537211	-0.282389	-0.369059	-0.355682	-0.103963	-0.288188
Data362	-0.539449	-0.292104	-0.361125	-0.361481	-0.107931	-0.276998
Data363	-0.548503	-0.29775	-0.364787	-0.355835	-0.112101	-0.273946
Data364	-0.56722	-0.310059	-0.363668	-0.345357	-0.114339	-0.281728
Data365	-0.577494	-0.325216	-0.356038	-0.342814	-0.112101	-0.273641
Data366	-0.581868	-0.34551	-0.340474	-0.345764	-0.104268	-0.266774
Data367	-0.580546	-0.35497	-0.342407	-0.347443	-0.091044	-0.255686
Data368	-0.574646	-0.348562	-0.343119	-0.369517	-0.087077	-0.243886
Data369	-0.554097	-0.328623	-0.329183	-0.374959	-0.085449	-0.233103
Data370	-0.546163	-0.32664	-0.313517	-0.372569	-0.084635	-0.238139
Data371	-0.532633	-0.332591	-0.310262	-0.372416	-0.081584	-0.260264
Data372	-0.513102	-0.334524	-0.319824	-0.363973	-0.07192	-0.270742
Data373	-0.504557	-0.335134	-0.32491	-0.353139	-0.077718	-0.275726
Data374	-0.503031	-0.336202	-0.317993	-0.34668	-0.088196	-0.275574
Data375	-0.505066	-0.343882	-0.297445	-0.333201	-0.094706	-0.27181
Data376	-0.496724	-0.351512	-0.281982	-0.320282	-0.095011	-0.253398
Data377	-0.479431	-0.354462	-0.271301	-0.304718	-0.086772	-0.245972
Data378	-0.464376	-0.347493	-0.267029	-0.290019	-0.068258	-0.233816
Data379	-0.450846	-0.340017	-0.284119	-0.275218	-0.058899	-0.209351
Data380	-0.44281	-0.335185	-0.299174	-0.264231	-0.060832	-0.203145
Data381	-0.429891	-0.329641	-0.292867	-0.256755	-0.059306	-0.199687
Data382	-0.411987	-0.339762	-0.262349	-0.247548	-0.066121	-0.199432
Data383	-0.390828	-0.354411	-0.224508	-0.23702	-0.069071	-0.219625
Data384	-0.372111	-0.370127	-0.194092	-0.23056	-0.063782	-0.233205
Data385	-0.364075	-0.3803	-0.174052	-0.204061	-0.04425	-0.231425
Data386	-0.356344	-0.384979	-0.167338	-0.176951	-0.014852	-0.221914
Data387	-0.343933	-0.369212	-0.179036	-0.159302	-0.001322	-0.203196
Data388	-0.345662	-0.349731	-0.198771	-0.141195	0.001628	-0.18692
Data389	-0.340271	-0.337474	-0.209554	-0.109762	-0.008545	-0.179799
Data390	-0.322266	-0.320994	-0.213318	-0.08784	-0.022074	-0.179596
Data391	-0.319316	-0.308584	-0.210673	-0.066681	-0.023905	-0.190379
Data392	-0.312907	-0.307058	-0.204366	-0.061849	-0.018311	-0.193075
Data393	-0.310872	-0.30543	-0.197144	-0.069377	-0.016581	-0.187581
Data394	-0.301107	-0.303955	-0.194194	-0.063629	-0.015259	-0.184123
Data395	-0.294088	-0.294749	-0.172017	-0.055593	0.004374	-0.171204
Data396	-0.287374	-0.290426	-0.140788	-0.052999	0.035807	-0.15742
Data397	-0.283915	-0.283203	-0.118205	-0.056	0.064189	-0.144246
Data398	-0.273234	-0.26123	-0.101624	-0.055542	0.072021	-0.136973
Data399	-0.251668	-0.240122	-0.087077	-0.063273	0.068868	-0.138855
Data400	-0.235291	-0.222066	-0.084839	-0.06546	0.067952	-0.162099
Data401	-0.224609	-0.201314	-0.070801	-0.043386	0.076396	-0.171051
Data402	-0.209351	-0.187734	-0.05544	-0.01241	0.089823	-0.167491
Data403	-0.178121	-0.184987	-0.050049	-0.009969	0.09908	-0.152537
Data404	-0.14445	-0.195313	-0.04303	-0.012512	0.100911	-0.139008
Data405	-0.128174	-0.207316	-0.032756	-0.01592	0.092061	-0.125834
Data406	-0.103048	-0.208486	-0.020142	-0.006866	0.102844	-0.113525
Data407	-0.078735	-0.195109	-0.009766	0.017141	0.120748	-0.110118
Data408	-0.062358	-0.172577	-0.000916	0.033722	0.127462	-0.098521
Data409	-0.049133	-0.155589	-0.002035	0.043793	0.131124	-0.093028
Data410	-0.038757	-0.137075	0.003153	0.053507	0.133057	-0.104879
Data411	-0.042013	-0.11912	0.017293	0.054626	0.125732	-0.11495
Data412	-0.058289	-0.110524	0.043538	0.056051	0.109253	-0.118205
Data413	-0.07314	-0.10671	0.068258	0.059153	0.096944	-0.117442
Data414	-0.075887	-0.118154	0.099792	0.061798	0.091858	-0.107778
Data415	-0.060018	-0.133514	0.112406	0.059662	0.105998	-0.111643
Data416	-0.037333	-0.149689	0.118612	0.06307	0.126139	-0.115407
Data417	-0.026245	-0.140381	0.119527	0.08016	0.147909	-0.112915
Data418	-0.003967	-0.125783	0.127767	0.089162	0.155131	-0.099436
Data419	0.018412	-0.106354	0.139364	0.100454	0.147603	-0.097249
Data420	0.028381	-0.079905	0.149129	0.093231	0.144145	-0.098877
Data421	0.04364	-0.056508	0.157572	0.083313	0.145671	-0.102641
Data422	0.054932	-0.053864	0.163066	0.074463	0.144043	-0.106354
Data423	0.07019	-0.057475	0.181478	0.083466	0.147807	-0.087128
Data424	0.087484	-0.071564	0.201518	0.097555	0.167643	-0.062103
Data425	0.099792	-0.0914	0.233765	0.104574	0.184224	-0.042216
Data426	0.124512	-0.101776	0.26825	0.115458	0.195007	-0.032501
Data427	0.168457	-0.103251	0.29185	0.116425	0.212402	-0.017395
Data428	0.212097	-0.104014	0.30426	0.111643	0.229289	-0.010122
Data429	0.225728	-0.09257	0.303345	0.114288	0.231628	-0.018158
Data430	0.224304	-0.065867	0.302022	0.1179	0.22939	-0.012309
Data431	0.219116	-0.047658	0.323792	0.129038	0.233053	-0.013987
Data432	0.224406	-0.035655	0.337728	0.151062	0.235291	-0.028687
Data433	0.241903	-0.018158	0.339966	0.168304	0.22878	-0.045624
Data434	0.262146	-0.024465	0.372314	0.189718	0.22817	-0.055084
Data435	0.270386	-0.031128	0.415548	0.214132	0.228271	-0.056559
Data436	0.266825	-0.035044	0.456848	0.235494	0.234782	-0.039825
Data437	0.269572	-0.040894	0.488993	0.254415	0.24882	-0.019328
Data438	0.28717	-0.041504	0.505066	0.261688	0.261739	-0.006205
Data439	0.301717	-0.020091	0.506083	0.275014	0.263672	-0.008748
Data440	0.303446	0.006866	0.511068	0.286458	0.252991	-0.023193
Data441	0.303345	0.031382	0.515137	0.283407	0.229085	-0.046641
Data442	0.299377	0.053864	0.53243	0.285695	0.215149	-0.071818
Data443	0.310669	0.065206	0.560099	0.288544	0.212301	-0.091044
Data444	0.321655	0.057983	0.589701	0.298106	0.224304	-0.103099
Data445	0.315552	0.058899	0.623372	0.307007	0.252889	-0.095469
Data446	0.319316	0.073751	0.650431	0.324554	0.272929	-0.074259
Data447	0.325216	0.078583	0.673014	0.337219	0.285034	-0.060527
Data448	0.332235	0.072784	0.685628	0.350952	0.298055	-0.056712
Data449	0.333049	0.068919	0.701192	0.357005	0.295105	-0.056458
Data450	0.343424	0.070292	0.712382	0.367177	0.272319	-0.066986
Data451	0.351969	0.084737	0.715027	0.362854	0.252177	-0.086466
Data452	0.368754	0.111287	0.704142	0.348409	0.249939	-0.104472
Data453	0.389201	0.135752	0.693359	0.341593	0.258789	-0.107218
Data454	0.389303	0.146281	0.701701	0.348562	0.28005	-0.10437
Data455	0.395406	0.146993	0.713806	0.365245	0.297953	-0.102183
Data456	0.401917	0.150503	0.72052	0.389404	0.293986	-0.108795
Data457	0.395304	0.153402	0.730286	0.411326	0.275269	-0.094198
Data458	0.382385	0.154978	0.741272	0.430349	0.255636	-0.078278
Data459	0.39093	0.162913	0.7488	0.436808	0.242208	-0.085093
Data460	0.416056	0.163676	0.748393	0.443776	0.232137	-0.08728
Data461	0.432536	0.187327	0.750732	0.450897	0.223185	-0.101166
Data462	0.435282	0.223033	0.763753	0.438283	0.217285	-0.119781
Data463	0.438944	0.253448	0.788879	0.419362	0.210876	-0.122681
Data464	0.439046	0.253601	0.809021	0.414378	0.20752	-0.131073
Data465	0.4422	0.243632	0.821635	0.40568	0.21403	-0.139872
Data466	0.444438	0.235392	0.83547	0.393982	0.234172	-0.130361
Data467	0.442098	0.227814	0.86202	0.393168	0.240987	-0.122019
Data468	0.440674	0.217743	0.888672	0.403392	0.256246	-0.117289
Data469	0.429891	0.206757	0.901998	0.418905	0.256449	-0.116374
Data470	0.410258	0.192668	0.910034	0.435232	0.230408	-0.117137
Data471	0.388997	0.179494	0.910645	0.449473	0.204773	-0.119375
Data472	0.37557	0.180918	0.912272	0.449422	0.184733	-0.1209
Data473	0.385539	0.193024	0.921733	0.440165	0.161845	-0.127665
Data474	0.413717	0.209707	0.949402	0.422211	0.136617	-0.145772
Data475	0.431112	0.223796	0.965271	0.402273	0.112203	-0.150757
Data476	0.437012	0.239207	0.976868	0.376892	0.095215	-0.137533
Data477	0.449727	0.245514	0.99172	0.358836	0.076192	-0.133006
Data478	0.457865	0.254822	1.00179	0.352275	0.062358	-0.130615
Data479	0.464376	0.270386	1.011353	0.347799	0.061137	-0.141958
Data480	0.461426	0.275625	1.024882	0.363312	0.05544	-0.166473
Data481	0.456543	0.263926	1.02946	0.355123	0.05839	-0.180003
Data482	0.447388	0.252126	1.029256	0.341593	0.06134	-0.184987
Data483	0.439046	0.259196	1.021016	0.341543	0.069885	-0.194244
Data484	0.440572	0.286153	1.011658	0.351817	0.078939	-0.192362
Data485	0.43691	0.315653	1.00474	0.351461	0.09318	-0.178477
Data486	0.44576	0.328979	1.008301	0.345052	0.087992	-0.170085
Data487	0.440776	0.334269	1.014709	0.344035	0.062052	-0.15981
Data488	0.441691	0.326996	1.020508	0.336405	0.039469	-0.15976
Data489	0.464172	0.310669	1.033122	0.318604	0.020854	-0.174967
Data490	0.482381	0.305888	1.046956	0.311584	0.000407	-0.195465
Data491	0.499369	0.310109	1.06425	0.310211	-0.00885	-0.201721
Data492	0.501302	0.313873	1.078186	0.291545	-0.012309	-0.202637
Data493	0.498352	0.309753	1.090597	0.279287	-0.008036	-0.19989
Data494	0.478719	0.299327	1.080627	0.2712	-0.010986	-0.197805
Data495	0.457967	0.305379	1.060689	0.264689	-0.04659	-0.198263
Data496	0.431519	0.316569	1.043498	0.267131	-0.072123	-0.210826
Data497	0.412292	0.325877	1.03007	0.265605	-0.074158	-0.209503
Data498	0.39978	0.322825	1.026408	0.249786	-0.079549	-0.215861
Data499	0.391235	0.302175	1.042379	0.237172	-0.081685	-0.230408
Data500	0.383911	0.280202	1.069132	0.22639	-0.07487	-0.245463
Data501	0.374146	0.262502	1.088359	0.223948	-0.088603	-0.268707
Data502	0.360921	0.257365	1.095479	0.215302	-0.116577	-0.291545
Data503	0.3479	0.249532	1.104431	0.222677	-0.147196	-0.299632
Data504	0.335999	0.238546	1.100159	0.231832	-0.170492	-0.286255
Data505	0.33488	0.241903	1.086121	0.227254	-0.176392	-0.271403
Data506	0.337423	0.259552	1.069946	0.204569	-0.173848	-0.256297
Data507	0.327759	0.274963	1.06252	0.182699	-0.177409	-0.248413
Data508	0.309855	0.277354	1.051941	0.185293	-0.179749	-0.24236
Data509	0.291443	0.280965	1.047668	0.196279	-0.183512	-0.231832
Data510	0.272319	0.277812	1.059672	0.184174	-0.196431	-0.224864
Data511	0.261332	0.272725	1.063232	0.14857	-0.218811	-0.231272
Data512	0.245361	0.264079	1.069132	0.112661	-0.226339	-0.23997
Data513	0.246379	0.256042	1.078491	0.082906	-0.231628	-0.251261
Data514	0.252482	0.261892	1.078389	0.065104	-0.23112	-0.263062
Data515	0.252177	0.274556	1.065776	0.059662	-0.230611	-0.269521
Data516	0.244954	0.286306	1.060282	0.065511	-0.244039	-0.27537
Data517	0.22878	0.291748	1.055501	0.068614	-0.263774	-0.291545
Data518	0.207214	0.294342	1.059977	0.062205	-0.280253	-0.298971
Data519	0.20223	0.284119	1.061198	0.053711	-0.295614	-0.300954
Data520	0.198669	0.26062	1.063538	0.0442	-0.299886	-0.316416
Data521	0.190023	0.225881	1.063029	0.036672	-0.300191	-0.340474
Data522	0.161438	0.1916	1.0613	0.029602	-0.303345	-0.347799
Data523	0.131938	0.168203	1.064555	0.028432	-0.309245	-0.354411
Data524	0.121867	0.170949	1.052551	0.022074	-0.309652	-0.356598
Data525	0.113118	0.186818	1.031698	0.011393	-0.316569	-0.358327
Data526	0.090129	0.185293	1.020203	0.010325	-0.332642	-0.350647
Data527	0.069478	0.178121	1.009725	0.013733	-0.362854	-0.345256
Data528	0.053304	0.164337	1.001587	0.015767	-0.380656	-0.335439
Data529	0.032043	0.164388	0.984701	0.022583	-0.383809	-0.330505
Data530	0.008545	0.167084	0.98114	0.020498	-0.386353	-0.32191
Data531	-0.015971	0.160421	0.986328	0.019531	-0.399882	-0.311279
Data532	-0.033366	0.141144	0.997721	0.015615	-0.397542	-0.306753
Data533	-0.039876	0.125631	1.009623	-0.004527	-0.401306	-0.321248
Data534	-0.043844	0.109812	1.005961	-0.026499	-0.421143	-0.323995
Data535	-0.047709	0.098063	1.003113	-0.036316	-0.431213	-0.312856
Data536	-0.061849	0.087433	0.999756	-0.04715	-0.431824	-0.302226
Data537	-0.089417	0.090993	0.991211	-0.061137	-0.430705	-0.305532
Data538	-0.105286	0.110372	0.980326	-0.068614	-0.425313	-0.322113
Data539	-0.108744	0.126597	0.969035	-0.067037	-0.414734	-0.358531
Data540	-0.123901	0.111796	0.961304	-0.065867	-0.412801	-0.377604
Data541	-0.145569	0.08316	0.965881	-0.06841	-0.427551	-0.375264
Data542	-0.1651	0.03535	0.970052	-0.068919	-0.445251	-0.362498
Data543	-0.189819	-0.004476	0.982056	-0.08077	-0.463053	-0.345968
Data544	-0.206299	-0.024668	0.988057	-0.101522	-0.460409	-0.323944
Data545	-0.231628	-0.022685	0.974731	-0.120697	-0.455017	-0.312754
Data546	-0.278422	-0.00234	0.958557	-0.134888	-0.454102	-0.317027
Data547	-0.325724	0.010427	0.942179	-0.133464	-0.463664	-0.311381
Data548	-0.367432	0.030823	0.927633	-0.131683	-0.48116	-0.30426
Data549	-0.383097	0.048014	0.917765	-0.139008	-0.501506	-0.305684
Data550	-0.380249	0.053101	0.894368	-0.134074	-0.51768	-0.321299
Data551	-0.382487	0.03835	0.88796	-0.134125	-0.518595	-0.32313
Data552	-0.394796	0.01826	0.903219	-0.142466	-0.501912	-0.316518
Data553	-0.411784	-0.01002	0.922139	-0.162913	-0.478719	-0.312195
Data554	-0.433044	-0.03123	0.930786	-0.188446	-0.455424	-0.309957
Data555	-0.448405	-0.046285	0.942281	-0.188649	-0.436605	-0.295919
Data556	-0.458883	-0.056305	0.945536	-0.182648	-0.436503	-0.282694
Data557	-0.461019	-0.061188	0.935567	-0.189006	-0.450643	-0.27181
Data558	-0.463969	-0.050913	0.927734	-0.207265	-0.460917	-0.270437
Data559	-0.471497	-0.051371	0.917969	-0.230357	-0.477091	-0.263367
Data560	-0.486247	-0.057526	0.905151	-0.243429	-0.488586	-0.252177
Data561	-0.493469	-0.057729	0.886332	-0.230815	-0.489909	-0.240835
Data562	-0.499674	-0.060272	0.869649	-0.212453	-0.485128	-0.245107
Data563	-0.516154	-0.071665	0.85144	-0.208995	-0.485128	-0.257416
Data564	-0.53599	-0.088552	0.840454	-0.217082	-0.479635	-0.276896
Data565	-0.543213	-0.095723	0.84727	-0.229492	-0.478821	-0.294749
Data566	-0.551249	-0.092875	0.860392	-0.23056	-0.483093	-0.287323
Data567	-0.56366	-0.075429	0.865885	-0.240987	-0.479126	-0.261078
Data568	-0.57902	-0.04303	0.858256	-0.241496	-0.478109	-0.245565
Data569	-0.593058	-0.019836	0.84727	-0.237325	-0.475464	-0.239614
Data570	-0.595296	-0.002696	0.84259	-0.216624	-0.47821	-0.213064
Data571	-0.605977	-0.007629	0.855204	-0.202891	-0.479635	-0.188649
Data572	-0.62734	-0.009257	0.87321	-0.192719	-0.4835	-0.189209
Data573	-0.64738	-0.005849	0.886637	-0.182292	-0.46519	-0.186259
Data574	-0.66274	0.00356	0.895996	-0.169729	-0.443014	-0.161184
Data575	-0.656942	0.011139	0.889994	-0.176188	-0.421956	-0.146332
Data576	-0.653381	0.018514	0.886943	-0.175273	-0.417175	-0.135396
Data577	-0.649923	0.016123	0.894267	-0.156504	-0.438639	-0.136058
Data578	-0.65918	0.006968	0.893148	-0.132548	-0.465088	-0.146739
Data579	-0.670166	-0.007375	0.883179	-0.131022	-0.477905	-0.155182
Data580	-0.684408	-0.01297	0.873617	-0.144653	-0.479838	-0.163523
Data581	-0.702515	-0.005646	0.880636	-0.166219	-0.482279	-0.173645
Data582	-0.725403	0.00941	0.879618	-0.176646	-0.469869	-0.175934
Data583	-0.741984	0.033468	0.884501	-0.186412	-0.450643	-0.159963
Data584	-0.75236	0.03596	0.894775	-0.195465	-0.426941	-0.126648
Data585	-0.747884	0.024821	0.902201	-0.191142	-0.414836	-0.098572
Data586	-0.735881	0.018514	0.915426	-0.184021	-0.407206	-0.082652
Data587	-0.729574	0.027466	0.922953	-0.181478	-0.414937	-0.060984
Data588	-0.725606	0.044861	0.923971	-0.164948	-0.417684	-0.032654
Data589	-0.732829	0.056864	0.935669	-0.159912	-0.415039	-0.01414
Data590	-0.745138	0.06307	0.948385	-0.149485	-0.412496	0.005544
Data591	-0.750631	0.058848	0.945231	-0.138194	-0.401408	0.034231
Data592	-0.757446	0.063019	0.939026	-0.126597	-0.391337	0.054016
Data593	-0.764567	0.049947	0.929464	-0.117188	-0.388082	0.070648
Data594	-0.755107	0.026042	0.918172	-0.118001	-0.391134	0.086568
Data595	-0.740458	0.013479	0.903625	-0.120341	-0.391337	0.088908
Data596	-0.733236	0.003052	0.893453	-0.1238	-0.388387	0.085653
Data597	-0.735575	-0.013682	0.894775	-0.126648	-0.393372	0.075582
Data598	-0.747172	-0.025838	0.91095	-0.123291	-0.394897	0.063934
Data599	-0.773926	-0.026143	0.92041	-0.111796	-0.387878	0.06841
Data600	-0.808309	-0.017853	0.905863	-0.090637	-0.374451	0.084534
Data601	-0.830994	0.001831	0.892944	-0.073497	-0.373128	0.099487
Data602	-0.831299	0.018972	0.905151	-0.060425	-0.376485	0.117238
Data603	-0.804749	0.023956	0.934957	-0.062612	-0.375163	0.140177
Data604	-0.778605	0.018463	0.959167	-0.073954	-0.367533	0.160828
Data605	-0.772603	0.019989	0.974019	-0.087484	-0.354614	0.157928
Data606	-0.790202	0.020955	0.984701	-0.095622	-0.346883	0.164439
Data607	-0.812785	0.005646	0.986023	-0.100657	-0.350647	0.170848
Data608	-0.834554	0.001475	0.994263	-0.104574	-0.350952	0.174815
Data609	-0.852763	-0.004985	1.00179	-0.104523	-0.332133	0.184021
Data610	-0.86497	-0.025584	1.00118	-0.101522	-0.313822	0.186666
Data611	-0.874023	-0.027822	1.010946	-0.084686	-0.308736	0.197754
Data612	-0.878906	-0.018209	1.018473	-0.083567	-0.303955	0.203959
Data613	-0.875041	-0.005239	1.018168	-0.0914	-0.285543	0.217641
Data614	-0.871073	0.014648	1.016846	-0.0914	-0.278931	0.237885
Data615	-0.877279	0.02533	1.016235	-0.078074	-0.281779	0.247091
Data616	-0.891724	0.003408	1.011353	-0.07899	-0.287679	0.253194
Data617	-0.89742	-0.02182	1.018473	-0.100606	-0.303141	0.265249
Data618	-0.895386	-0.035756	1.033427	-0.121002	-0.307617	0.274862
Data619	-0.888875	-0.047913	1.042074	-0.134379	-0.288289	0.283813
Data620	-0.892131	-0.053406	1.039632	-0.131531	-0.269674	0.276235
Data621	-0.889689	-0.046997	1.019287	-0.115153	-0.256348	0.26179
Data622	-0.878296	-0.033925	1.00179	-0.09257	-0.240479	0.246124
Data623	-0.874329	-0.016378	0.993958	-0.060476	-0.235189	0.23819
Data624	-0.871582	-0.019379	0.99172	-0.039012	-0.235697	0.245819
Data625	-0.869446	-0.031331	0.995076	-0.044149	-0.236308	0.250244
Data626	-0.862223	-0.043386	0.992126	-0.061035	-0.248617	0.252736
Data627	-0.864461	-0.063985	0.998027	-0.081075	-0.257161	0.256856
Data628	-0.875346	-0.081991	1.01237	-0.09374	-0.249634	0.267639
Data629	-0.884908	-0.095062	1.024068	-0.088399	-0.232646	0.278371
Data630	-0.887248	-0.100454	1.023458	-0.07843	-0.216166	0.29012
Data631	-0.89325	-0.10259	1.011556	-0.066121	-0.21993	0.291341
Data632	-0.903219	-0.10376	1.00179	-0.042369	-0.230204	0.283864
Data633	-0.917867	-0.098674	0.994059	-0.039673	-0.22522	0.286662
Data634	-0.927226	-0.090434	0.992737	-0.039571	-0.222473	0.279338
Data635	-0.947266	-0.08489	1.001078	-0.026703	-0.225525	0.277608
Data636	-0.966593	-0.069987	0.988057	-0.02594	-0.215251	0.27771
Data637	-0.969849	-0.061544	0.981954	-0.019633	-0.20579	0.275421
Data638	-0.96639	-0.068258	0.982869	-0.019328	-0.199585	0.27064
Data639	-0.968018	-0.088501	0.97758	-0.023193	-0.183207	0.263367
