# Supplementary material for: Integration of MRI and somatosensory evoked potentials facilitate diagnosis of spinal cord compression
Source: Sci Rep. 2023 May 15;13:7861. doi: 10.1038/s41598-023-34832-2 (PMC10185544; doi:10.1038/s41598-023-34832-2)
Supplement: Supplementary file 3 — Supplementary Information 3. [file 41598_2023_34832_MOESM3_ESM.zip › Preoperative SSEP data/spinal cord compression group/5891641_2/5891641_2_Rt Tibial SEP_Cz'-Fpz_201220_122854.csv]

Index	1	2	3	4	5	6
Name	Cz'-Fpz	Cz'-Fpz	Cz'-Fpz	Cz'-Fpz	Cz'-Fpz	Cz'-Fpz
Time	2.01804E+13	2.01804E+13	2.01804E+13	2.01804E+13	2.01804E+13	2.01804E+13
Highcut	500	500	500	500	500	500
Lowcut	10	10	10	10	10	10
Period	0.000156	0.000156	0.000156	0.000156	0.000156	0.000156
Averages	120	120	120	120	120	120
Int (mA)	18.8/18.4mA	18.8/18.4mA	18.8/18.4mA	18.8/18.4mA	18.8/18.8mA	18.8/18.4mA
Pulse Width (�gs)	200�s	200�s	200�s	200�s	200�s	200�s
Rep Rate (Hz)	3.11Hz	3.11Hz	3.11Hz	3.11Hz	3.11Hz	3.11Hz
Data0	0.410156	-1.180216	-0.85968	-0.480754	-0.037994	0.471395
Data1	-0.490519	-1.838888	-1.506551	-1.100464	-1.085459	-0.590108
Data2	-0.651245	-2.643433	-2.302144	-1.871948	-1.303914	-0.824382
Data3	0.507304	-2.199809	-1.870931	-1.44755	-0.029755	0.448608
Data4	1.428528	-0.807699	-0.484212	-0.053813	0.953267	1.410828
Data5	1.668905	-0.160014	0.17985	0.611369	1.222026	1.682129
Data6	1.527507	-0.08077	0.276693	0.689494	1.11379	1.573792
Data7	1.231079	-0.279948	0.085754	0.477193	0.847524	1.31307
Data8	0.923157	-0.573629	-0.201619	0.167135	0.556335	1.031596
Data9	0.663757	-0.855408	-0.4894	-0.099691	0.303802	0.775248
Data10	0.481669	-1.07432	-0.718892	-0.298157	0.122274	0.59906
Data11	0.37089	-1.233927	-0.861918	-0.42277	-0.003306	0.496114
Data12	0.320435	-1.334534	-0.947164	-0.477905	-0.07726	0.434875
Data13	0.286662	-1.388957	-0.990295	-0.495809	-0.117137	0.407817
Data14	0.266825	-1.398417	-1.003825	-0.480143	-0.118001	0.401917
Data15	0.278219	-1.394246	-0.994873	-0.448914	-0.107473	0.401001
Data16	0.298157	-1.381226	-0.978292	-0.415751	-0.083872	0.412191
Data17	0.329285	-1.364237	-0.959269	-0.384928	-0.064341	0.42277
Data18	0.344442	-1.346029	-0.944722	-0.368652	-0.051727	0.433655
Data19	0.350952	-1.340129	-0.930278	-0.361938	-0.035197	0.442301
Data20	0.355428	-1.329447	-0.918986	-0.365194	-0.014038	0.434875
Data21	0.338847	-1.315104	-0.918783	-0.362854	-0.00295	0.422567
Data22	0.320333	-1.302897	-0.921427	-0.35085	-0.016683	0.421956
Data23	0.319112	-1.305847	-0.917867	-0.354411	-0.035858	0.422668
Data24	0.325419	-1.33077	-0.924581	-0.362956	-0.051931	0.423482
Data25	0.321554	-1.357524	-0.935567	-0.370992	-0.06017	0.426025
Data26	0.312297	-1.376139	-0.941467	-0.369568	-0.06485	0.412903
Data27	0.30131	-1.391296	-0.930888	-0.351766	-0.066833	0.386759
Data28	0.294393	-1.395264	-0.922953	-0.345561	-0.068512	0.374756
Data29	0.298055	-1.391703	-0.922546	-0.348816	-0.058746	0.373332
Data30	0.303955	-1.386515	-0.944112	-0.35614	-0.058289	0.368754
Data31	0.297546	-1.375529	-0.96578	-0.348612	-0.066223	0.358785
Data32	0.275065	-1.376953	-0.975138	-0.34078	-0.083516	0.347493
Data33	0.267436	-1.383565	-0.986328	-0.333557	-0.111237	0.333455
Data34	0.279948	-1.383667	-0.993652	-0.320129	-0.138397	0.327962
Data35	0.305278	-1.397603	-0.993652	-0.308024	-0.169881	0.327861
Data36	0.314331	-1.40981	-0.996704	-0.294088	-0.203756	0.301005
Data37	0.304464	-1.402893	-1.008403	-0.28951	-0.228017	0.272624
Data38	0.292358	-1.407572	-1.010742	-0.291138	-0.232595	0.262858
Data39	0.263672	-1.41744	-1.005046	-0.3007	-0.22227	0.266927
Data40	0.232951	-1.425069	-0.997518	-0.31484	-0.212708	0.274963
Data41	0.228678	-1.442057	-0.985107	-0.320943	-0.212453	0.2771
Data42	0.211283	-1.447754	-0.962626	-0.315653	-0.223643	0.26825
Data43	0.201111	-1.449585	-0.951436	-0.315755	-0.225321	0.256449
Data44	0.195923	-1.446838	-0.942383	-0.320129	-0.215047	0.242004
Data45	0.183512	-1.441854	-0.944621	-0.322164	-0.214539	0.223389
Data46	0.184733	-1.453044	-0.956726	-0.314128	-0.231781	0.206502
Data47	0.193075	-1.473796	-0.965271	-0.304464	-0.254415	0.186056
Data48	0.20518	-1.486003	-0.96873	-0.281881	-0.279897	0.168864
Data49	0.207214	-1.486613	-0.980428	-0.246277	-0.30721	0.157572
Data50	0.205485	-1.476237	-0.983378	-0.236511	-0.3243	0.148926
Data51	0.198263	-1.465454	-0.968018	-0.230001	-0.327504	0.143636
Data52	0.188497	-1.463928	-0.948588	-0.206299	-0.337016	0.161336
Data53	0.192871	-1.454773	-0.928752	-0.189819	-0.34907	0.194499
Data54	0.186157	-1.447652	-0.913086	-0.174255	-0.358175	0.21342
Data55	0.181986	-1.440125	-0.914815	-0.174255	-0.381877	0.210978
Data56	0.176799	-1.425273	-0.915527	-0.178324	-0.397441	0.198466
Data57	0.166931	-1.421305	-0.919902	-0.176086	-0.413005	0.190531
Data58	0.149333	-1.424459	-0.931702	-0.163269	-0.428263	0.184021
Data59	0.141805	-1.420186	-0.942383	-0.14506	-0.441895	0.188192
Data60	0.133972	-1.411031	-0.948283	-0.140686	-0.456187	0.1828
Data61	0.120544	-1.396383	-0.967204	-0.153097	-0.480194	0.168457
Data62	0.106303	-1.373393	-0.971069	-0.163371	-0.511576	0.15564
Data63	0.093282	-1.361186	-0.953064	-0.169881	-0.529887	0.151367
Data64	0.091858	-1.370646	-0.940348	-0.175781	-0.544993	0.153809
Data65	0.107218	-1.374207	-0.939636	-0.162964	-0.559998	0.151978
Data66	0.103353	-1.386922	-0.941874	-0.138041	-0.578868	0.147603
Data67	0.094503	-1.391602	-0.934957	-0.110067	-0.591024	0.12441
Data68	0.088501	-1.396484	-0.928752	-0.097555	-0.592499	0.099487
Data69	0.090027	-1.396179	-0.910645	-0.100098	-0.600077	0.095927
Data70	0.091553	-1.386312	-0.891012	-0.110372	-0.62266	0.103251
Data71	0.094401	-1.368917	-0.891724	-0.112406	-0.653381	0.118001
Data72	0.098674	-1.379598	-0.89325	-0.107015	-0.683746	0.146383
Data73	0.102539	-1.401164	-0.898844	-0.108744	-0.703328	0.159098
Data74	0.103149	-1.405334	-0.892639	-0.104065	-0.690969	0.155233
Data75	0.098572	-1.394857	-0.893555	-0.10081	-0.670573	0.147603
Data76	0.083923	-1.3856	-0.885111	-0.093384	-0.66803	0.149333
Data77	0.071309	-1.374308	-0.89152	-0.081278	-0.696004	0.153809
Data78	0.051575	-1.366475	-0.89742	-0.057373	-0.728556	0.163167
Data79	0.026652	-1.364848	-0.880025	-0.033671	-0.749003	0.173747
Data80	0.008138	-1.365051	-0.863953	-0.023905	-0.757548	0.180461
Data81	0.005493	-1.354879	-0.842082	-0.026652	-0.763397	0.178731
Data82	0.009766	-1.327311	-0.816956	-0.056763	-0.766805	0.158183
Data83	-0.000916	-1.306051	-0.79834	-0.085754	-0.771739	0.138652
Data84	-0.026652	-1.277568	-0.797628	-0.092468	-0.790863	0.119934
Data85	-0.039876	-1.242371	-0.801697	-0.088603	-0.811971	0.10142
Data86	-0.051168	-1.212667	-0.793254	-0.088603	-0.822347	0.087382
Data87	-0.051778	-1.194356	-0.782369	-0.101827	-0.822449	0.083923
Data88	-0.04425	-1.189067	-0.782979	-0.109456	-0.817515	0.071818
Data89	-0.027262	-1.186829	-0.780029	-0.104879	-0.818736	0.047709
Data90	-0.000305	-1.18337	-0.778198	-0.09196	-0.808818	0.040792
Data91	0.009359	-1.184082	-0.765788	-0.07192	-0.793864	0.046082
Data92	0.001017	-1.183268	-0.7606	-0.070496	-0.812327	0.042623
Data93	-0.029704	-1.170858	-0.764872	-0.08901	-0.836029	0.04008
Data94	-0.054932	-1.157227	-0.759786	-0.113627	-0.855306	0.043742
Data95	-0.057373	-1.143901	-0.742289	-0.133667	-0.861715	0.06429
Data96	-0.052694	-1.143188	-0.71818	-0.150452	-0.863495	0.082194
Data97	-0.044963	-1.143799	-0.700989	-0.153097	-0.863291	0.089823
Data98	-0.039673	-1.129761	-0.704244	-0.134989	-0.854797	0.091044
Data99	-0.041504	-1.11908	-0.723674	-0.12441	-0.861715	0.092163
Data100	-0.03835	-1.109111	-0.734253	-0.131531	-0.879771	0.100708
Data101	-0.037944	-1.101176	-0.730286	-0.149434	-0.909373	0.102946
Data102	-0.051575	-1.083984	-0.724284	-0.166626	-0.946045	0.109965
Data103	-0.062256	-1.057943	-0.715434	-0.172933	-0.968221	0.10966
Data104	-0.069275	-1.038513	-0.703939	-0.170593	-0.957947	0.102234
Data105	-0.066732	-1.023153	-0.692749	-0.165304	-0.926666	0.088094
Data106	-0.06958	-1.012878	-0.687663	-0.15391	-0.906932	0.079651
Data107	-0.075378	-1.006877	-0.681152	-0.144958	-0.903269	0.080261
Data108	-0.077616	-0.989889	-0.660909	-0.13387	-0.91156	0.080973
Data109	-0.067444	-0.975444	-0.64738	-0.120646	-0.92804	0.077311
Data110	-0.053609	-0.96049	-0.64799	-0.105286	-0.948334	0.074158
Data111	-0.032247	-0.940857	-0.651652	-0.097249	-0.96639	0.071309
Data112	-0.015361	-0.926208	-0.648499	-0.088704	-0.976613	0.067139
Data113	-0.005595	-0.924988	-0.632833	-0.092875	-0.974579	0.057068
Data114	0.009664	-0.912476	-0.6014	-0.116577	-0.970459	0.051676
Data115	0.003967	-0.898844	-0.594177	-0.142314	-0.977987	0.030823
Data116	-0.01475	-0.891215	-0.602519	-0.155436	-1.000671	0.003866
Data117	-0.018717	-0.880941	-0.607503	-0.160014	-1.023814	-0.0177
Data118	-0.027568	-0.878398	-0.609741	-0.149943	-1.038411	-0.03123
Data119	-0.043538	-0.881551	-0.595907	-0.140991	-1.046143	-0.050761
Data120	-0.03713	-0.878092	-0.579732	-0.133769	-1.053263	-0.079041
Data121	-0.034485	-0.881144	-0.572306	-0.126953	-1.05545	-0.105082
Data122	-0.036112	-0.879618	-0.57312	-0.129191	-1.060842	-0.132141
Data123	-0.041402	-0.870463	-0.579224	-0.115763	-1.066742	-0.156047
Data124	-0.04303	-0.858765	-0.572713	-0.093791	-1.054484	-0.155131
Data125	-0.040181	-0.840454	-0.576782	-0.085347	-1.039124	-0.138041
Data126	-0.028788	-0.813497	-0.578105	-0.094299	-1.018219	-0.111389
Data127	-0.017802	-0.793864	-0.59255	-0.106506	-0.993856	-0.108236
Data128	-0.015361	-0.782064	-0.612691	-0.113729	-0.989329	-0.115153
Data129	-0.017904	-0.789693	-0.624084	-0.123698	-1.01771	-0.108744
Data130	-0.018616	-0.797831	-0.620728	-0.136719	-1.041412	-0.107524
Data131	-0.001119	-0.805664	-0.608826	-0.140788	-1.063131	-0.107931
Data132	0.012309	-0.808614	-0.591024	-0.144246	-1.087392	-0.124003
Data133	0.036621	-0.779521	-0.568542	-0.144755	-1.107686	-0.149943
Data134	0.04303	-0.753174	-0.555929	-0.15391	-1.118011	-0.165812
Data135	0.044047	-0.733337	-0.536499	-0.154521	-1.11145	-0.180359
Data136	0.039368	-0.702922	-0.521139	-0.142212	-1.106771	-0.189412
Data137	0.045573	-0.663147	-0.516256	-0.132243	-1.096547	-0.191243
Data138	0.039469	-0.646667	-0.519816	-0.127055	-1.103719	-0.201314
Data139	0.032857	-0.652262	-0.518901	-0.132853	-1.125437	-0.211792
Data140	0.027364	-0.638631	-0.502726	-0.148621	-1.142782	-0.226746
Data141	0.042114	-0.621236	-0.489705	-0.163574	-1.14919	-0.249532
Data142	0.063375	-0.604146	-0.47465	-0.164185	-1.148071	-0.263875
Data143	0.084229	-0.591736	-0.45695	-0.153402	-1.138102	-0.281881
Data144	0.098368	-0.583191	-0.459188	-0.152079	-1.129862	-0.29541
Data145	0.103963	-0.586446	-0.469869	-0.15859	-1.124064	-0.296122
Data146	0.105286	-0.574849	-0.476278	-0.164185	-1.120504	-0.299072
Data147	0.113932	-0.559387	-0.460714	-0.153402	-1.104685	-0.286357
Data148	0.117188	-0.545146	-0.431722	-0.1415	-1.105448	-0.274251
Data149	0.120646	-0.532633	-0.414632	-0.132751	-1.119588	-0.276388
Data150	0.130717	-0.526326	-0.420329	-0.131836	-1.134898	-0.283101
Data151	0.137431	-0.517476	-0.433044	-0.131531	-1.153564	-0.308024
Data152	0.148214	-0.510152	-0.434163	-0.127563	-1.168874	-0.330098
Data153	0.155233	-0.492655	-0.437317	-0.117493	-1.18042	-0.347595
Data154	0.162557	-0.476481	-0.450643	-0.100505	-1.18693	-0.372009
Data155	0.160726	-0.447998	-0.448812	-0.079753	-1.18988	-0.389404
Data156	0.167745	-0.415853	-0.457967	-0.052999	-1.19578	-0.394389
Data157	0.178426	-0.383606	-0.459696	-0.048421	-1.195831	-0.397847
Data158	0.191345	-0.364787	-0.45695	-0.061849	-1.185455	-0.405477
Data159	0.202637	-0.347392	-0.456136	-0.077616	-1.16394	-0.419515
Data160	0.215658	-0.330912	-0.46285	-0.090942	-1.134338	-0.423075
Data161	0.218302	-0.312805	-0.458577	-0.099691	-1.126048	-0.411784
Data162	0.221151	-0.290426	-0.445658	-0.110372	-1.141103	-0.411886
Data163	0.223592	-0.283	-0.427856	-0.116374	-1.162567	-0.419108
Data164	0.231425	-0.292155	-0.421549	-0.110372	-1.170959	-0.426636
Data165	0.245463	-0.307922	-0.414022	-0.105794	-1.18337	-0.425313
Data166	0.254822	-0.299988	-0.412598	-0.110474	-1.202037	-0.431213
Data167	0.268555	-0.277812	-0.414632	-0.130819	-1.212311	-0.43691
Data168	0.271505	-0.241292	-0.42511	-0.152791	-1.212718	-0.443624
Data169	0.274251	-0.209452	-0.434672	-0.1533	-1.210734	-0.444539
Data170	0.272725	-0.186768	-0.438436	-0.153503	-1.214091	-0.444641
Data171	0.279846	-0.153503	-0.422872	-0.148315	-1.219686	-0.457153
Data172	0.286153	-0.125529	-0.402222	-0.126851	-1.218719	-0.474854
Data173	0.287069	-0.112508	-0.395915	-0.103149	-1.224467	-0.484721
Data174	0.286051	-0.122477	-0.408122	-0.07843	-1.232096	-0.493368
Data175	0.292562	-0.134989	-0.440877	-0.065511	-1.2382	-0.516663
Data176	0.284424	-0.122579	-0.466614	-0.043233	-1.25234	-0.541687
Data177	0.267131	-0.103861	-0.476278	-0.029297	-1.265971	-0.545451
Data178	0.255229	-0.08077	-0.477702	-0.024618	-1.274567	-0.536499
Data179	0.256144	-0.063578	-0.478312	-0.042521	-1.268514	-0.528564
Data180	0.261332	-0.046387	-0.484416	-0.07253	-1.258698	-0.539246
Data181	0.268656	-0.029907	-0.492045	-0.097656	-1.24293	-0.555725
Data182	0.287882	-0.021667	-0.488281	-0.110982	-1.229706	-0.564168
Data183	0.317179	-0.026754	-0.482076	-0.104065	-1.234538	-0.563456
Data184	0.343933	-0.027771	-0.481771	-0.093282	-1.234894	-0.54952
Data185	0.349833	-0.021159	-0.481364	-0.089823	-1.237081	-0.52419
Data186	0.355733	-0.006409	-0.48289	-0.091349	-1.233724	-0.520426
Data187	0.361023	0.014242	-0.491842	-0.101827	-1.220194	-0.523071
Data188	0.36438	0.029093	-0.487467	-0.110474	-1.184845	-0.52948
Data189	0.376994	0.038045	-0.493266	-0.123698	-1.159465	-0.530294
Data190	0.382182	0.058289	-0.501404	-0.131938	-1.15626	-0.527954
Data191	0.372314	0.084229	-0.515951	-0.126953	-1.154836	-0.529277
Data192	0.367635	0.114644	-0.545349	-0.101624	-1.14919	-0.540059
Data193	0.366109	0.155029	-0.565694	-0.082397	-1.13917	-0.557048
Data194	0.363057	0.175985	-0.553182	-0.067647	-1.145986	-0.568542
Data195	0.36672	0.185445	-0.521444	-0.05717	-1.1527	-0.589498
Data196	0.356445	0.180461	-0.483195	-0.031738	-1.149495	-0.610148
Data197	0.346069	0.163167	-0.449015	-0.008443	-1.130015	-0.633748
Data198	0.348307	0.162252	-0.422567	-0.00529	-1.106466	-0.652669
Data199	0.357463	0.176392	-0.412699	-0.016886	-1.100311	-0.668132
Data200	0.361532	0.196737	-0.407104	-0.038656	-1.098938	-0.676473
Data201	0.367126	0.21464	-0.397644	-0.048116	-1.096242	-0.687663
Data202	0.385335	0.237427	-0.397441	-0.054626	-1.082255	-0.682882
Data203	0.402323	0.242411	-0.406494	-0.066528	-1.05423	-0.667928
Data204	0.399984	0.233968	-0.418396	-0.071411	-1.014811	-0.656637
Data205	0.385742	0.238444	-0.421143	-0.06663	-0.98409	-0.652873
Data206	0.383504	0.25828	-0.420227	-0.067444	-0.97463	-0.643717
Data207	0.391744	0.277608	-0.426025	-0.057475	-0.993347	-0.633341
Data208	0.39561	0.299072	-0.442912	-0.048116	-1.005096	-0.624084
Data209	0.402018	0.303446	-0.456746	-0.036825	-1.005758	-0.61849
Data210	0.409037	0.303548	-0.458171	-0.033468	-0.998281	-0.619914
Data211	0.417684	0.309855	-0.446472	-0.044556	-0.975037	-0.629374
Data212	0.415955	0.324605	-0.438131	-0.049744	-0.934753	-0.638123
Data213	0.413818	0.342509	-0.423787	-0.065613	-0.907542	-0.626017
Data214	0.420736	0.365397	-0.421651	-0.080261	-0.889689	-0.60435
Data215	0.419718	0.38442	-0.423075	-0.085653	-0.862122	-0.583801
Data216	0.413513	0.392863	-0.420736	-0.081685	-0.825043	-0.562236
Data217	0.420227	0.387777	-0.416667	-0.069682	-0.79834	-0.541789
Data218	0.437927	0.385742	-0.409241	-0.057678	-0.788523	-0.526123
Data219	0.462545	0.394185	-0.403849	-0.040385	-0.785675	-0.514018
Data220	0.473836	0.428365	-0.408427	-0.035909	-0.774994	-0.504761
Data221	0.468852	0.461731	-0.418701	-0.043335	-0.753733	-0.501302
Data222	0.468852	0.49174	-0.428874	-0.053101	-0.734406	-0.499268
Data223	0.482381	0.518697	-0.444641	-0.063782	-0.696513	-0.497131
Data224	0.500997	0.527445	-0.450745	-0.067647	-0.657501	-0.483398
Data225	0.522563	0.516357	-0.436401	-0.063883	-0.634359	-0.468547
Data226	0.54067	0.519206	-0.41158	-0.058594	-0.601501	-0.455119
Data227	0.555013	0.527039	-0.378316	-0.040487	-0.560048	-0.444539
Data228	0.56783	0.531413	-0.350037	-0.026652	-0.52653	-0.422465
Data229	0.577901	0.528158	-0.309855	-0.008952	-0.505269	-0.407511
Data230	0.578308	0.533142	-0.290019	0.017598	-0.476176	-0.384827
Data231	0.575256	0.550232	-0.278727	0.036519	-0.436808	-0.34963
Data232	0.585327	0.576172	-0.253092	0.053101	-0.388896	-0.315857
Data233	0.609741	0.611674	-0.235392	0.067952	-0.349426	-0.286458
Data234	0.627645	0.64799	-0.223796	0.095011	-0.312805	-0.269063
Data235	0.654297	0.678304	-0.215556	0.131531	-0.275014	-0.236918
Data236	0.711161	0.709432	-0.19694	0.152181	-0.234985	-0.199382
Data237	0.756632	0.73466	-0.174967	0.157674	-0.189972	-0.165405
Data238	0.79244	0.753886	-0.159505	0.173136	-0.129191	-0.124817
Data239	0.83547	0.781555	-0.140889	0.188802	-0.081584	-0.090535
Data240	0.886637	0.811462	-0.113831	0.215861	-0.030467	-0.074158
Data241	0.943604	0.844116	-0.083211	0.240784	0.03245	-0.040995
Data242	1.004232	0.889587	-0.052694	0.257772	0.1032	0.008138
Data243	1.060791	0.947774	-0.02004	0.284017	0.173289	0.076701
Data244	1.120097	1.010132	0.021464	0.320333	0.233053	0.158793
Data245	1.170858	1.074626	0.066528	0.375264	0.305837	0.243632
Data246	1.213277	1.13088	0.120544	0.435588	0.376027	0.322266
Data247	1.272685	1.172791	0.179749	0.497335	0.446777	0.383708
Data248	1.31724	1.215922	0.24292	0.563863	0.524343	0.455729
Data249	1.361084	1.25529	0.306498	0.626933	0.593516	0.531108
Data250	1.399841	1.298421	0.360413	0.677592	0.654144	0.588582
Data251	1.452535	1.353048	0.406494	0.717367	0.706736	0.639445
Data252	1.507772	1.422831	0.452779	0.754598	0.761414	0.680033
Data253	1.551107	1.50533	0.498759	0.786743	0.818176	0.715739
Data254	1.60675	1.585693	0.547587	0.836385	0.870361	0.754293
Data255	1.660767	1.642863	0.615336	0.89742	0.927277	0.797831
Data256	1.692912	1.681824	0.684102	0.9729	0.993652	0.846558
Data257	1.716919	1.705831	0.74941	1.030477	1.061656	0.895691
Data258	1.737366	1.723022	0.803935	1.05896	1.111247	0.92509
Data259	1.744792	1.739909	0.830078	1.073303	1.159566	0.934957
Data260	1.75059	1.754252	0.850627	1.079508	1.200205	0.938416
Data261	1.747742	1.76005	0.869649	1.080729	1.22289	0.929972
Data262	1.741435	1.767782	0.880737	1.074117	1.22111	0.926412
Data263	1.733602	1.779785	0.894572	1.063232	1.216431	0.920207
Data264	1.703898	1.796977	0.902608	1.036682	1.219533	0.923869
Data265	1.652018	1.797485	0.883179	1.00179	1.220754	0.919088
Data266	1.601664	1.792704	0.864054	0.977987	1.216888	0.9021
Data267	1.55955	1.793925	0.845642	0.959981	1.21226	0.888163
Data268	1.531372	1.788737	0.831197	0.940247	1.211243	0.876567
Data269	1.494548	1.765645	0.81014	0.911051	1.207784	0.862122
Data270	1.461589	1.724141	0.795288	0.892334	1.198273	0.842387
Data271	1.425374	1.667684	0.770467	0.863546	1.170909	0.817566
Data272	1.383158	1.618551	0.741475	0.824687	1.140849	0.785828
Data273	1.331075	1.570638	0.724386	0.772705	1.106415	0.762126
Data274	1.263428	1.539714	0.699463	0.71523	1.066081	0.727234
Data275	1.190389	1.520793	0.67098	0.659587	1.032054	0.684306
Data276	1.119995	1.492818	0.641276	0.616455	1.002146	0.659587
Data277	1.054179	1.46403	0.610352	0.569661	0.96817	0.626831
Data278	1.004232	1.433919	0.578206	0.508118	0.929159	0.586039
Data279	0.961711	1.41571	0.53833	0.447184	0.89859	0.546672
Data280	0.912069	1.40269	0.486043	0.394084	0.872599	0.506897
Data281	0.856934	1.364441	0.437012	0.342814	0.849915	0.482381
Data282	0.796204	1.306661	0.397441	0.301005	0.826365	0.458984
Data283	0.727234	1.24644	0.358988	0.256856	0.796509	0.430705
Data284	0.664571	1.195374	0.310669	0.212809	0.753479	0.396729
Data285	0.606181	1.138102	0.26062	0.185038	0.714671	0.367737
Data286	0.529277	1.089478	0.217082	0.155334	0.68395	0.347799
Data287	0.464478	1.040751	0.183105	0.115662	0.659231	0.333659
Data288	0.410767	1.00179	0.149638	0.075175	0.644836	0.315755
Data289	0.373027	0.964661	0.122884	0.044657	0.63741	0.281067
Data290	0.333964	0.929464	0.087891	0.014038	0.625865	0.244751
Data291	0.28595	0.887756	0.053304	-0.030823	0.582682	0.213114
Data292	0.227356	0.845947	0.025635	-0.070496	0.532074	0.165304
Data293	0.170085	0.786438	-0.004272	-0.115967	0.491842	0.122782
Data294	0.112406	0.721029	-0.042216	-0.165202	0.466817	0.071309
Data295	0.053813	0.661621	-0.075887	-0.204264	0.43869	0.022888
Data296	0.007833	0.624695	-0.104065	-0.234884	0.406698	-0.022481
Data297	-0.027669	0.611877	-0.139058	-0.269063	0.368195	-0.058797
Data298	-0.079041	0.588074	-0.182292	-0.326131	0.332591	-0.08962
Data299	-0.145569	0.560099	-0.227254	-0.390727	0.294393	-0.116679
Data300	-0.211995	0.51829	-0.264384	-0.452576	0.250397	-0.142212
Data301	-0.261536	0.464579	-0.289001	-0.502828	0.21169	-0.178935
Data302	-0.305379	0.411987	-0.302226	-0.531413	0.174866	-0.219625
Data303	-0.346069	0.353699	-0.326233	-0.536702	0.15447	-0.25533
Data304	-0.399984	0.318197	-0.362854	-0.550537	0.126851	-0.294902
Data305	-0.46224	0.288798	-0.391744	-0.582886	0.083008	-0.308228
Data306	-0.523987	0.254415	-0.424703	-0.626628	0.031586	-0.323079
Data307	-0.578918	0.225932	-0.464071	-0.677592	-0.035604	-0.346781
Data308	-0.620422	0.202942	-0.498352	-0.721436	-0.078328	-0.385946
Data309	-0.650635	0.176493	-0.529378	-0.771077	-0.091451	-0.414937
Data310	-0.684611	0.142924	-0.54891	-0.807088	-0.102641	-0.446981
Data311	-0.717672	0.105896	-0.566305	-0.847066	-0.136312	-0.472209
Data312	-0.753682	0.063578	-0.573629	-0.887451	-0.177714	-0.507914
Data313	-0.790609	0.02065	-0.576884	-0.92336	-0.207977	-0.540161
Data314	-0.834859	-0.017497	-0.604045	-0.944621	-0.242106	-0.564779
Data315	-0.874634	-0.059916	-0.651754	-0.943705	-0.270844	-0.57017
Data316	-0.922445	-0.101827	-0.687256	-0.957235	-0.296834	-0.581462
Data317	-0.970866	-0.14384	-0.710246	-0.982463	-0.317434	-0.599467
Data318	-1.007792	-0.178426	-0.726217	-1.016235	-0.327504	-0.609233
Data319	-1.03953	-0.198771	-0.746358	-1.060282	-0.340983	-0.619405
Data320	-1.062826	-0.207723	-0.777588	-1.114909	-0.361125	-0.630391
Data321	-1.096598	-0.215963	-0.818278	-1.149699	-0.394236	-0.646464
Data322	-1.130168	-0.213623	-0.864054	-1.161499	-0.415649	-0.664469
Data323	-1.158651	-0.216268	-0.885824	-1.168823	-0.428009	-0.682882
Data324	-1.169637	-0.216878	-0.893046	-1.178792	-0.437571	-0.695699
Data325	-1.176249	-0.228475	-0.88796	-1.189575	-0.441538	-0.712484
Data326	-1.178691	-0.250854	-0.89447	-1.20636	-0.456492	-0.72052
Data327	-1.176656	-0.266622	-0.89742	-1.2146	-0.475566	-0.717773
Data328	-1.181946	-0.269979	-0.897827	-1.221415	-0.480906	-0.715739
Data329	-1.201172	-0.276489	-0.895589	-1.226095	-0.488993	-0.722656
Data330	-1.223857	-0.287882	-0.909119	-1.235453	-0.506541	-0.732727
Data331	-1.228027	-0.309448	-0.925395	-1.231791	-0.52714	-0.725708
Data332	-1.216838	-0.335693	-0.931498	-1.225586	-0.537974	-0.727234
Data333	-1.213684	-0.33549	-0.93984	-1.233114	-0.542806	-0.725199
Data334	-1.234843	-0.33549	-0.94635	-1.239014	-0.536194	-0.73822
Data335	-1.256205	-0.35085	-0.943197	-1.236877	-0.528463	-0.749715
Data336	-1.273702	-0.346883	-0.94045	-1.228129	-0.532684	-0.758769
Data337	-1.284281	-0.345357	-0.949809	-1.203206	-0.525869	-0.765584
Data338	-1.293132	-0.344747	-0.947367	-1.194458	-0.53655	-0.759989
Data339	-1.293132	-0.350952	-0.942688	-1.204122	-0.558777	-0.744934
Data340	-1.284078	-0.361938	-0.932821	-1.220194	-0.569407	-0.749105
Data341	-1.271464	-0.364583	-0.924174	-1.22467	-0.563507	-0.749715
Data342	-1.250102	-0.374756	-0.918681	-1.231181	-0.54423	-0.737813
Data343	-1.234436	-0.386251	-0.909729	-1.228129	-0.537211	-0.732829
Data344	-1.235148	-0.385234	-0.9021	-1.223755	-0.540263	-0.723165
Data345	-1.233317	-0.379435	-0.897319	-1.204936	-0.551554	-0.716553
Data346	-1.219788	-0.387472	-0.875142	-1.181742	-0.565389	-0.714213
Data347	-1.200155	-0.395508	-0.851949	-1.160482	-0.563812	-0.704651
Data348	-1.17686	-0.381571	-0.827738	-1.14329	-0.548299	-0.695903
Data349	-1.168518	-0.352681	-0.813802	-1.132304	-0.534159	-0.684814
Data350	-1.157023	-0.319417	-0.812887	-1.124268	-0.523733	-0.664876
Data351	-1.136983	-0.29012	-0.815531	-1.112467	-0.511424	-0.644023
Data352	-1.133219	-0.272013	-0.823364	-1.103617	-0.496368	-0.622253
Data353	-1.144206	-0.262044	-0.82133	-1.093547	-0.480194	-0.598348
Data354	-1.146545	-0.243734	-0.806173	-1.074829	-0.463308	-0.58197
Data355	-1.148173	-0.230204	-0.777079	-1.034241	-0.439301	-0.579936
Data356	-1.143595	-0.22522	-0.740153	-1.000671	-0.404409	-0.585938
Data357	-1.128235	-0.210876	-0.71106	-0.982056	-0.38737	-0.588684
Data358	-1.108602	-0.206299	-0.69163	-0.983683	-0.387421	-0.575155
Data359	-1.097616	-0.201213	-0.692037	-0.98877	-0.394287	-0.547892
Data360	-1.09731	-0.17863	-0.695597	-0.985413	-0.388184	-0.507813
Data361	-1.087341	-0.152995	-0.683289	-0.957642	-0.389608	-0.476481
Data362	-1.053365	-0.148112	-0.664063	-0.929667	-0.388285	-0.455424
Data363	-1.016642	-0.132446	-0.634155	-0.907898	-0.371348	-0.447795
Data364	-0.980326	-0.109253	-0.601908	-0.874634	-0.354716	-0.433146
Data365	-0.95988	-0.090535	-0.586039	-0.849202	-0.338491	-0.415039
Data366	-0.952657	-0.072123	-0.579224	-0.83018	-0.328827	-0.414632
Data367	-0.953064	-0.06429	-0.567017	-0.821635	-0.333252	-0.423279
Data368	-0.950012	-0.05127	-0.547892	-0.800578	-0.332387	-0.413411
Data369	-0.938822	-0.040995	-0.528666	-0.778503	-0.32369	-0.401408
Data370	-0.91807	-0.037435	-0.514628	-0.75236	-0.302429	-0.383504
Data371	-0.887044	-0.037231	-0.496623	-0.72347	-0.271708	-0.360413
Data372	-0.857442	-0.037028	-0.484212	-0.692851	-0.239461	-0.334676
Data373	-0.832113	-0.029399	-0.462138	-0.6545	-0.215861	-0.309347
Data374	-0.812887	-0.013326	-0.445964	-0.615946	-0.20167	-0.281576
Data375	-0.797323	0.016988	-0.443217	-0.593872	-0.200958	-0.264893
Data376	-0.775757	0.051168	-0.433248	-0.571086	-0.194092	-0.254517
Data377	-0.747884	0.075073	-0.406596	-0.552775	-0.176544	-0.245056
Data378	-0.724182	0.083008	-0.366007	-0.516459	-0.164235	-0.23702
Data379	-0.702108	0.104675	-0.331828	-0.478719	-0.152079	-0.241699
Data380	-0.684306	0.149129	-0.310059	-0.450236	-0.129751	-0.240987
Data381	-0.67393	0.179443	-0.308431	-0.439046	-0.113881	-0.234782
Data382	-0.67098	0.202637	-0.317383	-0.43335	-0.105794	-0.231628
Data383	-0.665894	0.202433	-0.320129	-0.427958	-0.094554	-0.218709
Data384	-0.64504	0.195618	-0.321859	-0.424906	-0.080058	-0.209757
Data385	-0.615336	0.213114	-0.319519	-0.41158	-0.067698	-0.184733
Data386	-0.593974	0.246379	-0.320638	-0.385742	-0.055288	-0.149536
Data387	-0.583903	0.26886	-0.30894	-0.36204	-0.03835	-0.124003
Data388	-0.568339	0.291341	-0.281067	-0.334676	-0.02182	-0.118306
Data389	-0.554708	0.30009	-0.25533	-0.304871	-0.010427	-0.108744
Data390	-0.553894	0.299886	-0.236715	-0.282796	-0.010122	-0.095927
Data391	-0.552979	0.305074	-0.226949	-0.261739	0.00351	-0.079854
Data392	-0.526733	0.31311	-0.212809	-0.232035	0.022024	-0.052999
Data393	-0.506287	0.314636	-0.1946	-0.213013	0.033264	-0.052592
Data394	-0.502421	0.318909	-0.170898	-0.192871	0.048523	-0.063985
Data395	-0.49235	0.330709	-0.150859	-0.16744	0.060832	-0.086161
Data396	-0.467021	0.343221	-0.1415	-0.155843	0.082804	-0.099792
Data397	-0.432739	0.368144	-0.146586	-0.153402	0.100301	-0.082601
Data398	-0.403951	0.391846	-0.141703	-0.141602	0.103505	-0.056966
Data399	-0.376994	0.409139	-0.121155	-0.131938	0.101318	-0.040894
Data400	-0.350037	0.421549	-0.102641	-0.116475	0.123901	-0.034281
Data401	-0.331828	0.433044	-0.082804	-0.089518	0.157623	-0.031738
Data402	-0.32491	0.448201	-0.057068	-0.075378	0.175273	-0.021362
Data403	-0.336202	0.467224	-0.037944	-0.06134	0.174917	-0.000407
Data404	-0.345154	0.50059	-0.030518	-0.042013	0.17395	0.012919
Data405	-0.351969	0.532735	-0.028483	-0.016378	0.17451	0.01709
Data406	-0.354513	0.550741	-0.0118	0.006002	0.174154	0.017598
Data407	-0.33488	0.56071	0.001017	0.017293	0.18219	0.015767
Data408	-0.292562	0.582581	0.021566	0.031637	0.197754	0.009359
Data409	-0.251261	0.592753	0.039673	0.055135	0.205739	-0.007426
Data410	-0.22349	0.583801	0.050964	0.082906	0.218862	-0.0177
Data411	-0.211182	0.568339	0.059713	0.093994	0.244141	-0.010986
Data412	-0.224202	0.548299	0.059509	0.105387	0.263723	-0.000203
Data413	-0.236308	0.532837	0.055644	0.113322	0.287323	0.007324
Data414	-0.222473	0.532837	0.062663	0.122579	0.297038	0.025228
Data415	-0.1828	0.535889	0.074056	0.131327	0.301768	0.041606
Data416	-0.156962	0.551147	0.083618	0.13682	0.323995	0.059001
Data417	-0.14679	0.556844	0.099996	0.152588	0.329946	0.065104
Data418	-0.145467	0.56366	0.11556	0.168762	0.328725	0.052999
Data419	-0.157064	0.560303	0.140686	0.198466	0.336609	0.032654
Data420	-0.149638	0.55603	0.166423	0.227254	0.345357	0.030111
Data421	-0.137431	0.562642	0.181173	0.242716	0.354665	0.048218
Data422	-0.127157	0.57078	0.172424	0.255229	0.368296	0.055644
Data423	-0.117594	0.580546	0.16866	0.254822	0.36967	0.057373
Data424	-0.109355	0.598653	0.168762	0.255941	0.378621	0.051676
Data425	-0.086873	0.623983	0.181173	0.266724	0.39266	0.052999
Data426	-0.06602	0.651143	0.209757	0.269267	0.403086	0.064494
Data427	-0.039876	0.687154	0.23234	0.268148	0.404714	0.07548
Data428	-0.009969	0.722555	0.240072	0.269979	0.41448	0.086873
Data429	0.004883	0.734151	0.24353	0.291545	0.428162	0.089518
Data430	0.004171	0.735474	0.240987	0.317586	0.443624	0.079753
Data431	0.016683	0.720011	0.234172	0.3479	0.464427	0.093791
Data432	0.024211	0.693461	0.229492	0.387573	0.483195	0.111491
Data433	0.037944	0.684204	0.224915	0.403849	0.503184	0.114339
Data434	0.027974	0.689901	0.233968	0.415751	0.525716	0.108846
Data435	0.00651	0.709839	0.250549	0.43162	0.54601	0.097555
Data436	-0.002136	0.736491	0.256755	0.443624	0.565186	0.079346
Data437	-0.001119	0.747172	0.267334	0.453084	0.576121	0.084025
Data438	0.009562	0.750427	0.282796	0.468852	0.573934	0.105489
Data439	0.025228	0.736898	0.318197	0.484721	0.572866	0.120138
Data440	0.045776	0.721944	0.352275	0.49408	0.584971	0.131124
Data441	0.054525	0.706482	0.372925	0.495097	0.609131	0.126851
Data442	0.057475	0.689901	0.384827	0.495911	0.617523	0.128276
Data443	0.078837	0.685323	0.400492	0.511882	0.619405	0.137736
Data444	0.098063	0.683289	0.410868	0.53477	0.612488	0.147705
Data445	0.097249	0.689596	0.423686	0.54891	0.61203	0.146586
Data446	0.090942	0.699056	0.441081	0.56722	0.624186	0.135193
Data447	0.089518	0.702209	0.463867	0.571187	0.643209	0.139771
Data448	0.084737	0.700378	0.478109	0.568034	0.653636	0.149231
Data449	0.087484	0.697123	0.47994	0.566915	0.660604	0.162455
Data450	0.089722	0.69163	0.493062	0.576375	0.670471	0.172526
Data451	0.088501	0.689087	0.4953	0.603333	0.670013	0.19165
Data452	0.073649	0.68807	0.490824	0.623474	0.676575	0.208028
Data453	0.063782	0.691833	0.49408	0.629476	0.688578	0.211487
Data454	0.063273	0.687663	0.510254	0.620524	0.71106	0.207011
Data455	0.05483	0.690715	0.529582	0.60791	0.7341	0.19694
Data456	0.070292	0.698242	0.544027	0.586446	0.755107	0.180257
Data457	0.093994	0.711873	0.555115	0.562439	0.761261	0.167135
Data458	0.107117	0.72052	0.548706	0.557353	0.757802	0.16276
Data459	0.11556	0.727234	0.551656	0.558268	0.757599	0.172933
Data460	0.122375	0.73232	0.564779	0.550028	0.770365	0.191447
Data461	0.131124	0.737203	0.586853	0.559794	0.796611	0.204061
Data462	0.133565	0.726318	0.625509	0.575765	0.827637	0.21108
Data463	0.136515	0.716858	0.664876	0.596313	0.848541	0.206401
Data464	0.139974	0.712077	0.677389	0.605672	0.855408	0.207825
Data465	0.116781	0.690715	0.692037	0.615641	0.855001	0.204875
Data466	0.098368	0.674642	0.696513	0.606588	0.859578	0.198263
Data467	0.081584	0.665995	0.701701	0.592448	0.859833	0.19338
Data468	0.086263	0.653687	0.711975	0.596313	0.873108	0.198975
Data469	0.090942	0.635579	0.716858	0.618388	0.882212	0.207926
Data470	0.083415	0.620626	0.708313	0.634766	0.883789	0.213114
Data471	0.056254	0.623678	0.703125	0.649414	0.893606	0.207214
Data472	0.03245	0.63446	0.71401	0.654093	0.901438	0.197144
Data473	0.020955	0.640767	0.72347	0.652161	0.902354	0.19399
Data474	0.020854	0.644938	0.727437	0.632935	0.914052	0.201009
Data475	0.010885	0.645854	0.740662	0.617371	0.918477	0.200704
Data476	0.005188	0.645752	0.755005	0.596313	0.926158	0.194397
Data477	0.000407	0.654297	0.766602	0.570374	0.925242	0.175171
Data478	-0.01475	0.66803	0.770874	0.555318	0.934143	0.165202
Data479	-0.029907	0.666911	0.781148	0.565898	0.962779	0.161438
Data480	-0.054626	0.653483	0.803731	0.582377	0.999858	0.161031
Data481	-0.066223	0.645243	0.824788	0.591634	1.019999	0.157064
Data482	-0.062866	0.62734	0.845337	0.594584	1.025035	0.15859
Data483	-0.05778	0.600688	0.86497	0.611064	1.025696	0.155436
Data484	-0.052897	0.587972	0.887858	0.623474	1.014201	0.151164
Data485	-0.049133	0.58075	0.92336	0.620117	1.009623	0.155741
Data486	-0.049744	0.583496	0.9493	0.593872	1.015472	0.168355
Data487	-0.045675	0.602417	0.958964	0.56783	1.027069	0.180257
Data488	-0.050659	0.617676	0.958049	0.558268	1.036174	0.174561
Data489	-0.068258	0.617167	0.936178	0.557861	1.04538	0.167745
Data490	-0.087077	0.605977	0.905355	0.559184	1.0584	0.162862
Data491	-0.104472	0.584208	0.893351	0.554097	1.078339	0.1415
Data492	-0.107422	0.572103	0.908712	0.547791	1.085307	0.120138
Data493	-0.107931	0.559591	0.93455	0.540059	1.085663	0.102234
Data494	-0.115051	0.550334	0.945333	0.547485	1.085968	0.089518
Data495	-0.125122	0.534261	0.945943	0.555216	1.101888	0.078634
Data496	-0.133057	0.519613	0.943502	0.538534	1.118571	0.069173
Data497	-0.157979	0.516052	0.938619	0.515035	1.134288	0.067851
Data498	-0.176188	0.512187	0.95164	0.498556	1.135915	0.075887
Data499	-0.193075	0.4953	0.975647	0.484823	1.132609	0.082703
Data500	-0.205078	0.492045	1.009623	0.475464	1.130117	0.082296
Data501	-0.201619	0.491536	1.050008	0.473124	1.127218	0.085347
Data502	-0.212097	0.493062	1.081848	0.483602	1.119486	0.076904
Data503	-0.227356	0.492655	1.089376	0.511271	1.103719	0.077922
Data504	-0.234578	0.496012	1.096802	0.524495	1.08429	0.082601
Data505	-0.24882	0.504761	1.118876	0.519104	1.078033	0.083618
Data506	-0.247498	0.498047	1.130269	0.506287	1.095327	0.079244
Data507	-0.241496	0.480855	1.120504	0.493673	1.125437	0.060628
Data508	-0.239766	0.464478	1.104228	0.476786	1.154175	0.045166
Data509	-0.231832	0.445964	1.104736	0.475566	1.151326	0.033468
Data510	-0.233765	0.442708	1.10199	0.468953	1.13327	0.014852
Data511	-0.248413	0.441589	1.098124	0.463664	1.117757	-0.015971
Data512	-0.257365	0.430196	1.100057	0.444234	1.106517	-0.04598
Data513	-0.268656	0.413106	1.112976	0.41982	1.093241	-0.06429
Data514	-0.276388	0.394592	1.122742	0.403849	1.083934	-0.075887
Data515	-0.287069	0.37679	1.123556	0.409241	1.055552	-0.081991
Data516	-0.289815	0.36794	1.131897	0.429586	1.030579	-0.077616
Data517	-0.28066	0.351664	1.151632	0.433858	1.030121	-0.06368
Data518	-0.284526	0.330404	1.162008	0.441589	1.037343	-0.054626
Data519	-0.293884	0.318095	1.16923	0.449524	1.044973	-0.050761
Data520	-0.301921	0.315959	1.176758	0.456746	1.042837	-0.036621
Data521	-0.304362	0.331014	1.177877	0.451864	1.038157	-0.022176
Data522	-0.297445	0.351563	1.177877	0.438944	1.031392	-0.007426
Data523	-0.295207	0.353902	1.185913	0.429993	1.026103	0.000102
Data524	-0.295919	0.342509	1.186015	0.419413	1.020101	0.006714
Data525	-0.316772	0.31484	1.176961	0.403035	1.01354	-0.003967
Data526	-0.329793	0.312907	1.174825	0.387878	1.009318	-0.008647
Data527	-0.343628	0.313212	1.186727	0.384928	1.006317	0
Data528	-0.365702	0.298767	1.198222	0.37852	0.987752	0.006307
Data529	-0.387675	0.272319	1.21287	0.37679	0.975393	0.030823
Data530	-0.39622	0.24587	1.226298	0.380961	0.97407	0.047811
Data531	-0.404154	0.222066	1.227112	0.377808	0.975545	0.067546
Data532	-0.40802	0.217692	1.225688	0.368856	0.986582	0.069173
Data533	-0.406901	0.213216	1.226196	0.358683	0.994263	0.074056
Data534	-0.397644	0.21637	1.216634	0.357564	0.979869	0.075684
Data535	-0.376282	0.222982	1.205139	0.362956	0.954386	0.072021
Data536	-0.360819	0.227051	1.195882	0.36967	0.935872	0.072225
Data537	-0.351461	0.230713	1.189982	0.366923	0.907389	0.078837
Data538	-0.348104	0.226746	1.177979	0.360413	0.889333	0.088094
Data539	-0.360209	0.216878	1.172282	0.360006	0.899251	0.081482
Data540	-0.36733	0.203857	1.168925	0.349731	0.913086	0.078939
Data541	-0.388387	0.18219	1.167806	0.33193	0.925242	0.078125
Data542	-0.406189	0.172221	1.169535	0.315145	0.927633	0.074463
Data543	-0.414632	0.166728	1.165873	0.296834	0.919495	0.088806
Data544	-0.423889	0.145976	1.147461	0.287577	0.912628	0.102437
Data545	-0.412699	0.124207	1.15509	0.292664	0.902303	0.115153
Data546	-0.397542	0.110168	1.163737	0.289001	0.891317	0.105896
Data547	-0.390015	0.107829	1.170451	0.287069	0.872904	0.09491
Data548	-0.394999	0.086975	1.160075	0.286764	0.851186	0.108236
Data549	-0.400391	0.071208	1.135457	0.291748	0.840505	0.137329
Data550	-0.398763	0.042216	1.116943	0.297648	0.83552	0.160929
Data551	-0.40273	0.021667	1.118062	0.289205	0.818939	0.1769
Data552	-0.404154	0.02004	1.128845	0.275269	0.808207	0.1887
Data553	-0.396525	0.021261	1.131388	0.275981	0.804036	0.187988
Data554	-0.381368	0.030314	1.139221	0.280863	0.794932	0.174255
Data555	-0.362956	0.046183	1.135763	0.270081	0.784098	0.165914
Data556	-0.354004	0.060018	1.137187	0.264079	0.774129	0.163778
Data557	-0.353088	0.058492	1.121521	0.259705	0.769348	0.14974
Data558	-0.349325	0.051473	1.097819	0.272115	0.755615	0.138957
Data559	-0.332947	0.042725	1.076457	0.271912	0.734609	0.133158
Data560	-0.317891	0.03418	1.067403	0.26296	0.704447	0.122375
Data561	-0.314636	0.031942	1.065063	0.250651	0.677236	0.108643
Data562	-0.301819	0.020142	1.068624	0.225627	0.654348	0.103353
Data563	-0.292053	0.032349	1.076355	0.21108	0.658671	0.114339
Data564	-0.285136	0.05249	1.085917	0.212708	0.663503	0.133158
Data565	-0.295715	0.060527	1.090393	0.234375	0.669301	0.155233
Data566	-0.311788	0.056763	1.089274	0.237528	0.665843	0.170797
Data567	-0.330505	0.060527	1.074727	0.223287	0.65506	0.182902
Data568	-0.342712	0.066833	1.049601	0.225016	0.65211	0.200297
Data569	-0.333659	0.055644	1.030273	0.255941	0.646871	0.19633
Data570	-0.319722	0.04303	1.013692	0.27415	0.626272	0.174154
Data571	-0.314229	0.043742	1.021729	0.26947	0.581055	0.158793
Data572	-0.297953	0.048319	1.023865	0.25706	0.53594	0.148214
Data573	-0.281474	0.06897	1.020508	0.237427	0.496012	0.133972
Data574	-0.260111	0.097351	1.019999	0.203247	0.476481	0.14211
Data575	-0.244039	0.120036	1.02122	0.185954	0.470734	0.164286
Data576	-0.223592	0.1297	1.013997	0.190226	0.471547	0.18453
Data577	-0.211182	0.121765	1.008199	0.190226	0.477142	0.203959
Data578	-0.195719	0.103963	1.016744	0.201721	0.48645	0.207113
Data579	-0.187276	0.081278	1.010844	0.209656	0.490774	0.207011
Data580	-0.18809	0.052795	1.00413	0.216471	0.496877	0.209452
Data581	-0.194295	0.024618	1.010132	0.227458	0.5041	0.221049
Data582	-0.213826	-0.000102	1.023051	0.233968	0.514781	0.232544
Data583	-0.220744	0.001424	1.029968	0.230916	0.513102	0.223592
Data584	-0.218608	0.041911	1.030884	0.215251	0.512441	0.207418
Data585	-0.202026	0.083313	1.028951	0.203145	0.521291	0.198669
Data586	-0.189514	0.102844	1.032003	0.208333	0.532888	0.192057
Data587	-0.183309	0.119425	1.027018	0.216878	0.518646	0.202637
Data588	-0.17985	0.115051	1.026408	0.229696	0.486196	0.209351
Data589	-0.182088	0.102234	1.035868	0.241191	0.445048	0.203145
Data590	-0.185547	0.092468	1.036174	0.256551	0.426992	0.19633
Data591	-0.180155	0.076497	1.028341	0.268046	0.416158	0.182495
Data592	-0.169474	0.071004	1.029663	0.271403	0.416514	0.173645
Data593	-0.150655	0.078023	1.040039	0.273031	0.410512	0.185852
Data594	-0.139669	0.083008	1.054077	0.266317	0.393524	0.21342
Data595	-0.140788	0.085347	1.052043	0.259196	0.372925	0.235291
Data596	-0.144653	0.088603	1.033529	0.255534	0.362244	0.249329
Data597	-0.138957	0.087179	1.027425	0.25533	0.369619	0.253194
Data598	-0.11495	0.090739	1.01766	0.251363	0.369924	0.247498
Data599	-0.085246	0.101827	1.013794	0.253296	0.357819	0.240682
Data600	-0.052389	0.118713	1.007792	0.261434	0.357208	0.236511
Data601	-0.03418	0.124512	0.994364	0.277405	0.358327	0.242615
Data602	-0.024414	0.129191	0.967306	0.299784	0.345968	0.280253
Data603	-0.023905	0.139058	0.957642	0.3125	0.331726	0.307719
Data604	-0.008647	0.145772	0.951436	0.313924	0.330811	0.295614
Data605	-0.007019	0.146891	0.95988	0.314433	0.33193	0.27476
Data606	-0.008952	0.1356	0.976257	0.313314	0.34434	0.262451
Data607	-0.015361	0.132141	0.990092	0.325012	0.349121	0.268046
Data608	-0.010681	0.143229	0.989583	0.33783	0.345612	0.280965
Data609	0.003459	0.148824	0.985006	0.345256	0.355988	0.298564
Data610	0.023702	0.146281	0.9611	0.355733	0.354055	0.312602
Data611	0.037537	0.153402	0.938314	0.35675	0.333099	0.313721
Data612	0.053202	0.152079	0.923971	0.342102	0.318298	0.302429
Data613	0.061442	0.150757	0.917053	0.329488	0.296834	0.294291
Data614	0.086161	0.172017	0.900981	0.332947	0.287323	0.295207
Data615	0.115356	0.199788	0.887655	0.344543	0.281576	0.309957
Data616	0.12797	0.218913	0.887248	0.35909	0.279999	0.322978
Data617	0.130412	0.233765	0.891215	0.375875	0.278982	0.323893
Data618	0.13092	0.24231	0.872192	0.372518	0.272522	0.330098
Data619	0.145772	0.241699	0.855509	0.351868	0.263011	0.339559
Data620	0.157166	0.237732	0.851237	0.339254	0.250193	0.348714
Data621	0.152588	0.21759	0.850728	0.342102	0.226644	0.354716
Data622	0.146484	0.185547	0.852865	0.35848	0.202738	0.354818
Data623	0.16276	0.178528	0.85439	0.371297	0.182343	0.353495
Data624	0.172323	0.182699	0.85968	0.36438	0.181986	0.360514
Data625	0.157878	0.195821	0.85317	0.35553	0.174917	0.370992
Data626	0.146383	0.199788	0.831502	0.348714	0.172882	0.376892
Data627	0.153809	0.188293	0.802409	0.339355	0.167592	0.386658
Data628	0.159709	0.178731	0.782674	0.32135	0.153402	0.404154
Data629	0.16449	0.176595	0.772196	0.312703	0.156657	0.40212
Data630	0.18575	0.180562	0.772807	0.313619	0.16154	0.376587
Data631	0.200399	0.183919	0.765686	0.299276	0.171509	0.348511
Data632	0.196431	0.190328	0.741069	0.290324	0.191345	0.332235
Data633	0.194804	0.192464	0.713806	0.29541	0.203145	0.315755
Data634	0.203044	0.183716	0.691935	0.314535	0.195872	0.318502
Data635	0.209045	0.169779	0.666911	0.32959	0.169881	0.333354
Data636	0.214945	0.159709	0.648804	0.330404	0.147196	0.335388
Data637	0.224508	0.16571	0.645447	0.325521	0.143534	0.325826
Data638	0.240784	0.164185	0.647786	0.317586	0.158132	0.31606
Data639	0.261536	0.161845	0.652873	0.31545	0.171916	0.311991
