# Supplementary material for: Integration of MRI and somatosensory evoked potentials facilitate diagnosis of spinal cord compression
Source: Sci Rep. 2023 May 15;13:7861. doi: 10.1038/s41598-023-34832-2 (PMC10185544; doi:10.1038/s41598-023-34832-2)
Supplement: Supplementary file 3 — Supplementary Information 3. [file 41598_2023_34832_MOESM3_ESM.zip › Preoperative SSEP data/spinal cord compression group/5933426_2/5933426_2_Lt Tibial SEP_Cz'-Fpz_201219_162455.csv]

Index	1	2	3	4	5	6	7
Name	Cz'-Fpz	Cz'-Fpz	Cz'-Fpz	Cz'-Fpz	Cz'-Fpz	Cz'-Fpz	Cz'-Fpz
Time	2.01801E+13	2.01801E+13	2.01801E+13	2.01801E+13	2.01801E+13	2.01801E+13	2.01801E+13
Highcut	500	500	500	500	500	500	500
Lowcut	10	10	10	10	10	10	10
Period	0.000156	0.000156	0.000156	0.000156	0.000156	0.000156	0.000156
Averages	120	120	120	120	120	120	120
Int (mA)	19.5/19.6mA	19.5/19.2mA	19.5/19.2mA	19.5/19.2mA	19.5/19.2mA	19.5/19.2mA	19.5/19.2mA
Pulse Width (�gs)	200�s	200�s	200�s	200�s	200�s	200�s	200�s
Rep Rate (Hz)	3.11Hz	3.11Hz	3.11Hz	3.11Hz	3.11Hz	3.11Hz	3.11Hz
Data0	0.112101	-0.048828	-0.176799	-0.418701	-0.001628	-0.200806	-0.860596
Data1	0.23702	0.437826	0.87972	-0.220744	0.683594	0.062052	-0.31311
Data2	2.163493	3.317464	4.024862	2.098389	3.905436	2.38973	2.294312
Data3	5.084635	5.223185	4.853516	4.963175	5.628866	5.198161	3.612264
Data4	4.990438	4.244385	3.470459	4.46757	4.339803	4.642741	2.503866
Data5	3.394165	2.44222	1.665243	2.595418	2.34436	2.750448	0.848185
Data6	1.618449	0.743815	0.120646	0.709839	0.568034	0.87443	-0.597738
Data7	0.16744	-0.519409	-0.933838	-0.733439	-0.69987	-0.537516	-1.531576
Data8	-0.802205	-1.280314	-1.528727	-1.633708	-1.443685	-1.417236	-2.006836
Data9	-1.315715	-1.632487	-1.766561	-2.058309	-1.756388	-1.822917	-2.150879
Data10	-1.510213	-1.68335	-1.74825	-2.154948	-1.773885	-1.905721	-2.037557
Data11	-1.490682	-1.555379	-1.578573	-2.045695	-1.593424	-1.781413	-1.847941
Data12	-1.339925	-1.355794	-1.358032	-1.845907	-1.148275	-1.557821	-1.622925
Data13	-1.141154	-1.147054	-1.129557	-1.619873	-0.767822	-1.30839	-1.423747
Data14	-0.937907	-0.950521	-0.937297	-1.397298	-0.490519	-1.077474	-1.332397
Data15	-0.767008	-0.780029	-0.771281	-1.206665	-0.320231	-0.886637	-1.299438
Data16	-0.63029	-0.643717	-0.646159	-1.05835	-0.229696	-0.739339	-1.232503
Data17	-0.531616	-0.548299	-0.553385	-0.959676	-0.188599	-0.639852	-1.122233
Data18	-0.467122	-0.482381	-0.488281	-0.881551	-0.171916	-0.576375	-1.03658
Data19	-0.431722	-0.437419	-0.440674	-0.820923	-0.16744	-0.536296	-0.930583
Data20	-0.404256	-0.402222	-0.406291	-0.78776	-0.169271	-0.516968	-0.857137
Data21	-0.376383	-0.371704	-0.389608	-0.764771	-0.176799	-0.498657	-0.84493
Data22	-0.365804	-0.341187	-0.378215	-0.74056	-0.183919	-0.487671	-0.830688
Data23	-0.365601	-0.307007	-0.367635	-0.724894	-0.180868	-0.477702	-0.787964
Data24	-0.354411	-0.274455	-0.359497	-0.722046	-0.167643	-0.468343	-0.70516
Data25	-0.328573	-0.253499	-0.344035	-0.704753	-0.142415	-0.456543	-0.618896
Data26	-0.304565	-0.233765	-0.325521	-0.671997	-0.126546	-0.443726	-0.503337
Data27	-0.282796	-0.21403	-0.304972	-0.639445	-0.113729	-0.413818	-0.45634
Data28	-0.267131	-0.193888	-0.281779	-0.608724	-0.107015	-0.386963	-0.501302
Data29	-0.261027	-0.170085	-0.279134	-0.587565	-0.120646	-0.367432	-0.564168
Data30	-0.263062	-0.146281	-0.265706	-0.585124	-0.128174	-0.351359	-0.725301
Data31	-0.262655	-0.124105	-0.245972	-0.579224	-0.146688	-0.345662	-0.849202
Data32	-0.254924	-0.116984	-0.235596	-0.562541	-0.154826	-0.338135	-0.948486
Data33	-0.238851	-0.116984	-0.228678	-0.541585	-0.16866	-0.3302	-0.981242
Data34	-0.231527	-0.108643	-0.217285	-0.523071	-0.18514	-0.332642	-0.905355
Data35	-0.218099	-0.105591	-0.202637	-0.500081	-0.192871	-0.3361	-0.815023
Data36	-0.205485	-0.097249	-0.192871	-0.479329	-0.180461	-0.328979	-0.716349
Data37	-0.207926	-0.091349	-0.177612	-0.46346	-0.162557	-0.321452	-0.64738
Data38	-0.203451	-0.088094	-0.163574	-0.446574	-0.151774	-0.295614	-0.64738
Data39	-0.191243	-0.08077	-0.157674	-0.44576	-0.132243	-0.276489	-0.608927
Data40	-0.190837	-0.076701	-0.150146	-0.443522	-0.121867	-0.274251	-0.602214
Data41	-0.209351	-0.077922	-0.145264	-0.445557	-0.118205	-0.26062	-0.626221
Data42	-0.221965	-0.087077	-0.146484	-0.446777	-0.127157	-0.250448	-0.600586
Data43	-0.22054	-0.092977	-0.140991	-0.444946	-0.131022	-0.253703	-0.592041
Data44	-0.204875	-0.093587	-0.134074	-0.429077	-0.129801	-0.247599	-0.597534
Data45	-0.197754	-0.095622	-0.131836	-0.408732	-0.118612	-0.24231	-0.57841
Data46	-0.198161	-0.095825	-0.121663	-0.38737	-0.099691	-0.230916	-0.576172
Data47	-0.207113	-0.09786	-0.104777	-0.356038	-0.081787	-0.212402	-0.541382
Data48	-0.216471	-0.090535	-0.091146	-0.323486	-0.077311	-0.196737	-0.487671
Data49	-0.217896	-0.083008	-0.07548	-0.312297	-0.069377	-0.184733	-0.462646
Data50	-0.200806	-0.073039	-0.070801	-0.310872	-0.069987	-0.176188	-0.547892
Data51	-0.19755	-0.07609	-0.071208	-0.313314	-0.089111	-0.170492	-0.593669
Data52	-0.199382	-0.085042	-0.06897	-0.322062	-0.11027	-0.177002	-0.606079
Data53	-0.208944	-0.081584	-0.074666	-0.32491	-0.12085	-0.182699	-0.643717
Data54	-0.218506	-0.076904	-0.080973	-0.328776	-0.140788	-0.187378	-0.61259
Data55	-0.227254	-0.077108	-0.082194	-0.320028	-0.147705	-0.184733	-0.622355
Data56	-0.226847	-0.07487	-0.081991	-0.312093	-0.149943	-0.166423	-0.643514
Data57	-0.219116	-0.082804	-0.07548	-0.299479	-0.159709	-0.142619	-0.630086
Data58	-0.216471	-0.080363	-0.05839	-0.284831	-0.147705	-0.120443	-0.633138
Data59	-0.21403	-0.091146	-0.050049	-0.27771	-0.141195	-0.104777	-0.624186
Data60	-0.204875	-0.101725	-0.038452	-0.269979	-0.15096	-0.095622	-0.529989
Data61	-0.205892	-0.09847	-0.02828	-0.257772	-0.146484	-0.081177	-0.472412
Data62	-0.199178	-0.098877	-0.0236	-0.254924	-0.135498	-0.065715	-0.434774
Data63	-0.192057	-0.08667	-0.010783	-0.256958	-0.120036	-0.062052	-0.440674
Data64	-0.197347	-0.07609	-0.003866	-0.253906	-0.108439	-0.065104	-0.503133
Data65	-0.209961	-0.074463	0.008748	-0.24292	-0.088094	-0.064087	-0.544027
Data66	-0.221354	-0.072225	0.012817	-0.232544	-0.069784	-0.06368	-0.513916
Data67	-0.237223	-0.066121	0.01241	-0.223185	-0.065308	-0.060628	-0.418701
Data68	-0.237834	-0.059814	0.008952	-0.20874	-0.063273	-0.066528	-0.343831
Data69	-0.244344	-0.071208	0.002848	-0.193278	-0.065511	-0.07487	-0.294393
Data70	-0.241292	-0.080363	0.004272	-0.184123	-0.063883	-0.079549	-0.333659
Data71	-0.233968	-0.077108	0.004272	-0.177409	-0.052083	-0.085653	-0.38147
Data72	-0.229899	-0.062866	0.010173	-0.184937	-0.049438	-0.085042	-0.413818
Data73	-0.222575	-0.055135	0.012614	-0.193685	-0.053914	-0.075073	-0.468953
Data74	-0.221151	-0.058187	0.025635	-0.195719	-0.063883	-0.06429	-0.49703
Data75	-0.222371	-0.060221	0.041504	-0.189006	-0.06897	-0.050252	-0.525106
Data76	-0.214844	-0.066121	0.057983	-0.16866	-0.070394	-0.046183	-0.557048
Data77	-0.199992	-0.08077	0.054525	-0.165202	-0.073853	-0.044556	-0.53243
Data78	-0.191243	-0.082601	0.041504	-0.171305	-0.076497	-0.04659	-0.519409
Data79	-0.186361	-0.090535	0.03479	-0.171916	-0.074463	-0.060018	-0.430908
Data80	-0.187581	-0.096232	0.033569	-0.164795	-0.074056	-0.06958	-0.308431
Data81	-0.191447	-0.100098	0.026042	-0.160319	-0.06897	-0.075277	-0.194499
Data82	-0.187378	-0.09786	0.024007	-0.155029	-0.060628	-0.07487	-0.175578
Data83	-0.18453	-0.096639	0.024821	-0.15625	-0.060221	-0.05717	-0.176595
Data84	-0.180664	-0.093384	0.023193	-0.165609	-0.06307	-0.047811	-0.187174
Data85	-0.17334	-0.089925	0.018921	-0.169271	-0.062256	-0.044556	-0.256755
Data86	-0.19165	-0.081584	0.020142	-0.15625	-0.049642	-0.039876	-0.333659
Data87	-0.211792	-0.077922	0.039469	-0.135498	-0.059408	-0.02828	-0.409749
Data88	-0.207723	-0.081584	0.045776	-0.122884	-0.067342	-0.013224	-0.456543
Data89	-0.19043	-0.080363	0.048828	-0.109253	-0.066732	0.000407	-0.386556
Data90	-0.168254	-0.088501	0.05778	-0.105794	-0.064494	0.020955	-0.280355
Data91	-0.159098	-0.098267	0.05839	-0.108643	-0.075684	0.033162	-0.218913
Data92	-0.153402	-0.099691	0.059611	-0.118815	-0.091553	0.036825	-0.236613
Data93	-0.155233	-0.100505	0.062866	-0.125732	-0.106405	0.033366	-0.325317
Data94	-0.158895	-0.081584	0.066935	-0.121867	-0.115356	0.035807	-0.369263
Data95	-0.153605	-0.071004	0.068563	-0.099691	-0.132853	0.021362	-0.364787
Data96	-0.152791	-0.084432	0.060832	-0.084432	-0.144857	0.013224	-0.266927
Data97	-0.153402	-0.100098	0.047811	-0.075073	-0.151774	0.029093	-0.223796
Data98	-0.155029	-0.093587	0.03418	-0.06307	-0.149943	0.044759	-0.165812
Data99	-0.155029	-0.083822	0.025838	-0.056763	-0.143636	0.062459	-0.15564
Data100	-0.151571	-0.072428	0.021566	-0.062256	-0.134684	0.085856	-0.172933
Data101	-0.163778	-0.068359	0.032552	-0.072021	-0.127563	0.113525	-0.180664
Data102	-0.17395	-0.071208	0.059408	-0.068156	-0.124105	0.15625	-0.221151
Data103	-0.185954	-0.072632	0.079956	-0.073039	-0.123901	0.181274	-0.217692
Data104	-0.192871	-0.07609	0.09257	-0.078532	-0.120646	0.183512	-0.203451
Data105	-0.195719	-0.075684	0.093791	-0.102539	-0.106405	0.180461	-0.24292
Data106	-0.183105	-0.090535	0.086263	-0.109456	-0.094808	0.175578	-0.290731
Data107	-0.177816	-0.110067	0.072225	-0.115153	-0.091553	0.182292	-0.375366
Data108	-0.175781	-0.12675	0.067546	-0.099691	-0.092163	0.187581	-0.47526
Data109	-0.170492	-0.128784	0.058187	-0.07548	-0.086873	0.198568	-0.484416
Data110	-0.154826	-0.136719	0.054728	-0.053304	-0.083008	0.211995	-0.438639
Data111	-0.135295	-0.146484	0.069173	-0.039063	-0.079142	0.23173	-0.291138
Data112	-0.12675	-0.146891	0.082804	-0.036418	-0.058187	0.251261	-0.16215
Data113	-0.122884	-0.123088	0.079956	-0.036418	-0.038045	0.266724	-0.078735
Data114	-0.125122	-0.094198	0.067546	-0.035197	-0.022176	0.281169	-0.082397
Data115	-0.126139	-0.081991	0.062663	-0.0295	-0.009155	0.276489	-0.121257
Data116	-0.129598	-0.074666	0.058187	-0.026652	0.003255	0.27771	-0.19165
Data117	-0.12207	-0.072225	0.061035	-0.018311	-0.008545	0.288289	-0.172933
Data118	-0.115763	-0.063883	0.060628	-0.015666	-0.02238	0.302327	-0.054728
Data119	-0.106812	-0.052287	0.067749	-0.020142	-0.025024	0.304972	0.067749
Data120	-0.107015	-0.052083	0.072632	-0.013021	-0.034993	0.317586	0.09847
Data121	-0.108439	-0.065104	0.090739	-0.011597	-0.042928	0.323079	0.047201
Data122	-0.110881	-0.091349	0.096639	-0.010986	-0.039266	0.320231	-0.062459
Data123	-0.116374	-0.121663	0.077311	-0.012207	-0.028483	0.312703	-0.125936
Data124	-0.119629	-0.143636	0.056763	-0.011393	-0.020955	0.304565	-0.193888
Data125	-0.130005	-0.154622	0.030314	-0.010376	-0.009359	0.30131	-0.242513
Data126	-0.129801	-0.151571	0.020345	-0.00651	0.000814	0.308431	-0.269775
Data127	-0.124308	-0.139567	0.025228	0.005697	-0.004476	0.318197	-0.336507
Data128	-0.134888	-0.125732	0.041504	0.016886	0.001221	0.328979	-0.315145
Data129	-0.138143	-0.10376	0.058594	0.026855	0.007935	0.329793	-0.236613
Data130	-0.14974	-0.083008	0.074259	0.034383	0.029704	0.328979	-0.14506
Data131	-0.163574	-0.083822	0.08606	0.030314	0.049235	0.339762	-0.089111
Data132	-0.175985	-0.090332	0.097453	0.026245	0.053101	0.349731	-0.096232
Data133	-0.184937	-0.079753	0.102946	0.013021	0.04008	0.359294	-0.135091
Data134	-0.194092	-0.071208	0.090535	0.002441	0.034587	0.361938	-0.171509
Data135	-0.193888	-0.066528	0.081584	-0.0059	0.032959	0.368652	-0.166016
Data136	-0.183105	-0.074259	0.077718	-0.008748	0.026449	0.372925	-0.170085
Data137	-0.176799	-0.085653	0.081787	-0.007528	0.021973	0.367635	-0.185547
Data138	-0.172729	-0.094604	0.079346	-0.004272	0.018514	0.358683	-0.118612
Data139	-0.166626	-0.105184	0.07019	-0.004069	0.021362	0.3538	-0.090739
Data140	-0.15625	-0.111694	0.072632	0.002035	0.03479	0.36377	-0.181274
Data141	-0.153809	-0.111694	0.081787	0.0177	0.051066	0.37618	-0.276082
Data142	-0.136922	-0.110881	0.092163	0.040283	0.064494	0.384928	-0.298665
Data143	-0.129191	-0.108643	0.099284	0.054118	0.075073	0.389201	-0.309041
Data144	-0.131022	-0.110677	0.111491	0.058187	0.077108	0.390828	-0.240885
Data145	-0.12797	-0.114339	0.104574	0.069173	0.067139	0.379028	-0.15035
Data146	-0.128581	-0.114136	0.101929	0.088908	0.048421	0.371908	-0.099894
Data147	-0.133667	-0.12736	0.101115	0.090942	0.043335	0.375977	-0.069987
Data148	-0.140788	-0.125326	0.098267	0.089315	0.044352	0.365397	-0.061849
Data149	-0.147909	-0.123901	0.100708	0.080973	0.050252	0.343221	-0.050456
Data150	-0.148112	-0.119425	0.09786	0.081177	0.048014	0.315348	-0.078939
Data151	-0.146891	-0.112305	0.091146	0.093994	0.0354	0.29541	-0.141805
Data152	-0.161743	-0.101115	0.092163	0.10376	0.039876	0.288289	-0.216268
Data153	-0.169881	-0.087484	0.093791	0.106812	0.055745	0.288493	-0.232544
Data154	-0.172323	-0.066121	0.091553	0.105184	0.077515	0.279744	-0.220947
Data155	-0.171509	-0.064697	0.092367	0.096639	0.089925	0.275472	-0.124308
Data156	-0.163981	-0.070801	0.089518	0.087077	0.094198	0.282186	-0.018717
Data157	-0.149943	-0.085449	0.081787	0.079346	0.104167	0.302938	0.025431
Data158	-0.136108	-0.09847	0.078532	0.074056	0.112101	0.319621	-0.027262
Data159	-0.135091	-0.11556	0.074259	0.081177	0.111491	0.334473	-0.103149
Data160	-0.142619	-0.119222	0.071818	0.074463	0.110881	0.32491	-0.088501
Data161	-0.13855	-0.118408	0.069377	0.071208	0.104574	0.299886	-0.046387
Data162	-0.136108	-0.123494	0.062866	0.08077	0.090739	0.289917	-0.003459
Data163	-0.131836	-0.123291	0.057983	0.09257	0.089111	0.292358	0.021362
Data164	-0.136719	-0.115763	0.060018	0.105591	0.08606	0.302531	0.047811
Data165	-0.146281	-0.103963	0.065715	0.118815	0.085246	0.309245	0.019735
Data166	-0.144653	-0.088298	0.066732	0.130005	0.090332	0.318197	0.027262
Data167	-0.135295	-0.06897	0.056152	0.144653	0.093384	0.324504	0.0413
Data168	-0.134481	-0.067342	0.051473	0.163574	0.103963	0.327555	-0.003459
Data169	-0.130819	-0.079549	0.043538	0.171712	0.11495	0.32491	0.033366
Data170	-0.125122	-0.085449	0.032349	0.162557	0.126139	0.295207	0.107422
Data171	-0.139567	-0.078328	0.020955	0.152995	0.137736	0.261027	0.119019
Data172	-0.155029	-0.066935	0.014648	0.155029	0.160319	0.241699	0.117798
Data173	-0.165609	-0.060018	0.0177	0.144653	0.168864	0.236816	0.092163
Data174	-0.166626	-0.045573	0.020752	0.138753	0.164388	0.245565	0.058187
Data175	-0.168864	-0.031738	0.024007	0.146281	0.164388	0.250854	0.048218
Data176	-0.171712	-0.023397	0.025431	0.156453	0.163574	0.250041	0.048421
Data177	-0.152995	-0.025024	0.016683	0.169881	0.167847	0.246175	0.014038
Data178	-0.130819	-0.030314	0.004476	0.17924	0.171102	0.234375	-0.024414
Data179	-0.112101	-0.032349	0.003255	0.17863	0.174967	0.230306	-0.056356
Data180	-0.082194	-0.036621	0.00651	0.18514	0.178426	0.241699	-0.102743
Data181	-0.067952	-0.041707	0.013428	0.177002	0.170695	0.259603	-0.119629
Data182	-0.059408	-0.052897	0.018311	0.164795	0.171712	0.258789	-0.117798
Data183	-0.046387	-0.053711	0.014038	0.151164	0.17863	0.254924	-0.098674
Data184	-0.052694	-0.054728	0.016073	0.151774	0.188599	0.250244	-0.022583
Data185	-0.063273	-0.064901	0.021566	0.158488	0.196533	0.243937	0.015055
Data186	-0.073242	-0.071004	0.021362	0.170492	0.213623	0.247192	0.029907
Data187	-0.082194	-0.062663	0.014445	0.18453	0.21403	0.249837	0.031128
Data188	-0.086873	-0.052897	0.021362	0.182902	0.211385	0.244954	-0.00651
Data189	-0.085246	-0.049235	0.022583	0.178426	0.206299	0.247599	-0.014852
Data190	-0.075277	-0.043538	0.026449	0.168254	0.198771	0.240682	0.031738
Data191	-0.070801	-0.034383	0.033569	0.168457	0.197957	0.233968	0.056559
Data192	-0.052287	-0.034383	0.03418	0.172526	0.20223	0.224813	0.030111
Data193	-0.043335	-0.029093	0.0177	0.170898	0.205078	0.216878	-0.022176
Data194	-0.038452	-0.030721	0.01119	0.166219	0.211792	0.222778	-0.079142
Data195	-0.031535	-0.031738	0.015869	0.173136	0.199992	0.228475	-0.127767
Data196	-0.03479	-0.032145	0.016479	0.172119	0.183105	0.233765	-0.128174
Data197	-0.035197	-0.043538	0.025228	0.165202	0.186361	0.220744	-0.111898
Data198	-0.027466	-0.06307	0.032756	0.156453	0.198161	0.209757	-0.046387
Data199	-0.004679	-0.069784	0.036825	0.157064	0.215454	0.205078	-0.017904
Data200	0.007324	-0.076701	0.024007	0.169678	0.233765	0.208944	-0.059814
Data201	0.007121	-0.087484	0.01119	0.180461	0.239868	0.210978	-0.096029
Data202	-0.01119	-0.092977	-0.007121	0.187785	0.240275	0.210164	-0.129598
Data203	-0.028076	-0.088298	-0.02238	0.180868	0.241699	0.202026	-0.136515
Data204	-0.035197	-0.077922	-0.021769	0.183512	0.24231	0.199992	-0.185954
Data205	-0.034383	-0.079549	-0.024007	0.189616	0.24943	0.193685	-0.212606
Data206	-0.034383	-0.068359	-0.019531	0.19104	0.251465	0.186361	-0.166016
Data207	-0.03418	-0.056356	-0.0177	0.194295	0.251465	0.187988	-0.099894
Data208	-0.032552	-0.042928	-0.026855	0.217896	0.249227	0.177612	-0.025024
Data209	-0.033773	-0.038249	-0.020955	0.23112	0.246175	0.160319	0.012817
Data210	-0.016683	-0.03418	-0.013631	0.227254	0.243734	0.146891	-0.004476
Data211	-0.002441	-0.033976	-0.007935	0.218506	0.244141	0.131836	-0.047201
Data212	0.00529	-0.032756	-0.012207	0.20874	0.249227	0.12207	-0.028076
Data213	0.014445	-0.034587	-0.010986	0.198364	0.243123	0.113525	-0.008341
Data214	0.039469	-0.031128	-0.004272	0.194906	0.23173	0.102132	0.041707
Data215	0.059408	-0.021159	-0.013021	0.199382	0.236613	0.094808	0.12207
Data216	0.067749	-0.00529	-0.01241	0.202433	0.238647	0.089315	0.155843
Data217	0.062866	0.010783	-0.029093	0.192464	0.223796	0.103149	0.098877
Data218	0.055339	0.015869	-0.044352	0.183512	0.210368	0.116984	0.015869
Data219	0.04659	0.006714	-0.047811	0.167643	0.216471	0.129191	-0.033773
Data220	0.039063	-0.013224	-0.052083	0.167033	0.233358	0.129598	-0.037231
Data221	0.044963	-0.020955	-0.066732	0.167236	0.251261	0.127157	0.032349
Data222	0.061239	-0.019328	-0.06958	0.172323	0.26001	0.118205	0.113322
Data223	0.07609	-0.012817	-0.068359	0.174764	0.274251	0.104574	0.171102
Data224	0.084229	0.008341	-0.062663	0.181478	0.283813	0.099894	0.199585
Data225	0.097656	0.027873	-0.053914	0.184733	0.291951	0.089315	0.204671
Data226	0.117188	0.031738	-0.039063	0.176188	0.298055	0.091146	0.226237
Data227	0.132446	0.039063	-0.026245	0.175374	0.297038	0.09786	0.25411
Data228	0.14506	0.045369	-0.019531	0.191243	0.303345	0.095215	0.268758
Data229	0.146484	0.047811	-0.004883	0.227254	0.314535	0.088704	0.200602
Data230	0.131429	0.049438	0.00529	0.239665	0.317586	0.082194	0.085653
Data231	0.129598	0.058187	-0.005493	0.22644	0.31901	0.086263	-0.079956
Data232	0.142008	0.073446	-0.010173	0.210368	0.315348	0.083415	-0.152588
Data233	0.147909	0.085856	-0.004476	0.212606	0.311483	0.077108	-0.152384
Data234	0.160522	0.093384	0.002441	0.238851	0.319824	0.076497	-0.084229
Data235	0.16215	0.109253	0.000407	0.276489	0.323079	0.088094	-0.025838
Data236	0.172119	0.123291	-0.001017	0.308431	0.329386	0.105591	-0.006714
Data237	0.188395	0.141398	0.015869	0.331014	0.336711	0.123088	-0.047201
Data238	0.207723	0.157471	0.026652	0.347493	0.329997	0.155029	-0.015666
Data239	0.231323	0.176595	0.054932	0.349325	0.331014	0.172526	0.04659
Data240	0.263265	0.193075	0.087484	0.353597	0.357666	0.179036	0.08728
Data241	0.283203	0.210571	0.093587	0.360921	0.388794	0.188802	0.115356
Data242	0.299276	0.227661	0.092977	0.377604	0.412394	0.193278	0.111491
Data243	0.311483	0.241699	0.08728	0.402018	0.439046	0.203451	0.099691
Data244	0.325317	0.271606	0.087687	0.418498	0.459391	0.213826	0.093384
Data245	0.342	0.295207	0.098674	0.429077	0.469157	0.226847	0.055339
Data246	0.356649	0.304769	0.106608	0.44637	0.465902	0.24292	0.030721
Data247	0.370076	0.321452	0.113932	0.466309	0.476888	0.266927	0.055949
Data248	0.386353	0.343018	0.140991	0.477295	0.512492	0.2948	0.083822
Data249	0.406901	0.367839	0.178019	0.488078	0.53772	0.322673	0.098063
Data250	0.427246	0.391235	0.214233	0.503743	0.559082	0.335083	0.10966
Data251	0.445353	0.418905	0.225627	0.523885	0.581258	0.34139	0.154215
Data252	0.467733	0.443115	0.235189	0.529785	0.605062	0.343221	0.206299
Data253	0.495809	0.46936	0.24821	0.539958	0.632324	0.349121	0.2948
Data254	0.52592	0.494995	0.280762	0.561523	0.651245	0.365194	0.287882
Data255	0.558065	0.505575	0.307821	0.583293	0.670573	0.387166	0.257568
Data256	0.591024	0.525106	0.327962	0.604248	0.680542	0.416667	0.260417
Data257	0.61259	0.548299	0.348307	0.626017	0.688273	0.43396	0.292155
Data258	0.631307	0.578613	0.370687	0.664266	0.703939	0.44515	0.335897
Data259	0.650024	0.614421	0.384725	0.696208	0.726522	0.474854	0.381266
Data260	0.668538	0.648193	0.390218	0.716553	0.749308	0.514323	0.37679
Data261	0.690918	0.676676	0.414632	0.729574	0.765788	0.546265	0.346273
Data262	0.72347	0.708822	0.450846	0.739136	0.782878	0.57373	0.37557
Data263	0.742798	0.745239	0.478312	0.747274	0.803426	0.604248	0.423381
Data264	0.759074	0.779419	0.495199	0.758464	0.823161	0.632528	0.511068
Data265	0.78125	0.81014	0.521647	0.776367	0.843099	0.670573	0.621745
Data266	0.798747	0.834961	0.559082	0.79895	0.86202	0.72408	0.668132
Data267	0.821737	0.860392	0.586955	0.838216	0.888672	0.759481	0.610352
Data268	0.845133	0.875041	0.617879	0.871379	0.9198	0.783285	0.535075
Data269	0.867106	0.887858	0.6427	0.911865	0.956217	0.807699	0.465291
Data270	0.891724	0.907796	0.657349	0.944824	0.981242	0.832723	0.46285
Data271	0.914917	0.930583	0.654093	0.961507	0.998535	0.854085	0.489299
Data272	0.9375	0.94991	0.657145	0.964762	1.016032	0.883993	0.493164
Data273	0.961507	0.972087	0.674845	0.953573	1.030477	0.900065	0.509644
Data274	0.977376	0.994263	0.689697	0.934245	1.040446	0.89742	0.471191
Data275	0.998332	1.010132	0.697021	0.93099	1.054688	0.877889	0.472412
Data276	1.018473	1.034953	0.705973	0.944621	1.054688	0.863851	0.588786
Data277	1.038615	1.061605	0.704956	0.954997	1.054281	0.863851	0.633545
Data278	1.061198	1.065267	0.691528	0.959269	1.048787	0.862427	0.64799
Data279	1.077881	1.065674	0.679118	0.953369	1.054077	0.863647	0.645549
Data280	1.086019	1.069336	0.664876	0.937297	1.054077	0.869344	0.616048
Data281	1.077271	1.053874	0.65979	0.92509	1.045736	0.891113	0.585938
Data282	1.069539	1.03536	0.655111	0.907796	1.032511	0.899862	0.611776
Data283	1.060384	1.024577	0.652669	0.906372	1.027832	0.890299	0.646362
Data284	1.045939	1.020304	0.634766	0.903117	1.023966	0.879924	0.622559
Data285	1.025391	1.003011	0.617065	0.883789	1.016846	0.858765	0.589803
Data286	1.007894	0.993449	0.608317	0.870565	1.007487	0.847778	0.514119
Data287	0.991211	0.993245	0.587769	0.861816	0.985514	0.842285	0.481974
Data288	0.9788	0.985311	0.551961	0.835368	0.949097	0.83374	0.488281
Data289	0.973714	0.96639	0.517578	0.817057	0.909831	0.814819	0.507406
Data290	0.964355	0.941569	0.493978	0.795492	0.879924	0.798136	0.510661
Data291	0.953776	0.911255	0.484823	0.767008	0.860799	0.768026	0.494385
Data292	0.940348	0.893148	0.462443	0.74056	0.836589	0.740967	0.484416
Data293	0.912069	0.857747	0.440267	0.717163	0.809937	0.719808	0.47526
Data294	0.88623	0.816447	0.417074	0.701904	0.768433	0.698242	0.465088
Data295	0.856934	0.795288	0.392253	0.682373	0.739339	0.678711	0.421346
Data296	0.826619	0.784709	0.37679	0.655314	0.721639	0.661418	0.420532
Data297	0.822754	0.766398	0.357666	0.628052	0.708008	0.646973	0.430705
Data298	0.817668	0.733846	0.332438	0.597534	0.685221	0.621948	0.396525
Data299	0.805257	0.698853	0.3125	0.565796	0.661621	0.592041	0.380859
Data300	0.785726	0.675049	0.286255	0.53894	0.6368	0.558675	0.355835
Data301	0.755615	0.651449	0.251058	0.50883	0.604858	0.519206	0.393473
Data302	0.714925	0.620728	0.222575	0.478312	0.580037	0.483602	0.404663
Data303	0.685018	0.592651	0.200399	0.455322	0.554606	0.458984	0.349731
Data304	0.653076	0.571696	0.174357	0.429484	0.516968	0.449422	0.257365
Data305	0.617676	0.546468	0.159912	0.406901	0.473836	0.444946	0.225423
Data306	0.572917	0.527954	0.136922	0.379232	0.426636	0.443319	0.205282
Data307	0.538534	0.513916	0.11027	0.345256	0.381063	0.443522	0.171509
Data308	0.514526	0.498454	0.075887	0.307821	0.334676	0.433146	0.192668
Data309	0.479736	0.480143	0.050252	0.290527	0.301107	0.417887	0.181274
Data310	0.453695	0.451864	0.0236	0.269572	0.269979	0.396932	0.165405
Data311	0.429688	0.409546	-0.020142	0.251261	0.244344	0.383097	0.137939
Data312	0.411987	0.366821	-0.055745	0.238037	0.217896	0.358276	0.140788
Data313	0.382284	0.328979	-0.07487	0.214844	0.192057	0.322673	0.106201
Data314	0.346069	0.289307	-0.095011	0.184937	0.162964	0.284424	0.061849
Data315	0.303752	0.248617	-0.113118	0.155436	0.128377	0.244954	0.057983
Data316	0.255127	0.223389	-0.131022	0.116781	0.08728	0.215454	0.059204
Data317	0.197754	0.201009	-0.148926	0.076904	0.061442	0.202637	0.072428
Data318	0.148722	0.160319	-0.177205	0.047201	0.028076	0.198161	0.077718
Data319	0.12146	0.10498	-0.212199	0.017497	-0.004069	0.189209	-0.064697
Data320	0.101725	0.057576	-0.228271	-0.007121	-0.033569	0.168457	-0.19043
Data321	0.06897	0.033366	-0.247803	-0.030111	-0.056763	0.13265	-0.252889
Data322	0.05127	0.005086	-0.266113	-0.057576	-0.085042	0.090739	-0.251465
Data323	0.029093	-0.024821	-0.292358	-0.09196	-0.118612	0.052694	-0.217082
Data324	-0.012614	-0.033569	-0.32959	-0.118205	-0.155843	0.019124	-0.153402
Data325	-0.053711	-0.037638	-0.384928	-0.160726	-0.187581	0	-0.119425
Data326	-0.099487	-0.061442	-0.435384	-0.206706	-0.20813	-0.021769	-0.128784
Data327	-0.146688	-0.09257	-0.469564	-0.249837	-0.233765	-0.045166	-0.203857
Data328	-0.188395	-0.125122	-0.49764	-0.287679	-0.266927	-0.069987	-0.269368
Data329	-0.229696	-0.156047	-0.520426	-0.311076	-0.312093	-0.101929	-0.324504
Data330	-0.250448	-0.187174	-0.555216	-0.334066	-0.35319	-0.132243	-0.299072
Data331	-0.255127	-0.216878	-0.586548	-0.344645	-0.379639	-0.139567	-0.251668
Data332	-0.274251	-0.243734	-0.61259	-0.346476	-0.38737	-0.149943	-0.263468
Data333	-0.302124	-0.281169	-0.630697	-0.352376	-0.395101	-0.167847	-0.286051
Data334	-0.32369	-0.304362	-0.648804	-0.376994	-0.411377	-0.18514	-0.369873
Data335	-0.348918	-0.320841	-0.661011	-0.404053	-0.430908	-0.20752	-0.438843
Data336	-0.371908	-0.337728	-0.664266	-0.415039	-0.456543	-0.225627	-0.498657
Data337	-0.407511	-0.356445	-0.67627	-0.424805	-0.473633	-0.245565	-0.496623
Data338	-0.432739	-0.394084	-0.694784	-0.437622	-0.483805	-0.252889	-0.409139
Data339	-0.441284	-0.415039	-0.719401	-0.454508	-0.484619	-0.261027	-0.340983
Data340	-0.451457	-0.435181	-0.718384	-0.474447	-0.489909	-0.276082	-0.3479
Data341	-0.459798	-0.454712	-0.703328	-0.481974	-0.511475	-0.282389	-0.349731
Data342	-0.458577	-0.467529	-0.677083	-0.496826	-0.528768	-0.293783	-0.323283
Data343	-0.463664	-0.471802	-0.67159	-0.517171	-0.545654	-0.30131	-0.318604
Data344	-0.478719	-0.471598	-0.67627	-0.536092	-0.551351	-0.323283	-0.340576
Data345	-0.499878	-0.484212	-0.682576	-0.54362	-0.547282	-0.344645	-0.449219
Data346	-0.518392	-0.496826	-0.69397	-0.550537	-0.536499	-0.357463	-0.515544
Data347	-0.540161	-0.494385	-0.696615	-0.554606	-0.534871	-0.363363	-0.499878
Data348	-0.545044	-0.490112	-0.684814	-0.551961	-0.538127	-0.364583	-0.466512
Data349	-0.537923	-0.500488	-0.684814	-0.553996	-0.543009	-0.368856	-0.442301
Data350	-0.528768	-0.512288	-0.685628	-0.55603	-0.551147	-0.379028	-0.414429
Data351	-0.524495	-0.525309	-0.688273	-0.557861	-0.566813	-0.376587	-0.38798
Data352	-0.524089	-0.529989	-0.691935	-0.568644	-0.57841	-0.386556	-0.414632
Data353	-0.53833	-0.537109	-0.698039	-0.568034	-0.590617	-0.381877	-0.432943
Data354	-0.552165	-0.542196	-0.718994	-0.56661	-0.602417	-0.378418	-0.44047
Data355	-0.55481	-0.558879	-0.724894	-0.567424	-0.610962	-0.366007	-0.426839
Data356	-0.54952	-0.572306	-0.720418	-0.573324	-0.607096	-0.356852	-0.324097
Data357	-0.546875	-0.579631	-0.713704	-0.587565	-0.598958	-0.351969	-0.278727
Data358	-0.540161	-0.577596	-0.701294	-0.591634	-0.591227	-0.346883	-0.263062
Data359	-0.52653	-0.562948	-0.683594	-0.589396	-0.581258	-0.351156	-0.299683
Data360	-0.519002	-0.547892	-0.681763	-0.588379	-0.567017	-0.348918	-0.351563
Data361	-0.522868	-0.534871	-0.670776	-0.586141	-0.55013	-0.338338	-0.391032
Data362	-0.530192	-0.524902	-0.658569	-0.571493	-0.542603	-0.331828	-0.398763
Data363	-0.533854	-0.513916	-0.656128	-0.553792	-0.541585	-0.32369	-0.361328
Data364	-0.528158	-0.505371	-0.661011	-0.53304	-0.546061	-0.308431	-0.302124
Data365	-0.516764	-0.499471	-0.657756	-0.522461	-0.546265	-0.297852	-0.239868
Data366	-0.505168	-0.498454	-0.65918	-0.50883	-0.544027	-0.300496	-0.169271
Data367	-0.503743	-0.504761	-0.6604	-0.499268	-0.529989	-0.302734	-0.125732
Data368	-0.498657	-0.511475	-0.663045	-0.497437	-0.508016	-0.294189	-0.17924
Data369	-0.495402	-0.502523	-0.660604	-0.492961	-0.482992	-0.275269	-0.233765
Data370	-0.49235	-0.503743	-0.651245	-0.482381	-0.464884	-0.246582	-0.361532
Data371	-0.488485	-0.500692	-0.633138	-0.475057	-0.458374	-0.224202	-0.410767
Data372	-0.489502	-0.492961	-0.614421	-0.484416	-0.456136	-0.229085	-0.423787
Data373	-0.482788	-0.494792	-0.615438	-0.497233	-0.458374	-0.237427	-0.41097
Data374	-0.467733	-0.496419	-0.614624	-0.49235	-0.46875	-0.237834	-0.305379
Data375	-0.456136	-0.497843	-0.608724	-0.472209	-0.477905	-0.237834	-0.217489
Data376	-0.450643	-0.502726	-0.594279	-0.443115	-0.487467	-0.234782	-0.182699
Data377	-0.450643	-0.499268	-0.582682	-0.409953	-0.490112	-0.240275	-0.145671
Data378	-0.440267	-0.487264	-0.563354	-0.389404	-0.488078	-0.251668	-0.180054
Data379	-0.441895	-0.466309	-0.555623	-0.366821	-0.483195	-0.259603	-0.190837
Data380	-0.446981	-0.437826	-0.56193	-0.357666	-0.482381	-0.261434	-0.203451
Data381	-0.455322	-0.428263	-0.557454	-0.362956	-0.488688	-0.258789	-0.268555
Data382	-0.458374	-0.427856	-0.547485	-0.371297	-0.470988	-0.246175	-0.288289
Data383	-0.458984	-0.436198	-0.524292	-0.364583	-0.453084	-0.226847	-0.264689
Data384	-0.464274	-0.439453	-0.489705	-0.363159	-0.449829	-0.218506	-0.238241
Data385	-0.46814	-0.442708	-0.458374	-0.358683	-0.445557	-0.20284	-0.190023
Data386	-0.472616	-0.447388	-0.444743	-0.340983	-0.435181	-0.174561	-0.198975
Data387	-0.467936	-0.442301	-0.439657	-0.334269	-0.421753	-0.15035	-0.213826
Data388	-0.453084	-0.41626	-0.429484	-0.328979	-0.406494	-0.13326	-0.189209
Data389	-0.427246	-0.384725	-0.420736	-0.307414	-0.399984	-0.13326	-0.145874
Data390	-0.40568	-0.378011	-0.41748	-0.304159	-0.391846	-0.142212	-0.119832
Data391	-0.382894	-0.379842	-0.417074	-0.309041	-0.38798	-0.159505	-0.045776
Data392	-0.372111	-0.382487	-0.413005	-0.301921	-0.377401	-0.151571	0.037638
Data393	-0.372314	-0.382487	-0.406494	-0.297648	-0.367432	-0.147298	0.106812
Data394	-0.376994	-0.367635	-0.400187	-0.288289	-0.361125	-0.144653	0.113525
Data395	-0.373739	-0.357259	-0.381063	-0.274862	-0.351766	-0.146891	0.055949
Data396	-0.362549	-0.354614	-0.361328	-0.256755	-0.342407	-0.150757	-0.056966
Data397	-0.363363	-0.358887	-0.348104	-0.250651	-0.326538	-0.151774	-0.125122
Data398	-0.368245	-0.371297	-0.334269	-0.241089	-0.315348	-0.152384	-0.152791
Data399	-0.371094	-0.373128	-0.315755	-0.233765	-0.311076	-0.153605	-0.158081
Data400	-0.358073	-0.385335	-0.293172	-0.225423	-0.311686	-0.145874	-0.158691
Data401	-0.343018	-0.398153	-0.283	-0.217489	-0.307821	-0.138753	-0.159709
Data402	-0.326131	-0.406291	-0.273234	-0.210978	-0.298258	-0.122274	-0.111287
Data403	-0.313721	-0.406291	-0.2712	-0.212402	-0.287476	-0.101725	-0.042928
Data404	-0.307414	-0.400391	-0.281982	-0.212402	-0.280151	-0.096436	0.008952
Data405	-0.3066	-0.381673	-0.29012	-0.208944	-0.263468	-0.09908	0.03418
Data406	-0.321859	-0.360311	-0.279134	-0.189616	-0.244954	-0.098674	0.046794
Data407	-0.330607	-0.332845	-0.255941	-0.175171	-0.22522	-0.094401	0.020345
Data408	-0.329386	-0.307007	-0.224202	-0.171102	-0.194295	-0.09257	0.036825
Data409	-0.319824	-0.294393	-0.20223	-0.170898	-0.176799	-0.099284	0.08728
Data410	-0.295817	-0.296427	-0.194295	-0.160929	-0.182902	-0.109253	0.117594
Data411	-0.282186	-0.297241	-0.192668	-0.155233	-0.204264	-0.116577	0.152588
Data412	-0.275675	-0.293376	-0.187581	-0.142619	-0.233154	-0.118408	0.137939
Data413	-0.278117	-0.276896	-0.197144	-0.136312	-0.251465	-0.110677	0.130005
Data414	-0.275472	-0.257568	-0.19755	-0.136515	-0.26001	-0.103149	0.184733
Data415	-0.267537	-0.246785	-0.19165	-0.137329	-0.254517	-0.101929	0.25472
Data416	-0.262451	-0.240479	-0.19165	-0.128581	-0.250244	-0.094808	0.263062
Data417	-0.260824	-0.235392	-0.188192	-0.112101	-0.241496	-0.086263	0.261637
Data418	-0.256755	-0.251058	-0.166423	-0.091756	-0.227458	-0.076294	0.258382
Data419	-0.246379	-0.264079	-0.135701	-0.082601	-0.206909	-0.077108	0.228678
Data420	-0.235392	-0.257772	-0.105387	-0.081177	-0.186564	-0.086873	0.187174
Data421	-0.231527	-0.26062	-0.098267	-0.07548	-0.18575	-0.087891	0.167643
Data422	-0.229696	-0.245158	-0.104777	-0.078328	-0.19043	-0.075887	0.085856
Data423	-0.222778	-0.219116	-0.099894	-0.090535	-0.193888	-0.066528	-0.007731
Data424	-0.223389	-0.194702	-0.081787	-0.094198	-0.19633	-0.058594	-0.048421
Data425	-0.22583	-0.193685	-0.076904	-0.083618	-0.198975	-0.04598	-0.048828
Data426	-0.228475	-0.207316	-0.083618	-0.077515	-0.204061	-0.029093	0.055949
Data427	-0.21993	-0.212809	-0.096232	-0.071818	-0.19633	-0.029704	0.151571
Data428	-0.199788	-0.209961	-0.10376	-0.054525	-0.181071	-0.0354	0.173747
Data429	-0.185954	-0.209961	-0.102336	-0.04008	-0.171712	-0.046997	0.155029
Data430	-0.181681	-0.203451	-0.096232	-0.027466	-0.171712	-0.052897	0.062663
Data431	-0.186157	-0.19104	-0.077311	-0.012004	-0.174357	-0.05188	0.010783
Data432	-0.184123	-0.190226	-0.058594	-0.016073	-0.177816	-0.056559	0.061035
Data433	-0.180868	-0.19694	-0.046794	-0.019124	-0.169881	-0.054932	0.216878
Data434	-0.155436	-0.195719	-0.026855	-0.015666	-0.151571	-0.034587	0.340983
Data435	-0.13387	-0.189819	-0.016073	-0.00529	-0.137736	-0.014242	0.372518
Data436	-0.128784	-0.162557	-0.02238	0.008545	-0.122477	0.002238	0.239868
Data437	-0.113932	-0.147095	-0.026042	0.021973	-0.10498	0.012207	0.096232
Data438	-0.09908	-0.140177	-0.041504	0.033773	-0.097656	0.018717	0.044556
Data439	-0.094808	-0.140991	-0.061646	0.049642	-0.087891	0.018311	0.018717
Data440	-0.097046	-0.149129	-0.055745	0.063477	-0.064901	0.014445	0.065715
Data441	-0.109253	-0.167236	-0.037638	0.076904	-0.034383	0.009766	0.153198
Data442	-0.116781	-0.179443	-0.020345	0.076904	-0.007935	0.011393	0.222371
Data443	-0.11556	-0.179036	0.001424	0.069987	0.017293	0.000203	0.291748
Data444	-0.112305	-0.174967	0.025024	0.063273	0.032756	-0.011597	0.378215
Data445	-0.109049	-0.164591	0.039469	0.042725	0.059814	-0.025635	0.438029
Data446	-0.101725	-0.154215	0.053507	0.027669	0.07487	-0.029093	0.461222
Data447	-0.094401	-0.134684	0.060832	0.021566	0.07609	-0.028076	0.418905
Data448	-0.089925	-0.122681	0.059814	0.01119	0.072632	-0.011393	0.345662
Data449	-0.096436	-0.110677	0.050252	0.021769	0.058797	-0.002848	0.246582
Data450	-0.102132	-0.106608	0.037842	0.027466	0.04659	0.000203	0.22522
Data451	-0.108643	-0.115356	0.025024	0.029907	0.026245	-0.01119	0.243327
Data452	-0.121257	-0.128174	0.020549	0.025228	0.007731	-0.032552	0.291545
Data453	-0.122477	-0.119832	0.019938	0.025838	-0.004476	-0.032145	0.295003
Data454	-0.103353	-0.108643	0.013631	0.030721	-0.017904	-0.027669	0.2712
Data455	-0.08077	-0.096436	0.017904	0.037028	-0.015869	-0.015869	0.216878
Data456	-0.078125	-0.093791	0.033366	0.037842	-0.009969	-0.014445	0.214233
Data457	-0.076904	-0.082804	0.045166	0.037638	-0.008748	-0.015259	0.222371
Data458	-0.054932	-0.069784	0.054728	0.025228	-0.008545	-0.003052	0.158285
Data459	-0.049235	-0.064901	0.068359	0.012004	-0.0059	0.014242	0.08138
Data460	-0.046794	-0.065715	0.08728	0.010376	-0.013224	0.020142	0.072225
Data461	-0.059408	-0.074259	0.108032	0.016073	-0.018107	0.01119	0.107829
Data462	-0.074463	-0.086263	0.132446	0.029297	-0.031128	0.003255	0.215251
Data463	-0.067749	-0.083822	0.147298	0.038452	-0.050252	-0.007324	0.267741
Data464	-0.056152	-0.06429	0.143229	0.047607	-0.056763	-0.013224	0.245972
Data465	-0.054728	-0.047811	0.137533	0.049438	-0.056356	-0.021159	0.227458
Data466	-0.06368	-0.029704	0.128377	0.046794	-0.055745	-0.023804	0.214437
Data467	-0.07548	-0.007528	0.117798	0.056152	-0.051473	-0.022786	0.204671
Data468	-0.083008	0.004069	0.110474	0.066732	-0.050863	-0.026042	0.192261
Data469	-0.085246	-0.003459	0.121053	0.074463	-0.050456	-0.039673	0.226034
Data470	-0.08138	-0.015055	0.130615	0.072021	-0.043945	-0.037028	0.322876
Data471	-0.068766	-0.018514	0.138346	0.079142	-0.033569	-0.027873	0.380046
Data472	-0.055135	-0.027059	0.144653	0.082397	-0.030518	-0.019938	0.391642
Data473	-0.039266	-0.037231	0.148926	0.085856	-0.031942	-0.010986	0.321655
Data474	-0.024414	-0.050049	0.136312	0.090332	-0.04069	-0.014038	0.17863
Data475	-0.024618	-0.048828	0.129395	0.099894	-0.044556	-0.021973	0.062459
Data476	-0.031128	-0.038045	0.129801	0.108032	-0.051676	-0.034383	-0.015055
Data477	-0.032756	-0.032756	0.125122	0.102946	-0.050456	-0.055339	-0.026855
Data478	-0.033976	-0.026449	0.121663	0.088298	-0.047811	-0.077311	0.078125
Data479	-0.042521	-0.01709	0.115356	0.08728	-0.058594	-0.082194	0.165812
Data480	-0.045573	-0.005493	0.101522	0.094808	-0.067546	-0.080973	0.234985
Data481	-0.04008	-0.005086	0.098877	0.108643	-0.062663	-0.085856	0.20223
Data482	-0.022583	-0.002238	0.114339	0.125732	-0.043538	-0.084025	0.246989
Data483	-0.009562	0	0.126953	0.148112	-0.041707	-0.067952	0.297241
Data484	0.002848	-0.0059	0.130208	0.150757	-0.055745	-0.065511	0.354411
Data485	0.00651	-0.008545	0.13387	0.15096	-0.052897	-0.079753	0.41158
Data486	0.002848	-0.008341	0.12736	0.139974	-0.038045	-0.093791	0.467326
Data487	-0.012614	-0.003459	0.120036	0.13387	-0.026042	-0.095825	0.43986
Data488	-0.0236	0.001628	0.113932	0.124715	-0.026449	-0.089111	0.376994
Data489	-0.024618	0.014648	0.123291	0.128174	-0.036418	-0.086873	0.250244
Data490	-0.040894	0.028483	0.143229	0.128784	-0.060018	-0.087484	0.216268
Data491	-0.055949	0.037435	0.16215	0.120443	-0.061239	-0.086873	0.264282
Data492	-0.053101	0.042318	0.174561	0.117391	-0.044963	-0.091756	0.350138
Data493	-0.032552	0.04598	0.176799	0.117188	-0.047607	-0.101522	0.36967
Data494	-0.015462	0.047201	0.174357	0.12085	-0.06307	-0.095622	0.321859
Data495	-0.01241	0.056966	0.16805	0.116781	-0.072632	-0.098267	0.287476
Data496	-0.010579	0.075887	0.152181	0.104574	-0.073039	-0.10376	0.252279
Data497	-0.006917	0.09257	0.13916	0.097656	-0.067952	-0.105387	0.290934
Data498	0.002035	0.101115	0.142415	0.102336	-0.057373	-0.102132	0.360921
Data499	0.019124	0.113118	0.143636	0.088908	-0.050863	-0.098877	0.426025
Data500	0.049032	0.119019	0.140381	0.073853	-0.045573	-0.090535	0.431925
Data501	0.066325	0.119629	0.144653	0.063273	-0.0413	-0.091756	0.441284
Data502	0.083008	0.103556	0.149536	0.049642	-0.032959	-0.092977	0.377808
Data503	0.079753	0.078125	0.152588	0.037842	-0.023193	-0.097656	0.301514
Data504	0.076904	0.066325	0.153809	0.031128	-0.017497	-0.105184	0.275675
Data505	0.072835	0.068766	0.152588	0.04069	-0.013835	-0.112508	0.217285
Data506	0.059204	0.063883	0.156047	0.064087	-0.014648	-0.115153	0.205282
Data507	0.038249	0.044352	0.158895	0.089111	-0.029704	-0.120443	0.10437
Data508	0.022786	0.025635	0.165609	0.10376	-0.044149	-0.130615	0.087484
Data509	0.01709	0.025228	0.166423	0.103353	-0.058594	-0.140381	0.151774
Data510	0.025431	0.033976	0.161336	0.106405	-0.066325	-0.159912	0.258993
Data511	0.025838	0.042928	0.148926	0.098877	-0.078125	-0.186971	0.366007
Data512	0.032959	0.047811	0.157267	0.097046	-0.092367	-0.200399	0.373128
Data513	0.052694	0.05127	0.166423	0.084839	-0.097656	-0.20874	0.316162
Data514	0.080363	0.050252	0.170085	0.08606	-0.09847	-0.192057	0.288493
Data515	0.10966	0.043945	0.163371	0.105387	-0.089111	-0.175578	0.233358
Data516	0.130412	0.046183	0.146077	0.109456	-0.075887	-0.172933	0.226237
Data517	0.140177	0.052897	0.136719	0.10437	-0.06368	-0.168254	0.233765
Data518	0.136312	0.057983	0.143636	0.110474	-0.055339	-0.164388	0.266927
Data519	0.13326	0.067546	0.155029	0.107422	-0.055542	-0.166829	0.291748
Data520	0.131836	0.069377	0.157471	0.097249	-0.051066	-0.16744	0.3066
Data521	0.135091	0.064901	0.151978	0.085246	-0.05839	-0.171509	0.280762
Data522	0.138753	0.063883	0.143026	0.079956	-0.046997	-0.192668	0.250244
Data523	0.140381	0.062052	0.135498	0.07487	-0.034587	-0.22054	0.221761
Data524	0.13855	0.047404	0.134074	0.068766	-0.025024	-0.248006	0.229289
Data525	0.151571	0.036011	0.131226	0.061646	-0.014038	-0.253906	0.22522
Data526	0.166219	0.037231	0.130819	0.052897	-0.0118	-0.249023	0.21464
Data527	0.158488	0.042521	0.127563	0.054525	-0.016276	-0.234172	0.235596
Data528	0.141805	0.047811	0.129395	0.055949	-0.027466	-0.223999	0.262451
Data529	0.140177	0.055949	0.125732	0.061442	-0.035604	-0.215658	0.276896
Data530	0.143229	0.07019	0.134074	0.06897	-0.045166	-0.20223	0.293376
Data531	0.144246	0.073446	0.139974	0.058187	-0.047404	-0.201213	0.319214
Data532	0.144857	0.061442	0.157674	0.042318	-0.055542	-0.202433	0.351563
Data533	0.145874	0.065511	0.186361	0.039266	-0.055745	-0.200806	0.355225
Data534	0.144043	0.069987	0.19633	0.047404	-0.048625	-0.203247	0.314331
Data535	0.13326	0.066528	0.196533	0.043945	-0.039876	-0.211792	0.279744
Data536	0.121663	0.051676	0.195516	0.036621	-0.046997	-0.227661	0.349731
Data537	0.129191	0.035807	0.194702	0.038045	-0.06429	-0.243734	0.488281
Data538	0.132039	0.027873	0.188599	0.042114	-0.090739	-0.255534	0.584106
Data539	0.129395	0.0295	0.182495	0.050049	-0.108236	-0.257161	0.583496
Data540	0.12085	0.040283	0.172729	0.062052	-0.115153	-0.254313	0.537109
Data541	0.114136	0.049642	0.15625	0.061646	-0.115763	-0.240682	0.41626
Data542	0.112508	0.048014	0.140584	0.054728	-0.105184	-0.230103	0.314738
Data543	0.108643	0.040894	0.12085	0.053101	-0.085653	-0.217692	0.343831
Data544	0.103963	0.043538	0.115356	0.043538	-0.078735	-0.223389	0.460815
Data545	0.10498	0.053304	0.120646	0.039673	-0.072632	-0.218913	0.533854
Data546	0.09847	0.069784	0.137939	0.033976	-0.065308	-0.209147	0.548503
Data547	0.082601	0.07487	0.154215	0.028483	-0.061646	-0.217692	0.462443
Data548	0.067749	0.088908	0.167236	0.02238	-0.074056	-0.227254	0.323893
Data549	0.066935	0.08606	0.174967	0.019328	-0.096232	-0.24231	0.283407
Data550	0.077311	0.067952	0.17924	0.020549	-0.112508	-0.26591	0.313924
Data551	0.072428	0.062866	0.184733	0.023804	-0.109456	-0.283203	0.367025
Data552	0.067952	0.069784	0.183716	0.033366	-0.109253	-0.304769	0.381063
Data553	0.075073	0.065715	0.166626	0.045369	-0.11027	-0.327148	0.352987
Data554	0.090129	0.063273	0.153198	0.04008	-0.113322	-0.340373	0.294393
Data555	0.089111	0.067139	0.150553	0.035604	-0.123494	-0.342814	0.256348
Data556	0.084839	0.08138	0.162557	0.035197	-0.141602	-0.349325	0.179647
Data557	0.07019	0.08077	0.172933	0.044759	-0.159505	-0.337931	0.105794
Data558	0.054932	0.066325	0.185547	0.047811	-0.16744	-0.315145	0.09847
Data559	0.059001	0.057983	0.198161	0.045573	-0.166219	-0.298055	0.18575
Data560	0.062459	0.055339	0.194702	0.035604	-0.160929	-0.296021	0.185954
Data561	0.065918	0.052897	0.186971	0.024211	-0.155233	-0.3007	0.211792
Data562	0.068766	0.039469	0.177002	0.020142	-0.137126	-0.301107	0.220744
Data563	0.061035	0.009562	0.173136	0.016886	-0.123088	-0.299886	0.195109
Data564	0.044963	-0.002035	0.182495	0.014242	-0.13265	-0.298055	0.195313
Data565	0.041911	0.001628	0.180054	0.002848	-0.147502	-0.308228	0.223389
Data566	0.054728	0.024211	0.17334	-0.003459	-0.163981	-0.30599	0.27832
Data567	0.078939	0.041097	0.16744	-0.006307	-0.167236	-0.301107	0.373128
Data568	0.083822	0.050456	0.163574	-0.010376	-0.168254	-0.299479	0.407511
Data569	0.076294	0.054525	0.155233	-0.007324	-0.175374	-0.304159	0.372518
Data570	0.065715	0.050049	0.14445	0.003052	-0.187581	-0.315348	0.308431
Data571	0.062256	0.046387	0.121257	0.009969	-0.194702	-0.328166	0.291138
Data572	0.065918	0.046794	0.109253	0.007121	-0.198161	-0.334473	0.26123
Data573	0.072225	0.031535	0.102132	-0.00651	-0.190023	-0.341593	0.248617
Data574	0.092773	0.030111	0.101929	-0.023804	-0.18514	-0.346069	0.212402
Data575	0.109253	0.027466	0.113729	-0.018514	-0.175171	-0.342204	0.147502
Data576	0.108236	0.035197	0.115153	-0.003866	-0.164591	-0.345459	0.152384
Data577	0.101929	0.0413	0.122477	0.010986	-0.171102	-0.350952	0.222168
Data578	0.099691	0.050456	0.129395	0.008748	-0.182495	-0.354207	0.307821
Data579	0.101115	0.061849	0.147095	-0.001831	-0.198771	-0.362142	0.343424
Data580	0.100708	0.067139	0.161947	-0.004883	-0.212199	-0.382284	0.409342
Data581	0.107625	0.062052	0.162354	-0.001628	-0.223592	-0.401815	0.497233
Data582	0.110474	0.05778	0.141398	0.00061	-0.215454	-0.401815	0.52592
Data583	0.105591	0.045166	0.134277	0.008748	-0.212809	-0.384725	0.522054
Data584	0.095825	0.036214	0.13916	0.025431	-0.223185	-0.361735	0.468547
Data585	0.097046	0.035807	0.141398	0.042318	-0.231323	-0.339559	0.365601
Data586	0.095418	0.038859	0.135701	0.046997	-0.238647	-0.334473	0.337931
Data587	0.095215	0.037028	0.130005	0.039266	-0.242716	-0.329386	0.280558
Data588	0.096232	0.041504	0.136515	0.022583	-0.249023	-0.336711	0.287272
Data589	0.089111	0.039469	0.135091	-0.001831	-0.24821	-0.36499	0.295003
Data590	0.083008	0.040487	0.129191	-0.025635	-0.257161	-0.376383	0.322062
Data591	0.081177	0.031331	0.123088	-0.044556	-0.267944	-0.382284	0.333659
Data592	0.079142	0.022583	0.123291	-0.064697	-0.263672	-0.38147	0.361125
Data593	0.07487	0.024211	0.120036	-0.055745	-0.267944	-0.371908	0.375163
Data594	0.064901	0.037435	0.119222	-0.031942	-0.271606	-0.363159	0.373128
Data595	0.05778	0.044963	0.120646	-0.016683	-0.263265	-0.360514	0.298869
Data596	0.048625	0.050659	0.129801	-0.014445	-0.263062	-0.377197	0.20813
Data597	0.055745	0.044352	0.147705	-0.009359	-0.270996	-0.399577	0.154622
Data598	0.063273	0.029907	0.171305	-0.020955	-0.272827	-0.41626	0.174154
Data599	0.082601	0.007121	0.186971	-0.032756	-0.272217	-0.437012	0.264689
Data600	0.100708	-0.004679	0.188802	-0.036621	-0.275675	-0.444336	0.342611
Data601	0.107829	0.000814	0.184123	-0.042521	-0.274048	-0.448201	0.343018
Data602	0.099691	0.005493	0.177205	-0.044352	-0.270589	-0.440267	0.340576
Data603	0.093994	0.01241	0.163778	-0.054728	-0.274048	-0.417074	0.297241
Data604	0.082804	0.031738	0.161947	-0.06307	-0.264079	-0.387777	0.225016
Data605	0.067952	0.026855	0.161743	-0.080363	-0.257568	-0.378825	0.214844
Data606	0.060221	0.030314	0.152384	-0.09847	-0.252686	-0.372314	0.232747
Data607	0.068156	0.038859	0.15035	-0.094604	-0.253092	-0.371094	0.248413
Data608	0.068156	0.034587	0.146891	-0.092977	-0.260824	-0.384318	0.234782
Data609	0.063273	0.026042	0.135091	-0.101929	-0.272827	-0.391439	0.219116
Data610	0.070597	0.016073	0.119019	-0.099691	-0.314535	-0.389608	0.157064
Data611	0.072428	0.018311	0.108439	-0.097656	-0.347087	-0.399577	0.113729
Data612	0.077922	0.026245	0.099284	-0.093791	-0.354004	-0.414429	0.097656
Data613	0.078939	0.036621	0.088094	-0.08728	-0.343221	-0.425822	0.033773
Data614	0.070597	0.049235	0.07609	-0.091553	-0.330404	-0.438843	-0.015666
Data615	0.066121	0.066121	0.047201	-0.106812	-0.315348	-0.450643	-0.042318
Data616	0.074056	0.066732	0.033366	-0.116577	-0.309448	-0.45166	-0.038656
Data617	0.074666	0.056966	0.029093	-0.132446	-0.309245	-0.436198	0.04598
Data618	0.075277	0.052287	0.033162	-0.154826	-0.310262	-0.421956	0.127767
Data619	0.081991	0.056966	0.044759	-0.163167	-0.298462	-0.406901	0.171102
Data620	0.095622	0.057576	0.062256	-0.16744	-0.28951	-0.39856	0.198568
Data621	0.101318	0.049845	0.078328	-0.166829	-0.280965	-0.40446	0.207723
Data622	0.093791	0.041707	0.100098	-0.16744	-0.278524	-0.405477	0.166829
Data623	0.095825	0.037842	0.115356	-0.16744	-0.287069	-0.420329	0.148315
Data624	0.108032	0.029093	0.112712	-0.168254	-0.289307	-0.438029	0.099284
Data625	0.100911	0.013835	0.109456	-0.165812	-0.287069	-0.432129	0.016073
Data626	0.088094	-0.01119	0.106812	-0.151367	-0.282186	-0.415853	-0.008545
Data627	0.093384	-0.025228	0.090739	-0.151164	-0.288086	-0.40507	0.011597
Data628	0.08728	-0.020955	0.073039	-0.158285	-0.282389	-0.397949	0.096232
Data629	0.069784	-0.004476	0.062459	-0.159302	-0.274455	-0.390015	0.191854
Data630	0.056966	0.014648	0.053101	-0.165405	-0.269979	-0.381673	0.231527
Data631	0.05839	0.032145	0.042725	-0.170898	-0.257161	-0.367635	0.286255
Data632	0.060018	0.026042	0.030721	-0.17985	-0.249023	-0.361125	0.383504
Data633	0.052897	0.012004	0.024414	-0.187785	-0.250448	-0.358073	0.418905
Data634	0.037638	0.001831	0.033162	-0.193481	-0.264486	-0.355021	0.406291
Data635	0.0295	-0.005697	0.047404	-0.20284	-0.265503	-0.345052	0.285238
Data636	0.020142	-0.014242	0.057373	-0.198568	-0.26123	-0.343221	0.180461
Data637	-0.002035	-0.023397	0.062052	-0.201213	-0.261434	-0.337118	0.132243
Data638	-0.020752	-0.0177	0.06958	-0.208333	-0.258993	-0.324707	0.134277
Data639	-0.010376	-0.021769	0.064901	-0.213826	-0.251872	-0.331828	0.129191
