# Supplementary material for: Integration of MRI and somatosensory evoked potentials facilitate diagnosis of spinal cord compression
Source: Sci Rep. 2023 May 15;13:7861. doi: 10.1038/s41598-023-34832-2 (PMC10185544; doi:10.1038/s41598-023-34832-2)
Supplement: Supplementary file 3 — Supplementary Information 3. [file 41598_2023_34832_MOESM3_ESM.zip › Preoperative SSEP data/spinal cord compression group/5933426_2/5933426_2_Rt Tibial SEP_Cz'-Fpz_201219_162500.csv]

Index	1	2	3	4	5	6
Name	Cz'-Fpz	Cz'-Fpz	Cz'-Fpz	Cz'-Fpz	Cz'-Fpz	Cz'-Fpz
Time	2.01801E+13	2.01801E+13	2.01801E+13	2.01801E+13	2.01801E+13	2.01801E+13
Highcut	500	500	500	500	500	500
Lowcut	10	10	10	10	10	10
Period	0.000156	0.000156	0.000156	0.000156	0.000156	0.000156
Averages	120	120	120	120	120	120
Int (mA)	20/20mA	20/19.6mA	20/19.6mA	20/19.6mA	20/19.6mA	20/19.6mA
Pulse Width (�gs)	200�s	200�s	200�s	200�s	200�s	200�s
Rep Rate (Hz)	3.11Hz	3.11Hz	3.11Hz	3.11Hz	3.11Hz	3.11Hz
Data0	0.308736	0.147807	0.056559	0.046488	0.590413	-0.025533
Data1	0.038045	-0.042623	0.142008	-0.205994	0.66213	-0.292358
Data2	-1.872965	-2.03654	-0.75175	-2.448832	-0.290527	-2.435404
Data3	-2.746989	-2.843526	-2.754211	-3.209432	-2.271729	-3.061523
Data4	-1.999715	-2.053324	-2.707113	-2.255452	-2.101949	-2.083333
Data5	-0.866801	-0.949809	-1.664836	-1.039836	-0.995585	-0.904744
Data6	0.133464	0.006002	-0.565287	-0.023295	0.103353	0.04364
Data7	0.828959	0.663045	0.295308	0.656331	0.920105	0.653381
Data8	1.214294	1.014201	0.833333	1.01003	1.4269	0.96873
Data9	1.35081	1.137085	1.093547	1.115824	1.655782	1.054993
Data10	1.316427	1.113383	1.146952	1.073608	1.686605	0.981649
Data11	1.211955	0.985819	1.060486	0.9552	1.595764	0.827026
Data12	1.080322	0.818176	0.911255	0.807393	1.442464	0.663147
Data13	0.94696	0.6545	0.735982	0.648499	1.270549	0.516256
Data14	0.827433	0.512695	0.570374	0.502014	1.125895	0.390015
Data15	0.730591	0.411377	0.434774	0.391744	0.993449	0.287882
Data16	0.660909	0.349223	0.345561	0.303345	0.880941	0.209859
Data17	0.605672	0.303955	0.289612	0.233053	0.803121	0.162455
Data18	0.577189	0.263265	0.261332	0.181885	0.738424	0.128682
Data19	0.544942	0.233663	0.245056	0.15035	0.691528	0.110779
Data20	0.519307	0.211385	0.239766	0.139465	0.671997	0.109151
Data21	0.485738	0.2005	0.228271	0.144348	0.658468	0.122477
Data22	0.458171	0.186971	0.230509	0.142619	0.647583	0.1297
Data23	0.43925	0.181986	0.227153	0.136414	0.638326	0.115967
Data24	0.411275	0.182597	0.215352	0.114339	0.621541	0.097555
Data25	0.391032	0.186361	0.202942	0.081685	0.592448	0.082092
Data26	0.366007	0.178223	0.184224	0.052897	0.573425	0.073242
Data27	0.336914	0.162048	0.169678	0.021566	0.555522	0.06368
Data28	0.322571	0.146993	0.164083	-0.002848	0.530802	0.054932
Data29	0.317586	0.144043	0.1592	-0.014852	0.507813	0.043538
Data30	0.317993	0.152384	0.139364	-0.021667	0.48818	0.03184
Data31	0.315653	0.161336	0.130412	-0.021057	0.475159	0.018412
Data32	0.305379	0.160726	0.1238	-0.015564	0.466309	0.001221
Data33	0.30599	0.149841	0.10732	-0.020854	0.46519	-0.008138
Data34	0.298258	0.13855	0.100098	-0.029907	0.468852	-0.009664
Data35	0.272624	0.112101	0.106608	-0.042521	0.471598	-0.007528
Data36	0.25411	0.089111	0.108643	-0.059306	0.475566	-0.011597
Data37	0.236104	0.08311	0.107422	-0.066833	0.470683	-0.012004
Data38	0.212708	0.090637	0.11322	-0.066833	0.475057	-0.019124
Data39	0.197652	0.104574	0.113831	-0.073649	0.461629	-0.021362
Data40	0.192159	0.108948	0.103658	-0.075887	0.453593	-0.018311
Data41	0.18748	0.108643	0.082703	-0.06958	0.454305	-0.01414
Data42	0.175171	0.114848	0.06602	-0.067444	0.447591	-0.02004
Data43	0.183411	0.12797	0.05839	-0.075175	0.443014	-0.024719
Data44	0.204366	0.139465	0.048828	-0.068868	0.438232	-0.0236
Data45	0.231018	0.131124	0.040283	-0.092265	0.435282	-0.023092
Data46	0.247091	0.122172	0.043132	-0.168457	0.432841	-0.017293
Data47	0.249939	0.118815	0.045675	-0.234375	0.437317	-0.003662
Data48	0.239156	0.119934	0.051676	-0.281576	0.440165	-0.005391
Data49	0.212301	0.115153	0.050049	-0.298157	0.435994	-0.012207
Data50	0.190735	0.101217	0.061035	-0.295614	0.43986	-0.013936
Data51	0.173645	0.084737	0.077413	-0.296021	0.433655	0.001424
Data52	0.168254	0.065104	0.084839	-0.298258	0.426025	0.005697
Data53	0.159098	0.056254	0.079549	-0.291443	0.432231	-0.002747
Data54	0.141805	0.061747	0.07314	-0.281982	0.421041	-0.014343
Data55	0.123291	0.068563	0.062459	-0.265605	0.409749	-0.027059
Data56	0.097351	0.076294	0.049845	-0.249634	0.40802	-0.031535
Data57	0.072123	0.071106	0.040792	-0.241699	0.395915	-0.036316
Data58	0.067647	0.059001	0.037231	-0.236816	0.381775	-0.032349
Data59	0.067952	0.066325	0.034993	-0.22878	0.371399	-0.024109
Data60	0.065511	0.081584	0.039775	-0.20579	0.355937	-0.016378
Data61	0.059102	0.080261	0.046488	-0.198873	0.346273	-0.015971
Data62	0.059611	0.069071	0.056763	-0.191956	0.329895	-0.018514
Data63	0.070089	0.064494	0.07253	-0.188904	0.329285	-0.015564
Data64	0.072327	0.07019	0.087382	-0.190328	0.325724	-0.012512
Data65	0.064799	0.091756	0.092367	-0.199178	0.326436	-0.015666
Data66	0.058187	0.099386	0.088094	-0.211995	0.325928	-0.024312
Data67	0.059001	0.090027	0.070394	-0.209656	0.319926	-0.03418
Data68	0.059102	0.077108	0.046387	-0.194499	0.324504	-0.045268
Data69	0.054016	0.063273	0.03245	-0.171712	0.327759	-0.03245
Data70	0.06073	0.05188	0.036519	-0.156453	0.330709	-0.019124
Data71	0.05717	0.047404	0.037842	-0.148621	0.341492	-0.002136
Data72	0.052694	0.035706	0.03713	-0.141703	0.337423	0.008748
Data73	0.052083	0.012919	0.033671	-0.143127	0.32491	0.012105
Data74	0.0413	-0.003357	0.044352	-0.14801	0.323181	0.019633
Data75	0.033773	-0.007731	0.047302	-0.152384	0.320231	0.015157
Data76	0.029704	0.007935	0.040487	-0.16571	0.313314	-0.000509
Data77	0.016581	0.021667	0.0413	-0.170085	0.304464	-0.013631
Data78	0.008748	0.029907	0.044352	-0.182292	0.280965	-0.021566
Data79	0.012004	0.036621	0.050252	-0.176493	0.245056	-0.0236
Data80	0.018005	0.044047	0.050354	-0.170288	0.22054	-0.023905
Data81	0.024211	0.040588	0.052185	-0.157776	0.211182	-0.01414
Data82	0.025228	0.035197	0.054016	-0.149943	0.204773	-0.004272
Data83	0.020955	0.026652	0.056763	-0.154419	0.204264	-0.008341
Data84	0.022074	0.0177	0.05544	-0.16571	0.1946	-0.021667
Data85	0.012512	0.015564	0.053406	-0.171305	0.187581	-0.023295
Data86	0.007121	0.026245	0.052185	-0.180969	0.175273	-0.01943
Data87	0.007222	0.037842	0.056864	-0.195821	0.158488	-0.019735
Data88	0.008647	0.057882	0.059509	-0.20284	0.139364	-0.022888
Data89	0.012207	0.07843	0.069682	-0.208435	0.116781	-0.016073
Data90	0.012614	0.07019	0.063375	-0.202433	0.096842	-0.012207
Data91	0.01943	0.048218	0.064189	-0.188802	0.075785	-0.004985
Data92	0.026957	0.028585	0.055135	-0.171407	0.056051	0.001221
Data93	0.040588	0.004171	0.042826	-0.164286	0.052694	0.00651
Data94	0.06602	-0.012919	0.028687	-0.152181	0.05127	0.004679
Data95	0.088298	-0.006002	0.018514	-0.144552	0.060323	0.003459
Data96	0.102743	0.007935	0.018616	-0.142619	0.067037	0.00295
Data97	0.10142	0.018819	0.014648	-0.14384	0.071818	0.008545
Data98	0.089722	0.018921	0.013428	-0.146179	0.068461	0.018921
Data99	0.067342	0.022278	0.011902	-0.144857	0.052694	0.014038
Data100	0.060323	0.011393	0.016174	-0.139364	0.038147	0.007121
Data101	0.058187	0.002238	0.023499	-0.135498	0.011597	0.010681
Data102	0.035807	0.010783	0.035197	-0.135091	-0.006205	0.013224
Data103	0.021667	0.020142	0.049032	-0.13326	-0.016785	0.024007
Data104	0.01241	0.012309	0.059408	-0.126139	-0.033061	0.024007
Data105	0.004272	0.000203	0.057373	-0.130615	-0.045268	0.020955
Data106	0.000203	-0.002238	0.061849	-0.137431	-0.060018	0.027364
Data107	-0.003662	-0.014547	0.071411	-0.137939	-0.072734	0.029093
Data108	-0.002645	-0.026347	0.079956	-0.144348	-0.075989	0.029093
Data109	-0.018107	-0.030518	0.079549	-0.152181	-0.067037	0.035502
Data110	-0.039876	-0.031738	0.068766	-0.149129	-0.065308	0.036418
Data111	-0.041402	-0.027568	0.064087	-0.145264	-0.072632	0.033468
Data112	-0.046082	-0.038147	0.055033	-0.140889	-0.081991	0.025228
Data113	-0.045878	-0.049642	0.043437	-0.138041	-0.090535	0.021464
Data114	-0.046895	-0.05249	0.038147	-0.119731	-0.08901	0.016785
Data115	-0.046488	-0.039775	0.030619	-0.096436	-0.084635	0.003967
Data116	-0.043437	-0.032349	0.021159	-0.093689	-0.098165	0.006409
Data117	-0.040995	-0.034281	0.022685	-0.089518	-0.099894	0.017497
Data118	-0.035909	-0.022888	0.021667	-0.087891	-0.084432	0.034383
Data119	-0.040995	-0.02004	0.015055	-0.08433	-0.072428	0.036825
Data120	-0.046387	-0.026652	0.010071	-0.07843	-0.081991	0.039571
Data121	-0.06012	-0.026855	0.021159	-0.081584	-0.104777	0.03774
Data122	-0.077006	-0.031535	0.045776	-0.103251	-0.122477	0.045573
Data123	-0.098775	-0.043132	0.065308	-0.116272	-0.126343	0.056458
Data124	-0.108643	-0.046285	0.072021	-0.12502	-0.136414	0.064189
Data125	-0.105794	-0.039063	0.074463	-0.135295	-0.157674	0.069478
Data126	-0.093689	-0.043742	0.066223	-0.140279	-0.176392	0.068868
Data127	-0.085551	-0.057373	0.051066	-0.130208	-0.197144	0.07019
Data128	-0.087585	-0.077108	0.042826	-0.124003	-0.21108	0.073242
Data129	-0.084635	-0.092367	0.041504	-0.124817	-0.219218	0.067749
Data130	-0.079244	-0.092468	0.044149	-0.124308	-0.21169	0.067037
Data131	-0.088094	-0.091756	0.048523	-0.126546	-0.199992	0.075785
Data132	-0.113424	-0.091553	0.068359	-0.125936	-0.201314	0.085653
Data133	-0.132243	-0.081278	0.080973	-0.123494	-0.199483	0.088603
Data134	-0.131938	-0.061849	0.077515	-0.122477	-0.198669	0.075582
Data135	-0.116984	-0.051676	0.077515	-0.126851	-0.193685	0.061239
Data136	-0.094198	-0.04598	0.084229	-0.132853	-0.183309	0.050863
Data137	-0.077413	-0.039978	0.081889	-0.13326	-0.175985	0.054321
Data138	-0.080058	-0.033162	0.079244	-0.129293	-0.162659	0.071106
Data139	-0.074158	-0.035909	0.081685	-0.122681	-0.14211	0.089823
Data140	-0.065816	-0.045064	0.07192	-0.129598	-0.128377	0.103353
Data141	-0.060628	-0.046895	0.050964	-0.143127	-0.128377	0.107727
Data142	-0.06368	-0.064799	0.043335	-0.159709	-0.133057	0.110575
Data143	-0.076904	-0.087484	0.04303	-0.164083	-0.144043	0.118205
Data144	-0.103556	-0.094198	0.04425	-0.164083	-0.172729	0.117289
Data145	-0.117289	-0.088501	0.061747	-0.169779	-0.184631	0.104574
Data146	-0.099386	-0.078023	0.069377	-0.157572	-0.181071	0.094706
Data147	-0.085144	-0.078634	0.070801	-0.14384	-0.175781	0.078023
Data148	-0.08077	-0.101929	0.059509	-0.132548	-0.183818	0.05483
Data149	-0.091553	-0.112101	0.043233	-0.134379	-0.195516	0.040588
Data150	-0.097555	-0.105082	0.023295	-0.142924	-0.197347	0.045878
Data151	-0.089823	-0.103353	0.013631	-0.148112	-0.195007	0.05778
Data152	-0.073039	-0.104777	0.002238	-0.148214	-0.185852	0.069885
Data153	-0.04659	-0.109558	0.006002	-0.147603	-0.180766	0.073954
Data154	-0.028381	-0.113627	0.014954	-0.151978	-0.185852	0.067037
Data155	-0.012817	-0.12146	0.028788	-0.156047	-0.197957	0.051168
Data156	-0.003967	-0.120443	0.039978	-0.140991	-0.209147	0.042725
Data157	-0.010071	-0.110168	0.055135	-0.138448	-0.215251	0.046285
Data158	-0.022583	-0.110575	0.062358	-0.135498	-0.21637	0.056254
Data159	-0.022481	-0.113729	0.047506	-0.122986	-0.218709	0.065816
Data160	-0.02828	-0.112712	0.037333	-0.109558	-0.211283	0.066935
Data161	-0.042013	-0.107727	0.025126	-0.112712	-0.214437	0.062358
Data162	-0.04069	-0.096029	0.01943	-0.115255	-0.215251	0.070699
Data163	-0.049947	-0.090739	0.021973	-0.128682	-0.215149	0.079956
Data164	-0.067749	-0.087992	0.016988	-0.146586	-0.211792	0.097046
Data165	-0.084025	-0.082092	0.001628	-0.134583	-0.210673	0.109863
Data166	-0.08311	-0.075887	-0.022278	-0.118713	-0.194499	0.112712
Data167	-0.087992	-0.075887	-0.035604	-0.112508	-0.180461	0.118408
Data168	-0.08433	-0.076701	-0.034383	-0.11027	-0.173848	0.115865
Data169	-0.072428	-0.073344	-0.042114	-0.110881	-0.167236	0.10732
Data170	-0.063782	-0.087179	-0.056864	-0.113729	-0.166321	0.094808
Data171	-0.047709	-0.104065	-0.065918	-0.121257	-0.172221	0.07609
Data172	-0.045573	-0.110372	-0.071309	-0.12797	-0.175578	0.070089
Data173	-0.063883	-0.117086	-0.07782	-0.121358	-0.186056	0.069071
Data174	-0.076396	-0.129191	-0.078023	-0.106506	-0.196737	0.069377
Data175	-0.063883	-0.129089	-0.061442	-0.10081	-0.203654	0.072123
Data176	-0.049133	-0.134684	-0.047302	-0.098979	-0.209249	0.076701
Data177	-0.044352	-0.150045	-0.049947	-0.096842	-0.215251	0.073954
Data178	-0.051778	-0.164897	-0.057475	-0.09908	-0.214539	0.079854
Data179	-0.058899	-0.177104	-0.072937	-0.105794	-0.205892	0.082601
Data180	-0.071309	-0.173238	-0.100911	-0.116577	-0.19755	0.090841
Data181	-0.088094	-0.157979	-0.113729	-0.12085	-0.202738	0.091654
Data182	-0.092367	-0.148214	-0.106812	-0.118612	-0.221659	0.095113
Data183	-0.088908	-0.127767	-0.094299	-0.108032	-0.229594	0.086466
Data184	-0.082804	-0.113322	-0.083822	-0.084635	-0.229492	0.086466
Data185	-0.08138	-0.11261	-0.076294	-0.08016	-0.218201	0.088908
Data186	-0.086873	-0.125427	-0.065308	-0.085144	-0.19755	0.103353
Data187	-0.086568	-0.143941	-0.070597	-0.086975	-0.190938	0.104574
Data188	-0.081787	-0.15035	-0.065206	-0.09023	-0.185649	0.105998
Data189	-0.073446	-0.160624	-0.060323	-0.083211	-0.18514	0.115255
Data190	-0.073853	-0.175374	-0.065409	-0.072327	-0.183614	0.108337
Data191	-0.087585	-0.191447	-0.071411	-0.072937	-0.180969	0.107931
Data192	-0.091654	-0.197245	-0.083923	-0.078227	-0.183207	0.106913
Data193	-0.081075	-0.187378	-0.099894	-0.093791	-0.180359	0.10437
Data194	-0.065002	-0.180868	-0.109863	-0.097961	-0.185038	0.090535
Data195	-0.059916	-0.181681	-0.094808	-0.097961	-0.189107	0.077515
Data196	-0.066732	-0.183411	-0.091248	-0.098165	-0.197957	0.065002
Data197	-0.072021	-0.176595	-0.09196	-0.095418	-0.214945	0.066427
Data198	-0.091248	-0.171509	-0.08433	-0.091858	-0.226949	0.074666
Data199	-0.101827	-0.176595	-0.085449	-0.090535	-0.242513	0.075073
Data200	-0.11556	-0.18219	-0.085551	-0.088806	-0.254822	0.072327
Data201	-0.135193	-0.185649	-0.074666	-0.080465	-0.244548	0.062459
Data202	-0.147298	-0.195923	-0.067037	-0.081482	-0.240885	0.05249
Data203	-0.128479	-0.201111	-0.066935	-0.085144	-0.250854	0.043538
Data204	-0.099182	-0.20284	-0.06134	-0.078634	-0.244954	0.036723
Data205	-0.086466	-0.209351	-0.05839	-0.066935	-0.236816	0.036519
Data206	-0.070496	-0.20223	-0.061442	-0.060933	-0.238139	0.045064
Data207	-0.060221	-0.196431	-0.061849	-0.059611	-0.243937	0.060425
Data208	-0.069682	-0.186462	-0.053813	-0.051778	-0.247904	0.068359
Data209	-0.072428	-0.185649	-0.051168	-0.050456	-0.242716	0.064799
Data210	-0.061849	-0.198263	-0.045471	-0.052897	-0.238342	0.065409
Data211	-0.047506	-0.207926	-0.050863	-0.051982	-0.235291	0.08606
Data212	-0.033162	-0.212097	-0.062968	-0.040894	-0.238647	0.106812
Data213	-0.029399	-0.213725	-0.078227	-0.024211	-0.244548	0.119832
Data214	-0.030721	-0.21698	-0.078125	-0.01241	-0.260925	0.127462
Data215	-0.037944	-0.216268	-0.071818	-0.000407	-0.270691	0.123596
Data216	-0.050252	-0.208333	-0.071004	0.009664	-0.269063	0.108439
Data217	-0.06368	-0.202332	-0.078634	0.013631	-0.269267	0.10142
Data218	-0.067037	-0.191447	-0.097555	0.008545	-0.252991	0.102437
Data219	-0.057475	-0.189311	-0.10732	-0.006002	-0.213928	0.096842
Data220	-0.025431	-0.176799	-0.105387	-0.011597	-0.169678	0.096334
Data221	0.006714	-0.169373	-0.097351	-0.004374	-0.134176	0.107117
Data222	0.026754	-0.16276	-0.082194	-0.002136	-0.111694	0.117594
Data223	0.030212	-0.1533	-0.077209	0.003255	-0.099996	0.131429
Data224	0.041097	-0.145162	-0.08667	0.017904	-0.100301	0.148722
Data225	0.050151	-0.128377	-0.100505	0.038656	-0.10376	0.150045
Data226	0.056661	-0.114848	-0.095113	0.053507	-0.112101	0.167033
Data227	0.059204	-0.110982	-0.081278	0.064494	-0.123088	0.175069
Data228	0.062968	-0.1179	-0.060832	0.072835	-0.12146	0.182699
Data229	0.064189	-0.114034	-0.034993	0.088196	-0.118815	0.190328
Data230	0.082296	-0.099284	-0.015666	0.110168	-0.108541	0.206095
Data231	0.104574	-0.08728	-0.009257	0.130717	-0.102844	0.221049
Data232	0.112101	-0.091858	-0.016276	0.144145	-0.101217	0.230713
Data233	0.112203	-0.115153	-0.030721	0.153809	-0.105896	0.223999
Data234	0.135701	-0.127665	-0.043538	0.167643	-0.111084	0.207621
Data235	0.157776	-0.119629	-0.032552	0.180461	-0.12085	0.190938
Data236	0.187276	-0.102234	-0.007935	0.201416	-0.109253	0.185445
Data237	0.203959	-0.083516	0.015666	0.221252	-0.079549	0.189412
Data238	0.208232	-0.072734	0.045878	0.23641	-0.046692	0.198873
Data239	0.215251	-0.072632	0.079549	0.249736	-0.01119	0.21464
Data240	0.227254	-0.074463	0.101929	0.250041	0.019531	0.229085
Data241	0.251668	-0.076192	0.115458	0.244344	0.046387	0.250448
Data242	0.275167	-0.089213	0.121155	0.24231	0.065511	0.261129
Data243	0.29246	-0.094198	0.127157	0.238749	0.068665	0.264079
Data244	0.30894	-0.083415	0.128174	0.241801	0.064799	0.256551
Data245	0.321757	-0.061849	0.129598	0.251872	0.072734	0.24943
Data246	0.329793	-0.039266	0.134379	0.266724	0.086365	0.245056
Data247	0.333964	-0.026957	0.136922	0.273539	0.106303	0.248515
Data248	0.32725	-0.014445	0.154521	0.28717	0.126546	0.275065
Data249	0.312703	-0.005595	0.152791	0.295308	0.135701	0.305888
Data250	0.29836	0.001526	0.151469	0.300903	0.134176	0.323283
Data251	0.295715	-0.000712	0.161133	0.309448	0.146891	0.332336
Data252	0.312093	-0.006409	0.172424	0.318909	0.159607	0.328369
Data253	0.326335	-0.022685	0.180562	0.325724	0.174764	0.325317
Data254	0.345357	-0.027669	0.17395	0.325521	0.1946	0.332438
Data255	0.36377	-0.046488	0.175476	0.323385	0.218811	0.349325
Data256	0.383301	-0.060628	0.19338	0.317891	0.236308	0.35614
Data257	0.389811	-0.050659	0.20284	0.317586	0.246073	0.365499
Data258	0.388692	-0.026347	0.204264	0.324504	0.249329	0.386353
Data259	0.393778	-0.006002	0.217082	0.343933	0.246073	0.404561
Data260	0.40151	0.011088	0.226949	0.357056	0.253194	0.429179
Data261	0.41097	0.040792	0.231018	0.37384	0.257874	0.43986
Data262	0.428162	0.083516	0.23702	0.391235	0.249532	0.446574
Data263	0.456645	0.127157	0.252991	0.409444	0.264384	0.441793
Data264	0.47994	0.16154	0.267029	0.433655	0.283203	0.438538
Data265	0.506388	0.188904	0.284526	0.452169	0.299683	0.445353
Data266	0.528666	0.204773	0.312805	0.459391	0.318502	0.460002
Data267	0.556132	0.231628	0.348104	0.470785	0.353394	0.479126
Data268	0.587463	0.252482	0.361023	0.481364	0.373027	0.501607
Data269	0.613403	0.251567	0.37384	0.477091	0.377299	0.514221
Data270	0.637614	0.246989	0.380961	0.481059	0.382894	0.513204
Data271	0.654399	0.244141	0.375163	0.484823	0.396322	0.513611
Data272	0.661519	0.238342	0.375366	0.495911	0.402018	0.516968
Data273	0.662638	0.222982	0.377096	0.511068	0.409953	0.527039
Data274	0.669657	0.221151	0.396627	0.531718	0.414632	0.53894
Data275	0.676371	0.236206	0.41687	0.555827	0.424398	0.556437
Data276	0.687256	0.249939	0.433146	0.574748	0.43752	0.559998
Data277	0.690104	0.269979	0.445964	0.587056	0.450541	0.565796
Data278	0.686442	0.296631	0.449524	0.598043	0.458781	0.57546
Data279	0.687968	0.321757	0.460815	0.602824	0.45634	0.586548
Data280	0.695801	0.343424	0.462341	0.610962	0.453288	0.598958
Data281	0.719096	0.354207	0.470276	0.61849	0.435181	0.592143
Data282	0.752869	0.352885	0.485636	0.610453	0.43335	0.584106
Data283	0.777588	0.356649	0.501404	0.605672	0.441895	0.572103
Data284	0.782369	0.352783	0.510254	0.604757	0.441895	0.566813
Data285	0.770976	0.343526	0.501506	0.596924	0.43457	0.57017
Data286	0.748596	0.329488	0.495707	0.58665	0.431315	0.557353
Data287	0.728861	0.327759	0.484721	0.59021	0.435486	0.546672
Data288	0.708822	0.322469	0.4835	0.586446	0.443827	0.545146
Data289	0.710754	0.316569	0.486552	0.577189	0.441996	0.551351
Data290	0.723165	0.322062	0.490417	0.578715	0.426229	0.559794
Data291	0.741984	0.31779	0.484212	0.574646	0.410563	0.559998
Data292	0.760295	0.302327	0.481059	0.561422	0.392151	0.555318
Data293	0.765381	0.28422	0.47699	0.540365	0.370076	0.549418
Data294	0.759277	0.268453	0.471903	0.519206	0.348918	0.545247
Data295	0.749512	0.253601	0.460815	0.492147	0.333557	0.544027
Data296	0.72703	0.243429	0.453288	0.484517	0.322266	0.535889
Data297	0.710449	0.244141	0.442607	0.482788	0.315857	0.529785
Data298	0.677592	0.248006	0.418803	0.478414	0.304464	0.515544
Data299	0.637309	0.253296	0.395101	0.481974	0.309855	0.48584
Data300	0.600484	0.24587	0.37028	0.491435	0.317485	0.465902
Data301	0.573832	0.229187	0.341492	0.47699	0.308329	0.452881
Data302	0.548401	0.225525	0.318909	0.458679	0.291646	0.437927
Data303	0.526733	0.228068	0.30365	0.445557	0.271708	0.435994
Data304	0.505371	0.230509	0.301107	0.422567	0.241903	0.423991
Data305	0.472921	0.214335	0.292155	0.387878	0.194499	0.406189
Data306	0.442098	0.177307	0.283407	0.347799	0.134888	0.386556
Data307	0.418701	0.140076	0.272827	0.310567	0.08901	0.360107
Data308	0.391642	0.112406	0.264282	0.280863	0.056152	0.31779
Data309	0.361532	0.079854	0.252991	0.259603	0.019836	0.281474
Data310	0.33844	0.042928	0.232035	0.236613	-0.018514	0.247904
Data311	0.322978	0.007222	0.189412	0.212809	-0.059814	0.21108
Data312	0.290934	-0.024516	0.135803	0.19043	-0.095927	0.172119
Data313	0.252991	-0.051473	0.094604	0.176493	-0.137431	0.143433
Data314	0.218099	-0.074361	0.045573	0.139872	-0.16276	0.109049
Data315	0.179545	-0.100098	0.012207	0.101827	-0.179342	0.071615
Data316	0.146281	-0.113932	-0.016683	0.066833	-0.192769	0.045675
Data317	0.109355	-0.121257	-0.05249	0.029907	-0.196737	0.032654
Data318	0.056458	-0.131226	-0.078939	-0.021464	-0.223083	0.024414
Data319	0.016479	-0.145976	-0.099487	-0.061951	-0.255839	0.018819
Data320	-0.014445	-0.175069	-0.127665	-0.097758	-0.293274	0.000203
Data321	-0.042216	-0.205282	-0.16449	-0.116577	-0.320333	-0.028483
Data322	-0.060527	-0.235494	-0.194092	-0.127869	-0.345459	-0.062561
Data323	-0.071004	-0.259603	-0.220032	-0.138143	-0.366211	-0.112915
Data324	-0.090129	-0.267944	-0.24821	-0.160014	-0.392049	-0.162557
Data325	-0.120341	-0.281982	-0.280355	-0.184937	-0.402527	-0.202128
Data326	-0.14974	-0.302734	-0.296834	-0.214437	-0.413005	-0.225525
Data327	-0.167643	-0.32725	-0.31311	-0.236816	-0.442708	-0.237528
Data328	-0.176595	-0.355835	-0.313822	-0.258789	-0.468445	-0.249125
Data329	-0.186462	-0.37974	-0.309753	-0.272522	-0.480347	-0.262553
Data330	-0.194295	-0.404561	-0.30426	-0.296021	-0.501302	-0.284526
Data331	-0.221151	-0.425008	-0.301819	-0.31016	-0.514018	-0.307719
Data332	-0.260417	-0.447286	-0.32196	-0.326233	-0.521851	-0.323486
Data333	-0.299174	-0.465597	-0.351156	-0.34139	-0.533549	-0.322978
Data334	-0.330912	-0.468547	-0.369975	-0.353088	-0.544027	-0.326742
Data335	-0.349019	-0.472107	-0.387065	-0.348816	-0.563354	-0.337423
Data336	-0.363363	-0.476176	-0.423787	-0.350647	-0.587158	-0.344543
Data337	-0.372111	-0.485229	-0.462952	-0.348307	-0.607605	-0.357361
Data338	-0.37852	-0.493571	-0.483907	-0.357768	-0.627848	-0.373332
Data339	-0.379028	-0.489299	-0.48879	-0.371399	-0.644836	-0.390422
Data340	-0.381673	-0.491231	-0.486145	-0.381877	-0.665588	-0.398356
Data341	-0.375875	-0.494181	-0.469055	-0.393677	-0.681051	-0.399272
Data342	-0.372111	-0.488586	-0.442708	-0.394389	-0.690511	-0.389709
Data343	-0.379639	-0.467733	-0.431112	-0.398458	-0.685221	-0.386353
Data344	-0.384623	-0.46641	-0.44342	-0.409444	-0.667826	-0.382996
Data345	-0.395304	-0.472717	-0.46051	-0.426941	-0.650126	-0.374654
Data346	-0.402222	-0.468648	-0.458679	-0.442607	-0.634155	-0.366923
Data347	-0.422262	-0.461934	-0.449219	-0.449524	-0.622559	-0.367533
Data348	-0.439351	-0.457764	-0.452881	-0.441284	-0.625305	-0.362549
Data349	-0.436808	-0.44932	-0.463867	-0.432129	-0.640361	-0.357768
Data350	-0.413615	-0.45166	-0.477804	-0.423889	-0.657857	-0.354919
Data351	-0.398356	-0.457764	-0.486348	-0.41453	-0.670573	-0.349019
Data352	-0.393168	-0.470174	-0.502625	-0.400289	-0.680237	-0.353292
Data353	-0.386963	-0.477804	-0.510661	-0.391235	-0.688273	-0.365499
Data354	-0.377604	-0.469869	-0.498047	-0.38737	-0.695903	-0.368347
Data355	-0.366211	-0.448608	-0.488281	-0.394796	-0.69814	-0.356242
Data356	-0.365194	-0.438232	-0.492554	-0.404561	-0.672913	-0.358175
Data357	-0.375264	-0.44281	-0.48289	-0.410665	-0.654602	-0.374756
Data358	-0.392863	-0.442098	-0.471598	-0.417277	-0.656128	-0.390218
Data359	-0.410767	-0.439046	-0.463562	-0.421651	-0.649923	-0.391235
Data360	-0.420939	-0.429688	-0.458272	-0.416056	-0.634054	-0.373128
Data361	-0.416158	-0.413106	-0.446879	-0.409342	-0.614929	-0.338338
Data362	-0.407206	-0.39093	-0.437419	-0.395508	-0.607605	-0.320638
Data363	-0.390015	-0.375977	-0.416158	-0.37618	-0.596619	-0.308634
Data364	-0.370076	-0.361226	-0.40568	-0.363261	-0.580037	-0.295919
Data365	-0.359497	-0.374552	-0.402934	-0.352478	-0.563354	-0.290527
Data366	-0.35024	-0.387268	-0.410868	-0.356344	-0.553385	-0.288391
Data367	-0.345968	-0.388082	-0.414022	-0.361633	-0.547485	-0.287577
Data368	-0.340271	-0.391947	-0.406698	-0.365906	-0.556742	-0.298767
Data369	-0.335795	-0.392558	-0.395304	-0.36377	-0.573629	-0.317281
Data370	-0.331217	-0.38269	-0.381368	-0.337931	-0.575867	-0.316366
Data371	-0.313009	-0.368347	-0.367025	-0.320129	-0.561829	-0.295817
Data372	-0.297241	-0.34729	-0.35553	-0.298157	-0.548401	-0.273641
Data373	-0.302836	-0.316467	-0.344645	-0.286458	-0.532328	-0.246785
Data374	-0.321757	-0.302226	-0.337219	-0.290731	-0.510661	-0.228271
Data375	-0.327352	-0.290426	-0.330912	-0.301208	-0.483297	-0.222066
Data376	-0.333252	-0.269063	-0.328573	-0.297953	-0.46814	-0.218099
Data377	-0.339457	-0.247701	-0.336914	-0.296834	-0.465291	-0.215658
Data378	-0.342306	-0.243327	-0.348307	-0.28656	-0.462138	-0.220439
Data379	-0.337626	-0.236715	-0.357056	-0.267843	-0.457662	-0.202637
Data380	-0.340068	-0.235291	-0.363668	-0.251973	-0.462952	-0.193685
Data381	-0.333761	-0.229696	-0.363668	-0.242208	-0.461528	-0.192261
Data382	-0.320638	-0.222168	-0.356038	-0.230204	-0.442912	-0.189412
Data383	-0.31311	-0.222982	-0.360616	-0.22878	-0.426737	-0.191447
Data384	-0.30304	-0.220337	-0.359294	-0.235901	-0.414022	-0.186056
Data385	-0.292257	-0.21932	-0.346883	-0.228678	-0.40863	-0.190531
Data386	-0.287374	-0.216471	-0.335388	-0.218302	-0.399882	-0.201925
Data387	-0.28595	-0.220642	-0.313212	-0.203145	-0.388794	-0.196025
Data388	-0.279032	-0.221965	-0.297241	-0.185852	-0.377604	-0.191447
Data389	-0.266215	-0.208333	-0.27832	-0.169474	-0.374349	-0.18514
Data390	-0.249532	-0.206604	-0.263367	-0.155538	-0.368754	-0.169678
Data391	-0.251261	-0.210266	-0.244548	-0.158691	-0.364278	-0.144043
Data392	-0.246785	-0.205282	-0.233154	-0.153198	-0.348002	-0.130819
Data393	-0.238546	-0.189006	-0.240377	-0.137939	-0.333964	-0.128377
Data394	-0.23234	-0.169881	-0.250956	-0.13326	-0.31779	-0.116882
Data395	-0.225016	-0.155436	-0.260417	-0.135091	-0.300395	-0.119425
Data396	-0.207011	-0.150248	-0.24882	-0.137431	-0.286458	-0.121358
Data397	-0.200297	-0.14974	-0.227051	-0.149231	-0.290629	-0.14506
Data398	-0.186564	-0.15625	-0.205078	-0.162455	-0.298258	-0.152384
Data399	-0.163879	-0.151367	-0.186666	-0.17395	-0.296936	-0.157776
Data400	-0.151876	-0.141398	-0.177714	-0.17985	-0.304972	-0.158081
Data401	-0.150655	-0.131429	-0.160217	-0.175781	-0.312703	-0.150146
Data402	-0.148621	-0.122172	-0.143738	-0.163676	-0.320333	-0.140177
Data403	-0.151876	-0.111593	-0.134786	-0.155741	-0.320435	-0.128479
Data404	-0.160929	-0.106608	-0.131022	-0.139567	-0.305481	-0.122477
Data405	-0.159607	-0.102539	-0.12736	-0.109355	-0.287882	-0.106812
Data406	-0.158081	-0.09786	-0.109355	-0.081991	-0.274963	-0.093079
Data407	-0.172628	-0.093282	-0.093994	-0.068258	-0.258586	-0.070801
Data408	-0.174459	-0.093486	-0.102743	-0.058187	-0.227966	-0.046183
Data409	-0.172933	-0.103556	-0.110677	-0.056966	-0.211283	-0.037537
Data410	-0.181986	-0.118205	-0.11261	-0.062663	-0.21047	-0.047506
Data411	-0.182495	-0.134786	-0.118001	-0.062866	-0.220133	-0.059001
Data412	-0.169576	-0.146993	-0.116374	-0.057068	-0.234273	-0.06073
Data413	-0.144145	-0.151876	-0.111186	-0.047913	-0.245158	-0.06429
Data414	-0.127665	-0.137634	-0.095011	-0.041707	-0.251363	-0.066732
Data415	-0.122172	-0.12441	-0.080872	-0.038859	-0.257161	-0.058187
Data416	-0.132141	-0.117798	-0.073751	-0.028381	-0.254211	-0.053406
Data417	-0.146586	-0.102946	-0.066833	-0.027466	-0.247701	-0.055542
Data418	-0.137431	-0.092875	-0.065104	-0.020955	-0.242004	-0.058695
Data419	-0.123088	-0.092468	-0.072123	-0.01475	-0.230103	-0.061747
Data420	-0.108643	-0.066935	-0.080261	0.0059	-0.215047	-0.060933
Data421	-0.090332	-0.040792	-0.080668	0.022176	-0.185343	-0.056661
Data422	-0.081787	-0.024211	-0.068156	0.041911	-0.163574	-0.048523
Data423	-0.08372	-0.014852	-0.06012	0.055847	-0.171814	-0.036621
Data424	-0.092468	-0.008443	-0.05422	0.068563	-0.173238	-0.020142
Data425	-0.096334	0.008341	-0.056051	0.076904	-0.158793	-0.019226
Data426	-0.102234	0.010173	-0.062459	0.071309	-0.15625	-0.02299
Data427	-0.116679	0.015666	-0.06958	0.063883	-0.164998	-0.03245
Data428	-0.142822	0.029806	-0.057475	0.065715	-0.1887	-0.041911
Data429	-0.154419	0.036418	-0.056051	0.071615	-0.214742	-0.047506
Data430	-0.150859	0.032654	-0.059306	0.080058	-0.234884	-0.049744
Data431	-0.14506	0.022685	-0.051575	0.089823	-0.243225	-0.051778
Data432	-0.145671	0.013326	-0.047201	0.079753	-0.230611	-0.059509
Data433	-0.138957	0.017802	-0.045268	0.053711	-0.208028	-0.058797
Data434	-0.133057	0.013428	-0.03774	0.039266	-0.181986	-0.059204
Data435	-0.13031	0.018819	-0.020854	0.035604	-0.162252	-0.066223
Data436	-0.122477	0.03184	-0.016174	0.031637	-0.146077	-0.066121
Data437	-0.107117	0.043844	-0.024516	0.034688	-0.137533	-0.06073
Data438	-0.104675	0.059306	-0.027466	0.026754	-0.126648	-0.054423
Data439	-0.110881	0.075378	-0.027974	0.023397	-0.113424	-0.047099
Data440	-0.107727	0.086365	-0.03713	0.026042	-0.105794	-0.050557
Data441	-0.106099	0.074361	-0.044963	0.035604	-0.093282	-0.057475
Data442	-0.113118	0.059408	-0.038249	0.053813	-0.081177	-0.06307
Data443	-0.124003	0.05249	-0.038452	0.07314	-0.060933	-0.058899
Data444	-0.123698	0.058187	-0.045675	0.083822	-0.059611	-0.059001
Data445	-0.128072	0.065206	-0.054016	0.086263	-0.079854	-0.062256
Data446	-0.14506	0.068868	-0.052694	0.07487	-0.097961	-0.059713
Data447	-0.146383	0.074565	-0.045166	0.06429	-0.110474	-0.049438
Data448	-0.141195	0.061239	-0.039469	0.058187	-0.106303	-0.033264
Data449	-0.13092	0.046692	-0.034078	0.050557	-0.094198	-0.030416
Data450	-0.122477	0.049337	-0.029399	0.056763	-0.087687	-0.033366
Data451	-0.122477	0.062459	-0.026855	0.058594	-0.079854	-0.041199
Data452	-0.125834	0.072428	-0.028585	0.058594	-0.079956	-0.059814
Data453	-0.12441	0.077515	-0.042928	0.067546	-0.081584	-0.073344
Data454	-0.126648	0.081482	-0.049845	0.083516	-0.089823	-0.076497
Data455	-0.129496	0.078634	-0.044861	0.096232	-0.088298	-0.084229
Data456	-0.130717	0.081482	-0.04598	0.103149	-0.084432	-0.095215
Data457	-0.13387	0.083516	-0.060933	0.114543	-0.070089	-0.093384
Data458	-0.138652	0.083211	-0.073446	0.118917	-0.041606	-0.083618
Data459	-0.13326	0.078735	-0.091756	0.108439	-0.012105	-0.081177
Data460	-0.126343	0.061849	-0.09023	0.10081	0.007426	-0.079041
Data461	-0.12441	0.053304	-0.081787	0.112406	0.024109	-0.088806
Data462	-0.113729	0.055135	-0.073853	0.114644	0.028483	-0.096741
Data463	-0.107524	0.06368	-0.063578	0.11027	0.033264	-0.093486
Data464	-0.113118	0.069377	-0.050049	0.110779	0.038554	-0.104777
Data465	-0.122172	0.06012	-0.039876	0.124613	0.057068	-0.116781
Data466	-0.130717	0.047099	-0.036621	0.125224	0.065308	-0.131429
Data467	-0.1179	0.043335	-0.029195	0.117594	0.061137	-0.144348
Data468	-0.109151	0.058187	-0.033569	0.111389	0.049438	-0.149129
Data469	-0.104472	0.068054	-0.042013	0.109151	0.042419	-0.131734
Data470	-0.083618	0.066325	-0.065511	0.108948	0.030619	-0.110677
Data471	-0.062764	0.059916	-0.077718	0.110372	0.025533	-0.094604
Data472	-0.053406	0.066121	-0.069071	0.101827	0.027059	-0.079753
Data473	-0.062256	0.081278	-0.049947	0.100199	0.03123	-0.077413
Data474	-0.073039	0.089213	-0.037231	0.102539	0.0295	-0.071309
Data475	-0.080261	0.100606	-0.02655	0.099894	0.015971	-0.072327
Data476	-0.089417	0.110474	-0.005493	0.095418	0.011597	-0.078125
Data477	-0.109456	0.106608	0.004781	0.087789	0.015666	-0.09786
Data478	-0.120443	0.094604	0.014648	0.076192	0.034587	-0.107727
Data479	-0.126953	0.079651	0.019531	0.072937	0.055644	-0.099792
Data480	-0.13092	0.078023	0.002848	0.089417	0.066427	-0.090637
Data481	-0.114746	0.075378	-0.004883	0.105794	0.06663	-0.090535
Data482	-0.101624	0.087687	-0.006714	0.126444	0.066427	-0.082397
Data483	-0.07782	0.111898	-0.016073	0.150146	0.062764	-0.074768
Data484	-0.062358	0.136515	-0.036825	0.169881	0.064697	-0.061239
Data485	-0.056051	0.149841	-0.060425	0.17629	0.067139	-0.058594
Data486	-0.067139	0.152079	-0.078023	0.171712	0.065715	-0.065206
Data487	-0.091248	0.159505	-0.086568	0.161743	0.065715	-0.081787
Data488	-0.113322	0.162964	-0.084635	0.142212	0.065715	-0.109253
Data489	-0.127055	0.15859	-0.068868	0.12797	0.065613	-0.125122
Data490	-0.12797	0.14211	-0.050964	0.122681	0.070292	-0.132751
Data491	-0.110982	0.147196	-0.041504	0.122579	0.071208	-0.127869
Data492	-0.099386	0.157064	-0.040588	0.116374	0.07548	-0.121867
Data493	-0.086365	0.156047	-0.066528	0.125936	0.077006	-0.123698
Data494	-0.053813	0.144857	-0.099589	0.139872	0.075277	-0.136312
Data495	-0.041809	0.130107	-0.111389	0.144857	0.066325	-0.141195
Data496	-0.033162	0.133057	-0.098775	0.139364	0.074158	-0.137736
Data497	-0.031535	0.13682	-0.082804	0.127258	0.082703	-0.127563
Data498	-0.026347	0.134989	-0.070699	0.134786	0.090739	-0.124919
Data499	-0.021871	0.138143	-0.060018	0.14384	0.087992	-0.117798
Data500	-0.026855	0.139058	-0.043335	0.144755	0.075989	-0.11851
Data501	-0.048116	0.133667	-0.03479	0.144653	0.047404	-0.121053
Data502	-0.060221	0.122884	-0.028687	0.138753	0.04303	-0.129903
Data503	-0.068766	0.127157	-0.034078	0.124613	0.047302	-0.148214
Data504	-0.073954	0.132039	-0.045064	0.105591	0.052185	-0.158285
Data505	-0.076904	0.138245	-0.056051	0.10498	0.049337	-0.14974
Data506	-0.06897	0.136617	-0.06073	0.099182	0.039673	-0.138652
Data507	-0.054728	0.123088	-0.060527	0.094808	0.024821	-0.137024
Data508	-0.040283	0.111898	-0.069173	0.102336	0.001322	-0.123393
Data509	-0.035502	0.111389	-0.074972	0.118103	-0.005188	-0.1179
Data510	-0.050964	0.102641	-0.086772	0.133565	0.00234	-0.122884
Data511	-0.065918	0.094808	-0.091654	0.141602	0.019735	-0.122477
Data512	-0.066935	0.097249	-0.087179	0.139872	0.029602	-0.130107
Data513	-0.059306	0.101115	-0.077209	0.133565	0.019124	-0.140991
Data514	-0.062663	0.100403	-0.06602	0.128072	-0.001628	-0.154724
Data515	-0.067546	0.103048	-0.055542	0.131022	-0.004578	-0.155843
Data516	-0.057271	0.117696	-0.044047	0.131632	0.006307	-0.158081
Data517	-0.041199	0.121358	-0.031738	0.139974	0.020854	-0.173238
Data518	-0.026449	0.127563	-0.004985	0.14506	0.030009	-0.188293
Data519	-0.014242	0.136515	0.015666	0.148315	0.020752	-0.202332
Data520	-0.002645	0.140279	0.019938	0.1533	0.007528	-0.202128
Data521	-0.003967	0.136515	0.006002	0.156759	0.002035	-0.202637
Data522	-0.019633	0.1297	-0.015157	0.162964	0.006409	-0.205383
Data523	-0.046997	0.130208	-0.021769	0.163066	0.012716	-0.196533
Data524	-0.063273	0.132548	-0.035502	0.163676	0.008748	-0.186971
Data525	-0.071208	0.133158	-0.042725	0.161336	-0.00651	-0.177612
Data526	-0.08138	0.157878	-0.044149	0.15269	-0.015259	-0.163371
Data527	-0.071309	0.183105	-0.042216	0.148417	-0.02004	-0.1533
Data528	-0.056458	0.1946	-0.035909	0.154419	-0.014954	-0.137227
Data529	-0.058289	0.199687	-0.018616	0.154622	-0.004476	-0.124613
Data530	-0.074463	0.203044	0.000102	0.164693	0.006816	-0.13092
Data531	-0.081685	0.199076	-0.001424	0.174967	0.009562	-0.146891
Data532	-0.078532	0.185649	-0.009664	0.186666	0.004171	-0.17039
Data533	-0.068563	0.179342	-0.010579	0.196025	0.005188	-0.202738
Data534	-0.064799	0.180766	-0.01119	0.198568	0.000814	-0.230916
Data535	-0.069784	0.183105	-0.016988	0.178935	-0.005188	-0.23702
Data536	-0.067647	0.191447	-0.022786	0.155334	-0.001424	-0.23112
Data537	-0.055135	0.198466	-0.030212	0.15096	0.010274	-0.21637
Data538	-0.05422	0.190328	-0.033366	0.158691	0.017395	-0.200399
Data539	-0.067647	0.196228	-0.038656	0.154215	0.022888	-0.181071
Data540	-0.071309	0.203451	-0.039063	0.149231	0.017904	-0.173442
Data541	-0.079041	0.203247	-0.023397	0.142721	0.020955	-0.177002
Data542	-0.088806	0.212606	-0.020955	0.132955	0.019938	-0.177714
Data543	-0.086466	0.233866	-0.019226	0.13387	0.020447	-0.170593
Data544	-0.077922	0.244039	-0.015157	0.139872	0.027466	-0.171509
Data545	-0.071615	0.243123	-0.006816	0.148722	0.02655	-0.172424
Data546	-0.065613	0.242208	0.003153	0.163778	0.027568	-0.175781
Data547	-0.061239	0.238749	0.013631	0.174357	0.024516	-0.177917
Data548	-0.065613	0.217489	0.028992	0.168355	0.032043	-0.178121
Data549	-0.072937	0.19633	0.049642	0.141093	0.040385	-0.16276
Data550	-0.081278	0.193176	0.059814	0.103963	0.035807	-0.137939
Data551	-0.088806	0.195109	0.058492	0.058797	0.041606	-0.118713
Data552	-0.096029	0.201518	0.043233	0.027568	0.042114	-0.110474
Data553	-0.092265	0.206401	0.019633	0.00295	0.036316	-0.119934
Data554	-0.085754	0.195313	0.008647	-0.007731	0.028585	-0.129598
Data555	-0.08138	0.1887	0.002645	-0.001831	0.029093	-0.133972
Data556	-0.088603	0.192464	-0.001526	0.010885	0.048116	-0.132955
Data557	-0.107117	0.185445	-0.016073	0.026449	0.063883	-0.129395
Data558	-0.119324	0.177612	-0.024312	0.029806	0.074565	-0.128886
Data559	-0.127157	0.167847	-0.015361	0.031535	0.079346	-0.129496
Data560	-0.134481	0.1651	0.003866	0.031942	0.07843	-0.126038
Data561	-0.135905	0.166524	0.02065	0.024719	0.067647	-0.128479
Data562	-0.142314	0.173238	0.031942	0.024618	0.046895	-0.128581
Data563	-0.145772	0.180664	0.033061	0.031637	0.042928	-0.123698
Data564	-0.148926	0.19338	0.017497	0.031026	0.042521	-0.126139
Data565	-0.157878	0.194804	0.006409	0.037842	0.045471	-0.126241
Data566	-0.168559	0.191142	0.015361	0.045573	0.048319	-0.137227
Data567	-0.180155	0.183512	0.033875	0.038961	0.053507	-0.146993
Data568	-0.172729	0.173442	0.046895	0.047811	0.059408	-0.146891
Data569	-0.14679	0.171509	0.053507	0.062663	0.081278	-0.153503
Data570	-0.117798	0.177917	0.051778	0.064799	0.104675	-0.155029
Data571	-0.099284	0.19338	0.059001	0.052389	0.121663	-0.146179
Data572	-0.09908	0.201823	0.05717	0.046285	0.12736	-0.137329
Data573	-0.122375	0.204773	0.049235	0.036418	0.127869	-0.137431
Data574	-0.147909	0.198873	0.038147	0.029602	0.147095	-0.143433
Data575	-0.161438	0.195516	0.028483	0.044657	0.163574	-0.143941
Data576	-0.168762	0.18575	0.02065	0.060221	0.175069	-0.135803
Data577	-0.15859	0.161947	0.024719	0.068563	0.168355	-0.13326
Data578	-0.155131	0.139567	0.037842	0.069377	0.159912	-0.135803
Data579	-0.166321	0.126343	0.04303	0.061239	0.153402	-0.141195
Data580	-0.178426	0.126343	0.036621	0.053609	0.152283	-0.144755
Data581	-0.187581	0.124817	0.032145	0.040181	0.167338	-0.144958
Data582	-0.198059	0.127157	0.035604	0.036011	0.18453	-0.143433
Data583	-0.201619	0.130005	0.052999	0.034587	0.198263	-0.137838
Data584	-0.197957	0.134989	0.069478	0.030619	0.20518	-0.139567
Data585	-0.197245	0.150452	0.082194	0.029806	0.206197	-0.132548
Data586	-0.19755	0.166016	0.098572	0.036214	0.206807	-0.133667
Data587	-0.192566	0.171204	0.110067	0.047302	0.199178	-0.140177
Data588	-0.187785	0.180664	0.119832	0.04303	0.185954	-0.1297
Data589	-0.183716	0.177205	0.112203	0.044657	0.17629	-0.123291
Data590	-0.177104	0.161641	0.105387	0.050252	0.167847	-0.115255
Data591	-0.160726	0.152283	0.117594	0.05422	0.151571	-0.102539
Data592	-0.14445	0.160217	0.130107	0.054525	0.142008	-0.093079
Data593	-0.136312	0.161336	0.139974	0.05717	0.144145	-0.088908
Data594	-0.13387	0.163778	0.143127	0.046692	0.149231	-0.080261
Data595	-0.134176	0.170186	0.134277	0.020549	0.163066	-0.075378
Data596	-0.147705	0.162354	0.116984	-0.007121	0.162659	-0.064189
Data597	-0.156962	0.144958	0.091756	-0.015971	0.168254	-0.059916
Data598	-0.153809	0.139974	0.089823	-0.012004	0.172729	-0.064901
Data599	-0.155741	0.143026	0.098368	-0.005188	0.176493	-0.058899
Data600	-0.158691	0.138652	0.119832	-0.003052	0.174459	-0.054321
Data601	-0.157471	0.131022	0.133464	-0.004476	0.182088	-0.051676
Data602	-0.165202	0.109558	0.13621	-0.007426	0.180257	-0.047099
Data603	-0.164998	0.099284	0.132955	-0.010986	0.183105	-0.04893
Data604	-0.151062	0.089823	0.126343	-0.029806	0.190531	-0.047302
Data605	-0.134888	0.086263	0.139669	-0.025635	0.19104	-0.02889
Data606	-0.118917	0.101522	0.159098	-0.00885	0.186768	-0.020752
Data607	-0.107117	0.136922	0.171204	0.008952	0.177205	-0.01943
Data608	-0.099182	0.158997	0.178426	0.010274	0.17629	-0.018616
Data609	-0.085246	0.169779	0.173238	0.002848	0.179545	-0.015564
Data610	-0.074056	0.169881	0.163167	0.000203	0.195821	-0.019938
Data611	-0.078735	0.163879	0.146688	-0.004374	0.216268	-0.017192
Data612	-0.082194	0.155233	0.136515	-0.008748	0.21993	-0.010579
Data613	-0.09023	0.160421	0.127563	-0.017497	0.223287	0.000712
Data614	-0.099691	0.164185	0.131226	-0.023193	0.236715	0.017904
Data615	-0.102437	0.161845	0.142314	-0.030314	0.242716	0.038147
Data616	-0.089925	0.149536	0.167236	-0.018311	0.236715	0.039978
Data617	-0.081991	0.126444	0.188192	-0.008748	0.216675	0.045268
Data618	-0.091146	0.103149	0.202128	-0.008138	0.203044	0.042623
Data619	-0.105286	0.102437	0.205078	-0.007324	0.190938	0.038554
Data620	-0.121053	0.092367	0.203959	0.000102	0.190633	0.040995
Data621	-0.144653	0.096029	0.192769	-0.002136	0.193075	0.045573
Data622	-0.154317	0.100098	0.170492	-0.012919	0.184937	0.050964
Data623	-0.144145	0.108744	0.146179	-0.019328	0.183919	0.054626
Data624	-0.127665	0.117086	0.127055	-0.030721	0.183919	0.056559
Data625	-0.104675	0.115458	0.12441	-0.037944	0.189514	0.057576
Data626	-0.099284	0.107015	0.120036	-0.036316	0.197144	0.058187
Data627	-0.117086	0.091044	0.110881	-0.021057	0.210266	0.061035
Data628	-0.131226	0.086161	0.115051	-0.005697	0.214437	0.066833
Data629	-0.140788	0.082906	0.123901	0.007222	0.212199	0.084534
Data630	-0.138143	0.087789	0.13387	0.022278	0.213623	0.095622
Data631	-0.130514	0.096029	0.151876	0.035197	0.231628	0.091654
Data632	-0.120341	0.107931	0.170695	0.030009	0.243225	0.079956
Data633	-0.112	0.120239	0.173543	0.018209	0.261536	0.08016
Data634	-0.102234	0.126648	0.180868	0.000305	0.259705	0.082906
Data635	-0.095317	0.129598	0.188395	-0.008647	0.244649	0.087585
Data636	-0.090332	0.131327	0.199076	0.00234	0.231222	0.081482
Data637	-0.076497	0.114543	0.2005	0.0059	0.21698	0.074666
Data638	-0.055644	0.10203	0.200704	0.012105	0.215454	0.068054
Data639	-0.043945	0.099691	0.204976	0.016479	0.230509	0.060425
