# Supplementary material for: Integration of MRI and somatosensory evoked potentials facilitate diagnosis of spinal cord compression
Source: Sci Rep. 2023 May 15;13:7861. doi: 10.1038/s41598-023-34832-2 (PMC10185544; doi:10.1038/s41598-023-34832-2)
Supplement: Supplementary file 3 — Supplementary Information 3. [file 41598_2023_34832_MOESM3_ESM.zip › Preoperative SSEP data/spinal cord compression group/5974826_2/5974826_2_Lt Tibial SEP_Cz'-Fpz_200829_101050.csv]

Index	1	2	3	4	5
Name	Cz'-Fpz	Cz'-Fpz	Cz'-Fpz	Cz'-Fpz	Cz'-Fpz
Time	2.01903E+13	2.01903E+13	2.01903E+13	2.01903E+13	2.01903E+13
Highcut	500	500	500	500	500
Lowcut	10	10	10	10	10
Period	0.000156	0.000156	0.000156	0.000156	0.000156
Averages	120	120	120	120	120
Int (mA)	19/18.5mA	19/18.5mA	19/18.5mA	19/18.5mA	19/18.5mA
Pulse Width (�gs)	200�s	200�s	200�s	200�s	200�s
Rep Rate (Hz)	2.66Hz	2.66Hz	2.66Hz	2.66Hz	2.66Hz
Data0	0.119224	-0.060222	6.997991	0.137687	0.270593
Data1	0.500496	0.304875	7.045192	0.482134	0.540068
Data2	1.305867	1.104295	6.862898	1.100938	1.120673
Data3	0.983698	0.855522	5.904224	0.801048	0.946822
Data4	-0.301569	-0.380306	4.728669	-0.199944	-0.007324
Data5	-0.761781	-0.824241	4.461331	-0.504311	-0.324559
Data6	-0.735536	-0.784975	4.122377	-0.494545	-0.300145
Data7	-0.570789	-0.590677	2.882938	-0.372422	-0.168714
Data8	-0.376237	-0.364996	1.159279	-0.238346	-0.01592
Data9	-0.186567	-0.180463	-0.54729	-0.119834	0.117393
Data10	-0.02416	-0.030264	-1.900257	-0.00473	0.212711
Data11	0.078737	0.078279	-2.88131	0.09013	0.2857
Data12	0.106203	0.14018	-3.538872	0.123445	0.337021
Data13	0.101472	0.147707	-3.877012	0.131533	0.35523
Data14	0.080924	0.110018	-3.941711	0.139824	0.348618
Data15	-0.020193	0.041505	-3.901427	0.139162	0.335444
Data16	-0.072633	-0.025432	-3.718318	0.125989	0.332901
Data17	-0.050151	-0.072938	-3.577529	0.082856	0.349126
Data18	-0.062715	-0.086264	-3.496554	0.034435	0.348363
Data19	-0.146995	-0.098828	-3.479057	-0.017548	0.335953
Data20	-0.214847	-0.095674	-3.38913	-0.078635	0.31459
Data21	-0.240228	-0.066631	-3.338267	-0.127769	0.298975
Data22	-0.157473	-0.045472	-3.32606	-0.158185	0.316523
Data23	-0.053712	-0.06185	-3.191374	-0.165815	0.333817
Data24	-0.03596	-0.098421	-3.06686	-0.154167	0.318761
Data25	-0.068564	-0.13194	-3.04448	-0.148877	0.302027
Data26	-0.112459	-0.142163	-3.02739	-0.137026	0.301722
Data27	-0.134178	-0.14018	-3.026983	-0.138348	0.29806
Data28	-0.151166	-0.169833	-3.153531	-0.145266	0.263778
Data29	-0.15844	-0.184431	-3.239389	-0.178632	0.221561
Data30	-0.148877	-0.150708	-3.261362	-0.221612	0.214288
Data31	-0.132296	-0.11312	-3.245492	-0.240889	0.247705
Data32	-0.116375	-0.094402	-3.162483	-0.233514	0.273849
Data33	-0.090283	-0.0707	-3.138476	-0.183261	0.266931
Data34	-0.138145	-0.058849	-3.013555	-0.123751	0.273899
Data35	-0.225834	-0.082602	-2.908166	-0.087434	0.286819
Data36	-0.291346	-0.125226	-2.797487	-0.073447	0.293278
Data37	-0.322525	-0.173699	-2.636352	-0.072328	0.317133
Data38	-0.315404	-0.235447	-2.529335	-0.084688	0.348109
Data39	-0.274917	-0.281885	-2.469927	-0.130973	0.344142
Data40	-0.230106	-0.285954	-2.484576	-0.170189	0.322677
Data41	-0.212711	-0.238651	-2.473589	-0.181684	0.314234
Data42	-0.206709	-0.191348	-2.511025	-0.190433	0.320796
Data43	-0.238295	-0.182193	-2.471555	-0.206658	0.309962
Data44	-0.284377	-0.188449	-2.436968	-0.207675	0.284326
Data45	-0.286768	-0.190331	-2.303502	-0.187228	0.267389
Data46	-0.244806	-0.179751	-2.197706	-0.133618	0.283207
Data47	-0.191246	-0.182447	-2.149284	-0.053966	0.324051
Data48	-0.195468	-0.226088	-2.107373	0.022431	0.345159
Data49	-0.23031	-0.254978	-2.023143	0.075888	0.325475
Data50	-0.24801	-0.246331	-1.954782	0.089977	0.283462
Data51	-0.285395	-0.213881	-2.006053	0.091452	0.281682
Data52	-0.339412	-0.205844	-2.019888	0.08306	0.281936
Data53	-0.377661	-0.19384	-1.917347	0.051474	0.264642
Data54	-0.408433	-0.167086	-1.738715	0.017294	0.254724
Data55	-0.394191	-0.134788	-1.627222	-0.009105	0.258234
Data56	-0.292668	-0.102693	-1.669134	-0.01297	0.271611
Data57	-0.225732	-0.071768	-1.767198	-0.003103	0.290481
Data58	-0.201063	-0.062155	-1.737087	0.028585	0.298975
Data59	-0.19206	-0.049134	-1.724066	0.079194	0.285445
Data60	-0.210625	-0.019837	-1.717556	0.114188	0.285344
Data61	-0.269017	-0.021261	-1.713893	0.111543	0.2857
Data62	-0.336716	-0.028636	-1.648381	0.071667	0.251418
Data63	-0.401516	-0.039928	-1.568221	0.026042	0.211134
Data64	-0.435899	-0.046693	-1.49457	-0.01887	0.197757
Data65	-0.423031	-0.034689	-1.397726	-0.073803	0.201165
Data66	-0.41118	0.00061	-1.37616	-0.112256	0.191043
Data67	-0.40884	0.038453	-1.267516	-0.131024	0.162102
Data68	-0.401363	0.087587	-1.271992	-0.145571	0.153099
Data69	-0.391241	0.109509	-1.234964	-0.116782	0.188245
Data70	-0.385036	0.10544	-1.24595	-0.063478	0.209201
Data71	-0.380865	0.08245	-1.250426	-0.01414	0.205183
Data72	-0.409196	0.050558	-1.231301	-0.003255	0.195875
Data73	-0.39821	0.022126	-1.26304	-0.024109	0.165153
Data74	-0.38824	0.001424	-1.349304	-0.042827	0.131787
Data75	-0.379187	0.012512	-1.440859	-0.054119	0.109305
Data76	-0.382747	0.025076	-1.371684	-0.077262	0.10193
Data77	-0.369777	-0.003255	-1.35378	-0.103202	0.099031
Data78	-0.349482	-0.039979	-1.241474	-0.124666	0.099235
Data79	-0.406806	-0.005341	-1.132423	-0.127464	0.090842
Data80	-0.409196	0.046642	-1.056331	-0.102795	0.095928
Data81	-0.406449	0.07126	-1.059586	-0.048727	0.116121
Data82	-0.413265	0.075888	-1.06569	0.013987	0.111849
Data83	-0.402533	0.066021	-1.123064	0.049846	0.102083
Data84	-0.396277	0.049388	-1.134051	0.041352	0.100913
Data85	-0.388902	0.010529	-1.14992	0.006053	0.113781
Data86	-0.404771	-0.036367	-1.069759	-0.058493	0.106661
Data87	-0.417741	-0.051067	-0.995702	-0.121564	0.071616
Data88	-0.433051	-0.033519	-0.976577	-0.157321	0.034587
Data89	-0.460466	-0.021922	-1.064062	-0.17085	0.018514
Data90	-0.474759	-0.002848	-1.13934	-0.164289	0.018107
Data91	-0.453702	-0.009308	-1.169858	-0.168816	0.049694
Data92	-0.446835	-0.009003	-1.09865	-0.145724	0.056458
Data93	-0.473386	0.002848	-1.005875	-0.101574	0.038961
Data94	-0.480507	-0.002035	-1.021744	-0.048575	0.014801
Data95	-0.443122	-0.008799	-0.995702	0.0059	-0.016175
Data96	-0.384833	-0.010224	-0.899672	0.033061	-0.031942
Data97	-0.371405	-0.039572	-0.738944	0.046743	-0.03123
Data98	-0.420895	-0.079652	-0.629892	0.036571	-0.049287
Data99	-0.490628	-0.079856	-0.562753	0.026652	-0.045981
Data100	-0.503039	-0.059358	-0.559904	0.026449	-0.043692
Data101	-0.475319	-0.034587	-0.521248	0.030009	-0.026093
Data102	-0.460212	-0.015462	-0.52491	0.01943	-0.010783
Data103	-0.42766	0.01648	-0.613616	0.023092	-0.005239
Data104	-0.357621	0.076295	-0.672211	0.024414	-0.028534
Data105	-0.311488	0.11607	-0.753592	0.041301	-0.057781
Data106	-0.306096	0.105592	-0.779227	0.059968	-0.093741
Data107	-0.304723	0.064342	-0.74464	0.070904	-0.131126
Data108	-0.304265	0.02884	-0.748302	0.068259	-0.198774
Data109	-0.305943	0.005595	-0.711274	0.077719	-0.262608
Data110	-0.296839	0.001933	-0.545256	0.076804	-0.2798
Data111	-0.318558	0.006816	-0.45655	0.060426	-0.274459
Data112	-0.370286	0.01119	-0.496834	0.020701	-0.270034
Data113	-0.440935	0.050762	-0.591643	-0.009969	-0.254114
Data114	-0.45889	0.090283	-0.6657	-0.015564	-0.223545
Data115	-0.431627	0.109814	-0.642507	-0.023957	-0.208286
Data116	-0.414842	0.106813	-0.510262	-0.007528	-0.20325
Data117	-0.406704	0.108136	-0.389817	0.040436	-0.208337
Data118	-0.401567	0.101116	-0.395107	0.070954	-0.215
Data119	-0.432542	0.101269	-0.386562	0.061443	-0.202182
Data120	-0.460619	0.098726	-0.371099	0.077516	-0.200148
Data121	-0.501717	0.061189	-0.452481	0.088401	-0.226291
Data122	-0.520282	0.008138	-0.567636	0.068615	-0.231225
Data123	-0.504616	-0.044658	-0.648203	0.032146	-0.212965
Data124	-0.464993	-0.072582	-0.631113	-0.014089	-0.194451
Data125	-0.462298	-0.068004	-0.558684	-0.046286	-0.187025
Data126	-0.505481	-0.03713	-0.512703	-0.055645	-0.202843
Data127	-0.538593	0.007884	-0.49073	-0.06302	-0.219933
Data128	-0.508838	0.05712	-0.391852	-0.070649	-0.223138
Data129	-0.426744	0.078635	-0.276697	-0.088095	-0.207828
Data130	-0.378678	0.068106	-0.221358	-0.081432	-0.182294
Data131	-0.386155	0.023651	-0.296228	-0.066275	-0.171613
Data132	-0.393479	-0.016378	-0.365403	-0.0648	-0.17675
Data133	-0.405178	-0.039673	-0.380051	-0.077312	-0.192772
Data134	-0.41357	-0.063834	-0.452481	-0.092571	-0.207014
Data135	-0.431271	-0.104524	-0.524503	-0.106915	-0.239923
Data136	-0.448564	-0.122123	-0.505786	-0.130414	-0.266423
Data137	-0.46362	-0.108136	-0.416266	-0.156303	-0.252893
Data138	-0.469113	-0.081534	-0.340988	-0.170748	-0.205742
Data139	-0.447954	-0.063376	-0.33814	-0.183871	-0.176649
Data140	-0.424608	-0.035452	-0.300298	-0.176852	-0.178022
Data141	-0.407772	-0.027822	-0.260828	-0.159508	-0.174461
Data142	-0.413418	-0.042522	-0.292159	-0.12665	-0.179751
Data143	-0.433204	-0.079601	-0.325933	-0.094657	-0.17497
Data144	-0.431932	-0.148063	-0.275069	-0.082551	-0.154828
Data145	-0.425371	-0.212965	-0.271814	-0.102185	-0.141299
Data146	-0.392665	-0.252689	-0.31576	-0.155133	-0.144859
Data147	-0.355586	-0.249587	-0.281987	-0.186465	-0.166222
Data148	-0.324814	-0.221358	-0.352382	-0.206811	-0.183312
Data149	-0.321508	-0.209506	-0.436611	-0.202284	-0.184583
Data150	-0.365606	-0.212863	-0.384527	-0.186923	-0.193027
Data151	-0.370438	-0.224104	-0.363775	-0.167544	-0.204725
Data152	-0.340174	-0.219069	-0.321864	-0.150861	-0.211795
Data153	-0.287633	-0.209659	-0.391852	-0.107881	-0.173546
Data154	-0.266575	-0.238295	-0.448819	-0.041962	-0.116884
Data155	-0.274205	-0.306605	-0.492765	0.014089	-0.097353
Data156	-0.30279	-0.336411	-0.514738	0.042776	-0.12665
Data157	-0.312098	-0.326848	-0.533048	0.047456	-0.141502
Data158	-0.322779	-0.32461	-0.513517	0.034841	-0.1355
Data159	-0.356196	-0.340734	-0.472826	0.013275	-0.147453
Data160	-0.388037	-0.31693	-0.341395	-0.005239	-0.168663
Data161	-0.376186	-0.25213	-0.204267	-0.020294	-0.17553
Data162	-0.320338	-0.204573	-0.170901	-0.046794	-0.168714
Data163	-0.232904	-0.171613	-0.165611	-0.062765	-0.175479
Data164	-0.191806	-0.154574	-0.103761	-0.056408	-0.180718
Data165	-0.194146	-0.158897	-0.029297	-0.039012	-0.213982
Data166	-0.213677	-0.15259	-0.043132	0.002085	-0.246281
Data167	-0.246077	-0.154828	-0.046794	0.032553	-0.245874
Data168	-0.297144	-0.187228	-0.02889	0.027212	-0.239821
Data169	-0.333308	-0.221663	-0.049236	0.011597	-0.238041
Data170	-0.370082	-0.251367	-0.05656	-0.004781	-0.223952
Data171	-0.378627	-0.281224	-0.030518	-0.038453	-0.205183
Data172	-0.354467	-0.291244	0.010986	-0.075685	-0.211083
Data173	-0.336767	-0.271	0.105796	-0.103151	-0.248061
Data174	-0.336919	-0.234328	0.182294	-0.104423	-0.275832
Data175	-0.321101	-0.197299	0.23682	-0.08072	-0.272424
Data176	-0.290684	-0.179497	0.322271	-0.039877	-0.248671
Data177	-0.25213	-0.176089	0.392665	0.004985	-0.218611
Data178	-0.23387	-0.200249	0.35523	0.038249	-0.204318
Data179	-0.255436	-0.251113	0.267745	0.02889	-0.202996
Data180	-0.281326	-0.291396	0.218916	-0.020396	-0.217187
Data181	-0.30691	-0.292719	0.135093	-0.053966	-0.222782
Data182	-0.310928	-0.264642	0.112713	-0.06836	-0.224155
Data183	-0.29984	-0.257267	0.128176	-0.105542	-0.237583
Data184	-0.285649	-0.282139	0.125327	-0.165459	-0.249231
Data185	-0.277409	-0.295211	0.175377	-0.220544	-0.256657
Data186	-0.278782	-0.26332	0.206302	-0.253656	-0.24745
Data187	-0.314895	-0.211693	0.26449	-0.248519	-0.210676
Data188	-0.354264	-0.198978	0.29867	-0.200656	-0.184939
Data189	-0.366318	-0.211388	0.288904	-0.135958	-0.168409
Data190	-0.376033	-0.23092	0.227461	-0.091656	-0.144198
Data191	-0.3505	-0.269729	0.143638	-0.08189	-0.129854
Data192	-0.315709	-0.330104	0.082195	-0.101829	-0.132194
Data193	-0.300755	-0.38407	0.019125	-0.153862	-0.155439
Data194	-0.278731	-0.41825	0.062257	-0.211897	-0.191755
Data195	-0.269373	-0.402431	0.05656	-0.241245	-0.216424
Data196	-0.257369	-0.389817	0.02767	-0.253758	-0.234073
Data197	-0.230208	-0.38351	-0.066733	-0.272068	-0.225732
Data198	-0.201266	-0.389766	-0.104168	-0.283106	-0.210066
Data199	-0.223901	-0.387223	-0.030518	-0.278477	-0.198418
Data200	-0.270797	-0.40116	0.030518	-0.243076	-0.191297
Data201	-0.275985	-0.439053	0.060629	-0.20381	-0.207319
Data202	-0.24979	-0.47659	0.047201	-0.177818	-0.208743
Data203	-0.236769	-0.501818	0.098472	-0.169172	-0.192823
Data204	-0.239821	-0.526182	0.194502	-0.15849	-0.198723
Data205	-0.251367	-0.526029	0.192467	-0.179294	-0.206404
Data206	-0.290735	-0.505582	0.173749	-0.18911	-0.200453
Data207	-0.282546	-0.471046	0.139162	-0.183871	-0.187839
Data208	-0.245212	-0.471707	0.068767	-0.180819	-0.1738
Data209	-0.194451	-0.471453	0.057781	-0.185143	-0.15727
Data210	-0.10249	-0.431474	0.008138	-0.162712	-0.141349
Data211	-0.01119	-0.373287	-0.017497	-0.118207	-0.140536
Data212	0.02533	-0.351975	-0.007324	-0.071107	-0.13962
Data213	0.013631	-0.374202	0.066733	-0.039267	-0.139213
Data214	-0.015768	-0.401516	0.11312	-0.000051	-0.139773
Data215	-0.050406	-0.403601	0.093182	0.044505	-0.166781
Data216	-0.10132	-0.381933	0.001628	0.067343	-0.181531
Data217	-0.120343	-0.362503	-0.047201	0.062613	-0.152183
Data218	-0.130872	-0.349228	-0.008952	0.063427	-0.12604
Data219	-0.172936	-0.335241	0.088706	0.061189	-0.123191
Data220	-0.151675	-0.295974	0.151369	0.048117	-0.123089
Data221	-0.109458	-0.262862	0.183515	0.043488	-0.11251
Data222	-0.036978	-0.253656	0.249841	0.03535	-0.101574
Data223	0.011088	-0.245314	0.233158	0.076804	-0.117494
Data224	0.012919	-0.225274	0.193688	0.122072	-0.13316
Data225	-0.009613	-0.216678	0.250655	0.125938	-0.130312
Data226	-0.041555	-0.207726	0.378017	0.098166	-0.124463
Data227	-0.0825	-0.204013	0.499682	0.085654	-0.146029
Data228	-0.127464	-0.211337	0.463874	0.084382	-0.188398
Data229	-0.108441	-0.23036	0.409349	0.093945	-0.205641
Data230	-0.065003	-0.248061	0.360927	0.093436	-0.203606
Data231	-0.039267	-0.234226	0.399176	0.089265	-0.199842
Data232	-0.04654	-0.195672	0.413418	0.086112	-0.208794
Data233	-0.062359	-0.140536	0.34872	0.065461	-0.222833
Data234	-0.073192	-0.053763	0.388596	0.057781	-0.235192
Data235	-0.051169	0.009105	0.386155	0.076295	-0.224562
Data236	0.021007	0.014547	0.437018	0.103761	-0.190483
Data237	0.05417	-0.009359	0.47364	0.163729	-0.171104
Data238	0.048168	-0.050355	0.54078	0.194146	-0.180718
Data239	0.023957	-0.079296	0.611582	0.195621	-0.181888
Data240	0.012156	-0.077109	0.581064	0.185295	-0.16378
Data241	0.012055	-0.09369	0.58025	0.168561	-0.145368
Data242	0	-0.125226	0.54078	0.144147	-0.152031
Data243	-0.022838	-0.121309	0.514738	0.119275	-0.157727
Data244	-0.024058	-0.096183	0.590829	0.125531	-0.124615
Data245	-0.000661	-0.078024	0.665293	0.137942	-0.065512
Data246	0.0206	-0.024058	0.663666	0.14313	-0.038656
Data247	0.015869	0.042166	0.739757	0.162559	-0.01709
Data248	-0.011546	0.087383	0.812187	0.170698	-0.003611
Data249	-0.044912	0.088553	0.807304	0.199385	-0.008952
Data250	-0.051982	0.054729	0.752778	0.219628	-0.012614
Data251	-0.034282	-0.003916	0.679128	0.233514	0.013326
Data252	0.022126	-0.045218	0.638437	0.234887	0.036316
Data253	0.090893	-0.055797	0.642507	0.235955	0.047812
Data254	0.150454	-0.017446	0.716564	0.242008	0.059917
Data255	0.194807	0.023702	0.752372	0.237176	0.085145
Data256	0.182294	0.047506	0.775972	0.239618	0.106559
Data257	0.158033	0.072379	0.858574	0.248468	0.097912
Data258	0.171766	0.113069	0.965184	0.270542	0.076804
Data259	0.223341	0.161644	1.027034	0.324102	0.067547
Data260	0.282394	0.194196	0.999364	0.400092	0.097709
Data261	0.336716	0.160576	0.945246	0.479744	0.140739
Data262	0.341853	0.097454	0.880954	0.553292	0.150047
Data263	0.305486	0.08306	0.812187	0.612446	0.11251
Data264	0.308232	0.10544	0.724295	0.650645	0.110424
Data265	0.299433	0.117138	0.697032	0.656443	0.123852
Data266	0.263523	0.110424	0.723481	0.65039	0.109407
Data267	0.228428	0.125124	0.833753	0.627654	0.101269
Data268	0.236464	0.148928	0.942804	0.58971	0.112103
Data269	0.317795	0.167188	0.953384	0.558175	0.105236
Data270	0.368404	0.180972	0.851657	0.547138	0.095878
Data271	0.358384	0.176191	0.763358	0.568144	0.078991
Data272	0.335902	0.150657	0.738944	0.614074	0.055339
Data273	0.299687	0.13316	0.74342	0.660817	0.041911
Data274	0.239974	0.096946	0.75522	0.670075	0.045268
Data275	0.148572	0.040894	0.735281	0.63564	0.022532
Data276	0.047659	0.001424	0.741792	0.60029	-0.008494
Data277	-0.016785	-0.0206	0.709239	0.573587	-0.010325
Data278	-0.036316	-0.025177	0.738537	0.527097	0.001424
Data279	-0.029806	-0.016988	0.832939	0.480405	-0.011902
Data280	-0.0177	0.010376	0.894789	0.453193	-0.038249
Data281	0.011699	0.02355	0.874444	0.439053	-0.049439
Data282	0.040996	0.016531	0.84596	0.450192	-0.042166
Data283	0.062765	-0.015869	0.80649	0.483508	-0.04003
Data284	0.053203	-0.041148	0.73935	0.509499	-0.053508
Data285	0.037283	-0.082755	0.688487	0.503446	-0.078584
Data286	0.004629	-0.12192	0.58147	0.482897	-0.10249
Data287	-0.062053	-0.157778	0.518807	0.441037	-0.144859
Data288	-0.131889	-0.18967	0.508634	0.401007	-0.194349
Data289	-0.156303	-0.207726	0.594085	0.380357	-0.215864
Data290	-0.156202	-0.254826	0.580657	0.336207	-0.212762
Data291	-0.137789	-0.335088	0.486254	0.292058	-0.221663
Data292	-0.103863	-0.376237	0.438646	0.262811	-0.228122
Data293	-0.115358	-0.355433	0.490323	0.247247	-0.219526
Data294	-0.147707	-0.329646	0.576181	0.260319	-0.19262
Data295	-0.175937	-0.334173	0.701101	0.314539	-0.197655
Data296	-0.195112	-0.363012	0.735281	0.358434	-0.204573
Data297	-0.225884	-0.397396	0.732433	0.378525	-0.219476
Data298	-0.253045	-0.432441	0.745454	0.35406	-0.230716
Data299	-0.288904	-0.477913	0.761323	0.296228	-0.255283
Data300	-0.320948	-0.522469	0.779227	0.202589	-0.324305
Data301	-0.34638	-0.543323	0.788179	0.112103	-0.413367
Data302	-0.37822	-0.533659	0.799573	0.062765	-0.482643
Data303	-0.39943	-0.55141	0.848402	0.041759	-0.520841
Data304	-0.385443	-0.567686	0.854505	0.010529	-0.533659
Data305	-0.394141	-0.571603	0.837415	0.012512	-0.548409
Data306	-0.455889	-0.569263	0.835787	0.021566	-0.568653
Data307	-0.516569	-0.586709	0.800387	0.047506	-0.56728
Data308	-0.525877	-0.623789	0.76702	0.065919	-0.565042
Data309	-0.513212	-0.68335	0.661224	0.074871	-0.562905
Data310	-0.518807	-0.732993	0.528573	0.059256	-0.563109
Data311	-0.564329	-0.776481	0.443529	0.019532	-0.594237
Data312	-0.637725	-0.806541	0.396735	-0.032654	-0.631571
Data313	-0.698049	-0.812543	0.340988	-0.060426	-0.66392
Data314	-0.701661	-0.784568	0.32634	-0.057527	-0.676687
Data315	-0.694082	-0.757407	0.363775	-0.07365	-0.678721
Data316	-0.703034	-0.736095	0.466316	-0.105592	-0.693472
Data317	-0.662242	-0.69337	0.554208	-0.119173	-0.697948
Data318	-0.606292	-0.672872	0.58676	-0.111696	-0.698761
Data319	-0.637929	-0.717988	0.661631	-0.109153	-0.694896
Data320	-0.710206	-0.782635	0.694184	-0.111035	-0.697388
Data321	-0.735281	-0.831159	0.649017	-0.100557	-0.713614
Data322	-0.713054	-0.850589	0.620534	-0.093589	-0.748557
Data323	-0.677297	-0.864373	0.601409	-0.104779	-0.759798
Data324	-0.680196	-0.863254	0.56967	-0.117952	-0.743369
Data325	-0.70395	-0.86539	0.509855	-0.138298	-0.728669
Data326	-0.709494	-0.84006	0.400804	-0.153607	-0.732382
Data327	-0.690979	-0.797793	0.323491	-0.154726	-0.730653
Data328	-0.671702	-0.769665	0.231937	-0.159152	-0.71987
Data329	-0.647084	-0.779024	0.14608	-0.169833	-0.708273
Data330	-0.635131	-0.788535	0.068767	-0.146436	-0.713614
Data331	-0.644032	-0.77704	0.041505	-0.132347	-0.728618
Data332	-0.6657	-0.753745	0.032959	-0.150454	-0.73284
Data333	-0.685588	-0.742758	0.083009	-0.173699	-0.721701
Data334	-0.680756	-0.748252	0.115155	-0.171461	-0.733501
Data335	-0.643066	-0.773785	0.150556	-0.164747	-0.747234
Data336	-0.610056	-0.807457	0.218102	-0.164238	-0.750235
Data337	-0.576638	-0.808169	0.288497	-0.178683	-0.74108
Data338	-0.555479	-0.774294	0.313319	-0.200351	-0.738231
Data339	-0.606851	-0.727855	0.341802	-0.213067	-0.725465
Data340	-0.658478	-0.64566	0.270186	-0.219069	-0.709392
Data341	-0.664327	-0.565957	0.171715	-0.209812	-0.700593
Data342	-0.606394	-0.527962	0.096437	-0.184482	-0.679128
Data343	-0.532489	-0.543781	0.139162	-0.152895	-0.634521
Data344	-0.502581	-0.572875	0.285242	-0.126396	-0.616058
Data345	-0.500699	-0.594542	0.474861	-0.090995	-0.618194
Data346	-0.4978	-0.600748	0.62501	-0.075176	-0.616108
Data347	-0.474556	-0.60385	0.657969	-0.079143	-0.605427
Data348	-0.455889	-0.632385	0.541187	-0.112662	-0.59261
Data349	-0.477913	-0.646169	0.391038	-0.166323	-0.591185
Data350	-0.485695	-0.624247	0.336919	-0.226444	-0.567178
Data351	-0.440833	-0.59678	0.413825	-0.260929	-0.501615
Data352	-0.344396	-0.58147	0.432136	-0.275985	-0.433712
Data353	-0.268508	-0.530658	0.453295	-0.279291	-0.422421
Data354	-0.244093	-0.484627	0.449633	-0.26571	-0.426998
Data355	-0.270542	-0.463925	0.491951	-0.234379	-0.447547
Data356	-0.304112	-0.474352	0.487475	-0.1944	-0.463874
Data357	-0.325729	-0.512347	0.542	-0.187788	-0.465756
Data358	-0.321457	-0.571094	0.627044	-0.213372	-0.4448
Data359	-0.287633	-0.612243	0.576994	-0.242364	-0.433051
Data360	-0.240228	-0.627604	0.449226	-0.269118	-0.425574
Data361	-0.177412	-0.588235	0.343837	-0.293889	-0.413011
Data362	-0.138501	-0.544035	0.233972	-0.308334	-0.376694
Data363	-0.131533	-0.531014	0.159101	-0.313319	-0.355942
Data364	-0.115002	-0.526182	0.142824	-0.29099	-0.353297
Data365	-0.061748	-0.51133	0.145266	-0.245823	-0.357519
Data366	-0.005646	-0.475624	0.230716	-0.177056	-0.3299
Data367	0.019684	-0.459093	0.316574	-0.111747	-0.283513
Data368	0.008749	-0.488441	0.324305	-0.063783	-0.233514
Data369	0.000966	-0.50782	0.276697	-0.028382	-0.225477
Data370	0.01058	-0.477862	0.227054	-0.000661	-0.254775
Data371	0.017751	-0.440375	0.203861	0.023753	-0.25274
Data372	0.005086	-0.41591	0.196536	0.047761	-0.251469
Data373	-0.007477	-0.400549	0.208337	0.049032	-0.2769
Data374	0.007731	-0.354213	0.257979	0.019125	-0.309097
Data375	0.078584	-0.290277	0.326747	-0.024364	-0.324458
Data376	0.211948	-0.248722	0.376389	-0.060629	-0.309911
Data377	0.287378	-0.210829	0.461433	-0.07131	-0.29338
Data378	0.291091	-0.173495	0.531828	-0.038707	-0.27395
Data379	0.267287	-0.147453	0.583505	0.023143	-0.261794
Data380	0.235498	-0.129651	0.579029	0.0854	-0.243331
Data381	0.218458	-0.136772	0.567636	0.109611	-0.199893
Data382	0.179497	-0.158643	0.566822	0.108288	-0.170901
Data383	0.163984	-0.163475	0.567229	0.088197	-0.166832
Data384	0.226902	-0.1414	0.624603	0.051219	-0.165916
Data385	0.288701	-0.103049	0.640472	0.015361	-0.1561
Data386	0.332545	-0.04888	0.635589	-0.006358	-0.164034
Data387	0.385646	0.025737	0.625416	-0.012563	-0.161898
Data388	0.439867	0.093538	0.60914	-0.02884	-0.130414
Data389	0.482083	0.135042	0.608733	-0.028992	-0.072582
Data390	0.531573	0.162865	0.607919	0.017497	-0.038605
Data391	0.562295	0.180413	0.59205	0.05127	-0.025381
Data392	0.553038	0.169986	0.585133	0.036011	-0.008901
Data393	0.54317	0.141299	0.556242	0.010224	0.005239
Data394	0.53137	0.123344	0.51311	0.004222	0.014343
Data395	0.55965	0.133364	0.488696	0.004273	0.014954
Data396	0.590372	0.15315	0.45126	0.014191	0.013937
Data397	0.617075	0.136009	0.456143	0.009054	0.009817
Data398	0.661072	0.109967	0.464281	0.006968	-0.005442
Data399	0.682383	0.139213	0.446784	0.023397	-0.005951
Data400	0.669413	0.205285	0.421149	0.036367	0.036774
Data401	0.666667	0.248163	0.406093	0.078787	0.090028
Data402	0.677145	0.256758	0.40528	0.119122	0.11607
Data403	0.674703	0.256402	0.42766	0.142265	0.123649
Data404	0.672211	0.260522	0.452888	0.148419	0.130821
Data405	0.666107	0.251214	0.483406	0.125327	0.154625
Data406	0.662954	0.219832	0.514738	0.067954	0.154879
Data407	0.658274	0.209913	0.568856	-0.002543	0.117189
Data408	0.640777	0.257928	0.629486	-0.046286	0.088095
Data409	0.629689	0.301518	0.685232	-0.053051	0.087536
Data410	0.649627	0.329391	0.72104	-0.045828	0.104067
Data411	0.691641	0.361028	0.784924	-0.044404	0.141299
Data412	0.705679	0.402838	0.851657	-0.027314	0.152183
Data413	0.695048	0.436052	0.869561	0.011546	0.146792
Data414	0.691386	0.443834	0.822766	0.049287	0.153099
Data415	0.736451	0.432542	0.78289	0.081229	0.163831
Data416	0.779634	0.418504	0.775158	0.105084	0.185143
Data417	0.778719	0.410417	0.799573	0.118156	0.206149
Data418	0.769106	0.403855	0.839043	0.097912	0.201216
Data419	0.75054	0.415554	0.879733	0.05066	0.17558
Data420	0.740469	0.458534	0.923273	0.009461	0.148572
Data421	0.752626	0.508075	0.955825	-0.019023	0.131329
Data422	0.75466	0.542204	0.996516	-0.055289	0.12843
Data423	0.750337	0.581572	1.027034	-0.076295	0.142061
Data424	0.793367	0.640167	0.983495	-0.064698	0.157524
Data425	0.845197	0.678467	0.920017	-0.036673	0.184024
Data426	0.842807	0.680858	0.853285	0.001526	0.206861
Data427	0.810152	0.662852	0.814221	0.035401	0.220035
Data428	0.763917	0.672262	0.78411	0.070751	0.215763
Data429	0.687928	0.696981	0.76051	0.092317	0.191704
Data430	0.665242	0.722616	0.758068	0.075685	0.195366
Data431	0.669566	0.742046	0.736502	0.052288	0.223189
Data432	0.657359	0.75227	0.723074	0.033926	0.239465
Data433	0.653849	0.7629	0.706798	0.041454	0.255741
Data434	0.716055	0.806236	0.664073	0.058747	0.283818
Data435	0.797996	0.835991	0.59205	0.063172	0.302739
Data436	0.871697	0.853285	0.550546	0.069429	0.296941
Data437	0.9013	0.881005	0.50253	0.103812	0.291854
Data438	0.899316	0.91371	0.489916	0.126548	0.281427
Data439	0.873325	0.932123	0.533455	0.113781	0.279698
Data440	0.836144	0.928359	0.556242	0.096895	0.28336
Data441	0.772005	0.915185	0.574553	0.078533	0.283563
Data442	0.746319	0.896722	0.598561	0.061036	0.296941
Data443	0.748862	0.888533	0.631927	0.037537	0.316014
Data444	0.751354	0.902113	0.651459	0.0177	0.3299
Data445	0.762595	0.936039	0.711274	0.012767	0.332189
Data446	0.752626	0.984156	0.724295	0.009868	0.330866
Data447	0.732586	1.044887	0.655121	-0.009918	0.33107
Data448	0.770937	1.112128	0.564787	-0.009613	0.309148
Data449	0.842095	1.139696	0.477302	-0.027212	0.29277
Data450	0.870782	1.134864	0.432542	-0.035554	0.290837
Data451	0.872714	1.136645	0.440681	-0.039368	0.27512
Data452	0.871951	1.140408	0.496834	-0.06714	0.257064
Data453	0.89367	1.155515	0.54078	-0.102286	0.250909
Data454	0.926273	1.162636	0.545663	-0.121818	0.255945
Data455	0.938989	1.140052	0.48422	-0.152539	0.252842
Data456	0.91371	1.12637	0.393479	-0.183057	0.238499
Data457	0.873528	1.144732	0.354416	-0.218001	0.259251
Data458	0.864678	1.154243	0.32634	-0.234836	0.320033
Data459	0.874545	1.145647	0.366623	-0.219883	0.363165
Data460	0.871544	1.153328	0.489103	-0.198164	0.361232
Data461	0.854353	1.147326	0.584319	-0.168154	0.367895
Data462	0.825717	1.12281	0.652272	-0.123395	0.346939
Data463	0.819359	1.088986	0.681163	-0.105338	0.318507
Data464	0.831718	1.0545	0.711681	-0.107067	0.318405
Data465	0.85069	1.027237	0.703543	-0.126446	0.331121
Data466	0.887872	1.001602	0.703136	-0.162966	0.339818
Data467	0.903283	1.000992	0.670583	-0.199283	0.34699
Data468	0.910201	1.037766	0.603443	-0.224206	0.352738
Data469	0.899723	1.034714	0.550139	-0.246586	0.363928
Data470	0.872867	1.033544	0.531421	-0.25803	0.336614
Data471	0.894636	1.048397	0.587167	-0.239719	0.288701
Data472	0.930546	1.064062	0.672618	-0.187584	0.263218
Data473	0.961115	1.07042	0.710053	-0.114392	0.27568
Data474	0.959182	1.042903	0.686859	-0.052288	0.307622
Data475	0.908878	0.979426	0.661224	-0.019277	0.332392
Data476	0.842196	0.937158	0.622161	-0.006867	0.320643
Data477	0.817528	0.938582	0.603443	0.003408	0.313878
Data478	0.804812	0.943465	0.573332	0.006765	0.326492
Data479	0.746827	0.932784	0.55258	-0.012207	0.325221
Data480	0.720836	0.931512	0.587167	-0.037893	0.299636
Data481	0.750744	0.964879	0.645355	-0.058544	0.293329
Data482	0.791435	1.009079	0.693777	-0.104575	0.297551
Data483	0.831515	1.034409	0.727957	-0.140434	0.29689
Data484	0.80822	1.054704	0.822766	-0.143435	0.305638
Data485	0.781465	1.078762	0.829684	-0.107474	0.296788
Data486	0.767427	1.122861	0.765799	-0.041657	0.266473
Data487	0.75639	1.156176	0.691335	0.018362	0.255131
Data488	0.726279	1.130897	0.678721	0.042929	0.261285
Data489	0.675263	1.077134	0.717377	0.029603	0.258742
Data490	0.62623	1.04092	0.694184	-0.022532	0.25157
Data491	0.597543	1.03034	0.637624	-0.098878	0.263472
Data492	0.605275	1.027136	0.585946	-0.147453	0.267592
Data493	0.61387	1.035019	0.591236	-0.178429	0.271763
Data494	0.630554	1.065283	0.657969	-0.191196	0.293584
Data495	0.626942	1.094326	0.701915	-0.197197	0.319473
Data496	0.62974	1.119046	0.742199	-0.19206	0.342158
Data497	0.677602	1.121538	0.747489	-0.146487	0.33463
Data498	0.708985	1.095038	0.722667	-0.100913	0.317439
Data499	0.708171	1.03858	0.631113	-0.076244	0.305842
Data500	0.718751	0.987869	0.539559	-0.074769	0.298416
Data501	0.723634	0.944025	0.507006	-0.081229	0.28631
Data502	0.714326	0.921035	0.539559	-0.080262	0.28219
Data503	0.70395	0.903894	0.535897	-0.109509	0.247603
Data504	0.69454	0.885837	0.599781	-0.142875	0.200453
Data505	0.697185	0.882277	0.629486	-0.162356	0.17558
Data506	0.702729	0.911421	0.616871	-0.17558	0.19379
Data507	0.660716	0.940057	0.567636	-0.171511	0.237786
Data508	0.629028	0.930699	0.5066	-0.144808	0.285598
Data509	0.622822	0.892144	0.421149	-0.109	0.310063
Data510	0.624857	0.850385	0.309656	-0.086926	0.317286
Data511	0.625213	0.81768	0.246993	-0.092775	0.337936
Data512	0.617634	0.748506	0.210778	-0.129447	0.340327
Data513	0.605275	0.66743	0.182701	-0.177412	0.302027
Data514	0.60797	0.631317	0.149335	-0.226495	0.229953
Data515	0.60263	0.648	0.087078	-0.25803	0.190534
Data516	0.586557	0.67099	0.037842	-0.266982	0.217848
Data517	0.582233	0.696422	0.031739	-0.260624	0.252486
Data518	0.551919	0.706493	0.028484	-0.244043	0.297246
Data519	0.470792	0.736299	0.017904	-0.205336	0.322728
Data520	0.400041	0.753287	0.037842	-0.159202	0.339157
Data521	0.389512	0.726991	0.053712	-0.134534	0.339869
Data522	0.432288	0.66687	0.061443	-0.127057	0.333817
Data523	0.419928	0.61265	0.083416	-0.130414	0.335139
Data524	0.387833	0.570484	0.095216	-0.128074	0.305943
Data525	0.377864	0.519926	0.104168	-0.150454	0.264541
Data526	0.370336	0.481015	0.11841	-0.181074	0.226444
Data527	0.380458	0.456601	0.126141	-0.179141	0.193077
Data528	0.405839	0.446428	0.176191	-0.163526	0.188347
Data529	0.424404	0.436306	0.263269	-0.159813	0.211643
Data530	0.448819	0.45243	0.320643	-0.145164	0.246586
Data531	0.464332	0.487221	0.284428	-0.143028	0.269067
Data532	0.450395	0.506243	0.209557	-0.148725	0.291549
Data533	0.430559	0.47837	0.1355	-0.145622	0.304011
Data534	0.410976	0.429338	0.067547	-0.140383	0.302078
Data535	0.380916	0.395819	0.043539	-0.111849	0.262455
Data536	0.343684	0.379746	0.028077	-0.089469	0.231276
Data537	0.278375	0.373795	0.035808	-0.089977	0.238041
Data538	0.196231	0.351008	0.092368	-0.094402	0.26037
Data539	0.168561	0.331172	0.124921	-0.096997	0.279138
Data540	0.194349	0.316981	0.152183	-0.089367	0.295516
Data541	0.230767	0.320338	0.194095	-0.083874	0.319931
Data542	0.278477	0.318659	0.227461	-0.099387	0.346685
Data543	0.316116	0.304367	0.238041	-0.083162	0.340276
Data544	0.302434	0.292871	0.218102	-0.053305	0.333054
Data545	0.253045	0.302332	0.154218	-0.052084	0.3299
Data546	0.240431	0.295364	0.074057	-0.07365	0.329239
Data547	0.207879	0.25686	0.052491	-0.086061	0.314183
Data548	0.171817	0.205997	0.02889	-0.067801	0.286819
Data549	0.176801	0.142672	0.025635	-0.039267	0.274561
Data550	0.181633	0.095369	0.023601	-0.024669	0.282088
Data551	0.165916	0.102744	-0.006511	-0.009918	0.275425
Data552	0.128328	0.14552	-0.053712	0.014394	0.269373
Data553	0.08423	0.188398	-0.088706	0.01826	0.254317
Data554	0.068615	0.244246	-0.127362	0.015666	0.21205
Data555	0.110984	0.284326	-0.156252	0.023448	0.15905
Data556	0.130821	0.2592	-0.132245	0.026958	0.156914
Data557	0.151166	0.192162	-0.101727	0.042166	0.172834
Data558	0.175174	0.130922	-0.069988	0.048829	0.168002
Data559	0.201572	0.111086	-0.037842	0.016988	0.160728
Data560	0.208082	0.120801	-0.018718	-0.006968	0.154726
Data561	0.198062	0.124514	-0.026449	-0.018158	0.14491
Data562	0.163119	0.097149	-0.070395	-0.034028	0.129091
Data563	0.109204	0.069276	-0.091147	-0.056509	0.122377
Data564	0.092419	0.046743	-0.033773	-0.084484	0.148013
Data565	0.102744	0.027517	-0.009359	-0.106508	0.194654
Data566	0.118919	0.004527	0.013835	-0.11897	0.20498
Data567	0.110933	-0.007579	0.03418	-0.10783	0.202487
Data568	0.056204	-0.022075	0.025635	-0.077414	0.212355
Data569	0.00768	-0.042471	-0.025228	-0.025686	0.201266
Data570	-0.041861	-0.062765	-0.056153	0.014547	0.175682
Data571	-0.074718	-0.104372	-0.054119	0.048371	0.172885
Data572	-0.0442	-0.180819	-0.055746	0.049846	0.164645
Data573	0.007223	-0.256504	-0.087078	0.034485	0.146843
Data574	0.053101	-0.282038	-0.133466	0.029094	0.154014
Data575	0.082806	-0.286361	-0.155845	0.013326	0.189059
Data576	0.097861	-0.306605	-0.175784	-0.010885	0.229191
Data577	0.087841	-0.32578	-0.194502	-0.019532	0.237786
Data578	0.086264	-0.31632	-0.218916	-0.003154	0.223748
Data579	0.08245	-0.286208	-0.240482	0.013174	0.216373
Data580	0.064495	-0.283614	-0.290532	0.041759	0.221459
Data581	0.022176	-0.320897	-0.319422	0.069683	0.240533
Data582	-0.055289	-0.382645	-0.316167	0.082755	0.231835
Data583	-0.078889	-0.418555	-0.270186	0.089367	0.180616
Data584	-0.067597	-0.392259	-0.224613	0.085959	0.158541
Data585	-0.099031	-0.360062	-0.186364	0.108492	0.171664
Data586	-0.170291	-0.359045	-0.143231	0.120953	0.171257
Data587	-0.214694	-0.343074	-0.1237	0.104473	0.133516
Data588	-0.202742	-0.300043	-0.111086	0.075685	0.109204
Data589	-0.165357	-0.273594	-0.119224	0.046133	0.091503
Data590	-0.151726	-0.258946	-0.116782	0.031637	0.074617
Data591	-0.153811	-0.242364	-0.09074	0.056764	0.064037
Data592	-0.158694	-0.211897	-0.091147	0.100659	0.062308
Data593	-0.163882	-0.175174	-0.120445	0.136873	0.051982
Data594	-0.188551	-0.198215	-0.161949	0.163322	0.056408
Data595	-0.240482	-0.274154	-0.150963	0.173037	0.076193
Data596	-0.314082	-0.343074	-0.124514	0.163017	0.073752
Data597	-0.383357	-0.389766	-0.097251	0.131126	0.067038
Data598	-0.396531	-0.40177	-0.095623	0.079347	0.055187
Data599	-0.385595	-0.394547	-0.105796	0.029043	0.051474
Data600	-0.369624	-0.379644	-0.130617	0.00351	0.042929
Data601	-0.314844	-0.357621	-0.124514	-0.010071	0.059205
Data602	-0.280054	-0.319982	-0.116375	-0.008545	0.098166
Data603	-0.238702	-0.29633	-0.088706	0.036011	0.12253
Data604	-0.184888	-0.271255	-0.024821	0.092978	0.121614
Data605	-0.170494	-0.287531	0.02238	0.121258	0.130414
Data606	-0.187788	-0.324356	0.048422	0.12782	0.150352
Data607	-0.215813	-0.368149	0.054119	0.119173	0.153353
Data608	-0.234429	-0.406043	0.059408	0.116223	0.159101
Data609	-0.25447	-0.432644	0.045167	0.108746	0.149182
Data610	-0.293685	-0.470741	0.002035	0.082806	0.112459
Data611	-0.312098	-0.521553	-0.021973	0.070242	0.055695
Data612	-0.309504	-0.538949	-0.012614	0.062816	0.017446
Data613	-0.31515	-0.492714	-0.015462	0.077923	0.008494
Data614	-0.328222	-0.465349	-0.026856	0.124921	0.022278
Data615	-0.310877	-0.484576	-0.031739	0.170087	0.046794
Data616	-0.275374	-0.519061	-0.024414	0.200148	0.067699
Data617	-0.257013	-0.54612	-0.03947	0.214949	0.111645
Data618	-0.276646	-0.579131	-0.069988	0.21383	0.157168
Data619	-0.309046	-0.618601	-0.10783	0.184634	0.17909
Data620	-0.316879	-0.67038	-0.142418	0.12192	0.14964
Data621	-0.325373	-0.701712	-0.159101	0.06068	0.103405
Data622	-0.350601	-0.691742	-0.145266	0.029857	0.088146
Data623	-0.355535	-0.669108	-0.162763	0.028992	0.097251
Data624	-0.357621	-0.655426	-0.157473	0.030874	0.114595
Data625	-0.382238	-0.640167	-0.129803	0.045828	0.145673
Data626	-0.432593	-0.608886	-0.115155	0.089367	0.149844
Data627	-0.48188	-0.609954	-0.110679	0.142367	0.147046
Data628	-0.505226	-0.649882	-0.131431	0.191755	0.145113
Data629	-0.497292	-0.707612	-0.119224	0.218713	0.140332
Data630	-0.514789	-0.755372	-0.094809	0.228885	0.127209
Data631	-0.534371	-0.793469	-0.08952	0.204827	0.093996
Data632	-0.558684	-0.809389	-0.051677	0.159253	0.060833
Data633	-0.581928	-0.803286	-0.024414	0.141095	0.028433
Data634	-0.58381	-0.782635	0.001221	0.147809	0.013479
Data635	-0.584624	-0.780957	0.026042	0.137179	0.019735
Data636	-0.580809	-0.796674	0.050863	0.117952	0.039267
Data637	-0.56728	-0.794181	0.05005	0.107525	0.07777
Data638	-0.557972	-0.782737	0.023194	0.09364	0.121869
Data639	-0.579792	-0.789858	-0.004883	0.112357	0.173241
