# Supplementary material for: Integration of MRI and somatosensory evoked potentials facilitate diagnosis of spinal cord compression
Source: Sci Rep. 2023 May 15;13:7861. doi: 10.1038/s41598-023-34832-2 (PMC10185544; doi:10.1038/s41598-023-34832-2)
Supplement: Supplementary file 3 — Supplementary Information 3. [file 41598_2023_34832_MOESM3_ESM.zip › Preoperative SSEP data/spinal cord compression group/5974826_2/5974826_2_Rt Tibial SEP_Cz'-Fpz_200829_101053.csv]

Index	1	2	3	4	5
Name	Cz'-Fpz	Cz'-Fpz	Cz'-Fpz	Cz'-Fpz	Cz'-Fpz
Time	2.01903E+13	2.01903E+13	2.01903E+13	2.01903E+13	2.01903E+13
Highcut	500	500	500	500	500
Lowcut	10	10	10	10	10
Period	0.000156	0.000156	0.000156	0.000156	0.000156
Averages	120	120	120	120	120
Int (mA)	26/25.5mA	26/25.4mA	26/25.4mA	26/25.4mA	26/25.4mA
Pulse Width (�gs)	200�s	200�s	200�s	200�s	200�s
Rep Rate (Hz)	2.66Hz	2.66Hz	2.66Hz	2.66Hz	2.66Hz
Data0	-0.305943	0.570637	0.596933	0.144961	-0.297347
Data1	0.460263	1.313904	1.240152	0.989853	0.403245
Data2	-0.17675	0.612294	0.972915	0.760561	0.151929
Data3	-1.257903	-0.510618	0.014038	-0.373592	-0.879683
Data4	-0.314336	0.365962	0.426744	0.063427	-0.470334
Data5	-0.088604	0.674957	0.389715	0.062104	-0.418453
Data6	-0.154065	0.635538	0.23331	-0.005493	-0.500649
Data7	-0.193637	0.565754	0.134229	-0.009918	-0.498767
Data8	-0.195417	0.55197	0.074718	0.026398	-0.450294
Data9	-0.20325	0.585234	0.0795	0.086315	-0.391089
Data10	-0.184482	0.623433	0.119834	0.142926	-0.365047
Data11	-0.121462	0.638488	0.132448	0.183261	-0.374558
Data12	-0.065003	0.625518	0.096335	0.233819	-0.383612
Data13	-0.04242	0.59261	0.018769	0.287785	-0.398057
Data14	-0.093538	0.584268	-0.035706	0.319931	-0.406144
Data15	-0.154625	0.619618	-0.058849	0.316777	-0.40233
Data16	-0.205386	0.647084	-0.067241	0.294753	-0.383154
Data17	-0.255385	0.622161	-0.061901	0.263472	-0.367437
Data18	-0.301111	0.590016	-0.051423	0.23331	-0.365454
Data19	-0.328425	0.556344	-0.074667	0.21088	-0.36586
Data20	-0.338089	0.500242	-0.093182	0.195977	-0.378322
Data21	-0.31632	0.458534	-0.129651	0.159711	-0.408738
Data22	-0.287073	0.459856	-0.151064	0.122937	-0.441037
Data23	-0.272221	0.463722	-0.16434	0.102388	-0.46891
Data24	-0.281122	0.431576	-0.17436	0.080517	-0.491391
Data25	-0.300501	0.404211	-0.146487	0.11485	-0.500089
Data26	-0.331223	0.38407	-0.08128	0.158287	-0.479896
Data27	-0.388139	0.39765	-0.042827	0.177818	-0.461789
Data28	-0.432898	0.435899	-0.023143	0.19674	-0.445869
Data29	-0.452125	0.468859	-0.016632	0.172681	-0.41413
Data30	-0.434017	0.480405	0.035604	0.105542	-0.37349
Data31	-0.400855	0.461382	0.079245	0.049388	-0.349889
Data32	-0.378017	0.437273	0.107881	0.009817	-0.350398
Data33	-0.390885	0.390784	0.103304	-0.003408	-0.350042
Data34	-0.432695	0.335698	0.05183	0.011648	-0.337224
Data35	-0.468249	0.28514	0.009206	0.049592	-0.325424
Data36	-0.495867	0.236973	0.004374	0.082653	-0.303451
Data37	-0.53254	0.209099	0.052796	0.075786	-0.312047
Data38	-0.582539	0.202487	0.138196	0.041403	-0.338496
Data39	-0.595	0.176496	0.193179	-0.008494	-0.341853
Data40	-0.565652	0.167646	0.202691	-0.05066	-0.34933
Data41	-0.507261	0.171817	0.164187	-0.05834	-0.349686
Data42	-0.478167	0.19262	0.155133	-0.026856	-0.317184
Data43	-0.483304	0.217746	0.152794	0.005595	-0.306299
Data44	-0.50782	0.229699	0.12192	0.006765	-0.291142
Data45	-0.518807	0.206353	0.077923	-0.020498	-0.260014
Data46	-0.513161	0.182345	-0.012868	-0.068564	-0.226851
Data47	-0.534676	0.163017	-0.092927	-0.062715	-0.193383
Data48	-0.577198	0.146487	-0.135449	-0.012665	-0.17263
Data49	-0.552478	0.125785	-0.175631	0.067699	-0.176496
Data50	-0.499835	0.110475	-0.203504	0.101066	-0.187432
Data51	-0.466417	0.078787	-0.201877	0.071819	-0.201114
Data52	-0.470487	0.040894	-0.216882	0.026398	-0.193993
Data53	-0.491697	0.025381	-0.244856	0.017395	-0.190992
Data54	-0.545001	0.038504	-0.248926	0.024364	-0.161491
Data55	-0.567788	0.085705	-0.177615	0.039216	-0.114392
Data56	-0.580148	0.132703	-0.112357	0.037588	-0.061138
Data57	-0.631062	0.138705	-0.08423	0.027619	-0.053203
Data58	-0.674907	0.109865	-0.107576	0.020193	-0.063121
Data59	-0.659953	0.078737	-0.177412	0.002696	-0.090181
Data60	-0.606699	0.054729	-0.244195	-0.000559	-0.110679
Data61	-0.539203	0.056357	-0.292159	0.023804	-0.134686
Data62	-0.492917	0.058798	-0.295872	0.051626	-0.167595
Data63	-0.478625	0.046235	-0.217797	0.052491	-0.189059
Data64	-0.497953	0.022583	-0.144554	0.026093	-0.178175
Data65	-0.514941	0.004323	-0.101116	-0.014343	-0.137128
Data66	-0.521909	-0.01236	-0.111747	-0.056306	-0.100201
Data67	-0.523639	-0.024109	-0.168867	-0.105643	-0.056306
Data68	-0.510313	-0.019176	-0.20086	-0.123547	-0.013428
Data69	-0.457465	0.011699	-0.183464	-0.089469	-0.011597
Data70	-0.412502	0.03886	-0.145876	-0.066275	-0.039673
Data71	-0.392462	0.039114	-0.143384	-0.045116	-0.07777
Data72	-0.416622	0.023245	-0.148572	-0.040945	-0.122988
Data73	-0.46891	0.008545	-0.178836	-0.044404	-0.162458
Data74	-0.497546	-0.020956	-0.248722	-0.042267	-0.155388
Data75	-0.502988	-0.045167	-0.291295	-0.031637	-0.119427
Data76	-0.528267	-0.058239	-0.328628	-0.002543	-0.066885
Data77	-0.530861	-0.087485	-0.347143	-0.010173	-0.020905
Data78	-0.528369	-0.107017	-0.34872	-0.037385	0.028382
Data79	-0.48427	-0.133567	-0.33107	-0.058391	0.034587
Data80	-0.451057	-0.166934	-0.28219	-0.08779	0.052491
Data81	-0.459246	-0.175123	-0.209761	-0.09486	0.049999
Data82	-0.491442	-0.159457	-0.100608	-0.053101	0.046998
Data83	-0.511228	-0.161237	-0.019328	-0.004527	0.04888
Data84	-0.527352	-0.20915	0.010478	0.015819	0.069886
Data85	-0.568602	-0.245569	-0.01236	0.004629	0.077516
Data86	-0.615193	-0.258183	-0.060171	-0.030264	0.069378
Data87	-0.633504	-0.240482	-0.062613	-0.064495	0.066275
Data88	-0.629435	-0.212965	-0.021566	-0.077668	0.062409
Data89	-0.599425	-0.184532	-0.000661	-0.076092	0.082246
Data90	-0.549681	-0.184227	-0.016734	-0.072073	0.10783
Data91	-0.535337	-0.189568	-0.055543	-0.070904	0.115969
Data92	-0.549376	-0.199079	-0.06597	-0.074973	0.103304
Data93	-0.565143	-0.212914	-0.06302	-0.075532	0.100404
Data94	-0.575062	-0.248824	-0.045014	-0.091198	0.099336
Data95	-0.60146	-0.291905	-0.02416	-0.14608	0.082755
Data96	-0.634368	-0.330256	0.022583	-0.178683	0.059205
Data97	-0.683452	-0.354823	0.079398	-0.178836	0.044811
Data98	-0.603087	-0.363775	0.098522	-0.172681	0.063478
Data99	-0.48956	-0.371557	0.064902	-0.156812	0.093233
Data100	-0.405381	-0.366623	0.035096	-0.148725	0.113578
Data101	-0.366725	-0.327815	0.068513	-0.159304	0.164645
Data102	-0.350449	-0.275934	0.153964	-0.19084	0.223341
Data103	-0.379238	-0.222477	0.212863	-0.248722	0.253605
Data104	-0.396277	-0.192976	0.228326	-0.285344	0.274917
Data105	-0.434221	-0.18677	0.18087	-0.272628	0.280766
Data106	-0.50075	-0.182956	0.132041	-0.235701	0.278426
Data107	-0.52608	-0.18672	0.088706	-0.211236	0.272374
Data108	-0.490222	-0.213779	0.09013	-0.181989	0.270848
Data109	-0.435136	-0.268101	0.153404	-0.148623	0.278833
Data110	-0.413825	-0.311182	0.211439	-0.135704	0.273645
Data111	-0.427354	-0.339513	0.22741	-0.15376	0.231225
Data112	-0.446479	-0.359655	0.24567	-0.165153	0.204064
Data113	-0.457211	-0.384375	0.198011	-0.162356	0.21444
Data114	-0.465298	-0.3947	0.117901	-0.154879	0.260166
Data115	-0.485593	-0.358638	0.074515	-0.140129	0.328985
Data116	-0.517993	-0.303095	0.105236	-0.130465	0.385392
Data117	-0.495257	-0.257928	0.155591	-0.15081	0.367539
Data118	-0.406297	-0.26037	0.142723	-0.157982	0.32283
Data119	-0.31932	-0.295059	0.066377	-0.131634	0.271865
Data120	-0.280359	-0.352636	-0.012716	-0.072175	0.23326
Data121	-0.289057	-0.363216	-0.051118	-0.021057	0.23326
Data122	-0.326492	-0.31927	-0.066936	-0.00529	0.242313
Data123	-0.345566	-0.289871	-0.071616	-0.028636	0.261692
Data124	-0.366013	-0.292719	-0.079449	-0.072379	0.303044
Data125	-0.398718	-0.284225	-0.095623	-0.105389	0.334223
Data126	-0.388291	-0.299331	-0.118257	-0.104982	0.350958
Data127	-0.340327	-0.337479	-0.144503	-0.084484	0.356654
Data128	-0.263371	-0.367285	-0.141349	-0.076956	0.330917
Data129	-0.214694	-0.339412	-0.08952	-0.096742	0.299229
Data130	-0.16846	-0.315048	-0.021973	-0.122632	0.293787
Data131	-0.128634	-0.320185	0.029145	-0.130159	0.283665
Data132	-0.130109	-0.322372	0.072531	-0.096997	0.293634
Data133	-0.159864	-0.299585	0.113375	-0.073142	0.312606
Data134	-0.187076	-0.234531	0.150607	-0.058595	0.324865
Data135	-0.197655	-0.159101	0.180565	-0.061087	0.333155
Data136	-0.179904	-0.132041	0.196892	-0.087027	0.343328
Data137	-0.139366	-0.155845	0.201572	-0.112001	0.360774
Data138	-0.090588	-0.178734	0.224206	-0.117088	0.37705
Data139	-0.074667	-0.19028	0.237939	-0.109356	0.372829
Data140	-0.058646	-0.227309	0.230259	-0.103507	0.353094
Data141	-0.057628	-0.274103	0.202131	-0.067954	0.336767
Data142	-0.073955	-0.321914	0.213321	-0.001526	0.355433
Data143	-0.064953	-0.336258	0.294397	0.024465	0.396226
Data144	-0.063986	-0.311437	0.379136	-0.001678	0.406653
Data145	-0.054526	-0.295771	0.429084	-0.040335	0.407365
Data146	-0.025788	-0.292821	0.467943	-0.09364	0.423336
Data147	0.046387	-0.270186	0.460263	-0.128532	0.427354
Data148	0.109	-0.206556	0.434475	-0.136212	0.43651
Data149	0.11897	-0.130465	0.421556	-0.126599	0.445513
Data150	0.085349	-0.077211	0.434475	-0.12075	0.444851
Data151	0.045574	-0.044149	0.437171	-0.124005	0.432848
Data152	0.049541	-0.045014	0.412858	-0.151115	0.431779
Data153	0.073599	-0.051525	0.383968	-0.181481	0.440426
Data154	0.075176	-0.053254	0.319982	-0.162712	0.448412
Data155	0.046947	-0.067597	0.277307	-0.089621	0.446479
Data156	0.093029	-0.084281	0.24155	-0.012614	0.440172
Data157	0.189873	-0.090689	0.250757	0.003408	0.425778
Data158	0.251011	-0.101523	0.317896	-0.032095	0.416419
Data159	0.26922	-0.115562	0.404771	-0.071361	0.422471
Data160	0.249434	-0.094606	0.449378	-0.093487	0.440477
Data161	0.222782	-0.030467	0.515399	-0.085145	0.488696
Data162	0.199893	0.043946	0.563872	-0.065359	0.556598
Data163	0.157829	0.083721	0.56555	-0.059561	0.61087
Data164	0.120038	0.069886	0.521146	-0.061494	0.621754
Data165	0.104575	0.036927	0.449226	-0.052593	0.583556
Data166	0.146181	0.011749	0.351059	-0.03535	0.542255
Data167	0.217543	0.01353	0.253808	-0.031027	0.530251
Data168	0.270492	0.034841	0.161034	0.003001	0.526894
Data169	0.301518	0.042369	0.13962	0.014038	0.505124
Data170	0.315099	0.024821	0.185601	0.005392	0.477506
Data171	0.275374	0.01063	0.253045	-0.020294	0.468655
Data172	0.187025	0.013784	0.250502	-0.047049	0.478879
Data173	0.122479	0.016124	0.200351	-0.062664	0.504056
Data174	0.119987	0.009054	0.140993	-0.069734	0.533659
Data175	0.142061	0.009715	0.114036	-0.054831	0.553902
Data176	0.194756	0.017344	0.114951	-0.036622	0.546782
Data177	0.229445	0.033773	0.149793	-0.037893	0.540576
Data178	0.228021	0.055238	0.211948	-0.037181	0.52664
Data179	0.193281	0.066275	0.254215	-0.01002	0.494697
Data180	0.145113	0.077007	0.302586	0.013072	0.469317
Data181	0.113629	0.087485	0.359248	0.016327	0.472012
Data182	0.077923	0.09542	0.369217	0.037232	0.489611
Data183	0.046031	0.088451	0.322677	0.066428	0.490679
Data184	0.023906	0.084688	0.284479	0.069785	0.465044
Data185	0.040945	0.094453	0.264744	0.060883	0.452277
Data186	0.085196	0.079347	0.251418	0.036673	0.422217
Data187	0.112713	0.059358	0.210015	0.018209	0.384019
Data188	0.105338	0.069327	0.162458	0.042827	0.345363
Data189	0.113476	0.090689	0.134279	0.095318	0.325271
Data190	0.112103	0.085705	0.142061	0.13077	0.326441
Data191	0.099489	0.069479	0.173902	0.152488	0.355383
Data192	0.054831	0.052389	0.204776	0.165662	0.375677
Data193	0.012105	0.053305	0.197401	0.162254	0.37293
Data194	-0.00356	0.074108	0.148419	0.154879	0.366013
Data195	0.039165	0.113883	0.10956	0.16022	0.374507
Data196	0.107627	0.133211	0.140281	0.160983	0.404669
Data197	0.154014	0.125073	0.2268	0.176191	0.43478
Data198	0.168663	0.118766	0.307774	0.199741	0.448819
Data199	0.171562	0.118563	0.407212	0.197503	0.452786
Data200	0.154879	0.103965	0.429948	0.190433	0.4801
Data201	0.148877	0.079194	0.389003	0.166934	0.488645
Data202	0.11663	0.055746	0.327459	0.129447	0.450701
Data203	0.095115	0.038097	0.307571	0.126599	0.398057
Data204	0.112408	0.029653	0.326543	0.142926	0.363114
Data205	0.174919	0.045472	0.35406	0.162305	0.359859
Data206	0.229699	0.074464	0.403296	0.200351	0.360978
Data207	0.262811	0.09664	0.478065	0.216119	0.393378
Data208	0.283767	0.135551	0.582844	0.204369	0.447445
Data209	0.272831	0.178531	0.675161	0.177869	0.478269
Data210	0.240075	0.207167	0.689504	0.135754	0.500903
Data211	0.228733	0.221459	0.626485	0.119885	0.513212
Data212	0.194196	0.210117	0.512703	0.144961	0.524605
Data213	0.158338	0.200148	0.404568	0.188958	0.519773
Data214	0.171664	0.186923	0.329747	0.22212	0.50487
Data215	0.218001	0.170748	0.288396	0.244806	0.478014
Data216	0.271305	0.150047	0.305536	0.265863	0.465909
Data217	0.293431	0.128532	0.338038	0.244297	0.450752
Data218	0.317286	0.112815	0.375474	0.227105	0.439409
Data219	0.321813	0.09486	0.389766	0.25035	0.425778
Data220	0.312403	0.065919	0.359045	0.292668	0.416164
Data221	0.291447	0.068716	0.324102	0.342972	0.415656
Data222	0.243381	0.107627	0.30513	0.384426	0.433204
Data223	0.188805	0.145724	0.341802	0.406704	0.439104
Data224	0.192467	0.15315	0.331223	0.403499	0.408281
Data225	0.241296	0.115867	0.247044	0.406907	0.372269
Data226	0.28275	0.044709	0.180921	0.433611	0.349991
Data227	0.259302	-0.010936	0.13255	0.479642	0.323084
Data228	0.201266	-0.016429	0.110577	0.494748	0.299026
Data229	0.131736	-0.006307	0.104677	0.479744	0.276443
Data230	0.057221	-0.028484	0.052084	0.437374	0.27039
Data231	-0.015412	-0.04888	0.014547	0.386765	0.273187
Data232	-0.090791	-0.079398	-0.010224	0.339869	0.261489
Data233	-0.135551	-0.139569	-0.024008	0.29806	0.246942
Data234	-0.131431	-0.211337	-0.079398	0.25981	0.223799
Data235	-0.103202	-0.256097	-0.096132	0.231174	0.178225
Data236	-0.073854	-0.275374	-0.105084	0.197197	0.128227
Data237	-0.06714	-0.288446	-0.142926	0.175835	0.111645
Data238	-0.080415	-0.310369	-0.123395	0.197655	0.115256
Data239	-0.109051	-0.329849	-0.083314	0.223239	0.113375
Data240	-0.146487	-0.338903	-0.036266	0.228173	0.107983
Data241	-0.208896	-0.31632	-0.020498	0.225223	0.082907
Data242	-0.252537	-0.287226	0.00646	0.216373	0.054729
Data243	-0.257623	-0.275069	0.058188	0.188652	0.047761
Data244	-0.209099	-0.281326	0.110119	0.179192	0.064953
Data245	-0.153862	-0.278884	0.117189	0.203047	0.078228
Data246	-0.117749	-0.299484	0.089214	0.248163	0.076244
Data247	-0.089723	-0.316574	0.037079	0.304672	0.072836
Data248	-0.078838	-0.327255	0.020752	0.388851	0.082348
Data249	-0.073294	-0.323135	0.039012	0.478981	0.122174
Data250	-0.06953	-0.297602	0.097302	0.542814	0.159559
Data251	-0.060578	-0.27685	0.156761	0.572519	0.167748
Data252	-0.041911	-0.274662	0.183413	0.568195	0.184583
Data253	0.008647	-0.262048	0.169884	0.543984	0.205641
Data254	0.086519	-0.217238	0.133567	0.538847	0.219018
Data255	0.164034	-0.148165	0.107118	0.555886	0.235498
Data256	0.214084	-0.063223	0.091605	0.588083	0.278528
Data257	0.242974	-0.000865	0.093233	0.599476	0.31754
Data258	0.267236	0.021057	0.152997	0.592813	0.354213
Data259	0.308995	0.047303	0.244602	0.56021	0.393174
Data260	0.358231	0.09191	0.326441	0.552071	0.413265
Data261	0.388088	0.137891	0.402431	0.616363	0.410061
Data262	0.429948	0.169782	0.411943	0.729025	0.402024
Data263	0.522978	0.209201	0.370845	0.816002	0.401261
Data264	0.624196	0.246789	0.371354	0.845197	0.435238
Data265	0.693726	0.286005	0.446733	0.8483	0.495613
Data266	0.757814	0.352941	0.576384	0.866102	0.574756
Data267	0.796775	0.463823	0.699931	0.911065	0.662292
Data268	0.847028	0.589812	0.795198	0.959335	0.746777
Data269	0.905725	0.732433	0.826785	1.017116	0.857557
Data270	0.953384	0.834618	0.832074	1.074337	0.931716
Data271	0.984665	0.869306	0.856184	1.120267	0.950128
Data272	1.046362	0.885634	0.902622	1.181913	0.954808
Data273	1.155871	0.908624	0.971796	1.244526	0.979019
Data274	1.260802	0.935022	0.996414	1.291422	1.012334
Data275	1.31019	0.976679	0.996567	1.343557	1.025101
Data276	1.351186	0.99265	1.017929	1.385824	1.03507
Data277	1.367259	0.968999	1.076677	1.411307	1.050075
Data278	1.341115	0.931309	1.124844	1.412172	1.070217
Data279	1.283335	0.898807	1.166756	1.393403	1.104194
Data280	1.275247	0.86834	1.19295	1.371227	1.165179
Data281	1.284148	0.855116	1.225808	1.36492	1.223367
Data282	1.312072	0.862949	1.252817	1.388266	1.270263
Data283	1.34966	0.868696	1.228962	1.39325	1.288116
Data284	1.34376	0.849571	1.202157	1.369395	1.296661
Data285	1.283335	0.801506	1.162178	1.359935	1.2754
Data286	1.182066	0.752422	1.122301	1.366547	1.221383
Data287	1.07332	0.708578	1.081407	1.358104	1.181862
Data288	1.009435	0.668752	1.034002	1.339132	1.179878
Data289	0.95847	0.622416	0.957351	1.318634	1.180031
Data290	0.909641	0.566415	0.89072	1.277129	1.157041
Data291	0.86422	0.517993	0.85242	1.191526	1.124132
Data292	0.850843	0.458279	0.838382	1.104702	1.080135
Data293	0.828209	0.374863	0.835584	1.02622	1.012792
Data294	0.783805	0.295822	0.816358	0.975102	0.932581
Data295	0.69983	0.24389	0.767122	0.975611	0.847639
Data296	0.616159	0.211541	0.679993	1.006536	0.775463
Data297	0.546527	0.167951	0.565957	1.024796	0.732535
Data298	0.470741	0.128023	0.453651	1.025254	0.705831
Data299	0.372269	0.085959	0.389766	1.006485	0.676127
Data300	0.284886	0.068106	0.357621	0.94962	0.619364
Data301	0.232293	0.061799	0.376745	0.892144	0.552834
Data302	0.19501	0.0825	0.4271	0.848096	0.492307
Data303	0.163628	0.062969	0.518603	0.806388	0.447649
Data304	0.137942	0.026907	0.622619	0.76819	0.406348
Data305	0.088095	-0.007731	0.613209	0.727398	0.361079
Data306	0.022736	-0.041352	0.511533	0.659953	0.352026
Data307	-0.031434	-0.091656	0.361028	0.59617	0.369624
Data308	-0.095521	-0.149945	0.266321	0.512398	0.360774
Data309	-0.171359	-0.208031	0.227614	0.422471	0.300704
Data310	-0.268762	-0.26037	0.245975	0.358282	0.230411
Data311	-0.314082	-0.286412	0.262608	0.300348	0.164136
Data312	-0.308487	-0.306249	0.263828	0.250502	0.100811
Data313	-0.288802	-0.317337	0.229597	0.201826	0.032959
Data314	-0.273035	-0.313217	0.202742	0.160169	-0.014343
Data315	-0.245518	-0.304774	0.208133	0.097658	-0.019684
Data316	-0.25625	-0.302586	0.211795	0.01765	-0.022889
Data317	-0.304672	-0.326492	0.162865	-0.06419	-0.022482
Data318	-0.360367	-0.37939	0.107017	-0.118664	-0.028433
Data319	-0.426947	-0.426184	0.047456	-0.137636	-0.053305
Data320	-0.471962	-0.485033	0.032705	-0.133771	-0.085349
Data321	-0.446682	-0.52903	0.024109	-0.137891	-0.138806
Data322	-0.406348	-0.572519	0.020244	-0.128837	-0.205183
Data323	-0.388139	-0.629638	0.03886	-0.114392	-0.267847
Data324	-0.385595	-0.688792	0.017141	-0.12197	-0.334986
Data325	-0.393327	-0.726024	-0.011444	-0.122581	-0.389309
Data326	-0.421658	-0.768597	-0.053	-0.111493	-0.415401
Data327	-0.458991	-0.808677	-0.102083	-0.09954	-0.417589
Data328	-0.502022	-0.816358	-0.106813	-0.086976	-0.403754
Data329	-0.56316	-0.788586	-0.07716	-0.090435	-0.370794
Data330	-0.60797	-0.772564	-0.035655	-0.108644	-0.377813
Data331	-0.606292	-0.7894	-0.030772	-0.142265	-0.411231
Data332	-0.599018	-0.844383	-0.065766	-0.171918	-0.466875
Data333	-0.603799	-0.912286	-0.136721	-0.164696	-0.535744
Data334	-0.649373	-0.937006	-0.219476	-0.152794	-0.584573
Data335	-0.706238	-0.916152	-0.316523	-0.170698	-0.606902
Data336	-0.755372	-0.906132	-0.397243	-0.213931	-0.620432
Data337	-0.79998	-0.903792	-0.509041	-0.26627	-0.62089
Data338	-0.838076	-0.896264	-0.591999	-0.31632	-0.617126
Data339	-0.874901	-0.919305	-0.660207	-0.338598	-0.617583
Data340	-0.875257	-0.967473	-0.690929	-0.340531	-0.640879
Data341	-0.860965	-1.001653	-0.683401	-0.343786	-0.682841
Data342	-0.819766	-0.998449	-0.622873	-0.354721	-0.726533
Data343	-0.78411	-1.008977	-0.514534	-0.36113	-0.752168
Data344	-0.78528	-1.012741	-0.385036	-0.344345	-0.769716
Data345	-0.77409	-1.011114	-0.287327	-0.311081	-0.770937
Data346	-0.777651	-1.00145	-0.24506	-0.281376	-0.761934
Data347	-0.805524	-0.958979	-0.282902	-0.268966	-0.769309
Data348	-0.85481	-0.889601	-0.351161	-0.276392	-0.783754
Data349	-0.86834	-0.834618	-0.448564	-0.308639	-0.80237
Data350	-0.859388	-0.796521	-0.486915	-0.355433	-0.806439
Data351	-0.832532	-0.790417	-0.482948	-0.377763	-0.799013
Data352	-0.806592	-0.803184	-0.467587	-0.374914	-0.807304
Data353	-0.79708	-0.817375	-0.466977	-0.364131	-0.819104
Data354	-0.796317	-0.816358	-0.475064	-0.329442	-0.823529
Data355	-0.793113	-0.817985	-0.453702	-0.269627	-0.82592
Data356	-0.781618	-0.824547	-0.433356	-0.227309	-0.813967
Data357	-0.778159	-0.806287	-0.403347	-0.215	-0.820478
Data358	-0.784212	-0.783754	-0.395514	-0.229292	-0.850182
Data359	-0.773785	-0.782127	-0.397396	-0.272323	-0.871697
Data360	-0.737825	-0.763714	-0.375779	-0.327459	-0.85125
Data361	-0.669108	-0.719158	-0.338394	-0.361181	-0.824801
Data362	-0.628621	-0.637217	-0.267999	-0.354772	-0.795656
Data363	-0.631367	-0.562956	-0.211693	-0.354518	-0.779889
Data364	-0.6392	-0.532998	-0.198622	-0.368149	-0.794893
Data365	-0.636352	-0.5361	-0.17675	-0.377	-0.821037
Data366	-0.625569	-0.537881	-0.176394	-0.409349	-0.833346
Data367	-0.637573	-0.522469	-0.201724	-0.43183	-0.849775
Data368	-0.671041	-0.502073	-0.216882	-0.405992	-0.871341
Data369	-0.661784	-0.495206	-0.248366	-0.345159	-0.884972
Data370	-0.593322	-0.506498	-0.278681	-0.324407	-0.88309
Data371	-0.530556	-0.529742	-0.304061	-0.364182	-0.883904
Data372	-0.5037	-0.561786	-0.325322	-0.396531	-0.87129
Data373	-0.52252	-0.559752	-0.36642	-0.406144	-0.842298
Data374	-0.559854	-0.517891	-0.383103	-0.413621	-0.818596
Data375	-0.582895	-0.466519	-0.334783	-0.404974	-0.776176
Data376	-0.575825	-0.427456	-0.298416	-0.381425	-0.708832
Data377	-0.552122	-0.437629	-0.293838	-0.376847	-0.666361
Data378	-0.525368	-0.470487	-0.32222	-0.364182	-0.679383
Data379	-0.487322	-0.506294	-0.338191	-0.337123	-0.725668
Data380	-0.455431	-0.537372	-0.360876	-0.299128	-0.754711
Data381	-0.423845	-0.534473	-0.387528	-0.246077	-0.763053
Data382	-0.416012	-0.517993	-0.37761	-0.195112	-0.797793
Data383	-0.403449	-0.546222	-0.35167	-0.167798	-0.822716
Data384	-0.425015	-0.583708	-0.309555	-0.162712	-0.818392
Data385	-0.468706	-0.622466	-0.297856	-0.184278	-0.818138
Data386	-0.510109	-0.650594	-0.309911	-0.20737	-0.812441
Data387	-0.518807	-0.67277	-0.344549	-0.238905	-0.813509
Data388	-0.503344	-0.674907	-0.39175	-0.25742	-0.798606
Data389	-0.43534	-0.656291	-0.38407	-0.240737	-0.77938
Data390	-0.366929	-0.650645	-0.373388	-0.26159	-0.773582
Data391	-0.321711	-0.635691	-0.349533	-0.279952	-0.765189
Data392	-0.315862	-0.618906	-0.345312	-0.270085	-0.766206
Data393	-0.343735	-0.571603	-0.373287	-0.244551	-0.751558
Data394	-0.361283	-0.538033	-0.373693	-0.232853	-0.719666
Data395	-0.356451	-0.507566	-0.330612	-0.235752	-0.68396
Data396	-0.343125	-0.495766	-0.284276	-0.249027	-0.642964
Data397	-0.321914	-0.474606	-0.291549	-0.294397	-0.626535
Data398	-0.284428	-0.442817	-0.34638	-0.341293	-0.614735
Data399	-0.233107	-0.432593	-0.400092	-0.365199	-0.61387
Data400	-0.190178	-0.445055	-0.458737	-0.386765	-0.628367
Data401	-0.18733	-0.453803	-0.476031	-0.360672	-0.654561
Data402	-0.183769	-0.433204	-0.451769	-0.299789	-0.674652
Data403	-0.164543	-0.439307	-0.44007	-0.231886	-0.659088
Data404	-0.155489	-0.447547	-0.443478	-0.178632	-0.623941
Data405	-0.166476	-0.449378	-0.437934	-0.143231	-0.620432
Data406	-0.190687	-0.43595	-0.396582	-0.143333	-0.649678
Data407	-0.195875	-0.391394	-0.343938	-0.156608	-0.670024
Data408	-0.170392	-0.339361	-0.279444	-0.163729	-0.65451
Data409	-0.110119	-0.300043	-0.20208	-0.153455	-0.596373
Data410	-0.033163	-0.294906	-0.143893	-0.164238	-0.534473
Data411	0.0177	-0.280105	-0.130668	-0.176343	-0.507719
Data412	0.017599	-0.255589	-0.151013	-0.180158	-0.505786
Data413	-0.020956	-0.244755	-0.179395	-0.185753	-0.478014
Data414	-0.061341	-0.249383	-0.203555	-0.185295	-0.448361
Data415	-0.084484	-0.25803	-0.216932	-0.200351	-0.45538
Data416	-0.11607	-0.268152	-0.270899	-0.216983	-0.509448
Data417	-0.117037	-0.242161	-0.322779	-0.22151	-0.5449
Data418	-0.049795	-0.20498	-0.368302	-0.219069	-0.546731
Data419	0.048015	-0.175123	-0.384833	-0.19852	-0.515297
Data420	0.118003	-0.117088	-0.327662	-0.174716	-0.492103
Data421	0.162763	-0.03596	-0.244399	-0.178734	-0.454973
Data422	0.1797	0.032247	-0.142824	-0.226393	-0.3888
Data423	0.146181	0.084382	-0.07248	-0.285496	-0.342819
Data424	0.108746	0.1031	-0.073752	-0.328985	-0.298517
Data425	0.080466	0.09369	-0.124819	-0.331782	-0.256555
Data426	0.056814	0.063223	-0.180056	-0.270085	-0.222273
Data427	0.076092	0.01531	-0.19735	-0.201877	-0.20442
Data428	0.13667	-0.032095	-0.201724	-0.154828	-0.204115
Data429	0.213219	-0.071616	-0.143994	-0.105542	-0.200758
Data430	0.255894	-0.105287	-0.084586	-0.069429	-0.205742
Data431	0.266016	-0.123903	-0.032095	-0.06424	-0.242924
Data432	0.265914	-0.14018	-0.028178	-0.050253	-0.258234
Data433	0.240177	-0.15849	-0.07716	-0.046947	-0.233361
Data434	0.229445	-0.157117	-0.110984	-0.050609	-0.190026
Data435	0.195722	-0.110018	-0.099896	-0.046591	-0.130109
Data436	0.137891	-0.076905	-0.053915	-0.032298	-0.09837
Data437	0.117444	-0.085145	-0.040996	-0.027873	-0.128786
Data438	0.137382	-0.130414	-0.06541	-0.038656	-0.175123
Data439	0.166629	-0.189619	-0.114494	-0.01353	-0.205081
Data440	0.188347	-0.227461	-0.167341	0.051779	-0.228275
Data441	0.18026	-0.21383	-0.190178	0.092215	-0.217238
Data442	0.160881	-0.176903	-0.217136	0.096895	-0.189721
Data443	0.157321	-0.165357	-0.209354	0.06714	-0.150912
Data444	0.140281	-0.171715	-0.195926	0.031535	-0.114137
Data445	0.124971	-0.170494	-0.2121	0.012665	-0.074667
Data446	0.133466	-0.187432	-0.213169	-0.005035	-0.03006
Data447	0.189314	-0.213677	-0.228478	-0.014343	-0.011953
Data448	0.267236	-0.21973	-0.21266	-0.017955	-0.029806
Data449	0.358333	-0.201775	-0.193027	-0.026602	-0.056153
Data450	0.416317	-0.188958	-0.185041	-0.047659	-0.088248
Data451	0.449734	-0.178785	-0.163831	-0.037944	-0.115409
Data452	0.44714	-0.152692	-0.166171	0.003713	-0.099438
Data453	0.434984	-0.128074	-0.193383	0.02594	-0.073803
Data454	0.409857	-0.085908	-0.215407	0.021464	-0.050253
Data455	0.393937	-0.052084	-0.189619	0.00885	-0.043336
Data456	0.404161	-0.027619	-0.124819	-0.029145	-0.049185
Data457	0.435391	-0.01063	-0.062562	-0.061189	-0.04008
Data458	0.483609	0.000916	-0.044963	-0.078228	-0.038504
Data459	0.526894	0.002797	-0.075024	-0.069073	-0.041301
Data460	0.554564	-0.008952	-0.13372	-0.035808	-0.044455
Data461	0.545408	-0.031027	-0.209099	0.010427	-0.033316
Data462	0.513313	-0.048066	-0.26571	0.08952	-0.006307
Data463	0.477607	-0.027873	-0.234989	0.155286	0.019379
Data464	0.462501	-0.002391	-0.110831	0.160067	0.008952
Data465	0.44653	-0.008596	-0.022176	0.145113	-0.004222
Data466	0.469469	-0.025483	0.001017	0.111137	0.005849
Data467	0.528573	-0.003916	-0.03301	0.060883	0.018158
Data468	0.597086	0.055289	-0.075837	0.027975	0.019328
Data469	0.606597	0.122733	-0.085552	0.016938	0.02238
Data470	0.568958	0.178937	-0.069174	0.007731	0.015259
Data471	0.537474	0.206251	-0.012767	-0.014852	0.002085
Data472	0.539457	0.21088	0.025584	-0.042776	0.015106
Data473	0.557259	0.210981	0.021464	-0.076804	0.035554
Data474	0.553648	0.219984	-0.003204	-0.073142	0.04715
Data475	0.543018	0.219374	-0.027873	-0.03123	0.049236
Data476	0.57379	0.201165	-0.051677	0.028636	0.074922
Data477	0.657206	0.15849	-0.094097	0.027619	0.096793
Data478	0.715953	0.129854	-0.089621	-0.046591	0.108085
Data479	0.736807	0.10839	-0.057832	-0.124971	0.123395
Data480	0.716818	0.125073	-0.052949	-0.165967	0.139366
Data481	0.652934	0.189568	-0.055899	-0.175377	0.159864
Data482	0.618194	0.268711	-0.050558	-0.156202	0.209608
Data483	0.597492	0.306249	-0.045167	-0.125887	0.269373
Data484	0.582742	0.288345	-0.081585	-0.097047	0.28453
Data485	0.570128	0.260115	-0.134686	-0.062206	0.26571
Data486	0.617583	0.233616	-0.162407	-0.033163	0.241703
Data487	0.694692	0.210473	-0.173546	-0.012004	0.231683
Data488	0.747539	0.191246	-0.192111	0.01475	0.212914
Data489	0.751405	0.184583	-0.232344	0.041708	0.184024
Data490	0.74698	0.162102	-0.237074	0.037029	0.153404
Data491	0.715902	0.138247	-0.183261	0.020345	0.120292
Data492	0.663666	0.113883	-0.131685	0.005951	0.119427
Data493	0.63798	0.087994	-0.066478	-0.011292	0.133974
Data494	0.628061	0.069988	-0.019226	-0.04303	0.164187
Data495	0.641388	0.08718	-0.03179	-0.066072	0.189364
Data496	0.704407	0.113934	-0.089774	-0.072073	0.186516
Data497	0.769258	0.144859	-0.124666	-0.083772	0.15437
Data498	0.794842	0.156405	-0.129702	-0.087027	0.119173
Data499	0.770937	0.140129	-0.113527	-0.077516	0.082755
Data500	0.731467	0.130872	-0.087332	-0.051219	0.062104
Data501	0.694998	0.147555	-0.053356	-0.034231	0.080313
Data502	0.670329	0.178124	-0.052694	-0.018006	0.109763
Data503	0.662903	0.181074	-0.092317	-0.014903	0.138755
Data504	0.670227	0.182803	-0.169375	-0.043386	0.145622
Data505	0.693014	0.172274	-0.21622	-0.064546	0.145775
Data506	0.725617	0.145775	-0.254724	-0.084484	0.134483
Data507	0.740876	0.129854	-0.262252	-0.119427	0.114748
Data508	0.736451	0.135398	-0.230055	-0.119529	0.089977
Data509	0.732382	0.150403	-0.156812	-0.080364	0.073701
Data510	0.704255	0.128837	-0.095827	-0.032095	0.06775
Data511	0.668854	0.108085	-0.072175	-0.004171	0.075532
Data512	0.62094	0.090028	-0.050253	-0.006307	0.063376
Data513	0.574299	0.102693	-0.054576	-0.028433	0.038911
Data514	0.542662	0.140129	-0.042471	-0.062053	0.020345
Data515	0.54963	0.192976	-0.000814	-0.08423	0.0177
Data516	0.584777	0.230513	0.008749	-0.092571	0.039521
Data517	0.630961	0.242161	-0.004018	-0.093233	0.060883
Data518	0.639048	0.241754	-0.031484	-0.069073	0.059256
Data519	0.633351	0.24684	-0.049134	-0.058239	0.057883
Data520	0.605275	0.243687	-0.036774	-0.067292	0.077923
Data521	0.565499	0.223443	-0.012258	-0.082297	0.097098
Data522	0.530098	0.19028	-0.016581	-0.118003	0.059205
Data523	0.496274	0.143486	-0.05595	-0.15259	-0.019633
Data524	0.503649	0.121258	-0.101371	-0.180514	-0.070293
Data525	0.569212	0.118868	-0.127311	-0.207574	-0.07543
Data526	0.659139	0.127006	-0.107322	-0.230564	-0.053356
Data527	0.752677	0.155591	-0.05361	-0.218357	-0.02121
Data528	0.810915	0.198978	0.029857	-0.219679	0.027263
Data529	0.789146	0.238651	0.12604	-0.268966	0.063223
Data530	0.728211	0.284072	0.2268	-0.345108	0.073955
Data531	0.668905	0.30457	0.290023	-0.411485	0.068818
Data532	0.610259	0.308283	0.300806	-0.441189	0.063732
Data533	0.570789	0.296127	0.223392	-0.417843	0.064902
Data534	0.569619	0.276188	0.107881	-0.386308	0.071361
Data535	0.618041	0.237583	-0.000051	-0.347194	0.063935
Data536	0.681722	0.18204	-0.05656	-0.320999	0.064444
Data537	0.733603	0.12782	-0.047913	-0.315201	0.040182
Data538	0.735434	0.087231	-0.006205	-0.310775	0.00117
Data539	0.706747	0.060324	0.028992	-0.287683	-0.016073
Data540	0.665853	0.051321	0.046133	-0.249638	-0.010986
Data541	0.617634	0.088045	0.016429	-0.218865	0.009003
Data542	0.571145	0.151878	-0.043234	-0.197452	0.053915
Data543	0.528013	0.196841	-0.068564	-0.192569	0.072684
Data544	0.510923	0.201419	-0.072328	-0.220137	0.035757
Data545	0.538542	0.168714	-0.081585	-0.232344	-0.005951
Data546	0.568246	0.141553	-0.125429	-0.220645	-0.031434
Data547	0.565499	0.154065	-0.162407	-0.191602	-0.034841
Data548	0.548562	0.199486	-0.177869	-0.18321	-0.029297
Data549	0.487627	0.242924	-0.234328	-0.206302	-0.019277
Data550	0.426083	0.251164	-0.27156	-0.241093	0.018107
Data551	0.360571	0.258132	-0.290735	-0.275883	0.052898
Data552	0.301417	0.243839	-0.301315	-0.284988	0.092724
Data553	0.289209	0.187483	-0.286514	-0.271865	0.124819
Data554	0.305638	0.138908	-0.279698	-0.248976	0.117698
Data555	0.336105	0.135856	-0.292058	-0.216119	0.071819
Data556	0.370082	0.149996	-0.33107	-0.201724	0.022278
Data557	0.364792	0.162865	-0.361486	-0.191145	-0.009715
Data558	0.342412	0.171664	-0.358231	-0.157626	-0.011139
Data559	0.315862	0.190178	-0.309606	-0.085603	0.012258
Data560	0.293634	0.237278	-0.257877	-0.047354	0.032146
Data561	0.251113	0.301162	-0.225427	-0.050507	0.039979
Data562	0.219476	0.328069	-0.166629	-0.075837	0.024821
Data563	0.224511	0.331833	-0.144401	-0.154828	0.002289
Data564	0.268406	0.309453	-0.14903	-0.227258	-0.007935
Data565	0.307774	0.295109	-0.164085	-0.270797	-0.026195
Data566	0.3505	0.29277	-0.260065	-0.291396	-0.066428
Data567	0.369574	0.269627	-0.356807	-0.277562	-0.108899
Data568	0.33224	0.237329	-0.41769	-0.238092	-0.139925
Data569	0.289209	0.207319	-0.400041	-0.184329	-0.114697
Data570	0.22446	0.214186	-0.300298	-0.162153	-0.086519
Data571	0.166222	0.220849	-0.165001	-0.175021	-0.096539
Data572	0.126548	0.22446	-0.082399	-0.220239	-0.113324
Data573	0.148114	0.261184	-0.099438	-0.267745	-0.113069
Data574	0.246433	0.322474	-0.20264	-0.286361	-0.11663
Data575	0.338445	0.404211	-0.271153	-0.278121	-0.110424
Data576	0.335851	0.474556	-0.243432	-0.269678	-0.103812
Data577	0.296228	0.522621	-0.168205	-0.299738	-0.109763
Data578	0.262048	0.535439	-0.085908	-0.349737	-0.12136
Data579	0.241855	0.519977	-0.035757	-0.404568	-0.128939
Data580	0.216424	0.519621	-0.011241	-0.442461	-0.129956
Data581	0.184685	0.530912	0.015869	-0.440528	-0.124259
Data582	0.16022	0.516925	0.023143	-0.399685	-0.116528
Data583	0.17792	0.489916	-0.025839	-0.369828	-0.105898
Data584	0.210269	0.449531	-0.112968	-0.370591	-0.098522
Data585	0.216424	0.404771	-0.215712	-0.398973	-0.097709
Data586	0.194502	0.365962	-0.289921	-0.418402	-0.096081
Data587	0.142112	0.363063	-0.335698	-0.406246	-0.083569
Data588	0.085959	0.408128	-0.320389	-0.391648	-0.055085
Data589	0.053051	0.449226	-0.252232	-0.373439	0.004171
Data590	0.022939	0.446733	-0.211846	-0.378169	0.050558
Data591	-0.023906	0.409145	-0.188245	-0.392004	0.041352
Data592	-0.070192	0.360927	-0.170138	-0.402991	0.006561
Data593	-0.065359	0.331324	-0.176445	-0.405127	-0.033824
Data594	-0.033061	0.330409	-0.207167	-0.418402	-0.08423
Data595	-0.025228	0.321253	-0.274408	-0.397243	-0.148267
Data596	-0.041098	0.30101	-0.326696	-0.370438	-0.201673
Data597	-0.059663	0.269627	-0.357214	-0.38173	-0.230869
Data598	-0.099235	0.229394	-0.367793	-0.398973	-0.243127
Data599	-0.135246	0.174767	-0.336614	-0.405737	-0.238092
Data600	-0.14552	0.139264	-0.338954	-0.425981	-0.223138
Data601	-0.137535	0.132296	-0.342006	-0.441342	-0.203148
Data602	-0.117291	0.165306	-0.354467	-0.429389	-0.193637
Data603	-0.089672	0.208743	-0.432237	-0.419827	-0.210829
Data604	-0.064037	0.24506	-0.466061	-0.436459	-0.216983
Data605	-0.08189	0.277867	-0.488899	-0.456346	-0.212456
Data606	-0.133313	0.301976	-0.532896	-0.453854	-0.22563
Data607	-0.215661	0.324661	-0.547697	-0.450701	-0.233565
Data608	-0.285039	0.354874	-0.575519	-0.440833	-0.232344
Data609	-0.317032	0.368658	-0.585082	-0.393784	-0.225834
Data610	-0.319015	0.350195	-0.574299	-0.337682	-0.216373
Data611	-0.310775	0.340581	-0.566466	-0.327662	-0.210422
Data612	-0.281427	0.327866	-0.549579	-0.349076	-0.210524
Data613	-0.252079	0.297856	-0.542611	-0.385189	-0.207167
Data614	-0.252995	0.277562	-0.546019	-0.414079	-0.218713
Data615	-0.264337	0.278681	-0.573536	-0.391547	-0.239567
Data616	-0.291396	0.284174	-0.582742	-0.3564	-0.246382
Data617	-0.320643	0.276036	-0.565092	-0.331884	-0.231327
Data618	-0.371761	0.284072	-0.560616	-0.331375	-0.210066
Data619	-0.4536	0.301925	-0.519417	-0.358384	-0.214389
Data620	-0.523079	0.343328	-0.464739	-0.400702	-0.252842
Data621	-0.555021	0.404924	-0.394547	-0.432898	-0.275832
Data622	-0.546171	0.450904	-0.355077	-0.422726	-0.27451
Data623	-0.531014	0.469571	-0.359401	-0.407416	-0.234735
Data624	-0.515653	0.467689	-0.377152	-0.397447	-0.208286
Data625	-0.526436	0.460772	-0.413519	-0.398871	-0.204267
Data626	-0.549325	0.450141	-0.436561	-0.426184	-0.202284
Data627	-0.572824	0.433	-0.43122	-0.427609	-0.184278
Data628	-0.600799	0.425167	-0.39114	-0.449378	-0.177412
Data629	-0.653442	0.400295	-0.337377	-0.507668	-0.210168
Data630	-0.705781	0.404415	-0.349584	-0.546171	-0.251367
Data631	-0.70517	0.426744	-0.354416	-0.564584	-0.284225
Data632	-0.64627	0.444546	-0.332189	-0.55314	-0.296432
Data633	-0.563821	0.466112	-0.287989	-0.532692	-0.288243
Data634	-0.491646	0.492612	-0.204522	-0.530658	-0.250451
Data635	-0.448157	0.521859	-0.127108	-0.556039	-0.183413
Data636	-0.478218	0.530505	-0.067089	-0.602579	-0.157219
Data637	-0.52079	0.531675	-0.025177	-0.6657	-0.158083
Data638	-0.572315	0.523181	-0.048168	-0.710664	-0.153964
Data639	-0.659444	0.511177	-0.1502	-0.708731	-0.174055
