# Supplementary material for: Integration of MRI and somatosensory evoked potentials facilitate diagnosis of spinal cord compression
Source: Sci Rep. 2023 May 15;13:7861. doi: 10.1038/s41598-023-34832-2 (PMC10185544; doi:10.1038/s41598-023-34832-2)
Supplement: Supplementary file 3 — Supplementary Information 3. [file 41598_2023_34832_MOESM3_ESM.zip › Preoperative SSEP data/spinal cord compression group/6123978_2/6123978_2_Lt Tibial SEP_Cz'-Fpz_201220_110734.csv]

Index	1	2	3	4	5	6	7
Name	Cz'-Fpz	Cz'-Fpz	Cz'-Fpz	Cz'-Fpz	Cz'-Fpz	Cz'-Fpz	Cz'-Fpz
Time	2.01712E+13	2.01712E+13	2.01712E+13	2.01712E+13	2.01712E+13	2.01712E+13	2.01712E+13
Highcut	500	500	500	500	500	500	500
Lowcut	10	10	10	10	10	10	10
Period	0.000156	0.000156	0.000156	0.000156	0.000156	0.000156	0.000156
Averages	120	120	120	120	120	120	120
Int (mA)	17/16.7mA	17/16.7mA	17/16.7mA	17/16.7mA	17/16.7mA	20/19.6mA	20/20mA
Pulse Width (�gs)	200�s	200�s	200�s	200�s	200�s	200�s	200�s
Rep Rate (Hz)	3.11Hz	3.11Hz	3.11Hz	3.11Hz	3.11Hz	3.11Hz	3.11Hz
Data0	-0.115865	-0.292664	0.321782	-0.209249	0.00885	0.728505	-0.487213
Data1	-0.669861	-1.205546	0.067876	-0.461884	-0.362651	0.431773	-0.877533
Data2	-1.535085	-1.717834	-0.397771	-0.873667	-0.620015	-0.040283	-1.519419
Data3	-0.595907	-0.739237	0.129166	-0.332336	0.068563	0.618795	-0.798798
Data4	0.096334	-0.19694	0.640742	0.170593	0.607452	1.21933	-0.077108
Data5	0.339508	0.055949	0.78036	0.289764	0.726115	1.364543	0.145009
Data6	0.384165	0.134786	0.730565	0.225932	0.641912	1.274567	0.09669
Data7	0.325114	0.125427	0.605367	0.090383	0.488586	1.087545	-0.059713
Data8	0.23702	0.065002	0.466359	-0.041351	0.330378	0.898997	-0.23229
Data9	0.149638	0.006104	0.360336	-0.142975	0.207647	0.737966	-0.375621
Data10	0.078227	-0.035095	0.293935	-0.21403	0.135523	0.630391	-0.480957
Data11	0.020955	-0.067139	0.255356	-0.260213	0.100225	0.572968	-0.550639
Data12	-0.01002	-0.099284	0.238164	-0.287374	0.081838	0.541534	-0.579783
Data13	-0.016022	-0.108337	0.227305	-0.305176	0.077718	0.521952	-0.587514
Data14	-0.025533	-0.110067	0.223414	-0.308889	0.082982	0.533346	-0.582581
Data15	-0.029958	-0.110575	0.237401	-0.299784	0.096792	0.554301	-0.584208
Data16	-0.032145	-0.114441	0.246811	-0.29246	0.118179	0.573018	-0.592295
Data17	-0.037028	-0.118713	0.240809	-0.286814	0.127538	0.581868	-0.610708
Data18	-0.035756	-0.121765	0.237935	-0.278117	0.127385	0.582377	-0.607351
Data19	-0.043742	-0.128072	0.232544	-0.266622	0.134354	0.586904	-0.605418
Data20	-0.058339	-0.144145	0.227687	-0.269012	0.137482	0.591939	-0.598755
Data21	-0.07843	-0.161641	0.215658	-0.27242	0.143153	0.593109	-0.597941
Data22	-0.085907	-0.181783	0.209351	-0.271352	0.158081	0.59845	-0.61142
Data23	-0.087891	-0.196737	0.216471	-0.262349	0.173467	0.595042	-0.619558
Data24	-0.079803	-0.207316	0.225779	-0.263214	0.180079	0.594889	-0.615133
Data25	-0.079091	-0.210571	0.230942	-0.279795	0.169398	0.601044	-0.612895
Data26	-0.09903	-0.206095	0.228017	-0.293884	0.165838	0.596364	-0.602875
Data27	-0.124715	-0.215047	0.224075	-0.298615	0.152715	0.582682	-0.578206
Data28	-0.13387	-0.216064	0.21932	-0.296733	0.136744	0.572968	-0.560354
Data29	-0.141958	-0.217183	0.209859	-0.304667	0.136134	0.570424	-0.552826
Data30	-0.156708	-0.21464	0.193863	-0.328369	0.146917	0.575663	-0.546672
Data31	-0.16037	-0.223389	0.16716	-0.356496	0.161082	0.566152	-0.552063
Data32	-0.157216	-0.229289	0.145493	-0.375315	0.159098	0.540263	-0.576681
Data33	-0.152435	-0.218099	0.130742	-0.383606	0.151774	0.512238	-0.608368
Data34	-0.150553	-0.205994	0.119629	-0.403086	0.150579	0.502879	-0.62205
Data35	-0.145925	-0.214437	0.114619	-0.414378	0.16126	0.500488	-0.619405
Data36	-0.144501	-0.235392	0.10526	-0.404104	0.164897	0.502675	-0.622253
Data37	-0.151876	-0.256144	0.109024	-0.396118	0.16215	0.499471	-0.625712
Data38	-0.161794	-0.267944	0.106659	-0.398966	0.153249	0.488942	-0.61676
Data39	-0.175323	-0.259603	0.106812	-0.40329	0.143941	0.467478	-0.596008
Data40	-0.20401	-0.244446	0.098521	-0.398509	0.136414	0.44515	-0.585276
Data41	-0.224965	-0.233663	0.078939	-0.399933	0.12586	0.428467	-0.585327
Data42	-0.25355	-0.227763	0.060654	-0.389964	0.113525	0.417938	-0.592244
Data43	-0.283457	-0.21698	0.050913	-0.384623	0.107651	0.418447	-0.594533
Data44	-0.29541	-0.209656	0.046082	-0.384928	0.10554	0.433655	-0.600281
Data45	-0.296071	-0.210673	0.045675	-0.39861	0.107346	0.454152	-0.607503
Data46	-0.295868	-0.216777	0.049718	-0.40034	0.111008	0.464376	-0.614675
Data47	-0.288747	-0.222371	0.052516	-0.400035	0.117569	0.460052	-0.623627
Data48	-0.289307	-0.227661	0.044098	-0.402374	0.124563	0.437775	-0.626017
Data49	-0.293325	-0.223083	0.022125	-0.407969	0.128403	0.417226	-0.618134
Data50	-0.311178	-0.217082	0.00946	-0.407104	0.138168	0.390676	-0.601451
Data51	-0.329539	-0.210876	0.003789	-0.413666	0.140661	0.371552	-0.594432
Data52	-0.332031	-0.209045	0.004603	-0.446421	0.139796	0.359751	-0.605265
Data53	-0.341949	-0.206401	0.008062	-0.464172	0.127614	0.351969	-0.603383
Data54	-0.35965	-0.205688	0.007706	-0.462748	0.105616	0.348206	-0.610504
Data55	-0.372314	-0.2005	0.006383	-0.460256	0.100835	0.349325	-0.613505
Data56	-0.372314	-0.201111	0.000636	-0.446421	0.103633	0.34083	-0.607554
Data57	-0.384979	-0.209656	-0.006231	-0.437673	0.112305	0.329183	-0.598297
Data58	-0.407359	-0.21698	-0.017955	-0.436198	0.115204	0.318756	-0.590108
Data59	-0.415192	-0.212911	-0.036799	-0.435791	0.115382	0.302226	-0.585378
Data60	-0.411326	-0.22939	-0.049667	-0.433197	0.119273	0.29246	-0.562388
Data61	-0.419057	-0.249939	-0.056025	-0.442301	0.119095	0.277252	-0.548299
Data62	-0.428874	-0.265401	-0.058289	-0.451813	0.120799	0.254618	-0.554047
Data63	-0.434011	-0.278015	-0.057373	-0.456441	0.10994	0.23229	-0.560506
Data64	-0.431824	-0.284831	-0.053024	-0.461222	0.098114	0.217997	-0.567067
Data65	-0.434875	-0.280151	-0.044276	-0.467478	0.093486	0.207672	-0.575867
Data66	-0.440572	-0.28595	-0.029729	-0.466461	0.101954	0.209859	-0.588888
Data67	-0.453339	-0.299377	-0.03034	-0.471751	0.117569	0.219218	-0.60023
Data68	-0.478973	-0.309143	-0.057958	-0.488586	0.121002	0.231832	-0.619202
Data69	-0.486959	-0.313822	-0.080363	-0.500539	0.117696	0.230713	-0.630239
Data70	-0.479024	-0.314331	-0.096283	-0.510152	0.109787	0.227	-0.634867
Data71	-0.476685	-0.311584	-0.114644	-0.514323	0.107193	0.228119	-0.612946
Data72	-0.484365	-0.291341	-0.120468	-0.522003	0.105972	0.227915	-0.590922
Data73	-0.500336	-0.28422	-0.125605	-0.53009	0.110855	0.214488	-0.575256
Data74	-0.510203	-0.270386	-0.146077	-0.524241	0.10704	0.1975	-0.57017
Data75	-0.521749	-0.263163	-0.154546	-0.526937	0.101573	0.184123	-0.574239
Data76	-0.537516	-0.262655	-0.151571	-0.534007	0.098394	0.174917	-0.577494
Data77	-0.552724	-0.2712	-0.17156	-0.542247	0.096614	0.16805	-0.57368
Data78	-0.575663	-0.27771	-0.190125	-0.550232	0.082575	0.148214	-0.575053
Data79	-0.593211	-0.285543	-0.192973	-0.550537	0.064494	0.129954	-0.578461
Data80	-0.600637	-0.292664	-0.199788	-0.556946	0.044785	0.116374	-0.592448
Data81	-0.590871	-0.302938	-0.205765	-0.578054	0.04069	0.117544	-0.612335
Data82	-0.580495	-0.316162	-0.20752	-0.594737	0.036621	0.109914	-0.614929
Data83	-0.560862	-0.336507	-0.197881	-0.596364	0.028788	0.08845	-0.609385
Data84	-0.547638	-0.349223	-0.186234	-0.583598	0.027466	0.061442	-0.601501
Data85	-0.560608	-0.347799	-0.171127	-0.563405	0.024872	0.04954	-0.58314
Data86	-0.572662	-0.347493	-0.159988	-0.541789	0.036112	0.049947	-0.573374
Data87	-0.574137	-0.357666	-0.157598	-0.528412	0.052821	0.049744	-0.58314
Data88	-0.573324	-0.364787	-0.164439	-0.523275	0.067393	0.041351	-0.598297
Data89	-0.57368	-0.380046	-0.198186	-0.527191	0.086085	0.023244	-0.594838
Data90	-0.576477	-0.391439	-0.225601	-0.539754	0.097402	0.015615	-0.595398
Data91	-0.572968	-0.403035	-0.249252	-0.558268	0.091095	0.016022	-0.5955
Data92	-0.563456	-0.413615	-0.265121	-0.565542	0.079015	0.005646	-0.588938
Data93	-0.545959	-0.410156	-0.261688	-0.557556	0.054626	0.01002	-0.582377
Data94	-0.537974	-0.41158	-0.244497	-0.548452	0.032323	0.021108	-0.589142
Data95	-0.520121	-0.420532	-0.2285	-0.549316	0.023397	0.033417	-0.596771
Data96	-0.507406	-0.419617	-0.233841	-0.557454	0.028763	0.036672	-0.600535
Data97	-0.49469	-0.428569	-0.23435	-0.560557	0.04214	0.038452	-0.60791
Data98	-0.492961	-0.423177	-0.234197	-0.564423	0.063934	0.033213	-0.61437
Data99	-0.49764	-0.421651	-0.231374	-0.56722	0.083491	0.020091	-0.629628
Data100	-0.50176	-0.407613	-0.222092	-0.558268	0.089188	0.008698	-0.632884
Data101	-0.512746	-0.40151	-0.199458	-0.560506	0.081304	-0.000254	-0.621897
Data102	-0.525614	-0.402323	-0.182521	-0.569102	0.07103	-0.014496	-0.614217
Data103	-0.521952	-0.391947	-0.178986	-0.586294	0.058645	-0.025787	-0.615336
Data104	-0.524801	-0.384928	-0.187912	-0.604146	0.060094	-0.025279	-0.611471
Data105	-0.533346	-0.374044	-0.184504	-0.625559	0.06719	-0.013326	-0.605164
Data106	-0.546875	-0.368042	-0.172246	-0.626882	0.069173	-0.015411	-0.602417
Data107	-0.532684	-0.362345	-0.148646	-0.621847	0.06518	-0.014292	-0.59377
Data108	-0.520325	-0.352987	-0.131505	-0.605469	0.05338	-0.012512	-0.590108
Data109	-0.515951	-0.346883	-0.131327	-0.584564	0.048319	-0.032603	-0.589803
Data110	-0.522461	-0.336914	-0.132726	-0.575104	0.043259	-0.057119	-0.58492
Data111	-0.520274	-0.338542	-0.115534	-0.562795	0.043513	-0.07192	-0.584259
Data112	-0.515086	-0.348206	-0.100581	-0.553436	0.044581	-0.072886	-0.576935
Data113	-0.508626	-0.355428	-0.089544	-0.547384	0.049845	-0.065867	-0.567729
Data114	-0.495707	-0.360311	-0.089162	-0.53594	0.04954	-0.063324	-0.555471
Data115	-0.477142	-0.374044	-0.09463	-0.534668	0.064316	-0.072479	-0.543569
Data116	-0.464274	-0.397237	-0.113576	-0.540924	0.05722	-0.082092	-0.543518
Data117	-0.456136	-0.414124	-0.124766	-0.553335	0.027491	-0.087229	-0.550028
Data118	-0.44988	-0.424703	-0.132879	-0.56778	0.007248	-0.091044	-0.557251
Data119	-0.447591	-0.425618	-0.139542	-0.563456	0.00857	-0.098114	-0.560354
Data120	-0.456085	-0.416056	-0.151189	-0.544434	0.019023	-0.092621	-0.564524
Data121	-0.469869	-0.408529	-0.158488	-0.515035	0.036316	-0.095876	-0.571086
Data122	-0.470479	-0.408122	-0.156988	-0.500641	0.048726	-0.102183	-0.567525
Data123	-0.469411	-0.415955	-0.151978	-0.499878	0.048294	-0.107625	-0.560862
Data124	-0.457255	-0.429789	-0.13265	-0.496979	0.038401	-0.110067	-0.550639
Data125	-0.446981	-0.443319	-0.129038	-0.489604	0.043411	-0.117289	-0.539856
Data126	-0.432739	-0.457764	-0.121918	-0.476278	0.051829	-0.12085	-0.519358
Data127	-0.421499	-0.467834	-0.102743	-0.455729	0.051015	-0.12792	-0.502472
Data128	-0.427094	-0.466003	-0.087611	-0.449117	0.053075	-0.131734	-0.494283
Data129	-0.434977	-0.461222	-0.074005	-0.444336	0.0413	-0.135295	-0.487213
Data130	-0.447032	-0.461121	-0.055033	-0.44164	0.030289	-0.138397	-0.481618
Data131	-0.446777	-0.455221	-0.04125	-0.436554	0.035121	-0.131276	-0.464427
Data132	-0.447184	-0.449117	-0.039342	-0.428772	0.038732	-0.128835	-0.450592
Data133	-0.448303	-0.448405	-0.05043	-0.435994	0.050151	-0.129038	-0.444132
Data134	-0.45461	-0.442708	-0.061188	-0.443217	0.059992	-0.139008	-0.443064
Data135	-0.453033	-0.4481	-0.060043	-0.450389	0.05689	-0.151825	-0.437266
Data136	-0.44103	-0.442708	-0.051041	-0.455424	0.054881	-0.173136	-0.425364
Data137	-0.430145	-0.443929	-0.053024	-0.456797	0.054881	-0.188293	-0.425059
Data138	-0.430094	-0.442505	-0.058695	-0.464122	0.046895	-0.196584	-0.425212
Data139	-0.434875	-0.447896	-0.058873	-0.463359	0.037155	-0.210775	-0.428874
Data140	-0.438385	-0.451864	-0.046539	-0.45934	0.042623	-0.226746	-0.442708
Data141	-0.437368	-0.464478	-0.035934	-0.452932	0.058543	-0.229797	-0.447998
Data142	-0.431213	-0.472107	-0.029958	-0.447947	0.054092	-0.233205	-0.44693
Data143	-0.434977	-0.4776	-0.028483	-0.452067	0.049006	-0.237071	-0.433299
Data144	-0.460052	-0.482992	-0.037893	-0.441488	0.040232	-0.246073	-0.407257
Data145	-0.463969	-0.492249	-0.046946	-0.42333	0.03685	-0.252787	-0.382182
Data146	-0.457204	-0.492045	-0.046972	-0.397695	0.039597	-0.247345	-0.345866
Data147	-0.444692	-0.485942	-0.034485	-0.38798	0.037638	-0.248617	-0.31484
Data148	-0.443624	-0.474447	-0.036748	-0.381622	0.033035	-0.258026	-0.292511
Data149	-0.438538	-0.45166	-0.035604	-0.382945	0.029399	-0.276693	-0.28773
Data150	-0.433706	-0.428263	-0.036265	-0.387065	0.022456	-0.30187	-0.293833
Data151	-0.428975	-0.411174	-0.03039	-0.398814	0.012868	-0.323283	-0.302073
Data152	-0.423889	-0.42216	-0.016937	-0.410563	0.006002	-0.33961	-0.296783
Data153	-0.413106	-0.437113	-0.014216	-0.425771	0.008443	-0.356801	-0.283915
Data154	-0.407664	-0.440674	-0.02388	-0.438487	0.0118	-0.38208	-0.281321
Data155	-0.428721	-0.444743	-0.024618	-0.447896	0.018183	-0.379791	-0.273946
Data156	-0.450948	-0.444946	-0.027517	-0.440674	0.018209	-0.363515	-0.252279
Data157	-0.441132	-0.439555	-0.037994	-0.418803	0.012894	-0.344899	-0.238088
Data158	-0.429942	-0.425313	-0.042826	-0.391795	0.011826	-0.332336	-0.238597
Data159	-0.407918	-0.405579	-0.03067	-0.36911	0.003891	-0.316569	-0.242157
Data160	-0.38208	-0.405172	-0.011622	-0.365143	0.004883	-0.314687	-0.251312
Data161	-0.366211	-0.412598	0.003993	-0.376027	0.019048	-0.317179	-0.244853
Data162	-0.345205	-0.411072	0.019353	-0.388438	0.033925	-0.311534	-0.22817
Data163	-0.341136	-0.400187	0.024338	-0.392049	0.032552	-0.320994	-0.213216
Data164	-0.347137	-0.391439	0.015132	-0.395457	0.017471	-0.342306	-0.206655
Data165	-0.357768	-0.381877	-0.002492	-0.399882	0.005824	-0.362803	-0.211029
Data166	-0.367839	-0.378011	-0.010529	-0.401917	-0.003764	-0.374247	-0.213928
Data167	-0.370992	-0.360514	-0.008138	-0.394592	-0.0044	-0.39327	-0.201009
Data168	-0.373586	-0.327861	0.01091	-0.392558	0.008672	-0.413361	-0.197906
Data169	-0.374349	-0.290222	0.028966	-0.399882	0.022964	-0.423126	-0.190633
Data170	-0.365346	-0.262349	0.040741	-0.413717	0.026093	-0.433858	-0.173238
Data171	-0.364532	-0.24587	0.05249	-0.40568	0.016988	-0.435282	-0.157776
Data172	-0.363973	-0.235189	0.067215	-0.374858	-0.005086	-0.438283	-0.136566
Data173	-0.364431	-0.226034	0.072861	-0.35375	-0.024083	-0.430654	-0.123291
Data174	-0.350647	-0.216777	0.055593	-0.337016	-0.016505	-0.408529	-0.11734
Data175	-0.342255	-0.213521	0.032171	-0.328064	-0.006154	-0.384369	-0.111186
Data176	-0.338338	-0.212809	0.021744	-0.315552	-0.000153	-0.38269	-0.114492
Data177	-0.328369	-0.212301	0.035858	-0.316722	0.001907	-0.392354	-0.112661
Data178	-0.323893	-0.207723	0.050863	-0.320079	0.00323	-0.39149	-0.106455
Data179	-0.319265	-0.197347	0.063273	-0.331319	0.009715	-0.409139	-0.092926
Data180	-0.309397	-0.181986	0.072352	-0.342814	0.004501	-0.434519	-0.078074
Data181	-0.298665	-0.160319	0.099004	-0.345306	0.003688	-0.460459	-0.067139
Data182	-0.301158	-0.132446	0.118764	-0.35085	0.011927	-0.468801	-0.063375
Data183	-0.305532	-0.10732	0.125783	-0.361125	0.026652	-0.473073	-0.058085
Data184	-0.3302	-0.087585	0.132548	-0.34785	0.032501	-0.479177	-0.047607
Data185	-0.355682	-0.08077	0.144602	-0.325572	0.028865	-0.490723	-0.030874
Data186	-0.363922	-0.084229	0.156504	-0.310618	0.020447	-0.496979	-0.024923
Data187	-0.353088	-0.076497	0.163294	-0.300598	0.002187	-0.488993	-0.009918
Data188	-0.346476	-0.069682	0.164617	-0.299072	-0.007985	-0.488993	0.005442
Data189	-0.340729	-0.072734	0.170135	-0.289815	-0.017497	-0.48172	0.006256
Data190	-0.341441	-0.066833	0.174586	-0.295003	-0.019277	-0.476329	0.014496
Data191	-0.34083	-0.048625	0.178146	-0.294189	-0.012919	-0.470886	0.028585
Data192	-0.332438	-0.029195	0.188751	-0.295715	0.012589	-0.45756	0.049845
Data193	-0.330811	-0.021769	0.191778	-0.301005	0.034256	-0.447388	0.066884
Data194	-0.331472	-0.011088	0.184911	-0.295003	0.041453	-0.449117	0.072835
Data195	-0.330455	0.007019	0.173798	-0.283864	0.045293	-0.457611	0.071869
Data196	-0.3361	0.030619	0.178045	-0.278625	0.044556	-0.454	0.067139
Data197	-0.348562	0.048828	0.174026	-0.277557	0.03802	-0.443675	0.066681
Data198	-0.342255	0.058187	0.169754	-0.274251	0.019989	-0.447337	0.066071
Data199	-0.328929	0.058695	0.167338	-0.281016	0.005341	-0.464579	0.07014
Data200	-0.314128	0.069682	0.1769	-0.272624	-0.002187	-0.475922	0.090688
Data201	-0.304718	0.087585	0.181325	-0.254059	-0.008011	-0.463765	0.111033
Data202	-0.304413	0.106405	0.183487	-0.237376	-0.002569	-0.451914	0.125682
Data203	-0.294291	0.119425	0.190608	-0.22878	-0.009435	-0.447337	0.143178
Data204	-0.278168	0.128479	0.20256	-0.227	-0.024363	-0.451914	0.166219
Data205	-0.272675	0.141602	0.212275	-0.229696	-0.025253	-0.450134	0.179596
Data206	-0.280101	0.174967	0.213318	-0.226898	-0.021286	-0.433248	0.185598
Data207	-0.290934	0.204163	0.217209	-0.216777	-0.015691	-0.415904	0.195007
Data208	-0.301514	0.225321	0.227687	-0.191243	-0.019048	-0.406799	0.206197
Data209	-0.299276	0.250854	0.230942	-0.163574	-0.028483	-0.398305	0.200958
Data210	-0.307261	0.278829	0.232137	-0.157166	-0.040207	-0.394847	0.186513
Data211	-0.310974	0.300903	0.22934	-0.150045	-0.057627	-0.389659	0.17334
Data212	-0.295868	0.312602	0.241648	-0.131632	-0.068512	-0.394084	0.177205
Data213	-0.270131	0.312398	0.248032	-0.126902	-0.064494	-0.38798	0.194397
Data214	-0.247599	0.303446	0.249583	-0.129649	-0.064061	-0.382945	0.200704
Data215	-0.232137	0.312602	0.238851	-0.12736	-0.062586	-0.385691	0.202433
Data216	-0.225321	0.33193	0.229238	-0.120239	-0.064596	-0.381419	0.205892
Data217	-0.21637	0.332133	0.218302	-0.104523	-0.061137	-0.377604	0.211182
Data218	-0.218455	0.324402	0.209885	-0.108897	-0.06223	-0.376282	0.210317
Data219	-0.225881	0.317281	0.202052	-0.123444	-0.063807	-0.387166	0.2093
Data220	-0.234884	0.31311	0.203959	-0.144399	-0.058467	-0.385844	0.211589
Data221	-0.245361	0.318298	0.223821	-0.144043	-0.061137	-0.367126	0.203044
Data222	-0.25472	0.318705	0.25032	-0.135142	-0.067342	-0.358836	0.192617
Data223	-0.257772	0.317383	0.268834	-0.131683	-0.076472	-0.35497	0.193583
Data224	-0.251617	0.315857	0.283864	-0.141652	-0.089671	-0.343323	0.202433
Data225	-0.246633	0.316874	0.291926	-0.145976	-0.094681	-0.335795	0.214844
Data226	-0.232646	0.324198	0.300268	-0.136515	-0.101827	-0.325165	0.236206
Data227	-0.211029	0.334981	0.307744	-0.123596	-0.114492	-0.313059	0.241954
Data228	-0.18514	0.349121	0.307592	-0.122121	-0.112991	-0.310771	0.246531
Data229	-0.167643	0.347799	0.314687	-0.126699	-0.10053	-0.319214	0.262451
Data230	-0.157572	0.336914	0.322291	-0.129852	-0.088501	-0.323741	0.261637
Data231	-0.162099	0.31901	0.317968	-0.119019	-0.086466	-0.329488	0.258789
Data232	-0.15803	0.329793	0.319163	-0.102844	-0.079803	-0.316671	0.251973
Data233	-0.153503	0.350138	0.314051	-0.084788	-0.063756	-0.297038	0.251516
Data234	-0.148671	0.362447	0.298564	-0.07604	-0.050227	-0.274455	0.252533
Data235	-0.156657	0.361532	0.291239	-0.072225	-0.039063	-0.263824	0.249837
Data236	-0.161336	0.357768	0.294825	-0.074005	-0.033417	-0.253499	0.238393
Data237	-0.161336	0.360718	0.291875	-0.075887	-0.050329	-0.249379	0.224864
Data238	-0.16744	0.367025	0.273844	-0.073751	-0.065715	-0.242462	0.217641
Data239	-0.178172	0.371704	0.256729	-0.074463	-0.077286	-0.225779	0.212657
Data240	-0.18631	0.369263	0.251134	-0.066172	-0.083872	-0.226542	0.210571
Data241	-0.178375	0.38798	0.258586	-0.045624	-0.082448	-0.233765	0.203145
Data242	-0.162099	0.391947	0.26268	-0.024414	-0.080134	-0.244751	0.205892
Data243	-0.136515	0.394796	0.261815	-0.00473	-0.064316	-0.2388	0.202586
Data244	-0.121511	0.406087	0.274251	-0.006714	-0.052592	-0.228933	0.210978
Data245	-0.101522	0.413615	0.297318	-0.013326	-0.054881	-0.217539	0.220744
Data246	-0.090586	0.403849	0.335515	-0.022227	-0.049362	-0.21759	0.231832
Data247	-0.08194	0.403035	0.359166	-0.02477	-0.022608	-0.199687	0.254161
Data248	-0.077616	0.397746	0.375137	-0.02889	-0.000559	-0.177511	0.269979
Data249	-0.078735	0.374552	0.369975	-0.038452	-0.000254	-0.162404	0.281423
Data250	-0.073853	0.362549	0.362244	-0.039978	-0.01063	-0.149282	0.285645
Data251	-0.063171	0.360616	0.359802	-0.03835	-0.016047	-0.133413	0.300802
Data252	-0.035655	0.365397	0.353165	-0.047099	-0.023142	-0.117086	0.302175
Data253	-0.026703	0.383504	0.333761	-0.055237	-0.04008	-0.105642	0.286509
Data254	-0.035807	0.395711	0.322952	-0.056966	-0.062154	-0.105438	0.270487
Data255	-0.045573	0.398051	0.323563	-0.049795	-0.066655	-0.10615	0.261993
Data256	-0.062002	0.400187	0.328598	-0.043894	-0.063197	-0.101064	0.263723
Data257	-0.075022	0.398865	0.327072	-0.036875	-0.060399	-0.09613	0.264181
Data258	-0.08372	0.384318	0.322978	-0.040334	-0.054423	-0.098572	0.272268
Data259	-0.078176	0.383199	0.334193	-0.040232	-0.050074	-0.099691	0.27593
Data260	-0.058645	0.381775	0.348333	-0.036774	-0.056585	-0.077057	0.268656
Data261	-0.053864	0.388387	0.367177	-0.049795	-0.059891	-0.049286	0.248718
Data262	-0.044149	0.393372	0.391032	-0.071615	-0.055567	-0.032043	0.228017
Data263	-0.036316	0.392761	0.414352	-0.084788	-0.053762	-0.029602	0.219014
Data264	-0.033468	0.39917	0.427068	-0.085958	-0.04715	-0.030416	0.206706
Data265	-0.026449	0.416463	0.423533	-0.092875	-0.045497	-0.033061	0.198669
Data266	-0.020192	0.438741	0.422846	-0.098216	-0.055033	-0.021871	0.20106
Data267	-0.020192	0.452779	0.425593	-0.107066	-0.068105	-0.000051	0.207876
Data268	-0.026703	0.430908	0.428416	-0.110016	-0.069758	0.007019	0.208181
Data269	-0.035095	0.414734	0.42511	-0.112813	-0.083669	0.000916	0.215658
Data270	-0.021159	0.40568	0.419286	-0.109914	-0.103149	-0.00295	0.229441
Data271	-0.010427	0.399068	0.417379	-0.111847	-0.106328	0.006409	0.229645
Data272	0.000509	0.395813	0.408758	-0.097707	-0.103658	0.016479	0.228475
Data273	0.002492	0.394389	0.404129	-0.091095	-0.096334	0.046336	0.216166
Data274	-0.000407	0.39683	0.413488	-0.09552	-0.075429	0.070445	0.200094
Data275	0.00178	0.414225	0.422109	-0.110779	-0.069377	0.106761	0.187124
Data276	-0.012105	0.432536	0.422618	-0.135193	-0.07431	0.136922	0.194804
Data277	-0.018565	0.432943	0.444819	-0.146586	-0.07754	0.157013	0.214539
Data278	-0.023092	0.423075	0.472641	-0.145111	-0.08316	0.178782	0.225576
Data279	-0.012665	0.412191	0.486221	-0.147909	-0.09613	0.195363	0.221812
Data280	0.001678	0.388184	0.488561	-0.168203	-0.09374	0.202535	0.233205
Data281	0.009715	0.354411	0.490901	-0.180155	-0.071615	0.212148	0.241292
Data282	0.008443	0.326538	0.487188	-0.173645	-0.051575	0.225983	0.232697
Data283	0.007019	0.300496	0.494843	-0.163727	-0.047201	0.224864	0.231323
Data284	0.002391	0.276184	0.51506	-0.164642	-0.050532	0.221863	0.24175
Data285	0.006816	0.252075	0.518341	-0.162506	-0.059992	0.235799	0.244191
Data286	0.026245	0.244751	0.519333	-0.171458	-0.065587	0.239156	0.249583
Data287	0.046488	0.239461	0.521545	-0.184631	-0.07253	0.246887	0.258331
Data288	0.058238	0.242716	0.522181	-0.195669	-0.073954	0.265198	0.254924
Data289	0.059764	0.274862	0.518417	-0.192769	-0.07075	0.277252	0.253703
Data290	0.060018	0.299479	0.506668	-0.189107	-0.070826	0.27888	0.259552
Data291	0.059052	0.31545	0.498072	-0.201619	-0.077031	0.271606	0.26708
Data292	0.063985	0.326945	0.488103	-0.218302	-0.080922	0.258738	0.269216
Data293	0.081787	0.327861	0.488892	-0.228628	-0.079981	0.254517	0.26708
Data294	0.095215	0.346375	0.490112	-0.224508	-0.074997	0.261078	0.262756
Data295	0.10732	0.356242	0.491435	-0.226237	-0.07398	0.264028	0.25767
Data296	0.114237	0.337423	0.488281	-0.218252	-0.069555	0.258535	0.26591
Data297	0.111949	0.304667	0.481517	-0.208028	-0.062536	0.246684	0.259196
Data298	0.115407	0.264587	0.475006	-0.210012	-0.056864	0.240529	0.259399
Data299	0.113169	0.236715	0.467606	-0.21642	-0.048218	0.26118	0.262146
Data300	0.100301	0.235494	0.46903	-0.229594	-0.034841	0.292562	0.273794
Data301	0.098724	0.232035	0.473735	-0.232849	-0.01943	0.303904	0.283915
Data302	0.11027	0.232035	0.477753	-0.22761	-0.015945	0.313721	0.288391
Data303	0.116475	0.226847	0.474701	-0.222524	-0.027466	0.329183	0.297139
Data304	0.115611	0.220642	0.466156	-0.207316	-0.049693	0.342255	0.306142
Data305	0.104421	0.198771	0.442123	-0.195872	-0.062764	0.360667	0.315908
Data306	0.101471	0.186361	0.419439	-0.178375	-0.075658	0.368398	0.319468
Data307	0.101217	0.189006	0.409826	-0.169881	-0.084686	0.370076	0.310669
Data308	0.110168	0.202026	0.404612	-0.174561	-0.082372	0.366567	0.28712
Data309	0.115204	0.21759	0.392761	-0.178274	-0.063807	0.357056	0.269826
Data310	0.121053	0.231018	0.374298	-0.172628	-0.052846	0.349782	0.262553
Data311	0.124563	0.232035	0.368093	-0.167796	-0.055847	0.334269	0.254008
Data312	0.133158	0.22054	0.354945	-0.172119	-0.066884	0.324351	0.247803
Data313	0.12853	0.212708	0.335668	-0.190226	-0.07754	0.310364	0.261739
Data314	0.118459	0.197144	0.332514	-0.207163	-0.090688	0.299072	0.276642
Data315	0.113424	0.179138	0.333481	-0.208893	-0.10966	0.292257	0.286051
Data316	0.115306	0.170492	0.325826	-0.211792	-0.110397	0.283407	0.286967
Data317	0.11439	0.167135	0.314306	-0.224864	-0.096741	0.274862	0.287221
Data318	0.119832	0.161641	0.298411	-0.233103	-0.089595	0.273641	0.295105
Data319	0.138194	0.143229	0.280533	-0.233358	-0.089493	0.282644	0.29541
Data320	0.1651	0.129089	0.281296	-0.229034	-0.099665	0.295207	0.283051
Data321	0.182343	0.130107	0.28745	-0.225881	-0.109838	0.290833	0.260824
Data322	0.193329	0.140788	0.279897	-0.221914	-0.119425	0.273539	0.24531
Data323	0.190887	0.159912	0.25795	-0.227153	-0.142492	0.255585	0.234121
Data324	0.187022	0.169678	0.239003	-0.239461	-0.146306	0.238851	0.208944
Data325	0.188293	0.177002	0.223897	-0.24587	-0.136464	0.217896	0.19811
Data326	0.198873	0.182597	0.213648	-0.240326	-0.129166	0.206045	0.196838
Data327	0.190887	0.182088	0.195974	-0.227407	-0.134277	0.207214	0.195872
Data328	0.159403	0.172119	0.185521	-0.216115	-0.131353	0.200144	0.194702
Data329	0.139364	0.154826	0.199738	-0.210215	-0.125682	0.191498	0.184937
Data330	0.129089	0.157267	0.201518	-0.203756	-0.137049	0.17985	0.174713
Data331	0.131683	0.158793	0.199254	-0.185445	-0.150274	0.162354	0.162303
Data332	0.145365	0.155538	0.191167	-0.180359	-0.158819	0.14389	0.157725
Data333	0.143941	0.150146	0.184504	-0.181986	-0.153732	0.11617	0.166423
Data334	0.139058	0.132039	0.181249	-0.173899	-0.14679	0.109406	0.187225
Data335	0.12502	0.124308	0.182393	-0.172984	-0.149307	0.111389	0.192464
Data336	0.100606	0.12146	0.182546	-0.178528	-0.168101	0.121511	0.179749
Data337	0.084279	0.123189	0.178986	-0.175323	-0.181096	0.131378	0.165405
Data338	0.077769	0.115865	0.161184	-0.167948	-0.196991	0.138499	0.161387
Data339	0.074921	0.12146	0.136007	-0.163218	-0.214844	0.13855	0.148163
Data340	0.077718	0.129191	0.116043	-0.159505	-0.235113	0.13209	0.128886
Data341	0.086975	0.133362	0.100174	-0.148468	-0.241979	0.134532	0.131989
Data342	0.086263	0.12736	0.095291	-0.133921	-0.232035	0.13031	0.133108
Data343	0.081838	0.118713	0.085297	-0.122172	-0.224762	0.127207	0.124105
Data344	0.065002	0.122986	0.076599	-0.113678	-0.220922	0.121155	0.125529
Data345	0.048269	0.138652	0.07281	-0.108744	-0.211207	0.112305	0.127106
Data346	0.033162	0.143534	0.05221	-0.110067	-0.195414	0.100352	0.127258
Data347	0.026143	0.137329	0.024592	-0.102488	-0.181452	0.080872	0.119222
Data348	0.019735	0.134786	0.001678	-0.086314	-0.184987	0.074107	0.11734
Data349	0.005341	0.121765	-0.01269	-0.072378	-0.190481	0.063222	0.121918
Data350	-0.006104	0.109762	-0.029755	-0.071615	-0.193481	0.050812	0.122172
Data351	-0.008189	0.099182	-0.033086	-0.064799	-0.196609	0.03006	0.118917
Data352	-0.00768	0.095825	-0.034053	-0.053965	-0.197067	0.010986	0.118459
Data353	0.001221	0.084229	-0.026601	-0.05483	-0.190023	-0.007579	0.119222
Data354	0.015259	0.071818	-0.018946	-0.05722	-0.188853	-0.029297	0.127869
Data355	0.014852	0.058085	-0.014725	-0.054932	-0.199839	-0.033671	0.145925
Data356	0.008392	0.047302	-0.009384	-0.055695	-0.216344	-0.032654	0.164032
Data357	0.012665	0.05483	-0.00707	-0.05661	-0.223567	-0.028839	0.172017
Data358	0.007477	0.072632	-0.004985	-0.061289	-0.212301	-0.024261	0.162252
Data359	-0.011342	0.080261	0.003255	-0.058085	-0.192769	-0.006866	0.147451
Data360	-0.028737	0.098572	0.008316	-0.056051	-0.171509	0.005239	0.12914
Data361	-0.052795	0.121969	-0.000687	-0.039419	-0.177409	-0.004985	0.113881
Data362	-0.064901	0.142822	-0.017141	-0.026906	-0.194194	-0.032756	0.106862
Data363	-0.065155	0.154317	-0.037537	-0.013021	-0.202891	-0.050964	0.093536
Data364	-0.059713	0.152384	-0.053736	0.003764	-0.205282	-0.054576	0.076904
Data365	-0.053304	0.142619	-0.072098	0.034739	-0.215556	-0.049744	0.063324
Data366	-0.06958	0.136414	-0.091451	0.05722	-0.23613	-0.037384	0.071665
Data367	-0.083822	0.134989	-0.098674	0.054677	-0.256246	-0.037587	0.085907
Data368	-0.099538	0.142924	-0.10053	0.045013	-0.257314	-0.04954	0.090841
Data369	-0.11734	0.147807	-0.107346	0.046031	-0.262375	-0.056458	0.085653
Data370	-0.129547	0.140177	-0.117137	0.050659	-0.272268	-0.049998	0.07782
Data371	-0.125326	0.126241	-0.127131	0.059001	-0.273768	-0.046641	0.071716
Data372	-0.127207	0.114644	-0.122477	0.058645	-0.268809	-0.042521	0.062866
Data373	-0.125936	0.10732	-0.110575	0.063273	-0.259603	-0.036825	0.063731
Data374	-0.124868	0.108337	-0.099818	0.066884	-0.251338	-0.031484	0.069885
Data375	-0.131836	0.114441	-0.101929	0.063629	-0.240987	-0.042674	0.076294
Data376	-0.146891	0.117289	-0.103887	0.058492	-0.242132	-0.054118	0.070546
Data377	-0.157522	0.119527	-0.111287	0.058645	-0.259171	-0.066325	0.072123
Data378	-0.151164	0.118103	-0.12853	0.063426	-0.264104	-0.074005	0.095876
Data379	-0.146077	0.115255	-0.145569	0.077922	-0.254288	-0.088603	0.1209
Data380	-0.144501	0.106812	-0.156911	0.095062	-0.243734	-0.10025	0.131327
Data381	-0.146484	0.112	-0.163244	0.106049	-0.250117	-0.112762	0.137177
Data382	-0.132751	0.113932	-0.157623	0.123393	-0.257594	-0.114492	0.137736
Data383	-0.114085	0.129395	-0.152969	0.134837	-0.260773	-0.116781	0.144043
Data384	-0.102285	0.140381	-0.149587	0.13855	-0.253576	-0.126699	0.160878
Data385	-0.10615	0.145874	-0.139923	0.136414	-0.23201	-0.133565	0.175527
Data386	-0.119883	0.151164	-0.130742	0.126851	-0.200933	-0.126902	0.191091
Data387	-0.132039	0.151265	-0.135345	0.114543	-0.179291	-0.12029	0.199738
Data388	-0.137227	0.149231	-0.139999	0.108795	-0.182622	-0.111084	0.203044
Data389	-0.141907	0.133464	-0.138041	0.112152	-0.194194	-0.109558	0.200704
Data390	-0.13682	0.121562	-0.130234	0.11968	-0.197296	-0.108287	0.189311
Data391	-0.125987	0.10732	-0.128555	0.136973	-0.202408	-0.104574	0.178935
Data392	-0.124461	0.097249	-0.131149	0.154978	-0.200399	-0.095774	0.185394
Data393	-0.118561	0.092875	-0.144094	0.152944	-0.199763	-0.078939	0.19399
Data394	-0.109049	0.079549	-0.15892	0.154877	-0.201467	-0.067952	0.207265
Data395	-0.093943	0.066325	-0.171661	0.163218	-0.211461	-0.069377	0.222015
Data396	-0.08138	0.053813	-0.185394	0.175527	-0.220413	-0.077616	0.229645
Data397	-0.089722	0.039368	-0.200831	0.185089	-0.222855	-0.087179	0.234884
Data398	-0.107066	0.012207	-0.207545	0.197042	-0.231883	-0.089976	0.234222
Data399	-0.109507	-0.02238	-0.192642	0.196431	-0.228144	-0.085754	0.246582
Data400	-0.111287	-0.048828	-0.174713	0.20167	-0.228907	-0.071869	0.260162
Data401	-0.104624	-0.074463	-0.151647	0.204315	-0.230128	-0.061442	0.264384
Data402	-0.085042	-0.095011	-0.123393	0.216064	-0.221252	-0.056814	0.26708
Data403	-0.068003	-0.095723	-0.120494	0.226695	-0.205561	-0.059102	0.27771
Data404	-0.062205	-0.080872	-0.121053	0.221863	-0.201136	-0.071259	0.292206
Data405	-0.072988	-0.069784	-0.114822	0.217285	-0.191549	-0.072784	0.307719
Data406	-0.081533	-0.057475	-0.113551	0.217234	-0.186564	-0.07253	0.317841
Data407	-0.081685	-0.053202	-0.134608	0.215708	-0.177053	-0.058695	0.333201
Data408	-0.091298	-0.039469	-0.152842	0.222321	-0.162684	-0.050557	0.353292
Data409	-0.097046	-0.028992	-0.166245	0.222727	-0.147069	-0.047963	0.359701
Data410	-0.08845	-0.033875	-0.180918	0.216115	-0.146103	-0.051066	0.363922
Data411	-0.069936	-0.046285	-0.178604	0.21108	-0.140203	-0.057627	0.374552
Data412	-0.05661	-0.072734	-0.168228	0.221456	-0.130539	-0.059306	0.38269
Data413	-0.05132	-0.079854	-0.163066	0.236359	-0.137126	-0.063426	0.390269
Data414	-0.04303	-0.087891	-0.160751	0.254161	-0.13382	-0.055389	0.390981
Data415	-0.048116	-0.106405	-0.166372	0.271352	-0.118027	-0.047099	0.400391
Data416	-0.042928	-0.112915	-0.164642	0.277456	-0.097783	-0.036926	0.406291
Data417	-0.021515	-0.099894	-0.157852	0.274862	-0.080922	-0.032908	0.425924
Data418	-0.016632	-0.088603	-0.138957	0.275472	-0.072505	-0.034587	0.43513
Data419	-0.021057	-0.078634	-0.141195	0.268758	-0.056127	-0.03301	0.43925
Data420	-0.03184	-0.063375	-0.154826	0.259349	-0.034154	-0.027008	0.444946
Data421	-0.042674	-0.061544	-0.163803	0.256144	-0.019175	-0.01826	0.469004
Data422	-0.033315	-0.058899	-0.157191	0.253245	-0.010757	-0.023448	0.488739
Data423	-0.015818	-0.05778	-0.158437	0.257365	-0.008036	-0.027771	0.492147
Data424	0.004222	-0.06368	-0.153224	0.271556	-0.004145	-0.016836	0.506694
Data425	0.019989	-0.066935	-0.135829	0.296071	0.00384	-0.014242	0.516205
Data426	0.039825	-0.070597	-0.116094	0.318197	0.011648	-0.014394	0.529938
Data427	0.054169	-0.064189	-0.099208	0.330505	0.028509	-0.007222	0.538483
Data428	0.049947	-0.05422	-0.099767	0.339406	0.046539	-0.011139	0.555471
Data429	0.056305	-0.047607	-0.11205	0.336761	0.054118	-0.022736	0.568288
Data430	0.077464	-0.056051	-0.134837	0.331217	0.066376	-0.028737	0.579325
Data431	0.083313	-0.057576	-0.144323	0.324504	0.081736	-0.028941	0.579936
Data432	0.092773	-0.058085	-0.134481	0.31601	0.093384	-0.023651	0.577342
Data433	0.092926	-0.061544	-0.105006	0.295563	0.093053	-0.028788	0.593567
Data434	0.094706	-0.060221	-0.082575	0.271759	0.088069	-0.03006	0.602214
Data435	0.10376	-0.06368	-0.06813	0.254771	0.093867	-0.018412	0.60023
Data436	0.118713	-0.065613	-0.066249	0.250346	0.113754	-0.001984	0.599111
Data437	0.125326	-0.056559	-0.072759	0.252075	0.136337	0.004018	0.608317
Data438	0.128123	-0.047302	-0.077184	0.256907	0.165227	0.01236	0.634054
Data439	0.12914	-0.045878	-0.078379	0.261281	0.192032	0.018107	0.659841
Data440	0.140737	-0.044759	-0.081635	0.277201	0.219828	0.028585	0.676219
Data441	0.153453	-0.037638	-0.091934	0.288747	0.239588	0.037333	0.691427
Data442	0.15508	-0.01241	-0.106379	0.298055	0.242945	0.039571	0.705363
Data443	0.161031	-0.004781	-0.126699	0.293427	0.234629	0.032298	0.710195
Data444	0.181376	-0.00234	-0.139542	0.297546	0.252864	0.026296	0.711365
Data445	0.197093	-0.003662	-0.13682	0.289307	0.268097	0.012258	0.706889
Data446	0.214488	-0.009257	-0.126877	0.27832	0.278447	0.015615	0.708313
Data447	0.236664	-0.016276	-0.105896	0.271149	0.298284	0.031281	0.714773
Data448	0.251973	-0.013123	-0.091044	0.267029	0.313466	0.049693	0.720215
Data449	0.252736	0.004781	-0.083084	0.273743	0.323563	0.067698	0.722555
Data450	0.268809	0.031128	-0.077133	0.275879	0.339737	0.068665	0.732473
Data451	0.285492	0.059814	-0.075811	0.284119	0.35731	0.071259	0.74707
Data452	0.304209	0.085653	-0.070114	0.293376	0.358607	0.086212	0.771993
Data453	0.314026	0.095927	-0.066833	0.302429	0.344035	0.098012	0.787862
Data454	0.314077	0.098165	-0.068283	0.309957	0.336634	0.103353	0.78598
Data455	0.305684	0.095927	-0.081304	0.305786	0.333837	0.094808	0.779266
Data456	0.296987	0.078532	-0.098139	0.293884	0.340652	0.088501	0.760345
Data457	0.280101	0.04364	-0.092341	0.281016	0.359548	0.081228	0.757345
Data458	0.2771	0.015971	-0.098801	0.284322	0.37056	0.06368	0.760193
Data459	0.283712	0.011393	-0.107015	0.291595	0.388438	0.054525	0.75648
Data460	0.299937	0.024923	-0.108439	0.297597	0.409215	0.047404	0.756938
Data461	0.308278	0.040487	-0.105794	0.300293	0.43073	0.047709	0.772807
Data462	0.318146	0.032756	-0.097809	0.309957	0.449397	0.043488	0.789642
Data463	0.323842	0.024618	-0.080795	0.325724	0.458221	0.041656	0.791931
Data464	0.343882	0.014648	-0.073954	0.336304	0.459849	0.036062	0.785116
Data465	0.361888	0.000814	-0.086187	0.337931	0.46903	0.042979	0.775045
Data466	0.373586	0.00234	-0.093257	0.33315	0.478414	0.045929	0.778046
Data467	0.389811	0.001831	-0.09374	0.346324	0.489909	0.057678	0.783386
Data468	0.401001	0.011088	-0.10114	0.366465	0.505473	0.057882	0.782471
Data469	0.404968	0.022685	-0.10404	0.362549	0.517476	0.061798	0.781962
Data470	0.394592	0.034688	-0.106125	0.362701	0.529505	0.075073	0.777791
Data471	0.388947	0.037638	-0.124003	0.3626	0.526683	0.070394	0.769806
Data472	0.38859	0.042419	-0.150325	0.368347	0.528386	0.06719	0.774028
Data473	0.385539	0.046285	-0.161997	0.365906	0.532125	0.059814	0.783946
Data474	0.381521	0.044454	-0.160065	0.370076	0.53271	0.058543	0.789642
Data475	0.373179	0.046387	-0.151494	0.378062	0.540619	0.059306	0.799255
Data476	0.37796	0.034993	-0.145798	0.387472	0.546087	0.059408	0.804494
Data477	0.384013	0.021464	-0.137507	0.39566	0.547511	0.052185	0.794525
Data478	0.38681	0.009766	-0.119654	0.401917	0.549393	0.054983	0.785726
Data479	0.389913	-0.000203	-0.112991	0.40919	0.562388	0.064748	0.784912
Data480	0.388794	-0.009766	-0.100784	0.418905	0.575714	0.067902	0.787862
Data481	0.397339	-0.005086	-0.094223	0.419464	0.584284	0.05249	0.788727
Data482	0.412089	-0.0059	-0.092036	0.410004	0.586294	0.042979	0.775401
Data483	0.437571	-0.005086	-0.104955	0.406087	0.588506	0.035807	0.762278
Data484	0.458069	-0.010173	-0.132599	0.420787	0.591965	0.037994	0.748596
Data485	0.469462	-0.016378	-0.170314	0.429077	0.583649	0.051219	0.735931
Data486	0.47526	-0.013733	-0.198364	0.441284	0.576579	0.058289	0.72642
Data487	0.47521	0.001526	-0.214437	0.449575	0.569382	0.059713	0.713298
Data488	0.473735	0.015869	-0.230331	0.457001	0.562948	0.055593	0.695953
Data489	0.475006	0.028687	-0.237147	0.468648	0.5513	0.054474	0.683746
Data490	0.480906	0.024211	-0.238927	0.474548	0.534236	0.054423	0.670013
Data491	0.493978	0.017904	-0.22789	0.487925	0.527802	0.054474	0.662537
Data492	0.497182	0.008138	-0.22522	0.497843	0.524038	0.050557	0.660197
Data493	0.482534	-0.00356	-0.216395	0.506439	0.517349	0.054626	0.656789
Data494	0.454458	-0.01414	-0.197423	0.512746	0.508474	0.05722	0.64977
Data495	0.417786	-0.02299	-0.190862	0.514781	0.500183	0.045726	0.645905
Data496	0.408834	-0.027771	-0.180511	0.510915	0.494563	0.039978	0.641836
Data497	0.417379	-0.029195	-0.174154	0.5159	0.487111	0.045827	0.643056
Data498	0.434774	-0.033976	-0.17072	0.5218	0.485255	0.049896	0.638631
Data499	0.438792	-0.03774	-0.191396	0.523071	0.496674	0.046794	0.626475
Data500	0.434163	-0.04659	-0.217336	0.53009	0.51	0.05071	0.622508
Data501	0.435689	-0.048319	-0.229111	0.540466	0.50827	0.06251	0.619965
Data502	0.441538	-0.047302	-0.243403	0.558879	0.506719	0.068258	0.605062
Data503	0.447795	-0.043335	-0.253143	0.577393	0.518901	0.07014	0.581716
Data504	0.459798	-0.044352	-0.269165	0.589244	0.517756	0.089213	0.563609
Data505	0.469309	-0.037944	-0.285467	0.59494	0.499446	0.103251	0.546061
Data506	0.474955	-0.029399	-0.296733	0.60262	0.482915	0.104726	0.521749
Data507	0.484365	-0.018921	-0.313365	0.596466	0.471878	0.106913	0.514577
Data508	0.498657	-0.012817	-0.326106	0.589396	0.451152	0.08194	0.517069
Data509	0.505117	-0.016683	-0.340246	0.585175	0.429662	0.063833	0.506287
Data510	0.515035	-0.027466	-0.353775	0.593007	0.409139	0.060425	0.490468
Data511	0.525309	-0.028076	-0.359192	0.60847	0.385869	0.062307	0.466868
Data512	0.517578	-0.027669	-0.355148	0.608826	0.373713	0.065308	0.451152
Data513	0.496063	-0.032857	-0.367177	0.605621	0.361226	0.055745	0.449982
Data514	0.487976	-0.027974	-0.376663	0.616353	0.3567	0.043386	0.454763
Data515	0.484772	-0.018311	-0.379842	0.619558	0.351156	0.04186	0.449524
Data516	0.472107	-0.009766	-0.367025	0.626577	0.34434	0.036418	0.4304
Data517	0.469666	-0.016785	-0.36293	0.651957	0.331573	0.032247	0.403646
Data518	0.473735	-0.032959	-0.368093	0.672709	0.317917	0.030111	0.388692
Data519	0.486145	-0.039673	-0.37145	0.699921	0.319799	0.025838	0.388896
Data520	0.502472	-0.041097	-0.377172	0.70109	0.321325	0.02416	0.370687
Data521	0.507813	-0.025126	-0.389455	0.690867	0.322215	0.013224	0.3538
Data522	0.507507	-0.009664	-0.402934	0.674693	0.329107	-0.005442	0.335541
Data523	0.512492	-0.006205	-0.415471	0.690511	0.331421	-0.014699	0.318604
Data524	0.52063	0.009257	-0.408173	0.694987	0.32341	-0.014954	0.304108
Data525	0.521495	0.02004	-0.397339	0.688782	0.312525	-0.019786	0.286713
Data526	0.511882	0.033162	-0.397847	0.67927	0.304769	-0.017751	0.275828
Data527	0.519053	0.04069	-0.400823	0.67866	0.295919	-0.008036	0.267334
Data528	0.522308	0.049235	-0.399119	0.692851	0.282364	0.002848	0.256856
Data529	0.517222	0.056966	-0.403748	0.707397	0.264994	0.010834	0.249685
Data530	0.524597	0.058492	-0.404612	0.721029	0.250346	0.027517	0.251516
Data531	0.540873	0.057882	-0.403824	0.72998	0.241343	0.024465	0.262705
Data532	0.537821	0.05483	-0.401662	0.728963	0.234044	0.009918	0.262044
Data533	0.536804	0.066223	-0.398992	0.72286	0.222321	-0.003153	0.257924
Data534	0.538788	0.069885	-0.387777	0.724284	0.219447	-0.004578	0.257212
Data535	0.529277	0.068461	-0.392303	0.718536	0.220464	-0.000916	0.238495
Data536	0.500387	0.071818	-0.414022	0.709941	0.221786	-0.004934	0.213725
Data537	0.492503	0.080566	-0.431849	0.709279	0.222041	-0.016785	0.200755
Data538	0.494995	0.096232	-0.429179	0.705007	0.210698	-0.033773	0.183614
Data539	0.4953	0.096944	-0.425262	0.696564	0.215581	-0.043182	0.165253
Data540	0.504303	0.08606	-0.438995	0.689443	0.202357	-0.045522	0.1592
Data541	0.500641	0.070699	-0.439835	0.68339	0.175349	-0.052948	0.152944
Data542	0.495453	0.071615	-0.432002	0.688833	0.15564	-0.061391	0.145365
Data543	0.505269	0.080363	-0.409292	0.710398	0.124868	-0.061747	0.147552
Data544	0.528819	0.078023	-0.402883	0.724691	0.098419	-0.05427	0.14328
Data545	0.549825	0.07019	-0.398738	0.734304	0.08311	-0.059967	0.138601
Data546	0.552317	0.059916	-0.40301	0.747986	0.062586	-0.070699	0.131582
Data547	0.540873	0.066732	-0.407613	0.756073	0.035833	-0.076752	0.11795
Data548	0.512695	0.074158	-0.421143	0.739339	0.02093	-0.088094	0.091044
Data549	0.490265	0.067851	-0.432917	0.70343	0.019811	-0.087229	0.064799
Data550	0.466766	0.058899	-0.433884	0.668894	0.024236	-0.088704	0.044708
Data551	0.45634	0.052999	-0.418091	0.654093	0.014674	-0.092824	0.029958
Data552	0.46758	0.049032	-0.398585	0.645752	0.000509	-0.095113	0.028025
Data553	0.471242	0.043335	-0.396907	0.644073	-0.007579	-0.081838	0.034434
Data554	0.471802	0.048421	-0.403035	0.652161	0.003637	-0.074921	0.042826
Data555	0.473226	0.058594	-0.402959	0.668386	0.004908	-0.066986	0.037587
Data556	0.476939	0.062358	-0.398763	0.698191	-0.006892	-0.050354	0.019379
Data557	0.472005	0.062561	-0.388438	0.72403	-0.022278	-0.03479	-0.000509
Data558	0.459137	0.065104	-0.387955	0.713603	-0.034078	-0.046336	-0.018209
Data559	0.445251	0.068156	-0.385997	0.696157	-0.049973	-0.063121	-0.038656
Data560	0.452169	0.057983	-0.391083	0.674235	-0.067774	-0.085551	-0.07014
Data561	0.453695	0.051676	-0.393016	0.656077	-0.070775	-0.108185	-0.092875
Data562	0.450439	0.04598	-0.40067	0.649719	-0.073039	-0.120595	-0.105235
Data563	0.454712	0.042623	-0.405451	0.642293	-0.085551	-0.124308	-0.113118
Data564	0.450236	0.039266	-0.402832	0.643361	-0.09758	-0.128886	-0.126038
Data565	0.452169	0.034383	-0.391871	0.649312	-0.110372	-0.131175	-0.140889
Data566	0.459035	0.024821	-0.382868	0.660553	-0.111796	-0.14211	-0.152842
Data567	0.465139	0.027262	-0.389125	0.67627	-0.119629	-0.153453	-0.152334
Data568	0.464172	0.030721	-0.386887	0.684611	-0.138728	-0.154063	-0.153758
Data569	0.455424	0.024414	-0.383631	0.694529	-0.160548	-0.147858	-0.151978
Data570	0.447184	0.029195	-0.378927	0.690765	-0.168559	-0.132294	-0.153503
Data571	0.423787	0.056051	-0.36939	0.674998	-0.17306	-0.119476	-0.148468
Data572	0.408274	0.078532	-0.358429	0.660095	-0.19221	-0.117798	-0.147196
Data573	0.395304	0.086365	-0.339966	0.636444	-0.221405	-0.118815	-0.161997
Data574	0.382131	0.085449	-0.318197	0.623576	-0.244726	-0.114492	-0.191803
Data575	0.382284	0.071716	-0.304133	0.621084	-0.24737	-0.112559	-0.200043
Data576	0.383148	0.051778	-0.301997	0.612539	-0.24058	-0.101318	-0.212453
Data577	0.393575	0.042521	-0.296936	0.603231	-0.24236	-0.087891	-0.217692
Data578	0.407918	0.036825	-0.283254	0.597483	-0.240835	-0.075531	-0.220795
Data579	0.420176	0.027466	-0.260773	0.588531	-0.243607	-0.071055	-0.218557
Data580	0.418752	0.027669	-0.257797	0.566711	-0.248311	-0.07487	-0.223033
Data581	0.414734	0.037231	-0.275396	0.550741	-0.255788	-0.077515	-0.228577
Data582	0.400594	0.041911	-0.287908	0.537872	-0.272446	-0.086823	-0.249481
Data583	0.391184	0.045166	-0.290909	0.530955	-0.281041	-0.094198	-0.261536
Data584	0.392507	0.053711	-0.275548	0.533498	-0.282466	-0.096334	-0.284526
Data585	0.404256	0.071818	-0.267359	0.52831	-0.286916	-0.093435	-0.303955
Data586	0.417379	0.100301	-0.255356	0.523733	-0.300522	-0.083008	-0.32491
Data587	0.423889	0.113017	-0.243378	0.525004	-0.302302	-0.089976	-0.335286
Data588	0.427399	0.118306	-0.233129	0.534312	-0.305252	-0.102336	-0.339864
Data589	0.434672	0.122375	-0.22644	0.524495	-0.314535	-0.112661	-0.341644
Data590	0.435791	0.125936	-0.224126	0.520782	-0.320816	-0.122833	-0.347188
Data591	0.443878	0.131124	-0.227966	0.506439	-0.335693	-0.135651	-0.34495
Data592	0.450846	0.123901	-0.211716	0.49352	-0.350876	-0.146891	-0.344137
Data593	0.440826	0.122782	-0.195262	0.486298	-0.370458	-0.158335	-0.360565
Data594	0.424245	0.121358	-0.176468	0.481822	-0.386937	-0.163981	-0.369568
Data595	0.421753	0.122274	-0.16065	0.471598	-0.395762	-0.168711	-0.378825
Data596	0.429586	0.130208	-0.138575	0.46402	-0.406825	-0.16627	-0.376536
Data597	0.437164	0.134684	-0.1179	0.456289	-0.418243	-0.162811	-0.369364
Data598	0.433146	0.126851	-0.103277	0.45105	-0.422668	-0.156759	-0.363413
Data599	0.425313	0.133769	-0.0914	0.436401	-0.413259	-0.154368	-0.3626
Data600	0.425771	0.136922	-0.087407	0.425771	-0.408198	-0.144552	-0.361074
Data601	0.408071	0.133769	-0.0796	0.417074	-0.415471	-0.134735	-0.360921
Data602	0.40212	0.128988	-0.071818	0.408783	-0.425898	-0.125783	-0.366516
Data603	0.395406	0.143534	-0.067342	0.399526	-0.436071	-0.131938	-0.38559
Data604	0.389811	0.160116	-0.069555	0.386302	-0.447057	-0.135803	-0.417887
Data605	0.370534	0.168966	-0.081889	0.369059	-0.452016	-0.136312	-0.449117
Data606	0.351563	0.1828	-0.097478	0.368347	-0.464325	-0.134481	-0.472717
Data607	0.338236	0.194804	-0.096817	0.360362	-0.485382	-0.134176	-0.473633
Data608	0.342763	0.193888	-0.086416	0.354309	-0.494359	-0.136668	-0.475057
Data609	0.354919	0.191956	-0.065257	0.353546	-0.49202	-0.151825	-0.490977
Data610	0.348816	0.196635	-0.045573	0.348714	-0.490748	-0.154877	-0.500387
Data611	0.353038	0.198466	-0.038045	0.338491	-0.502497	-0.152384	-0.497487
Data612	0.360769	0.199992	-0.031102	0.323232	-0.507685	-0.152079	-0.502218
Data613	0.372416	0.21403	-0.015462	0.310567	-0.511805	-0.148061	-0.514018
Data614	0.384013	0.23468	0.000992	0.29424	-0.520172	-0.152639	-0.515798
Data615	0.379537	0.23407	0.023219	0.278066	-0.5115	-0.14623	-0.506744
Data616	0.365295	0.229085	0.054245	0.265147	-0.517731	-0.125071	-0.515696
Data617	0.356445	0.24292	0.075175	0.23646	-0.523733	-0.117086	-0.525462
Data618	0.347087	0.257365	0.08812	0.212453	-0.522486	-0.130259	-0.521596
Data619	0.335999	0.260111	0.0973	0.195313	-0.524979	-0.153097	-0.507355
Data620	0.327555	0.257263	0.094172	0.186666	-0.541636	-0.161285	-0.497843
Data621	0.334676	0.254313	0.091832	0.15981	-0.561905	-0.156097	-0.504659
Data622	0.331879	0.252584	0.093664	0.139465	-0.587107	-0.131582	-0.516256
Data623	0.338236	0.244242	0.087738	0.12558	-0.594635	-0.087636	-0.528514
Data624	0.335999	0.23997	0.087916	0.101115	-0.580826	-0.063985	-0.543874
Data625	0.342204	0.244344	0.090103	0.084432	-0.568619	-0.064697	-0.56488
Data626	0.34495	0.24353	0.095596	0.062968	-0.559896	-0.081533	-0.578156
Data627	0.342306	0.240072	0.110753	0.050303	-0.55982	-0.087891	-0.585581
Data628	0.338542	0.254211	0.138804	0.014496	-0.565974	-0.08316	-0.597585
Data629	0.329183	0.268046	0.158234	-0.020447	-0.57752	-0.079498	-0.611521
Data630	0.320689	0.271606	0.166117	-0.051778	-0.569763	-0.069936	-0.620422
Data631	0.311635	0.281372	0.177027	-0.08433	-0.555751	-0.060577	-0.630391
Data632	0.309804	0.29012	0.181503	-0.111338	-0.552114	-0.058339	-0.637512
Data633	0.305176	0.285746	0.196279	-0.137126	-0.557912	-0.069326	-0.652568
Data634	0.291901	0.288391	0.218353	-0.148417	-0.58047	-0.080261	-0.652771
Data635	0.292308	0.288289	0.232951	-0.169067	-0.605138	-0.093791	-0.633392
Data636	0.29775	0.286662	0.232951	-0.199127	-0.610428	-0.091349	-0.632121
Data637	0.300293	0.293681	0.239538	-0.23524	-0.60463	-0.088348	-0.64209
Data638	0.304871	0.291951	0.258102	-0.260366	-0.60262	-0.093079	-0.643158
Data639	0.291545	0.295308	0.279414	-0.273539	-0.601095	-0.089213	-0.640411
