# Supplementary material for: Integration of MRI and somatosensory evoked potentials facilitate diagnosis of spinal cord compression
Source: Sci Rep. 2023 May 15;13:7861. doi: 10.1038/s41598-023-34832-2 (PMC10185544; doi:10.1038/s41598-023-34832-2)
Supplement: Supplementary file 3 — Supplementary Information 3. [file 41598_2023_34832_MOESM3_ESM.zip › Preoperative SSEP data/spinal cord compression group/6123978_2/6123978_2_Rt Tibial SEP_Cz'-Fpz_201220_110741.csv]

Index	1	2	3	4	5	6
Name	Cz'-Fpz	Cz'-Fpz	Cz'-Fpz	Cz'-Fpz	Cz'-Fpz	Cz'-Fpz
Time	2.01712E+13	2.01712E+13	2.01712E+13	2.01712E+13	2.01712E+13	2.01712E+13
Highcut	500	500	500	500	500	500
Lowcut	10	10	10	10	10	10
Period	0.000156	0.000156	0.000156	0.000156	0.000156	0.000156
Averages	120	120	120	120	120	120
Int (mA)	17.5/17.1mA	17.5/17.1mA	17.5/17.1mA	17.5/17.1mA	17.5/17.1mA	17.5/17.6mA
Pulse Width (�gs)	200�s	200�s	200�s	200�s	200�s	200�s
Rep Rate (Hz)	3.11Hz	3.11Hz	3.11Hz	3.11Hz	3.11Hz	3.11Hz
Data0	0.179799	0.038172	-0.038503	0.438232	-0.253448	-0.208588
Data1	0.162786	0.129522	-0.024058	0.493825	-0.307363	-0.280457
Data2	0.282847	0.245717	0.058797	0.653025	-0.251007	-0.225449
Data3	0.359777	0.406011	0.081889	0.878347	-0.164744	0.005824
Data4	0.518773	0.488866	0.186157	0.961761	0.010427	0.148392
Data5	0.551783	0.43246	0.193888	0.875295	0.029856	0.145696
Data6	0.476379	0.318782	0.134277	0.724284	-0.058034	0.055822
Data7	0.364609	0.200373	0.052134	0.573171	-0.178528	-0.059713
Data8	0.249176	0.103149	-0.016378	0.44932	-0.284729	-0.165736
Data9	0.148341	0.037664	-0.072784	0.371399	-0.373383	-0.254313
Data10	0.104523	0.0059	-0.12146	0.329895	-0.436656	-0.321376
Data11	0.085983	-0.007401	-0.151672	0.312703	-0.457815	-0.354004
Data12	0.076726	-0.005163	-0.171967	0.319061	-0.456594	-0.374781
Data13	0.070801	0.001577	-0.191193	0.337626	-0.441945	-0.383581
Data14	0.082652	0.009257	-0.196533	0.362091	-0.423279	-0.384776
Data15	0.087763	0.016683	-0.210724	0.376078	-0.406596	-0.377655
Data16	0.090688	0.01653	-0.216878	0.389404	-0.402679	-0.361277
Data17	0.08667	0.0118	-0.206706	0.386149	-0.401662	-0.348053
Data18	0.075811	-0.004781	-0.190938	0.389455	-0.40685	-0.337168
Data19	0.07164	-0.017064	-0.186361	0.401306	-0.402069	-0.340093
Data20	0.077057	-0.035477	-0.190277	0.414225	-0.397644	-0.347672
Data21	0.074565	-0.049464	-0.19104	0.434316	-0.384369	-0.348002
Data22	0.061773	-0.064697	-0.20045	0.453847	-0.37735	-0.350774
Data23	0.052846	-0.071157	-0.227407	0.471242	-0.377909	-0.342865
Data24	0.055796	-0.061569	-0.244598	0.474141	-0.371246	-0.320257
Data25	0.0619	-0.052261	-0.25472	0.473277	-0.35848	-0.294902
Data26	0.069784	-0.059357	-0.266673	0.472412	-0.350901	-0.283381
Data27	0.072683	-0.076599	-0.284729	0.476176	-0.345459	-0.278549
Data28	0.075073	-0.088984	-0.307109	0.490265	-0.336965	-0.267843
Data29	0.075582	-0.097961	-0.307515	0.503947	-0.343374	-0.257823
Data30	0.069682	-0.108236	-0.293274	0.513255	-0.346324	-0.258052
Data31	0.067673	-0.111389	-0.286306	0.519969	-0.349782	-0.250193
Data32	0.08049	-0.116018	-0.279744	0.5159	-0.3508	-0.238266
Data33	0.090103	-0.105006	-0.294139	0.499115	-0.357971	-0.239614
Data34	0.101496	-0.09463	-0.313314	0.481008	-0.371806	-0.24882
Data35	0.103887	-0.105006	-0.329488	0.488281	-0.388947	-0.243581
Data36	0.100327	-0.12469	-0.345561	0.514526	-0.389353	-0.251643
Data37	0.097656	-0.135473	-0.350596	0.532023	-0.381775	-0.257645
Data38	0.092621	-0.148722	-0.368195	0.538228	-0.379588	-0.275726
Data39	0.078201	-0.15775	-0.38798	0.542959	-0.385132	-0.300318
Data40	0.072683	-0.157928	-0.390167	0.550232	-0.382843	-0.311915
Data41	0.070038	-0.141246	-0.394389	0.572357	-0.37267	-0.296834
Data42	0.062612	-0.117976	-0.413666	0.5867	-0.362905	-0.282033
Data43	0.06958	-0.116857	-0.420634	0.578512	-0.354767	-0.280991
Data44	0.061417	-0.128759	-0.416565	0.568034	-0.365753	-0.280329
Data45	0.050176	-0.135167	-0.410461	0.555471	-0.3685	-0.273005
Data46	0.04954	-0.124868	-0.413971	0.545909	-0.364838	-0.271912
Data47	0.043081	-0.118561	-0.422567	0.543722	-0.367025	-0.275396
Data48	0.041097	-0.124003	-0.421499	0.548553	-0.369161	-0.287069
Data49	0.042089	-0.115687	-0.408478	0.548299	-0.3744	-0.296758
Data50	0.043335	-0.102132	-0.392558	0.55069	-0.374858	-0.298843
Data51	0.046844	-0.096766	-0.390625	0.556081	-0.378418	-0.294902
Data52	0.059026	-0.090129	-0.402883	0.571238	-0.39032	-0.282974
Data53	0.064723	-0.08667	-0.407054	0.582326	-0.395711	-0.267639
Data54	0.06223	-0.085169	-0.413361	0.587972	-0.388794	-0.241445
Data55	0.051778	-0.080973	-0.419159	0.601349	-0.374908	-0.222244
Data56	0.050583	-0.086619	-0.419718	0.615997	-0.363922	-0.215988
Data57	0.048726	-0.097097	-0.40624	0.631561	-0.365906	-0.219727
Data58	0.043666	-0.0973	-0.400645	0.635732	-0.360362	-0.223007
Data59	0.035146	-0.092036	-0.403442	0.630493	-0.352427	-0.217717
Data60	0.025711	-0.090663	-0.411835	0.628103	-0.348816	-0.205968
Data61	0.020828	-0.096283	-0.417023	0.633698	-0.340322	-0.202713
Data62	0.021362	-0.100911	-0.413411	0.645498	-0.3361	-0.203349
Data63	0.035706	-0.114644	-0.417175	0.648092	-0.339559	-0.206782
Data64	0.038249	-0.133921	-0.418294	0.638224	-0.344187	-0.206833
Data65	0.046717	-0.151138	-0.413869	0.620168	-0.346069	-0.198644
Data66	0.05427	-0.169195	-0.418243	0.606283	-0.341339	-0.196762
Data67	0.058695	-0.172704	-0.423889	0.594025	-0.331879	-0.198135
Data68	0.079168	-0.169779	-0.416056	0.595144	-0.317993	-0.196813
Data69	0.099055	-0.173365	-0.398916	0.583293	-0.312144	-0.185649
Data70	0.11467	-0.189641	-0.395559	0.576274	-0.306447	-0.193634
Data71	0.115585	-0.202179	-0.390472	0.57785	-0.301971	-0.198746
Data72	0.103251	-0.211894	-0.377808	0.586243	-0.306651	-0.180639
Data73	0.090383	-0.206528	-0.362396	0.577698	-0.313924	-0.173696
Data74	0.085907	-0.195465	-0.351817	0.567729	-0.316315	-0.173569
Data75	0.092417	-0.19282	-0.342306	0.566406	-0.317485	-0.181554
Data76	0.080185	-0.180918	-0.332998	0.555318	-0.315196	-0.193532
Data77	0.062993	-0.166168	-0.322723	0.550893	-0.314433	-0.197525
Data78	0.051473	-0.165532	-0.320129	0.562948	-0.317586	-0.196101
Data79	0.055313	-0.177663	-0.319316	0.576324	-0.315755	-0.188141
Data80	0.071869	-0.195948	-0.32074	0.568288	-0.307007	-0.181249
Data81	0.084203	-0.212708	-0.332082	0.543925	-0.308228	-0.177104
Data82	0.085119	-0.225601	-0.335999	0.536855	-0.303752	-0.176773
Data83	0.089213	-0.239563	-0.32486	0.539754	-0.302175	-0.184148
Data84	0.087382	-0.252355	-0.320536	0.542755	-0.304057	-0.187276
Data85	0.092494	-0.258865	-0.312602	0.540009	-0.299886	-0.172679
Data86	0.099691	-0.265477	-0.310567	0.533803	-0.295461	-0.163549
Data87	0.081635	-0.269394	-0.311686	0.518239	-0.288493	-0.16805
Data88	0.069834	-0.286331	-0.304108	0.496928	-0.279541	-0.17245
Data89	0.075378	-0.292511	-0.299428	0.482127	-0.285594	-0.174357
Data90	0.076675	-0.297012	-0.297343	0.46875	-0.31133	-0.15976
Data91	0.067546	-0.301971	-0.285441	0.454458	-0.324504	-0.143992
Data92	0.055186	-0.294444	-0.266317	0.45634	-0.344442	-0.13354
Data93	0.054754	-0.285721	-0.264028	0.45283	-0.35792	-0.132573
Data94	0.065333	-0.282313	-0.269114	0.449778	-0.368398	-0.124181
Data95	0.072835	-0.286942	-0.270131	0.448405	-0.357869	-0.119883
Data96	0.072378	-0.294342	-0.266012	0.45344	-0.342509	-0.137151
Data97	0.078913	-0.314789	-0.263062	0.443573	-0.338796	-0.131861
Data98	0.088323	-0.32959	-0.256805	0.4275	-0.330404	-0.124563
Data99	0.095647	-0.332387	-0.25589	0.412089	-0.308431	-0.121562
Data100	0.106583	-0.325801	-0.258331	0.401967	-0.284373	-0.11584
Data101	0.108337	-0.323715	-0.263519	0.383453	-0.262807	-0.099131
Data102	0.108999	-0.332438	-0.26062	0.378927	-0.23997	-0.087407
Data103	0.119171	-0.328191	-0.261841	0.377706	-0.233917	-0.076218
Data104	0.13298	-0.31278	-0.263214	0.368958	-0.237223	-0.068588
Data105	0.138652	-0.310542	-0.254008	0.35675	-0.234884	-0.062866
Data106	0.135651	-0.311432	-0.241597	0.33076	-0.220032	-0.04659
Data107	0.124512	-0.304642	-0.218557	0.310415	-0.20462	-0.039647
Data108	0.121409	-0.293732	-0.197805	0.290782	-0.200755	-0.049795
Data109	0.124715	-0.286636	-0.184784	0.279236	-0.194194	-0.07253
Data110	0.113118	-0.290349	-0.179952	0.274658	-0.185699	-0.097656
Data111	0.09285	-0.292689	-0.18453	0.264587	-0.178274	-0.109685
Data112	0.087357	-0.295385	-0.188599	0.240987	-0.166423	-0.104675
Data113	0.08021	-0.296402	-0.183207	0.234528	-0.167999	-0.094808
Data114	0.072556	-0.293045	-0.179138	0.239512	-0.172577	-0.08522
Data115	0.073522	-0.304667	-0.183716	0.232188	-0.164286	-0.083593
Data116	0.079676	-0.32196	-0.191243	0.208384	-0.156301	-0.099564
Data117	0.078176	-0.335134	-0.192159	0.189514	-0.158793	-0.099386
Data118	0.066757	-0.335617	-0.18458	0.173086	-0.151672	-0.092977
Data119	0.067596	-0.333379	-0.175629	0.151316	-0.146434	-0.091375
Data120	0.077362	-0.326538	-0.166931	0.1356	-0.156504	-0.085347
Data121	0.080388	-0.331624	-0.15152	0.127106	-0.156097	-0.076548
Data122	0.065918	-0.338415	-0.111694	0.119731	-0.152181	-0.069733
Data123	0.059992	-0.341695	-0.07782	0.111694	-0.134684	-0.072123
Data124	0.037816	-0.343145	-0.052795	0.094248	-0.118561	-0.072225
Data125	0.015615	-0.341568	-0.036875	0.073242	-0.098775	-0.064748
Data126	0.002797	-0.335795	-0.027517	0.05483	-0.086466	-0.05422
Data127	0.002492	-0.342433	-0.019023	0.03835	-0.074768	-0.053558
Data128	-0.006434	-0.337702	-0.014954	0.03535	-0.063527	-0.04247
Data129	-0.016861	-0.32931	-0.02889	0.038452	-0.060577	-0.03629
Data130	-0.023804	-0.322495	-0.045726	0.03479	-0.054016	-0.042597
Data131	-0.007146	-0.326818	-0.056712	0.022939	-0.051015	-0.049337
Data132	0.003738	-0.341899	-0.052134	0.002289	-0.041097	-0.056076
Data133	-0.007706	-0.347265	-0.04069	-0.026906	-0.037486	-0.068309
Data134	-0.012538	-0.349859	-0.032857	-0.055237	-0.026398	-0.072657
Data135	-0.000636	-0.345205	-0.025177	-0.055593	-0.024312	-0.070038
Data136	0.019455	-0.333252	-0.017497	-0.055033	-0.016022	-0.073929
Data137	0.027873	-0.314229	-0.017141	-0.052185	0.004781	-0.064646
Data138	0.030899	-0.300217	-0.01475	-0.058746	0.007985	-0.055873
Data139	0.026245	-0.297826	0.001577	-0.071615	0.00946	-0.044937
Data140	0.016073	-0.296275	0.012817	-0.079702	0.013885	-0.064646
Data141	0.004247	-0.304184	0.013173	-0.092163	0.017802	-0.075302
Data142	-0.00295	-0.331421	0.007782	-0.105184	0.023753	-0.076447
Data143	-0.002975	-0.364838	-0.002441	-0.125783	0.030568	-0.074412
Data144	0.007604	-0.387446	-0.010783	-0.139567	0.036418	-0.076574
Data145	0.011749	-0.398382	-0.026652	-0.154063	0.035299	-0.076167
Data146	0.002111	-0.401637	-0.021261	-0.156148	0.034993	-0.061951
Data147	-0.011063	-0.39121	-0.006866	-0.159709	0.042419	-0.061569
Data148	-0.021769	-0.382919	0.001729	-0.160573	0.050049	-0.067724
Data149	-0.038452	-0.379054	0.008647	-0.160675	0.064138	-0.069733
Data150	-0.062663	-0.379384	0.017598	-0.174103	0.078481	-0.065282
Data151	-0.07604	-0.378647	0.030467	-0.189565	0.098012	-0.051142
Data152	-0.072835	-0.375748	0.03535	-0.204671	0.109304	-0.036799
Data153	-0.058467	-0.369848	0.047404	-0.209656	0.118663	-0.032984
Data154	-0.037562	-0.369263	0.042725	-0.224355	0.122782	-0.052567
Data155	-0.027618	-0.363032	0.032196	-0.250244	0.12853	-0.07548
Data156	-0.033086	-0.356216	0.014598	-0.254924	0.129344	-0.086746
Data157	-0.050913	-0.353521	0.016632	-0.264587	0.127309	-0.091985
Data158	-0.066223	-0.368474	0.023041	-0.269012	0.129191	-0.093536
Data159	-0.075022	-0.37974	0.037231	-0.271301	0.131836	-0.098139
Data160	-0.080363	-0.374069	0.050913	-0.270335	0.143636	-0.088882
Data161	-0.078634	-0.360998	0.064494	-0.273946	0.152791	-0.08283
Data162	-0.074972	-0.353622	0.071818	-0.275879	0.166321	-0.08021
Data163	-0.078379	-0.344111	0.071818	-0.272675	0.180003	-0.083593
Data164	-0.081075	-0.340068	0.084178	-0.254618	0.196686	-0.085169
Data165	-0.095622	-0.336939	0.103302	-0.236206	0.207926	-0.100225
Data166	-0.09997	-0.330429	0.111643	-0.226542	0.22054	-0.103327
Data167	-0.094732	-0.325419	0.115509	-0.220235	0.239461	-0.107956
Data168	-0.08845	-0.312119	0.118663	-0.218099	0.25828	-0.108693
Data169	-0.084483	-0.30777	0.128021	-0.226135	0.277201	-0.106405
Data170	-0.090129	-0.320841	0.135142	-0.239207	0.292358	-0.104421
Data171	-0.099589	-0.328725	0.148519	-0.245514	0.303497	-0.098928
Data172	-0.084686	-0.336634	0.174967	-0.253194	0.315806	-0.088018
Data173	-0.073344	-0.335541	0.187785	-0.260671	0.33432	-0.08077
Data174	-0.074921	-0.319773	0.188395	-0.276031	0.358175	-0.062256
Data175	-0.077337	-0.313288	0.186462	-0.298106	0.371195	-0.055389
Data176	-0.083745	-0.326004	0.19282	-0.310262	0.369924	-0.053635
Data177	-0.095037	-0.328827	0.1946	-0.299072	0.379995	-0.046031
Data178	-0.100683	-0.320333	0.186768	-0.293121	0.391642	-0.036926
Data179	-0.102183	-0.314535	0.158895	-0.2889	0.402781	-0.024618
Data180	-0.101827	-0.325165	0.12029	-0.299632	0.409037	-0.002925
Data181	-0.091095	-0.328878	0.084127	-0.302684	0.42923	0.006536
Data182	-0.083949	-0.341644	0.059357	-0.309703	0.445608	0.000966
Data183	-0.099462	-0.359192	0.046488	-0.332438	0.46051	-0.008723
Data184	-0.123138	-0.369136	0.044657	-0.353241	0.478414	-0.02238
Data185	-0.149104	-0.380554	0.061747	-0.366618	0.482178	-0.025686
Data186	-0.151215	-0.37885	0.073802	-0.365499	0.482381	-0.025482
Data187	-0.140635	-0.369619	0.079244	-0.358632	0.469818	-0.024109
Data188	-0.123215	-0.355174	0.088348	-0.352783	0.46224	-0.026093
Data189	-0.114899	-0.339457	0.096893	-0.348867	0.451253	-0.031662
Data190	-0.111338	-0.335236	0.108592	-0.34373	0.437419	-0.046641
Data191	-0.106176	-0.325699	0.114441	-0.343221	0.439148	-0.042038
Data192	-0.113754	-0.324809	0.110219	-0.346324	0.447388	-0.031865
Data193	-0.149256	-0.33432	0.116526	-0.36677	0.453339	-0.032857
Data194	-0.18364	-0.347799	0.132243	-0.380147	0.465393	-0.044429
Data195	-0.20134	-0.352885	0.157216	-0.387319	0.472005	-0.051498
Data196	-0.204646	-0.338669	0.17863	-0.399984	0.484823	-0.050939
Data197	-0.196457	-0.310974	0.195567	-0.415446	0.495097	-0.051448
Data198	-0.195287	-0.298869	0.208995	-0.425313	0.501607	-0.048625
Data199	-0.194677	-0.29981	0.21464	-0.419057	0.501811	-0.037867
Data200	-0.184453	-0.311534	0.221456	-0.407766	0.513509	-0.025965
Data201	-0.177231	-0.330124	0.249939	-0.398814	0.543976	-0.021642
Data202	-0.178197	-0.354869	0.281067	-0.377706	0.569967	-0.024643
Data203	-0.179977	-0.374146	0.295054	-0.361888	0.601603	-0.020142
Data204	-0.174332	-0.380427	0.296783	-0.351715	0.63146	-0.017827
Data205	-0.176442	-0.376587	0.298157	-0.357615	0.647329	-0.015971
Data206	-0.186386	-0.365779	0.301666	-0.368907	0.646617	-0.011775
Data207	-0.20078	-0.352529	0.306142	-0.372111	0.629222	-0.015284
Data208	-0.211207	-0.357183	0.299784	-0.370127	0.612284	-0.026652
Data209	-0.217438	-0.361048	0.300191	-0.358226	0.590973	-0.025101
Data210	-0.223389	-0.350418	0.303497	-0.355632	0.580851	-0.013784
Data211	-0.233129	-0.34757	0.305532	-0.360921	0.572357	-0.011876
Data212	-0.241928	-0.342967	0.296021	-0.368195	0.569407	-0.008189
Data213	-0.236003	-0.333379	0.292053	-0.368144	0.589854	-0.006231
Data214	-0.240682	-0.310338	0.296275	-0.356903	0.611877	-0.002035
Data215	-0.25706	-0.279821	0.30187	-0.34139	0.623169	0.008062
Data216	-0.283763	-0.267029	0.324554	-0.323334	0.620015	0.025915
Data217	-0.309118	-0.274684	0.34495	-0.324198	0.611572	0.03596
Data218	-0.328064	-0.289536	0.347646	-0.318044	0.60613	0.038096
Data219	-0.352681	-0.296402	0.348969	-0.318654	0.61086	0.036977
Data220	-0.362803	-0.298131	0.349375	-0.329285	0.610657	0.032171
Data221	-0.378062	-0.287755	0.349477	-0.354513	0.613098	0.021159
Data222	-0.384674	-0.283585	0.363108	-0.362752	0.608877	0.009384
Data223	-0.37974	-0.284882	0.374705	-0.349274	0.601247	0.011927
Data224	-0.3744	-0.279032	0.377604	-0.336304	0.604858	0.023371
Data225	-0.374069	-0.280228	0.379639	-0.317739	0.615285	0.026932
Data226	-0.368958	-0.29541	0.383708	-0.297496	0.628459	0.032298
Data227	-0.356013	-0.314026	0.394541	-0.284831	0.628967	0.027364
Data228	-0.338745	-0.311025	0.398356	-0.273692	0.623779	0.012258
Data229	-0.332387	-0.311203	0.411275	-0.257721	0.623779	0.001246
Data230	-0.320867	-0.294596	0.433248	-0.240122	0.630595	0.0059
Data231	-0.316264	-0.285263	0.439351	-0.234324	0.624695	0.01887
Data232	-0.304743	-0.27565	0.443776	-0.236969	0.615133	0.03039
Data233	-0.299098	-0.250498	0.455526	-0.23407	0.613658	0.038478
Data234	-0.302531	-0.243327	0.463867	-0.230306	0.611471	0.038096
Data235	-0.310008	-0.24231	0.47699	-0.214081	0.603485	0.039012
Data236	-0.310644	-0.240657	0.480652	-0.187836	0.589956	0.040563
Data237	-0.313619	-0.232849	0.474141	-0.156657	0.58197	0.034815
Data238	-0.319875	-0.234756	0.472921	-0.138245	0.587209	0.017955
Data239	-0.343908	-0.234884	0.477854	-0.142619	0.600484	0.014343
Data240	-0.360184	-0.242106	0.471649	-0.156911	0.605876	0.013631
Data241	-0.357819	-0.24943	0.45929	-0.156962	0.612742	0.023829
Data242	-0.357056	-0.244242	0.446065	-0.157572	0.621287	0.03479
Data243	-0.370255	-0.231425	0.440776	-0.170034	0.619558	0.049235
Data244	-0.385895	-0.229212	0.434062	-0.184377	0.604604	0.067571
Data245	-0.386937	-0.23234	0.440979	-0.190531	0.588175	0.091578
Data246	-0.37679	-0.240606	0.449677	-0.196482	0.59199	0.126088
Data247	-0.363235	-0.243098	0.453593	-0.18987	0.603078	0.146917
Data248	-0.350901	-0.2506	0.45929	-0.175222	0.603892	0.158691
Data249	-0.342	-0.259654	0.444489	-0.145569	0.598501	0.172373
Data250	-0.330048	-0.259349	0.435181	-0.115153	0.601603	0.162557
Data251	-0.312398	-0.256017	0.440013	-0.099894	0.604655	0.150808
Data252	-0.320918	-0.233739	0.453135	-0.088908	0.603587	0.159302
Data253	-0.327759	-0.203756	0.464274	-0.08372	0.60435	0.174789
Data254	-0.325292	-0.177282	0.480042	-0.083466	0.605469	0.192795
Data255	-0.301895	-0.131531	0.501353	-0.072072	0.604553	0.210088
Data256	-0.256119	-0.081635	0.544688	-0.050252	0.611115	0.235519
Data257	-0.200526	-0.034434	0.599518	-0.023702	0.642904	0.264511
Data258	-0.159276	0.001297	0.632985	0.009867	0.676066	0.297674
Data259	-0.124079	0.031382	0.652924	0.047353	0.690562	0.32491
Data260	-0.087407	0.057958	0.669505	0.083059	0.698242	0.348536
Data261	-0.046082	0.085322	0.687002	0.108693	0.71167	0.381724
Data262	-0.006663	0.117594	0.697225	0.129293	0.724182	0.421524
Data263	0.022863	0.141983	0.711314	0.148315	0.73527	0.452016
Data264	0.055567	0.155919	0.724538	0.197957	0.748189	0.478236
Data265	0.09285	0.178757	0.732931	0.243429	0.772909	0.497309
Data266	0.117366	0.203273	0.747681	0.278524	0.805969	0.52564
Data267	0.134379	0.222575	0.763957	0.303599	0.830536	0.551147
Data268	0.157801	0.249964	0.782064	0.32547	0.855611	0.576909
Data269	0.180715	0.26329	0.804342	0.336405	0.86675	0.607096
Data270	0.202306	0.279465	0.820719	0.349325	0.882111	0.632629
Data271	0.230637	0.310186	0.827942	0.365448	0.884603	0.656509
Data272	0.256653	0.334371	0.832011	0.377604	0.860138	0.674947
Data273	0.26741	0.361964	0.8402	0.384674	0.847931	0.689189
Data274	0.284526	0.394745	0.842692	0.387777	0.842387	0.700785
Data275	0.319901	0.419032	0.827332	0.392761	0.837555	0.717316
Data276	0.348129	0.432103	0.816854	0.393168	0.846863	0.718028
Data277	0.365829	0.43986	0.802155	0.399119	0.876465	0.721893
Data278	0.38386	0.440521	0.792236	0.402527	0.895487	0.718714
Data279	0.401433	0.433222	0.785116	0.40095	0.901031	0.713832
Data280	0.403722	0.435155	0.775401	0.397797	0.893656	0.708974
Data281	0.405502	0.446421	0.760396	0.392609	0.878042	0.707372
Data282	0.418752	0.452067	0.739237	0.378316	0.861257	0.705414
Data283	0.435969	0.474625	0.723775	0.375264	0.841217	0.708898
Data284	0.448456	0.487417	0.713959	0.386251	0.820211	0.71991
Data285	0.438766	0.487747	0.717214	0.383606	0.808563	0.716451
Data286	0.409749	0.495148	0.712738	0.378164	0.787964	0.717189
Data287	0.403468	0.502625	0.698853	0.375366	0.764669	0.709737
Data288	0.421931	0.493062	0.686747	0.380554	0.753632	0.694656
Data289	0.43101	0.479355	0.683187	0.388743	0.741933	0.684891
Data290	0.4319	0.479685	0.677185	0.393321	0.743256	0.681152
Data291	0.417302	0.480296	0.66213	0.384471	0.747986	0.676168
Data292	0.403112	0.485611	0.638987	0.377146	0.741374	0.675735
Data293	0.387065	0.490189	0.619354	0.379181	0.714925	0.666377
Data294	0.373611	0.48617	0.61498	0.380096	0.694784	0.656637
Data295	0.35703	0.471776	0.582835	0.365245	0.664419	0.652364
Data296	0.335846	0.45634	0.546672	0.349731	0.628967	0.653941
Data297	0.313085	0.451508	0.505829	0.331573	0.607859	0.654119
Data298	0.29213	0.435511	0.472412	0.303853	0.592702	0.652339
Data299	0.267156	0.419286	0.444489	0.270589	0.57429	0.645065
Data300	0.230993	0.397568	0.414734	0.244141	0.540263	0.628026
Data301	0.194906	0.375061	0.386658	0.232239	0.498962	0.605494
Data302	0.163854	0.352503	0.364126	0.204366	0.462036	0.593719
Data303	0.137177	0.323232	0.337016	0.163676	0.42277	0.577723
Data304	0.116933	0.302353	0.306091	0.11617	0.391642	0.559133
Data305	0.083415	0.280482	0.261129	0.077616	0.364227	0.529683
Data306	0.062103	0.256729	0.217641	0.051575	0.342306	0.508804
Data307	0.031662	0.230967	0.194651	0.025482	0.316416	0.494715
Data308	0.000509	0.213394	0.182851	0.001729	0.283051	0.476557
Data309	-0.043564	0.201238	0.161947	-0.024363	0.23524	0.464249
Data310	-0.082321	0.180664	0.139313	-0.052897	0.182546	0.446879
Data311	-0.11055	0.161565	0.101522	-0.088908	0.141958	0.42483
Data312	-0.129674	0.135295	0.065358	-0.117188	0.105387	0.405095
Data313	-0.166041	0.114517	0.035604	-0.13916	0.076701	0.392227
Data314	-0.202688	0.098038	-0.000153	-0.16271	0.0413	0.372467
Data315	-0.236079	0.083237	-0.028483	-0.185699	0.004222	0.344849
Data316	-0.270081	0.06724	-0.063171	-0.20813	-0.025736	0.31428
Data317	-0.304031	0.043284	-0.085907	-0.223338	-0.049896	0.282338
Data318	-0.339712	0.027135	-0.102743	-0.242259	-0.093384	0.260315
Data319	-0.37056	0.003738	-0.125936	-0.25355	-0.148061	0.245438
Data320	-0.40652	-0.018005	-0.145976	-0.27537	-0.20106	0.224915
Data321	-0.438741	-0.029221	-0.168152	-0.306447	-0.242666	0.214488
Data322	-0.451787	-0.027033	-0.186208	-0.330658	-0.269725	0.213369
Data323	-0.463893	-0.015895	-0.217997	-0.354716	-0.295563	0.203908
Data324	-0.468725	-0.010707	-0.260213	-0.384979	-0.319722	0.189107
Data325	-0.470734	-0.025228	-0.300293	-0.40624	-0.340881	0.183741
Data326	-0.477804	-0.045369	-0.314433	-0.418396	-0.354207	0.167389
Data327	-0.485255	-0.07253	-0.338796	-0.434062	-0.366669	0.141246
Data328	-0.48818	-0.069834	-0.361481	-0.457255	-0.371958	0.123825
Data329	-0.490087	-0.06513	-0.358988	-0.482229	-0.384623	0.117467
Data330	-0.499802	-0.068359	-0.345662	-0.506083	-0.398509	0.111745
Data331	-0.507991	-0.071208	-0.347646	-0.525767	-0.406291	0.102285
Data332	-0.519231	-0.075989	-0.362091	-0.54718	-0.426839	0.096156
Data333	-0.54891	-0.069784	-0.375926	-0.568695	-0.452067	0.084381
Data334	-0.579783	-0.062764	-0.388438	-0.576324	-0.467885	0.072505
Data335	-0.592677	-0.045039	-0.399628	-0.57958	-0.482941	0.070368
Data336	-0.596491	-0.037359	-0.410817	-0.58548	-0.497437	0.073827
Data337	-0.608012	-0.034459	-0.419006	-0.588684	-0.510203	0.077896
Data338	-0.604782	-0.042241	-0.431264	-0.594228	-0.526835	0.064697
Data339	-0.592168	-0.072021	-0.454152	-0.590769	-0.540517	0.060628
Data340	-0.581589	-0.093664	-0.467987	-0.593516	-0.556641	0.057755
Data341	-0.578308	-0.103124	-0.472412	-0.609945	-0.571747	0.049082
Data342	-0.560252	-0.112203	-0.479431	-0.624441	-0.578664	0.043564
Data343	-0.550817	-0.116323	-0.46463	-0.631866	-0.591888	0.027212
Data344	-0.552394	-0.102107	-0.457662	-0.629069	-0.608877	0.016403
Data345	-0.557531	-0.103251	-0.463867	-0.626628	-0.614471	0.020727
Data346	-0.541814	-0.114873	-0.470327	-0.623474	-0.617828	0.039622
Data347	-0.526555	-0.115712	-0.477346	-0.614065	-0.613861	0.065409
Data348	-0.518901	-0.108948	-0.479889	-0.61025	-0.607808	0.081304
Data349	-0.516815	-0.096639	-0.487467	-0.612691	-0.610962	0.069987
Data350	-0.51267	-0.081838	-0.502726	-0.615997	-0.610504	0.065867
Data351	-0.516739	-0.062459	-0.509796	-0.614217	-0.610097	0.08639
Data352	-0.517883	-0.047658	-0.509186	-0.616608	-0.606689	0.109812
Data353	-0.507787	-0.037715	-0.516052	-0.614675	-0.61554	0.11734
Data354	-0.479813	-0.024338	-0.540161	-0.612335	-0.632629	0.127106
Data355	-0.448481	-0.011978	-0.570221	-0.599925	-0.652974	0.129623
Data356	-0.423889	-0.003433	-0.587616	-0.57078	-0.675201	0.129751
Data357	-0.415064	-0.006816	-0.587972	-0.551198	-0.693665	0.134684
Data358	-0.399272	-0.017726	-0.583445	-0.547943	-0.692851	0.141525
Data359	-0.3803	-0.014521	-0.574443	-0.557454	-0.681254	0.149129
Data360	-0.370814	-0.017166	-0.562897	-0.581309	-0.667318	0.153732
Data361	-0.360514	-0.021159	-0.553691	-0.600535	-0.667419	0.16449
Data362	-0.336177	-0.021337	-0.557607	-0.615641	-0.673625	0.185598
Data363	-0.312525	-0.01147	-0.559947	-0.630798	-0.671488	0.194041
Data364	-0.290731	-0.007528	-0.567627	-0.633545	-0.665181	0.199763
Data365	-0.281779	-0.008977	-0.584208	-0.62734	-0.668793	0.202916
Data366	-0.268962	-0.013682	-0.598653	-0.615082	-0.678253	0.201263
Data367	-0.250905	-0.010554	-0.609487	-0.597585	-0.687205	0.199661
Data368	-0.22377	0.000305	-0.612335	-0.593567	-0.697632	0.211563
Data369	-0.198313	0.015564	-0.612946	-0.579834	-0.692037	0.220566
Data370	-0.178731	0.021286	-0.60969	-0.557505	-0.685984	0.217387
Data371	-0.152791	0.032323	-0.609792	-0.538839	-0.667928	0.225906
Data372	-0.136007	0.044861	-0.599111	-0.530955	-0.663401	0.236969
Data373	-0.122833	0.047684	-0.585632	-0.534414	-0.656382	0.247447
Data374	-0.115306	0.054906	-0.577291	-0.548503	-0.640259	0.259094
Data375	-0.091604	0.05455	-0.572764	-0.540009	-0.632935	0.278066
Data376	-0.079803	0.067037	-0.569	-0.51885	-0.635579	0.287196
Data377	-0.074539	0.071665	-0.554657	-0.518951	-0.631104	0.291036
Data378	-0.060374	0.054652	-0.54774	-0.532583	-0.629171	0.302658
Data379	-0.037791	0.033518	-0.560404	-0.550842	-0.632222	0.313339
Data380	-0.014648	0.033417	-0.556132	-0.554047	-0.649261	0.318934
Data381	0.011037	0.055949	-0.539754	-0.56366	-0.654195	0.32458
Data382	0.029043	0.078074	-0.525564	-0.567678	-0.649058	0.32697
Data383	0.048218	0.089645	-0.508321	-0.564575	-0.646871	0.329437
Data384	0.063248	0.093053	-0.487518	-0.557658	-0.656687	0.342662
Data385	0.0914	0.072861	-0.477448	-0.554911	-0.6633	0.358683
Data386	0.116247	0.056712	-0.482941	-0.546468	-0.650024	0.363617
Data387	0.153707	0.047506	-0.489655	-0.543976	-0.636139	0.358047
Data388	0.180359	0.039495	-0.479024	-0.559184	-0.615896	0.349452
Data389	0.198975	0.033671	-0.462646	-0.569916	-0.614726	0.350545
Data390	0.215352	0.044327	-0.445557	-0.565796	-0.617116	0.344365
Data391	0.21815	0.056712	-0.425313	-0.554148	-0.617981	0.343196
Data392	0.224864	0.049947	-0.412496	-0.551554	-0.603943	0.353165
Data393	0.2373	0.048065	-0.411174	-0.541941	-0.570068	0.364685
Data394	0.239538	0.064723	-0.418091	-0.53243	-0.544128	0.375671
Data395	0.24793	0.076777	-0.427094	-0.530802	-0.521545	0.390167
Data396	0.256602	0.087382	-0.432027	-0.537821	-0.510915	0.41392
Data397	0.265045	0.091807	-0.430145	-0.548553	-0.509644	0.424194
Data398	0.278346	0.089264	-0.423533	-0.542297	-0.512594	0.424728
Data399	0.278397	0.086263	-0.415395	-0.524699	-0.519002	0.428111
Data400	0.287018	0.099004	-0.413717	-0.508423	-0.530294	0.439885
Data401	0.290833	0.130997	-0.409088	-0.505524	-0.534261	0.433375
Data402	0.288137	0.151901	-0.39566	-0.507507	-0.518087	0.421448
Data403	0.299225	0.161311	-0.380249	-0.516052	-0.500692	0.415675
Data404	0.312169	0.173569	-0.376943	-0.526733	-0.476278	0.421092
Data405	0.331675	0.180944	-0.368449	-0.533193	-0.448863	0.431341
Data406	0.355911	0.189743	-0.363668	-0.551147	-0.435181	0.434011
Data407	0.371679	0.199509	-0.357463	-0.573629	-0.445557	0.439631
Data408	0.386963	0.204773	-0.355275	-0.571493	-0.463308	0.440928
Data409	0.40596	0.215708	-0.35375	-0.558879	-0.476888	0.446625
Data410	0.43012	0.229314	-0.358836	-0.544383	-0.468953	0.454712
Data411	0.449448	0.245946	-0.358175	-0.535838	-0.456289	0.44665
Data412	0.472692	0.266266	-0.353953	-0.545909	-0.446065	0.44164
Data413	0.479609	0.282516	-0.343781	-0.551402	-0.434316	0.438461
Data414	0.47142	0.289281	-0.331014	-0.544027	-0.417582	0.445557
Data415	0.460536	0.293299	-0.319824	-0.531514	-0.404053	0.454636
Data416	0.460383	0.30838	-0.307414	-0.51768	-0.392303	0.469971
Data417	0.467733	0.318858	-0.307363	-0.493062	-0.372925	0.471802
Data418	0.478668	0.33198	-0.302327	-0.478516	-0.343781	0.449448
Data419	0.489248	0.345332	-0.289612	-0.483602	-0.323232	0.421702
Data420	0.490417	0.345459	-0.284475	-0.49113	-0.32191	0.413106
Data421	0.495021	0.332896	-0.273844	-0.486654	-0.32191	0.407995
Data422	0.498835	0.321045	-0.256297	-0.458883	-0.32191	0.392456
Data423	0.494486	0.31573	-0.235901	-0.416565	-0.318298	0.380656
Data424	0.489375	0.307032	-0.223287	-0.40034	-0.304108	0.37824
Data425	0.47994	0.315374	-0.220032	-0.414581	-0.296224	0.376536
Data426	0.473124	0.325495	-0.226034	-0.428721	-0.297953	0.391795
Data427	0.487162	0.329183	-0.224609	-0.450592	-0.284678	0.398763
Data428	0.493876	0.326029	-0.218913	-0.48111	-0.255025	0.399857
Data429	0.488281	0.322113	-0.212809	-0.501963	-0.233103	0.404689
Data430	0.480626	0.320002	-0.21169	-0.509898	-0.222677	0.410665
Data431	0.477982	0.304845	-0.220795	-0.501658	-0.214539	0.400772
Data432	0.488663	0.289536	-0.213979	-0.480194	-0.190023	0.393194
Data433	0.495173	0.285187	-0.200348	-0.44932	-0.174103	0.389811
Data434	0.487315	0.292257	-0.183614	-0.425669	-0.155385	0.387802
Data435	0.474218	0.302505	-0.170339	-0.398814	-0.148671	0.386327
Data436	0.471141	0.307414	-0.156352	-0.381368	-0.135905	0.403392
Data437	0.467936	0.317408	-0.137177	-0.375417	-0.127157	0.425034
Data438	0.46552	0.336838	-0.133362	-0.378774	-0.107778	0.438334
Data439	0.449041	0.342229	-0.131531	-0.384064	-0.088145	0.436223
Data440	0.43012	0.346629	-0.129445	-0.376536	-0.080516	0.426839
Data441	0.425415	0.364939	-0.131887	-0.362295	-0.078786	0.418371
Data442	0.425873	0.371297	-0.132701	-0.349731	-0.077057	0.408681
Data443	0.415344	0.363261	-0.142365	-0.346934	-0.063934	0.39711
Data444	0.40357	0.35497	-0.147502	-0.341034	-0.0383	0.380783
Data445	0.407588	0.361582	-0.145976	-0.315501	-0.042877	0.370967
Data446	0.410792	0.372136	-0.151367	-0.305786	-0.039469	0.371094
Data447	0.407639	0.370789	-0.154063	-0.310008	-0.043742	0.377833
Data448	0.39266	0.361735	-0.147959	-0.314687	-0.053355	0.384827
Data449	0.370076	0.340017	-0.127004	-0.318807	-0.056051	0.374044
Data450	0.359294	0.335134	-0.096995	-0.309347	-0.047404	0.359116
Data451	0.354665	0.337524	-0.072479	-0.30543	-0.035858	0.344671
Data452	0.337092	0.337321	-0.058899	-0.299683	-0.019786	0.34083
Data453	0.329285	0.338593	-0.054525	-0.295105	0.016479	0.336711
Data454	0.315755	0.344416	-0.051626	-0.291951	0.04425	0.337982
Data455	0.305176	0.342229	-0.060272	-0.277354	0.056763	0.336533
Data456	0.289764	0.324453	-0.059357	-0.269979	0.061442	0.332998
Data457	0.264893	0.306396	-0.046539	-0.265656	0.071259	0.331472
Data458	0.23613	0.295512	-0.036825	-0.260111	0.077972	0.327148
Data459	0.213165	0.300802	-0.025482	-0.25828	0.09491	0.322495
Data460	0.202637	0.306066	-0.011495	-0.255737	0.118866	0.313136
Data461	0.186361	0.292867	-0.00295	-0.260976	0.135549	0.306625
Data462	0.171305	0.268021	-0.009511	-0.278269	0.153249	0.310923
Data463	0.15742	0.255381	-0.012258	-0.287832	0.172424	0.318756
Data464	0.154139	0.253296	-0.02065	-0.273539	0.184377	0.306295
Data465	0.149892	0.254898	-0.007273	-0.263977	0.199941	0.298182
Data466	0.151418	0.261841	0.000458	-0.261587	0.213267	0.284424
Data467	0.155512	0.244522	0.001424	-0.254262	0.22349	0.282516
Data468	0.155614	0.221583	0.005697	-0.241903	0.221456	0.282313
Data469	0.158819	0.223974	-0.003866	-0.238393	0.21581	0.283635
Data470	0.151113	0.218989	-0.008647	-0.247803	0.224101	0.264333
Data471	0.137024	0.200806	-0.011749	-0.25294	0.214132	0.235672
Data472	0.129267	0.192897	-0.003408	-0.243734	0.204468	0.217361
Data473	0.121206	0.186513	0.015361	-0.238444	0.194244	0.217133
Data474	0.115051	0.180384	0.055135	-0.227254	0.183258	0.21698
Data475	0.118841	0.190201	0.085704	-0.211741	0.184733	0.204773
Data476	0.126597	0.198924	0.08611	-0.195567	0.204163	0.196635
Data477	0.137253	0.196075	0.083262	-0.180206	0.216573	0.195643
Data478	0.144018	0.178172	0.074514	-0.168254	0.204671	0.191905
Data479	0.156911	0.170466	0.06719	-0.168355	0.192668	0.184097
Data480	0.146052	0.165532	0.070343	-0.171661	0.187124	0.180791
Data481	0.121257	0.165126	0.072174	-0.179799	0.2005	0.179189
Data482	0.098165	0.163574	0.072225	-0.173594	0.221507	0.173848
Data483	0.099004	0.162888	0.0678	-0.173442	0.236206	0.172424
Data484	0.106735	0.154622	0.07253	-0.183512	0.240784	0.180359
Data485	0.103505	0.153707	0.069427	-0.187734	0.235952	0.186666
Data486	0.094147	0.154088	0.08077	-0.171153	0.220184	0.190303
Data487	0.087255	0.161667	0.103404	-0.147756	0.212199	0.186386
Data488	0.085449	0.175273	0.11851	-0.127614	0.204976	0.186539
Data489	0.071284	0.180003	0.131582	-0.106506	0.203247	0.194372
Data490	0.05099	0.177205	0.148163	-0.090434	0.197856	0.204468
Data491	0.042038	0.169856	0.160472	-0.073954	0.200755	0.213369
Data492	0.039978	0.15124	0.170949	-0.065257	0.210012	0.20963
Data493	0.041275	0.127945	0.167033	-0.081278	0.215505	0.202077
Data494	0.024872	0.119069	0.158844	-0.093231	0.223287	0.188192
Data495	0.019175	0.114415	0.158895	-0.109558	0.231222	0.163981
Data496	0.02505	0.11116	0.1592	-0.125732	0.235697	0.133006
Data497	0.032578	0.107066	0.160421	-0.124512	0.237122	0.114899
Data498	0.036036	0.102615	0.156047	-0.116526	0.230306	0.120519
Data499	0.042216	0.109533	0.151062	-0.121002	0.227814	0.135422
Data500	0.054169	0.107702	0.147756	-0.117594	0.234273	0.135295
Data501	0.081914	0.114085	0.141195	-0.112101	0.239054	0.127106
Data502	0.102793	0.121638	0.133921	-0.101929	0.242462	0.113729
Data503	0.10259	0.126165	0.128632	-0.094604	0.246328	0.094554
Data504	0.088832	0.132141	0.136464	-0.090892	0.239919	0.072403
Data505	0.073039	0.140152	0.164286	-0.084534	0.246735	0.04804
Data506	0.05483	0.152512	0.189311	-0.077566	0.242615	0.035706
Data507	0.048828	0.157344	0.20167	-0.074565	0.242208	0.024465
Data508	0.03685	0.157954	0.206451	-0.06424	0.241394	0.020116
Data509	0.021184	0.15096	0.205282	-0.060679	0.231171	0.016607
Data510	0.00618	0.131098	0.195974	-0.057068	0.21993	0.006409
Data511	0.000788	0.10376	0.198415	-0.060679	0.232646	0.006943
Data512	0.000966	0.07665	0.196584	-0.061849	0.247701	0.006205
Data513	0.001729	0.040309	0.196177	-0.058492	0.245717	0.000407
Data514	0.001678	0.014013	0.201213	-0.039927	0.24292	-0.002238
Data515	0.010274	0.005086	0.192668	-0.024211	0.232086	-0.00295
Data516	0.022888	0.015437	0.181122	-0.01236	0.213013	0.001399
Data517	0.01943	0.031637	0.168711	0.001984	0.202942	0.0044
Data518	0.007299	0.036723	0.167033	-0.003103	0.199738	0.00145
Data519	0.000712	0.02271	0.157878	-0.020345	0.203501	-0.01592
Data520	-0.005391	0.020777	0.151113	-0.042013	0.224457	-0.031382
Data521	-0.019252	0.014699	0.148468	-0.055339	0.238749	-0.032171
Data522	-0.035172	0.02121	0.15976	-0.055033	0.240529	-0.037867
Data523	-0.044759	0.022507	0.175069	-0.0413	0.238597	-0.044123
Data524	-0.070623	0.012232	0.177867	-0.0236	0.225271	-0.062637
Data525	-0.10287	-0.006688	0.184784	-0.016022	0.198517	-0.07398
Data526	-0.115153	-0.009537	0.182749	-0.005341	0.186513	-0.077642
Data527	-0.127945	-0.01592	0.187429	0.006561	0.171611	-0.087458
Data528	-0.132701	-0.030848	0.193431	0.017039	0.14974	-0.106277
Data529	-0.145187	-0.056763	0.195974	0.023804	0.134532	-0.126088
Data530	-0.149841	-0.075226	0.19399	0.021159	0.149536	-0.139999
Data531	-0.150909	-0.092163	0.181834	0.012309	0.173289	-0.154495
Data532	-0.165304	-0.101115	0.180105	0.008901	0.187531	-0.167516
Data533	-0.17245	-0.105769	0.169017	0.019379	0.204569	-0.184504
Data534	-0.171636	-0.109685	0.152334	0.01592	0.219421	-0.196889
Data535	-0.167058	-0.11467	0.133209	0.01948	0.223948	-0.224177
Data536	-0.144831	-0.115356	0.111949	0.036062	0.218201	-0.244064
Data537	-0.118383	-0.129013	0.100657	0.053406	0.20991	-0.236384
Data538	-0.105616	-0.140254	0.105693	0.066121	0.205027	-0.224253
Data539	-0.103378	-0.143967	0.116374	0.079956	0.207621	-0.209885
Data540	-0.115102	-0.147832	0.123393	0.088857	0.195821	-0.20167
Data541	-0.128403	-0.136108	0.121918	0.088654	0.17156	-0.20429
Data542	-0.121867	-0.124791	0.109762	0.088298	0.168203	-0.220464
Data543	-0.119222	-0.118841	0.098674	0.099843	0.172882	-0.235748
Data544	-0.131887	-0.127029	0.098267	0.104777	0.173848	-0.251363
Data545	-0.141525	-0.143712	0.112356	0.106201	0.172882	-0.270818
Data546	-0.14417	-0.158208	0.128733	0.102183	0.16276	-0.27448
Data547	-0.133667	-0.145264	0.131836	0.098979	0.14801	-0.272751
Data548	-0.11233	-0.127741	0.131836	0.117086	0.136464	-0.284093
Data549	-0.087128	-0.109584	0.135295	0.151825	0.142822	-0.290782
Data550	-0.060221	-0.110448	0.134888	0.174866	0.154622	-0.296199
Data551	-0.048574	-0.11528	0.125071	0.179443	0.163371	-0.300776
Data552	-0.04776	-0.129471	0.109151	0.185547	0.167796	-0.308711
Data553	-0.056559	-0.133209	0.108337	0.201416	0.174205	-0.32135
Data554	-0.073776	-0.125122	0.106201	0.221761	0.177409	-0.332489
Data555	-0.079727	-0.121689	0.101674	0.237223	0.169525	-0.346375
Data556	-0.083059	-0.124715	0.099182	0.248566	0.167796	-0.360031
Data557	-0.06429	-0.119909	0.089264	0.252024	0.169169	-0.374273
Data558	-0.045268	-0.116933	0.080414	0.259603	0.163676	-0.380783
Data559	-0.027898	-0.11556	0.072988	0.257823	0.138804	-0.381597
Data560	-0.02388	-0.111643	0.074209	0.260111	0.102692	-0.388972
Data561	-0.02505	-0.102259	0.081685	0.267995	0.07609	-0.394033
Data562	-0.03507	-0.091019	0.088603	0.278168	0.053558	-0.397771
Data563	-0.041835	-0.069275	0.101217	0.281016	0.058187	-0.397797
Data564	-0.056839	-0.061289	0.105286	0.279388	0.058746	-0.393321
Data565	-0.046768	-0.06457	0.105794	0.275675	0.0413	-0.404383
Data566	-0.024465	-0.055288	0.106557	0.277354	0.023448	-0.434087
Data567	-0.00529	-0.035426	0.104726	0.283864	0.013784	-0.462112
Data568	0.006841	-0.021311	0.091756	0.293477	0.018158	-0.47493
Data569	0.008138	-0.004298	0.076701	0.296478	0.016378	-0.484568
Data570	0.008901	-0.002314	0.065409	0.292053	0.007019	-0.505854
Data571	0.00735	-0.010478	0.070801	0.287679	-0.00117	-0.515874
Data572	0.009944	-0.01475	0.083364	0.296275	-0.018616	-0.516713
Data573	-0.004985	-0.002187	0.083516	0.303904	-0.031128	-0.511398
Data574	-0.024134	0.006282	0.090027	0.321757	-0.027568	-0.508448
Data575	-0.035528	0.017955	0.110626	0.340118	-0.012767	-0.522054
Data576	-0.037816	0.043869	0.116628	0.346375	-0.001678	-0.530879
Data577	-0.0442	0.06719	0.103455	0.348104	-0.005951	-0.528412
Data578	-0.065613	0.068995	0.111135	0.346069	-0.009155	-0.518417
Data579	-0.092951	0.069377	0.128835	0.358988	-0.016886	-0.519536
Data580	-0.109711	0.079066	0.126546	0.374349	-0.025787	-0.537033
Data581	-0.120188	0.091146	0.112457	0.390574	-0.020549	-0.556412
Data582	-0.130666	0.10704	0.096029	0.389913	-0.023092	-0.571416
Data583	-0.122325	0.139033	0.084839	0.387675	-0.04247	-0.579224
Data584	-0.099131	0.179138	0.079651	0.393321	-0.063019	-0.59288
Data585	-0.088755	0.191752	0.089111	0.400899	-0.079193	-0.613556
Data586	-0.095774	0.190557	0.104116	0.414581	-0.077413	-0.623296
Data587	-0.110194	0.178808	0.120646	0.424601	-0.081991	-0.630035
Data588	-0.117009	0.170568	0.123851	0.411631	-0.091095	-0.633341
Data589	-0.117137	0.18013	0.113881	0.410512	-0.103811	-0.647608
Data590	-0.114187	0.199025	0.102285	0.407817	-0.098267	-0.663656
Data591	-0.111974	0.217285	0.103455	0.413411	-0.098572	-0.676804
Data592	-0.12296	0.234756	0.101115	0.425161	-0.108948	-0.678686
Data593	-0.119654	0.239868	0.09491	0.433451	-0.11734	-0.68662
Data594	-0.118256	0.23852	0.097351	0.434163	-0.118866	-0.688527
Data595	-0.121358	0.246709	0.116221	0.429993	-0.11556	-0.683365
Data596	-0.111872	0.254313	0.122884	0.429077	-0.112356	-0.679372
Data597	-0.100225	0.267944	0.126444	0.437419	-0.109762	-0.678584
Data598	-0.081177	0.276311	0.127614	0.443166	-0.113017	-0.694071
Data599	-0.066884	0.272319	0.134939	0.44047	-0.111542	-0.71579
Data600	-0.068614	0.271072	0.147603	0.460459	-0.109812	-0.724233
Data601	-0.079981	0.253296	0.147959	0.487569	-0.113525	-0.724792
Data602	-0.089493	0.243683	0.142517	0.511017	-0.11556	-0.723852
Data603	-0.088399	0.254211	0.141042	0.520986	-0.121358	-0.721003
Data604	-0.087179	0.267258	0.142924	0.515188	-0.127207	-0.719935
Data605	-0.090256	0.283635	0.153402	0.497589	-0.136363	-0.715764
Data606	-0.075785	0.30365	0.175832	0.489553	-0.146383	-0.704803
Data607	-0.05455	0.326309	0.183258	0.493215	-0.157369	-0.697225
Data608	-0.053304	0.345942	0.185496	0.481415	-0.168203	-0.700328
Data609	-0.046488	0.368729	0.186361	0.468241	-0.171763	-0.707067
Data610	-0.043284	0.380147	0.188344	0.461273	-0.173289	-0.715103
Data611	-0.030416	0.391439	0.188599	0.459951	-0.178935	-0.708033
Data612	-0.021617	0.404434	0.189921	0.463613	-0.180308	-0.707016
Data613	-0.010325	0.416107	0.189056	0.458628	-0.178579	-0.707703
Data614	0.003764	0.415929	0.203603	0.468953	-0.175171	-0.699259
Data615	0.009944	0.410741	0.219625	0.479024	-0.18631	-0.690358
Data616	0.016073	0.400848	0.221252	0.475311	-0.201467	-0.687714
Data617	0.010223	0.391591	0.209198	0.478312	-0.235545	-0.685883
Data618	0.002772	0.369314	0.190633	0.479279	-0.260111	-0.701421
Data619	-0.000534	0.368144	0.180817	0.485738	-0.263062	-0.704575
Data620	-0.013962	0.374781	0.174052	0.49586	-0.255483	-0.707525
Data621	-0.025202	0.381292	0.16866	0.503794	-0.247548	-0.706228
Data622	-0.02978	0.401128	0.171814	0.503337	-0.238291	-0.702769
Data623	-0.02416	0.415014	0.182444	0.504812	-0.228882	-0.702235
Data624	-0.03034	0.412852	0.188141	0.502777	-0.228221	-0.692291
Data625	-0.03418	0.419235	0.200857	0.492554	-0.240936	-0.676651
Data626	-0.025864	0.432409	0.223389	0.490774	-0.254059	-0.66124
Data627	-0.003586	0.43101	0.253448	0.497386	-0.25828	-0.649389
Data628	0.019328	0.427399	0.261332	0.494029	-0.247294	-0.636241
Data629	0.026525	0.429052	0.259654	0.492605	-0.257161	-0.637258
Data630	0.020752	0.42834	0.255737	0.496979	-0.28005	-0.651652
Data631	0.001195	0.421168	0.244497	0.496826	-0.303701	-0.676498
Data632	-0.025864	0.414937	0.248108	0.468903	-0.302378	-0.690333
Data633	-0.051219	0.409877	0.259755	0.442708	-0.293681	-0.696106
Data634	-0.070114	0.400467	0.258636	0.440776	-0.288137	-0.70226
Data635	-0.079702	0.383453	0.258993	0.440114	-0.291189	-0.703939
Data636	-0.084203	0.376943	0.261027	0.442708	-0.299886	-0.685959
Data637	-0.085627	0.364838	0.265096	0.441895	-0.320129	-0.673319
Data638	-0.096105	0.348587	0.271912	0.42806	-0.333659	-0.66747
Data639	-0.098419	0.33577	0.286662	0.424449	-0.341949	-0.657628
