# Supplementary material for: Integration of MRI and somatosensory evoked potentials facilitate diagnosis of spinal cord compression
Source: Sci Rep. 2023 May 15;13:7861. doi: 10.1038/s41598-023-34832-2 (PMC10185544; doi:10.1038/s41598-023-34832-2)
Supplement: Supplementary file 3 — Supplementary Information 3. [file 41598_2023_34832_MOESM3_ESM.zip › Preoperative SSEP data/spinal cord compression group/6143911_2/6143911_2_Lt Tibial SEP_Cz'-Fpz_201219_125555.csv]

Index	1	2	3	4	5	6	7
Name	Cz'-Fpz	Cz'-Fpz	Cz'-Fpz	Cz'-Fpz	Cz'-Fpz	Cz'-Fpz	Cz'-Fpz
Time	2.02004E+13	2.02004E+13	2.02004E+13	2.02004E+13	2.02004E+13	2.02004E+13	2.02004E+13
Highcut	500	500	500	500	500	500	500
Lowcut	10	10	10	10	10	10	10
Period	0.000156	0.000156	0.000156	0.000156	0.000156	0.000156	0.000156
Averages	120	120	120	120	120	120	120
Int (mA)	18/17.5mA	18/17.5mA	18/17.5mA	18/17.5mA	18/17.5mA	18/17.5mA	18/17.5mA
Pulse Width (�gs)	200�s	200�s	200�s	200�s	200�s	200�s	200�s
Rep Rate (Hz)	2.66Hz	2.66Hz	2.66Hz	2.66Hz	2.66Hz	2.66Hz	2.66Hz
Data0	-0.319219	-0.120241	0.491951	-0.446784	-0.009562	-0.109458	-1.417665
Data1	-2.760255	-2.634928	-1.975942	-2.823123	-2.430457	-2.4978	-3.815366
Data2	-4.478421	-4.399685	-3.695939	-4.367742	-4.029196	-4.190534	-5.368124
Data3	-1.441469	-1.054704	-0.295822	-1.336283	-0.786755	-0.703136	-1.966379
Data4	-0.397752	-0.311691	0.268152	-0.55197	-0.177208	-0.216475	-1.350932
Data5	-0.830498	-0.832532	-0.361741	-1.205056	-0.783907	-0.87892	-2.004832
Data6	-0.941176	-0.922662	-0.525521	-1.408509	-0.865899	-1.022965	-2.161695
Data7	-0.860609	-0.781872	-0.433763	-1.351949	-0.702932	-0.900689	-2.087231
Data8	-0.685232	-0.531624	-0.214847	-1.151548	-0.431525	-0.646576	-1.921619
Data9	-0.486661	-0.269169	0.031128	-0.903538	-0.182701	-0.402024	-1.742173
Data10	-0.307825	-0.048422	0.246586	-0.698456	0.026246	-0.20915	-1.600977
Data11	-0.189008	0.080161	0.37761	-0.550139	0.131634	-0.083823	-1.444928
Data12	-0.13611	0.139773	0.436408	-0.477099	0.161339	-0.026856	-1.355205
Data13	-0.126955	0.14608	0.438646	-0.450243	0.169273	-0.001221	-1.305969
Data14	-0.109662	0.164187	0.459805	-0.443529	0.176801	0.055543	-1.261412
Data15	-0.066733	0.182701	0.485033	-0.453702	0.215254	0.122479	-1.202411
Data16	-0.065105	0.088909	0.454312	-0.514331	0.194909	0.082602	-1.225605
Data17	-0.090333	-0.019938	0.455736	-0.626841	0.131024	-0.011597	-1.290099
Data18	-0.069174	-0.064495	0.506396	-0.686249	0.061646	-0.065105	-1.311666
Data19	-0.012614	-0.06714	0.601409	-0.695608	0.077109	-0.085857	-1.294982
Data20	0.059002	-0.005493	0.735688	-0.668345	0.153607	-0.069785	-1.22357
Data21	0.159101	0.11312	0.884209	-0.612192	0.236617	-0.014038	-1.122861
Data22	0.23031	0.21505	0.984716	-0.544849	0.296025	0.032349	-1.05918
Data23	0.260421	0.231734	1.02093	-0.535083	0.314946	0.058188	-1.077287
Data24	0.27039	0.271611	1.024186	-0.543832	0.273849	0.060019	-1.152565
Data25	0.253096	0.28809	1.002619	-0.555835	0.195519	0.027059	-1.246967
Data26	0.21912	0.25859	0.955622	-0.571298	0.096844	-0.020752	-1.312276
Data27	0.188398	0.232344	0.897841	-0.598357	0.018718	-0.060222	-1.334859
Data28	0.161135	0.227665	0.856133	-0.621551	-0.024821	-0.09664	-1.318583
Data29	0.137128	0.225427	0.828463	-0.637624	-0.017294	-0.135093	-1.302714
Data30	0.122683	0.221358	0.800997	-0.641693	0.028687	-0.166425	-1.292134
Data31	0.097861	0.193688	0.792248	-0.646169	0.088095	-0.177615	-1.28013
Data32	0.09013	0.141197	0.805269	-0.636606	0.148318	-0.160321	-1.272399
Data33	0.108034	0.059205	0.829277	-0.633555	0.186567	-0.139976	-1.256123
Data34	0.140993	-0.022176	0.837415	-0.64271	0.197757	-0.11902	-1.239643
Data35	0.170087	-0.074057	0.84006	-0.650848	0.183922	-0.086468	-1.23537
Data36	0.194705	-0.080364	0.853081	-0.638234	0.15259	-0.059612	-1.243712
Data37	0.192874	-0.075074	0.892755	-0.60324	0.1296	-0.05656	-1.277892
Data38	0.185346	-0.053712	0.960911	-0.577605	0.122886	-0.087282	-1.319397
Data39	0.174563	-0.03418	1.012182	-0.550546	0.133669	-0.108848	-1.359274
Data40	0.148725	-0.013021	1.043717	-0.539966	0.145062	-0.133872	-1.390606
Data41	0.117393	0.020549	1.067725	-0.556039	0.160118	-0.128583	-1.401795
Data42	0.115765	0.048015	1.110043	-0.595305	0.151166	-0.105186	-1.378195
Data43	0.131431	0.069581	1.168434	-0.626841	0.123496	-0.086061	-1.327128
Data44	0.144249	0.078533	1.270771	-0.627248	0.111696	-0.096437	-1.267516
Data45	0.154014	0.070598	1.339946	-0.604257	0.109662	-0.134076	-1.218891
Data46	0.155032	0.03418	1.388774	-0.574553	0.123496	-0.188805	-1.208921
Data47	0.167239	-0.019735	1.420717	-0.553801	0.150556	-0.252893	-1.209939
Data48	0.181074	-0.079347	1.434145	-0.543018	0.168663	-0.296025	-1.21828
Data49	0.170901	-0.133262	1.446352	-0.542814	0.147707	-0.308639	-1.247578
Data50	0.151776	-0.149538	1.476666	-0.55848	0.105796	-0.292159	-1.272196
Data51	0.123089	-0.11902	1.512474	-0.570281	0.053712	-0.268152	-1.272806
Data52	0.09074	-0.06775	1.528547	-0.582284	0.001017	-0.249638	-1.25185
Data53	0.065716	-0.006714	1.532209	-0.588998	-0.021973	-0.250248	-1.241067
Data54	0.047405	0.036825	1.51634	-0.596119	-0.009969	-0.250248	-1.252664
Data55	0.02299	0.056764	1.477887	-0.580046	0.03947	-0.257165	-1.269347
Data56	-0.004883	0.057577	1.455507	-0.547697	0.119427	-0.265507	-1.266906
Data57	-0.02828	0.038249	1.430686	-0.512296	0.195519	-0.263676	-1.231912
Data58	-0.057577	0.009155	1.392437	-0.487678	0.227054	-0.249231	-1.212991
Data59	-0.097251	-0.014852	1.34788	-0.476488	0.202843	-0.235803	-1.20119
Data60	-0.151369	-0.009562	1.317362	-0.485847	0.14608	-0.235192	-1.212787
Data61	-0.20264	-0.005086	1.300679	-0.478319	0.081992	-0.238448	-1.240457
Data62	-0.239872	-0.031739	1.283589	-0.468554	0.041911	-0.252893	-1.28542
Data63	-0.255538	-0.064698	1.28603	-0.455736	0.03357	-0.267135	-1.288472
Data64	-0.250248	-0.066733	1.293965	-0.447598	0.071819	-0.274255	-1.249002
Data65	-0.24211	-0.059408	1.286641	-0.456753	0.116579	-0.278121	-1.170876
Data66	-0.247807	-0.038453	1.300272	-0.459195	0.153404	-0.277918	-1.080949
Data67	-0.254317	-0.007528	1.326111	-0.46184	0.17436	-0.285649	-1.02561
Data68	-0.271204	0.023804	1.34259	-0.470181	0.178225	-0.291956	-1.009537
Data69	-0.297042	0.034791	1.35846	-0.480557	0.178632	-0.283004	-1.018082
Data70	-0.336309	0.04537	1.368226	-0.45594	0.189822	-0.284835	-1.078101
Data71	-0.35462	0.059408	1.377991	-0.400397	0.185753	-0.275069	-1.149106
Data72	-0.355027	0.075888	1.381043	-0.376593	0.180667	-0.248417	-1.193256
Data73	-0.35462	0.076499	1.38674	-0.371099	0.179446	-0.207523	-1.215839
Data74	-0.369065	0.055339	1.377381	-0.382493	0.157677	-0.17965	-1.191424
Data75	-0.3888	0.019125	1.355612	-0.417894	0.109051	-0.219323	-1.165993
Data76	-0.402228	-0.027059	1.333232	-0.441901	0.059205	-0.281783	-1.156837
Data77	-0.402838	-0.075685	1.325093	-0.446377	0.05717	-0.338954	-1.154192
Data78	-0.3888	-0.130414	1.340149	-0.407518	0.093385	-0.341802	-1.136695
Data79	-0.420539	-0.181888	1.389588	-0.379441	0.109865	-0.323084	-1.083594
Data80	-0.472216	-0.242313	1.406271	-0.382696	0.116579	-0.358282	-1.041479
Data81	-0.50192	-0.314946	1.383688	-0.373541	0.146487	-0.381476	-1.012182
Data82	-0.510872	-0.332647	1.360087	-0.351568	0.181277	-0.362351	-0.987971
Data83	-0.491951	-0.296839	1.359681	-0.30396	0.22563	-0.313522	-0.972305
Data84	-0.435187	-0.225834	1.380026	-0.263269	0.24862	-0.260828	-0.965591
Data85	-0.356451	-0.1414	1.399761	-0.238041	0.236006	-0.205081	-0.958877
Data86	-0.298263	-0.089113	1.395488	-0.225223	0.191857	-0.190026	-0.96437
Data87	-0.264083	-0.07365	1.356629	-0.21505	0.145266	-0.196943	-0.967219
Data88	-0.277511	-0.070598	1.306783	-0.199588	0.137128	-0.205692	-0.973729
Data89	-0.315353	-0.077923	1.260192	-0.180667	0.147504	-0.218713	-0.945856
Data90	-0.359909	-0.096437	1.237608	-0.173342	0.161746	-0.230513	-0.883396
Data91	-0.389003	-0.11841	1.230081	-0.166629	0.156049	-0.216475	-0.815035
Data92	-0.425828	-0.138552	1.238829	-0.164594	0.133262	-0.202233	-0.758272
Data93	-0.437832	-0.163577	1.269144	-0.162356	0.116986	-0.219323	-0.713308
Data94	-0.445767	-0.192874	1.299255	-0.16846	0.108644	-0.246586	-0.687266
Data95	-0.438239	-0.215661	1.308207	-0.160118	0.09603	-0.281987	-0.684825
Data96	-0.42766	-0.221154	1.314107	-0.131228	0.077923	-0.310063	-0.67038
Data97	-0.409552	-0.201419	1.315735	-0.090944	0.078533	-0.327764	-0.671397
Data98	-0.380051	-0.196333	1.305969	-0.083619	0.072429	-0.307012	-0.678518
Data99	-0.360316	-0.206302	1.298441	-0.119834	0.048219	-0.262659	-0.679942
Data100	-0.364182	-0.21912	1.26365	-0.163577	0.008342	-0.219323	-0.676687
Data101	-0.377813	-0.231937	1.199156	-0.211185	-0.020549	-0.196943	-0.656952
Data102	-0.401617	-0.224613	1.139137	-0.237227	-0.018921	-0.19796	-0.626434
Data103	-0.420132	-0.18555	1.112688	-0.209354	0.01119	-0.210371	-0.593474
Data104	-0.407721	-0.141807	1.108619	-0.159101	0.06246	-0.244348	-0.537728
Data105	-0.366827	-0.117189	1.12815	-0.093996	0.141197	-0.263472	-0.498054
Data106	-0.303146	-0.113731	1.135882	-0.040487	0.204674	-0.254927	-0.494189
Data107	-0.255538	-0.128786	1.117978	-0.016073	0.208133	-0.234989	-0.525724
Data108	-0.242517	-0.161135	1.099463	-0.030721	0.149742	-0.21505	-0.545663
Data109	-0.259403	-0.212609	1.088477	-0.082399	0.085044	-0.208337	-0.545052
Data110	-0.28748	-0.244144	1.087867	-0.132855	0.03947	-0.217085	-0.519824
Data111	-0.323898	-0.238041	1.089901	-0.178429	0.049439	-0.233565	-0.468147
Data112	-0.36642	-0.199181	1.104346	-0.190026	0.099692	-0.229699	-0.41118
Data113	-0.379441	-0.142214	1.130185	-0.173953	0.166629	-0.200402	-0.378627
Data114	-0.369268	-0.073243	1.147072	-0.143842	0.225223	-0.16317	-0.364792
Data115	-0.368251	-0.019735	1.140358	-0.116579	0.254927	-0.113934	-0.380662
Data116	-0.351975	0.006511	1.130185	-0.103151	0.246382	-0.087078	-0.418708
Data117	-0.319015	0.007528	1.132626	-0.092571	0.208947	-0.090944	-0.45065
Data118	-0.300094	-0.011597	1.119809	-0.073243	0.137535	-0.087078	-0.465095
Data119	-0.309656	-0.040894	1.07627	-0.047608	0.073854	-0.090537	-0.438239
Data120	-0.32634	-0.093996	1.037003	-0.037639	0.029297	-0.07894	-0.393886
Data121	-0.335292	-0.131838	1.015844	-0.03357	0.027466	-0.05595	-0.341192
Data122	-0.345261	-0.183312	1.011165	-0.023397	0.065105	-0.054526	-0.303756
Data123	-0.349533	-0.256352	1.023168	-0.02238	0.114137	-0.063274	-0.28158
Data124	-0.346278	-0.324509	1.032324	-0.030721	0.159304	-0.076499	-0.253096
Data125	-0.347295	-0.375779	1.049821	-0.027466	0.170291	-0.108034	-0.210168
Data126	-0.333257	-0.40528	1.088884	-0.039877	0.175377	-0.137535	-0.152997
Data127	-0.330409	-0.420132	1.133237	-0.044149	0.201826	-0.144452	-0.109051
Data128	-0.324915	-0.404262	1.175962	-0.049236	0.218916	-0.11841	-0.077923
Data129	-0.318812	-0.372727	1.213397	-0.050863	0.227461	-0.073854	-0.074261
Data130	-0.328781	-0.344854	1.222553	-0.033773	0.23092	-0.030111	-0.115155
Data131	-0.329595	-0.32695	1.20119	-0.013428	0.218306	-0.002035	-0.159711
Data132	-0.324102	-0.318405	1.143816	-0.002238	0.185143	0.020549	-0.183719
Data133	-0.319219	-0.316167	1.07749	0.010783	0.145062	0.032756	-0.165204
Data134	-0.316167	-0.326136	1.002619	0.013835	0.103761	0.045167	-0.131431
Data135	-0.303146	-0.336512	0.943211	0.011393	0.083823	0.044963	-0.100303
Data136	-0.301722	-0.343023	0.904555	0.009766	0.083213	0.053305	-0.060426
Data137	-0.310267	-0.36581	0.914727	0.012207	0.109662	0.06836	-0.019328
Data138	-0.323084	-0.413214	0.937107	0.003459	0.143842	0.064495	0.0118
Data139	-0.342412	-0.516365	0.931818	-0.011393	0.163984	0.043946	0.034587
Data140	-0.368251	-0.624806	0.928155	-0.036215	0.170291	0.031128	0.054526
Data141	-0.394903	-0.700898	0.920628	-0.056153	0.161339	0.030518	0.074057
Data142	-0.398566	-0.709646	0.95196	-0.030721	0.163984	0.034791	0.123903
Data143	-0.37761	-0.709443	0.981257	0.015869	0.156049	0.034587	0.130414
Data144	-0.384527	-0.747896	0.956639	0.025432	0.124717	0.012614	0.086671
Data145	-0.407518	-0.775362	0.932021	0.032959	0.112103	0.004476	0.051474
Data146	-0.402228	-0.746878	0.922866	0.039267	0.111899	-0.00061	0.059815
Data147	-0.387783	-0.672618	0.937311	0.043336	0.138755	-0.009969	0.103761
Data148	-0.351975	-0.56438	0.975967	0.05127	0.163577	0.006714	0.183108
Data149	-0.285852	-0.426642	1.017268	0.071819	0.177412	0.050456	0.277511
Data150	-0.220951	-0.342006	1.024999	0.078737	0.171308	0.111289	0.361741
Data151	-0.190636	-0.318405	1.023168	0.087689	0.165611	0.130414	0.429898
Data152	-0.186364	-0.346075	1.019099	0.10132	0.190433	0.114951	0.46245
Data153	-0.175784	-0.407314	1.006078	0.11251	0.235396	0.057984	0.472216
Data154	-0.169273	-0.483406	0.992243	0.123089	0.283614	-0.010376	0.480354
Data155	-0.146487	-0.547901	0.990819	0.138348	0.33753	-0.029908	0.482185
Data156	-0.135297	-0.593067	0.998347	0.146283	0.348313	-0.015666	0.49012
Data157	-0.149538	-0.605681	1.013606	0.143638	0.328781	0.003052	0.513313
Data158	-0.16317	-0.56906	1.044531	0.147911	0.299484	0.020142	0.547087
Data159	-0.188805	-0.508227	1.072608	0.137331	0.277104	0.022176	0.591236
Data160	-0.215254	-0.441901	1.079321	0.100099	0.258183	0.007731	0.638641
Data161	-0.236617	-0.391445	1.069352	0.080771	0.26978	-0.012818	0.645151
Data162	-0.24801	-0.355433	1.058773	0.087078	0.324305	-0.044556	0.627858
Data163	-0.223799	-0.351771	1.034562	0.110068	0.392462	-0.060629	0.646372
Data164	-0.198164	-0.379238	1.005061	0.130414	0.449022	-0.053508	0.679739
Data165	-0.207523	-0.407721	0.972101	0.162356	0.460212	-0.031739	0.709036
Data166	-0.248213	-0.42888	0.923679	0.184939	0.415249	0.007528	0.713715
Data167	-0.286056	-0.446174	0.871392	0.19145	0.329595	0.043336	0.696625
Data168	-0.301722	-0.448005	0.830701	0.183922	0.2651	0.03947	0.684418
Data169	-0.318608	-0.450243	0.799166	0.164594	0.24862	0.012818	0.686249
Data170	-0.343023	-0.440681	0.790214	0.16907	0.266524	-0.004476	0.724091
Data171	-0.370489	-0.427863	0.809542	0.188602	0.300501	-0.005697	0.774141
Data172	-0.394903	-0.410773	0.825615	0.184939	0.318608	0.015259	0.829887
Data173	-0.407721	-0.374558	0.838229	0.15849	0.324305	0.041301	0.90252
Data174	-0.409145	-0.336105	0.836194	0.127769	0.316981	0.061443	0.954401
Data175	-0.408128	-0.320439	0.830498	0.100913	0.302129	0.072429	0.952773
Data176	-0.392055	-0.322271	0.792248	0.113324	0.306198	0.077516	0.900689
Data177	-0.37293	-0.316574	0.736909	0.151776	0.325119	0.072633	0.830498
Data178	-0.351161	-0.31576	0.674449	0.18616	0.330205	0.088706	0.781872
Data179	-0.314946	-0.312912	0.621754	0.198367	0.328374	0.124717	0.757051
Data180	-0.275476	-0.304977	0.584929	0.211999	0.313725	0.119631	0.773734
Data181	-0.23153	-0.300908	0.566211	0.204471	0.304774	0.08484	0.814628
Data182	-0.191653	-0.288497	0.553597	0.177818	0.294804	0.052084	0.863254
Data183	-0.182905	-0.272424	0.541594	0.142011	0.288904	0.015462	0.913303
Data184	-0.180667	-0.269373	0.529386	0.121462	0.28687	-0.014038	0.966201
Data185	-0.171511	-0.289718	0.527352	0.118003	0.292973	-0.015462	1.014216
Data186	-0.181888	-0.307012	0.538745	0.12431	0.316167	0.015462	1.068335
Data187	-0.184939	-0.33224	0.544645	0.128379	0.351568	0.052898	1.121436
Data188	-0.191246	-0.341192	0.53549	0.141604	0.394293	0.077923	1.162737
Data189	-0.194705	-0.336309	0.513924	0.175987	0.419928	0.099692	1.170265
Data190	-0.186567	-0.304774	0.48422	0.201012	0.402024	0.134483	1.137306
Data191	-0.178429	-0.257979	0.439867	0.224002	0.345668	0.168053	1.088477
Data192	-0.176394	-0.216882	0.38941	0.236006	0.282597	0.167035	1.057755
Data193	-0.167239	-0.189822	0.322067	0.244144	0.240279	0.135704	1.047176
Data194	-0.16378	-0.164391	0.258386	0.249841	0.210575	0.100099	1.049617
Data195	-0.16846	-0.13611	0.211592	0.255538	0.217899	0.055136	1.077083
Data196	-0.191857	-0.127565	0.171308	0.280969	0.252282	0.050456	1.130185
Data197	-0.208743	-0.127159	0.1473	0.300908	0.290939	0.06836	1.175352
Data198	-0.218916	-0.126955	0.120445	0.307012	0.300704	0.10071	1.203835
Data199	-0.216678	-0.1296	0.092164	0.298466	0.275069	0.11312	1.220315
Data200	-0.188805	-0.126141	0.069581	0.276697	0.255945	0.120241	1.230488
Data201	-0.145876	-0.109662	0.045574	0.240889	0.239261	0.116579	1.206683
Data202	-0.113324	-0.092978	0.006917	0.213016	0.21973	0.085654	1.167417
Data203	-0.108034	-0.084026	-0.032756	0.195315	0.20854	0.049032	1.132016
Data204	-0.093589	-0.069988	-0.032959	0.183922	0.200198	0.048829	1.109229
Data205	-0.083823	-0.052491	-0.032146	0.164797	0.218509	0.07833	1.112281
Data206	-0.02177	-0.032959	-0.010783	0.166018	0.24272	0.141807	1.157244
Data207	0.048829	-0.024008	-0.006104	0.156659	0.257776	0.210575	1.200173
Data208	0.037435	-0.031535	-0.071616	0.126752	0.244348	0.221968	1.21767
Data209	0.013631	0.01058	-0.126752	0.13021	0.248213	0.218509	1.236591
Data210	0.030111	0.07955	-0.169273	0.170494	0.300908	0.220137	1.265075
Data211	0.078126	0.15198	-0.196333	0.23153	0.371913	0.243331	1.315938
Data212	0.160728	0.226037	-0.181481	0.296228	0.453498	0.280766	1.339132
Data213	0.274662	0.288904	-0.153607	0.351568	0.511686	0.309046	1.311462
Data214	0.349126	0.307622	-0.147097	0.372524	0.513313	0.330205	1.285827
Data215	0.379441	0.291142	-0.154625	0.330409	0.46774	0.340581	1.274637
Data216	0.377	0.261438	-0.164594	0.266728	0.391038	0.317591	1.281351
Data217	0.338954	0.251469	-0.194705	0.204267	0.346888	0.28809	1.305969
Data218	0.302942	0.261234	-0.23092	0.155032	0.352789	0.264693	1.338318
Data219	0.287073	0.297042	-0.273035	0.132652	0.395717	0.263676	1.363546
Data220	0.302129	0.356044	-0.308639	0.145062	0.443936	0.280969	1.368836
Data221	0.340785	0.401007	-0.335698	0.17436	0.482592	0.338343	1.348898
Data222	0.384527	0.41647	-0.374355	0.21505	0.5125	0.386155	1.314921
Data223	0.426642	0.410773	-0.421352	0.255334	0.525724	0.408128	1.278909
Data224	0.469164	0.394497	-0.46245	0.275476	0.494392	0.430101	1.246153
Data225	0.506193	0.382289	-0.482185	0.288904	0.42298	0.44475	1.238626
Data226	0.52491	0.391648	-0.495003	0.272221	0.368048	0.458178	1.247171
Data227	0.519214	0.407925	-0.507413	0.23621	0.341599	0.494392	1.282572
Data228	0.5184	0.417894	-0.513517	0.189008	0.359909	0.547087	1.329163
Data229	0.542814	0.437629	-0.505989	0.159304	0.403245	0.577808	1.372702
Data230	0.585336	0.464485	-0.504972	0.148521	0.44597	0.61504	1.413392
Data231	0.670583	0.496427	-0.508431	0.169477	0.469571	0.642913	1.447979
Data232	0.781872	0.54607	-0.503141	0.211592	0.492154	0.651052	1.502708
Data233	0.89723	0.620737	-0.480354	0.264897	0.509855	0.668345	1.583683
Data234	1.010961	0.717377	-0.430304	0.325526	0.551359	0.690929	1.665675
Data235	1.112281	0.829684	-0.375168	0.388596	0.626434	0.75522	1.73668
Data236	1.178403	0.952977	-0.317591	0.457771	0.712902	0.859795	1.787137
Data237	1.241474	1.073421	-0.262659	0.544238	0.780855	0.978408	1.817248
Data238	1.302307	1.184914	-0.221154	0.640675	0.833956	1.106177	1.829658
Data239	1.366801	1.284403	-0.195926	0.732026	0.86834	1.206073	1.869535
Data240	1.432517	1.377584	-0.168867	0.806287	0.88482	1.281351	1.950713
Data241	1.508405	1.463849	-0.125327	0.875257	0.904148	1.348694	2.055289
Data242	1.592025	1.534651	-0.077923	0.95196	0.95196	1.414613	2.15966
Data243	1.661402	1.587549	-0.029501	1.028255	1.032731	1.51105	2.258132
Data244	1.705145	1.611149	0.024211	1.094377	1.154599	1.621932	2.353958
Data245	1.739528	1.602197	0.077109	1.131609	1.260192	1.718369	2.441647
Data246	1.762926	1.564762	0.1178	1.146258	1.331197	1.813586	2.502073
Data247	1.775947	1.50047	0.139569	1.151141	1.36965	1.900664	2.529539
Data248	1.773302	1.427024	0.170698	1.142189	1.386943	1.971466	2.546629
Data249	1.767402	1.381654	0.216678	1.173927	1.391012	2.01887	2.562702
Data250	1.757839	1.355408	0.250858	1.247374	1.394471	2.04654	2.568602
Data251	1.761501	1.332011	0.275883	1.316955	1.38084	2.034333	2.562295
Data252	1.772895	1.326518	0.275883	1.354187	1.364767	2.029653	2.534218
Data253	1.746853	1.34727	0.257572	1.358256	1.360698	2.031891	2.505938
Data254	1.686834	1.356018	0.234582	1.325704	1.354594	2.049388	2.499428
Data255	1.620101	1.347473	0.206302	1.275044	1.330994	2.080924	2.522825
Data256	1.562727	1.312886	0.172122	1.233539	1.303527	2.126294	2.542763
Data257	1.492129	1.23537	0.130617	1.221129	1.259581	2.157219	2.569619
Data258	1.429465	1.136695	0.079754	1.226215	1.223367	2.149284	2.583658
Data259	1.356222	1.043514	0.041301	1.245747	1.208921	2.096997	2.567992
Data260	1.288065	0.940973	-0.009155	1.248798	1.20709	2.01826	2.519366
Data261	1.237405	0.835787	-0.049439	1.245136	1.205056	1.947865	2.447547
Data262	1.177793	0.73935	-0.086875	1.234964	1.174131	1.887439	2.355586
Data263	1.103329	0.667328	-0.128379	1.188983	1.105364	1.866077	2.278681
Data264	1.018489	0.591643	-0.158287	1.134051	1.017065	1.858142	2.217645
Data265	0.939549	0.514738	-0.193891	1.076677	0.915134	1.843086	2.157422
Data266	0.844943	0.444953	-0.253707	0.999771	0.809135	1.800565	2.073599
Data267	0.749116	0.364182	-0.332647	0.915745	0.706594	1.715928	1.97818
Data268	0.661021	0.276087	-0.438849	0.858574	0.646372	1.623153	1.867704
Data269	0.576181	0.174767	-0.54139	0.829277	0.634572	1.528751	1.754381
Data270	0.514738	0.07894	-0.615651	0.814221	0.640472	1.481142	1.66242
Data271	0.436001	0.007528	-0.690522	0.795097	0.611785	1.445741	1.561507
Data272	0.294194	-0.099489	-0.809339	0.735892	0.456957	1.374533	1.441062
Data273	0.158897	-0.216678	-0.927545	0.631317	0.242313	1.315124	1.311055
Data274	0.052491	-0.318405	-1.035579	0.551766	0.038249	1.253478	1.168638
Data275	-0.023601	-0.437425	-1.118995	0.471199	-0.113324	1.159075	1.018285
Data276	-0.070192	-0.543628	-1.164975	0.385545	-0.204674	1.073218	0.884616
Data277	-0.126548	-0.635793	-1.192849	0.323084	-0.235599	0.996516	0.779838
Data278	-0.214644	-0.724295	-1.249409	0.232751	-0.266728	0.930393	0.685435
Data279	-0.301315	-0.795911	-1.321024	0.106406	-0.346888	0.85654	0.591236
Data280	-0.393276	-0.841077	-1.405051	-0.043539	-0.460416	0.754203	0.461026
Data281	-0.514941	-0.892144	-1.491315	-0.195315	-0.598357	0.631724	0.300908
Data282	-0.642507	-0.944839	-1.594466	-0.30925	-0.764172	0.515348	0.133669
Data283	-0.750947	-0.991836	-1.718166	-0.377406	-0.921441	0.403042	-0.053712
Data284	-0.841891	-1.042496	-1.8262	-0.424811	-1.064062	0.29806	-0.234582
Data285	-0.900079	-1.104753	-1.920195	-0.465705	-1.199359	0.224002	-0.380458
Data286	-0.968236	-1.180641	-2.004222	-0.520027	-1.312683	0.165815	-0.487475
Data287	-1.049414	-1.252664	-2.08601	-0.595509	-1.427838	0.077516	-0.540983
Data288	-1.11635	-1.326518	-2.155184	-0.689097	-1.53282	-0.030721	-0.575163
Data289	-1.162331	-1.406882	-2.224562	-0.790824	-1.648788	-0.136924	-0.615854
Data290	-1.206887	-1.482567	-2.303909	-0.888482	-1.764757	-0.234582	-0.668549
Data291	-1.250629	-1.549299	-2.360876	-0.97556	-1.85509	-0.302536	-0.730602
Data292	-1.293151	-1.605249	-2.411332	-1.045955	-1.902495	-0.343226	-0.774751
Data293	-1.333232	-1.660792	-2.468503	-1.090511	-1.921416	-0.362351	-0.8012
Data294	-1.350118	-1.700465	-2.513466	-1.132219	-1.950306	-0.364182	-0.82297
Data295	-1.365988	-1.73139	-2.545815	-1.165993	-1.999746	-0.385748	-0.857354
Data296	-1.389385	-1.74136	-2.574502	-1.180438	-2.065054	-0.420539	-0.931004
Data297	-1.411765	-1.723659	-2.608682	-1.204852	-2.15437	-0.45716	-1.024999
Data298	-1.437196	-1.694362	-2.65507	-1.241067	-2.254266	-0.488696	-1.112281
Data299	-1.456728	-1.676051	-2.702881	-1.259785	-2.338496	-0.514331	-1.183897
Data300	-1.469139	-1.685003	-2.758424	-1.273416	-2.403398	-0.529997	-1.225808
Data301	-1.464256	-1.707179	-2.81356	-1.290303	-2.434526	-0.56438	-1.252461
Data302	-1.478497	-1.724676	-2.869917	-1.300679	-2.438392	-0.584115	-1.253478
Data303	-1.506167	-1.736477	-2.904097	-1.295186	-2.444292	-0.56967	-1.22825
Data304	-1.53872	-1.751329	-2.914473	-1.273823	-2.457313	-0.541594	-1.191424
Data305	-1.577173	-1.771064	-2.921391	-1.248595	-2.4919	-0.513924	-1.174945
Data306	-1.605859	-1.791206	-2.919966	-1.235574	-2.53666	-0.505989	-1.185524
Data307	-1.594263	-1.806261	-2.913049	-1.234964	-2.575113	-0.515348	-1.194476
Data308	-1.559675	-1.812772	-2.894535	-1.234557	-2.604613	-0.530607	-1.200783
Data309	-1.512474	-1.816841	-2.876427	-1.206277	-2.607258	-0.545663	-1.200783
Data310	-1.47158	-1.80443	-2.849368	-1.169045	-2.579589	-0.546883	-1.194476
Data311	-1.440452	-1.77615	-2.814374	-1.148292	-2.549681	-0.537321	-1.187966
Data312	-1.427838	-1.757026	-2.782025	-1.148699	-2.566771	-0.500699	-1.168638
Data313	-1.407899	-1.735459	-2.77938	-1.17291	-2.606851	-0.437832	-1.160499
Data314	-1.404644	-1.712876	-2.791994	-1.210956	-2.645101	-0.38941	-1.152768
Data315	-1.401999	-1.671168	-2.798301	-1.232319	-2.657715	-0.35462	-1.117774
Data316	-1.395082	-1.625798	-2.794232	-1.212991	-2.618855	-0.330816	-1.069352
Data317	-1.398947	-1.58348	-2.772463	-1.156837	-2.534422	-0.318812	-1.015844
Data318	-1.39325	-1.55642	-2.719768	-1.095598	-2.409908	-0.304977	-0.962743
Data319	-1.391419	-1.536482	-2.655273	-1.058162	-2.296788	-0.27568	-0.93609
Data320	-1.383892	-1.522443	-2.614379	-1.050431	-2.238397	-0.234379	-0.947484
Data321	-1.370667	-1.516543	-2.584675	-1.059993	-2.242059	-0.173953	-0.969253
Data322	-1.350729	-1.517561	-2.547443	-1.08746	-2.297602	-0.126752	-0.974746
Data323	-1.341777	-1.512271	-2.50248	-1.110043	-2.355179	-0.111493	-0.94728
Data324	-1.35256	-1.483177	-2.470334	-1.12754	-2.371455	-0.120038	-0.895196
Data325	-1.359681	-1.433534	-2.44124	-1.121233	-2.3446	-0.122072	-0.831718
Data326	-1.349101	-1.367208	-2.400346	-1.073014	-2.298009	-0.097454	-0.766206
Data327	-1.329163	-1.296203	-2.355586	-0.99855	-2.245314	-0.039063	-0.739554
Data328	-1.281961	-1.227029	-2.296178	-0.915134	-2.183464	0.038046	-0.746675
Data329	-1.231098	-1.175352	-2.246331	-0.827446	-2.135246	0.119834	-0.777193
Data330	-1.199766	-1.148496	-2.212151	-0.733247	-2.109407	0.165408	-0.82948
Data331	-1.179421	-1.154599	-2.188754	-0.653086	-2.125073	0.189822	-0.869357
Data332	-1.164365	-1.157041	-2.156405	-0.612599	-2.155388	0.201419	-0.893975
Data333	-1.145444	-1.150327	-2.112256	-0.612192	-2.186923	0.211999	-0.871799
Data334	-1.120216	-1.118181	-2.049185	-0.599171	-2.163322	0.258996	-0.796317
Data335	-1.097225	-1.121436	-1.960886	-0.575977	-2.103914	0.293787	-0.718802
Data336	-1.099056	-1.156227	-1.907988	-0.560311	-2.059358	0.303349	-0.690522
Data337	-1.078915	-1.173521	-1.884998	-0.519824	-1.995066	0.321864	-0.661631
Data338	-1.021541	-1.166196	-1.863839	-0.463874	-1.935047	0.331833	-0.613006
Data339	-0.933038	-1.115943	-1.822538	-0.4065	-1.891508	0.340378	-0.539966
Data340	-0.835177	-1.017878	-1.749091	-0.356451	-1.845935	0.365606	-0.426642
Data341	-0.736909	-0.897637	-1.66242	-0.324712	-1.778795	0.401211	-0.305791
Data342	-0.677907	-0.806083	-1.587752	-0.303553	-1.711655	0.44475	-0.240075
Data343	-0.645965	-0.736095	-1.544823	-0.274662	-1.644516	0.490527	-0.240075
Data344	-0.621551	-0.68279	-1.506981	-0.242924	-1.595687	0.532642	-0.279749
Data345	-0.598561	-0.635793	-1.484601	-0.21444	-1.569848	0.582284	-0.333664
Data346	-0.571298	-0.586353	-1.461204	-0.189415	-1.5788	0.621347	-0.348109
Data347	-0.545663	-0.548104	-1.447166	-0.158897	-1.607284	0.634979	-0.336309
Data348	-0.506396	-0.522876	-1.412985	-0.122683	-1.629664	0.66448	-0.307215
Data349	-0.453091	-0.505379	-1.349711	-0.118613	-1.642278	0.707815	-0.268152
Data350	-0.396735	-0.504362	-1.248595	-0.128786	-1.607284	0.746471	-0.23153
Data351	-0.344244	-0.508634	-1.143409	-0.119224	-1.542178	0.783907	-0.201012
Data352	-0.296025	-0.522265	-1.051652	-0.112306	-1.464866	0.821139	-0.152997
Data353	-0.258183	-0.554411	-0.976577	-0.096437	-1.390199	0.855522	-0.098675
Data354	-0.232547	-0.58676	-0.909234	-0.072836	-1.329163	0.883396	-0.062867
Data355	-0.218102	-0.615447	-0.843722	-0.025025	-1.30312	0.922459	-0.042725
Data356	-0.204878	-0.609344	-0.774344	0.053508	-1.301086	0.947484	-0.037842
Data357	-0.162559	-0.573129	-0.713512	0.127972	-1.300679	0.922662	-0.050456
Data358	-0.107627	-0.510465	-0.663055	0.185143	-1.276468	0.87953	-0.060019
Data359	-0.052288	-0.442512	-0.636403	0.215864	-1.242898	0.846774	-0.074261
Data360	-0.026856	-0.374965	-0.622975	0.204267	-1.210142	0.817273	-0.089316
Data361	-0.016276	-0.32756	-0.595916	0.190026	-1.176369	0.837415	-0.083213
Data362	-0.008138	-0.293584	-0.572925	0.16968	-1.152158	0.893161	-0.044149
Data363	0.030925	-0.281376	-0.555632	0.165815	-1.13873	0.956029	-0.000814
Data364	0.094199	-0.277918	-0.500089	0.198571	-1.10577	1.01564	0.077516
Data365	0.165204	-0.272831	-0.438443	0.249027	-1.036393	1.045752	0.153404
Data366	0.201623	-0.268355	-0.370082	0.306198	-0.957453	1.024592	0.183515
Data367	0.233565	-0.284225	-0.304774	0.366827	-0.876682	0.999364	0.185957
Data368	0.264693	-0.300501	-0.236413	0.425422	-0.800997	0.992243	0.178022
Data369	0.30457	-0.30457	-0.170494	0.486051	-0.752982	1.012996	0.174156
Data370	0.344447	-0.262862	-0.094809	0.522265	-0.752778	1.040869	0.169477
Data371	0.366623	-0.183515	-0.015869	0.538542	-0.774955	1.048803	0.164187
Data372	0.367641	-0.085044	0.042115	0.532235	-0.794283	1.032934	0.17436
Data373	0.358689	-0.014649	0.072023	0.514738	-0.791638	1.02032	0.187381
Data374	0.359096	0.051067	0.098675	0.521045	-0.722871	1.002619	0.194298
Data375	0.37761	0.119224	0.109865	0.558073	-0.608937	0.99143	0.205895
Data376	0.396531	0.165204	0.113527	0.594491	-0.482795	0.988988	0.213423
Data377	0.414232	0.186567	0.133466	0.625823	-0.390428	1.000585	0.21444
Data378	0.444139	0.202436	0.147504	0.650441	-0.367641	1.021337	0.224409
Data379	0.455736	0.21505	0.146283	0.67628	-0.406907	1.055314	0.243127
Data380	0.445563	0.233768	0.144452	0.700491	-0.470181	1.076473	0.269983
Data381	0.433356	0.233768	0.144859	0.723888	-0.526538	1.081966	0.283207
Data382	0.437629	0.217492	0.149132	0.751151	-0.540169	1.074846	0.280766
Data383	0.442715	0.184939	0.174156	0.77231	-0.505175	1.077897	0.29399
Data384	0.436815	0.172732	0.212609	0.785534	-0.439053	1.082577	0.319829
Data385	0.435391	0.18677	0.246179	0.784924	-0.358485	1.090308	0.354823
Data386	0.44597	0.219933	0.295008	0.793876	-0.299077	1.087053	0.396124
Data387	0.459805	0.271204	0.337936	0.795911	-0.272831	1.058366	0.402838
Data388	0.482592	0.325119	0.366623	0.796724	-0.273238	1.024796	0.374965
Data389	0.499275	0.367641	0.390834	0.823784	-0.263066	1.007909	0.328374
Data390	0.508431	0.421963	0.401211	0.870171	-0.241499	0.996923	0.2769
Data391	0.517179	0.462247	0.4065	0.906182	-0.21505	0.987767	0.23621
Data392	0.530404	0.499886	0.416673	0.931411	-0.187584	0.98614	0.23092
Data393	0.542814	0.538135	0.428473	0.94667	-0.154421	0.976577	0.25452
Data394	0.557259	0.549325	0.443732	0.929173	-0.136314	0.941787	0.307825
Data395	0.565194	0.535897	0.461636	0.87363	-0.138755	0.888889	0.342616
Data396	0.576588	0.516569	0.487678	0.814628	-0.130414	0.848402	0.350551
Data397	0.582691	0.511279	0.517993	0.759085	-0.110679	0.823784	0.352585
Data398	0.623585	0.538949	0.572519	0.745658	-0.077923	0.827446	0.390631
Data399	0.668956	0.545866	0.604868	0.748709	-0.023804	0.850233	0.433153
Data400	0.666107	0.52491	0.592254	0.729788	0.020345	0.842705	0.445767
Data401	0.645558	0.515958	0.577808	0.735078	0.065309	0.830498	0.447395
Data402	0.641082	0.534473	0.594491	0.769462	0.108644	0.830498	0.431729
Data403	0.647389	0.601002	0.634165	0.827853	0.13021	0.844536	0.409349
Data404	0.695608	0.684825	0.670176	0.893772	0.129803	0.871595	0.396531
Data405	0.761934	0.759085	0.694387	0.94138	0.132652	0.899468	0.366623
Data406	0.809745	0.797131	0.679535	0.960708	0.133262	0.908827	0.321253
Data407	0.819918	0.809135	0.642303	0.966405	0.155642	0.891127	0.293584
Data408	0.796317	0.814832	0.599578	0.985326	0.20325	0.848198	0.261438
Data409	0.75583	0.796521	0.571501	1.023982	0.238651	0.820732	0.243127
Data410	0.716767	0.780652	0.569467	1.074235	0.273035	0.820732	0.263472
Data411	0.689097	0.79001	0.575367	1.120012	0.299687	0.83477	0.291346
Data412	0.675059	0.800183	0.583098	1.150937	0.305791	0.833956	0.311488
Data413	0.683604	0.808118	0.601002	1.177386	0.303756	0.825004	0.313725
Data414	0.706798	0.808525	0.604461	1.180438	0.297856	0.803845	0.293177
Data415	0.725719	0.81707	0.604664	1.182879	0.288294	0.750744	0.257572
Data416	0.718395	0.830905	0.625416	1.197325	0.299891	0.698456	0.232547
Data417	0.70985	0.848402	0.657766	1.219501	0.319829	0.665293	0.217492
Data418	0.70517	0.863457	0.700491	1.224587	0.324102	0.639862	0.211999
Data419	0.699677	0.878716	0.734061	1.203021	0.314539	0.643524	0.215661
Data420	0.690115	0.897637	0.751965	1.155006	0.299484	0.655324	0.224409
Data421	0.698253	0.928969	0.765189	1.110043	0.280156	0.656748	0.242517
Data422	0.708629	0.987564	0.783703	1.097022	0.265304	0.646779	0.284632
Data423	0.715139	1.048803	0.795097	1.091732	0.297653	0.624399	0.324712
Data424	0.726126	1.100277	0.787162	1.095801	0.367234	0.588998	0.355637
Data425	0.735688	1.136085	0.791231	1.094784	0.458991	0.559904	0.351364
Data426	0.753796	1.159686	0.80059	1.085425	0.540576	0.537118	0.319829
Data427	0.772107	1.153379	0.810966	1.071183	0.576588	0.534473	0.283004
Data428	0.785534	1.139951	0.808321	1.028255	0.564787	0.549528	0.240075
Data429	0.775769	1.122657	0.800793	0.974746	0.516569	0.557259	0.206912
Data430	0.754203	1.109229	0.799573	0.929987	0.46306	0.5302	0.202843
Data431	0.70985	1.108008	0.795097	0.899468	0.454515	0.484627	0.22563
Data432	0.672007	1.146054	0.779634	0.884413	0.476285	0.451871	0.26978
Data433	0.657562	1.194883	0.759899	0.889499	0.511889	0.447395	0.314743
Data434	0.664886	1.235574	0.747692	0.912693	0.545866	0.454108	0.301315
Data435	0.674856	1.269551	0.739147	0.950128	0.572722	0.480761	0.231327
Data436	0.696218	1.288472	0.728161	0.994685	0.583505	0.51311	0.142418
Data437	0.734061	1.281351	0.709646	1.024186	0.555225	0.519417	0.081992
Data438	0.754609	1.270568	0.689301	1.033951	0.483813	0.503141	0.061443
Data439	0.75522	1.262023	0.653086	1.037207	0.416266	0.46774	0.05127
Data440	0.753592	1.253274	0.61443	1.029475	0.378017	0.460619	0.065716
Data441	0.742809	1.244933	0.600595	1.017675	0.406704	0.466723	0.087485
Data442	0.730399	1.205463	0.614837	0.996109	0.468757	0.474047	0.089113
Data443	0.725312	1.140358	0.612192	0.970677	0.532642	0.469571	0.087485
Data444	0.736502	1.083594	0.587981	0.956435	0.587574	0.450039	0.097047
Data445	0.765799	1.049414	0.574146	0.94138	0.609751	0.393276	0.115155
Data446	0.804456	1.049821	0.559904	0.924493	0.605275	0.317998	0.130414
Data447	0.833956	1.07159	0.544035	0.883803	0.600595	0.254724	0.134686
Data448	0.832329	1.123267	0.545256	0.802828	0.620534	0.229699	0.144656
Data449	0.82887	1.186745	0.554208	0.735078	0.647796	0.256148	0.134686
Data450	0.830701	1.25185	0.549325	0.703339	0.68157	0.309656	0.091554
Data451	0.82948	1.310445	0.53488	0.685435	0.689708	0.363775	0.045574
Data452	0.823173	1.335877	0.513517	0.666311	0.666311	0.410569	0.013428
Data453	0.814425	1.341777	0.463264	0.666107	0.612395	0.421759	0.001831
Data454	0.805269	1.358663	0.399786	0.688487	0.545052	0.410569	0.000407
Data455	0.803031	1.38613	0.363368	0.711681	0.500089	0.396531	0.021566
Data456	0.801811	1.413392	0.353602	0.725923	0.481778	0.39999	0.041098
Data457	0.789807	1.403423	0.370896	0.746268	0.496427	0.410366	0.048422
Data458	0.766613	1.363953	0.395514	0.752168	0.535693	0.40589	0.037029
Data459	0.734468	1.290913	0.401821	0.727957	0.569874	0.390834	0.035197
Data460	0.703746	1.221332	0.394497	0.688894	0.585743	0.395717	0.029501
Data461	0.69927	1.136288	0.404059	0.648407	0.576181	0.397955	0.019328
Data462	0.701305	1.090918	0.454312	0.643931	0.560718	0.418097	0.015666
Data463	0.711681	1.067318	0.466926	0.688487	0.566008	0.418911	-0.020142
Data464	0.707612	1.011978	0.413214	0.683197	0.553597	0.359503	-0.086468
Data465	0.70517	1.019303	0.352585	0.649221	0.512296	0.300094	-0.14018
Data466	0.719819	1.070776	0.312912	0.618906	0.50192	0.258183	-0.154014
Data467	0.729585	1.135678	0.298873	0.584319	0.52491	0.253503	-0.138755
Data468	0.745861	1.218077	0.32105	0.561125	0.559701	0.275273	-0.091758
Data469	0.7717	1.295593	0.341192	0.544849	0.587981	0.317184	-0.037029
Data470	0.801811	1.3078	0.332647	0.516365	0.606495	0.356044	0.015056
Data471	0.819918	1.283589	0.316777	0.49663	0.622975	0.365403	0.05656
Data472	0.831312	1.224587	0.296228	0.494189	0.653086	0.319626	0.067547
Data473	0.836398	1.13934	0.273442	0.528979	0.671194	0.241703	0.042725
Data474	0.832532	1.052466	0.237227	0.566822	0.682994	0.180463	0.010173
Data475	0.84006	0.988174	0.221358	0.563973	0.684011	0.162153	-0.032349
Data476	0.833956	0.944839	0.215254	0.526945	0.669566	0.16968	-0.060019
Data477	0.824598	0.937718	0.231734	0.464485	0.640065	0.183515	-0.066936
Data478	0.812797	0.947687	0.273849	0.419521	0.595712	0.185346	-0.079957
Data479	0.792045	0.965387	0.306198	0.386358	0.552173	0.164187	-0.104575
Data480	0.771496	0.995905	0.314539	0.357468	0.547087	0.130007	-0.123089
Data481	0.757865	1.0309	0.291752	0.342412	0.596526	0.095216	-0.149945
Data482	0.756847	1.051448	0.263472	0.331426	0.671397	0.067343	-0.167442
Data483	0.751354	1.065894	0.22624	0.326543	0.765596	0.058391	-0.166629
Data484	0.753185	1.063859	0.183108	0.326543	0.83945	0.08484	-0.14669
Data485	0.745251	1.066911	0.1414	0.342819	0.847384	0.119631	-0.12899
Data486	0.700898	1.061011	0.094606	0.332036	0.7776	0.136517	-0.110679
Data487	0.660004	1.027441	0.058391	0.313725	0.671194	0.145062	-0.112917
Data488	0.64271	0.978612	0.029501	0.301315	0.58086	0.153607	-0.14018
Data489	0.627044	0.920831	-0.01058	0.272831	0.533659	0.136924	-0.155235
Data490	0.604054	0.865899	-0.015259	0.260421	0.525114	0.124107	-0.128583
Data491	0.575977	0.83477	-0.014242	0.260421	0.557056	0.104779	-0.103354
Data492	0.551766	0.796928	0.001017	0.239668	0.603037	0.07894	-0.082195
Data493	0.534066	0.779431	0.020752	0.207523	0.63152	0.061036	-0.071616
Data494	0.525928	0.783296	0.031332	0.163984	0.638641	0.031332	-0.071412
Data495	0.520841	0.797131	0.016683	0.125734	0.630706	0.012411	-0.095216
Data496	0.509041	0.808728	-0.005493	0.090537	0.615447	0.004069	-0.152794
Data497	0.501106	0.825615	-0.028687	0.066936	0.590219	-0.015259	-0.197553
Data498	0.476081	0.829074	-0.053508	0.054932	0.577605	-0.037842	-0.204267
Data499	0.444546	0.814425	-0.065919	0.041098	0.577808	-0.036418	-0.198164
Data500	0.427863	0.788383	-0.089723	0.006307	0.589405	-0.036215	-0.168053
Data501	0.423997	0.764375	-0.115765	-0.043539	0.606088	-0.065309	-0.125124
Data502	0.419725	0.73223	-0.130617	-0.100303	0.611785	-0.09074	-0.08484
Data503	0.412807	0.70985	-0.144859	-0.161949	0.605478	-0.103558	-0.063478
Data504	0.398566	0.698253	-0.169477	-0.234989	0.602426	-0.110068	-0.068157
Data505	0.390631	0.657969	-0.196333	-0.292566	0.609547	-0.117393	-0.07365
Data506	0.375575	0.618702	-0.219323	-0.310267	0.621754	-0.112306	-0.060222
Data507	0.33224	0.575774	-0.224002	-0.297042	0.634165	-0.119224	-0.016683
Data508	0.293787	0.546476	-0.219323	-0.26449	0.633961	-0.135704	0.024211
Data509	0.261234	0.531421	-0.226037	-0.234379	0.635589	-0.166425	0.028077
Data510	0.229903	0.539559	-0.217288	-0.205285	0.622772	-0.19796	-0.004883
Data511	0.199588	0.554615	-0.195112	-0.183515	0.592457	-0.215254	-0.046998
Data512	0.166018	0.546273	-0.171308	-0.175377	0.560922	-0.226851	-0.097454
Data513	0.1355	0.531624	-0.183719	-0.166018	0.53549	-0.244551	-0.136517
Data514	0.116375	0.514738	-0.206505	-0.158897	0.519621	-0.274662	-0.155845
Data515	0.098472	0.489103	-0.227868	-0.137942	0.521452	-0.295008	-0.156863
Data516	0.058391	0.461433	-0.22563	-0.136924	0.528979	-0.281376	-0.126548
Data517	0.014445	0.441494	-0.203861	-0.110475	0.532031	-0.245569	-0.071616
Data518	-0.035401	0.414028	-0.174767	-0.080568	0.512703	-0.208947	-0.005086
Data519	-0.065716	0.378627	-0.173953	-0.071209	0.484627	-0.20915	0.039063
Data520	-0.069174	0.350144	-0.190026	-0.079347	0.460822	-0.240889	0.051677
Data521	-0.04537	0.325729	-0.200402	-0.105389	0.443936	-0.287277	0.038453
Data522	-0.037842	0.302332	-0.21444	-0.135907	0.433356	-0.359096	0.015056
Data523	-0.059612	0.281783	-0.230716	-0.16907	0.432949	-0.432746	-0.013224
Data524	-0.075278	0.27629	-0.233565	-0.206099	0.447598	-0.47954	-0.050456
Data525	-0.079754	0.279749	-0.211592	-0.250655	0.446988	-0.483202	-0.073243
Data526	-0.040894	0.298263	-0.173342	-0.294397	0.435798	-0.438646	-0.05005
Data527	-0.024618	0.305384	-0.147097	-0.330816	0.393886	-0.402024	-0.00061
Data528	-0.05717	0.302942	-0.171104	-0.373948	0.341802	-0.410366	0.012818
Data529	-0.056764	0.312912	-0.191043	-0.419725	0.32166	-0.416266	0.008749
Data530	-0.038656	0.327153	-0.203047	-0.415045	0.35523	-0.414232	0.041505
Data531	-0.000407	0.336919	-0.183312	-0.380458	0.422777	-0.396328	0.07304
Data532	0.06775	0.346685	-0.148928	-0.317388	0.532031	-0.369675	0.082399
Data533	0.145266	0.354416	-0.121258	-0.256352	0.634572	-0.337733	0.081178
Data534	0.167849	0.334885	-0.112103	-0.237634	0.667124	-0.319422	0.052898
Data535	0.149945	0.284632	-0.128583	-0.269373	0.644745	-0.307215	0.0059
Data536	0.089927	0.242313	-0.177818	-0.334478	0.615651	-0.337936	-0.026449
Data537	0.016073	0.215864	-0.235396	-0.398769	0.586964	-0.388596	-0.024618
Data538	-0.052694	0.229292	-0.301315	-0.435391	0.562142	-0.44475	0.012411
Data539	-0.095216	0.25859	-0.354416	-0.427049	0.568246	-0.492561	0.041098
Data540	-0.103965	0.284835	-0.377406	-0.380865	0.585336	-0.526945	0.054526
Data541	-0.08952	0.303756	-0.395514	-0.326136	0.605885	-0.523893	0.030721
Data542	-0.06246	0.308639	-0.4006	-0.267338	0.622975	-0.515348	-0.015056
Data543	-0.034791	0.288904	-0.401211	-0.218713	0.610564	-0.529793	-0.054322
Data544	-0.011393	0.250655	-0.408128	-0.183312	0.566415	-0.562346	-0.075074
Data545	-0.01709	0.205081	-0.434373	-0.160525	0.496427	-0.59734	-0.072836
Data546	-0.023601	0.172122	-0.450853	-0.173749	0.442512	-0.617889	-0.03418
Data547	-0.021973	0.138755	-0.460009	-0.208743	0.406907	-0.611989	0.005493
Data548	-0.028484	0.093182	-0.457567	-0.244755	0.409959	-0.602833	0.020752
Data549	-0.029908	0.063071	-0.44536	-0.283004	0.411994	-0.599171	0.01648
Data550	-0.014242	0.048829	-0.43356	-0.31637	0.406907	-0.589202	0.019125
Data551	0.014852	0.039877	-0.446377	-0.355027	0.403042	-0.616668	0.029908
Data552	0.042725	0.02767	-0.448412	-0.380662	0.402838	-0.663462	0.060629
Data553	0.069378	0.019532	-0.448412	-0.414435	0.403652	-0.721447	0.099082
Data554	0.105999	0.016073	-0.436408	-0.468147	0.389614	-0.779227	0.132448
Data555	0.134483	0.031739	-0.418301	-0.511076	0.417894	-0.821749	0.148928
Data556	0.153811	0.070192	-0.413214	-0.514941	0.481982	-0.842501	0.154421
Data557	0.16846	0.111899	-0.41647	-0.501717	0.540169	-0.827242	0.123293
Data558	0.183719	0.116986	-0.428473	-0.491341	0.560108	-0.80059	0.075685
Data559	0.185346	0.10722	-0.447395	-0.47954	0.533252	-0.789604	0.042929
Data560	0.181481	0.125327	-0.477506	-0.440681	0.46245	-0.785534	0.039063
Data561	0.192467	0.139569	-0.510465	-0.401211	0.379441	-0.786348	0.057374
Data562	0.198164	0.140383	-0.525521	-0.38351	0.299891	-0.810763	0.081178
Data563	0.20264	0.137331	-0.511279	-0.364385	0.251876	-0.828463	0.105186
Data564	0.190229	0.118613	-0.491747	-0.335495	0.247603	-0.828667	0.129803
Data565	0.16907	0.06714	-0.471199	-0.302536	0.27629	-0.821749	0.1414
Data566	0.145062	-0.002645	-0.452277	-0.290735	0.313929	-0.798962	0.174767
Data567	0.143028	-0.069785	-0.432339	-0.291752	0.36113	-0.779634	0.19796
Data568	0.154014	-0.128176	-0.424404	-0.303553	0.398973	-0.781262	0.21912
Data569	0.164797	-0.165204	-0.426846	-0.296432	0.398159	-0.805066	0.23092
Data570	0.171104	-0.16968	-0.434984	-0.299687	0.371506	-0.84006	0.238041
Data571	0.159915	-0.143028	-0.450853	-0.311691	0.348109	-0.894789	0.223392
Data572	0.154218	-0.092164	-0.454719	-0.319015	0.352382	-0.95847	0.194705
Data573	0.154625	-0.052694	-0.458991	-0.333867	0.36113	-1.00974	0.163984
Data574	0.15259	-0.027059	-0.479744	-0.349533	0.359909	-1.039445	0.146894
Data575	0.146487	-0.010376	-0.482795	-0.368861	0.350551	-1.0427	0.156049
Data576	0.155845	-0.0177	-0.46774	-0.385545	0.334071	-1.040869	0.169273
Data577	0.172936	-0.041911	-0.446174	-0.385748	0.324102	-1.043514	0.193077
Data578	0.190229	-0.075278	-0.427863	-0.368455	0.323288	-1.064062	0.206505
Data579	0.218916	-0.109865	-0.409756	-0.36113	0.337936	-1.11574	0.217899
Data580	0.243534	-0.139162	-0.393276	-0.344244	0.364589	-1.187762	0.235192
Data581	0.267745	-0.176394	-0.382696	-0.316167	0.389614	-1.250833	0.240889
Data582	0.282394	-0.216068	-0.363775	-0.293584	0.397345	-1.275451	0.236413
Data583	0.271407	-0.234175	-0.34994	-0.283614	0.383917	-1.27484	0.252893
Data584	0.233565	-0.231327	-0.342819	-0.281987	0.34404	-1.26304	0.278325
Data585	0.178022	-0.205285	-0.328171	-0.293584	0.288294	-1.259581	0.302942
Data586	0.110679	-0.185753	-0.302129	-0.328781	0.224002	-1.292337	0.296839
Data587	0.043539	-0.168053	-0.301925	-0.375372	0.17965	-1.33547	0.249841
Data588	0.012004	-0.154421	-0.30986	-0.389614	0.182091	-1.401795	0.176801
Data589	-0.009766	-0.161135	-0.314743	-0.34872	0.2474	-1.454287	0.128786
Data590	-0.01648	-0.168256	-0.299077	-0.247196	0.344854	-1.47158	0.115562
Data591	-0.027466	-0.166425	-0.291956	-0.173139	0.378017	-1.455914	0.113527
Data592	-0.086061	-0.218509	-0.338954	-0.160525	0.312708	-1.473615	0.075481
Data593	-0.162153	-0.2769	-0.3829	-0.162763	0.217085	-1.512271	0.040894
Data594	-0.186364	-0.293177	-0.409756	-0.165815	0.121462	-1.529564	0.036622
Data595	-0.156863	-0.302129	-0.416673	-0.155032	0.07894	-1.514509	0.040894
Data596	-0.104168	-0.302942	-0.389207	-0.13021	0.10783	-1.469749	0.079957
Data597	-0.058391	-0.274255	-0.347702	-0.097861	0.16317	-1.417055	0.145876
Data598	-0.054322	-0.250248	-0.345668	-0.083213	0.239058	-1.381654	0.18677
Data599	-0.100913	-0.232344	-0.353399	-0.106406	0.280359	-1.396506	0.202233
Data600	-0.171104	-0.201419	-0.34994	-0.1296	0.288497	-1.442486	0.189008
Data601	-0.23743	-0.184939	-0.337936	-0.171511	0.265304	-1.497419	0.160932
Data602	-0.308029	-0.183719	-0.324712	-0.197147	0.247603	-1.540551	0.123089
Data603	-0.361334	-0.193077	-0.308232	-0.207523	0.24211	-1.581648	0.078737
Data604	-0.396531	-0.207523	-0.272424	-0.22563	0.220951	-1.611556	0.033366
Data605	-0.409756	-0.232954	-0.261845	-0.255131	0.218916	-1.619694	-0.0118
Data606	-0.419318	-0.258793	-0.262659	-0.279545	0.233565	-1.61237	-0.037842
Data607	-0.425218	-0.273849	-0.253707	-0.317591	0.24272	-1.622543	-0.005697
Data608	-0.409349	-0.298873	-0.249434	-0.375168	0.256148	-1.668523	0.034384
Data609	-0.401821	-0.324102	-0.265914	-0.437425	0.2592	-1.723456	0.061443
Data610	-0.418097	-0.344854	-0.271	-0.483609	0.266321	-1.761705	0.057984
Data611	-0.437425	-0.372117	-0.283614	-0.511686	0.288904	-1.779609	0.029501
Data612	-0.462043	-0.403652	-0.302332	-0.514738	0.313929	-1.789985	0.001424
Data613	-0.484627	-0.453905	-0.308232	-0.489713	0.340378	-1.793647	0.008749
Data614	-0.477506	-0.506803	-0.313725	-0.433356	0.342412	-1.796496	0.010986
Data615	-0.465705	-0.522062	-0.312505	-0.352789	0.333257	-1.807279	-0.006511
Data616	-0.472623	-0.503548	-0.300704	-0.274866	0.307825	-1.825996	-0.049643
Data617	-0.48422	-0.493985	-0.304367	-0.221154	0.263269	-1.845528	-0.103151
Data618	-0.486458	-0.5066	-0.31515	-0.183515	0.213626	-1.847359	-0.166629
Data619	-0.48422	-0.539966	-0.31637	-0.156863	0.170901	-1.838204	-0.239465
Data620	-0.489713	-0.594288	-0.329595	-0.156863	0.155235	-1.842273	-0.304367
Data621	-0.50131	-0.629689	-0.356044	-0.154014	0.169884	-1.868111	-0.344854
Data622	-0.530607	-0.64861	-0.386765	-0.14669	0.201623	-1.889474	-0.363775
Data623	-0.560108	-0.664073	-0.404669	-0.146283	0.233361	-1.891101	-0.331426
Data624	-0.586964	-0.669362	-0.411383	-0.153201	0.238651	-1.877267	-0.298466
Data625	-0.616464	-0.675059	-0.396328	-0.160932	0.216475	-1.862211	-0.284225
Data626	-0.630096	-0.706188	-0.375575	-0.174767	0.181277	-1.846138	-0.28809
Data627	-0.625823	-0.743623	-0.368658	-0.19084	0.152997	-1.828845	-0.316574
Data628	-0.612395	-0.774548	-0.378017	-0.199588	0.139162	-1.831083	-0.370286
Data629	-0.606699	-0.796317	-0.392259	-0.19796	0.143028	-1.854887	-0.402431
Data630	-0.621551	-0.819918	-0.375779	-0.181277	0.172122	-1.878487	-0.434373
Data631	-0.639658	-0.837619	-0.345464	-0.162966	0.190433	-1.881132	-0.462857
Data632	-0.654714	-0.836398	-0.322677	-0.155642	0.179446	-1.859566	-0.489306
Data633	-0.671194	-0.815035	-0.300094	-0.182091	0.138348	-1.824369	-0.505175
Data634	-0.684418	-0.780041	-0.290735	-0.206912	0.099285	-1.802192	-0.518196
Data635	-0.680959	-0.731416	-0.294194	-0.235599	0.097861	-1.804837	-0.525521
Data636	-0.654307	-0.691335	-0.300501	-0.2533	0.121462	-1.81562	-0.512703
Data637	-0.630299	-0.675263	-0.299484	-0.250451	0.161339	-1.826607	-0.486661
Data638	-0.597543	-0.678314	-0.284835	-0.232751	0.218509	-1.841459	-0.476488
Data639	-0.558277	-0.683401	-0.272831	-0.222375	0.279545	-1.853666	-0.510669
