# Supplementary material for: Integration of MRI and somatosensory evoked potentials facilitate diagnosis of spinal cord compression
Source: Sci Rep. 2023 May 15;13:7861. doi: 10.1038/s41598-023-34832-2 (PMC10185544; doi:10.1038/s41598-023-34832-2)
Supplement: Supplementary file 3 — Supplementary Information 3. [file 41598_2023_34832_MOESM3_ESM.zip › Preoperative SSEP data/spinal cord compression group/6143911_2/6143911_2_Rt Tibial SEP_Cz'-Fpz_201219_125601.csv]

Index	1	2	3	4	5	6	7
Name	Cz'-Fpz	Cz'-Fpz	Cz'-Fpz	Cz'-Fpz	Cz'-Fpz	Cz'-Fpz	Cz'-Fpz
Time	2.02004E+13	2.02004E+13	2.02004E+13	2.02004E+13	2.02004E+13	2.02004E+13	2.02004E+13
Highcut	500	500	500	500	500	500	500
Lowcut	10	10	10	10	10	10	10
Period	0.000156	0.000156	0.000156	0.000156	0.000156	0.000156	0.000156
Averages	120	120	120	120	120	120	120
Int (mA)	18/17.5mA	18/17.5mA	18/17.6mA	18/17.5mA	18/17.5mA	18/17.5mA	18/17.5mA
Pulse Width (�gs)	200�s	200�s	200�s	200�s	200�s	200�s	200�s
Rep Rate (Hz)	2.66Hz	2.66Hz	2.66Hz	2.66Hz	2.66Hz	2.66Hz	2.66Hz
Data0	-0.675669	0.651865	0.328171	0.245365	-0.499072	-0.396328	-0.128583
Data1	-3.395031	-2.159253	-2.292719	-2.444292	-3.259937	-3.084357	-2.778566
Data2	-5.680222	-4.230818	-4.707307	-4.490832	-5.221637	-5.011877	-4.959182
Data3	-2.343989	-1.347677	-1.372702	-1.243102	-1.926502	-1.745225	-1.59589
Data4	-2.213575	-1.33079	-1.425803	-1.448997	-2.131787	-2.018057	-1.787137
Data5	-3.444877	-2.617431	-2.81356	-2.842451	-3.472953	-3.362071	-3.151904
Data6	-3.628392	-2.730755	-2.992396	-2.996465	-3.611505	-3.497164	-3.272755
Data7	-3.239389	-2.192213	-2.508176	-2.497597	-3.100023	-2.984461	-2.769004
Data8	-2.590575	-1.407899	-1.740139	-1.744208	-2.357214	-2.239414	-2.034536
Data9	-1.909616	-0.646983	-0.945042	-0.951146	-1.637395	-1.51044	-1.283792
Data10	-1.343201	-0.018718	-0.29928	-0.302536	-1.045548	-0.925714	-0.650645
Data11	-0.958063	0.425218	0.196333	0.152997	-0.540373	-0.544442	-0.203657
Data12	-0.750947	0.705984	0.520434	0.423794	-0.2533	-0.317591	0.06124
Data13	-0.656545	0.856133	0.664073	0.559904	-0.111493	-0.168663	0.206709
Data14	-0.610157	0.936497	0.748709	0.615244	-0.023194	-0.03357	0.292363
Data15	-0.576791	0.929987	0.815239	0.640675	0.027873	0.047405	0.330205
Data16	-0.61443	0.801811	0.808118	0.593271	-0.002035	0.001221	0.227665
Data17	-0.705577	0.632334	0.711477	0.494189	-0.094402	-0.079754	0.120648
Data18	-0.766613	0.5125	0.625416	0.432339	-0.155642	-0.116579	0.083619
Data19	-0.773124	0.469164	0.575367	0.419725	-0.169884	-0.127159	0.055746
Data20	-0.745454	0.497037	0.568449	0.437425	-0.142011	-0.091758	0.087282
Data21	-0.674856	0.543628	0.612192	0.491137	-0.083416	-0.071412	0.123293
Data22	-0.624196	0.56906	0.684215	0.546476	-0.040487	-0.071005	0.140383
Data23	-0.612192	0.551359	0.73223	0.581064	-0.034587	-0.049439	0.10661
Data24	-0.630299	0.506396	0.760713	0.597543	-0.055136	-0.082399	0.060222
Data25	-0.662445	0.429084	0.768648	0.58615	-0.09013	-0.100303	0.018718
Data26	-0.683604	0.36052	0.773734	0.557056	-0.113731	-0.124514	-0.011393
Data27	-0.687877	0.300704	0.779431	0.532031	-0.119631	-0.153404	-0.018718
Data28	-0.684621	0.241499	0.776582	0.509855	-0.135907	-0.184329	0.006307
Data29	-0.681977	0.200402	0.763561	0.512703	-0.142418	-0.207319	0.027466
Data30	-0.677704	0.16846	0.73935	0.520231	-0.132855	-0.224206	0.028484
Data31	-0.680552	0.135907	0.687266	0.523283	-0.110475	-0.223392	0.033773
Data32	-0.700898	0.092978	0.628265	0.508024	-0.101116	-0.209354	0.036825
Data33	-0.715546	0.057984	0.581877	0.491137	-0.084637	-0.205488	0.054526
Data34	-0.727143	0.052491	0.549732	0.470181	-0.06185	-0.209354	0.070395
Data35	-0.72755	0.071209	0.551563	0.446174	-0.034384	-0.189212	0.083619
Data36	-0.733247	0.110272	0.587778	0.447598	-0.016683	-0.163373	0.083823
Data37	-0.728364	0.159711	0.617482	0.446784	0.01119	-0.132448	0.077312
Data38	-0.719209	0.196943	0.621958	0.455126	0.044556	-0.123293	0.063274
Data39	-0.715139	0.210575	0.609954	0.481575	0.063071	-0.127362	0.041098
Data40	-0.717377	0.214237	0.583505	0.522672	0.06185	-0.125938	0.014038
Data41	-0.728364	0.204674	0.561125	0.532031	0.056153	-0.126752	-0.001017
Data42	-0.728974	0.194298	0.548511	0.51901	0.060222	-0.127565	-0.010173
Data43	-0.710867	0.189822	0.568246	0.48544	0.069174	-0.133262	0.008138
Data44	-0.657562	0.15198	0.61382	0.432746	0.076905	-0.13489	0.009562
Data45	-0.596119	0.109255	0.652883	0.38412	0.073447	-0.139569	-0.002238
Data46	-0.538135	0.06124	0.691742	0.350754	0.073243	-0.132652	0.003662
Data47	-0.496834	0.009562	0.718802	0.350347	0.074667	-0.1296	0.014649
Data48	-0.452684	-0.032349	0.751558	0.35462	0.106813	-0.129803	0.043132
Data49	-0.420335	-0.072633	0.776582	0.34343	0.145062	-0.119631	0.064495
Data50	-0.393886	-0.108441	0.803438	0.314132	0.161135	-0.093385	0.050253
Data51	-0.366827	-0.098878	0.792859	0.284632	0.170087	-0.070802	0.00061
Data52	-0.337326	-0.064698	0.746675	0.262048	0.183312	-0.089113	-0.046387
Data53	-0.312505	-0.032756	0.676483	0.24801	0.183312	-0.131838	-0.099896
Data54	-0.291346	-0.000203	0.598967	0.247196	0.175174	-0.180667	-0.149538
Data55	-0.277511	0.012614	0.545459	0.267338	0.179446	-0.203047	-0.182498
Data56	-0.266931	0.027873	0.522062	0.284428	0.196333	-0.199588	-0.177818
Data57	-0.258793	0.031535	0.516365	0.276087	0.215864	-0.18087	-0.155032
Data58	-0.245162	0.026652	0.511889	0.251672	0.22624	-0.151166	-0.122886
Data59	-0.250655	0.007935	0.510872	0.235192	0.236006	-0.145266	-0.095013
Data60	-0.277918	-0.027466	0.525724	0.224613	0.236006	-0.187381	-0.079347
Data61	-0.286463	-0.070802	0.549325	0.210575	0.218306	-0.245569	-0.059002
Data62	-0.298263	-0.121055	0.570687	0.210981	0.196536	-0.300298	-0.033977
Data63	-0.30396	-0.172732	0.598967	0.231734	0.184126	-0.343633	-0.018921
Data64	-0.284021	-0.208337	0.615854	0.237227	0.167442	-0.358485	-0.011597
Data65	-0.247603	-0.228275	0.583708	0.229699	0.15727	-0.365403	-0.012411
Data66	-0.224816	-0.234785	0.533048	0.206912	0.157677	-0.360113	-0.02299
Data67	-0.209964	-0.226037	0.487678	0.187177	0.154828	-0.33875	-0.032553
Data68	-0.201012	-0.218916	0.458991	0.179446	0.148725	-0.337936	-0.050253
Data69	-0.189619	-0.216271	0.457567	0.182294	0.161746	-0.359299	-0.066122
Data70	-0.160118	-0.204674	0.476285	0.171104	0.176394	-0.378831	-0.075074
Data71	-0.111493	-0.183515	0.486865	0.150149	0.166018	-0.392869	-0.086468
Data72	-0.05595	-0.16317	0.488289	0.144249	0.16846	-0.398566	-0.097861
Data73	0.005086	-0.139976	0.492358	0.152794	0.189008	-0.402635	-0.112917
Data74	0.05127	-0.1355	0.503548	0.153811	0.210575	-0.387172	-0.133466
Data75	0.071616	-0.170087	0.481982	0.13611	0.19735	-0.374762	-0.148725
Data76	0.088299	-0.225834	0.443122	0.110679	0.182498	-0.369268	-0.155032
Data77	0.117393	-0.290328	0.395921	0.102541	0.182294	-0.366013	-0.167035
Data78	0.156049	-0.313725	0.377	0.127159	0.204674	-0.351975	-0.169477
Data79	0.171104	-0.327357	0.36052	0.147707	0.201419	-0.329188	-0.161339
Data80	0.124107	-0.363979	0.305587	0.115969	0.172732	-0.348109	-0.201826
Data81	0.081788	-0.341192	0.266728	0.097454	0.169273	-0.384324	-0.251469
Data82	0.052694	-0.284021	0.272017	0.09074	0.16968	-0.398769	-0.266728
Data83	0.05066	-0.219933	0.29928	0.082399	0.191857	-0.391038	-0.243534
Data84	0.088095	-0.14079	0.335698	0.075888	0.256555	-0.359706	-0.192874
Data85	0.167646	-0.068971	0.369472	0.075888	0.314539	-0.326747	-0.146487
Data86	0.220747	-0.04537	0.375168	0.057781	0.355637	-0.306198	-0.105186
Data87	0.253503	-0.06246	0.34343	0.053915	0.380051	-0.305587	-0.091147
Data88	0.278731	-0.081585	0.304977	0.057577	0.379644	-0.308843	-0.067343
Data89	0.270593	-0.108237	0.254724	0.050253	0.360723	-0.315557	-0.045167
Data90	0.241906	-0.144249	0.223189	0.043336	0.347702	-0.321864	-0.041505
Data91	0.217492	-0.194502	0.20793	0.030925	0.367437	-0.314336	-0.05005
Data92	0.182701	-0.256758	0.187177	0.026042	0.400397	-0.278935	-0.062053
Data93	0.142621	-0.327764	0.17558	0.047812	0.421352	-0.235192	-0.069785
Data94	0.105999	-0.379644	0.179446	0.086264	0.420742	-0.224206	-0.057984
Data95	0.096844	-0.392665	0.19796	0.108237	0.4065	-0.226444	-0.036418
Data96	0.111696	-0.374558	0.212202	0.122479	0.398362	-0.243737	-0.030925
Data97	0.139366	-0.33224	0.215457	0.131024	0.397752	-0.27039	-0.022583
Data98	0.176394	-0.275273	0.216475	0.126752	0.395514	-0.253096	-0.01058
Data99	0.222985	-0.240279	0.194298	0.108644	0.386358	-0.210168	-0.014649
Data100	0.261234	-0.224816	0.149132	0.075685	0.381476	-0.171511	-0.025635
Data101	0.292566	-0.218509	0.104779	0.03947	0.418708	-0.133466	-0.02238
Data102	0.307418	-0.21912	0.057374	0.014445	0.461636	-0.134279	-0.018311
Data103	0.306401	-0.201012	0.031332	0.012207	0.492765	-0.167035	-0.009155
Data104	0.299891	-0.19145	0.026652	0.0118	0.520434	-0.19145	-0.006307
Data105	0.279138	-0.201012	0.019532	0.015666	0.539559	-0.187584	-0.019938
Data106	0.263472	-0.213016	0.0118	0.021973	0.537728	-0.184329	-0.031535
Data107	0.275883	-0.238244	0.012818	0.015869	0.5243	-0.17436	-0.021973
Data108	0.279749	-0.28687	0.019532	0.003459	0.490527	-0.150149	0.009766
Data109	0.266728	-0.362351	0.034587	-0.006511	0.456346	-0.132448	0.057577
Data110	0.244144	-0.42888	0.065716	-0.016887	0.436815	-0.125531	0.076499
Data111	0.204878	-0.45126	0.075481	-0.033366	0.448819	-0.144452	0.07304
Data112	0.169477	-0.444343	0.041911	-0.057577	0.486051	-0.182091	0.065512
Data113	0.14079	-0.418097	-0.006511	-0.074261	0.50721	-0.20793	0.060629
Data114	0.102948	-0.367641	-0.052491	-0.074464	0.528166	-0.208337	0.053101
Data115	0.076499	-0.304977	-0.077719	-0.037029	0.548918	-0.189415	0.054322
Data116	0.065716	-0.249027	-0.08423	-0.009766	0.59144	-0.175784	0.073447
Data117	0.067547	-0.195519	-0.081585	0.013835	0.633758	-0.171715	0.120241
Data118	0.062664	-0.146283	-0.103761	0.053305	0.677094	-0.179446	0.165815
Data119	0.034587	-0.110679	-0.136314	0.091758	0.713308	-0.183515	0.186567
Data120	-0.000203	-0.09664	-0.165204	0.116172	0.729178	-0.165611	0.190229
Data121	-0.010783	-0.12899	-0.17436	0.133059	0.724702	-0.134483	0.187991
Data122	0.001017	-0.182905	-0.191857	0.154625	0.72755	-0.101116	0.190229
Data123	0.02238	-0.244958	-0.201623	0.177005	0.736909	-0.083416	0.184329
Data124	0.039877	-0.297856	-0.203047	0.201623	0.741385	-0.075278	0.179446
Data125	0.071616	-0.336716	-0.229089	0.213423	0.734264	-0.079347	0.17558
Data126	0.105186	-0.348923	-0.276697	0.201623	0.737723	-0.07894	0.177208
Data127	0.132652	-0.336512	-0.302739	0.195926	0.752778	-0.06775	0.167442
Data128	0.130617	-0.305587	-0.316167	0.209354	0.778414	-0.050863	0.160118
Data129	0.106203	-0.271814	-0.310877	0.229903	0.800387	-0.037029	0.151166
Data130	0.071209	-0.240889	-0.309046	0.255945	0.807914	-0.02767	0.135907
Data131	0.056357	-0.22034	-0.29928	0.277307	0.837619	-0.022176	0.135907
Data132	0.066936	-0.220544	-0.277307	0.275883	0.861626	-0.027466	0.1414
Data133	0.093589	-0.212812	-0.244958	0.26978	0.890923	-0.041098	0.140993
Data134	0.115358	-0.187177	-0.214847	0.2651	0.908827	-0.064698	0.150352
Data135	0.121665	-0.18087	-0.194298	0.272831	0.893365	-0.081178	0.16317
Data136	0.133872	-0.194095	-0.193484	0.298263	0.894179	-0.079754	0.153607
Data137	0.126141	-0.219933	-0.197553	0.325526	0.917983	-0.053915	0.152997
Data138	0.083213	-0.250451	-0.234785	0.348109	0.952977	-0.027263	0.149945
Data139	0.02828	-0.295618	-0.286056	0.35584	0.973322	-0.015259	0.126548
Data140	-0.013021	-0.340378	-0.322677	0.368048	0.970881	-0.015056	0.120648
Data141	-0.023804	-0.369472	-0.338954	0.381476	0.974339	-0.004883	0.151166
Data142	-0.014852	-0.33753	-0.301111	0.41769	0.993261	0.050253	0.219323
Data143	-0.026246	-0.295008	-0.280359	0.452888	1.000788	0.097658	0.291142
Data144	-0.086875	-0.28809	-0.312505	0.460009	0.993057	0.121665	0.29338
Data145	-0.115358	-0.275476	-0.350754	0.489509	1.001195	0.137128	0.275883
Data146	-0.126752	-0.244144	-0.381069	0.537931	1.016251	0.151166	0.276697
Data147	-0.113324	-0.200198	-0.400804	0.596526	1.043107	0.186364	0.28748
Data148	-0.108034	-0.158287	-0.401007	0.649221	1.063045	0.23682	0.327357
Data149	-0.084026	-0.12431	-0.380865	0.687673	1.074032	0.269373	0.381069
Data150	-0.082399	-0.129397	-0.338547	0.682383	1.08746	0.286666	0.398973
Data151	-0.090333	-0.158897	-0.305587	0.657969	1.102922	0.295211	0.379034
Data152	-0.115155	-0.196943	-0.290939	0.618499	1.104957	0.304163	0.353399
Data153	-0.148114	-0.239465	-0.277104	0.587778	1.088477	0.304977	0.325322
Data154	-0.167849	-0.293787	-0.244144	0.58554	1.095598	0.293584	0.314132
Data155	-0.162966	-0.359706	-0.202233	0.606292	1.137713	0.29338	0.312708
Data156	-0.146894	-0.422166	-0.16907	0.632537	1.179624	0.323288	0.315557
Data157	-0.137128	-0.45716	-0.148928	0.655934	1.197935	0.371099	0.303146
Data158	-0.135297	-0.447395	-0.154014	0.673025	1.21706	0.403449	0.2533
Data159	-0.113324	-0.415249	-0.17436	0.680145	1.231708	0.380255	0.20915
Data160	-0.079143	-0.37232	-0.215457	0.672618	1.230284	0.336919	0.156659
Data161	-0.047201	-0.317998	-0.261031	0.683401	1.214618	0.30518	0.1296
Data162	-0.016683	-0.292973	-0.305587	0.709239	1.198952	0.310674	0.144045
Data163	-0.006307	-0.284225	-0.323491	0.734468	1.183083	0.340785	0.185346
Data164	0.009969	-0.270593	-0.330816	0.747082	1.174538	0.364385	0.244348
Data165	0.01709	-0.258996	-0.33346	0.770479	1.160906	0.395107	0.312912
Data166	0.018718	-0.252079	-0.335088	0.798962	1.158261	0.409349	0.368048
Data167	0.025432	-0.243331	-0.313115	0.833753	1.168638	0.410366	0.397548
Data168	0.027466	-0.241906	-0.269169	0.875868	1.181048	0.394293	0.397752
Data169	0.025432	-0.25391	-0.220747	0.895603	1.192442	0.375168	0.391038
Data170	0.029501	-0.279749	-0.17965	0.911269	1.214822	0.371099	0.377
Data171	0.048015	-0.296839	-0.149132	0.916965	1.241271	0.369065	0.376796
Data172	0.072429	-0.294804	-0.172529	0.914117	1.254699	0.381069	0.39409
Data173	0.097251	-0.278121	-0.218509	0.927138	1.265278	0.41769	0.419114
Data174	0.123089	-0.244144	-0.255945	0.957656	1.268737	0.448819	0.430711
Data175	0.142621	-0.211185	-0.248824	0.983291	1.260192	0.473437	0.423184
Data176	0.136517	-0.18677	-0.214237	0.999975	1.259785	0.485237	0.404669
Data177	0.141197	-0.159915	-0.169884	1.014827	1.278706	0.493782	0.39409
Data178	0.163984	-0.135907	-0.122479	1.03212	1.300476	0.493172	0.375982
Data179	0.205895	-0.116782	-0.086671	1.038834	1.339132	0.499682	0.360927
Data180	0.2533	-0.121869	-0.044149	1.046159	1.373922	0.502327	0.346278
Data181	0.322067	-0.133669	0.006104	1.038631	1.398337	0.509041	0.346075
Data182	0.375982	-0.141807	0.033366	1.024999	1.399354	0.537118	0.353195
Data183	0.41769	-0.150556	0.018107	1.008723	1.367819	0.559904	0.352382
Data184	0.440681	-0.166629	-0.024618	0.992854	1.316142	0.564991	0.331019
Data185	0.437629	-0.187584	-0.069581	0.996109	1.282165	0.554411	0.304774
Data186	0.426846	-0.195722	-0.105389	1.016861	1.269347	0.540576	0.267745
Data187	0.402431	-0.192264	-0.122886	1.033748	1.250426	0.538135	0.213219
Data188	0.384324	-0.16907	-0.114544	1.049414	1.248798	0.548511	0.150149
Data189	0.401821	-0.144859	-0.082399	1.071183	1.256733	0.571094	0.11312
Data190	0.419928	-0.128379	-0.044353	1.094174	1.265482	0.592864	0.088502
Data191	0.434373	-0.115969	-0.0177	1.127133	1.282775	0.617278	0.089113
Data192	0.456957	-0.085247	0.004476	1.15582	1.290506	0.641082	0.108848
Data193	0.472419	-0.057577	0.029501	1.180845	1.282165	0.631927	0.130617
Data194	0.463264	-0.036011	0.050456	1.204649	1.279723	0.616668	0.138145
Data195	0.445157	-0.012004	0.058798	1.232115	1.270975	0.61382	0.1473
Data196	0.437222	0.012207	0.053915	1.254495	1.246967	0.611175	0.172936
Data197	0.425828	0.026042	0.044556	1.259988	1.235167	0.609954	0.184736
Data198	0.419928	-0.004883	0.043132	1.265888	1.247781	0.629079	0.18087
Data199	0.399583	-0.060629	0.042929	1.271992	1.245136	0.661224	0.165204
Data200	0.373948	-0.115765	0.050863	1.312072	1.230691	0.690318	0.156049
Data201	0.342819	-0.1473	0.074261	1.343811	1.231912	0.702322	0.156659
Data202	0.338343	-0.158287	0.128786	1.368022	1.22825	0.690318	0.169273
Data203	0.33346	-0.156863	0.165001	1.38613	1.1959	0.663666	0.165815
Data204	0.337123	-0.122276	0.168053	1.399761	1.142799	0.651052	0.160728
Data205	0.340581	-0.069174	0.178225	1.396302	1.119402	0.690115	0.167239
Data206	0.360316	0.020142	0.19735	1.399964	1.128761	0.776176	0.189212
Data207	0.393276	0.095013	0.210575	1.384095	1.167824	0.831312	0.201419
Data208	0.402635	0.091147	0.19674	1.325093	1.168841	0.819918	0.19206
Data209	0.393479	0.093182	0.187991	1.278096	1.132219	0.810152	0.199588
Data210	0.397345	0.137331	0.187584	1.298441	1.13873	0.826836	0.235396
Data211	0.41708	0.192467	0.200198	1.36497	1.148292	0.856947	0.269576
Data212	0.448005	0.255131	0.223799	1.436586	1.173521	0.882175	0.29399
Data213	0.501513	0.312505	0.227868	1.506981	1.203835	0.901096	0.302332
Data214	0.538338	0.317184	0.228478	1.531395	1.193256	0.897841	0.31047
Data215	0.538745	0.275273	0.247603	1.518985	1.145444	0.871392	0.308843
Data216	0.519824	0.224002	0.276087	1.505557	1.097225	0.814832	0.290125
Data217	0.492765	0.189415	0.319626	1.503929	1.052262	0.74342	0.280563
Data218	0.448412	0.177818	0.345668	1.495588	0.992243	0.683604	0.262862
Data219	0.404873	0.186567	0.330816	1.486432	0.958063	0.633961	0.234582
Data220	0.368658	0.231123	0.292973	1.472597	0.936497	0.615244	0.206099
Data221	0.353806	0.295822	0.266931	1.464052	0.905776	0.623178	0.177005
Data222	0.351161	0.365606	0.272017	1.478294	0.862033	0.632537	0.176394
Data223	0.34404	0.416266	0.285445	1.493146	0.83416	0.638437	0.194705
Data224	0.32634	0.482999	0.301315	1.512271	0.819511	0.635793	0.240075
Data225	0.307825	0.54668	0.321457	1.543196	0.804863	0.637827	0.285242
Data226	0.279138	0.573129	0.323695	1.572086	0.783703	0.635386	0.339768
Data227	0.266728	0.568449	0.335495	1.582259	0.771903	0.638437	0.379441
Data228	0.261438	0.552783	0.34933	1.581852	0.76702	0.677094	0.411587
Data229	0.283614	0.533659	0.373948	1.575748	0.761527	0.739961	0.441087
Data230	0.340581	0.508838	0.407721	1.592635	0.758882	0.801607	0.470792
Data231	0.403245	0.492358	0.415045	1.628443	0.769055	0.866509	0.472216
Data232	0.474861	0.496427	0.412604	1.676254	0.800387	0.933649	0.49012
Data233	0.535693	0.518196	0.405483	1.709621	0.830905	0.989598	0.539356
Data234	0.584319	0.555021	0.408331	1.733628	0.872002	1.034765	0.593881
Data235	0.616261	0.60853	0.429287	1.767402	0.924697	1.082373	0.639658
Data236	0.638641	0.688691	0.482185	1.824369	0.977391	1.126726	0.688894
Data237	0.659597	0.766003	0.548511	1.868315	1.026424	1.185728	0.747692
Data238	0.699677	0.844536	0.630503	1.898629	1.076066	1.250833	0.82297
Data239	0.753389	0.936497	0.737112	1.925689	1.117978	1.306579	0.898248
Data240	0.810966	1.039648	0.859998	1.968414	1.173114	1.333435	0.954604
Data241	0.874444	1.118995	0.961929	2.025991	1.224791	1.343404	1.001399
Data242	0.94077	1.172503	1.036596	2.104524	1.251443	1.362732	1.035375
Data243	0.993057	1.203021	1.080135	2.18794	1.284606	1.39264	1.039851
Data244	1.010554	1.20648	1.122657	2.271967	1.311259	1.430076	1.0368
Data245	1.008113	1.209735	1.157244	2.348872	1.346456	1.456728	1.023779
Data246	1.002009	1.244526	1.175148	2.419267	1.388978	1.474428	1.011775
Data247	0.997126	1.28013	1.210346	2.477658	1.427024	1.483787	1.011368
Data248	0.987157	1.33669	1.26243	2.538491	1.464459	1.503115	1.032324
Data249	0.973729	1.415223	1.327738	2.612751	1.484805	1.542382	1.073218
Data250	0.964574	1.511254	1.389181	2.690064	1.51044	1.589583	1.10516
Data251	0.968643	1.605656	1.439841	2.759848	1.531802	1.629867	1.122454
Data252	0.982681	1.688869	1.485415	2.815798	1.532616	1.661809	1.106584
Data253	0.978815	1.738511	1.520002	2.864627	1.525699	1.685817	1.079932
Data254	0.97617	1.762722	1.548282	2.895552	1.497012	1.702296	1.061011
Data255	0.967625	1.781033	1.569645	2.899214	1.462221	1.706772	1.0663
Data256	0.980036	1.791816	1.594263	2.881717	1.439231	1.717962	1.093767
Data257	1.007502	1.797309	1.634546	2.854047	1.4374	1.738308	1.108619
Data258	1.007909	1.785306	1.670151	2.841637	1.443097	1.747667	1.107195
Data259	0.987564	1.759874	1.6966	2.823123	1.451845	1.743191	1.10455
Data260	0.959691	1.727932	1.716945	2.792401	1.468121	1.738918	1.106991
Data261	0.948094	1.667099	1.757636	2.751303	1.475242	1.722031	1.099463
Data262	0.943821	1.606063	1.818265	2.710409	1.481956	1.704534	1.093767
Data263	0.942194	1.558455	1.879708	2.669515	1.455711	1.682765	1.058366
Data264	0.942601	1.547672	1.907378	2.623331	1.404847	1.647771	0.994888
Data265	0.941583	1.568831	1.901071	2.565754	1.344218	1.585921	0.914524
Data266	0.947687	1.60118	1.872384	2.523028	1.284606	1.49396	0.826632
Data267	0.920221	1.611963	1.816027	2.483762	1.229063	1.376567	0.717581
Data268	0.85186	1.591007	1.734442	2.439816	1.179014	1.271178	0.626637
Data269	0.777396	1.575341	1.658554	2.385901	1.129981	1.203632	0.578215
Data270	0.723685	1.5847	1.615218	2.341344	1.078508	1.194476	0.583098
Data271	0.672007	1.554386	1.594059	2.30635	1.004247	1.187559	0.592254
Data272	0.561329	1.49925	1.56171	2.244907	0.871392	1.122657	0.549528
Data273	0.424404	1.454287	1.518578	2.167595	0.763561	1.020523	0.438036
Data274	0.297856	1.420717	1.492332	2.121207	0.673838	0.920424	0.345261
Data275	0.200198	1.406678	1.494774	2.086824	0.600799	0.835381	0.269373
Data276	0.137738	1.391826	1.515933	2.049795	0.55197	0.768444	0.192264
Data277	0.107627	1.371277	1.513492	2.011546	0.5066	0.715546	0.096844
Data278	0.066936	1.331807	1.461407	1.93403	0.417487	0.662038	-0.001221
Data279	-0.010986	1.269958	1.378398	1.834745	0.296432	0.589812	-0.097454
Data280	-0.098268	1.202614	1.291524	1.719997	0.161542	0.516162	-0.187177
Data281	-0.19674	1.14402	1.215025	1.615015	0.035808	0.440477	-0.283818
Data282	-0.292159	1.071794	1.140968	1.524071	-0.074057	0.366013	-0.369675
Data283	-0.380255	1.011165	1.066707	1.437196	-0.169884	0.296839	-0.476692
Data284	-0.470792	0.966201	1.000381	1.33669	-0.269169	0.232954	-0.598764
Data285	-0.549121	0.9308	0.947687	1.243712	-0.365199	0.140993	-0.690929
Data286	-0.61504	0.883396	0.894789	1.154192	-0.428066	0.036418	-0.759492
Data287	-0.679332	0.822766	0.857557	1.060197	-0.475878	-0.03947	-0.809745
Data288	-0.724091	0.753796	0.81239	0.956435	-0.534676	-0.092571	-0.844536
Data289	-0.758882	0.67038	0.736502	0.836601	-0.594695	-0.145469	-0.877699
Data290	-0.789604	0.557056	0.628265	0.696015	-0.684215	-0.22502	-0.923679
Data291	-0.808321	0.443732	0.512907	0.549121	-0.788383	-0.313319	-0.994481
Data292	-0.839246	0.328578	0.390631	0.430304	-0.874647	-0.386562	-1.074032
Data293	-0.878716	0.234175	0.294194	0.361537	-0.950942	-0.446988	-1.158668
Data294	-0.927952	0.198164	0.222782	0.310267	-1.02093	-0.494189	-1.257343
Data295	-0.975764	0.187177	0.175174	0.272628	-1.089494	-0.533455	-1.360291
Data296	-1.016454	0.186364	0.1355	0.238855	-1.163551	-0.573739	-1.453473
Data297	-1.051245	0.207523	0.082806	0.217288	-1.212991	-0.601816	-1.532006
Data298	-1.075659	0.216475	0.01709	0.183922	-1.24656	-0.630299	-1.589583
Data299	-1.09926	0.201623	-0.035604	0.143638	-1.273823	-0.652883	-1.644312
Data300	-1.142799	0.16907	-0.05717	0.100913	-1.298441	-0.674856	-1.70779
Data301	-1.189797	0.144656	-0.081178	0.066733	-1.335266	-0.697236	-1.757229
Data302	-1.24066	0.134076	-0.134076	0.038656	-1.380433	-0.711884	-1.763739
Data303	-1.303527	0.116782	-0.188602	0.002441	-1.413799	-0.724295	-1.741563
Data304	-1.350932	0.091351	-0.229089	-0.043743	-1.436179	-0.732026	-1.711452
Data305	-1.378398	0.036215	-0.281173	-0.102337	-1.443707	-0.720429	-1.671168
Data306	-1.400168	-0.042115	-0.33814	-0.151776	-1.451031	-0.691742	-1.608911
Data307	-1.411561	-0.109051	-0.387579	-0.166222	-1.460187	-0.676687	-1.540144
Data308	-1.410951	-0.128786	-0.419725	-0.176801	-1.459169	-0.683604	-1.474632
Data309	-1.414613	-0.130821	-0.413011	-0.17965	-1.465476	-0.691742	-1.431093
Data310	-1.427431	-0.095827	-0.41179	-0.177005	-1.479922	-0.707001	-1.420717
Data311	-1.439841	-0.028077	-0.432949	-0.184532	-1.50515	-0.717784	-1.407085
Data312	-1.445335	0.022583	-0.482795	-0.198571	-1.533227	-0.695811	-1.401389
Data313	-1.458559	0.048015	-0.531828	-0.215254	-1.559675	-0.655324	-1.411561
Data314	-1.463645	0.059612	-0.576588	-0.254927	-1.568017	-0.622772	-1.410341
Data315	-1.447979	0.069174	-0.623789	-0.309656	-1.555403	-0.609344	-1.394675
Data316	-1.419903	0.077516	-0.662648	-0.367234	-1.527733	-0.621958	-1.375753
Data317	-1.394878	0.077516	-0.682994	-0.424811	-1.491925	-0.652476	-1.381654
Data318	-1.368836	0.075278	-0.691539	-0.460822	-1.458152	-0.68808	-1.380433
Data319	-1.342997	0.068564	-0.690318	-0.481778	-1.455914	-0.707815	-1.375957
Data320	-1.314717	0.03947	-0.668549	-0.483609	-1.468732	-0.71107	-1.358053
Data321	-1.297017	-0.010173	-0.648	-0.476895	-1.481753	-0.702525	-1.321024
Data322	-1.292744	-0.069988	-0.628061	-0.48422	-1.481142	-0.708426	-1.283996
Data323	-1.29132	-0.102744	-0.599781	-0.473843	-1.471987	-0.722057	-1.262837
Data324	-1.303324	-0.114137	-0.610971	-0.471606	-1.446962	-0.730602	-1.237405
Data325	-1.329976	-0.116579	-0.661021	-0.475268	-1.41563	-0.723278	-1.211159
Data326	-1.37555	-0.10193	-0.73223	-0.477099	-1.384705	-0.716564	-1.185321
Data327	-1.418479	-0.061646	-0.789807	-0.462247	-1.374329	-0.695201	-1.165382
Data328	-1.431296	-0.010986	-0.807711	-0.426032	-1.380433	-0.652679	-1.126319
Data329	-1.420106	0.054119	-0.797335	-0.375168	-1.388368	-0.620737	-1.053686
Data330	-1.386536	0.1178	-0.790417	-0.339768	-1.393657	-0.601612	-0.970474
Data331	-1.364563	0.171918	-0.804252	-0.339157	-1.405458	-0.599374	-0.899468
Data332	-1.373719	0.214847	-0.81239	-0.349737	-1.396302	-0.598967	-0.848198
Data333	-1.408103	0.233768	-0.794893	-0.363979	-1.378602	-0.572315	-0.814832
Data334	-1.425803	0.258386	-0.769869	-0.352992	-1.335877	-0.514127	-0.769055
Data335	-1.413799	0.268152	-0.74993	-0.340378	-1.318379	-0.431932	-0.722464
Data336	-1.398337	0.19796	-0.76641	-0.353399	-1.333435	-0.378017	-0.692556
Data337	-1.375753	0.117393	-0.794486	-0.366217	-1.34666	-0.342006	-0.660207
Data338	-1.335877	0.073243	-0.820122	-0.358078	-1.348898	-0.331426	-0.623789
Data339	-1.281147	0.068971	-0.854505	-0.330409	-1.337708	-0.321457	-0.59144
Data340	-1.222349	0.122479	-0.875054	-0.302332	-1.303527	-0.295618	-0.554208
Data341	-1.148089	0.199995	-0.873223	-0.291142	-1.246153	-0.286056	-0.521248
Data342	-1.105364	0.262252	-0.85654	-0.300501	-1.196918	-0.28687	-0.500496
Data343	-1.103532	0.297246	-0.830701	-0.330205	-1.16111	-0.287683	-0.476285
Data344	-1.121233	0.315557	-0.808321	-0.379644	-1.147682	-0.290532	-0.439256
Data345	-1.104346	0.303349	-0.782686	-0.426235	-1.152768	-0.292363	-0.401007
Data346	-1.075863	0.28687	-0.741385	-0.452074	-1.147478	-0.299687	-0.375982
Data347	-1.037003	0.292566	-0.683604	-0.45065	-1.133033	-0.319829	-0.35462
Data348	-0.97556	0.297653	-0.632944	-0.439053	-1.116757	-0.338954	-0.316777
Data349	-0.914727	0.311894	-0.621958	-0.405483	-1.086849	-0.336919	-0.28219
Data350	-0.85186	0.327764	-0.633758	-0.349533	-1.049414	-0.323288	-0.273238
Data351	-0.825004	0.345261	-0.644134	-0.297856	-1.010758	-0.298263	-0.275476
Data352	-0.818494	0.355637	-0.6657	-0.259403	-0.986954	-0.2592	-0.277714
Data353	-0.808525	0.379441	-0.672007	-0.221358	-0.965998	-0.237227	-0.256758
Data354	-0.810152	0.401821	-0.680552	-0.20325	-0.954808	-0.230106	-0.226851
Data355	-0.806897	0.431525	-0.676076	-0.186567	-0.970677	-0.207523	-0.179039
Data356	-0.794079	0.488899	-0.664886	-0.154625	-0.973729	-0.155032	-0.113324
Data357	-0.774548	0.560515	-0.659393	-0.117596	-0.952163	-0.091351	-0.048015
Data358	-0.746675	0.619923	-0.655731	-0.105999	-0.922459	-0.020956	0.009766
Data359	-0.730195	0.662038	-0.651459	-0.096234	-0.897637	0.030518	0.036011
Data360	-0.707612	0.687673	-0.651052	-0.080568	-0.867933	0.06185	0.057577
Data361	-0.69988	0.697439	-0.645762	-0.078533	-0.843315	0.086264	0.113934
Data362	-0.695608	0.704763	-0.626637	-0.093792	-0.815849	0.096844	0.201012
Data363	-0.693777	0.700694	-0.579639	-0.130007	-0.784721	0.116782	0.306605
Data364	-0.682383	0.686249	-0.530811	-0.165001	-0.74993	0.15259	0.397752
Data365	-0.663666	0.667531	-0.504565	-0.179853	-0.725516	0.189822	0.465705
Data366	-0.639658	0.650238	-0.494392	-0.188398	-0.694998	0.214644	0.532438
Data367	-0.615447	0.632944	-0.478523	-0.186974	-0.650645	0.237837	0.581877
Data368	-0.586964	0.611989	-0.446377	-0.192671	-0.596933	0.262048	0.610971
Data369	-0.554411	0.604664	-0.408738	-0.218509	-0.549935	0.283614	0.618499
Data370	-0.537118	0.615244	-0.371506	-0.246789	-0.524097	0.30986	0.60853
Data371	-0.502937	0.655324	-0.356654	-0.292973	-0.510872	0.333054	0.583098
Data372	-0.446784	0.712495	-0.346278	-0.318201	-0.489306	0.317591	0.570484
Data373	-0.394497	0.787772	-0.356858	-0.329188	-0.464281	0.269373	0.544238
Data374	-0.361944	0.844536	-0.383103	-0.313929	-0.447191	0.221358	0.531828
Data375	-0.345668	0.865288	-0.391241	-0.284428	-0.429491	0.202233	0.554004
Data376	-0.320439	0.874647	-0.385138	-0.243534	-0.424201	0.224613	0.610971
Data377	-0.286666	0.88014	-0.377	-0.222171	-0.418911	0.248213	0.690929
Data378	-0.245975	0.885227	-0.369268	-0.216068	-0.394903	0.282597	0.790214
Data379	-0.216678	0.88482	-0.365199	-0.208947	-0.369472	0.317388	0.880344
Data380	-0.192467	0.896824	-0.357671	-0.209354	-0.33814	0.335698	0.943414
Data381	-0.172529	0.895603	-0.336512	-0.205488	-0.303756	0.334274	1.000381
Data382	-0.156456	0.885634	-0.291956	-0.193688	-0.269169	0.307418	1.041683
Data383	-0.139366	0.863864	-0.250045	-0.194095	-0.235599	0.275273	1.058773
Data384	-0.10783	0.846164	-0.228275	-0.199588	-0.203657	0.263269	1.075659
Data385	-0.076295	0.855116	-0.239872	-0.210981	-0.18677	0.289921	1.100481
Data386	-0.045167	0.889092	-0.27568	-0.236006	-0.171308	0.335292	1.12815
Data387	-0.002848	0.934869	-0.295822	-0.247603	-0.155642	0.368861	1.157855
Data388	0.033366	0.982274	-0.299484	-0.248824	-0.142418	0.385748	1.178403
Data389	0.061646	1.034155	-0.285242	-0.23743	-0.132245	0.406704	1.197528
Data390	0.089316	1.085018	-0.23743	-0.230106	-0.1296	0.433356	1.214211
Data391	0.130414	1.11696	-0.182905	-0.228682	-0.122886	0.467333	1.233946
Data392	0.164391	1.129778	-0.142214	-0.218102	-0.094199	0.511076	1.25124
Data393	0.19796	1.139544	-0.094809	-0.19735	-0.051677	0.550952	1.26833
Data394	0.225223	1.136695	-0.060629	-0.19206	-0.029908	0.574756	1.289082
Data395	0.251062	1.122657	-0.086264	-0.250248	-0.047405	0.592457	1.287658
Data396	0.287683	1.095801	-0.1355	-0.312098	-0.094809	0.590219	1.278503
Data397	0.341599	1.073014	-0.186567	-0.351771	-0.156456	0.582284	1.285827
Data398	0.419725	1.072608	-0.212812	-0.358078	-0.175174	0.55787	1.318583
Data399	0.477302	1.061011	-0.210371	-0.35462	-0.171918	0.538949	1.322245
Data400	0.482592	1.025203	-0.232344	-0.361537	-0.186567	0.488696	1.279316
Data401	0.511482	1.013403	-0.214237	-0.330002	-0.198774	0.433763	1.220315
Data402	0.553801	1.045548	-0.171308	-0.296228	-0.167239	0.404669	1.183083
Data403	0.592864	1.116757	-0.110272	-0.285445	-0.080568	0.419725	1.186542
Data404	0.626027	1.202207	-0.030925	-0.277104	0.021973	0.466112	1.192442
Data405	0.68747	1.28013	0.055746	-0.250248	0.108034	0.537321	1.177386
Data406	0.738944	1.333232	0.112713	-0.236006	0.167849	0.589405	1.168434
Data407	0.753592	1.346863	0.133669	-0.225223	0.205285	0.611582	1.158668
Data408	0.723481	1.33669	0.130617	-0.205081	0.244144	0.616058	1.165179
Data409	0.676687	1.335266	0.10783	-0.196536	0.25452	0.614023	1.173114
Data410	0.644134	1.33018	0.09074	-0.200809	0.225223	0.610564	1.20119
Data411	0.62562	1.297627	0.076499	-0.209557	0.203861	0.613209	1.254902
Data412	0.597543	1.244322	0.051067	-0.21912	0.193281	0.626027	1.306783
Data413	0.566822	1.186542	0.024618	-0.226647	0.191857	0.654714	1.372295
Data414	0.555835	1.131406	0.020752	-0.221358	0.19796	0.667735	1.447166
Data415	0.554615	1.089291	0.048625	-0.225834	0.210168	0.657766	1.521019
Data416	0.556039	1.070573	0.088502	-0.229903	0.227665	0.657155	1.565372
Data417	0.558684	1.085222	0.121665	-0.231327	0.244551	0.666107	1.574935
Data418	0.555428	1.111671	0.139773	-0.243127	0.23621	0.677094	1.553368
Data419	0.553801	1.140561	0.152997	-0.256962	0.220137	0.689504	1.522647
Data420	0.564991	1.179624	0.153201	-0.280969	0.202843	0.70985	1.500064
Data421	0.590219	1.193662	0.139162	-0.313115	0.204064	0.712088	1.479515
Data422	0.618702	1.188373	0.125327	-0.350551	0.240279	0.694794	1.460594
Data423	0.653696	1.200783	0.131024	-0.383714	0.283614	0.652679	1.459983
Data424	0.709239	1.197731	0.147911	-0.429898	0.308843	0.588795	1.448997
Data425	0.756237	1.189186	0.161949	-0.462043	0.316574	0.534676	1.424379
Data426	0.798149	1.167213	0.165408	-0.489306	0.314743	0.500089	1.40973
Data427	0.84067	1.125099	0.17558	-0.503344	0.29399	0.483406	1.420513
Data428	0.872206	1.0604	0.187788	-0.511686	0.26449	0.479947	1.434958
Data429	0.890313	1.016861	0.210981	-0.511076	0.235192	0.466316	1.441469
Data430	0.905572	1.00852	0.227665	-0.501513	0.211999	0.44007	1.446555
Data431	0.9013	1.013809	0.213423	-0.459195	0.205895	0.403245	1.422141
Data432	0.886244	1.029679	0.185957	-0.440477	0.227258	0.353195	1.375347
Data433	0.859998	1.073218	0.139773	-0.436205	0.250655	0.322067	1.33018
Data434	0.827853	1.12815	0.099489	-0.441087	0.260217	0.313115	1.284403
Data435	0.821139	1.169045	0.117393	-0.442308	0.260421	0.334071	1.267923
Data436	0.825004	1.19468	0.154625	-0.426642	0.261641	0.349126	1.275451
Data437	0.830294	1.202411	0.183922	-0.419114	0.267948	0.351975	1.278096
Data438	0.829074	1.214415	0.190229	-0.421963	0.269373	0.341192	1.261616
Data439	0.802625	1.21177	0.17965	-0.444139	0.266728	0.336105	1.260395
Data440	0.758882	1.202004	0.17558	-0.478116	0.261845	0.337123	1.26894
Data441	0.73284	1.185321	0.219323	-0.5184	0.261234	0.353195	1.266702
Data442	0.736706	1.138933	0.273035	-0.532031	0.253096	0.397141	1.268126
Data443	0.760103	1.068335	0.30518	-0.544035	0.23092	0.426846	1.273213
Data444	0.773938	0.987767	0.302332	-0.55258	0.20793	0.417894	1.283792
Data445	0.793469	0.925307	0.27629	-0.56377	0.213219	0.361741	1.273823
Data446	0.804456	0.900282	0.261641	-0.590626	0.206505	0.296228	1.249612
Data447	0.812187	0.889499	0.247603	-0.623178	0.20325	0.245569	1.210142
Data448	0.803235	0.879733	0.241296	-0.649831	0.206709	0.205895	1.161517
Data449	0.779431	0.871392	0.24801	-0.662852	0.21383	0.178225	1.095191
Data450	0.760103	0.863254	0.252689	-0.674245	0.210371	0.143231	1.028865
Data451	0.740368	0.847791	0.263269	-0.686453	0.203047	0.112917	0.990819
Data452	0.729381	0.826022	0.305791	-0.701712	0.18616	0.080771	0.959894
Data453	0.753185	0.785941	0.35462	-0.716564	0.181277	0.026652	0.937107
Data454	0.807304	0.746268	0.392869	-0.726126	0.165204	-0.030111	0.910455
Data455	0.858778	0.708222	0.401821	-0.724702	0.137331	-0.075481	0.883803
Data456	0.884006	0.668956	0.3888	-0.700084	0.120241	-0.105999	0.847588
Data457	0.895399	0.63681	0.368861	-0.672211	0.118003	-0.1178	0.788993
Data458	0.876071	0.595305	0.327764	-0.642913	0.136314	-0.123089	0.702322
Data459	0.806083	0.538338	0.268152	-0.626841	0.141807	-0.132041	0.605275
Data460	0.732026	0.488696	0.217695	-0.62562	0.129803	-0.129803	0.54729
Data461	0.666921	0.465909	0.202843	-0.63213	0.100099	-0.11312	0.508024
Data462	0.661631	0.479744	0.22624	-0.626637	0.090333	-0.045777	0.510669
Data463	0.668142	0.494596	0.25452	-0.605478	0.091554	0.023194	0.520638
Data464	0.622568	0.476895	0.216475	-0.584522	0.072023	0.069785	0.472826
Data465	0.575977	0.478319	0.175174	-0.56906	0.023601	0.095623	0.414028
Data466	0.571501	0.484016	0.1473	-0.54607	-0.020345	0.112713	0.364996
Data467	0.602426	0.491747	0.15727	-0.528369	-0.035401	0.103354	0.362758
Data468	0.629689	0.505989	0.223596	-0.516772	-0.038249	0.10661	0.42766
Data469	0.671397	0.535693	0.292159	-0.523893	-0.019328	0.115155	0.525521
Data470	0.690522	0.535286	0.33814	-0.559497	-0.000407	0.121665	0.602019
Data471	0.707205	0.507006	0.347702	-0.602426	0.006307	0.099082	0.622161
Data472	0.724091	0.441087	0.330816	-0.643117	-0.014242	0.055543	0.606699
Data473	0.710053	0.367844	0.311284	-0.689301	-0.031739	0.02177	0.576384
Data474	0.681977	0.310063	0.299891	-0.725923	-0.027873	0.000407	0.563363
Data475	0.677094	0.261845	0.319626	-0.768444	-0.004883	-0.027466	0.550139
Data476	0.672618	0.217899	0.337123	-0.825818	0.021566	-0.038453	0.509855
Data477	0.662852	0.207116	0.340174	-0.870375	0.039673	-0.049643	0.452074
Data478	0.651459	0.211388	0.311488	-0.886854	0.055136	-0.083823	0.379238
Data479	0.649221	0.226647	0.269576	-0.898044	0.06124	-0.139773	0.300501
Data480	0.648407	0.23621	0.210575	-0.900486	0.046184	-0.212202	0.222375
Data481	0.629079	0.235803	0.158083	-0.882582	0.027263	-0.277918	0.15788
Data482	0.594898	0.213219	0.122479	-0.853691	-0.010783	-0.314946	0.124107
Data483	0.579639	0.186567	0.075888	-0.826225	-0.042318	-0.30518	0.097251
Data484	0.598561	0.160728	0.062664	-0.81178	-0.053305	-0.266524	0.097454
Data485	0.622975	0.151369	0.086875	-0.799776	-0.04476	-0.206505	0.111899
Data486	0.645151	0.156863	0.122683	-0.795911	-0.043946	-0.160525	0.120851
Data487	0.656341	0.14669	0.145266	-0.804659	-0.056967	-0.16317	0.144656
Data488	0.671804	0.105796	0.167646	-0.801811	-0.070395	-0.190026	0.178022
Data489	0.663462	0.038046	0.181277	-0.792452	-0.080568	-0.236006	0.184126
Data490	0.645558	-0.039267	0.198164	-0.786145	-0.076092	-0.279342	0.160525
Data491	0.611378	-0.097658	0.182905	-0.779024	-0.085044	-0.292363	0.12899
Data492	0.590829	-0.12431	0.147097	-0.781872	-0.107627	-0.294804	0.100506
Data493	0.58086	-0.126345	0.105592	-0.779227	-0.148725	-0.296635	0.070395
Data494	0.582895	-0.120241	0.066733	-0.785534	-0.184736	-0.292566	0.036825
Data495	0.58554	-0.124514	0.05066	-0.791231	-0.198774	-0.281376	-0.002645
Data496	0.574553	-0.146487	0.065919	-0.804863	-0.192467	-0.272221	-0.031535
Data497	0.566618	-0.162356	0.093385	-0.809135	-0.186364	-0.260828	-0.051474
Data498	0.556446	-0.172936	0.11902	-0.822563	-0.189008	-0.250858	-0.071616
Data499	0.543832	-0.188805	0.140993	-0.848809	-0.17965	-0.254114	-0.083416
Data500	0.545663	-0.228682	0.150963	-0.882378	-0.168256	-0.256555	-0.094199
Data501	0.555428	-0.264286	0.156049	-0.927952	-0.162966	-0.242924	-0.087892
Data502	0.569874	-0.306401	0.154625	-0.989802	-0.17965	-0.230513	-0.084433
Data503	0.589405	-0.361944	0.109662	-1.057145	-0.214237	-0.231937	-0.10193
Data504	0.599578	-0.421149	0.033163	-1.10577	-0.244144	-0.239058	-0.132652
Data505	0.601409	-0.479133	-0.049643	-1.137102	-0.274662	-0.268355	-0.165204
Data506	0.589609	-0.527962	-0.118613	-1.146258	-0.301722	-0.328578	-0.205081
Data507	0.561735	-0.538949	-0.152794	-1.128761	-0.325322	-0.386155	-0.244348
Data508	0.543832	-0.523893	-0.155845	-1.110246	-0.33814	-0.428677	-0.300094
Data509	0.550342	-0.49602	-0.130821	-1.110653	-0.367641	-0.446174	-0.363165
Data510	0.554818	-0.472419	-0.082806	-1.123471	-0.375168	-0.457364	-0.426032
Data511	0.545663	-0.463264	-0.053508	-1.14463	-0.338547	-0.445157	-0.487475
Data512	0.52959	-0.472012	-0.05066	-1.150123	-0.299484	-0.417894	-0.535897
Data513	0.516162	-0.49602	-0.070598	-1.150937	-0.274662	-0.390224	-0.576181
Data514	0.481575	-0.525317	-0.115358	-1.14931	-0.252486	-0.357875	-0.630096
Data515	0.442919	-0.565805	-0.155642	-1.139544	-0.244551	-0.317591	-0.67099
Data516	0.414638	-0.611175	-0.188805	-1.122861	-0.256758	-0.290532	-0.677501
Data517	0.384324	-0.67099	-0.213423	-1.116147	-0.290328	-0.276697	-0.663869
Data518	0.367437	-0.749727	-0.251062	-1.120012	-0.316574	-0.277918	-0.626027
Data519	0.342412	-0.85186	-0.288701	-1.140764	-0.345871	-0.268559	-0.573332
Data520	0.335902	-0.950535	-0.311894	-1.160499	-0.370286	-0.254317	-0.514331
Data521	0.348516	-1.032527	-0.312708	-1.153582	-0.367234	-0.245569	-0.457364
Data522	0.372524	-1.077694	-0.295415	-1.136492	-0.353806	-0.261031	-0.423387
Data523	0.369879	-1.107195	-0.296432	-1.127743	-0.365606	-0.293177	-0.424201
Data524	0.359503	-1.102719	-0.304163	-1.134661	-0.38819	-0.301111	-0.431932
Data525	0.349737	-1.06508	-0.311284	-1.16762	-0.429898	-0.279342	-0.45716
Data526	0.377406	-0.99733	-0.311894	-1.187559	-0.455126	-0.218102	-0.473233
Data527	0.401617	-0.983495	-0.311488	-1.21828	-0.469774	-0.177208	-0.509651
Data528	0.367234	-1.031917	-0.346482	-1.298034	-0.503751	-0.188805	-0.549935
Data529	0.33285	-1.058773	-0.38351	-1.368633	-0.508634	-0.232141	-0.56438
Data530	0.32166	-1.0545	-0.399176	-1.410137	-0.47954	-0.293787	-0.573536
Data531	0.357671	-1.043107	-0.392665	-1.411968	-0.436611	-0.326747	-0.578012
Data532	0.437832	-1.034562	-0.385952	-1.391012	-0.382086	-0.339971	-0.569874
Data533	0.543628	-1.04331	-0.369675	-1.362529	-0.343023	-0.34465	-0.55258
Data534	0.611582	-1.114722	-0.363368	-1.343404	-0.356044	-0.338343	-0.545459
Data535	0.624806	-1.224384	-0.368455	-1.335673	-0.396531	-0.328171	-0.544035
Data536	0.606495	-1.324076	-0.367641	-1.337911	-0.444546	-0.348109	-0.54668
Data537	0.582081	-1.381247	-0.368861	-1.354187	-0.499479	-0.397345	-0.559091
Data538	0.563567	-1.403016	-0.386358	-1.371481	-0.533048	-0.450243	-0.572722
Data539	0.546476	-1.402609	-0.426235	-1.390402	-0.538542	-0.497241	-0.572925
Data540	0.516365	-1.374533	-0.468554	-1.412782	-0.55319	-0.50253	-0.587574
Data541	0.481168	-1.343201	-0.48544	-1.428244	-0.569263	-0.498665	-0.599171
Data542	0.463264	-1.317159	-0.465909	-1.427227	-0.574553	-0.474047	-0.594898
Data543	0.449429	-1.303731	-0.458991	-1.398337	-0.570891	-0.450243	-0.572722
Data544	0.421149	-1.281147	-0.462043	-1.375957	-0.565398	-0.435798	-0.543425
Data545	0.390224	-1.255105	-0.469978	-1.367208	-0.567229	-0.421352	-0.521655
Data546	0.34933	-1.250833	-0.479744	-1.365784	-0.570281	-0.39531	-0.497444
Data547	0.30986	-1.265888	-0.474454	-1.392844	-0.56967	-0.358689	-0.483406
Data548	0.280563	-1.3078	-0.462857	-1.421937	-0.575774	-0.317795	-0.478523
Data549	0.281376	-1.357646	-0.453091	-1.43801	-0.570077	-0.288904	-0.487678
Data550	0.298466	-1.418072	-0.448208	-1.457338	-0.568653	-0.278528	-0.500903
Data551	0.304977	-1.46568	-0.465502	-1.469749	-0.587574	-0.293584	-0.504565
Data552	0.326136	-1.490908	-0.500292	-1.476666	-0.615447	-0.327764	-0.50721
Data553	0.355027	-1.50515	-0.539966	-1.481549	-0.64271	-0.358485	-0.511076
Data554	0.374762	-1.512678	-0.560515	-1.485618	-0.632537	-0.384324	-0.519824
Data555	0.381476	-1.519188	-0.568653	-1.483991	-0.616464	-0.404059	-0.549121
Data556	0.379644	-1.518578	-0.55848	-1.487246	-0.599985	-0.400397	-0.591033
Data557	0.376186	-1.520612	-0.545256	-1.490501	-0.590626	-0.391852	-0.609547
Data558	0.371506	-1.530175	-0.537118	-1.477887	-0.598764	-0.382696	-0.598357
Data559	0.366827	-1.55113	-0.505989	-1.46507	-0.628468	-0.398566	-0.59205
Data560	0.383714	-1.570865	-0.445563	-1.463442	-0.653086	-0.425828	-0.601205
Data561	0.413825	-1.582055	-0.393479	-1.468732	-0.689504	-0.467536	-0.61443
Data562	0.436001	-1.604232	-0.391445	-1.469546	-0.724905	-0.5066	-0.653493
Data563	0.45065	-1.620915	-0.425828	-1.453269	-0.745454	-0.520638	-0.717174
Data564	0.45655	-1.63414	-0.453905	-1.428855	-0.739757	-0.519621	-0.787772
Data565	0.42888	-1.631698	-0.503955	-1.388368	-0.714326	-0.512907	-0.861016
Data566	0.380458	-1.636378	-0.555428	-1.343811	-0.711274	-0.508634	-0.910048
Data567	0.348516	-1.65123	-0.578419	-1.310241	-0.73223	-0.503344	-0.921848
Data568	0.32756	-1.635564	-0.581674	-1.276671	-0.74993	-0.494392	-0.925104
Data569	0.307418	-1.585514	-0.578215	-1.243509	-0.7717	-0.482389	-0.918797
Data570	0.312912	-1.529361	-0.578826	-1.199359	-0.776786	-0.439867	-0.90781
Data571	0.336716	-1.477277	-0.596933	-1.161517	-0.776786	-0.381069	-0.89011
Data572	0.340785	-1.430279	-0.609344	-1.131406	-0.775362	-0.334071	-0.874444
Data573	0.324102	-1.39793	-0.616464	-1.106788	-0.7717	-0.318608	-0.864068
Data574	0.291142	-1.374126	-0.627451	-1.094784	-0.759696	-0.317795	-0.844739
Data575	0.240279	-1.352153	-0.627248	-1.109636	-0.752982	-0.339768	-0.798759
Data576	0.204674	-1.348898	-0.615854	-1.134661	-0.716767	-0.361334	-0.737926
Data577	0.199385	-1.360087	-0.601816	-1.175555	-0.674856	-0.357265	-0.697846
Data578	0.215254	-1.375143	-0.584929	-1.203225	-0.649831	-0.357265	-0.674652
Data579	0.236413	-1.391216	-0.591236	-1.222756	-0.637827	-0.36703	-0.665497
Data580	0.253707	-1.420717	-0.56377	-1.214415	-0.626841	-0.393683	-0.650034
Data581	0.269983	-1.474632	-0.534676	-1.202818	-0.605885	-0.432949	-0.620534
Data582	0.278528	-1.53994	-0.514127	-1.203021	-0.572925	-0.472419	-0.602019
Data583	0.290532	-1.564965	-0.498461	-1.225605	-0.570077	-0.487882	-0.597747
Data584	0.291346	-1.552555	-0.493782	-1.264464	-0.590626	-0.488085	-0.633351
Data585	0.290125	-1.529768	-0.504972	-1.278909	-0.611989	-0.501513	-0.69276
Data586	0.286056	-1.501284	-0.529997	-1.280741	-0.62623	-0.54607	-0.766817
Data587	0.251062	-1.483584	-0.589405	-1.274434	-0.645558	-0.611582	-0.848809
Data588	0.19735	-1.481956	-0.647389	-1.253274	-0.657766	-0.673838	-0.904962
Data589	0.137128	-1.485008	-0.68218	-1.21706	-0.652272	-0.70456	-0.917169
Data590	0.119834	-1.452659	-0.672211	-1.153786	-0.612395	-0.674652	-0.884616
Data591	0.077923	-1.400371	-0.655121	-1.115333	-0.58025	-0.63213	-0.841688
Data592	-0.016683	-1.38735	-0.668752	-1.141171	-0.590626	-0.610768	-0.820325
Data593	-0.086875	-1.398337	-0.677094	-1.142189	-0.613006	-0.616058	-0.818087
Data594	-0.136517	-1.418275	-0.656748	-1.102312	-0.606088	-0.621144	-0.778414
Data595	-0.148725	-1.446555	-0.601205	-1.031306	-0.576791	-0.617075	-0.729788
Data596	-0.120445	-1.464663	-0.532845	-0.956639	-0.538745	-0.601205	-0.6539
Data597	-0.071209	-1.458966	-0.489916	-0.895603	-0.500292	-0.576994	-0.593881
Data598	-0.035808	-1.45449	-0.486865	-0.877902	-0.494596	-0.550952	-0.564991
Data599	-0.030925	-1.435365	-0.529793	-0.905979	-0.519214	-0.545866	-0.557259
Data600	-0.055543	-1.409527	-0.586557	-0.93609	-0.560311	-0.545256	-0.567025
Data601	-0.08423	-1.376974	-0.62623	-0.939142	-0.603443	-0.549935	-0.577808
Data602	-0.095623	-1.349711	-0.640472	-0.928766	-0.623178	-0.565805	-0.590422
Data603	-0.106406	-1.315531	-0.62501	-0.919	-0.622772	-0.590626	-0.593067
Data604	-0.122683	-1.275247	-0.585336	-0.902724	-0.620737	-0.595509	-0.596933
Data605	-0.130821	-1.244933	-0.542204	-0.89011	-0.617685	-0.574553	-0.623585
Data606	-0.15788	-1.229674	-0.513924	-0.88014	-0.606699	-0.552377	-0.650034
Data607	-0.184126	-1.224994	-0.475675	-0.883192	-0.616058	-0.526741	-0.654714
Data608	-0.196536	-1.225808	-0.442308	-0.903741	-0.634572	-0.488289	-0.646372
Data609	-0.206099	-1.248188	-0.432746	-0.940159	-0.634572	-0.474861	-0.646576
Data610	-0.20915	-1.287455	-0.460822	-0.975153	-0.637624	-0.477913	-0.659597
Data611	-0.196943	-1.33018	-0.515348	-1.003026	-0.654714	-0.487271	-0.678518
Data612	-0.198367	-1.345235	-0.568856	-1.004247	-0.675059	-0.505989	-0.70517
Data613	-0.219526	-1.313904	-0.601002	-0.991023	-0.693167	-0.545256	-0.725109
Data614	-0.23031	-1.249002	-0.597543	-0.945449	-0.712291	-0.589609	-0.748506
Data615	-0.232954	-1.162534	-0.560311	-0.885634	-0.710664	-0.618906	-0.785738
Data616	-0.225427	-1.086646	-0.516976	-0.851047	-0.695201	-0.62094	-0.816866
Data617	-0.210981	-1.021948	-0.486865	-0.838025	-0.663055	-0.616464	-0.858574
Data618	-0.195722	-0.979222	-0.452481	-0.816052	-0.620737	-0.601816	-0.892958
Data619	-0.185346	-0.954198	-0.438646	-0.793876	-0.581674	-0.56967	-0.904758
Data620	-0.178632	-0.957656	-0.429084	-0.780245	-0.557666	-0.536914	-0.926731
Data621	-0.19735	-0.952977	-0.441901	-0.762137	-0.547697	-0.523079	-0.932225
Data622	-0.248213	-0.935887	-0.465705	-0.729585	-0.534066	-0.525317	-0.916152
Data623	-0.295618	-0.922255	-0.492968	-0.679128	-0.547087	-0.517179	-0.895196
Data624	-0.328985	-0.918186	-0.51372	-0.639251	-0.563973	-0.495003	-0.866509
Data625	-0.374558	-0.956435	-0.546476	-0.63213	-0.560922	-0.458584	-0.819104
Data626	-0.43946	-1.014827	-0.58147	-0.643524	-0.538745	-0.420742	-0.777193
Data627	-0.488085	-1.063859	-0.598154	-0.638844	-0.509448	-0.382086	-0.736706
Data628	-0.523079	-1.107398	-0.578215	-0.61443	-0.453091	-0.383917	-0.681366
Data629	-0.552377	-1.119198	-0.528776	-0.575367	-0.3829	-0.397141	-0.632944
Data630	-0.563363	-1.084611	-0.477099	-0.534473	-0.332443	-0.415656	-0.590016
Data631	-0.549325	-1.041886	-0.455736	-0.507413	-0.310267	-0.426032	-0.550749
Data632	-0.516569	-0.998957	-0.468961	-0.498868	-0.315353	-0.409756	-0.528979
Data633	-0.481982	-0.943211	-0.478726	-0.517383	-0.337733	-0.370286	-0.514331
Data634	-0.441901	-0.893161	-0.492358	-0.550749	-0.336919	-0.342412	-0.481982
Data635	-0.407925	-0.862643	-0.505989	-0.596729	-0.294601	-0.338954	-0.466723
Data636	-0.386358	-0.846367	-0.498461	-0.643117	-0.255741	-0.359299	-0.462654
Data637	-0.378424	-0.858167	-0.499682	-0.666311	-0.232954	-0.407314	-0.476692
Data638	-0.361944	-0.882989	-0.518196	-0.672618	-0.238041	-0.458584	-0.507413
Data639	-0.346888	-0.905369	-0.537118	-0.67038	-0.250655	-0.493782	-0.526538
