# Supplementary material for: Integration of MRI and somatosensory evoked potentials facilitate diagnosis of spinal cord compression
Source: Sci Rep. 2023 May 15;13:7861. doi: 10.1038/s41598-023-34832-2 (PMC10185544; doi:10.1038/s41598-023-34832-2)
Supplement: Supplementary file 3 — Supplementary Information 3. [file 41598_2023_34832_MOESM3_ESM.zip › Preoperative SSEP data/spinal cord compression group/6157644_2/6157644_2_Lt Tibial SEP_Cz'-Fpz_191221_151740.csv]

Index	1	2	3	6	8
Name	Cz'-Fpz	Cz'-Fpz	Cz'-Fpz	Cz'-Fpz	Cz'-Fpz
Time	2.01812E+13	2.01812E+13	2.01812E+13	2.01812E+13	2.01812E+13
Highcut	500	500	500	500	500
Lowcut	10	10	10	10	10
Period	0.000156	0.000156	0.000156	0.000156	0.000156
Averages	120	120	120	120	120
Int (mA)	18/17.5mA	18/17.5mA	18/17.5mA	48/48mA	48/48mA
Pulse Width (�gs)	200�s	200�s	200�s	200�s	200�s
Rep Rate (Hz)	2.66Hz	2.66Hz	2.66Hz	2.66Hz	2.66Hz
Data0	0.616261	-0.256708	0.456143	1.065181	-0.566924
Data1	0.621856	-0.233819	0.452074	0.971288	-0.537931
Data2	0.626129	-0.205692	0.445106	0.855217	-0.506193
Data3	0.630299	-0.170698	0.436713	0.722566	-0.468961
Data4	0.636505	-0.127362	0.428728	0.582386	-0.422471
Data5	0.646881	-0.074667	0.423438	0.44536	-0.363165
Data6	0.663462	-0.012258	0.422929	0.322474	-0.288701
Data7	0.687877	0.059103	0.429084	0.222273	-0.199079
Data8	0.721141	0.137789	0.443122	0.149437	-0.097353
Data9	0.76346	0.221002	0.465451	0.10366	0.010478
Data10	0.813713	0.304977	0.495867	0.080161	0.116986
Data11	0.870069	0.385595	0.533201	0.071005	0.214237
Data12	0.929885	0.458279	0.575723	0.066733	0.295211
Data13	0.989904	0.518908	0.621449	0.058188	0.355128
Data14	1.046871	0.563872	0.667989	0.038656	0.391241
Data15	1.097429	0.590575	0.713156	0.004069	0.403855
Data16	1.139035	0.597594	0.754915	-0.0471	0.393581
Data17	1.169553	0.584726	0.791384	-0.113527	0.363775
Data18	1.187864	0.553038	0.821139	-0.191958	0.319727
Data19	1.193968	0.504463	0.842908	-0.280156	0.263879
Data20	1.188373	0.441596	0.855472	-0.37527	0.200402
Data21	1.172096	0.367997	0.858625	-0.475369	0.133872
Data22	1.147377	0.287175	0.852115	-0.579131	0.068157
Data23	1.11635	0.202233	0.835381	-0.685435	0.006816
Data24	1.080644	0.116528	0.808525	-0.793673	-0.048117
Data25	1.042191	0.032756	0.771903	-0.902419	-0.095521
Data26	1.002416	-0.046693	0.725973	-1.00974	-0.135602
Data27	0.962437	-0.119987	0.671499	-1.113095	-0.169273
Data28	0.923069	-0.185651	0.609496	-1.209023	-0.19796
Data29	0.88482	-0.242924	0.540932	-1.293965	-0.222985
Data30	0.84769	-0.291396	0.466824	-1.364462	-0.245467
Data31	0.81178	-0.331223	0.38824	-1.417665	-0.266321
Data32	0.776989	-0.362961	0.306198	-1.451845	-0.285852
Data33	0.743114	-0.387732	0.221815	-1.466189	-0.30457
Data34	0.710053	-0.406907	0.136314	-1.461	-0.323084
Data35	0.677602	-0.422014	0.050863	-1.4374	-0.342311
Data36	0.646067	-0.43473	-0.033163	-1.396709	-0.36347
Data37	0.615244	-0.446733	-0.114392	-1.340352	-0.387783
Data38	0.585438	-0.459347	-0.191348	-1.268839	-0.41647
Data39	0.556751	-0.473742	-0.262455	-1.182472	-0.449836
Data40	0.529183	-0.490781	-0.32639	-1.081254	-0.487475
Data41	0.502836	-0.510821	-0.381933	-0.965286	-0.528064
Data42	0.477811	-0.534066	-0.428422	-0.835482	-0.570077
Data43	0.453702	-0.56026	-0.465451	-0.69398	-0.611073
Data44	0.430508	-0.588795	-0.493172	-0.544645	-0.648814
Data45	0.407721	-0.619059	-0.512195	-0.392462	-0.681366
Data46	0.384934	-0.650289	-0.523435	-0.243636	-0.706696
Data47	0.361842	-0.681722	-0.528013	-0.104067	-0.723074
Data48	0.337936	-0.712545	-0.527097	0.021057	-0.729076
Data49	0.313217	-0.741894	-0.521909	0.128481	-0.723278
Data50	0.28748	-0.769004	-0.513466	0.21678	-0.704153
Data51	0.261234	-0.793113	-0.50253	0.287175	-0.670583
Data52	0.234684	-0.813662	-0.489611	0.342311	-0.621856
Data53	0.208438	-0.830345	-0.474912	0.38646	-0.55787
Data54	0.183108	-0.842807	-0.458584	0.424303	-0.479744
Data55	0.159304	-0.851097	-0.440375	0.46011	-0.389309
Data56	0.137738	-0.855268	-0.42003	0.497546	-0.288802
Data57	0.11841	-0.855726	-0.397141	0.538745	-0.181175
Data58	0.10132	-0.852979	-0.371201	0.584827	-0.069174
Data59	0.086163	-0.84769	-0.341955	0.635386	0.044251
Data60	0.072328	-0.840467	-0.309097	0.689606	0.156964
Data61	0.058798	-0.83182	-0.272475	0.74637	0.266728
Data62	0.04476	-0.822156	-0.232242	0.804863	0.371506
Data63	0.029297	-0.811678	-0.188805	0.864576	0.468961
Data64	0.011597	-0.800387	-0.142824	0.925612	0.556751
Data65	-0.008647	-0.788128	-0.095216	0.988479	0.632537
Data66	-0.03184	-0.774751	-0.047252	1.053483	0.69398
Data67	-0.057781	-0.760001	-0.000356	1.120114	0.739554
Data68	-0.085857	-0.743877	0.043997	1.187355	0.768546
Data69	-0.11546	-0.726584	0.08423	1.252969	0.781364
Data70	-0.14608	-0.708375	0.11897	1.314005	0.779126
Data71	-0.176801	-0.690013	0.147148	1.367514	0.763867
Data72	-0.207116	-0.672109	0.168002	1.410646	0.737825
Data73	-0.236617	-0.655477	0.181226	1.441774	0.703441
Data74	-0.264795	-0.64093	0.186923	1.46039	0.66275
Data75	-0.291549	-0.628875	0.185397	1.467002	0.618092
Data76	-0.316777	-0.619516	0.17731	1.463238	0.571196
Data77	-0.34048	-0.612802	0.163577	1.450828	0.523995
Data78	-0.362453	-0.608275	0.145062	1.431601	0.478523
Data79	-0.382493	-0.605275	0.122886	1.406271	0.436815
Data80	-0.400702	-0.602884	0.098116	1.375245	0.400295
Data81	-0.416673	-0.599985	0.071921	1.337606	0.36998
Data82	-0.430304	-0.595356	0.045472	1.292236	0.345871
Data83	-0.441393	-0.587778	0.02004	1.237914	0.327255
Data84	-0.449633	-0.576079	-0.002899	1.173826	0.312403
Data85	-0.454922	-0.559396	-0.022227	1.100074	0.299585
Data86	-0.457262	-0.536762	-0.036622	1.018184	0.286971
Data87	-0.456448	-0.507617	-0.045065	0.930292	0.273747
Data88	-0.452481	-0.471351	-0.046794	0.839755	0.259607
Data89	-0.445157	-0.42766	-0.041454	0.750337	0.245263
Data90	-0.434373	-0.37644	-0.029145	0.6657	0.231937
Data91	-0.420132	-0.317896	-0.010478	0.588388	0.221154
Data92	-0.402126	-0.252435	0.013479	0.519824	0.21383
Data93	-0.380255	-0.180718	0.041403	0.460009	0.210269
Data94	-0.354416	-0.10366	0.071717	0.407925	0.209964
Data95	-0.324509	-0.022431	0.102795	0.361639	0.211795
Data96	-0.290328	0.061545	0.133211	0.319015	0.214135
Data97	-0.252079	0.147046	0.161746	0.278833	0.215763
Data98	-0.209761	0.232446	0.187584	0.24038	0.215356
Data99	-0.163475	0.316421	0.210168	0.204267	0.212711
Data100	-0.113425	0.397752	0.229496	0.171511	0.208031
Data101	-0.059917	0.47542	0.245874	0.143537	0.201928
Data102	-0.003154	0.548409	0.259759	0.121157	0.195621
Data103	0.05595	0.616058	0.271814	0.104779	0.190534
Data104	0.116884	0.677857	0.282801	0.093589	0.187686
Data105	0.178531	0.73345	0.293482	0.086264	0.188398
Data106	0.23977	0.782839	0.304417	0.081076	0.19379
Data107	0.299179	0.826073	0.31637	0.076905	0.205081
Data108	0.35523	0.863406	0.329798	0.07304	0.223189
Data109	0.406704	0.895094	0.345006	0.069886	0.249027
Data110	0.452277	0.921543	0.362147	0.068767	0.282801
Data111	0.491035	0.943211	0.381069	0.07131	0.324509
Data112	0.522571	0.960505	0.401567	0.07955	0.373236
Data113	0.546578	0.973882	0.423133	0.094606	0.42766
Data114	0.563363	0.983597	0.445157	0.116782	0.485949
Data115	0.573739	0.989954	0.466875	0.145266	0.54607
Data116	0.578419	0.992955	0.487526	0.177513	0.605783
Data117	0.578622	0.992549	0.506396	0.210676	0.663259
Data118	0.575163	0.988581	0.522672	0.241093	0.716971
Data119	0.56906	0.980799	0.535744	0.265202	0.765494
Data120	0.56082	0.968897	0.545052	0.280054	0.807914
Data121	0.550952	0.952773	0.550088	0.28392	0.842705
Data122	0.539864	0.932275	0.550546	0.276087	0.868849
Data123	0.527657	0.907454	0.546171	0.25686	0.885125
Data124	0.514331	0.878513	0.536558	0.227054	0.890923
Data125	0.499886	0.84596	0.52135	0.187991	0.885939
Data126	0.484627	0.810305	0.500292	0.14079	0.870985
Data127	0.468452	0.77231	0.473131	0.086264	0.847384
Data128	0.451769	0.73284	0.439562	0.024618	0.817375
Data129	0.434679	0.69276	0.399481	-0.043844	0.783398
Data130	0.41708	0.653239	0.352941	-0.119529	0.747896
Data131	0.399176	0.615345	0.300145	-0.201928	0.712393
Data132	0.380763	0.580351	0.241449	-0.290125	0.678009
Data133	0.361435	0.549477	0.177462	-0.382595	0.644643
Data134	0.340988	0.52369	0.108797	-0.476997	0.611989
Data135	0.319219	0.503955	0.036062	-0.570382	0.579334
Data136	0.29572	0.490832	-0.04003	-0.659495	0.54607
Data137	0.270593	0.484728	-0.11902	-0.74108	0.511889
Data138	0.243941	0.485644	-0.2003	-0.812696	0.476997
Data139	0.216068	0.493222	-0.283258	-0.872206	0.441291
Data140	0.187889	0.506701	-0.367081	-0.918898	0.404873
Data141	0.160016	0.52491	-0.450853	-0.952468	0.367742
Data142	0.133669	0.546578	-0.533557	-0.973424	0.32929
Data143	0.109865	0.57023	-0.614023	-0.982681	0.289006
Data144	0.089723	0.594491	-0.690929	-0.98085	0.246484
Data145	0.074261	0.618143	-0.762951	-0.968134	0.201521
Data146	0.064088	0.640014	-0.828768	-0.94433	0.154828
Data147	0.060019	0.659241	-0.887261	-0.909234	0.107627
Data148	0.062155	0.675161	-0.937565	-0.862542	0.061646
Data149	0.0707	0.687215	-0.979375	-0.804964	0.018514
Data150	0.085247	0.695099	-1.01269	-0.738333	-0.020345
Data151	0.105389	0.698558	-1.037868	-0.665802	-0.054119
Data152	0.13021	0.697337	-1.055721	-0.591643	-0.082094
Data153	0.158796	0.691335	-1.066962	-0.520536	-0.103965
Data154	0.189924	0.680502	-1.072557	-0.456652	-0.11902
Data155	0.222273	0.664937	-1.073167	-0.403042	-0.126548
Data156	0.254724	0.64505	-1.069454	-0.36113	-0.124819
Data157	0.286361	0.621347	-1.061672	-0.330002	-0.111798
Data158	0.316065	0.594695	-1.049922	-0.307418	-0.085044
Data159	0.343125	0.565906	-1.034155	-0.289616	-0.04242
Data160	0.367234	0.535897	-1.014267	-0.272424	0.017192
Data161	0.387783	0.505684	-0.990107	-0.252384	0.094097
Data162	0.404669	0.476031	-0.961674	-0.226546	0.187279
Data163	0.417792	0.447598	-0.92902	-0.193484	0.294397
Data164	0.426846	0.420691	-0.892551	-0.153404	0.412604
Data165	0.43183	0.395361	-0.852725	-0.10722	0.538643
Data166	0.432441	0.371455	-0.810254	-0.056967	0.668854
Data167	0.428372	0.348567	-0.766003	-0.004374	0.800183
Data168	0.419623	0.326238	-0.720938	0.048625	0.929478
Data169	0.405788	0.304163	-0.676026	0.101422	1.053686
Data170	0.386969	0.281936	-0.632385	0.153913	1.169858
Data171	0.363266	0.259556	-0.590982	0.206811	1.274942
Data172	0.335292	0.236973	-0.552529	0.261031	1.365886
Data173	0.303451	0.214288	-0.517739	0.317591	1.439943
Data174	0.268661	0.191806	-0.486966	0.376796	1.494876
Data175	0.231632	0.169731	-0.460517	0.437934	1.529463
Data176	0.192976	0.148369	-0.438341	0.499377	1.543806
Data177	0.153607	0.12782	-0.420132	0.558684	1.53872
Data178	0.113629	0.108237	-0.405432	0.613006	1.516136
Data179	0.073447	0.089774	-0.39353	0.660004	1.479006
Data180	0.032959	0.072531	-0.383815	0.697846	1.430177
Data181	-0.007731	0.056713	-0.375728	0.725414	1.373007
Data182	-0.048931	0.042674	-0.368811	0.742809	1.310648
Data183	-0.09074	0.030721	-0.363012	0.750642	1.245848
Data184	-0.132855	0.021261	-0.358485	0.749727	1.181048
Data185	-0.17497	0.014649	-0.355637	0.740775	1.118385
Data186	-0.216576	0.011139	-0.355077	0.723888	1.059586
Data187	-0.256962	0.010986	-0.35757	0.698863	1.005773
Data188	-0.295109	0.014191	-0.363673	0.665192	0.957554
Data189	-0.330307	0.020752	-0.373795	0.622161	0.914626
Data190	-0.361537	0.030416	-0.387935	0.56967	0.876376
Data191	-0.388088	0.042929	-0.405737	0.508227	0.841993
Data192	-0.409552	0.057883	-0.42649	0.439968	0.810356
Data193	-0.425422	0.074871	-0.449124	0.367946	0.78055
Data194	-0.435899	0.09369	-0.47247	0.296127	0.752066
Data195	-0.440884	0.114137	-0.495206	0.228987	0.7246
Data196	-0.440782	0.13606	-0.51606	0.170901	0.697744
Data197	-0.435899	0.159457	-0.533811	0.125124	0.671499
Data198	-0.426947	0.184176	-0.547697	0.093487	0.64505
Data199	-0.414232	0.210117	-0.557158	0.075786	0.61738
Data200	-0.398057	0.237278	-0.561939	0.070395	0.58676
Data201	-0.378932	0.265456	-0.562142	0.074769	0.551665
Data202	-0.356959	0.29455	-0.557819	0.085654	0.510567
Data203	-0.332341	0.324305	-0.549223	0.100404	0.462654
Data204	-0.305079	0.35462	-0.536812	0.117291	0.40823
Data205	-0.275171	0.385443	-0.520892	0.135602	0.348211
Data206	-0.242212	0.416775	-0.50192	0.156049	0.284428
Data207	-0.2062	0.448768	-0.480303	0.179344	0.219425
Data208	-0.16673	0.481473	-0.45655	0.2062	0.155642
Data209	-0.124005	0.514839	-0.431169	0.23682	0.095623
Data210	-0.078024	0.548765	-0.404771	0.270288	0.041505
Data211	-0.029094	0.582895	-0.377813	0.304977	-0.00529
Data212	0.022075	0.616922	-0.350856	0.338954	-0.043641
Data213	0.074667	0.650289	-0.324102	0.370286	-0.072735
Data214	0.127667	0.682485	-0.297704	0.397854	-0.091859
Data215	0.179751	0.7128	-0.271611	0.421556	-0.10071
Data216	0.229801	0.740571	-0.245619	0.44241	-0.09898
Data217	0.276697	0.765342	-0.219526	0.462145	-0.087383
Data218	0.319524	0.786857	-0.192925	0.482795	-0.066529
Data219	0.35757	0.804964	-0.16551	0.506294	-0.038046
Data220	0.390326	0.819715	-0.137026	0.533659	-0.003866
Data221	0.417792	0.83121	-0.107373	0.564686	0.033265
Data222	0.439968	0.839755	-0.076549	0.59795	0.070497
Data223	0.456957	0.845553	-0.044607	0.630605	0.104779
Data224	0.468859	0.848758	-0.011699	0.659291	0.132957
Data225	0.475878	0.849571	0.02182	0.680044	0.15259
Data226	0.478014	0.848096	0.055797	0.689403	0.161542
Data227	0.475166	0.844587	0.089927	0.684723	0.158185
Data228	0.467231	0.839043	0.123954	0.66448	0.141807
Data229	0.454312	0.831769	0.157778	0.628672	0.112408
Data230	0.436306	0.82297	0.191297	0.578317	0.07131
Data231	0.413418	0.813052	0.224257	0.515145	0.020244
Data232	0.386257	0.802523	0.256402	0.441494	-0.037842
Data233	0.355332	0.791791	0.287429	0.359197	-0.099692
Data234	0.321355	0.781364	0.316981	0.269983	-0.161746
Data235	0.285445	0.771649	0.344549	0.174767	-0.220951
Data236	0.248112	0.763053	0.369777	0.073854	-0.274561
Data237	0.210269	0.755881	0.392055	-0.032146	-0.321152
Data238	0.172122	0.750642	0.410976	-0.14313	-0.360622
Data239	0.133872	0.747743	0.426032	-0.258081	-0.393988
Data240	0.095521	0.74759	0.436815	-0.375372	-0.423285
Data241	0.056865	0.750591	0.442919	-0.492765	-0.450548
Data242	0.017599	0.757051	0.443936	-0.607309	-0.477913
Data243	-0.022685	0.767325	0.439511	-0.715953	-0.506803
Data244	-0.064291	0.781567	0.429338	-0.815239	-0.538033
Data245	-0.107017	0.799827	0.413418	-0.902724	-0.571908
Data246	-0.150454	0.821851	0.391953	-0.976374	-0.608021
Data247	-0.193993	0.847079	0.365555	-1.03507	-0.646372
Data248	-0.236413	0.874749	0.335292	-1.078508	-0.686758
Data249	-0.27629	0.903792	0.302332	-1.106788	-0.729483
Data250	-0.3122	0.933089	0.268203	-1.120216	-0.775057
Data251	-0.342311	0.961522	0.234582	-1.118893	-0.823885
Data252	-0.365199	0.987971	0.203148	-1.102515	-0.87597
Data253	-0.379238	1.011368	0.175479	-1.070268	-0.930495
Data254	-0.383408	1.0309	0.152794	-1.021642	-0.986038
Data255	-0.376694	1.045904	0.135653	-0.956537	-1.040564
Data256	-0.358892	1.055772	0.12431	-0.87597	-1.09163
Data257	-0.330002	1.060248	0.118257	-0.782381	-1.136899
Data258	-0.290634	1.059129	0.11663	-0.679535	-1.174334
Data259	-0.241601	1.052364	0.118257	-0.572112	-1.202207
Data260	-0.184532	1.040004	0.12192	-0.465298	-1.218992
Data261	-0.120953	1.022304	0.126548	-0.363877	-1.223774
Data262	-0.052796	0.999771	0.131431	-0.271305	-1.21533
Data263	0.017802	0.973068	0.136263	-0.189415	-1.193052
Data264	0.089011	0.943262	0.1414	-0.118613	-1.15582
Data265	0.159202	0.911421	0.14786	-0.057476	-1.103126
Data266	0.226444	0.878818	0.156761	-0.003764	-1.034867
Data267	0.289515	0.846621	0.169782	0.044862	-0.951349
Data268	0.347295	0.816154	0.188398	0.091249	-0.854098
Data269	0.398871	0.788383	0.214084	0.137026	-0.744844
Data270	0.443427	0.764223	0.247959	0.18321	-0.62623
Data271	0.480456	0.74403	0.29043	0.230004	-0.500903
Data272	0.50955	0.728161	0.341446	0.277002	-0.371812
Data273	0.530404	0.716462	0.400142	0.323796	-0.241499
Data274	0.543018	0.708782	0.465044	0.369574	-0.112408
Data275	0.547189	0.704763	0.534167	0.414232	0.013224
Data276	0.543221	0.703899	0.604969	0.458178	0.133669
Data277	0.531421	0.705882	0.674856	0.502429	0.246789
Data278	0.512296	0.710257	0.741232	0.548002	0.350551
Data279	0.486763	0.716665	0.801658	0.596221	0.442817
Data280	0.455634	0.724651	0.854251	0.647695	0.521757
Data281	0.42003	0.733857	0.897587	0.702118	0.585845
Data282	0.38117	0.743674	0.9308	0.758272	0.634368
Data283	0.339971	0.753643	0.953791	0.813916	0.667124
Data284	0.297551	0.762951	0.967117	0.866204	0.684723
Data285	0.25452	0.771038	0.971949	0.912184	0.688385
Data286	0.211693	0.777244	0.969813	0.949213	0.679637
Data287	0.169477	0.780957	0.962539	0.97556	0.660309
Data288	0.128278	0.781974	0.95201	0.990412	0.63213
Data289	0.088502	0.780143	0.939854	0.994074	0.597035
Data290	0.050355	0.775514	0.927443	0.987767	0.556853
Data291	0.014445	0.768241	0.915745	0.972712	0.513517
Data292	-0.018921	0.758729	0.905165	0.950332	0.469164
Data293	-0.049338	0.747336	0.895857	0.921645	0.425625
Data294	-0.076397	0.73462	0.887516	0.88716	0.384934
Data295	-0.099794	0.72104	0.879581	0.847079	0.348211
Data296	-0.119122	0.707001	0.871494	0.801506	0.316065
Data297	-0.134279	0.692861	0.862847	0.750744	0.288396
Data298	-0.145469	0.679026	0.853183	0.695913	0.26449
Data299	-0.152895	0.665751	0.842501	0.638946	0.243229
Data300	-0.156964	0.65334	0.830803	0.582996	0.223392
Data301	-0.158083	0.6421	0.818392	0.531523	0.203759
Data302	-0.157066	0.632283	0.805778	0.488187	0.183312
Data303	-0.154218	0.623992	0.793469	0.456245	0.161542
Data304	-0.150251	0.617177	0.782177	0.43773	0.138247
Data305	-0.145368	0.611734	0.772412	0.432848	0.113629
Data306	-0.139773	0.607309	0.764731	0.44007	0.08779
Data307	-0.133466	0.603393	0.759391	0.456753	0.061138
Data308	-0.126243	0.599374	0.756797	0.479235	0.034078
Data309	-0.1178	0.594542	0.757153	0.504158	0.007019
Data310	-0.107627	0.588134	0.76051	0.528979	-0.019226
Data311	-0.09542	0.579538	0.766766	0.55258	-0.044556
Data312	-0.080568	0.568449	0.775718	0.575163	-0.068564
Data313	-0.062562	0.554665	0.786806	0.598154	-0.091147
Data314	-0.041098	0.538389	0.79942	0.622975	-0.112408
Data315	-0.016073	0.519875	0.812543	0.65095	-0.132855
Data316	0.012309	0.499631	0.825055	0.681977	-0.152692
Data317	0.043946	0.478065	0.835737	0.715139	-0.172427
Data318	0.077923	0.455736	0.843214	0.748404	-0.192162
Data319	0.113324	0.433051	0.84652	0.779126	-0.211897
Data320	0.149233	0.410569	0.84479	0.804456	-0.231327
Data321	0.184126	0.388444	0.837771	0.822766	-0.249638
Data322	0.216983	0.366725	0.825615	0.833041	-0.265914
Data323	0.246688	0.345566	0.80883	0.835279	-0.279444
Data324	0.272424	0.324865	0.788535	0.830294	-0.289616
Data325	0.293584	0.304723	0.766003	0.819409	-0.296534
Data326	0.309962	0.285089	0.74286	0.803845	-0.300399
Data327	0.321457	0.265965	0.720633	0.78411	-0.302434
Data328	0.328578	0.247501	0.700898	0.760611	-0.303858
Data329	0.331528	0.22975	0.684825	0.732637	-0.306503
Data330	0.330816	0.21266	0.673533	0.699067	-0.311793
Data331	0.326747	0.19618	0.66748	0.658783	-0.321457
Data332	0.319626	0.18026	0.666972	0.610463	-0.336309
Data333	0.309351	0.164899	0.671753	0.553292	-0.357366
Data334	0.295923	0.149996	0.681417	0.486763	-0.385138
Data335	0.279037	0.135704	0.695303	0.411282	-0.419725
Data336	0.25859	0.122123	0.712495	0.327764	-0.461433
Data337	0.234379	0.109611	0.732026	0.23743	-0.509651
Data338	0.206404	0.098624	0.752778	0.141705	-0.563668
Data339	0.175174	0.089825	0.773531	0.04181	-0.621754
Data340	0.141095	0.083772	0.793215	-0.061341	-0.681773
Data341	0.105084	0.080975	0.81061	-0.167341	-0.740775
Data342	0.067852	0.081992	0.824648	-0.276087	-0.795809
Data343	0.03062	0.087078	0.834414	-0.38819	-0.843926
Data344	-0.005798	0.096488	0.839094	-0.503751	-0.883294
Data345	-0.040894	0.110323	0.838025	-0.622873	-0.912795
Data346	-0.074159	0.128481	0.83065	-0.744844	-0.932835
Data347	-0.105491	0.150505	0.816561	-0.868544	-0.945042
Data348	-0.134788	0.175937	0.795453	-0.991633	-0.951553
Data349	-0.162559	0.203962	0.767173	-1.111365	-0.955113
Data350	-0.18911	0.233717	0.731518	-1.224486	-0.958165
Data351	-0.214949	0.264083	0.68864	-1.327738	-0.962946
Data352	-0.240686	0.29394	0.638946	-1.418377	-0.971084
Data353	-0.266321	0.321914	0.582996	-1.49457	-0.983902
Data354	-0.292058	0.346482	0.522011	-1.555505	-1.002518
Data355	-0.317795	0.366217	0.457313	-1.601078	-1.027848
Data356	-0.343125	0.379746	0.390631	-1.631902	-1.060705
Data357	-0.367336	0.386053	0.323898	-1.648788	-1.1016
Data358	-0.389919	0.384273	0.259047	-1.65245	-1.150937
Data359	-0.409959	0.374049	0.198215	-1.642786	-1.208006
Data360	-0.426744	0.355484	0.143079	-1.619593	-1.271687
Data361	-0.439765	0.328985	0.095013	-1.582666	-1.339946
Data362	-0.448514	0.295364	0.05478	-1.531904	-1.410646
Data363	-0.452888	0.255741	0.022431	-1.468427	-1.481244
Data364	-0.452786	0.211236	-0.002441	-1.394471	-1.549401
Data365	-0.448717	0.163068	-0.020905	-1.313497	-1.612777
Data366	-0.441291	0.112357	-0.034333	-1.229775	-1.669337
Data367	-0.431322	0.059917	-0.0442	-1.147682	-1.716945
Data368	-0.419827	0.006511	-0.051982	-1.070878	-1.753567
Data369	-0.407619	-0.04715	-0.058849	-1.001602	-1.777066
Data370	-0.395717	-0.10071	-0.065766	-0.940363	-1.785204
Data371	-0.384833	-0.153811	-0.072989	-0.886244	-1.775947
Data372	-0.375474	-0.205997	-0.080568	-0.836805	-1.747667
Data373	-0.368149	-0.257115	-0.088045	-0.789197	-1.699652
Data374	-0.363063	-0.306808	-0.094911	-0.740571	-1.632207
Data375	-0.360215	-0.354721	-0.100354	-0.688792	-1.546756
Data376	-0.359706	-0.400651	-0.103507	-0.633046	-1.445233
Data377	-0.361537	-0.444343	-0.103812	-0.573231	-1.330383
Data378	-0.365911	-0.485746	-0.100862	-0.510363	-1.205361
Data379	-0.373134	-0.524605	-0.094708	-0.446072	-1.073014
Data380	-0.38351	-0.560871	-0.085705	-0.382188	-0.936599
Data381	-0.397548	-0.594491	-0.074566	-0.320236	-0.799166
Data382	-0.415757	-0.625315	-0.062359	-0.261336	-0.663666
Data383	-0.438443	-0.653137	-0.050406	-0.2062	-0.533659
Data384	-0.465807	-0.677653	-0.04003	-0.155133	-0.412299
Data385	-0.497851	-0.698558	-0.032603	-0.108034	-0.303248
Data386	-0.534167	-0.715546	-0.029196	-0.065003	-0.209761
Data387	-0.574146	-0.728466	-0.030721	-0.026449	-0.134788
Data388	-0.616973	-0.737163	-0.037537	0.006816	-0.080059
Data389	-0.661835	-0.741639	-0.049795	0.033672	-0.046794
Data390	-0.707612	-0.742199	-0.066936	0.052389	-0.034485
Data391	-0.753287	-0.7393	-0.088146	0.061646	-0.042115
Data392	-0.79825	-0.733349	-0.112205	0.060121	-0.067343
Data393	-0.841688	-0.725007	-0.137738	0.047303	-0.107525
Data394	-0.883294	-0.714682	-0.163322	0.023397	-0.159304
Data395	-0.92256	-0.702729	-0.187737	-0.010173	-0.218916
Data396	-0.959487	-0.689352	-0.209964	-0.051881	-0.283004
Data397	-0.993566	-0.674703	-0.229445	-0.099591	-0.348007
Data398	-1.024694	-0.65863	-0.245975	-0.151268	-0.410671
Data399	-1.052567	-0.641133	-0.259912	-0.205386	-0.468147
Data400	-1.076778	-0.621907	-0.271661	-0.261234	-0.518095
Data401	-1.09692	-0.600849	-0.28219	-0.318812	-0.559294
Data402	-1.112586	-0.57791	-0.292414	-0.378627	-0.591236
Data403	-1.123369	-0.553038	-0.303146	-0.441189	-0.61443
Data404	-1.129066	-0.526487	-0.315048	-0.506701	-0.630401
Data405	-1.129778	-0.498563	-0.32873	-0.574451	-0.640777
Data406	-1.125607	-0.469774	-0.344294	-0.642507	-0.647593
Data407	-1.116859	-0.440528	-0.36169	-0.70812	-0.652578
Data408	-1.103939	-0.411383	-0.380458	-0.767529	-0.657155
Data409	-1.08746	-0.383154	-0.399939	-0.817171	-0.662038
Data410	-1.067928	-0.356603	-0.419165	-0.853793	-0.667531
Data411	-1.045853	-0.332698	-0.437018	-0.875766	-0.673533
Data412	-1.021235	-0.312454	-0.452481	-0.88309	-0.679637
Data413	-0.99438	-0.296991	-0.464535	-0.87719	-0.685435
Data414	-0.965082	-0.287429	-0.472267	-0.861016	-0.690623
Data415	-0.933038	-0.284937	-0.475115	-0.837517	-0.694591
Data416	-0.897841	-0.290379	-0.472623	-0.809644	-0.697236
Data417	-0.859083	-0.304468	-0.464841	-0.778922	-0.698253
Data418	-0.816154	-0.327357	-0.452176	-0.745759	-0.697642
Data419	-0.768851	-0.35879	-0.435492	-0.709138	-0.695608
Data420	-0.716971	-0.397955	-0.41591	-0.667226	-0.692658
Data421	-0.660716	-0.443529	-0.394853	-0.618499	-0.689504
Data422	-0.600392	-0.493731	-0.373897	-0.562142	-0.686554
Data423	-0.537016	-0.54668	-0.35462	-0.49836	-0.684316
Data424	-0.471606	-0.600188	-0.338445	-0.429084	-0.68279
Data425	-0.405585	-0.652171	-0.326594	-0.357366	-0.68157
Data426	-0.340683	-0.700593	-0.319727	-0.286564	-0.679535
Data427	-0.278426	-0.743776	-0.318151	-0.220239	-0.674957
Data428	-0.220442	-0.780499	-0.321558	-0.161034	-0.665802
Data429	-0.168154	-0.809898	-0.329341	-0.11078	-0.650238
Data430	-0.122479	-0.831718	-0.34048	-0.069683	-0.626942
Data431	-0.084026	-0.845858	-0.353806	-0.037435	-0.595204
Data432	-0.052898	-0.852827	-0.367946	-0.012512	-0.55553
Data433	-0.028789	-0.853386	-0.381526	0.006307	-0.509244
Data434	-0.010986	-0.848402	-0.39353	0.020549	-0.458686
Data435	0.001526	-0.839043	-0.403042	0.030721	-0.406907
Data436	0.010071	-0.826479	-0.4094	0.036418	-0.356756
Data437	0.015462	-0.812085	-0.412299	0.036927	-0.311284
Data438	0.018819	-0.79708	-0.411739	0.030925	-0.272628
Data439	0.020752	-0.782381	-0.408026	0.017192	-0.242415
Data440	0.021566	-0.7688	-0.401668	-0.005188	-0.221459
Data441	0.021464	-0.756746	-0.393428	-0.036418	-0.210269
Data442	0.020345	-0.746471	-0.383968	-0.075786	-0.208947
Data443	0.017802	-0.737621	-0.3741	-0.121869	-0.21739
Data444	0.013326	-0.729636	-0.364589	-0.172936	-0.235091
Data445	0.006612	-0.721599	-0.356146	-0.227461	-0.261133
Data446	-0.002441	-0.712342	-0.349381	-0.284428	-0.29399
Data447	-0.014343	-0.700745	-0.344752	-0.34343	-0.331731
Data448	-0.029196	-0.685639	-0.342463	-0.40528	-0.37171
Data449	-0.046896	-0.666005	-0.342616	-0.470995	-0.410875
Data450	-0.067343	-0.641082	-0.345006	-0.542407	-0.446479
Data451	-0.090435	-0.610208	-0.349432	-0.620839	-0.476387
Data452	-0.115867	-0.573078	-0.355484	-0.707103	-0.499275
Data453	-0.143333	-0.529793	-0.362809	-0.801099	-0.514941
Data454	-0.172122	-0.48071	-0.371099	-0.901706	-0.5243
Data455	-0.201724	-0.426541	-0.380051	-1.007095	-0.528573
Data456	-0.231225	-0.368353	-0.389614	-1.114214	-0.529488
Data457	-0.259505	-0.307368	-0.399837	-1.219908	-0.528471
Data458	-0.285344	-0.245162	-0.410773	-1.320719	-0.526741
Data459	-0.307418	-0.183413	-0.422471	-1.413799	-0.525622
Data460	-0.324203	-0.124005	-0.435035	-1.496707	-0.526029
Data461	-0.334478	-0.069022	-0.448208	-1.567407	-0.529183
Data462	-0.336817	-0.020294	-0.461738	-1.624577	-0.536609
Data463	-0.330409	0.020244	-0.475268	-1.667201	-0.549732
Data464	-0.314539	0.05127	-0.488136	-1.69426	-0.569975
Data465	-0.289209	0.071616	-0.499682	-1.704331	-0.598052
Data466	-0.25452	0.080618	-0.509194	-1.696193	-0.633961
Data467	-0.21149	0.078126	-0.516009	-1.668828	-0.676483
Data468	-0.161135	0.064393	-0.519875	-1.621729	-0.723583
Data469	-0.105287	0.040131	-0.520841	-1.555505	-0.772513
Data470	-0.045777	0.00646	-0.519163	-1.472496	-0.82063
Data471	0.015259	-0.035299	-0.515501	-1.376567	-0.865085
Data472	0.075583	-0.083975	-0.51077	-1.272806	-0.903639
Data473	0.132957	-0.138196	-0.505887	-1.16701	-0.934768
Data474	0.18555	-0.19674	-0.501717	-1.064469	-0.957148
Data475	0.231428	-0.258386	-0.498919	-0.969457	-0.969762
Data476	0.269373	-0.32222	-0.497851	-0.884413	-0.971796
Data477	0.298568	-0.387274	-0.498461	-0.810051	-0.962234
Data478	0.318608	-0.452888	-0.50014	-0.745047	-0.940159
Data479	0.329493	-0.518247	-0.501971	-0.686859	-0.904555
Data480	0.331833	-0.582945	-0.502836	-0.632334	-0.854912
Data481	0.326441	-0.646423	-0.501462	-0.578419	-0.791129
Data482	0.314336	-0.708222	-0.49663	-0.522672	-0.713715
Data483	0.296839	-0.767936	-0.487373	-0.463773	-0.623585
Data484	0.274866	-0.82536	-0.473182	-0.401109	-0.52196
Data485	0.249536	-0.880242	-0.453854	-0.335088	-0.410569
Data486	0.221663	-0.932275	-0.429999	-0.266728	-0.291346
Data487	0.191857	-0.981257	-0.402533	-0.19735	-0.166527
Data488	0.160627	-1.02683	-0.372829	-0.127972	-0.038554
Data489	0.127972	-1.068589	-0.342768	-0.059714	0.089723
Data490	0.094199	-1.105821	-0.314234	0.006612	0.21505
Data491	0.059103	-1.137916	-0.28926	0.0707	0.333867
Data492	0.022889	-1.164213	-0.269525	0.131838	0.44241
Data493	-0.014547	-1.184049	-0.256555	0.189008	0.537118
Data494	-0.053101	-1.196969	-0.251265	0.241093	0.614735
Data495	-0.092877	-1.202665	-0.254215	0.286463	0.672821
Data496	-0.133669	-1.201241	-0.265354	0.323084	0.710155
Data497	-0.17558	-1.193154	-0.284072	0.349025	0.726228
Data498	-0.218611	-1.179166	-0.3093	0.363165	0.721853
Data499	-0.26276	-1.160245	-0.339513	0.364894	0.69866
Data500	-0.308029	-1.137509	-0.37293	0.354823	0.659088
Data501	-0.354314	-1.112179	-0.407772	0.334681	0.60619
Data502	-0.401516	-1.085222	-0.442308	0.30691	0.543628
Data503	-0.449022	-1.05745	-0.475064	0.274459	0.474962
Data504	-0.496427	-1.029577	-0.504718	0.240075	0.403957
Data505	-0.542611	-1.00206	-0.530607	0.205793	0.334173
Data506	-0.586455	-0.975102	-0.552173	0.17263	0.268762
Data507	-0.626739	-0.948704	-0.569416	0.140485	0.210168
Data508	-0.662242	-0.922866	-0.582589	0.108339	0.159813
Data509	-0.691437	-0.897332	-0.591999	0.074973	0.118308
Data510	-0.713512	-0.872155	-0.598154	0.039165	0.085349
Data511	-0.727448	-0.847181	-0.60146	0.000509	0.059815
Data512	-0.73284	-0.822258	-0.602274	-0.040182	0.040487
Data513	-0.729483	-0.797386	-0.600849	-0.081178	0.026246
Data514	-0.717581	-0.77231	-0.597238	-0.119326	0.015971
Data515	-0.697541	-0.747031	-0.591592	-0.151064	0.008952
Data516	-0.670075	-0.721548	-0.583861	-0.172936	0.005188
Data517	-0.636199	-0.695862	-0.573943	-0.182498	0.004476
Data518	-0.596831	-0.670278	-0.561735	-0.178632	0.007019
Data519	-0.552885	-0.645101	-0.547341	-0.161847	0.012818
Data520	-0.505277	-0.621093	-0.53076	-0.134483	0.021566
Data521	-0.454617	-0.598967	-0.512042	-0.099184	0.032756
Data522	-0.401821	-0.579792	-0.49129	-0.059002	0.045879
Data523	-0.347295	-0.564686	-0.468706	-0.01648	0.060324
Data524	-0.291447	-0.554665	-0.444292	0.027263	0.07538
Data525	-0.234887	-0.550647	-0.418402	0.072328	0.090639
Data526	-0.177818	-0.553089	-0.391241	0.119936	0.105389
Data527	-0.12075	-0.56199	-0.363165	0.171511	0.11902
Data528	-0.063986	-0.577045	-0.334783	0.228173	0.131228
Data529	-0.008342	-0.597492	-0.306554	0.289921	0.141909
Data530	0.045574	-0.622059	-0.279291	0.35523	0.151268
Data531	0.09664	-0.649271	-0.253707	0.421556	0.159915
Data532	0.143943	-0.677399	-0.230411	0.485135	0.16907
Data533	0.18616	-0.704763	-0.210066	0.542306	0.18026
Data534	0.222171	-0.729636	-0.192925	0.589914	0.195417
Data535	0.250655	-0.750642	-0.179039	0.62623	0.216271
Data536	0.270899	-0.766868	-0.168256	0.651052	0.243941
Data537	0.28219	-0.777498	-0.160169	0.666005	0.278935
Data538	0.284225	-0.782228	-0.154116	0.673635	0.320745
Data539	0.277409	-0.78116	-0.149386	0.677297	0.368251
Data540	0.262252	-0.774701	-0.145062	0.679942	0.41942
Data541	0.239567	-0.76346	-0.140332	0.683808	0.471809
Data542	0.21088	-0.748302	-0.134585	0.689606	0.523079
Data543	0.177513	-0.730297	-0.127159	0.696625	0.570789
Data544	0.14079	-0.710511	-0.117749	0.702932	0.613006
Data545	0.102235	-0.68986	-0.106254	0.705781	0.648
Data546	0.063172	-0.66921	-0.092673	0.702322	0.674652
Data547	0.024618	-0.649221	-0.077465	0.690318	0.691844
Data548	-0.012309	-0.63035	-0.060934	0.668447	0.698965
Data549	-0.046794	-0.612802	-0.043692	0.636912	0.69571
Data550	-0.078126	-0.596373	-0.026347	0.596831	0.681875
Data551	-0.105491	-0.580758	-0.009562	0.549935	0.658071
Data552	-0.128176	-0.565296	0.005951	0.498156	0.625518
Data553	-0.145571	-0.549274	0.019735	0.443224	0.58615
Data554	-0.156964	-0.531777	0.031383	0.38585	0.542306
Data555	-0.162051	-0.512042	0.040538	0.325933	0.496834
Data556	-0.160525	-0.489255	0.04715	0.262659	0.452583
Data557	-0.152387	-0.462552	0.051219	0.194807	0.411892
Data558	-0.13784	-0.43122	0.052898	0.121258	0.376287
Data559	-0.117393	-0.394598	0.052338	0.041403	0.346482
Data560	-0.091758	-0.35228	0.049694	-0.044353	0.321965
Data561	-0.061545	-0.304011	0.045167	-0.135093	0.301722
Data562	-0.027568	-0.24979	0.038656	-0.228275	0.284326
Data563	0.009257	-0.189822	0.03006	-0.320948	0.268254
Data564	0.048524	-0.124564	0.019023	-0.409654	0.252282
Data565	0.089621	-0.054932	0.005442	-0.491035	0.235192
Data566	0.132448	0.018006	-0.010783	-0.562244	0.216169
Data567	0.176699	0.092826	-0.029653	-0.621144	0.194603
Data568	0.222578	0.167697	-0.050711	-0.666311	0.169579
Data569	0.270085	0.240889	-0.073192	-0.697236	0.140485
Data570	0.319219	0.310419	-0.096234	-0.713715	0.106915
Data571	0.370082	0.374558	-0.118563	-0.715852	0.068462
Data572	0.422166	0.431678	-0.138705	-0.703746	0.025737
Data573	0.475369	0.480507	-0.155337	-0.677297	-0.020447
Data574	0.528878	0.520078	-0.167035	-0.636199	-0.068666
Data575	0.582081	0.549833	-0.172885	-0.580962	-0.116986
Data576	0.63386	0.569619	-0.172376	-0.512093	-0.163678
Data577	0.683197	0.579741	-0.165408	-0.431525	-0.207421
Data578	0.729076	0.580606	-0.152336	-0.342107	-0.247196
Data579	0.770174	0.572976	-0.134025	-0.247807	-0.282292
Data580	0.805473	0.557616	-0.111391	-0.152895	-0.312301
Data581	0.833956	0.535592	-0.085603	-0.061646	-0.336614
Data582	0.854709	0.507769	-0.057883	0.02238	-0.354213
Data583	0.867221	0.475166	-0.029094	0.097149	-0.36347
Data584	0.871087	0.438799	0.000051	0.161949	-0.362147
Data585	0.865899	0.399481	0.029297	0.21739	-0.347804
Data586	0.851759	0.357926	0.058646	0.265405	-0.317998
Data587	0.828768	0.31459	0.08835	0.308436	-0.270593
Data588	0.797131	0.269983	0.118868	0.349228	-0.204471
Data589	0.757153	0.224308	0.150708	0.389817	-0.119122
Data590	0.708934	0.177513	0.18438	0.431525	-0.015157
Data591	0.652984	0.129498	0.220137	0.474861	0.105898
Data592	0.589405	0.080161	0.257877	0.519214	0.241805
Data593	0.518705	0.029399	0.297246	0.56316	0.38941
Data594	0.441494	-0.022787	0.337326	0.604868	0.545256
Data595	0.358282	-0.076193	0.377	0.642507	0.705069
Data596	0.269983	-0.13021	0.414638	0.674652	0.864169
Data597	0.177717	-0.183973	0.448615	0.700186	1.017472
Data598	0.083009	-0.236515	0.477251	0.718903	1.160093
Data599	-0.012512	-0.286463	0.499021	0.731212	1.286844
Data600	-0.10722	-0.332596	0.512703	0.738028	1.393556
Data601	-0.199385	-0.373541	0.517535	0.740368	1.477073
Data602	-0.287378	-0.40823	0.513161	0.739554	1.535261
Data603	-0.36998	-0.435849	0.499835	0.7364	1.567915
Data604	-0.44597	-0.45599	0.478421	0.731416	1.575647
Data605	-0.514839	-0.468554	0.45009	0.72521	1.560489
Data606	-0.576181	-0.473843	0.416571	0.71809	1.52519
Data607	-0.630096	-0.472419	0.379594	0.710765	1.472903
Data608	-0.676788	-0.465044	0.341039	0.703746	1.407187
Data609	-0.716564	-0.452532	0.302485	0.698049	1.331604
Data610	-0.749727	-0.435849	0.265304	0.694082	1.249816
Data611	-0.776379	-0.415859	0.230462	0.692353	1.165484
Data612	-0.796623	-0.393428	0.19852	0.692353	1.082068
Data613	-0.810254	-0.36937	0.169528	0.693167	1.002721
Data614	-0.817171	-0.344345	0.143282	0.693167	0.93019
Data615	-0.81707	-0.318812	0.119275	0.690623	0.866102
Data616	-0.809745	-0.29338	0.096742	0.683909	0.811271
Data617	-0.7953	-0.268355	0.075024	0.671906	0.765494
Data618	-0.773734	-0.24389	0.053457	0.654714	0.727754
Data619	-0.745658	-0.220086	0.031484	0.633148	0.696625
Data620	-0.711681	-0.196841	0.008799	0.609344	0.670787
Data621	-0.672618	-0.173902	-0.014598	0.585743	0.649017
Data622	-0.629587	-0.150963	-0.038809	0.565296	0.630706
Data623	-0.583708	-0.127718	-0.063376	0.550342	0.615447
Data624	-0.535999	-0.103812	-0.087689	0.542509	0.603443
Data625	-0.487373	-0.079296	-0.111137	0.541899	0.594898
Data626	-0.438849	-0.05417	-0.132906	0.547494	0.589914
Data627	-0.390936	-0.028687	-0.152132	0.557158	0.588388
Data628	-0.344345	-0.003408	-0.167951	0.568551	0.589812
Data629	-0.299585	0.021007	-0.179548	0.579436	0.593372
Data630	-0.25686	0.043895	-0.18616	0.588388	0.598357
Data631	-0.216576	0.064495	-0.18733	0.595305	0.603952
Data632	-0.179039	0.082297	-0.1826	0.601205	0.609344
Data633	-0.144656	0.096946	-0.17202	0.608123	0.613921
Data634	-0.113324	0.108288	-0.155845	0.618296	0.61738
Data635	-0.085552	0.116426	-0.134737	0.633758	0.619516
Data636	-0.06124	0.121716	-0.109662	0.655121	0.620228
Data637	-0.040386	0.124615	-0.081687	0.682383	0.619618
Data638	-0.023092	0.125683	-0.052135	0.713919	0.618194
Data639	-0.009054	0.125378	-0.022227	0.74759	0.615956
