# Supplementary material for: Integration of MRI and somatosensory evoked potentials facilitate diagnosis of spinal cord compression
Source: Sci Rep. 2023 May 15;13:7861. doi: 10.1038/s41598-023-34832-2 (PMC10185544; doi:10.1038/s41598-023-34832-2)
Supplement: Supplementary file 3 — Supplementary Information 3. [file 41598_2023_34832_MOESM3_ESM.zip › Preoperative SSEP data/spinal cord compression group/6157644_2/6157644_2_Rt Tibial SEP_Cz'-Fpz_191221_151745.csv]

Index	1	2	3	4	5	6	7	8
Name	Cz'-Fpz	Cz'-Fpz	Cz'-Fpz	Cz'-Fpz	Cz'-Fpz	Cz'-Fpz	Cz'-Fpz	Cz'-Fpz
Time	2.01812E+13	2.01812E+13	2.01812E+13	2.01812E+13	2.01812E+13	2.01812E+13	2.01812E+13	2.01812E+13
Highcut	500	500	500	500	500	500	500	500
Lowcut	10	10	10	10	10	10	10	10
Period	0.000156	0.000156	0.000156	0.000156	0.000156	0.000156	0.000156	0.000156
Averages	120	120	120	120	120	120	120	120
Int (mA)	18/17.6mA	18/17.5mA	36/36mA	47/47mA	47/46mA	47/46mA	47/47mA	47/47mA
Pulse Width (�gs)	200�s	200�s	200�s	200�s	200�s	200�s	200�s	200�s
Rep Rate (Hz)	2.66Hz	2.66Hz	2.66Hz	2.66Hz	2.66Hz	2.66Hz	2.66Hz	2.66Hz
Data0	0.326747	1.322042	-0.091452	-0.333562	-0.394395	0.389817	1.158567	0.867221
Data1	0.105186	1.318786	-0.161847	-0.472318	-0.348007	0.402838	1.18054	0.886956
Data2	0.858981	1.282368	-0.250451	-0.607818	-0.299891	0.406806	1.19468	0.89601
Data3	2.300552	1.207904	-0.35167	-0.726736	-0.250451	0.401007	1.200173	0.893365
Data4	0.381577	1.096615	-0.456041	-0.815747	-0.200198	0.385239	1.196816	0.878716
Data5	-1.021948	0.955418	-0.551665	-0.863661	-0.149437	0.360011	1.184609	0.852369
Data6	-1.352051	0.795911	-0.627146	-0.864068	-0.098777	0.326238	1.164162	0.815239
Data7	-1.246967	0.632334	-0.674245	-0.816663	-0.048829	0.285344	1.136492	0.768648
Data8	-0.908014	0.477099	-0.690318	-0.726635	0	0.239363	1.10282	0.714427
Data9	-0.502225	0.339768	-0.678213	-0.604054	0.046794	0.190433	1.064775	0.654612
Data10	-0.234582	0.224613	-0.645151	-0.460822	0.090944	0.14079	1.023779	0.591236
Data11	-0.173648	0.131634	-0.600086	-0.308741	0.131634	0.092571	0.981664	0.526029
Data12	-0.171511	0.057577	-0.551359	-0.157473	0.167951	0.047812	0.939447	0.460822
Data13	-0.163272	-0.002848	-0.504056	-0.014038	0.199486	0.00824	0.898349	0.396735
Data14	-0.166222	-0.05595	-0.459602	0.116681	0.225427	-0.024923	0.858981	0.334885
Data15	-0.24272	-0.107017	-0.416978	0.230411	0.245467	-0.050965	0.821749	0.275883
Data16	-0.360011	-0.159915	-0.373337	0.323084	0.259098	-0.069378	0.786653	0.220035
Data17	-0.361028	-0.216678	-0.324814	0.392462	0.266321	-0.080466	0.753491	0.167442
Data18	-0.246688	-0.278325	-0.271	0.434373	0.267236	-0.084433	0.721752	0.118207
Data19	-0.139061	-0.344854	-0.212711	0.446479	0.261947	-0.082094	0.690725	0.072124
Data20	-0.056458	-0.414028	-0.151776	0.429694	0.250757	-0.074362	0.659698	0.029399
Data21	-0.098777	-0.482185	-0.090537	0.388495	0.234175	-0.062257	0.628061	-0.009969
Data22	-0.250553	-0.544645	-0.03123	0.330104	0.212507	-0.046794	0.595102	-0.046082
Data23	-0.345057	-0.596119	0.024923	0.263879	0.186465	-0.02889	0.56021	-0.078431
Data24	-0.451464	-0.631927	0.077821	0.199283	0.156151	-0.009969	0.522571	-0.107322
Data25	-0.58971	-0.647796	0.128379	0.144452	0.122683	0.009766	0.48249	-0.131736
Data26	-0.741487	-0.641489	0.177615	0.104473	0.086875	0.030416	0.440579	-0.150963
Data27	-0.844841	-0.612192	0.226546	0.080059	0.048829	0.050456	0.396022	-0.16551
Data28	-0.900282	-0.561329	0.275578	0.06836	0.009359	0.069988	0.349635	-0.17497
Data29	-0.914422	-0.492154	0.323695	0.063274	-0.031027	0.088808	0.301925	-0.179039
Data30	-0.870782	-0.408942	0.369065	0.057679	-0.071819	0.107017	0.2533	-0.17792
Data31	-0.782991	-0.317591	0.408331	0.045065	-0.112306	0.124717	0.204471	-0.171817
Data32	-0.679535	-0.223189	0.43773	0.021668	-0.151776	0.142011	0.155947	-0.161034
Data33	-0.667226	-0.130821	0.453803	-0.012716	-0.189517	0.159101	0.108543	-0.14608
Data34	-0.677501	-0.044149	0.453803	-0.055136	-0.225121	0.176191	0.062664	-0.127565
Data35	-0.740978	0.035197	0.436815	-0.099184	-0.258081	0.193688	0.019023	-0.106305
Data36	-0.782991	0.107627	0.403957	-0.138043	-0.287887	0.211693	-0.021973	-0.082806
Data37	-0.723888	0.17497	0.358485	-0.165916	-0.314234	0.230208	-0.060324	-0.057883
Data38	-0.657155	0.239465	0.30457	-0.180056	-0.336919	0.249638	-0.095521	-0.032247
Data39	-0.634572	0.30396	0.246688	-0.181481	-0.35584	0.269983	-0.127871	-0.006612
Data40	-0.624196	0.370489	0.188296	-0.175174	-0.371099	0.291244	-0.15727	0.018514
Data41	-0.581776	0.44007	0.131126	-0.168663	-0.3829	0.313319	-0.184126	0.042929
Data42	-0.429287	0.512296	0.074973	-0.169986	-0.391241	0.336207	-0.208438	0.066224
Data43	-0.223189	0.585946	0.017599	-0.185448	-0.396633	0.359604	-0.230615	0.088095
Data44	-0.135093	0.65919	-0.043641	-0.217797	-0.399481	0.383205	-0.251164	0.108543
Data45	-0.201317	0.729992	-0.111289	-0.265914	-0.39999	0.406806	-0.270186	0.127565
Data46	-0.354721	0.796724	-0.186058	-0.324102	-0.398667	0.429796	-0.288294	0.145062
Data47	-0.499682	0.85715	-0.266626	-0.384426	-0.396022	0.452074	-0.305587	0.161237
Data48	-0.634165	0.909234	-0.349228	-0.437832	-0.392259	0.473233	-0.322271	0.176191
Data49	-0.676483	0.951349	-0.428575	-0.476794	-0.387783	0.492866	-0.338649	0.190229
Data50	-0.622466	0.981257	-0.498461	-0.497342	-0.382696	0.510872	-0.354518	0.203454
Data51	-0.564787	0.997737	-0.553597	-0.499479	-0.377203	0.526843	-0.369879	0.216373
Data52	-0.528064	0.999364	-0.590219	-0.487577	-0.371303	0.540475	-0.384629	0.229191
Data53	-0.414944	0.986343	-0.607513	-0.468655	-0.365199	0.551766	-0.398464	0.242212
Data54	-0.325628	0.959894	-0.607207	-0.450955	-0.358485	0.560311	-0.41118	0.255945
Data55	-0.253503	0.921848	-0.593576	-0.441393	-0.351059	0.566211	-0.422777	0.270492
Data56	-0.18087	0.874444	-0.572519	-0.443631	-0.342819	0.569263	-0.433051	0.286259
Data57	-0.23031	0.819918	-0.549427	-0.456855	-0.333359	0.569772	-0.441596	0.303349
Data58	-0.379644	0.759696	-0.528471	-0.476183	-0.322677	0.567534	-0.448717	0.32166
Data59	-0.523588	0.693573	-0.511279	-0.494189	-0.310165	0.562854	-0.454108	0.341192
Data60	-0.510567	0.62033	-0.496427	-0.50253	-0.29572	0.555734	-0.457974	0.361741
Data61	-0.431423	0.537321	-0.480252	-0.495104	-0.279138	0.546476	-0.460517	0.382696
Data62	-0.358078	0.440681	-0.457974	-0.469469	-0.260421	0.535286	-0.462043	0.403754
Data63	-0.24272	0.32756	-0.424913	-0.427965	-0.239261	0.522367	-0.462857	0.424201
Data64	-0.041098	0.195112	-0.378119	-0.377	-0.215661	0.508024	-0.463569	0.443732
Data65	0.073955	0.043132	-0.317795	-0.325119	-0.189619	0.492358	-0.464485	0.461636
Data66	0.077516	-0.126548	-0.246382	-0.280766	-0.161339	0.475471	-0.466011	0.477506
Data67	0.051169	-0.30986	-0.168867	-0.249841	-0.130719	0.457567	-0.468554	0.491137
Data68	0.084332	-0.500292	-0.090537	-0.234175	-0.098268	0.438646	-0.472521	0.502327
Data69	0.222375	-0.689911	-0.016073	-0.230818	-0.063986	0.418911	-0.478319	0.511076
Data70	0.29043	-0.870578	0.051575	-0.233565	-0.028585	0.39826	-0.486051	0.517383
Data71	0.245874	-1.034765	0.112815	-0.234175	0.00763	0.376796	-0.495918	0.521553
Data72	0.183007	-1.177386	0.169477	-0.225732	0.044149	0.35462	-0.508227	0.52369
Data73	0.112205	-1.294982	0.225121	-0.203657	0.080466	0.331935	-0.522876	0.524198
Data74	0.11312	-1.387147	0.283411	-0.167951	0.115765	0.308639	-0.539762	0.523384
Data75	0.217797	-1.455304	0.346787	-0.122581	0.149437	0.284937	-0.558582	0.52135
Data76	0.237837	-1.502912	0.415961	-0.074464	0.180667	0.261031	-0.579232	0.518298
Data77	0.249129	-1.533227	0.488899	-0.03184	0.208947	0.237125	-0.601307	0.514229
Data78	0.355128	-1.54991	0.562041	-0.001628	0.233463	0.213525	-0.624297	0.509244
Data79	0.512296	-1.555606	0.630605	0.0118	0.253707	0.190331	-0.647898	0.503141
Data80	0.633453	-1.551334	0.68981	0.008443	0.269271	0.168154	-0.671499	0.495715
Data81	0.697439	-1.536685	0.735993	-0.008036	0.279647	0.147097	-0.694692	0.486661
Data82	0.683096	-1.510236	0.767325	-0.031027	0.284835	0.127464	-0.716869	0.475675
Data83	0.633656	-1.468935	0.784009	-0.052593	0.284632	0.10956	-0.737621	0.46245
Data84	0.548206	-1.410341	0.78879	-0.066122	0.27924	0.093283	-0.756237	0.446581
Data85	0.404771	-1.331807	0.785433	-0.067648	0.268762	0.078838	-0.772513	0.427863
Data86	0.319727	-1.232726	0.778108	-0.057069	0.253605	0.066122	-0.786043	0.405992
Data87	0.318812	-1.113705	0.770581	-0.038453	0.234175	0.055034	-0.796724	0.380763
Data88	0.437018	-0.977391	0.76468	-0.018616	0.211083	0.045268	-0.80415	0.35228
Data89	0.601104	-0.828463	0.759798	-0.005493	0.184736	0.036723	-0.808321	0.320338
Data90	0.623992	-0.673431	0.753491	-0.005697	0.155845	0.028992	-0.809135	0.28514
Data91	0.562956	-0.518807	0.741792	-0.022685	0.124921	0.021871	-0.806592	0.246891
Data92	0.482083	-0.370489	0.720429	-0.055645	0.092775	0.014852	-0.800793	0.205895
Data93	0.418708	-0.233972	0.686351	-0.099285	0.059815	0.007528	-0.791536	0.162458
Data94	0.403347	-0.11251	0.638539	-0.145368	0.026754	-0.000305	-0.779024	0.116884
Data95	0.367539	-0.007731	0.57852	-0.184736	-0.005798	-0.009155	-0.763358	0.069886
Data96	0.24506	0.080568	0.510262	-0.209659	-0.037435	-0.018921	-0.744844	0.02177
Data97	0.165408	0.153811	0.439256	-0.215966	-0.067648	-0.029806	-0.723481	-0.026754
Data98	0.208438	0.213016	0.370896	-0.203861	-0.09603	-0.041606	-0.699474	-0.075278
Data99	0.340581	0.260217	0.30986	-0.178225	-0.122072	-0.054119	-0.672923	-0.123293
Data100	0.428982	0.296839	0.258284	-0.146792	-0.145469	-0.06714	-0.644236	-0.170189
Data101	0.434679	0.324305	0.215559	-0.118512	-0.165916	-0.080568	-0.613718	-0.215661
Data102	0.361639	0.344244	0.178632	-0.10071	-0.18321	-0.093792	-0.581572	-0.2592
Data103	0.289413	0.358078	0.142723	-0.097556	-0.19735	-0.106508	-0.548409	-0.300603
Data104	0.25981	0.367234	0.102744	-0.108746	-0.208337	-0.11841	-0.514636	-0.339768
Data105	0.247196	0.37293	0.054627	-0.1296	-0.216169	-0.128888	-0.480964	-0.376491
Data106	0.156761	0.375982	-0.003357	-0.152692	-0.221052	-0.137738	-0.447903	-0.410875
Data107	0.038656	0.375982	-0.070497	-0.169477	-0.223189	-0.144452	-0.415961	-0.44302
Data108	-0.065716	0.371506	-0.143028	-0.172936	-0.222883	-0.148928	-0.385748	-0.473233
Data109	-0.238142	0.360723	-0.215559	-0.159304	-0.220645	-0.150963	-0.357875	-0.501818
Data110	-0.358384	0.340988	-0.281987	-0.129498	-0.216678	-0.150251	-0.332545	-0.528878
Data111	-0.399888	0.309453	-0.337326	-0.088502	-0.211287	-0.146894	-0.310369	-0.554818
Data112	-0.440782	0.264286	-0.378729	-0.044149	-0.205081	-0.140892	-0.291447	-0.579843
Data113	-0.503344	0.204674	-0.406399	-0.005188	-0.198469	-0.132245	-0.275883	-0.603952
Data114	-0.57496	0.131228	-0.423184	0.021363	-0.191552	-0.121055	-0.263778	-0.627146
Data115	-0.622772	0.046591	-0.43356	0.032654	-0.184838	-0.107424	-0.254826	-0.649322
Data116	-0.636403	-0.04537	-0.442206	0.030315	-0.178531	-0.091554	-0.248926	-0.670176
Data117	-0.741995	-0.14018	-0.452481	0.020244	-0.172834	-0.073752	-0.245569	-0.689504
Data118	-0.935073	-0.233158	-0.465604	0.010885	-0.168154	-0.05422	-0.24445	-0.707001
Data119	-1.094581	-0.320236	-0.479744	0.010274	-0.164797	-0.032959	-0.245162	-0.722362
Data120	-1.175657	-0.398769	-0.491239	0.024414	-0.162966	-0.010376	-0.247501	-0.735383
Data121	-1.198952	-0.468147	-0.495613	0.054627	-0.16317	0.013326	-0.251164	-0.745861
Data122	-1.246459	-0.52959	-0.488594	0.097047	-0.165611	0.038249	-0.256046	-0.753592
Data123	-1.233946	-0.58554	-0.46835	0.143638	-0.170901	0.063986	-0.262048	-0.758577
Data124	-1.079016	-0.639455	-0.435187	0.184126	-0.179344	0.090232	-0.269169	-0.760815
Data125	-0.883396	-0.694184	-0.39236	0.208438	-0.19145	0.116884	-0.277612	-0.760306
Data126	-0.717276	-0.751761	-0.34465	0.209354	-0.207624	0.143638	-0.28748	-0.757254
Data127	-0.639353	-0.811983	-0.297551	0.184227	-0.228173	0.170189	-0.298975	-0.751761
Data128	-0.726431	-0.872206	-0.255945	0.135195	-0.253401	0.196333	-0.312505	-0.744132
Data129	-0.809745	-0.928155	-0.222883	0.069174	-0.283411	0.221663	-0.328069	-0.734264
Data130	-0.846774	-0.974746	-0.199079	-0.004476	-0.318201	0.246077	-0.345973	-0.722464
Data131	-0.917474	-1.006078	-0.183007	-0.075888	-0.35757	0.269373	-0.366115	-0.708731
Data132	-0.998245	-1.017472	-0.171206	-0.136823	-0.401109	0.291244	-0.388393	-0.693167
Data133	-1.038936	-1.005264	-0.159711	-0.182396	-0.448208	0.311386	-0.412502	-0.675873
Data134	-1.046871	-0.968643	-0.144757	-0.2121	-0.498156	0.329697	-0.438137	-0.656748
Data135	-1.024389	-0.908624	-0.123903	-0.229089	-0.550037	0.346075	-0.46479	-0.635793
Data136	-0.961624	-0.828667	-0.096437	-0.239261	-0.602935	0.36052	-0.491951	-0.613107
Data137	-0.871697	-0.733857	-0.063884	-0.249434	-0.655731	0.373134	-0.519112	-0.588591
Data138	-0.757051	-0.629892	-0.029399	-0.264897	-0.707307	0.38412	-0.545968	-0.562244
Data139	-0.659393	-0.522672	0.003052	-0.288497	-0.756441	0.393683	-0.571806	-0.534066
Data140	-0.605071	-0.417283	0.029806	-0.319422	-0.802421	0.402126	-0.596526	-0.504056
Data141	-0.608835	-0.317184	0.048422	-0.354009	-0.844027	0.409654	-0.619618	-0.472216
Data142	-0.71636	-0.224002	0.058798	-0.386562	-0.880751	0.416673	-0.641184	-0.438544
Data143	-0.760815	-0.137331	0.062765	-0.41118	-0.911676	0.423387	-0.661123	-0.403143
Data144	-0.763256	-0.056153	0.064088	-0.424099	-0.936599	0.430304	-0.679637	-0.365911
Data145	-0.823377	0.021566	0.067038	-0.424811	-0.955011	0.43773	-0.696727	-0.327153
Data146	-0.92256	0.098065	0.074871	-0.415859	-0.967015	0.446072	-0.712698	-0.286768
Data147	-0.970067	0.174156	0.089214	-0.403143	-0.972508	0.455736	-0.727855	-0.244856
Data148	-0.914422	0.250045	0.109255	-0.393683	-0.971695	0.466824	-0.742301	-0.201623
Data149	-0.678925	0.325526	0.131533	-0.393683	-0.964879	0.47954	-0.756034	-0.157473
Data150	-0.444139	0.39999	0.151166	-0.4065	-0.952366	0.493985	-0.768953	-0.112713
Data151	-0.39704	0.47303	0.162966	-0.432034	-0.934564	0.510058	-0.780957	-0.068055
Data152	-0.510363	0.544645	0.162559	-0.466112	-0.911777	0.527454	-0.791842	-0.023906
Data153	-0.62857	0.61443	0.147809	-0.501208	-0.884616	0.546171	-0.8012	0.018718
Data154	-0.748404	0.68157	0.119631	-0.528776	-0.853488	0.565906	-0.808626	0.059205
Data155	-0.873121	0.745047	0.081483	-0.540475	-0.818697	0.586252	-0.813713	0.096539
Data156	-0.89723	0.802218	0.03886	-0.531217	-0.780753	0.607106	-0.816154	0.130007
Data157	-0.868442	0.85064	-0.001729	-0.499784	-0.739859	0.627858	-0.81534	0.158796
Data158	-0.799369	0.887058	-0.034791	-0.449531	-0.696422	0.648305	-0.81117	0.182294
Data159	-0.70456	0.908827	-0.056357	-0.387477	-0.65095	0.66804	-0.803235	0.200198
Data160	-0.560718	0.914321	-0.065207	-0.323288	-0.603545	0.686758	-0.791842	0.212304
Data161	-0.446988	0.902927	-0.063478	-0.266117	-0.554615	0.704051	-0.776989	0.218814
Data162	-0.314336	0.875054	-0.055746	-0.223189	-0.504362	0.719819	-0.759289	0.220137
Data163	-0.226749	0.832736	-0.047608	-0.19735	-0.452989	0.733755	-0.739045	0.216882
Data164	-0.241194	0.777396	-0.044556	-0.186872	-0.400702	0.745963	-0.716869	0.209964
Data165	-0.302942	0.710867	-0.050355	-0.185651	-0.347601	0.756237	-0.693573	0.200097
Data166	-0.32634	0.633961	-0.065614	-0.185448	-0.293685	0.764477	-0.669871	0.1885
Data167	-0.228377	0.54668	-0.088401	-0.178124	-0.238855	0.770682	-0.646372	0.176089
Data168	-0.115867	0.448615	-0.114036	-0.158389	-0.183007	0.774751	-0.623891	0.16378
Data169	-0.085959	0.33814	-0.137229	-0.125226	-0.126243	0.776888	-0.603037	0.152285
Data170	-0.02238	0.214033	-0.152997	-0.082297	-0.068157	0.776786	-0.584319	0.142418
Data171	0.095623	0.075888	-0.158287	-0.037029	-0.00885	0.77465	-0.568246	0.134686
Data172	0.132753	-0.074871	-0.15259	0.002035	0.051779	0.770174	-0.555021	0.129498
Data173	0.125531	-0.23621	-0.137535	0.027771	0.113832	0.76346	-0.544747	0.127057
Data174	0.112001	-0.402838	-0.116375	0.036215	0.177106	0.754203	-0.537219	0.127464
Data175	0.182905	-0.568449	-0.092164	0.028585	0.241296	0.742301	-0.532438	0.130719
Data176	0.292668	-0.725516	-0.06714	0.010274	0.306096	0.72755	-0.5302	0.137026
Data177	0.284937	-0.867119	-0.041606	-0.010071	0.370998	0.70985	-0.530098	0.145978
Data178	0.210981	-0.98736	-0.014038	-0.023906	0.435187	0.689301	-0.53193	0.157473
Data179	0.139874	-1.08278	0.018514	-0.024313	0.498156	0.665802	-0.535286	0.171206
Data180	0.058391	-1.152361	0.059205	-0.008545	0.559294	0.639455	-0.539966	0.186974
Data181	0.048829	-1.197528	0.110577	0.021566	0.617583	0.610463	-0.545459	0.204471
Data182	0.049948	-1.221536	0.173241	0.060324	0.672618	0.578927	-0.551461	0.223087
Data183	0.015157	-1.22886	0.245772	0.099387	0.723786	0.545357	-0.557565	0.242415
Data184	0.100506	-1.223774	0.324509	0.130617	0.770479	0.509957	-0.563668	0.261947
Data185	0.273645	-1.209735	0.404059	0.147402	0.812594	0.473437	-0.569365	0.281275
Data186	0.410569	-1.188983	0.478523	0.147402	0.849826	0.436408	-0.574553	0.299585
Data187	0.490527	-1.162331	0.542611	0.132041	0.881971	0.399379	-0.578826	0.316472
Data188	0.494697	-1.128354	0.59205	0.107118	0.909336	0.362961	-0.582081	0.331223
Data189	0.470995	-1.085018	0.62501	0.080161	0.931919	0.327764	-0.584014	0.343328
Data190	0.435492	-1.029068	0.6421	0.059408	0.949925	0.294092	-0.584319	0.352483
Data191	0.34638	-0.95786	0.646067	0.050863	0.96376	0.26215	-0.582589	0.358078
Data192	0.224511	-0.868544	0.640777	0.056764	0.973526	0.232344	-0.578622	0.359706
Data193	0.149844	-0.76051	0.630503	0.075278	0.979731	0.204674	-0.572213	0.357163
Data194	0.164899	-0.634775	0.618397	0.100099	0.982478	0.179243	-0.56316	0.350347
Data195	0.303248	-0.494392	0.605987	0.122886	0.982172	0.155744	-0.551258	0.339055
Data196	0.39114	-0.344244	0.592152	0.134585	0.979222	0.134381	-0.536405	0.323491
Data197	0.37761	-0.190229	0.574248	0.128176	0.973933	0.114646	-0.5184	0.303655
Data198	0.372625	-0.039063	0.548308	0.100913	0.96671	0.096539	-0.497342	0.27985
Data199	0.406297	0.103558	0.511076	0.054424	0.95786	0.079652	-0.473131	0.252384
Data200	0.46011	0.233361	0.460314	-0.00529	0.947992	0.063783	-0.445869	0.221358
Data201	0.479438	0.347295	0.396226	-0.069785	0.937413	0.048931	-0.415452	0.187076
Data202	0.370387	0.444546	0.321558	-0.1296	0.926324	0.034994	-0.382188	0.149742
Data203	0.205488	0.525317	0.241296	-0.177717	0.915134	0.021973	-0.346176	0.109865
Data204	0.156659	0.591236	0.160932	-0.210473	0.90425	0.010274	-0.307418	0.067445
Data205	0.278833	0.643524	0.086061	-0.22858	0.893568	0	-0.266016	0.022685
Data206	0.436001	0.684215	0.020752	-0.236617	0.883396	-0.008749	-0.221968	-0.024109
Data207	0.509753	0.714936	-0.033672	-0.240991	0.87363	-0.015564	-0.175377	-0.072938
Data208	0.533761	0.737112	-0.078431	-0.248112	0.864169	-0.020244	-0.126345	-0.123598
Data209	0.478828	0.752168	-0.116986	-0.262353	0.854709	-0.022583	-0.074973	-0.175987
Data210	0.393378	0.761527	-0.154218	-0.284021	0.845146	-0.022278	-0.021261	-0.229801
Data211	0.361334	0.76641	-0.194807	-0.309656	0.835075	-0.019125	0.034384	-0.28514
Data212	0.375575	0.767631	-0.242212	-0.332545	0.824292	-0.012919	0.091758	-0.341395
Data213	0.321355	0.766206	-0.297449	-0.344345	0.812594	-0.003459	0.150657	-0.398362
Data214	0.249638	0.761527	-0.358689	-0.33753	0.799674	0.009359	0.210575	-0.455634
Data215	0.117901	0.753389	-0.421759	-0.307418	0.785636	0.025737	0.271305	-0.512601
Data216	-0.082806	0.739757	-0.48127	-0.25391	0.770377	0.045879	0.332341	-0.568551
Data217	-0.16612	0.719209	-0.531523	-0.181277	0.754101	0.069581	0.393276	-0.622873
Data218	-0.178937	0.689097	-0.568856	-0.097759	0.737112	0.096946	0.453396	-0.674652
Data219	-0.209659	0.648203	-0.591847	-0.013631	0.719615	0.127972	0.512296	-0.723176
Data220	-0.274866	0.595712	-0.602324	0.061341	0.702118	0.162559	0.569568	-0.767427
Data221	-0.300094	0.532031	-0.604257	0.120546	0.684927	0.200504	0.624806	-0.806592
Data222	-0.252384	0.459602	-0.602935	0.161542	0.66865	0.241703	0.677399	-0.839857
Data223	-0.209659	0.381476	-0.602935	0.186974	0.653595	0.285751	0.727143	-0.866611
Data224	-0.311589	0.301925	-0.607411	0.20325	0.640065	0.332341	0.773734	-0.886346
Data225	-0.449938	0.22563	-0.61677	0.218611	0.628265	0.381069	0.816663	-0.898756
Data226	-0.522672	0.156049	-0.628773	0.240279	0.618397	0.431525	0.855828	-0.903538
Data227	-0.523079	0.095827	-0.639455	0.272424	0.610361	0.483304	0.890517	-0.900893
Data228	-0.511889	0.046184	-0.644439	0.314539	0.604054	0.5361	0.920729	-0.890923
Data229	-0.531726	0.006307	-0.639963	0.361232	0.599069	0.589303	0.945856	-0.873833
Data230	-0.415961	-0.024821	-0.624501	0.403754	0.595	0.642608	0.965896	-0.850029
Data231	-0.212507	-0.050253	-0.598561	0.432542	0.591135	0.695608	0.980341	-0.82002
Data232	-0.058391	-0.070802	-0.564991	0.43946	0.587065	0.747896	0.98909	-0.78411
Data233	0.06714	-0.087282	-0.527759	0.420335	0.581877	0.799166	0.992142	-0.742707
Data234	0.136416	-0.098675	-0.491341	0.376186	0.574858	0.849012	0.989497	-0.69632
Data235	0.141807	-0.102948	-0.459093	0.312606	0.565499	0.89723	0.98146	-0.64505
Data236	0.185957	-0.096844	-0.433051	0.238855	0.553089	0.943618	0.968134	-0.589202
Data237	0.17141	-0.077516	-0.413113	0.165001	0.537219	0.987869	0.95023	-0.528776
Data238	0.098573	-0.041911	-0.397243	0.100506	0.517484	1.029781	0.928562	-0.464179
Data239	0.050355	0.010986	-0.382289	0.051169	0.493782	1.069149	0.904148	-0.39531
Data240	0.009562	0.082195	-0.364487	0.018616	0.466316	1.105669	0.877902	-0.322372
Data241	-0.007019	0.170291	-0.340683	0.000509	0.435391	1.13934	0.851148	-0.245365
Data242	-0.012411	0.272831	-0.309046	-0.008952	0.401312	1.16996	0.825004	-0.164696
Data243	0.006511	0.386765	-0.269678	-0.016683	0.364792	1.197731	0.800895	-0.080466
Data244	0.099997	0.508024	-0.224308	-0.028687	0.326747	1.222858	0.779634	0.006816
Data245	0.230716	0.632334	-0.176699	-0.048117	0.288192	1.245543	0.762239	0.097047
Data246	0.297754	0.75583	-0.130516	-0.074667	0.250146	1.266194	0.749523	0.189822
Data247	0.31047	0.875054	-0.08952	-0.104372	0.213525	1.285217	0.742097	0.28453
Data248	0.264083	0.988174	-0.055645	-0.130719	0.179548	1.30312	0.740368	0.38056
Data249	0.200504	1.09397	-0.028687	-0.146588	0.149233	1.320414	0.744335	0.477302
Data250	0.201317	1.193256	-0.006409	-0.145978	0.123395	1.337809	0.753897	0.574248
Data251	0.181786	1.286641	0.015056	-0.126345	0.103049	1.356018	0.769055	0.670583
Data252	0.125938	1.375957	0.039775	-0.088502	0.088706	1.375753	0.789197	0.765494
Data253	0.114544	1.461814	0.071107	-0.037232	0.080873	1.397625	0.813815	0.858269
Data254	0.194705	1.545027	0.110068	0.019837	0.080059	1.422141	0.842603	0.948196
Data255	0.4065	1.625188	0.155744	0.075278	0.086264	1.449811	0.874851	1.034358
Data256	0.728364	1.702296	0.204573	0.122377	0.099692	1.480837	0.910252	1.115841
Data257	0.954299	1.775947	0.252079	0.15788	0.120139	1.515323	0.948399	1.191831
Data258	0.980138	1.846545	0.293177	0.182294	0.147504	1.553165	0.988785	1.261616
Data259	0.900893	1.914906	0.324305	0.200097	0.181481	1.594161	1.031103	1.324178
Data260	0.843824	1.981842	0.343938	0.217899	0.221561	1.637903	1.075049	1.378907
Data261	0.768241	2.046947	0.353195	0.243331	0.267338	1.683884	1.120216	1.425193
Data262	0.732942	2.110018	0.355535	0.282088	0.318201	1.731492	1.1664	1.462628
Data263	0.790316	2.168816	0.356451	0.336919	0.373744	1.780117	1.213092	1.49101
Data264	0.906081	2.220493	0.361435	0.406195	0.433254	1.828845	1.259988	1.51044
Data265	1.05216	2.261794	0.375168	0.484118	0.496223	1.877063	1.306783	1.521223
Data266	1.263244	2.289464	0.400092	0.562142	0.561939	1.923959	1.352865	1.524071
Data267	1.498843	2.300654	0.435594	0.630706	0.629994	1.968617	1.397726	1.519697
Data268	1.711045	2.294143	0.478014	0.681875	0.699575	2.010529	1.440859	1.509117
Data269	1.936268	2.269729	0.521757	0.711274	0.770174	2.048981	1.481549	1.493757
Data270	2.016124	2.228021	0.560413	0.719514	0.840976	2.083467	1.51929	1.474632
Data271	1.944711	2.170036	0.588591	0.711376	0.911269	2.113578	1.55347	1.453168
Data272	1.823046	2.096793	0.603545	0.695608	0.980443	2.138705	1.583683	1.430686
Data273	1.80443	2.009105	0.605681	0.681468	1.047583	2.158541	1.609216	1.408103
Data274	1.907276	1.906971	0.598866	0.676992	1.111976	2.17258	1.629765	1.386536
Data275	1.985707	1.789782	0.588693	0.686351	1.172707	2.180514	1.644821	1.366496
Data276	2.003815	1.657333	0.581572	0.708832	1.22886	2.181938	1.65418	1.348694
Data277	2.078482	1.508812	0.582284	0.739249	1.279723	2.176547	1.657435	1.333232
Data278	2.1561	1.345235	0.592966	0.769767	1.324483	2.163831	1.654485	1.320211
Data279	2.149182	1.168434	0.612599	0.792147	1.362427	2.143587	1.645431	1.309529
Data280	2.081941	0.982478	0.637522	0.800387	1.392945	2.115409	1.630274	1.300882
Data281	2.032298	0.792655	0.662343	0.792554	1.415732	2.078991	1.609318	1.293965
Data282	2.092927	0.606495	0.681977	0.771496	1.430381	2.034129	1.582869	1.288167
Data283	2.099743	0.431322	0.692556	0.744132	1.436993	1.980723	1.551232	1.28308
Data284	1.969838	0.274255	0.693065	0.718903	1.435467	1.918975	1.514814	1.278299
Data285	1.847868	0.140993	0.685028	0.703746	1.42621	1.848987	1.474327	1.273213
Data286	1.777676	0.034791	0.672109	0.703237	1.40973	1.771267	1.429974	1.267516
Data287	1.746548	-0.043539	0.658885	0.717581	1.386435	1.686325	1.382569	1.261006
Data288	1.747667	-0.09664	0.649831	0.742199	1.357239	1.595076	1.332418	1.253478
Data289	1.658045	-0.128379	0.647796	0.76875	1.322754	1.498131	1.280334	1.244729
Data290	1.55581	-0.144249	0.6539	0.787671	1.283691	1.396811	1.226724	1.234964
Data291	1.574222	-0.149742	0.666819	0.790621	1.240762	1.292134	1.171995	1.224282
Data292	1.673304	-0.149945	0.683401	0.772005	1.194781	1.185219	1.116655	1.212991
Data293	1.761196	-0.147911	0.700084	0.731009	1.146258	1.077389	1.061011	1.201394
Data294	1.764858	-0.144859	0.713105	0.671499	1.095496	0.969863	1.00557	1.189593
Data295	1.697414	-0.14079	0.719819	0.600595	1.043005	0.863559	0.950434	1.177895
Data296	1.607487	-0.133466	0.719717	0.527148	0.988988	0.759289	0.896111	1.166298
Data297	1.470156	-0.120038	0.713715	0.459195	0.93375	0.657969	0.842807	1.154701
Data298	1.28013	-0.097861	0.70456	0.402126	0.877089	0.559803	0.790926	1.142901
Data299	1.14992	-0.064698	0.695303	0.357061	0.819003	0.465197	0.740775	1.130185
Data300	1.111874	-0.020345	0.688792	0.320541	0.759696	0.374151	0.692251	1.115943
Data301	1.157549	0.033773	0.685944	0.285954	0.698863	0.28687	0.645762	1.099362
Data302	1.280741	0.095013	0.68574	0.244551	0.636606	0.202945	0.601409	1.079423
Data303	1.363444	0.158897	0.684723	0.1885	0.572925	0.122276	0.559497	1.055009
Data304	1.422344	0.220747	0.677297	0.112713	0.507922	0.044556	0.520027	1.025203
Data305	1.451845	0.27568	0.657562	0.016175	0.441901	-0.030823	0.483101	0.988886
Data306	1.404542	0.320439	0.62033	-0.097047	0.375067	-0.104168	0.448819	0.945347
Data307	1.31014	0.352992	0.562448	-0.219526	0.307724	-0.175886	0.417487	0.89367
Data308	1.165789	0.37293	0.483813	-0.341599	0.24038	-0.246179	0.389207	0.833448
Data309	0.93904	0.381476	0.387477	-0.453905	0.173546	-0.315251	0.363979	0.764477
Data310	0.767529	0.380255	0.279138	-0.550037	0.107627	-0.383001	0.341802	0.686554
Data311	0.745861	0.37171	0.165713	-0.627349	0.043132	-0.449429	0.322779	0.599985
Data312	0.79764	0.357875	0.053915	-0.687266	-0.019328	-0.514432	0.307215	0.504972
Data313	0.790723	0.340988	-0.05127	-0.734773	-0.07955	-0.577808	0.295008	0.402126
Data314	0.751253	0.323288	-0.147606	-0.776074	-0.137128	-0.639455	0.286259	0.292159
Data315	0.702831	0.306605	-0.235599	-0.816765	-0.191755	-0.699067	0.280868	0.175886
Data316	0.613006	0.29277	-0.318405	-0.859388	-0.243534	-0.756644	0.278833	0.054119
Data317	0.56672	0.283207	-0.400498	-0.903131	-0.292363	-0.811882	0.280054	-0.072124
Data318	0.535185	0.279138	-0.485644	-0.943109	-0.338547	-0.864373	0.284225	-0.202029
Data319	0.493172	0.280563	-0.576486	-0.972101	-0.382086	-0.914117	0.29104	-0.334478
Data320	0.424506	0.286259	-0.672414	-0.982172	-0.423489	-0.960606	0.300298	-0.46835
Data321	0.338547	0.293787	-0.770072	-0.967117	-0.463264	-1.00384	0.311793	-0.60263
Data322	0.129193	0.299891	-0.863559	-0.924493	-0.501818	-1.043412	0.325017	-0.736197
Data323	-0.057577	0.300298	-0.945958	-0.856438	-0.539559	-1.07922	0.339869	-0.867628
Data324	-0.137026	0.290939	-1.011165	-0.769665	-0.576994	-1.110959	0.355739	-0.996007
Data325	-0.161644	0.268559	-1.055314	-0.674347	-0.614532	-1.138526	0.372422	-1.120012
Data326	-0.211897	0.230716	-1.078304	-0.581877	-0.652679	-1.161618	0.389715	-1.238524
Data327	-0.292058	0.177615	-1.083289	-0.502429	-0.691742	-1.180234	0.407212	-1.350423
Data328	-0.305791	0.110475	-1.076575	-0.442613	-0.731823	-1.194069	0.424608	-1.454795
Data329	-0.259709	0.032959	-1.065283	-0.403957	-0.773124	-1.203225	0.441698	-1.550825
Data330	-0.342107	-0.05066	-1.056026	-0.38351	-0.815747	-1.207701	0.457974	-1.637903
Data331	-0.585845	-0.136517	-1.052567	-0.374355	-0.859592	-1.207599	0.473233	-1.715724
Data332	-0.797131	-0.22034	-1.055314	-0.368251	-0.904758	-1.203021	0.486966	-1.783983
Data333	-0.913812	-0.299484	-1.061621	-0.357875	-0.950942	-1.194069	0.498461	-1.842679
Data334	-0.97322	-0.373134	-1.066402	-0.338954	-0.998143	-1.18115	0.50721	-1.892119
Data335	-1.060705	-0.442308	-1.063961	-0.311894	-1.04626	-1.164365	0.5125	-1.932606
Data336	-1.056738	-0.508838	-1.049922	-0.281071	-1.094987	-1.144121	0.513822	-1.964243
Data337	-0.89896	-0.575163	-1.022253	-0.25391	-1.144427	-1.121029	0.510363	-1.987437
Data338	-0.740978	-0.642913	-0.981867	-0.238346	-1.194578	-1.095598	0.501513	-2.002289
Data339	-0.663055	-0.712088	-0.932225	-0.240889	-1.245238	-1.068335	0.486763	-2.009105
Data340	-0.617787	-0.781058	-0.878309	-0.264286	-1.29661	-1.040055	0.465807	-2.00768
Data341	-0.615447	-0.846164	-0.82531	-0.306706	-1.348796	-1.011368	0.438239	-1.997915
Data342	-0.567737	-0.90252	-0.777498	-0.362249	-1.401694	-0.982986	0.403957	-1.979604
Data343	-0.486051	-0.945042	-0.737011	-0.422471	-1.455406	-0.955825	0.363165	-1.952341
Data344	-0.510974	-0.969253	-0.703441	-0.478218	-1.509931	-0.930292	0.316065	-1.915923
Data345	-0.603342	-0.972712	-0.674347	-0.522265	-1.56527	-0.907403	0.263167	-1.870146
Data346	-0.715139	-0.954604	-0.64566	-0.550647	-1.621017	-0.887465	0.205081	-1.814806
Data347	-0.765291	-0.916559	-0.612802	-0.563465	-1.676967	-0.871188	0.142723	-1.75021
Data348	-0.768241	-0.861219	-0.57201	-0.564889	-1.732713	-0.858676	0.076804	-1.676458
Data349	-0.761018	-0.792452	-0.521248	-0.561023	-1.787544	-0.850131	0.008443	-1.594466
Data350	-0.681061	-0.714936	-0.460822	-0.558785	-1.840848	-0.84535	-0.061545	-1.505048
Data351	-0.545764	-0.63213	-0.393784	-0.563261	-1.891814	-0.843926	-0.132347	-1.409323
Data352	-0.457771	-0.547901	-0.324915	-0.576486	-1.93932	-0.845248	-0.203047	-1.308614
Data353	-0.465807	-0.464281	-0.25981	-0.596933	-1.982757	-0.848809	-0.27273	-1.204547
Data354	-0.483406	-0.3829	-0.203962	-0.619923	-2.021007	-0.853691	-0.340683	-1.098853
Data355	-0.551258	-0.303349	-0.161135	-0.639251	-2.053356	-0.859083	-0.405992	-0.993159
Data356	-0.607004	-0.224613	-0.132448	-0.648915	-2.079093	-0.864068	-0.468249	-0.889194
Data357	-0.668854	-0.145062	-0.116579	-0.644948	-2.097403	-0.86773	-0.526741	-0.788688
Data358	-0.784212	-0.062257	-0.11017	-0.627044	-2.108085	-0.869357	-0.580962	-0.693167
Data359	-0.898553	0.024821	-0.108949	-0.598662	-2.11073	-0.868035	-0.630299	-0.604054
Data360	-0.925104	0.117393	-0.10956	-0.566415	-2.10544	-0.863152	-0.674449	-0.522571
Data361	-0.814832	0.21444	-0.11017	-0.538643	-2.092215	-0.8542	-0.713105	-0.449633
Data362	-0.585438	0.313929	-0.110984	-0.522876	-2.07126	-0.841077	-0.745861	-0.385952
Data363	-0.329697	0.412807	-0.114443	-0.524097	-2.04298	-0.82358	-0.772412	-0.33224
Data364	-0.177208	0.508227	-0.123802	-0.543425	-2.007884	-0.801912	-0.792554	-0.289006
Data365	-0.183515	0.596933	-0.142112	-0.577707	-1.966278	-0.776379	-0.806287	-0.256352
Data366	-0.251977	0.67628	-0.171104	-0.619821	-1.918669	-0.74759	-0.813713	-0.234379
Data367	-0.329595	0.743826	-0.209964	-0.661123	-1.865568	-0.716157	-0.815137	-0.223087
Data368	-0.432136	0.796928	-0.255436	-0.692658	-1.807279	-0.682587	-0.810864	-0.222171
Data369	-0.484321	0.83355	-0.302434	-0.708019	-1.744208	-0.647898	-0.801506	-0.231123
Data370	-0.472216	0.85186	-0.344447	-0.70456	-1.67656	-0.612802	-0.787874	-0.249332
Data371	-0.413113	0.850436	-0.375575	-0.684011	-1.604435	-0.578215	-0.770581	-0.275985
Data372	-0.336817	0.82826	-0.39114	-0.652069	-1.528242	-0.544849	-0.750642	-0.310165
Data373	-0.166222	0.785534	-0.389105	-0.61677	-1.448081	-0.51372	-0.729076	-0.350652
Data374	-0.025737	0.724295	-0.369879	-0.586557	-1.364258	-0.485237	-0.707001	-0.396226
Data375	0.13194	0.647186	-0.336817	-0.568144	-1.276875	-0.46011	-0.685435	-0.445563
Data376	0.274052	0.558073	-0.294703	-0.56438	-1.18644	-0.438748	-0.665395	-0.497241
Data377	0.240889	0.460619	-0.249027	-0.574044	-1.093462	-0.421352	-0.647695	-0.549833
Data378	0.091758	0.358689	-0.204267	-0.591541	-0.998347	-0.407925	-0.633249	-0.601816
Data379	-0.036316	0.254927	-0.162865	-0.608937	-0.901605	-0.398667	-0.622568	-0.651967
Data380	-0.044963	0.150759	-0.125022	-0.617787	-0.804049	-0.393174	-0.615956	-0.699168
Data381	0.00234	0.045777	-0.088502	-0.611989	-0.706086	-0.391445	-0.613921	-0.742199
Data382	-0.005493	-0.060426	-0.05005	-0.588998	-0.608733	-0.392971	-0.616159	-0.780245
Data383	0.005392	-0.170291	-0.006002	-0.551054	-0.5125	-0.397345	-0.622873	-0.812594
Data384	0.127972	-0.285242	0.045574	-0.504565	-0.418097	-0.404161	-0.633656	-0.838738
Data385	0.208438	-0.405687	0.104982	-0.457669	-0.326238	-0.413113	-0.648305	-0.858066
Data386	0.210066	-0.531014	0.169884	-0.418708	-0.237329	-0.423896	-0.666311	-0.870273
Data387	0.201114	-0.658783	0.236108	-0.393174	-0.151776	-0.436205	-0.687063	-0.875359
Data388	0.269881	-0.784924	0.29928	-0.381984	-0.07009	-0.449836	-0.710155	-0.873121
Data389	0.377712	-0.904351	0.355637	-0.381577	0.007426	-0.464688	-0.735078	-0.863661
Data390	0.349432	-1.011775	0.40355	-0.38412	0.080771	-0.480761	-0.761222	-0.847079
Data391	0.256657	-1.102515	0.443936	-0.38056	0.149844	-0.497851	-0.788179	-0.823479
Data392	0.223596	-1.173724	0.479947	-0.362453	0.214542	-0.515958	-0.815442	-0.793062
Data393	0.216983	-1.22418	0.516264	-0.324814	0.274866	-0.534981	-0.842705	-0.756135
Data394	0.270492	-1.254495	0.557565	-0.26744	0.331121	-0.554818	-0.869357	-0.713003
Data395	0.290328	-1.267516	0.607818	-0.194909	0.383307	-0.575367	-0.894992	-0.663971
Data396	0.247501	-1.266499	0.668549	-0.115256	0.431729	-0.596424	-0.919102	-0.609445
Data397	0.278833	-1.255309	0.738842	-0.037944	0.47659	-0.617787	-0.941176	-0.549833
Data398	0.395819	-1.236591	0.815137	0.028484	0.517993	-0.639048	-0.96081	-0.485339
Data399	0.568043	-1.211363	0.892144	0.078635	0.556446	-0.659698	-0.977595	-0.416571
Data400	0.711884	-1.179828	0.963963	0.111289	0.591847	-0.679535	-0.991124	-0.344142
Data401	0.788891	-1.140154	1.024796	0.129498	0.624297	-0.697948	-1.001094	-0.268559
Data402	0.820528	-1.089291	1.070675	0.138959	0.654103	-0.714733	-1.007401	-0.190636
Data403	0.795911	-1.023982	1.099362	0.146894	0.681163	-0.729585	-1.009842	-0.111187
Data404	0.689708	-0.94138	1.111162	0.159304	0.705374	-0.742504	-1.008316	-0.031332
Data405	0.545154	-0.839653	1.108619	0.179141	0.726533	-0.753491	-1.002925	0.047608
Data406	0.461128	-0.718598	1.094987	0.205386	0.744437	-0.762748	-0.993871	0.124514
Data407	0.409145	-0.579639	1.074032	0.233056	0.758679	-0.770377	-0.98146	0.198062
Data408	0.438341	-0.426032	1.047888	0.254622	0.769156	-0.776989	-0.965998	0.266829
Data409	0.547901	-0.262659	1.017166	0.261336	0.775463	-0.782991	-0.947992	0.329493
Data410	0.669668	-0.095216	0.980036	0.246281	0.777396	-0.788891	-0.927647	0.384527
Data411	0.77587	0.069785	0.932835	0.205692	0.77465	-0.795198	-0.90547	0.431017
Data412	0.819816	0.228072	0.871188	0.140485	0.767427	-0.802625	-0.881768	0.467943
Data413	0.782076	0.374558	0.791536	0.056357	0.755627	-0.811882	-0.856641	0.494392
Data414	0.704763	0.50721	0.691946	-0.037842	0.739656	-0.823479	-0.830294	0.509855
Data415	0.582996	0.624196	0.573231	-0.131736	0.719615	-0.83772	-0.80293	0.513822
Data416	0.408026	0.725516	0.438849	-0.216169	0.696218	-0.855116	-0.774446	0.506294
Data417	0.296228	0.811983	0.294296	-0.28453	0.669871	-0.875766	-0.744945	0.487271
Data418	0.332748	0.884209	0.145775	-0.334478	0.641286	-0.899672	-0.714326	0.457059
Data419	0.390021	0.943414	-0.000814	-0.367437	0.610971	-0.926935	-0.682282	0.415961
Data420	0.372218	0.990819	-0.141705	-0.387477	0.579639	-0.957249	-0.648814	0.364487
Data421	0.325424	1.027644	-0.275273	-0.399786	0.547697	-0.990514	-0.61382	0.303146
Data422	0.214135	1.055314	-0.402228	-0.408331	0.515653	-1.02622	-0.576994	0.232649
Data423	0.132957	1.075456	-0.525216	-0.41474	0.483711	-1.064164	-0.53844	0.153404
Data424	0.093792	1.089291	-0.647389	-0.417283	0.451972	-1.103532	-0.497851	0.066122
Data425	0.069886	1.097632	-0.771293	-0.411892	0.420539	-1.143613	-0.455431	-0.028382
Data426	0.038249	1.100481	-0.897536	-0.393378	0.389309	-1.183591	-0.410976	-0.1296
Data427	-0.009868	1.096818	-1.024491	-0.356552	0.35818	-1.222553	-0.364589	-0.236515
Data428	-0.130719	1.084204	-1.147682	-0.299179	0.326747	-1.259378	-0.316269	-0.348313
Data429	-0.349839	1.060197	-1.260599	-0.22207	0.294906	-1.293151	-0.266117	-0.463671
Data430	-0.499784	1.021948	-1.356527	-0.130414	0.262557	-1.32255	-0.214135	-0.581572
Data431	-0.528369	0.967625	-1.429669	-0.032146	0.229394	-1.346761	-0.160627	-0.700491
Data432	-0.54373	0.89601	-1.476666	0.063071	0.195519	-1.364563	-0.105999	-0.818901
Data433	-0.572519	0.808118	-1.498131	0.146487	0.16083	-1.375041	-0.050456	-0.935073
Data434	-0.567737	0.706594	-1.498131	0.211592	0.125429	-1.377584	0.00529	-1.047278
Data435	-0.513822	0.595102	-1.483787	0.256352	0.08952	-1.371379	0.060731	-1.153684
Data436	-0.488594	0.479133	-1.463544	0.283004	0.05361	-1.356222	0.115155	-1.252766
Data437	-0.628977	0.363572	-1.445436	0.297856	0.0177	-1.331909	0.167646	-1.342692
Data438	-0.886244	0.253096	-1.435162	0.309046	-0.017802	-1.298746	0.217492	-1.422141
Data439	-1.065283	0.151776	-1.435772	0.324203	-0.053	-1.256936	0.263472	-1.489993
Data440	-1.157244	0.061646	-1.446962	0.348313	-0.087485	-1.207192	0.304672	-1.54523
Data441	-1.224587	-0.016683	-1.465782	0.382289	-0.121564	-1.150327	0.340174	-1.587447
Data442	-1.318074	-0.084026	-1.487653	0.422573	-0.155337	-1.087256	0.369065	-1.616032
Data443	-1.297729	-0.141604	-1.5081	0.461738	-0.18911	-1.019303	0.390529	-1.631189
Data444	-1.153786	-0.191246	-1.522749	0.490934	-0.223494	-0.947687	0.403855	-1.632817
Data445	-1.043615	-0.233565	-1.529056	0.502124	-0.259098	-0.873935	0.408535	-1.621322
Data446	-0.964879	-0.268966	-1.525699	0.490425	-0.296432	-0.799166	0.404364	-1.597213
Data447	-0.89428	-0.295822	-1.512576	0.455533	-0.336309	-0.725007	0.391241	-1.560998
Data448	-0.849622	-0.312505	-1.4904	0.401821	-0.379238	-0.652781	0.36937	-1.51339
Data449	-0.765393	-0.31637	-1.460085	0.337631	-0.425625	-0.583708	0.33875	-1.4551
Data450	-0.747692	-0.30518	-1.422446	0.272628	-0.475675	-0.518908	0.300094	-1.386842
Data451	-0.832125	-0.277714	-1.377686	0.216373	-0.529488	-0.459297	0.254012	-1.309326
Data452	-0.929173	-0.234175	-1.325297	0.175174	-0.586862	-0.40589	0.201419	-1.223672
Data453	-0.986954	-0.175784	-1.264363	0.151776	-0.647288	-0.359299	0.143231	-1.130592
Data454	-0.949315	-0.104982	-1.194069	0.144554	-0.710053	-0.319931	0.080771	-1.031103
Data455	-0.888075	-0.025432	-1.113807	0.148318	-0.774344	-0.288192	0.015259	-0.926324
Data456	-0.844536	0.059408	-1.024186	0.156354	-0.839348	-0.263879	-0.051881	-0.817273
Data457	-0.774446	0.14669	-0.927036	0.162153	-0.903944	-0.246891	-0.119631	-0.705272
Data458	-0.665395	0.233361	-0.825717	0.161034	-0.967117	-0.236617	-0.186567	-0.591541
Data459	-0.638132	0.317184	-0.724702	0.151878	-1.027746	-0.232446	-0.251265	-0.477302
Data460	-0.629587	0.397345	-0.62857	0.136619	-1.084916	-0.233768	-0.312505	-0.363877
Data461	-0.643829	0.47364	-0.541288	0.119732	-1.13812	-0.239668	-0.369167	-0.252689
Data462	-0.732026	0.546273	-0.464892	0.107118	-1.186745	-0.249129	-0.42003	-0.144859
Data463	-0.814018	0.616464	-0.399583	0.103965	-1.230488	-0.261336	-0.464485	-0.041505
Data464	-0.901808	0.685028	-0.342921	0.113527	-1.26894	-0.275374	-0.501513	0.056153
Data465	-1.037003	0.753185	-0.291447	0.135704	-1.302205	-0.290125	-0.530607	0.1473
Data466	-1.133033	0.820732	-0.241093	0.167442	-1.330485	-0.304672	-0.551563	0.231022
Data467	-1.132423	0.887058	-0.188602	0.202945	-1.35378	-0.318201	-0.564177	0.306706
Data468	-1.004857	0.950535	-0.132347	0.235396	-1.372396	-0.329798	-0.568755	0.373744
Data469	-0.772107	1.009537	-0.072531	0.258284	-1.386536	-0.338852	-0.565398	0.431932
Data470	-0.558989	1.062028	-0.011088	0.267847	-1.396302	-0.344854	-0.554615	0.480659
Data471	-0.474149	1.106788	0.049439	0.262862	-1.402101	-0.347295	-0.537118	0.519926
Data472	-0.475369	1.143206	0.10661	0.245874	-1.40383	-0.345871	-0.514026	0.549528
Data473	-0.478625	1.171079	0.159101	0.221764	-1.401795	-0.340276	-0.486356	0.569568
Data474	-0.537524	1.189797	0.207116	0.196943	-1.395895	-0.330612	-0.455126	0.579843
Data475	-0.619516	1.198952	0.252486	0.177106	-1.386028	-0.316574	-0.421658	0.580758
Data476	-0.647288	1.197731	0.298365	0.166018	-1.372193	-0.298568	-0.387376	0.572519
Data477	-0.640981	1.184914	0.348109	0.164391	-1.353984	-0.276799	-0.353297	0.555734
Data478	-0.594898	1.159075	0.404669	0.169579	-1.331401	-0.251672	-0.320745	0.531116
Data479	-0.532642	1.119402	0.469368	0.176293	-1.304239	-0.223799	-0.290735	0.499377
Data480	-0.417894	1.0663	0.542	0.178429	-1.272297	-0.193891	-0.263879	0.461738
Data481	-0.272933	1.000992	0.620127	0.170596	-1.235472	-0.162661	-0.241194	0.419318
Data482	-0.102235	0.925714	0.699677	0.149742	-1.193561	-0.130922	-0.222883	0.373541
Data483	-0.035503	0.842908	0.775972	0.116579	-1.146766	-0.099591	-0.209456	0.325831
Data484	-0.119427	0.755016	0.844536	0.07599	-1.095191	-0.069276	-0.200707	0.277714
Data485	-0.291854	0.663462	0.902825	0.035401	-1.039139	-0.040792	-0.196434	0.230615
Data486	-0.414537	0.568246	0.950332	0.003255	-0.978815	-0.015157	-0.196434	0.185753
Data487	-0.392157	0.468554	0.989395	-0.012919	-0.914829	0.007121	-0.199995	0.144452
Data488	-0.353602	0.362554	1.024491	-0.009257	-0.847791	0.025432	-0.206505	0.107424
Data489	-0.390631	0.248417	1.060807	0.01353	-0.778515	0.039267	-0.215254	0.075583
Data490	-0.320643	0.124717	1.103126	0.050355	-0.707612	0.048117	-0.225528	0.049338
Data491	-0.17792	-0.008545	1.154294	0.092978	-0.635894	0.051881	-0.23682	0.028992
Data492	-0.148826	-0.150352	1.214516	0.132041	-0.564177	0.050151	-0.248417	0.01475
Data493	-0.19501	-0.297449	1.281351	0.159711	-0.493172	0.04303	-0.259709	0.006511
Data494	-0.247094	-0.445563	1.350525	0.171715	-0.423285	0.030518	-0.27039	0.004171
Data495	-0.185245	-0.589609	1.416953	0.16846	-0.354925	0.012512	-0.280054	0.007528
Data496	-0.145266	-0.724498	1.47626	0.15493	-0.288396	-0.01058	-0.288599	0.016378
Data497	-0.247705	-0.845757	1.525902	0.138755	-0.223799	-0.038554	-0.295822	0.03062
Data498	-0.356247	-0.951146	1.565169	0.128176	-0.160932	-0.070802	-0.301823	0.05005
Data499	-0.388698	-1.039241	1.595483	0.1296	-0.099692	-0.106915	-0.306503	0.074566
Data500	-0.35818	-1.110653	1.619186	0.145876	-0.039673	-0.146283	-0.310063	0.104067
Data501	-0.262557	-1.16762	1.639124	0.175479	0.019328	-0.188195	-0.312403	0.138552
Data502	-0.242313	-1.21238	1.657537	0.213118	0.077821	-0.231835	-0.313725	0.178022
Data503	-0.201623	-1.247374	1.675644	0.25157	0.136212	-0.276595	-0.313725	0.222273
Data504	-0.056051	-1.27423	1.693446	0.283411	0.194603	-0.32166	-0.312606	0.271407
Data505	0.169884	-1.293558	1.709316	0.303349	0.253198	-0.366115	-0.310165	0.325221
Data506	0.424303	-1.304952	1.721116	0.309351	0.311996	-0.409349	-0.306503	0.383408
Data507	0.597035	-1.306579	1.726101	0.303655	0.370998	-0.450243	-0.301315	0.44536
Data508	0.693675	-1.296407	1.721523	0.291549	0.429796	-0.488187	-0.294703	0.510669
Data509	0.756746	-1.272399	1.705552	0.280054	0.487984	-0.522367	-0.286564	0.57852
Data510	0.745454	-1.232522	1.677373	0.275781	0.545256	-0.552071	-0.277002	0.647796
Data511	0.678416	-1.175555	1.637598	0.283106	0.600799	-0.576893	-0.266117	0.717479
Data512	0.582996	-1.101091	1.587854	0.302637	0.6539	-0.596323	-0.253808	0.786145
Data513	0.511788	-1.010351	1.530683	0.330917	0.704051	-0.610157	-0.240279	0.852369
Data514	0.499173	-0.904962	1.468427	0.360825	0.750337	-0.618092	-0.225834	0.914829
Data515	0.601714	-0.78879	1.402813	0.38351	0.79235	-0.620228	-0.210575	0.971796
Data516	0.711172	-0.665904	1.333842	0.390326	0.82948	-0.61677	-0.194705	1.021948
Data517	0.773226	-0.541187	1.259988	0.37466	0.861321	-0.608225	-0.178327	1.063961
Data518	0.81178	-0.419725	1.178505	0.334071	0.887973	-0.595305	-0.16144	1.096513
Data519	0.803133	-0.305384	1.086239	0.27039	0.909234	-0.579131	-0.144147	1.11869
Data520	0.755423	-0.201419	0.980748	0.189822	0.925511	-0.560922	-0.126446	1.129575
Data521	0.648712	-0.109458	0.861321	0.101015	0.937209	-0.541797	-0.107932	1.128659
Data522	0.50955	-0.029501	0.729483	0.013428	0.94494	-0.523283	-0.088604	1.115435
Data523	0.330104	0.039267	0.588591	-0.065207	0.949518	-0.506701	-0.06836	1.089901
Data524	0.218916	0.098878	0.443427	-0.129702	0.951756	-0.493477	-0.046896	1.05216
Data525	0.210778	0.151166	0.299179	-0.178531	0.952366	-0.484627	-0.023804	1.002416
Data526	0.204776	0.197757	0.159915	-0.213118	0.952366	-0.48127	0.000814	0.941278
Data527	0.191653	0.240889	0.027975	-0.237227	0.952163	-0.484118	0.027568	0.869154
Data528	0.189822	0.281783	-0.096335	-0.254724	0.952265	-0.49368	0.056357	0.786959
Data529	0.139569	0.321864	-0.215254	-0.268152	0.953079	-0.510058	0.08718	0.695201
Data530	0.094097	0.361537	-0.331935	-0.277714	0.954503	-0.53315	0.120241	0.594898
Data531	0.049846	0.4006	-0.449836	-0.280969	0.956334	-0.562346	0.155133	0.486865
Data532	0.012004	0.437629	-0.571705	-0.273543	0.958368	-0.596628	0.191958	0.372015
Data533	-0.035808	0.469978	-0.698863	-0.250451	0.960199	-0.634979	0.230208	0.251265
Data534	-0.104473	0.493985	-0.830091	-0.207421	0.961217	-0.676076	0.269983	0.125734
Data535	-0.246077	0.504565	-0.962132	-0.143028	0.960911	-0.718496	0.310877	-0.003357
Data536	-0.414537	0.497444	-1.090308	-0.059307	0.958877	-0.760611	0.352789	-0.134991
Data537	-0.514839	0.468757	-1.209532	0.037639	0.954706	-0.800895	0.395514	-0.267643
Data538	-0.561837	0.416876	-1.315531	0.139264	0.948196	-0.837924	0.438646	-0.399786
Data539	-0.590626	0.342209	-1.406271	0.235599	0.939244	-0.870375	0.482083	-0.529997
Data540	-0.641591	0.247807	-1.482261	0.317591	0.928054	-0.897129	0.525521	-0.656545
Data541	-0.677501	0.138959	-1.546858	0.379441	0.914727	-0.917271	0.568551	-0.777701
Data542	-0.655019	0.02238	-1.60474	0.420132	0.899875	-0.929987	0.61087	-0.891941
Data543	-0.648814	-0.094809	-1.661097	0.443325	0.883904	-0.935175	0.651865	-0.997635
Data544	-0.824903	-0.206709	-1.71959	0.456957	0.867425	-0.932428	0.691132	-1.093462
Data545	-1.041886	-0.308029	-1.78205	0.470487	0.850945	-0.921848	0.728059	-1.1782
Data546	-1.12754	-0.396124	-1.847155	0.492561	0.834974	-0.903741	0.76173	-1.250935
Data547	-1.147784	-0.470181	-1.911854	0.528573	0.819816	-0.878513	0.791435	-1.311055
Data548	-1.168027	-0.531217	-1.971873	0.579131	0.80588	-0.846774	0.816358	-1.358155
Data549	-1.150123	-0.58147	-2.023143	0.639048	0.792961	-0.809033	0.835584	-1.391928
Data550	-1.008723	-0.623789	-2.062715	0.699677	0.78116	-0.766206	0.8483	-1.412375
Data551	-0.826022	-0.660817	-2.089876	0.750337	0.76997	-0.719107	0.853895	-1.419801
Data552	-0.704255	-0.694591	-2.105643	0.781567	0.758882	-0.66865	0.85186	-1.414206
Data553	-0.629282	-0.725923	-2.112256	0.787264	0.747387	-0.615752	0.841789	-1.396302
Data554	-0.594695	-0.753999	-2.112561	0.766613	0.734671	-0.561227	0.823784	-1.366191
Data555	-0.54607	-0.7776	-2.10839	0.723583	0.720022	-0.505887	0.797742	-1.324585
Data556	-0.463773	-0.794486	-2.100964	0.666107	0.702627	-0.45065	0.76407	-1.27189
Data557	-0.487373	-0.802421	-2.089469	0.60385	0.681773	-0.396429	0.723278	-1.208616
Data558	-0.597442	-0.799776	-2.07187	0.545764	0.656952	-0.343735	0.67628	-1.135373
Data559	-0.690318	-0.785331	-2.045014	0.498156	0.627756	-0.293482	0.623891	-1.052974
Data560	-0.708527	-0.759085	-2.005544	0.463467	0.593983	-0.246484	0.567432	-0.962132
Data561	-0.700898	-0.72165	-1.950408	0.440274	0.555632	-0.203148	0.507922	-0.863762
Data562	-0.706493	-0.674449	-1.878386	0.424201	0.512907	-0.164085	0.446581	-0.758882
Data563	-0.670787	-0.61972	-1.789985	0.409756	0.466011	-0.1296	0.384833	-0.648814
Data564	-0.582895	-0.559294	-1.688055	0.392259	0.415554	-0.100099	0.323695	-0.53488
Data565	-0.490628	-0.495613	-1.577681	0.369472	0.362147	-0.075481	0.264286	-0.418301
Data566	-0.443325	-0.430101	-1.46507	0.341904	0.306605	-0.055848	0.207523	-0.300704
Data567	-0.393886	-0.364182	-1.356629	0.313013	0.249638	-0.041098	0.154421	-0.18382
Data568	-0.368149	-0.29867	-1.257242	0.28809	0.191857	-0.030823	0.105592	-0.069174
Data569	-0.363979	-0.234175	-1.169655	0.272526	0.134178	-0.024821	0.061748	0.041708
Data570	-0.351161	-0.170901	-1.09336	0.270085	0.077007	-0.02238	0.023194	0.147402
Data571	-0.374456	-0.108441	-1.025101	0.281682	0.021363	-0.022889	-0.009562	0.246484
Data572	-0.438544	-0.047405	-0.960199	0.304875	-0.032451	-0.025635	-0.036622	0.337835
Data573	-0.457872	0.012207	-0.893568	0.334071	-0.083823	-0.029603	-0.057679	0.420335
Data574	-0.375575	0.070192	-0.821342	0.361944	-0.132245	-0.033875	-0.073142	0.493273
Data575	-0.222578	0.126345	-0.741995	0.381069	-0.17731	-0.037639	-0.083009	0.55614
Data576	-0.060629	0.180463	-0.656545	0.386257	-0.218306	-0.039979	-0.087587	0.608632
Data577	0.020142	0.232751	-0.567737	0.375779	-0.255029	-0.040386	-0.087282	0.650441
Data578	-0.015056	0.283614	-0.479845	0.351975	-0.28687	-0.038046	-0.082602	0.68157
Data579	-0.080975	0.333054	-0.396633	0.320541	-0.313319	-0.032654	-0.074159	0.702322
Data580	-0.146181	0.380662	-0.320541	0.289616	-0.333969	-0.023906	-0.062765	0.712902
Data581	-0.258488	0.424811	-0.252079	0.267542	-0.348414	-0.011597	-0.049134	0.713614
Data582	-0.326034	0.463264	-0.189517	0.260522	-0.356451	0.004069	-0.033875	0.704967
Data583	-0.349126	0.492765	-0.129803	0.271407	-0.357671	0.02299	-0.018006	0.687572
Data584	-0.347295	0.510058	-0.069073	0.298568	-0.351873	0.044658	-0.002136	0.66214
Data585	-0.324	0.5125	-0.003764	0.336716	-0.339157	0.068564	0.012818	0.629384
Data586	-0.264083	0.499072	0.06836	0.377712	-0.319626	0.093996	0.026652	0.590321
Data587	-0.185855	0.469978	0.148114	0.413621	-0.293685	0.120038	0.03886	0.545764
Data588	-0.046387	0.427456	0.234379	0.437934	-0.261743	0.14608	0.048931	0.497037
Data589	0.052796	0.374355	0.324203	0.4477	-0.224409	0.171206	0.05656	0.445055
Data590	0.018006	0.313319	0.414232	0.444343	-0.182396	0.194807	0.061952	0.391241
Data591	-0.062562	0.246789	0.501615	0.433458	-0.136517	0.215966	0.065003	0.336817
Data592	-0.132855	0.175784	0.584522	0.422777	-0.087587	0.234073	0.065919	0.283004
Data593	-0.14079	0.099489	0.662954	0.420335	-0.036622	0.248722	0.065207	0.231022
Data594	-0.020651	0.016276	0.738842	0.432136	0.015564	0.2592	0.063071	0.181989
Data595	0.053	-0.076092	0.815442	0.460009	0.068157	0.265202	0.059917	0.136823
Data596	0.063274	-0.180667	0.89601	0.50131	0.120139	0.266321	0.056153	0.096335
Data597	0.174156	-0.29867	0.982681	0.549223	0.170901	0.262455	0.051881	0.061341
Data598	0.298466	-0.430304	1.075659	0.594593	0.21973	0.253503	0.047506	0.032451
Data599	0.29928	-0.57435	1.172605	0.628672	0.266016	0.239465	0.043132	0.009868
Data600	0.244144	-0.728161	1.269245	0.645457	0.309351	0.220442	0.03886	-0.005798
Data601	0.268864	-0.887465	1.360494	0.643015	0.34933	0.196536	0.034689	-0.014852
Data602	0.365504	-1.046972	1.441469	0.624806	0.385646	0.168256	0.03062	-0.016887
Data603	0.348516	-1.20119	1.509016	0.59795	0.418199	0.135704	0.026551	-0.012105
Data604	0.238956	-1.345235	1.56232	0.571705	0.446784	0.099794	0.022482	-0.000407
Data605	0.185957	-1.474835	1.602808	0.554513	0.471504	0.061036	0.018311	0.017802
Data606	0.192976	-1.587142	1.633733	0.551665	0.492256	0.020345	0.014038	0.042624
Data607	0.240991	-1.680934	1.658859	0.563973	0.509346	-0.021464	0.009664	0.073854
Data608	0.263167	-1.756619	1.681646	0.587371	0.522876	-0.063579	0.005493	0.111187
Data609	0.217797	-1.815213	1.704331	0.614633	0.532845	-0.105084	0.001628	0.15432
Data610	0.276087	-1.858345	1.727626	0.637013	0.539661	-0.144859	-0.001526	0.203047
Data611	0.474962	-1.887643	1.750413	0.646983	0.543221	-0.182091	-0.003866	0.257165
Data612	0.724091	-1.903716	1.770555	0.640167	0.54373	-0.215763	-0.005086	0.316065
Data613	0.921747	-1.906767	1.785102	0.616261	0.54139	-0.245263	-0.004985	0.379238
Data614	1.021541	-1.895577	1.791104	0.579334	0.5361	-0.26978	-0.003255	0.446174
Data615	1.080339	-1.869128	1.786119	0.536405	0.527962	-0.288802	0	0.515958
Data616	1.106177	-1.8262	1.768928	0.495613	0.516976	-0.301925	0.004985	0.587676
Data617	1.061824	-1.765774	1.739528	0.463773	0.503243	-0.309046	0.011495	0.660309
Data618	0.943414	-1.688258	1.699346	0.44475	0.486458	-0.310267	0.019328	0.732637
Data619	0.812492	-1.59528	1.650721	0.438137	0.466824	-0.305791	0.028077	0.803235
Data620	0.7364	-1.489484	1.596297	0.439562	0.444139	-0.295923	0.037435	0.870782
Data621	0.754203	-1.37494	1.538109	0.441291	0.418504	-0.281173	0.046794	0.93375
Data622	0.848503	-1.256326	1.477379	0.434679	0.389919	-0.262252	0.055848	0.990616
Data623	0.903639	-1.138323	1.413392	0.41179	0.358485	-0.239872	0.06419	1.040258
Data624	0.925917	-1.02561	1.344116	0.367844	0.324509	-0.21505	0.071514	1.081356
Data625	0.905165	-0.921441	1.266906	0.301823	0.28809	-0.188602	0.077516	1.112891
Data626	0.844943	-0.827853	1.179014	0.217492	0.249841	-0.16144	0.082094	1.133949
Data627	0.780652	-0.745454	1.079118	0.121767	0.209964	-0.134483	0.085247	1.144121
Data628	0.689606	-0.673228	0.967524	0.023601	0.169273	-0.108543	0.087078	1.142901
Data629	0.554004	-0.609547	0.846367	-0.068259	0.128278	-0.08423	0.087689	1.130388
Data630	0.468655	-0.552783	0.719615	-0.147606	0.08779	-0.061952	0.087282	1.106584
Data631	0.495104	-0.501106	0.592152	-0.21149	0.048422	-0.042217	0.086163	1.072302
Data632	0.535795	-0.454108	0.468859	-0.260624	0.010986	-0.025025	0.084637	1.028255
Data633	0.508024	-0.41118	0.353602	-0.298568	-0.023804	-0.010376	0.083111	0.975458
Data634	0.499173	-0.37293	0.249536	-0.330917	-0.055645	0.001526	0.08189	0.91544
Data635	0.478218	-0.339564	0.158083	-0.362961	-0.083823	0.011292	0.08128	0.849826
Data636	0.454414	-0.311894	0.079754	-0.398362	-0.108136	0.019023	0.08128	0.780143
Data637	0.486356	-0.289718	0.014242	-0.438951	-0.128583	0.025025	0.082195	0.708426
Data638	0.510974	-0.272628	-0.039368	-0.483711	-0.145062	0.029704	0.083823	0.636301
Data639	0.539966	-0.25981	-0.082297	-0.530302	-0.15788	0.033366	0.086264	0.565601
