# Supplementary material for: Integration of MRI and somatosensory evoked potentials facilitate diagnosis of spinal cord compression
Source: Sci Rep. 2023 May 15;13:7861. doi: 10.1038/s41598-023-34832-2 (PMC10185544; doi:10.1038/s41598-023-34832-2)
Supplement: Supplementary file 3 — Supplementary Information 3. [file 41598_2023_34832_MOESM3_ESM.zip › Preoperative SSEP data/spinal cord compression group/6257924_2/6257924_2_Lt Tibial SEP_Cz'-Fpz_201220_085529.csv]

Index	1	2	3	4	5	6	7	8	9	10
Name	Cz'-Fpz	Cz'-Fpz	Cz'-Fpz	Cz'-Fpz	Cz'-Fpz	Cz'-Fpz	Cz'-Fpz	Cz'-Fpz	Cz'-Fpz	Cz'-Fpz
Time	2.01705E+13	2.01705E+13	2.01705E+13	2.01705E+13	2.01705E+13	2.01705E+13	2.01705E+13	2.01705E+13	2.01705E+13	2.01705E+13
Highcut	500	500	500	500	500	500	500	500	500	500
Lowcut	10	10	10	10	10	10	10	10	10	10
Period	0.000156	0.000156	0.000156	0.000156	0.000156	0.000156	0.000156	0.000156	0.000156	0.000156
Averages	120	120	120	120	120	120	120	120	120	120
Int (mA)	15.5/15.5mA	15.5/15.1mA	15.5/15.5mA	15.5/15.1mA	15.5/15.1mA	15.5/15.5mA	15.5/15.1mA	15.5/15.1mA	15.5/15.1mA	15.5/15.1mA
Pulse Width (�gs)	200�s	200�s	200�s	200�s	200�s	200�s	200�s	200�s	200�s	200�s
Rep Rate (Hz)	3.11Hz	3.11Hz	3.11Hz	3.11Hz	3.11Hz	3.11Hz	3.11Hz	3.11Hz	3.11Hz	3.11Hz
Data0	-0.307617	2.70223	1.881104	0.776774	1.083984	2.189535	1.578369	-0.118815	2.121175	1.857503
Data1	4.975993	12.5236	10.477702	8.34554	11.654053	12.702637	10.402832	5.092367	6.847738	10.706787
Data2	11.970215	8.910319	10.635173	12.452799	8.033447	8.766276	7.775879	12.411702	10.762533	7.339681
Data3	0.283203	-0.886637	0.078939	0.966797	-2.058105	-1.184896	-0.004069	2.373861	2.262777	-0.350749
Data4	-5.404867	-4.335531	-4.272461	-4.689535	-5.92041	-4.967041	-3.498535	-3.085531	-2.063395	-3.393148
Data5	-6.407471	-4.733073	-5.00529	-6.030273	-6.529541	-5.622152	-4.335938	-4.610596	-3.040771	-4.099121
Data6	-5.710449	-3.883057	-4.283854	-5.638021	-5.771484	-4.931641	-4.041341	-4.616292	-2.727458	-3.795166
Data7	-4.340413	-2.588704	-3.011882	-4.499512	-4.503988	-3.67391	-3.251546	-3.907471	-1.855469	-3.021647
Data8	-2.896322	-1.315918	-1.717529	-3.197021	-3.20516	-2.388509	-2.407227	-2.955322	-0.840251	-2.137451
Data9	-1.699219	-0.255127	-0.642497	-2.042236	-2.124837	-1.322428	-1.694336	-2.062581	0.072835	-1.359456
Data10	-0.843913	0.505371	0.143229	-1.184489	-1.350098	-0.523275	-1.179199	-1.358643	0.790609	-0.760498
Data11	-0.30721	0.972493	0.668132	-0.620524	-0.844727	-0.006104	-0.836182	-0.845133	1.288656	-0.360107
Data12	-0.026855	1.19751	0.96639	-0.3007	-0.54362	0.256755	-0.653076	-0.511475	1.603597	-0.118408
Data13	0.096029	1.25	1.079508	-0.153809	-0.381266	0.339762	-0.57902	-0.323893	1.767985	0.015869
Data14	0.119629	1.220296	1.09375	-0.108236	-0.320231	0.320638	-0.582682	-0.23112	1.820882	0.083008
Data15	0.101725	1.147461	1.055501	-0.12736	-0.323079	0.27832	-0.611572	-0.193278	1.800944	0.104574
Data16	0.056559	1.054281	0.987142	-0.193278	-0.359294	0.238037	-0.646973	-0.204264	1.739095	0.116374
Data17	-0.000814	0.995687	0.922038	-0.272217	-0.418294	0.205485	-0.690104	-0.246582	1.682943	0.110677
Data18	-0.050456	0.935465	0.867513	-0.344645	-0.475667	0.161947	-0.732015	-0.288086	1.654053	0.111898
Data19	-0.08138	0.890299	0.830485	-0.411784	-0.510661	0.104574	-0.755208	-0.3361	1.643066	0.118001
Data20	-0.101318	0.853678	0.795898	-0.475667	-0.532227	0.052897	-0.734456	-0.380046	1.618245	0.133464
Data21	-0.112712	0.834147	0.78776	-0.570068	-0.529785	0.034587	-0.717773	-0.41748	1.57959	0.146484
Data22	-0.100911	0.827637	0.787354	-0.6604	-0.512288	0.038656	-0.731201	-0.443115	1.5625	0.156657
Data23	-0.064697	0.828451	0.802409	-0.708008	-0.482992	0.030518	-0.74056	-0.453695	1.570638	0.181478
Data24	-0.038249	0.826009	0.816243	-0.741374	-0.45695	0.015462	-0.730387	-0.448812	1.579997	0.211182
Data25	-0.009359	0.812581	0.831706	-0.772705	-0.443929	0.011393	-0.723063	-0.403646	1.580811	0.226237
Data26	0.021159	0.813395	0.806885	-0.770671	-0.432536	0.050049	-0.736491	-0.35848	1.581217	0.222982
Data27	0.052083	0.82723	0.782878	-0.77596	-0.437419	0.08138	-0.720622	-0.328776	1.562093	0.198161
Data28	0.091553	0.843099	0.786947	-0.805664	-0.45695	0.078939	-0.716553	-0.326742	1.515706	0.181478
Data29	0.125326	0.84554	0.785319	-0.866699	-0.49764	0.068359	-0.724284	-0.333659	1.44694	0.180664
Data30	0.148112	0.834961	0.779622	-0.931396	-0.523682	0.056152	-0.729167	-0.351563	1.388753	0.193685
Data31	0.16154	0.801188	0.781657	-0.960286	-0.536702	0.04069	-0.760091	-0.350342	1.351725	0.205485
Data32	0.183105	0.758464	0.763753	-0.975342	-0.562744	0.050863	-0.751139	-0.335693	1.337484	0.215658
Data33	0.186768	0.732422	0.734863	-1.00057	-0.598958	0.043538	-0.744222	-0.311686	1.339925	0.22583
Data34	0.19165	0.716553	0.688477	-1.043294	-0.625407	0.01709	-0.770264	-0.284831	1.362305	0.216878
Data35	0.197347	0.704753	0.673828	-1.086426	-0.641276	-0.020345	-0.810547	-0.268148	1.381022	0.201823
Data36	0.221354	0.699463	0.681152	-1.097412	-0.631104	-0.034993	-0.858561	-0.282796	1.393636	0.19694
Data37	0.268962	0.674235	0.700277	-1.103109	-0.622559	-0.061035	-0.881348	-0.305583	1.398112	0.203044
Data38	0.321859	0.664063	0.725911	-1.113688	-0.644124	-0.091146	-0.882975	-0.314128	1.390381	0.220947
Data39	0.342204	0.650228	0.73527	-1.119792	-0.671794	-0.100505	-0.877279	-0.321045	1.359049	0.222575
Data40	0.338542	0.635986	0.729167	-1.112874	-0.690511	-0.11027	-0.854899	-0.323893	1.368408	0.203857
Data41	0.3361	0.635579	0.736084	-1.086833	-0.701497	-0.117594	-0.847575	-0.329183	1.39974	0.176595
Data42	0.340983	0.627035	0.756022	-1.084798	-0.710042	-0.114339	-0.864258	-0.334066	1.438395	0.165202
Data43	0.365804	0.596517	0.774333	-1.117757	-0.711263	-0.108643	-0.87972	-0.33488	1.479899	0.15096
Data44	0.398763	0.55542	0.768229	-1.160075	-0.716553	-0.097656	-0.894368	-0.331217	1.520589	0.137939
Data45	0.414632	0.527344	0.756429	-1.180013	-0.715332	-0.063883	-0.915934	-0.307617	1.530762	0.131022
Data46	0.429688	0.521647	0.745443	-1.18693	-0.697835	-0.046387	-0.918783	-0.294596	1.508789	0.124512
Data47	0.457764	0.534668	0.750732	-1.196289	-0.671794	-0.051676	-0.900472	-0.284424	1.471761	0.112712
Data48	0.491943	0.565186	0.769043	-1.229248	-0.645345	-0.06307	-0.877686	-0.296631	1.430664	0.099691
Data49	0.500488	0.59611	0.795085	-1.259359	-0.615641	-0.053304	-0.854899	-0.314128	1.400146	0.090332
Data50	0.493164	0.616455	0.827637	-1.293945	-0.583496	-0.041911	-0.823568	-0.31901	1.383057	0.067546
Data51	0.495199	0.632731	0.853271	-1.337484	-0.574137	-0.056966	-0.801188	-0.298665	1.36556	0.042318
Data52	0.49235	0.645752	0.845947	-1.380208	-0.566406	-0.078939	-0.806885	-0.283203	1.34318	0.043132
Data53	0.482585	0.625407	0.838216	-1.420085	-0.546061	-0.100098	-0.838216	-0.275472	1.323649	0.057373
Data54	0.480143	0.568441	0.83252	-1.447347	-0.509033	-0.124105	-0.841064	-0.267741	1.318766	0.072835
Data55	0.487467	0.504964	0.845133	-1.459554	-0.472005	-0.146484	-0.819499	-0.26123	1.327718	0.096029
Data56	0.512695	0.47526	0.873617	-1.456706	-0.446777	-0.168864	-0.800374	-0.262044	1.35376	0.092773
Data57	0.526937	0.476481	0.898844	-1.45223	-0.447184	-0.194906	-0.794271	-0.255534	1.38265	0.059814
Data58	0.527751	0.506999	0.906169	-1.480306	-0.487874	-0.216064	-0.796305	-0.23234	1.384684	0.043538
Data59	0.520426	0.534261	0.923258	-1.49821	-0.511882	-0.238851	-0.773926	-0.215251	1.360677	0.021973
Data60	0.518392	0.53833	0.930583	-1.509603	-0.558268	-0.255534	-0.747477	-0.205485	1.332194	0.002035
Data61	0.500488	0.530192	0.917969	-1.526693	-0.578613	-0.274251	-0.733643	-0.187581	1.317546	0.009766
Data62	0.49113	0.526937	0.895182	-1.54012	-0.565186	-0.294189	-0.733236	-0.17334	1.309408	0.007731
Data63	0.495605	0.533447	0.878092	-1.5389	-0.535482	-0.288086	-0.743408	-0.147298	1.291504	-0.012614
Data64	0.50415	0.527344	0.866292	-1.519775	-0.517985	-0.268962	-0.758057	-0.122884	1.282959	-0.048828
Data65	0.519613	0.517985	0.869548	-1.48234	-0.503743	-0.236003	-0.760091	-0.109456	1.289469	-0.085449
Data66	0.542806	0.485026	0.88501	-1.468506	-0.511882	-0.20874	-0.771484	-0.091146	1.30249	-0.114746
Data67	0.56193	0.443929	0.893962	-1.448975	-0.535075	-0.207113	-0.76416	-0.089925	1.260173	-0.130208
Data68	0.564372	0.406494	0.893962	-1.44165	-0.535889	-0.234782	-0.742188	-0.093587	1.194255	-0.118001
Data69	0.552979	0.371094	0.890706	-1.443278	-0.544027	-0.274658	-0.713298	-0.087891	1.148682	-0.107422
Data70	0.559082	0.332031	0.884603	-1.438802	-0.544027	-0.29012	-0.69458	-0.098063	1.136068	-0.104574
Data71	0.574951	0.281169	0.878499	-1.432292	-0.522054	-0.292562	-0.67627	-0.140788	1.138509	-0.101318
Data72	0.597331	0.222168	0.888265	-1.444906	-0.502116	-0.316569	-0.668132	-0.157471	1.160075	-0.102132
Data73	0.629476	0.157064	0.907796	-1.480306	-0.479329	-0.332845	-0.653076	-0.151367	1.172689	-0.098877
Data74	0.609538	0.101318	0.936279	-1.520589	-0.456136	-0.336914	-0.640462	-0.150553	1.187337	-0.090739
Data75	0.580648	0.073242	0.955404	-1.5625	-0.443115	-0.344645	-0.625814	-0.13916	1.207275	-0.059408
Data76	0.572917	0.079753	0.961507	-1.590169	-0.436198	-0.378825	-0.610352	-0.126953	1.212565	-0.030924
Data77	0.577393	0.079346	0.954183	-1.595459	-0.432536	-0.404867	-0.577799	-0.105387	1.192627	-0.024007
Data78	0.581462	0.070394	0.949707	-1.591797	-0.416667	-0.419108	-0.527751	-0.096436	1.184082	-0.053304
Data79	0.583089	0.047201	0.946452	-1.578776	-0.406901	-0.414225	-0.48584	-0.09196	1.178385	-0.091146
Data80	0.583903	0.029704	0.932617	-1.587321	-0.408122	-0.431722	-0.470785	-0.077718	1.177979	-0.102539
Data81	0.599772	0.012207	0.927327	-1.59139	-0.404867	-0.466715	-0.480143	-0.056152	1.186117	-0.077718
Data82	0.622559	-0.008138	0.9375	-1.597087	-0.406087	-0.484212	-0.510254	-0.033773	1.172689	-0.070394
Data83	0.6604	-0.031738	0.944417	-1.599528	-0.421143	-0.481364	-0.542806	-0.025228	1.149089	-0.077311
Data84	0.687663	-0.046794	0.928955	-1.582845	-0.43986	-0.465495	-0.57251	-0.021159	1.131592	-0.057373
Data85	0.700684	-0.064697	0.893962	-1.547445	-0.443929	-0.44515	-0.590007	-0.004069	1.121826	-0.012207
Data86	0.712891	-0.111898	0.890706	-1.516927	-0.459798	-0.436198	-0.616048	0.032959	1.132406	0.017904
Data87	0.722249	-0.177816	0.904541	-1.519775	-0.482585	-0.434977	-0.630697	0.069173	1.148275	0.020345
Data88	0.708822	-0.239665	0.930176	-1.539714	-0.498454	-0.425618	-0.652262	0.080566	1.175537	0.013428
Data89	0.701497	-0.303955	0.953369	-1.546224	-0.515137	-0.41097	-0.671387	0.07609	1.19873	0.000407
Data90	0.699463	-0.368245	0.966797	-1.538086	-0.533447	-0.408529	-0.683594	0.062256	1.203206	-0.030924
Data91	0.695801	-0.416667	0.967204	-1.525065	-0.550537	-0.429281	-0.701904	0.03418	1.183675	-0.061442
Data92	0.701904	-0.47404	0.963949	-1.485596	-0.550537	-0.454915	-0.727946	0.019124	1.172282	-0.078125
Data93	0.697021	-0.515951	0.974935	-1.443278	-0.540365	-0.474854	-0.742188	0.021159	1.166585	-0.088704
Data94	0.686849	-0.548096	0.984294	-1.405436	-0.534668	-0.498047	-0.763346	0.046794	1.172282	-0.102132
Data95	0.666097	-0.589193	1.001383	-1.367188	-0.545654	-0.550537	-0.772705	0.079753	1.185303	-0.145264
Data96	0.64738	-0.625407	1.033529	-1.338298	-0.545654	-0.584717	-0.755208	0.094808	1.187744	-0.164795
Data97	0.644531	-0.643717	1.047363	-1.327718	-0.52124	-0.607096	-0.734049	0.076497	1.186523	-0.162354
Data98	0.638021	-0.661214	1.036377	-1.326497	-0.508626	-0.618896	-0.719808	0.038656	1.186117	-0.120036
Data99	0.622559	-0.659993	1.01766	-1.335856	-0.492757	-0.619303	-0.704346	0.017497	1.188558	-0.053711
Data100	0.616455	-0.6604	1.009521	-1.363525	-0.449626	-0.575765	-0.685221	0.015869	1.190592	-0.005697
Data101	0.613607	-0.671387	1.000977	-1.379801	-0.39388	-0.523682	-0.654297	0.005697	1.216227	0.002848
Data102	0.624186	-0.690918	0.970052	-1.359456	-0.335693	-0.496826	-0.629883	-0.013428	1.240641	-0.010986
Data103	0.633138	-0.704346	0.948079	-1.338704	-0.293783	-0.491943	-0.615641	-0.017904	1.256917	-0.01709
Data104	0.627848	-0.735677	0.946859	-1.350098	-0.262858	-0.493164	-0.617269	-0.015869	1.2736	-0.006917
Data105	0.622965	-0.773926	0.968424	-1.359049	-0.233968	-0.495605	-0.627441	-0.0236	1.281331	0.011393
Data106	0.616048	-0.804443	0.996094	-1.40625	-0.219727	-0.496419	-0.649821	-0.030111	1.266276	0.040283
Data107	0.583903	-0.818685	1.021729	-1.433512	-0.218913	-0.515137	-0.652669	-0.034993	1.239014	0.084635
Data108	0.55013	-0.836589	1.038411	-1.421712	-0.205485	-0.54484	-0.64209	-0.026449	1.216227	0.102132
Data109	0.530192	-0.857747	1.049398	-1.378581	-0.194906	-0.574137	-0.631917	-0.019124	1.202393	0.10376
Data110	0.525309	-0.867106	1.064046	-1.34318	-0.169678	-0.59611	-0.622152	-0.036214	1.22762	0.102946
Data111	0.529378	-0.868327	1.076253	-1.304932	-0.144043	-0.621745	-0.620117	-0.042318	1.241455	0.10376
Data112	0.531413	-0.872396	1.09375	-1.268311	-0.112305	-0.611165	-0.617269	-0.031331	1.266683	0.106608
Data113	0.517985	-0.869954	1.113281	-1.247559	-0.096842	-0.592448	-0.60262	0.007324	1.322021	0.101725
Data114	0.509847	-0.869954	1.114909	-1.24471	-0.099691	-0.590007	-0.584717	0.064697	1.349691	0.088704
Data115	0.502116	-0.864665	1.096191	-1.231283	-0.109456	-0.598145	-0.582275	0.09847	1.343587	0.069987
Data116	0.461833	-0.861816	1.073405	-1.231283	-0.139567	-0.608724	-0.570068	0.09847	1.310628	0.048828
Data117	0.427653	-0.866699	1.052246	-1.239014	-0.155843	-0.604655	-0.567627	0.084635	1.288249	0.043132
Data118	0.388184	-0.874837	1.055094	-1.275228	-0.148926	-0.593262	-0.581868	0.075277	1.290283	0.065511
Data119	0.35319	-0.888672	1.068522	-1.306559	-0.111491	-0.596924	-0.596517	0.05249	1.280111	0.100505
Data120	0.323079	-0.924479	1.074219	-1.28418	-0.09847	-0.653483	-0.614421	0.026449	1.242269	0.122477
Data121	0.319417	-0.985921	1.061198	-1.2382	-0.072428	-0.686035	-0.615641	0.027262	1.177572	0.115967
Data122	0.325928	-1.036377	1.03597	-1.205241	-0.040283	-0.664063	-0.591634	0.043132	1.097412	0.114746
Data123	0.344645	-1.057129	1.015625	-1.181641	-0.004069	-0.623779	-0.546061	0.049642	1.050212	0.163981
Data124	0.344238	-1.068929	1.008708	-1.179199	0.030518	-0.574137	-0.501709	0.051676	1.051839	0.2889
Data125	0.324707	-1.095378	1.03068	-1.199544	0.05778	-0.515137	-0.465088	0.062256	1.079915	0.330811
Data126	0.284831	-1.138916	1.05835	-1.228027	0.087484	-0.490316	-0.435384	0.061035	1.083577	0.334473
Data127	0.22583	-1.185303	1.060384	-1.254069	0.104574	-0.49235	-0.432943	0.050863	1.087646	0.313314
Data128	0.195719	-1.217448	1.051839	-1.282959	0.124919	-0.487061	-0.458171	0.049235	1.102702	0.284424
Data129	0.184733	-1.228434	1.05835	-1.308187	0.161133	-0.472412	-0.455729	0.032552	1.112467	0.319417
Data130	0.194906	-1.235352	1.072998	-1.335856	0.177816	-0.479736	-0.42277	0.024414	1.139323	0.380452
Data131	0.227865	-1.246745	1.083171	-1.359456	0.19694	-0.487061	-0.381266	0.026042	1.147054	0.37557
Data132	0.254313	-1.254883	1.083577	-1.364746	0.23234	-0.466309	-0.335286	0.044352	1.14502	0.338135
Data133	0.246989	-1.243896	1.07137	-1.358236	0.255534	-0.453695	-0.29541	0.066325	1.143799	0.298665
Data134	0.221354	-1.213786	1.065267	-1.363932	0.263265	-0.445557	-0.274658	0.07609	1.116536	0.261637
Data135	0.169271	-1.18571	1.074626	-1.391602	0.257568	-0.435384	-0.258789	0.049642	1.06486	0.257161
Data136	0.126546	-1.154378	1.094971	-1.416016	0.241292	-0.439046	-0.241699	-0.001628	1.019287	0.272624
Data137	0.105387	-1.15682	1.106364	-1.413167	0.233154	-0.464274	-0.239258	-0.038249	0.989176	0.278727
Data138	0.08138	-1.18042	1.08724	-1.397705	0.251058	-0.513102	-0.239665	-0.047607	0.991211	0.280762
Data139	0.061035	-1.189372	1.05306	-1.403809	0.27181	-0.516764	-0.227458	-0.0354	0.98348	0.279948
Data140	0.046387	-1.196289	1.023763	-1.395671	0.275472	-0.508219	-0.214844	-0.014242	1.016032	0.278727
Data141	0.029297	-1.183675	1.003825	-1.38387	0.26652	-0.500895	-0.21403	0.015869	1.059163	0.276693
Data142	0.023193	-1.153564	0.995687	-1.37207	0.241699	-0.46875	-0.207113	0.012207	1.046956	0.268555
Data143	0.011393	-1.136475	0.995687	-1.339925	0.217692	-0.429688	-0.182699	-0.012207	0.993652	0.266927
Data144	0.00529	-1.13444	0.999756	-1.315104	0.210368	-0.41748	-0.157878	-0.033366	0.939128	0.262044
Data145	-0.004069	-1.160889	0.996094	-1.30778	0.214844	-0.409342	-0.144857	-0.050049	0.882161	0.268555
Data146	-0.04069	-1.203613	0.985921	-1.289469	0.196126	-0.397542	-0.112305	-0.095622	0.836182	0.277507
Data147	-0.095622	-1.237793	0.961507	-1.262614	0.179443	-0.369466	-0.072835	-0.124512	0.821533	0.274658
Data148	-0.155843	-1.260579	0.93221	-1.238607	0.17863	-0.352783	-0.030924	-0.122884	0.819092	0.253499
Data149	-0.198975	-1.2854	0.9021	-1.220703	0.199788	-0.346273	-0.011393	-0.109863	0.828044	0.239665
Data150	-0.215658	-1.321615	0.899251	-1.201579	0.22054	-0.327148	0.007731	-0.10498	0.822347	0.244548
Data151	-0.223389	-1.351725	0.90332	-1.194255	0.225016	-0.312907	0.026449	-0.075277	0.810954	0.250244
Data152	-0.235189	-1.360677	0.90861	-1.208903	0.220133	-0.308024	0.033773	-0.050863	0.798747	0.251058
Data153	-0.242513	-1.357015	0.921224	-1.236979	0.227458	-0.300293	0.044352	-0.039469	0.791016	0.246175
Data154	-0.242513	-1.335856	0.921631	-1.251221	0.248617	-0.281169	0.068766	-0.032552	0.785319	0.246175
Data155	-0.244954	-1.305339	0.916748	-1.252848	0.270589	-0.260824	0.124105	-0.042318	0.782064	0.22583
Data156	-0.257161	-1.268717	0.916748	-1.252848	0.301921	-0.246989	0.195313	-0.058594	0.76416	0.201009
Data157	-0.275472	-1.249186	0.917155	-1.259359	0.339762	-0.239258	0.27832	-0.069173	0.729574	0.180664
Data158	-0.311686	-1.218669	0.916748	-1.277669	0.365397	-0.194092	0.351563	-0.08667	0.70638	0.203044
Data159	-0.351969	-1.208089	0.907796	-1.30127	0.349935	-0.200195	0.380859	-0.087484	0.679932	0.245768
Data160	-0.373535	-1.212158	0.895589	-1.309001	0.358887	-0.240479	0.400391	-0.09318	0.651449	0.29541
Data161	-0.382487	-1.199137	0.893555	-1.303304	0.384928	-0.277913	0.441488	-0.083415	0.640462	0.31901
Data162	-0.368652	-1.205648	0.883789	-1.292725	0.408122	-0.265299	0.471191	-0.081787	0.639648	0.313721
Data163	-0.338135	-1.219889	0.857747	-1.265869	0.430908	-0.235596	0.478923	-0.072428	0.6486	0.292562
Data164	-0.350749	-1.228027	0.841878	-1.262207	0.432943	-0.220133	0.491536	-0.064697	0.644531	0.260417
Data165	-0.382487	-1.216227	0.836995	-1.288249	0.413005	-0.23112	0.52653	-0.041504	0.625814	0.213216
Data166	-0.428467	-1.205648	0.829671	-1.31307	0.397542	-0.251872	0.568034	-0.03418	0.600586	0.150146
Data167	-0.46224	-1.200358	0.808105	-1.309408	0.373942	-0.275879	0.6014	-0.058187	0.583089	0.108643
Data168	-0.488688	-1.192627	0.765788	-1.308187	0.371501	-0.312093	0.640055	-0.092367	0.56193	0.095622
Data169	-0.505778	-1.181234	0.713298	-1.303711	0.358887	-0.345459	0.664063	-0.109049	0.532633	0.094401
Data170	-0.524902	-1.16984	0.666097	-1.276855	0.358887	-0.353597	0.666097	-0.114339	0.516357	0.080566
Data171	-0.532227	-1.16862	0.631917	-1.25651	0.377197	-0.323486	0.664063	-0.117188	0.507813	0.050049
Data172	-0.543213	-1.174723	0.631104	-1.236979	0.377197	-0.29541	0.646973	-0.123698	0.487874	0.032552
Data173	-0.547689	-1.191813	0.637614	-1.213379	0.381266	-0.279948	0.633952	-0.130615	0.458171	0.042318
Data174	-0.558675	-1.22111	0.649821	-1.176758	0.38859	-0.257161	0.656331	-0.142822	0.394694	0.06307
Data175	-0.559896	-1.255697	0.6604	-1.132813	0.360514	-0.25472	0.71818	-0.137126	0.351969	0.074463
Data176	-0.561117	-1.275228	0.657552	-1.094564	0.349528	-0.247803	0.788167	-0.134684	0.332031	0.102132
Data177	-0.568848	-1.287028	0.620524	-1.086833	0.362956	-0.23641	0.876058	-0.14445	0.327148	0.11556
Data178	-0.591227	-1.320801	0.581462	-1.063639	0.389404	-0.240885	0.93221	-0.156657	0.349121	0.093994
Data179	-0.590413	-1.350098	0.54891	-1.051025	0.423584	-0.264893	0.960693	-0.163167	0.398763	0.061442
Data180	-0.577799	-1.363118	0.524902	-1.032308	0.477702	-0.257975	0.992839	-0.178223	0.431315	0.042318
Data181	-0.566406	-1.364746	0.484619	-0.996094	0.506185	-0.229899	1.013997	-0.197347	0.430501	0.052083
Data182	-0.545247	-1.348063	0.441081	-0.979818	0.506592	-0.210775	1.028239	-0.187988	0.403239	0.094401
Data183	-0.527751	-1.328939	0.415853	-0.979411	0.494385	-0.170898	1.040446	-0.178223	0.386556	0.129395
Data184	-0.515951	-1.311849	0.396322	-0.989176	0.493571	-0.113118	1.064046	-0.165609	0.371094	0.116374
Data185	-0.535889	-1.286214	0.382487	-0.974935	0.496826	-0.08138	1.103109	-0.159912	0.341797	0.088298
Data186	-0.555013	-1.245117	0.380859	-0.952962	0.506185	-0.067952	1.154785	-0.148519	0.317383	0.06429
Data187	-0.562744	-1.195882	0.369466	-0.918783	0.515951	-0.062663	1.19751	-0.159912	0.299479	0.065104
Data188	-0.556641	-1.15804	0.337728	-0.892741	0.528158	-0.068359	1.212158	-0.180664	0.283203	0.079753
Data189	-0.522054	-1.121826	0.285238	-0.883382	0.533854	-0.047607	1.206055	-0.201009	0.254313	0.078939
Data190	-0.449626	-1.093343	0.253092	-0.869954	0.53304	-0.009359	1.199951	-0.203857	0.214437	0.076904
Data191	-0.399577	-1.065267	0.235596	-0.84432	0.522868	0.008952	1.189372	-0.183919	0.176188	0.069173
Data192	-0.374349	-1.051025	0.218099	-0.80485	0.49764	-0.030518	1.174316	-0.135091	0.167236	0.06429
Data193	-0.366618	-1.05306	0.224609	-0.744629	0.479736	-0.039876	1.167806	-0.10498	0.163981	0.060221
Data194	-0.37028	-1.047363	0.233154	-0.705973	0.457357	-0.014242	1.166992	-0.097656	0.124105	0.043538
Data195	-0.362956	-1.034342	0.207113	-0.699463	0.441081	0.025228	1.173503	-0.098877	0.087484	0.026855
Data196	-0.347493	-0.995687	0.170085	-0.706787	0.431315	0.069987	1.189372	-0.087891	0.065918	0.011393
Data197	-0.336914	-0.968018	0.128988	-0.690918	0.413818	0.096842	1.207682	-0.082601	0.042725	-0.007731
Data198	-0.318197	-0.952555	0.09847	-0.665283	0.387777	0.086263	1.220703	-0.088298	0.021973	-0.025228
Data199	-0.285645	-0.9611	0.084635	-0.635986	0.363363	0.079346	1.240234	-0.10376	0.019531	-0.021973
Data200	-0.253499	-0.948486	0.070394	-0.598958	0.342611	0.096436	1.263428	-0.105387	0.020752	-0.010579
Data201	-0.217285	-0.951335	0.050049	-0.541992	0.31901	0.128988	1.268311	-0.091146	0.019531	0.007324
Data202	-0.204671	-0.976563	0.017904	-0.480143	0.316569	0.159098	1.264648	-0.078125	0.017497	0.017497
Data203	-0.194092	-1.002604	-0.0118	-0.43457	0.325114	0.163981	1.24471	-0.08016	-0.014242	0.030111
Data204	-0.192464	-1.026204	-0.019938	-0.402832	0.321452	0.161947	1.249186	-0.079753	-0.046794	0.044352
Data205	-0.205485	-1.019287	-0.018311	-0.369873	0.334066	0.172119	1.273193	-0.095622	-0.06958	0.044759
Data206	-0.207113	-0.985107	-0.035807	-0.334066	0.359294	0.185954	1.284587	-0.096436	-0.08667	0.056152
Data207	-0.185954	-0.942383	-0.050863	-0.292969	0.401611	0.208333	1.293538	-0.075277	-0.090332	0.065511
Data208	-0.159098	-0.89152	-0.068359	-0.246175	0.460612	0.233154	1.313883	-0.065104	-0.09196	0.084229
Data209	-0.121663	-0.84432	-0.088298	-0.199788	0.509847	0.280355	1.358643	-0.05249	-0.08667	0.104574
Data210	-0.073649	-0.780436	-0.064697	-0.174154	0.546468	0.322266	1.369222	-0.004069	-0.083008	0.121663
Data211	-0.031331	-0.712077	-0.0236	-0.164795	0.585938	0.35848	1.361898	0.049235	-0.081787	0.128174
Data212	0.002441	-0.632731	0.030518	-0.165202	0.622152	0.402425	1.376546	0.098877	-0.116781	0.143636
Data213	0.041097	-0.556641	0.082194	-0.170492	0.651449	0.459798	1.417236	0.150553	-0.163981	0.179443
Data214	0.080566	-0.471191	0.124919	-0.140788	0.638835	0.511068	1.493327	0.192871	-0.176595	0.214437
Data215	0.111084	-0.406901	0.143229	-0.06307	0.653076	0.543213	1.582031	0.242513	-0.174967	0.249837
Data216	0.143229	-0.344645	0.152995	0.020752	0.700277	0.552979	1.620687	0.294189	-0.171712	0.303955
Data217	0.199788	-0.25472	0.172526	0.111084	0.746663	0.540771	1.645915	0.351969	-0.169271	0.378418
Data218	0.265706	-0.152995	0.195313	0.217692	0.82194	0.569661	1.678467	0.407308	-0.141195	0.450846
Data219	0.368245	-0.046387	0.226644	0.318197	0.924479	0.666097	1.728516	0.464274	-0.11556	0.503743
Data220	0.500895	0.063883	0.275472	0.40446	1.010335	0.753174	1.793213	0.539144	-0.108643	0.562337
Data221	0.638428	0.155029	0.330811	0.499268	1.094157	0.834961	1.877035	0.623372	-0.109456	0.63029
Data222	0.777181	0.243734	0.369873	0.59082	1.174723	0.912272	1.949463	0.698242	-0.109863	0.705973
Data223	0.891113	0.331624	0.394694	0.67627	1.23291	0.982666	1.996257	0.777181	-0.097249	0.779215
Data224	0.998128	0.418294	0.435791	0.769857	1.267497	1.048584	2.027995	0.868327	-0.062663	0.863037
Data225	1.087646	0.52124	0.491943	0.87972	1.311442	1.115723	2.060547	0.9611	-0.011393	0.947673
Data226	1.173096	0.630697	0.550537	0.998535	1.377767	1.158447	2.106527	1.044108	0.043538	1.022949
Data227	1.261393	0.732015	0.607503	1.135661	1.44165	1.191406	2.166341	1.136068	0.087077	1.071777
Data228	1.359049	0.828857	0.65389	1.275635	1.525879	1.225993	2.224121	1.24471	0.118001	1.115316
Data229	1.452637	0.927734	0.684408	1.417236	1.629232	1.283366	2.264404	1.346029	0.130208	1.177165
Data230	1.553955	1.020915	0.710856	1.540934	1.714274	1.327311	2.289632	1.424154	0.135498	1.254069
Data231	1.643473	1.090902	0.743408	1.653646	1.763102	1.363118	2.341309	1.484782	0.168864	1.330973
Data232	1.711019	1.145426	0.773926	1.74113	1.794027	1.39974	2.404785	1.535238	0.202637	1.372884
Data233	1.756592	1.203206	0.805257	1.807454	1.842448	1.451009	2.458089	1.571859	0.214844	1.405029
Data234	1.802979	1.258545	0.836589	1.836751	1.873372	1.465251	2.507324	1.598307	0.227865	1.431885
Data235	1.837565	1.326904	0.849609	1.865641	1.916504	1.458333	2.54069	1.612956	0.234375	1.463623
Data236	1.882731	1.379801	0.82723	1.896159	1.968994	1.433512	2.536214	1.635742	0.239258	1.497803
Data237	1.933187	1.422119	0.835368	1.919352	2.021891	1.371663	2.527262	1.646729	0.245361	1.537272
Data238	1.973877	1.44165	0.84554	1.936035	2.072754	1.351318	2.512614	1.664225	0.245361	1.5743
Data239	1.991781	1.463216	0.836182	1.982422	2.116292	1.361491	2.489014	1.699626	0.239665	1.579183
Data240	1.980794	1.49943	0.81543	2.043457	2.140706	1.377767	2.460124	1.736654	0.223389	1.563721
Data241	1.959229	1.553141	0.769857	2.111816	2.151693	1.38916	2.428792	1.749268	0.174154	1.553141
Data242	1.937663	1.589762	0.743815	2.146403	2.119954	1.375326	2.390544	1.700846	0.111491	1.52832
Data243	1.909993	1.60319	0.714111	2.144775	2.044678	1.321208	2.347819	1.645101	0.055745	1.511637
Data244	1.877035	1.600342	0.65389	2.136637	1.981608	1.250814	2.290853	1.588542	0.007324	1.48763
Data245	1.846517	1.580404	0.590007	2.128906	1.942952	1.174316	2.220052	1.552734	-0.021159	1.448975
Data246	1.818441	1.538086	0.503743	2.118734	1.916097	1.103516	2.15861	1.526286	-0.055745	1.396077
Data247	1.786296	1.505941	0.410156	2.090658	1.891683	1.038818	2.080892	1.48112	-0.11027	1.328939
Data248	1.75415	1.484375	0.293783	2.038574	1.853027	0.977783	1.97998	1.421305	-0.158285	1.269938
Data249	1.709391	1.455892	0.190023	1.989339	1.801758	0.931803	1.884766	1.361898	-0.19694	1.232503
Data250	1.665039	1.431071	0.109049	1.957601	1.742757	0.883789	1.810303	1.310221	-0.23763	1.216634
Data251	1.628011	1.398519	0.05127	1.923828	1.667074	0.799154	1.746419	1.284993	-0.292562	1.197917
Data252	1.588135	1.332194	0.01709	1.870524	1.580404	0.666504	1.682129	1.265055	-0.354004	1.181641
Data253	1.547445	1.252848	-0.010579	1.848551	1.491699	0.60262	1.619059	1.20931	-0.40446	1.139323
Data254	1.49292	1.200358	-0.071208	1.854248	1.419271	0.582682	1.555583	1.144206	-0.461426	1.085612
Data255	1.432292	1.145833	-0.138753	1.86849	1.351318	0.546061	1.493734	1.088867	-0.537516	1.029867
Data256	1.37736	1.111654	-0.205078	1.864827	1.30249	0.525309	1.42985	1.03597	-0.6014	0.994466
Data257	1.332194	1.091715	-0.269368	1.809896	1.260173	0.507406	1.37085	0.970052	-0.641683	0.965983
Data258	1.292318	1.078288	-0.343018	1.741943	1.210531	0.46875	1.309814	0.913086	-0.673421	0.919189
Data259	1.25	1.080729	-0.424398	1.678467	1.153158	0.41626	1.239014	0.874023	-0.707601	0.865072
Data260	1.200765	1.083984	-0.499268	1.619873	1.099854	0.366211	1.197103	0.835368	-0.751953	0.819499
Data261	1.162516	1.075439	-0.565999	1.565755	1.043701	0.332031	1.182861	0.784505	-0.785726	0.773112
Data262	1.112874	1.056722	-0.627848	1.54012	0.971273	0.292155	1.141357	0.731201	-0.811361	0.709635
Data263	1.028646	1.033936	-0.683594	1.519775	0.892741	0.245768	1.072998	0.678711	-0.87443	0.647786
Data264	0.941976	1.00708	-0.736084	1.467692	0.820313	0.217692	1.015218	0.639242	-0.969645	0.588786
Data265	0.857747	0.979004	-0.786947	1.381429	0.760498	0.174561	0.967611	0.614421	-1.04777	0.534261
Data266	0.758464	0.948079	-0.847982	1.313477	0.707194	0.105794	0.923258	0.590007	-1.11735	0.502116
Data267	0.668945	0.897217	-0.919596	1.247559	0.660807	0.038249	0.876872	0.570882	-1.189779	0.483398
Data268	0.58431	0.819499	-1.011963	1.188558	0.601807	-0.031738	0.82723	0.541585	-1.243083	0.461426
Data269	0.498454	0.754801	-1.081543	1.131592	0.541585	-0.08016	0.753581	0.511475	-1.265869	0.423991
Data270	0.421956	0.698242	-1.146647	1.061198	0.50415	-0.120443	0.674642	0.485433	-1.28418	0.37557
Data271	0.358073	0.657552	-1.225586	0.9729	0.447591	-0.17863	0.599772	0.463867	-1.310628	0.318197
Data272	0.279134	0.632324	-1.286621	0.887451	0.365804	-0.24292	0.545247	0.46224	-1.346029	0.211995
Data273	0.194906	0.595296	-1.329346	0.80363	0.275065	-0.299072	0.496012	0.444743	-1.397298	0.113525
Data274	0.116781	0.559896	-1.395264	0.742594	0.178223	-0.354818	0.442301	0.409749	-1.456299	0.036214
Data275	0.0236	0.517985	-1.480306	0.694987	0.100098	-0.407715	0.401204	0.364583	-1.519368	-0.010579
Data276	-0.101725	0.467529	-1.572266	0.652669	0.019531	-0.474854	0.315348	0.314128	-1.592611	-0.041911
Data277	-0.205078	0.411784	-1.646729	0.618083	-0.059814	-0.519613	0.233154	0.282389	-1.652832	-0.06958
Data278	-0.272624	0.340576	-1.719157	0.569661	-0.105794	-0.548096	0.17985	0.267741	-1.68457	-0.128988
Data279	-0.327148	0.262451	-1.788737	0.496419	-0.154622	-0.57251	0.130208	0.254313	-1.697591	-0.197347
Data280	-0.380452	0.166423	-1.854655	0.419108	-0.209147	-0.585124	0.078125	0.227865	-1.717936	-0.257161
Data281	-0.414225	0.067546	-1.920573	0.357259	-0.251465	-0.565592	0.053711	0.192871	-1.77002	-0.321859
Data282	-0.463053	-0.008952	-1.983236	0.313314	-0.310465	-0.583903	0.054525	0.164795	-1.819661	-0.368245
Data283	-0.532633	-0.070801	-2.050374	0.264486	-0.378418	-0.624186	0.05778	0.126953	-1.839193	-0.413818
Data284	-0.611979	-0.130615	-2.124837	0.226237	-0.421549	-0.668132	0.062256	0.089925	-1.831462	-0.461019
Data285	-0.680339	-0.198975	-2.190755	0.219727	-0.448812	-0.718587	0.053304	0.063883	-1.816406	-0.514323
Data286	-0.742594	-0.263672	-2.231852	0.205485	-0.472412	-0.76416	0.039876	0.039876	-1.813151	-0.581868
Data287	-0.804036	-0.325928	-2.264404	0.148926	-0.483398	-0.787354	0.010173	-0.00529	-1.825358	-0.646973
Data288	-0.851644	-0.385742	-2.287598	0.079753	-0.509847	-0.799561	-0.0354	-0.05249	-1.845703	-0.679932
Data289	-0.872396	-0.434163	-2.312012	0.013021	-0.543213	-0.814209	-0.077718	-0.083008	-1.872559	-0.700277
Data290	-0.882975	-0.483805	-2.332357	-0.05249	-0.572103	-0.836589	-0.11556	-0.078939	-1.9104	-0.724691
Data291	-0.893962	-0.50944	-2.364502	-0.105794	-0.593262	-0.853271	-0.125732	-0.058594	-1.954346	-0.766195
Data292	-0.907796	-0.517171	-2.38973	-0.146891	-0.61971	-0.849609	-0.13265	-0.053711	-1.977539	-0.809733
Data293	-0.933431	-0.512288	-2.41333	-0.169271	-0.655111	-0.855306	-0.138346	-0.05127	-2.00236	-0.839844
Data294	-0.963542	-0.504557	-2.451172	-0.183512	-0.672607	-0.878906	-0.151367	-0.046794	-2.03654	-0.853678
Data295	-0.993245	-0.487467	-2.480062	-0.222575	-0.672201	-0.864258	-0.174561	-0.056966	-2.061768	-0.887451
Data296	-1.038411	-0.476481	-2.513428	-0.277507	-0.684814	-0.822347	-0.196533	-0.091553	-2.067464	-0.907389
Data297	-1.094971	-0.462646	-2.538656	-0.304362	-0.71167	-0.767822	-0.231527	-0.113118	-2.060954	-0.922852
Data298	-1.125488	-0.453288	-2.573242	-0.316569	-0.737305	-0.729167	-0.251058	-0.12736	-2.059326	-0.904541
Data299	-1.129964	-0.465902	-2.604574	-0.321452	-0.75765	-0.710449	-0.267741	-0.122884	-2.062174	-0.869141
Data300	-1.138916	-0.498047	-2.640381	-0.296224	-0.773112	-0.704346	-0.277913	-0.119629	-2.053223	-0.847575
Data301	-1.128743	-0.524495	-2.657064	-0.284831	-0.789795	-0.685221	-0.297445	-0.101725	-2.043457	-0.878906
Data302	-1.098633	-0.540365	-2.659912	-0.286458	-0.784098	-0.681152	-0.320638	-0.071615	-2.043864	-0.921224
Data303	-1.079915	-0.558675	-2.651774	-0.289714	-0.784505	-0.678711	-0.34139	-0.02889	-2.060954	-0.966797
Data304	-1.07015	-0.580241	-2.633057	-0.282796	-0.795492	-0.64209	-0.370687	-0.002441	-2.069906	-0.997314
Data305	-1.073812	-0.611979	-2.607829	-0.262451	-0.801595	-0.60791	-0.375163	-0.008545	-2.061768	-1.007487
Data306	-1.073405	-0.636393	-2.612305	-0.236816	-0.807699	-0.604248	-0.385742	-0.006917	-2.052002	-1.016846
Data307	-1.074219	-0.640462	-2.640788	-0.209147	-0.80363	-0.611572	-0.396729	0.007731	-2.026774	-1.018066
Data308	-1.086426	-0.645752	-2.64974	-0.166423	-0.80363	-0.605062	-0.406901	0.032552	-1.986491	-1.027832
Data309	-1.110026	-0.666097	-2.627767	-0.134277	-0.806885	-0.606689	-0.430908	0.048014	-1.947428	-1.050212
Data310	-1.122233	-0.66569	-2.593994	-0.117188	-0.800781	-0.631917	-0.428874	0.050863	-1.924235	-1.068115
Data311	-1.128337	-0.667725	-2.538249	-0.095622	-0.792643	-0.666504	-0.395101	0.041504	-1.916911	-1.067708
Data312	-1.134847	-0.664469	-2.511393	-0.080566	-0.769043	-0.660807	-0.355632	0.039469	-1.938883	-1.045736
Data313	-1.13444	-0.657959	-2.498779	-0.073649	-0.743815	-0.641276	-0.326335	0.063883	-1.94987	-1.039632
Data314	-1.116536	-0.640869	-2.489421	-0.066325	-0.694173	-0.605469	-0.299072	0.073649	-1.936035	-1.045329
Data315	-1.094157	-0.596924	-2.483317	-0.056152	-0.63151	-0.558268	-0.26652	0.074463	-1.906738	-1.048584
Data316	-1.068522	-0.535075	-2.479248	-0.048828	-0.581055	-0.506185	-0.25472	0.091146	-1.878255	-1.049398
Data317	-1.049805	-0.46875	-2.451172	-0.037842	-0.546875	-0.468343	-0.255127	0.12085	-1.83431	-1.04777
Data318	-1.040853	-0.400391	-2.405599	-0.028483	-0.505778	-0.437826	-0.275879	0.144857	-1.786702	-1.039225
Data319	-1.034342	-0.376383	-2.35555	-0.004476	-0.476481	-0.412191	-0.298665	0.157064	-1.748861	-0.998535
Data320	-1.046143	-0.358073	-2.318115	0.030111	-0.456543	-0.344645	-0.303955	0.176188	-1.717122	-0.948079
Data321	-1.068929	-0.332845	-2.296549	0.067139	-0.432536	-0.292562	-0.29012	0.204264	-1.691488	-0.906982
Data322	-1.080322	-0.311686	-2.286784	0.121257	-0.380859	-0.297445	-0.282389	0.225016	-1.645915	-0.910238
Data323	-1.073812	-0.285645	-2.276204	0.170085	-0.314535	-0.329183	-0.277913	0.242106	-1.583252	-0.924479
Data324	-1.051432	-0.251058	-2.243652	0.200195	-0.244141	-0.354818	-0.275065	0.259196	-1.543376	-0.935872
Data325	-1.022135	-0.196533	-2.20459	0.241292	-0.186768	-0.332438	-0.266927	0.258382	-1.514486	-0.945231
Data326	-0.994059	-0.134684	-2.159017	0.286865	-0.152995	-0.277507	-0.245768	0.259603	-1.472168	-0.943604
Data327	-0.967204	-0.093994	-2.11792	0.321452	-0.135905	-0.23234	-0.22583	0.276693	-1.427409	-0.934245
Data328	-0.942383	-0.05249	-2.097982	0.352783	-0.11556	-0.213216	-0.199382	0.328776	-1.419271	-0.91512
Data329	-0.915527	-0.019938	-2.098796	0.403239	-0.083415	-0.204264	-0.188395	0.396729	-1.428223	-0.899251
Data330	-0.900879	0.025635	-2.091064	0.46346	-0.048421	-0.189616	-0.172119	0.461426	-1.439209	-0.878906
Data331	-0.88501	0.059408	-2.063395	0.500488	-0.017904	-0.173747	-0.177409	0.506592	-1.421305	-0.883789
Data332	-0.854492	0.084635	-2.013346	0.546468	0.013021	-0.169678	-0.183105	0.519206	-1.38387	-0.869141
Data333	-0.809326	0.115153	-1.958822	0.595703	0.054118	-0.164388	-0.181885	0.529785	-1.348877	-0.861003
Data334	-0.780436	0.148519	-1.900228	0.61849	0.079753	-0.155029	-0.165609	0.548503	-1.335042	-0.833333
Data335	-0.781657	0.187988	-1.843669	0.655924	0.088298	-0.15625	-0.139567	0.567627	-1.316325	-0.777995
Data336	-0.758464	0.205485	-1.789144	0.705566	0.128988	-0.147705	-0.111084	0.580648	-1.275228	-0.724284
Data337	-0.723877	0.215658	-1.744792	0.770264	0.192464	-0.118408	-0.061849	0.571696	-1.22111	-0.692139
Data338	-0.681152	0.222982	-1.70695	0.829671	0.248617	-0.08016	-0.032959	0.585938	-1.160482	-0.672201
Data339	-0.635579	0.24821	-1.662598	0.881755	0.304769	-0.044759	-0.00651	0.603027	-1.091715	-0.671794
Data340	-0.6014	0.284424	-1.617432	0.902507	0.368652	-0.009766	0.0236	0.625814	-1.036377	-0.666504
Data341	-0.57902	0.314535	-1.577962	0.880941	0.403646	0.012614	0.028076	0.654297	-1.004232	-0.657959
Data342	-0.557861	0.365804	-1.543783	0.85734	0.43335	0.035807	0.030111	0.671794	-0.994873	-0.646159
Data343	-0.49764	0.42806	-1.497803	0.858154	0.482992	0.056559	0.045573	0.692546	-0.967204	-0.620931
Data344	-0.437826	0.489502	-1.431885	0.876465	0.54484	0.078532	0.064697	0.731201	-0.921631	-0.595296
Data345	-0.384521	0.532633	-1.377767	0.924886	0.593262	0.094401	0.091553	0.769857	-0.863037	-0.58431
Data346	-0.332031	0.572917	-1.349284	0.991211	0.635173	0.111491	0.136312	0.811361	-0.805664	-0.585531
Data347	-0.285238	0.615234	-1.318359	1.048584	0.678711	0.137939	0.197347	0.843506	-0.76416	-0.586344
Data348	-0.238444	0.65918	-1.2854	1.085205	0.706787	0.192057	0.241292	0.847168	-0.719401	-0.594482
Data349	-0.164388	0.719401	-1.242269	1.089681	0.72998	0.246175	0.288493	0.831299	-0.690918	-0.587565
Data350	-0.091553	0.792236	-1.225179	1.105957	0.772298	0.263672	0.335286	0.823975	-0.687663	-0.555013
Data351	-0.02889	0.849202	-1.20931	1.147461	0.836995	0.259196	0.351563	0.85612	-0.695801	-0.534261
Data352	0.008545	0.866292	-1.186117	1.197103	0.880127	0.261637	0.351563	0.910238	-0.689697	-0.52124
Data353	0.006917	0.864665	-1.17513	1.258952	0.910238	0.262858	0.338135	0.967611	-0.664469	-0.493571
Data354	0.001221	0.869548	-1.161296	1.301676	0.936279	0.26652	0.305583	1.027832	-0.634766	-0.469157
Data355	0.000407	0.894775	-1.123047	1.338704	0.954183	0.296224	0.263672	1.077067	-0.587565	-0.45166
Data356	-0.002035	0.936686	-1.086426	1.38387	0.981038	0.330811	0.245361	1.110433	-0.556641	-0.429281
Data357	0.013428	0.996501	-1.036377	1.440837	1.004232	0.341797	0.252279	1.138916	-0.532227	-0.406494
Data358	0.044352	1.032308	-0.98348	1.513265	1.032308	0.336914	0.270996	1.153971	-0.514323	-0.384521
Data359	0.063477	1.046956	-0.933024	1.590983	1.062419	0.344645	0.283203	1.155599	-0.490316	-0.373942
Data360	0.059814	1.066488	-0.902913	1.634928	1.082357	0.362549	0.286458	1.151123	-0.456136	-0.384521
Data361	0.068766	1.072998	-0.878499	1.679688	1.090902	0.367025	0.288493	1.162923	-0.418294	-0.39917
Data362	0.115967	1.077474	-0.817871	1.741536	1.115316	0.377604	0.302734	1.183675	-0.369059	-0.412598
Data363	0.161947	1.080322	-0.761312	1.802165	1.144206	0.401611	0.320231	1.18693	-0.330404	-0.406087
Data364	0.205078	1.086833	-0.724284	1.876221	1.172689	0.447998	0.330811	1.190186	-0.308838	-0.395915
Data365	0.238851	1.090088	-0.704346	1.931966	1.212158	0.496012	0.340169	1.186117	-0.299072	-0.382487
Data366	0.281576	1.118978	-0.697021	1.964518	1.2618	0.531413	0.345459	1.17513	-0.289714	-0.362142
Data367	0.334473	1.164144	-0.691732	1.977132	1.331787	0.561117	0.331624	1.179606	-0.266113	-0.332845
Data368	0.38859	1.227214	-0.669759	1.987305	1.389567	0.59611	0.318197	1.187337	-0.245361	-0.303955
Data369	0.439453	1.299642	-0.617676	2.001953	1.42863	0.626628	0.318604	1.19873	-0.244548	-0.310872
Data370	0.461019	1.366374	-0.554606	2.026367	1.466878	0.641276	0.359294	1.234131	-0.229492	-0.340169
Data371	0.468343	1.42985	-0.486247	2.052002	1.520996	0.646159	0.40568	1.27238	-0.206706	-0.351563
Data372	0.461019	1.481527	-0.426025	2.062174	1.571452	0.659587	0.464274	1.306152	-0.186768	-0.341797
Data373	0.43335	1.505534	-0.384521	2.087809	1.630452	0.6604	0.511068	1.334229	-0.184326	-0.308024
Data374	0.408529	1.497803	-0.343831	2.12972	1.709798	0.645752	0.539144	1.339111	-0.177409	-0.257975
Data375	0.360514	1.485189	-0.301107	2.184652	1.77653	0.651449	0.541178	1.330566	-0.162354	-0.221354
Data376	0.360107	1.486003	-0.243327	2.260742	1.814779	0.67749	0.523275	1.321615	-0.131429	-0.200195
Data377	0.408936	1.485596	-0.211589	2.332357	1.820882	0.714518	0.495199	1.310628	-0.094808	-0.194092
Data378	0.483398	1.49821	-0.181478	2.361654	1.813558	0.770671	0.476481	1.309001	-0.058594	-0.203044
Data379	0.565999	1.50472	-0.150146	2.381185	1.809489	0.808512	0.489095	1.314697	-0.045573	-0.232747
Data380	0.623779	1.512044	-0.109456	2.437337	1.814372	0.813802	0.502523	1.300456	-0.044759	-0.264079
Data381	0.657959	1.5389	-0.075277	2.484945	1.835531	0.82194	0.50415	1.290283	-0.052897	-0.284424
Data382	0.663656	1.564128	-0.056966	2.513428	1.845296	0.828857	0.494385	1.284587	-0.058594	-0.284831
Data383	0.638021	1.576335	-0.032552	2.543538	1.859945	0.840658	0.495199	1.298014	-0.037842	-0.263265
Data384	0.608317	1.588949	-0.001221	2.556152	1.885173	0.874023	0.489502	1.314697	0.010986	-0.255941
Data385	0.594482	1.595052	0.020345	2.556966	1.916504	0.916748	0.489502	1.332194	0.050863	-0.238037
Data386	0.607096	1.580404	0.051676	2.562256	1.923421	0.959473	0.486654	1.341146	0.067139	-0.200602
Data387	0.624593	1.553548	0.102539	2.575684	1.929118	0.997721	0.472412	1.334229	0.06429	-0.178223
Data388	0.635986	1.554769	0.163167	2.596029	1.934001	1.012777	0.478516	1.316325	0.046387	-0.16805
Data389	0.622559	1.558024	0.20874	2.608643	1.931559	1.015218	0.512695	1.293538	0.037435	-0.165609
Data390	0.59082	1.550293	0.217692	2.639567	1.92627	1.001383	0.553385	1.288656	0.012614	-0.147298
Data391	0.550944	1.52832	0.22583	2.683512	1.945801	1.007894	0.633952	1.29069	-0.001628	-0.154622
Data392	0.52653	1.496582	0.246582	2.71932	1.959635	1.026611	0.723063	1.295166	0.0236	-0.175781
Data393	0.519613	1.467692	0.288086	2.733561	2.001953	1.032715	0.772298	1.282552	0.082601	-0.183512
Data394	0.509033	1.460368	0.336507	2.724202	2.041423	1.049805	0.767008	1.253255	0.159098	-0.160319
Data395	0.521647	1.474609	0.379232	2.687581	2.097575	1.036377	0.74585	1.217855	0.218506	-0.100911
Data396	0.536702	1.489665	0.399984	2.623291	2.161865	1.044108	0.728353	1.202393	0.258382	-0.042725
Data397	0.566406	1.501465	0.40446	2.588704	2.2111	1.068522	0.709635	1.2146	0.264486	-0.012207
Data398	0.622965	1.517334	0.42806	2.580973	2.249756	1.116943	0.710042	1.22111	0.253499	-0.004069
Data399	0.654297	1.534424	0.461426	2.590332	2.263184	1.159668	0.726318	1.220703	0.225016	-0.004476
Data400	0.68807	1.573893	0.495605	2.597656	2.242839	1.213786	0.741781	1.232503	0.199788	-0.001628
Data401	0.693359	1.615397	0.540365	2.604167	2.231445	1.260173	0.747477	1.246338	0.198161	0.004883
Data402	0.70638	1.631673	0.576172	2.600911	2.220866	1.279297	0.732829	1.236165	0.202637	0.003255
Data403	0.735677	1.647135	0.604248	2.577311	2.200114	1.314697	0.717367	1.129964	0.201416	-0.008138
Data404	0.767822	1.662191	0.625407	2.560628	2.172038	1.372884	0.696615	1.052246	0.200195	-0.019531
Data405	0.811361	1.663005	0.637207	2.577311	2.135417	1.407064	0.684001	1.052653	0.211589	-0.008138
Data406	0.854492	1.645508	0.6486	2.595215	2.100423	1.424154	0.664469	1.094971	0.22054	0.006917
Data407	0.883789	1.628011	0.668132	2.585449	2.062988	1.451823	0.640462	1.151937	0.228678	0.012207
Data408	0.905762	1.611328	0.658773	2.542318	2.032471	1.453451	0.621338	1.208903	0.210775	0.010579
Data409	0.92041	1.585693	0.644124	2.508545	2.003581	1.440023	0.60262	1.241455	0.190023	0.015055
Data410	0.948079	1.571045	0.636393	2.496745	1.988932	1.42985	0.580241	1.215413	0.171712	0.01709
Data411	0.982259	1.538493	0.642904	2.490641	1.96696	1.429443	0.571289	1.182048	0.164795	0.008545
Data412	1.005859	1.49943	0.655111	2.486165	1.933187	1.477865	0.56193	1.159668	0.169271	-0.007324
Data413	1.025391	1.499837	0.682373	2.486165	1.903483	1.541341	0.578613	1.150309	0.198568	-0.008952
Data414	1.024984	1.502279	0.716553	2.475993	1.882324	1.575114	0.583089	1.14502	0.262858	-0.01709
Data415	1.018066	1.484375	0.747884	2.480469	1.875814	1.563314	0.558268	1.149089	0.321045	-0.032552
Data416	1.002604	1.466878	0.774333	2.476807	1.853841	1.544596	0.532633	1.158447	0.336914	-0.040283
Data417	0.997314	1.443278	0.797933	2.469889	1.818848	1.536865	0.529378	1.154378	0.323079	-0.045573
Data418	0.999349	1.397705	0.816243	2.47762	1.787923	1.554362	0.53833	1.147868	0.301514	-0.042318
Data419	1.010335	1.333822	0.823568	2.46582	1.753337	1.561686	0.531006	1.123047	0.285238	-0.040283
Data420	1.027018	1.286621	0.813802	2.436523	1.731771	1.563314	0.500895	1.096191	0.266113	-0.016683
Data421	1.046549	1.25529	0.800781	2.39624	1.711426	1.56779	0.494385	1.048177	0.252279	0.008952
Data422	1.061198	1.234131	0.787354	2.362467	1.687012	1.551921	0.50415	0.987142	0.268555	0.004883
Data423	1.066488	1.225586	0.789388	2.337646	1.661377	1.528727	0.506185	0.950114	0.297852	-0.022786
Data424	1.052246	1.225586	0.793864	2.301839	1.638997	1.5389	0.49113	0.900472	0.309245	-0.04069
Data425	1.051839	1.221517	0.823568	2.264404	1.622314	1.547038	0.471191	0.904541	0.311686	-0.028076
Data426	1.065267	1.224365	0.858968	2.209473	1.600342	1.571045	0.441081	0.9139	0.310465	0.012207
Data427	1.068115	1.241862	0.880534	2.160645	1.577555	1.584473	0.423177	0.929362	0.3125	0.059001
Data428	1.048991	1.235352	0.909017	2.154948	1.544189	1.577555	0.411377	0.967204	0.331217	0.051676
Data429	1.011556	1.206868	0.933431	2.168376	1.478678	1.555176	0.383301	1.006266	0.354411	0.011393
Data430	0.968831	1.18042	0.935872	2.171224	1.427002	1.53361	0.384928	1.019287	0.361735	-0.033366
Data431	0.962321	1.174316	0.954183	2.159424	1.387939	1.508789	0.394694	1.021729	0.350342	-0.075684
Data432	0.975342	1.146647	0.968018	2.154948	1.366374	1.490072	0.362549	1.024577	0.344645	-0.087077
Data433	0.969645	1.120199	0.976969	2.128906	1.359456	1.489665	0.341797	1.028646	0.34139	-0.07487
Data434	0.977783	1.088867	0.970866	2.106527	1.317952	1.500244	0.326742	1.033936	0.340983	-0.075277
Data435	0.989176	1.068929	0.955811	2.090658	1.245117	1.492106	0.321859	1.029053	0.339762	-0.096029
Data436	0.984294	1.087646	0.918376	2.067057	1.184896	1.479492	0.314128	0.998535	0.3361	-0.113932
Data437	0.990804	1.095785	0.885824	2.040202	1.129964	1.488851	0.309652	0.972087	0.334473	-0.131022
Data438	1.006673	1.066488	0.876465	2.023519	1.068929	1.487223	0.292969	0.975749	0.348307	-0.143229
Data439	1.004232	1.016846	0.889486	2.027995	1.033936	1.464844	0.269775	0.969238	0.371908	-0.149333
Data440	0.992025	0.960693	0.917969	2.033285	1.100667	1.430664	0.249837	0.963949	0.382487	-0.169271
Data441	0.989583	0.901693	0.945638	2.042643	1.129964	1.394043	0.213623	0.971273	0.386149	-0.189616
Data442	0.976563	0.847575	0.948486	2.047119	1.104329	1.379801	0.168457	0.964762	0.37679	-0.185547
Data443	0.957845	0.828044	0.935465	2.049561	1.045329	1.389567	0.137126	0.9611	0.371094	-0.165202
Data444	0.948893	0.810954	0.917969	2.064209	0.969645	1.402181	0.108236	0.929362	0.395101	-0.143229
Data445	0.924072	0.780843	0.914307	2.091471	0.891927	1.400146	0.069987	0.916341	0.439046	-0.116781
Data446	0.88623	0.755615	0.920817	2.085775	0.834554	1.385498	0.028483	0.907796	0.473633	-0.098877
Data447	0.851237	0.743815	0.917155	2.032878	0.784098	1.343994	-0.001221	0.89152	0.482178	-0.091146
Data448	0.819906	0.734863	0.92041	1.960856	0.736491	1.326904	-0.021973	0.877686	0.465902	-0.109456
Data449	0.789388	0.716146	0.919596	1.892904	0.686035	1.342773	-0.030111	0.849202	0.455729	-0.135091
Data450	0.768229	0.696615	0.933431	1.834717	0.621338	1.347249	-0.04598	0.816243	0.470378	-0.151367
Data451	0.756022	0.667318	0.961914	1.792399	0.564779	1.333415	-0.057373	0.808512	0.49113	-0.160319
Data452	0.747884	0.644531	0.9729	1.766764	0.522461	1.337891	-0.065511	0.808919	0.500488	-0.163981
Data453	0.716146	0.64738	0.96639	1.777344	0.51473	1.32609	-0.089925	0.809326	0.508219	-0.175781
Data454	0.684814	0.667318	0.968831	1.78833	0.54484	1.260986	-0.111898	0.810547	0.52124	-0.19165
Data455	0.638021	0.679932	0.976969	1.781413	0.53833	1.236165	-0.130615	0.796305	0.516764	-0.192464
Data456	0.60791	0.678711	0.954997	1.778158	0.491943	1.239014	-0.142822	0.771891	0.501302	-0.165202
Data457	0.606283	0.657959	0.940755	1.765137	0.439046	1.256917	-0.148519	0.75236	0.496826	-0.133057
Data458	0.584717	0.620524	0.933431	1.760661	0.384521	1.287028	-0.177409	0.750732	0.495605	-0.114339
Data459	0.555827	0.567627	0.917155	1.750081	0.332438	1.315104	-0.203857	0.762126	0.482992	-0.115153
Data460	0.53182	0.512288	0.900879	1.722412	0.274251	1.311442	-0.233561	0.786947	0.451253	-0.133057
Data461	0.519206	0.473633	0.900472	1.671956	0.217692	1.297201	-0.264486	0.806885	0.434163	-0.180257
Data462	0.516764	0.43335	0.88623	1.615804	0.17985	1.280111	-0.299072	0.797933	0.42806	-0.216064
Data463	0.513509	0.385742	0.859375	1.588135	0.146484	1.257324	-0.330811	0.760091	0.417074	-0.216064
Data464	0.496826	0.331624	0.853271	1.572673	0.103353	1.236572	-0.345866	0.720622	0.393473	-0.205485
Data465	0.470785	0.262451	0.84554	1.554362	0.038656	1.226807	-0.355225	0.69458	0.372721	-0.19165
Data466	0.433757	0.19165	0.826416	1.532796	-0.033773	1.228434	-0.362142	0.67749	0.363363	-0.213623
Data467	0.380859	0.150553	0.810547	1.536865	-0.075684	1.201986	-0.367839	0.668538	0.372721	-0.251058
Data468	0.331624	0.119222	0.80485	1.565348	-0.114339	1.200765	-0.382894	0.652669	0.373942	-0.261637
Data469	0.309652	0.043945	0.791423	1.597087	-0.137939	1.188151	-0.403646	0.612793	0.373128	-0.267741
Data470	0.296631	-0.036621	0.784098	1.610921	-0.176595	1.174723	-0.41097	0.576579	0.327555	-0.267741
Data471	0.267741	-0.112712	0.766195	1.613363	-0.201823	1.187337	-0.427653	0.545247	0.268962	-0.279541
Data472	0.23112	-0.126546	0.749919	1.567383	-0.211182	1.20402	-0.455322	0.521647	0.224202	-0.303141
Data473	0.201823	-0.119222	0.72998	1.523844	-0.255127	1.203206	-0.478109	0.498047	0.205892	-0.323893
Data474	0.169678	-0.112712	0.699056	1.472575	-0.304769	1.196696	-0.48055	0.46875	0.212809	-0.347087
Data475	0.134277	-0.087891	0.693766	1.436768	-0.345866	1.190592	-0.47526	0.427653	0.227865	-0.358887
Data476	0.111898	-0.059814	0.693359	1.421712	-0.362956	1.160482	-0.48055	0.391032	0.225016	-0.378011
Data477	0.077718	-0.045573	0.694173	1.41276	-0.367839	1.11613	-0.47404	0.335286	0.227458	-0.40446
Data478	0.042725	-0.049235	0.691732	1.380615	-0.378011	1.084798	-0.463867	0.263265	0.21932	-0.415039
Data479	0.012614	-0.077718	0.679932	1.335449	-0.394287	0.996501	-0.465902	0.234375	0.19165	-0.428874
Data480	-0.024821	-0.126546	0.650635	1.31429	-0.408936	0.900065	-0.489502	0.216471	0.152181	-0.425618
Data481	-0.056559	-0.183512	0.61971	1.294759	-0.408529	0.869141	-0.513916	0.226644	0.13387	-0.404867
Data482	-0.089111	-0.232747	0.618083	1.271973	-0.425618	0.889079	-0.537516	0.268962	0.135498	-0.388184
Data483	-0.113118	-0.257568	0.604248	1.246745	-0.47404	0.925293	-0.574544	0.307617	0.155436	-0.379232
Data484	-0.144857	-0.268962	0.567627	1.225993	-0.532633	0.952962	-0.595296	0.331624	0.164388	-0.393066
Data485	-0.178223	-0.284017	0.56071	1.183268	-0.588379	0.9611	-0.59611	0.353597	0.147298	-0.432943
Data486	-0.201823	-0.304362	0.573324	1.129964	-0.629069	0.963949	-0.581868	0.344645	0.109456	-0.484619
Data487	-0.216064	-0.316162	0.58431	1.089681	-0.663249	0.983073	-0.563965	0.309652	0.062256	-0.510254
Data488	-0.24821	-0.336507	0.58431	1.070964	-0.708822	0.981445	-0.574137	0.265706	0.019938	-0.532633
Data489	-0.288086	-0.351156	0.553385	1.051025	-0.743001	0.949707	-0.596517	0.22583	-0.015869	-0.532633
Data490	-0.335693	-0.360514	0.517985	1.033936	-0.763753	0.921224	-0.614014	0.194499	-0.04069	-0.528971
Data491	-0.37557	-0.38859	0.487061	0.994873	-0.782064	0.911865	-0.629883	0.157471	-0.052083	-0.50293
Data492	-0.409749	-0.419515	0.469971	0.944824	-0.778809	0.878499	-0.640462	0.126546	-0.049235	-0.470785
Data493	-0.426432	-0.467529	0.455729	0.907796	-0.782471	0.849202	-0.652669	0.100911	-0.055745	-0.447591
Data494	-0.443115	-0.531413	0.455322	0.901693	-0.777181	0.845133	-0.658773	0.058187	-0.094808	-0.439453
Data495	-0.466309	-0.585531	0.454508	0.885824	-0.773112	0.865885	-0.643717	0.012207	-0.143229	-0.426839
Data496	-0.506185	-0.614014	0.456136	0.858154	-0.788574	0.880534	-0.611572	-0.0118	-0.181885	-0.415853
Data497	-0.545654	-0.637207	0.443115	0.822347	-0.797119	0.87972	-0.586751	-0.045166	-0.20874	-0.415446
Data498	-0.576986	-0.681152	0.415853	0.805257	-0.788167	0.876058	-0.571289	-0.07487	-0.20874	-0.429688
Data499	-0.583903	-0.741781	0.394287	0.803223	-0.782064	0.889893	-0.54891	-0.088704	-0.193278	-0.437419
Data500	-0.597331	-0.794678	0.386149	0.782471	-0.77596	0.86263	-0.545654	-0.118815	-0.183512	-0.443522
Data501	-0.617676	-0.836589	0.388997	0.743815	-0.766602	0.806885	-0.57373	-0.153402	-0.189616	-0.427653
Data502	-0.635173	-0.863444	0.382894	0.692139	-0.775146	0.720215	-0.5896	-0.176595	-0.211589	-0.378011
Data503	-0.659993	-0.890299	0.356445	0.629069	-0.779215	0.658366	-0.595703	-0.209961	-0.238851	-0.345052
Data504	-0.694173	-0.909831	0.324707	0.563151	-0.78125	0.620524	-0.57373	-0.251058	-0.257568	-0.339355
Data505	-0.727946	-0.919189	0.301514	0.519613	-0.806071	0.600993	-0.551758	-0.289714	-0.276693	-0.349121
Data506	-0.756429	-0.927327	0.289307	0.489095	-0.841064	0.57902	-0.520426	-0.332438	-0.293783	-0.358887
Data507	-0.785319	-0.901693	0.274251	0.470785	-0.85083	0.551758	-0.513916	-0.375977	-0.303955	-0.341797
Data508	-0.805664	-0.846761	0.24292	0.454915	-0.852051	0.524495	-0.533854	-0.414225	-0.321452	-0.331624
Data509	-0.819092	-0.796712	0.20752	0.420736	-0.852865	0.519206	-0.53833	-0.455322	-0.358073	-0.3125
Data510	-0.821126	-0.767415	0.174967	0.382894	-0.86263	0.534261	-0.536296	-0.495199	-0.389811	-0.306803
Data511	-0.80363	-0.764974	0.141195	0.36377	-0.87443	0.551351	-0.547282	-0.529378	-0.402018	-0.297445
Data512	-0.806885	-0.771484	0.118408	0.349121	-0.885417	0.555013	-0.575358	-0.531006	-0.401611	-0.273031
Data513	-0.838623	-0.777588	0.102946	0.33488	-0.906169	0.534668	-0.611572	-0.528158	-0.389811	-0.250244
Data514	-0.855306	-0.792236	0.084635	0.321452	-0.938721	0.494385	-0.646159	-0.529785	-0.379232	-0.23763
Data515	-0.855713	-0.811361	0.049235	0.29541	-0.974528	0.455322	-0.678304	-0.546875	-0.37028	-0.208333
Data516	-0.84554	-0.821533	0.014242	0.244954	-0.981852	0.41626	-0.686442	-0.565186	-0.37557	-0.193685
Data517	-0.812581	-0.852865	0.004069	0.186768	-0.979411	0.369059	-0.68807	-0.616455	-0.401204	-0.19165
Data518	-0.772705	-0.897217	-0.003255	0.140381	-0.979818	0.323893	-0.670573	-0.667725	-0.424805	-0.200602
Data519	-0.763753	-0.948893	-0.004476	0.111084	-0.993652	0.280762	-0.666097	-0.713298	-0.431315	-0.211589
Data520	-0.780436	-0.987549	0.018311	0.099284	-1.014404	0.250244	-0.682373	-0.749105	-0.423991	-0.198568
Data521	-0.812174	-1.009521	0.027262	0.104167	-1.042887	0.24292	-0.698242	-0.761312	-0.410156	-0.172526
Data522	-0.852865	-1.024577	0.014242	0.112712	-1.066488	0.240479	-0.707194	-0.763753	-0.408122	-0.138346
Data523	-0.870768	-1.028239	-0.010173	0.093587	-1.07015	0.229085	-0.710042	-0.765788	-0.420736	-0.109049
Data524	-0.871989	-1.037191	-0.015462	0.068766	-1.069336	0.198568	-0.715332	-0.792643	-0.431722	-0.097249
Data525	-0.887451	-1.035156	-0.022786	0.025635	-1.081543	0.152588	-0.727539	-0.828857	-0.441488	-0.072021
Data526	-0.918376	-1.020508	-0.043132	-0.03418	-1.087646	0.09847	-0.726318	-0.863444	-0.464274	-0.049235
Data527	-0.941569	-1.039632	-0.03418	-0.089925	-1.068929	0.052897	-0.712891	-0.895182	-0.474854	-0.045166
Data528	-0.96639	-1.054688	-0.024821	-0.131836	-1.038411	0.028483	-0.68807	-0.939535	-0.470785	-0.054525
Data529	-0.996094	-1.062012	-0.024414	-0.15625	-1.012777	0.009766	-0.667318	-0.980225	-0.448405	-0.059001
Data530	-1.015218	-1.029867	-0.021973	-0.19165	-0.998535	-0.025228	-0.669352	-1.005859	-0.426432	-0.050863
Data531	-1.00708	-0.975342	-0.009766	-0.236003	-0.985514	-0.066732	-0.67749	-1.033529	-0.419515	-0.014648
Data532	-0.989583	-0.933838	-0.006917	-0.293376	-0.970866	-0.087484	-0.686849	-1.08724	-0.423991	0.024007
Data533	-0.987956	-0.89152	-0.016683	-0.369059	-0.970052	-0.006104	-0.71167	-1.119385	-0.423177	0.065104
Data534	-0.994059	-0.852865	-0.027262	-0.437826	-0.996501	0.004883	-0.741374	-1.134847	-0.403646	0.107422
Data535	-1.009928	-0.836182	-0.046387	-0.484619	-1.019287	-0.046794	-0.756022	-1.138509	-0.380452	0.133057
Data536	-1.031087	-0.821126	-0.073242	-0.527344	-1.029053	-0.137939	-0.782878	-1.13973	-0.364583	0.133464
Data537	-1.051839	-0.801595	-0.088298	-0.561117	-1.033936	-0.252279	-0.810547	-1.14624	-0.357259	0.115967
Data538	-1.070964	-0.778402	-0.085449	-0.602214	-1.029867	-0.350749	-0.819092	-1.15682	-0.382487	0.090332
Data539	-1.077067	-0.754801	-0.089111	-0.635986	-1.016439	-0.403239	-0.820313	-1.154378	-0.41097	0.072428
Data540	-1.067301	-0.745443	-0.112712	-0.679118	-1.015218	-0.468343	-0.820719	-1.140137	-0.429281	0.068359
Data541	-1.049398	-0.734863	-0.139567	-0.70109	-1.038818	-0.535075	-0.830485	-1.127116	-0.443929	0.078125
Data542	-1.042887	-0.715739	-0.168864	-0.711263	-1.055908	-0.590413	-0.832113	-1.140951	-0.455729	0.106201
Data543	-1.046143	-0.715739	-0.180664	-0.727946	-1.071777	-0.621338	-0.822347	-1.174723	-0.453288	0.140381
Data544	-1.036784	-0.72998	-0.175781	-0.750732	-1.094564	-0.670573	-0.820313	-1.197917	-0.43457	0.169271
Data545	-1.038818	-0.738118	-0.180257	-0.768229	-1.113281	-0.753988	-0.830078	-1.223958	-0.418701	0.191243
Data546	-1.044922	-0.738118	-0.182699	-0.771077	-1.100667	-0.853271	-0.834554	-1.250407	-0.414632	0.20874
Data547	-1.040446	-0.733643	-0.181885	-0.78776	-1.083984	-0.926514	-0.856527	-1.267904	-0.431722	0.177816
Data548	-1.036784	-0.740967	-0.175781	-0.802816	-1.102295	-1.007487	-0.852865	-1.278076	-0.46875	0.161947
Data549	-1.019694	-0.753988	-0.183919	-0.830892	-1.108805	-1.055094	-0.843913	-1.296387	-0.513916	0.17985
Data550	-0.999756	-0.765788	-0.201009	-0.851644	-1.125488	-1.07015	-0.836995	-1.326497	-0.548503	0.232747
Data551	-1.002604	-0.758057	-0.203857	-0.852458	-1.121012	-1.080322	-0.836182	-1.349691	-0.541585	0.299072
Data552	-1.014404	-0.760905	-0.201009	-0.851237	-1.089681	-1.086019	-0.844727	-1.373698	-0.503337	0.364583
Data553	-1.027018	-0.756836	-0.203044	-0.883382	-1.059977	-1.095785	-0.836995	-1.397705	-0.469157	0.393473
Data554	-1.053467	-0.743815	-0.203451	-0.920003	-1.038411	-1.097819	-0.824788	-1.437174	-0.455322	0.408936
Data555	-1.068115	-0.73527	-0.194499	-0.974935	-1.007487	-1.080729	-0.810954	-1.479899	-0.469971	0.418701
Data556	-1.068522	-0.733643	-0.184733	-1.039225	-0.992432	-1.072184	-0.792643	-1.498617	-0.47404	0.420736
Data557	-1.052246	-0.745443	-0.173747	-1.11613	-0.985514	-1.080322	-0.778809	-1.503906	-0.470378	0.440267
Data558	-1.044515	-0.777181	-0.183512	-1.184082	-0.990397	-1.072998	-0.768229	-1.503092	-0.477295	0.44515
Data559	-1.044922	-0.793457	-0.218913	-1.226807	-0.984294	-1.091309	-0.786947	-1.490072	-0.47404	0.425618
Data560	-1.020915	-0.764974	-0.268555	-1.247559	-0.958659	-1.121012	-0.809326	-1.478678	-0.458577	0.408529
Data561	-0.998535	-0.717367	-0.303141	-1.267904	-0.94279	-1.156413	-0.819499	-1.501465	-0.454102	0.39388
Data562	-0.965169	-0.664876	-0.318604	-1.305339	-0.941976	-1.196696	-0.81543	-1.53361	-0.460205	0.391846
Data563	-0.920003	-0.623372	-0.340983	-1.345622	-0.9493	-1.232096	-0.815837	-1.573079	-0.471598	0.406494
Data564	-0.912679	-0.607096	-0.37557	-1.381429	-0.95459	-1.266276	-0.802409	-1.595866	-0.500081	0.428874
Data565	-0.930176	-0.626628	-0.410156	-1.395671	-0.957438	-1.294759	-0.806885	-1.595866	-0.527344	0.43986
Data566	-0.946045	-0.644938	-0.438232	-1.407471	-0.985514	-1.311849	-0.815023	-1.579183	-0.534261	0.434977
Data567	-0.961507	-0.651855	-0.45695	-1.417643	-1.030273	-1.326904	-0.834961	-1.560872	-0.561523	0.421143
Data568	-0.972087	-0.666097	-0.461833	-1.430664	-1.074626	-1.335449	-0.87443	-1.546224	-0.578613	0.430094
Data569	-0.960286	-0.6604	-0.460205	-1.44694	-1.116943	-1.322835	-0.917969	-1.541341	-0.583903	0.443115
Data570	-0.934652	-0.650228	-0.471598	-1.490885	-1.127523	-1.335042	-0.928141	-1.555176	-0.582275	0.472412
Data571	-0.900065	-0.642497	-0.510254	-1.519775	-1.128337	-1.373698	-0.927327	-1.582438	-0.565186	0.492757
Data572	-0.871582	-0.641683	-0.548096	-1.5389	-1.152751	-1.395264	-0.93099	-1.604004	-0.534668	0.503743
Data573	-0.871175	-0.659993	-0.576579	-1.546631	-1.197917	-1.377767	-0.921631	-1.612549	-0.515544	0.489909
Data574	-0.887451	-0.68929	-0.598145	-1.530762	-1.221924	-1.355794	-0.896403	-1.610514	-0.522868	0.46875
Data575	-0.896403	-0.717367	-0.600586	-1.48763	-1.220296	-1.337891	-0.864665	-1.614176	-0.53304	0.449626
Data576	-0.885417	-0.749512	-0.599772	-1.47583	-1.20402	-1.359456	-0.85083	-1.62028	-0.541992	0.427653
Data577	-0.866699	-0.784505	-0.603434	-1.461589	-1.193848	-1.392415	-0.821533	-1.638184	-0.561117	0.424805
Data578	-0.838216	-0.793864	-0.616048	-1.461589	-1.189779	-1.405436	-0.794271	-1.65446	-0.590007	0.415853
Data579	-0.831706	-0.774333	-0.632731	-1.48112	-1.194255	-1.422526	-0.77474	-1.658936	-0.628662	0.398356
Data580	-0.820313	-0.756022	-0.644124	-1.518962	-1.200358	-1.43514	-0.749512	-1.676025	-0.652262	0.384928
Data581	-0.799154	-0.730387	-0.666097	-1.557617	-1.202799	-1.45223	-0.730794	-1.691895	-0.646973	0.380452
Data582	-0.776367	-0.695394	-0.704753	-1.595459	-1.200358	-1.453451	-0.712891	-1.737874	-0.620524	0.372721
Data583	-0.762126	-0.663249	-0.71818	-1.647949	-1.181234	-1.455485	-0.715332	-1.777751	-0.570068	0.33488
Data584	-0.741374	-0.620117	-0.703125	-1.695964	-1.164958	-1.457113	-0.70638	-1.811523	-0.546061	0.281982
Data585	-0.708822	-0.582275	-0.672607	-1.732178	-1.175944	-1.464437	-0.697835	-1.794027	-0.554199	0.239665
Data586	-0.68807	-0.570882	-0.64738	-1.765544	-1.175537	-1.483968	-0.679932	-1.764323	-0.600179	0.23763
Data587	-0.679118	-0.56722	-0.639242	-1.799316	-1.177572	-1.505941	-0.638021	-1.738688	-0.652262	0.262044
Data588	-0.671794	-0.596924	-0.637614	-1.82251	-1.162109	-1.512451	-0.608724	-1.726074	-0.683594	0.303955
Data589	-0.6604	-0.638428	-0.646566	-1.821289	-1.162516	-1.536458	-0.614827	-1.716715	-0.688883	0.3361
Data590	-0.646973	-0.635579	-0.669352	-1.816813	-1.162516	-1.542562	-0.611979	-1.714681	-0.677083	0.349935
Data591	-0.631917	-0.600179	-0.688883	-1.831055	-1.185303	-1.552327	-0.595296	-1.706136	-0.673421	0.323893
Data592	-0.623779	-0.563558	-0.70109	-1.865234	-1.197917	-1.557617	-0.552165	-1.694743	-0.688883	0.274251
Data593	-0.614827	-0.50944	-0.719808	-1.900635	-1.216634	-1.530762	-0.495605	-1.705322	-0.714925	0.218506
Data594	-0.60262	-0.459391	-0.749512	-1.928304	-1.22762	-1.486003	-0.467936	-1.715495	-0.734863	0.173747
Data595	-0.590007	-0.421549	-0.802409	-1.937256	-1.222738	-1.480713	-0.448812	-1.722005	-0.740153	0.135498
Data596	-0.5896	-0.401204	-0.859375	-1.933187	-1.252035	-1.495768	-0.431315	-1.715902	-0.75236	0.11556
Data597	-0.578613	-0.391439	-0.885824	-1.910807	-1.296794	-1.500244	-0.430908	-1.677246	-0.756429	0.116781
Data598	-0.551758	-0.379232	-0.909831	-1.890462	-1.33138	-1.496989	-0.419922	-1.653239	-0.751546	0.106608
Data599	-0.531413	-0.385742	-0.918376	-1.895752	-1.366781	-1.508789	-0.408122	-1.651611	-0.745036	0.107422
Data600	-0.52653	-0.408936	-0.904948	-1.916097	-1.40625	-1.523031	-0.41626	-1.653239	-0.762939	0.111491
Data601	-0.511475	-0.430094	-0.890299	-1.93807	-1.445313	-1.544189	-0.394287	-1.682129	-0.794271	0.100911
Data602	-0.500488	-0.432536	-0.88623	-1.95109	-1.477458	-1.566976	-0.351969	-1.718343	-0.827637	0.089518
Data603	-0.508219	-0.430908	-0.911458	-1.949463	-1.49943	-1.573486	-0.30599	-1.754964	-0.849202	0.079753
Data604	-0.511882	-0.440267	-0.946452	-1.947428	-1.518148	-1.579183	-0.284017	-1.774089	-0.854899	0.069987
Data605	-0.492757	-0.461019	-0.982259	-1.935628	-1.516113	-1.594238	-0.272624	-1.776123	-0.838623	0.032959
Data606	-0.465902	-0.493164	-1.000977	-1.923014	-1.51652	-1.617025	-0.284017	-1.784261	-0.822347	-0.004069
Data607	-0.460205	-0.513509	-1.010335	-1.927897	-1.499837	-1.621908	-0.293783	-1.78833	-0.82723	-0.017904
Data608	-0.470378	-0.506999	-1.001383	-1.944987	-1.476644	-1.601969	-0.285645	-1.798503	-0.840658	-0.008545
Data609	-0.481364	-0.484619	-1.000163	-1.983236	-1.496582	-1.515299	-0.281576	-1.817627	-0.841064	0.018311
Data610	-0.498047	-0.467936	-1.00708	-2.000732	-1.515299	-1.463623	-0.288086	-1.809082	-0.852458	0.030924
Data611	-0.489095	-0.457357	-1.01237	-1.996257	-1.526693	-1.479899	-0.294189	-1.791992	-0.87443	0.0118
Data612	-0.477295	-0.44515	-1.031494	-1.99707	-1.544596	-1.496582	-0.285238	-1.777751	-0.905762	-0.017904
Data613	-0.47404	-0.433757	-1.052653	-2.005208	-1.554769	-1.480306	-0.286458	-1.763509	-0.927734	-0.041097
Data614	-0.457764	-0.412598	-1.079102	-2.011719	-1.564535	-1.49821	-0.298665	-1.739502	-0.940755	-0.037842
Data615	-0.425618	-0.391439	-1.090495	-2.041423	-1.569824	-1.539307	-0.319417	-1.741536	-0.943197	-0.032552
Data616	-0.412191	-0.37679	-1.072591	-2.073975	-1.576742	-1.53361	-0.332438	-1.75944	-0.95988	-0.035807
Data617	-0.412191	-0.362549	-1.035563	-2.092285	-1.610514	-1.503499	-0.348714	-1.774495	-1.011963	-0.032552
Data618	-0.39917	-0.344238	-1.020101	-2.101237	-1.640625	-1.476644	-0.351156	-1.794434	-1.066081	-0.012207
Data619	-0.381673	-0.328776	-1.033122	-2.090251	-1.663818	-1.497803	-0.361328	-1.815186	-1.060791	0.002848
Data620	-0.351563	-0.324707	-1.05306	-2.084961	-1.695557	-1.558024	-0.372721	-1.805827	-1.018473	0.000407
Data621	-0.309652	-0.322673	-1.065674	-2.097982	-1.732992	-1.609701	-0.383301	-1.782227	-0.955404	-0.008545
Data622	-0.28361	-0.322266	-1.084391	-2.118734	-1.760254	-1.636556	-0.395101	-1.749674	-0.911865	-0.015462
Data623	-0.260824	-0.335693	-1.09375	-2.117513	-1.787923	-1.661377	-0.418701	-1.691895	-0.887858	-0.036621
Data624	-0.247803	-0.350342	-1.100667	-2.100423	-1.814372	-1.693929	-0.430094	-1.657715	-0.891113	-0.066325
Data625	-0.247803	-0.380046	-1.107178	-2.073161	-1.83431	-1.714681	-0.431722	-1.661784	-0.930583	-0.072428
Data626	-0.253906	-0.443929	-1.103516	-2.047119	-1.857503	-1.732585	-0.424398	-1.678874	-0.948893	-0.065511
Data627	-0.260824	-0.464681	-1.095785	-2.021891	-1.885173	-1.75415	-0.430094	-1.668294	-0.94279	-0.052083
Data628	-0.269775	-0.468343	-1.088053	-2.005208	-1.915283	-1.726481	-0.447591	-1.639404	-0.901693	-0.056152
Data629	-0.255941	-0.463053	-1.061198	-2.00887	-1.947428	-1.693929	-0.461426	-1.63737	-0.844727	-0.070801
Data630	-0.241292	-0.430094	-1.026204	-2.023926	-1.991374	-1.673584	-0.487061	-1.63737	-0.797526	-0.076904
Data631	-0.228678	-0.410156	-0.986328	-2.045492	-2.041016	-1.666667	-0.505371	-1.643066	-0.784912	-0.064697
Data632	-0.22583	-0.415446	-0.9611	-2.049561	-2.07723	-1.668701	-0.516764	-1.645508	-0.811768	-0.052897
Data633	-0.223796	-0.438232	-0.944417	-2.041829	-2.095947	-1.686198	-0.533447	-1.639404	-0.872803	-0.048421
Data634	-0.212809	-0.460612	-0.922445	-2.019857	-2.084147	-1.694743	-0.525309	-1.630452	-0.922852	-0.050863
Data635	-0.20752	-0.478516	-0.911865	-2.009277	-2.050374	-1.687012	-0.494792	-1.634521	-0.960286	-0.066732
Data636	-0.196126	-0.493164	-0.913086	-2.006022	-2.027181	-1.676025	-0.482585	-1.630452	-0.974528	-0.087077
Data637	-0.195719	-0.504557	-0.897624	-2.010091	-2.006022	-1.663818	-0.489909	-1.64266	-0.979818	-0.10376
Data638	-0.224609	-0.520833	-0.850016	-2.03776	-1.988932	-1.649577	-0.497233	-1.664632	-0.974935	-0.102539
Data639	-0.244141	-0.525716	-0.81665	-2.064616	-1.973877	-1.638184	-0.493164	-1.664225	-0.950521	-0.078125
