# Supplementary material for: Integration of MRI and somatosensory evoked potentials facilitate diagnosis of spinal cord compression
Source: Sci Rep. 2023 May 15;13:7861. doi: 10.1038/s41598-023-34832-2 (PMC10185544; doi:10.1038/s41598-023-34832-2)
Supplement: Supplementary file 3 — Supplementary Information 3. [file 41598_2023_34832_MOESM3_ESM.zip › Preoperative SSEP data/spinal cord compression group/6257924_2/6257924_2_Rt Tibial SEP_Cz'-Fpz_201220_085536.csv]

Index	1	2	3	4	5	6	7	8	9	10
Name	Cz'-Fpz	Cz'-Fpz	Cz'-Fpz	Cz'-Fpz	Cz'-Fpz	Cz'-Fpz	Cz'-Fpz	Cz'-Fpz	Cz'-Fpz	Cz'-Fpz
Time	2.01705E+13	2.01705E+13	2.01705E+13	2.01705E+13	2.01705E+13	2.01705E+13	2.01705E+13	2.01705E+13	2.01705E+13	2.01705E+13
Highcut	500	500	500	500	500	500	500	500	500	500
Lowcut	10	10	10	10	10	10	10	10	10	10
Period	0.000156	0.000156	0.000156	0.000156	0.000156	0.000156	0.000156	0.000156	0.000156	0.000156
Averages	120	120	120	120	120	120	120	120	120	120
Int (mA)	16/15.5mA	16/15.5mA	16/15.5mA	16/15.9mA	16/15.5mA	16/15.5mA	16/15.9mA	16/16.3mA	16/15.5mA	16/15.9mA
Pulse Width (�gs)	200�s	200�s	200�s	200�s	200�s	200�s	200�s	200�s	200�s	200�s
Rep Rate (Hz)	3.11Hz	3.11Hz	3.11Hz	3.11Hz	3.11Hz	3.11Hz	3.11Hz	3.11Hz	3.11Hz	3.11Hz
Data0	0.71696	-0.751953	-0.50293	-0.445964	-0.654297	0.65918	0.345866	-0.100098	0.728353	-0.700277
Data1	5.413818	3.649089	3.732096	4.938965	3.607585	5.369466	4.645182	4.265137	5.126953	2.444661
Data2	13.041585	13.635254	13.990885	15.469564	14.943034	16.766764	15.441895	13.850098	14.806315	11.836751
Data3	7.733968	8.971354	9.778646	9.805501	10.842285	12.067871	11.229655	9.075521	9.89502	8.413493
Data4	-0.486247	-0.367025	0.360514	0.043132	0.53304	1.781413	1.315918	0.212402	0.788574	-0.516357
Data5	-4.79777	-5.607096	-5.008138	-5.381673	-5.461426	-4.147135	-4.423828	-4.783529	-4.296061	-5.546061
Data6	-6.162109	-7.578939	-7.060547	-7.427572	-7.881673	-6.509603	-6.605632	-6.653646	-6.170247	-7.38973
Data7	-5.754395	-7.525228	-7.038574	-7.342122	-8.011068	-6.606445	-6.56901	-6.590169	-6.025391	-7.25057
Data8	-4.509277	-6.435547	-5.961914	-6.175944	-6.923828	-5.528971	-5.454102	-5.525716	-4.862467	-6.121012
Data9	-3.059896	-4.982096	-4.513346	-4.638672	-5.392253	-4.018555	-3.990885	-4.108073	-3.37321	-4.674072
Data10	-1.749268	-3.568522	-3.103841	-3.1486	-3.92334	-2.511393	-2.591146	-2.762044	-1.966146	-3.296305
Data11	-0.747477	-2.402344	-1.946615	-1.924642	-2.736816	-1.263835	-1.449382	-1.659342	-0.847168	-2.171224
Data12	-0.088298	-1.537272	-1.112467	-1.022949	-1.841634	-0.371908	-0.630697	-0.852051	-0.063477	-1.359049
Data13	0.314535	-0.975749	-0.57373	-0.438639	-1.21582	0.201009	-0.12207	-0.321452	0.420736	-0.834961
Data14	0.534668	-0.651855	-0.2889	-0.109049	-0.833333	0.537109	0.135091	-0.025228	0.670573	-0.550537
Data15	0.610352	-0.521647	-0.152995	0.061035	-0.635579	0.730794	0.249023	0.107422	0.765788	-0.420736
Data16	0.631917	-0.50944	-0.095215	0.12207	-0.568034	0.852051	0.245768	0.133464	0.779622	-0.391032
Data17	0.609538	-0.555827	-0.112305	0.096842	-0.575358	0.907389	0.164388	0.09847	0.768229	-0.421549
Data18	0.577799	-0.625	-0.148926	0.026855	-0.603027	0.897624	0.043945	0.055339	0.738118	-0.458984
Data19	0.56071	-0.681152	-0.179036	-0.059408	-0.64209	0.848796	-0.07487	0.020345	0.690104	-0.476888
Data20	0.565999	-0.70638	-0.205892	-0.128581	-0.66569	0.797526	-0.159505	-0.026042	0.652669	-0.487467
Data21	0.554606	-0.72347	-0.224609	-0.183919	-0.668132	0.791016	-0.211589	-0.108236	0.607096	-0.488688
Data22	0.546468	-0.736491	-0.227051	-0.222168	-0.675456	0.801595	-0.218913	-0.136719	0.550944	-0.497233
Data23	0.535482	-0.738932	-0.234375	-0.238444	-0.691732	0.810547	-0.186361	-0.134277	0.516764	-0.516764
Data24	0.538737	-0.720215	-0.23763	-0.236816	-0.691732	0.817871	-0.152995	-0.116374	0.493164	-0.533447
Data25	0.557048	-0.686849	-0.227051	-0.215658	-0.671387	0.831706	-0.155436	-0.056966	0.493164	-0.524089
Data26	0.573324	-0.652669	-0.218913	-0.193685	-0.652669	0.864258	-0.185547	-0.028483	0.473633	-0.490723
Data27	0.604248	-0.651042	-0.204264	-0.159505	-0.637207	0.890299	-0.228678	-0.059408	0.437012	-0.482178
Data28	0.639648	-0.677083	-0.183105	-0.12207	-0.622559	0.916341	-0.262858	-0.109863	0.390625	-0.480143
Data29	0.661621	-0.743815	-0.157878	-0.10498	-0.622559	0.950521	-0.296224	-0.144857	0.375977	-0.461426
Data30	0.664063	-0.778809	-0.135905	-0.097656	-0.613607	0.97168	-0.331217	-0.183919	0.393066	-0.43335
Data31	0.620931	-0.78125	-0.118001	-0.126953	-0.6014	0.974935	-0.349935	-0.216471	0.437826	-0.38737
Data32	0.593262	-0.76416	-0.085449	-0.130208	-0.58431	0.97819	-0.342611	-0.251465	0.489909	-0.355632
Data33	0.582682	-0.727539	-0.066732	-0.116374	-0.571289	0.989583	-0.323079	-0.273438	0.541178	-0.346273
Data34	0.574951	-0.681966	-0.060221	-0.09847	-0.568034	0.991211	-0.332845	-0.292155	0.556641	-0.357666
Data35	0.568441	-0.651855	-0.055339	-0.062663	-0.576172	1.000977	-0.366211	-0.315755	0.533854	-0.377604
Data36	0.550537	-0.632324	-0.056152	-0.024414	-0.600586	1.01237	-0.406901	-0.341797	0.516764	-0.391439
Data37	0.535889	-0.61849	-0.029297	-0.025228	-0.616862	1.009928	-0.413411	-0.372721	0.506999	-0.371094
Data38	0.533854	-0.623372	0	-0.039063	-0.632324	1.000163	-0.415853	-0.390625	0.499674	-0.340576
Data39	0.551351	-0.667318	0.043945	-0.052083	-0.651855	1.003418	-0.459798	-0.400391	0.493164	-0.333252
Data40	0.552165	-0.720215	0.086263	-0.079753	-0.663249	1.015625	-0.503743	-0.407715	0.479329	-0.340576
Data41	0.554199	-0.753581	0.107422	-0.104167	-0.652669	1.030273	-0.520833	-0.424805	0.449219	-0.33488
Data42	0.560303	-0.747884	0.122884	-0.119629	-0.630697	1.038411	-0.541992	-0.454915	0.418294	-0.315348
Data43	0.568441	-0.725911	0.131836	-0.125326	-0.593262	1.037598	-0.579427	-0.489909	0.421549	-0.295003
Data44	0.571289	-0.699056	0.127767	-0.134277	-0.546061	1.044108	-0.642904	-0.500488	0.397135	-0.280762
Data45	0.576986	-0.671387	0.138346	-0.150553	-0.511068	1.044922	-0.713704	-0.502116	0.362956	-0.280355
Data46	0.57902	-0.645345	0.159505	-0.167643	-0.513509	1.027018	-0.762533	-0.491536	0.354818	-0.264893
Data47	0.580241	-0.629069	0.165202	-0.192057	-0.498861	1.002604	-0.79834	-0.452474	0.367839	-0.272624
Data48	0.58431	-0.640462	0.160319	-0.218099	-0.487467	0.967611	-0.82194	-0.424805	0.384115	-0.268148
Data49	0.586344	-0.691732	0.138346	-0.238444	-0.490723	0.9375	-0.795085	-0.414225	0.372721	-0.227865
Data50	0.557454	-0.745443	0.12207	-0.249023	-0.495605	0.935059	-0.764974	-0.423177	0.3361	-0.16154
Data51	0.523682	-0.772298	0.118815	-0.262858	-0.472005	0.935872	-0.763346	-0.435384	0.29541	-0.100911
Data52	0.499674	-0.790202	0.114746	-0.265299	-0.435384	0.933431	-0.813802	-0.455729	0.269368	-0.054932
Data53	0.496012	-0.788574	0.118815	-0.262858	-0.412598	0.941569	-0.869954	-0.478516	0.255534	-0.046387
Data54	0.499268	-0.750326	0.111491	-0.27181	-0.407715	0.967611	-0.901693	-0.502116	0.227051	-0.038656
Data55	0.496012	-0.721029	0.111491	-0.276693	-0.410156	1.005046	-0.926107	-0.530599	0.199382	-0.03418
Data56	0.490723	-0.711263	0.118815	-0.272624	-0.408529	1.026204	-0.949707	-0.547689	0.211589	-0.037435
Data57	0.482992	-0.707194	0.131836	-0.266113	-0.41748	1.018066	-0.969238	-0.565592	0.226237	-0.0354
Data58	0.46346	-0.715332	0.150553	-0.277507	-0.430501	0.996094	-0.985514	-0.586751	0.218913	-0.020752
Data59	0.432129	-0.715332	0.157878	-0.3125	-0.455729	0.983073	-1.000163	-0.596517	0.19694	-0.012207
Data60	0.385335	-0.702311	0.17334	-0.360514	-0.476888	0.965983	-1.034342	-0.595703	0.195313	-0.019124
Data61	0.355632	-0.686035	0.187988	-0.40446	-0.479329	0.943197	-1.068522	-0.60791	0.211589	-0.037842
Data62	0.350342	-0.678711	0.165202	-0.424805	-0.46224	0.941569	-1.109212	-0.633952	0.212402	-0.051676
Data63	0.346273	-0.680339	0.144857	-0.432129	-0.44515	0.952148	-1.137695	-0.646973	0.20752	-0.045573
Data64	0.351563	-0.667318	0.137533	-0.440267	-0.418294	0.952962	-1.147461	-0.642904	0.209961	-0.026449
Data65	0.352783	-0.644531	0.139974	-0.42806	-0.388997	0.961914	-1.165365	-0.645345	0.21403	-0.017497
Data66	0.357259	-0.628255	0.158691	-0.405273	-0.366211	0.979818	-1.17513	-0.640462	0.181478	0
Data67	0.347087	-0.619303	0.184733	-0.397135	-0.365397	0.967611	-1.178385	-0.643717	0.11556	0.036214
Data68	0.34139	-0.628255	0.195313	-0.401204	-0.39388	0.963542	-1.172689	-0.656738	0.077311	0.067139
Data69	0.313314	-0.640462	0.211589	-0.41097	-0.41748	0.969238	-1.171875	-0.660807	0.083822	0.098877
Data70	0.251872	-0.658366	0.236003	-0.415853	-0.435384	0.953776	-1.161296	-0.654297	0.109049	0.106201
Data71	0.218099	-0.664063	0.251465	-0.402018	-0.414225	0.916341	-1.149089	-0.621745	0.13265	0.097656
Data72	0.217285	-0.661621	0.249023	-0.405273	-0.331217	0.894368	-1.148275	-0.580241	0.153809	0.097249
Data73	0.244141	-0.653483	0.247396	-0.41097	-0.236816	0.890299	-1.169434	-0.556641	0.154622	0.10376
Data74	0.284017	-0.625	0.232747	-0.441895	-0.167643	0.885417	-1.193848	-0.562337	0.138346	0.122477
Data75	0.335693	-0.593262	0.219727	-0.453288	-0.147298	0.894368	-1.196289	-0.608724	0.113932	0.137533
Data76	0.358073	-0.598958	0.216471	-0.464681	-0.157878	0.888672	-1.194661	-0.649414	0.08138	0.159098
Data77	0.375977	-0.664876	0.204264	-0.46875	-0.166829	0.870768	-1.191406	-0.664063	0.058594	0.186361
Data78	0.384928	-0.725098	0.17985	-0.453288	-0.179036	0.836589	-1.175944	-0.664063	0.060221	0.182699
Data79	0.383708	-0.734049	0.166016	-0.419922	-0.174967	0.826823	-1.169434	-0.677083	0.067546	0.168457
Data80	0.376383	-0.705566	0.167643	-0.394694	-0.150553	0.837402	-1.16862	-0.687663	0.079753	0.175374
Data81	0.362549	-0.67627	0.145671	-0.368652	-0.11556	0.848796	-1.188151	-0.688477	0.074056	0.192871
Data82	0.338542	-0.633952	0.119629	-0.342611	-0.086263	0.852865	-1.21582	-0.683594	0.053711	0.197347
Data83	0.327962	-0.599772	0.106608	-0.338542	-0.058594	0.849609	-1.236979	-0.664063	0.029297	0.200195
Data84	0.319824	-0.60791	0.110677	-0.331217	-0.039063	0.834961	-1.247559	-0.621745	0.01709	0.201416
Data85	0.296631	-0.633952	0.131022	-0.321452	-0.022786	0.805664	-1.228027	-0.604655	0.004883	0.224202
Data86	0.270996	-0.639648	0.140788	-0.297038	-0.012207	0.767415	-1.208496	-0.616048	0.019531	0.249837
Data87	0.241292	-0.640462	0.131022	-0.280762	-0.012207	0.717773	-1.223958	-0.643717	0.03418	0.253092
Data88	0.215251	-0.661621	0.127767	-0.275879	-0.028483	0.686035	-1.228841	-0.655924	0.039063	0.244954
Data89	0.193278	-0.705566	0.148112	-0.269368	-0.050456	0.681966	-1.184896	-0.635579	0.034993	0.247396
Data90	0.182699	-0.737305	0.180664	-0.275065	-0.06429	0.685221	-1.154785	-0.614421	0.026042	0.228678
Data91	0.184326	-0.756836	0.232747	-0.279948	-0.065918	0.666504	-1.135254	-0.604655	0.005697	0.187988
Data92	0.19043	-0.772298	0.243327	-0.268555	-0.062663	0.637207	-1.114909	-0.612793	-0.008138	0.177002
Data93	0.207926	-0.765788	0.249023	-0.253092	-0.056152	0.624186	-1.085612	-0.629069	-0.012207	0.194092
Data94	0.240072	-0.74707	0.241699	-0.227051	-0.053711	0.629069	-1.062012	-0.640462	0.000814	0.216064
Data95	0.265299	-0.72998	0.20752	-0.211589	-0.019531	0.627441	-1.040039	-0.647786	0.005697	0.235596
Data96	0.275472	-0.705566	0.16276	-0.211589	0.037435	0.614421	-0.998535	-0.659993	0	0.250651
Data97	0.258789	-0.683594	0.131836	-0.218099	0.072428	0.581055	-0.966797	-0.659993	-0.018717	0.250651
Data98	0.212809	-0.651042	0.110677	-0.244954	0.087891	0.558268	-0.957845	-0.646973	-0.053711	0.256348
Data99	0.172119	-0.614421	0.096029	-0.249023	0.108236	0.534668	-0.967611	-0.636393	-0.066732	0.245361
Data100	0.15096	-0.613607	0.075684	-0.236816	0.137533	0.503743	-0.989583	-0.603841	-0.056152	0.239258
Data101	0.135498	-0.625	0.050456	-0.23112	0.152995	0.487467	-0.983887	-0.551758	-0.047201	0.239665
Data102	0.115967	-0.628255	0.017904	-0.21403	0.167643	0.46875	-0.970866	-0.50944	-0.039063	0.246175
Data103	0.107015	-0.627441	-0.010579	-0.193685	0.179036	0.431315	-0.991211	-0.474447	-0.04069	0.248617
Data104	0.113525	-0.635579	-0.029297	-0.163574	0.187988	0.39388	-0.997721	-0.466309	-0.061035	0.23234
Data105	0.114746	-0.640462	-0.021159	-0.141602	0.192057	0.378418	-0.970052	-0.470378	-0.093587	0.226237
Data106	0.09847	-0.636393	-0.001628	-0.148112	0.184733	0.366211	-0.901693	-0.464681	-0.109049	0.218506
Data107	0.07609	-0.629883	0.011393	-0.158691	0.136719	0.358887	-0.775553	-0.446777	-0.101725	0.228271
Data108	0.038656	-0.643717	0.01709	-0.17334	0.093587	0.338542	-0.668132	-0.431315	-0.10498	0.26001
Data109	-0.012207	-0.654297	-0.000814	-0.169271	0.095215	0.301107	-0.616048	-0.426432	-0.106608	0.309652
Data110	-0.05778	-0.64209	-0.027669	-0.138346	0.111491	0.233561	-0.613607	-0.408529	-0.109863	0.345459
Data111	-0.090332	-0.611979	-0.043132	-0.095215	0.127767	0.209147	-0.643717	-0.382487	-0.124512	0.373535
Data112	-0.109049	-0.583496	-0.061849	-0.062663	0.148926	0.222982	-0.651855	-0.371094	-0.133464	0.383708
Data113	-0.102132	-0.559082	-0.073242	-0.033366	0.141602	0.265299	-0.663249	-0.375977	-0.126953	0.369059
Data114	-0.098877	-0.55013	-0.069173	-0.035807	0.109863	0.305176	-0.657552	-0.379232	-0.135905	0.333659
Data115	-0.100505	-0.537923	-0.063477	-0.044759	0.079753	0.324707	-0.641276	-0.375977	-0.148112	0.312907
Data116	-0.111491	-0.507813	-0.063477	-0.060221	0.069173	0.311686	-0.614421	-0.388184	-0.144043	0.305176
Data117	-0.129801	-0.481771	-0.052897	-0.063477	0.077311	0.269368	-0.557454	-0.409342	-0.138346	0.294596
Data118	-0.149333	-0.442708	-0.038249	-0.042318	0.065918	0.218913	-0.506999	-0.413411	-0.155436	0.289714
Data119	-0.183919	-0.39388	-0.041504	-0.001628	0.041504	0.157064	-0.482585	-0.408529	-0.182292	0.301921
Data120	-0.203044	-0.350749	-0.061849	0.041504	0.035807	0.086263	-0.467122	-0.407715	-0.221354	0.292155
Data121	-0.210775	-0.303548	-0.075684	0.067546	0.061035	0.039063	-0.450033	-0.413411	-0.253906	0.276286
Data122	-0.215658	-0.277507	-0.07487	0.096029	0.078125	0.019531	-0.444336	-0.419922	-0.272624	0.261637
Data123	-0.21403	-0.260417	-0.071615	0.125326	0.072428	0.012207	-0.438639	-0.421549	-0.281576	0.258382
Data124	-0.201009	-0.245768	-0.073242	0.135091	0.061035	0.013021	-0.419922	-0.408529	-0.266113	0.274251
Data125	-0.16154	-0.224609	-0.090332	0.127767	0.056152	-0.013021	-0.385742	-0.388184	-0.249837	0.278727
Data126	-0.102946	-0.200195	-0.117188	0.11556	0.045573	-0.050456	-0.354004	-0.37679	-0.23763	0.295817
Data127	-0.056559	-0.181478	-0.144857	0.106608	0.066732	-0.07487	-0.341797	-0.383301	-0.244141	0.328776
Data128	-0.04069	-0.170898	-0.167643	0.093587	0.093587	-0.076497	-0.331217	-0.394694	-0.264486	0.338542
Data129	-0.036214	-0.15625	-0.191243	0.043132	0.110677	-0.075684	-0.318197	-0.405273	-0.279948	0.306803
Data130	-0.043538	-0.139974	-0.214844	0.013021	0.128581	-0.091146	-0.290527	-0.402832	-0.275879	0.274658
Data131	-0.052083	-0.109049	-0.23112	0.00651	0.171712	-0.110677	-0.263672	-0.388997	-0.25472	0.260824
Data132	-0.042318	-0.08138	-0.236816	0.011393	0.202637	-0.12207	-0.257975	-0.375163	-0.230306	0.287679
Data133	-0.030111	-0.059408	-0.241699	0.048014	0.209147	-0.13265	-0.263672	-0.379232	-0.222168	0.3007
Data134	-0.013428	-0.055339	-0.256348	0.08138	0.208333	-0.144857	-0.277507	-0.406087	-0.230306	0.296224
Data135	0.005697	-0.061849	-0.274251	0.102539	0.196126	-0.168457	-0.275065	-0.42806	-0.252279	0.281576
Data136	0.019938	-0.072428	-0.282389	0.124512	0.17334	-0.202637	-0.262858	-0.433757	-0.286458	0.273031
Data137	0.038656	-0.080566	-0.27832	0.160319	0.159505	-0.24821	-0.230306	-0.424805	-0.301107	0.2889
Data138	0.060221	-0.060221	-0.282389	0.177409	0.172526	-0.313314	-0.176595	-0.425618	-0.277507	0.301514
Data139	0.072428	-0.020345	-0.288086	0.199382	0.187174	-0.367839	-0.127767	-0.44515	-0.244954	0.297445
Data140	0.062663	0.019531	-0.276693	0.209147	0.196126	-0.401204	-0.08138	-0.470378	-0.225423	0.289714
Data141	0.039876	0.046387	-0.258789	0.223796	0.185547	-0.419922	-0.060221	-0.493978	-0.214844	0.284017
Data142	0.032552	0.058594	-0.260417	0.249023	0.174154	-0.423991	-0.062663	-0.50293	-0.216471	0.292155
Data143	0.029297	0.070801	-0.260417	0.264486	0.169271	-0.421549	-0.078939	-0.516764	-0.217285	0.289714
Data144	0.036621	0.101725	-0.266113	0.262044	0.166829	-0.437826	-0.075684	-0.534668	-0.200195	0.28361
Data145	0.065104	0.113118	-0.266113	0.262858	0.146484	-0.467122	-0.056966	-0.550944	-0.183105	0.286865
Data146	0.100098	0.087077	-0.244954	0.244141	0.107422	-0.484212	-0.007324	-0.544434	-0.191243	0.263672
Data147	0.133057	0.063477	-0.213216	0.217285	0.073242	-0.484212	0.012207	-0.541992	-0.201823	0.236816
Data148	0.159912	0.047201	-0.179036	0.200195	0.063477	-0.498861	0.028483	-0.550944	-0.201823	0.226644
Data149	0.176188	0.058594	-0.155436	0.161133	0.071615	-0.522461	0.049642	-0.557454	-0.199382	0.233561
Data150	0.193685	0.100911	-0.166016	0.134277	0.09196	-0.54362	0.069173	-0.548503	-0.167643	0.229899
Data151	0.217692	0.139974	-0.201823	0.13265	0.117188	-0.550944	0.086263	-0.537109	-0.141602	0.203451
Data152	0.253906	0.155436	-0.222982	0.14974	0.128581	-0.575358	0.068359	-0.531413	-0.146484	0.172933
Data153	0.279134	0.169271	-0.229492	0.175781	0.133464	-0.597331	0.032552	-0.539551	-0.181478	0.15096
Data154	0.289307	0.181478	-0.244954	0.200195	0.141602	-0.629883	0.004069	-0.527344	-0.197754	0.142822
Data155	0.29012	0.171712	-0.266113	0.21403	0.145671	-0.68278	-0.030111	-0.517578	-0.205078	0.140788
Data156	0.303955	0.141602	-0.2889	0.214844	0.148112	-0.725098	-0.039876	-0.518392	-0.234375	0.150553
Data157	0.333252	0.116374	-0.299479	0.218099	0.133464	-0.749512	-0.030111	-0.508626	-0.266113	0.147298
Data158	0.345866	0.111491	-0.311686	0.215658	0.113932	-0.76416	-0.042318	-0.496419	-0.291341	0.130208
Data159	0.357666	0.116374	-0.320638	0.222168	0.088704	-0.788574	-0.031738	-0.489095	-0.310872	0.114339
Data160	0.373535	0.136719	-0.344238	0.232747	0.067546	-0.806478	-0.014648	-0.474447	-0.316569	0.103353
Data161	0.380859	0.161947	-0.356445	0.22054	0.052897	-0.816243	0.011393	-0.471191	-0.316569	0.108643
Data162	0.388997	0.186361	-0.336914	0.222982	0.041504	-0.830892	0.038249	-0.458984	-0.304362	0.13265
Data163	0.388184	0.210775	-0.300293	0.242513	0.018717	-0.843913	0.066732	-0.454915	-0.289714	0.152588
Data164	0.395508	0.23763	-0.26123	0.268555	-0.005697	-0.864258	0.082194	-0.473633	-0.287272	0.124512
Data165	0.417887	0.256348	-0.244141	0.283203	-0.037435	-0.884603	0.077311	-0.488281	-0.300293	0.072835
Data166	0.429688	0.255534	-0.228678	0.281576	-0.070801	-0.912272	0.063477	-0.474447	-0.316569	0.047607
Data167	0.424805	0.26123	-0.222982	0.275879	-0.095215	-0.95459	0.056966	-0.463053	-0.322266	0.056966
Data168	0.424398	0.279134	-0.216471	0.266927	-0.096842	-1.008301	0.071615	-0.47526	-0.310059	0.089925
Data169	0.429281	0.308431	-0.212402	0.255534	-0.063477	-1.044922	0.09196	-0.496419	-0.296224	0.147298
Data170	0.441081	0.32959	-0.218913	0.257161	-0.010579	-1.07666	0.11556	-0.50944	-0.277507	0.181071
Data171	0.441081	0.350749	-0.214844	0.260417	-0.008138	-1.079102	0.137533	-0.496419	-0.275879	0.180257
Data172	0.437826	0.371908	-0.183919	0.262044	-0.022786	-1.060384	0.167643	-0.483398	-0.286458	0.176595
Data173	0.457764	0.379232	-0.147298	0.263672	-0.043132	-1.03597	0.183919	-0.480143	-0.323893	0.170898
Data174	0.464681	0.392253	-0.116374	0.24821	-0.077311	-1.018066	0.170085	-0.479329	-0.358073	0.173747
Data175	0.452067	0.399577	-0.091146	0.234375	-0.111491	-1.031087	0.165202	-0.476888	-0.361328	0.188395
Data176	0.445964	0.406087	-0.069987	0.229492	-0.135905	-1.048177	0.161947	-0.45166	-0.351563	0.194092
Data177	0.442301	0.441895	-0.048014	0.233561	-0.153809	-1.066081	0.169271	-0.410156	-0.325521	0.172526
Data178	0.452881	0.49235	-0.038249	0.221354	-0.158691	-1.091309	0.150553	-0.375977	-0.316569	0.16276
Data179	0.48584	0.566406	-0.050456	0.218099	-0.134277	-1.088053	0.116374	-0.332845	-0.31901	0.179443
Data180	0.521647	0.651855	-0.059408	0.214844	-0.105794	-1.085612	0.097656	-0.303548	-0.315755	0.237223
Data181	0.531006	0.704753	-0.061849	0.218913	-0.084635	-1.088867	0.111491	-0.307617	-0.318197	0.285645
Data182	0.527751	0.725911	-0.043132	0.209961	-0.042318	-1.071777	0.148112	-0.345866	-0.306803	0.299886
Data183	0.523275	0.699056	-0.019531	0.196126	-0.01709	-1.02946	0.163574	-0.367839	-0.292155	0.290934
Data184	0.531006	0.6486	-0.027669	0.183105	-0.021159	-1.025391	0.172526	-0.362956	-0.290527	0.286051
Data185	0.524902	0.60791	-0.03418	0.16276	-0.016276	-1.054688	0.185547	-0.344238	-0.279134	0.279541
Data186	0.513102	0.58431	-0.039063	0.15625	-0.002441	-1.088053	0.16276	-0.316569	-0.266113	0.288493
Data187	0.505371	0.568034	-0.027669	0.145671	0.055339	-1.103516	0.127767	-0.2889	-0.25472	0.308431
Data188	0.504557	0.571289	-0.008952	0.131022	0.072428	-1.104329	0.100098	-0.279134	-0.259603	0.33488
Data189	0.521647	0.59082	0.004883	0.144043	0.075684	-1.079102	0.072428	-0.266113	-0.258789	0.3479
Data190	0.550944	0.60791	0.013021	0.170085	0.079753	-1.056315	0.056966	-0.25472	-0.267741	0.342611
Data191	0.583496	0.593262	0.027669	0.201823	0.076497	-1.038411	0.073242	-0.244954	-0.275879	0.333252
Data192	0.606283	0.568034	0.041504	0.22054	0.056966	-1.031087	0.126139	-0.236003	-0.267741	0.360107
Data193	0.603434	0.55013	0.075684	0.235189	0.019531	-1.039225	0.172526	-0.233561	-0.247396	0.386149
Data194	0.581462	0.52002	0.113932	0.265299	-0.018717	-1.054688	0.198568	-0.215658	-0.232747	0.380452
Data195	0.56193	0.482585	0.152995	0.27832	-0.046387	-1.049805	0.217285	-0.188802	-0.243327	0.378825
Data196	0.550944	0.444336	0.189616	0.283203	-0.071615	-1.040039	0.20752	-0.163574	-0.253906	0.374349
Data197	0.548503	0.424805	0.225423	0.299479	-0.089518	-1.025391	0.193685	-0.135091	-0.265299	0.368652
Data198	0.550537	0.419108	0.262858	0.30599	-0.109049	-1.014811	0.203451	-0.106608	-0.26123	0.374349
Data199	0.546875	0.406087	0.275879	0.327962	-0.118001	-1.025391	0.222982	-0.090332	-0.23763	0.374349
Data200	0.56071	0.380859	0.300293	0.351563	-0.11556	-1.005859	0.233561	-0.092773	-0.222982	0.365804
Data201	0.589193	0.348307	0.327148	0.365397	-0.113932	-0.941569	0.23112	-0.076497	-0.242513	0.356445
Data202	0.616048	0.326335	0.341797	0.352376	-0.097656	-0.895996	0.249837	-0.058594	-0.283203	0.351563
Data203	0.63029	0.319824	0.343424	0.331217	-0.072428	-0.890299	0.288086	-0.043945	-0.308431	0.327555
Data204	0.633545	0.305176	0.360514	0.293783	-0.043945	-0.911458	0.317383	-0.031738	-0.333659	0.305176
Data205	0.626221	0.284017	0.394694	0.26123	-0.027669	-0.916341	0.323079	-0.014648	-0.344238	0.293783
Data206	0.611572	0.236816	0.414225	0.249023	-0.013021	-0.915527	0.325521	-0.012207	-0.345052	0.297445
Data207	0.616455	0.204264	0.43457	0.240072	0.000814	-0.928548	0.319824	0.004883	-0.334473	0.325928
Data208	0.627848	0.196126	0.467936	0.219727	0.014648	-0.922038	0.320638	0.045573	-0.303548	0.365804
Data209	0.649007	0.198568	0.487467	0.222168	0.021159	-0.904948	0.300293	0.102539	-0.303548	0.387777
Data210	0.673828	0.199382	0.498047	0.246582	0.026855	-0.874837	0.279948	0.148112	-0.318197	0.390218
Data211	0.704346	0.200195	0.518392	0.296224	0.031738	-0.843913	0.289714	0.170085	-0.337728	0.392253
Data212	0.701497	0.184733	0.536296	0.354818	0.022786	-0.83252	0.306803	0.161133	-0.343424	0.382487
Data213	0.682373	0.16276	0.546875	0.375977	0.004069	-0.835775	0.311686	0.141602	-0.332845	0.36499
Data214	0.670573	0.140788	0.554199	0.371908	-0.009766	-0.833333	0.308431	0.135905	-0.335286	0.368652
Data215	0.646973	0.117188	0.542806	0.362142	-0.018717	-0.828451	0.313314	0.14974	-0.337728	0.377604
Data216	0.610352	0.085449	0.530599	0.362142	-0.003255	-0.81543	0.334473	0.179036	-0.345052	0.381266
Data217	0.58431	0.05778	0.53304	0.380046	0.003255	-0.791016	0.354004	0.19043	-0.367025	0.378418
Data218	0.582682	0.049642	0.534668	0.423991	-0.013021	-0.759277	0.266113	0.222168	-0.377604	0.370687
Data219	0.578613	0.029297	0.524902	0.459798	-0.041504	-0.727539	0.204264	0.253092	-0.388997	0.360514
Data220	0.57373	0.002441	0.527344	0.481771	-0.074056	-0.702311	0.188802	0.287272	-0.411784	0.337321
Data221	0.581462	-0.016276	0.552572	0.473633	-0.099284	-0.68929	0.213216	0.3361	-0.432129	0.322266
Data222	0.594889	-0.012207	0.579427	0.470378	-0.09847	-0.677083	0.257975	0.378418	-0.446777	0.310465
Data223	0.594482	-0.004069	0.595703	0.473633	-0.101725	-0.65918	0.338542	0.381673	-0.45166	0.297852
Data224	0.574951	0.010579	0.603841	0.471191	-0.126953	-0.637207	0.426432	0.384928	-0.448405	0.302327
Data225	0.542806	0.009766	0.598145	0.490723	-0.175781	-0.619303	0.476888	0.414225	-0.453288	0.310059
Data226	0.506999	0	0.585938	0.508626	-0.221354	-0.604655	0.493978	0.445964	-0.465495	0.323893
Data227	0.463867	-0.020345	0.581868	0.518392	-0.218099	-0.629883	0.486654	0.469564	-0.488281	0.347087
Data228	0.467529	-0.03418	0.565592	0.534668	-0.266113	-0.643717	0.46875	0.493164	-0.494792	0.375163
Data229	0.487467	-0.04069	0.586751	0.565592	-0.243327	-0.597331	0.436198	0.512695	-0.476074	0.368245
Data230	0.52124	-0.058594	0.630697	0.592448	-0.169271	-0.524902	0.425618	0.54362	-0.456543	0.345052
Data231	0.582682	-0.076497	0.651042	0.599772	-0.074056	-0.446777	0.446777	0.576172	-0.443522	0.329183
Data232	0.6486	-0.080566	0.649414	0.579427	-0.010579	-0.384115	0.49235	0.620117	-0.441081	0.332438
Data233	0.685628	-0.079753	0.638021	0.547689	0.034993	-0.375977	0.542806	0.6486	-0.450033	0.339355
Data234	0.721842	-0.109049	0.60791	0.53304	0.077311	-0.380859	0.575358	0.681152	-0.449219	0.355225
Data235	0.736084	-0.134277	0.582682	0.539551	0.09196	-0.377604	0.604655	0.701497	-0.44515	0.362142
Data236	0.721029	-0.157878	0.561523	0.556641	0.095215	-0.379232	0.639648	0.680339	-0.445964	0.351156
Data237	0.679118	-0.15625	0.544434	0.581055	0.088704	-0.390625	0.685221	0.685221	-0.439453	0.332438
Data238	0.646159	-0.135905	0.524089	0.605469	0.087077	-0.392253	0.713704	0.718587	-0.415039	0.321045
Data239	0.63029	-0.113932	0.519206	0.635579	0.083008	-0.380859	0.750326	0.769857	-0.397949	0.330811
Data240	0.605062	-0.101725	0.504557	0.658366	0.083008	-0.344238	0.761719	0.824382	-0.399577	0.343018
Data241	0.606283	-0.117188	0.499674	0.681966	0.069173	-0.316569	0.711263	0.866699	-0.411784	0.340169
Data242	0.614014	-0.15625	0.499674	0.703939	0.053711	-0.289714	0.669759	0.904134	-0.423177	0.340983
Data243	0.627848	-0.191243	0.489909	0.721842	0.050456	-0.260417	0.646973	0.93099	-0.441895	0.349935
Data244	0.659587	-0.241699	0.472819	0.737305	0.073242	-0.244954	0.663249	0.933431	-0.456543	0.348714
Data245	0.681152	-0.257975	0.461426	0.746257	0.094401	-0.23763	0.701497	0.926107	-0.445964	0.343018
Data246	0.688883	-0.250651	0.46224	0.754395	0.107422	-0.222982	0.746257	0.916341	-0.398763	0.337728
Data247	0.675049	-0.24821	0.458984	0.79834	0.109049	-0.205078	0.777181	0.909831	-0.358887	0.337321
Data248	0.660807	-0.259603	0.445964	0.854492	0.102539	-0.171712	0.786947	0.9139	-0.340169	0.325521
Data249	0.641276	-0.255534	0.433757	0.908203	0.101725	-0.126953	0.773926	0.917969	-0.351563	0.331217
Data250	0.616048	-0.246582	0.431315	0.947266	0.100098	-0.097656	0.769043	0.926107	-0.360514	0.342204
Data251	0.611979	-0.245768	0.441081	0.989583	0.095215	-0.090332	0.776367	0.931803	-0.339355	0.361328
Data252	0.623779	-0.280762	0.456543	1.02946	0.088704	-0.090332	0.776367	0.9375	-0.314128	0.37028
Data253	0.634766	-0.337728	0.467936	1.05306	0.070801	-0.06429	0.77474	0.955404	-0.321452	0.36377
Data254	0.644124	-0.390625	0.467936	1.062826	0.056152	-0.037435	0.784505	0.973307	-0.368652	0.356038
Data255	0.64209	-0.411784	0.474447	1.072591	0.067546	-0.021159	0.821126	0.98877	-0.414225	0.362142
Data256	0.632731	-0.401204	0.479329	1.101888	0.102539	-0.019531	0.866699	1.007487	-0.437826	0.37028
Data257	0.639242	-0.383301	0.463867	1.128743	0.131022	-0.03418	0.878906	1.039225	-0.441895	0.369059
Data258	0.644531	-0.35319	0.426432	1.144206	0.152995	-0.029297	0.875651	1.035156	-0.428874	0.370687
Data259	0.628662	-0.323893	0.41748	1.138509	0.170085	-0.007324	0.874023	1.03597	-0.405273	0.383301
Data260	0.623779	-0.2889	0.400391	1.140951	0.187174	0.031738	0.835775	1.062012	-0.393066	0.39917
Data261	0.614421	-0.297038	0.372721	1.146647	0.226237	0.077311	0.786947	1.102702	-0.38737	0.42806
Data262	0.6132	-0.327962	0.362956	1.163737	0.274251	0.118001	0.758464	1.156413	-0.375977	0.448405
Data263	0.621745	-0.361328	0.360514	1.195475	0.319824	0.144043	0.790202	1.201172	-0.379232	0.451253
Data264	0.624186	-0.40446	0.349935	1.200358	0.334473	0.170085	0.829264	1.207682	-0.384115	0.470785
Data265	0.625407	-0.440267	0.345866	1.200358	0.332845	0.206706	0.861816	1.212565	-0.394694	0.485433
Data266	0.602214	-0.449219	0.340983	1.196289	0.314941	0.209961	0.892741	1.218262	-0.396322	0.499268
Data267	0.554606	-0.438639	0.32959	1.204427	0.289714	0.197754	0.922852	1.224772	-0.406087	0.541992
Data268	0.511475	-0.407715	0.301107	1.216634	0.328776	0.212402	0.945638	1.225586	-0.406087	0.577393
Data269	0.493164	-0.366211	0.282389	1.237793	0.391439	0.208333	0.970052	1.232096	-0.41097	0.609131
Data270	0.494385	-0.333659	0.247396	1.271159	0.400391	0.192057	0.996908	1.233724	-0.425618	0.633545
Data271	0.501302	-0.319824	0.217285	1.284993	0.378418	0.216471	1.013997	1.23291	-0.45166	0.644124
Data272	0.500895	-0.317383	0.201823	1.289876	0.326335	0.24821	1.00179	1.245117	-0.47526	0.632324
Data273	0.481364	-0.305176	0.202637	1.288249	0.266927	0.257975	0.97819	1.26709	-0.47526	0.605469
Data274	0.45166	-0.281576	0.20752	1.285807	0.231934	0.265299	0.970866	1.276042	-0.465495	0.583496
Data275	0.426025	-0.253092	0.205078	1.287435	0.246582	0.283203	0.986328	1.264648	-0.456543	0.564372
Data276	0.412598	-0.227865	0.192057	1.295573	0.277507	0.297038	1.000977	1.253255	-0.445964	0.558675
Data277	0.41097	-0.187174	0.192057	1.315104	0.287272	0.317383	1.019694	1.250814	-0.440267	0.580648
Data278	0.398763	-0.14974	0.192057	1.336263	0.27832	0.35319	1.066895	1.253255	-0.436198	0.592041
Data279	0.364583	-0.106608	0.192057	1.354167	0.270996	0.381673	1.118164	1.255697	-0.457357	0.596924
Data280	0.331624	-0.047201	0.21403	1.378581	0.276693	0.382487	1.140951	1.257324	-0.489909	0.594889
Data281	0.31779	0.012207	0.240885	1.372884	0.27181	0.384928	1.137695	1.254883	-0.489095	0.611572
Data282	0.314128	0.069173	0.277507	1.359049	0.26123	0.386556	1.125488	1.248372	-0.473633	0.627441
Data283	0.313314	0.103353	0.311686	1.346029	0.240072	0.393066	1.141764	1.253255	-0.46224	0.620524
Data284	0.304362	0.127767	0.34668	1.338704	0.208333	0.397135	1.184896	1.280924	-0.444336	0.591634
Data285	0.296224	0.137533	0.362142	1.33138	0.194499	0.400391	1.210124	1.303711	-0.429688	0.572917
Data286	0.307617	0.15625	0.367025	1.327311	0.202637	0.419922	1.200358	1.324056	-0.412598	0.570882
Data287	0.330811	0.193685	0.364583	1.320801	0.225423	0.430501	1.236979	1.332194	-0.38737	0.588786
Data288	0.3479	0.231934	0.35319	1.302897	0.269368	0.436198	1.281738	1.319173	-0.388997	0.614014
Data289	0.358073	0.262044	0.332845	1.257324	0.292969	0.448405	1.299642	1.294759	-0.383301	0.642497
Data290	0.364583	0.267741	0.308431	1.222331	0.3125	0.491536	1.306966	1.271973	-0.37028	0.664063
Data291	0.370687	0.263672	0.276693	1.205241	0.308431	0.522461	1.309408	1.264648	-0.36377	0.672201
Data292	0.357259	0.251465	0.250651	1.205241	0.306803	0.545247	1.302083	1.282552	-0.361328	0.672201
Data293	0.345052	0.241699	0.229492	1.225586	0.314128	0.56071	1.310221	1.308594	-0.369466	0.693359
Data294	0.348714	0.262044	0.236816	1.248372	0.337728	0.564779	1.294759	1.308594	-0.393066	0.731201
Data295	0.356038	0.309245	0.228678	1.269531	0.366211	0.56722	1.285807	1.293132	-0.432943	0.753581
Data296	0.333252	0.364583	0.225423	1.284993	0.384115	0.583496	1.276855	1.285807	-0.463867	0.753988
Data297	0.308838	0.408529	0.22054	1.293132	0.409342	0.595703	1.293132	1.289063	-0.463053	0.750732
Data298	0.266113	0.425618	0.21403	1.289063	0.426432	0.580241	1.336263	1.28418	-0.438639	0.758464
Data299	0.23641	0.421549	0.213216	1.271159	0.425618	0.546061	1.38265	1.283366	-0.399577	0.775146
Data300	0.218506	0.406087	0.234375	1.257324	0.418294	0.528158	1.405436	1.270345	-0.386556	0.778402
Data301	0.20752	0.386556	0.27181	1.237793	0.392253	0.527344	1.378581	1.261393	-0.398763	0.762533
Data302	0.211589	0.377604	0.320638	1.222331	0.355632	0.538737	1.351725	1.268717	-0.411784	0.749919
Data303	0.217692	0.382487	0.368652	1.199544	0.319824	0.568034	1.330566	1.29069	-0.408529	0.732422
Data304	0.22054	0.401204	0.411784	1.206055	0.297038	0.586751	1.318359	1.299642	-0.389811	0.719808
Data305	0.221761	0.424805	0.463867	1.196289	0.283203	0.56722	1.350911	1.294759	-0.337728	0.721029
Data306	0.216878	0.444336	0.515137	1.164551	0.270996	0.539551	1.427409	1.277669	-0.272624	0.736491
Data307	0.216878	0.484212	0.554199	1.123861	0.257975	0.537109	1.507975	1.264648	-0.229492	0.751546
Data308	0.236003	0.556641	0.566406	1.118164	0.236816	0.537923	1.575521	1.241862	-0.213216	0.753988
Data309	0.258382	0.619303	0.549316	1.124674	0.234375	0.532227	1.599121	1.21582	-0.228678	0.755208
Data310	0.271403	0.664063	0.528971	1.133626	0.246582	0.504557	1.605632	1.188151	-0.253092	0.754801
Data311	0.288086	0.703125	0.513509	1.128743	0.247396	0.472819	1.583659	1.174316	-0.265299	0.765788
Data312	0.285238	0.74056	0.498047	1.115723	0.242513	0.46224	1.531576	1.14502	-0.266113	0.769043
Data313	0.273031	0.755208	0.467936	1.110026	0.244954	0.47526	1.483561	1.140951	-0.286458	0.781657
Data314	0.246989	0.765788	0.44515	1.114909	0.23763	0.48584	1.460775	1.15804	-0.293783	0.798747
Data315	0.237223	0.786947	0.42806	1.105957	0.230306	0.501302	1.443685	1.196289	-0.292155	0.809326
Data316	0.233968	0.804036	0.402832	1.069336	0.218099	0.504557	1.437988	1.220703	-0.302734	0.795085
Data317	0.253092	0.823568	0.361328	1.040853	0.233561	0.482585	1.433105	1.228027	-0.3125	0.771484
Data318	0.292155	0.847982	0.334473	1.028646	0.245768	0.46875	1.420898	1.20931	-0.30599	0.761312
Data319	0.305176	0.871582	0.328776	1.010742	0.23763	0.487467	1.408691	1.182454	-0.305176	0.75765
Data320	0.298258	0.898438	0.355632	0.987956	0.219727	0.515137	1.413574	1.169434	-0.29541	0.775146
Data321	0.291341	0.904134	0.40446	0.973307	0.210775	0.517578	1.437174	1.171875	-0.270996	0.773926
Data322	0.26652	0.890299	0.432129	0.961914	0.205078	0.498861	1.479492	1.16862	-0.270182	0.746663
Data323	0.233968	0.875651	0.428874	0.965983	0.19043	0.472005	1.559245	1.17513	-0.294596	0.746257
Data324	0.217285	0.874837	0.419922	0.99528	0.178223	0.46875	1.616211	1.193848	-0.308431	0.751953
Data325	0.173747	0.882161	0.410156	1.020508	0.157878	0.435384	1.638997	1.179199	-0.310059	0.767008
Data326	0.152588	0.898438	0.400391	1.033529	0.14974	0.412598	1.647135	1.154785	-0.306803	0.808105
Data327	0.155029	0.928548	0.386556	1.023763	0.164388	0.406087	1.647135	1.141764	-0.297852	0.817057
Data328	0.164795	0.97168	0.382487	1.010742	0.155436	0.392253	1.646322	1.131185	-0.286458	0.80485
Data329	0.173747	1.013997	0.384928	0.977376	0.166016	0.407715	1.657715	1.118164	-0.279134	0.783285
Data330	0.188802	1.05957	0.382487	0.935872	0.186361	0.45166	1.669922	1.094564	-0.257161	0.751546
Data331	0.203857	1.101074	0.39388	0.916341	0.183919	0.47526	1.705729	1.085612	-0.244141	0.732015
Data332	0.207926	1.153971	0.409342	0.915527	0.157064	0.479329	1.73584	1.092936	-0.251465	0.729574
Data333	0.200195	1.196289	0.418294	0.919596	0.134277	0.472819	1.70166	1.092122	-0.266113	0.724691
Data334	0.187174	1.239421	0.423177	0.909831	0.119629	0.450846	1.64388	1.09375	-0.272624	0.701904
Data335	0.180257	1.29069	0.431315	0.892741	0.109049	0.449219	1.635742	1.092122	-0.257161	0.674642
Data336	0.181885	1.319987	0.447591	0.858561	0.092773	0.457357	1.673177	1.092936	-0.228678	0.6604
Data337	0.19043	1.328125	0.469564	0.824382	0.078125	0.473633	1.683757	1.079102	-0.211589	0.66569
Data338	0.201009	1.321615	0.476074	0.777181	0.082194	0.470378	1.669922	1.058757	-0.203451	0.675863
Data339	0.21403	1.321615	0.47526	0.721029	0.106608	0.438639	1.653646	1.040853	-0.213216	0.681559
Data340	0.227865	1.328125	0.46224	0.678711	0.126139	0.39388	1.652832	1.031901	-0.217285	0.693766
Data341	0.234782	1.332194	0.454915	0.658366	0.151367	0.371094	1.646322	1.019694	-0.224609	0.723877
Data342	0.227051	1.339518	0.460612	0.632324	0.164388	0.386556	1.62679	1.013184	-0.235189	0.730794
Data343	0.217692	1.346842	0.454915	0.595703	0.165202	0.396322	1.607259	0.996908	-0.240885	0.706787
Data344	0.211589	1.333008	0.435384	0.575358	0.153809	0.413411	1.567383	0.977376	-0.238444	0.691325
Data345	0.19165	1.315104	0.415853	0.545247	0.143229	0.42806	1.529948	0.975749	-0.221354	0.697428
Data346	0.185547	1.302083	0.398763	0.518392	0.166016	0.419108	1.529134	0.979818	-0.202637	0.690104
Data347	0.187988	1.285807	0.371094	0.500488	0.19694	0.413411	1.502279	0.968424	-0.201823	0.673421
Data348	0.206299	1.263835	0.336914	0.466309	0.222168	0.409342	1.509603	0.941569	-0.203451	0.644531
Data349	0.235596	1.245931	0.336914	0.453288	0.255534	0.424805	1.524251	0.893555	-0.214844	0.624593
Data350	0.253499	1.2264	0.342611	0.444336	0.266927	0.444336	1.495768	0.841471	-0.229492	0.605469
Data351	0.25472	1.219889	0.337728	0.436198	0.288086	0.427246	1.462402	0.791829	-0.230306	0.579427
Data352	0.247803	1.207682	0.330404	0.43457	0.304362	0.391439	1.454264	0.758464	-0.210775	0.577799
Data353	0.229085	1.177572	0.322266	0.443522	0.296224	0.367025	1.460775	0.733236	-0.189616	0.569661
Data354	0.19694	1.142578	0.300293	0.447591	0.286458	0.359701	1.434733	0.707194	-0.177409	0.548503
Data355	0.175374	1.120605	0.299479	0.443522	0.266113	0.380046	1.373698	0.708822	-0.16276	0.53182
Data356	0.168457	1.125488	0.296224	0.435384	0.246582	0.402018	1.291504	0.716146	-0.147298	0.510254
Data357	0.163167	1.156413	0.300293	0.402832	0.230306	0.400391	1.220703	0.715332	-0.119629	0.503337
Data358	0.158691	1.175944	0.3125	0.351563	0.228678	0.386556	1.195475	0.704753	-0.080566	0.498047
Data359	0.182292	1.16862	0.349935	0.311686	0.226237	0.364583	1.19222	0.695801	-0.048828	0.484619
Data360	0.22054	1.152344	0.379232	0.29541	0.236003	0.380046	1.180013	0.686035	-0.025228	0.439453
Data361	0.246175	1.141764	0.389811	0.289714	0.269368	0.416667	1.167806	0.675456	-0.039063	0.383708
Data362	0.264893	1.14502	0.390625	0.279134	0.327148	0.441081	1.172689	0.677897	-0.089518	0.35319
Data363	0.271403	1.146647	0.379232	0.257975	0.369466	0.459798	1.171875	0.674642	-0.131022	0.339762
Data364	0.279134	1.140951	0.37679	0.19694	0.410156	0.482585	1.136882	0.652669	-0.152995	0.321045
Data365	0.286051	1.147461	0.388184	0.131022	0.452474	0.491536	1.089681	0.617676	-0.152181	0.299886
Data366	0.282796	1.160482	0.375977	0.094401	0.480957	0.476888	1.031901	0.597331	-0.126139	0.268148
Data367	0.275065	1.163737	0.355632	0.074056	0.493978	0.454915	0.990397	0.593262	-0.107422	0.257161
Data368	0.272217	1.143392	0.331217	0.080566	0.506999	0.431315	0.957845	0.608724	-0.088704	0.268962
Data369	0.292562	1.107585	0.282389	0.108236	0.52002	0.415039	0.940755	0.616862	-0.083008	0.294189
Data370	0.314535	1.074219	0.236003	0.109049	0.534668	0.423177	0.919596	0.620117	-0.099284	0.321859
Data371	0.32959	1.04248	0.201823	0.109863	0.540365	0.444336	0.880534	0.612793	-0.13916	0.337321
Data372	0.332031	1.024577	0.167643	0.113932	0.530599	0.457357	0.834147	0.604655	-0.157064	0.33488
Data373	0.334473	1.027018	0.133464	0.103353	0.517578	0.46875	0.799967	0.591634	-0.159505	0.332845
Data374	0.323079	1.033529	0.117188	0.087077	0.505371	0.481771	0.795898	0.597331	-0.150553	0.314128
Data375	0.29541	1.044922	0.103353	0.065918	0.494792	0.493164	0.799154	0.619303	-0.112305	0.295817
Data376	0.277507	1.057129	0.07487	0.068359	0.506185	0.480957	0.808919	0.630697	-0.061849	0.293783
Data377	0.268555	1.063639	0.041504	0.090332	0.521647	0.450846	0.808105	0.621745	-0.042318	0.284424
Data378	0.243734	1.066081	0.014648	0.090332	0.547689	0.432129	0.779622	0.610352	-0.043945	0.273438
Data379	0.211589	1.063639	0.007324	0.076497	0.554199	0.410156	0.730794	0.612793	-0.066732	0.267741
Data380	0.192057	1.069336	0.010579	0.053711	0.548503	0.399577	0.684408	0.619303	-0.083008	0.261637
Data381	0.17863	1.092936	0.014648	0.043945	0.52653	0.399577	0.642904	0.610352	-0.079753	0.227865
Data382	0.192057	1.129557	0.016276	0.046387	0.541178	0.400391	0.587565	0.58431	-0.062663	0.174154
Data383	0.208333	1.165365	0.018717	0.046387	0.557454	0.411784	0.549316	0.553385	-0.065104	0.135091
Data384	0.198161	1.195475	0.009766	0.062663	0.564779	0.428874	0.522461	0.530599	-0.082194	0.13916
Data385	0.194092	1.217448	-0.008138	0.093587	0.589193	0.405273	0.511068	0.519206	-0.104167	0.157064
Data386	0.190023	1.218262	-0.020345	0.129395	0.626628	0.39388	0.520833	0.511882	-0.142415	0.200195
Data387	0.186768	1.207682	-0.017904	0.14974	0.642904	0.383301	0.598958	0.504557	-0.187988	0.213623
Data388	0.190837	1.191406	-0.027669	0.126953	0.633138	0.399577	0.641276	0.481771	-0.209961	0.221354
Data389	0.176595	1.180013	-0.030924	0.097656	0.605469	0.458171	0.615234	0.472005	-0.201009	0.229492
Data390	0.154622	1.176758	-0.020345	0.092773	0.585938	0.506185	0.539551	0.472005	-0.182292	0.209554
Data391	0.143636	1.165365	-0.014648	0.088704	0.585124	0.504557	0.442708	0.489095	-0.152181	0.17863
Data392	0.154622	1.165365	-0.031738	0.067546	0.606283	0.497233	0.361328	0.510254	-0.127767	0.146484
Data393	0.163574	1.200358	-0.055339	0.027669	0.655111	0.496419	0.32959	0.541178	-0.106608	0.142008
Data394	0.163574	1.238607	-0.072428	-0.004883	0.677897	0.502116	0.298665	0.546061	-0.077311	0.157064
Data395	0.146891	1.279297	-0.100098	-0.018717	0.664876	0.503743	0.284017	0.519206	-0.052083	0.159505
Data396	0.140788	1.284993	-0.122884	-0.049642	0.655924	0.497233	0.269368	0.49235	-0.049642	0.157471
Data397	0.138346	1.251628	-0.151367	-0.076497	0.634766	0.489095	0.265299	0.467122	-0.055339	0.142008
Data398	0.125732	1.227214	-0.177409	-0.086263	0.611979	0.463053	0.282389	0.444336	-0.074056	0.107422
Data399	0.115967	1.222331	-0.177409	-0.065918	0.608724	0.431315	0.279134	0.432943	-0.082194	0.078532
Data400	0.108236	1.228027	-0.166016	-0.041504	0.63151	0.43457	0.241699	0.437826	-0.087891	0.087891
Data401	0.107015	1.232096	-0.163574	-0.013835	0.654297	0.446777	0.209147	0.440267	-0.124512	0.112712
Data402	0.087077	1.236979	-0.178223	0.009766	0.677083	0.442708	0.23763	0.432943	-0.177409	0.119222
Data403	0.025228	1.241048	-0.189616	0.002441	0.694173	0.476888	0.236816	0.415039	-0.208333	0.105387
Data404	-0.03418	1.222331	-0.191243	-0.021973	0.698242	0.515951	0.222168	0.393066	-0.203451	0.107422
Data405	-0.071615	1.188151	-0.188802	-0.026042	0.714518	0.539551	0.210775	0.367025	-0.188802	0.12207
Data406	-0.073242	1.162923	-0.186361	-0.020345	0.722656	0.546875	0.203451	0.331217	-0.165202	0.143229
Data407	-0.032552	1.144206	-0.201823	-0.012207	0.697428	0.540365	0.174967	0.301107	-0.128581	0.159098
Data408	-0.014242	1.125488	-0.205078	-0.000814	0.659993	0.539551	0.137533	0.280762	-0.12207	0.142008
Data409	-0.021973	1.105957	-0.193685	0.008138	0.625814	0.535482	0.111491	0.280762	-0.134277	0.121257
Data410	-0.044759	1.08724	-0.17985	0.027669	0.592448	0.528971	0.10498	0.300293	-0.159505	0.096029
Data411	-0.062663	1.083984	-0.169271	0.05127	0.570475	0.52653	0.087891	0.313314	-0.166016	0.071615
Data412	-0.089111	1.092936	-0.172526	0.077311	0.56722	0.493164	0.074056	0.301921	-0.144043	0.039876
Data413	-0.121663	1.088053	-0.174967	0.091146	0.570475	0.466309	0.052083	0.291341	-0.118001	0.015869
Data414	-0.136312	1.060384	-0.181478	0.10498	0.565592	0.472819	0.009766	0.27832	-0.108236	-0.00651
Data415	-0.138753	1.033529	-0.204264	0.093587	0.556641	0.486654	-0.012207	0.342611	-0.113118	-0.018311
Data416	-0.136719	1.031901	-0.240885	0.07487	0.563151	0.493164	0.00651	0.37679	-0.129395	-0.014648
Data417	-0.140381	1.035156	-0.275879	0.056966	0.577799	0.474447	0.01709	0.357259	-0.147298	-0.010986
Data418	-0.135905	1.034342	-0.287272	0.04069	0.579427	0.456543	-0.027669	0.315755	-0.180664	-0.016276
Data419	-0.135091	1.023763	-0.301107	0.039063	0.562337	0.452474	-0.065104	0.279948	-0.195313	-0.017497
Data420	-0.142008	0.990397	-0.321452	0.055339	0.552572	0.440267	-0.090332	0.26123	-0.175781	-0.013835
Data421	-0.166423	0.935872	-0.326335	0.065918	0.546061	0.408529	-0.111491	0.246582	-0.155436	-0.024414
Data422	-0.197347	0.889486	-0.326335	0.069173	0.539551	0.384928	-0.114746	0.26123	-0.165202	-0.030111
Data423	-0.198161	0.874023	-0.326335	0.056152	0.541992	0.384115	-0.118815	0.292155	-0.202637	-0.033773
Data424	-0.176595	0.882161	-0.302734	0.063477	0.549316	0.384928	-0.14974	0.299479	-0.232747	-0.052897
Data425	-0.161947	0.891113	-0.283203	0.069987	0.555013	0.384115	-0.150553	0.282389	-0.270996	-0.074463
Data426	-0.175781	0.900879	-0.297038	0.06429	0.533854	0.379232	-0.147298	0.255534	-0.300293	-0.087484
Data427	-0.224202	0.895996	-0.318197	0.059408	0.498861	0.371094	-0.168457	0.228678	-0.309245	-0.106608
Data428	-0.294596	0.869954	-0.323893	0.074056	0.474447	0.354818	-0.185547	0.21403	-0.31901	-0.113118
Data429	-0.357666	0.830078	-0.315755	0.103353	0.477702	0.324707	-0.203451	0.210775	-0.323079	-0.126139
Data430	-0.411784	0.78776	-0.309245	0.14974	0.494792	0.290527	-0.206706	0.217285	-0.321452	-0.143229
Data431	-0.454508	0.755208	-0.294596	0.199382	0.511068	0.270996	-0.21403	0.235189	-0.314941	-0.14445
Data432	-0.503337	0.74056	-0.2889	0.228678	0.528158	0.260417	-0.224609	0.240885	-0.309245	-0.131429
Data433	-0.543213	0.725098	-0.313314	0.242513	0.52653	0.246582	-0.231934	0.216471	-0.300293	-0.117594
Data434	-0.574137	0.707194	-0.324707	0.234375	0.530599	0.259603	-0.236816	0.176595	-0.27832	-0.126139
Data435	-0.610352	0.694173	-0.318197	0.227051	0.527344	0.266113	-0.227865	0.14974	-0.253092	-0.154622
Data436	-0.658366	0.674642	-0.319824	0.218913	0.513509	0.268555	-0.20752	0.124512	-0.23112	-0.177816
Data437	-0.717773	0.642904	-0.323893	0.213216	0.489095	0.262858	-0.170085	0.126953	-0.231934	-0.189209
Data438	-0.742594	0.615234	-0.323893	0.218099	0.454915	0.266113	-0.120443	0.170085	-0.253092	-0.185954
Data439	-0.761719	0.591634	-0.340169	0.225423	0.437012	0.257161	-0.088704	0.215658	-0.277507	-0.20223
Data440	-0.777588	0.577799	-0.358073	0.245768	0.414225	0.235189	-0.114746	0.240885	-0.314128	-0.232747
Data441	-0.783285	0.559082	-0.359701	0.249023	0.409342	0.216471	-0.174154	0.233561	-0.339355	-0.24943
Data442	-0.799967	0.52653	-0.359701	0.266113	0.397949	0.204264	-0.241699	0.215658	-0.341797	-0.262451
Data443	-0.792236	0.495605	-0.357259	0.290527	0.355632	0.171712	-0.280762	0.182292	-0.313314	-0.262451
Data444	-0.78776	0.46224	-0.365397	0.281576	0.367025	0.137533	-0.25472	0.157064	-0.292969	-0.246175
Data445	-0.777181	0.431315	-0.354004	0.241699	0.385742	0.114746	-0.232747	0.148926	-0.280762	-0.230306
Data446	-0.754395	0.394694	-0.354818	0.189616	0.389811	0.101725	-0.246582	0.144043	-0.276693	-0.204671
Data447	-0.73527	0.356445	-0.362142	0.13916	0.425618	0.119629	-0.252279	0.133464	-0.270996	-0.19043
Data448	-0.740153	0.322266	-0.373535	0.116374	0.479329	0.186361	-0.256348	0.118815	-0.288086	-0.199788
Data449	-0.780843	0.282389	-0.415039	0.109049	0.491536	0.230306	-0.274251	0.106608	-0.311686	-0.235189
Data450	-0.84554	0.249023	-0.456543	0.085449	0.479329	0.229492	-0.292155	0.09196	-0.315755	-0.273031
Data451	-0.89152	0.240072	-0.494792	0.082194	0.467936	0.218913	-0.311686	0.05778	-0.298665	-0.2889
Data452	-0.910645	0.244141	-0.52002	0.09847	0.465495	0.20752	-0.340169	0.03418	-0.29541	-0.300293
Data453	-0.911051	0.249023	-0.541992	0.123698	0.472005	0.201823	-0.379232	0.029297	-0.318197	-0.318604
Data454	-0.904948	0.242513	-0.537923	0.151367	0.497233	0.202637	-0.396322	0.042318	-0.338542	-0.333252
Data455	-0.892334	0.199382	-0.533854	0.161133	0.507813	0.205078	-0.373535	0.044759	-0.348307	-0.349121
Data456	-0.890299	0.137533	-0.535482	0.15625	0.527344	0.197754	-0.314941	0.032552	-0.367025	-0.367432
Data457	-0.889486	0.08138	-0.528158	0.137533	0.54362	0.181478	-0.273438	0.014648	-0.377604	-0.380859
Data458	-0.896403	0.030924	-0.510254	0.127767	0.559896	0.159505	-0.281576	-0.000814	-0.38737	-0.385742
Data459	-0.920003	-0.014648	-0.50293	0.144043	0.58431	0.145671	-0.302734	-0.026855	-0.352376	-0.375977
Data460	-0.968831	-0.076497	-0.493164	0.143229	0.597331	0.134277	-0.276693	-0.05778	-0.304362	-0.363363
Data461	-1.023356	-0.124512	-0.487467	0.133464	0.588379	0.13916	-0.215658	-0.082194	-0.25472	-0.375163
Data462	-1.063232	-0.161947	-0.480957	0.131836	0.557454	0.160319	-0.235189	-0.087077	-0.193685	-0.38859
Data463	-1.118164	-0.17334	-0.478516	0.150553	0.516764	0.183105	-0.302734	-0.097656	-0.135905	-0.392253
Data464	-1.164144	-0.176595	-0.469564	0.180664	0.500488	0.187988	-0.354818	-0.110677	-0.079753	-0.397542
Data465	-1.178385	-0.194499	-0.454915	0.205078	0.498047	0.170085	-0.391439	-0.13265	-0.030111	-0.41097
Data466	-1.165771	-0.241699	-0.435384	0.23763	0.47526	0.160319	-0.427246	-0.153809	-0.004069	-0.443522
Data467	-1.149089	-0.299479	-0.416667	0.262044	0.447591	0.17985	-0.445964	-0.158691	0.001628	-0.461833
Data468	-1.149495	-0.349935	-0.412598	0.258789	0.427246	0.189616	-0.444336	-0.169271	-0.003255	-0.481771
Data469	-1.16333	-0.371908	-0.414225	0.245768	0.45166	0.188802	-0.44515	-0.175781	-0.022786	-0.496012
Data470	-1.171875	-0.371094	-0.421549	0.230306	0.516764	0.19043	-0.45166	-0.189616	-0.043132	-0.500081
Data471	-1.174316	-0.355632	-0.423177	0.20752	0.577799	0.195313	-0.478516	-0.213216	-0.047201	-0.541992
Data472	-1.170654	-0.345866	-0.423991	0.193685	0.600586	0.188802	-0.500488	-0.233561	-0.069173	-0.586344
Data473	-1.17513	-0.340169	-0.437826	0.183105	0.596517	0.176595	-0.501302	-0.273438	-0.09196	-0.617269
Data474	-1.182048	-0.349121	-0.455729	0.182292	0.592448	0.160319	-0.512695	-0.292969	-0.095215	-0.642497
Data475	-1.190592	-0.403646	-0.480957	0.178223	0.58431	0.135905	-0.563965	-0.276693	-0.075684	-0.638021
Data476	-1.20402	-0.470378	-0.499674	0.180664	0.568848	0.123698	-0.606283	-0.252279	-0.048828	-0.611979
Data477	-1.204427	-0.530599	-0.497233	0.168457	0.554199	0.127767	-0.6486	-0.222982	-0.007324	-0.609538
Data478	-1.209717	-0.591634	-0.48584	0.160319	0.534668	0.124512	-0.690104	-0.194499	0.019531	-0.64738
Data479	-1.230469	-0.641276	-0.489909	0.15625	0.489095	0.112305	-0.690918	-0.189616	0.021973	-0.666504
Data480	-1.258952	-0.681966	-0.503743	0.150553	0.484212	0.097656	-0.653483	-0.196126	0.016276	-0.659993
Data481	-1.315104	-0.72998	-0.520833	0.154622	0.484212	0.085449	-0.639648	-0.217285	0.015462	-0.657145
Data482	-1.356608	-0.764974	-0.534668	0.168457	0.493978	0.059408	-0.654297	-0.252279	0.037435	-0.635579
Data483	-1.379801	-0.78776	-0.547689	0.204264	0.527344	0.044759	-0.670573	-0.284831	0.066732	-0.620117
Data484	-1.382243	-0.793457	-0.552572	0.24821	0.546875	0.034993	-0.678711	-0.309245	0.079753	-0.623372
Data485	-1.363525	-0.795898	-0.55013	0.270996	0.547689	0.039876	-0.677897	-0.326335	0.083822	-0.627035
Data486	-1.341146	-0.810547	-0.536296	0.267741	0.55013	0.066732	-0.668132	-0.3361	0.088704	-0.620931
Data487	-1.352946	-0.848796	-0.525716	0.249023	0.546061	0.083008	-0.670573	-0.335286	0.096029	-0.633545
Data488	-1.392008	-0.882161	-0.523275	0.225423	0.546061	0.07487	-0.672201	-0.3361	0.106608	-0.646566
Data489	-1.420085	-0.900065	-0.52002	0.209961	0.553385	0.08138	-0.68929	-0.351563	0.116374	-0.6604
Data490	-1.430257	-0.913086	-0.505371	0.205892	0.545247	0.071615	-0.70638	-0.374349	0.140788	-0.671794
Data491	-1.453451	-0.917969	-0.498047	0.214844	0.519206	0.068359	-0.705566	-0.383301	0.158691	-0.691732
Data492	-1.47583	-0.922038	-0.498861	0.225423	0.523275	0.074056	-0.712077	-0.39388	0.145671	-0.715739
Data493	-1.482747	-0.926921	-0.490723	0.244954	0.529785	0.069987	-0.732422	-0.415853	0.123698	-0.739339
Data494	-1.48763	-0.943197	-0.481771	0.263672	0.512695	0.049642	-0.748698	-0.433757	0.100911	-0.739339
Data495	-1.495361	-0.961914	-0.478516	0.266927	0.46875	0.0236	-0.751139	-0.440267	0.101725	-0.716146
Data496	-1.497396	-0.986328	-0.463867	0.252279	0.432129	0.021159	-0.763346	-0.432943	0.138346	-0.695801
Data497	-1.472168	-0.98877	-0.446777	0.242513	0.388184	0.013835	-0.769857	-0.406901	0.179036	-0.697835
Data498	-1.436361	-0.979818	-0.423991	0.236003	0.358887	0.004069	-0.769857	-0.38737	0.191243	-0.681152
Data499	-1.385905	-0.984701	-0.415853	0.227865	0.341797	0	-0.768229	-0.394694	0.219727	-0.65389
Data500	-1.352132	-0.982259	-0.419922	0.222168	0.354004	0.008952	-0.777995	-0.386556	0.249023	-0.622152
Data501	-1.357829	-0.973307	-0.441895	0.205892	0.349935	0.024414	-0.767415	-0.400391	0.273438	-0.60262
Data502	-1.35376	-0.970866	-0.466309	0.174154	0.357259	0.026855	-0.739746	-0.424805	0.302734	-0.577799
Data503	-1.339111	-0.979818	-0.499674	0.13916	0.378418	0.013835	-0.720215	-0.441081	0.345866	-0.572917
Data504	-1.328532	-0.996908	-0.542806	0.106608	0.386556	0.005697	-0.708008	-0.44515	0.378418	-0.576579
Data505	-1.300049	-1.00179	-0.566406	0.070801	0.401204	0.005697	-0.701497	-0.454915	0.389811	-0.592855
Data506	-1.280111	-0.996094	-0.562337	0.05127	0.413411	0.01709	-0.702311	-0.45166	0.402832	-0.594889
Data507	-1.274414	-1.002604	-0.559082	0.072428	0.402018	0.059408	-0.716146	-0.44515	0.414225	-0.582275
Data508	-1.274821	-1.004232	-0.56071	0.10498	0.401204	0.092773	-0.72347	-0.437012	0.392253	-0.588379
Data509	-1.279704	-0.998535	-0.568034	0.13916	0.400391	0.079753	-0.743001	-0.437012	0.366211	-0.617676
Data510	-1.277262	-0.996094	-0.57373	0.174154	0.403646	0.059408	-0.756022	-0.519206	0.356445	-0.645752
Data511	-1.282552	-1.002604	-0.59082	0.172526	0.409342	0.039876	-0.738932	-0.586751	0.361328	-0.655924
Data512	-1.283773	-1.016439	-0.598145	0.157064	0.412598	0.00651	-0.716146	-0.619303	0.394694	-0.642904
Data513	-1.263835	-1.025391	-0.594889	0.144857	0.401204	-0.04069	-0.721029	-0.634766	0.432943	-0.63029
Data514	-1.255697	-1.030273	-0.590007	0.120443	0.36377	-0.073242	-0.74056	-0.619303	0.447591	-0.624593
Data515	-1.270345	-1.039225	-0.594076	0.100098	0.319824	-0.085449	-0.753581	-0.576986	0.450846	-0.617269
Data516	-1.263021	-1.052246	-0.594076	0.077311	0.27181	-0.104167	-0.773926	-0.555013	0.430501	-0.611165
Data517	-1.238607	-1.057129	-0.620931	0.066732	0.236816	-0.10498	-0.808105	-0.550944	0.438639	-0.620524
Data518	-1.218262	-1.054688	-0.628255	0.056966	0.216471	-0.104167	-0.806478	-0.556641	0.450846	-0.640462
Data519	-1.178792	-1.048177	-0.620931	0.056966	0.191243	-0.126139	-0.784505	-0.56722	0.484212	-0.652669
Data520	-1.135661	-1.046549	-0.593262	0.048014	0.174967	-0.142415	-0.756022	-0.572103	0.531413	-0.649007
Data521	-1.083577	-1.053874	-0.547689	0.042318	0.152995	-0.131022	-0.708008	-0.581055	0.559896	-0.648193
Data522	-1.027425	-1.035156	-0.521647	0.031738	0.143229	-0.107422	-0.662435	-0.585124	0.564779	-0.672607
Data523	-0.997721	-0.993652	-0.514323	0.015462	0.165202	-0.113932	-0.632324	-0.59082	0.530599	-0.716146
Data524	-0.992025	-0.950521	-0.514323	-0.002441	0.192057	-0.138346	-0.617676	-0.592448	0.505371	-0.740153
Data525	-0.993245	-0.92041	-0.52002	0.007324	0.212402	-0.141602	-0.612793	-0.596517	0.504557	-0.745443
Data526	-0.99528	-0.902507	-0.540365	0.010579	0.209147	-0.126953	-0.600586	-0.590007	0.512695	-0.748698
Data527	-0.998128	-0.894368	-0.563965	0.009766	0.209147	-0.13265	-0.61849	-0.572103	0.522461	-0.748698
Data528	-0.987956	-0.882161	-0.568848	0.012207	0.191243	-0.150553	-0.650228	-0.53304	0.517578	-0.727539
Data529	-0.945231	-0.891927	-0.574544	0.004069	0.160319	-0.152995	-0.681152	-0.498047	0.485026	-0.719401
Data530	-0.89152	-0.911458	-0.576172	0.008952	0.152995	-0.142415	-0.705566	-0.477702	0.453288	-0.717367
Data531	-0.82723	-0.92041	-0.565592	0.007324	0.143229	-0.140788	-0.710449	-0.487467	0.427246	-0.709635
Data532	-0.780436	-0.917155	-0.55013	-0.009766	0.111491	-0.147298	-0.713704	-0.53304	0.42806	-0.709229
Data533	-0.773112	-0.884603	-0.545247	-0.060221	0.073242	-0.151367	-0.688477	-0.6014	0.464681	-0.699056
Data534	-0.781657	-0.843099	-0.550944	-0.109049	0.046387	-0.160319	-0.678711	-0.630697	0.507813	-0.695801
Data535	-0.78776	-0.840658	-0.561523	-0.128581	0.026855	-0.188802	-0.690918	-0.649414	0.530599	-0.705973
Data536	-0.79834	-0.850423	-0.565592	-0.131836	0.020345	-0.20752	-0.68929	-0.656738	0.540365	-0.718587
Data537	-0.790609	-0.843913	-0.553385	-0.119629	0.025228	-0.201009	-0.68929	-0.642904	0.55013	-0.71696
Data538	-0.779622	-0.831706	-0.531413	-0.094401	0.011393	-0.194499	-0.686849	-0.621745	0.536296	-0.692952
Data539	-0.767415	-0.848796	-0.523275	-0.087077	-0.025228	-0.195313	-0.668132	-0.617676	0.513509	-0.684814
Data540	-0.782471	-0.851237	-0.513509	-0.108236	-0.042318	-0.187988	-0.641276	-0.613607	0.506185	-0.682373
Data541	-0.800374	-0.835775	-0.525716	-0.157878	-0.044759	-0.196126	-0.628255	-0.610352	0.515951	-0.67749
Data542	-0.793457	-0.817057	-0.555827	-0.206706	-0.050456	-0.218913	-0.627441	-0.629069	0.524089	-0.690511
Data543	-0.782064	-0.782064	-0.562337	-0.257161	-0.066732	-0.230306	-0.600586	-0.658366	0.553385	-0.700684
Data544	-0.771891	-0.743815	-0.548503	-0.304362	-0.076497	-0.23112	-0.582682	-0.672201	0.555827	-0.720622
Data545	-0.742594	-0.725911	-0.508626	-0.328776	-0.093587	-0.230306	-0.579427	-0.673828	0.538737	-0.730794
Data546	-0.734456	-0.715332	-0.455729	-0.345866	-0.118001	-0.233561	-0.595703	-0.662435	0.478516	-0.719401
Data547	-0.733236	-0.691732	-0.411784	-0.354818	-0.129395	-0.259603	-0.632324	-0.647786	0.432943	-0.722249
Data548	-0.716146	-0.655111	-0.379232	-0.35319	-0.152181	-0.301921	-0.668132	-0.651855	0.423991	-0.734863
Data549	-0.679118	-0.630697	-0.357259	-0.358887	-0.174967	-0.314128	-0.687663	-0.668132	0.432943	-0.747477
Data550	-0.651042	-0.622559	-0.330404	-0.385742	-0.184733	-0.302734	-0.712077	-0.688477	0.445964	-0.754801
Data551	-0.627848	-0.609538	-0.319824	-0.427246	-0.179036	-0.309245	-0.750326	-0.680339	0.472819	-0.761719
Data552	-0.598958	-0.59082	-0.330404	-0.480957	-0.178223	-0.32959	-0.766602	-0.653483	0.507813	-0.76416
Data553	-0.567627	-0.563965	-0.3361	-0.524902	-0.165202	-0.364583	-0.74707	-0.630697	0.523275	-0.753581
Data554	-0.539144	-0.537109	-0.348307	-0.56071	-0.150553	-0.369466	-0.692546	-0.61849	0.518392	-0.740967
Data555	-0.502523	-0.516764	-0.360514	-0.609538	-0.135905	-0.357259	-0.629883	-0.620117	0.494792	-0.748291
Data556	-0.486247	-0.50293	-0.385742	-0.669759	-0.146484	-0.360514	-0.550944	-0.646159	0.478516	-0.789388
Data557	-0.478923	-0.476888	-0.403646	-0.720215	-0.165202	-0.391439	-0.508626	-0.670573	0.467936	-0.809326
Data558	-0.466715	-0.457357	-0.405273	-0.744629	-0.211589	-0.442708	-0.498861	-0.683594	0.469564	-0.793864
Data559	-0.441895	-0.440267	-0.402018	-0.75765	-0.238444	-0.479329	-0.511882	-0.68278	0.470378	-0.75887
Data560	-0.426839	-0.425618	-0.397135	-0.789388	-0.23112	-0.502116	-0.540365	-0.684408	0.46224	-0.727132
Data561	-0.398763	-0.430501	-0.389811	-0.83252	-0.205078	-0.510254	-0.571289	-0.697428	0.441895	-0.722249
Data562	-0.364583	-0.439453	-0.37028	-0.864258	-0.194499	-0.493164	-0.594889	-0.719401	0.405273	-0.729574
Data563	-0.337321	-0.442708	-0.3361	-0.885417	-0.19043	-0.470378	-0.599772	-0.738932	0.372721	-0.734049
Data564	-0.318197	-0.438639	-0.308431	-0.935059	-0.201009	-0.478516	-0.594076	-0.736491	0.373535	-0.733236
Data565	-0.282389	-0.440267	-0.282389	-0.957031	-0.194499	-0.493164	-0.572103	-0.737305	0.393066	-0.734456
Data566	-0.260824	-0.44515	-0.270996	-0.962728	-0.192871	-0.515137	-0.547689	-0.752767	0.409342	-0.739746
Data567	-0.24943	-0.43457	-0.269368	-0.9611	-0.211589	-0.536296	-0.536296	-0.770671	0.428874	-0.744222
Data568	-0.259603	-0.423177	-0.266113	-0.94401	-0.238444	-0.531413	-0.554199	-0.791016	0.443522	-0.745036
Data569	-0.254313	-0.402832	-0.266113	-0.921224	-0.268555	-0.511882	-0.571289	-0.804036	0.452474	-0.765381
Data570	-0.24943	-0.369466	-0.249023	-0.939128	-0.301107	-0.511882	-0.578613	-0.812174	0.454102	-0.766195
Data571	-0.235596	-0.360514	-0.240885	-0.987142	-0.342611	-0.546875	-0.570475	-0.834961	0.481771	-0.743001
Data572	-0.200602	-0.35319	-0.215658	-1.023763	-0.371908	-0.593262	-0.566406	-0.849609	0.519206	-0.708822
Data573	-0.160726	-0.360514	-0.178223	-1.040853	-0.40446	-0.626628	-0.544434	-0.853678	0.534668	-0.690104
Data574	-0.157064	-0.372721	-0.125326	-1.071777	-0.426432	-0.646159	-0.569661	-0.85612	0.533854	-0.721842
Data575	-0.152995	-0.351563	-0.078939	-1.125488	-0.438639	-0.668132	-0.60791	-0.847168	0.504557	-0.722656
Data576	-0.152588	-0.30599	-0.041504	-1.163737	-0.43457	-0.700684	-0.606283	-0.84554	0.463053	-0.692546
Data577	-0.151367	-0.276693	-0.037435	-1.188151	-0.419922	-0.738932	-0.589193	-0.848796	0.43457	-0.677897
Data578	-0.152588	-0.279948	-0.028483	-1.222331	-0.398763	-0.756022	-0.588379	-0.865885	0.421549	-0.688477
Data579	-0.148112	-0.266927	-0.002441	-1.270345	-0.388997	-0.768229	-0.576986	-0.883789	0.426432	-0.67627
Data580	-0.135498	-0.240072	0.022786	-1.337077	-0.415853	-0.77474	-0.580241	-0.88623	0.47526	-0.639242
Data581	-0.122884	-0.222982	0.056152	-1.385905	-0.438639	-0.784505	-0.575358	-0.861003	0.511882	-0.612386
Data582	-0.100098	-0.217285	0.056152	-1.439616	-0.443522	-0.814616	-0.524902	-0.836589	0.522461	-0.603841
Data583	-0.068766	-0.214844	0.045573	-1.475423	-0.450846	-0.854492	-0.503743	-0.818685	0.525716	-0.598145
Data584	-0.036621	-0.221354	0.039876	-1.494141	-0.467122	-0.885417	-0.54362	-0.792643	0.534668	-0.581462
Data585	-0.025635	-0.226237	0.044759	-1.509603	-0.484212	-0.9139	-0.574544	-0.766602	0.53304	-0.565592
Data586	-0.027669	-0.209147	0.054525	-1.534831	-0.513509	-0.939941	-0.603841	-0.753581	0.545247	-0.561117
Data587	-0.043945	-0.208333	0.054525	-1.573079	-0.53304	-0.95459	-0.620931	-0.744629	0.54362	-0.557048
Data588	-0.058594	-0.209961	0.039063	-1.629232	-0.542806	-0.9611	-0.627441	-0.75765	0.511068	-0.542399
Data589	-0.067952	-0.216471	0.021973	-1.666667	-0.549316	-0.975749	-0.624186	-0.783691	0.517578	-0.511068
Data590	-0.054118	-0.21403	-0.008138	-1.681315	-0.574544	-1.003418	-0.613607	-0.811361	0.549316	-0.476074
Data591	-0.026449	-0.205892	-0.019531	-1.708171	-0.594076	-1.022135	-0.605469	-0.820313	0.595703	-0.447998
Data592	0.004883	-0.202637	0.007324	-1.749674	-0.6014	-1.037598	-0.620931	-0.813802	0.658366	-0.428874
Data593	0.0118	-0.192871	0.04069	-1.80013	-0.629069	-1.056315	-0.627441	-0.777181	0.679525	-0.417887
Data594	0.006917	-0.170085	0.069173	-1.831055	-0.671387	-1.083171	-0.620931	-0.738118	0.694987	-0.422363
Data595	0.008952	-0.130208	0.114746	-1.845703	-0.709635	-1.098633	-0.610352	-0.70638	0.715332	-0.449626
Data596	0.01709	-0.099284	0.129395	-1.854655	-0.74056	-1.096191	-0.625814	-0.690918	0.722656	-0.499268
Data597	0.003255	-0.077311	0.133464	-1.88151	-0.768229	-1.10026	-0.645345	-0.680339	0.703939	-0.509033
Data598	-0.021973	-0.048828	0.13916	-1.919759	-0.799967	-1.094564	-0.640462	-0.647786	0.671387	-0.461426
Data599	-0.049642	-0.027669	0.141602	-1.931152	-0.827637	-1.097005	-0.625	-0.664063	0.647786	-0.392253
Data600	-0.032145	-0.008138	0.158691	-1.92627	-0.828451	-1.155599	-0.621745	-0.693359	0.626628	-0.344645
Data601	-0.010986	-0.000814	0.183105	-1.934408	-0.84554	-1.202799	-0.624186	-0.699056	0.609538	-0.289714
Data602	0.0118	0.011393	0.210775	-1.959635	-0.891927	-1.223958	-0.59082	-0.703125	0.61849	-0.233968
Data603	0.03418	0.0236	0.247396	-1.988118	-0.947266	-1.216634	-0.542806	-0.695801	0.64209	-0.205078
Data604	0.06429	0.039063	0.280762	-2.019043	-0.981445	-1.171061	-0.53304	-0.657552	0.664876	-0.204264
Data605	0.09196	0.070801	0.304362	-2.047526	-1.002604	-1.136068	-0.545247	-0.617676	0.678711	-0.195719
Data606	0.129395	0.110677	0.320638	-2.060547	-1.008301	-1.126302	-0.574544	-0.598958	0.685221	-0.155029
Data607	0.164795	0.164388	0.327148	-2.084147	-1.006673	-1.136068	-0.613607	-0.580241	0.684408	-0.109456
Data608	0.182699	0.208333	0.327148	-2.097982	-1.009928	-1.160482	-0.621745	-0.583496	0.671387	-0.097249
Data609	0.201823	0.230306	0.324707	-2.107747	-1.025391	-1.197103	-0.611979	-0.589193	0.649414	-0.109456
Data610	0.20752	0.236816	0.322266	-2.127279	-1.057129	-1.229655	-0.598958	-0.577799	0.609538	-0.123698
Data611	0.211995	0.244954	0.318197	-2.142741	-1.103516	-1.259766	-0.559896	-0.574544	0.576172	-0.120443
Data612	0.211995	0.249837	0.314128	-2.151693	-1.127116	-1.281738	-0.522461	-0.576172	0.549316	-0.115967
Data613	0.189616	0.25472	0.325521	-2.160645	-1.125488	-1.287435	-0.52002	-0.553385	0.535482	-0.092367
Data614	0.170492	0.258789	0.342611	-2.167969	-1.113281	-1.2736	-0.52653	-0.525716	0.524089	-0.050863
Data615	0.160726	0.275879	0.356445	-2.163086	-1.116536	-1.250814	-0.546061	-0.496419	0.521647	-0.010579
Data616	0.130615	0.301107	0.368652	-2.139486	-1.115723	-1.242676	-0.563151	-0.481771	0.50944	0.000814
Data617	0.107422	0.313314	0.392253	-2.133789	-1.091309	-1.225586	-0.555827	-0.505371	0.498861	-0.003662
Data618	0.078125	0.310059	0.421549	-2.128092	-1.073405	-1.219076	-0.515137	-0.529785	0.505371	0.011393
Data619	0.040283	0.310872	0.446777	-2.131348	-1.08724	-1.23291	-0.465495	-0.539551	0.515137	0.048828
Data620	0.014648	0.321452	0.465495	-2.124023	-1.127116	-1.235352	-0.431315	-0.551758	0.511068	0.078532
Data621	0.024414	0.326335	0.494792	-2.100423	-1.173503	-1.216634	-0.420736	-0.56071	0.499674	0.091553
Data622	0.041504	0.335286	0.514323	-2.077637	-1.222331	-1.193848	-0.423991	-0.535482	0.480957	0.099284
Data623	0.065104	0.345866	0.514323	-2.083333	-1.271973	-1.171061	-0.424805	-0.533854	0.449219	0.109456
Data624	0.094808	0.34668	0.523275	-2.045085	-1.315918	-1.153971	-0.412598	-0.48584	0.425618	0.121663
Data625	0.109863	0.347493	0.537923	-2.003581	-1.343587	-1.160482	-0.409342	-0.432943	0.425618	0.120443
Data626	0.107015	0.347493	0.552572	-1.971029	-1.368815	-1.171875	-0.371094	-0.381673	0.43457	0.120443
Data627	0.092773	0.339355	0.572917	-1.934408	-1.384277	-1.158854	-0.3361	-0.342611	0.444336	0.116781
Data628	0.090739	0.3361	0.586751	-1.901042	-1.409505	-1.12793	-0.292969	-0.305176	0.439453	0.111084
Data629	0.089518	0.344238	0.603841	-1.895345	-1.411133	-1.109212	-0.253906	-0.298665	0.415039	0.115153
Data630	0.084635	0.36377	0.616048	-1.914876	-1.38265	-1.091309	-0.239258	-0.284831	0.403646	0.120036
Data631	0.084229	0.373535	0.598958	-1.927897	-1.350911	-1.101074	-0.257161	-0.286458	0.402018	0.122884
Data632	0.08138	0.388997	0.575358	-1.931152	-1.340332	-1.108398	-0.284017	-0.288086	0.389811	0.130208
Data633	0.077718	0.41097	0.575358	-1.927083	-1.322428	-1.102702	-0.300293	-0.286458	0.375163	0.135091
Data634	0.086263	0.423177	0.591634	-1.904297	-1.302897	-1.103516	-0.310872	-0.283203	0.366211	0.132243
Data635	0.089925	0.426432	0.583496	-1.89209	-1.294759	-1.11084	-0.326335	-0.252279	0.362142	0.121257
Data636	0.10498	0.413411	0.571289	-1.88151	-1.29069	-1.099447	-0.339355	-0.196126	0.330404	0.112305
Data637	0.135091	0.39388	0.56071	-1.848145	-1.289063	-1.08724	-0.336914	-0.184733	0.310059	0.119222
Data638	0.172526	0.381673	0.559896	-1.806641	-1.275228	-1.060384	-0.287272	-0.226237	0.291341	0.131836
Data639	0.19694	0.395508	0.577799	-1.801758	-1.265462	-1.021322	-0.256348	-0.294596	0.268555	0.131022
