# Supplementary material for: Integration of MRI and somatosensory evoked potentials facilitate diagnosis of spinal cord compression
Source: Sci Rep. 2023 May 15;13:7861. doi: 10.1038/s41598-023-34832-2 (PMC10185544; doi:10.1038/s41598-023-34832-2)
Supplement: Supplementary file 3 — Supplementary Information 3. [file 41598_2023_34832_MOESM3_ESM.zip › Preoperative SSEP data/spinal cord compression group/6328866_2/6328866_2_Lt Tibial SEP_Cz'-Fpz_201219_174141.csv]

Index	1	2	3	4	5	6
Name	Cz'-Fpz	Cz'-Fpz	Cz'-Fpz	Cz'-Fpz	Cz'-Fpz	Cz'-Fpz
Time	2.01702E+13	2.01702E+13	2.01702E+13	2.01702E+13	2.01702E+13	2.01702E+13
Highcut	500	500	500	500	500	500
Lowcut	10	10	10	10	10	10
Period	0.000156	0.000156	0.000156	0.000156	0.000156	0.000156
Averages	120	120	120	120	120	120
Int (mA)	20/19.6mA	20/19.6mA	20/19.6mA	20/19.6mA	20/20mA	20/20mA
Pulse Width (�gs)	200�s	200�s	200�s	200�s	200�s	200�s
Rep Rate (Hz)	3.11Hz	3.11Hz	3.11Hz	3.11Hz	3.11Hz	3.11Hz
Data0	-0.198568	-0.102437	0.107931	-0.084076	0.345866	0.053202
Data1	0.217539	0.136159	0.343424	0.714417	0.57546	0.551961
Data2	1.037191	1.141357	1.316376	1.435699	1.531881	1.490733
Data3	0.856527	1.369375	1.5183	0.909322	1.690369	1.229706
Data4	0.33493	0.746053	0.903829	0.257467	1.049296	0.563609
Data5	-0.091248	0.137431	0.304565	-0.214284	0.466512	0.028788
Data6	-0.360565	-0.294291	-0.133311	-0.491791	0.082906	-0.323029
Data7	-0.491282	-0.53594	-0.39266	-0.62856	-0.118103	-0.508372
Data8	-0.519206	-0.639801	-0.481059	-0.659383	-0.18575	-0.561829
Data9	-0.48584	-0.634918	-0.432739	-0.610402	-0.16154	-0.523529
Data10	-0.418243	-0.54601	-0.327708	-0.542806	-0.086873	-0.437876
Data11	-0.348612	-0.39093	-0.214284	-0.470479	0.009155	-0.338338
Data12	-0.292664	-0.214335	-0.117086	-0.408681	0.103455	-0.242564
Data13	-0.235494	-0.05305	-0.037231	-0.358429	0.167236	-0.158997
Data14	-0.185089	0.0855	0.012461	-0.314382	0.204264	-0.106506
Data15	-0.154063	0.168966	0.050405	-0.284882	0.220439	-0.075328
Data16	-0.12792	0.232595	0.071004	-0.24114	0.235291	-0.043132
Data17	-0.107676	0.267029	0.091197	-0.205536	0.248311	-0.023244
Data18	-0.104268	0.296173	0.091451	-0.18041	0.25411	-0.010173
Data19	-0.107117	0.316925	0.075734	-0.166117	0.259501	0.000102
Data20	-0.108744	0.313517	0.059814	-0.17451	0.257467	0.013479
Data21	-0.104065	0.265808	0.049438	-0.18453	0.251465	0.020752
Data22	-0.047099	0.203654	0.061442	-0.194448	0.270691	0.017955
Data23	0.004883	0.141246	0.075836	-0.190125	0.283	0.018056
Data24	0.04186	0.074463	0.073598	-0.192312	0.286967	0.023346
Data25	0.062256	0.017293	0.077108	-0.191294	0.29775	0.037079
Data26	0.049947	-0.020142	0.060679	-0.197194	0.298564	0.042775
Data27	0.023295	-0.03245	0.0413	-0.198364	0.289001	0.038757
Data28	-0.001526	-0.033213	0.029856	-0.185649	0.278219	0.030619
Data29	-0.028992	-0.0177	0.012309	-0.17512	0.259399	0.019938
Data30	-0.044301	-0.002136	0.020955	-0.178477	0.251668	0.018667
Data31	-0.046336	0.034536	0.027313	-0.185191	0.257772	0.007731
Data32	-0.043742	0.062052	0.03184	-0.185699	0.259908	-0.003866
Data33	-0.037893	0.069427	0.03067	-0.181885	0.253805	-0.000356
Data34	-0.043081	0.091502	0.033417	-0.186513	0.251567	0.008647
Data35	-0.034434	0.097148	0.046641	-0.193481	0.253398	0.003866
Data36	-0.006968	0.092316	0.069631	-0.193736	0.255636	-0.002289
Data37	0.021362	0.094655	0.077464	-0.189158	0.269267	-0.032908
Data38	0.074972	0.080516	0.078379	-0.184224	0.286357	-0.046895
Data39	0.148519	0.053558	0.066376	-0.193532	0.300191	-0.067546
Data40	0.219014	0.025279	0.059052	-0.195313	0.311076	-0.087535
Data41	0.236104	0.02711	0.067902	-0.192617	0.316467	-0.114543
Data42	0.246429	0.052134	0.059967	-0.205129	0.310567	-0.117238
Data43	0.222117	0.07075	0.055186	-0.215963	0.291545	-0.102234
Data44	0.17629	0.12675	0.056559	-0.209503	0.285238	-0.083516
Data45	0.119578	0.182343	0.056966	-0.196025	0.279744	-0.077159
Data46	0.040232	0.246633	0.069733	-0.188751	0.276184	-0.080872
Data47	-0.022125	0.304565	0.072581	-0.184021	0.25472	-0.098012
Data48	-0.069733	0.309245	0.090688	-0.188649	0.238851	-0.111847
Data49	-0.101929	0.314077	0.105591	-0.207774	0.241089	-0.127665
Data50	-0.112508	0.297699	0.103811	-0.240987	0.237528	-0.134074
Data51	-0.103353	0.263214	0.087026	-0.256297	0.232747	-0.134583
Data52	-0.062052	0.214895	0.048625	-0.259603	0.234782	-0.126953
Data53	-0.032552	0.139567	0.016174	-0.254873	0.235799	-0.118408
Data54	-0.024363	0.053457	-0.015004	-0.243988	0.232951	-0.107117
Data55	-0.018209	-0.020243	-0.055695	-0.244548	0.224101	-0.09318
Data56	-0.014496	-0.077006	-0.08784	-0.252024	0.215759	-0.080414
Data57	-0.032094	-0.118052	-0.092163	-0.258993	0.217489	-0.083364
Data58	-0.05132	-0.141907	-0.083669	-0.260671	0.226746	-0.091095
Data59	-0.058339	-0.126648	-0.075633	-0.247142	0.228068	-0.094452
Data60	-0.051219	-0.080465	-0.063273	-0.232951	0.224508	-0.104675
Data61	-0.042063	-0.018667	-0.043945	-0.229899	0.229289	-0.116374
Data62	-0.040995	0.037079	-0.024516	-0.238291	0.225423	-0.138906
Data63	-0.043589	0.095876	-0.010529	-0.243479	0.219421	-0.165456
Data64	-0.056152	0.123647	0.000763	-0.245412	0.209045	-0.186208
Data65	-0.058085	0.116374	0.004985	-0.251668	0.203756	-0.195109
Data66	-0.058492	0.107676	0.016327	-0.258942	0.195821	-0.196889
Data67	-0.065816	0.109965	0.020854	-0.267385	0.192769	-0.202535
Data68	-0.057933	0.088298	0.019684	-0.279999	0.187683	-0.218201
Data69	-0.054118	0.050151	0.017242	-0.294393	0.195313	-0.223134
Data70	-0.037231	0.027771	0.037587	-0.314077	0.204875	-0.240428
Data71	-0.024821	0.047455	0.055898	-0.327352	0.215352	-0.277405
Data72	-0.013733	0.103353	0.081787	-0.329285	0.205892	-0.286255
Data73	-0.013631	0.189463	0.105387	-0.325012	0.177917	-0.265706
Data74	-0.016022	0.286865	0.116577	-0.312703	0.151672	-0.242462
Data75	-0.032196	0.385793	0.134532	-0.31016	0.13916	-0.219625
Data76	-0.058695	0.454508	0.144043	-0.304718	0.13916	-0.195618
Data77	-0.072988	0.488688	0.145772	-0.310516	0.145264	-0.178019
Data78	-0.074107	0.497386	0.145721	-0.319265	0.146993	-0.176036
Data79	-0.080109	0.485535	0.146332	-0.328674	0.155538	-0.177663
Data80	-0.084737	0.471547	0.150197	-0.333252	0.147909	-0.174205
Data81	-0.084635	0.451508	0.137126	-0.337118	0.144857	-0.178884
Data82	-0.085144	0.40212	0.104421	-0.337982	0.154622	-0.197093
Data83	-0.086568	0.323435	0.08316	-0.3361	0.16449	-0.198212
Data84	-0.071716	0.231069	0.06724	-0.334066	0.169983	-0.189209
Data85	-0.071818	0.170492	0.066528	-0.322215	0.166728	-0.183818
Data86	-0.082347	0.11439	0.072174	-0.316162	0.1474	-0.184631
Data87	-0.097198	0.072428	0.076243	-0.30777	0.121562	-0.191752
Data88	-0.101115	0.05544	0.08962	-0.295461	0.097453	-0.191905
Data89	-0.098928	0.039724	0.106913	-0.290273	0.077209	-0.191803
Data90	-0.079041	0.038706	0.091146	-0.299276	0.07314	-0.194244
Data91	-0.050659	0.031382	0.076803	-0.319366	0.08962	-0.201213
Data92	-0.038757	0.031738	0.056763	-0.333252	0.121969	-0.233917
Data93	-0.043894	0.0236	0.049489	-0.326335	0.16154	-0.268504
Data94	-0.048167	0.014648	0.0501	-0.322011	0.184835	-0.301005
Data95	-0.052236	0.010681	0.044708	-0.322673	0.181681	-0.331624
Data96	-0.064596	-0.008952	0.037638	-0.319061	0.172729	-0.35792
Data97	-0.077922	-0.018158	0.02538	-0.317891	0.1533	-0.376027
Data98	-0.043691	-0.020396	0.014445	-0.318604	0.139872	-0.372467
Data99	0.008494	-0.02299	0.018107	-0.321096	0.126444	-0.36026
Data100	0.021311	-0.039673	0.022481	-0.334167	0.115967	-0.323537
Data101	0.017039	-0.062815	0.016683	-0.348053	0.108744	-0.28244
Data102	-0.008291	-0.064494	0.022227	-0.357107	0.103963	-0.24821
Data103	-0.038045	-0.03006	0.024465	-0.359446	0.098775	-0.241648
Data104	-0.058441	0.014547	0.037486	-0.370789	0.101725	-0.255686
Data105	-0.069529	0.071818	0.040741	-0.377604	0.10081	-0.272725
Data106	-0.075226	0.111694	0.027568	-0.37913	0.112712	-0.29302
Data107	-0.066376	0.139516	0.01002	-0.37501	0.119629	-0.311025
Data108	-0.077667	0.164795	-0.016734	-0.375315	0.12797	-0.316671
Data109	-0.090179	0.177968	-0.031687	-0.379232	0.136312	-0.315552
Data110	-0.073853	0.182953	-0.036926	-0.376129	0.141093	-0.325877
Data111	-0.044657	0.180054	-0.049388	-0.373433	0.139058	-0.335388
Data112	-0.025075	0.150604	-0.059408	-0.377299	0.134481	-0.328674
Data113	-0.018005	0.087636	-0.071157	-0.379181	0.124613	-0.322164
Data114	-0.029449	-0.008952	-0.076497	-0.376638	0.126241	-0.335795
Data115	-0.042216	-0.102437	-0.083669	-0.372314	0.116577	-0.351054
Data116	-0.037333	-0.183156	-0.091654	-0.367686	0.111593	-0.373891
Data117	-0.026296	-0.254059	-0.091756	-0.366669	0.116272	-0.390879
Data118	-0.037842	-0.301412	-0.075328	-0.363719	0.112712	-0.408325
Data119	-0.063222	-0.329946	-0.062917	-0.362701	0.101522	-0.418752
Data120	-0.086721	-0.32369	-0.055542	-0.366872	0.094401	-0.435944
Data121	-0.1032	-0.307872	-0.044861	-0.356344	0.088704	-0.446828
Data122	-0.109253	-0.295664	-0.035146	-0.342509	0.079041	-0.454814
Data123	-0.104828	-0.278168	-0.027669	-0.324605	0.065002	-0.455017
Data124	-0.105591	-0.274963	-0.040385	-0.30604	0.064392	-0.444132
Data125	-0.112101	-0.266622	-0.061137	-0.299174	0.072835	-0.42216
Data126	-0.105743	-0.266927	-0.064036	-0.306956	0.077922	-0.393168
Data127	-0.109965	-0.265859	-0.045726	-0.310567	0.071615	-0.387014
Data128	-0.119069	-0.256551	-0.045573	-0.307414	0.06724	-0.39622
Data129	-0.118968	-0.25589	-0.063426	-0.308685	0.05483	-0.410461
Data130	-0.122732	-0.254924	-0.071004	-0.312297	0.045166	-0.402629
Data131	-0.135549	-0.236715	-0.056864	-0.322062	0.025635	-0.376027
Data132	-0.147959	-0.193176	-0.040436	-0.33315	0.012207	-0.340881
Data133	-0.150757	-0.123138	-0.037028	-0.337626	0.017293	-0.304718
Data134	-0.148061	-0.040741	-0.031738	-0.329336	0.014547	-0.261332
Data135	-0.153402	0.042877	-0.039673	-0.31133	0.015361	-0.230408
Data136	-0.139567	0.133108	-0.05661	-0.300496	0.02004	-0.230153
Data137	-0.120748	0.184174	-0.074056	-0.289001	0.034078	-0.245768
Data138	-0.108236	0.21637	-0.092468	-0.281016	0.049337	-0.25533
Data139	-0.110677	0.237681	-0.106557	-0.282338	0.057475	-0.267893
Data140	-0.120748	0.251363	-0.105337	-0.276693	0.05839	-0.281982
Data141	-0.113525	0.252584	-0.094452	-0.257263	0.05188	-0.299886
Data142	-0.104167	0.242106	-0.092163	-0.243276	0.041402	-0.325572
Data143	-0.093486	0.18575	-0.088654	-0.233765	0.047811	-0.355937
Data144	-0.084635	0.099386	-0.084839	-0.238291	0.047404	-0.392253
Data145	-0.079549	-0.003764	-0.101064	-0.255178	0.033875	-0.406189
Data146	-0.079397	-0.09552	-0.130361	-0.257212	0.028381	-0.386149
Data147	-0.082499	-0.163066	-0.147349	-0.250549	0.030823	-0.348307
Data148	-0.089569	-0.201721	-0.156606	-0.252228	0.034892	-0.306854
Data149	-0.09552	-0.230764	-0.156403	-0.252228	0.041097	-0.278931
Data150	-0.087941	-0.256093	-0.149638	-0.252838	0.046183	-0.269725
Data151	-0.082601	-0.255127	-0.141296	-0.251821	0.051066	-0.279388
Data152	-0.082245	-0.253245	-0.130208	-0.247192	0.055949	-0.279388
Data153	-0.083364	-0.226898	-0.119069	-0.252126	0.059814	-0.266368
Data154	-0.077057	-0.213623	-0.100301	-0.256297	0.058492	-0.26123
Data155	-0.068512	-0.201009	-0.082296	-0.239512	0.055237	-0.262655
Data156	-0.061747	-0.193634	-0.074514	-0.221608	0.0354	-0.258535
Data157	-0.064646	-0.202077	-0.075887	-0.213623	0.009664	-0.266774
Data158	-0.066071	-0.219574	-0.081482	-0.202077	-0.001424	-0.276998
Data159	-0.067444	-0.231628	-0.100352	-0.187022	0.003357	-0.281219
Data160	-0.068563	-0.241241	-0.140788	-0.192566	0.017293	-0.295359
Data161	-0.068207	-0.259552	-0.180562	-0.207418	0.028076	-0.307109
Data162	-0.08077	-0.283661	-0.202637	-0.21347	0.027873	-0.298106
Data163	-0.09491	-0.269063	-0.209096	-0.198924	0.037231	-0.29307
Data164	-0.112864	-0.217285	-0.201416	-0.202077	0.059306	-0.285441
Data165	-0.121663	-0.166066	-0.175069	-0.198313	0.060221	-0.276082
Data166	-0.123749	-0.105591	-0.152079	-0.197449	0.063782	-0.270233
Data167	-0.125682	-0.060984	-0.13972	-0.199687	0.059001	-0.283712
Data168	-0.119527	-0.034892	-0.1297	-0.194448	0.062663	-0.310771
Data169	-0.119324	-0.02772	-0.128377	-0.183614	0.07192	-0.347036
Data170	-0.113475	-0.039113	-0.12792	-0.169322	0.072428	-0.374298
Data171	-0.101064	-0.058645	-0.125326	-0.158488	0.062968	-0.395457
Data172	-0.08901	-0.073039	-0.135345	-0.145518	0.054932	-0.395253
Data173	-0.076294	-0.09608	-0.145264	-0.130971	0.047201	-0.376587
Data174	-0.066172	-0.145416	-0.158742	-0.121358	0.047201	-0.368195
Data175	-0.036977	-0.230713	-0.167287	-0.104675	0.049235	-0.381114
Data176	-0.022736	-0.328267	-0.17451	-0.10788	0.051982	-0.429942
Data177	-0.010579	-0.400085	-0.192362	-0.123393	0.055542	-0.448558
Data178	0.000254	-0.447439	-0.210164	-0.140991	0.061951	-0.435384
Data179	0.000763	-0.471039	-0.202026	-0.141805	0.063578	-0.425059
Data180	-0.006866	-0.467072	-0.191752	-0.126546	0.060323	-0.42628
Data181	-0.02238	-0.439301	-0.181325	-0.107422	0.055644	-0.424093
Data182	-0.047201	-0.397288	-0.170034	-0.095011	0.053711	-0.411479
Data183	-0.07431	-0.364889	-0.157979	-0.083771	0.057576	-0.408376
Data184	-0.076345	-0.340983	-0.158132	-0.073395	0.066223	-0.406698
Data185	-0.071564	-0.330302	-0.169322	-0.071818	0.08311	-0.41392
Data186	-0.068512	-0.328979	-0.182749	-0.065308	0.096842	-0.403646
Data187	-0.056203	-0.333099	-0.195923	-0.04776	0.101725	-0.356038
Data188	-0.055593	-0.335541	-0.205587	-0.02772	0.100301	-0.32191
Data189	-0.054118	-0.339406	-0.206045	-0.019989	0.101318	-0.309245
Data190	-0.054525	-0.344493	-0.213725	-0.015564	0.108948	-0.302022
Data191	-0.054779	-0.353597	-0.225677	-0.015106	0.121765	-0.283763
Data192	-0.058441	-0.342458	-0.217692	-0.019582	0.118408	-0.260773
Data193	-0.053355	-0.305481	-0.193888	-0.008087	0.106099	-0.23641
Data194	0.002899	-0.236613	-0.158742	-0.001221	0.10671	-0.196381
Data195	0.016276	-0.133311	-0.136871	-0.00178	0.103861	-0.153503
Data196	0.005086	-0.013733	-0.119069	0.01592	0.08433	-0.140737
Data197	-0.002187	0.095266	-0.105031	0.039927	0.071716	-0.135244
Data198	-0.013835	0.145416	-0.09374	0.049082	0.065104	-0.115356
Data199	-0.024668	0.166473	-0.096486	0.051422	0.062866	-0.107829
Data200	-0.027924	0.162455	-0.108897	0.060679	0.061239	-0.124664
Data201	-0.021413	0.152283	-0.139516	0.066732	0.067342	-0.146179
Data202	-0.003866	0.1415	-0.178884	0.069427	0.07843	-0.161489
Data203	0.02065	0.118103	-0.19455	0.0796	0.078532	-0.171967
Data204	0.031586	0.079295	-0.196838	0.096792	0.07782	-0.163167
Data205	0.031738	0.020701	-0.197805	0.090993	0.072327	-0.146688
Data206	0.019531	-0.034688	-0.191752	0.089315	0.078328	-0.134633
Data207	-0.000966	-0.070852	-0.194143	0.08784	0.081584	-0.126038
Data208	-0.024414	-0.104879	-0.198924	0.087585	0.094299	-0.121562
Data209	-0.037231	-0.116018	-0.195262	0.108185	0.11617	-0.109711
Data210	-0.043081	-0.115407	-0.189667	0.130463	0.131531	-0.094299
Data211	-0.040894	-0.11851	-0.190125	0.130615	0.139262	-0.089773
Data212	-0.036774	-0.120392	-0.203501	0.121511	0.125529	-0.084635
Data213	-0.033824	-0.120646	-0.224355	0.121104	0.113932	-0.075582
Data214	-0.039368	-0.101674	-0.247599	0.120239	0.108744	-0.062663
Data215	-0.03535	-0.08016	-0.269674	0.125631	0.091654	-0.038961
Data216	-0.019023	-0.06724	-0.27771	0.15152	0.073954	-0.00651
Data217	-0.0059	-0.064952	-0.27537	0.169017	0.07487	0.019073
Data218	-0.006205	-0.06841	-0.245768	0.182292	0.070597	0.030924
Data219	-0.011037	-0.055644	-0.206146	0.20813	0.08138	0.043589
Data220	-0.009867	-0.055593	-0.167694	0.219879	0.090739	0.042928
Data221	-0.01297	-0.055898	-0.14033	0.235443	0.103353	0.035299
Data222	-0.006307	-0.067088	-0.126292	0.258942	0.122172	0.043182
Data223	0.009359	-0.089823	-0.130005	0.279338	0.135498	0.037893
Data224	0.033468	-0.066528	-0.140076	0.292613	0.144857	0.029602
Data225	0.043793	0.004679	-0.174611	0.303955	0.13682	0.022939
Data226	0.041199	0.073497	-0.202535	0.310872	0.12146	0.03006
Data227	0.041555	0.160014	-0.227661	0.318553	0.122884	0.044352
Data228	0.04186	0.229797	-0.252482	0.309296	0.116272	0.065613
Data229	0.042013	0.281016	-0.264842	0.293477	0.123494	0.093435
Data230	0.043996	0.317637	-0.268199	0.300954	0.133667	0.13382
Data231	0.041402	0.331268	-0.264231	0.310059	0.139262	0.173035
Data232	0.046336	0.337118	-0.250549	0.32252	0.140177	0.204926
Data233	0.056356	0.337982	-0.242666	0.334269	0.120036	0.228017
Data234	0.055949	0.31016	-0.240377	0.335185	0.099996	0.231832
Data235	0.053406	0.251363	-0.257772	0.333913	0.084127	0.234273
Data236	0.039978	0.15976	-0.279439	0.346781	0.069682	0.219828
Data237	0.020243	0.065562	-0.300903	0.36733	0.045675	0.196126
Data238	-0.003459	-0.010376	-0.333201	0.38503	0.03184	0.174967
Data239	-0.016174	-0.068359	-0.352783	0.389557	0.019735	0.174103
Data240	-0.011444	-0.101064	-0.351206	0.389201	0.011292	0.178324
Data241	0.009359	-0.112915	-0.331116	0.394796	0.002747	0.192668
Data242	0.02004	-0.089722	-0.316722	0.402527	0.007121	0.220439
Data243	0.019684	-0.047048	-0.320536	0.415904	0.019633	0.242869
Data244	0.027517	0.008647	-0.323181	0.4304	0.034892	0.267232
Data245	0.036723	0.070343	-0.327911	0.434774	0.050761	0.282694
Data246	0.035044	0.118764	-0.328115	0.431417	0.072123	0.285746
Data247	0.01709	0.153503	-0.31901	0.427551	0.087382	0.266418
Data248	-0.006765	0.176544	-0.316518	0.421855	0.090739	0.249532
Data249	-0.025686	0.182953	-0.306346	0.423126	0.076192	0.217946
Data250	-0.034841	0.182851	-0.304921	0.418701	0.067139	0.179443
Data251	-0.0442	0.180105	-0.307872	0.410716	0.060527	0.141754
Data252	-0.052032	0.169169	-0.313161	0.400848	0.06897	0.110575
Data253	-0.05127	0.159963	-0.311025	0.395508	0.089925	0.086568
Data254	-0.045217	0.188853	-0.306091	0.391744	0.113424	0.069478
Data255	-0.0354	0.240021	-0.301005	0.37679	0.116984	0.065969
Data256	-0.040029	0.323741	-0.291799	0.366618	0.113424	0.099538
Data257	-0.050456	0.41626	-0.270081	0.369822	0.090332	0.157623
Data258	-0.058339	0.528819	-0.251312	0.369822	0.068665	0.211029
Data259	-0.069631	0.590617	-0.248871	0.374959	0.044963	0.257467
Data260	-0.081584	0.62383	-0.255788	0.376231	0.030314	0.296427
Data261	-0.096181	0.629934	-0.257924	0.381215	0.026652	0.308533
Data262	-0.108134	0.618947	-0.251058	0.385386	0.022176	0.31133
Data263	-0.109558	0.615031	-0.249379	0.393066	0.023905	0.307872
Data264	-0.124613	0.601298	-0.243429	0.407562	0.029399	0.30894
Data265	-0.147756	0.552622	-0.245158	0.421906	0.046692	0.300649
Data266	-0.152435	0.480143	-0.237071	0.421804	0.061849	0.28656
Data267	-0.136617	0.410105	-0.229492	0.428467	0.079142	0.274404
Data268	-0.118408	0.367432	-0.235901	0.434316	0.093486	0.262909
Data269	-0.102132	0.325826	-0.238037	0.434113	0.102743	0.25238
Data270	-0.098979	0.294444	-0.237834	0.435944	0.115967	0.250753
Data271	-0.105438	0.26825	-0.230916	0.440572	0.120544	0.251414
Data272	-0.119425	0.256144	-0.209198	0.454152	0.115865	0.269216
Data273	-0.138295	0.262756	-0.181936	0.4658	0.11851	0.287526
Data274	-0.134786	0.275625	-0.158946	0.474701	0.135498	0.31662
Data275	-0.129852	0.305328	-0.146535	0.467529	0.138652	0.341593
Data276	-0.103251	0.339355	-0.132243	0.449015	0.132548	0.350037
Data277	-0.060984	0.359853	-0.115865	0.434214	0.131734	0.358327
Data278	0.008341	0.36911	-0.115712	0.429586	0.128276	0.368398
Data279	0.036367	0.358785	-0.127004	0.432485	0.126444	0.380046
Data280	0.035451	0.354869	-0.144094	0.44754	0.125834	0.40095
Data281	0.013173	0.346883	-0.149892	0.453339	0.137024	0.420227
Data282	-0.010986	0.328573	-0.148722	0.454152	0.147502	0.443624
Data283	-0.026652	0.29658	-0.14445	0.464935	0.154419	0.45929
Data284	-0.040385	0.281321	-0.127716	0.4658	0.157572	0.479126
Data285	-0.050303	0.314433	-0.104116	0.462494	0.153605	0.502268
Data286	-0.064443	0.373281	-0.073344	0.473022	0.150146	0.52124
Data287	-0.088247	0.437826	-0.029246	0.483195	0.148417	0.52592
Data288	-0.091248	0.498403	-0.003001	0.496572	0.146586	0.524851
Data289	-0.079397	0.53065	-0.00885	0.514882	0.133565	0.538076
Data290	-0.074768	0.544484	-0.026449	0.51	0.128479	0.563304
Data291	-0.068054	0.54362	-0.05249	0.505015	0.135803	0.586395
Data292	-0.061696	0.524038	-0.06663	0.510864	0.140686	0.602468
Data293	-0.056305	0.50588	-0.072378	0.508779	0.128886	0.589803
Data294	-0.062663	0.492808	-0.073242	0.503845	0.111389	0.565796
Data295	-0.077922	0.455424	-0.07253	0.508169	0.108744	0.547638
Data296	-0.092061	0.398509	-0.07075	0.513814	0.115458	0.541128
Data297	-0.105845	0.327657	-0.072632	0.514933	0.116781	0.553335
Data298	-0.11439	0.243429	-0.087026	0.511932	0.112101	0.567881
Data299	-0.112152	0.185191	-0.103709	0.503845	0.118612	0.58075
Data300	-0.109304	0.150553	-0.105387	0.495809	0.138041	0.594635
Data301	-0.108693	0.130717	-0.092367	0.499929	0.144348	0.596517
Data302	-0.104675	0.124817	-0.066121	0.49586	0.135193	0.595754
Data303	-0.100047	0.144145	-0.03774	0.495504	0.120138	0.588989
Data304	-0.090586	0.151418	-0.023753	0.497793	0.107829	0.566152
Data305	-0.089823	0.144094	-0.025736	0.495707	0.105794	0.533193
Data306	-0.093943	0.14445	-0.036367	0.49708	0.102641	0.498861
Data307	-0.095062	0.134684	-0.046438	0.503235	0.101929	0.470581
Data308	-0.1091	0.123342	-0.048981	0.487925	0.102132	0.4599
Data309	-0.146739	0.11495	-0.039368	0.461629	0.099487	0.455322
Data310	-0.16276	0.119222	-0.022227	0.446523	0.08728	0.456136
Data311	-0.155996	0.122172	-0.003001	0.434367	0.078125	0.468292
Data312	-0.14445	0.126241	0.025991	0.435486	0.061646	0.491486
Data313	-0.133972	0.12797	0.060272	0.423177	0.037231	0.518036
Data314	-0.145671	0.125173	0.100555	0.410055	0.027974	0.529683
Data315	-0.153097	0.136871	0.134379	0.412852	0.031738	0.530802
Data316	-0.168254	0.164134	0.156504	0.419617	0.035299	0.527547
Data317	-0.18041	0.211385	0.146179	0.412954	0.040894	0.516663
Data318	-0.186717	0.264181	0.106964	0.40446	0.0354	0.490672
Data319	-0.180511	0.323792	0.055542	0.395457	0.04425	0.460052
Data320	-0.174561	0.357768	0.016276	0.378418	0.050863	0.429942
Data321	-0.169017	0.378469	-0.004425	0.370127	0.056559	0.404256
Data322	-0.173747	0.397085	-0.026398	0.367279	0.054728	0.38798
Data323	-0.196889	0.415497	-0.044149	0.361888	0.048523	0.374552
Data324	-0.228831	0.430959	-0.049845	0.362142	0.02238	0.366364
Data325	-0.251617	0.410258	-0.054576	0.367533	0	0.35675
Data326	-0.248464	0.3538	-0.067342	0.357666	-0.013733	0.336711
Data327	-0.237071	0.270182	-0.090535	0.347239	-0.044759	0.316722
Data328	-0.230255	0.174154	-0.118612	0.317891	-0.064494	0.304921
Data329	-0.221507	0.085144	-0.139414	0.28244	-0.063375	0.311584
Data330	-0.216166	-0.003408	-0.164998	0.246938	-0.07192	0.311432
Data331	-0.208079	-0.068665	-0.189107	0.217539	-0.094096	0.306753
Data332	-0.2093	-0.118357	-0.215912	0.207316	-0.10081	0.287425
Data333	-0.220032	-0.143026	-0.233917	0.189616	-0.092977	0.26123
Data334	-0.238088	-0.148671	-0.253906	0.167033	-0.08433	0.246938
Data335	-0.256958	-0.147502	-0.254364	0.154877	-0.069885	0.233917
Data336	-0.263265	-0.146739	-0.247548	0.149841	-0.056254	0.22349
Data337	-0.273488	-0.152181	-0.244853	0.142059	-0.052999	0.216929
Data338	-0.275777	-0.171509	-0.233459	0.133209	-0.069885	0.212402
Data339	-0.276133	-0.187734	-0.219269	0.119069	-0.090841	0.204264
Data340	-0.284526	-0.191345	-0.195719	0.096029	-0.10437	0.20223
Data341	-0.29363	-0.21169	-0.19694	0.067444	-0.102641	0.197957
Data342	-0.299988	-0.228984	-0.202332	0.043945	-0.100505	0.187124
Data343	-0.310516	-0.24114	-0.204468	0.034993	-0.106201	0.175781
Data344	-0.302734	-0.243581	-0.216166	0.035909	-0.1179	0.162964
Data345	-0.296885	-0.239817	-0.247955	0.029806	-0.132141	0.146383
Data346	-0.30604	-0.192312	-0.273641	0.013682	-0.152181	0.128682
Data347	-0.324605	-0.125631	-0.290222	-0.012258	-0.159709	0.101827
Data348	-0.340881	-0.072225	-0.297852	-0.026855	-0.170593	0.090688
Data349	-0.360006	-0.0236	-0.299072	-0.03479	-0.175781	0.093994
Data350	-0.364939	-0.000814	-0.291341	-0.047302	-0.177714	0.111847
Data351	-0.328674	0.004832	-0.288849	-0.053202	-0.176697	0.121562
Data352	-0.27715	0.00234	-0.288239	-0.059306	-0.179342	0.130005
Data353	-0.227305	-0.018056	-0.264689	-0.057729	-0.170797	0.130666
Data354	-0.212453	-0.02772	-0.244904	-0.052795	-0.147705	0.114797
Data355	-0.233053	-0.048777	-0.24882	-0.056101	-0.122884	0.088196
Data356	-0.250193	-0.094503	-0.28127	-0.065257	-0.126851	0.066986
Data357	-0.255432	-0.167592	-0.335185	-0.070648	-0.132955	0.048676
Data358	-0.27125	-0.267334	-0.406138	-0.100606	-0.130514	0.033061
Data359	-0.301412	-0.355428	-0.461019	-0.124054	-0.128682	0.022685
Data360	-0.316162	-0.42394	-0.478058	-0.13799	-0.128682	-0.005341
Data361	-0.309347	-0.481008	-0.469767	-0.147502	-0.127462	-0.028788
Data362	-0.292714	-0.510915	-0.442251	-0.162913	-0.11495	-0.043996
Data363	-0.291748	-0.521596	-0.415243	-0.180817	-0.099182	-0.060221
Data364	-0.301259	-0.512543	-0.408071	-0.183614	-0.092163	-0.077209
Data365	-0.306091	-0.491384	-0.402883	-0.193176	-0.083618	-0.074361
Data366	-0.311483	-0.479533	-0.403239	-0.197144	-0.089315	-0.053457
Data367	-0.318909	-0.472666	-0.399679	-0.199076	-0.096232	-0.038401
Data368	-0.310313	-0.474141	-0.403442	-0.207113	-0.092773	-0.029449
Data369	-0.298055	-0.474091	-0.40685	-0.219167	-0.10081	-0.02004
Data370	-0.295156	-0.478363	-0.407359	-0.207469	-0.117188	-0.014394
Data371	-0.286204	-0.469615	-0.410817	-0.204773	-0.126851	0.001475
Data372	-0.264231	-0.449727	-0.399679	-0.19989	-0.13326	0.016734
Data373	-0.242208	-0.436605	-0.387421	-0.199534	-0.120544	0.033366
Data374	-0.226796	-0.427856	-0.383657	-0.207774	-0.100708	0.052083
Data375	-0.214132	-0.407054	-0.351206	-0.21403	-0.09491	0.064392
Data376	-0.204773	-0.369364	-0.303853	-0.208944	-0.090027	0.068207
Data377	-0.208791	-0.294698	-0.261637	-0.207621	-0.081685	0.080922
Data378	-0.201976	-0.202179	-0.234222	-0.206655	-0.074463	0.08316
Data379	-0.193685	-0.116526	-0.217082	-0.208537	-0.083211	0.072276
Data380	-0.203298	-0.051422	-0.200806	-0.208486	-0.090739	0.063883
Data381	-0.202077	-0.02004	-0.187531	-0.201416	-0.08606	0.057271
Data382	-0.204163	-0.016174	-0.19043	-0.205282	-0.086161	0.067444
Data383	-0.21342	-0.026703	-0.198466	-0.205943	-0.082092	0.080872
Data384	-0.206451	-0.036214	-0.217133	-0.215708	-0.088501	0.090841
Data385	-0.196126	-0.04125	-0.229645	-0.23351	-0.086263	0.09669
Data386	-0.185496	-0.052795	-0.239766	-0.242513	-0.070699	0.103811
Data387	-0.186768	-0.094198	-0.250854	-0.23941	-0.038961	0.120392
Data388	-0.182241	-0.156555	-0.251414	-0.236104	-0.021261	0.125732
Data389	-0.163676	-0.225932	-0.241191	-0.222117	-0.024923	0.139262
Data390	-0.150401	-0.280253	-0.218048	-0.219727	-0.026449	0.148773
Data391	-0.148163	-0.319722	-0.191447	-0.213776	-0.033875	0.143992
Data392	-0.154572	-0.332998	-0.17924	-0.218913	-0.035095	0.141144
Data393	-0.166728	-0.342306	-0.185445	-0.230103	-0.036112	0.123037
Data394	-0.161743	-0.358124	-0.196838	-0.252482	-0.036519	0.101624
Data395	-0.170593	-0.361125	-0.214233	-0.275879	-0.039469	0.093282
Data396	-0.186005	-0.36026	-0.225881	-0.275421	-0.044047	0.07604
Data397	-0.184275	-0.364126	-0.235748	-0.277456	-0.050659	0.062205
Data398	-0.164642	-0.384521	-0.227407	-0.276947	-0.066528	0.052439
Data399	-0.148773	-0.396169	-0.211182	-0.276896	-0.078735	0.055033
Data400	-0.139414	-0.399831	-0.191142	-0.265656	-0.088603	0.07487
Data401	-0.120087	-0.391541	-0.162659	-0.252228	-0.085347	0.104167
Data402	-0.110067	-0.37557	-0.1356	-0.24765	-0.086772	0.121613
Data403	-0.113525	-0.361176	-0.128225	-0.241699	-0.089315	0.136159
Data404	-0.12029	-0.347595	-0.123851	-0.236155	-0.084941	0.149282
Data405	-0.114136	-0.341034	-0.129801	-0.231171	-0.077006	0.157013
Data406	-0.10554	-0.341797	-0.118103	-0.219218	-0.058695	0.166168
Data407	-0.093892	-0.316416	-0.09196	-0.21052	-0.048319	0.182037
Data408	-0.091909	-0.282237	-0.077057	-0.208232	-0.049744	0.193075
Data409	-0.094045	-0.233612	-0.077311	-0.212148	-0.061239	0.194651
Data410	-0.098063	-0.182444	-0.098724	-0.225983	-0.075989	0.183716
Data411	-0.106506	-0.147451	-0.121307	-0.238444	-0.093587	0.180562
Data412	-0.108337	-0.124563	-0.12797	-0.238241	-0.106099	0.186564
Data413	-0.098674	-0.111898	-0.113932	-0.22995	-0.108032	0.179698
Data414	-0.090383	-0.109202	-0.098267	-0.22171	-0.111694	0.174561
Data415	-0.08194	-0.095011	-0.084279	-0.214183	-0.100708	0.179698
Data416	-0.07665	-0.098368	-0.078125	-0.194651	-0.088603	0.185242
Data417	-0.066783	-0.126597	-0.081177	-0.186157	-0.077209	0.17746
Data418	-0.064901	-0.178477	-0.108795	-0.184682	-0.066833	0.16866
Data419	-0.064036	-0.255076	-0.143738	-0.183156	-0.053507	0.165253
Data420	-0.066732	-0.337168	-0.162252	-0.1769	-0.046692	0.178172
Data421	-0.071259	-0.404968	-0.181885	-0.167745	-0.048116	0.179291
Data422	-0.076599	-0.452932	-0.191803	-0.158285	-0.058695	0.177053
Data423	-0.089874	-0.477956	-0.189107	-0.151469	-0.069173	0.173594
Data424	-0.097555	-0.48996	-0.186564	-0.140737	-0.068054	0.159658
Data425	-0.105642	-0.492859	-0.167084	-0.123901	-0.061849	0.150503
Data426	-0.095673	-0.478414	-0.135295	-0.113322	-0.072428	0.156148
Data427	-0.087128	-0.447845	-0.094248	-0.120595	-0.07609	0.176086
Data428	-0.07899	-0.401815	-0.06012	-0.123494	-0.082194	0.204569
Data429	-0.063171	-0.366007	-0.0383	-0.111542	-0.098267	0.221252
Data430	-0.043589	-0.33254	-0.032247	-0.102386	-0.108744	0.229543
Data431	-0.036214	-0.309957	-0.01948	-0.08611	-0.114441	0.235697
Data432	-0.041046	-0.297801	-0.000712	-0.078227	-0.113627	0.238037
Data433	-0.046844	-0.287933	0.007579	-0.084178	-0.115458	0.232697
Data434	-0.050863	-0.268199	0.00178	-0.099538	-0.109965	0.231934
Data435	-0.074056	-0.260061	-0.010885	-0.107269	-0.101115	0.219371
Data436	-0.087636	-0.252686	-0.012207	-0.113525	-0.109049	0.201823
Data437	-0.082652	-0.223185	-0.011851	-0.112101	-0.127665	0.182139
Data438	-0.065918	-0.163371	-0.002187	-0.088348	-0.152181	0.174662
Data439	-0.052999	-0.089874	0.029246	-0.052643	-0.177104	0.182088
Data440	-0.037842	-0.004679	0.070038	-0.02828	-0.197957	0.187683
Data441	-0.023956	0.076955	0.104319	-0.01531	-0.218608	0.203196
Data442	-0.021718	0.135295	0.119069	-0.013072	-0.238647	0.212504
Data443	-0.023142	0.184224	0.127055	-0.010986	-0.244751	0.212199
Data444	-0.018616	0.209147	0.127767	-0.014547	-0.233968	0.197449
Data445	-0.02833	0.222168	0.118815	-0.02065	-0.22817	0.189819
Data446	-0.052999	0.24292	0.102793	-0.018616	-0.228373	0.188548
Data447	-0.084534	0.235341	0.08611	-0.021922	-0.23173	0.192159
Data448	-0.099284	0.185954	0.066477	-0.017039	-0.243225	0.211995
Data449	-0.087687	0.106303	0.054525	-0.01063	-0.254618	0.217387
Data450	-0.055339	0.029653	0.048879	-0.014852	-0.274455	0.218048
Data451	-0.017853	-0.033976	0.039622	-0.02004	-0.272624	0.225881
Data452	0.010935	-0.092163	0.056712	-0.031942	-0.259806	0.224457
Data453	0.034078	-0.121511	0.081075	-0.037944	-0.255127	0.216726
Data454	0.061442	-0.139567	0.103505	-0.038096	-0.261129	0.21932
Data455	0.088908	-0.147196	0.127411	-0.033468	-0.273031	0.217997
Data456	0.106506	-0.131022	0.147858	-0.028381	-0.275879	0.214386
Data457	0.11734	-0.115306	0.159709	-0.021464	-0.27415	0.210673
Data458	0.130208	-0.103455	0.166626	-0.018361	-0.270182	0.20757
Data459	0.134583	-0.089264	0.179698	-0.006816	-0.264689	0.210826
Data460	0.131938	-0.08606	0.195058	0.013479	-0.261332	0.232035
Data461	0.129038	-0.100505	0.18336	0.03835	-0.270691	0.241191
Data462	0.129547	-0.125885	0.166473	0.065511	-0.286458	0.247498
Data463	0.128377	-0.129445	0.16276	0.074666	-0.290324	0.257263
Data464	0.125987	-0.124664	0.163981	0.062968	-0.303243	0.24821
Data465	0.11673	-0.115306	0.163676	0.046641	-0.320028	0.228271
Data466	0.111135	-0.109355	0.161133	0.050252	-0.327861	0.201721
Data467	0.10259	-0.102641	0.169983	0.04659	-0.325317	0.189921
Data468	0.105438	-0.065308	0.199127	0.050405	-0.323995	0.193024
Data469	0.114543	-0.017955	0.23229	0.064189	-0.322978	0.204722
Data470	0.113831	0.031026	0.247243	0.082753	-0.323486	0.2034
Data471	0.115509	0.091451	0.259908	0.090993	-0.330098	0.193888
Data472	0.108795	0.133362	0.26708	0.083059	-0.331319	0.187937
Data473	0.114594	0.1533	0.259603	0.067393	-0.330302	0.191701
Data474	0.180969	0.166423	0.242004	0.06012	-0.336507	0.211233
Data475	0.217133	0.170237	0.220133	0.062561	-0.343628	0.224864
Data476	0.228017	0.170848	0.203247	0.062663	-0.348816	0.230459
Data477	0.211741	0.158844	0.188039	0.053457	-0.354614	0.216166
Data478	0.188039	0.130157	0.174662	0.051727	-0.356852	0.199331
Data479	0.167796	0.092875	0.168915	0.045827	-0.361125	0.199738
Data480	0.151672	0.049998	0.171051	0.039673	-0.368449	0.187836
Data481	0.132599	-0.00768	0.171254	0.033213	-0.372518	0.183411
Data482	0.102844	-0.047404	0.17868	0.037537	-0.384521	0.190074
Data483	0.068461	-0.08489	0.200399	0.048828	-0.40151	0.205078
Data484	0.033773	-0.116323	0.223745	0.061849	-0.421448	0.225728
Data485	0.020091	-0.132039	0.246277	0.072123	-0.432129	0.240682
Data486	0.037791	-0.124817	0.26357	0.086009	-0.436808	0.247091
Data487	0.061951	-0.110372	0.270487	0.097148	-0.442708	0.252787
Data488	0.091298	-0.089315	0.273946	0.108287	-0.455729	0.255229
Data489	0.088806	-0.06485	0.262349	0.115255	-0.466614	0.252584
Data490	0.072835	-0.053202	0.246429	0.113678	-0.473124	0.257365
Data491	0.051473	-0.041351	0.218404	0.120188	-0.468953	0.248973
Data492	0.036265	-0.022583	0.204417	0.116628	-0.46346	0.232188
Data493	0.028585	0.002441	0.207469	0.120443	-0.472514	0.224508
Data494	0.03657	0.033824	0.226644	0.130157	-0.482992	0.214335
Data495	0.052795	0.0501	0.247803	0.133667	-0.486247	0.21169
Data496	0.069377	0.054779	0.267588	0.129395	-0.484009	0.217133
Data497	0.076141	0.063477	0.296021	0.122019	-0.481974	0.208079
Data498	0.083771	0.070394	0.330658	0.117188	-0.483907	0.194448
Data499	0.092214	0.105642	0.355326	0.120138	-0.47699	0.185649
Data500	0.105896	0.172984	0.366618	0.125427	-0.468038	0.171458
Data501	0.127157	0.234273	0.380147	0.127309	-0.481466	0.163218
Data502	0.13916	0.278727	0.380249	0.114797	-0.491028	0.156403
Data503	0.146434	0.299581	0.372162	0.104472	-0.493571	0.141246
Data504	0.151367	0.31662	0.360006	0.104574	-0.491638	0.134481
Data505	0.163015	0.312754	0.352071	0.110118	-0.494486	0.128428
Data506	0.181122	0.3125	0.350749	0.116781	-0.493876	0.135956
Data507	0.185191	0.330455	0.414886	0.118052	-0.492147	0.140279
Data508	0.178019	0.34139	0.462952	0.116577	-0.501302	0.128326
Data509	0.170644	0.325317	0.476837	0.116577	-0.527751	0.117645
Data510	0.169474	0.284068	0.468394	0.121511	-0.538432	0.115967
Data511	0.161947	0.231628	0.446981	0.110626	-0.542603	0.126292
Data512	0.154572	0.160726	0.424601	0.09847	-0.54128	0.122528
Data513	0.154775	0.091248	0.414378	0.08016	-0.531413	0.113729
Data514	0.156759	0.037079	0.399068	0.069682	-0.514018	0.094859
Data515	0.160878	-0.004425	0.376333	0.057424	-0.492859	0.082092
Data516	0.1651	-0.030365	0.348256	0.057983	-0.484416	0.076803
Data517	0.178884	-0.039571	0.313772	0.053609	-0.48879	0.072072
Data518	0.189921	-0.051168	0.301056	0.044607	-0.491943	0.061188
Data519	0.198568	-0.05366	0.303294	0.05071	-0.493368	0.053711
Data520	0.205332	-0.047709	0.313568	0.063019	-0.497335	0.047862
Data521	0.207367	-0.041148	0.330811	0.073497	-0.490824	0.026652
Data522	0.205231	-0.027364	0.3479	0.075277	-0.47994	-0.00356
Data523	0.211283	-0.016022	0.352681	0.065308	-0.478821	-0.033112
Data524	0.231171	-0.001119	0.342102	0.066071	-0.472921	-0.055695
Data525	0.241801	0.015361	0.314128	0.071106	-0.468445	-0.064443
Data526	0.245056	0.025838	0.293884	0.078735	-0.467529	-0.070241
Data527	0.236206	0.002543	0.270742	0.089467	-0.471598	-0.073191
Data528	0.224813	-0.026093	0.255076	0.096588	-0.47109	-0.08077
Data529	0.213979	-0.024312	0.253855	0.093892	-0.469666	-0.077718
Data530	0.200348	0.004476	0.270589	0.093435	-0.484517	-0.079956
Data531	0.193125	0.040131	0.283407	0.080109	-0.497538	-0.080007
Data532	0.202026	0.09023	0.292358	0.059255	-0.50293	-0.075226
Data533	0.22227	0.133616	0.302175	0.047963	-0.497233	-0.059713
Data534	0.234884	0.156301	0.331319	0.046997	-0.47465	-0.056712
Data535	0.238597	0.146637	0.360616	0.027161	-0.4599	-0.05778
Data536	0.242106	0.120239	0.386454	-0.002391	-0.443624	-0.055644
Data537	0.242971	0.095978	0.379639	-0.024007	-0.420024	-0.049845
Data538	0.259654	0.069987	0.354309	-0.03952	-0.40568	-0.041199
Data539	0.275574	0.033518	0.328217	-0.037842	-0.401408	-0.039063
Data540	0.286509	-0.020142	0.29302	-0.038249	-0.394084	-0.035909
Data541	0.27715	-0.107269	0.242462	-0.040588	-0.405782	-0.026754
Data542	0.262604	-0.198415	0.203756	-0.046132	-0.418803	-0.039469
Data543	0.244039	-0.270538	0.168762	-0.044505	-0.407817	-0.058899
Data544	0.243378	-0.31901	0.141602	-0.041707	-0.390625	-0.066427
Data545	0.258535	-0.339864	0.141042	-0.031993	-0.36204	-0.074972
Data546	0.275319	-0.341237	0.164032	-0.008189	-0.348714	-0.077464
Data547	0.282135	-0.319672	0.189565	0.006154	-0.340068	-0.086619
Data548	0.280609	-0.293783	0.212453	-0.007579	-0.340678	-0.101573
Data549	0.27949	-0.271454	0.241241	-0.020142	-0.338745	-0.116221
Data550	0.290426	-0.24175	0.261637	-0.023499	-0.334676	-0.124919
Data551	0.308329	-0.230916	0.269368	-0.015818	-0.333354	-0.123952
Data552	0.325673	-0.21342	0.268402	-0.004578	-0.313416	-0.127157
Data553	0.336863	-0.210419	0.262349	0.011698	-0.290019	-0.125936
Data554	0.346832	-0.229594	0.252279	0.022329	-0.278931	-0.120443
Data555	0.349223	-0.235443	0.242259	0.034536	-0.279032	-0.124919
Data556	0.345561	-0.219116	0.22644	0.043538	-0.284017	-0.121104
Data557	0.341187	-0.218252	0.213826	0.056356	-0.273641	-0.111033
Data558	0.343018	-0.197144	0.225779	0.06368	-0.259806	-0.093333
Data559	0.343068	-0.162557	0.258687	0.063171	-0.239258	-0.087941
Data560	0.332692	-0.098521	0.302785	0.049489	-0.218302	-0.101064
Data561	0.31896	-0.007782	0.328573	0.030467	-0.203349	-0.106303
Data562	0.313161	0.104828	0.335592	0.026093	-0.197754	-0.114085
Data563	0.309855	0.209707	0.339508	0.02833	-0.197347	-0.135142
Data564	0.309245	0.267995	0.34785	0.022939	-0.203857	-0.163523
Data565	0.31016	0.300395	0.347239	0.024465	-0.203756	-0.194092
Data566	0.31428	0.328979	0.336812	0.029907	-0.189921	-0.206451
Data567	0.321198	0.345459	0.314484	0.028687	-0.169169	-0.207469
Data568	0.321198	0.356394	0.305684	0.02416	-0.145365	-0.189209
Data569	0.32369	0.337067	0.299683	0.016276	-0.133057	-0.176951
Data570	0.329895	0.278219	0.290375	0.011546	-0.11495	-0.171153
Data571	0.339559	0.208435	0.293477	0.015971	-0.097148	-0.166575
Data572	0.336304	0.144348	0.297496	0.023549	-0.071716	-0.161387
Data573	0.339406	0.083923	0.309906	0.021718	-0.051066	-0.157166
Data574	0.343679	0.042775	0.328522	0.021566	-0.03835	-0.156911
Data575	0.347137	0.019124	0.339152	0.015971	-0.033569	-0.167796
Data576	0.345713	0.009359	0.343475	0.020192	-0.029297	-0.180105
Data577	0.347951	0.006002	0.351715	0.030975	-0.020854	-0.185954
Data578	0.354919	0.007324	0.355479	0.036265	-0.012004	-0.188192
Data579	0.351969	0.004222	0.348969	0.029653	0.001119	-0.180003
Data580	0.343628	0.014394	0.335236	0.029806	0.020955	-0.168101
Data581	0.335592	0.020192	0.316671	0.043233	0.050049	-0.153859
Data582	0.323741	0.017344	0.29836	0.05071	0.077006	-0.161285
Data583	0.295715	0.003967	0.289154	0.046234	0.091349	-0.169423
Data584	0.283712	0.000203	0.295054	0.020192	0.106608	-0.18041
Data585	0.392253	0.003713	0.31901	-0.005188	0.117696	-0.19694
Data586	0.440776	0.001831	0.336863	-0.019887	0.12675	-0.222677
Data587	0.436045	-0.008392	0.353546	-0.020905	0.138652	-0.247548
Data588	0.40451	-0.015411	0.362549	-0.018005	0.154724	-0.26591
Data589	0.357361	-0.022176	0.361888	-0.009816	0.164083	-0.272624
Data590	0.315297	0.008748	0.35553	-0.001373	0.162557	-0.283
Data591	0.29892	0.055644	0.345612	0.011088	0.157776	-0.278524
Data592	0.275625	0.102488	0.331472	0.019277	0.142517	-0.273895
Data593	0.260773	0.145823	0.310465	0.033671	0.130107	-0.278066
Data594	0.253448	0.174713	0.285797	0.042114	0.124715	-0.281779
Data595	0.253143	0.194651	0.271454	0.057424	0.125427	-0.284373
Data596	0.260315	0.2034	0.271657	0.06958	0.145162	-0.282847
Data597	0.263875	0.203349	0.289408	0.080617	0.164591	-0.2771
Data598	0.26413	0.205688	0.300039	0.08728	0.17395	-0.266062
Data599	0.270691	0.189514	0.302582	0.075785	0.173543	-0.246379
Data600	0.26591	0.160166	0.301971	0.062459	0.163472	-0.237732
Data601	0.258382	0.116781	0.292206	0.055745	0.166423	-0.240173
Data602	0.244853	0.057424	0.269623	0.060679	0.183309	-0.240784
Data603	0.234833	-0.003459	0.23229	0.076701	0.203857	-0.245921
Data604	0.221252	-0.058645	0.200297	0.090841	0.220439	-0.252991
Data605	0.216929	-0.115051	0.182139	0.102437	0.238342	-0.26357
Data606	0.221252	-0.162964	0.16571	0.098724	0.25238	-0.269267
Data607	0.222371	-0.205231	0.164846	0.091858	0.26357	-0.282033
Data608	0.230204	-0.216726	0.174408	0.083872	0.270589	-0.30187
Data609	0.244904	-0.226034	0.180613	0.083516	0.270589	-0.316315
Data610	0.250854	-0.212402	0.184377	0.095266	0.274963	-0.320994
Data611	0.251617	-0.18692	0.178986	0.114339	0.283	-0.31723
Data612	0.244497	-0.148468	0.176493	0.129954	0.293884	-0.307465
Data613	0.248871	-0.112508	0.169678	0.142873	0.298462	-0.296377
Data614	0.242767	-0.088603	0.162862	0.152893	0.302226	-0.303396
Data615	0.245667	-0.083211	0.164948	0.154622	0.304871	-0.308736
Data616	0.256093	-0.077566	0.171458	0.145315	0.3066	-0.312907
Data617	0.264028	-0.063883	0.175578	0.128428	0.318095	-0.309804
Data618	0.273387	-0.059916	0.171611	0.124003	0.328064	-0.286357
Data619	0.283305	-0.060476	0.177205	0.116679	0.335083	-0.26357
Data620	0.286051	-0.063578	0.186564	0.109863	0.351054	-0.256958
Data621	0.272471	-0.039317	0.189311	0.093638	0.361837	-0.256551
Data622	0.252431	0.019023	0.183258	0.093028	0.366618	-0.255381
Data623	0.234884	0.087585	0.182292	0.093282	0.372823	-0.250804
Data624	0.218455	0.145009	0.181325	0.100352	0.382792	-0.243276
Data625	0.202484	0.177307	0.18163	0.11734	0.400289	-0.235291
Data626	0.187683	0.216675	0.183919	0.13799	0.412394	-0.229543
Data627	0.180105	0.234019	0.185038	0.164744	0.422974	-0.233612
Data628	0.191956	0.232951	0.17039	0.187022	0.435181	-0.241089
Data629	0.208079	0.213776	0.129598	0.199178	0.449524	-0.247803
Data630	0.198822	0.168711	0.08962	0.200653	0.468343	-0.246785
Data631	0.178782	0.10142	0.06307	0.190379	0.47231	-0.248413
Data632	0.172323	0.032552	0.040487	0.177002	0.477091	-0.241648
Data633	0.172017	-0.051219	0.015513	0.169373	0.475667	-0.240275
Data634	0.163116	-0.135345	0.001984	0.166779	0.478007	-0.250854
Data635	0.137634	-0.193227	-0.018768	0.162404	0.492452	-0.265096
Data636	0.102234	-0.225016	-0.031891	0.160166	0.515137	-0.265656
Data637	0.089213	-0.251007	-0.038757	0.180461	0.532735	-0.247599
Data638	0.094401	-0.241648	-0.03657	0.204315	0.548808	-0.226949
Data639	0.09847	-0.212402	-0.02477	0.206248	0.562439	-0.209757
