# Supplementary material for: Integration of MRI and somatosensory evoked potentials facilitate diagnosis of spinal cord compression
Source: Sci Rep. 2023 May 15;13:7861. doi: 10.1038/s41598-023-34832-2 (PMC10185544; doi:10.1038/s41598-023-34832-2)
Supplement: Supplementary file 3 — Supplementary Information 3. [file 41598_2023_34832_MOESM3_ESM.zip › Preoperative SSEP data/spinal cord compression group/6328866_2/6328866_2_Rt Tibial SEP_Cz'-Fpz_201219_174149.csv]

Index	1	2	3	4	5	6
Name	Cz'-Fpz	Cz'-Fpz	Cz'-Fpz	Cz'-Fpz	Cz'-Fpz	Cz'-Fpz
Time	2.01702E+13	2.01702E+13	2.01702E+13	2.01702E+13	2.01702E+13	2.01702E+13
Highcut	500	500	500	500	500	500
Lowcut	10	10	10	10	10	10
Period	0.000156	0.000156	0.000156	0.000156	0.000156	0.000156
Averages	120	120	120	120	120	120
Int (mA)	16/15.5mA	16/15.5mA	16/15.5mA	16/15.5mA	16/15.5mA	16/15.5mA
Pulse Width (�gs)	200�s	200�s	200�s	200�s	200�s	200�s
Rep Rate (Hz)	3.11Hz	3.11Hz	3.11Hz	3.11Hz	3.11Hz	3.11Hz
Data0	0.117213	0.215302	0.263519	-0.425313	0.129217	-0.412852
Data1	0.061417	-0.091832	0.202255	-0.447083	-0.115356	-0.432892
Data2	-0.320841	-0.471624	-0.148875	-0.752716	-0.429637	-0.746816
Data3	-0.490875	-0.333481	-0.268529	-0.910238	-0.272191	-0.851542
Data4	-0.241877	-0.085882	-0.053635	-0.755361	-0.033493	-0.617828
Data5	0.007095	0.102285	0.158641	-0.578664	0.153605	-0.392303
Data6	0.189184	0.219905	0.305786	-0.450948	0.275447	-0.249685
Data7	0.296707	0.281703	0.392049	-0.368551	0.317612	-0.178223
Data8	0.347468	0.319799	0.428619	-0.335286	0.299479	-0.173492
Data9	0.358734	0.337677	0.436096	-0.325114	0.239232	-0.20401
Data10	0.334193	0.328496	0.413284	-0.330149	0.178833	-0.247854
Data11	0.289307	0.299098	0.390803	-0.354156	0.136871	-0.293783
Data12	0.244013	0.264002	0.363515	-0.389506	0.088298	-0.307719
Data13	0.197423	0.245616	0.35024	-0.421906	0.056559	-0.287679
Data14	0.165482	0.233968	0.352732	-0.446269	0.027415	-0.271962
Data15	0.158208	0.216344	0.342814	-0.45873	0.010961	-0.252686
Data16	0.156504	0.212631	0.318502	-0.461782	0.011444	-0.246531
Data17	0.151342	0.217565	0.300242	-0.464071	0.00529	-0.255432
Data18	0.154444	0.225652	0.290604	-0.46519	0.000712	-0.267334
Data19	0.163244	0.250549	0.29391	-0.473836	0.003459	-0.283254
Data20	0.167084	0.284348	0.307872	-0.488841	0.010579	-0.305735
Data21	0.151901	0.330658	0.310287	-0.486755	0.029653	-0.305227
Data22	0.137202	0.373128	0.301946	-0.492401	0.02828	-0.296427
Data23	0.120799	0.412013	0.300878	-0.503082	0.021947	-0.28656
Data24	0.102997	0.43752	0.293401	-0.513153	0.021057	-0.273387
Data25	0.089645	0.462596	0.279261	-0.527496	0.029958	-0.268656
Data26	0.074972	0.493596	0.262222	-0.534414	0.042648	-0.256144
Data27	0.060069	0.531031	0.260824	-0.540924	0.040359	-0.238851
Data28	0.05984	0.566813	0.274455	-0.525411	0.047506	-0.215403
Data29	0.047709	0.583776	0.257492	-0.51005	0.069377	-0.203552
Data30	0.021032	0.593033	0.25238	-0.495809	0.078888	-0.19928
Data31	0.001704	0.5896	0.257085	-0.473887	0.088628	-0.184224
Data32	-0.003026	0.576452	0.249583	-0.462646	0.105515	-0.169423
Data33	0.000585	0.566686	0.245768	-0.474192	0.109711	-0.174052
Data34	0.012512	0.536448	0.246735	-0.494283	0.106608	-0.175273
Data35	0.022914	0.498759	0.246429	-0.507863	0.102056	-0.165405
Data36	0.033646	0.473353	0.251185	-0.512238	0.095901	-0.153249
Data37	0.039953	0.455729	0.262655	-0.519562	0.075048	-0.146637
Data38	0.041402	0.466792	0.259679	-0.527242	0.030136	-0.14679
Data39	0.042979	0.470759	0.254542	-0.536245	-0.02917	-0.147451
Data40	0.041809	0.475489	0.242335	-0.53065	-0.082347	-0.163523
Data41	0.025686	0.493317	0.224228	-0.533142	-0.12502	-0.178986
Data42	0.006994	0.516103	0.205841	-0.541738	-0.159276	-0.189209
Data43	-0.002238	0.544586	0.193837	-0.549164	-0.188853	-0.193125
Data44	-0.021489	0.558319	0.180817	-0.535024	-0.209656	-0.19043
Data45	-0.04331	0.557785	0.179469	-0.515798	-0.218938	-0.184174
Data46	-0.058416	0.549622	0.177155	-0.505117	-0.219625	-0.160522
Data47	-0.072606	0.534159	0.164642	-0.493876	-0.220439	-0.136363
Data48	-0.082245	0.510483	0.16332	-0.484568	-0.221761	-0.127513
Data49	-0.07726	0.488485	0.159632	-0.479126	-0.21848	-0.112203
Data50	-0.077845	0.460103	0.153173	-0.479482	-0.162404	-0.101827
Data51	-0.090357	0.452906	0.141169	-0.477193	-0.087484	-0.104472
Data52	-0.095367	0.453796	0.122223	-0.472005	-0.01681	-0.11617
Data53	-0.096588	0.458552	0.115051	-0.470327	0.051829	-0.122223
Data54	-0.110982	0.463486	0.10999	-0.470734	0.101446	-0.124105
Data55	-0.122681	0.450312	0.105108	-0.46697	0.116425	-0.136312
Data56	-0.131632	0.444539	0.103811	-0.457153	0.08845	-0.13738
Data57	-0.148061	0.460129	0.106583	-0.458221	0.045904	-0.143331
Data58	-0.175425	0.491765	0.113856	-0.449473	0.037359	-0.144043
Data59	-0.183436	0.516663	0.107931	-0.4363	0.05422	-0.135142
Data60	-0.186259	0.501582	0.103505	-0.435333	0.079931	-0.114644
Data61	-0.194168	0.44721	0.095393	-0.444438	0.111389	-0.091604
Data62	-0.188599	0.376333	0.08578	-0.455627	0.145493	-0.058695
Data63	-0.183538	0.331472	0.077209	-0.457306	0.174433	-0.044149
Data64	-0.198085	0.297267	0.075226	-0.453695	0.182266	-0.054983
Data65	-0.199966	0.27743	0.085347	-0.450592	0.173848	-0.063527
Data66	-0.204442	0.272369	0.098979	-0.433044	0.155385	-0.057933
Data67	-0.217896	0.257517	0.105693	-0.417175	0.135422	-0.051219
Data68	-0.243937	0.232595	0.101064	-0.410563	0.131073	-0.043437
Data69	-0.274404	0.2093	0.095571	-0.392609	0.135752	-0.033976
Data70	-0.289129	0.186818	0.083135	-0.381622	0.117772	-0.036112
Data71	-0.312907	0.185623	0.064011	-0.386658	0.106888	-0.032349
Data72	-0.340983	0.195719	0.04158	-0.405782	0.099131	-0.036672
Data73	-0.36705	0.203145	0.025965	-0.412191	0.07665	-0.050405
Data74	-0.376918	0.203756	0.019455	-0.40568	0.038122	-0.062612
Data75	-0.386607	0.212072	-0.009766	-0.390981	0.006231	-0.070292
Data76	-0.387777	0.218048	-0.050278	-0.375264	0.002848	-0.088094
Data77	-0.378749	0.221837	-0.080948	-0.371399	0.022761	-0.11439
Data78	-0.374552	0.225957	-0.101446	-0.368245	0.060984	-0.134532
Data79	-0.362371	0.231552	-0.107803	-0.356598	0.115662	-0.136464
Data80	-0.34996	0.255407	-0.109278	-0.348511	0.16805	-0.134939
Data81	-0.365804	0.293681	-0.110067	-0.338898	0.190964	-0.13738
Data82	-0.38648	0.32987	-0.107447	-0.329946	0.205358	-0.122325
Data83	-0.39065	0.356038	-0.107702	-0.321859	0.20195	-0.098979
Data84	-0.40357	0.373179	-0.1091	-0.308584	0.205943	-0.092316
Data85	-0.424042	0.387268	-0.126114	-0.304565	0.200984	-0.079854
Data86	-0.452321	0.399475	-0.145365	-0.303396	0.187531	-0.072784
Data87	-0.489197	0.405706	-0.157522	-0.297699	0.183996	-0.071665
Data88	-0.530396	0.412852	-0.168889	-0.284729	0.188344	-0.060883
Data89	-0.556997	0.432917	-0.180766	-0.284576	0.207443	-0.047862
Data90	-0.563533	0.442454	-0.179571	-0.29129	0.229543	-0.035756
Data91	-0.564168	0.442276	-0.179799	-0.293783	0.223668	-0.013479
Data92	-0.55898	0.433782	-0.169322	-0.307261	0.21431	-0.01592
Data93	-0.54746	0.419134	-0.175756	-0.305125	0.219269	-0.039266
Data94	-0.538712	0.404027	-0.179977	-0.302022	0.220846	-0.053813
Data95	-0.529836	0.401535	-0.186615	-0.298767	0.217285	-0.061239
Data96	-0.534337	0.403875	-0.202357	-0.295715	0.211868	-0.071208
Data97	-0.548503	0.405884	-0.207342	-0.279388	0.22049	-0.07726
Data98	-0.562185	0.404409	-0.205027	-0.254974	0.240936	-0.075582
Data99	-0.55954	0.402527	-0.201976	-0.241445	0.219447	-0.079702
Data100	-0.551071	0.390422	-0.206401	-0.223083	0.173925	-0.073903
Data101	-0.539271	0.374908	-0.202332	-0.207418	0.120163	-0.058645
Data102	-0.531158	0.353038	-0.196203	-0.200958	0.066986	-0.055796
Data103	-0.53477	0.339762	-0.198746	-0.197652	0.028559	-0.056305
Data104	-0.539068	0.33198	-0.19989	-0.198822	0.001907	-0.052389
Data105	-0.529353	0.32163	-0.188243	-0.196431	0.001628	-0.055542
Data106	-0.51946	0.315882	-0.188217	-0.187683	0.009003	-0.07726
Data107	-0.508728	0.326767	-0.210775	-0.18041	0.006205	-0.10081
Data108	-0.495021	0.346247	-0.219193	-0.17039	0.026703	-0.106506
Data109	-0.481949	0.364838	-0.216548	-0.159963	0.058645	-0.084991
Data110	-0.484339	0.381851	-0.219472	-0.162913	0.090001	-0.06134
Data111	-0.492605	0.382945	-0.220311	-0.164286	0.142237	-0.056814
Data112	-0.494334	0.373764	-0.216878	-0.161387	0.196025	-0.04893
Data113	-0.499369	0.361252	-0.219065	-0.144399	0.232112	-0.037333
Data114	-0.49469	0.343933	-0.216777	-0.122782	0.238469	-0.021718
Data115	-0.482432	0.323486	-0.210368	-0.106099	0.228729	-0.003204
Data116	-0.458094	0.297241	-0.217845	-0.100505	0.222244	0.007222
Data117	-0.435918	0.281677	-0.233612	-0.09903	0.217641	0.013987
Data118	-0.421143	0.281525	-0.254796	-0.095418	0.214106	0.001729
Data119	-0.402857	0.276972	-0.261358	-0.109609	0.217311	-0.018361
Data120	-0.387726	0.272344	-0.260722	-0.117289	0.229645	-0.030009
Data121	-0.399195	0.262934	-0.255127	-0.112203	0.259883	-0.037486
Data122	-0.417786	0.232646	-0.250676	-0.104472	0.292053	-0.037537
Data123	-0.419947	0.194346	-0.247243	-0.08728	0.30983	-0.038045
Data124	-0.409037	0.155919	-0.232188	-0.084127	0.328395	-0.038605
Data125	-0.400391	0.129013	-0.228831	-0.070445	0.337499	-0.037384
Data126	-0.392532	0.111516	-0.248566	-0.050659	0.34935	-0.042419
Data127	-0.393906	0.105133	-0.276922	-0.035807	0.368067	-0.050507
Data128	-0.393143	0.10671	-0.293503	-0.027568	0.372467	-0.055288
Data129	-0.386912	0.112864	-0.305888	-0.026652	0.377909	-0.071462
Data130	-0.380122	0.109049	-0.314102	-0.019023	0.364176	-0.072123
Data131	-0.372187	0.095088	-0.313136	-0.020396	0.340144	-0.059916
Data132	-0.374705	0.078227	-0.31812	-0.029602	0.318502	-0.062358
Data133	-0.380249	0.06691	-0.319799	-0.034078	0.274811	-0.057933
Data134	-0.385742	0.052439	-0.322647	-0.028585	0.20462	-0.052745
Data135	-0.387344	0.032501	-0.325979	-0.010376	0.151927	-0.055745
Data136	-0.386327	0.00946	-0.33109	0.005849	0.124817	-0.061646
Data137	-0.381063	0.000127	-0.33404	0.018107	0.117569	-0.053457
Data138	-0.381495	0.004349	-0.338618	0.028788	0.123901	-0.037537
Data139	-0.369771	0.013657	-0.343297	0.031077	0.140127	-0.028788
Data140	-0.337677	0.019684	-0.346375	0.02538	0.161769	-0.022278
Data141	-0.303726	0.014114	-0.349859	0.026398	0.168915	-0.016937
Data142	-0.264562	0.033468	-0.342204	0.036926	0.182622	-0.016937
Data143	-0.239003	0.065867	-0.337524	0.048269	0.207596	-0.008748
Data144	-0.227	0.102946	-0.332031	0.062968	0.219777	0.004527
Data145	-0.218938	0.141678	-0.323944	0.072581	0.237961	0.022329
Data146	-0.222448	0.166626	-0.319646	0.085093	0.25383	0.023397
Data147	-0.222575	0.176315	-0.331167	0.085602	0.25533	0.007273
Data148	-0.211004	0.192566	-0.350596	0.098165	0.256907	-0.015564
Data149	-0.192362	0.209427	-0.35525	0.116221	0.254517	-0.033468
Data150	-0.185852	0.224177	-0.355911	0.126038	0.270411	-0.050812
Data151	-0.189412	0.22316	-0.360387	0.115051	0.294342	-0.055237
Data152	-0.195618	0.208308	-0.343653	0.107015	0.291443	-0.047302
Data153	-0.207596	0.178528	-0.332743	0.110524	0.291214	-0.020905
Data154	-0.206909	0.152562	-0.340678	0.11083	0.280355	0.016886
Data155	-0.207036	0.134939	-0.355047	0.111949	0.259221	0.033518
Data156	-0.209045	0.148519	-0.366033	0.107269	0.249379	0.039622
Data157	-0.199712	0.174739	-0.374324	0.110626	0.236181	0.058339
Data158	-0.193125	0.210902	-0.365524	0.124817	0.242208	0.072937
Data159	-0.18369	0.230611	-0.346044	0.142873	0.251948	0.086263
Data160	-0.168889	0.223897	-0.329412	0.152334	0.224991	0.091705
Data161	-0.147273	0.185242	-0.309982	0.150808	0.185699	0.098012
Data162	-0.14974	0.1489	-0.306854	0.145416	0.14384	0.103811
Data163	-0.167109	0.117772	-0.299937	0.142212	0.105845	0.106659
Data164	-0.169551	0.072784	-0.294444	0.13087	0.069478	0.09608
Data165	-0.145696	0.041275	-0.299149	0.121765	0.025609	0.081838
Data166	-0.123189	0.008418	-0.296783	0.124715	-0.008952	0.068919
Data167	-0.1238	-0.02121	-0.294444	0.130412	-0.031128	0.051931
Data168	-0.120239	-0.028203	-0.295919	0.1356	-0.058314	0.042928
Data169	-0.123622	-0.027008	-0.301183	0.135396	-0.074158	0.0413
Data170	-0.124817	-0.029806	-0.30543	0.142924	-0.067647	0.047658
Data171	-0.127106	-0.031509	-0.31751	0.149485	-0.043004	0.046844
Data172	-0.118942	-0.031611	-0.310059	0.159454	0.01709	0.047099
Data173	-0.08817	-0.038376	-0.287806	0.166575	0.071411	0.029602
Data174	-0.05483	-0.036036	-0.255229	0.165609	0.112686	0.018616
Data175	-0.026474	-0.034231	-0.226822	0.179749	0.139058	0.025736
Data176	-0.006663	-0.039241	-0.221151	0.202128	0.14356	0.041606
Data177	0.018514	-0.053787	-0.236715	0.228882	0.144018	0.050761
Data178	0.048141	-0.062256	-0.25533	0.254669	0.143712	0.066325
Data179	0.065994	-0.070546	-0.263748	0.268656	0.151571	0.0855
Data180	0.075455	-0.08962	-0.267614	0.26413	0.18158	0.077006
Data181	0.069351	-0.110982	-0.286535	0.245565	0.214818	0.050405
Data182	0.063629	-0.13677	-0.301946	0.237732	0.228068	0.03301
Data183	0.057831	-0.168686	-0.311762	0.232849	0.219396	0.02243
Data184	0.055517	-0.195719	-0.317179	0.219269	0.224457	0.021871
Data185	0.054194	-0.225525	-0.318527	0.201925	0.245132	0.028687
Data186	0.04921	-0.253881	-0.312042	0.191701	0.257187	0.03713
Data187	0.04125	-0.275396	-0.292384	0.180155	0.255559	0.051626
Data188	0.037104	-0.289841	-0.275192	0.182851	0.253448	0.066121
Data189	0.035451	-0.294673	-0.24882	0.184377	0.248032	0.06012
Data190	0.037282	-0.283737	-0.225805	0.180054	0.239614	0.05132
Data191	0.048269	-0.268682	-0.219727	0.162099	0.221583	0.052338
Data192	0.03952	-0.261154	-0.225093	0.149231	0.194346	0.050252
Data193	0.039622	-0.257263	-0.235189	0.139669	0.161107	0.047251
Data194	0.045471	-0.258026	-0.237274	0.13504	0.119807	0.039164
Data195	0.054194	-0.249914	-0.22878	0.138804	0.071869	0.027924
Data196	0.056305	-0.243352	-0.206095	0.145467	0.026372	0.019684
Data197	0.054703	-0.240046	-0.215403	0.159149	-0.010351	0.01358
Data198	0.061595	-0.231171	-0.231196	0.165304	-0.031484	0.012563
Data199	0.055466	-0.218658	-0.234629	0.157674	-0.023931	0.030924
Data200	0.06223	-0.232697	-0.218633	0.149231	-0.009511	0.057068
Data201	0.077311	-0.257772	-0.199178	0.132395	-0.022024	0.066376
Data202	0.088679	-0.281804	-0.166702	0.111898	-0.047607	0.073446
Data203	0.110092	-0.303243	-0.12886	0.108541	-0.040334	0.085195
Data204	0.123418	-0.304006	-0.104116	0.111186	-0.020014	0.095876
Data205	0.129725	-0.292486	-0.094986	0.118713	-0.021388	0.094554
Data206	0.129064	-0.282033	-0.074132	0.125122	-0.081304	0.094248
Data207	0.111923	-0.275396	-0.035324	0.122426	-0.134176	0.100708
Data208	0.099742	-0.26179	0.020777	0.101013	-0.125987	0.113983
Data209	0.089722	-0.248642	0.084559	0.085042	-0.087636	0.135193
Data210	0.090815	-0.246455	0.107956	0.069834	-0.044301	0.157216
Data211	0.099589	-0.252101	0.10259	0.052643	0.010707	0.168152
Data212	0.113017	-0.244522	0.085729	0.045471	0.069021	0.171712
Data213	0.127157	-0.222931	0.062002	0.033875	0.096258	0.187429
Data214	0.146764	-0.190938	0.035222	0.034434	0.131404	0.200755
Data215	0.18102	-0.177739	0.013453	0.050507	0.155996	0.194804
Data216	0.214945	-0.178477	-0.005747	0.069885	0.168813	0.190379
Data217	0.23585	-0.1828	-0.008494	0.084686	0.171204	0.188039
Data218	0.248362	-0.19104	0.001907	0.084635	0.144831	0.191243
Data219	0.262884	-0.2005	0.021057	0.075277	0.119883	0.200144
Data220	0.275116	-0.214132	0.039902	0.061035	0.081914	0.208333
Data221	0.277964	-0.236766	0.056712	0.052846	0.005035	0.230255
Data222	0.27743	-0.248718	0.065943	0.051371	-0.067164	0.251567
Data223	0.285721	-0.253932	0.057678	0.055898	-0.113551	0.257924
Data224	0.314687	-0.25177	0.039012	0.071716	-0.137736	0.254567
Data225	0.335083	-0.25622	0.02093	0.072835	-0.169067	0.247955
Data226	0.358556	-0.260951	0.021896	0.06546	-0.192693	0.24826
Data227	0.377274	-0.255051	0.027949	0.065155	-0.198212	0.261892
Data228	0.381343	-0.241801	0.027898	0.061849	-0.202001	0.270335
Data229	0.379512	-0.219955	0.025965	0.063629	-0.210063	0.274811
Data230	0.363617	-0.195287	0.032476	0.069834	-0.22138	0.28834
Data231	0.352122	-0.191218	0.043742	0.062968	-0.226313	0.305837
Data232	0.34434	-0.192286	0.051346	0.049388	-0.22171	0.308787
Data233	0.354665	-0.211436	0.059865	0.037893	-0.186615	0.296427
Data234	0.359497	-0.235952	0.078354	0.028788	-0.139491	0.293732
Data235	0.36087	-0.255661	0.091731	0.026957	-0.106913	0.290171
Data236	0.372264	-0.255966	0.095444	0.026398	-0.090103	0.279541
Data237	0.378698	-0.25856	0.096792	0.015767	-0.088654	0.257874
Data238	0.367101	-0.265579	0.10643	0.002899	-0.096715	0.241191
Data239	0.352427	-0.271403	0.122375	-0.00351	-0.120316	0.236766
Data240	0.350672	-0.280101	0.125682	-0.014292	-0.141678	0.240479
Data241	0.344798	-0.282364	0.128199	-0.027262	-0.123444	0.245717
Data242	0.342077	-0.275497	0.109507	-0.040639	-0.074183	0.245463
Data243	0.335337	-0.295588	0.073675	-0.051778	-0.047506	0.238749
Data244	0.324148	-0.323334	0.053787	-0.052541	-0.037944	0.244649
Data245	0.309703	-0.371958	0.043844	-0.050659	-0.043513	0.243174
Data246	0.305278	-0.432688	0.041682	-0.049286	-0.050507	0.234782
Data247	0.297038	-0.486806	0.04364	-0.039876	-0.051244	0.22817
Data248	0.297063	-0.522868	0.057933	-0.026194	-0.047785	0.225525
Data249	0.299327	-0.53683	0.074463	-0.022837	-0.045904	0.220642
Data250	0.301056	-0.538839	0.103022	-0.034739	-0.055211	0.212097
Data251	0.32046	-0.536702	0.134277	-0.050303	-0.080922	0.192057
Data252	0.325623	-0.513713	0.148036	-0.051066	-0.099436	0.169373
Data253	0.33783	-0.486145	0.160446	-0.04598	-0.1032	0.16332
Data254	0.352453	-0.461349	0.167185	-0.048065	-0.097046	0.167847
Data255	0.360031	-0.417837	0.155614	-0.045064	-0.110855	0.177155
Data256	0.354335	-0.361582	0.153859	-0.044963	-0.140584	0.184021
Data257	0.350596	-0.292282	0.148087	-0.040334	-0.171458	0.199941
Data258	0.342255	-0.222473	0.149612	-0.026957	-0.197525	0.225881
Data259	0.352097	-0.167363	0.166906	-0.005391	-0.178706	0.252736
Data260	0.371043	-0.109024	0.193431	0.015767	-0.13387	0.257111
Data261	0.390447	-0.069351	0.223948	0.030975	-0.093079	0.249227
Data262	0.412242	-0.048014	0.259069	0.040639	-0.055542	0.250702
Data263	0.429128	-0.028127	0.290248	0.060883	-0.023371	0.260518
Data264	0.436325	0.000966	0.320155	0.078176	0.013123	0.279134
Data265	0.450134	0.029449	0.349274	0.092316	0.049795	0.302684
Data266	0.463587	0.04331	0.372696	0.095469	0.071767	0.320384
Data267	0.486857	0.051982	0.39271	0.098216	0.098394	0.327301
Data268	0.524572	0.067215	0.410614	0.105693	0.110219	0.328318
Data269	0.557785	0.060781	0.444743	0.141907	0.117188	0.333811
Data270	0.606435	0.048498	0.474854	0.182292	0.121155	0.332692
Data271	0.645142	0.032857	0.496724	0.2034	0.115636	0.337372
Data272	0.656713	0.011139	0.507329	0.205943	0.132929	0.351156
Data273	0.65656	-0.010529	0.513026	0.199432	0.164897	0.374298
Data274	0.662308	-0.025686	0.527954	0.193278	0.188268	0.387828
Data275	0.640004	-0.03919	0.539017	0.197754	0.223618	0.401713
Data276	0.579859	-0.040995	0.537415	0.207672	0.27359	0.425924
Data277	0.5277	-0.029271	0.524902	0.217946	0.317001	0.444997
Data278	0.521317	-0.009791	0.528564	0.225372	0.345357	0.450389
Data279	0.53861	0.019506	0.53388	0.23819	0.363617	0.458883
Data280	0.565974	0.051676	0.539602	0.259959	0.38826	0.456696
Data281	0.594304	0.074819	0.549164	0.288645	0.404307	0.459086
Data282	0.60936	0.09402	0.56956	0.327148	0.368678	0.483551
Data283	0.608444	0.101242	0.58019	0.348053	0.288035	0.501404
Data284	0.608393	0.10493	0.590515	0.351512	0.187861	0.512238
Data285	0.591507	0.125351	0.598653	0.352478	0.097605	0.519409
Data286	0.56277	0.162099	0.599645	0.359853	0.033493	0.516256
Data287	0.539932	0.174408	0.599899	0.372009	-0.0059	0.513102
Data288	0.541738	0.168126	0.595245	0.376129	-0.022914	0.514069
Data289	0.555166	0.176315	0.591736	0.381012	-0.022914	0.504761
Data290	0.571747	0.185877	0.591304	0.391541	-0.02533	0.493215
Data291	0.579478	0.182037	0.603867	0.395457	-0.007757	0.488637
Data292	0.586777	0.186234	0.622228	0.395864	0.03273	0.485738
Data293	0.586751	0.195465	0.626653	0.402679	0.083618	0.492198
Data294	0.588328	0.1754	0.624059	0.410563	0.135778	0.496877
Data295	0.581055	0.159302	0.624212	0.407664	0.167491	0.496318
Data296	0.571162	0.13588	0.628281	0.415293	0.176697	0.495555
Data297	0.565516	0.10526	0.635351	0.442607	0.177714	0.496826
Data298	0.558421	0.075963	0.649643	0.470632	0.156708	0.497996
Data299	0.565465	0.05661	0.657476	0.475108	0.131073	0.496165
Data300	0.549672	0.050964	0.633825	0.467275	0.112228	0.498149
Data301	0.527064	0.052643	0.594864	0.457764	0.105743	0.488281
Data302	0.49614	0.060883	0.569992	0.438334	0.141373	0.479329
Data303	0.458374	0.060883	0.554072	0.416718	0.188115	0.461782
Data304	0.427399	0.041987	0.530421	0.393372	0.240377	0.437826
Data305	0.386327	0.00267	0.514552	0.366313	0.274633	0.411174
Data306	0.351537	-0.038045	0.513458	0.353597	0.290655	0.401917
Data307	0.342178	-0.078557	0.50471	0.354258	0.301997	0.39149
Data308	0.336049	-0.119095	0.497386	0.346324	0.312119	0.37267
Data309	0.317307	-0.137507	0.481873	0.345154	0.309448	0.340373
Data310	0.293376	-0.14094	0.454458	0.350291	0.3007	0.302429
Data311	0.282974	-0.16009	0.434647	0.348663	0.271505	0.263672
Data312	0.286407	-0.174637	0.415014	0.334371	0.237045	0.236308
Data313	0.289637	-0.173899	0.396881	0.325368	0.193787	0.20757
Data314	0.286865	-0.142543	0.371755	0.30304	0.148315	0.191498
Data315	0.291697	-0.106328	0.349223	0.2683	0.105947	0.184174
Data316	0.290629	-0.083872	0.328649	0.240072	0.049286	0.146332
Data317	0.269445	-0.074641	0.302556	0.222982	-0.031052	0.101878
Data318	0.227102	-0.065358	0.282237	0.203044	-0.083567	0.079295
Data319	0.184835	-0.072327	0.259908	0.18926	-0.124969	0.065257
Data320	0.151087	-0.096359	0.230026	0.163574	-0.146484	0.048676
Data321	0.131582	-0.136058	0.20195	0.127716	-0.148239	0.045827
Data322	0.1179	-0.175298	0.183792	0.095927	-0.144653	0.057475
Data323	0.112279	-0.206985	0.190837	0.070394	-0.127716	0.073598
Data324	0.118128	-0.220795	0.192566	0.054881	-0.122147	0.069122
Data325	0.111237	-0.220413	0.1813	0.051117	-0.117416	0.056508
Data326	0.100352	-0.199738	0.174154	0.035655	-0.123418	0.038554
Data327	0.081177	-0.184275	0.183105	0.013885	-0.113271	0.024312
Data328	0.049769	-0.17985	0.192642	-0.001322	-0.111847	0.013631
Data329	0.017878	-0.17217	0.191778	-0.017395	-0.121587	-0.008748
Data330	-0.008316	-0.166219	0.185318	-0.030314	-0.134684	-0.04186
Data331	-0.02533	-0.162252	0.183894	-0.040181	-0.147858	-0.067342
Data332	-0.033696	-0.147298	0.199687	-0.053457	-0.16894	-0.078328
Data333	-0.045141	-0.133514	0.220642	-0.056458	-0.164744	-0.080566
Data334	-0.05689	-0.14267	0.22761	-0.070038	-0.144653	-0.086568
Data335	-0.057907	-0.158259	0.215251	-0.087941	-0.135829	-0.093638
Data336	-0.056636	-0.17278	0.171229	-0.10732	-0.114924	-0.104116
Data337	-0.073242	-0.193812	0.12296	-0.103658	-0.1076	-0.1179
Data338	-0.100708	-0.218277	0.077947	-0.098012	-0.102819	-0.117391
Data339	-0.122477	-0.242004	0.029627	-0.099792	-0.118357	-0.103149
Data340	-0.138779	-0.242996	0.002187	-0.095266	-0.15475	-0.094299
Data341	-0.144018	-0.229238	-0.016251	-0.097402	-0.197754	-0.077209
Data342	-0.151418	-0.203069	-0.033366	-0.104828	-0.23585	-0.072784
Data343	-0.147196	-0.173976	-0.056992	-0.104624	-0.296961	-0.071055
Data344	-0.141881	-0.148163	-0.082219	-0.105082	-0.354818	-0.066172
Data345	-0.1518	-0.118027	-0.092443	-0.104574	-0.396093	-0.058289
Data346	-0.144501	-0.106761	-0.101776	-0.096792	-0.43396	-0.075175
Data347	-0.136948	-0.125605	-0.108897	-0.088399	-0.466563	-0.075582
Data348	-0.134405	-0.145493	-0.104243	-0.078837	-0.502879	-0.072225
Data349	-0.13354	-0.178528	-0.103531	-0.079651	-0.524165	-0.074209
Data350	-0.135549	-0.217717	-0.118891	-0.080516	-0.528132	-0.078074
Data351	-0.135905	-0.246124	-0.127614	-0.07487	-0.55748	-0.066528
Data352	-0.144119	-0.258509	-0.128708	-0.083059	-0.584997	-0.043233
Data353	-0.164185	-0.259425	-0.134099	-0.097402	-0.599009	-0.013072
Data354	-0.182393	-0.247014	-0.14417	-0.112305	-0.595932	0.023753
Data355	-0.195567	-0.23379	-0.111898	-0.11734	-0.560125	0.045217
Data356	-0.204926	-0.209045	-0.080516	-0.117645	-0.5292	0.045726
Data357	-0.204976	-0.188065	-0.049133	-0.121257	-0.497589	0.033976
Data358	-0.195694	-0.1636	-0.020192	-0.113017	-0.476634	0.017904
Data359	-0.188217	-0.139008	-0.005697	-0.098368	-0.476405	0.010681
Data360	-0.185369	-0.117696	-0.018514	-0.095418	-0.475998	0.010885
Data361	-0.18369	-0.102463	-0.050659	-0.110372	-0.486425	0.004934
Data362	-0.185064	-0.099309	-0.068893	-0.112457	-0.490011	0.002594
Data363	-0.196177	-0.101344	-0.088832	-0.106201	-0.445735	-0.009104
Data364	-0.208791	-0.115814	-0.09051	-0.103048	-0.396779	-0.030874
Data365	-0.207774	-0.131048	-0.060959	-0.113068	-0.356776	-0.042369
Data366	-0.190735	-0.144933	-0.037842	-0.119731	-0.348002	-0.029144
Data367	-0.169118	-0.159785	-0.011393	-0.109304	-0.342763	-0.023244
Data368	-0.140127	-0.177917	0.008926	-0.086772	-0.31606	-0.030721
Data369	-0.125758	-0.188115	0.009206	-0.056305	-0.279058	-0.04186
Data370	-0.116501	-0.193736	-0.004603	-0.026398	-0.242767	-0.036977
Data371	-0.108744	-0.19956	-0.048523	-0.000203	-0.202306	-0.023244
Data372	-0.092951	-0.196355	-0.100225	0.026449	-0.183029	0.002238
Data373	-0.086314	-0.206375	-0.14211	0.031281	-0.176646	0.01943
Data374	-0.101242	-0.21286	-0.171432	0.021515	-0.198186	0.027822
Data375	-0.125682	-0.211614	-0.192846	0.021617	-0.239131	0.046539
Data376	-0.13944	-0.198161	-0.217921	0.025075	-0.286916	0.05544
Data377	-0.14239	-0.200551	-0.222956	0.032654	-0.353292	0.046895
Data378	-0.148926	-0.209071	-0.225983	0.039724	-0.437291	0.019379
Data379	-0.156047	-0.222982	-0.245209	0.044454	-0.50031	0.004171
Data380	-0.154317	-0.228322	-0.273132	0.0442	-0.527522	-0.006714
Data381	-0.159785	-0.230865	-0.292943	0.037028	-0.508982	-0.017904
Data382	-0.168177	-0.227661	-0.301285	0.028127	-0.46669	-0.021108
Data383	-0.167948	-0.228144	-0.306091	0.013987	-0.410283	-0.003357
Data384	-0.144399	-0.242081	-0.301234	0.001882	-0.35881	0.04069
Data385	-0.116882	-0.249659	-0.301158	-0.002797	-0.328115	0.082143
Data386	-0.092748	-0.22906	-0.303777	0.004374	-0.321681	0.114339
Data387	-0.079956	-0.204722	-0.307515	0.016683	-0.31723	0.128072
Data388	-0.072479	-0.192515	-0.300369	0.033773	-0.309753	0.113831
Data389	-0.064875	-0.161362	-0.305328	0.049388	-0.288061	0.078532
Data390	-0.038656	-0.127182	-0.321198	0.059306	-0.276159	0.051626
Data391	-0.024439	-0.10498	-0.338262	0.070801	-0.281016	0.027822
Data392	-0.003662	-0.101115	-0.348943	0.080516	-0.28511	0.015055
Data393	0.015335	-0.105311	-0.347163	0.093231	-0.283076	-0.001068
Data394	0.024974	-0.101166	-0.334244	0.098165	-0.257085	0.000458
Data395	0.029373	-0.092138	-0.336583	0.089823	-0.236562	0.027924
Data396	0.038045	-0.08873	-0.331548	0.08433	-0.228831	0.061493
Data397	0.052948	-0.102666	-0.320485	0.091756	-0.192515	0.081787
Data398	0.070038	-0.101217	-0.295537	0.1032	-0.13682	0.099131
Data399	0.091019	-0.09407	-0.266953	0.114848	-0.100632	0.101929
Data400	0.109126	-0.097656	-0.258535	0.131073	-0.078125	0.109711
Data401	0.122121	-0.099843	-0.25177	0.155487	-0.079015	0.111847
Data402	0.137787	-0.100454	-0.223211	0.164134	-0.093053	0.112152
Data403	0.133489	-0.114873	-0.209529	0.150045	-0.121613	0.092265
Data404	0.111084	-0.127945	-0.192693	0.134786	-0.20223	0.058339
Data405	0.076726	-0.136007	-0.163345	0.13387	-0.307872	0.038757
Data406	0.063451	-0.122655	-0.154521	0.129903	-0.397212	0.023804
Data407	0.061722	-0.093714	-0.143611	0.123698	-0.460739	0.005035
Data408	0.066884	-0.071309	-0.136414	0.113932	-0.489171	-0.006561
Data409	0.07103	-0.057882	-0.130692	0.108948	-0.491943	-0.003153
Data410	0.079676	-0.067698	-0.131098	0.114594	-0.482941	0.011698
Data411	0.085958	-0.078252	-0.130488	0.13265	-0.453644	0.0295
Data412	0.115636	-0.090612	-0.125631	0.143636	-0.436478	0.031484
Data413	0.137278	-0.100708	-0.134328	0.154928	-0.412369	0.024516
Data414	0.150299	-0.10376	-0.143661	0.152232	-0.408986	0.001424
Data415	0.15686	-0.121562	-0.157242	0.143382	-0.404053	-0.027568
Data416	0.171382	-0.152308	-0.16983	0.145009	-0.378545	-0.058594
Data417	0.180664	-0.177434	-0.182673	0.163523	-0.361964	-0.074005
Data418	0.186539	-0.21136	-0.19694	0.170441	-0.361048	-0.067902
Data419	0.172806	-0.237122	-0.193888	0.168254	-0.364278	-0.072123
Data420	0.145086	-0.24498	-0.191981	0.169322	-0.361023	-0.080414
Data421	0.126266	-0.23318	-0.191422	0.16744	-0.358404	-0.080668
Data422	0.109177	-0.207163	-0.184962	0.164439	-0.384598	-0.080617
Data423	0.092595	-0.193024	-0.172501	0.171814	-0.382589	-0.080668
Data424	0.095647	-0.186056	-0.165151	0.181783	-0.326436	-0.066427
Data425	0.112127	-0.190328	-0.158946	0.19282	-0.261281	-0.056101
Data426	0.123189	-0.219701	-0.162938	0.205638	-0.210444	-0.040029
Data427	0.12296	-0.269419	-0.17657	0.227966	-0.173162	-0.053355
Data428	0.11795	-0.333735	-0.181986	0.234121	-0.144933	-0.084686
Data429	0.12853	-0.383352	-0.193253	0.213165	-0.131683	-0.114899
Data430	0.140788	-0.408452	-0.19722	0.202942	-0.134074	-0.131785
Data431	0.149765	-0.413895	-0.184072	0.198517	-0.147044	-0.151265
Data432	0.159556	-0.415217	-0.157496	0.199127	-0.14979	-0.160217
Data433	0.165609	-0.425797	-0.12708	0.193176	-0.138016	-0.161947
Data434	0.178604	-0.43396	-0.09758	0.197398	-0.136922	-0.150553
Data435	0.178324	-0.431417	-0.070318	0.19282	-0.152461	-0.152028
Data436	0.16833	-0.416412	-0.072962	0.189006	-0.172246	-0.180613
Data437	0.14679	-0.399068	-0.087153	0.202738	-0.196101	-0.228068
Data438	0.130386	-0.388234	-0.115407	0.229747	-0.249074	-0.277863
Data439	0.119883	-0.389887	-0.156199	0.246836	-0.30805	-0.28066
Data440	0.122299	-0.388718	-0.196584	0.253194	-0.34373	-0.254313
Data441	0.129064	-0.388412	-0.233612	0.251719	-0.386022	-0.226898
Data442	0.114746	-0.383657	-0.248795	0.254771	-0.401001	-0.212657
Data443	0.09608	-0.381215	-0.241877	0.256653	-0.385513	-0.222626
Data444	0.099233	-0.391006	-0.224838	0.257263	-0.370051	-0.236766
Data445	0.110703	-0.408656	-0.20251	0.25238	-0.352859	-0.231679
Data446	0.117976	-0.405324	-0.195134	0.251872	-0.344849	-0.218455
Data447	0.121307	-0.367533	-0.204875	0.248617	-0.338135	-0.195313
Data448	0.125987	-0.336405	-0.217921	0.254924	-0.321681	-0.172729
Data449	0.131378	-0.314789	-0.232646	0.269877	-0.303472	-0.156809
Data450	0.136973	-0.305532	-0.243352	0.275726	-0.282898	-0.135244
Data451	0.150121	-0.301285	-0.251389	0.289917	-0.274404	-0.124766
Data452	0.16716	-0.290426	-0.257696	0.309957	-0.284017	-0.135651
Data453	0.179927	-0.278295	-0.254135	0.329946	-0.300776	-0.161133
Data454	0.196686	-0.274556	-0.243225	0.35436	-0.303472	-0.182902
Data455	0.208079	-0.287908	-0.221405	0.366058	-0.267868	-0.200144
Data456	0.215785	-0.286967	-0.211843	0.364583	-0.224711	-0.220133
Data457	0.222575	-0.281728	-0.198059	0.358683	-0.203501	-0.243073
Data458	0.230103	-0.27771	-0.188548	0.338745	-0.180664	-0.258993
Data459	0.226949	-0.275447	-0.180969	0.317434	-0.159531	-0.267232
Data460	0.221354	-0.26413	-0.189056	0.294952	-0.130335	-0.264943
Data461	0.218124	-0.255839	-0.194956	0.279694	-0.105845	-0.252787
Data462	0.202408	-0.25322	-0.208817	0.263163	-0.096995	-0.238291
Data463	0.18664	-0.260315	-0.204951	0.243988	-0.078201	-0.249939
Data464	0.175069	-0.272446	-0.194448	0.229441	-0.072657	-0.277812
Data465	0.161845	-0.268682	-0.176112	0.220337	-0.133718	-0.303853
Data466	0.151774	-0.268478	-0.163829	0.217438	-0.223567	-0.331879
Data467	0.155691	-0.261917	-0.154114	0.224406	-0.309525	-0.353495
Data468	0.168381	-0.269216	-0.155334	0.231425	-0.380936	-0.384471
Data469	0.19132	-0.276133	-0.165278	0.237834	-0.43513	-0.386607
Data470	0.206375	-0.269114	-0.17746	0.234782	-0.468674	-0.378367
Data471	0.203934	-0.246175	-0.195974	0.238037	-0.498403	-0.375722
Data472	0.201874	-0.215759	-0.199788	0.237274	-0.511525	-0.370789
Data473	0.196355	-0.180969	-0.197042	0.239207	-0.522537	-0.356445
Data474	0.187022	-0.162404	-0.181402	0.241292	-0.511246	-0.355123
Data475	0.182699	-0.170873	-0.163803	0.247548	-0.487569	-0.360565
Data476	0.185674	-0.182953	-0.158157	0.244548	-0.453644	-0.388692
Data477	0.193659	-0.189285	-0.153173	0.236867	-0.407435	-0.41804
Data478	0.209579	-0.169856	-0.161769	0.234934	-0.377248	-0.443878
Data479	0.232951	-0.150274	-0.174993	0.229543	-0.359624	-0.447133
Data480	0.248795	-0.138982	-0.168279	0.234578	-0.351919	-0.442251
Data481	0.267207	-0.119781	-0.162404	0.237528	-0.331879	-0.438029
Data482	0.279516	-0.104777	-0.150833	0.23702	-0.320994	-0.423533
Data483	0.301514	-0.082957	-0.132777	0.227254	-0.344467	-0.386709
Data484	0.299708	-0.058645	-0.108083	0.226034	-0.361532	-0.342255
Data485	0.277685	-0.048421	-0.085068	0.22817	-0.342916	-0.275828
Data486	0.263723	-0.046946	-0.079753	0.226796	-0.299377	-0.21342
Data487	0.255381	-0.079397	-0.067088	0.227153	-0.243022	-0.156708
Data488	0.236816	-0.115077	-0.061696	0.235748	-0.189768	-0.121257
Data489	0.228246	-0.131022	-0.063222	0.246124	-0.142797	-0.111643
Data490	0.221024	-0.13031	-0.049795	0.259959	-0.080363	-0.128326
Data491	0.220083	-0.123393	-0.041453	0.26123	-0.02477	-0.147298
Data492	0.209605	-0.112534	-0.042648	0.257467	-0.000712	-0.17395
Data493	0.205968	-0.092926	-0.044378	0.249379	0.006841	-0.200195
Data494	0.218684	-0.060603	-0.054194	0.250498	0.003891	-0.212148
Data495	0.245514	-0.034027	-0.058848	0.24409	-0.008621	-0.21403
Data496	0.263494	-0.011266	-0.0575	0.237427	-0.05099	-0.207469
Data497	0.267537	-0.003001	-0.049413	0.226491	-0.109024	-0.20518
Data498	0.253601	-0.006485	-0.049133	0.21342	-0.153097	-0.199331
Data499	0.237427	-0.003001	-0.051651	0.191193	-0.210546	-0.192515
Data500	0.209783	-0.001856	-0.047989	0.182953	-0.274099	-0.194448
Data501	0.196966	0.008494	-0.052236	0.178324	-0.32692	-0.196889
Data502	0.198873	0.011927	-0.067012	0.189107	-0.3803	-0.190125
Data503	0.193558	0.010656	-0.06841	0.187887	-0.398051	-0.183258
Data504	0.185369	0.007579	-0.069911	0.179291	-0.375341	-0.185547
Data505	0.175018	0.006027	-0.068817	0.179494	-0.334218	-0.194295
Data506	0.17451	-0.006434	-0.049082	0.174205	-0.285161	-0.189311
Data507	0.179647	-0.008876	-0.036163	0.177104	-0.249812	-0.188751
Data508	0.182317	0.005366	-0.022074	0.16805	-0.21225	-0.182444
Data509	0.180003	0.020854	-0.001068	0.175273	-0.184759	-0.183818
Data510	0.189412	0.0413	0.006485	0.186666	-0.168228	-0.181529
Data511	0.209173	0.069606	0.007273	0.195465	-0.149562	-0.172831
Data512	0.224355	0.086288	0.005086	0.210826	-0.14623	-0.166168
Data513	0.224508	0.101954	0.005646	0.222117	-0.153631	-0.158285
Data514	0.224584	0.111338	0.011292	0.21932	-0.155436	-0.144145
Data515	0.225321	0.12586	0.026957	0.207011	-0.157928	-0.136108
Data516	0.215556	0.137761	0.037308	0.189311	-0.150299	-0.135752
Data517	0.203934	0.147629	0.061442	0.175985	-0.118942	-0.143229
Data518	0.195999	0.14801	0.077489	0.167999	-0.094426	-0.154012
Data519	0.189794	0.135473	0.068029	0.15447	-0.037359	-0.154063
Data520	0.176951	0.133667	0.057297	0.139211	0.036697	-0.149689
Data521	0.155156	0.134811	0.060323	0.132446	0.099487	-0.13504
Data522	0.127157	0.140127	0.059916	0.133057	0.145645	-0.102692
Data523	0.109177	0.153859	0.051422	0.138652	0.158488	-0.054728
Data524	0.100072	0.165965	0.044352	0.157166	0.163625	-0.015055
Data525	0.094503	0.178858	0.039953	0.186869	0.160039	-0.005188
Data526	0.09463	0.190379	0.040868	0.199585	0.110092	-0.01241
Data527	0.109609	0.197245	0.034714	0.204264	0.057348	-0.029399
Data528	0.120799	0.201213	0.034561	0.201976	0.018183	-0.045878
Data529	0.132624	0.205027	0.032756	0.18987	-0.000788	-0.072021
Data530	0.130946	0.208384	0.034078	0.174205	-0.004374	-0.085602
Data531	0.11795	0.215149	0.039317	0.169118	-0.010045	-0.097656
Data532	0.095164	0.205841	0.040944	0.15742	-0.008647	-0.097758
Data533	0.080846	0.187302	0.038452	0.142415	-0.001907	-0.08845
Data534	0.068156	0.179443	0.033061	0.12853	-0.016734	-0.066884
Data535	0.050252	0.187836	0.030009	0.12207	-0.043564	-0.055491
Data536	0.036672	0.202611	0.025482	0.113678	-0.051549	-0.046132
Data537	0.026067	0.212021	0.023041	0.098114	-0.04158	-0.036723
Data538	0.015996	0.210317	0.022074	0.085297	-0.000534	-0.021057
Data539	0.016708	0.214996	0.011037	0.079397	0.031433	-0.001526
Data540	0.028432	0.216039	0.008545	0.06429	0.059687	0.008138
Data541	0.031484	0.224965	0.027796	0.03891	0.078557	0.005493
Data542	0.030441	0.227229	0.033061	0.029602	0.100123	0.002696
Data543	0.016912	0.234121	0.022761	0.03657	0.137227	0.021311
Data544	-0.016658	0.246099	0.024465	0.050557	0.145416	0.032145
Data545	-0.041224	0.251465	0.032883	0.061391	0.125453	0.015208
Data546	-0.054499	0.248718	0.023956	0.057271	0.116425	-0.005188
Data547	-0.055593	0.242182	0.01943	0.064748	0.118484	-0.008341
Data548	-0.047658	0.214615	0.01653	0.075531	0.110957	0.000865
Data549	-0.0501	0.175145	0.012309	0.068207	0.103251	0.013529
Data550	-0.056152	0.142873	0.014598	0.05778	0.112356	0.015513
Data551	-0.071513	0.120519	0.019302	0.052948	0.150172	-0.007426
Data552	-0.076904	0.11289	0.022939	0.048828	0.186666	-0.017293
Data553	-0.078939	0.110092	0.01859	0.042572	0.231349	-0.020142
Data554	-0.071004	0.108897	0.012461	0.042063	0.280406	-0.019684
Data555	-0.066579	0.119603	0.005417	0.033417	0.329564	-0.009613
Data556	-0.0781	0.14473	0.000203	0.023346	0.352631	0.014089
Data557	-0.089086	0.16154	-0.00529	0.032908	0.338745	0.032298
Data558	-0.093791	0.174459	-0.013707	0.0383	0.306625	0.042063
Data559	-0.099513	0.177027	-0.015742	0.028941	0.263799	0.049286
Data560	-0.111262	0.177434	-0.008291	0.01063	0.204519	0.046844
Data561	-0.110296	0.183538	0.005951	-0.003713	0.137863	0.037893
Data562	-0.096054	0.204112	0.021184	-0.016073	0.079702	0.029449
Data563	-0.099767	0.238546	0.039266	-0.028992	0.042725	0.026449
Data564	-0.112432	0.248032	0.041682	-0.036672	0.050557	0.034332
Data565	-0.12502	0.235926	0.032094	-0.038808	0.071945	0.05778
Data566	-0.140864	0.208308	0.025482	-0.037537	0.096817	0.091858
Data567	-0.153885	0.175298	0.014598	-0.042674	0.113246	0.114644
Data568	-0.15653	0.156733	-0.001068	-0.045573	0.116781	0.119222
Data569	-0.159988	0.153885	0.002543	-0.045166	0.128911	0.113627
Data570	-0.175629	0.170898	0.005417	-0.048014	0.155055	0.108999
Data571	-0.173976	0.190226	-0.002747	-0.042877	0.183436	0.094706
Data572	-0.169576	0.1946	0.000585	-0.035044	0.21108	0.078837
Data573	-0.165736	0.19043	0.008036	-0.035604	0.2285	0.070546
Data574	-0.176671	0.178604	0.003001	-0.034841	0.238342	0.061391
Data575	-0.197169	0.160446	0.003179	-0.036519	0.24793	0.053151
Data576	-0.226237	0.136388	0.012156	-0.039266	0.258255	0.047353
Data577	-0.257085	0.125987	0.026321	-0.047201	0.273209	0.045827
Data578	-0.281474	0.117671	0.020625	-0.054118	0.293579	0.048167
Data579	-0.284729	0.131861	0.010198	-0.05778	0.297241	0.058492
Data580	-0.275828	0.140686	0.009715	-0.058848	0.351206	0.083516
Data581	-0.278549	0.154266	0.020167	-0.079753	0.4201	0.100199
Data582	-0.291621	0.153834	0.020854	-0.088348	0.478516	0.115814
Data583	-0.301946	0.127436	0.01564	-0.078481	0.505168	0.124613
Data584	-0.30426	0.09613	0.002187	-0.077311	0.501429	0.129293
Data585	-0.32046	0.087229	-0.00412	-0.076294	0.49736	0.125478
Data586	-0.340881	0.066223	-0.000966	-0.077718	0.492299	0.122426
Data587	-0.350622	0.042369	0.005493	-0.087585	0.452754	0.121257
Data588	-0.355072	0.030772	-0.00178	-0.094808	0.416107	0.104319
Data589	-0.356318	0.024592	-0.007935	-0.091095	0.372442	0.082499
Data590	-0.350978	0.031637	-0.008748	-0.087433	0.350774	0.061696
Data591	-0.344213	0.043157	-0.008748	-0.092214	0.360285	0.04425
Data592	-0.336533	0.06223	-0.006027	-0.110372	0.364583	0.02004
Data593	-0.329768	0.068436	-0.009867	-0.110982	0.366542	0.005747
Data594	-0.335464	0.093409	-0.008799	-0.110067	0.38887	0.006002
Data595	-0.341415	0.106379	0.004069	-0.115509	0.407995	0.018361
Data596	-0.346858	0.106455	0.02121	-0.121765	0.430603	0.035909
Data597	-0.359141	0.103582	0.048294	-0.144501	0.438512	0.054728
Data598	-0.354335	0.093562	0.064138	-0.163727	0.438741	0.04303
Data599	-0.342534	0.057831	0.067927	-0.165304	0.452067	0.014343
Data600	-0.325597	0.021947	0.081228	-0.152028	0.451482	-0.001628
Data601	-0.317815	-0.002111	0.094223	-0.140839	0.441971	-0.009104
Data602	-0.319722	-0.028152	0.099792	-0.146942	0.412979	-0.011037
Data603	-0.325394	-0.039444	0.094579	-0.144399	0.396805	-0.005086
Data604	-0.329234	-0.036926	0.088984	-0.138652	0.388133	0.012004
Data605	-0.331599	-0.026296	0.086085	-0.1415	0.365499	0.046844
Data606	-0.340347	-0.022176	0.071437	-0.145009	0.336939	0.081787
Data607	-0.355555	-0.014191	0.068105	-0.152283	0.344518	0.105591
Data608	-0.364202	-0.006892	0.066859	-0.167185	0.376053	0.109965
Data609	-0.359828	-0.010401	0.07342	-0.186208	0.407384	0.091451
Data610	-0.347188	-0.024211	0.085653	-0.191193	0.422287	0.05778
Data611	-0.334218	-0.044378	0.087382	-0.179342	0.422948	0.027008
Data612	-0.333252	-0.076548	0.080083	-0.169525	0.431798	0.008189
Data613	-0.327403	-0.109812	0.086441	-0.149638	0.434672	0.008087
Data614	-0.338186	-0.145442	0.08906	-0.127309	0.423991	-0.000102
Data615	-0.355682	-0.183156	0.092214	-0.121816	0.403595	-0.000865
Data616	-0.373205	-0.204188	0.090434	-0.129344	0.382538	0.002543
Data617	-0.378749	-0.221939	0.08812	-0.133209	0.370076	0.008189
Data618	-0.387828	-0.235825	0.086873	-0.134583	0.339457	0.015411
Data619	-0.403697	-0.232112	0.083644	-0.139516	0.32135	0.026754
Data620	-0.420888	-0.219396	0.081762	-0.145823	0.295842	0.034027
Data621	-0.44782	-0.202688	0.101598	-0.139516	0.251541	0.041148
Data622	-0.455882	-0.185242	0.143814	-0.136058	0.189438	0.052795
Data623	-0.431824	-0.194092	0.193049	-0.136668	0.13504	0.075378
Data624	-0.403824	-0.220922	0.223262	-0.14033	0.093282	0.095164
Data625	-0.369136	-0.238291	0.247904	-0.150757	0.080032	0.107727
Data626	-0.33137	-0.255636	0.237249	-0.144908	0.094655	0.117035
Data627	-0.307083	-0.267232	0.227254	-0.129191	0.109711	0.116425
Data628	-0.312678	-0.25795	0.209834	-0.112152	0.129903	0.101064
Data629	-0.34523	-0.235875	0.188446	-0.104624	0.136566	0.081584
Data630	-0.361455	-0.210114	0.173645	-0.105794	0.14122	0.056559
Data631	-0.360184	-0.188243	0.1872	-0.105743	0.148544	0.035146
Data632	-0.362549	-0.171661	0.201518	-0.110067	0.150757	0.016225
Data633	-0.362447	-0.157445	0.208893	-0.110321	0.166906	0.009206
Data634	-0.354055	-0.145823	0.210546	-0.108846	0.176086	0.012665
Data635	-0.338338	-0.137024	0.206197	-0.113169	0.183818	0.01475
Data636	-0.303192	-0.132268	0.198568	-0.114288	0.201162	0.027669
Data637	-0.270894	-0.1297	0.179494	-0.122935	0.23351	0.027618
Data638	-0.256627	-0.129573	0.157445	-0.13916	0.264918	0.028839
Data639	-0.257212	-0.131124	0.141424	-0.129293	0.296656	0.027161
