# Supplementary material for: Integration of MRI and somatosensory evoked potentials facilitate diagnosis of spinal cord compression
Source: Sci Rep. 2023 May 15;13:7861. doi: 10.1038/s41598-023-34832-2 (PMC10185544; doi:10.1038/s41598-023-34832-2)
Supplement: Supplementary file 3 — Supplementary Information 3. [file 41598_2023_34832_MOESM3_ESM.zip › Preoperative SSEP data/spinal cord compression group/6379158_2/6379158_2_Lt Tibial SEP_Cz'-Fpz_201220_111713.csv]

Index	1	2	3	4	5	6
Name	Cz'-Fpz	Cz'-Fpz	Cz'-Fpz	Cz'-Fpz	Cz'-Fpz	Cz'-Fpz
Time	2.01707E+13	2.01707E+13	2.01707E+13	2.01707E+13	2.01707E+13	2.01707E+13
Highcut	500	500	500	500	500	500
Lowcut	10	10	10	10	10	10
Period	0.000156	0.000156	0.000156	0.000156	0.000156	0.000156
Averages	120	120	120	120	120	120
Int (mA)	17/16.7mA	17/17.1mA	17/16.7mA	17/17.1mA	17/16.7mA	17/16.7mA
Pulse Width (�gs)	200�s	200�s	200�s	200�s	200�s	200�s
Rep Rate (Hz)	3.11Hz	3.11Hz	3.11Hz	3.11Hz	3.11Hz	3.11Hz
Data0	-1.288961	1.144409	-0.351206	0.015666	-0.25355	-0.579071
Data1	-0.41331	1.7571	0.285899	0.649719	0.323486	0.344594
Data2	-1.005046	2.406413	0.979258	0.567729	0.935618	-0.213979
Data3	-2.179871	0.906169	-0.417175	-0.260874	-0.511576	-1.255137
Data4	-2.446798	0.172628	-1.123454	-0.502065	-1.202443	-1.591695
Data5	-2.326253	0.118408	-1.206106	-0.495605	-1.26948	-1.552429
Data6	-2.078349	0.309652	-1.047974	-0.416311	-1.103261	-1.368968
Data7	-1.819967	0.581055	-0.815633	-0.31723	-0.851949	-1.153107
Data8	-1.609294	0.836487	-0.579224	-0.219676	-0.594279	-0.957794
Data9	-1.456807	1.033223	-0.375417	-0.136414	-0.38681	-0.809479
Data10	-1.366069	1.154582	-0.225728	-0.086466	-0.249736	-0.696869
Data11	-1.324666	1.224874	-0.140686	-0.062002	-0.159047	-0.619354
Data12	-1.317139	1.267192	-0.095011	-0.054576	-0.125071	-0.580037
Data13	-1.335042	1.282145	-0.083516	-0.061696	-0.112712	-0.570679
Data14	-1.354268	1.268107	-0.091858	-0.068817	-0.111491	-0.578003
Data15	-1.364034	1.229553	-0.105387	-0.074565	-0.113169	-0.576477
Data16	-1.37441	1.180013	-0.107574	-0.072988	-0.125987	-0.575663
Data17	-1.383769	1.142578	-0.115255	-0.05483	-0.141805	-0.595245
Data18	-1.385396	1.121012	-0.1238	-0.027212	-0.156809	-0.616302
Data19	-1.394653	1.1026	-0.124359	-0.013224	-0.177663	-0.628306
Data20	-1.422729	1.098836	-0.118815	-0.004171	-0.185852	-0.624034
Data21	-1.448263	1.110942	-0.122274	0.007629	-0.193583	-0.601451
Data22	-1.45874	1.126607	-0.13148	0.007833	-0.186361	-0.577087
Data23	-1.45223	1.124878	-0.146942	0.009054	-0.173492	-0.547791
Data24	-1.439209	1.120504	-0.147095	0.019328	-0.156453	-0.522715
Data25	-1.432088	1.122843	-0.12853	0.017649	-0.122121	-0.506795
Data26	-1.428121	1.124166	-0.114746	0.017293	-0.081024	-0.490367
Data27	-1.43453	1.119181	-0.108643	0.028076	-0.039215	-0.489197
Data28	-1.434631	1.112671	-0.079346	0.032298	-0.009715	-0.499878
Data29	-1.4328	1.093953	-0.043691	0.033773	-0.00941	-0.513458
Data30	-1.426188	1.085714	-0.000356	0.036926	-0.02533	-0.508016
Data31	-1.421102	1.076355	0.028127	0.0619	-0.032857	-0.490774
Data32	-1.42863	1.063131	0.043538	0.080058	-0.03301	-0.481567
Data33	-1.437581	1.054484	0.047455	0.093079	-0.039775	-0.472463
Data34	-1.433411	1.06252	0.038198	0.097758	-0.051575	-0.466105
Data35	-1.417745	1.070251	0.023346	0.101827	-0.06017	-0.460307
Data36	-1.395365	1.069438	0.028737	0.113271	-0.061035	-0.471395
Data37	-1.384583	1.072693	0.038147	0.118612	-0.059509	-0.480957
Data38	-1.371765	1.076152	0.037333	0.112762	-0.064138	-0.484924
Data39	-1.361186	1.070455	0.037638	0.110626	-0.049082	-0.464834
Data40	-1.354167	1.065877	0.04008	0.10554	-0.032349	-0.430298
Data41	-1.356201	1.054891	0.061544	0.118408	-0.011851	-0.399119
Data42	-1.352946	1.041361	0.078837	0.127563	0.012665	-0.390523
Data43	-1.34257	1.030477	0.077515	0.137939	0.03362	-0.390981
Data44	-1.334534	1.012268	0.094299	0.146128	0.050964	-0.378113
Data45	-1.33138	0.994873	0.118663	0.155843	0.055135	-0.360667
Data46	-1.328023	0.986328	0.142822	0.169423	0.043081	-0.345408
Data47	-1.323649	0.982157	0.172017	0.188192	0.026042	-0.342611
Data48	-1.322123	0.97819	0.194956	0.196075	0.000458	-0.342509
Data49	-1.32782	0.971578	0.212351	0.199382	-0.029806	-0.342712
Data50	-1.336365	0.965576	0.223643	0.196838	-0.058899	-0.345408
Data51	-1.339925	0.976054	0.237223	0.186259	-0.08433	-0.351563
Data52	-1.338908	0.987142	0.254059	0.172882	-0.087179	-0.361074
Data53	-1.328837	0.991109	0.269012	0.151571	-0.072174	-0.357107
Data54	-1.319478	0.994771	0.27064	0.146077	-0.05132	-0.350138
Data55	-1.320597	0.986023	0.279592	0.148977	-0.027974	-0.33493
Data56	-1.31368	0.976257	0.286916	0.1651	0.002696	-0.318146
Data57	-1.290283	0.962321	0.300802	0.18458	0.029704	-0.309296
Data58	-1.267598	0.944519	0.323181	0.204112	0.051524	-0.305023
Data59	-1.245931	0.92804	0.34083	0.21759	0.074819	-0.309855
Data60	-1.226298	0.90627	0.356445	0.225067	0.080109	-0.310923
Data61	-1.211344	0.88267	0.367381	0.238342	0.09196	-0.309448
Data62	-1.196391	0.865173	0.374552	0.252075	0.098012	-0.307007
Data63	-1.195984	0.862325	0.382182	0.264028	0.09613	-0.309957
Data64	-1.209005	0.861308	0.390879	0.268199	0.080821	-0.319875
Data65	-1.216227	0.848083	0.397542	0.266113	0.057526	-0.336304
Data66	-1.213074	0.827637	0.416056	0.266418	0.042877	-0.354055
Data67	-1.20402	0.812887	0.429382	0.261587	0.030772	-0.362651
Data68	-1.203715	0.800171	0.438588	0.257619	0.041453	-0.356801
Data69	-1.201986	0.799561	0.44693	0.255636	0.064189	-0.333659
Data70	-1.197611	0.793254	0.455882	0.263163	0.095825	-0.314026
Data71	-1.18927	0.776774	0.460917	0.275167	0.123088	-0.296478
Data72	-1.176656	0.75236	0.48055	0.291087	0.147298	-0.287781
Data73	-1.158752	0.744222	0.495911	0.304057	0.158132	-0.285594
Data74	-1.145121	0.730184	0.511678	0.304057	0.175883	-0.284678
Data75	-1.132813	0.704753	0.514323	0.3066	0.195719	-0.298004
Data76	-1.11613	0.699768	0.506541	0.313873	0.205282	-0.299886
Data77	-1.100769	0.694071	0.513916	0.324554	0.190074	-0.29541
Data78	-1.090291	0.679423	0.511068	0.324605	0.174255	-0.28656
Data79	-1.072286	0.658671	0.503489	0.3302	0.162303	-0.269877
Data80	-1.04777	0.656128	0.490723	0.329692	0.172577	-0.260824
Data81	-1.025594	0.646871	0.483042	0.332438	0.1887	-0.257823
Data82	-1.014811	0.628662	0.479787	0.338796	0.213877	-0.249074
Data83	-1.011861	0.607808	0.473124	0.351919	0.230408	-0.247701
Data84	-1.000366	0.590108	0.485128	0.361633	0.245361	-0.246582
Data85	-0.986837	0.576681	0.503337	0.375061	0.256093	-0.253499
Data86	-0.974528	0.551453	0.520172	0.383453	0.269775	-0.26474
Data87	-0.971476	0.518392	0.540009	0.3921	0.293477	-0.265198
Data88	-0.962626	0.489807	0.556132	0.404053	0.300802	-0.255483
Data89	-0.957133	0.466309	0.564016	0.418345	0.297038	-0.238698
Data90	-0.935974	0.460307	0.562897	0.423584	0.297394	-0.230255
Data91	-0.911662	0.460103	0.557353	0.434011	0.302073	-0.232137
Data92	-0.88796	0.444641	0.555267	0.442454	0.304565	-0.235443
Data93	-0.872701	0.440267	0.555776	0.45812	0.284068	-0.238953
Data94	-0.858663	0.434469	0.55191	0.47521	0.250753	-0.243632
Data95	-0.845133	0.430908	0.543365	0.489604	0.225932	-0.241496
Data96	-0.829976	0.423075	0.54306	0.497335	0.224304	-0.251058
Data97	-0.819397	0.405782	0.550893	0.498708	0.233816	-0.253245
Data98	-0.790405	0.387166	0.556132	0.499929	0.235341	-0.246073
Data99	-0.758667	0.368652	0.565033	0.494537	0.245412	-0.238749
Data100	-0.724386	0.350342	0.581563	0.500641	0.263418	-0.227
Data101	-0.702108	0.32491	0.597076	0.518748	0.294545	-0.20284
Data102	-0.673014	0.2948	0.612742	0.539347	0.308736	-0.178223
Data103	-0.653076	0.268351	0.619659	0.558217	0.319977	-0.149485
Data104	-0.632731	0.244446	0.615641	0.573883	0.329793	-0.134786
Data105	-0.607402	0.227254	0.606588	0.582428	0.333811	-0.124105
Data106	-0.587158	0.214233	0.603638	0.588938	0.329285	-0.134989
Data107	-0.562439	0.194906	0.592601	0.587514	0.324504	-0.157827
Data108	-0.532532	0.185649	0.598551	0.577596	0.308787	-0.17156
Data109	-0.516764	0.17985	0.599314	0.564626	0.283915	-0.167694
Data110	-0.498352	0.167948	0.60023	0.566508	0.274251	-0.170492
Data111	-0.475667	0.157878	0.595093	0.573832	0.287374	-0.176137
Data112	-0.448303	0.162964	0.586548	0.58431	0.291901	-0.184682
Data113	-0.441895	0.176697	0.583445	0.602468	0.285339	-0.182953
Data114	-0.463053	0.174459	0.583344	0.629069	0.287323	-0.173492
Data115	-0.456136	0.165405	0.586039	0.64743	0.28834	-0.155385
Data116	-0.436401	0.139465	0.591176	0.657349	0.283813	-0.152283
Data117	-0.407613	0.121765	0.590363	0.659485	0.282338	-0.167033
Data118	-0.375671	0.108032	0.592397	0.657959	0.295512	-0.171916
Data119	-0.343221	0.092773	0.582631	0.660858	0.320587	-0.176086
Data120	-0.310567	0.083313	0.577291	0.666911	0.348969	-0.18041
Data121	-0.276794	0.073242	0.584971	0.667063	0.377757	-0.162557
Data122	-0.241801	0.060221	0.601552	0.661265	0.397288	-0.137736
Data123	-0.204976	0.045369	0.622711	0.660197	0.39271	-0.128479
Data124	-0.167135	0.031331	0.64621	0.657399	0.357412	-0.132853
Data125	-0.133057	0.006205	0.651703	0.650075	0.312703	-0.135447
Data126	-0.112406	-0.011597	0.658722	0.646159	0.271403	-0.137431
Data127	-0.097656	-0.021973	0.669556	0.652669	0.244751	-0.148671
Data128	-0.096944	-0.031433	0.675405	0.664419	0.238037	-0.143534
Data129	-0.09908	-0.026143	0.68924	0.6869	0.230713	-0.143992
Data130	-0.072835	-0.019938	0.707347	0.698954	0.233561	-0.123088
Data131	-0.046488	-0.018412	0.722097	0.696208	0.243123	-0.099691
Data132	-0.008647	-0.026754	0.738983	0.688934	0.263774	-0.081736
Data133	0.028788	-0.043233	0.745494	0.687408	0.286204	-0.065664
Data134	0.052592	-0.053304	0.749817	0.693715	0.311432	-0.05895
Data135	0.063782	-0.065206	0.756022	0.698903	0.328064	-0.060527
Data136	0.077616	-0.072632	0.759735	0.688171	0.322062	-0.067596
Data137	0.082397	-0.090637	0.779928	0.68278	0.314026	-0.088298
Data138	0.093994	-0.10498	0.789286	0.678457	0.302327	-0.08845
Data139	0.108948	-0.119019	0.794576	0.679169	0.288289	-0.083669
Data140	0.13855	-0.134481	0.805562	0.674235	0.265554	-0.074615
Data141	0.166219	-0.134481	0.811869	0.672353	0.237783	-0.064596
Data142	0.203451	-0.131022	0.812073	0.670726	0.217438	-0.056101
Data143	0.241394	-0.135193	0.807393	0.663452	0.197144	-0.05127
Data144	0.269775	-0.148519	0.812734	0.650686	0.184174	-0.045217
Data145	0.295105	-0.151774	0.813497	0.658976	0.198263	-0.041199
Data146	0.312195	-0.152995	0.830841	0.668233	0.210012	-0.024261
Data147	0.3361	-0.151978	0.847422	0.678101	0.219777	-0.005646
Data148	0.363668	-0.148417	0.873667	0.689545	0.239156	0.000916
Data149	0.400085	-0.145365	0.910441	0.697327	0.260213	-0.004425
Data150	0.433553	-0.146383	0.941569	0.690358	0.286611	-0.007426
Data151	0.449626	-0.147502	0.949605	0.694071	0.318298	-0.009206
Data152	0.457662	-0.145671	0.961304	0.696259	0.333354	-0.002035
Data153	0.461426	-0.144043	0.961202	0.695241	0.335236	-0.00356
Data154	0.467733	-0.147298	0.952199	0.700582	0.318705	-0.013326
Data155	0.478516	-0.154622	0.943553	0.701853	0.285288	-0.004323
Data156	0.505066	-0.163066	0.9316	0.697988	0.256449	0.003662
Data157	0.533651	-0.172729	0.933685	0.688527	0.233307	-0.004985
Data158	0.561523	-0.189616	0.942993	0.673065	0.205994	-0.017192
Data159	0.587362	-0.210978	0.961405	0.657552	0.181885	-0.009054
Data160	0.608521	-0.226746	0.97702	0.640055	0.174052	-0.005849
Data161	0.636088	-0.231832	0.985158	0.640869	0.18748	-0.009257
Data162	0.663045	-0.22522	0.984294	0.646769	0.222066	-0.002136
Data163	0.690918	-0.216777	0.978292	0.657043	0.268555	0.007121
Data164	0.711365	-0.208232	0.985413	0.668081	0.306295	0.004679
Data165	0.723572	-0.205383	1.004639	0.675151	0.3302	0.012054
Data166	0.730693	-0.198975	1.023712	0.683645	0.349223	0.02594
Data167	0.75002	-0.202332	1.03302	0.695394	0.355377	0.037181
Data168	0.761108	-0.21342	1.041056	0.700175	0.356954	0.045929
Data169	0.769043	-0.220744	1.047923	0.70811	0.344493	0.037689
Data170	0.778605	-0.206807	1.052806	0.714773	0.323792	0.020091
Data171	0.786438	-0.197652	1.046651	0.711568	0.301819	0.012919
Data172	0.805969	-0.184021	1.045278	0.696818	0.283813	0.006002
Data173	0.829976	-0.190938	1.051076	0.665385	0.270284	-0.007528
Data174	0.858053	-0.205485	1.068166	0.635885	0.265299	-0.024465
Data175	0.885925	-0.207825	1.079051	0.624847	0.271861	-0.03535
Data176	0.906576	-0.202128	1.083476	0.623881	0.300395	-0.036672
Data177	0.912577	-0.200094	1.078593	0.629425	0.318298	-0.032349
Data178	0.937703	-0.189006	1.097717	0.623322	0.341746	-0.026601
Data179	0.977071	-0.175883	1.123047	0.617167	0.366262	-0.030874
Data180	1.018473	-0.180155	1.138153	0.61259	0.385488	-0.031077
Data181	1.046956	-0.203145	1.142731	0.612081	0.397593	-0.031535
Data182	1.070557	-0.212606	1.136475	0.610148	0.388896	-0.032603
Data183	1.088359	-0.212402	1.134644	0.606842	0.361125	-0.020803
Data184	1.103007	-0.206299	1.122691	0.596212	0.330658	-0.000966
Data185	1.115316	-0.215352	1.117961	0.577799	0.316569	0.004781
Data186	1.146139	-0.231527	1.107737	0.5513	0.309703	0.001577
Data187	1.158854	-0.234884	1.10616	0.53599	0.296021	-0.00707
Data188	1.164347	-0.210978	1.096344	0.538381	0.281525	-0.021769
Data189	1.176147	-0.171204	1.086833	0.548757	0.278727	-0.043945
Data190	1.191305	-0.141805	1.071676	0.565796	0.287882	-0.07014
Data191	1.210836	-0.116272	1.076762	0.571391	0.315959	-0.076192
Data192	1.235657	-0.103353	1.081034	0.578664	0.342865	-0.075582
Data193	1.257833	-0.109965	1.082967	0.564321	0.36972	-0.069682
Data194	1.284383	-0.113932	1.080119	0.540314	0.405528	-0.061798
Data195	1.298828	-0.111491	1.075795	0.52358	0.446981	-0.067444
Data196	1.296082	-0.123494	1.077525	0.508423	0.484416	-0.08255
Data197	1.306661	-0.140279	1.080933	0.493011	0.499776	-0.088399
Data198	1.327006	-0.169678	1.092733	0.482737	0.501912	-0.088145
Data199	1.351827	-0.182292	1.09787	0.475362	0.488078	-0.085958
Data200	1.36912	-0.173848	1.087087	0.475616	0.471395	-0.079905
Data201	1.371257	-0.159912	1.077423	0.470937	0.456848	-0.078379
Data202	1.363729	-0.158081	1.070608	0.461121	0.439606	-0.078786
Data203	1.370239	-0.138041	1.071472	0.443319	0.430145	-0.085144
Data204	1.386617	-0.12207	1.07254	0.421855	0.426229	-0.094452
Data205	1.406555	-0.108846	1.068573	0.4039	0.434316	-0.10671
Data206	1.411031	-0.107727	1.069641	0.392456	0.452983	-0.111694
Data207	1.403605	-0.103149	1.077728	0.385895	0.466105	-0.094757
Data208	1.395772	-0.101115	1.091461	0.390523	0.475972	-0.06897
Data209	1.396586	-0.092875	1.090698	0.385183	0.491435	-0.052999
Data210	1.407979	-0.094096	1.075287	0.377299	0.511525	-0.049896
Data211	1.435954	-0.105693	1.053721	0.363719	0.526326	-0.057576
Data212	1.464132	-0.102437	1.032867	0.354156	0.533905	-0.065562
Data213	1.490885	-0.098775	1.018117	0.344137	0.55069	-0.064646
Data214	1.508077	-0.102743	1.018626	0.334524	0.561981	-0.052389
Data215	1.518758	-0.094096	1.017507	0.332286	0.562185	-0.046387
Data216	1.526794	-0.087687	1.00886	0.326436	0.547791	-0.049337
Data217	1.548157	-0.074666	0.998637	0.314077	0.513204	-0.054372
Data218	1.562093	-0.066732	0.985463	0.302378	0.481822	-0.056101
Data219	1.567993	-0.056559	0.976054	0.289561	0.460002	-0.055949
Data220	1.573079	-0.043335	0.967916	0.279185	0.457967	-0.060527
Data221	1.578267	-0.032654	0.95403	0.263418	0.461833	-0.058339
Data222	1.592407	-0.036112	0.950826	0.256704	0.475057	-0.054728
Data223	1.600037	-0.042318	0.949605	0.252533	0.496724	-0.051982
Data224	1.594543	-0.051473	0.961049	0.245514	0.516713	-0.042623
Data225	1.601664	-0.072327	0.967814	0.242513	0.540059	-0.033112
Data226	1.606445	-0.077922	0.948029	0.247447	0.538635	-0.024363
Data227	1.594238	-0.075175	0.937246	0.238291	0.521189	-0.017853
Data228	1.578166	-0.070089	0.937805	0.215963	0.496877	-0.015818
Data229	1.569112	-0.063782	0.925598	0.214996	0.476278	-0.026754
Data230	1.584574	-0.058695	0.910543	0.221202	0.450287	-0.050151
Data231	1.598612	-0.054626	0.906932	0.224101	0.410461	-0.071208
Data232	1.605021	-0.058085	0.897115	0.217794	0.372721	-0.077057
Data233	1.607056	-0.051066	0.891469	0.203349	0.344645	-0.075226
Data234	1.608276	-0.031433	0.87677	0.179392	0.327911	-0.07899
Data235	1.617025	-0.007833	0.859477	0.155894	0.327962	-0.07609
Data236	1.615804	0.012817	0.858917	0.139058	0.314941	-0.05483
Data237	1.616313	0.019735	0.867818	0.135447	0.315094	-0.022583
Data238	1.62323	0.002035	0.880483	0.139313	0.327962	-0.005442
Data239	1.633199	-0.011495	0.8815	0.155843	0.339864	0.019633
Data240	1.629639	-0.010783	0.888062	0.163015	0.349426	0.042267
Data241	1.618449	-0.003459	0.889943	0.155538	0.351461	0.060832
Data242	1.611125	-0.007222	0.892639	0.143077	0.362345	0.07548
Data243	1.597697	-0.012309	0.877736	0.13209	0.378215	0.075684
Data244	1.57491	-0.022888	0.855611	0.113729	0.383759	0.066172
Data245	1.553752	-0.027161	0.833537	0.104523	0.372009	0.060476
Data246	1.541951	-0.035095	0.819702	0.093282	0.334981	0.056407
Data247	1.54012	-0.038757	0.825144	0.07487	0.298004	0.040334
Data248	1.552531	-0.044454	0.830587	0.06602	0.26474	0.018768
Data249	1.566162	-0.042725	0.830129	0.062866	0.243886	0.011597
Data250	1.567281	-0.03184	0.815023	0.049286	0.216522	0.013275
Data251	1.570638	-0.009155	0.817973	0.032959	0.199076	0.008698
Data252	1.56901	0.008036	0.838064	0.018361	0.189209	0.011342
Data253	1.570129	0.018616	0.868886	0.008698	0.199483	0.027008
Data254	1.570638	0.011495	0.896962	0.005798	0.216675	0.053813
Data255	1.569519	-0.012309	0.909068	0.004527	0.236308	0.0914
Data256	1.566976	-0.023092	0.92453	0.013784	0.253296	0.1209
Data257	1.555481	-0.021566	0.929667	0.022074	0.267131	0.145925
Data258	1.558024	-0.008748	0.941823	0.026245	0.27415	0.15976
Data259	1.570333	0.001221	0.946248	0.023142	0.279083	0.176036
Data260	1.57196	0.010071	0.940043	0.02299	0.269216	0.189514
Data261	1.580302	0.010173	0.93928	0.027466	0.247447	0.207926
Data262	1.581116	0.010376	0.949046	0.037384	0.226593	0.22288
Data263	1.565959	0.008138	0.958303	0.032908	0.196584	0.238953
Data264	1.543986	0.011597	0.956472	0.028992	0.183512	0.246938
Data265	1.532084	0.034383	0.967255	0.022176	0.175781	0.259603
Data266	1.533305	0.061035	0.98821	0.009104	0.165253	0.257721
Data267	1.533305	0.081177	1.011251	0.001678	0.168152	0.248311
Data268	1.526286	0.092367	1.030324	-0.011749	0.205587	0.245361
Data269	1.526693	0.105896	1.046092	-0.02833	0.245972	0.253855
Data270	1.524048	0.110474	1.057078	-0.039368	0.28066	0.268758
Data271	1.546427	0.115763	1.062469	-0.039368	0.313924	0.293986
Data272	1.583354	0.107829	1.078186	-0.028381	0.348612	0.31311
Data273	1.602885	0.110677	1.102702	-0.012258	0.364482	0.327098
Data274	1.609701	0.105693	1.128286	0.009664	0.351766	0.34256
Data275	1.605123	0.096741	1.127828	0.022685	0.328878	0.371552
Data276	1.584981	0.097148	1.12676	0.016937	0.304921	0.381724
Data277	1.555074	0.091044	1.149546	0.007375	0.285899	0.39093
Data278	1.545614	0.085653	1.161448	-0.011851	0.26825	0.389303
Data279	1.544698	0.083822	1.153463	-0.040131	0.256551	0.377146
Data280	1.54775	0.082092	1.154734	-0.061493	0.264079	0.370433
Data281	1.542664	0.089315	1.159108	-0.067952	0.283508	0.367432
Data282	1.540019	0.098979	1.170146	-0.066325	0.306549	0.366465
Data283	1.530355	0.120036	1.178436	-0.065308	0.334829	0.377808
Data284	1.519674	0.140279	1.207326	-0.064646	0.373586	0.405986
Data285	1.515503	0.156047	1.235758	-0.065867	0.406647	0.444031
Data286	1.519674	0.167542	1.252594	-0.060272	0.427144	0.477346
Data287	1.519572	0.154114	1.259867	-0.057983	0.453898	0.502981
Data288	1.521403	0.136515	1.262309	-0.069275	0.464579	0.526428
Data289	1.526286	0.121257	1.251272	-0.077209	0.459595	0.543823
Data290	1.531779	0.120951	1.24176	-0.093892	0.44754	0.553436
Data291	1.522929	0.119629	1.232147	-0.105387	0.422007	0.538788
Data292	1.515198	0.112203	1.217397	-0.127411	0.393575	0.523376
Data293	1.498617	0.108846	1.201019	-0.146891	0.382131	0.520325
Data294	1.483663	0.114543	1.182709	-0.171509	0.36087	0.508525
Data295	1.460673	0.121562	1.165314	-0.189107	0.330251	0.51356
Data296	1.428121	0.119832	1.143799	-0.193431	0.308431	0.526886
Data297	1.407267	0.116882	1.115112	-0.1916	0.303192	0.529582
Data298	1.380717	0.115458	1.08434	-0.193227	0.297546	0.529429
Data299	1.362406	0.097249	1.066335	-0.208639	0.307617	0.543569
Data300	1.347351	0.078227	1.060028	-0.235443	0.30894	0.565389
Data301	1.322835	0.050964	1.054942	-0.255229	0.300598	0.581055
Data302	1.299438	0.017497	1.047262	-0.26708	0.301819	0.577342
Data303	1.274312	-0.010376	1.027934	-0.277913	0.300802	0.565491
Data304	1.267395	-0.044149	0.997721	-0.303446	0.28773	0.557454
Data305	1.259359	-0.082703	0.969289	-0.334473	0.250753	0.535787
Data306	1.241557	-0.12085	0.935822	-0.368449	0.199483	0.503337
Data307	1.211039	-0.13855	0.920919	-0.395864	0.151622	0.478872
Data308	1.160889	-0.15035	0.911865	-0.419362	0.106303	0.45812
Data309	1.113078	-0.171611	0.895487	-0.446879	0.065206	0.429026
Data310	1.078288	-0.195313	0.878957	-0.476379	0.036418	0.402425
Data311	1.044312	-0.230103	0.855713	-0.512644	0.022074	0.355886
Data312	1.008504	-0.264994	0.829926	-0.548096	0.014292	0.307465
Data313	0.976461	-0.295207	0.807749	-0.573273	-0.004476	0.27415
Data314	0.934753	-0.318807	0.774689	-0.594838	-0.007273	0.251668
Data315	0.906677	-0.348002	0.74585	-0.611928	-0.007426	0.225271
Data316	0.884705	-0.392049	0.736237	-0.625305	-0.011037	0.204569
Data317	0.851542	-0.427246	0.719604	-0.651703	-0.00885	0.188344
Data318	0.802002	-0.452271	0.685883	-0.673319	-0.002797	0.163269
Data319	0.773112	-0.469462	0.645294	-0.69458	-0.010478	0.13504
Data320	0.745951	-0.498759	0.613912	-0.705617	-0.050354	0.118306
Data321	0.713501	-0.527039	0.580037	-0.720215	-0.09847	0.100047
Data322	0.680847	-0.550537	0.550385	-0.737203	-0.145111	0.077769
Data323	0.648499	-0.582377	0.514119	-0.762177	-0.20106	0.044556
Data324	0.621033	-0.617981	0.482839	-0.793966	-0.247345	0.013835
Data325	0.589498	-0.660502	0.449422	-0.829824	-0.285543	-0.027262
Data326	0.552979	-0.701294	0.41275	-0.863698	-0.330658	-0.060577
Data327	0.507914	-0.737203	0.378825	-0.886129	-0.375468	-0.083567
Data328	0.476583	-0.765483	0.354869	-0.899455	-0.397237	-0.103709
Data329	0.450846	-0.789286	0.344238	-0.914663	-0.40446	-0.123647
Data330	0.441691	-0.81014	0.327454	-0.922546	-0.393372	-0.140737
Data331	0.426331	-0.844014	0.311991	-0.926259	-0.37852	-0.160573
Data332	0.409241	-0.882263	0.301819	-0.929362	-0.367025	-0.178426
Data333	0.382385	-0.90861	0.291443	-0.924581	-0.387675	-0.189107
Data334	0.367533	-0.932007	0.274353	-0.924581	-0.423482	-0.203603
Data335	0.360107	-0.971273	0.25706	-0.935618	-0.472565	-0.220235
Data336	0.351461	-1.003316	0.232086	-0.95459	-0.515238	-0.244395
Data337	0.337626	-1.022135	0.198008	-0.959981	-0.548197	-0.260162
Data338	0.319112	-1.044006	0.153147	-0.96639	-0.57195	-0.270335
Data339	0.299479	-1.0672	0.116882	-0.980479	-0.58843	-0.284983
Data340	0.274963	-1.082458	0.089467	-1.001638	-0.614675	-0.298258
Data341	0.253398	-1.106669	0.069173	-1.021576	-0.653687	-0.316366
Data342	0.225728	-1.127523	0.069173	-1.040599	-0.701192	-0.33788
Data343	0.206401	-1.134745	0.069071	-1.064199	-0.733236	-0.352478
Data344	0.201925	-1.137492	0.062663	-1.08373	-0.744781	-0.352478
Data345	0.207926	-1.148275	0.061442	-1.089834	-0.737762	-0.345154
Data346	0.215251	-1.167399	0.066884	-1.083781	-0.725149	-0.35319
Data347	0.211995	-1.177979	0.068665	-1.070557	-0.696462	-0.368144
Data348	0.197347	-1.178589	0.059052	-1.065674	-0.674235	-0.381622
Data349	0.182292	-1.167297	0.035095	-1.061249	-0.67337	-0.387115
Data350	0.176799	-1.167094	0.00946	-1.063131	-0.690867	-0.401255
Data351	0.148112	-1.176758	-0.00651	-1.073456	-0.713908	-0.414429
Data352	0.128479	-1.17686	-0.022278	-1.082357	-0.737152	-0.412699
Data353	0.116069	-1.175842	-0.026601	-1.092122	-0.759786	-0.412089
Data354	0.108236	-1.173299	-0.032654	-1.106415	-0.773417	-0.411733
Data355	0.112712	-1.166789	-0.040995	-1.130524	-0.797119	-0.397949
Data356	0.114441	-1.150208	-0.04008	-1.147817	-0.805766	-0.385946
Data357	0.115967	-1.141764	-0.021413	-1.153056	-0.81309	-0.37913
Data358	0.119629	-1.130778	-0.000865	-1.155446	-0.824127	-0.379028
Data359	0.133057	-1.116536	0.016174	-1.144562	-0.824382	-0.393372
Data360	0.143534	-1.102193	0.023244	-1.130727	-0.818024	-0.394796
Data361	0.15564	-1.095683	0.02594	-1.123454	-0.805562	-0.386505
Data362	0.154317	-1.096293	0.024363	-1.116587	-0.777639	-0.388947
Data363	0.149129	-1.106771	0.013529	-1.111196	-0.746663	-0.398814
Data364	0.150859	-1.104431	0.000254	-1.10199	-0.736542	-0.412038
Data365	0.148621	-1.105347	-0.01592	-1.093953	-0.72876	-0.422465
Data366	0.147196	-1.109111	-0.032908	-1.090037	-0.729777	-0.431671
Data367	0.165812	-1.102295	-0.043589	-1.082408	-0.750122	-0.432485
Data368	0.185038	-1.085815	-0.048777	-1.071777	-0.783183	-0.421906
Data369	0.197856	-1.066895	-0.063578	-1.066488	-0.810903	-0.410563
Data370	0.20874	-1.049601	-0.082652	-1.071472	-0.846049	-0.404765
Data371	0.21932	-1.015523	-0.094401	-1.081238	-0.867767	-0.399628
Data372	0.231222	-0.968018	-0.092468	-1.08256	-0.873922	-0.384471
Data373	0.241191	-0.937805	-0.09491	-1.082662	-0.868378	-0.379639
Data374	0.256856	-0.933838	-0.090434	-1.08429	-0.849864	-0.3803
Data375	0.270691	-0.931295	-0.093231	-1.085917	-0.829213	-0.383962
Data376	0.277507	-0.926921	-0.0973	-1.083679	-0.808919	-0.397949
Data377	0.282694	-0.929871	-0.076548	-1.074982	-0.796916	-0.403697
Data378	0.292358	-0.932312	-0.053406	-1.074371	-0.774994	-0.391032
Data379	0.3007	-0.920919	-0.040995	-1.075795	-0.756938	-0.369263
Data380	0.312398	-0.906677	-0.048218	-1.072489	-0.742594	-0.345408
Data381	0.326945	-0.889079	-0.059967	-1.063029	-0.733592	-0.33076
Data382	0.337016	-0.853373	-0.064189	-1.055044	-0.729065	-0.332387
Data383	0.344442	-0.815125	-0.071513	-1.051737	-0.731405	-0.327454
Data384	0.341797	-0.795797	-0.089366	-1.05072	-0.731964	-0.321045
Data385	0.337423	-0.778707	-0.124817	-1.051127	-0.731608	-0.313975
Data386	0.343119	-0.752157	-0.146637	-1.049347	-0.725301	-0.324453
Data387	0.354818	-0.739339	-0.160726	-1.047007	-0.728353	-0.339915
Data388	0.383911	-0.733032	-0.159353	-1.047618	-0.735575	-0.349884
Data389	0.416972	-0.723979	-0.14094	-1.054586	-0.711975	-0.344594
Data390	0.428874	-0.715129	-0.119019	-1.055756	-0.676524	-0.3302
Data391	0.43335	-0.697835	-0.104828	-1.045074	-0.637767	-0.317891
Data392	0.43335	-0.668538	-0.080007	-1.028849	-0.607198	-0.298462
Data393	0.434367	-0.65623	-0.058492	-1.013184	-0.5808	-0.276896
Data394	0.441996	-0.665995	-0.044963	-0.99767	-0.556335	-0.247599
Data395	0.457153	-0.655111	-0.031637	-0.97997	-0.533702	-0.235596
Data396	0.467122	-0.625102	-0.034688	-0.973104	-0.51829	-0.23112
Data397	0.476888	-0.588989	-0.02416	-0.971629	-0.510457	-0.227254
Data398	0.49235	-0.551758	-0.01531	-0.97585	-0.507456	-0.240072
Data399	0.497945	-0.523682	-0.006256	-0.981547	-0.509593	-0.242869
Data400	0.510864	-0.493876	-0.00768	-0.986888	-0.525818	-0.22939
Data401	0.517985	-0.450541	-0.029399	-0.987905	-0.543009	-0.204671
Data402	0.527852	-0.425212	-0.051219	-0.991058	-0.539958	-0.17807
Data403	0.542908	-0.390625	-0.073497	-0.987244	-0.530802	-0.157878
Data404	0.548401	-0.369059	-0.081329	-0.977681	-0.513916	-0.145264
Data405	0.564779	-0.342611	-0.06546	-0.968577	-0.488332	-0.134277
Data406	0.578715	-0.303853	-0.048065	-0.955251	-0.459035	-0.117188
Data407	0.580648	-0.274862	-0.031281	-0.938924	-0.420227	-0.083923
Data408	0.574341	-0.255636	-0.020599	-0.919495	-0.3626	-0.077464
Data409	0.574239	-0.228678	-0.021413	-0.891774	-0.303345	-0.07843
Data410	0.571086	-0.198771	-0.024872	-0.87321	-0.260468	-0.059255
Data411	0.575765	-0.17334	-0.029144	-0.853577	-0.233154	-0.035146
Data412	0.584819	-0.163167	-0.034434	-0.829824	-0.216675	-0.021667
Data413	0.586039	-0.152588	-0.046692	-0.823517	-0.21642	-0.017853
Data414	0.582479	-0.1356	-0.049337	-0.823924	-0.224253	-0.023651
Data415	0.580139	-0.124817	-0.051117	-0.826467	-0.234934	-0.034892
Data416	0.580953	-0.114237	-0.045115	-0.821788	-0.245768	-0.048625
Data417	0.574951	-0.095011	-0.039927	-0.812632	-0.24231	-0.053151
Data418	0.574137	-0.084432	-0.051931	-0.8019	-0.219218	-0.047506
Data419	0.569763	-0.077718	-0.065867	-0.802256	-0.194448	-0.03596
Data420	0.568339	-0.060628	-0.069377	-0.795949	-0.180715	-0.022481
Data421	0.573018	-0.048014	-0.077616	-0.784047	-0.147502	-0.009664
Data422	0.57841	-0.041504	-0.092621	-0.772146	-0.097148	0.00356
Data423	0.574646	-0.042114	-0.093842	-0.758921	-0.045929	0.011342
Data424	0.565999	-0.024007	-0.09613	-0.739136	-0.00885	0.016632
Data425	0.561218	-0.005086	-0.096181	-0.724487	0.035655	0.042572
Data426	0.572611	0.010986	-0.095011	-0.710144	0.064748	0.075378
Data427	0.582479	0.023397	-0.108236	-0.70516	0.07487	0.09257
Data428	0.601298	0.023397	-0.125376	-0.702515	0.078023	0.095571
Data429	0.61849	0.03184	-0.147247	-0.703634	0.079549	0.099742
Data430	0.622253	0.040588	-0.162252	-0.710042	0.083059	0.100505
Data431	0.618083	0.064392	-0.175781	-0.710398	0.086823	0.096283
Data432	0.606588	0.094401	-0.196584	-0.716095	0.098216	0.106049
Data433	0.585429	0.11322	-0.211385	-0.707448	0.107168	0.120188
Data434	0.561829	0.117594	-0.223846	-0.685272	0.1297	0.132345
Data435	0.561015	0.13031	-0.234172	-0.662435	0.154215	0.130463
Data436	0.567118	0.151062	-0.240936	-0.650889	0.172475	0.139923
Data437	0.568441	0.166016	-0.251109	-0.644735	0.194906	0.155233
Data438	0.58726	0.169881	-0.262502	-0.63914	0.219472	0.167287
Data439	0.599264	0.169576	-0.273997	-0.623067	0.244344	0.186666
Data440	0.609741	0.170492	-0.280965	-0.602315	0.260925	0.20757
Data441	0.610555	0.187887	-0.288188	-0.581055	0.265961	0.209452
Data442	0.608317	0.204569	-0.314585	-0.55954	0.262451	0.214081
Data443	0.608419	0.222677	-0.347188	-0.534363	0.254618	0.226339
Data444	0.603841	0.233663	-0.377808	-0.520986	0.236816	0.239817
Data445	0.594381	0.244039	-0.402934	-0.518087	0.208181	0.249176
Data446	0.579732	0.25533	-0.436656	-0.509898	0.176748	0.23936
Data447	0.560608	0.275167	-0.463206	-0.515493	0.159912	0.241038
Data448	0.551351	0.299886	-0.484823	-0.524089	0.163981	0.245819
Data449	0.546366	0.311381	-0.496368	-0.536448	0.171661	0.250498
Data450	0.54718	0.309245	-0.494741	-0.53126	0.17334	0.26179
Data451	0.538737	0.299174	-0.48701	-0.513204	0.187632	0.274099
Data452	0.517782	0.294596	-0.477702	-0.494385	0.210622	0.302836
Data453	0.484823	0.310465	-0.458374	-0.472768	0.234121	0.330556
Data454	0.452576	0.337321	-0.442556	-0.45283	0.240377	0.367584
Data455	0.447896	0.357768	-0.434774	-0.442098	0.242411	0.400187
Data456	0.443014	0.354919	-0.440521	-0.432485	0.238546	0.411835
Data457	0.450948	0.338745	-0.435588	-0.428975	0.228882	0.401204
Data458	0.46641	0.323181	-0.44281	-0.425517	0.216624	0.38091
Data459	0.471293	0.314636	-0.464427	-0.412801	0.200094	0.378215
Data460	0.465597	0.31545	-0.492808	-0.405273	0.186157	0.376892
Data461	0.462036	0.309855	-0.517934	-0.402934	0.164693	0.373179
Data462	0.458476	0.30721	-0.551605	-0.398966	0.151316	0.373586
Data463	0.454102	0.307109	-0.586141	-0.380859	0.144958	0.376994
Data464	0.430094	0.321248	-0.613454	-0.365092	0.143229	0.37735
Data465	0.398051	0.338033	-0.629832	-0.340627	0.154877	0.390727
Data466	0.376078	0.352376	-0.632731	-0.32608	0.178986	0.399526
Data467	0.366007	0.365804	-0.638224	-0.320689	0.205485	0.412649
Data468	0.352071	0.371094	-0.644633	-0.305023	0.239766	0.436656
Data469	0.325317	0.365092	-0.652262	-0.305735	0.24943	0.455577
Data470	0.30009	0.357564	-0.65328	-0.309703	0.246887	0.46229
Data471	0.279032	0.350545	-0.661926	-0.298055	0.243073	0.46992
Data472	0.262858	0.338949	-0.669047	-0.273336	0.24231	0.487213
Data473	0.254517	0.324809	-0.67927	-0.255585	0.230103	0.493876
Data474	0.247091	0.31311	-0.687307	-0.251923	0.21993	0.485382
Data475	0.239461	0.319722	-0.690816	-0.247192	0.194651	0.479177
Data476	0.235189	0.329997	-0.690358	-0.239868	0.171712	0.478872
Data477	0.230103	0.332642	-0.695597	-0.233307	0.160421	0.474091
Data478	0.216675	0.344238	-0.712229	-0.227407	0.15447	0.46229
Data479	0.183716	0.343221	-0.729574	-0.213216	0.147349	0.445964
Data480	0.155334	0.331624	-0.744527	-0.20752	0.1533	0.449422
Data481	0.13855	0.329386	-0.753021	-0.190684	0.158335	0.460612
Data482	0.120646	0.312907	-0.758158	-0.176799	0.169322	0.475464
Data483	0.104879	0.300598	-0.761414	-0.164948	0.192006	0.484873
Data484	0.087585	0.300802	-0.765686	-0.153198	0.203756	0.503286
Data485	0.069275	0.298971	-0.75826	-0.144297	0.210978	0.527954
Data486	0.056864	0.292257	-0.751597	-0.139465	0.205282	0.543823
Data487	0.036825	0.289307	-0.760396	-0.142568	0.18809	0.546316
Data488	0.01241	0.296326	-0.771434	-0.141958	0.182851	0.550741
Data489	-0.017802	0.316162	-0.792033	-0.123189	0.175273	0.551961
Data490	-0.050049	0.322978	-0.819448	-0.110575	0.148265	0.557912
Data491	-0.071004	0.329997	-0.84966	-0.102539	0.120036	0.562134
Data492	-0.082906	0.346476	-0.86085	-0.101827	0.090993	0.558726
Data493	-0.087484	0.362651	-0.869344	-0.101522	0.065613	0.548401
Data494	-0.100098	0.373942	-0.891469	-0.099284	0.041046	0.533905
Data495	-0.129089	0.38147	-0.904795	-0.094198	0.038859	0.525258
Data496	-0.1592	0.369059	-0.91568	-0.092214	0.043233	0.505931
Data497	-0.188395	0.344543	-0.923258	-0.085704	0.032603	0.484823
Data498	-0.213318	0.319417	-0.93104	-0.078735	0.010223	0.47821
Data499	-0.229085	0.30131	-0.932109	-0.055084	-0.003001	0.49703
Data500	-0.246277	0.286764	-0.930735	-0.028483	-0.00356	0.516256
Data501	-0.252279	0.268046	-0.929159	0.002035	0.00885	0.542196
Data502	-0.250956	0.256042	-0.935872	0.032501	0.021667	0.573324
Data503	-0.262858	0.252279	-0.947571	0.048981	0.04069	0.596008
Data504	-0.2948	0.246175	-0.971171	0.062866	0.050252	0.598551
Data505	-0.317485	0.237732	-0.98938	0.073954	0.051371	0.594381
Data506	-0.35258	0.223796	-1.00296	0.088857	0.042877	0.583598
Data507	-0.379537	0.21108	-1.022898	0.104167	0.041962	0.575867
Data508	-0.407206	0.209859	-1.037852	0.10493	0.053457	0.570679
Data509	-0.435486	0.203044	-1.051432	0.104421	0.060069	0.561218
Data510	-0.462341	0.206909	-1.050466	0.107371	0.057068	0.553335
Data511	-0.480347	0.210876	-1.050669	0.122375	0.06724	0.556183
Data512	-0.500285	0.206197	-1.06369	0.147552	0.085602	0.563965
Data513	-0.514119	0.189718	-1.07371	0.186106	0.107371	0.577952
Data514	-0.519307	0.186971	-1.086273	0.211385	0.132599	0.575205
Data515	-0.529785	0.193075	-1.090037	0.220032	0.145772	0.574036
Data516	-0.556844	0.206299	-1.101023	0.23056	0.151774	0.570526
Data517	-0.576681	0.205587	-1.127218	0.233866	0.156148	0.556641
Data518	-0.586243	0.188293	-1.159719	0.229543	0.142263	0.540212
Data519	-0.606181	0.172221	-1.193085	0.210927	0.113576	0.512339
Data520	-0.614726	0.168355	-1.210429	0.205892	0.08962	0.493368
Data521	-0.628662	0.162964	-1.21755	0.203247	0.070089	0.480754
Data522	-0.645549	0.153707	-1.217753	0.194143	0.035451	0.477397
Data523	-0.661418	0.157166	-1.214498	0.184937	0.019633	0.483907
Data524	-0.671895	0.167643	-1.213938	0.18041	0.02121	0.487874
Data525	-0.692647	0.160319	-1.222636	0.189921	0.026652	0.510457
Data526	-0.702718	0.149841	-1.243388	0.2034	0.049795	0.52597
Data527	-0.718994	0.147807	-1.257477	0.217489	0.070648	0.524292
Data528	-0.753276	0.157369	-1.270447	0.22344	0.100911	0.517527
Data529	-0.787862	0.147502	-1.273142	0.227915	0.131175	0.511424
Data530	-0.811768	0.133158	-1.263987	0.238546	0.157979	0.492503
Data531	-0.825806	0.121358	-1.260529	0.254974	0.167948	0.482483
Data532	-0.827535	0.103048	-1.277212	0.265503	0.156809	0.484365
Data533	-0.822347	0.084025	-1.301778	0.280151	0.14562	0.493317
Data534	-0.819397	0.066833	-1.327616	0.287832	0.148315	0.503896
Data535	-0.838725	0.040894	-1.352386	0.291748	0.128479	0.511729
Data536	-0.863647	0.038656	-1.37558	0.308482	0.087382	0.517934
Data537	-0.898336	0.048319	-1.391296	0.319417	0.049795	0.528361
Data538	-0.940247	0.06134	-1.394857	0.321706	0.021718	0.534108
Data539	-0.973409	0.068665	-1.408132	0.331523	-0.001729	0.526937
Data540	-0.983378	0.077616	-1.424408	0.343323	-0.010478	0.50471
Data541	-1.003418	0.089213	-1.442515	0.347493	-0.002899	0.483805
Data542	-1.018372	0.077006	-1.45757	0.360209	0.008291	0.465139
Data543	-1.025085	0.046285	-1.464996	0.371145	0.015004	0.444438
Data544	-1.037394	0.010579	-1.469828	0.368907	0.027974	0.432739
Data545	-1.050415	-0.020345	-1.479187	0.369822	0.050456	0.427653
Data546	-1.05896	-0.050049	-1.489817	0.381622	0.071564	0.424805
Data547	-1.062826	-0.065308	-1.490428	0.397135	0.086772	0.425364
Data548	-1.064453	-0.069478	-1.493734	0.406952	0.084483	0.43101
Data549	-1.068929	-0.060018	-1.501567	0.40212	0.063782	0.442098
Data550	-1.06191	-0.051168	-1.504517	0.403392	0.023651	0.440572
Data551	-1.063131	-0.063782	-1.514486	0.40624	-0.017293	0.441538
Data552	-1.073914	-0.079041	-1.52537	0.414327	-0.055389	0.4275
Data553	-1.091207	-0.085754	-1.531881	0.421193	-0.087535	0.397797
Data554	-1.117554	-0.095317	-1.533712	0.417175	-0.110067	0.363617
Data555	-1.137797	-0.102437	-1.523895	0.406392	-0.12619	0.353088
Data556	-1.165568	-0.104167	-1.512248	0.392507	-0.131378	0.341441
Data557	-1.171163	-0.112203	-1.522573	0.381368	-0.130819	0.327148
Data558	-1.158142	-0.119629	-1.53951	0.374654	-0.12792	0.321655
Data559	-1.150411	-0.111796	-1.548258	0.372569	-0.106252	0.332184
Data560	-1.153056	-0.114848	-1.538188	0.380809	-0.079753	0.345408
Data561	-1.160075	-0.125732	-1.527557	0.396016	-0.050964	0.344035
Data562	-1.166178	-0.148315	-1.516164	0.407054	-0.034231	0.338084
Data563	-1.165365	-0.165304	-1.499125	0.414988	-0.022888	0.332489
Data564	-1.182353	-0.17568	-1.474915	0.417938	-0.01826	0.333405
Data565	-1.208089	-0.185445	-1.467438	0.419057	-0.028432	0.336355
Data566	-1.223145	-0.186462	-1.471558	0.42572	-0.054983	0.32664
Data567	-1.236877	-0.186462	-1.481679	0.428569	-0.087992	0.319112
Data568	-1.254578	-0.181173	-1.497854	0.43218	-0.126444	0.317841
Data569	-1.268921	-0.182699	-1.507772	0.427399	-0.174205	0.315959
Data570	-1.299947	-0.178833	-1.504974	0.425008	-0.209961	0.301361
Data571	-1.332194	-0.181783	-1.493429	0.414886	-0.226186	0.29007
Data572	-1.352336	-0.165812	-1.481527	0.409597	-0.23702	0.275523
Data573	-1.365662	-0.163472	-1.468557	0.406494	-0.248057	0.252228
Data574	-1.364136	-0.174357	-1.453705	0.395915	-0.253143	0.229034
Data575	-1.352641	-0.193278	-1.43158	0.383555	-0.244141	0.212046
Data576	-1.338298	-0.199076	-1.420848	0.366516	-0.226237	0.207418
Data577	-1.337484	-0.206807	-1.420237	0.357361	-0.209757	0.224253
Data578	-1.338704	-0.203044	-1.420644	0.350393	-0.199331	0.24765
Data579	-1.348572	-0.200399	-1.424815	0.348002	-0.189463	0.259247
Data580	-1.344096	-0.200602	-1.437785	0.354767	-0.210419	0.256449
Data581	-1.34318	-0.205282	-1.454722	0.368754	-0.248617	0.238291
Data582	-1.332499	-0.220032	-1.463776	0.37796	-0.284983	0.20757
Data583	-1.329041	-0.240885	-1.466115	0.386556	-0.331217	0.184021
Data584	-1.337891	-0.260315	-1.464996	0.384521	-0.356293	0.164642
Data585	-1.347758	-0.271505	-1.460317	0.384216	-0.378723	0.160421
Data586	-1.349792	-0.272217	-1.460215	0.388184	-0.386607	0.165405
Data587	-1.35203	-0.264079	-1.46047	0.388743	-0.371908	0.166575
Data588	-1.340942	-0.256653	-1.460673	0.387726	-0.340322	0.158285
Data589	-1.341553	-0.256653	-1.452637	0.387115	-0.310567	0.145874
Data590	-1.350301	-0.256551	-1.439667	0.391591	-0.289815	0.13621
Data591	-1.351217	-0.260824	-1.421356	0.392914	-0.275523	0.131989
Data592	-1.351929	-0.270081	-1.401672	0.403951	-0.261383	0.129496
Data593	-1.337789	-0.284424	-1.384379	0.409902	-0.258179	0.107473
Data594	-1.33311	-0.292867	-1.36851	0.412292	-0.25589	0.086314
Data595	-1.337484	-0.305176	-1.352539	0.425924	-0.263418	0.052592
Data596	-1.348267	-0.318807	-1.347809	0.440369	-0.28417	0.014903
Data597	-1.348979	-0.336507	-1.346639	0.435842	-0.310567	-0.023956
Data598	-1.345723	-0.344849	-1.35025	0.415293	-0.33727	-0.06424
Data599	-1.355591	-0.34668	-1.358083	0.404663	-0.36321	-0.09318
Data600	-1.358337	-0.339355	-1.348877	0.404765	-0.379283	-0.123545
Data601	-1.358236	-0.335897	-1.341248	0.398	-0.387115	-0.149231
Data602	-1.375326	-0.333557	-1.334279	0.403035	-0.388082	-0.162862
Data603	-1.389364	-0.324198	-1.32192	0.404816	-0.37735	-0.153961
Data604	-1.394246	-0.314535	-1.30132	0.41097	-0.361125	-0.148722
Data605	-1.404012	-0.31189	-1.283417	0.423228	-0.340525	-0.141347
Data606	-1.406555	-0.312907	-1.270752	0.43218	-0.322367	-0.131073
Data607	-1.395365	-0.321147	-1.259562	0.445353	-0.31896	-0.113118
Data608	-1.393026	-0.338949	-1.256612	0.459188	-0.316264	-0.100759
Data609	-1.395162	-0.353292	-1.25824	0.462545	-0.317179	-0.108083
Data610	-1.3856	-0.363973	-1.253153	0.458984	-0.327759	-0.128123
Data611	-1.369731	-0.367635	-1.246185	0.466817	-0.34495	-0.137278
Data612	-1.348979	-0.378927	-1.250559	0.469513	-0.351257	-0.150604
Data613	-1.33606	-0.377096	-1.252085	0.467478	-0.356445	-0.169118
Data614	-1.333313	-0.357463	-1.259104	0.46814	-0.366364	-0.193736
Data615	-1.332906	-0.348307	-1.275889	0.466614	-0.388336	-0.221914
Data616	-1.326396	-0.342	-1.296082	0.458221	-0.419871	-0.252126
Data617	-1.324361	-0.351359	-1.319478	0.465851	-0.437419	-0.265554
Data618	-1.317851	-0.369059	-1.333516	0.468852	-0.438894	-0.272369
Data619	-1.303813	-0.380249	-1.338298	0.469767	-0.424957	-0.272217
Data620	-1.281331	-0.384115	-1.340281	0.480703	-0.414581	-0.270335
Data621	-1.264852	-0.395508	-1.315664	0.482737	-0.406799	-0.270894
Data622	-1.23881	-0.418294	-1.329753	0.482839	-0.4039	-0.280711
Data623	-1.217143	-0.431824	-1.332957	0.490112	-0.395559	-0.307973
Data624	-1.198527	-0.428365	-1.30427	0.510457	-0.39266	-0.335642
Data625	-1.178792	-0.438538	-1.270803	0.530396	-0.397034	-0.346222
Data626	-1.157125	-0.448608	-1.248016	0.545756	-0.406596	-0.354106
Data627	-1.160583	-0.452779	-1.24354	0.545553	-0.426992	-0.3567
Data628	-1.175639	-0.452271	-1.246592	0.54601	-0.449677	-0.350901
Data629	-1.188761	-0.453288	-1.268056	0.549622	-0.478363	-0.356344
Data630	-1.174418	-0.457967	-1.280874	0.553843	-0.488434	-0.369771
Data631	-1.146851	-0.475769	-1.280975	0.555573	-0.49174	-0.37679
Data632	-1.128743	-0.501099	-1.275889	0.548808	-0.507355	-0.390625
Data633	-1.134338	-0.524597	-1.264903	0.545807	-0.515391	-0.393626
Data634	-1.142069	-0.534058	-1.256714	0.541687	-0.510406	-0.392202
Data635	-1.139425	-0.527751	-1.248067	0.538534	-0.502218	-0.400543
Data636	-1.121318	-0.523987	-1.231435	0.532328	-0.489909	-0.411631
Data637	-1.106873	-0.530396	-1.213023	0.533549	-0.469564	-0.421143
Data638	-1.096598	-0.540059	-1.194712	0.540009	-0.462901	-0.430298
Data639	-1.077372	-0.556335	-1.18515	0.545909	-0.450745	-0.449626
