# Supplementary material for: Integration of MRI and somatosensory evoked potentials facilitate diagnosis of spinal cord compression
Source: Sci Rep. 2023 May 15;13:7861. doi: 10.1038/s41598-023-34832-2 (PMC10185544; doi:10.1038/s41598-023-34832-2)
Supplement: Supplementary file 3 — Supplementary Information 3. [file 41598_2023_34832_MOESM3_ESM.zip › Preoperative SSEP data/spinal cord compression group/6379158_2/6379158_2_Rt Tibial SEP_Cz'-Fpz_201220_111719.csv]

Index	1	2	3	4	5	6
Name	Cz'-Fpz	Cz'-Fpz	Cz'-Fpz	Cz'-Fpz	Cz'-Fpz	Cz'-Fpz
Time	2.01707E+13	2.01707E+13	2.01707E+13	2.01707E+13	2.01707E+13	2.01707E+13
Highcut	500	500	500	500	500	500
Lowcut	10	10	10	10	10	10
Period	0.000156	0.000156	0.000156	0.000156	0.000156	0.000156
Averages	120	120	120	120	120	120
Int (mA)	25/24.5mA	25/24.5mA	25/24.9mA	25/24.1mA	25/24.5mA	25/24.5mA
Pulse Width (�gs)	200�s	200�s	200�s	200�s	200�s	200�s
Rep Rate (Hz)	3.11Hz	3.11Hz	3.11Hz	3.11Hz	3.11Hz	3.11Hz
Data0	0.556844	0.071004	0.048523	-0.131531	-0.108134	0.489705
Data1	1.219279	0.828857	0.822144	1.570536	0.600891	2.352905
Data2	3.341471	3.122253	3.118083	2.646688	2.740784	3.539225
Data3	3.674723	3.160299	3.058777	1.286011	2.762858	2.017212
Data4	2.144368	1.347758	1.175639	-0.081685	1.089478	0.512695
Data5	0.85734	-0.052185	-0.220744	-0.915324	-0.147095	-0.389608
Data6	0.044556	-0.865072	-1.004537	-1.245728	-0.834757	-0.809123
Data7	-0.367635	-1.220703	-1.312459	-1.284485	-1.103617	-0.89742
Data8	-0.494995	-1.264954	-1.320292	-1.204427	-1.106262	-0.807495
Data9	-0.430501	-1.136983	-1.163534	-1.052755	-0.962524	-0.631714
Data10	-0.267334	-0.94696	-0.943807	-0.882874	-0.76884	-0.452067
Data11	-0.091349	-0.74412	-0.723979	-0.741984	-0.570577	-0.305583
Data12	0.088298	-0.579732	-0.531108	-0.640157	-0.394185	-0.206095
Data13	0.232137	-0.452169	-0.372111	-0.560201	-0.249532	-0.134277
Data14	0.326538	-0.368958	-0.258382	-0.513306	-0.150859	-0.083618
Data15	0.38798	-0.319316	-0.185649	-0.485128	-0.08077	-0.048014
Data16	0.435181	-0.287374	-0.144755	-0.473531	-0.044454	-0.028076
Data17	0.461629	-0.272115	-0.131022	-0.456034	-0.028992	-0.006104
Data18	0.488485	-0.263875	-0.139364	-0.441081	-0.021057	0.015462
Data19	0.513916	-0.262756	-0.152995	-0.433451	-0.011393	0.041707
Data20	0.536906	-0.254415	-0.165405	-0.418091	-0.010274	0.056559
Data21	0.559082	-0.258993	-0.175883	-0.400899	-0.011902	0.06307
Data22	0.573527	-0.266724	-0.18219	-0.392354	-0.006816	0.067546
Data23	0.569458	-0.294189	-0.179036	-0.384318	-0.002543	0.051676
Data24	0.557861	-0.322266	-0.174866	-0.384725	-0.004374	0.028483
Data25	0.55542	-0.341695	-0.164998	-0.374349	0.000203	-0.009155
Data26	0.550741	-0.360616	-0.147298	-0.356445	-0.001526	-0.044352
Data27	0.53833	-0.382894	-0.137838	-0.329386	-0.002441	-0.060425
Data28	0.523071	-0.392761	-0.141805	-0.316264	-0.001017	-0.072021
Data29	0.513509	-0.376994	-0.140788	-0.298767	0.00295	-0.07548
Data30	0.507406	-0.352173	-0.13387	-0.285136	0.003967	-0.074666
Data31	0.514323	-0.322571	-0.12675	-0.269267	0.011495	-0.078735
Data32	0.527954	-0.291951	-0.128581	-0.260417	0.031128	-0.090942
Data33	0.549927	-0.268351	-0.136617	-0.254008	0.050761	-0.100911
Data34	0.582886	-0.265605	-0.133769	-0.245158	0.065104	-0.096842
Data35	0.597738	-0.275167	-0.125529	-0.239461	0.069275	-0.089722
Data36	0.596313	-0.281372	-0.115662	-0.234172	0.062968	-0.088298
Data37	0.581462	-0.280457	-0.116679	-0.22288	0.052999	-0.093994
Data38	0.574544	-0.282593	-0.120138	-0.215963	0.033976	-0.106201
Data39	0.567017	-0.305888	-0.119527	-0.216573	0.014038	-0.129598
Data40	0.565999	-0.328471	-0.110982	-0.216268	0.002035	-0.145264
Data41	0.581462	-0.358785	-0.121663	-0.210775	-0.01414	-0.170695
Data42	0.602417	-0.392965	-0.135498	-0.19338	-0.023804	-0.194499
Data43	0.612793	-0.421448	-0.127462	-0.167745	-0.028178	-0.210368
Data44	0.629069	-0.436503	-0.110779	-0.153097	-0.009257	-0.204671
Data45	0.631917	-0.430094	-0.096639	-0.138957	0.016785	-0.203654
Data46	0.618083	-0.419108	-0.087687	-0.135498	0.039063	-0.205078
Data47	0.603841	-0.421143	-0.094808	-0.128174	0.062459	-0.209757
Data48	0.609945	-0.433757	-0.110982	-0.117086	0.06897	-0.217896
Data49	0.614827	-0.439758	-0.121765	-0.108744	0.070903	-0.211182
Data50	0.6073	-0.445964	-0.122884	-0.097555	0.05778	-0.200602
Data51	0.593465	-0.458679	-0.113118	-0.090739	0.036519	-0.186768
Data52	0.571899	-0.480957	-0.084839	-0.085042	-0.003255	-0.195313
Data53	0.555216	-0.5012	-0.083008	-0.088501	-0.039978	-0.20752
Data54	0.544027	-0.521545	-0.105184	-0.098979	-0.058797	-0.223185
Data55	0.532633	-0.538534	-0.115865	-0.104675	-0.071309	-0.24882
Data56	0.519206	-0.552572	-0.129801	-0.111796	-0.073649	-0.269368
Data57	0.511882	-0.57078	-0.142517	-0.094503	-0.074972	-0.289917
Data58	0.508219	-0.578715	-0.160726	-0.079244	-0.076803	-0.304972
Data59	0.511678	-0.57078	-0.163066	-0.075887	-0.076294	-0.315145
Data60	0.506999	-0.555827	-0.146993	-0.084229	-0.06429	-0.321248
Data61	0.499268	-0.551351	-0.129293	-0.087179	-0.052897	-0.327352
Data62	0.479126	-0.548706	-0.116272	-0.091858	-0.04069	-0.343018
Data63	0.459595	-0.544128	-0.117391	-0.093791	-0.04364	-0.352376
Data64	0.435791	-0.531616	-0.125631	-0.091349	-0.060323	-0.35319
Data65	0.431315	-0.520325	-0.13682	-0.077108	-0.071208	-0.350952
Data66	0.440267	-0.526123	-0.152079	-0.062663	-0.08016	-0.345256
Data67	0.44637	-0.546977	-0.180155	-0.05717	-0.090739	-0.343424
Data68	0.444539	-0.582275	-0.217896	-0.051778	-0.095418	-0.356649
Data69	0.442098	-0.611979	-0.26062	-0.045878	-0.10671	-0.365397
Data70	0.429484	-0.634359	-0.299072	-0.044759	-0.117493	-0.357869
Data71	0.423787	-0.662842	-0.313416	-0.038961	-0.130107	-0.35319
Data72	0.409342	-0.705058	-0.313212	-0.041504	-0.14211	-0.351969
Data73	0.399577	-0.726827	-0.302633	-0.036418	-0.156352	-0.361328
Data74	0.394694	-0.733948	-0.294596	-0.013835	-0.172017	-0.386149
Data75	0.386556	-0.733643	-0.285034	0.000407	-0.177104	-0.413818
Data76	0.38269	-0.730693	-0.282389	0	-0.169881	-0.43335
Data77	0.373739	-0.721232	-0.277608	0.002747	-0.162048	-0.440267
Data78	0.363566	-0.707397	-0.279643	0.010885	-0.15686	-0.439046
Data79	0.363566	-0.707804	-0.281881	0.018412	-0.169067	-0.428467
Data80	0.367228	-0.706584	-0.297038	0.030416	-0.181885	-0.411174
Data81	0.359904	-0.692546	-0.321248	0.04303	-0.196126	-0.409546
Data82	0.339559	-0.696208	-0.34139	0.051575	-0.196838	-0.402018
Data83	0.325521	-0.719604	-0.360616	0.070699	-0.203552	-0.400594
Data84	0.325521	-0.763855	-0.356344	0.081584	-0.220744	-0.413615
Data85	0.323486	-0.801799	-0.337219	0.108134	-0.261129	-0.435181
Data86	0.309245	-0.834656	-0.322673	0.128784	-0.291341	-0.457153
Data87	0.281779	-0.849101	-0.301921	0.159098	-0.312703	-0.470174
Data88	0.259603	-0.856018	-0.290833	0.176086	-0.30894	-0.488078
Data89	0.225423	-0.866191	-0.286967	0.17985	-0.28951	-0.510864
Data90	0.185547	-0.876668	-0.285034	0.176697	-0.267639	-0.528361
Data91	0.15625	-0.870056	-0.277405	0.154317	-0.250041	-0.538534
Data92	0.142822	-0.864258	-0.263468	0.132853	-0.231832	-0.544434
Data93	0.135905	-0.85378	-0.252279	0.124207	-0.219523	-0.536092
Data94	0.130615	-0.858459	-0.243835	0.118001	-0.217896	-0.514933
Data95	0.121053	-0.865072	-0.24058	0.140177	-0.23763	-0.507406
Data96	0.118815	-0.85907	-0.249329	0.164591	-0.266622	-0.491943
Data97	0.112712	-0.854289	-0.248108	0.185445	-0.289917	-0.485026
Data98	0.105184	-0.872904	-0.233256	0.207621	-0.308634	-0.488078
Data99	0.102946	-0.892843	-0.217997	0.221761	-0.328064	-0.483805
Data100	0.07609	-0.906067	-0.209045	0.221252	-0.35024	-0.491943
Data101	0.047607	-0.926514	-0.199178	0.217387	-0.370076	-0.504557
Data102	0.021973	-0.942586	-0.199178	0.215454	-0.385335	-0.523275
Data103	-0.00061	-0.957743	-0.193075	0.214945	-0.392354	-0.530192
Data104	-0.015462	-0.971578	-0.193583	0.218404	-0.386759	-0.542399
Data105	-0.025228	-0.981649	-0.207926	0.223897	-0.370076	-0.558879
Data106	-0.030518	-0.977275	-0.209351	0.229696	-0.35848	-0.569458
Data107	-0.036418	-0.980733	-0.195313	0.22939	-0.349528	-0.561523
Data108	-0.03418	-0.975138	-0.180257	0.237528	-0.359599	-0.551961
Data109	-0.020345	-0.976461	-0.187683	0.242411	-0.377401	-0.52002
Data110	-0.014648	-0.966187	-0.209147	0.246582	-0.391235	-0.493571
Data111	-0.018514	-0.95459	-0.224304	0.257263	-0.390828	-0.472819
Data112	-0.040894	-0.938212	-0.226746	0.267334	-0.391134	-0.456543
Data113	-0.068359	-0.923665	-0.222575	0.273946	-0.402323	-0.459595
Data114	-0.087891	-0.916138	-0.226746	0.290629	-0.418803	-0.457153
Data115	-0.089722	-0.939535	-0.246277	0.30721	-0.44047	-0.461019
Data116	-0.091553	-0.970052	-0.249837	0.329692	-0.453898	-0.472005
Data117	-0.094808	-0.987854	-0.245056	0.358276	-0.45166	-0.470988
Data118	-0.117188	-0.998332	-0.232849	0.374349	-0.463562	-0.473022
Data119	-0.142212	-1.018677	-0.226746	0.392558	-0.467428	-0.471598
Data120	-0.170695	-1.022542	-0.228373	0.406494	-0.464478	-0.474854
Data121	-0.186971	-1.018066	-0.22054	0.412496	-0.461934	-0.475667
Data122	-0.203654	-1.022034	-0.213725	0.408122	-0.457052	-0.465495
Data123	-0.210164	-1.019999	-0.209351	0.400187	-0.449626	-0.46346
Data124	-0.203044	-1.02712	-0.198873	0.384013	-0.44281	-0.454102
Data125	-0.19104	-1.042989	-0.201111	0.369975	-0.428772	-0.449626
Data126	-0.199585	-1.053874	-0.216675	0.364482	-0.423584	-0.441284
Data127	-0.230713	-1.063843	-0.237325	0.369263	-0.431722	-0.433757
Data128	-0.259603	-1.062113	-0.256246	0.382284	-0.462646	-0.431315
Data129	-0.292969	-1.054993	-0.279032	0.394897	-0.510661	-0.425008
Data130	-0.330607	-1.04716	-0.302124	0.406901	-0.543518	-0.423584
Data131	-0.361328	-1.047974	-0.299581	0.417582	-0.565389	-0.435384
Data132	-0.385946	-1.056519	-0.289103	0.428874	-0.566508	-0.448812
Data133	-0.415039	-1.076355	-0.267334	0.435689	-0.558879	-0.462443
Data134	-0.432129	-1.092936	-0.245463	0.436401	-0.539653	-0.474854
Data135	-0.447388	-1.104736	-0.223999	0.435079	-0.504049	-0.495809
Data136	-0.45105	-1.095479	-0.201111	0.428772	-0.470886	-0.509847
Data137	-0.458577	-1.07666	-0.184937	0.423787	-0.441691	-0.516154
Data138	-0.475464	-1.052755	-0.200806	0.422465	-0.427246	-0.494792
Data139	-0.506592	-1.032817	-0.218201	0.411987	-0.426432	-0.465902
Data140	-0.520833	-1.023966	-0.236003	0.419515	-0.438843	-0.439657
Data141	-0.523478	-1.015828	-0.253805	0.437113	-0.444743	-0.414836
Data142	-0.515951	-1.017456	-0.256958	0.436707	-0.445557	-0.388794
Data143	-0.519816	-1.014303	-0.242411	0.4363	-0.445964	-0.372314
Data144	-0.534668	-1.018982	-0.234884	0.45634	-0.441895	-0.379639
Data145	-0.550741	-1.022542	-0.238546	0.476176	-0.450745	-0.394897
Data146	-0.570679	-1.017965	-0.231018	0.492961	-0.45929	-0.408936
Data147	-0.586344	-1.019694	-0.22227	0.505778	-0.462952	-0.419718
Data148	-0.587769	-1.027018	-0.205587	0.516459	-0.455729	-0.437826
Data149	-0.615845	-1.023153	-0.194499	0.53243	-0.438843	-0.456543
Data150	-0.644328	-1.021322	-0.197754	0.540466	-0.426432	-0.465495
Data151	-0.629272	-1.022746	-0.200907	0.539347	-0.41982	-0.455322
Data152	-0.60262	-1.022237	-0.206401	0.531616	-0.408223	-0.433553
Data153	-0.587158	-1.019084	-0.193888	0.533142	-0.392863	-0.407715
Data154	-0.579427	-0.99172	-0.177002	0.540466	-0.394185	-0.376994
Data155	-0.590413	-0.963745	-0.157776	0.550537	-0.398966	-0.357463
Data156	-0.591634	-0.92804	-0.135905	0.562541	-0.404256	-0.357259
Data157	-0.580037	-0.916341	-0.127258	0.57251	-0.409851	-0.361328
Data158	-0.570882	-0.925598	-0.107218	0.566915	-0.431417	-0.37089
Data159	-0.560913	-0.923462	-0.087077	0.560099	-0.441589	-0.383708
Data160	-0.559896	-0.915426	-0.069885	0.543111	-0.430603	-0.410767
Data161	-0.574341	-0.906169	-0.05717	0.520325	-0.424194	-0.423381
Data162	-0.597331	-0.89091	-0.048319	0.515645	-0.426432	-0.43335
Data163	-0.61849	-0.888672	-0.043538	0.510966	-0.419515	-0.447184
Data164	-0.618896	-0.901184	-0.024923	0.516866	-0.421753	-0.459595
Data165	-0.61971	-0.922038	-0.012105	0.520426	-0.427043	-0.446574
Data166	-0.616862	-0.932109	0.003052	0.522563	-0.43457	-0.423584
Data167	-0.607707	-0.937297	0.024109	0.510457	-0.439758	-0.421753
Data168	-0.605469	-0.930684	0.047201	0.490824	-0.441488	-0.419312
Data169	-0.596924	-0.904032	0.062256	0.472209	-0.435486	-0.413818
Data170	-0.588175	-0.864054	0.059814	0.444743	-0.428975	-0.403239
Data171	-0.565389	-0.833435	0.062764	0.413513	-0.423075	-0.397949
Data172	-0.557861	-0.797017	0.071716	0.390015	-0.409546	-0.395101
Data173	-0.559692	-0.769043	0.071106	0.371094	-0.401713	-0.391235
Data174	-0.563151	-0.742696	0.080668	0.35614	-0.397847	-0.374959
Data175	-0.564779	-0.730184	0.087585	0.357157	-0.397339	-0.372111
Data176	-0.58431	-0.728251	0.067342	0.365295	-0.405375	-0.379028
Data177	-0.597738	-0.727336	0.040588	0.376689	-0.420939	-0.383504
Data178	-0.625407	-0.730998	0.044047	0.384827	-0.43162	-0.380656
Data179	-0.637004	-0.731608	0.05839	0.38859	-0.452576	-0.390625
Data180	-0.65328	-0.733846	0.080058	0.393168	-0.468547	-0.410563
Data181	-0.658366	-0.724487	0.093486	0.39978	-0.462952	-0.422363
Data182	-0.654093	-0.702006	0.104675	0.401611	-0.437113	-0.422363
Data183	-0.647583	-0.685933	0.112	0.396118	-0.416768	-0.424805
Data184	-0.632324	-0.673014	0.128174	0.396016	-0.384827	-0.419515
Data185	-0.622152	-0.657959	0.137533	0.397949	-0.358073	-0.405273
Data186	-0.611979	-0.642904	0.124207	0.384115	-0.339559	-0.392253
Data187	-0.603638	-0.619609	0.105896	0.365295	-0.340678	-0.384318
Data188	-0.588379	-0.598958	0.103556	0.335693	-0.344747	-0.379639
Data189	-0.568237	-0.575968	0.081991	0.318502	-0.357056	-0.373128
Data190	-0.555827	-0.556844	0.080465	0.308329	-0.373332	-0.366821
Data191	-0.56071	-0.537618	0.10203	0.305888	-0.397034	-0.366211
Data192	-0.575968	-0.506185	0.137634	0.313822	-0.426229	-0.374552
Data193	-0.593669	-0.461121	0.164083	0.317078	-0.44515	-0.384318
Data194	-0.605672	-0.42806	0.183716	0.318909	-0.447083	-0.400594
Data195	-0.640259	-0.401001	0.194499	0.329895	-0.433858	-0.42867
Data196	-0.669149	-0.37852	0.215352	0.330607	-0.415446	-0.447591
Data197	-0.680135	-0.364176	0.243123	0.314026	-0.40151	-0.460815
Data198	-0.671387	-0.360006	0.265401	0.291951	-0.375875	-0.45695
Data199	-0.647176	-0.351257	0.273844	0.270894	-0.34668	-0.452271
Data200	-0.620321	-0.32725	0.269165	0.250753	-0.322978	-0.446981
Data201	-0.603027	-0.307414	0.268148	0.234884	-0.310669	-0.450846
Data202	-0.591024	-0.283101	0.267436	0.212402	-0.316772	-0.449015
Data203	-0.57902	-0.266215	0.275879	0.190226	-0.332336	-0.437622
Data204	-0.557658	-0.234578	0.299174	0.187276	-0.337016	-0.416667
Data205	-0.546061	-0.198568	0.337219	0.192566	-0.337321	-0.393473
Data206	-0.541178	-0.167948	0.37679	0.197957	-0.347697	-0.365397
Data207	-0.543009	-0.143534	0.404561	0.203451	-0.365702	-0.352173
Data208	-0.545858	-0.13916	0.412089	0.204366	-0.384115	-0.362142
Data209	-0.553182	-0.140381	0.419108	0.201009	-0.386047	-0.379028
Data210	-0.56193	-0.139364	0.425415	0.190023	-0.383911	-0.408529
Data211	-0.57373	-0.140483	0.43101	0.176086	-0.367635	-0.446981
Data212	-0.5896	-0.137126	0.426432	0.160929	-0.346171	-0.472412
Data213	-0.60262	-0.117188	0.423584	0.145772	-0.332743	-0.482381
Data214	-0.612386	-0.091146	0.421143	0.128886	-0.319316	-0.484823
Data215	-0.622559	-0.073751	0.413208	0.097148	-0.322266	-0.496826
Data216	-0.628866	-0.069682	0.403748	0.061544	-0.339864	-0.519613
Data217	-0.655111	-0.089823	0.391337	0.012004	-0.38147	-0.54423
Data218	-0.696615	-0.121867	0.378418	-0.028381	-0.439555	-0.57312
Data219	-0.729574	-0.144755	0.358887	-0.06012	-0.490112	-0.593262
Data220	-0.751139	-0.164185	0.354309	-0.084839	-0.540873	-0.607503
Data221	-0.766805	-0.17039	0.358785	-0.106099	-0.578817	-0.633341
Data222	-0.78654	-0.16744	0.363464	-0.127563	-0.610657	-0.662842
Data223	-0.803833	-0.178731	0.373433	-0.150452	-0.644531	-0.70638
Data224	-0.810954	-0.198263	0.367635	-0.176086	-0.681458	-0.757446
Data225	-0.807088	-0.212911	0.368754	-0.205282	-0.71167	-0.799357
Data226	-0.802002	-0.231628	0.371399	-0.22288	-0.726929	-0.826009
Data227	-0.799764	-0.243632	0.373535	-0.228475	-0.736389	-0.848389
Data228	-0.772705	-0.245361	0.368754	-0.23936	-0.739339	-0.866292
Data229	-0.732218	-0.221863	0.373027	-0.248922	-0.743917	-0.867106
Data230	-0.691732	-0.161438	0.393982	-0.247701	-0.721334	-0.848796
Data231	-0.654704	-0.090637	0.423686	-0.235494	-0.682882	-0.814006
Data232	-0.623983	-0.026855	0.468547	-0.224202	-0.63975	-0.762736
Data233	-0.593465	0.044047	0.512797	-0.218608	-0.595703	-0.708822
Data234	-0.570272	0.107727	0.560404	-0.201518	-0.562541	-0.667725
Data235	-0.559896	0.158183	0.61259	-0.162557	-0.53182	-0.637614
Data236	-0.559489	0.199483	0.666606	-0.125224	-0.515849	-0.618286
Data237	-0.568644	0.214539	0.687968	-0.109151	-0.516256	-0.598145
Data238	-0.586344	0.220235	0.716044	-0.090332	-0.507202	-0.581462
Data239	-0.608927	0.224609	0.746765	-0.071004	-0.487061	-0.55542
Data240	-0.631307	0.226644	0.767415	-0.051168	-0.467631	-0.536296
Data241	-0.65389	0.228882	0.784709	-0.040588	-0.442505	-0.528158
Data242	-0.685425	0.238241	0.794373	-0.048116	-0.409444	-0.521444
Data243	-0.709432	0.251058	0.792135	-0.06134	-0.378927	-0.509644
Data244	-0.715739	0.275065	0.776672	-0.066121	-0.348612	-0.493774
Data245	-0.71757	0.310669	0.764465	-0.066833	-0.313416	-0.474243
Data246	-0.699463	0.345459	0.763957	-0.067342	-0.276693	-0.452881
Data247	-0.673421	0.386861	0.759583	-0.077006	-0.25472	-0.437826
Data248	-0.64209	0.429077	0.751444	-0.079244	-0.251567	-0.411377
Data249	-0.592041	0.472209	0.757243	-0.076192	-0.255432	-0.374349
Data250	-0.530599	0.507914	0.786235	-0.067444	-0.260518	-0.331624
Data251	-0.489705	0.533956	0.80953	-0.048319	-0.255127	-0.289917
Data252	-0.464478	0.552165	0.836792	-0.026347	-0.252177	-0.262858
Data253	-0.444743	0.567322	0.85968	0.006104	-0.254517	-0.246582
Data254	-0.427653	0.590617	0.896606	0.046997	-0.247192	-0.245158
Data255	-0.407308	0.621134	0.942383	0.091756	-0.21637	-0.251668
Data256	-0.396118	0.66569	0.992432	0.140076	-0.178731	-0.25472
Data257	-0.374349	0.706177	1.054382	0.180562	-0.159302	-0.246785
Data258	-0.360107	0.748494	1.115926	0.206502	-0.145365	-0.224813
Data259	-0.337931	0.785014	1.165059	0.221354	-0.115865	-0.19165
Data260	-0.319824	0.820821	1.194356	0.23112	-0.074056	-0.159912
Data261	-0.313517	0.83547	1.218262	0.227559	-0.03245	-0.130819
Data262	-0.321655	0.848083	1.222636	0.215556	-0.010783	-0.101522
Data263	-0.340576	0.847778	1.212972	0.181478	-0.008443	-0.068156
Data264	-0.375163	0.839539	1.183268	0.130412	-0.020447	-0.03418
Data265	-0.408529	0.807495	1.150004	0.080668	-0.027262	-0.021159
Data266	-0.450236	0.751851	1.115824	0.030212	-0.057576	-0.020549
Data267	-0.499674	0.698853	1.071065	-0.030111	-0.116984	-0.038249
Data268	-0.555216	0.646261	1.027832	-0.081889	-0.18453	-0.075277
Data269	-0.606079	0.586853	0.981649	-0.126546	-0.233459	-0.12207
Data270	-0.652466	0.533447	0.922445	-0.166219	-0.272624	-0.151367
Data271	-0.706177	0.487773	0.870361	-0.214742	-0.307515	-0.192668
Data272	-0.75175	0.43457	0.842997	-0.266215	-0.336609	-0.238241
Data273	-0.785319	0.389913	0.826925	-0.323893	-0.368144	-0.28361
Data274	-0.828247	0.352376	0.812378	-0.371501	-0.390727	-0.333252
Data275	-0.864258	0.320231	0.796509	-0.410258	-0.408732	-0.377604
Data276	-0.888062	0.28951	0.774231	-0.437724	-0.425924	-0.418701
Data277	-0.898641	0.287577	0.761007	-0.47231	-0.443827	-0.446574
Data278	-0.888468	0.293986	0.75826	-0.49469	-0.458476	-0.458577
Data279	-0.859782	0.296326	0.765381	-0.49408	-0.468343	-0.473429
Data280	-0.824382	0.303955	0.792847	-0.46051	-0.481466	-0.495809
Data281	-0.787557	0.324809	0.844523	-0.409749	-0.492961	-0.513916
Data282	-0.745239	0.360921	0.890299	-0.356242	-0.492655	-0.514323
Data283	-0.71757	0.402629	0.935059	-0.317993	-0.477905	-0.504761
Data284	-0.688273	0.442403	0.977987	-0.28656	-0.463155	-0.488688
Data285	-0.673421	0.500387	1.034749	-0.245565	-0.467834	-0.480957
Data286	-0.655111	0.562337	1.097514	-0.17985	-0.460002	-0.461629
Data287	-0.616048	0.643717	1.165161	-0.108236	-0.434875	-0.427856
Data288	-0.570679	0.744832	1.246643	-0.034892	-0.398458	-0.390218
Data289	-0.528971	0.829468	1.334025	0.046794	-0.3538	-0.357666
Data290	-0.475057	0.918274	1.41866	0.118408	-0.282593	-0.309652
Data291	-0.420736	1.007996	1.504924	0.183004	-0.199178	-0.242106
Data292	-0.36967	1.100362	1.585592	0.251261	-0.114339	-0.173747
Data293	-0.311686	1.196086	1.666056	0.322978	-0.031128	-0.107625
Data294	-0.270182	1.286926	1.735229	0.388285	0.041199	-0.037028
Data295	-0.223185	1.359355	1.793823	0.436198	0.08901	0.038249
Data296	-0.171916	1.415202	1.846924	0.472717	0.125732	0.123494
Data297	-0.130005	1.46993	1.88151	0.504659	0.169576	0.207113
Data298	-0.104777	1.506449	1.910909	0.533346	0.206401	0.274455
Data299	-0.096436	1.537679	1.939494	0.556132	0.247091	0.323079
Data300	-0.101115	1.568909	1.961466	0.575867	0.294596	0.365601
Data301	-0.115153	1.594137	1.993306	0.608826	0.342509	0.395711
Data302	-0.130819	1.622213	2.018636	0.63446	0.389201	0.411784
Data303	-0.129801	1.650289	2.045186	0.648397	0.451152	0.438639
Data304	-0.130412	1.670736	2.073059	0.65979	0.520223	0.464274
Data305	-0.140991	1.677551	2.099609	0.675049	0.580953	0.496623
Data306	-0.147705	1.699626	2.115173	0.697021	0.622457	0.533447
Data307	-0.158691	1.743571	2.12443	0.724589	0.652161	0.582275
Data308	-0.161947	1.781514	2.113342	0.734558	0.670573	0.629679
Data309	-0.166219	1.802368	2.095133	0.727844	0.694275	0.670776
Data310	-0.181071	1.793213	2.070109	0.724691	0.707397	0.707601
Data311	-0.203044	1.775716	2.045492	0.71228	0.696513	0.739543
Data312	-0.227458	1.760966	2.027995	0.703735	0.693359	0.753784
Data313	-0.250244	1.746114	2.010295	0.705465	0.691528	0.765177
Data314	-0.292358	1.739197	1.98822	0.708516	0.693258	0.768229
Data315	-0.339152	1.732483	1.979777	0.716654	0.701701	0.763346
Data316	-0.387573	1.725871	1.976725	0.725505	0.702413	0.76355
Data317	-0.430501	1.713765	1.973674	0.730693	0.707296	0.77006
Data318	-0.463257	1.707865	1.961466	0.737203	0.720317	0.784912
Data319	-0.483195	1.705627	1.948853	0.741475	0.733134	0.798136
Data320	-0.50415	1.69515	1.94163	0.738525	0.728048	0.806885
Data321	-0.524089	1.677246	1.925151	0.729879	0.726624	0.802002
Data322	-0.530192	1.657918	1.912537	0.720113	0.734456	0.799561
Data323	-0.53772	1.630147	1.896973	0.706075	0.741272	0.795695
Data324	-0.550944	1.563314	1.861165	0.68807	0.740458	0.796509
Data325	-0.561523	1.514486	1.822103	0.684916	0.733744	0.800985
Data326	-0.588379	1.505636	1.78477	0.664673	0.709025	0.802612
Data327	-0.631714	1.501872	1.745605	0.665995	0.674337	0.805257
Data328	-0.675659	1.494853	1.711019	0.670268	0.651143	0.81014
Data329	-0.704956	1.495768	1.685791	0.673014	0.632426	0.805054
Data330	-0.739339	1.494954	1.655172	0.663045	0.618388	0.784912
Data331	-0.78125	1.505432	1.635335	0.668233	0.600382	0.762126
Data332	-0.818278	1.50238	1.620585	0.677897	0.592855	0.748291
Data333	-0.851237	1.476237	1.601766	0.683187	0.59082	0.736287
Data334	-0.866496	1.452738	1.58315	0.700378	0.576986	0.714111
Data335	-0.869954	1.440735	1.563619	0.721334	0.579224	0.689494
Data336	-0.86792	1.42863	1.542664	0.719706	0.594686	0.661825
Data337	-0.867513	1.40096	1.515096	0.711772	0.606486	0.641479
Data338	-0.864258	1.37146	1.490173	0.697734	0.608521	0.640869
Data339	-0.869954	1.344706	1.483968	0.681864	0.600179	0.643717
Data340	-0.89091	1.318563	1.476034	0.669657	0.582581	0.657959
Data341	-0.9021	1.294149	1.469727	0.665181	0.556132	0.67749
Data342	-0.899658	1.262817	1.450602	0.674235	0.53599	0.693766
Data343	-0.906576	1.234334	1.432597	0.673319	0.508321	0.698039
Data344	-0.918376	1.202393	1.419474	0.675151	0.47994	0.697225
Data345	-0.953776	1.175944	1.39506	0.670776	0.453288	0.675863
Data346	-0.982666	1.152242	1.364034	0.658366	0.435588	0.656535
Data347	-0.99528	1.13505	1.338908	0.657145	0.427755	0.642904
Data348	-1.008504	1.132813	1.319173	0.671794	0.443522	0.626221
Data349	-1.023356	1.117961	1.31134	0.696411	0.463664	0.606893
Data350	-1.038208	1.114299	1.290995	0.711568	0.483805	0.588175
Data351	-1.037191	1.110433	1.274516	0.733236	0.504557	0.572103
Data352	-1.019084	1.092021	1.269226	0.746053	0.503743	0.570272
Data353	-0.997111	1.06486	1.268311	0.7488	0.501404	0.583496
Data354	-0.973918	1.062724	1.267802	0.744222	0.498352	0.604858
Data355	-0.959066	1.079	1.269836	0.738017	0.487061	0.631917
Data356	-0.957235	1.094666	1.255493	0.734049	0.473328	0.652873
Data357	-0.952352	1.095276	1.215719	0.730082	0.457255	0.671794
Data358	-0.961914	1.069031	1.174418	0.739848	0.436401	0.682983
Data359	-0.964966	1.027934	1.127319	0.762329	0.422465	0.690918
Data360	-0.970866	0.981954	1.101685	0.784709	0.399373	0.690104
Data361	-0.963949	0.939229	1.08846	0.807495	0.38859	0.679321
Data362	-0.951131	0.900574	1.065877	0.834147	0.381165	0.661621
Data363	-0.928548	0.868429	1.046346	0.854797	0.382182	0.65328
Data364	-0.916748	0.859578	1.042684	0.869242	0.400594	0.654907
Data365	-0.898844	0.860799	1.043701	0.881449	0.421244	0.670166
Data366	-0.894979	0.876872	1.037496	0.875244	0.428162	0.687052
Data367	-0.904338	0.899455	1.026204	0.857646	0.435994	0.694377
Data368	-0.902303	0.930684	1.01593	0.843709	0.43925	0.702311
Data369	-0.875244	0.943807	0.99762	0.839945	0.429179	0.727336
Data370	-0.847778	0.946554	0.98175	0.848287	0.415853	0.732625
Data371	-0.818481	0.936788	0.963745	0.851339	0.412089	0.71167
Data372	-0.799967	0.916443	0.929871	0.84432	0.409139	0.700887
Data373	-0.777181	0.89386	0.915833	0.847575	0.403442	0.695597
Data374	-0.745443	0.870667	0.919393	0.863749	0.394694	0.691528
Data375	-0.738322	0.859477	0.920715	0.881551	0.393778	0.675049
Data376	-0.737508	0.853882	0.923157	0.895386	0.403849	0.671997
Data377	-0.727539	0.847982	0.913798	0.892334	0.431213	0.675252
Data378	-0.710856	0.841471	0.898132	0.893758	0.453084	0.669149
Data379	-0.679932	0.832113	0.898743	0.90271	0.458069	0.648397
Data380	-0.643107	0.83313	0.915019	0.921936	0.468343	0.638021
Data381	-0.61259	0.843506	0.933126	0.940348	0.483704	0.637817
Data382	-0.586751	0.859884	0.940348	0.94574	0.496419	0.6486
Data383	-0.557251	0.867716	0.930583	0.945536	0.513102	0.668132
Data384	-0.532837	0.850118	0.903422	0.951945	0.540161	0.686035
Data385	-0.503743	0.842489	0.885518	0.958761	0.548096	0.694784
Data386	-0.469767	0.836995	0.858256	0.970459	0.542603	0.696615
Data387	-0.444132	0.847473	0.837097	0.981242	0.533752	0.697835
Data388	-0.420532	0.858866	0.820516	1.004537	0.518901	0.712077
Data389	-0.404053	0.870361	0.810038	1.030172	0.506083	0.724487
Data390	-0.39266	0.872803	0.799561	1.050924	0.494283	0.731405
Data391	-0.387777	0.858358	0.789083	1.057943	0.482381	0.725911
Data392	-0.380249	0.838216	0.779215	1.062317	0.484517	0.727946
Data393	-0.360718	0.820719	0.782674	1.072591	0.486348	0.730591
Data394	-0.339355	0.811056	0.79366	1.089172	0.487976	0.727946
Data395	-0.319824	0.808919	0.800985	1.10026	0.488688	0.729574
Data396	-0.287679	0.813293	0.791016	1.102804	0.524089	0.733846
Data397	-0.25472	0.814107	0.779928	1.113586	0.549418	0.751546
Data398	-0.23641	0.814616	0.778097	1.11908	0.550334	0.760091
Data399	-0.227661	0.830078	0.767314	1.122437	0.544128	0.765381
Data400	-0.214437	0.858459	0.751444	1.120402	0.547384	0.765991
Data401	-0.189412	0.872498	0.725505	1.129659	0.540059	0.775553
Data402	-0.158691	0.868937	0.713094	1.143087	0.533346	0.79305
Data403	-0.131429	0.848287	0.694885	1.153056	0.539144	0.798136
Data404	-0.114136	0.831401	0.675456	1.168111	0.54362	0.792033
Data405	-0.088094	0.823771	0.669352	1.193136	0.529683	0.786947
Data406	-0.069377	0.825704	0.678711	1.206665	0.513407	0.78064
Data407	-0.060018	0.825907	0.67749	1.2146	0.51005	0.784912
Data408	-0.046997	0.809021	0.670471	1.231079	0.529785	0.78654
Data409	-0.025635	0.786743	0.656331	1.241659	0.552877	0.783285
Data410	-0.007121	0.776774	0.638936	1.235657	0.559591	0.777588
Data411	0.008341	0.778097	0.636902	1.228434	0.561218	0.778402
Data412	0.026042	0.785319	0.649618	1.212158	0.564982	0.789591
Data413	0.039266	0.79305	0.64443	1.19161	0.569051	0.787557
Data414	0.048218	0.804749	0.625305	1.180522	0.566813	0.790202
Data415	0.068766	0.811564	0.603638	1.164856	0.559285	0.807902
Data416	0.105794	0.811971	0.580648	1.148478	0.551554	0.819702
Data417	0.129191	0.793762	0.556539	1.127625	0.548706	0.831095
Data418	0.148112	0.768636	0.531514	1.121216	0.553894	0.826009
Data419	0.169678	0.754598	0.489909	1.120911	0.558167	0.818278
Data420	0.178223	0.743612	0.440369	1.123352	0.550435	0.803019
Data421	0.182699	0.721741	0.400391	1.138916	0.557353	0.773112
Data422	0.183309	0.69519	0.369263	1.151326	0.571289	0.741374
Data423	0.17395	0.686646	0.345459	1.160278	0.576172	0.738525
Data424	0.153809	0.686239	0.332133	1.162923	0.589396	0.737915
Data425	0.146891	0.692444	0.306803	1.161804	0.606791	0.730591
Data426	0.145671	0.698649	0.289612	1.166585	0.618388	0.711873
Data427	0.160726	0.707499	0.2712	1.161397	0.632935	0.69397
Data428	0.186768	0.70516	0.248311	1.155802	0.634766	0.694987
Data429	0.214844	0.699768	0.235494	1.150716	0.619202	0.693359
Data430	0.24292	0.696513	0.223999	1.137899	0.594584	0.692749
Data431	0.275879	0.68573	0.212911	1.122945	0.583903	0.701701
Data432	0.287069	0.664368	0.203044	1.110942	0.581563	0.713501
Data433	0.293376	0.626322	0.170898	1.108195	0.579732	0.717163
Data434	0.296021	0.59082	0.124919	1.108297	0.587565	0.726115
Data435	0.281576	0.563354	0.080058	1.119893	0.594279	0.737305
Data436	0.274455	0.555115	0.049947	1.122131	0.603129	0.722249
Data437	0.280558	0.550537	0.033773	1.121928	0.6073	0.698853
Data438	0.289103	0.550435	0.023397	1.123657	0.613708	0.683187
Data439	0.304565	0.552877	0.012716	1.1203	0.614929	0.667318
Data440	0.320231	0.557658	0.014242	1.117554	0.606181	0.671183
Data441	0.332845	0.548808	0.037435	1.091003	0.593872	0.679932
Data442	0.342611	0.533346	0.039063	1.063944	0.580241	0.694987
Data443	0.367635	0.525309	0.024414	1.047363	0.562642	0.713704
Data444	0.389201	0.515849	0.020955	1.024272	0.552165	0.726929
Data445	0.402222	0.510559	0.012512	0.988363	0.55776	0.718994
Data446	0.411784	0.502726	-0.003459	0.953979	0.567424	0.694784
Data447	0.425415	0.487366	-0.023702	0.923971	0.55247	0.689697
Data448	0.44047	0.465495	-0.04303	0.909627	0.543213	0.693359
Data449	0.453898	0.440267	-0.042725	0.907186	0.542399	0.686442
Data450	0.449219	0.410868	-0.027771	0.903015	0.553589	0.688477
Data451	0.429891	0.383301	-0.021769	0.906474	0.565084	0.675863
Data452	0.408122	0.361125	-0.035502	0.899963	0.57017	0.667725
Data453	0.390015	0.335592	-0.057576	0.896403	0.571391	0.667114
Data454	0.39388	0.32074	-0.082804	0.897522	0.577291	0.656331
Data455	0.418294	0.303243	-0.088704	0.882161	0.585531	0.639242
Data456	0.440674	0.29246	-0.093384	0.852458	0.598348	0.627441
Data457	0.46285	0.299479	-0.099284	0.820618	0.607808	0.628662
Data458	0.489705	0.293681	-0.107625	0.808818	0.608622	0.630493
Data459	0.523682	0.282796	-0.110779	0.800578	0.610657	0.636597
Data460	0.546875	0.278524	-0.111796	0.786641	0.59967	0.653076
Data461	0.57373	0.274251	-0.124308	0.770365	0.598653	0.657552
Data462	0.595296	0.278727	-0.153097	0.752157	0.598653	0.662638
Data463	0.603841	0.290324	-0.179138	0.747986	0.595703	0.663859
Data464	0.59082	0.29541	-0.188904	0.746257	0.598755	0.666504
Data465	0.57251	0.304769	-0.196533	0.723063	0.593669	0.661214
Data466	0.558879	0.315755	-0.204671	0.695394	0.572306	0.655721
Data467	0.558675	0.310465	-0.215251	0.657552	0.557454	0.648804
Data468	0.575968	0.284017	-0.224304	0.625712	0.555522	0.646362
Data469	0.60791	0.246582	-0.222778	0.617981	0.567932	0.64738
Data470	0.638835	0.20752	-0.218099	0.634867	0.586548	0.658569
Data471	0.669759	0.199076	-0.212301	0.642395	0.60435	0.67749
Data472	0.689494	0.18158	-0.20813	0.644124	0.6132	0.699666
Data473	0.69397	0.18809	-0.207621	0.645955	0.619609	0.704346
Data474	0.69397	0.199382	-0.210063	0.626221	0.615946	0.69458
Data475	0.707804	0.190938	-0.228475	0.579732	0.613708	0.696818
Data476	0.727946	0.181071	-0.246684	0.533447	0.609131	0.694784
Data477	0.755615	0.163066	-0.255432	0.488586	0.601908	0.690104
Data478	0.767822	0.13682	-0.256755	0.462952	0.591431	0.690511
Data479	0.76355	0.113627	-0.262349	0.441895	0.573629	0.686646
Data480	0.773315	0.099487	-0.265706	0.420125	0.558573	0.689901
Data481	0.795492	0.090332	-0.270996	0.398254	0.547282	0.683797
Data482	0.807292	0.097148	-0.27181	0.388997	0.550334	0.677897
Data483	0.81665	0.101725	-0.281576	0.374451	0.547689	0.672811
Data484	0.832113	0.092468	-0.294393	0.360718	0.549316	0.660604
Data485	0.840047	0.083516	-0.30426	0.35024	0.559285	0.645345
Data486	0.838216	0.083923	-0.325928	0.348918	0.573527	0.633545
Data487	0.834961	0.085958	-0.346375	0.348409	0.589701	0.622355
Data488	0.845947	0.089213	-0.35553	0.3184	0.606689	0.619914
Data489	0.857951	0.095215	-0.371399	0.280965	0.624186	0.624186
Data490	0.867716	0.110067	-0.389709	0.251567	0.62734	0.63151
Data491	0.863241	0.131429	-0.403137	0.214742	0.606384	0.632935
Data492	0.86141	0.151672	-0.413411	0.187988	0.579732	0.640259
Data493	0.862223	0.171102	-0.443217	0.161845	0.543111	0.643514
Data494	0.869141	0.179138	-0.49825	0.13855	0.518188	0.6427
Data495	0.877482	0.173747	-0.530497	0.113932	0.501404	0.63029
Data496	0.875854	0.15564	-0.554911	0.089518	0.494588	0.618083
Data497	0.869344	0.12207	-0.587972	0.066121	0.482992	0.601807
Data498	0.86792	0.087484	-0.619202	0.037842	0.464172	0.574748
Data499	0.882161	0.063375	-0.645345	0.013936	0.44281	0.550741
Data500	0.885417	0.044047	-0.65979	-0.009359	0.429179	0.521444
Data501	0.888265	0.033671	-0.658366	-0.044454	0.407918	0.514526
Data502	0.880941	0.033366	-0.6604	-0.091756	0.390218	0.510254
Data503	0.894775	0.044556	-0.659688	-0.137126	0.367228	0.506388
Data504	0.917562	0.068359	-0.66213	-0.167338	0.370382	0.499471
Data505	0.946045	0.077515	-0.663656	-0.195211	0.385946	0.489909
Data506	0.968628	0.083923	-0.682983	-0.209656	0.398865	0.493164
Data507	0.992025	0.091553	-0.701904	-0.222473	0.399475	0.51473
Data508	1.019084	0.075887	-0.70811	-0.235799	0.38442	0.537923
Data509	1.057739	0.056763	-0.709229	-0.269368	0.367228	0.539551
Data510	1.099447	0.048523	-0.719808	-0.298258	0.338338	0.525106
Data511	1.123454	0.038452	-0.742493	-0.307617	0.321859	0.503743
Data512	1.121623	0.017192	-0.754496	-0.315552	0.290731	0.499064
Data513	1.102295	0.00061	-0.751038	-0.342509	0.266317	0.489299
Data514	1.076253	0.010681	-0.759888	-0.368245	0.252482	0.47465
Data515	1.048177	0.003052	-0.784709	-0.394999	0.248922	0.435588
Data516	1.021322	-0.00295	-0.804545	-0.429688	0.241292	0.390625
Data517	1.019694	-0.012105	-0.815531	-0.473938	0.237935	0.368856
Data518	1.036174	-0.016073	-0.824483	-0.508219	0.235799	0.357666
Data519	1.053874	-0.019633	-0.841471	-0.544942	0.244446	0.345459
Data520	1.07076	-0.023397	-0.849813	-0.574849	0.242411	0.351359
Data521	1.091715	-0.015767	-0.863953	-0.611064	0.208639	0.358683
Data522	1.105754	-0.010478	-0.880636	-0.650126	0.161743	0.35258
Data523	1.126099	-0.008138	-0.904032	-0.685933	0.125326	0.340983
Data524	1.142782	-0.018412	-0.932414	-0.71228	0.098368	0.328369
Data525	1.143799	-0.027161	-0.966593	-0.737712	0.069071	0.314941
Data526	1.127523	-0.062154	-0.993754	-0.768941	0.030111	0.286662
Data527	1.113281	-0.102336	-1.003113	-0.79366	-0.009969	0.253499
Data528	1.096191	-0.136515	-1.018473	-0.810242	-0.025024	0.211385
Data529	1.083781	-0.158691	-1.05011	-0.827535	-0.013529	0.164185
Data530	1.070964	-0.173238	-1.080119	-0.847575	0.00529	0.143433
Data531	1.056112	-0.165304	-1.092834	-0.85439	0.014445	0.130819
Data532	1.055908	-0.15981	-1.105957	-0.860901	0.022583	0.126343
Data533	1.059163	-0.145976	-1.108195	-0.887858	0.02065	0.109456
Data534	1.07137	-0.144755	-1.099141	-0.916341	0.013733	0.091756
Data535	1.060588	-0.14801	-1.09314	-0.940857	0.011698	0.079142
Data536	1.053874	-0.162862	-1.09375	-0.962118	0.020752	0.061646
Data537	1.038411	-0.168254	-1.095378	-0.989176	0.011393	0.053914
Data538	1.025391	-0.174154	-1.115316	-1.003723	-0.015869	0.048218
Data539	1.008911	-0.181478	-1.142476	-1.028239	-0.042521	0.0413
Data540	0.998942	-0.195211	-1.183065	-1.048279	-0.077413	0.028483
Data541	0.996297	-0.22522	-1.229655	-1.067708	-0.119019	0.02299
Data542	0.996297	-0.261841	-1.265462	-1.083069	-0.152995	0.007324
Data543	1.00118	-0.310771	-1.297913	-1.098328	-0.183919	-0.026449
Data544	0.996908	-0.345357	-1.323751	-1.114909	-0.215454	-0.061646
Data545	0.981242	-0.365601	-1.337891	-1.122843	-0.234782	-0.101929
Data546	0.970662	-0.369771	-1.355896	-1.128743	-0.240377	-0.130005
Data547	0.959676	-0.363973	-1.375529	-1.133931	-0.235596	-0.156453
Data548	0.954997	-0.372518	-1.399841	-1.152039	-0.231018	-0.175578
Data549	0.952352	-0.384521	-1.416829	-1.181132	-0.233053	-0.19165
Data550	0.952962	-0.390828	-1.417948	-1.212667	-0.232035	-0.202433
Data551	0.951335	-0.398865	-1.423747	-1.248983	-0.237834	-0.218709
Data552	0.953776	-0.400391	-1.43809	-1.283264	-0.246379	-0.236613
Data553	0.952555	-0.412089	-1.467183	-1.311951	-0.267334	-0.234578
Data554	0.932007	-0.430298	-1.508382	-1.343689	-0.283915	-0.233765
Data555	0.912882	-0.447693	-1.54246	-1.366984	-0.296733	-0.249023
Data556	0.88501	-0.457458	-1.577047	-1.389262	-0.313517	-0.262044
Data557	0.860189	-0.460205	-1.606547	-1.408997	-0.328878	-0.287069
Data558	0.827026	-0.481364	-1.626587	-1.433919	-0.36499	-0.318604
Data559	0.796102	-0.503337	-1.633199	-1.453654	-0.391744	-0.342814
Data560	0.772298	-0.499268	-1.650899	-1.463826	-0.409342	-0.361125
Data561	0.768433	-0.497233	-1.680298	-1.465861	-0.420634	-0.383301
Data562	0.759074	-0.500183	-1.69515	-1.467692	-0.41331	-0.397949
Data563	0.748901	-0.499471	-1.714172	-1.48641	-0.395203	-0.405884
Data564	0.733236	-0.491842	-1.725769	-1.498718	-0.375773	-0.413615
Data565	0.721232	-0.473735	-1.728923	-1.525065	-0.369364	-0.420939
Data566	0.704142	-0.477498	-1.72231	-1.553446	-0.38564	-0.439657
Data567	0.690715	-0.488078	-1.728617	-1.578471	-0.405986	-0.449626
Data568	0.688273	-0.485433	-1.759745	-1.598307	-0.429586	-0.449422
Data569	0.676066	-0.470072	-1.791178	-1.633199	-0.448812	-0.445557
Data570	0.659587	-0.459188	-1.819458	-1.663411	-0.482992	-0.443522
Data571	0.6545	-0.470276	-1.838277	-1.683553	-0.506592	-0.44515
Data572	0.641479	-0.498861	-1.864522	-1.694031	-0.510254	-0.456136
Data573	0.625814	-0.534973	-1.878764	-1.705322	-0.510966	-0.461833
Data574	0.592855	-0.571899	-1.871236	-1.715393	-0.51829	-0.488892
Data575	0.564779	-0.596212	-1.842753	-1.716715	-0.515747	-0.512085
Data576	0.540975	-0.616557	-1.810506	-1.707052	-0.504456	-0.525513
Data577	0.519409	-0.631205	-1.80013	-1.705424	-0.498149	-0.541992
Data578	0.502116	-0.644328	-1.797485	-1.703084	-0.486959	-0.548706
Data579	0.488688	-0.662028	-1.78833	-1.702677	-0.479838	-0.562337
Data580	0.470785	-0.668844	-1.786397	-1.712443	-0.479533	-0.582072
Data581	0.476685	-0.668945	-1.782125	-1.720785	-0.480754	-0.579224
Data582	0.483805	-0.664978	-1.784973	-1.718343	-0.495402	-0.572917
Data583	0.473633	-0.655823	-1.787923	-1.719259	-0.534159	-0.580851
Data584	0.476888	-0.650126	-1.78833	-1.73055	-0.561523	-0.593465
Data585	0.480347	-0.656942	-1.784566	-1.751709	-0.584717	-0.607096
Data586	0.466715	-0.664266	-1.794332	-1.76534	-0.595093	-0.615438
Data587	0.43396	-0.675964	-1.801249	-1.77002	-0.609233	-0.639038
Data588	0.402629	-0.693868	-1.787211	-1.75293	-0.605367	-0.666097
Data589	0.373128	-0.70109	-1.776733	-1.729431	-0.609233	-0.690308
Data590	0.340983	-0.716044	-1.764018	-1.712443	-0.599264	-0.702515
Data591	0.298258	-0.711161	-1.756897	-1.708374	-0.580546	-0.712687
Data592	0.262858	-0.717367	-1.749573	-1.717733	-0.566101	-0.719401
Data593	0.230509	-0.723674	-1.727091	-1.729838	-0.557251	-0.708211
Data594	0.211589	-0.717468	-1.707255	-1.735229	-0.544535	-0.701294
Data595	0.188192	-0.69814	-1.694743	-1.732992	-0.534871	-0.690104
Data596	0.171305	-0.685933	-1.691589	-1.747437	-0.51239	-0.67749
Data597	0.159709	-0.673014	-1.684367	-1.765238	-0.490824	-0.678914
Data598	0.163167	-0.680033	-1.685282	-1.773783	-0.479431	-0.662231
Data599	0.154215	-0.694885	-1.672668	-1.777649	-0.483093	-0.642904
Data600	0.146281	-0.703328	-1.649577	-1.796366	-0.491943	-0.629476
Data601	0.128988	-0.717061	-1.631877	-1.803284	-0.498352	-0.611572
Data602	0.09908	-0.746663	-1.625264	-1.772257	-0.502421	-0.582886
Data603	0.074463	-0.771281	-1.639913	-1.767578	-0.489197	-0.580444
Data604	0.045166	-0.789795	-1.656596	-1.76239	-0.480448	-0.59611
Data605	0.026652	-0.79244	-1.667989	-1.768901	-0.459188	-0.617879
Data606	0.019531	-0.786641	-1.663411	-1.77419	-0.435994	-0.649618
Data607	0.017904	-0.791931	-1.659342	-1.769409	-0.418701	-0.662231
Data608	0.020345	-0.796204	-1.65212	-1.757711	-0.400289	-0.673218
Data609	0.012817	-0.800374	-1.65802	-1.756897	-0.377096	-0.679118
Data610	-0.005493	-0.803833	-1.649577	-1.769307	-0.345662	-0.675049
Data611	-0.035604	-0.80658	-1.64032	-1.827189	-0.314941	-0.653483
Data612	-0.061442	-0.797933	-1.627096	-1.844381	-0.296122	-0.641683
Data613	-0.075277	-0.785014	-1.634216	-1.846415	-0.287374	-0.629069
Data614	-0.090535	-0.782776	-1.656494	-1.847026	-0.292867	-0.612386
Data615	-0.09908	-0.798848	-1.667175	-1.83431	-0.303548	-0.596924
Data616	-0.103556	-0.808614	-1.674906	-1.81956	-0.29836	-0.591431
Data617	-0.09908	-0.816956	-1.685994	-1.797282	-0.287679	-0.596924
Data618	-0.119629	-0.821431	-1.681417	-1.788534	-0.289815	-0.597738
Data619	-0.156657	-0.823873	-1.664327	-1.787211	-0.302429	-0.606893
Data620	-0.17924	-0.829264	-1.65568	-1.794942	-0.296021	-0.622152
Data621	-0.210571	-0.834147	-1.649068	-1.803792	-0.279643	-0.637614
Data622	-0.247803	-0.841675	-1.652527	-1.802165	-0.261027	-0.647786
Data623	-0.276896	-0.863037	-1.655986	-1.809998	-0.238647	-0.661011
Data624	-0.300903	-0.878296	-1.640727	-1.828206	-0.207011	-0.671997
Data625	-0.302938	-0.889486	-1.608276	-1.847026	-0.174052	-0.673014
Data626	-0.298258	-0.891317	-1.566976	-1.867371	-0.138448	-0.667318
Data627	-0.291748	-0.894674	-1.529134	-1.877136	-0.114746	-0.657756
Data628	-0.294596	-0.901794	-1.501058	-1.882528	-0.089417	-0.642904
Data629	-0.299072	-0.911662	-1.476542	-1.884867	-0.081685	-0.621948
Data630	-0.292155	-0.928141	-1.467794	-1.88741	-0.103556	-0.596313
Data631	-0.293172	-0.948995	-1.479187	-1.894023	-0.117391	-0.582275
Data632	-0.310262	-0.958354	-1.487834	-1.904399	-0.120036	-0.568848
Data633	-0.326538	-0.95988	-1.493835	-1.929525	-0.114746	-0.571289
Data634	-0.355021	-0.963949	-1.482544	-1.938578	-0.093892	-0.580444
Data635	-0.379639	-0.982259	-1.450297	-1.938171	-0.077413	-0.588379
Data636	-0.401001	-1.008403	-1.437378	-1.93339	-0.053406	-0.601196
Data637	-0.430501	-1.034342	-1.433716	-1.935425	-0.0236	-0.610352
Data638	-0.452677	-1.043498	-1.424561	-1.92688	-0.005086	-0.61971
Data639	-0.46285	-1.056213	-1.41215	-1.925557	0.004883	-0.627035
