# Supplementary material for: Integration of MRI and somatosensory evoked potentials facilitate diagnosis of spinal cord compression
Source: Sci Rep. 2023 May 15;13:7861. doi: 10.1038/s41598-023-34832-2 (PMC10185544; doi:10.1038/s41598-023-34832-2)
Supplement: Supplementary file 3 — Supplementary Information 3. [file 41598_2023_34832_MOESM3_ESM.zip › Preoperative SSEP data/spinal cord compression group/6387469_2/6387469_2_Lt Tibial SEP_Cz'-Fpz_201219_110550.csv]

Index	1	2	3	4	5
Name	Cz'-Fpz	Cz'-Fpz	Cz'-Fpz	Cz'-Fpz	Cz'-Fpz
Time	2.0171E+13	2.0171E+13	2.0171E+13	2.0171E+13	2.0171E+13
Highcut	500	500	500	500	500
Lowcut	10	10	10	10	10
Period	0.000156	0.000156	0.000156	0.000156	0.000156
Averages	120	120	120	120	120
Int (mA)	18.5/17.9mA	18.5/17.9mA	18.5/18.8mA	18.5/18.8mA	18.5/18.4mA
Pulse Width (�gs)	200�s	200�s	200�s	200�s	200�s
Rep Rate (Hz)	3.11Hz	3.11Hz	3.11Hz	3.11Hz	3.11Hz
Data0	0.196126	0.041402	0.759989	0.883382	1.080627
Data1	0.820719	0.326742	1.478271	1.399231	1.936442
Data2	2.34141	1.622314	2.320862	2.463888	3.058268
Data3	2.102458	2.249349	1.496379	1.839701	2.360331
Data4	0.732625	0.967306	0.309753	0.544942	0.977681
Data5	-0.210775	-0.126343	-0.326742	-0.134074	0.095622
Data6	-0.693766	-0.725708	-0.500081	-0.325419	-0.263062
Data7	-0.832926	-0.950826	-0.420634	-0.238953	-0.278117
Data8	-0.759176	-0.929159	-0.22522	-0.027161	-0.102743
Data9	-0.5955	-0.791931	-0.009664	0.209757	0.151978
Data10	-0.389811	-0.617981	0.178935	0.418294	0.410563
Data11	-0.192057	-0.443522	0.365194	0.575256	0.631612
Data12	-0.035706	-0.288493	0.513814	0.677185	0.784403
Data13	0.079549	-0.157674	0.586141	0.743612	0.870972
Data14	0.146891	-0.064697	0.612386	0.789185	0.908915
Data15	0.173035	-0.004985	0.637004	0.814616	0.907084
Data16	0.17985	0.02004	0.669657	0.804952	0.892537
Data17	0.180461	0.027771	0.667725	0.786743	0.871175
Data18	0.169169	0.028076	0.634969	0.763753	0.848592
Data19	0.146383	0.024516	0.596924	0.75002	0.829061
Data20	0.128784	0.032552	0.564677	0.75236	0.821025
Data21	0.120443	0.035604	0.544434	0.756632	0.807292
Data22	0.120138	0.055949	0.52358	0.754191	0.794779
Data23	0.115356	0.086365	0.541077	0.750122	0.769958
Data24	0.120748	0.099691	0.56071	0.746257	0.73995
Data25	0.119019	0.116577	0.578003	0.737	0.717163
Data26	0.113322	0.1297	0.592651	0.708211	0.714315
Data27	0.099386	0.131022	0.597941	0.677287	0.718791
Data28	0.093689	0.138245	0.578817	0.646464	0.735575
Data29	0.090942	0.144348	0.56488	0.626526	0.726624
Data30	0.105387	0.134583	0.541585	0.619202	0.697225
Data31	0.112915	0.137024	0.512187	0.608215	0.663757
Data32	0.117594	0.149434	0.476481	0.601807	0.638123
Data33	0.132345	0.165812	0.455322	0.594889	0.627238
Data34	0.142212	0.164897	0.478007	0.582987	0.618795
Data35	0.154622	0.160624	0.496826	0.574036	0.6014
Data36	0.152181	0.157776	0.509745	0.572917	0.5896
Data37	0.143026	0.162659	0.503438	0.589091	0.588175
Data38	0.134684	0.177917	0.481873	0.607503	0.591634
Data39	0.141703	0.192261	0.439758	0.618896	0.585327
Data40	0.146993	0.195313	0.414937	0.628764	0.559998
Data41	0.151265	0.194397	0.414734	0.629476	0.53894
Data42	0.154826	0.192261	0.43162	0.625509	0.519511
Data43	0.158183	0.179138	0.437317	0.611064	0.485535
Data44	0.153605	0.171204	0.43396	0.597127	0.461121
Data45	0.149028	0.172831	0.406698	0.58136	0.456136
Data46	0.132548	0.178731	0.387166	0.579122	0.444743
Data47	0.114034	0.182088	0.380859	0.587158	0.430196
Data48	0.083516	0.196431	0.374146	0.59255	0.418498
Data49	0.053202	0.216268	0.372518	0.598958	0.422668
Data50	0.024719	0.219523	0.371195	0.598755	0.419515
Data51	0.012512	0.224202	0.36143	0.591431	0.402832
Data52	0.029704	0.235494	0.365702	0.579936	0.398356
Data53	0.036112	0.233256	0.364583	0.568949	0.397034
Data54	0.041911	0.228577	0.369873	0.559387	0.390218
Data55	0.034993	0.237528	0.37679	0.561829	0.391337
Data56	0.029806	0.248006	0.380452	0.570272	0.399679
Data57	0.020142	0.26652	0.380147	0.581055	0.405782
Data58	0.01709	0.293681	0.348612	0.572917	0.396423
Data59	0.022074	0.312398	0.343526	0.571594	0.369161
Data60	0.023092	0.318705	0.336609	0.56132	0.332743
Data61	0.019531	0.30955	0.32196	0.545756	0.299479
Data62	0.01475	0.298869	0.3007	0.545349	0.292358
Data63	-0.013428	0.303446	0.265096	0.537109	0.287069
Data64	-0.062968	0.322571	0.28005	0.526225	0.281881
Data65	-0.105184	0.338745	0.326436	0.513916	0.274353
Data66	-0.125834	0.333659	0.339661	0.503743	0.254211
Data67	-0.1356	0.318197	0.358988	0.510356	0.231832
Data68	-0.131429	0.315857	0.361125	0.513509	0.223083
Data69	-0.125631	0.319112	0.359904	0.520528	0.222066
Data70	-0.123393	0.331319	0.338236	0.536194	0.215861
Data71	-0.118713	0.344543	0.311178	0.542908	0.210063
Data72	-0.117188	0.357259	0.280863	0.530192	0.195719
Data73	-0.131836	0.358276	0.247498	0.512594	0.177612
Data74	-0.147095	0.341593	0.22878	0.501404	0.17985
Data75	-0.160828	0.332438	0.211589	0.497335	0.180155
Data76	-0.177612	0.329285	0.193278	0.486043	0.176799
Data77	-0.201111	0.33783	0.196431	0.472921	0.173645
Data78	-0.222778	0.342509	0.206706	0.465698	0.175883
Data79	-0.234477	0.334676	0.218913	0.463562	0.160421
Data80	-0.245361	0.330505	0.229594	0.465698	0.13265
Data81	-0.248006	0.349121	0.269979	0.469564	0.096232
Data82	-0.239868	0.373535	0.300395	0.483602	0.079549
Data83	-0.230916	0.397847	0.330709	0.489299	0.08077
Data84	-0.213013	0.405172	0.329997	0.481669	0.086772
Data85	-0.198364	0.408427	0.327759	0.476786	0.086873
Data86	-0.182088	0.419515	0.31606	0.466715	0.100911
Data87	-0.175374	0.437215	0.290731	0.46224	0.104879
Data88	-0.176392	0.451253	0.273946	0.462443	0.096334
Data89	-0.19989	0.451253	0.260824	0.453288	0.077209
Data90	-0.214132	0.460307	0.266317	0.449829	0.042725
Data91	-0.219116	0.465088	0.265503	0.453186	0.019328
Data92	-0.224304	0.466817	0.264079	0.455627	0.0177
Data93	-0.234172	0.475159	0.25411	0.454305	0.027974
Data94	-0.23997	0.474752	0.268046	0.458069	0.030823
Data95	-0.245565	0.458374	0.262248	0.473226	0.032247
Data96	-0.244141	0.440877	0.249736	0.483602	0.028178
Data97	-0.254211	0.420431	0.236206	0.49764	0.025431
Data98	-0.264282	0.398763	0.250448	0.51239	0.026754
Data99	-0.27537	0.387777	0.244242	0.524801	0.019633
Data100	-0.280762	0.387268	0.218201	0.527547	0.008952
Data101	-0.261536	0.401103	0.169678	0.537211	0.018819
Data102	-0.233154	0.43396	0.143534	0.531006	0.02065
Data103	-0.220235	0.454712	0.115356	0.522766	0.029195
Data104	-0.212199	0.461426	0.092875	0.501506	0.042928
Data105	-0.218811	0.469462	0.082804	0.487467	0.035197
Data106	-0.223999	0.46936	0.078227	0.487366	0.018514
Data107	-0.222778	0.463359	0.08728	0.473531	0.003662
Data108	-0.229492	0.455526	0.105693	0.452169	-0.015462
Data109	-0.228475	0.451965	0.114543	0.431925	-0.043844
Data110	-0.222575	0.445658	0.104675	0.423177	-0.079346
Data111	-0.215658	0.432638	0.096537	0.405273	-0.104675
Data112	-0.214539	0.419515	0.108541	0.397644	-0.112915
Data113	-0.207825	0.416972	0.1238	0.410461	-0.106608
Data114	-0.199382	0.427043	0.117086	0.432841	-0.093486
Data115	-0.19165	0.450134	0.099182	0.452372	-0.081889
Data116	-0.178223	0.469869	0.07609	0.46814	-0.076803
Data117	-0.15035	0.466919	0.081278	0.471497	-0.082194
Data118	-0.118713	0.463664	0.091756	0.449931	-0.088399
Data119	-0.099182	0.463257	0.113017	0.42216	-0.099487
Data120	-0.085653	0.477804	0.129191	0.401713	-0.109863
Data121	-0.079041	0.498962	0.131327	0.371908	-0.122986
Data122	-0.055033	0.509644	0.097961	0.350749	-0.136007
Data123	-0.024719	0.50588	0.056356	0.33844	-0.140381
Data124	-0.015869	0.487061	0.047607	0.351664	-0.138143
Data125	-0.019226	0.477498	0.062256	0.363363	-0.141398
Data126	-0.034078	0.469869	0.096029	0.37384	-0.134176
Data127	-0.04303	0.467733	0.116679	0.371399	-0.139567
Data128	-0.04954	0.457967	0.136515	0.365906	-0.154114
Data129	-0.044657	0.444336	0.1533	0.357056	-0.170797
Data130	-0.033671	0.438741	0.168762	0.342509	-0.186971
Data131	-0.030823	0.442708	0.1887	0.334676	-0.209859
Data132	-0.024516	0.438029	0.211589	0.343628	-0.234477
Data133	-0.020854	0.438639	0.224406	0.354309	-0.23702
Data134	-0.015869	0.433451	0.227865	0.353597	-0.234884
Data135	-0.008748	0.418193	0.224202	0.348002	-0.216675
Data136	0.002747	0.412089	0.234172	0.351257	-0.207723
Data137	0.026449	0.407003	0.25411	0.349528	-0.209147
Data138	0.048421	0.414632	0.264282	0.345154	-0.212606
Data139	0.068156	0.422363	0.274963	0.345764	-0.212606
Data140	0.081482	0.409851	0.301717	0.345968	-0.22288
Data141	0.089823	0.399577	0.313619	0.354309	-0.23702
Data142	0.102641	0.398966	0.333354	0.358276	-0.252177
Data143	0.102641	0.409546	0.344035	0.37262	-0.241394
Data144	0.091349	0.408122	0.339762	0.380656	-0.234477
Data145	0.094096	0.403748	0.325012	0.38503	-0.224609
Data146	0.112813	0.409851	0.302327	0.386556	-0.23112
Data147	0.125224	0.408529	0.285848	0.385539	-0.239054
Data148	0.137736	0.396016	0.304769	0.38564	-0.251261
Data149	0.164795	0.392253	0.329997	0.383301	-0.261841
Data150	0.185038	0.383199	0.357463	0.370076	-0.275065
Data151	0.192668	0.369364	0.357768	0.36967	-0.270589
Data152	0.191854	0.364787	0.338135	0.373433	-0.258484
Data153	0.188802	0.363871	0.303141	0.372213	-0.243632
Data154	0.189311	0.361837	0.292358	0.382894	-0.23702
Data155	0.199687	0.354207	0.289001	0.389099	-0.252075
Data156	0.203857	0.34495	0.293579	0.419617	-0.274556
Data157	0.220337	0.348918	0.293681	0.476074	-0.298665
Data158	0.234273	0.357564	0.2948	0.526326	-0.304464
Data159	0.243632	0.373128	0.305684	0.55837	-0.309652
Data160	0.249939	0.37679	0.317078	0.576884	-0.297241
Data161	0.238139	0.362651	0.319621	0.588277	-0.274251
Data162	0.23112	0.342407	0.320129	0.594381	-0.250041
Data163	0.232035	0.318909	0.345968	0.592448	-0.237122
Data164	0.238546	0.294291	0.366821	0.588175	-0.236715
Data165	0.259298	0.285238	0.320536	0.572205	-0.230306
Data166	0.28361	0.282694	0.243429	0.568542	-0.228068
Data167	0.297343	0.269775	0.235087	0.556234	-0.229696
Data168	0.309448	0.251973	0.275065	0.561523	-0.230611
Data169	0.312907	0.255432	0.333964	0.560303	-0.236613
Data170	0.30599	0.268148	0.380452	0.559591	-0.237427
Data171	0.297953	0.267843	0.420329	0.574646	-0.239563
Data172	0.297852	0.246989	0.42572	0.576681	-0.240885
Data173	0.304972	0.221558	0.469157	0.572001	-0.238546
Data174	0.324707	0.192261	0.480754	0.578613	-0.238444
Data175	0.34139	0.180562	0.479635	0.586243	-0.263468
Data176	0.352173	0.178935	0.46519	0.580241	-0.277812
Data177	0.353495	0.167847	0.457662	0.579936	-0.282288
Data178	0.347392	0.155843	0.453084	0.565491	-0.287476
Data179	0.341492	0.139465	0.446676	0.56661	-0.2889
Data180	0.332336	0.117391	0.440165	0.587667	-0.270284
Data181	0.332845	0.105489	0.452169	0.61086	-0.238444
Data182	0.332642	0.095825	0.453695	0.613403	-0.210571
Data183	0.339864	0.082499	0.440267	0.6073	-0.186971
Data184	0.348511	0.071004	0.419617	0.593058	-0.184733
Data185	0.365702	0.067749	0.409444	0.563151	-0.206909
Data186	0.378621	0.064392	0.412903	0.544332	-0.227661
Data187	0.39978	0.061239	0.44047	0.522054	-0.245158
Data188	0.419006	0.045878	0.446676	0.50649	-0.254924
Data189	0.433655	0.031535	0.428263	0.50944	-0.25472
Data190	0.451152	0.014852	0.424601	0.517273	-0.251363
Data191	0.461426	0.002441	0.437012	0.525614	-0.233053
Data192	0.470785	-0.000407	0.441691	0.52063	-0.217082
Data193	0.481364	0.000509	0.442912	0.519918	-0.201823
Data194	0.486043	0.004171	0.435689	0.523071	-0.184428
Data195	0.472921	0.007324	0.427958	0.527852	-0.17863
Data196	0.470174	0.00651	0.411784	0.519002	-0.176392
Data197	0.472819	-0.002238	0.403646	0.517273	-0.18158
Data198	0.479635	-0.024007	0.407918	0.515442	-0.194092
Data199	0.485433	-0.062052	0.419108	0.52887	-0.209249
Data200	0.479431	-0.093791	0.443014	0.524902	-0.208232
Data201	0.484314	-0.115051	0.453796	0.516663	-0.196838
Data202	0.494486	-0.129496	0.443319	0.509745	-0.180969
Data203	0.501099	-0.139262	0.419617	0.528564	-0.167745
Data204	0.506083	-0.146484	0.413208	0.548197	-0.161743
Data205	0.513	-0.155334	0.397949	0.563049	-0.171
Data206	0.524699	-0.171204	0.398356	0.565898	-0.187785
Data207	0.539144	-0.176697	0.388082	0.56193	-0.181783
Data208	0.546672	-0.163371	0.359904	0.55247	-0.166626
Data209	0.555216	-0.16866	0.342712	0.541585	-0.168966
Data210	0.568542	-0.180969	0.344543	0.524495	-0.159403
Data211	0.581767	-0.205485	0.360209	0.521749	-0.14679
Data212	0.585632	-0.245565	0.389608	0.530192	-0.128479
Data213	0.594177	-0.27415	0.411784	0.535685	-0.11617
Data214	0.59967	-0.286967	0.406291	0.540466	-0.10966
Data215	0.601196	-0.290019	0.386556	0.527852	-0.098267
Data216	0.600891	-0.285136	0.371806	0.529175	-0.082499
Data217	0.595398	-0.286967	0.357157	0.526326	-0.062358
Data218	0.60262	-0.285441	0.353292	0.515849	-0.041097
Data219	0.612996	-0.28005	0.343018	0.503642	-0.019836
Data220	0.629476	-0.269063	0.33549	0.497131	0.013428
Data221	0.646464	-0.25706	0.317078	0.484924	0.030721
Data222	0.658264	-0.254008	0.308634	0.481059	0.050456
Data223	0.670369	-0.258891	0.317078	0.484721	0.059408
Data224	0.684916	-0.254822	0.348206	0.493978	0.071615
Data225	0.700785	-0.236715	0.361226	0.507711	0.073039
Data226	0.726624	-0.227966	0.357157	0.51768	0.069173
Data227	0.741679	-0.220744	0.368144	0.533854	0.069173
Data228	0.731812	-0.224202	0.411682	0.549723	0.085144
Data229	0.729675	-0.215658	0.441589	0.566813	0.101929
Data230	0.747375	-0.19694	0.449117	0.590007	0.117086
Data231	0.77769	-0.18158	0.458171	0.612996	0.13916
Data232	0.814921	-0.162048	0.452677	0.6427	0.166423
Data233	0.856018	-0.1356	0.38147	0.672302	0.189209
Data234	0.900574	-0.102641	0.370382	0.691427	0.199585
Data235	0.9375	-0.069885	0.404968	0.706889	0.212708
Data236	0.969747	-0.033264	0.482992	0.717977	0.238953
Data237	1.005249	-0.007121	0.580444	0.736898	0.272013
Data238	1.046041	0.021667	0.659993	0.76884	0.311178
Data239	1.095988	0.070394	0.707397	0.792542	0.354919
Data240	1.137695	0.122375	0.749105	0.815125	0.40802
Data241	1.174316	0.17395	0.796102	0.829773	0.45634
Data242	1.21816	0.226644	0.846863	0.850525	0.494893
Data243	1.259969	0.261637	0.89447	0.887655	0.522563
Data244	1.29893	0.296936	0.929565	0.927836	0.550944
Data245	1.341756	0.337016	0.97168	0.971883	0.589193
Data246	1.386617	0.387675	1.005046	1.009318	0.61615
Data247	1.424357	0.429382	1.02651	1.035665	0.631307
Data248	1.466777	0.475769	1.045837	1.066793	0.663045
Data249	1.510417	0.515747	1.069132	1.089986	0.709839
Data250	1.549683	0.556437	1.111654	1.128235	0.767924
Data251	1.595968	0.595601	1.157532	1.154175	0.816854
Data252	1.641337	0.638936	1.17808	1.167501	0.858663
Data253	1.6804	0.676982	1.200053	1.177572	0.881042
Data254	1.701762	0.698547	1.236165	1.204427	0.903219
Data255	1.728414	0.713908	1.271566	1.218669	0.921936
Data256	1.767171	0.720723	1.294963	1.223958	0.94045
Data257	1.790263	0.730693	1.312968	1.227112	0.969137
Data258	1.799418	0.738729	1.290792	1.222738	0.985616
Data259	1.793925	0.734253	1.255493	1.226095	0.993449
Data260	1.775716	0.732524	1.242065	1.214498	1.006165
Data261	1.744893	0.723063	1.23525	1.199341	1.010742
Data262	1.711121	0.711161	1.235352	1.184387	0.999044
Data263	1.674906	0.702616	1.235148	1.174723	0.991313
Data264	1.639811	0.682373	1.225891	1.159363	0.978495
Data265	1.603699	0.664673	1.205343	1.136169	0.96578
Data266	1.56606	0.65033	1.165365	1.103923	0.961202
Data267	1.538391	0.630086	1.134644	1.068624	0.961609
Data268	1.516622	0.616252	1.10789	1.032308	0.963338
Data269	1.486511	0.592753	1.069336	0.986633	0.958049
Data270	1.462097	0.573629	1.016541	0.957947	0.931803
Data271	1.436971	0.549316	0.978394	0.930888	0.904846
Data272	1.421	0.513102	0.94696	0.905558	0.863241
Data273	1.419169	0.468953	0.9493	0.890401	0.822449
Data274	1.408691	0.429179	0.957438	0.894572	0.801188
Data275	1.39211	0.413106	0.969747	0.902507	0.798543
Data276	1.364746	0.394897	0.961304	0.906881	0.803121
Data277	1.326497	0.376282	0.942179	0.918986	0.807699
Data278	1.302083	0.369466	0.903524	0.924072	0.797221
Data279	1.282247	0.366109	0.864258	0.936686	0.793966
Data280	1.27065	0.350545	0.864054	0.950826	0.79834
Data281	1.258138	0.334269	0.889384	0.96405	0.803833
Data282	1.247355	0.309957	0.918681	0.967712	0.797119
Data283	1.229146	0.307007	0.918783	0.969747	0.783183
Data284	1.199239	0.315348	0.91451	0.962423	0.77179
Data285	1.179097	0.303446	0.878499	0.956014	0.746867
Data286	1.164551	0.271606	0.830994	0.943502	0.738525
Data287	1.146342	0.226847	0.8019	0.918681	0.724284
Data288	1.11613	0.186056	0.789388	0.890198	0.700785
Data289	1.076965	0.155029	0.76884	0.851339	0.66803
Data290	1.024373	0.123393	0.733846	0.798238	0.632935
Data291	0.960795	0.084025	0.649719	0.73761	0.603536
Data292	0.897217	0.021566	0.595296	0.671082	0.580851
Data293	0.837606	-0.050761	0.56366	0.592346	0.54128
Data294	0.779114	-0.112813	0.527547	0.517985	0.484212
Data295	0.711772	-0.168864	0.474345	0.454305	0.431519
Data296	0.632935	-0.215658	0.434469	0.401611	0.384013
Data297	0.544128	-0.256856	0.391134	0.349223	0.327657
Data298	0.449524	-0.305481	0.347697	0.302327	0.276896
Data299	0.372111	-0.36438	0.299784	0.250651	0.221558
Data300	0.302022	-0.424398	0.229899	0.19989	0.157166
Data301	0.236104	-0.479736	0.142415	0.153503	0.094808
Data302	0.167236	-0.529378	0.063375	0.117086	0.03184
Data303	0.122884	-0.586446	0.006612	0.076396	-0.036519
Data304	0.07253	-0.648193	-0.05544	0.0236	-0.096537
Data305	-0.000916	-0.714518	-0.113831	-0.048726	-0.153198
Data306	-0.089417	-0.772909	-0.1887	-0.11556	-0.217692
Data307	-0.172017	-0.837504	-0.261434	-0.172221	-0.273234
Data308	-0.252889	-0.899048	-0.327352	-0.216268	-0.329386
Data309	-0.327047	-0.960286	-0.36967	-0.250753	-0.390422
Data310	-0.399373	-1.015727	-0.403035	-0.301615	-0.428772
Data311	-0.467529	-1.075134	-0.424398	-0.339457	-0.467834
Data312	-0.518799	-1.125997	-0.430501	-0.374756	-0.523173
Data313	-0.570068	-1.170756	-0.436503	-0.39978	-0.577189
Data314	-0.643616	-1.21226	-0.451355	-0.419006	-0.630697
Data315	-0.709025	-1.25061	-0.501099	-0.443624	-0.669047
Data316	-0.775757	-1.294963	-0.574137	-0.480245	-0.697123
Data317	-0.841268	-1.344299	-0.607096	-0.523173	-0.716858
Data318	-0.907694	-1.379496	-0.643311	-0.567525	-0.736796
Data319	-0.950826	-1.427917	-0.698954	-0.601908	-0.769348
Data320	-0.973307	-1.490784	-0.727437	-0.6309	-0.802002
Data321	-0.995483	-1.534526	-0.764364	-0.655721	-0.847371
Data322	-1.033529	-1.559347	-0.804138	-0.693461	-0.898743
Data323	-1.062622	-1.577657	-0.834656	-0.731405	-0.937093
Data324	-1.101481	-1.594137	-0.857442	-0.760905	-0.953471
Data325	-1.136882	-1.607666	-0.885417	-0.783081	-0.960795
Data326	-1.170349	-1.616821	-0.933533	-0.785624	-0.958252
Data327	-1.20575	-1.622925	-0.966695	-0.764974	-0.958761
Data328	-1.2323	-1.621704	-0.991007	-0.742086	-0.965068
Data329	-1.247253	-1.622518	-1.012065	-0.716756	-0.980835
Data330	-1.255697	-1.622009	-1.030782	-0.70343	-0.995687
Data331	-1.257731	-1.607869	-1.041158	-0.679423	-1.014608
Data332	-1.266276	-1.595154	-1.047363	-0.665995	-1.030782
Data333	-1.278381	-1.586609	-1.063029	-0.655314	-1.052246
Data334	-1.298726	-1.583252	-1.09141	-0.659587	-1.085815
Data335	-1.322734	-1.570841	-1.114909	-0.67749	-1.114095
Data336	-1.349182	-1.568197	-1.118978	-0.702413	-1.144714
Data337	-1.365763	-1.577352	-1.106567	-0.71462	-1.169942
Data338	-1.375224	-1.586405	-1.099854	-0.719808	-1.18103
Data339	-1.382853	-1.584473	-1.11613	-0.719299	-1.187337
Data340	-1.384074	-1.579183	-1.126404	-0.718892	-1.174113
Data341	-1.37797	-1.570536	-1.126607	-0.72286	-1.166585
Data342	-1.383972	-1.562195	-1.122742	-0.715434	-1.169535
Data343	-1.397502	-1.544291	-1.106974	-0.717061	-1.158549
Data344	-1.4092	-1.516724	-1.101481	-0.722961	-1.142578
Data345	-1.414795	-1.480815	-1.097819	-0.706482	-1.118978
Data346	-1.408386	-1.445211	-1.081645	-0.700073	-1.098328
Data347	-1.401672	-1.433411	-1.070455	-0.700582	-1.068217
Data348	-1.385091	-1.433818	-1.066081	-0.696106	-1.042684
Data349	-1.363831	-1.424255	-1.048787	-0.699666	-1.017965
Data350	-1.330973	-1.3974	-1.046753	-0.704753	-0.992025
Data351	-1.313171	-1.371969	-1.040141	-0.702922	-0.979207
Data352	-1.31073	-1.352946	-1.080831	-0.69397	-0.972392
Data353	-1.305847	-1.325277	-1.171366	-0.685527	-0.969035
Data354	-1.295268	-1.296183	-1.229451	-0.666911	-0.963643
Data355	-1.289775	-1.271159	-1.242167	-0.640869	-0.949605
Data356	-1.288045	-1.247253	-1.238403	-0.609334	-0.921122
Data357	-1.285502	-1.233012	-1.204427	-0.572713	-0.884399
Data358	-1.279297	-1.21582	-1.165059	-0.540975	-0.851034
Data359	-1.27889	-1.187134	-1.138509	-0.522868	-0.824076
Data360	-1.268107	-1.138814	-1.110026	-0.508118	-0.814107
Data361	-1.248169	-1.111959	-1.074829	-0.495707	-0.823771
Data362	-1.227722	-1.082662	-1.034037	-0.49408	-0.848694
Data363	-1.20575	-1.05896	-1.000468	-0.496318	-0.867615
Data364	-1.19161	-1.020406	-0.982157	-0.490519	-0.857035
Data365	-1.177368	-0.976868	-0.984192	-0.492859	-0.84198
Data366	-1.159159	-0.945943	-0.97524	-0.506795	-0.8255
Data367	-1.139018	-0.915019	-0.966187	-0.5071	-0.802612
Data368	-1.110331	-0.883382	-0.959473	-0.505473	-0.779622
Data369	-1.08195	-0.842692	-0.946859	-0.490214	-0.751241
Data370	-1.067403	-0.824076	-0.910746	-0.467224	-0.736694
Data371	-1.050924	-0.812073	-0.882772	-0.440165	-0.72052
Data372	-1.032206	-0.796611	-0.857239	-0.40863	-0.701904
Data373	-1.012777	-0.76945	-0.848389	-0.384725	-0.687968
Data374	-0.996602	-0.729472	-0.848287	-0.378215	-0.668945
Data375	-0.978597	-0.679118	-0.844421	-0.375163	-0.638529
Data376	-0.953471	-0.641378	-0.860596	-0.364075	-0.598958
Data377	-0.927938	-0.610453	-0.873922	-0.365702	-0.556844
Data378	-0.911153	-0.575968	-0.869649	-0.366109	-0.52297
Data379	-0.886841	-0.553691	-0.848185	-0.363566	-0.497437
Data380	-0.851339	-0.535889	-0.826314	-0.370992	-0.488383
Data381	-0.818278	-0.513713	-0.783997	-0.368347	-0.479126
Data382	-0.794271	-0.474955	-0.748291	-0.344645	-0.46641
Data383	-0.77891	-0.424296	-0.716044	-0.315552	-0.442098
Data384	-0.770772	-0.390727	-0.694071	-0.293172	-0.409851
Data385	-0.775452	-0.359497	-0.707397	-0.275574	-0.384928
Data386	-0.782064	-0.328369	-0.733846	-0.250956	-0.368754
Data387	-0.765584	-0.29775	-0.799154	-0.21698	-0.365194
Data388	-0.743815	-0.271301	-0.833842	-0.184123	-0.362447
Data389	-0.716349	-0.249939	-0.791423	-0.144857	-0.366821
Data390	-0.687968	-0.22939	-0.733846	-0.125834	-0.373535
Data391	-0.665894	-0.197144	-0.631816	-0.100098	-0.384928
Data392	-0.648702	-0.159709	-0.53772	-0.083923	-0.389913
Data393	-0.621236	-0.134176	-0.496724	-0.085958	-0.389099
Data394	-0.588379	-0.123494	-0.493164	-0.089823	-0.371399
Data395	-0.556335	-0.111694	-0.487874	-0.092163	-0.35024
Data396	-0.534363	-0.085856	-0.485433	-0.105184	-0.336914
Data397	-0.516052	-0.063477	-0.493368	-0.121155	-0.323079
Data398	-0.484517	-0.056458	-0.511169	-0.13031	-0.295817
Data399	-0.463765	-0.038045	-0.524495	-0.121053	-0.272013
Data400	-0.457153	-0.004374	-0.515544	-0.09847	-0.259501
Data401	-0.4481	0.023804	-0.505778	-0.088298	-0.24943
Data402	-0.440267	0.059102	-0.497742	-0.111593	-0.25116
Data403	-0.428569	0.095723	-0.482076	-0.142924	-0.24353
Data404	-0.414429	0.132446	-0.475769	-0.142415	-0.222982
Data405	-0.38798	0.15564	-0.474548	-0.116272	-0.204468
Data406	-0.35319	0.179647	-0.457458	-0.102641	-0.181681
Data407	-0.32135	0.195719	-0.439351	-0.081889	-0.145467
Data408	-0.303243	0.206807	-0.414124	-0.060933	-0.129801
Data409	-0.285441	0.217489	-0.395203	-0.042928	-0.133769
Data410	-0.273234	0.229187	-0.381673	-0.059306	-0.138855
Data411	-0.268962	0.241903	-0.373535	-0.076599	-0.155029
Data412	-0.270793	0.258077	-0.363464	-0.070089	-0.159912
Data413	-0.283915	0.276388	-0.349833	-0.061747	-0.131632
Data414	-0.297953	0.286255	-0.353495	-0.057068	-0.105998
Data415	-0.296224	0.292562	-0.36143	-0.066935	-0.090332
Data416	-0.289408	0.310567	-0.337626	-0.045573	-0.089722
Data417	-0.282084	0.317078	-0.326843	-0.019836	-0.08728
Data418	-0.270284	0.313721	-0.306498	0.018819	-0.08433
Data419	-0.264689	0.324605	-0.273132	0.030212	-0.08901
Data420	-0.251973	0.345866	-0.243937	0.032552	-0.096232
Data421	-0.231018	0.370483	-0.226847	0.043437	-0.09908
Data422	-0.221965	0.394897	-0.218404	0.035604	-0.100606
Data423	-0.213114	0.402222	-0.224711	0.035095	-0.099589
Data424	-0.192871	0.403442	-0.217489	0.067342	-0.090535
Data425	-0.194906	0.400391	-0.210063	0.065002	-0.069478
Data426	-0.216268	0.392456	-0.206604	0.026347	-0.054321
Data427	-0.227458	0.392354	-0.19928	0.046387	-0.043945
Data428	-0.225627	0.394185	-0.19338	0.067139	-0.042419
Data429	-0.217183	0.406596	-0.171712	0.082194	-0.038859
Data430	-0.203756	0.426737	-0.138448	0.078837	-0.03123
Data431	-0.190837	0.43986	-0.129496	0.066121	-0.023295
Data432	-0.18514	0.45105	-0.126343	0.039876	-0.014242
Data433	-0.178019	0.453389	-0.136922	-0.015666	0.003459
Data434	-0.171	0.449727	-0.151164	-0.006714	0.019023
Data435	-0.171102	0.437012	-0.158488	0.010478	0.027568
Data436	-0.159098	0.418701	-0.154012	0.020854	0.04303
Data437	-0.133464	0.426331	-0.136617	0.011393	0.050863
Data438	-0.107829	0.452271	-0.141703	-0.014038	0.045268
Data439	-0.097148	0.466715	-0.149434	-0.009054	0.030314
Data440	-0.077209	0.465393	-0.157979	-0.018412	0.015361
Data441	-0.062866	0.467733	-0.151265	-0.04954	0.001221
Data442	-0.067546	0.474447	-0.153097	-0.050456	-0.006714
Data443	-0.083008	0.4835	-0.162252	-0.065613	-0.009766
Data444	-0.099792	0.489604	-0.163676	-0.076701	-0.00234
Data445	-0.092773	0.493266	-0.172119	-0.073446	0.010274
Data446	-0.095113	0.483093	-0.157369	-0.037638	0.012207
Data447	-0.096436	0.485636	-0.141195	-0.020447	0.004578
Data448	-0.097656	0.496012	-0.124817	-0.0059	-0.007121
Data449	-0.097351	0.492249	-0.114441	-0.014242	-0.009155
Data450	-0.09613	0.493164	-0.111287	-0.083415	-0.001322
Data451	-0.100505	0.494995	-0.093587	-0.112	-0.001221
Data452	-0.106405	0.49998	-0.066325	-0.139872	-0.008443
Data453	-0.11556	0.5071	-0.051575	-0.140584	-0.009562
Data454	-0.13621	0.506185	-0.060832	-0.121053	0.007935
Data455	-0.162557	0.502014	-0.066223	-0.124105	0.015462
Data456	-0.169779	0.501607	-0.056458	-0.121562	0.003764
Data457	-0.149841	0.505676	-0.057678	-0.130615	-0.013733
Data458	-0.127665	0.492961	-0.065816	-0.145671	-0.02889
Data459	-0.111694	0.468038	-0.076803	-0.163066	-0.024312
Data460	-0.106608	0.452983	-0.08138	-0.182393	-0.010274
Data461	-0.097656	0.448608	-0.086975	-0.175069	-0.004272
Data462	-0.087382	0.43986	-0.07782	-0.137126	-0.002035
Data463	-0.09257	0.429688	-0.06429	-0.120544	-0.010783
Data464	-0.106913	0.419718	-0.07019	-0.118001	-0.016378
Data465	-0.11261	0.429586	-0.075785	-0.134786	-0.028788
Data466	-0.118815	0.450134	-0.078125	-0.153605	-0.032552
Data467	-0.131836	0.470276	-0.086466	-0.172526	-0.037231
Data468	-0.139974	0.470886	-0.085653	-0.195007	-0.046794
Data469	-0.141195	0.47526	-0.082194	-0.210266	-0.056661
Data470	-0.140584	0.474955	-0.077718	-0.216878	-0.048726
Data471	-0.137533	0.470072	-0.10203	-0.209147	-0.042318
Data472	-0.148417	0.478617	-0.104167	-0.202637	-0.048421
Data473	-0.173848	0.485636	-0.112406	-0.20518	-0.046285
Data474	-0.197144	0.471191	-0.113932	-0.212606	-0.034892
Data475	-0.210876	0.454407	-0.082804	-0.224711	-0.027974
Data476	-0.212402	0.442912	-0.068156	-0.236003	-0.043742
Data477	-0.211182	0.443522	-0.031738	-0.251973	-0.055644
Data478	-0.198771	0.443929	-0.027873	-0.26062	-0.059408
Data479	-0.188802	0.446777	-0.025126	-0.291545	-0.064392
Data480	-0.187581	0.446472	-0.011393	-0.316976	-0.062459
Data481	-0.188497	0.434062	-0.024312	-0.329488	-0.048523
Data482	-0.189311	0.433146	-0.049032	-0.346069	-0.036418
Data483	-0.194804	0.457458	-0.062154	-0.352275	-0.018717
Data484	-0.208435	0.481771	-0.074463	-0.348511	0.010986
Data485	-0.209859	0.487162	-0.091553	-0.35909	0.022786
Data486	-0.193787	0.482381	-0.087382	-0.378927	0.024312
Data487	-0.178935	0.458272	-0.064799	-0.406291	0.010885
Data488	-0.171407	0.435588	-0.054728	-0.428162	-0.004781
Data489	-0.177816	0.420125	-0.053507	-0.449219	-0.01119
Data490	-0.204163	0.404256	-0.06012	-0.451457	-0.005798
Data491	-0.226746	0.388184	-0.079346	-0.445862	-0.006612
Data492	-0.232442	0.391642	-0.088603	-0.442301	-0.014343
Data493	-0.238953	0.408834	-0.111389	-0.426229	-0.026855
Data494	-0.240072	0.407715	-0.096436	-0.409953	-0.036112
Data495	-0.238749	0.404968	-0.073547	-0.403951	-0.053101
Data496	-0.244141	0.398051	-0.058289	-0.422465	-0.080668
Data497	-0.253499	0.391642	-0.06073	-0.447795	-0.10671
Data498	-0.256348	0.391541	-0.084534	-0.471598	-0.125631
Data499	-0.257874	0.384928	-0.095215	-0.487366	-0.127869
Data500	-0.25706	0.374247	-0.106099	-0.512085	-0.109965
Data501	-0.244141	0.362854	-0.115662	-0.52419	-0.086772
Data502	-0.247091	0.358988	-0.12797	-0.543722	-0.059916
Data503	-0.242106	0.364889	-0.140788	-0.568746	-0.053507
Data504	-0.218913	0.360413	-0.170492	-0.600891	-0.045471
Data505	-0.204468	0.348002	-0.209351	-0.633748	-0.042826
Data506	-0.205587	0.321859	-0.20518	-0.67454	-0.058289
Data507	-0.213928	0.303752	-0.192566	-0.701497	-0.075378
Data508	-0.22583	0.315755	-0.177002	-0.721944	-0.080261
Data509	-0.236918	0.329081	-0.167338	-0.735677	-0.079549
Data510	-0.256042	0.319112	-0.183614	-0.733337	-0.080465
Data511	-0.268555	0.306091	-0.199585	-0.730591	-0.082601
Data512	-0.26357	0.294393	-0.234273	-0.750122	-0.080973
Data513	-0.25706	0.276693	-0.253194	-0.762634	-0.085653
Data514	-0.26947	0.263062	-0.284119	-0.78186	-0.086466
Data515	-0.283	0.243835	-0.294088	-0.807088	-0.085653
Data516	-0.289917	0.230713	-0.305176	-0.831401	-0.098775
Data517	-0.271403	0.218608	-0.306193	-0.843404	-0.114339
Data518	-0.255025	0.212402	-0.311076	-0.846965	-0.120646
Data519	-0.241292	0.210978	-0.297038	-0.841777	-0.127258
Data520	-0.246277	0.203145	-0.268148	-0.831909	-0.126038
Data521	-0.251668	0.192566	-0.261841	-0.813293	-0.114644
Data522	-0.261434	0.193075	-0.276794	-0.786743	-0.087484
Data523	-0.272115	0.185547	-0.310059	-0.762838	-0.064697
Data524	-0.266927	0.169881	-0.298564	-0.760193	-0.050456
Data525	-0.254924	0.156352	-0.276388	-0.777181	-0.05717
Data526	-0.237325	0.143636	-0.27415	-0.801595	-0.082194
Data527	-0.231628	0.133565	-0.262553	-0.826314	-0.111694
Data528	-0.245158	0.134379	-0.248718	-0.84259	-0.127055
Data529	-0.249329	0.144145	-0.253906	-0.858358	-0.131327
Data530	-0.242818	0.1415	-0.257874	-0.873006	-0.130005
Data531	-0.238241	0.127055	-0.268148	-0.882263	-0.118205
Data532	-0.231628	0.117798	-0.278625	-0.891825	-0.094198
Data533	-0.22644	0.108948	-0.285136	-0.892639	-0.073751
Data534	-0.223185	0.104574	-0.292053	-0.90332	-0.061646
Data535	-0.232747	0.105998	-0.280253	-0.910034	-0.056254
Data536	-0.239563	0.108134	-0.259501	-0.918376	-0.047099
Data537	-0.243327	0.103251	-0.263672	-0.927938	-0.043945
Data538	-0.238546	0.095927	-0.2712	-0.938924	-0.050252
Data539	-0.231323	0.088704	-0.264079	-0.945638	-0.062358
Data540	-0.225932	0.093384	-0.297139	-0.946045	-0.077515
Data541	-0.211894	0.087382	-0.336812	-0.941162	-0.08372
Data542	-0.201314	0.086161	-0.37557	-0.94045	-0.065409
Data543	-0.204875	0.075175	-0.393982	-0.938314	-0.050151
Data544	-0.1946	0.065816	-0.393372	-0.935771	-0.044861
Data545	-0.179749	0.050761	-0.377604	-0.947774	-0.042928
Data546	-0.177917	0.041809	-0.353292	-0.954895	-0.03479
Data547	-0.191447	0.049845	-0.338542	-0.948792	-0.030212
Data548	-0.193685	0.051371	-0.326742	-0.947367	-0.030721
Data549	-0.189921	0.050659	-0.332743	-0.955302	-0.032247
Data550	-0.189819	0.04303	-0.338643	-0.971883	-0.037231
Data551	-0.192769	0.019023	-0.352478	-0.987345	-0.033162
Data552	-0.180257	0.00234	-0.373128	-1.000061	-0.018209
Data553	-0.158081	-0.014547	-0.363363	-1.002197	-0.008748
Data554	-0.142314	-0.032349	-0.344137	-1.00708	-0.010885
Data555	-0.134684	-0.039266	-0.308634	-1.007284	-0.016378
Data556	-0.133362	-0.035095	-0.291239	-1.007182	-0.017293
Data557	-0.141805	-0.021464	-0.283	-1.010234	-0.021667
Data558	-0.138652	-0.006816	-0.284526	-1.014811	-0.038859
Data559	-0.122375	0.004883	-0.30599	-1.02061	-0.046794
Data560	-0.103251	0.002747	-0.333354	-1.01593	-0.051371
Data561	-0.096741	-0.01709	-0.343526	-1.020203	-0.035502
Data562	-0.095113	-0.050456	-0.350138	-1.024882	-0.021667
Data563	-0.089823	-0.085754	-0.344238	-1.034037	-0.009359
Data564	-0.088603	-0.103861	-0.325928	-1.040649	-0.006917
Data565	-0.102844	-0.108439	-0.299377	-1.041056	-0.001933
Data566	-0.12207	-0.100911	-0.314229	-1.028544	-0.0118
Data567	-0.142517	-0.091248	-0.323283	-1.013692	-0.025533
Data568	-0.149333	-0.082804	-0.329285	-0.998637	-0.029602
Data569	-0.144043	-0.078227	-0.329386	-0.984599	-0.03418
Data570	-0.137634	-0.072835	-0.353394	-0.964661	-0.039673
Data571	-0.120646	-0.075684	-0.38208	-0.947164	-0.036112
Data572	-0.101522	-0.08138	-0.400391	-0.94635	-0.034892
Data573	-0.083313	-0.086772	-0.438538	-0.942891	-0.036723
Data574	-0.056864	-0.087484	-0.440979	-0.933431	-0.050354
Data575	-0.036926	-0.08667	-0.429688	-0.9198	-0.063477
Data576	-0.021159	-0.096334	-0.406291	-0.918172	-0.070597
Data577	-0.015666	-0.124613	-0.375264	-0.933329	-0.071208
Data578	-0.024821	-0.139364	-0.346578	-0.947266	-0.057373
Data579	-0.0295	-0.152995	-0.351461	-0.957336	-0.056661
Data580	-0.022583	-0.153198	-0.380961	-0.968323	-0.052999
Data581	-0.020955	-0.152995	-0.396016	-0.961812	-0.040894
Data582	-0.006409	-0.160624	-0.408834	-0.943807	-0.012614
Data583	0.007019	-0.159709	-0.434469	-0.928345	0.013631
Data584	0.009766	-0.150859	-0.443014	-0.9198	0.04659
Data585	-0.002848	-0.137634	-0.440572	-0.915527	0.063883
Data586	-0.024618	-0.137736	-0.454814	-0.919495	0.073242
Data587	-0.034993	-0.135905	-0.461019	-0.926514	0.089823
Data588	-0.035095	-0.135498	-0.542908	-0.92926	0.113932
Data589	-0.015971	-0.135498	-0.541077	-0.923971	0.131632
Data590	-0.003764	-0.126546	-0.505168	-0.909322	0.134684
Data591	0.00295	-0.117289	-0.45929	-0.901286	0.138855
Data592	0.012512	-0.114034	-0.429993	-0.890808	0.129903
Data593	0.015666	-0.123088	-0.388285	-0.885111	0.11912
Data594	0.0177	-0.141907	-0.349426	-0.898539	0.100708
Data595	0.016886	-0.16154	-0.3243	-0.914205	0.100708
Data596	0.010579	-0.178324	-0.287882	-0.930583	0.108541
Data597	0.009766	-0.202535	-0.283915	-0.936279	0.121867
Data598	0.013428	-0.218506	-0.307109	-0.918681	0.133362
Data599	0.007629	-0.219828	-0.335592	-0.903015	0.130412
Data600	0.021667	-0.225016	-0.364889	-0.893453	0.130412
Data601	0.039266	-0.228577	-0.382589	-0.881551	0.128886
Data602	0.066528	-0.243937	-0.403849	-0.883586	0.125122
Data603	0.087484	-0.259094	-0.400289	-1.006063	0.118815
Data604	0.093079	-0.261637	-0.377502	-1.113892	0.110372
Data605	0.091146	-0.259501	-0.349731	-1.129252	0.105489
Data606	0.090535	-0.274455	-0.312195	-1.080119	0.113729
Data607	0.087687	-0.296326	-0.271708	-1.005758	0.13387
Data608	0.079447	-0.313416	-0.22227	-1.011454	0.166423
Data609	0.077922	-0.319112	-0.182699	-1.060384	0.188904
Data610	0.091248	-0.310974	-0.164083	-1.028646	0.193685
Data611	0.119731	-0.309041	-0.160319	-0.960693	0.200806
Data612	0.140889	-0.315043	-0.148417	-0.913086	0.211283
Data613	0.150248	-0.328979	-0.151672	-0.911458	0.211589
Data614	0.150757	-0.334574	-0.151164	-0.883179	0.204366
Data615	0.156453	-0.330098	-0.170797	-0.848694	0.19104
Data616	0.150655	-0.321757	-0.192464	-0.820719	0.180155
Data617	0.14384	-0.323181	-0.217794	-0.813395	0.180155
Data618	0.158183	-0.325216	-0.254924	-0.819499	0.194194
Data619	0.187276	-0.317383	-0.33315	-0.828756	0.217489
Data620	0.214945	-0.310974	-0.382385	-0.83669	0.240377
Data621	0.247192	-0.312805	-0.355835	-0.841064	0.250549
Data622	0.277405	-0.316264	-0.304464	-0.846761	0.238342
Data623	0.289205	-0.324402	-0.264994	-0.862732	0.212301
Data624	0.290324	-0.33844	-0.270386	-0.868327	0.193583
Data625	0.297038	-0.341797	-0.275981	-0.867716	0.182292
Data626	0.295512	-0.338745	-0.292867	-0.872599	0.167033
Data627	0.290934	-0.335388	-0.333354	-0.877279	0.171102
Data628	0.286153	-0.32959	-0.392253	-0.862223	0.187073
Data629	0.287984	-0.326335	-0.453695	-0.841675	0.198161
Data630	0.275472	-0.334981	-0.460815	-0.823161	0.208232
Data631	0.272624	-0.353699	-0.423177	-0.803833	0.212199
Data632	0.270793	-0.361837	-0.35848	-0.791728	0.206095
Data633	0.278524	-0.360413	-0.3243	-0.806478	0.195821
Data634	0.276286	-0.357259	-0.322978	-0.82428	0.201314
Data635	0.273336	-0.350545	-0.357869	-0.835775	0.204671
Data636	0.274658	-0.335083	-0.37323	-0.855509	0.201111
Data637	0.282186	-0.332743	-0.358175	-0.885925	0.203654
Data638	0.288086	-0.348816	-0.329692	-0.919393	0.213623
Data639	0.296733	-0.349223	-0.315348	-0.934143	0.217896
