# Supplementary material for: Integration of MRI and somatosensory evoked potentials facilitate diagnosis of spinal cord compression
Source: Sci Rep. 2023 May 15;13:7861. doi: 10.1038/s41598-023-34832-2 (PMC10185544; doi:10.1038/s41598-023-34832-2)
Supplement: Supplementary file 3 — Supplementary Information 3. [file 41598_2023_34832_MOESM3_ESM.zip › Preoperative SSEP data/spinal cord compression group/6387469_2/6387469_2_Rt Tibial SEP_Cz'-Fpz_201219_110556.csv]

Index	1	2	3	4	5
Name	Cz'-Fpz	Cz'-Fpz	Cz'-Fpz	Cz'-Fpz	Cz'-Fpz
Time	2.0171E+13	2.0171E+13	2.0171E+13	2.0171E+13	2.0171E+13
Highcut	500	500	500	500	500
Lowcut	10	10	10	10	10
Period	0.000156	0.000156	0.000156	0.000156	0.000156
Averages	120	120	120	120	120
Int (mA)	17.5/17.6mA	17.5/17.1mA	17.5/17.1mA	17.5/17.6mA	17.5/17.1mA
Pulse Width (�gs)	200�s	200�s	200�s	200�s	200�s
Rep Rate (Hz)	3.11Hz	3.11Hz	3.11Hz	3.11Hz	3.11Hz
Data0	0.273234	0.432332	-0.097707	-0.269267	0.162354
Data1	0.82194	1.344198	0.24943	0.692952	1.232605
Data2	2.030334	1.897176	1.224518	1.110738	1.763509
Data3	1.693624	1.05835	1.146647	0.080261	0.667419
Data4	0.537211	0.238037	0.206655	-0.776164	-0.315043
Data5	-0.213623	-0.210876	-0.434367	-1.206665	-0.807088
Data6	-0.563151	-0.370483	-0.726827	-1.277669	-0.942485
Data7	-0.618998	-0.354716	-0.789134	-1.214701	-0.870158
Data8	-0.513509	-0.252991	-0.719147	-1.074219	-0.711568
Data9	-0.342	-0.106201	-0.604095	-0.865275	-0.545451
Data10	-0.163066	0.027771	-0.470276	-0.659281	-0.403748
Data11	-0.013835	0.145264	-0.352529	-0.524699	-0.292053
Data12	0.104675	0.237834	-0.269419	-0.378927	-0.220947
Data13	0.189921	0.301208	-0.211334	-0.336711	-0.179749
Data14	0.237732	0.328776	-0.161133	-0.360107	-0.15686
Data15	0.259501	0.329997	-0.12619	-0.358887	-0.138957
Data16	0.253703	0.316671	-0.105743	-0.387472	-0.126851
Data17	0.244446	0.310364	-0.088654	-0.403137	-0.130208
Data18	0.22349	0.304972	-0.086416	-0.437215	-0.1238
Data19	0.200195	0.302633	-0.086161	-0.466614	-0.123291
Data20	0.180359	0.289612	-0.083008	-0.517985	-0.124919
Data21	0.180257	0.266317	-0.064901	-0.61676	-0.119527
Data22	0.189718	0.253703	-0.048574	-0.626322	-0.124105
Data23	0.192464	0.250142	-0.048726	-0.629781	-0.124817
Data24	0.208537	0.238342	-0.045827	-0.651042	-0.113525
Data25	0.217692	0.228373	-0.048319	-0.69397	-0.099792
Data26	0.218201	0.236918	-0.056051	-0.727539	-0.072021
Data27	0.193685	0.247294	-0.059865	-0.73171	-0.051676
Data28	0.16571	0.26296	-0.049947	-0.748901	-0.03479
Data29	0.151164	0.268962	-0.043081	-0.752055	-0.022888
Data30	0.14801	0.277303	-0.046997	-0.750631	-0.014038
Data31	0.157267	0.273031	-0.057322	-0.71991	-0.011902
Data32	0.177104	0.265706	-0.073446	-0.722961	-0.005595
Data33	0.192871	0.250448	-0.076345	-0.71757	0.008748
Data34	0.195211	0.234782	-0.08194	-0.675151	0.017598
Data35	0.195109	0.228068	-0.085398	-0.638123	0.032654
Data36	0.19043	0.20813	-0.07604	-0.610555	0.041911
Data37	0.18575	0.188802	-0.082804	-0.614624	0.042928
Data38	0.176493	0.174357	-0.090688	-0.585124	0.039469
Data39	0.163269	0.163879	-0.080668	-0.574544	0.024109
Data40	0.151672	0.147502	-0.073547	-0.561422	0.00651
Data41	0.169474	0.147502	-0.060628	-0.564575	-0.002035
Data42	0.175985	0.146586	-0.05132	-0.551656	-0.02238
Data43	0.172729	0.147196	-0.052643	-0.562032	-0.03184
Data44	0.184428	0.156555	-0.06251	-0.502218	-0.047709
Data45	0.198161	0.170695	-0.072021	-0.432332	-0.059509
Data46	0.195211	0.188904	-0.062205	-0.39327	-0.075989
Data47	0.187378	0.187887	-0.031535	-0.372823	-0.079753
Data48	0.181071	0.181376	-0.010935	-0.375366	-0.079753
Data49	0.190023	0.178833	-0.012665	-0.408223	-0.089518
Data50	0.182699	0.175273	-0.023142	-0.450948	-0.107625
Data51	0.169881	0.176799	-0.024516	-0.4776	-0.102641
Data52	0.146993	0.179443	-0.023295	-0.509237	-0.086873
Data53	0.127563	0.184428	-0.022125	-0.50588	-0.065206
Data54	0.115153	0.190328	-0.024719	-0.491333	-0.051168
Data55	0.094503	0.195007	-0.033569	-0.500081	-0.03184
Data56	0.071208	0.196126	-0.038096	-0.513407	-0.005798
Data57	0.051371	0.204671	-0.039012	-0.553894	0.004069
Data58	0.039266	0.207825	-0.045624	-0.603434	0.013224
Data59	0.033264	0.208842	-0.041656	-0.609131	0.009359
Data60	0.024312	0.206706	-0.036825	-0.555216	0.00356
Data61	0.010986	0.203145	-0.046031	-0.492147	0.01241
Data62	0.007019	0.197042	-0.054525	-0.450643	0.02238
Data63	0.020142	0.187683	-0.054626	-0.413411	0.007731
Data64	0.041402	0.188904	-0.047963	-0.370076	-0.003052
Data65	0.061849	0.185852	-0.027212	-0.309652	-0.0118
Data66	0.072225	0.16805	0.002543	-0.273438	-0.008545
Data67	0.078328	0.164795	0.010885	-0.284526	-0.014852
Data68	0.081075	0.174052	0.016276	-0.32135	-0.025228
Data69	0.082703	0.174561	0.008443	-0.402323	-0.031738
Data70	0.072734	0.180664	0.008952	-0.47699	-0.020345
Data71	0.063273	0.18219	0.021311	-0.503642	-0.018717
Data72	0.054423	0.189616	0.026805	-0.485942	-0.026245
Data73	0.029907	0.201619	0.032806	-0.478923	-0.037638
Data74	0.00529	0.197449	0.03952	-0.443522	-0.055339
Data75	-0.011088	0.184835	0.045726	-0.403341	-0.070597
Data76	-0.010579	0.169576	0.055084	-0.393473	-0.085856
Data77	-0.010681	0.154419	0.067444	-0.385335	-0.10671
Data78	-0.035909	0.133972	0.085144	-0.394287	-0.121358
Data79	-0.057068	0.114136	0.105845	-0.398153	-0.120544
Data80	-0.063171	0.104879	0.119985	-0.453695	-0.114136
Data81	-0.071411	0.101217	0.13443	-0.462036	-0.110168
Data82	-0.084737	0.105794	0.14918	-0.458069	-0.119425
Data83	-0.096639	0.096436	0.154419	-0.433146	-0.148926
Data84	-0.106201	0.091044	0.148824	-0.403544	-0.179443
Data85	-0.117493	0.08372	0.14389	-0.366618	-0.203451
Data86	-0.116679	0.076192	0.152537	-0.334981	-0.227051
Data87	-0.112406	0.076599	0.151164	-0.308431	-0.223897
Data88	-0.129089	0.072632	0.144552	-0.304362	-0.190633
Data89	-0.146383	0.072327	0.151622	-0.288391	-0.142822
Data90	-0.166423	0.079346	0.17868	-0.246175	-0.113729
Data91	-0.194702	0.082296	0.211792	-0.209147	-0.100606
Data92	-0.213318	0.082804	0.225271	-0.190837	-0.099386
Data93	-0.223592	0.061849	0.234884	-0.200195	-0.112406
Data94	-0.236816	0.056763	0.248006	-0.212097	-0.117696
Data95	-0.252075	0.058289	0.258942	-0.197754	-0.109151
Data96	-0.261027	0.048116	0.272725	-0.153809	-0.090637
Data97	-0.258179	0.037028	0.280355	-0.143636	-0.080668
Data98	-0.253601	0.03479	0.293935	-0.158285	-0.066223
Data99	-0.247192	0.042928	0.298309	-0.174459	-0.06429
Data100	-0.243632	0.043945	0.289001	-0.177816	-0.073039
Data101	-0.244344	0.048726	0.285848	-0.170695	-0.075785
Data102	-0.266724	0.052694	0.304515	-0.182495	-0.059713
Data103	-0.288086	0.048828	0.326284	-0.21169	-0.039469
Data104	-0.300598	0.049642	0.341187	-0.256958	-0.022481
Data105	-0.31189	0.051473	0.358022	-0.271505	-0.014547
Data106	-0.320333	0.051066	0.36438	-0.28595	-0.001322
Data107	-0.335286	0.061137	0.365804	-0.270996	-0.001322
Data108	-0.340881	0.083923	0.3744	-0.267741	-0.019226
Data109	-0.33488	0.099386	0.378571	-0.308533	-0.033162
Data110	-0.333557	0.097453	0.364685	-0.357768	-0.056152
Data111	-0.347493	0.084737	0.355479	-0.377604	-0.083415
Data112	-0.351359	0.077616	0.343984	-0.383911	-0.107625
Data113	-0.350444	0.070292	0.338847	-0.334778	-0.131938
Data114	-0.353088	0.065511	0.322876	-0.287577	-0.151774
Data115	-0.368245	0.062866	0.296682	-0.234985	-0.168355
Data116	-0.377299	0.046997	0.287221	-0.215556	-0.194092
Data117	-0.383504	0.039571	0.303548	-0.185445	-0.216675
Data118	-0.398966	0.047404	0.328318	-0.213318	-0.245565
Data119	-0.423177	0.062154	0.342	-0.200704	-0.284729
Data120	-0.439962	0.088908	0.343831	-0.195313	-0.314738
Data121	-0.451355	0.124817	0.350545	-0.178324	-0.323385
Data122	-0.454814	0.141805	0.351257	-0.19928	-0.319824
Data123	-0.458374	0.149841	0.345662	-0.212301	-0.309855
Data124	-0.451355	0.15035	0.333862	-0.242004	-0.295308
Data125	-0.447795	0.147807	0.322215	-0.273743	-0.299581
Data126	-0.445048	0.156047	0.318044	-0.349325	-0.303752
Data127	-0.445251	0.154114	0.328827	-0.39093	-0.304769
Data128	-0.443115	0.135803	0.338033	-0.381266	-0.298767
Data129	-0.441182	0.122477	0.336711	-0.362549	-0.304667
Data130	-0.454102	0.115763	0.338491	-0.378825	-0.319417
Data131	-0.460714	0.11912	0.332896	-0.348612	-0.330098
Data132	-0.462341	0.116781	0.326131	-0.323486	-0.323588
Data133	-0.481669	0.123291	0.318705	-0.302327	-0.289917
Data134	-0.496216	0.130412	0.322723	-0.230815	-0.256144
Data135	-0.521647	0.131124	0.323842	-0.175476	-0.234578
Data136	-0.533244	0.132141	0.317179	-0.135905	-0.233866
Data137	-0.531311	0.135295	0.311737	-0.078227	-0.236816
Data138	-0.530192	0.139974	0.305481	-0.053813	-0.249125
Data139	-0.535583	0.141093	0.300344	-0.053507	-0.264282
Data140	-0.555013	0.140381	0.292358	-0.072632	-0.262248
Data141	-0.558472	0.144043	0.275421	-0.089518	-0.26123
Data142	-0.553691	0.139669	0.262604	-0.086772	-0.266724
Data143	-0.561117	0.117086	0.256805	-0.07487	-0.274862
Data144	-0.574544	0.109762	0.247904	-0.02065	-0.277303
Data145	-0.587056	0.108643	0.242157	-0.003153	-0.284119
Data146	-0.585632	0.113118	0.243886	-0.015462	-0.292969
Data147	-0.579936	0.118612	0.252838	-0.023397	-0.311788
Data148	-0.586853	0.11617	0.241343	-0.028381	-0.324097
Data149	-0.596008	0.116984	0.220439	-0.058492	-0.321554
Data150	-0.607808	0.135803	0.196075	-0.067647	-0.323181
Data151	-0.605977	0.15035	0.188904	-0.044963	-0.330505
Data152	-0.6073	0.1533	0.18575	-0.015157	-0.338542
Data153	-0.607096	0.151774	0.183868	0.021566	-0.350749
Data154	-0.61086	0.141907	0.188802	0.053507	-0.359294
Data155	-0.609639	0.14445	0.1887	0.108846	-0.366313
Data156	-0.609233	0.15096	0.187531	0.137838	-0.365804
Data157	-0.597331	0.152893	0.174052	0.168355	-0.354106
Data158	-0.578308	0.140381	0.156199	0.191752	-0.337626
Data159	-0.569967	0.131022	0.146332	0.212301	-0.312093
Data160	-0.561727	0.135295	0.139313	0.231628	-0.295512
Data161	-0.562236	0.129801	0.142263	0.255127	-0.289001
Data162	-0.566813	0.117594	0.124512	0.258382	-0.276388
Data163	-0.562846	0.106201	0.120341	0.266418	-0.259705
Data164	-0.550944	0.092468	0.126241	0.2712	-0.257568
Data165	-0.551147	0.11027	0.126444	0.292765	-0.249939
Data166	-0.557353	0.127055	0.134837	0.319417	-0.248718
Data167	-0.557454	0.130615	0.136515	0.33844	-0.246277
Data168	-0.559998	0.1297	0.127106	0.32959	-0.248108
Data169	-0.573324	0.1238	0.11617	0.292765	-0.244141
Data170	-0.572713	0.116577	0.099691	0.238647	-0.226644
Data171	-0.571594	0.114644	0.095571	0.236816	-0.212199
Data172	-0.564067	0.11617	0.092773	0.261739	-0.197347
Data173	-0.556234	0.105794	0.086721	0.298971	-0.187174
Data174	-0.548808	0.103658	0.075938	0.283813	-0.183716
Data175	-0.549011	0.112915	0.064545	0.21403	-0.19104
Data176	-0.552979	0.118917	0.048676	0.179138	-0.19399
Data177	-0.549316	0.124919	0.039775	0.171611	-0.195923
Data178	-0.533956	0.138143	0.041809	0.221659	-0.186564
Data179	-0.521647	0.165507	0.052083	0.294393	-0.172017
Data180	-0.508016	0.183716	0.06017	0.301208	-0.171814
Data181	-0.493266	0.190735	0.04008	0.326843	-0.184224
Data182	-0.482178	0.198059	0.024923	0.384115	-0.186462
Data183	-0.461731	0.208537	0.016785	0.385437	-0.185547
Data184	-0.437724	0.223083	0.010681	0.381571	-0.180969
Data185	-0.432027	0.224711	0.011037	0.360921	-0.180969
Data186	-0.432638	0.225118	0.02065	0.361532	-0.165609
Data187	-0.443929	0.225118	0.037333	0.358988	-0.141195
Data188	-0.449727	0.225728	0.062815	0.345968	-0.132243
Data189	-0.458374	0.22288	0.087484	0.351868	-0.141907
Data190	-0.480754	0.233459	0.096792	0.362854	-0.155945
Data191	-0.494995	0.244853	0.090179	0.380147	-0.171102
Data192	-0.499878	0.255229	0.069733	0.377706	-0.18514
Data193	-0.487264	0.26001	0.046031	0.374756	-0.20223
Data194	-0.460815	0.259908	0.024668	0.344849	-0.215251
Data195	-0.447083	0.260824	0.013936	0.359802	-0.219116
Data196	-0.441081	0.26591	0.015462	0.365295	-0.206909
Data197	-0.432332	0.263367	0.023092	0.37679	-0.197754
Data198	-0.419617	0.25533	0.03067	0.41982	-0.194194
Data199	-0.418701	0.244649	0.030518	0.501404	-0.196635
Data200	-0.419922	0.247701	0.022481	0.567322	-0.200399
Data201	-0.413106	0.256348	0.013224	0.603536	-0.18575
Data202	-0.41036	0.255025	0.001322	0.63029	-0.176493
Data203	-0.408325	0.248108	-0.010732	0.664266	-0.173136
Data204	-0.395508	0.253194	-0.016276	0.674337	-0.157674
Data205	-0.382589	0.264282	-0.019684	0.646566	-0.126444
Data206	-0.365601	0.26357	-0.030772	0.665283	-0.117493
Data207	-0.34139	0.264079	-0.03952	0.685628	-0.12502
Data208	-0.334676	0.277201	-0.03657	0.699463	-0.117188
Data209	-0.333964	0.283101	-0.018056	0.737712	-0.094198
Data210	-0.335083	0.296224	0.004272	0.778707	-0.069885
Data211	-0.32074	0.311686	0.010071	0.838725	-0.025838
Data212	-0.303345	0.323995	0.015106	0.872091	0.016581
Data213	-0.297953	0.336507	0.004934	0.869751	0.047302
Data214	-0.2948	0.339559	-0.019073	0.848796	0.06724
Data215	-0.295105	0.342	-0.031179	0.836589	0.075582
Data216	-0.289917	0.343831	-0.054474	0.852966	0.084635
Data217	-0.28361	0.349935	-0.070241	0.894674	0.078939
Data218	-0.266215	0.358683	-0.077006	0.944621	0.071818
Data219	-0.235596	0.358887	-0.089569	0.976766	0.063782
Data220	-0.193787	0.363973	-0.102437	0.986633	0.063375
Data221	-0.150655	0.382589	-0.086924	0.975037	0.070089
Data222	-0.120951	0.394491	-0.065613	0.952657	0.083618
Data223	-0.104574	0.395101	-0.05778	0.923665	0.100708
Data224	-0.089315	0.40568	-0.04303	0.930888	0.110372
Data225	-0.055847	0.428467	-0.023549	0.958862	0.108541
Data226	-0.026754	0.455831	-0.014699	0.995992	0.10081
Data227	-0.014038	0.47821	0.006612	1.006063	0.097656
Data228	0.00529	0.486959	0.018819	0.976969	0.109049
Data229	0.032654	0.506999	0.034332	1.001485	0.113729
Data230	0.061849	0.532633	0.065206	1.023763	0.118612
Data231	0.087179	0.542297	0.091298	1.041667	0.127563
Data232	0.105286	0.551453	0.123444	1.059469	0.149129
Data233	0.131226	0.588989	0.137939	1.061096	0.179138
Data234	0.182699	0.635783	0.15981	1.073507	0.219828
Data235	0.253499	0.677592	0.201823	1.120199	0.262044
Data236	0.337423	0.715535	0.254211	1.143697	0.308838
Data237	0.421448	0.754191	0.30187	1.164347	0.360107
Data238	0.505269	0.804545	0.349325	1.181844	0.414632
Data239	0.588277	0.866801	0.394338	1.186727	0.483297
Data240	0.665588	0.933736	0.446014	1.211243	0.559591
Data241	0.739034	0.993856	0.505625	1.275635	0.615336
Data242	0.802511	1.065369	0.565389	1.346334	0.66274
Data243	0.874939	1.130981	0.622355	1.372477	0.697632
Data244	0.964254	1.190999	0.664113	1.383667	0.731608
Data245	1.041056	1.25824	0.710144	1.424967	0.78654
Data246	1.12559	1.309814	0.784403	1.476949	0.84554
Data247	1.21521	1.361389	0.862579	1.547038	0.897217
Data248	1.30483	1.429138	0.93099	1.624146	0.955098
Data249	1.38621	1.500854	0.990041	1.700236	1.005046
Data250	1.463826	1.554057	1.027985	1.769714	1.048075
Data251	1.521403	1.601969	1.068827	1.844381	1.087545
Data252	1.566772	1.645406	1.123454	1.90155	1.133321
Data253	1.602376	1.683451	1.165314	1.931864	1.175028
Data254	1.637268	1.715291	1.222636	1.96757	1.213277
Data255	1.654256	1.761068	1.271566	1.998189	1.233622
Data256	1.675618	1.807658	1.293284	2.051697	1.26119
Data257	1.712341	1.841125	1.298981	2.10378	1.28835
Data258	1.7571	1.865336	1.298676	2.150472	1.318054
Data259	1.783447	1.87439	1.304372	2.168579	1.353556
Data260	1.785075	1.853841	1.315308	2.182821	1.378479
Data261	1.76768	1.820475	1.323395	2.168579	1.380514
Data262	1.753743	1.775716	1.327871	2.147725	1.374512
Data263	1.732585	1.733907	1.322021	2.120463	1.378479
Data264	1.677856	1.701457	1.310476	2.062581	1.385803
Data265	1.568604	1.671143	1.284739	2.011414	1.384786
Data266	1.471965	1.646016	1.259867	1.981913	1.387736
Data267	1.436056	1.625061	1.224569	1.97347	1.392314
Data268	1.446635	1.585388	1.186574	1.963196	1.382243
Data269	1.470439	1.540019	1.146393	1.983134	1.383464
Data270	1.477966	1.489665	1.106669	1.990356	1.370748
Data271	1.463826	1.448873	1.062622	1.987915	1.353455
Data272	1.456095	1.431173	1.020406	1.956991	1.33077
Data273	1.446737	1.406555	0.974884	1.899618	1.312459
Data274	1.421712	1.369324	0.924784	1.819865	1.302694
Data275	1.398214	1.322021	0.87026	1.781413	1.294963
Data276	1.382039	1.279704	0.818431	1.792603	1.288147
Data277	1.355998	1.238607	0.768534	1.823832	1.276347
Data278	1.326396	1.18632	0.727641	1.812744	1.254069
Data279	1.304016	1.119893	0.696564	1.826375	1.217855
Data280	1.278992	1.057536	0.661774	1.829529	1.173706
Data281	1.25824	1.005859	0.633036	1.832479	1.135763
Data282	1.22996	0.947876	0.583394	1.815796	1.114095
Data283	1.194458	0.893351	0.534922	1.815389	1.08846
Data284	1.156616	0.842183	0.492961	1.793416	1.064555
Data285	1.110433	0.792948	0.43513	1.731262	1.034037
Data286	1.060384	0.739746	0.363668	1.653341	0.991618
Data287	1.013285	0.695089	0.291341	1.53717	0.930074
Data288	0.960999	0.639852	0.220032	1.40686	0.871887
Data289	0.914917	0.584717	0.142721	1.336873	0.822957
Data290	0.879924	0.536804	0.073903	1.308695	0.7724
Data291	0.829976	0.482381	0.00885	1.269023	0.721029
Data292	0.757751	0.409749	-0.048879	1.203918	0.677795
Data293	0.686239	0.318909	-0.094859	1.088765	0.628153
Data294	0.631816	0.22054	-0.150909	0.989787	0.562541
Data295	0.579224	0.135498	-0.209198	0.928955	0.492045
Data296	0.521342	0.063782	-0.284983	0.880229	0.4245
Data297	0.468343	-0.002238	-0.357259	0.819499	0.356445
Data298	0.421448	-0.068563	-0.424347	0.751953	0.276388
Data299	0.380656	-0.141195	-0.48818	0.667216	0.205282
Data300	0.328776	-0.214742	-0.505829	0.591227	0.142924
Data301	0.267232	-0.286051	-0.517527	0.500488	0.079651
Data302	0.205078	-0.356954	-0.540212	0.417379	0.020142
Data303	0.145365	-0.412801	-0.564372	0.322469	-0.028585
Data304	0.089722	-0.462138	-0.610555	0.252686	-0.074056
Data305	0.043844	-0.527954	-0.675913	0.197652	-0.122477
Data306	-0.00824	-0.613505	-0.739899	0.197957	-0.179749
Data307	-0.06602	-0.698954	-0.799561	0.210164	-0.248413
Data308	-0.130005	-0.780029	-0.838318	0.225932	-0.298971
Data309	-0.180766	-0.852458	-0.85612	0.224813	-0.329692
Data310	-0.222371	-0.915934	-0.876312	0.183919	-0.357971
Data311	-0.251973	-0.968424	-0.912781	0.166931	-0.379333
Data312	-0.279236	-1.024373	-0.96288	0.1474	-0.404256
Data313	-0.296529	-1.075236	-1.008504	0.100199	-0.434367
Data314	-0.322266	-1.118062	-1.069539	0.034383	-0.464172
Data315	-0.363566	-1.160889	-1.137746	-0.018412	-0.488688
Data316	-0.403646	-1.198629	-1.181641	-0.054525	-0.502523
Data317	-0.435588	-1.214803	-1.211904	-0.098572	-0.519918
Data318	-0.464071	-1.227926	-1.245219	-0.154012	-0.53894
Data319	-0.479838	-1.257629	-1.28535	-0.237732	-0.555623
Data320	-0.495097	-1.283468	-1.315715	-0.242615	-0.572205
Data321	-0.517476	-1.304728	-1.341553	-0.232239	-0.59021
Data322	-0.538737	-1.312052	-1.349436	-0.229492	-0.603739
Data323	-0.554403	-1.312866	-1.364441	-0.226644	-0.616659
Data324	-0.573425	-1.337484	-1.388245	-0.203044	-0.63446
Data325	-0.583191	-1.385193	-1.413472	-0.185954	-0.658773
Data326	-0.578003	-1.429749	-1.439616	-0.21169	-0.682983
Data327	-0.570475	-1.466777	-1.460419	-0.245565	-0.716349
Data328	-0.572611	-1.487427	-1.483154	-0.235392	-0.749003
Data329	-0.596415	-1.505025	-1.491547	-0.21047	-0.777384
Data330	-0.612488	-1.509603	-1.518656	-0.196431	-0.809224
Data331	-0.623372	-1.509806	-1.526235	-0.191243	-0.837708
Data332	-0.619202	-1.51001	-1.527252	-0.242513	-0.873617
Data333	-0.609538	-1.504517	-1.505585	-0.230611	-0.906067
Data334	-0.600993	-1.493327	-1.488647	-0.250854	-0.926819
Data335	-0.597331	-1.48173	-1.47349	-0.276286	-0.948181
Data336	-0.587056	-1.482951	-1.461843	-0.219625	-0.978597
Data337	-0.574036	-1.50238	-1.475525	-0.186056	-0.994466
Data338	-0.578918	-1.523539	-1.523285	-0.181885	-1.006266
Data339	-0.588277	-1.541036	-1.533356	-0.192362	-1.01593
Data340	-0.588379	-1.562297	-1.521403	-0.190023	-0.993449
Data341	-0.581767	-1.578369	-1.48641	-0.229187	-0.957235
Data342	-0.57373	-1.578471	-1.450755	-0.255127	-0.918986
Data343	-0.557454	-1.569112	-1.436513	-0.248718	-0.875142
Data344	-0.532532	-1.546529	-1.456604	-0.261434	-0.820719
Data345	-0.510864	-1.519572	-1.491343	-0.243632	-0.779622
Data346	-0.484924	-1.494446	-1.478678	-0.241496	-0.737712
Data347	-0.462952	-1.475932	-1.435649	-0.241597	-0.68929
Data348	-0.446676	-1.467082	-1.394094	-0.19989	-0.648295
Data349	-0.421651	-1.467692	-1.353048	-0.167236	-0.617879
Data350	-0.39561	-1.466471	-1.312612	-0.174764	-0.590617
Data351	-0.381978	-1.465454	-1.276805	-0.187785	-0.575256
Data352	-0.360311	-1.453349	-1.251577	-0.209045	-0.555929
Data353	-0.338236	-1.442871	-1.226858	-0.222371	-0.536702
Data354	-0.324809	-1.440328	-1.21816	-0.24587	-0.504049
Data355	-0.298869	-1.428019	-1.18571	-0.256653	-0.486959
Data356	-0.265299	-1.40859	-1.137288	-0.24648	-0.472514
Data357	-0.229797	-1.397502	-1.117655	-0.232035	-0.471293
Data358	-0.203654	-1.401672	-1.09553	-0.193075	-0.48055
Data359	-0.183105	-1.389974	-1.075083	-0.195923	-0.478007
Data360	-0.179443	-1.373291	-1.070964	-0.213826	-0.4599
Data361	-0.176697	-1.355896	-1.045278	-0.245056	-0.453695
Data362	-0.168254	-1.333008	-1.024628	-0.249125	-0.447286
Data363	-0.15564	-1.30483	-1.006266	-0.263875	-0.440776
Data364	-0.1297	-1.272583	-0.975698	-0.275167	-0.425313
Data365	-0.105184	-1.253459	-0.949961	-0.25411	-0.406799
Data366	-0.092468	-1.248983	-0.909068	-0.232849	-0.382487
Data367	-0.088094	-1.235352	-0.876821	-0.242716	-0.363871
Data368	-0.078125	-1.224569	-0.859782	-0.25177	-0.349019
Data369	-0.061442	-1.219177	-0.820669	-0.207723	-0.343831
Data370	-0.051168	-1.211853	-0.798848	-0.141602	-0.323792
Data371	-0.042318	-1.205241	-0.796102	-0.095927	-0.29307
Data372	-0.037944	-1.201172	-0.765889	-0.088603	-0.263468
Data373	-0.028178	-1.180929	-0.722198	-0.090739	-0.239258
Data374	-0.005188	-1.157532	-0.664012	-0.106405	-0.225016
Data375	0.012919	-1.156209	-0.618947	-0.112	-0.215149
Data376	0.028483	-1.138306	-0.603282	-0.077922	-0.1946
Data377	0.048014	-1.100566	-0.598551	-0.060628	-0.176086
Data378	0.06134	-1.060893	-0.603536	-0.059916	-0.165609
Data379	0.067037	-1.020101	-0.587006	-0.056661	-0.160319
Data380	0.066833	-0.986735	-0.5749	-0.054525	-0.140788
Data381	0.082296	-0.965169	-0.576121	-0.07609	-0.121867
Data382	0.107218	-0.944926	-0.561727	-0.092773	-0.101115
Data383	0.134888	-0.922038	-0.556437	-0.131327	-0.070699
Data384	0.157267	-0.893758	-0.524089	-0.173645	-0.034281
Data385	0.169881	-0.874634	-0.506541	-0.179749	0.003764
Data386	0.193787	-0.870158	-0.475515	-0.170492	0.027873
Data387	0.222473	-0.863546	-0.444031	-0.136922	0.03479
Data388	0.257467	-0.847982	-0.432536	-0.089417	0.046692
Data389	0.264893	-0.831604	-0.41626	-0.084127	0.064799
Data390	0.256755	-0.821126	-0.442912	-0.111186	0.098165
Data391	0.240784	-0.805054	-0.448354	-0.12797	0.125529
Data392	0.236511	-0.780843	-0.44398	-0.143738	0.139262
Data393	0.239665	-0.751139	-0.412242	-0.116984	0.141398
Data394	0.237122	-0.741984	-0.399475	-0.107829	0.131531
Data395	0.234782	-0.741272	-0.383657	-0.06602	0.132446
Data396	0.260722	-0.734762	-0.388997	-0.041606	0.13682
Data397	0.293172	-0.730387	-0.376485	-0.03418	0.145365
Data398	0.319417	-0.727132	-0.344493	0.007121	0.148824
Data399	0.321248	-0.710551	-0.320384	0.006714	0.144857
Data400	0.32074	-0.682882	-0.298716	-0.004171	0.159098
Data401	0.312805	-0.666504	-0.275981	-0.037638	0.171814
Data402	0.305888	-0.659281	-0.229543	-0.06602	0.189209
Data403	0.28717	-0.651855	-0.176341	-0.049744	0.202433
Data404	0.261027	-0.646159	-0.170542	-0.048014	0.213318
Data405	0.252991	-0.648499	-0.151927	-0.027262	0.227661
Data406	0.261129	-0.641073	-0.126597	-0.000509	0.215454
Data407	0.27181	-0.63446	-0.118205	0.009969	0.20284
Data408	0.262044	-0.617574	-0.149282	0.006816	0.204468
Data409	0.247498	-0.593058	-0.156504	-0.015666	0.209045
Data410	0.244954	-0.562642	-0.134277	-0.076803	0.218608
Data411	0.256755	-0.538127	-0.095367	-0.086365	0.228271
Data412	0.271098	-0.518697	-0.080363	-0.009257	0.241089
Data413	0.273438	-0.501506	-0.056559	0.057983	0.241089
Data414	0.273031	-0.482279	-0.055491	0.066935	0.231018
Data415	0.276794	-0.473124	-0.032908	0.034993	0.233053
Data416	0.287781	-0.470479	0.00768	0.000916	0.253194
Data417	0.298564	-0.463359	0.023041	-0.024516	0.267741
Data418	0.303548	-0.440979	0.047353	-0.017293	0.298157
Data419	0.305684	-0.415548	0.079041	-0.004679	0.330098
Data420	0.319519	-0.39032	0.062714	0.023092	0.353088
Data421	0.3361	-0.365092	0.051626	0.076497	0.366313
Data422	0.337931	-0.351461	0.064697	0.116984	0.385946
Data423	0.317281	-0.348409	0.056356	0.110575	0.400492
Data424	0.291748	-0.351969	0.058187	0.063985	0.412394
Data425	0.286255	-0.348918	0.069427	0.047811	0.417379
Data426	0.291138	-0.33844	0.087891	0.049947	0.418701
Data427	0.291341	-0.315755	0.068563	0.036621	0.411886
Data428	0.293172	-0.295308	0.107524	0.061035	0.40741
Data429	0.305888	-0.28361	0.139058	0.05127	0.409342
Data430	0.300191	-0.272217	0.160421	0.054932	0.408223
Data431	0.285034	-0.25828	0.199025	0.118306	0.404053
Data432	0.268046	-0.251465	0.215912	0.174561	0.389404
Data433	0.268453	-0.240072	0.239003	0.185242	0.357564
Data434	0.264689	-0.228475	0.246277	0.122986	0.343831
Data435	0.252075	-0.202026	0.243683	0.067647	0.333862
Data436	0.229899	-0.174662	0.23407	0.052897	0.325928
Data437	0.203247	-0.158081	0.197652	0.038249	0.325826
Data438	0.175578	-0.133158	0.183919	0.045471	0.314331
Data439	0.161947	-0.107422	0.193024	0.092875	0.301208
Data440	0.162659	-0.090841	0.232798	0.091349	0.292155
Data441	0.157878	-0.072225	0.260976	0.017802	0.284119
Data442	0.166829	-0.054932	0.297597	-0.058899	0.285441
Data443	0.17395	-0.055847	0.323741	-0.141296	0.289714
Data444	0.169474	-0.060527	0.346934	-0.198364	0.289815
Data445	0.157471	-0.058899	0.347443	-0.245972	0.282186
Data446	0.142415	-0.053406	0.359751	-0.260213	0.273132
Data447	0.129598	-0.043742	0.34963	-0.232544	0.270487
Data448	0.119832	-0.046997	0.329895	-0.200704	0.258586
Data449	0.111796	-0.056661	0.300649	-0.152283	0.255432
Data450	0.105693	-0.070089	0.297597	-0.110881	0.26123
Data451	0.101217	-0.073954	0.307363	-0.089417	0.276184
Data452	0.093282	-0.06602	0.301005	-0.090027	0.299581
Data453	0.080363	-0.051371	0.290883	-0.093079	0.330709
Data454	0.063883	-0.026957	0.313822	-0.064392	0.3479
Data455	0.047201	-0.005595	0.376383	0.014954	0.348511
Data456	0.033366	0.003662	0.419464	0.054525	0.364685
Data457	0.027568	0.0177	0.449931	0.058085	0.377706
Data458	0.023193	0.031026	0.484721	0.038757	0.37262
Data459	0.035502	0.042928	0.507202	0.012207	0.379435
Data460	0.045268	0.043742	0.517273	0.012207	0.378316
Data461	0.053813	0.056254	0.492808	0.003866	0.365092
Data462	0.073242	0.059408	0.485026	-0.058187	0.352275
Data463	0.074565	0.06368	0.468903	-0.155538	0.334371
Data464	0.060323	0.055339	0.457865	-0.250041	0.324809
Data465	0.042318	0.045064	0.449473	-0.309652	0.304667
Data466	0.032654	0.045675	0.465953	-0.34373	0.277608
Data467	0.028483	0.043538	0.491486	-0.414836	0.258077
Data468	0.019328	0.036418	0.493062	-0.43752	0.242716
Data469	0.013428	0.042114	0.461629	-0.446167	0.225728
Data470	0.005595	0.06368	0.447083	-0.397034	0.204264
Data471	0.016683	0.071411	0.430806	-0.346578	0.183207
Data472	0.028992	0.065104	0.423075	-0.275675	0.175883
Data473	0.020447	0.061544	0.411682	-0.221456	0.177816
Data474	-0.004374	0.06602	0.421956	-0.220846	0.187073
Data475	-0.042928	0.065816	0.443319	-0.241903	0.178935
Data476	-0.076294	0.070394	0.474904	-0.288188	0.171916
Data477	-0.10671	0.07548	0.509186	-0.285441	0.171712
Data478	-0.123088	0.080872	0.547841	-0.307719	0.170186
Data479	-0.122375	0.090027	0.575205	-0.336609	0.175883
Data480	-0.124613	0.092875	0.552165	-0.381877	0.18575
Data481	-0.130819	0.097453	0.499725	-0.418091	0.183512
Data482	-0.141398	0.103658	0.476278	-0.437826	0.171305
Data483	-0.146077	0.117493	0.460256	-0.474345	0.165304
Data484	-0.131226	0.135396	0.456645	-0.480347	0.159607
Data485	-0.122274	0.15035	0.468597	-0.507813	0.153605
Data486	-0.125631	0.157166	0.488485	-0.516357	0.140381
Data487	-0.143941	0.15269	0.460663	-0.49408	0.131836
Data488	-0.163574	0.150248	0.464783	-0.5012	0.107015
Data489	-0.181274	0.160014	0.45166	-0.490214	0.084432
Data490	-0.183309	0.165609	0.462138	-0.484314	0.064087
Data491	-0.172831	0.164185	0.470174	-0.456034	0.050151
Data492	-0.175578	0.164693	0.471598	-0.420329	0.043844
Data493	-0.158793	0.163066	0.487264	-0.420431	0.032552
Data494	-0.149129	0.165507	0.478923	-0.417582	0.020447
Data495	-0.152893	0.163066	0.450795	-0.42806	0.011495
Data496	-0.170695	0.157674	0.438385	-0.453796	0.020447
Data497	-0.187683	0.153809	0.432281	-0.497335	0.022074
Data498	-0.187988	0.154521	0.423177	-0.532939	0.023295
Data499	-0.178223	0.154114	0.431925	-0.543925	0.023905
Data500	-0.175374	0.150045	0.424957	-0.574646	0.007222
Data501	-0.17568	0.143941	0.377909	-0.589396	-0.027771
Data502	-0.177816	0.162048	0.361074	-0.588074	-0.056559
Data503	-0.174662	0.1828	0.354462	-0.582072	-0.079956
Data504	-0.167847	0.17985	0.37028	-0.56427	-0.102336
Data505	-0.157471	0.169474	0.381114	-0.52948	-0.109965
Data506	-0.153402	0.170695	0.400696	-0.505778	-0.119324
Data507	-0.152181	0.180155	0.37679	-0.491943	-0.134684
Data508	-0.145874	0.202637	0.390015	-0.507304	-0.15096
Data509	-0.163981	0.219523	0.395711	-0.548706	-0.161438
Data510	-0.193075	0.222066	0.363363	-0.568949	-0.177104
Data511	-0.224304	0.237935	0.362396	-0.574748	-0.192464
Data512	-0.240377	0.249125	0.33076	-0.579834	-0.222168
Data513	-0.245463	0.259399	0.298055	-0.585531	-0.245565
Data514	-0.251465	0.260722	0.291189	-0.591125	-0.263672
Data515	-0.257874	0.258179	0.328929	-0.605672	-0.279032
Data516	-0.257975	0.244344	0.379588	-0.602214	-0.283305
Data517	-0.253601	0.238139	0.413208	-0.569458	-0.278829
Data518	-0.262858	0.222677	0.440623	-0.497335	-0.270487
Data519	-0.268148	0.211792	0.449829	-0.441895	-0.261332
Data520	-0.273234	0.211589	0.443064	-0.427856	-0.275269
Data521	-0.27415	0.220032	0.440165	-0.473226	-0.296631
Data522	-0.267741	0.238241	0.435486	-0.516968	-0.299784
Data523	-0.264282	0.243327	0.444438	-0.528564	-0.298665
Data524	-0.266622	0.228271	0.412903	-0.550537	-0.301107
Data525	-0.28066	0.207113	0.378977	-0.585429	-0.307515
Data526	-0.280965	0.189412	0.349172	-0.619914	-0.310465
Data527	-0.272013	0.178528	0.336304	-0.633443	-0.304972
Data528	-0.267639	0.181681	0.346425	-0.663757	-0.284526
Data529	-0.267232	0.187581	0.354411	-0.617778	-0.253398
Data530	-0.271098	0.190226	0.370433	-0.540873	-0.234884
Data531	-0.269063	0.193176	0.388387	-0.51005	-0.204569
Data532	-0.261434	0.194397	0.370636	-0.53243	-0.173645
Data533	-0.250549	0.19694	0.366364	-0.541382	-0.161743
Data534	-0.240173	0.206197	0.265147	-0.533244	-0.163676
Data535	-0.217489	0.206095	0.239766	-0.530192	-0.175273
Data536	-0.20223	0.182902	0.134735	-0.508118	-0.189412
Data537	-0.19104	0.157166	0.12853	-0.513204	-0.186056
Data538	-0.191549	0.1415	0.139516	-0.545451	-0.192261
Data539	-0.188904	0.131022	0.182749	-0.600281	-0.222575
Data540	-0.185649	0.118917	0.20223	-0.65918	-0.252482
Data541	-0.189819	0.132853	0.237376	-0.726624	-0.273743
Data542	-0.185547	0.131836	0.249532	-0.739339	-0.295512
Data543	-0.177816	0.123596	0.201162	-0.69458	-0.315653
Data544	-0.175069	0.102641	0.207367	-0.648092	-0.332235
Data545	-0.180054	0.085754	0.233205	-0.625916	-0.3361
Data546	-0.177409	0.076294	0.255076	-0.624898	-0.340881
Data547	-0.177104	0.079041	0.286865	-0.614624	-0.339966
Data548	-0.182393	0.076294	0.304871	-0.626831	-0.338338
Data549	-0.191243	0.082092	0.318298	-0.649618	-0.329285
Data550	-0.19989	0.092367	0.331624	-0.639852	-0.310262
Data551	-0.209045	0.097758	0.352122	-0.637207	-0.301921
Data552	-0.220235	0.084737	0.344493	-0.633647	-0.29012
Data553	-0.22522	0.071818	0.311228	-0.627136	-0.281779
Data554	-0.199687	0.054423	0.222575	-0.626322	-0.264791
Data555	-0.168559	0.044149	0.138855	-0.635173	-0.250041
Data556	-0.141907	0.04954	0.092112	-0.64565	-0.221049
Data557	-0.126241	0.041504	0.087789	-0.675252	-0.189616
Data558	-0.116882	0.03479	0.071208	-0.710958	-0.169576
Data559	-0.12675	0.039876	0.102234	-0.716756	-0.151265
Data560	-0.150553	0.047506	0.140177	-0.72642	-0.117696
Data561	-0.178121	0.043844	0.156809	-0.718994	-0.094706
Data562	-0.190023	0.044352	0.171611	-0.724182	-0.088704
Data563	-0.185954	0.048625	0.186208	-0.748189	-0.086772
Data564	-0.182292	0.03774	0.187124	-0.80068	-0.075277
Data565	-0.184326	0.018717	0.167796	-0.83018	-0.069478
Data566	-0.189921	-0.00529	0.146128	-0.796916	-0.059611
Data567	-0.193481	-0.027262	0.13682	-0.767314	-0.046285
Data568	-0.17039	-0.040995	0.150655	-0.724386	-0.043132
Data569	-0.151774	-0.048523	0.152079	-0.680237	-0.053813
Data570	-0.136007	-0.061951	0.125834	-0.618083	-0.07487
Data571	-0.12502	-0.062561	0.113017	-0.579631	-0.091553
Data572	-0.122579	-0.048828	0.115458	-0.54718	-0.111287
Data573	-0.11495	-0.033976	0.085195	-0.557149	-0.126546
Data574	-0.104472	-0.029195	0.026449	-0.57373	-0.140076
Data575	-0.115051	-0.027974	-0.03713	-0.566711	-0.146383
Data576	-0.131022	-0.01414	-0.109762	-0.542908	-0.145569
Data577	-0.129089	-0.004985	-0.125326	-0.515544	-0.146688
Data578	-0.122274	-0.005798	-0.113373	-0.477091	-0.143026
Data579	-0.117594	0.000814	-0.117798	-0.440572	-0.125326
Data580	-0.116577	-0.000712	-0.170695	-0.420939	-0.107117
Data581	-0.102539	-0.015971	-0.194753	-0.39266	-0.086263
Data582	-0.092061	-0.039571	-0.144196	-0.380554	-0.093587
Data583	-0.089213	-0.047811	-0.132345	-0.424194	-0.116984
Data584	-0.102946	-0.037842	-0.107676	-0.469055	-0.134074
Data585	-0.121358	-0.021159	-0.087789	-0.506999	-0.149028
Data586	-0.133769	-0.008748	-0.065664	-0.485942	-0.171204
Data587	-0.138143	-0.003052	-0.064443	-0.451253	-0.20518
Data588	-0.139262	0.001424	-0.070343	-0.420736	-0.23702
Data589	-0.142314	0.004374	-0.08845	-0.406494	-0.270691
Data590	-0.136617	0.009664	-0.118713	-0.396118	-0.28595
Data591	-0.123901	0.010376	-0.107015	-0.378621	-0.277507
Data592	-0.101318	0.0118	-0.079854	-0.359599	-0.272827
Data593	-0.09196	0.023804	-0.092926	-0.31901	-0.270182
Data594	-0.086975	0.028585	-0.093587	-0.295817	-0.255737
Data595	-0.078532	0.032145	-0.085398	-0.32135	-0.239054
Data596	-0.078227	0.029297	-0.121155	-0.357056	-0.215963
Data597	-0.076803	0.022786	-0.145976	-0.420736	-0.195007
Data598	-0.087484	0.015055	-0.153147	-0.420939	-0.17985
Data599	-0.089315	0.014343	-0.152334	-0.402934	-0.172323
Data600	-0.083618	0.013835	-0.130615	-0.38859	-0.165202
Data601	-0.06602	0.002441	-0.12675	-0.394084	-0.146281
Data602	-0.05127	-0.008036	-0.138194	-0.349121	-0.129598
Data603	-0.042216	-0.002035	-0.15096	-0.283305	-0.11556
Data604	-0.046794	0.019023	-0.133158	-0.220032	-0.109762
Data605	-0.051982	0.0354	-0.144857	-0.172221	-0.103963
Data606	-0.049845	0.045166	-0.154419	-0.166728	-0.098165
Data607	-0.053507	0.049337	-0.162811	-0.138143	-0.097453
Data608	-0.059814	0.049235	-0.18397	-0.122884	-0.096741
Data609	-0.061747	0.05717	-0.199687	-0.139872	-0.078939
Data610	-0.053406	0.055033	-0.288595	-0.202535	-0.05717
Data611	-0.039368	0.044352	-0.336863	-0.283508	-0.027568
Data612	-0.028687	0.031535	-0.360413	-0.313924	-0.010986
Data613	-0.012817	0.008443	-0.327098	-0.320231	-0.004171
Data614	-0.003255	0.001831	-0.280711	-0.30894	0.008545
Data615	0.004781	0.000102	-0.249685	-0.307617	0.009664
Data616	-0.007222	0.003052	-0.294342	-0.311381	0.012207
Data617	-0.039571	-0.000305	-0.306142	-0.315857	0.037638
Data618	-0.053101	-0.01943	-0.367788	-0.322164	0.046387
Data619	-0.048218	-0.03418	-0.384776	-0.322266	0.032349
Data620	-0.049947	-0.028788	-0.403697	-0.318604	0.010986
Data621	-0.052389	-0.02004	-0.44693	-0.292257	-0.007426
Data622	-0.044657	0.000305	-0.423126	-0.248311	-0.010579
Data623	-0.031433	0.015971	-0.391134	-0.198466	-0.007629
Data624	-0.032247	0.015361	-0.35202	-0.181681	-0.009054
Data625	-0.029399	0.001729	-0.30014	-0.146993	-0.018412
Data626	-0.038961	-0.015869	-0.271962	-0.144958	-0.019226
Data627	-0.053609	-0.026143	-0.246938	-0.203654	-0.006714
Data628	-0.058899	-0.028585	-0.223185	-0.232137	0.008036
Data629	-0.064494	-0.038554	-0.201619	-0.261841	0.025024
Data630	-0.073751	-0.058085	-0.175578	-0.288696	0.040487
Data631	-0.085856	-0.07609	-0.169881	-0.294596	0.060527
Data632	-0.083923	-0.108846	-0.219218	-0.312602	0.079651
Data633	-0.078227	-0.141093	-0.258331	-0.3066	0.088908
Data634	-0.071208	-0.157979	-0.275065	-0.320028	0.095418
Data635	-0.088908	-0.145264	-0.274963	-0.351359	0.109253
Data636	-0.122172	-0.118103	-0.235799	-0.351766	0.103149
Data637	-0.128377	-0.08372	-0.240072	-0.332133	0.117493
Data638	-0.120748	-0.060628	-0.256704	-0.307414	0.146586
Data639	-0.120951	-0.059611	-0.34022	-0.319621	0.172526
