# Supplementary material for: Integration of MRI and somatosensory evoked potentials facilitate diagnosis of spinal cord compression
Source: Sci Rep. 2023 May 15;13:7861. doi: 10.1038/s41598-023-34832-2 (PMC10185544; doi:10.1038/s41598-023-34832-2)
Supplement: Supplementary file 3 — Supplementary Information 3. [file 41598_2023_34832_MOESM3_ESM.zip › Preoperative SSEP data/spinal cord compression group/6389771_2/6389771_2_Lt Tibial SEP_Cz'-Fpz_201220_111825.csv]

Index	1	3	4	5	6	7	8
Name	Cz'-Fpz	Cz'-Fpz	Cz'-Fpz	Cz'-Fpz	Cz'-Fpz	Cz'-Fpz	Cz'-Fpz
Time	2.01705E+13	2.01705E+13	2.01705E+13	2.01705E+13	2.01705E+13	2.01705E+13	2.01705E+13
Highcut	500	500	500	500	500	500	500
Lowcut	10	10	10	10	10	10	10
Period	0.000156	0.000156	0.000156	0.000156	0.000156	0.000156	0.000156
Averages	120	120	120	120	120	120	120
Int (mA)	17.5/17.1mA	17.5/17.1mA	17.5/17.1mA	17.5/17.1mA	17.5/17.1mA	17.5/17.6mA	17.5/17.1mA
Pulse Width (�gs)	200�s	200�s	200�s	200�s	200�s	200�s	200�s
Rep Rate (Hz)	3.11Hz	3.11Hz	3.11Hz	3.11Hz	3.11Hz	3.11Hz	3.11Hz
Data0	-1.184692	-0.479329	-0.689494	-0.680949	-0.282593	-0.605062	-1.042277
Data1	-2.073568	-2.561239	-4.462891	-4.685262	-2.30306	-4.580078	-4.918213
Data2	-3.621012	-6.515503	-6.270345	-4.576619	-6.057739	-4.771322	-5.025635
Data3	-2.143555	-3.151855	-1.768392	-0.761312	-2.808634	-0.917562	-1.363322
Data4	-0.684204	0.396322	0.97758	1.588542	0.606893	1.566772	1.066895
Data5	-0.060425	1.950073	2.079061	2.437337	2.119954	2.513224	1.986694
Data6	0.076701	2.30245	2.207235	2.426351	2.486572	2.553711	2.022705
Data7	-0.053711	2.000326	1.818644	1.994222	2.230428	2.137451	1.621501
Data8	-0.294393	1.451009	1.2382	1.419678	1.699015	1.562703	1.08256
Data9	-0.550741	0.86853	0.649821	0.884196	1.114095	1.001383	0.56193
Data10	-0.760498	0.359904	0.163167	0.448812	0.604045	0.540771	0.142415
Data11	-0.905762	-0.032552	-0.189209	0.135498	0.22522	0.205688	-0.152588
Data12	-0.99528	-0.290731	-0.412598	-0.068766	-0.016886	-0.014038	-0.348714
Data13	-1.048787	-0.435181	-0.543009	-0.167033	-0.144857	-0.147502	-0.454915
Data14	-1.067301	-0.497233	-0.612793	-0.201619	-0.189819	-0.20223	-0.50354
Data15	-1.06425	-0.492757	-0.626221	-0.213216	-0.180664	-0.212199	-0.532227
Data16	-1.052653	-0.457967	-0.609131	-0.210368	-0.161133	-0.198161	-0.528564
Data17	-1.032308	-0.423381	-0.576986	-0.205688	-0.135701	-0.185547	-0.499064
Data18	-1.008097	-0.395915	-0.542196	-0.196533	-0.108643	-0.154012	-0.463867
Data19	-0.995687	-0.375977	-0.516154	-0.18514	-0.081584	-0.125529	-0.430298
Data20	-0.986125	-0.368245	-0.51473	-0.163371	-0.072428	-0.095418	-0.39856
Data21	-0.976766	-0.356649	-0.525309	-0.144043	-0.06368	-0.076701	-0.372721
Data22	-0.972697	-0.3479	-0.526326	-0.142212	-0.062459	-0.06958	-0.339762
Data23	-0.962728	-0.349731	-0.521444	-0.144857	-0.077515	-0.08728	-0.317383
Data24	-0.941569	-0.35319	-0.522054	-0.154419	-0.078939	-0.108236	-0.316772
Data25	-0.930176	-0.35319	-0.518392	-0.16276	-0.080973	-0.119019	-0.327352
Data26	-0.922241	-0.351359	-0.496623	-0.155029	-0.085042	-0.123088	-0.354614
Data27	-0.910645	-0.324707	-0.461833	-0.149943	-0.096842	-0.134888	-0.377401
Data28	-0.895793	-0.296834	-0.430705	-0.141195	-0.105794	-0.143433	-0.391846
Data29	-0.891113	-0.298462	-0.420736	-0.124512	-0.114339	-0.131836	-0.396525
Data30	-0.889486	-0.313924	-0.424398	-0.121663	-0.107625	-0.115763	-0.39388
Data31	-0.891927	-0.326131	-0.447998	-0.125529	-0.10376	-0.101318	-0.387573
Data32	-0.886841	-0.329793	-0.460002	-0.130208	-0.102743	-0.089111	-0.38208
Data33	-0.872192	-0.331014	-0.460815	-0.132853	-0.094198	-0.073853	-0.381673
Data34	-0.857544	-0.321452	-0.44047	-0.139364	-0.089111	-0.074666	-0.384318
Data35	-0.840658	-0.307821	-0.415853	-0.157674	-0.100708	-0.072632	-0.387166
Data36	-0.821737	-0.301921	-0.412191	-0.19755	-0.105387	-0.077311	-0.381063
Data37	-0.807699	-0.301921	-0.428467	-0.222371	-0.107218	-0.069173	-0.371704
Data38	-0.799561	-0.28951	-0.436198	-0.22644	-0.111287	-0.070597	-0.369263
Data39	-0.788167	-0.269979	-0.425008	-0.216878	-0.119832	-0.085246	-0.359904
Data40	-0.771077	-0.251668	-0.40568	-0.20813	-0.121053	-0.102743	-0.343628
Data41	-0.747274	-0.230509	-0.395101	-0.194702	-0.124919	-0.104777	-0.312093
Data42	-0.732625	-0.210164	-0.397339	-0.194702	-0.133464	-0.111491	-0.275472
Data43	-0.71818	-0.211792	-0.398153	-0.203247	-0.134684	-0.116374	-0.25472
Data44	-0.696818	-0.216878	-0.38269	-0.220947	-0.135091	-0.128784	-0.24821
Data45	-0.684408	-0.208537	-0.370687	-0.234172	-0.128988	-0.141602	-0.263468
Data46	-0.671183	-0.196533	-0.366414	-0.240885	-0.130819	-0.131226	-0.284627
Data47	-0.663859	-0.193075	-0.369873	-0.257161	-0.130208	-0.118001	-0.287272
Data48	-0.657145	-0.201823	-0.372721	-0.286865	-0.128581	-0.118612	-0.280151
Data49	-0.651245	-0.207723	-0.360107	-0.32369	-0.142212	-0.145671	-0.278727
Data50	-0.652873	-0.196126	-0.348918	-0.355835	-0.163371	-0.176392	-0.276896
Data51	-0.645549	-0.183512	-0.344442	-0.362956	-0.172119	-0.191854	-0.272013
Data52	-0.631917	-0.186564	-0.349528	-0.35909	-0.175374	-0.188599	-0.256348
Data53	-0.615438	-0.189412	-0.352783	-0.350952	-0.175578	-0.189209	-0.246175
Data54	-0.602417	-0.175578	-0.344442	-0.339355	-0.171712	-0.194702	-0.222982
Data55	-0.585124	-0.159302	-0.336507	-0.321248	-0.160319	-0.182495	-0.187581
Data56	-0.564168	-0.16154	-0.334066	-0.3184	-0.152995	-0.15625	-0.167643
Data57	-0.537923	-0.164998	-0.316772	-0.316366	-0.139771	-0.125529	-0.161133
Data58	-0.510254	-0.136922	-0.298258	-0.309041	-0.123291	-0.076904	-0.152181
Data59	-0.505981	-0.091756	-0.278727	-0.310872	-0.108032	-0.037638	-0.135905
Data60	-0.507406	-0.032756	-0.259196	-0.30131	-0.094808	-0.008952	-0.124919
Data61	-0.503947	0.004069	-0.255127	-0.280151	-0.082804	0.001628	-0.118815
Data62	-0.490926	0.0118	-0.243734	-0.267944	-0.080363	-0.001017	-0.129191
Data63	-0.470988	0.011597	-0.228271	-0.256755	-0.075073	-0.011393	-0.128784
Data64	-0.45105	0.012004	-0.21464	-0.265299	-0.080973	-0.024211	-0.130615
Data65	-0.426839	0.00529	-0.194499	-0.277303	-0.096639	-0.046794	-0.125326
Data66	-0.394084	-0.015055	-0.164795	-0.292765	-0.119425	-0.066121	-0.130615
Data67	-0.370687	-0.048014	-0.144246	-0.315348	-0.165202	-0.087687	-0.142822
Data68	-0.357869	-0.067952	-0.134888	-0.342	-0.218302	-0.098877	-0.157674
Data69	-0.351969	-0.049438	-0.136312	-0.371094	-0.256551	-0.10376	-0.175985
Data70	-0.345459	-0.024007	-0.153402	-0.395915	-0.271606	-0.113729	-0.208944
Data71	-0.345459	-0.014648	-0.177612	-0.419718	-0.277507	-0.117594	-0.248413
Data72	-0.343424	-0.002238	-0.192668	-0.436808	-0.275879	-0.12146	-0.260417
Data73	-0.343018	0.014648	-0.200399	-0.440877	-0.269165	-0.117391	-0.24231
Data74	-0.33549	0.0059	-0.202433	-0.43925	-0.265503	-0.117188	-0.222371
Data75	-0.326335	-0.014445	-0.201823	-0.428263	-0.267334	-0.108236	-0.22054
Data76	-0.321859	-0.030314	-0.17863	-0.426839	-0.276896	-0.083618	-0.220744
Data77	-0.319621	-0.027466	-0.146281	-0.429484	-0.293376	-0.056966	-0.227865
Data78	-0.314331	-0.0059	-0.128174	-0.43457	-0.295817	-0.045573	-0.245972
Data79	-0.30599	0.00651	-0.124919	-0.432536	-0.307821	-0.043132	-0.275472
Data80	-0.301717	0.013224	-0.126546	-0.440063	-0.319824	-0.038656	-0.272827
Data81	-0.296834	0.014242	-0.12207	-0.44576	-0.332642	-0.048421	-0.263672
Data82	-0.283813	0.014648	-0.12085	-0.455119	-0.34078	-0.060221	-0.250854
Data83	-0.273438	0.021362	-0.108236	-0.473429	-0.332642	-0.053304	-0.229289
Data84	-0.259196	0.036214	-0.087891	-0.488485	-0.3302	-0.059204	-0.215454
Data85	-0.23763	0.050049	-0.074259	-0.488688	-0.328776	-0.07487	-0.200399
Data86	-0.227661	0.05249	-0.061849	-0.496012	-0.322876	-0.088298	-0.180257
Data87	-0.230713	0.056559	-0.049032	-0.499471	-0.345459	-0.08667	-0.159912
Data88	-0.231934	0.070394	-0.036214	-0.499064	-0.370687	-0.081584	-0.14506
Data89	-0.235596	0.082397	-0.025635	-0.487264	-0.391642	-0.079142	-0.143636
Data90	-0.233358	0.087687	-0.008748	-0.486043	-0.406087	-0.072225	-0.143636
Data91	-0.218913	0.097249	-0.001221	-0.483195	-0.421346	-0.073853	-0.160929
Data92	-0.197754	0.098267	-0.006714	-0.480347	-0.427043	-0.081991	-0.169678
Data93	-0.172933	0.085856	-0.02238	-0.475871	-0.427246	-0.083008	-0.177409
Data94	-0.153402	0.063883	-0.02828	-0.467122	-0.43925	-0.084839	-0.174357
Data95	-0.133464	0.063273	-0.023804	-0.461019	-0.443115	-0.090942	-0.175578
Data96	-0.116984	0.072225	-0.009766	-0.45695	-0.441691	-0.087687	-0.172119
Data97	-0.10966	0.09908	-0.002035	-0.459391	-0.446574	-0.08016	-0.148519
Data98	-0.099487	0.113525	0.012004	-0.450846	-0.462646	-0.07609	-0.125936
Data99	-0.090942	0.108643	0.033366	-0.440267	-0.489705	-0.081584	-0.113932
Data100	-0.083211	0.116984	0.068766	-0.436808	-0.510457	-0.100098	-0.101318
Data101	-0.071208	0.136312	0.095418	-0.446981	-0.518799	-0.115356	-0.086873
Data102	-0.061442	0.16276	0.110067	-0.450236	-0.51534	-0.124308	-0.085653
Data103	-0.048014	0.18453	0.108439	-0.444743	-0.507813	-0.111287	-0.10376
Data104	-0.035604	0.192057	0.098063	-0.444539	-0.505371	-0.093994	-0.119222
Data105	-0.024618	0.190226	0.096842	-0.458374	-0.506592	-0.086263	-0.155029
Data106	-0.016073	0.183105	0.105794	-0.463664	-0.506795	-0.082601	-0.190633
Data107	-0.012614	0.180664	0.12146	-0.449422	-0.509237	-0.082194	-0.204061
Data108	-0.015869	0.184937	0.138957	-0.432332	-0.510661	-0.083618	-0.198364
Data109	-0.013631	0.197347	0.161133	-0.429688	-0.517985	-0.087484	-0.171712
Data110	-0.017293	0.241699	0.167643	-0.437826	-0.51005	-0.105591	-0.138346
Data111	-0.025635	0.269165	0.164591	-0.448812	-0.497437	-0.122884	-0.112305
Data112	-0.027873	0.281169	0.160319	-0.465291	-0.487264	-0.124512	-0.095622
Data113	-0.016886	0.283	0.159709	-0.472616	-0.479736	-0.112101	-0.100911
Data114	-0.004883	0.297648	0.159505	-0.478312	-0.482788	-0.102539	-0.093791
Data115	-0.002238	0.326742	0.147909	-0.467936	-0.489502	-0.087891	-0.089111
Data116	0.008138	0.334066	0.152995	-0.457357	-0.509237	-0.082601	-0.080973
Data117	0.015055	0.325521	0.158488	-0.457153	-0.529785	-0.091349	-0.076497
Data118	0.016683	0.309041	0.165405	-0.454102	-0.548706	-0.113322	-0.077311
Data119	0.016479	0.300496	0.178019	-0.449015	-0.558675	-0.115356	-0.083618
Data120	0.021362	0.302327	0.18575	-0.438843	-0.557861	-0.110881	-0.083211
Data121	0.025635	0.328979	0.185954	-0.437622	-0.553385	-0.118205	-0.085856
Data122	0.040283	0.357259	0.193685	-0.454712	-0.541585	-0.118815	-0.093384
Data123	0.065511	0.381673	0.201619	-0.48116	-0.531413	-0.115763	-0.114136
Data124	0.084229	0.402018	0.210978	-0.488078	-0.525106	-0.115967	-0.124919
Data125	0.093791	0.403849	0.226237	-0.489095	-0.524089	-0.106812	-0.117188
Data126	0.097249	0.395508	0.248413	-0.482178	-0.536702	-0.085246	-0.124512
Data127	0.096639	0.392863	0.268962	-0.475667	-0.537313	-0.078125	-0.114746
Data128	0.091146	0.397135	0.268555	-0.466715	-0.528361	-0.073039	-0.095011
Data129	0.085246	0.400594	0.243327	-0.449015	-0.508219	-0.080566	-0.09318
Data130	0.084229	0.400798	0.235189	-0.442912	-0.496419	-0.10437	-0.097249
Data131	0.086873	0.387777	0.239868	-0.432129	-0.500692	-0.128174	-0.113322
Data132	0.08667	0.366414	0.272013	-0.431722	-0.512085	-0.139567	-0.113118
Data133	0.090739	0.361735	0.303141	-0.448608	-0.532227	-0.122884	-0.10966
Data134	0.103963	0.381673	0.316569	-0.45756	-0.546875	-0.09318	-0.105794
Data135	0.107625	0.406087	0.3184	-0.457967	-0.569458	-0.070394	-0.104777
Data136	0.109253	0.421143	0.301107	-0.454712	-0.575562	-0.07487	-0.094604
Data137	0.11027	0.429688	0.281576	-0.456746	-0.562744	-0.096232	-0.079956
Data138	0.10498	0.430705	0.259196	-0.440674	-0.548706	-0.131836	-0.068563
Data139	0.10376	0.436198	0.234578	-0.418701	-0.545451	-0.15625	-0.05839
Data140	0.109253	0.456543	0.222371	-0.423584	-0.547892	-0.163981	-0.047201
Data141	0.116374	0.482381	0.234578	-0.436401	-0.562948	-0.158895	-0.05249
Data142	0.126139	0.483805	0.253296	-0.45756	-0.586955	-0.165812	-0.070394
Data143	0.139974	0.478719	0.266113	-0.498454	-0.593872	-0.175374	-0.073039
Data144	0.149333	0.46224	0.268758	-0.52592	-0.588582	-0.183512	-0.072632
Data145	0.160116	0.447998	0.291748	-0.529175	-0.579834	-0.171305	-0.072225
Data146	0.169678	0.450643	0.310465	-0.52653	-0.570272	-0.160319	-0.072835
Data147	0.17395	0.481567	0.320028	-0.504557	-0.553385	-0.159302	-0.065104
Data148	0.173747	0.509033	0.318197	-0.468547	-0.539754	-0.158488	-0.063883
Data149	0.178223	0.508219	0.303141	-0.451457	-0.523478	-0.163778	-0.062459
Data150	0.174967	0.49825	0.295003	-0.455322	-0.523071	-0.161743	-0.055135
Data151	0.169678	0.501912	0.306803	-0.462646	-0.532837	-0.148519	-0.054525
Data152	0.169271	0.52124	0.319824	-0.456136	-0.535278	-0.151978	-0.050049
Data153	0.176392	0.546672	0.314738	-0.444743	-0.545858	-0.159302	-0.044352
Data154	0.184733	0.572306	0.312297	-0.440877	-0.554199	-0.158285	-0.047607
Data155	0.192057	0.5837	0.313924	-0.454712	-0.54484	-0.159302	-0.049845
Data156	0.200806	0.585531	0.332235	-0.472819	-0.526123	-0.15564	-0.045776
Data157	0.210368	0.588379	0.351563	-0.490519	-0.517578	-0.136312	-0.04069
Data158	0.216675	0.58431	0.361532	-0.480754	-0.516764	-0.117594	-0.030314
Data159	0.221151	0.589396	0.374552	-0.465088	-0.52124	-0.112712	-0.003866
Data160	0.222371	0.59082	0.393677	-0.452677	-0.543009	-0.109049	0.017497
Data161	0.21464	0.590413	0.408325	-0.445557	-0.559896	-0.118205	0.038452
Data162	0.207926	0.586141	0.415039	-0.452067	-0.560506	-0.125326	0.055135
Data163	0.211385	0.58492	0.407918	-0.450643	-0.553589	-0.122681	0.055949
Data164	0.222982	0.584106	0.421346	-0.448608	-0.559896	-0.109863	0.058187
Data165	0.230103	0.593465	0.45105	-0.453898	-0.572713	-0.09257	0.052083
Data166	0.23234	0.612996	0.469157	-0.441488	-0.585531	-0.083008	0.038249
Data167	0.223592	0.629883	0.466715	-0.414836	-0.597941	-0.093791	0.02828
Data168	0.222371	0.632324	0.454915	-0.38859	-0.606486	-0.101318	0.018717
Data169	0.228475	0.609131	0.429688	-0.373332	-0.599976	-0.103963	0.010376
Data170	0.241089	0.587972	0.418498	-0.368856	-0.587362	-0.098267	0.005493
Data171	0.250854	0.581868	0.423177	-0.374349	-0.559896	-0.099487	0.012817
Data172	0.258789	0.596924	0.424601	-0.378418	-0.531006	-0.109049	0.029704
Data173	0.262451	0.61849	0.434774	-0.389811	-0.532633	-0.107625	0.052083
Data174	0.26591	0.6368	0.440267	-0.412394	-0.540975	-0.112915	0.080363
Data175	0.262858	0.644531	0.422567	-0.424805	-0.546672	-0.118001	0.098674
Data176	0.251668	0.646973	0.413208	-0.411174	-0.554199	-0.112915	0.09257
Data177	0.243123	0.650431	0.421143	-0.388794	-0.546265	-0.113729	0.080363
Data178	0.241496	0.669149	0.417887	-0.372925	-0.537516	-0.113322	0.084839
Data179	0.241292	0.690918	0.415039	-0.36967	-0.528768	-0.100301	0.10498
Data180	0.24353	0.69397	0.430298	-0.358887	-0.50944	-0.093994	0.113729
Data181	0.253296	0.67749	0.454102	-0.347493	-0.494588	-0.083822	0.110677
Data182	0.262248	0.637004	0.482585	-0.342814	-0.481771	-0.095825	0.105794
Data183	0.269572	0.591838	0.505981	-0.347697	-0.472412	-0.096639	0.09908
Data184	0.267537	0.597738	0.52592	-0.344442	-0.472412	-0.085042	0.086873
Data185	0.263875	0.629883	0.517985	-0.3361	-0.486043	-0.083211	0.077515
Data186	0.264486	0.653076	0.505981	-0.335693	-0.493164	-0.071615	0.077718
Data187	0.270182	0.663452	0.500488	-0.34139	-0.497843	-0.048421	0.082804
Data188	0.272624	0.671183	0.509237	-0.344035	-0.492961	-0.029704	0.097249
Data189	0.268148	0.692342	0.516561	-0.334269	-0.474447	-0.020142	0.119425
Data190	0.272013	0.71228	0.52124	-0.31779	-0.456543	-0.009562	0.122884
Data191	0.281576	0.715739	0.527344	-0.304769	-0.43396	0.005086	0.126139
Data192	0.280762	0.705566	0.534261	-0.290527	-0.417887	0.017293	0.125529
Data193	0.270996	0.695801	0.550944	-0.267334	-0.405884	0.027059	0.126953
Data194	0.264689	0.691121	0.557251	-0.23641	-0.396932	0.030924	0.124715
Data195	0.258586	0.684204	0.555827	-0.214437	-0.386149	0.018717	0.119425
Data196	0.25472	0.683797	0.56722	-0.20813	-0.379842	0.01709	0.107422
Data197	0.253906	0.698649	0.585124	-0.215047	-0.375366	0.01119	0.112915
Data198	0.257772	0.725911	0.585327	-0.204264	-0.373332	0.005697	0.126343
Data199	0.268555	0.747477	0.58492	-0.181274	-0.36967	0.014445	0.137533
Data200	0.275879	0.748901	0.586955	-0.167847	-0.34668	0.028483	0.142415
Data201	0.280762	0.744222	0.599976	-0.16276	-0.333455	0.05249	0.149333
Data202	0.295817	0.732422	0.609741	-0.17395	-0.32369	0.06958	0.155436
Data203	0.313924	0.723267	0.622965	-0.183919	-0.303955	0.087891	0.156453
Data204	0.325928	0.734863	0.638021	-0.183919	-0.296021	0.103556	0.168864
Data205	0.325521	0.739543	0.65328	-0.171509	-0.295817	0.106405	0.186768
Data206	0.31311	0.744222	0.671997	-0.153809	-0.295003	0.094808	0.201213
Data207	0.299276	0.754598	0.680542	-0.13265	-0.285034	0.072632	0.209757
Data208	0.298258	0.762533	0.680339	-0.104167	-0.267131	0.061646	0.218506
Data209	0.308838	0.779826	0.68217	-0.072225	-0.247192	0.062459	0.22644
Data210	0.328979	0.814006	0.679321	-0.041911	-0.232951	0.073853	0.239054
Data211	0.340373	0.851644	0.691121	-0.016886	-0.220337	0.089925	0.240479
Data212	0.336711	0.885417	0.717367	0.005086	-0.217692	0.09908	0.24231
Data213	0.338949	0.917562	0.732422	0.019328	-0.201823	0.131429	0.243734
Data214	0.358073	0.948893	0.756226	0.052287	-0.171305	0.172323	0.24231
Data215	0.374959	0.976563	0.797526	0.09786	-0.14445	0.216471	0.256755
Data216	0.387777	1.014608	0.854492	0.128174	-0.114339	0.25472	0.291138
Data217	0.399577	1.057129	0.905965	0.155233	-0.097453	0.279338	0.335286
Data218	0.412801	1.111654	0.939941	0.175578	-0.068563	0.299276	0.368652
Data219	0.426636	1.154175	0.964355	0.200806	-0.02238	0.332438	0.409342
Data220	0.442505	1.174723	0.982463	0.229085	0.027669	0.365804	0.453491
Data221	0.460815	1.196289	1.015218	0.262451	0.064494	0.398966	0.499878
Data222	0.472412	1.225789	1.062215	0.3066	0.110067	0.423584	0.54952
Data223	0.478516	1.256714	1.103109	0.354818	0.164591	0.453084	0.596517
Data224	0.484619	1.285807	1.141561	0.405273	0.197957	0.489909	0.639852
Data225	0.496012	1.319173	1.190999	0.459188	0.230103	0.53304	0.675049
Data226	0.516764	1.360677	1.248983	0.510457	0.285848	0.592855	0.715129
Data227	0.551554	1.407674	1.298421	0.575155	0.335693	0.655314	0.764974
Data228	0.594076	1.458944	1.361287	0.641683	0.374349	0.711873	0.828044
Data229	0.630493	1.507365	1.422323	0.686239	0.407715	0.747477	0.883179
Data230	0.6663	1.559245	1.485189	0.725098	0.438436	0.783691	0.93221
Data231	0.69519	1.60258	1.537069	0.769653	0.476888	0.802409	0.987549
Data232	0.713501	1.646322	1.577148	0.813395	0.522054	0.820923	1.040039
Data233	0.730794	1.680908	1.609701	0.860596	0.572306	0.846558	1.077271
Data234	0.750529	1.715495	1.645915	0.917765	0.621541	0.867716	1.11613
Data235	0.765991	1.751506	1.677043	0.971273	0.678507	0.895182	1.159261
Data236	0.770264	1.803385	1.702271	1.01888	0.72347	0.92509	1.185506
Data237	0.77474	1.837565	1.725871	1.056112	0.757853	0.937907	1.195475
Data238	0.783488	1.848755	1.757609	1.072795	0.786947	0.945841	1.201579
Data239	0.79305	1.854045	1.782227	1.078288	0.799154	0.9552	1.206462
Data240	0.797119	1.856689	1.806234	1.077067	0.836182	0.947266	1.206665
Data241	0.800374	1.858114	1.808472	1.065063	0.840251	0.937703	1.211344
Data242	0.802409	1.851807	1.79952	1.047363	0.824788	0.929362	1.213379
Data243	0.803833	1.829427	1.795451	1.032918	0.811971	0.915527	1.207072
Data244	0.803019	1.802572	1.792196	1.023763	0.787354	0.910645	1.196289
Data245	0.802205	1.78894	1.786499	1.013794	0.778605	0.920614	1.186523
Data246	0.801595	1.774902	1.777547	1.004435	0.773112	0.928752	1.190999
Data247	0.78715	1.765137	1.767578	0.993245	0.755005	0.930583	1.207275
Data248	0.767212	1.740519	1.749471	0.9611	0.717367	0.920207	1.211751
Data249	0.753784	1.69637	1.731364	0.921834	0.681559	0.904338	1.193034
Data250	0.741984	1.65568	1.704102	0.89091	0.674032	0.88501	1.158244
Data251	0.725911	1.608683	1.671549	0.872599	0.675659	0.871379	1.127319
Data252	0.705566	1.552734	1.638184	0.858358	0.669556	0.854289	1.106567
Data253	0.685628	1.519572	1.617228	0.82194	0.647786	0.835978	1.095378
Data254	0.670776	1.506144	1.600342	0.771077	0.627441	0.811361	1.079915
Data255	0.655314	1.488444	1.559448	0.73466	0.6191	0.785116	1.074219
Data256	0.627645	1.45223	1.525879	0.711263	0.595907	0.754395	1.065063
Data257	0.60201	1.422323	1.51001	0.704346	0.574544	0.732015	1.050008
Data258	0.593058	1.404215	1.496379	0.693359	0.548096	0.706787	1.042887
Data259	0.589803	1.381022	1.484578	0.673828	0.519002	0.68278	1.030273
Data260	0.567627	1.368001	1.477254	0.640869	0.501302	0.668132	1.015218
Data261	0.544434	1.327311	1.466471	0.587769	0.49174	0.641886	0.975545
Data262	0.535889	1.273193	1.445109	0.533447	0.484009	0.595703	0.933838
Data263	0.524292	1.237386	1.426799	0.486043	0.477295	0.541992	0.880737
Data264	0.516968	1.19222	1.397705	0.445557	0.453898	0.501912	0.828654
Data265	0.49825	1.139933	1.351725	0.409546	0.433757	0.474243	0.789388
Data266	0.466512	1.102498	1.306356	0.394084	0.422363	0.458374	0.776571
Data267	0.440877	1.066081	1.269531	0.380046	0.408325	0.442098	0.773519
Data268	0.419718	1.034953	1.222331	0.360107	0.390015	0.424805	0.756022
Data269	0.403035	1.000366	1.193034	0.348511	0.371094	0.421549	0.739136
Data270	0.391032	0.973307	1.18571	0.326742	0.349935	0.418294	0.720418
Data271	0.38269	0.944214	1.184692	0.29541	0.333659	0.420532	0.69397
Data272	0.372111	0.92631	1.19161	0.272827	0.316976	0.415853	0.676676
Data273	0.353394	0.920614	1.188151	0.243937	0.303345	0.399577	0.675863
Data274	0.337524	0.901082	1.165161	0.224406	0.291748	0.380452	0.661214
Data275	0.326742	0.864868	1.133626	0.20223	0.273438	0.361735	0.630086
Data276	0.321452	0.836995	1.102091	0.173747	0.255737	0.338135	0.596924
Data277	0.321655	0.834147	1.077067	0.14384	0.224609	0.334676	0.559489
Data278	0.314941	0.823364	1.062826	0.124512	0.208537	0.333659	0.531006
Data279	0.304972	0.813192	1.049601	0.100301	0.191854	0.3302	0.496623
Data280	0.286255	0.786947	1.046143	0.069173	0.178019	0.305176	0.461222
Data281	0.267131	0.742391	1.041667	0.038249	0.144857	0.277913	0.42806
Data282	0.242513	0.699056	1.018677	0.005697	0.101929	0.26062	0.389404
Data283	0.213013	0.666707	0.986938	-0.002645	0.074259	0.241903	0.350342
Data284	0.184123	0.65389	0.946045	-0.004476	0.070597	0.230713	0.324097
Data285	0.16744	0.629069	0.910441	-0.020345	0.071818	0.213826	0.298462
Data286	0.152791	0.602214	0.878296	-0.036418	0.051676	0.183716	0.27181
Data287	0.146484	0.557048	0.841471	-0.048421	0.028076	0.15625	0.24821
Data288	0.137126	0.502726	0.812174	-0.05717	0.004069	0.136719	0.232544
Data289	0.128784	0.435994	0.800374	-0.062256	-0.027059	0.105998	0.216878
Data290	0.115153	0.383301	0.789388	-0.078532	-0.057373	0.080973	0.196737
Data291	0.092163	0.352987	0.769653	-0.104167	-0.095622	0.065104	0.17334
Data292	0.068563	0.327759	0.735881	-0.140991	-0.138753	0.036621	0.140788
Data293	0.053101	0.3066	0.707601	-0.171916	-0.174154	-0.008341	0.108439
Data294	0.037638	0.27832	0.68868	-0.210368	-0.200602	-0.036621	0.084025
Data295	0.016073	0.251058	0.679525	-0.234375	-0.239665	-0.057983	0.069377
Data296	-0.016683	0.232137	0.664673	-0.238444	-0.282796	-0.077922	0.060425
Data297	-0.049845	0.216471	0.640259	-0.241699	-0.312703	-0.095011	0.045776
Data298	-0.066732	0.192057	0.619914	-0.26123	-0.329793	-0.114543	0.017904
Data299	-0.071004	0.159912	0.594482	-0.286865	-0.319621	-0.152181	-0.001017
Data300	-0.068156	0.134074	0.566813	-0.310262	-0.327555	-0.190633	-0.021362
Data301	-0.070597	0.10376	0.551554	-0.32959	-0.345256	-0.217082	-0.044963
Data302	-0.072632	0.06897	0.545654	-0.352783	-0.361328	-0.236206	-0.080973
Data303	-0.074666	0.043742	0.52714	-0.36499	-0.390015	-0.23112	-0.113525
Data304	-0.087484	0.038859	0.511475	-0.380859	-0.420125	-0.223796	-0.148722
Data305	-0.102743	0.043335	0.487671	-0.406087	-0.445353	-0.238241	-0.17985
Data306	-0.118408	0.026449	0.450643	-0.41748	-0.460409	-0.275065	-0.215047
Data307	-0.12675	-0.007324	0.415649	-0.429688	-0.476685	-0.326538	-0.24353
Data308	-0.133057	-0.041707	0.39327	-0.442505	-0.499471	-0.371094	-0.256144
Data309	-0.138753	-0.06368	0.379639	-0.46224	-0.507609	-0.394694	-0.267334
Data310	-0.147909	-0.069784	0.384928	-0.473022	-0.502523	-0.388794	-0.267537
Data311	-0.158895	-0.071615	0.381877	-0.478312	-0.517375	-0.403035	-0.271403
Data312	-0.166626	-0.087891	0.376383	-0.484823	-0.533854	-0.414836	-0.268962
Data313	-0.181071	-0.120646	0.384928	-0.49703	-0.558675	-0.439453	-0.262451
Data314	-0.192057	-0.148519	0.412801	-0.503947	-0.592855	-0.452474	-0.26652
Data315	-0.203654	-0.159505	0.420939	-0.504964	-0.616252	-0.439657	-0.27832
Data316	-0.215861	-0.179036	0.396118	-0.494588	-0.61849	-0.410767	-0.298258
Data317	-0.223999	-0.191447	0.354411	-0.485229	-0.623779	-0.39856	-0.316569
Data318	-0.221761	-0.209757	0.308228	-0.490112	-0.607096	-0.41036	-0.323893
Data319	-0.221965	-0.231934	0.270589	-0.501912	-0.599976	-0.446981	-0.328166
Data320	-0.221965	-0.252279	0.240479	-0.512899	-0.610555	-0.478516	-0.332031
Data321	-0.218302	-0.281372	0.227051	-0.505168	-0.628459	-0.499471	-0.352173
Data322	-0.215454	-0.300903	0.244954	-0.478719	-0.634766	-0.500895	-0.362549
Data323	-0.206909	-0.289103	0.257568	-0.463257	-0.628866	-0.49825	-0.369263
Data324	-0.202433	-0.267334	0.263468	-0.462646	-0.61259	-0.496216	-0.373535
Data325	-0.203451	-0.266113	0.262044	-0.473633	-0.608724	-0.489909	-0.376994
Data326	-0.211589	-0.280762	0.244344	-0.48645	-0.600586	-0.472412	-0.388997
Data327	-0.215454	-0.294393	0.23173	-0.479329	-0.6014	-0.464478	-0.397339
Data328	-0.220947	-0.270182	0.217896	-0.461426	-0.608114	-0.474447	-0.409139
Data329	-0.217692	-0.236613	0.205485	-0.455729	-0.620524	-0.482178	-0.414022
Data330	-0.221965	-0.240275	0.189006	-0.459391	-0.629883	-0.491333	-0.408325
Data331	-0.228271	-0.263672	0.17985	-0.468343	-0.63741	-0.50354	-0.411174
Data332	-0.232544	-0.279948	0.17395	-0.47465	-0.628052	-0.490112	-0.426025
Data333	-0.223796	-0.286255	0.166423	-0.473022	-0.617879	-0.473022	-0.430705
Data334	-0.210775	-0.275879	0.160116	-0.467326	-0.606893	-0.454915	-0.417887
Data335	-0.204468	-0.262248	0.162964	-0.456543	-0.588989	-0.44576	-0.412191
Data336	-0.201823	-0.243327	0.172119	-0.462036	-0.582886	-0.437826	-0.404053
Data337	-0.199788	-0.222982	0.171509	-0.472412	-0.58431	-0.426025	-0.395915
Data338	-0.191447	-0.214437	0.160726	-0.471598	-0.587362	-0.41687	-0.381877
Data339	-0.182088	-0.233561	0.160319	-0.459595	-0.579631	-0.411987	-0.365601
Data340	-0.180054	-0.269165	0.169678	-0.454508	-0.568237	-0.396932	-0.343628
Data341	-0.17985	-0.297241	0.173747	-0.435791	-0.564575	-0.368042	-0.315959
Data342	-0.175374	-0.306193	0.170288	-0.406494	-0.576375	-0.337524	-0.298462
Data343	-0.16866	-0.308024	0.171305	-0.377401	-0.576579	-0.326335	-0.288289
Data344	-0.162354	-0.322673	0.169067	-0.360311	-0.557861	-0.328369	-0.280151
Data345	-0.161336	-0.347493	0.179443	-0.3538	-0.544637	-0.328573	-0.281982
Data346	-0.166423	-0.359294	0.195516	-0.339559	-0.53772	-0.312907	-0.292358
Data347	-0.175374	-0.335083	0.197754	-0.328979	-0.528158	-0.304769	-0.3125
Data348	-0.178833	-0.319621	0.177409	-0.303548	-0.520223	-0.296427	-0.3243
Data349	-0.171102	-0.325724	0.163574	-0.286255	-0.51534	-0.287069	-0.337321
Data350	-0.155233	-0.320841	0.156453	-0.284424	-0.493571	-0.276082	-0.338949
Data351	-0.151367	-0.313517	0.153809	-0.278931	-0.465088	-0.267944	-0.322266
Data352	-0.149333	-0.324707	0.163574	-0.259399	-0.444539	-0.256144	-0.302327
Data353	-0.143636	-0.343221	0.181681	-0.240479	-0.435588	-0.244344	-0.277913
Data354	-0.135701	-0.344238	0.214437	-0.23234	-0.437012	-0.236816	-0.239665
Data355	-0.123901	-0.326742	0.241089	-0.224813	-0.437215	-0.244141	-0.204264
Data356	-0.111694	-0.322062	0.25472	-0.228882	-0.422363	-0.246175	-0.181071
Data357	-0.090535	-0.325317	0.254313	-0.221558	-0.380656	-0.23173	-0.15686
Data358	-0.081991	-0.350138	0.247599	-0.210978	-0.345459	-0.201009	-0.157878
Data359	-0.083415	-0.368042	0.244548	-0.201213	-0.321452	-0.184937	-0.177205
Data360	-0.085042	-0.345052	0.249634	-0.180257	-0.310059	-0.18453	-0.193888
Data361	-0.082194	-0.328979	0.259196	-0.16154	-0.305176	-0.181071	-0.201009
Data362	-0.065511	-0.332642	0.262655	-0.140177	-0.316976	-0.169678	-0.205078
Data363	-0.047201	-0.343424	0.2712	-0.135091	-0.335286	-0.166423	-0.210775
Data364	-0.029297	-0.355428	0.283813	-0.123291	-0.337931	-0.168457	-0.215454
Data365	-0.0059	-0.349935	0.283	-0.110677	-0.335286	-0.167643	-0.203247
Data366	0.015666	-0.337118	0.276693	-0.085653	-0.309448	-0.160929	-0.170695
Data367	0.026245	-0.328979	0.268962	-0.068156	-0.277913	-0.151367	-0.142008
Data368	0.033976	-0.331624	0.277507	-0.063477	-0.258179	-0.147909	-0.12675
Data369	0.038656	-0.323079	0.280355	-0.067139	-0.255737	-0.137533	-0.116984
Data370	0.043132	-0.301717	0.269979	-0.06307	-0.257365	-0.118205	-0.099691
Data371	0.05127	-0.285645	0.266113	-0.040894	-0.250244	-0.095825	-0.076701
Data372	0.06307	-0.280558	0.263265	-0.040894	-0.234375	-0.079549	-0.046997
Data373	0.085653	-0.277507	0.262044	-0.051473	-0.205078	-0.07019	-0.026245
Data374	0.10437	-0.281779	0.265503	-0.059814	-0.172119	-0.066121	-0.001628
Data375	0.109253	-0.282796	0.272827	-0.057576	-0.146688	-0.061239	0.012614
Data376	0.119222	-0.304972	0.274048	-0.043538	-0.125529	-0.06307	0.004069
Data377	0.142415	-0.328573	0.288493	-0.019735	-0.098267	-0.060425	-0.004069
Data378	0.167643	-0.328776	0.321655	0.000814	-0.083618	-0.035197	-0.016683
Data379	0.188802	-0.310262	0.354411	0.009766	-0.061239	-0.015666	-0.034383
Data380	0.209961	-0.289917	0.356445	0.014038	-0.055542	-0.008138	-0.051676
Data381	0.218913	-0.266113	0.338338	0.020345	-0.075887	0.003255	-0.076294
Data382	0.223796	-0.25533	0.318604	0.020549	-0.084432	0.007528	-0.101929
Data383	0.228068	-0.254313	0.297852	0.024211	-0.073039	0.013631	-0.102132
Data384	0.237427	-0.249227	0.288086	0.034383	-0.064697	0.024414	-0.077922
Data385	0.252075	-0.246175	0.293579	0.053304	-0.058797	0.04069	-0.05249
Data386	0.269979	-0.238444	0.311483	0.079346	-0.054118	0.050863	-0.015666
Data387	0.282389	-0.230713	0.337728	0.102743	-0.047201	0.044149	0.020752
Data388	0.284627	-0.223389	0.357666	0.119222	-0.033569	0.030721	0.048014
Data389	0.286662	-0.220744	0.352987	0.118205	-0.013835	0.027669	0.066121
Data390	0.284424	-0.218506	0.341187	0.126343	0.007121	0.048014	0.079753
Data391	0.289714	-0.23112	0.327352	0.129395	0.030314	0.079346	0.092773
Data392	0.303752	-0.238037	0.307414	0.129191	0.047607	0.090739	0.094401
Data393	0.316772	-0.247599	0.286051	0.136108	0.063477	0.095011	0.100708
Data394	0.327148	-0.253092	0.278524	0.141398	0.079956	0.11027	0.120646
Data395	0.338338	-0.251668	0.283	0.146077	0.091349	0.121257	0.131836
Data396	0.346476	-0.254517	0.293579	0.156047	0.096639	0.13916	0.133464
Data397	0.352376	-0.245768	0.30721	0.164998	0.113322	0.159302	0.143433
Data398	0.35848	-0.231323	0.311686	0.176392	0.134277	0.173136	0.159302
Data399	0.36967	-0.239461	0.309041	0.182495	0.144857	0.180664	0.161133
Data400	0.378825	-0.264079	0.310262	0.194906	0.145264	0.196737	0.170695
Data401	0.386149	-0.266724	0.322266	0.20874	0.142619	0.204468	0.192261
Data402	0.393677	-0.246175	0.334269	0.222371	0.146891	0.220947	0.206095
Data403	0.398356	-0.233765	0.342611	0.239054	0.152181	0.241699	0.216064
Data404	0.407308	-0.227458	0.33549	0.248006	0.148112	0.252889	0.210775
Data405	0.410767	-0.227458	0.322469	0.249227	0.152995	0.257568	0.208537
Data406	0.417684	-0.240479	0.296224	0.257568	0.163371	0.25533	0.219523
Data407	0.415446	-0.264893	0.267741	0.266317	0.172323	0.258382	0.231527
Data408	0.407715	-0.271606	0.267741	0.268962	0.186361	0.273438	0.245768
Data409	0.400391	-0.281982	0.275065	0.265299	0.206502	0.286865	0.253703
Data410	0.405884	-0.284627	0.296834	0.27771	0.213826	0.296427	0.264486
Data411	0.414632	-0.267944	0.311686	0.298258	0.221558	0.311483	0.277507
Data412	0.419922	-0.239665	0.307821	0.312703	0.23173	0.31901	0.285848
Data413	0.418294	-0.224813	0.291545	0.334066	0.228068	0.326335	0.291138
Data414	0.42806	-0.228271	0.27242	0.353597	0.223796	0.334066	0.305786
Data415	0.434163	-0.233561	0.247803	0.366414	0.217896	0.351563	0.322876
Data416	0.435588	-0.217082	0.221558	0.383097	0.218913	0.361532	0.332235
Data417	0.43986	-0.211589	0.204875	0.389608	0.242716	0.36377	0.323079
Data418	0.443929	-0.236816	0.198161	0.379435	0.263468	0.362956	0.302531
Data419	0.437826	-0.267131	0.195313	0.375163	0.274048	0.371908	0.275269
Data420	0.426432	-0.283407	0.200806	0.381063	0.270589	0.377401	0.268962
Data421	0.415853	-0.279134	0.198771	0.397949	0.263062	0.383708	0.26123
Data422	0.414225	-0.271606	0.18575	0.419108	0.257772	0.398966	0.257772
Data423	0.430298	-0.272013	0.171102	0.43396	0.253703	0.408122	0.270386
Data424	0.438029	-0.257161	0.152384	0.443319	0.255941	0.412801	0.28951
Data425	0.434977	-0.24231	0.132243	0.442505	0.260213	0.414225	0.303548
Data426	0.430501	-0.239258	0.124105	0.438843	0.266724	0.409749	0.305583
Data427	0.432739	-0.238241	0.126546	0.428874	0.282593	0.407511	0.29541
Data428	0.436401	-0.239461	0.130005	0.429484	0.287679	0.414022	0.279744
Data429	0.44637	-0.243327	0.136515	0.435994	0.281982	0.426432	0.273234
Data430	0.453288	-0.231323	0.125529	0.443115	0.283813	0.431722	0.260417
Data431	0.460409	-0.22054	0.104574	0.448812	0.293579	0.431925	0.251261
Data432	0.461833	-0.238241	0.08728	0.449626	0.310465	0.43335	0.250651
Data433	0.458577	-0.252482	0.079549	0.443319	0.323283	0.42216	0.253703
Data434	0.45634	-0.228882	0.079956	0.456543	0.32491	0.406494	0.270589
Data435	0.449422	-0.202026	0.078532	0.484212	0.340576	0.38798	0.296224
Data436	0.43925	-0.191243	0.077108	0.510661	0.365397	0.380656	0.323079
Data437	0.426229	-0.205282	0.082194	0.532023	0.388184	0.385539	0.333455
Data438	0.425822	-0.252075	0.091553	0.545044	0.409546	0.403239	0.3361
Data439	0.420736	-0.293579	0.090129	0.540365	0.417277	0.422567	0.331828
Data440	0.414836	-0.300903	0.07609	0.535889	0.412598	0.443319	0.320435
Data441	0.410563	-0.286662	0.046183	0.534058	0.408936	0.459798	0.304769
Data442	0.407104	-0.27242	0.015462	0.524902	0.41158	0.470581	0.285645
Data443	0.40568	-0.255534	-0.002848	0.512085	0.423177	0.453288	0.273234
Data444	0.407511	-0.244751	-0.008748	0.504761	0.432739	0.425415	0.268148
Data445	0.407104	-0.234782	-0.025024	0.498657	0.430908	0.404053	0.274048
Data446	0.409342	-0.232544	-0.039063	0.502116	0.443115	0.387573	0.28422
Data447	0.407511	-0.228271	-0.052897	0.518392	0.446981	0.382894	0.302734
Data448	0.393066	-0.211589	-0.071615	0.532023	0.460002	0.406901	0.305379
Data449	0.381266	-0.187174	-0.09257	0.538737	0.460815	0.432943	0.310465
Data450	0.368652	-0.178426	-0.100911	0.552775	0.463257	0.453898	0.31189
Data451	0.354411	-0.184937	-0.103149	0.569865	0.465698	0.464884	0.302124
Data452	0.339966	-0.205688	-0.091553	0.584513	0.458171	0.454102	0.283203
Data453	0.332642	-0.21403	-0.09318	0.599976	0.448812	0.44576	0.276693
Data454	0.327148	-0.206095	-0.100301	0.592244	0.458577	0.451457	0.28361
Data455	0.318197	-0.200195	-0.112305	0.57902	0.480754	0.446981	0.285645
Data456	0.308024	-0.206502	-0.122681	0.546875	0.506592	0.452067	0.284627
Data457	0.288696	-0.230103	-0.12797	0.527344	0.54362	0.457967	0.269775
Data458	0.269572	-0.252482	-0.128377	0.537109	0.563965	0.458781	0.256144
Data459	0.251465	-0.261027	-0.133667	0.565389	0.56193	0.450033	0.25472
Data460	0.246785	-0.264079	-0.130615	0.588989	0.546468	0.443929	0.251465
Data461	0.247803	-0.246175	-0.120443	0.608521	0.537923	0.433146	0.258179
Data462	0.253703	-0.230916	-0.117798	0.61259	0.535482	0.417074	0.264282
Data463	0.253906	-0.21464	-0.120239	0.602824	0.535075	0.422567	0.257772
Data464	0.247599	-0.200399	-0.129395	0.599569	0.546875	0.437012	0.256958
Data465	0.238241	-0.20752	-0.137736	0.616455	0.557048	0.45166	0.263672
Data466	0.232544	-0.211792	-0.148315	0.622559	0.567424	0.464478	0.270386
Data467	0.227051	-0.201416	-0.170492	0.626424	0.588379	0.462036	0.265706
Data468	0.219727	-0.185954	-0.194499	0.645752	0.614217	0.442912	0.244954
Data469	0.207723	-0.193481	-0.218913	0.657145	0.628662	0.421753	0.227254
Data470	0.20223	-0.228882	-0.235799	0.652669	0.63029	0.414429	0.223185
Data471	0.194499	-0.259399	-0.234578	0.652873	0.616862	0.404663	0.203654
Data472	0.187174	-0.260417	-0.233358	0.641886	0.610148	0.38737	0.181478
Data473	0.181071	-0.23702	-0.239868	0.648193	0.608724	0.361735	0.166016
Data474	0.175374	-0.21403	-0.249227	0.643311	0.596924	0.36499	0.152588
Data475	0.16154	-0.206909	-0.24821	0.624186	0.602417	0.364787	0.128377
Data476	0.152791	-0.199178	-0.240885	0.615234	0.599569	0.345052	0.109456
Data477	0.151774	-0.207723	-0.236206	0.616048	0.58431	0.334473	0.09786
Data478	0.139567	-0.241292	-0.25411	0.641886	0.571289	0.327352	0.083822
Data479	0.125732	-0.274455	-0.274862	0.661825	0.565999	0.316366	0.075073
Data480	0.105998	-0.291545	-0.287679	0.664876	0.560506	0.316569	0.07548
Data481	0.082194	-0.301717	-0.312297	0.65328	0.551758	0.325724	0.080566
Data482	0.06429	-0.31189	-0.332438	0.627645	0.551554	0.333252	0.082601
Data483	0.049235	-0.320231	-0.3479	0.597127	0.56193	0.347087	0.072632
Data484	0.041911	-0.326945	-0.360514	0.574951	0.568441	0.351563	0.053914
Data485	0.049032	-0.338135	-0.367635	0.555216	0.566406	0.337931	0.02889
Data486	0.054728	-0.333862	-0.385539	0.554403	0.569255	0.333252	0.021362
Data487	0.044352	-0.326335	-0.409139	0.558268	0.571493	0.333252	0.016683
Data488	0.030314	-0.32959	-0.433553	0.547282	0.568644	0.343424	-0.007935
Data489	0.019938	-0.352783	-0.441488	0.540568	0.569458	0.34139	-0.036825
Data490	0.017293	-0.371297	-0.444539	0.555623	0.579631	0.343221	-0.052287
Data491	0.021159	-0.37618	-0.457764	0.564982	0.593058	0.336711	-0.055949
Data492	0.015869	-0.372314	-0.475667	0.567017	0.598958	0.316162	-0.044963
Data493	0.012817	-0.356852	-0.486857	0.563761	0.59611	0.299276	-0.041911
Data494	0.017904	-0.360921	-0.496826	0.545858	0.592041	0.298462	-0.04598
Data495	0.008952	-0.379435	-0.501302	0.530599	0.575358	0.293783	-0.055745
Data496	-0.002645	-0.403849	-0.514526	0.52714	0.55603	0.273031	-0.073446
Data497	-0.026652	-0.441691	-0.534058	0.523885	0.549113	0.252482	-0.086873
Data498	-0.047201	-0.470378	-0.55542	0.515951	0.546061	0.220744	-0.101522
Data499	-0.066121	-0.486857	-0.584513	0.503743	0.530802	0.17985	-0.111694
Data500	-0.077718	-0.492554	-0.615845	0.480347	0.515137	0.155436	-0.108439
Data501	-0.08138	-0.503337	-0.648193	0.451864	0.500692	0.148315	-0.108846
Data502	-0.08016	-0.528971	-0.659587	0.424601	0.499878	0.155029	-0.113932
Data503	-0.083822	-0.55013	-0.651855	0.419515	0.508626	0.160116	-0.112712
Data504	-0.102946	-0.541585	-0.647583	0.421143	0.505778	0.16805	-0.117391
Data505	-0.115153	-0.522257	-0.642904	0.413005	0.493164	0.159098	-0.123291
Data506	-0.128784	-0.528971	-0.658366	0.403035	0.472005	0.149333	-0.12797
Data507	-0.142619	-0.547892	-0.661825	0.388387	0.458781	0.150146	-0.132243
Data508	-0.160116	-0.550334	-0.660807	0.391439	0.453288	0.140584	-0.13916
Data509	-0.173747	-0.541585	-0.658366	0.413615	0.459188	0.13855	-0.146484
Data510	-0.17334	-0.535685	-0.661214	0.42867	0.46875	0.122884	-0.172933
Data511	-0.172729	-0.531006	-0.680135	0.436401	0.480754	0.11027	-0.19755
Data512	-0.180461	-0.542399	-0.705566	0.43396	0.496012	0.102946	-0.214437
Data513	-0.186157	-0.565389	-0.731201	0.425212	0.507202	0.095215	-0.23173
Data514	-0.189819	-0.591227	-0.756022	0.418905	0.512695	0.087687	-0.237223
Data515	-0.194702	-0.621134	-0.772095	0.409953	0.50293	0.070394	-0.239461
Data516	-0.194092	-0.640259	-0.765381	0.397542	0.485229	0.052694	-0.250651
Data517	-0.187581	-0.658773	-0.749512	0.360921	0.477498	0.026449	-0.259399
Data518	-0.18514	-0.666097	-0.724894	0.326742	0.480957	0.007324	-0.250448
Data519	-0.187785	-0.684204	-0.722046	0.303141	0.483805	-0.009766	-0.23763
Data520	-0.190023	-0.706584	-0.756226	0.281779	0.477702	-0.014242	-0.216471
Data521	-0.192057	-0.739543	-0.789388	0.278524	0.461833	-0.007121	-0.213826
Data522	-0.187785	-0.764567	-0.807699	0.265299	0.439453	-0.014242	-0.228068
Data523	-0.190226	-0.773112	-0.822144	0.25472	0.43925	-0.031535	-0.238851
Data524	-0.19694	-0.773112	-0.834757	0.247599	0.439046	-0.044149	-0.243123
Data525	-0.193685	-0.78064	-0.839437	0.246582	0.45105	-0.047811	-0.258179
Data526	-0.192464	-0.783691	-0.836995	0.243734	0.469157	-0.040283	-0.262044
Data527	-0.199585	-0.787964	-0.833537	0.220947	0.487061	-0.030518	-0.268555
Data528	-0.207316	-0.787557	-0.837606	0.213013	0.490112	-0.031128	-0.261027
Data529	-0.211589	-0.790202	-0.835775	0.220947	0.492757	-0.024211	-0.258586
Data530	-0.208944	-0.78715	-0.831095	0.233968	0.490519	-0.018107	-0.281372
Data531	-0.209147	-0.781047	-0.835164	0.237427	0.486857	-0.037028	-0.304972
Data532	-0.22522	-0.778402	-0.849609	0.233765	0.487467	-0.061035	-0.309855
Data533	-0.238241	-0.789591	-0.864258	0.236816	0.475464	-0.06958	-0.315755
Data534	-0.248006	-0.807902	-0.866903	0.249023	0.467529	-0.075073	-0.311076
Data535	-0.247192	-0.82133	-0.863241	0.262248	0.464681	-0.078939	-0.314941
Data536	-0.240682	-0.81075	-0.866903	0.245972	0.457153	-0.08077	-0.317993
Data537	-0.231323	-0.807292	-0.877889	0.223592	0.437215	-0.085856	-0.309245
Data538	-0.229899	-0.829061	-0.905151	0.206095	0.41687	-0.099894	-0.297445
Data539	-0.236816	-0.854492	-0.927124	0.183716	0.416463	-0.112101	-0.280965
Data540	-0.24882	-0.870768	-0.939128	0.167236	0.418294	-0.118001	-0.286051
Data541	-0.254313	-0.865885	-0.940145	0.139364	0.425618	-0.119629	-0.274658
Data542	-0.249023	-0.836589	-0.921224	0.134277	0.432129	-0.120443	-0.249634
Data543	-0.243123	-0.813599	-0.90332	0.136312	0.441895	-0.121867	-0.239461
Data544	-0.243937	-0.818888	-0.901286	0.13387	0.443726	-0.109456	-0.245361
Data545	-0.244344	-0.833537	-0.900269	0.130005	0.442301	-0.105794	-0.25533
Data546	-0.236613	-0.823771	-0.921427	0.127767	0.453491	-0.107422	-0.266113
Data547	-0.223796	-0.80485	-0.947469	0.122884	0.457764	-0.108643	-0.272217
Data548	-0.21403	-0.792643	-0.957438	0.116984	0.454915	-0.119019	-0.276489
Data549	-0.209351	-0.793254	-0.952962	0.108032	0.443929	-0.13265	-0.298055
Data550	-0.216268	-0.786133	-0.95459	0.096436	0.428263	-0.137329	-0.324504
Data551	-0.222168	-0.790609	-0.95988	0.078328	0.408529	-0.148722	-0.345459
Data552	-0.225016	-0.815226	-0.975952	0.049845	0.409139	-0.148112	-0.34668
Data553	-0.228678	-0.82784	-0.993856	0.032959	0.411377	-0.136108	-0.35848
Data554	-0.229899	-0.834147	-0.994263	0.019938	0.402018	-0.127767	-0.37089
Data555	-0.224406	-0.835164	-0.991821	0.015259	0.388997	-0.132853	-0.377604
Data556	-0.227458	-0.826009	-0.977783	0.029297	0.38798	-0.156047	-0.376383
Data557	-0.241292	-0.827026	-0.963542	0.0295	0.377808	-0.180054	-0.370076
Data558	-0.263672	-0.836385	-0.9611	0.01709	0.371704	-0.201213	-0.379028
Data559	-0.28361	-0.831706	-0.96049	0.002441	0.378011	-0.224609	-0.380859
Data560	-0.297852	-0.820923	-0.979004	0.007528	0.385539	-0.233765	-0.375977
Data561	-0.302938	-0.807495	-1.011963	0.008952	0.389608	-0.241089	-0.37028
Data562	-0.29541	-0.796712	-1.042074	0.008341	0.388184	-0.251465	-0.361328
Data563	-0.284831	-0.794881	-1.052043	0.012817	0.381673	-0.262451	-0.344849
Data564	-0.272013	-0.796712	-1.042074	0.012614	0.36377	-0.262044	-0.341593
Data565	-0.270793	-0.795085	-1.03597	0.031738	0.344849	-0.252075	-0.339152
Data566	-0.266113	-0.79244	-1.042074	0.062052	0.32491	-0.243937	-0.329997
Data567	-0.252686	-0.791829	-1.029867	0.091756	0.2948	-0.25533	-0.334473
Data568	-0.235596	-0.786743	-1.009115	0.101115	0.270589	-0.26652	-0.329183
Data569	-0.223796	-0.773926	-1.019084	0.088094	0.261841	-0.280151	-0.327759
Data570	-0.223389	-0.763143	-1.035563	0.065715	0.258382	-0.301717	-0.3302
Data571	-0.229899	-0.750732	-1.056925	0.041911	0.262858	-0.319417	-0.328369
Data572	-0.219523	-0.732829	-1.072998	0.033366	0.268962	-0.323893	-0.318807
Data573	-0.217896	-0.712077	-1.079915	0.029907	0.283	-0.316976	-0.316569
Data574	-0.215861	-0.705363	-1.075643	0.024821	0.293172	-0.309448	-0.33488
Data575	-0.208537	-0.724284	-1.069539	0.020549	0.287272	-0.313924	-0.345459
Data576	-0.213826	-0.761108	-1.058553	0.022786	0.267131	-0.316976	-0.355225
Data577	-0.221761	-0.806071	-1.046753	0.022583	0.244954	-0.321452	-0.348714
Data578	-0.226644	-0.828451	-1.050618	0.015055	0.232544	-0.340169	-0.335693
Data579	-0.22583	-0.83313	-1.062419	0.008748	0.228068	-0.354411	-0.332031
Data580	-0.22522	-0.831706	-1.089478	-0.003866	0.234375	-0.382284	-0.319621
Data581	-0.216878	-0.824585	-1.105143	-0.023397	0.228271	-0.400391	-0.30131
Data582	-0.207113	-0.808919	-1.116943	-0.039063	0.209351	-0.411377	-0.278931
Data583	-0.203857	-0.779215	-1.124064	-0.044556	0.199788	-0.409139	-0.254313
Data584	-0.200602	-0.749308	-1.131999	-0.038859	0.192057	-0.413005	-0.244141
Data585	-0.19694	-0.714518	-1.145833	-0.035604	0.183309	-0.422567	-0.245361
Data586	-0.181071	-0.690308	-1.162516	-0.044963	0.18453	-0.437215	-0.252075
Data587	-0.168457	-0.680339	-1.169637	-0.045369	0.194499	-0.460205	-0.257161
Data588	-0.170898	-0.686035	-1.167399	-0.048218	0.212199	-0.486043	-0.258789
Data589	-0.177002	-0.698242	-1.16862	-0.064087	0.224609	-0.498047	-0.269979
Data590	-0.178223	-0.699463	-1.162923	-0.08077	0.222778	-0.501302	-0.26652
Data591	-0.170492	-0.689087	-1.159058	-0.101725	0.216878	-0.489705	-0.26652
Data592	-0.16215	-0.658366	-1.165568	-0.114746	0.209147	-0.477498	-0.269368
Data593	-0.156047	-0.622965	-1.178385	-0.123698	0.190633	-0.473429	-0.279948
Data594	-0.154419	-0.605062	-1.203817	-0.136108	0.171305	-0.484823	-0.285848
Data595	-0.155436	-0.614014	-1.227417	-0.13326	0.154012	-0.494385	-0.299479
Data596	-0.140991	-0.615845	-1.234741	-0.141805	0.142619	-0.505371	-0.314941
Data597	-0.132243	-0.6309	-1.229248	-0.151164	0.132243	-0.517375	-0.314941
Data598	-0.128174	-0.639852	-1.237183	-0.144653	0.129801	-0.52063	-0.303141
Data599	-0.123494	-0.641073	-1.240031	-0.12675	0.132853	-0.517578	-0.281779
Data600	-0.122274	-0.63741	-1.237793	-0.130208	0.135498	-0.512695	-0.251872
Data601	-0.123494	-0.622559	-1.227824	-0.140991	0.129395	-0.512695	-0.235596
Data602	-0.127767	-0.610962	-1.225993	-0.14384	0.118205	-0.516561	-0.234172
Data603	-0.127157	-0.617472	-1.242472	-0.148112	0.129191	-0.526326	-0.23641
Data604	-0.122477	-0.620931	-1.260783	-0.162557	0.154622	-0.539958	-0.239665
Data605	-0.115763	-0.609334	-1.254679	-0.177002	0.158895	-0.553792	-0.227661
Data606	-0.108032	-0.592041	-1.244507	-0.178426	0.155233	-0.551758	-0.209351
Data607	-0.094198	-0.57902	-1.251831	-0.161743	0.152791	-0.544637	-0.194906
Data608	-0.079142	-0.567017	-1.258545	-0.13916	0.14506	-0.554403	-0.188192
Data609	-0.063883	-0.565389	-1.255086	-0.113729	0.129598	-0.575358	-0.184937
Data610	-0.053711	-0.565389	-1.254069	-0.086466	0.108846	-0.582072	-0.184937
Data611	-0.045369	-0.554606	-1.263428	-0.080973	0.09908	-0.583089	-0.17985
Data612	-0.045776	-0.544637	-1.270955	-0.08016	0.100708	-0.579224	-0.180664
Data613	-0.0413	-0.542603	-1.280314	-0.09257	0.101725	-0.585124	-0.190023
Data614	-0.037435	-0.535685	-1.275838	-0.123901	0.101929	-0.599162	-0.202026
Data615	-0.032959	-0.529785	-1.269735	-0.146891	0.090942	-0.601603	-0.198161
Data616	-0.029704	-0.516357	-1.264242	-0.15096	0.079956	-0.601807	-0.194092
Data617	-0.024618	-0.497843	-1.266073	-0.158691	0.06958	-0.596313	-0.211385
Data618	-0.021362	-0.481364	-1.267904	-0.173136	0.056152	-0.593262	-0.222371
Data619	-0.013631	-0.475464	-1.277262	-0.196126	0.044963	-0.597534	-0.21993
Data620	-0.008138	-0.470581	-1.29598	-0.20284	0.049642	-0.599365	-0.196533
Data621	-0.005697	-0.467326	-1.304321	-0.206706	0.059204	-0.608521	-0.179443
Data622	0.004476	-0.472819	-1.292318	-0.211792	0.072428	-0.622762	-0.166423
Data623	0.010783	-0.473633	-1.258545	-0.214437	0.077718	-0.628866	-0.172933
Data624	0.007324	-0.461426	-1.229655	-0.228475	0.063273	-0.638835	-0.16805
Data625	0.005697	-0.439046	-1.219279	-0.236816	0.027262	-0.644938	-0.144857
Data626	0.000203	-0.415649	-1.226807	-0.227254	0.021973	-0.657349	-0.135701
Data627	-0.0059	-0.414225	-1.225993	-0.21403	0.026245	-0.674032	-0.15625
Data628	0.001017	-0.41687	-1.219482	-0.178833	0.019328	-0.68339	-0.180868
Data629	0.017293	-0.408732	-1.212769	-0.16276	0.018107	-0.691732	-0.192057
Data630	0.0354	-0.404256	-1.205037	-0.165609	0.019124	-0.692139	-0.203654
Data631	0.04069	-0.414429	-1.193848	-0.177816	-0.000407	-0.699463	-0.223592
Data632	0.041707	-0.420939	-1.177368	-0.203857	-0.006714	-0.722656	-0.229289
Data633	0.041911	-0.424805	-1.15092	-0.236003	-0.001628	-0.729574	-0.226034
Data634	0.040283	-0.430908	-1.124064	-0.263265	0.01241	-0.721436	-0.227865
Data635	0.035604	-0.414022	-1.128947	-0.263672	0.035604	-0.707601	-0.22583
Data636	0.025838	-0.387573	-1.146647	-0.251668	0.041911	-0.691935	-0.226644
Data637	0.020549	-0.366618	-1.165568	-0.240682	0.043132	-0.671997	-0.23234
Data638	0.016683	-0.344849	-1.172689	-0.234985	0.037231	-0.653483	-0.246175
Data639	0.008545	-0.3302	-1.169434	-0.245768	0.020345	-0.64209	-0.24943
