# Supplementary material for: Integration of MRI and somatosensory evoked potentials facilitate diagnosis of spinal cord compression
Source: Sci Rep. 2023 May 15;13:7861. doi: 10.1038/s41598-023-34832-2 (PMC10185544; doi:10.1038/s41598-023-34832-2)
Supplement: Supplementary file 3 — Supplementary Information 3. [file 41598_2023_34832_MOESM3_ESM.zip › Preoperative SSEP data/spinal cord compression group/6389771_2/6389771_2_Rt Tibial SEP_Cz'-Fpz_201220_111831.csv]

Index	1	2	3	4	5	6	7	8	9	10	11	12
Name	Cz'-Fpz	Cz'-Fpz	Cz'-Fpz	Cz'-Fpz	Cz'-Fpz	Cz'-Fpz	Cz'-Fpz	Cz'-Fpz	Cz'-Fpz	Cz'-Fpz	Cz'-Fpz	Cz'-Fpz
Time	2.01705E+13	2.01705E+13	2.01705E+13	2.01705E+13	2.01705E+13	2.01705E+13	2.01705E+13	2.01705E+13	2.01705E+13	2.01705E+13	2.01705E+13	2.01705E+13
Highcut	500	500	500	500	500	500	500	500	500	500	500	500
Lowcut	10	10	10	10	10	10	10	10	10	10	10	10
Period	0.000156	0.000156	0.000156	0.000156	0.000156	0.000156	0.000156	0.000156	0.000156	0.000156	0.000156	0.000156
Averages	120	120	120	120	120	120	120	120	120	120	120	120
Int (mA)	17.5/17.6mA	17.5/17.1mA	17.5/17.1mA	17.5/17.1mA	17.5/17.1mA	17.5/17.1mA	17.5/17.6mA	17.5/17.1mA	17.5/17.6mA	17.5/17.6mA	17.5/17.1mA	17.5/17.1mA
Pulse Width (�gs)	200�s	200�s	200�s	200�s	200�s	200�s	200�s	200�s	200�s	200�s	200�s	200�s
Rep Rate (Hz)	3.11Hz	3.11Hz	3.11Hz	3.11Hz	3.11Hz	3.11Hz	3.11Hz	3.11Hz	3.11Hz	3.11Hz	3.11Hz	3.11Hz
Data0	-0.415344	-0.885417	-0.254211	-0.511882	-0.285441	-0.792236	-1.129354	-0.696208	-1.099955	-0.57251	-0.702311	-0.067952
Data1	-2.288615	-2.060343	-2.374064	-1.650798	-1.438802	-2.088623	-3.621012	-1.635742	-1.834208	-1.198324	-1.832275	-1.617228
Data2	-2.475891	-4.089762	-2.774048	-3.756104	-3.496094	-4.464315	-4.030762	-3.37321	-3.155823	-2.394613	-4.032593	-4.584351
Data3	-0.794474	-2.69104	-0.999044	-2.4764	-2.164714	-2.947591	-1.894938	-2.225952	-2.192891	-1.632385	-2.611694	-2.701009
Data4	0.415141	-0.86141	0.343831	-0.628255	-0.30721	-0.814006	-0.214233	-0.703939	-0.999146	-0.596822	-0.603638	-0.045166
Data5	0.93099	0.042725	0.930074	0.319214	0.657756	0.270386	0.55542	0.097046	-0.400594	-0.048625	0.459391	1.355591
Data6	1.019084	0.333252	1.046549	0.641683	1.004842	0.645752	0.746663	0.398966	-0.199585	0.150452	0.852661	1.855062
Data7	0.88623	0.283203	0.901794	0.595703	0.98999	0.644124	0.626221	0.401204	-0.232137	0.135905	0.843709	1.833293
Data8	0.642904	0.072225	0.655823	0.395915	0.801392	0.43986	0.344849	0.261637	-0.372823	0.016174	0.629069	1.545003
Data9	0.399984	-0.200195	0.409241	0.150146	0.544027	0.165812	0.032959	0.074666	-0.540771	-0.139567	0.349121	1.149292
Data10	0.209554	-0.435181	0.198771	-0.071615	0.292969	-0.102132	-0.224813	-0.109456	-0.690002	-0.286764	0.102946	0.766398
Data11	0.080363	-0.6014	0.036316	-0.252482	0.098877	-0.3184	-0.416056	-0.265706	-0.819092	-0.41097	-0.084025	0.449015
Data12	0.014343	-0.725911	-0.084025	-0.386963	-0.0354	-0.485433	-0.548096	-0.378011	-0.909729	-0.490519	-0.210164	0.217285
Data13	-0.014445	-0.807902	-0.16276	-0.487264	-0.117391	-0.602417	-0.639038	-0.446167	-0.953471	-0.536296	-0.298055	0.059408
Data14	-0.0177	-0.855509	-0.208435	-0.562337	-0.167236	-0.668335	-0.694784	-0.488892	-0.970968	-0.554199	-0.352783	-0.030518
Data15	-0.020955	-0.865275	-0.231425	-0.618693	-0.188599	-0.684408	-0.722249	-0.507406	-0.968933	-0.565898	-0.366211	-0.090942
Data16	-0.0236	-0.857951	-0.23641	-0.651652	-0.184733	-0.667521	-0.727539	-0.498047	-0.96283	-0.565999	-0.354207	-0.118001
Data17	-0.025838	-0.837606	-0.234884	-0.659383	-0.177205	-0.653483	-0.716756	-0.491943	-0.958049	-0.545959	-0.335693	-0.120239
Data18	-0.033773	-0.804443	-0.24943	-0.660807	-0.168254	-0.635173	-0.717977	-0.499268	-0.94696	-0.53182	-0.323283	-0.116781
Data19	-0.042318	-0.780843	-0.255839	-0.643107	-0.154012	-0.622355	-0.710653	-0.507406	-0.936483	-0.532227	-0.308024	-0.105998
Data20	-0.034688	-0.766398	-0.259705	-0.617269	-0.14506	-0.618083	-0.680339	-0.510254	-0.925802	-0.539144	-0.280558	-0.095418
Data21	-0.029399	-0.768026	-0.270182	-0.597127	-0.134888	-0.614624	-0.655924	-0.504557	-0.917562	-0.562236	-0.253703	-0.102132
Data22	-0.042521	-0.777995	-0.285848	-0.590617	-0.126139	-0.599976	-0.644124	-0.501302	-0.910645	-0.571086	-0.241496	-0.123088
Data23	-0.060628	-0.789185	-0.311076	-0.600586	-0.120036	-0.578613	-0.630086	-0.501709	-0.91156	-0.568237	-0.241292	-0.143433
Data24	-0.077108	-0.80363	-0.344747	-0.623372	-0.122274	-0.563558	-0.623169	-0.490926	-0.904846	-0.565491	-0.241292	-0.152588
Data25	-0.079956	-0.803833	-0.365499	-0.634969	-0.119629	-0.560303	-0.611572	-0.481771	-0.90332	-0.572408	-0.236613	-0.148926
Data26	-0.074056	-0.80485	-0.371399	-0.641683	-0.136922	-0.562744	-0.609945	-0.480143	-0.894368	-0.575358	-0.228475	-0.152791
Data27	-0.08077	-0.82133	-0.370076	-0.645142	-0.139364	-0.558065	-0.632324	-0.477905	-0.879618	-0.583191	-0.203857	-0.163778
Data28	-0.09491	-0.829875	-0.36143	-0.643107	-0.145671	-0.541585	-0.660197	-0.479329	-0.867208	-0.591125	-0.175374	-0.159709
Data29	-0.099182	-0.833537	-0.359497	-0.649211	-0.15625	-0.515951	-0.675049	-0.489502	-0.864156	-0.597941	-0.165609	-0.125936
Data30	-0.11495	-0.823568	-0.362244	-0.668132	-0.167847	-0.508626	-0.686035	-0.501709	-0.863342	-0.604553	-0.155029	-0.077311
Data31	-0.116781	-0.812378	-0.359192	-0.698649	-0.165812	-0.498657	-0.68868	-0.511068	-0.863342	-0.59906	-0.145671	-0.043335
Data32	-0.095418	-0.80363	-0.370483	-0.718384	-0.161133	-0.486857	-0.686646	-0.515747	-0.86141	-0.598551	-0.147502	-0.025635
Data33	-0.085551	-0.790405	-0.390523	-0.736898	-0.158691	-0.471395	-0.677287	-0.513713	-0.867716	-0.597432	-0.144857	-0.008545
Data34	-0.072327	-0.761719	-0.41158	-0.748291	-0.147298	-0.450846	-0.669149	-0.515747	-0.874125	-0.603129	-0.127563	0.010579
Data35	-0.060527	-0.735677	-0.428162	-0.756226	-0.135295	-0.432332	-0.665894	-0.515951	-0.897725	-0.612386	-0.108846	0.022786
Data36	-0.063578	-0.721842	-0.435282	-0.759684	-0.131836	-0.417887	-0.662435	-0.506185	-0.912882	-0.613912	-0.088094	0.042928
Data37	-0.072937	-0.704753	-0.445658	-0.750529	-0.129395	-0.405884	-0.654907	-0.482381	-0.91156	-0.599365	-0.068766	0.052287
Data38	-0.071716	-0.68278	-0.450236	-0.745036	-0.12736	-0.396322	-0.634155	-0.450439	-0.900675	-0.592244	-0.069377	0.056152
Data39	-0.072835	-0.676066	-0.454305	-0.753377	-0.115763	-0.409139	-0.622965	-0.435994	-0.881246	-0.598145	-0.070597	0.039673
Data40	-0.089722	-0.688273	-0.453186	-0.754191	-0.11495	-0.406494	-0.629476	-0.431925	-0.860392	-0.608215	-0.068156	-0.009155
Data41	-0.105591	-0.719604	-0.441182	-0.755615	-0.120443	-0.39856	-0.622355	-0.438639	-0.842997	-0.617371	-0.071004	-0.055339
Data42	-0.122579	-0.753988	-0.428365	-0.767822	-0.121663	-0.391032	-0.610758	-0.45634	-0.825704	-0.625	-0.06958	-0.089315
Data43	-0.132955	-0.786336	-0.431519	-0.787354	-0.124715	-0.36438	-0.605876	-0.48055	-0.800069	-0.625712	-0.058594	-0.119425
Data44	-0.134379	-0.789388	-0.44637	-0.805868	-0.121053	-0.344442	-0.613403	-0.50415	-0.776469	-0.616964	-0.060425	-0.150757
Data45	-0.115662	-0.78125	-0.45634	-0.806885	-0.117391	-0.326335	-0.617065	-0.511678	-0.759989	-0.610555	-0.060425	-0.176392
Data46	-0.089315	-0.751546	-0.45929	-0.800781	-0.110677	-0.3125	-0.621338	-0.512085	-0.746969	-0.60435	-0.056559	-0.195516
Data47	-0.074056	-0.726725	-0.472616	-0.800171	-0.107015	-0.302734	-0.624593	-0.50354	-0.733643	-0.604045	-0.054932	-0.203654
Data48	-0.075785	-0.716349	-0.500895	-0.815633	-0.102132	-0.292562	-0.626017	-0.496419	-0.716044	-0.594076	-0.054118	-0.19694
Data49	-0.078634	-0.711263	-0.533854	-0.830485	-0.102336	-0.268962	-0.628052	-0.495605	-0.696309	-0.587565	-0.058797	-0.191243
Data50	-0.077616	-0.702311	-0.548604	-0.814209	-0.102743	-0.249634	-0.628662	-0.496012	-0.679626	-0.589701	-0.050659	-0.186768
Data51	-0.089823	-0.695597	-0.544434	-0.79366	-0.114136	-0.239258	-0.613607	-0.482992	-0.663757	-0.600688	-0.043945	-0.193888
Data52	-0.086975	-0.680949	-0.528971	-0.779826	-0.114746	-0.211385	-0.593669	-0.474243	-0.661112	-0.604045	-0.043945	-0.207926
Data53	-0.091044	-0.66508	-0.526733	-0.761719	-0.101522	-0.16805	-0.570679	-0.473226	-0.660706	-0.614115	-0.038656	-0.210978
Data54	-0.100606	-0.64799	-0.539653	-0.743815	-0.090739	-0.129191	-0.562948	-0.473429	-0.657552	-0.624186	-0.02889	-0.210368
Data55	-0.111898	-0.63619	-0.561625	-0.72408	-0.093384	-0.100301	-0.562948	-0.464071	-0.643412	-0.632019	-0.021973	-0.20752
Data56	-0.125326	-0.623576	-0.577393	-0.701497	-0.097656	-0.096232	-0.560913	-0.45756	-0.631917	-0.630697	-0.00651	-0.209961
Data57	-0.121155	-0.6309	-0.581563	-0.70516	-0.108439	-0.097656	-0.55542	-0.464884	-0.618795	-0.623983	0.009766	-0.223389
Data58	-0.109558	-0.655518	-0.565694	-0.720418	-0.122274	-0.077922	-0.541789	-0.467733	-0.59611	-0.622559	0.019328	-0.238444
Data59	-0.10081	-0.67098	-0.557454	-0.732218	-0.130005	-0.061646	-0.532633	-0.465902	-0.564473	-0.627747	0.014852	-0.240682
Data60	-0.088603	-0.674235	-0.551554	-0.745443	-0.131022	-0.053304	-0.532633	-0.460409	-0.53538	-0.632222	0.009562	-0.227661
Data61	-0.071208	-0.676066	-0.551656	-0.761515	-0.116577	-0.048625	-0.539551	-0.456136	-0.518799	-0.629883	-0.008545	-0.205892
Data62	-0.064697	-0.665894	-0.561727	-0.77535	-0.09786	-0.053101	-0.540568	-0.459595	-0.507304	-0.633341	-0.013021	-0.175578
Data63	-0.07314	-0.667928	-0.585022	-0.770264	-0.075684	-0.047811	-0.534668	-0.463053	-0.496826	-0.634562	-0.013224	-0.135295
Data64	-0.083008	-0.6604	-0.61259	-0.757446	-0.059204	-0.019735	-0.53772	-0.467122	-0.489299	-0.622253	-0.0236	-0.096232
Data65	-0.102336	-0.639445	-0.632324	-0.731405	-0.039469	0.023397	-0.554403	-0.463053	-0.483093	-0.604248	-0.029297	-0.052694
Data66	-0.115458	-0.608317	-0.639242	-0.714315	-0.016886	0.059408	-0.574341	-0.454508	-0.469666	-0.586344	-0.0236	-0.026449
Data67	-0.113525	-0.595703	-0.643717	-0.707601	-0.004069	0.092163	-0.569051	-0.438436	-0.464884	-0.582987	-0.010579	-0.02828
Data68	-0.108236	-0.586751	-0.644124	-0.702311	-0.008138	0.108439	-0.559489	-0.425415	-0.457357	-0.590108	0.003662	-0.046997
Data69	-0.10671	-0.576782	-0.659993	-0.691935	-0.01709	0.108439	-0.560506	-0.41626	-0.446574	-0.6014	0.013835	-0.074666
Data70	-0.110677	-0.578206	-0.663656	-0.684001	-0.027873	0.105794	-0.559489	-0.402018	-0.434774	-0.609029	0.009766	-0.117391
Data71	-0.12675	-0.581462	-0.646362	-0.691528	-0.034383	0.094401	-0.553182	-0.381266	-0.414632	-0.611572	0.000407	-0.164388
Data72	-0.136922	-0.582072	-0.632222	-0.696208	-0.037028	0.080973	-0.542196	-0.369263	-0.39388	-0.613505	-0.014445	-0.196737
Data73	-0.145365	-0.583089	-0.623169	-0.712077	-0.044352	0.09318	-0.533244	-0.366618	-0.378927	-0.6132	-0.033976	-0.216471
Data74	-0.151876	-0.582479	-0.627848	-0.717977	-0.055542	0.089722	-0.524292	-0.371297	-0.354004	-0.611674	-0.055949	-0.227865
Data75	-0.163676	-0.580444	-0.631002	-0.713908	-0.064901	0.083211	-0.515747	-0.375773	-0.332133	-0.619812	-0.074666	-0.241089
Data76	-0.147705	-0.592448	-0.626322	-0.703735	-0.055949	0.099284	-0.511882	-0.383097	-0.310771	-0.627238	-0.084025	-0.253296
Data77	-0.114746	-0.597331	-0.627238	-0.678304	-0.041707	0.112305	-0.512085	-0.38737	-0.2948	-0.637105	-0.081177	-0.281779
Data78	-0.087179	-0.587158	-0.643209	-0.654093	-0.018921	0.114746	-0.521444	-0.392049	-0.284932	-0.637614	-0.083008	-0.303955
Data79	-0.085856	-0.562337	-0.659587	-0.637614	0.006917	0.132446	-0.532227	-0.387573	-0.276184	-0.628967	-0.094604	-0.317179
Data80	-0.108643	-0.537313	-0.663452	-0.627645	0.026042	0.145671	-0.552572	-0.378825	-0.273743	-0.62266	-0.106405	-0.31189
Data81	-0.116882	-0.513102	-0.690002	-0.630697	0.047811	0.148315	-0.54891	-0.354207	-0.280355	-0.630697	-0.114543	-0.31189
Data82	-0.126546	-0.511882	-0.703939	-0.632324	0.071818	0.136719	-0.528158	-0.332845	-0.283	-0.637207	-0.118408	-0.309041
Data83	-0.130208	-0.519613	-0.702006	-0.61259	0.083008	0.125529	-0.495402	-0.322062	-0.265808	-0.636292	-0.12146	-0.316569
Data84	-0.119934	-0.534465	-0.697123	-0.598551	0.096436	0.124512	-0.460409	-0.319214	-0.249125	-0.637207	-0.145874	-0.340576
Data85	-0.112305	-0.542196	-0.686239	-0.59082	0.101725	0.130412	-0.453695	-0.322876	-0.240987	-0.641785	-0.149333	-0.343831
Data86	-0.113525	-0.549927	-0.674642	-0.58431	0.084635	0.124715	-0.45634	-0.319824	-0.239563	-0.646973	-0.13326	-0.326945
Data87	-0.121969	-0.554606	-0.65918	-0.579224	0.063883	0.116374	-0.470378	-0.321655	-0.240885	-0.64738	-0.126139	-0.309855
Data88	-0.130514	-0.560099	-0.644735	-0.575155	0.055949	0.126546	-0.473226	-0.310262	-0.234477	-0.637817	-0.118001	-0.326945
Data89	-0.128988	-0.565999	-0.639343	-0.574544	0.060628	0.139974	-0.472616	-0.306193	-0.221965	-0.6309	-0.097249	-0.344849
Data90	-0.122375	-0.578003	-0.643412	-0.579224	0.063883	0.14384	-0.482992	-0.305379	-0.209554	-0.626424	-0.075887	-0.33549
Data91	-0.120443	-0.583089	-0.650228	-0.582275	0.064697	0.141195	-0.503133	-0.304769	-0.199992	-0.607503	-0.061239	-0.290934
Data92	-0.120748	-0.584513	-0.650024	-0.583089	0.079549	0.121663	-0.503133	-0.314535	-0.193888	-0.592753	-0.05127	-0.251465
Data93	-0.097961	-0.584513	-0.647481	-0.57373	0.097249	0.105794	-0.498047	-0.315348	-0.18514	-0.586548	-0.049438	-0.229696
Data94	-0.085347	-0.581462	-0.652364	-0.553996	0.11027	0.106405	-0.510254	-0.301921	-0.179036	-0.5896	-0.051473	-0.195313
Data95	-0.085653	-0.561117	-0.661316	-0.52653	0.113729	0.128581	-0.522257	-0.284017	-0.167745	-0.597229	-0.041707	-0.179443
Data96	-0.09908	-0.538534	-0.652771	-0.501302	0.119629	0.146891	-0.514119	-0.260824	-0.157878	-0.595805	-0.0236	-0.193075
Data97	-0.112101	-0.521851	-0.63324	-0.478923	0.116984	0.160929	-0.500895	-0.241292	-0.151672	-0.597331	-0.014038	-0.223999
Data98	-0.117798	-0.515137	-0.620829	-0.466105	0.115763	0.158081	-0.480347	-0.230916	-0.151978	-0.599772	-0.011393	-0.240479
Data99	-0.132853	-0.52714	-0.623881	-0.463257	0.108643	0.134684	-0.459391	-0.231934	-0.151571	-0.595296	-0.019531	-0.257772
Data100	-0.144246	-0.548299	-0.638326	-0.476481	0.092367	0.126343	-0.445964	-0.240275	-0.142212	-0.583089	-0.022583	-0.291545
Data101	-0.135295	-0.572713	-0.648499	-0.465495	0.06429	0.115356	-0.429484	-0.237427	-0.130208	-0.559489	-0.030314	-0.331217
Data102	-0.109965	-0.581462	-0.64738	-0.446981	0.038249	0.100708	-0.425008	-0.229899	-0.120138	-0.541789	-0.026449	-0.370483
Data103	-0.094198	-0.577189	-0.648193	-0.44047	0.025635	0.100301	-0.419108	-0.227661	-0.10966	-0.538534	-0.020752	-0.397339
Data104	-0.095113	-0.576579	-0.637512	-0.441691	0.031331	0.102539	-0.421143	-0.230306	-0.100199	-0.535685	-0.014242	-0.410767
Data105	-0.092875	-0.575155	-0.629374	-0.448608	0.044149	0.099487	-0.436808	-0.234985	-0.095215	-0.535889	-0.003459	-0.414836
Data106	-0.074768	-0.573934	-0.615946	-0.449626	0.065104	0.101725	-0.441895	-0.239054	-0.10376	-0.530599	0.012614	-0.413005
Data107	-0.05544	-0.564779	-0.616862	-0.441284	0.104167	0.10498	-0.430298	-0.238444	-0.104675	-0.525309	0.024007	-0.41097
Data108	-0.041707	-0.562541	-0.618388	-0.431925	0.140177	0.110067	-0.418091	-0.235392	-0.09908	-0.522766	0.016683	-0.419312
Data109	-0.039571	-0.562134	-0.624186	-0.430094	0.161947	0.112508	-0.409342	-0.229492	-0.106201	-0.521342	0.013835	-0.442301
Data110	-0.035909	-0.557454	-0.639242	-0.421143	0.178019	0.126343	-0.413411	-0.207723	-0.107524	-0.520935	0.012614	-0.457357
Data111	-0.032145	-0.545654	-0.662435	-0.407308	0.188192	0.120239	-0.429891	-0.181885	-0.094401	-0.505269	-0.000814	-0.45634
Data112	-0.037231	-0.528768	-0.676676	-0.390015	0.176188	0.099487	-0.432129	-0.164185	-0.085958	-0.485331	-0.0059	-0.454508
Data113	-0.034993	-0.514119	-0.680644	-0.394897	0.156657	0.071208	-0.426636	-0.144857	-0.079854	-0.467529	-0.014648	-0.454102
Data114	-0.0413	-0.502523	-0.686544	-0.406494	0.164185	0.051473	-0.405273	-0.133464	-0.073242	-0.462646	-0.02238	-0.457153
Data115	-0.044759	-0.490723	-0.683492	-0.409342	0.180664	0.039266	-0.387573	-0.137126	-0.054016	-0.466207	-0.030314	-0.467529
Data116	-0.035502	-0.482178	-0.670166	-0.41158	0.183309	0.019328	-0.393473	-0.150757	-0.039063	-0.472005	-0.04598	-0.484619
Data117	-0.030619	-0.456746	-0.65918	-0.418701	0.180461	0.001221	-0.400594	-0.160116	-0.031433	-0.47465	-0.041097	-0.473429
Data118	-0.032654	-0.444336	-0.657349	-0.433553	0.163167	0.002645	-0.408936	-0.170492	-0.034892	-0.475057	-0.012004	-0.444132
Data119	-0.035604	-0.440674	-0.664978	-0.438843	0.143229	-0.000203	-0.411987	-0.184123	-0.043844	-0.468953	0.009155	-0.409546
Data120	-0.03245	-0.447388	-0.68634	-0.424194	0.128581	-0.00651	-0.403849	-0.190023	-0.044963	-0.461222	0.013224	-0.387777
Data121	-0.031535	-0.46346	-0.697632	-0.402629	0.134481	-0.005493	-0.390625	-0.198975	-0.035299	-0.457153	0.009359	-0.361532
Data122	-0.035502	-0.482992	-0.700989	-0.388387	0.152588	-0.01241	-0.371094	-0.198568	-0.025431	-0.46346	0.013631	-0.337321
Data123	-0.042419	-0.481771	-0.699972	-0.370687	0.159505	-0.007121	-0.34729	-0.188802	-0.020345	-0.458883	0.025635	-0.325114
Data124	-0.04069	-0.465698	-0.69814	-0.361735	0.151367	0.007324	-0.317179	-0.181071	-0.01709	-0.444743	0.033773	-0.32369
Data125	-0.030111	-0.448405	-0.688985	-0.361938	0.155233	0.013224	-0.304565	-0.178223	-0.013936	-0.436707	0.025431	-0.33488
Data126	-0.019124	-0.433146	-0.685425	-0.360921	0.166829	-0.001628	-0.30131	-0.185547	-0.018921	-0.439962	0.007121	-0.328166
Data127	-0.005798	-0.419718	-0.681966	-0.355021	0.176799	-0.038859	-0.304362	-0.19165	-0.027771	-0.444539	0.010173	-0.316772
Data128	0.017395	-0.420736	-0.678711	-0.328776	0.17863	-0.056152	-0.310465	-0.199992	-0.036011	-0.447795	0.026042	-0.313314
Data129	0.030416	-0.404663	-0.679118	-0.30009	0.186768	-0.050049	-0.3125	-0.201416	-0.038656	-0.445964	0.031738	-0.308228
Data130	0.027059	-0.389608	-0.677185	-0.291138	0.193278	-0.029704	-0.312093	-0.194499	-0.036418	-0.435282	0.033366	-0.313924
Data131	0.030314	-0.390625	-0.672913	-0.303141	0.197957	-0.029907	-0.305176	-0.186564	-0.030314	-0.424906	0.031942	-0.34139
Data132	0.025024	-0.411377	-0.669963	-0.307821	0.193481	-0.032552	-0.273438	-0.181478	-0.019633	-0.427348	0.0354	-0.383504
Data133	0.031535	-0.427043	-0.659281	-0.326131	0.193481	-0.016073	-0.252075	-0.174764	-0.003866	-0.43457	0.037231	-0.432739
Data134	0.043233	-0.430908	-0.643005	-0.340373	0.197957	0.012817	-0.235392	-0.176188	0.004985	-0.433044	0.046997	-0.473226
Data135	0.044352	-0.426636	-0.637105	-0.343018	0.194295	0.039266	-0.222982	-0.185954	0.006409	-0.432231	0.058797	-0.49825
Data136	0.050151	-0.41748	-0.637207	-0.335693	0.187581	0.069987	-0.213623	-0.187581	0.010376	-0.434062	0.074056	-0.499064
Data137	0.060933	-0.397339	-0.631307	-0.315959	0.181885	0.081177	-0.207926	-0.189616	0.008952	-0.440979	0.087687	-0.488892
Data138	0.072123	-0.376587	-0.620219	-0.286865	0.190633	0.055135	-0.201619	-0.205078	0.00234	-0.441081	0.083211	-0.486247
Data139	0.085551	-0.351563	-0.615438	-0.255127	0.203247	0.034993	-0.183716	-0.211792	-0.006612	-0.438232	0.068359	-0.482178
Data140	0.097046	-0.316772	-0.632833	-0.220947	0.21932	0.033976	-0.165405	-0.20752	-0.000712	-0.436707	0.051676	-0.474243
Data141	0.116679	-0.279948	-0.641479	-0.199382	0.216471	0.052694	-0.143229	-0.189412	0.00356	-0.437927	0.052897	-0.462443
Data142	0.122579	-0.26123	-0.643819	-0.167033	0.215047	0.076497	-0.136719	-0.179443	-0.004069	-0.439962	0.062459	-0.457967
Data143	0.121358	-0.252279	-0.630391	-0.146281	0.219116	0.078532	-0.130005	-0.178223	-0.008545	-0.436808	0.085856	-0.465495
Data144	0.125732	-0.244141	-0.62205	-0.133667	0.203654	0.067952	-0.123494	-0.186768	0.001322	-0.421041	0.094401	-0.475871
Data145	0.129089	-0.236206	-0.624797	-0.134684	0.186768	0.09196	-0.130005	-0.189616	0.016886	-0.409749	0.096029	-0.49235
Data146	0.117798	-0.23702	-0.633138	-0.125122	0.182292	0.12085	-0.139567	-0.190226	0.038859	-0.411479	0.098063	-0.511271
Data147	0.103556	-0.225016	-0.627441	-0.099894	0.186157	0.134684	-0.126546	-0.194906	0.049947	-0.411987	0.091349	-0.534668
Data148	0.105794	-0.211182	-0.61849	-0.079346	0.192464	0.137126	-0.114746	-0.194092	0.049642	-0.411479	0.093587	-0.543416
Data149	0.101929	-0.207723	-0.622864	-0.082601	0.184123	0.154419	-0.08667	-0.186157	0.049032	-0.414632	0.087687	-0.534465
Data150	0.111898	-0.20813	-0.621948	-0.080566	0.172119	0.16866	-0.062459	-0.188802	0.050049	-0.420329	0.078328	-0.503947
Data151	0.146586	-0.206502	-0.622355	-0.071004	0.166423	0.17985	-0.049235	-0.192668	0.060018	-0.426941	0.064087	-0.472819
Data152	0.17568	-0.189006	-0.62795	-0.045166	0.184326	0.186971	-0.040487	-0.206095	0.07609	-0.423177	0.049642	-0.443319
Data153	0.192464	-0.181478	-0.613098	-0.017497	0.204875	0.195313	-0.015259	-0.211792	0.085958	-0.414124	0.054728	-0.420939
Data154	0.199585	-0.160726	-0.582174	0.008545	0.19755	0.218099	0.01709	-0.221965	0.103251	-0.411072	0.073242	-0.402629
Data155	0.184835	-0.121867	-0.572408	0.019124	0.188192	0.247803	0.030721	-0.234985	0.120646	-0.413818	0.097046	-0.40568
Data156	0.163879	-0.08728	-0.580953	0.028687	0.173543	0.264486	0.043742	-0.234782	0.138652	-0.415955	0.118815	-0.419922
Data157	0.14211	-0.064901	-0.591024	0.048828	0.167033	0.267537	0.057373	-0.234578	0.170695	-0.415039	0.119222	-0.417074
Data158	0.139567	-0.05127	-0.596517	0.075684	0.159505	0.266317	0.073039	-0.227254	0.206095	-0.417887	0.112712	-0.403442
Data159	0.155131	-0.043945	-0.6073	0.100505	0.153809	0.285848	0.084432	-0.223592	0.212606	-0.428365	0.112712	-0.398966
Data160	0.166423	-0.0236	-0.619507	0.116374	0.139567	0.321045	0.09257	-0.219116	0.20284	-0.444539	0.108032	-0.407511
Data161	0.183919	-0.006714	-0.623372	0.130005	0.132446	0.353394	0.100098	-0.217896	0.194702	-0.45461	0.093587	-0.432739
Data162	0.19694	0.008748	-0.616048	0.158488	0.128581	0.381877	0.093791	-0.220947	0.178223	-0.449219	0.09196	-0.459391
Data163	0.214844	0.010376	-0.606791	0.182292	0.125936	0.400391	0.086873	-0.230306	0.167033	-0.442607	0.097046	-0.472412
Data164	0.215861	-0.002848	-0.615133	0.196533	0.119425	0.42806	0.089315	-0.239258	0.164897	-0.433858	0.097453	-0.478516
Data165	0.207723	0.001017	-0.630595	0.207316	0.122477	0.460815	0.098877	-0.257161	0.176493	-0.421855	0.100098	-0.489502
Data166	0.199076	0.009155	-0.626933	0.221761	0.13916	0.482788	0.096639	-0.275065	0.18514	-0.412191	0.102946	-0.523478
Data167	0.192362	0.024414	-0.617472	0.21932	0.153402	0.480754	0.091146	-0.296834	0.187785	-0.407511	0.105794	-0.563354
Data168	0.189718	0.045166	-0.618998	0.213216	0.167643	0.464274	0.078735	-0.319214	0.187378	-0.404867	0.108643	-0.572103
Data169	0.199992	0.080566	-0.625712	0.225423	0.174357	0.455933	0.07019	-0.332845	0.199382	-0.405172	0.107422	-0.559692
Data170	0.205383	0.116577	-0.623169	0.250854	0.184937	0.45756	0.073853	-0.338135	0.208435	-0.39683	0.098674	-0.528768
Data171	0.233765	0.142619	-0.618388	0.293376	0.199178	0.475667	0.088501	-0.33488	0.215556	-0.390015	0.078939	-0.497843
Data172	0.262756	0.170288	-0.604045	0.333659	0.205282	0.496623	0.088908	-0.320231	0.229797	-0.384521	0.055542	-0.470988
Data173	0.279643	0.175578	-0.588277	0.355835	0.212402	0.516764	0.093791	-0.30009	0.241597	-0.378113	0.036825	-0.462646
Data174	0.279338	0.174561	-0.573324	0.367025	0.206502	0.536499	0.104574	-0.28951	0.257568	-0.369161	0.031738	-0.46875
Data175	0.282389	0.157878	-0.56427	0.37089	0.193888	0.565999	0.111491	-0.28422	0.269063	-0.357056	0.036214	-0.492147
Data176	0.300903	0.154012	-0.561015	0.381063	0.170898	0.588175	0.120646	-0.276693	0.263977	-0.350444	0.038045	-0.504354
Data177	0.308024	0.172933	-0.555623	0.400798	0.158081	0.605062	0.130208	-0.263875	0.260315	-0.350545	0.026855	-0.505168
Data178	0.304972	0.197754	-0.545959	0.406087	0.141602	0.620117	0.135091	-0.263062	0.249023	-0.355225	0.016479	-0.493978
Data179	0.310262	0.217082	-0.527445	0.405273	0.121867	0.631714	0.129191	-0.271606	0.236715	-0.354309	0.010579	-0.473022
Data180	0.314535	0.228271	-0.522868	0.399984	0.114339	0.650431	0.134074	-0.294393	0.24882	-0.353394	0.006917	-0.450236
Data181	0.324097	0.233154	-0.528666	0.400798	0.113322	0.668132	0.147502	-0.318197	0.271098	-0.348612	0.006307	-0.408529
Data182	0.355225	0.226644	-0.525309	0.403646	0.130412	0.673625	0.160929	-0.337728	0.295614	-0.353902	-0.002035	-0.343018
Data183	0.380656	0.219727	-0.507711	0.420939	0.147909	0.677694	0.17985	-0.343424	0.314941	-0.366516	0.006714	-0.284017
Data184	0.388794	0.227051	-0.490519	0.434774	0.158081	0.693359	0.207316	-0.336304	0.32664	-0.374959	0.016683	-0.257975
Data185	0.38442	0.242513	-0.488281	0.457153	0.171102	0.71228	0.226034	-0.324097	0.341492	-0.38442	0.023397	-0.240885
Data186	0.375366	0.267741	-0.497538	0.473633	0.168254	0.730998	0.240682	-0.31189	0.349223	-0.390116	0.018311	-0.252279
Data187	0.351563	0.305583	-0.53182	0.481974	0.155233	0.744222	0.245972	-0.307821	0.358378	-0.376689	0.013224	-0.266317
Data188	0.338135	0.328369	-0.554504	0.492554	0.145264	0.746053	0.239461	-0.309448	0.359395	-0.355428	0.002848	-0.272013
Data189	0.325826	0.331014	-0.557658	0.498454	0.12675	0.753377	0.241496	-0.310262	0.357361	-0.360209	-0.01119	-0.27832
Data190	0.342509	0.331624	-0.555623	0.507406	0.121257	0.770264	0.250854	-0.321655	0.350444	-0.378621	-0.027059	-0.281982
Data191	0.355835	0.334066	-0.551453	0.502319	0.125122	0.788778	0.262858	-0.324097	0.334778	-0.398254	-0.044352	-0.279744
Data192	0.373637	0.344645	-0.545451	0.487874	0.135295	0.800578	0.260824	-0.316976	0.323385	-0.418599	-0.043132	-0.298055
Data193	0.399068	0.366211	-0.527039	0.486247	0.149333	0.809733	0.262248	-0.306193	0.326945	-0.420532	-0.035197	-0.323079
Data194	0.41097	0.390422	-0.49113	0.498657	0.162354	0.814616	0.257975	-0.300903	0.337118	-0.409648	-0.020142	-0.343831
Data195	0.40507	0.395508	-0.463053	0.49235	0.166423	0.815023	0.258789	-0.295614	0.347087	-0.399577	-0.017293	-0.353597
Data196	0.382996	0.391439	-0.451965	0.497843	0.163371	0.821737	0.269368	-0.293783	0.355733	-0.387065	-0.020142	-0.365397
Data197	0.349935	0.391642	-0.448914	0.50354	0.169881	0.827026	0.266927	-0.287272	0.35319	-0.369873	-0.035807	-0.363566
Data198	0.337118	0.405273	-0.436707	0.509847	0.174764	0.832723	0.261027	-0.279948	0.343018	-0.354004	-0.044149	-0.357056
Data199	0.350138	0.432332	-0.424296	0.507406	0.187988	0.847575	0.260824	-0.278931	0.335286	-0.340169	-0.041911	-0.356038
Data200	0.373637	0.457764	-0.431824	0.50944	0.201009	0.854085	0.267334	-0.281576	0.325419	-0.331319	-0.035197	-0.351969
Data201	0.402832	0.472412	-0.443827	0.50883	0.210978	0.862834	0.268962	-0.297038	0.326029	-0.333862	-0.025838	-0.349121
Data202	0.434469	0.471598	-0.440674	0.512899	0.199178	0.881348	0.268148	-0.312297	0.335388	-0.341288	-0.015869	-0.354004
Data203	0.455729	0.476685	-0.434062	0.517375	0.18453	0.897827	0.268758	-0.322876	0.355326	-0.342611	-0.012004	-0.355021
Data204	0.457764	0.485026	-0.432129	0.53304	0.175171	0.898031	0.275675	-0.327962	0.370789	-0.335592	-0.008341	-0.341187
Data205	0.455221	0.493368	-0.43396	0.54423	0.151978	0.903117	0.295614	-0.329793	0.386454	-0.329793	-0.005086	-0.324504
Data206	0.434062	0.510661	-0.460103	0.558472	0.131836	0.910645	0.301107	-0.329997	0.400391	-0.327454	0.00061	-0.315348
Data207	0.417582	0.533854	-0.484619	0.579631	0.106201	0.927327	0.287882	-0.329793	0.411784	-0.325521	0.002035	-0.311279
Data208	0.402629	0.553589	-0.491231	0.600382	0.09257	0.956421	0.287882	-0.329183	0.416056	-0.329488	-0.002238	-0.309448
Data209	0.397746	0.56132	-0.485433	0.611776	0.094198	0.976359	0.306803	-0.325724	0.409037	-0.328369	-0.002441	-0.299479
Data210	0.397339	0.56661	-0.465291	0.603027	0.108643	0.985514	0.321248	-0.318197	0.398356	-0.329386	0.005697	-0.296021
Data211	0.40151	0.562134	-0.439351	0.571289	0.121663	0.990397	0.323079	-0.314331	0.380961	-0.333252	0.008341	-0.285848
Data212	0.397542	0.567017	-0.415853	0.54423	0.13326	0.993245	0.32491	-0.326131	0.366516	-0.326233	0.021566	-0.253906
Data213	0.403137	0.582886	-0.412089	0.536296	0.140584	0.987549	0.328979	-0.343018	0.363363	-0.304057	0.030314	-0.214437
Data214	0.428162	0.597738	-0.40863	0.526326	0.147705	0.987549	0.3302	-0.350952	0.362651	-0.293579	0.026652	-0.187581
Data215	0.450439	0.609741	-0.418498	0.513916	0.164591	0.987142	0.333862	-0.342814	0.357666	-0.288289	0.027262	-0.171916
Data216	0.463867	0.616455	-0.449829	0.517171	0.177205	0.995076	0.339355	-0.328369	0.353292	-0.279439	0.032756	-0.164998
Data217	0.46051	0.621745	-0.481669	0.52592	0.176595	0.989787	0.347493	-0.316569	0.352885	-0.267537	0.037638	-0.142822
Data218	0.46051	0.635579	-0.494181	0.545654	0.166829	0.973511	0.349935	-0.302938	0.336914	-0.251872	0.043945	-0.118612
Data219	0.465291	0.654704	-0.502014	0.559082	0.150553	0.950114	0.356038	-0.289917	0.323893	-0.246175	0.043335	-0.092773
Data220	0.461222	0.664876	-0.506694	0.563965	0.145874	0.952962	0.367228	-0.273641	0.308431	-0.235189	0.0413	-0.055542
Data221	0.463562	0.669963	-0.509542	0.571899	0.136922	0.962118	0.379842	-0.268962	0.313314	-0.223796	0.036214	-0.030111
Data222	0.469157	0.666707	-0.493164	0.580241	0.116577	0.968628	0.38208	-0.268555	0.323385	-0.215963	0.027669	-0.033366
Data223	0.461019	0.663859	-0.47465	0.577596	0.10437	0.976766	0.379028	-0.278117	0.325521	-0.211894	0.025431	-0.053914
Data224	0.448914	0.65389	-0.467834	0.564982	0.093994	0.973104	0.384928	-0.275472	0.315043	-0.213521	0.04008	-0.073649
Data225	0.44871	0.640055	-0.459595	0.536906	0.079346	0.95459	0.394491	-0.266724	0.305278	-0.218099	0.066325	-0.070801
Data226	0.455221	0.631307	-0.463257	0.515137	0.061849	0.938924	0.39917	-0.275269	0.302327	-0.213216	0.093587	-0.067546
Data227	0.465902	0.638224	-0.476685	0.510661	0.05188	0.920003	0.394694	-0.2889	0.305278	-0.203349	0.09908	-0.076497
Data228	0.47465	0.644531	-0.468038	0.500895	0.054728	0.903931	0.383301	-0.300903	0.303446	-0.199178	0.086466	-0.096436
Data229	0.479736	0.655518	-0.462138	0.497233	0.066732	0.908203	0.394287	-0.309041	0.305379	-0.200399	0.080566	-0.122884
Data230	0.466614	0.673218	-0.470072	0.484212	0.082194	0.922445	0.420329	-0.313314	0.308634	-0.188904	0.087891	-0.13855
Data231	0.457255	0.682373	-0.486654	0.463664	0.091756	0.944214	0.43925	-0.311483	0.301717	-0.161133	0.083822	-0.138957
Data232	0.45695	0.693766	-0.497437	0.455119	0.109456	0.972493	0.447998	-0.303955	0.30131	-0.135295	0.070801	-0.124715
Data233	0.47109	0.704956	-0.495504	0.457153	0.131022	0.983276	0.459798	-0.294189	0.30721	-0.116374	0.060425	-0.112101
Data234	0.485433	0.699056	-0.487061	0.46346	0.135905	0.992025	0.469971	-0.286051	0.30365	-0.107727	0.068766	-0.12085
Data235	0.500081	0.697021	-0.459595	0.484009	0.134481	1.006877	0.481974	-0.288086	0.30365	-0.104268	0.068156	-0.128581
Data236	0.511475	0.693766	-0.436198	0.492147	0.137939	1.027629	0.494181	-0.289714	0.304362	-0.09613	0.077108	-0.137126
Data237	0.520935	0.694987	-0.419617	0.499878	0.15564	1.051839	0.518188	-0.290934	0.309448	-0.092468	0.094401	-0.134277
Data238	0.519714	0.692139	-0.409546	0.49825	0.159912	1.070964	0.545247	-0.287272	0.297445	-0.086772	0.105591	-0.122681
Data239	0.527344	0.686646	-0.393372	0.495402	0.171712	1.063639	0.582479	-0.281372	0.284526	-0.082906	0.11027	-0.112508
Data240	0.55776	0.678304	-0.369364	0.489502	0.16805	1.050822	0.61381	-0.267131	0.295207	-0.08372	0.118001	-0.110474
Data241	0.59377	0.677897	-0.357463	0.491536	0.16744	1.047974	0.633545	-0.257568	0.319722	-0.081075	0.13855	-0.092773
Data242	0.62144	0.688477	-0.353902	0.500081	0.165405	1.063436	0.6427	-0.248006	0.346781	-0.078837	0.160726	-0.056152
Data243	0.646566	0.703735	-0.342509	0.500895	0.156453	1.082153	0.643107	-0.244548	0.372823	-0.071716	0.181478	0.008545
Data244	0.66925	0.726522	-0.314229	0.498657	0.156657	1.095378	0.653076	-0.255941	0.386454	-0.048116	0.218302	0.068766
Data245	0.688578	0.737508	-0.288289	0.517375	0.170085	1.118368	0.676676	-0.274862	0.400289	-0.018514	0.246379	0.091756
Data246	0.695597	0.738932	-0.267944	0.53772	0.187988	1.143595	0.709635	-0.275879	0.401306	-0.004985	0.255127	0.097656
Data247	0.697937	0.727132	-0.255636	0.551351	0.211182	1.164958	0.741577	-0.250854	0.406291	0.003153	0.25472	0.101725
Data248	0.708618	0.71757	-0.248413	0.565389	0.220337	1.196899	0.757243	-0.232137	0.410665	0.007426	0.251668	0.135498
Data249	0.736287	0.721029	-0.227661	0.590413	0.233968	1.225789	0.780029	-0.224406	0.411479	0.023295	0.257772	0.172323
Data250	0.761414	0.736694	-0.200297	0.606893	0.250041	1.245931	0.813395	-0.213216	0.418498	0.048726	0.261434	0.197957
Data251	0.783285	0.744629	-0.168355	0.616252	0.274455	1.261393	0.835164	-0.187988	0.426331	0.071818	0.278931	0.230509
Data252	0.804036	0.756836	-0.140889	0.609538	0.301921	1.271973	0.842692	-0.157878	0.447388	0.081177	0.293579	0.244751
Data253	0.811869	0.785929	-0.118408	0.599569	0.332642	1.288249	0.849813	-0.130208	0.46346	0.09257	0.309041	0.226644
Data254	0.823975	0.807495	-0.090434	0.598958	0.363973	1.301066	0.853882	-0.110067	0.466003	0.102946	0.332031	0.198975
Data255	0.830892	0.818888	-0.066732	0.59611	0.386759	1.307576	0.865072	-0.098674	0.464071	0.11556	0.357259	0.17985
Data256	0.844014	0.811564	-0.061137	0.600179	0.385742	1.316935	0.871379	-0.098063	0.465495	0.128581	0.372518	0.177002
Data257	0.846252	0.787557	-0.071208	0.611572	0.372925	1.322632	0.886841	-0.108439	0.463053	0.145874	0.390422	0.171916
Data258	0.852661	0.77474	-0.070496	0.627441	0.375163	1.324259	0.909424	-0.123088	0.460815	0.162862	0.392253	0.178223
Data259	0.860596	0.77006	-0.053813	0.638835	0.384725	1.33016	0.930379	-0.132243	0.45756	0.175781	0.389404	0.182495
Data260	0.85612	0.774943	-0.034993	0.644124	0.404256	1.334025	0.932007	-0.140788	0.456746	0.186666	0.388997	0.183512
Data261	0.860392	0.785726	-0.030212	0.632731	0.420736	1.349894	0.929159	-0.146077	0.457458	0.199076	0.387777	0.195313
Data262	0.852153	0.800171	-0.030416	0.619507	0.416667	1.37085	0.935669	-0.157064	0.463969	0.218099	0.383301	0.190633
Data263	0.838623	0.794678	-0.019938	0.610148	0.407715	1.394246	0.926717	-0.170288	0.475362	0.227865	0.382894	0.183105
Data264	0.822042	0.795898	-0.006205	0.608724	0.416056	1.396281	0.916341	-0.160929	0.484212	0.223694	0.383911	0.181274
Data265	0.808512	0.796712	0.003255	0.614217	0.426636	1.415405	0.914307	-0.151774	0.483805	0.21932	0.384318	0.187581
Data266	0.798543	0.792847	0.012716	0.621745	0.429688	1.437785	0.901896	-0.156453	0.46519	0.213521	0.380046	0.196737
Data267	0.793864	0.783691	0.014852	0.621541	0.432943	1.45223	0.88623	-0.16805	0.433757	0.215861	0.365194	0.201009
Data268	0.794474	0.768229	0.00885	0.603027	0.431519	1.46342	0.878499	-0.184123	0.401204	0.220032	0.353394	0.218709
Data269	0.796102	0.741577	0.001628	0.583293	0.414429	1.45223	0.856323	-0.204671	0.389201	0.232747	0.346476	0.226237
Data270	0.796509	0.710042	-0.010681	0.558268	0.396932	1.423136	0.839233	-0.219116	0.385844	0.243835	0.338338	0.223999
Data271	0.800171	0.681356	-0.026347	0.527547	0.403035	1.400757	0.832316	-0.234985	0.395406	0.255839	0.334473	0.214437
Data272	0.787354	0.651855	-0.03123	0.49825	0.409546	1.387126	0.819906	-0.234985	0.408732	0.262756	0.3302	0.19633
Data273	0.7606	0.620524	-0.031128	0.464274	0.404053	1.360067	0.801799	-0.231527	0.419718	0.271912	0.316366	0.175171
Data274	0.743408	0.590007	-0.024516	0.415446	0.395304	1.336873	0.785319	-0.229492	0.42572	0.278219	0.315348	0.163371
Data275	0.731913	0.563761	-0.032349	0.368042	0.378825	1.312459	0.77006	-0.231527	0.429891	0.293783	0.311686	0.145874
Data276	0.718892	0.537313	-0.068156	0.340373	0.369873	1.289673	0.764364	-0.23763	0.428772	0.311076	0.296631	0.132853
Data277	0.696716	0.509033	-0.108948	0.325114	0.377197	1.288452	0.764974	-0.248413	0.429179	0.319214	0.268555	0.109456
Data278	0.674642	0.485026	-0.1179	0.288493	0.37679	1.296387	0.757039	-0.266927	0.430705	0.326029	0.231527	0.105184
Data279	0.659078	0.467122	-0.126953	0.258382	0.381266	1.299845	0.729777	-0.28361	0.429484	0.333049	0.208944	0.118815
Data280	0.645243	0.449829	-0.135905	0.252279	0.383301	1.30127	0.702922	-0.283813	0.416056	0.338236	0.180868	0.112305
Data281	0.61554	0.433146	-0.148824	0.266317	0.364176	1.302897	0.679321	-0.287679	0.403341	0.342204	0.156047	0.095622
Data282	0.594076	0.416463	-0.158997	0.281372	0.32369	1.284993	0.656128	-0.294596	0.403137	0.343119	0.126953	0.075277
Data283	0.572713	0.385132	-0.163167	0.283203	0.288696	1.25529	0.643921	-0.302531	0.399984	0.344747	0.107422	0.048421
Data284	0.552165	0.344035	-0.150553	0.288493	0.263672	1.221924	0.624797	-0.311076	0.391642	0.33783	0.094401	0.004069
Data285	0.540568	0.304159	-0.137024	0.284627	0.258382	1.199137	0.597941	-0.327962	0.37974	0.331726	0.075887	-0.038859
Data286	0.53477	0.273844	-0.13265	0.263875	0.249837	1.174316	0.575562	-0.343424	0.372416	0.337728	0.05839	-0.06958
Data287	0.529785	0.254517	-0.142008	0.241699	0.238444	1.15682	0.552979	-0.359904	0.37384	0.341085	0.034587	-0.102336
Data288	0.52887	0.229696	-0.162557	0.220133	0.223999	1.139933	0.541992	-0.369263	0.386047	0.335999	0.008138	-0.123291
Data289	0.532532	0.191854	-0.194499	0.192057	0.200806	1.117757	0.538737	-0.376994	0.390523	0.325623	-0.012614	-0.135701
Data290	0.550741	0.16154	-0.213725	0.16744	0.174357	1.106567	0.547282	-0.381673	0.388997	0.30721	-0.021769	-0.14506
Data291	0.557251	0.13855	-0.22644	0.153605	0.153809	1.090088	0.555623	-0.385946	0.381063	0.297852	-0.037435	-0.142822
Data292	0.546163	0.105184	-0.244242	0.140788	0.133464	1.068726	0.547282	-0.405884	0.372518	0.295715	-0.039673	-0.14384
Data293	0.514933	0.079956	-0.252279	0.126953	0.117188	1.053874	0.529378	-0.424805	0.362142	0.297343	-0.052083	-0.160726
Data294	0.47231	0.056559	-0.253906	0.106608	0.090129	1.029663	0.50354	-0.449219	0.346476	0.296733	-0.07548	-0.171712
Data295	0.41453	0.026855	-0.262248	0.085653	0.044963	0.998535	0.482381	-0.47526	0.338236	0.298665	-0.101522	-0.185547
Data296	0.376383	0.008545	-0.269979	0.067749	0.009359	0.983683	0.461833	-0.479329	0.329386	0.299886	-0.13265	-0.205892
Data297	0.356547	-0.008952	-0.273743	0.043945	-0.004679	0.979818	0.451253	-0.478719	0.309652	0.29185	-0.169271	-0.238037
Data298	0.342204	-0.035197	-0.281169	0.012207	-0.005697	0.964152	0.431315	-0.481974	0.292358	0.27537	-0.180868	-0.278727
Data299	0.332845	-0.05127	-0.297546	-0.023397	0.004272	0.937907	0.391032	-0.486654	0.280457	0.252787	-0.174967	-0.306396
Data300	0.326538	-0.065308	-0.303955	-0.060425	0.005697	0.90271	0.351563	-0.498047	0.274353	0.241699	-0.17334	-0.310059
Data301	0.32725	-0.082804	-0.315552	-0.087077	0.003255	0.863444	0.324504	-0.501302	0.273743	0.248006	-0.181478	-0.321859
Data302	0.309957	-0.103556	-0.325419	-0.105998	-0.002441	0.820313	0.301514	-0.500285	0.278117	0.256348	-0.197347	-0.345459
Data303	0.275675	-0.130208	-0.349731	-0.123291	-0.009969	0.777384	0.273641	-0.49764	0.293681	0.261536	-0.214844	-0.360107
Data304	0.234273	-0.169271	-0.361633	-0.151571	-0.018311	0.733439	0.25411	-0.491943	0.298767	0.263468	-0.228678	-0.381063
Data305	0.2005	-0.215251	-0.357564	-0.179443	-0.044759	0.68929	0.236816	-0.501912	0.292155	0.278625	-0.235392	-0.402018
Data306	0.193888	-0.245158	-0.35614	-0.206909	-0.06897	0.654297	0.227865	-0.508626	0.285441	0.296122	-0.241699	-0.425822
Data307	0.209147	-0.258789	-0.374858	-0.233358	-0.07609	0.639852	0.222778	-0.513306	0.26825	0.311178	-0.249227	-0.443522
Data308	0.229696	-0.269165	-0.384928	-0.253092	-0.090129	0.645752	0.216268	-0.519409	0.240173	0.312602	-0.265706	-0.467122
Data309	0.235799	-0.272827	-0.387166	-0.264486	-0.096436	0.639445	0.201823	-0.512288	0.21403	0.309753	-0.29541	-0.462443
Data310	0.225118	-0.255534	-0.39032	-0.267334	-0.096232	0.630697	0.205688	-0.49825	0.203451	0.310059	-0.31189	-0.456543
Data311	0.22288	-0.241699	-0.400492	-0.28422	-0.104167	0.625203	0.206299	-0.492554	0.209554	0.307922	-0.320638	-0.448608
Data312	0.221049	-0.235392	-0.397441	-0.312093	-0.118408	0.615641	0.189209	-0.484212	0.219116	0.309753	-0.329386	-0.437215
Data313	0.210876	-0.249023	-0.393677	-0.328166	-0.126139	0.5896	0.160726	-0.478109	0.227559	0.320028	-0.336507	-0.453695
Data314	0.200094	-0.282186	-0.408732	-0.349935	-0.121257	0.551147	0.140788	-0.469767	0.224813	0.330912	-0.343831	-0.509847
Data315	0.192769	-0.325114	-0.422668	-0.357056	-0.114746	0.511271	0.129801	-0.460002	0.231222	0.338745	-0.351359	-0.576579
Data316	0.187174	-0.369059	-0.42806	-0.372314	-0.114339	0.476278	0.122477	-0.457357	0.238851	0.332845	-0.350342	-0.633138
Data317	0.166321	-0.404053	-0.427653	-0.399373	-0.120036	0.456136	0.122884	-0.455729	0.241191	0.317891	-0.344035	-0.661825
Data318	0.150146	-0.417277	-0.423686	-0.409546	-0.125326	0.436808	0.102539	-0.450643	0.237935	0.311279	-0.345052	-0.667725
Data319	0.13387	-0.425212	-0.416972	-0.425618	-0.116577	0.410563	0.069173	-0.44515	0.233866	0.317993	-0.345662	-0.658162
Data320	0.131531	-0.440267	-0.414327	-0.449219	-0.110067	0.385539	0.057576	-0.454508	0.239156	0.321859	-0.336914	-0.649007
Data321	0.13387	-0.453695	-0.410461	-0.465291	-0.107625	0.361938	0.058594	-0.478719	0.240479	0.325928	-0.326538	-0.642904
Data322	0.147298	-0.459391	-0.415141	-0.476278	-0.105794	0.343831	0.054525	-0.493978	0.244853	0.332845	-0.314941	-0.645345
Data323	0.161235	-0.460205	-0.422872	-0.482788	-0.10437	0.338338	0.046183	-0.482992	0.253092	0.332031	-0.305176	-0.663452
Data324	0.163167	-0.455526	-0.421651	-0.488688	-0.095825	0.317179	0.0413	-0.455119	0.26886	0.326945	-0.314535	-0.671387
Data325	0.166117	-0.44047	-0.418905	-0.507406	-0.091756	0.277303	0.039673	-0.420329	0.276388	0.333557	-0.326742	-0.680745
Data326	0.177612	-0.422567	-0.421244	-0.530599	-0.099894	0.239461	0.067952	-0.389201	0.268962	0.33254	-0.339966	-0.708008
Data327	0.181885	-0.420125	-0.433044	-0.552572	-0.115153	0.211182	0.082194	-0.364583	0.259908	0.32725	-0.354818	-0.723267
Data328	0.172119	-0.429077	-0.42572	-0.566813	-0.119222	0.209147	0.085042	-0.352173	0.251872	0.322367	-0.369466	-0.733439
Data329	0.166016	-0.436198	-0.411275	-0.574341	-0.10498	0.210571	0.073039	-0.338949	0.249939	0.312195	-0.36967	-0.737101
Data330	0.170898	-0.435384	-0.395203	-0.583496	-0.086466	0.196533	0.052694	-0.323486	0.248922	0.302734	-0.367635	-0.736084
Data331	0.173747	-0.435384	-0.38442	-0.597941	-0.083008	0.171102	0.041911	-0.320638	0.246989	0.305888	-0.36438	-0.726318
Data332	0.199076	-0.450643	-0.369771	-0.6014	-0.077515	0.142008	0.036011	-0.329183	0.255839	0.315348	-0.365397	-0.725911
Data333	0.219218	-0.471802	-0.358683	-0.598755	-0.072632	0.119629	0.025024	-0.331421	0.264486	0.32491	-0.372111	-0.720622
Data334	0.226135	-0.478312	-0.352478	-0.609945	-0.06307	0.110474	0.009766	-0.328776	0.276082	0.330811	-0.378825	-0.68929
Data335	0.215352	-0.474447	-0.352173	-0.63029	-0.06307	0.094604	0.000407	-0.314941	0.280457	0.334676	-0.386149	-0.632935
Data336	0.201213	-0.464478	-0.352987	-0.658976	-0.059204	0.064697	0.005493	-0.296631	0.282084	0.335999	-0.381266	-0.596517
Data337	0.187683	-0.465495	-0.349426	-0.677287	-0.055745	0.040487	0.013835	-0.29012	0.282491	0.342306	-0.372721	-0.572713
Data338	0.161133	-0.460205	-0.345764	-0.680745	-0.043538	0.023397	0.016073	-0.281779	0.28595	0.343933	-0.367839	-0.547689
Data339	0.156759	-0.444743	-0.356547	-0.675252	-0.025431	0.005493	0.019124	-0.27242	0.283101	0.342712	-0.366007	-0.531616
Data340	0.16154	-0.433553	-0.366821	-0.66569	-0.019328	-0.001221	0.014038	-0.259806	0.280355	0.332845	-0.368245	-0.526123
Data341	0.166626	-0.431925	-0.361023	-0.656128	0.004272	0.004069	0.013224	-0.241292	0.277608	0.312907	-0.371908	-0.541789
Data342	0.171407	-0.432129	-0.350342	-0.660807	0.01709	0.016683	0.020955	-0.225627	0.278422	0.30426	-0.358887	-0.544027
Data343	0.172323	-0.425618	-0.342	-0.666707	0.0118	0.013631	0.025635	-0.21932	0.2712	0.313517	-0.368245	-0.54423
Data344	0.174154	-0.415039	-0.332133	-0.671997	0.020345	-0.006917	0.028076	-0.219116	0.271098	0.320028	-0.376383	-0.551554
Data345	0.183309	-0.398153	-0.312907	-0.674235	0.024414	-0.032552	0.035807	-0.218709	0.278117	0.320028	-0.394287	-0.571289
Data346	0.183919	-0.387573	-0.290527	-0.676066	0.02238	-0.049438	0.045166	-0.215454	0.286357	0.321655	-0.416667	-0.607096
Data347	0.195211	-0.393066	-0.268453	-0.68278	0.020752	-0.059204	0.043538	-0.203451	0.300496	0.323385	-0.435588	-0.625407
Data348	0.19989	-0.396729	-0.263875	-0.692749	0.031128	-0.054728	0.031738	-0.194906	0.306498	0.324504	-0.453491	-0.618693
Data349	0.200297	-0.380656	-0.275269	-0.719401	0.051473	-0.05249	0.016886	-0.195516	0.312297	0.320028	-0.46285	-0.608521
Data350	0.187785	-0.355835	-0.281067	-0.737101	0.075684	-0.061849	0.007935	-0.20752	0.318502	0.321452	-0.45695	-0.586751
Data351	0.179342	-0.354614	-0.280965	-0.728353	0.090129	-0.073446	0.022786	-0.205688	0.308431	0.319926	-0.442505	-0.569458
Data352	0.178019	-0.373535	-0.269165	-0.709432	0.102946	-0.081177	0.043945	-0.192668	0.300598	0.318604	-0.428874	-0.57841
Data353	0.189209	-0.38798	-0.262044	-0.696208	0.123291	-0.078125	0.053304	-0.171509	0.301921	0.318909	-0.431112	-0.588379
Data354	0.212199	-0.390015	-0.252075	-0.68217	0.142415	-0.070597	0.059204	-0.158895	0.298157	0.32074	-0.436401	-0.590007
Data355	0.227966	-0.381673	-0.242004	-0.67159	0.14445	-0.056152	0.062459	-0.143229	0.285848	0.3243	-0.435181	-0.600179
Data356	0.235697	-0.363363	-0.241801	-0.662435	0.143026	-0.038045	0.06307	-0.121053	0.280762	0.324809	-0.434163	-0.597127
Data357	0.232442	-0.334066	-0.23468	-0.657349	0.128581	-0.035604	0.070394	-0.096639	0.274353	0.331319	-0.442098	-0.577189
Data358	0.221049	-0.309245	-0.217082	-0.653076	0.121663	-0.036621	0.071004	-0.082397	0.274353	0.333252	-0.455322	-0.559896
Data359	0.196228	-0.302124	-0.200602	-0.632731	0.143026	-0.020549	0.061442	-0.069987	0.278829	0.323792	-0.470174	-0.538127
Data360	0.165507	-0.314331	-0.19338	-0.613403	0.16805	-0.009359	0.047607	-0.058797	0.280965	0.306295	-0.479126	-0.523071
Data361	0.149129	-0.323486	-0.173238	-0.597941	0.186971	-0.006307	0.038045	-0.05127	0.286255	0.29775	-0.480143	-0.508219
Data362	0.135295	-0.33488	-0.154114	-0.587362	0.193278	-0.018921	0.031535	-0.05127	0.290731	0.299988	-0.471191	-0.490723
Data363	0.136922	-0.350545	-0.148214	-0.587972	0.199382	-0.037435	0.036825	-0.044963	0.298055	0.301208	-0.462646	-0.47465
Data364	0.133057	-0.360311	-0.144145	-0.585938	0.202637	-0.042114	0.034587	-0.029907	0.30304	0.298157	-0.46814	-0.444743
Data365	0.131531	-0.364176	-0.138346	-0.566406	0.208333	-0.049642	0.035807	-0.009969	0.29012	0.290934	-0.467122	-0.400594
Data366	0.144552	-0.341797	-0.134074	-0.54484	0.211995	-0.064697	0.048828	0.001221	0.278117	0.293986	-0.465291	-0.360921
Data367	0.148417	-0.316976	-0.122172	-0.522664	0.227254	-0.066325	0.059204	0.011597	0.269775	0.293477	-0.456136	-0.325317
Data368	0.138143	-0.291545	-0.105896	-0.521851	0.241903	-0.053304	0.060832	0.005493	0.268148	0.293274	-0.446574	-0.285238
Data369	0.125732	-0.284627	-0.099996	-0.539347	0.246785	-0.039876	0.05127	-0.010579	0.274251	0.294189	-0.451864	-0.271606
Data370	0.10966	-0.270386	-0.10081	-0.538534	0.257975	-0.024618	0.037435	-0.013835	0.278422	0.296224	-0.437419	-0.261637
Data371	0.107422	-0.254924	-0.088603	-0.529378	0.270793	-0.018717	0.038045	0.001831	0.282288	0.294189	-0.416056	-0.265503
Data372	0.110168	-0.257365	-0.088603	-0.521444	0.280151	-0.012614	0.046794	0.028076	0.285543	0.287069	-0.401611	-0.264079
Data373	0.107422	-0.260417	-0.103251	-0.508423	0.291951	0.004883	0.049845	0.059001	0.282288	0.276998	-0.394287	-0.241292
Data374	0.088908	-0.268555	-0.105286	-0.489909	0.315959	0.026855	0.037435	0.085856	0.268046	0.27476	-0.397135	-0.240072
Data375	0.081584	-0.274048	-0.092672	-0.457357	0.336507	0.018514	0.014038	0.118612	0.258789	0.279744	-0.396118	-0.257568
Data376	0.067952	-0.26062	-0.072021	-0.428874	0.346069	0.001221	-0.006714	0.145671	0.260518	0.285136	-0.38147	-0.258382
Data377	0.050964	-0.259196	-0.057576	-0.41748	0.346476	-0.004069	-0.005493	0.165812	0.266825	0.284322	-0.375163	-0.249023
Data378	0.03713	-0.270793	-0.042216	-0.408529	0.349528	0.00651	0.001424	0.172119	0.281982	0.283813	-0.382284	-0.267741
Data379	0.030721	-0.271403	-0.022481	-0.396729	0.358683	0.027669	-0.003459	0.182699	0.304769	0.281169	-0.391032	-0.30131
Data380	0.028992	-0.264689	0.001322	-0.37557	0.368449	0.038452	-0.011597	0.19104	0.314229	0.278015	-0.396729	-0.310465
Data381	0.023092	-0.253499	0.018717	-0.364787	0.383708	0.026042	-0.010783	0.194702	0.316671	0.275574	-0.388387	-0.296224
Data382	0.013733	-0.246989	0.011698	-0.355021	0.403442	-0.000203	0.002238	0.19633	0.314738	0.281677	-0.373535	-0.27181
Data383	0.017904	-0.243327	0.011597	-0.343831	0.424398	-0.007324	0.031738	0.203044	0.308533	0.286051	-0.368449	-0.234782
Data384	0.015971	-0.23702	0.026347	-0.329183	0.449626	-0.003052	0.062052	0.221965	0.305888	0.288696	-0.380249	-0.198975
Data385	0.009766	-0.21403	0.04303	-0.3125	0.464884	0.024821	0.077922	0.246582	0.301615	0.289917	-0.378011	-0.163371
Data386	-0.004578	-0.185954	0.048218	-0.3007	0.47526	0.054525	0.081787	0.262248	0.296224	0.285034	-0.372925	-0.122274
Data387	-0.008748	-0.152995	0.053609	-0.286865	0.455119	0.05717	0.087891	0.275269	0.290527	0.280863	-0.373535	-0.093791
Data388	-0.023499	-0.130005	0.042114	-0.268962	0.424398	0.05717	0.084229	0.274862	0.290934	0.283203	-0.386556	-0.085653
Data389	-0.04954	-0.119425	0.038147	-0.259806	0.405273	0.062052	0.076497	0.279134	0.29775	0.27537	-0.396525	-0.09318
Data390	-0.065613	-0.118001	0.048828	-0.262248	0.396525	0.059611	0.084839	0.285238	0.313822	0.260518	-0.38798	-0.091756
Data391	-0.076294	-0.121867	0.076599	-0.249227	0.386149	0.044149	0.085246	0.304769	0.323283	0.251567	-0.382284	-0.076904
Data392	-0.084025	-0.120646	0.103455	-0.231934	0.398966	0.031535	0.077922	0.328979	0.328674	0.257772	-0.375163	-0.060628
Data393	-0.087585	-0.129191	0.123088	-0.216064	0.424398	0.026449	0.072021	0.361532	0.328573	0.266215	-0.360107	-0.053101
Data394	-0.09491	-0.138143	0.12502	-0.201009	0.436401	0.031738	0.066121	0.372721	0.317078	0.278524	-0.351359	-0.0295
Data395	-0.094706	-0.149129	0.130514	-0.179443	0.448201	0.039469	0.071208	0.370687	0.307922	0.277913	-0.356242	0.020752
Data396	-0.086161	-0.166423	0.14384	-0.160116	0.467936	0.032145	0.094808	0.37089	0.302327	0.266317	-0.354004	0.074259
Data397	-0.080872	-0.171509	0.164083	-0.147705	0.466715	0.044759	0.110677	0.375163	0.302836	0.258077	-0.350749	0.124308
Data398	-0.078125	-0.160929	0.163371	-0.13387	0.467529	0.07019	0.116374	0.391642	0.311686	0.250041	-0.343018	0.174154
Data399	-0.093587	-0.145264	0.147603	-0.111491	0.460205	0.095011	0.10376	0.412394	0.313822	0.252991	-0.347087	0.199382
Data400	-0.123088	-0.12675	0.129191	-0.097046	0.455729	0.103556	0.087891	0.432536	0.308533	0.263062	-0.344442	0.216878
Data401	-0.138041	-0.105387	0.139974	-0.077311	0.455322	0.094808	0.068359	0.449422	0.298157	0.270793	-0.343221	0.220337
Data402	-0.139974	-0.101522	0.182597	-0.049235	0.450439	0.084025	0.06307	0.458374	0.297241	0.2712	-0.353597	0.209147
Data403	-0.148112	-0.103353	0.216878	-0.019531	0.45166	0.073446	0.067749	0.466715	0.305786	0.272319	-0.364583	0.193278
Data404	-0.160014	-0.102539	0.233459	0	0.454508	0.059204	0.085449	0.490112	0.305888	0.255534	-0.367228	0.184937
Data405	-0.159505	-0.092773	0.234375	0.008748	0.457764	0.042114	0.107625	0.516357	0.30599	0.231527	-0.359294	0.173747
Data406	-0.147909	-0.075684	0.22878	0.017904	0.462443	0.0177	0.116374	0.530802	0.297139	0.219828	-0.342204	0.161947
Data407	-0.14679	-0.069987	0.235189	0.020955	0.473633	-0.005086	0.119019	0.526123	0.281372	0.219218	-0.314941	0.13326
Data408	-0.155233	-0.061646	0.249634	0.014852	0.468343	-0.025635	0.12797	0.525106	0.268962	0.229085	-0.285645	0.109253
Data409	-0.175069	-0.055745	0.26062	0.004679	0.455526	-0.042928	0.132853	0.53833	0.273438	0.239868	-0.269979	0.08606
Data410	-0.204875	-0.049845	0.271912	-0.007528	0.449219	-0.067139	0.154622	0.552979	0.287679	0.24526	-0.265503	0.066121
Data411	-0.233053	-0.028483	0.283101	-0.004476	0.449015	-0.090739	0.172729	0.571696	0.305888	0.246989	-0.266113	0.062459
Data412	-0.246277	-0.017904	0.283508	0.019531	0.446167	-0.101725	0.17985	0.581665	0.311279	0.251465	-0.257161	0.061849
Data413	-0.233459	-0.019124	0.292358	0.047607	0.440063	-0.103149	0.197347	0.584106	0.300395	0.261027	-0.24943	0.07609
Data414	-0.207011	-0.016886	0.301819	0.078125	0.443115	-0.095215	0.215047	0.582072	0.285034	0.266724	-0.241699	0.101115
Data415	-0.189107	-0.007528	0.310364	0.111898	0.443115	-0.081584	0.226034	0.585531	0.258789	0.269368	-0.233765	0.121053
Data416	-0.192769	0.000814	0.318197	0.128988	0.435181	-0.077718	0.232137	0.604655	0.233053	0.263977	-0.223592	0.142822
Data417	-0.202942	0.010173	0.321757	0.130412	0.417277	-0.081584	0.23112	0.639852	0.214233	0.260213	-0.213623	0.175985
Data418	-0.193278	0.020142	0.327962	0.132853	0.411987	-0.094604	0.229289	0.667725	0.213114	0.257467	-0.199992	0.20752
Data419	-0.206401	0.029093	0.325012	0.124715	0.40568	-0.111491	0.220744	0.687256	0.220032	0.266418	-0.187378	0.216878
Data420	-0.227966	0.023804	0.316976	0.122274	0.399373	-0.136108	0.213826	0.712687	0.227966	0.285136	-0.168864	0.215454
Data421	-0.251261	0.019735	0.321757	0.137126	0.385946	-0.163167	0.223185	0.742188	0.24058	0.308533	-0.152384	0.219727
Data422	-0.271606	0.020142	0.338847	0.154419	0.380452	-0.183716	0.227051	0.766398	0.246073	0.327148	-0.129598	0.211589
Data423	-0.295614	0.028483	0.347493	0.169881	0.379435	-0.195516	0.232951	0.779622	0.247192	0.336711	-0.096842	0.197144
Data424	-0.31779	0.039876	0.3479	0.182088	0.376994	-0.20223	0.228068	0.776164	0.240987	0.341899	-0.061849	0.205078
Data425	-0.330607	0.049438	0.351969	0.187581	0.375773	-0.215454	0.22583	0.761719	0.233866	0.346578	-0.031738	0.245361
Data426	-0.331116	0.046997	0.360718	0.207723	0.371297	-0.23112	0.238851	0.75887	0.219421	0.351868	-0.021159	0.317179
Data427	-0.322266	0.056763	0.366821	0.241089	0.367839	-0.230916	0.256348	0.768433	0.209757	0.348714	-0.028687	0.38208
Data428	-0.310262	0.067952	0.380961	0.267944	0.364787	-0.225627	0.273234	0.781657	0.210673	0.343221	-0.031128	0.439046
Data429	-0.295512	0.078125	0.383911	0.279134	0.349121	-0.24231	0.292969	0.791626	0.209452	0.332845	-0.025635	0.459595
Data430	-0.288798	0.098877	0.386251	0.279338	0.339355	-0.260824	0.302124	0.806681	0.203857	0.323792	-0.019938	0.450439
Data431	-0.28951	0.105998	0.383403	0.283203	0.337321	-0.288086	0.299072	0.820313	0.208435	0.328573	0.002238	0.446574
Data432	-0.292257	0.113729	0.385539	0.279338	0.340983	-0.3243	0.299886	0.834961	0.212301	0.331014	0.017904	0.441691
Data433	-0.298258	0.120646	0.389608	0.269572	0.338949	-0.343831	0.307617	0.849406	0.206502	0.336609	0.034993	0.450033
Data434	-0.309855	0.119629	0.387573	0.275472	0.33549	-0.345866	0.314941	0.857747	0.193888	0.341492	0.056152	0.463257
Data435	-0.311686	0.118205	0.391846	0.294393	0.336507	-0.35258	0.319214	0.877279	0.172933	0.346781	0.076701	0.454305
Data436	-0.31016	0.118205	0.394287	0.316162	0.329793	-0.364583	0.321859	0.898438	0.153097	0.352987	0.089722	0.426432
Data437	-0.301514	0.118815	0.39917	0.327352	0.314331	-0.380656	0.330607	0.918172	0.143331	0.353495	0.10966	0.396729
Data438	-0.28127	0.125529	0.411784	0.331421	0.298055	-0.400187	0.331421	0.926107	0.135295	0.351054	0.133667	0.390422
Data439	-0.266418	0.131226	0.433655	0.337118	0.279134	-0.414632	0.319621	0.923462	0.128886	0.34668	0.158691	0.393677
Data440	-0.272522	0.136922	0.445862	0.3479	0.26062	-0.441081	0.295003	0.9139	0.123698	0.356445	0.171712	0.392456
Data441	-0.302226	0.157267	0.447896	0.35319	0.258179	-0.464274	0.273641	0.897217	0.129801	0.36143	0.175374	0.375977
Data442	-0.348409	0.170085	0.454712	0.343831	0.246785	-0.471802	0.257975	0.893148	0.126139	0.362956	0.181478	0.366007
Data443	-0.389099	0.177816	0.463969	0.331421	0.228475	-0.484212	0.247599	0.900065	0.126038	0.374552	0.198568	0.362345
Data444	-0.413411	0.201009	0.49235	0.333659	0.214437	-0.490723	0.239868	0.913696	0.127767	0.385539	0.203654	0.370687
Data445	-0.418396	0.224813	0.526326	0.348307	0.211385	-0.490723	0.240479	0.932821	0.126953	0.38737	0.212199	0.369873
Data446	-0.409444	0.244548	0.547892	0.368042	0.222575	-0.494181	0.249023	0.947266	0.119731	0.375366	0.218506	0.375366
Data447	-0.399475	0.259399	0.548299	0.378418	0.239258	-0.501302	0.252686	0.958252	0.113729	0.369161	0.229696	0.372925
Data448	-0.39917	0.254313	0.547282	0.376383	0.253906	-0.498047	0.255534	0.956828	0.110474	0.358378	0.240072	0.37089
Data449	-0.414327	0.255534	0.535075	0.366007	0.253906	-0.497437	0.249837	0.959066	0.109863	0.344747	0.249837	0.377401
Data450	-0.426636	0.253703	0.516764	0.37028	0.234985	-0.49764	0.24821	0.964762	0.120239	0.342509	0.258586	0.379028
Data451	-0.430603	0.243937	0.500692	0.374552	0.213623	-0.493978	0.248617	0.9729	0.123901	0.333862	0.262044	0.389608
Data452	-0.436401	0.230509	0.509237	0.366821	0.181478	-0.500285	0.253296	0.976969	0.120646	0.334981	0.261841	0.395304
Data453	-0.427551	0.216268	0.529277	0.352376	0.152181	-0.506185	0.256348	0.973104	0.116374	0.341899	0.259603	0.403239
Data454	-0.400696	0.218099	0.54718	0.363973	0.146077	-0.499674	0.254517	0.966797	0.115865	0.347188	0.263265	0.421956
Data455	-0.392253	0.219727	0.563965	0.387777	0.146281	-0.491943	0.25472	0.970256	0.116475	0.345968	0.273844	0.443319
Data456	-0.388489	0.225423	0.57251	0.394287	0.142415	-0.506185	0.238851	0.969238	0.109151	0.338236	0.289714	0.496012
Data457	-0.362142	0.238037	0.588379	0.407511	0.133057	-0.543009	0.233765	0.965983	0.097046	0.335286	0.304769	0.558675
Data458	-0.346171	0.246582	0.602519	0.423991	0.11556	-0.571289	0.231934	0.959066	0.080058	0.344238	0.320028	0.603638
Data459	-0.347188	0.265503	0.588888	0.44047	0.112712	-0.571289	0.229289	0.945435	0.064901	0.351461	0.318807	0.633341
Data460	-0.343526	0.279134	0.562846	0.447591	0.117391	-0.558879	0.227865	0.951538	0.052897	0.349325	0.316366	0.651042
Data461	-0.337118	0.291951	0.561523	0.438232	0.103963	-0.562541	0.220337	0.954386	0.0354	0.344137	0.311686	0.667318
Data462	-0.335592	0.316162	0.577087	0.437419	0.087077	-0.574341	0.20284	0.956828	0.018514	0.341288	0.304972	0.678507
Data463	-0.323792	0.334066	0.598653	0.44637	0.075073	-0.597534	0.184123	0.958455	0.009562	0.347087	0.292765	0.656128
Data464	-0.308329	0.345052	0.620321	0.452881	0.064087	-0.607096	0.180461	0.955811	0.006816	0.353597	0.292969	0.630493
Data465	-0.323283	0.354614	0.615743	0.455119	0.052897	-0.617676	0.189819	0.956217	0.004883	0.352376	0.295614	0.608317
Data466	-0.350037	0.362752	0.598755	0.446574	0.048218	-0.615845	0.197957	0.957031	0.003153	0.346476	0.303955	0.579834
Data467	-0.357157	0.356445	0.597331	0.428467	0.044963	-0.614827	0.196126	0.958862	-0.008748	0.341085	0.311686	0.559896
Data468	-0.362549	0.35909	0.622965	0.434774	0.033569	-0.615234	0.187988	0.959066	-0.027059	0.343018	0.30721	0.542196
Data469	-0.357666	0.368245	0.644226	0.439453	0.010783	-0.608317	0.177409	0.954793	-0.038045	0.343221	0.298258	0.548706
Data470	-0.345968	0.349121	0.652466	0.43335	-0.006917	-0.595093	0.165609	0.945231	-0.04893	0.340983	0.288086	0.558472
Data471	-0.332743	0.331217	0.653076	0.426229	-0.014852	-0.588786	0.158895	0.931803	-0.061849	0.334778	0.283	0.561117
Data472	-0.319519	0.334269	0.654907	0.432129	-0.004679	-0.590413	0.155233	0.910848	-0.060425	0.328369	0.286865	0.558675
Data473	-0.317688	0.34139	0.655924	0.434163	0.021566	-0.582886	0.159912	0.905762	-0.061544	0.321655	0.289714	0.55603
Data474	-0.336405	0.351563	0.659587	0.438436	0.043945	-0.557251	0.165609	0.901489	-0.061239	0.32135	0.305379	0.550334
Data475	-0.357463	0.360514	0.662028	0.438436	0.039469	-0.527751	0.177205	0.888062	-0.06073	0.325419	0.321248	0.551554
Data476	-0.365092	0.372111	0.660197	0.438029	0.007121	-0.520426	0.166219	0.877482	-0.051066	0.329386	0.34078	0.565592
Data477	-0.349833	0.379639	0.667521	0.434977	-0.026449	-0.529989	0.166219	0.874023	-0.043945	0.331014	0.353597	0.585124
Data478	-0.335999	0.379842	0.685018	0.445353	-0.032349	-0.545451	0.172119	0.873006	-0.043844	0.331726	0.361532	0.600382
Data479	-0.324605	0.37679	0.707092	0.462443	-0.028076	-0.544637	0.157064	0.879517	-0.062663	0.32959	0.366007	0.596313
Data480	-0.319112	0.374146	0.723877	0.469564	-0.024821	-0.536499	0.12675	0.883179	-0.092773	0.323385	0.367635	0.577596
Data481	-0.334574	0.362549	0.74056	0.485026	-0.020142	-0.518392	0.11027	0.888672	-0.113017	0.319926	0.358683	0.556437
Data482	-0.356445	0.359701	0.746257	0.494181	-0.0295	-0.499878	0.104777	0.892944	-0.121053	0.324605	0.337118	0.545858
Data483	-0.369059	0.349121	0.74117	0.488688	-0.05127	-0.49113	0.099691	0.890706	-0.117696	0.330098	0.325521	0.535278
Data484	-0.378723	0.333455	0.749919	0.475667	-0.061646	-0.481771	0.096639	0.881348	-0.114034	0.324504	0.323079	0.519002
Data485	-0.388489	0.311483	0.761414	0.44637	-0.062052	-0.453898	0.092773	0.879924	-0.107422	0.320638	0.325114	0.500692
Data486	-0.394491	0.303752	0.765686	0.431315	-0.065715	-0.430705	0.076904	0.883586	-0.108236	0.319316	0.31779	0.489095
Data487	-0.400492	0.31189	0.758769	0.437012	-0.062663	-0.42745	0.059611	0.881144	-0.114441	0.320943	0.318807	0.492757
Data488	-0.397237	0.334676	0.755208	0.438843	-0.050252	-0.433146	0.044352	0.876261	-0.126343	0.329183	0.327148	0.50883
Data489	-0.39032	0.354614	0.756938	0.43986	-0.037231	-0.442912	0.056559	0.869141	-0.138245	0.334269	0.329997	0.533447
Data490	-0.379842	0.362956	0.751648	0.440877	-0.032552	-0.438436	0.075887	0.860799	-0.132853	0.33315	0.325317	0.564372
Data491	-0.362447	0.372925	0.740153	0.430705	-0.029704	-0.412598	0.078735	0.859375	-0.120544	0.327454	0.309245	0.582275
Data492	-0.357869	0.379435	0.744934	0.437215	-0.028076	-0.384725	0.082397	0.858358	-0.111491	0.325928	0.298665	0.604451
Data493	-0.35848	0.391439	0.74117	0.440674	-0.042114	-0.371908	0.087484	0.857544	-0.115458	0.322469	0.284627	0.626017
Data494	-0.363973	0.403035	0.728556	0.444946	-0.073039	-0.360921	0.092163	0.858765	-0.114746	0.32369	0.288696	0.652059
Data495	-0.364278	0.409953	0.723674	0.444946	-0.097453	-0.348918	0.087687	0.85612	-0.110067	0.331014	0.300496	0.654907
Data496	-0.37323	0.405477	0.721741	0.441488	-0.123494	-0.357869	0.077515	0.855103	-0.104065	0.33488	0.3066	0.617879
Data497	-0.377299	0.398763	0.72113	0.434163	-0.13265	-0.36499	0.065308	0.848999	-0.108032	0.327047	0.317383	0.553182
Data498	-0.374858	0.398356	0.734863	0.423381	-0.128174	-0.383301	0.045166	0.843099	-0.125326	0.307922	0.316976	0.494588
Data499	-0.368754	0.381266	0.760091	0.41158	-0.140991	-0.401611	0.030111	0.836182	-0.141602	0.295105	0.316366	0.444743
Data500	-0.36143	0.358683	0.790812	0.398763	-0.160319	-0.415649	0.018107	0.837402	-0.141093	0.300293	0.314941	0.410767
Data501	-0.346476	0.336914	0.796916	0.390828	-0.176188	-0.429077	0.001424	0.836589	-0.125732	0.313416	0.304362	0.402222
Data502	-0.324504	0.333252	0.789795	0.390422	-0.186157	-0.431112	0.001221	0.82784	-0.1179	0.321147	0.289714	0.418701
Data503	-0.307312	0.325521	0.780945	0.383097	-0.193685	-0.425008	0.016073	0.815633	-0.11322	0.320333	0.256958	0.438639
Data504	-0.286357	0.322876	0.780741	0.37679	-0.193481	-0.429688	0.035807	0.805664	-0.119731	0.323283	0.237427	0.468547
Data505	-0.287476	0.335083	0.775859	0.378418	-0.19104	-0.429688	0.058797	0.794881	-0.136617	0.333862	0.229085	0.48645
Data506	-0.296529	0.351359	0.761719	0.37089	-0.182902	-0.426432	0.06307	0.782267	-0.146688	0.340881	0.225016	0.479329
Data507	-0.309957	0.366618	0.753988	0.366618	-0.176799	-0.429688	0.064494	0.770874	-0.150045	0.345561	0.217692	0.456543
Data508	-0.331319	0.374146	0.76121	0.363566	-0.179036	-0.441284	0.063477	0.765584	-0.144145	0.34373	0.209147	0.423177
Data509	-0.347493	0.37557	0.780131	0.365601	-0.188395	-0.455322	0.066528	0.758667	-0.126343	0.335897	0.203451	0.384115
Data510	-0.360514	0.371094	0.803019	0.384725	-0.181681	-0.466919	0.05778	0.764364	-0.112813	0.325114	0.196533	0.348918
Data511	-0.364482	0.362549	0.8137	0.400798	-0.176595	-0.471598	0.055949	0.773112	-0.108134	0.299683	0.19694	0.312093
Data512	-0.355835	0.360107	0.827738	0.413411	-0.176392	-0.492757	0.057983	0.777384	-0.121562	0.278829	0.206299	0.310669
Data513	-0.340271	0.35909	0.833232	0.414022	-0.187378	-0.522257	0.065715	0.78125	-0.142822	0.270589	0.221761	0.324707
Data514	-0.325419	0.351969	0.841675	0.413411	-0.193685	-0.543823	0.05839	0.787354	-0.163167	0.277913	0.232137	0.333862
Data515	-0.31189	0.343831	0.848592	0.413615	-0.203654	-0.542399	0.062052	0.780233	-0.177612	0.304159	0.235799	0.34078
Data516	-0.303345	0.339355	0.840658	0.410563	-0.207723	-0.545654	0.053101	0.772502	-0.170593	0.325521	0.225016	0.345256
Data517	-0.328674	0.342407	0.832113	0.415446	-0.20752	-0.52653	0.032552	0.765381	-0.148722	0.337016	0.214437	0.354818
Data518	-0.359701	0.35258	0.842387	0.427653	-0.218302	-0.515747	0.020955	0.761312	-0.13387	0.345662	0.20813	0.37089
Data519	-0.371704	0.356649	0.843404	0.420939	-0.221151	-0.523885	0.021973	0.762939	-0.130412	0.348714	0.210775	0.380046
Data520	-0.357869	0.36438	0.830688	0.421346	-0.209757	-0.533244	0.037028	0.758057	-0.126851	0.352173	0.218709	0.401001
Data521	-0.340678	0.369873	0.828654	0.418294	-0.219523	-0.555216	0.055745	0.739746	-0.128479	0.352783	0.223389	0.420532
Data522	-0.32135	0.364176	0.817057	0.424194	-0.230509	-0.592855	0.073446	0.721842	-0.135295	0.349528	0.231527	0.447795
Data523	-0.315959	0.366414	0.820109	0.435181	-0.234985	-0.625	0.084025	0.698242	-0.139669	0.33783	0.239258	0.467733
Data524	-0.317891	0.371094	0.826009	0.430705	-0.239665	-0.644328	0.093384	0.678914	-0.143127	0.323181	0.245158	0.469971
Data525	-0.313416	0.369059	0.826009	0.417074	-0.238037	-0.660197	0.096232	0.670776	-0.135193	0.314738	0.251872	0.472412
Data526	-0.320231	0.383301	0.818583	0.413005	-0.249634	-0.666707	0.085042	0.668538	-0.128581	0.313721	0.258382	0.464478
Data527	-0.338338	0.395508	0.812276	0.411784	-0.274455	-0.673218	0.067546	0.678507	-0.128072	0.323995	0.273234	0.443726
Data528	-0.347188	0.397135	0.813395	0.435588	-0.309041	-0.68929	0.053914	0.689494	-0.124715	0.337524	0.270793	0.407918
Data529	-0.359599	0.390218	0.827535	0.460205	-0.336711	-0.694987	0.060221	0.697021	-0.128581	0.34668	0.256958	0.36438
Data530	-0.384115	0.367635	0.839742	0.456543	-0.350342	-0.695597	0.071818	0.693766	-0.128072	0.349223	0.245158	0.333659
Data531	-0.415955	0.3538	0.844014	0.433553	-0.358683	-0.710042	0.083618	0.679728	-0.137838	0.344645	0.222778	0.314738
Data532	-0.434265	0.327148	0.832926	0.409546	-0.355021	-0.72998	0.085042	0.6663	-0.152893	0.338542	0.215047	0.317586
Data533	-0.430501	0.2948	0.833842	0.401815	-0.336914	-0.756429	0.081787	0.663656	-0.16744	0.337931	0.219727	0.336507
Data534	-0.413411	0.289103	0.83252	0.406901	-0.312093	-0.766805	0.080363	0.656128	-0.171204	0.337118	0.238241	0.34729
Data535	-0.391541	0.30131	0.819092	0.406087	-0.295614	-0.767008	0.079346	0.631714	-0.168152	0.334473	0.265299	0.356038
Data536	-0.352376	0.337524	0.812276	0.397542	-0.292155	-0.773112	0.077718	0.613607	-0.161235	0.336609	0.283	0.348307
Data537	-0.315857	0.379028	0.819906	0.379842	-0.309652	-0.795695	0.080363	0.6014	-0.158895	0.346069	0.295614	0.3538
Data538	-0.30009	0.406901	0.829366	0.348104	-0.322266	-0.842692	0.082397	0.610962	-0.156657	0.354614	0.304769	0.368449
Data539	-0.310567	0.418498	0.834351	0.317993	-0.339152	-0.890299	0.085856	0.621134	-0.160726	0.363871	0.309652	0.372111
Data540	-0.332031	0.414632	0.832316	0.297038	-0.337524	-0.912476	0.096436	0.611572	-0.170288	0.369975	0.312093	0.364583
Data541	-0.354004	0.409342	0.815837	0.283203	-0.328166	-0.910034	0.119019	0.592855	-0.177714	0.367533	0.307617	0.353394
Data542	-0.367635	0.414836	0.801799	0.278931	-0.322469	-0.899455	0.125936	0.585531	-0.1769	0.354207	0.303548	0.342407
Data543	-0.370076	0.420125	0.788269	0.275675	-0.334473	-0.903524	0.118205	0.572103	-0.173848	0.3361	0.302327	0.348104
Data544	-0.367737	0.414429	0.7842	0.267741	-0.349731	-0.919596	0.111491	0.555216	-0.17334	0.328064	0.299072	0.359701
Data545	-0.363871	0.401001	0.787048	0.279338	-0.360311	-0.930583	0.103149	0.533447	-0.177002	0.325012	0.283813	0.366007
Data546	-0.342102	0.377197	0.78654	0.2948	-0.375163	-0.937907	0.098674	0.517985	-0.170797	0.325928	0.270589	0.37557
Data547	-0.320129	0.377197	0.785726	0.296224	-0.391439	-0.971883	0.101115	0.503743	-0.158691	0.331624	0.267131	0.391439
Data548	-0.318909	0.378418	0.777181	0.280558	-0.40568	-1.00647	0.094401	0.487264	-0.153809	0.343526	0.264282	0.426025
Data549	-0.336405	0.386556	0.777995	0.261434	-0.413615	-1.028442	0.08606	0.478312	-0.151367	0.359701	0.265706	0.446777
Data550	-0.343526	0.391032	0.783997	0.24882	-0.428467	-1.039022	0.086263	0.473226	-0.152588	0.375671	0.266927	0.46285
Data551	-0.350342	0.38269	0.778605	0.23763	-0.440877	-1.048787	0.101318	0.458984	-0.153605	0.387472	0.266317	0.469564
Data552	-0.347493	0.385539	0.764669	0.234172	-0.450033	-1.06547	0.101522	0.438843	-0.161235	0.387777	0.272217	0.475464
Data553	-0.330098	0.404663	0.749207	0.232747	-0.450236	-1.078084	0.105794	0.423787	-0.171204	0.382589	0.275675	0.495402
Data554	-0.312398	0.414632	0.734863	0.227458	-0.448608	-1.08724	0.102743	0.406901	-0.182699	0.369568	0.272217	0.503743
Data555	-0.30131	0.418091	0.72998	0.228678	-0.460002	-1.104736	0.090129	0.383097	-0.184937	0.349833	0.265503	0.512899
Data556	-0.307821	0.440877	0.724284	0.22522	-0.48055	-1.09965	0.069377	0.360718	-0.187887	0.337931	0.274658	0.509847
Data557	-0.323181	0.463867	0.726115	0.219727	-0.496419	-1.078491	0.06429	0.340373	-0.194906	0.323995	0.27771	0.499674
Data558	-0.337626	0.479533	0.715535	0.219727	-0.520426	-1.063232	0.071411	0.320435	-0.201925	0.307515	0.275269	0.464478
Data559	-0.351257	0.47526	0.720215	0.216675	-0.54362	-1.045736	0.076294	0.309448	-0.203654	0.295308	0.270793	0.426025
Data560	-0.358582	0.467529	0.740356	0.21342	-0.556844	-1.026204	0.088908	0.303955	-0.207723	0.28656	0.255737	0.396932
Data561	-0.348409	0.448812	0.75765	0.203044	-0.558268	-1.021729	0.097453	0.289307	-0.19694	0.284831	0.234375	0.377401
Data562	-0.334574	0.428467	0.769145	0.186361	-0.54952	-1.020711	0.084635	0.274455	-0.192566	0.288086	0.228475	0.370076
Data563	-0.329386	0.411784	0.767619	0.181274	-0.539551	-1.028442	0.059408	0.263265	-0.197144	0.284119	0.220947	0.389404
Data564	-0.335185	0.390828	0.753479	0.164388	-0.533651	-1.049601	0.026449	0.24231	-0.200399	0.281982	0.22644	0.41036
Data565	-0.34668	0.369873	0.728251	0.155436	-0.526326	-1.077677	0.000407	0.217896	-0.196635	0.288289	0.239258	0.414429
Data566	-0.35024	0.374146	0.695801	0.148519	-0.524292	-1.080119	-0.006104	0.199992	-0.19165	0.281474	0.247192	0.416463
Data567	-0.345357	0.390218	0.674947	0.137533	-0.529175	-1.070557	-0.005493	0.185547	-0.192261	0.270081	0.24231	0.415243
Data568	-0.340983	0.410156	0.661418	0.13326	-0.544434	-1.066488	-0.009562	0.188192	-0.200602	0.25706	0.227661	0.417887
Data569	-0.333659	0.418294	0.664775	0.127767	-0.564168	-1.052043	-0.013835	0.186971	-0.210978	0.254313	0.209351	0.422974
Data570	-0.3243	0.402018	0.675354	0.135091	-0.584513	-1.054891	-0.02238	0.181681	-0.216471	0.263672	0.185547	0.429688
Data571	-0.313721	0.38208	0.686137	0.135905	-0.59021	-1.052043	-0.029704	0.172933	-0.224406	0.264282	0.166016	0.439657
Data572	-0.310669	0.370687	0.695801	0.13855	-0.578003	-1.046956	-0.024414	0.164998	-0.230815	0.253092	0.144246	0.443115
Data573	-0.321452	0.35909	0.711161	0.132243	-0.562337	-1.039836	-0.029907	0.152995	-0.243937	0.241394	0.130208	0.454508
Data574	-0.328674	0.35848	0.734762	0.12797	-0.552368	-1.03068	-0.04008	0.142822	-0.242411	0.232442	0.126953	0.473633
Data575	-0.333964	0.345662	0.752869	0.124308	-0.558675	-1.009725	-0.037231	0.120443	-0.244649	0.22583	0.141195	0.496419
Data576	-0.353292	0.3243	0.756836	0.120239	-0.571289	-0.988566	-0.039673	0.102539	-0.248108	0.225321	0.157878	0.518595
Data577	-0.363057	0.298462	0.74117	0.119222	-0.577189	-0.968628	-0.045776	0.089925	-0.238647	0.225321	0.163778	0.546672
Data578	-0.363464	0.297648	0.719096	0.12675	-0.577596	-0.960286	-0.049032	0.096639	-0.236206	0.224609	0.165405	0.599569
Data579	-0.35675	0.312907	0.708415	0.130208	-0.582275	-0.960083	-0.04659	0.094604	-0.239766	0.230306	0.167847	0.654907
Data580	-0.364176	0.336711	0.71991	0.135905	-0.585734	-0.967204	-0.044352	0.079549	-0.249939	0.235799	0.158285	0.676066
Data581	-0.388387	0.36499	0.727539	0.135091	-0.588582	-0.966797	-0.049642	0.053304	-0.254211	0.240275	0.14384	0.677083
Data582	-0.404968	0.369466	0.718587	0.128377	-0.591024	-0.962118	-0.06429	0.010376	-0.257467	0.241699	0.130615	0.670573
Data583	-0.414022	0.359497	0.713196	0.135905	-0.5955	-0.94401	-0.083822	-0.038249	-0.256958	0.231425	0.131429	0.658773
Data584	-0.418193	0.357869	0.705973	0.147909	-0.598755	-0.927124	-0.114746	-0.055135	-0.251567	0.21637	0.136922	0.644328
Data585	-0.408427	0.353394	0.707296	0.166219	-0.603434	-0.915731	-0.135905	-0.054932	-0.24821	0.204264	0.124308	0.631917
Data586	-0.389099	0.342611	0.720113	0.169678	-0.606079	-0.889486	-0.145671	-0.054118	-0.252075	0.191447	0.112101	0.614624
Data587	-0.374959	0.328166	0.73171	0.159709	-0.604045	-0.85144	-0.161336	-0.062663	-0.251261	0.183818	0.101725	0.60262
Data588	-0.360921	0.311279	0.737	0.155843	-0.59082	-0.815226	-0.176392	-0.069987	-0.243022	0.183207	0.092773	0.582072
Data589	-0.360921	0.30131	0.732931	0.151571	-0.596517	-0.782674	-0.195313	-0.07548	-0.228068	0.186564	0.08667	0.547892
Data590	-0.366923	0.293783	0.724487	0.127157	-0.599772	-0.760701	-0.215861	-0.076701	-0.213623	0.195211	0.088908	0.525513
Data591	-0.380656	0.283203	0.723063	0.105184	-0.592448	-0.749919	-0.228882	-0.078735	-0.201314	0.207723	0.093791	0.505371
Data592	-0.381877	0.277913	0.727743	0.103353	-0.577596	-0.733032	-0.238647	-0.090739	-0.190633	0.220337	0.106405	0.472819
Data593	-0.387472	0.27832	0.735677	0.128377	-0.554199	-0.71757	-0.250854	-0.103353	-0.187887	0.218201	0.115763	0.437215
Data594	-0.381978	0.286662	0.749613	0.139974	-0.544637	-0.70109	-0.256755	-0.118408	-0.181071	0.217997	0.126546	0.424194
Data595	-0.363464	0.291951	0.751241	0.143026	-0.539754	-0.694987	-0.253906	-0.138957	-0.182902	0.212402	0.126139	0.446574
Data596	-0.351868	0.281372	0.748698	0.152791	-0.543823	-0.685832	-0.239054	-0.164388	-0.188497	0.211487	0.113322	0.488485
Data597	-0.344137	0.2712	0.738525	0.160319	-0.547892	-0.668945	-0.228271	-0.183309	-0.185954	0.211792	0.094198	0.513509
Data598	-0.352275	0.27181	0.738322	0.16744	-0.549723	-0.638021	-0.216675	-0.190023	-0.182393	0.204569	0.085653	0.522868
Data599	-0.37384	0.275675	0.745341	0.170898	-0.549113	-0.609131	-0.22644	-0.183512	-0.177714	0.212911	0.075277	0.519206
Data600	-0.390828	0.28422	0.750834	0.176595	-0.547282	-0.581868	-0.240479	-0.175374	-0.16744	0.222778	0.05778	0.515951
Data601	-0.394897	0.281576	0.758362	0.184326	-0.542806	-0.540568	-0.251261	-0.17334	-0.154012	0.23112	0.039876	0.509847
Data602	-0.38737	0.272013	0.757955	0.18514	-0.541585	-0.503337	-0.262044	-0.178019	-0.139567	0.239461	0.026855	0.501912
Data603	-0.383809	0.253703	0.751444	0.180257	-0.537109	-0.486043	-0.281779	-0.192464	-0.129293	0.239563	0.022176	0.483602
Data604	-0.376689	0.229289	0.756226	0.175171	-0.542806	-0.484823	-0.294596	-0.20223	-0.117493	0.231018	0.026855	0.456136
Data605	-0.377808	0.222168	0.766703	0.175985	-0.533651	-0.488892	-0.291545	-0.204875	-0.11027	0.222575	0.04008	0.430501
Data606	-0.375366	0.224202	0.772705	0.186971	-0.522257	-0.485229	-0.292969	-0.208333	-0.104065	0.220744	0.055949	0.420939
Data607	-0.377197	0.214437	0.76711	0.190633	-0.508219	-0.483398	-0.299683	-0.217692	-0.086365	0.215963	0.06897	0.428467
Data608	-0.383403	0.193685	0.758362	0.185954	-0.510254	-0.477905	-0.313517	-0.22522	-0.068054	0.206299	0.066325	0.449829
Data609	-0.368347	0.177205	0.745544	0.183105	-0.515544	-0.463053	-0.335083	-0.235596	-0.068054	0.195923	0.054525	0.487061
Data610	-0.336405	0.174154	0.739746	0.19755	-0.512492	-0.43925	-0.346069	-0.239665	-0.071309	0.187683	0.042725	0.51534
Data611	-0.308533	0.172729	0.736186	0.21932	-0.517375	-0.420532	-0.34729	-0.244344	-0.073649	0.182495	0.037028	0.545044
Data612	-0.295003	0.176392	0.75175	0.231323	-0.508016	-0.421549	-0.360311	-0.24882	-0.078227	0.185649	0.040487	0.570475
Data613	-0.288595	0.175171	0.746155	0.238647	-0.512085	-0.432332	-0.384318	-0.256348	-0.077209	0.197856	0.048421	0.575765
Data614	-0.283101	0.175781	0.71757	0.223999	-0.522461	-0.448201	-0.401001	-0.259399	-0.067342	0.209554	0.061239	0.576172
Data615	-0.282084	0.167643	0.705566	0.209554	-0.529582	-0.451253	-0.41748	-0.260213	-0.065409	0.210368	0.067749	0.569255
Data616	-0.282288	0.145264	0.719706	0.228068	-0.526326	-0.44576	-0.42745	-0.265503	-0.066325	0.198364	0.057373	0.547689
Data617	-0.266724	0.124919	0.731913	0.245565	-0.517782	-0.427043	-0.425008	-0.273641	-0.065613	0.17924	0.041707	0.521444
Data618	-0.248006	0.106405	0.732829	0.248006	-0.514526	-0.418091	-0.42867	-0.271403	-0.069275	0.168966	0.019124	0.493368
Data619	-0.23763	0.100505	0.732625	0.246175	-0.509644	-0.408529	-0.443319	-0.274455	-0.073547	0.157572	0.002645	0.454712
Data620	-0.217896	0.09908	0.732931	0.253296	-0.508016	-0.392456	-0.432129	-0.291138	-0.066935	0.1533	0.00529	0.381877
Data621	-0.203959	0.07487	0.730591	0.272624	-0.520223	-0.394897	-0.418091	-0.310262	-0.057271	0.154419	0.021769	0.314535
Data622	-0.200806	0.063477	0.729268	0.281372	-0.522257	-0.39327	-0.413411	-0.321248	-0.04303	0.16449	0.021769	0.285034
Data623	-0.199992	0.049642	0.719096	0.265096	-0.525309	-0.384318	-0.414836	-0.327759	-0.030111	0.173645	0.015869	0.266317
Data624	-0.187988	0.044556	0.722961	0.23234	-0.523275	-0.383708	-0.42277	-0.330607	-0.015259	0.177917	0.019531	0.252279
Data625	-0.171814	0.054118	0.725199	0.217489	-0.511475	-0.385132	-0.437826	-0.349528	-0.016174	0.25533	0.026042	0.241496
Data626	-0.167338	0.053914	0.713704	0.212402	-0.499674	-0.373739	-0.446167	-0.367432	-0.025838	0.355937	0.0413	0.241089
Data627	-0.162354	0.041097	0.697123	0.212809	-0.484416	-0.363566	-0.449626	-0.377197	-0.030924	0.376078	0.056356	0.232544
Data628	-0.155334	0.020955	0.683899	0.233968	-0.471598	-0.355632	-0.460205	-0.386353	-0.045573	0.344645	0.073039	0.212809
Data629	-0.148519	0.009155	0.67159	0.266317	-0.465698	-0.342407	-0.474243	-0.39266	-0.047607	0.290731	0.085856	0.20813
Data630	-0.154215	-0.016683	0.673625	0.301717	-0.465291	-0.340169	-0.48116	-0.392049	0.060323	0.239054	0.095011	0.224406
Data631	-0.151367	-0.031738	0.66925	0.326538	-0.450033	-0.349121	-0.486247	-0.386556	0.088501	0.212606	0.103149	0.253296
Data632	-0.146993	-0.036621	0.655009	0.350545	-0.438232	-0.344849	-0.493368	-0.383504	0.062459	0.196431	0.114746	0.293172
Data633	-0.149129	-0.048421	0.643311	0.352173	-0.435588	-0.326538	-0.513306	-0.375163	0.024821	0.187174	0.124715	0.323893
Data634	-0.149943	-0.056152	0.654195	0.342407	-0.446574	-0.317383	-0.540975	-0.374756	-0.017598	0.182088	0.129395	0.34078
Data635	-0.130107	-0.083822	0.679728	0.347697	-0.456746	-0.31779	-0.561523	-0.371501	-0.05249	0.18453	0.126139	0.355632
Data636	-0.120138	-0.10966	0.693258	0.346273	-0.452271	-0.330607	-0.56661	-0.373739	-0.074158	0.182597	0.134277	0.354004
Data637	-0.112	-0.127157	0.691732	0.338135	-0.450846	-0.348104	-0.569661	-0.384725	-0.076294	0.181478	0.146077	0.341797
Data638	-0.111084	-0.135295	0.689901	0.323079	-0.444132	-0.351766	-0.57312	-0.405477	-0.073039	0.183207	0.159505	0.328573
Data639	-0.110677	-0.140381	0.67922	0.316772	-0.428263	-0.368449	-0.580444	-0.408325	-0.064189	0.193176	0.179647	0.336304
