# Supplementary material for: Integration of MRI and somatosensory evoked potentials facilitate diagnosis of spinal cord compression
Source: Sci Rep. 2023 May 15;13:7861. doi: 10.1038/s41598-023-34832-2 (PMC10185544; doi:10.1038/s41598-023-34832-2)
Supplement: Supplementary file 3 — Supplementary Information 3. [file 41598_2023_34832_MOESM3_ESM.zip › Preoperative SSEP data/spinal cord compression group/6398946_2/6398946_2_Lt Tibial SEP_Cz'-Fpz_201219_112357.csv]

Index	1	2	3	4	5
Name	Cz'-Fpz	Cz'-Fpz	Cz'-Fpz	Cz'-Fpz	Cz'-Fpz
Time	2.01701E+13	2.01701E+13	2.01701E+13	2.01701E+13	2.01701E+13
Highcut	500	500	500	500	500
Lowcut	10	10	10	10	10
Period	0.000156	0.000156	0.000156	0.000156	0.000156
Averages	120	120	120	120	120
Int (mA)	20/19.5mA	20/19.6mA	20/19.4mA	20/19.5mA	20/19.4mA
Pulse Width (�gs)	200�s	200�s	200�s	200�s	200�s
Rep Rate (Hz)	2.66Hz	2.66Hz	2.66Hz	2.66Hz	2.66Hz
Data0	-0.058544	0.125226	-0.743216	-0.969151	0.021871
Data1	0.407619	0.682383	-0.204267	-0.371303	0.63386
Data2	1.136695	1.555403	0.8012	0.892653	1.727525
Data3	-0.119478	0.202589	-0.4477	-0.58025	0.304672
Data4	-0.961115	-0.979884	-1.780931	-2.114697	-1.108822
Data5	-0.754304	-0.840111	-1.73139	-2.17675	-1.159787
Data6	-0.45477	-0.478625	-1.371074	-1.833931	-0.900689
Data7	-0.198774	-0.153455	-1.027034	-1.442384	-0.591135
Data8	-0.021312	0.065461	-0.774344	-1.110043	-0.319626
Data9	0.097963	0.190178	-0.606394	-0.86539	-0.091249
Data10	0.172732	0.262964	-0.479744	-0.690522	0.045167
Data11	0.177869	0.282139	-0.38351	-0.604664	0.097658
Data12	0.161796	0.245569	-0.356044	-0.593881	0.091859
Data13	0.158083	0.221612	-0.382595	-0.622161	0.040996
Data14	0.135754	0.218153	-0.433051	-0.662343	-0.051677
Data15	0.082297	0.217085	-0.470792	-0.713105	-0.113832
Data16	0.009766	0.200656	-0.508329	-0.769055	-0.136416
Data17	-0.0854	0.194196	-0.52196	-0.80293	-0.137636
Data18	-0.124666	0.183413	-0.511177	-0.819003	-0.131228
Data19	-0.133771	0.164238	-0.458584	-0.815544	-0.138755
Data20	-0.112612	0.134839	-0.402635	-0.804049	-0.154218
Data21	-0.063274	0.088197	-0.393988	-0.799674	-0.162254
Data22	-0.045726	0.049897	-0.411485	-0.80649	-0.153302
Data23	-0.080364	0.024465	-0.40528	-0.836906	-0.154726
Data24	-0.121309	0.010885	-0.290634	-0.896518	-0.177208
Data25	-0.146029	0.019125	-0.114239	-0.942804	-0.196434
Data26	-0.129142	0.043081	0.004476	-0.931716	-0.203657
Data27	-0.090232	0.04359	-0.001628	-0.889499	-0.192874
Data28	-0.065309	0.035604	-0.082399	-0.852572	-0.187279
Data29	-0.090028	0.026195	-0.172427	-0.826429	-0.186262
Data30	-0.15315	-0.017904	-0.221968	-0.802116	-0.17792
Data31	-0.194959	-0.048829	-0.233056	-0.811373	-0.163984
Data32	-0.262659	-0.043946	-0.228173	-0.848096	-0.151776
Data33	-0.288904	-0.028484	-0.234684	-0.887872	-0.1473
Data34	-0.275731	-0.016073	-0.234785	-0.913507	-0.144961
Data35	-0.269983	-0.007579	-0.257877	-0.932326	-0.14903
Data36	-0.323186	-0.003052	-0.288192	-0.944533	-0.151878
Data37	-0.378424	0.015666	-0.290125	-0.965387	-0.16022
Data38	-0.41235	0.043285	-0.276697	-1.002416	-0.162763
Data39	-0.451871	0.045828	-0.255741	-1.02561	-0.154218
Data40	-0.469164	0.036164	-0.209049	-1.024898	-0.131533
Data41	-0.520282	0.0147	-0.143435	-1.010147	-0.115155
Data42	-0.498512	-0.013479	-0.079143	-1.022761	-0.118919
Data43	-0.463213	-0.021261	-0.061036	-1.069352	-0.1473
Data44	-0.415707	-0.031332	-0.058798	-1.098446	-0.185245
Data45	-0.456397	-0.037842	-0.044963	-1.09163	-0.227359
Data46	-0.548765	-0.003662	-0.01414	-1.064571	-0.265202
Data47	-0.582945	0.053457	0.002747	-1.021134	-0.259505
Data48	-0.538033	0.075634	0.013021	-0.993159	-0.219221
Data49	-0.512856	0.056204	0.035503	-0.976984	-0.162254
Data50	-0.517891	0.037486	0.045472	-0.912184	-0.125022
Data51	-0.518451	0.036215	0.05361	-0.826022	-0.125734
Data52	-0.464027	0.048371	0.039877	-0.745658	-0.133262
Data53	-0.427914	0.056662	0.006816	-0.701305	-0.140078
Data54	-0.457262	0.05656	-0.019735	-0.673431	-0.126446
Data55	-0.452074	0.03596	-0.03418	-0.620228	-0.088502
Data56	-0.480303	0.038758	-0.032654	-0.582895	-0.051881
Data57	-0.505124	0.04715	-0.001017	-0.576282	-0.05066
Data58	-0.521452	0.040691	0.012716	-0.564279	-0.058391
Data59	-0.474301	0.019938	0.020142	-0.55787	-0.075176
Data60	-0.383357	0.014852	0.04303	-0.543425	-0.120953
Data61	-0.307469	0.01531	0.075685	-0.53905	-0.156354
Data62	-0.258844	0.000763	0.101015	-0.537219	-0.143638
Data63	-0.281631	-0.006256	0.10661	-0.557056	-0.107017
Data64	-0.358994	0.006561	0.085451	-0.556954	-0.0648
Data65	-0.398108	0.031942	0.074769	-0.53193	-0.038961
Data66	-0.453956	0.047201	0.070293	-0.50782	-0.028992
Data67	-0.562244	0.023499	0.058696	-0.493578	0.015361
Data68	-0.63213	-0.003967	0.031128	-0.474759	0.055136
Data69	-0.630655	-0.013987	0.008443	-0.472826	0.078635
Data70	-0.590931	-0.035757	0.003052	-0.491137	0.078838
Data71	-0.545154	-0.056001	0.012818	-0.508329	0.032858
Data72	-0.536202	-0.061697	0.028687	-0.514941	-0.04181
Data73	-0.589659	-0.044862	0.050863	-0.526436	-0.111899
Data74	-0.596577	-0.002238	0.068259	-0.539966	-0.161237
Data75	-0.623636	0.022736	0.086264	-0.55197	-0.192162
Data76	-0.601867	0.014903	0.114951	-0.564177	-0.1944
Data77	-0.567432	-0.000102	0.154625	-0.575774	-0.156659
Data78	-0.513619	-0.018107	0.189721	-0.592355	-0.097047
Data79	-0.551207	-0.049287	0.219933	-0.615956	-0.064291
Data80	-0.644745	-0.087485	0.242313	-0.649322	-0.072836
Data81	-0.74342	-0.110018	0.248519	-0.696117	-0.096742
Data82	-0.737825	-0.116935	0.232344	-0.730195	-0.1178
Data83	-0.695506	-0.088146	0.186567	-0.730093	-0.130312
Data84	-0.638692	-0.06068	0.146894	-0.697541	-0.120851
Data85	-0.628977	-0.043641	0.122988	-0.652578	-0.127871
Data86	-0.620686	-0.011444	0.124208	-0.629791	-0.134788
Data87	-0.652781	0.03301	0.152895	-0.610666	-0.115663
Data88	-0.663361	0.059561	0.166629	-0.622365	-0.102337
Data89	-0.677297	0.061189	0.146283	-0.635691	-0.118919
Data90	-0.701864	0.028992	0.12604	-0.615956	-0.139976
Data91	-0.692302	0.000712	0.132753	-0.558989	-0.155032
Data92	-0.663971	-0.007273	0.129498	-0.503141	-0.159406
Data93	-0.608225	0.015361	0.108644	-0.48249	-0.159711
Data94	-0.564228	0.032654	0.0825	-0.495715	-0.168663
Data95	-0.500598	0.054882	0.053915	-0.497749	-0.178734
Data96	-0.507617	0.082806	0.022482	-0.469978	-0.204166
Data97	-0.526131	0.086112	0.00529	-0.408942	-0.222985
Data98	-0.556344	0.082551	-0.001933	-0.36642	-0.214338
Data99	-0.616058	0.08423	-0.02238	-0.337733	-0.180362
Data100	-0.618855	0.087638	-0.082806	-0.324305	-0.132041
Data101	-0.579894	0.098472	-0.148013	-0.332952	-0.063884
Data102	-0.562448	0.123242	-0.19084	-0.357671	-0.033875
Data103	-0.532998	0.127006	-0.218713	-0.40294	-0.052593
Data104	-0.548257	0.118003	-0.234175	-0.442206	-0.108543
Data105	-0.561074	0.118563	-0.224206	-0.482389	-0.147707
Data106	-0.573281	0.129905	-0.189822	-0.49958	-0.184939
Data107	-0.572366	0.137382	-0.155133	-0.49368	-0.205997
Data108	-0.52074	0.150301	-0.125429	-0.48483	-0.228682
Data109	-0.460924	0.167697	-0.109458	-0.487271	-0.245365
Data110	-0.44887	0.189008	-0.117698	-0.502225	-0.247705
Data111	-0.464434	0.190331	-0.125938	-0.521146	-0.255334
Data112	-0.500343	0.180209	-0.121767	-0.520129	-0.27629
Data113	-0.544849	0.157371	-0.124921	-0.526538	-0.297653
Data114	-0.544696	0.143537	-0.14435	-0.527148	-0.296127
Data115	-0.496834	0.136365	-0.183617	-0.531523	-0.282902
Data116	-0.458941	0.131685	-0.213525	-0.522469	-0.260624
Data117	-0.476844	0.119224	-0.218102	-0.499173	-0.240482
Data118	-0.469011	0.101066	-0.210778	-0.476488	-0.238651
Data119	-0.450599	0.091096	-0.206099	-0.47425	-0.234989
Data120	-0.484881	0.092673	-0.194909	-0.488289	-0.270797
Data121	-0.503802	0.095064	-0.185855	-0.501208	-0.332952
Data122	-0.428117	0.105033	-0.164899	-0.509957	-0.373948
Data123	-0.42359	0.125887	-0.147911	-0.51606	-0.379543
Data124	-0.490272	0.145825	-0.129397	-0.513619	-0.333359
Data125	-0.484677	0.153048	-0.091147	-0.49602	-0.289413
Data126	-0.481778	0.145978	-0.046286	-0.457974	-0.277409
Data127	-0.396379	0.10015	-0.031027	-0.426235	-0.289921
Data128	-0.304926	0.046947	-0.062765	-0.397141	-0.310063
Data129	-0.312403	0.023804	-0.09603	-0.387172	-0.322983
Data130	-0.353908	0.037079	-0.128379	-0.409044	-0.353806
Data131	-0.358231	0.076193	-0.13489	-0.465502	-0.383001
Data132	-0.377763	0.120343	-0.113222	-0.505074	-0.391241
Data133	-0.390173	0.138399	-0.090028	-0.508431	-0.386867
Data134	-0.4124	0.110475	-0.066733	-0.478421	-0.392259
Data135	-0.46128	0.081687	-0.04181	-0.441393	-0.416266
Data136	-0.444648	0.036825	-0.010783	-0.414537	-0.448005
Data137	-0.343735	-0.023804	0.036011	-0.426235	-0.452481
Data138	-0.234836	-0.059154	0.087994	-0.46184	-0.442308
Data139	-0.183363	-0.053966	0.115765	-0.495308	-0.427456
Data140	-0.209099	-0.023397	0.120241	-0.535083	-0.422471
Data141	-0.30279	0.004222	0.103354	-0.556242	-0.414842
Data142	-0.373846	0.014038	0.069785	-0.554208	-0.422268
Data143	-0.479693	0.021413	0.055543	-0.567839	-0.446479
Data144	-0.598408	0.028738	0.076702	-0.612599	-0.450752
Data145	-0.668294	0.022329	0.094402	-0.657257	-0.43946
Data146	-0.648102	0.006663	0.107424	-0.670278	-0.416164
Data147	-0.626281	0.004781	0.11078	-0.645253	-0.367539
Data148	-0.589914	0.009359	0.127667	-0.602833	-0.310775
Data149	-0.584166	0.013021	0.156964	-0.600697	-0.300399
Data150	-0.549325	0.027822	0.182091	-0.605173	-0.330205
Data151	-0.502581	0.030264	0.217594	-0.599171	-0.365504
Data152	-0.437324	0.022889	0.252791	-0.588184	-0.39999
Data153	-0.348262	0.032553	0.27629	-0.574146	-0.434373
Data154	-0.30223	0.049185	0.286564	-0.552275	-0.440681
Data155	-0.263218	0.057018	0.275476	-0.530505	-0.413316
Data156	-0.280613	0.055594	0.257064	-0.505379	-0.367132
Data157	-0.323644	0.072887	0.239363	-0.487068	-0.336919
Data158	-0.38234	0.096335	0.192365	-0.470385	-0.339157
Data159	-0.416063	0.106813	0.136924	-0.476794	-0.349839
Data160	-0.401821	0.094148	0.082907	-0.514636	-0.351771
Data161	-0.413926	0.077618	0.054627	-0.518603	-0.348618
Data162	-0.411485	0.078787	0.055645	-0.485949	-0.342514
Data163	-0.407162	0.103405	0.098675	-0.445157	-0.345261
Data164	-0.328832	0.119478	0.153607	-0.411688	-0.354213
Data165	-0.258284	0.118817	0.199995	-0.384833	-0.336309
Data166	-0.213321	0.110424	0.222782	-0.376491	-0.33519
Data167	-0.212507	0.07955	0.23326	-0.372524	-0.340174
Data168	-0.228021	0.046184	0.251977	-0.362656	-0.335088
Data169	-0.25864	0.017294	0.256555	-0.375372	-0.3122
Data170	-0.24445	-0.010529	0.237837	-0.390936	-0.256555
Data171	-0.236057	-0.01943	0.212406	-0.389715	-0.222578
Data172	-0.202894	0.008952	0.19501	-0.368861	-0.225223
Data173	-0.210778	0.031484	0.185957	-0.322779	-0.225223
Data174	-0.214186	0.039572	0.167239	-0.273645	-0.201012
Data175	-0.229038	0.045116	0.15493	-0.235701	-0.162966
Data176	-0.266016	0.039521	0.14435	-0.212202	-0.134076
Data177	-0.29867	0.016734	0.144656	-0.205692	-0.1237
Data178	-0.271712	-0.003001	0.148318	-0.193383	-0.161034
Data179	-0.231988	-0.016022	0.155235	-0.181786	-0.216068
Data180	-0.189415	0.013072	0.164289	-0.189721	-0.253503
Data181	-0.174055	0.070293	0.139569	-0.206912	-0.282088
Data182	-0.17436	0.103761	0.084942	-0.222985	-0.291447
Data183	-0.156354	0.086213	0.058696	-0.238956	-0.280563
Data184	-0.113476	0.072073	0.079347	-0.249027	-0.248722
Data185	-0.116477	0.058137	0.120953	-0.238956	-0.208642
Data186	-0.114544	0.022939	0.167849	-0.232344	-0.181684
Data187	-0.089469	0.00117	0.201012	-0.273238	-0.204267
Data188	-0.030671	-0.012258	0.187788	-0.319015	-0.235904
Data189	0.033672	-0.01887	0.140688	-0.329391	-0.27334
Data190	0.109763	0.00295	0.054119	-0.310674	-0.29806
Data191	0.155693	0.031332	-0.050151	-0.303044	-0.309758
Data192	0.114341	0.0501	-0.127972	-0.310674	-0.307825
Data193	0.023906	0.065868	-0.14313	-0.325424	-0.268966
Data194	-0.102388	0.077312	-0.10427	-0.319524	-0.218611
Data195	-0.248976	0.074617	-0.083619	-0.350754	-0.182498
Data196	-0.361283	0.054526	-0.091961	-0.366013	-0.161746
Data197	-0.347906	0.029094	-0.125938	-0.350551	-0.155133
Data198	-0.322525	0.007477	-0.143231	-0.320846	-0.144961
Data199	-0.311996	0.013123	-0.136924	-0.315353	-0.127667
Data200	-0.312301	0.023957	-0.125022	-0.351568	-0.11607
Data201	-0.307418	0.044251	-0.116884	-0.394598	-0.125836
Data202	-0.267287	0.086468	-0.12665	-0.416775	-0.139671
Data203	-0.213219	0.114087	-0.123496	-0.410875	-0.17263
Data204	-0.200351	0.122581	-0.107424	-0.386053	-0.19796
Data205	-0.226291	0.143435	-0.100303	-0.35523	-0.203047
Data206	-0.190331	0.154218	-0.104473	-0.321457	-0.194095
Data207	-0.131736	0.125734	-0.111391	-0.296534	-0.154625
Data208	-0.083823	0.091045	-0.119427	-0.269983	-0.103354
Data209	-0.09247	0.073955	-0.14313	-0.246586	-0.071819
Data210	-0.086722	0.048066	-0.193891	-0.238346	-0.062359
Data211	-0.075329	0.039419	-0.225834	-0.209557	-0.067343
Data212	-0.091961	0.051321	-0.230716	-0.165916	-0.055238
Data213	-0.134025	0.072836	-0.24506	-0.122479	-0.044048
Data214	-0.159813	0.085756	-0.25452	-0.117291	-0.049236
Data215	-0.104728	0.093589	-0.256555	-0.12431	-0.079856
Data216	-0.016022	0.100659	-0.239363	-0.144554	-0.079042
Data217	0.069327	0.10371	-0.206709	-0.170494	-0.058391
Data218	0.082907	0.09837	-0.178124	-0.190229	-0.056051
Data219	0.077211	0.09074	-0.184838	-0.191043	-0.083416
Data220	0.031688	0.088909	-0.201928	-0.192569	-0.094708
Data221	0.020803	0.093487	-0.23387	-0.178124	-0.072023
Data222	-0.011139	0.094911	-0.267236	-0.150454	-0.017802
Data223	-0.034994	0.10722	-0.241398	-0.090537	0.028687
Data224	-0.029653	0.095928	-0.183108	-0.012004	0.049032
Data225	-0.00356	0.069479	-0.108136	0.06419	0.050456
Data226	0.000254	0.052389	-0.057577	0.117088	0.066428
Data227	-0.024465	0.05712	-0.035299	0.144452	0.05717
Data228	-0.105287	0.083263	-0.013937	0.168053	0.030518
Data229	-0.148572	0.107474	0.005188	0.195315	0.019633
Data230	-0.147656	0.15788	0.016581	0.220747	0.050558
Data231	-0.080313	0.195621	0.022176	0.260115	0.106813
Data232	0.03596	0.204369	0.067343	0.30925	0.161847
Data233	0.156252	0.180362	0.131228	0.373846	0.203047
Data234	0.167849	0.137077	0.159406	0.433153	0.221968
Data235	0.094606	0.096793	0.162458	0.463773	0.250655
Data236	0.049592	0.087587	0.183922	0.468757	0.275069
Data237	0.04181	0.098268	0.235498	0.456855	0.277104
Data238	0.030365	0.118563	0.290837	0.433051	0.248417
Data239	0.13667	0.154981	0.351059	0.418301	0.238855
Data240	0.219221	0.183515	0.413113	0.452888	0.275781
Data241	0.274154	0.209761	0.464281	0.517281	0.32929
Data242	0.3888	0.25864	0.491137	0.586048	0.377101
Data243	0.529081	0.299229	0.514229	0.646881	0.446276
Data244	0.643066	0.313471	0.563567	0.658885	0.523893
Data245	0.702831	0.339361	0.62562	0.647084	0.56906
Data246	0.741487	0.378627	0.659902	0.639963	0.59795
Data247	0.762849	0.398769	0.693777	0.660105	0.636199
Data248	0.790621	0.421709	0.718598	0.701915	0.68157
Data249	0.745352	0.449683	0.738231	0.760611	0.698558
Data250	0.628163	0.500292	0.742911	0.79001	0.716055
Data251	0.520434	0.545205	0.79764	0.792554	0.737825
Data252	0.445919	0.57262	0.844943	0.7894	0.74932
Data253	0.451311	0.600544	0.873121	0.798657	0.793978
Data254	0.467384	0.612192	0.930902	0.827344	0.866916
Data255	0.535541	0.596323	0.995499	0.861423	0.9249
Data256	0.600036	0.597594	1.035681	0.868645	0.944432
Data257	0.684164	0.619465	1.044226	0.863559	0.941583
Data258	0.737112	0.647644	1.070776	0.893874	0.927443
Data259	0.74169	0.670227	1.117978	0.948908	0.893772
Data260	0.731263	0.699524	1.165281	1.016251	0.876682
Data261	0.769309	0.703848	1.187457	1.058773	0.892958
Data262	0.756288	0.684062	1.209227	1.084713	0.930699
Data263	0.673431	0.654205	1.203632	1.107805	0.98085
Data264	0.582742	0.643575	1.181252	1.133338	1.015234
Data265	0.554818	0.641947	1.139951	1.15226	1.030594
Data266	0.529793	0.647745	1.084204	1.154599	1.038732
Data267	0.533557	0.636098	1.032832	1.142087	1.044633
Data268	0.546782	0.605885	0.991124	1.15877	1.051347
Data269	0.665904	0.59322	0.982376	1.202818	1.0427
Data270	0.774955	0.59851	1.003026	1.21004	1.020015
Data271	0.818189	0.599476	1.010961	1.189593	0.990514
Data272	0.816612	0.564024	1.007299	1.182371	0.964777
Data273	0.827955	0.538186	1.020422	1.193154	0.931512
Data274	0.819053	0.523944	1.048803	1.20353	0.899468
Data275	0.772361	0.522164	1.076371	1.199359	0.908624
Data276	0.737469	0.49602	1.091122	1.177691	0.949315
Data277	0.722515	0.47542	1.063554	1.154803	0.972203
Data278	0.758729	0.49836	1.011877	1.131304	0.951451
Data279	0.734162	0.548206	0.955622	1.133237	0.93904
Data280	0.758323	0.562854	0.888075	1.135068	0.937311
Data281	0.75288	0.548867	0.803337	1.129473	0.965693
Data282	0.695811	0.508685	0.72989	1.123471	0.993668
Data283	0.683452	0.454159	0.702118	1.10577	0.990921
Data284	0.632486	0.392157	0.709036	1.077592	0.953079
Data285	0.600341	0.352738	0.724702	1.048193	0.880344
Data286	0.570077	0.333155	0.742707	1.028458	0.814323
Data287	0.547087	0.342768	0.743318	0.999364	0.768241
Data288	0.525572	0.366623	0.738333	0.985021	0.741487
Data289	0.57496	0.357417	0.732128	0.961217	0.717683
Data290	0.62328	0.333206	0.715546	0.916457	0.7305
Data291	0.584522	0.31515	0.708324	0.866407	0.755118
Data292	0.513466	0.278884	0.698558	0.829379	0.781262
Data293	0.457567	0.226495	0.682892	0.788281	0.758475
Data294	0.532794	0.172783	0.661835	0.725516	0.677501
Data295	0.619415	0.128735	0.626535	0.673025	0.596628
Data296	0.604512	0.122784	0.554513	0.62918	0.530302
Data297	0.573281	0.147148	0.468147	0.588083	0.508736
Data298	0.44714	0.154116	0.395514	0.546476	0.517179
Data299	0.370031	0.139976	0.361334	0.496223	0.528979
Data300	0.302179	0.128023	0.361028	0.446988	0.557972
Data301	0.235548	0.131075	0.34699	0.392665	0.589812
Data302	0.222324	0.145368	0.3122	0.339666	0.611683
Data303	0.20915	0.141095	0.279952	0.29043	0.604156
Data304	0.220493	0.111187	0.264591	0.25096	0.577707
Data305	0.26154	0.075583	0.254419	0.21505	0.546883
Data306	0.270288	0.053203	0.232751	0.179243	0.497749
Data307	0.205488	0.028636	0.18026	0.133466	0.438646
Data308	0.140993	0.007782	0.112713	0.069073	0.365504
Data309	0.13728	-0.000203	0.05656	0.037537	0.291244
Data310	0.200148	-0.026652	0.005086	0.05656	0.224002
Data311	0.248315	-0.06246	-0.028992	0.070598	0.180463
Data312	0.279444	-0.098878	-0.039165	0.078228	0.160627
Data313	0.23387	-0.126955	-0.061545	0.072124	0.165916
Data314	0.135602	-0.150708	-0.090842	0.054119	0.189415
Data315	0.016073	-0.161695	-0.139061	0.017802	0.178225
Data316	-0.074261	-0.174512	-0.19206	-0.030721	0.125429
Data317	-0.092927	-0.195519	-0.257979	-0.067445	0.059714
Data318	-0.069988	-0.215763	-0.303044	-0.095115	0.012919
Data319	-0.110018	-0.21266	-0.325831	-0.106406	-0.026144
Data320	-0.144249	-0.221052	-0.342819	-0.117901	-0.057577
Data321	-0.171359	-0.225834	-0.355739	-0.119834	-0.107017
Data322	-0.178378	-0.241093	-0.361232	-0.11902	-0.157473
Data323	-0.131685	-0.255487	-0.377915	-0.153811	-0.190229
Data324	-0.09837	-0.269525	-0.41708	-0.194298	-0.218611
Data325	-0.117189	-0.269729	-0.42593	-0.225834	-0.27985
Data326	-0.176089	-0.301773	-0.450853	-0.277511	-0.352687
Data327	-0.173088	-0.325221	-0.474962	-0.33875	-0.379848
Data328	-0.126497	-0.333155	-0.508227	-0.385952	-0.377
Data329	-0.129193	-0.345312	-0.533252	-0.408637	-0.360927
Data330	-0.17258	-0.358333	-0.520129	-0.38646	-0.349737
Data331	-0.267592	-0.380306	-0.477709	-0.344752	-0.367946
Data332	-0.324661	-0.428982	-0.4477	-0.312912	-0.381984
Data333	-0.34816	-0.460161	-0.454922	-0.305587	-0.408128
Data334	-0.410417	-0.458686	-0.486458	-0.30518	-0.460416
Data335	-0.470588	-0.453244	-0.537118	-0.317591	-0.525419
Data336	-0.481829	-0.446225	-0.559294	-0.342006	-0.575163
Data337	-0.46774	-0.439714	-0.55197	-0.347499	-0.596017
Data338	-0.445055	-0.434272	-0.529081	-0.331629	-0.581572
Data339	-0.423184	-0.441138	-0.487475	-0.297551	-0.568144
Data340	-0.395717	-0.478319	-0.452379	-0.261336	-0.568653
Data341	-0.346634	-0.536405	-0.452481	-0.220544	-0.578826
Data342	-0.360927	-0.581979	-0.453498	-0.198774	-0.570484
Data343	-0.446276	-0.603901	-0.440477	-0.217492	-0.592864
Data344	-0.489052	-0.589914	-0.408128	-0.279545	-0.636505
Data345	-0.535541	-0.562956	-0.365301	-0.358689	-0.668345
Data346	-0.508227	-0.524859	-0.325729	-0.406195	-0.680247
Data347	-0.46713	-0.503853	-0.315455	-0.408942	-0.649933
Data348	-0.448157	-0.518196	-0.32105	-0.395514	-0.633046
Data349	-0.38468	-0.520587	-0.320745	-0.374456	-0.622059
Data350	-0.353653	-0.530454	-0.308741	-0.369167	-0.607716
Data351	-0.381526	-0.547951	-0.270288	-0.387579	-0.58849
Data352	-0.413265	-0.543679	-0.232853	-0.401211	-0.570586
Data353	-0.469673	-0.523079	-0.214644	-0.398566	-0.569162
Data354	-0.467028	-0.514382	-0.221154	-0.383815	-0.557666
Data355	-0.402889	-0.502174	-0.246179	-0.365708	-0.528573
Data356	-0.337174	-0.482287	-0.267135	-0.35818	-0.511686
Data357	-0.332341	-0.458279	-0.246077	-0.372015	-0.502937
Data358	-0.410519	-0.428829	-0.200809	-0.400905	-0.47659
Data359	-0.445462	-0.417131	-0.179446	-0.430304	-0.444851
Data360	-0.393479	-0.423794	-0.164899	-0.439968	-0.407212
Data361	-0.342565	-0.448412	-0.155947	-0.407009	-0.378932
Data362	-0.302942	-0.463925	-0.152692	-0.371303	-0.37527
Data363	-0.340988	-0.460772	-0.158796	-0.348109	-0.388902
Data364	-0.312556	-0.443987	-0.16083	-0.321762	-0.392971
Data365	-0.229547	-0.437018	-0.136924	-0.291142	-0.409247
Data366	-0.162458	-0.426388	-0.10783	-0.261743	-0.429389
Data367	-0.092368	-0.392462	-0.075481	-0.240482	-0.438748
Data368	-0.083009	-0.356705	-0.034791	-0.227461	-0.42003
Data369	-0.164543	-0.336411	-0.000814	-0.230004	-0.376796
Data370	-0.303909	-0.333562	-0.003764	-0.220544	-0.346278
Data371	-0.435136	-0.318405	-0.009664	-0.192467	-0.338649
Data372	-0.449989	-0.291396	-0.040487	-0.157371	-0.314336
Data373	-0.461891	-0.271814	-0.094199	-0.146894	-0.291752
Data374	-0.421403	-0.262811	-0.146487	-0.13255	-0.275273
Data375	-0.328628	-0.26154	-0.188093	-0.106406	-0.264083
Data376	-0.245365	-0.234124	-0.194298	-0.086264	-0.247603
Data377	-0.148419	-0.207726	-0.166222	-0.09247	-0.248315
Data378	-0.128379	-0.202029	-0.14435	-0.097658	-0.257064
Data379	-0.12782	-0.205895	-0.145673	-0.092063	-0.261336
Data380	-0.064902	-0.206658	-0.138755	-0.084433	-0.274154
Data381	0.012462	-0.190331	-0.124107	-0.085654	-0.278833
Data382	0.020905	-0.16495	-0.112612	-0.100506	-0.269881
Data383	0.037537	-0.154523	-0.101015	-0.115663	-0.257064
Data384	0.05127	-0.13021	-0.086671	-0.125938	-0.232547
Data385	0.017497	-0.107474	-0.069886	-0.097759	-0.225732
Data386	-0.046743	-0.094097	-0.052288	-0.033875	-0.221256
Data387	-0.077516	-0.115206	-0.059714	0.017904	-0.178531
Data388	-0.082144	-0.125378	-0.071717	0.074057	-0.097759
Data389	-0.062257	-0.117698	-0.077923	0.109763	-0.030416
Data390	-0.053661	-0.115562	-0.062969	0.102642	0.017497
Data391	-0.085857	-0.118207	-0.038148	0.09074	0.02594
Data392	-0.110831	-0.117444	-0.020447	0.079957	-0.007528
Data393	-0.096844	-0.090181	-0.011597	0.069276	-0.041098
Data394	-0.086417	-0.01765	-0.018616	0.057476	-0.085756
Data395	-0.037588	0.043386	-0.022685	0.053	-0.114239
Data396	-0.02594	0.055695	-0.023906	0.046082	-0.104168
Data397	-0.049032	0.063478	-0.006816	0.031942	-0.065817
Data398	-0.055899	0.078126	0.036113	0.05066	-0.004985
Data399	-0.004476	0.074362	0.061748	0.073752	0.065207
Data400	0.073243	0.056967	0.071616	0.065309	0.092978
Data401	0.188602	0.040335	0.056458	0.0471	0.088604
Data402	0.290735	0.035554	0.015361	0.027873	0.0707
Data403	0.290481	0.062816	-0.048931	0.015768	0.051982
Data404	0.201114	0.113018	-0.10488	0.02828	0.048422
Data405	0.164289	0.159152	-0.125226	0.030823	0.058289
Data406	0.139264	0.219221	-0.130414	0.023804	0.083416
Data407	0.16144	0.271865	-0.134585	0.035706	0.112408
Data408	0.149945	0.299382	-0.163882	0.045777	0.132143
Data409	0.100506	0.293329	-0.210676	0.047201	0.127565
Data410	0.050914	0.262252	-0.223596	0.041301	0.120546
Data411	0.080466	0.216627	-0.195315	0.037639	0.107525
Data412	0.101676	0.19618	-0.16551	0.037435	0.111798
Data413	0.178632	0.220951	-0.170392	-0.002645	0.125429
Data414	0.259861	0.249892	-0.176293	-0.066021	0.136619
Data415	0.341141	0.281631	-0.186364	-0.111696	0.109662
Data416	0.401821	0.316625	-0.20264	-0.107118	0.088401
Data417	0.424506	0.339666	-0.187889	-0.068869	0.082602
Data418	0.454922	0.363063	-0.158389	-0.049338	0.100303
Data419	0.411587	0.397498	-0.148318	-0.024313	0.121157
Data420	0.372981	0.402736	-0.156659	-0.01648	0.159711
Data421	0.37527	0.375677	-0.174868	-0.002645	0.194807
Data422	0.329595	0.355484	-0.194705	0.014242	0.190229
Data423	0.265151	0.32339	-0.238448	0.026754	0.156761
Data424	0.235091	0.295516	-0.284326	0.048524	0.114239
Data425	0.19618	0.286208	-0.321558	0.086061	0.095827
Data426	0.136823	0.278375	-0.324814	0.116782	0.100201
Data427	0.147453	0.277969	-0.318812	0.127565	0.127464
Data428	0.209964	0.295516	-0.307724	0.111899	0.148725
Data429	0.336563	0.301162	-0.310063	0.094809	0.161949
Data430	0.488797	0.325729	-0.339564	0.075888	0.17965
Data431	0.610666	0.348618	-0.366217	0.068055	0.18382
Data432	0.68925	0.367234	-0.373541	0.095216	0.142112
Data433	0.744081	0.379187	-0.378831	0.116884	0.088299
Data434	0.760255	0.398057	-0.392157	0.130109	0.080262
Data435	0.668549	0.404669	-0.39765	0.138755	0.096335
Data436	0.563007	0.403347	-0.365708	0.169375	0.121157
Data437	0.450497	0.407212	-0.291651	0.209354	0.129193
Data438	0.339462	0.391445	-0.243229	0.247094	0.122479
Data439	0.348262	0.352585	-0.257674	0.268864	0.108644
Data440	0.437171	0.322932	-0.303858	0.266321	0.074973
Data441	0.519265	0.325984	-0.329798	0.265304	0.021871
Data442	0.562092	0.327611	-0.33346	0.264388	-0.014343
Data443	0.56611	0.336461	-0.333562	0.272526	-0.017395
Data444	0.537016	0.342921	-0.342006	0.283614	0.019837
Data445	0.447242	0.340887	-0.331223	0.298873	0.07009
Data446	0.377152	0.318812	-0.299687	0.299382	0.096844
Data447	0.289311	0.273086	-0.269983	0.312505	0.098268
Data448	0.227207	0.218407	-0.261031	0.315963	0.103456
Data449	0.22268	0.193942	-0.228072	0.321152	0.123395
Data450	0.2386	0.19323	-0.152692	0.297449	0.115053
Data451	0.257572	0.219781	-0.051982	0.240787	0.073548
Data452	0.322474	0.249027	0.013733	0.184024	0.033061
Data453	0.410213	0.269271	0.028382	0.168154	0.014649
Data454	0.470893	0.259251	0.009257	0.199588	0.032654
Data455	0.430813	0.229191	-0.012207	0.246382	0.028992
Data456	0.395209	0.203403	-0.00885	0.287175	0.024923
Data457	0.327509	0.150963	0.0177	0.324102	0.035197
Data458	0.309453	0.11724	0.072836	0.348007	0.077312
Data459	0.285293	0.11312	0.106915	0.337326	0.103151
Data460	0.310318	0.114494	0.100608	0.320033	0.109051
Data461	0.342158	0.112408	0.05005	0.296127	0.102948
Data462	0.378932	0.133669	0.001221	0.282088	0.102846
Data463	0.320287	0.161084	-0.024414	0.273442	0.10427
Data464	0.264642	0.161034	-0.015869	0.246484	0.092164
Data465	0.274001	0.138857	0.00295	0.22034	0.077821
Data466	0.257471	0.096844	0.025432	0.195417	0.078838
Data467	0.274612	0.071361	0.049338	0.188805	0.138145
Data468	0.278121	0.053152	0.08718	0.224104	0.209659
Data469	0.237278	0.04888	0.121157	0.267236	0.240482
Data470	0.219526	0.076804	0.125633	0.302841	0.236515
Data471	0.278274	0.109712	0.15432	0.336207	0.210981
Data472	0.26098	0.11251	0.205997	0.36347	0.171511
Data473	0.213626	0.10015	0.259912	0.389309	0.140078
Data474	0.195468	0.096844	0.288294	0.397548	0.147911
Data475	0.230666	0.084433	0.283513	0.389207	0.193383
Data476	0.3093	0.055136	0.252791	0.387071	0.257165
Data477	0.318303	0.024923	0.232751	0.403245	0.299382
Data478	0.282648	0.007375	0.20264	0.429694	0.307825
Data479	0.258081	-0.011953	0.146181	0.440375	0.308639
Data480	0.253758	-0.017192	0.103354	0.412706	0.299484
Data481	0.317489	-0.025737	0.093385	0.413926	0.297653
Data482	0.330714	-0.01709	0.111696	0.450345	0.310674
Data483	0.302892	0.018972	0.157473	0.479947	0.314336
Data484	0.282394	0.057323	0.21088	0.489713	0.285954
Data485	0.326238	0.109814	0.23448	0.49307	0.268762
Data486	0.291549	0.130414	0.238041	0.493884	0.241398
Data487	0.250909	0.121665	0.25452	0.503344	0.2062
Data488	0.253758	0.099947	0.270695	0.500598	0.211897
Data489	0.300298	0.060578	0.270899	0.472012	0.244856
Data490	0.304316	0.031637	0.266524	0.455634	0.278731
Data491	0.270695	0.040996	0.263167	0.4536	0.274052
Data492	0.23036	0.03535	0.278833	0.464383	0.265304
Data493	0.262557	0.005137	0.285954	0.491239	0.275069
Data494	0.340327	-0.050253	0.266219	0.514229	0.310775
Data495	0.383561	-0.084484	0.23153	0.533761	0.347702
Data496	0.454821	-0.093487	0.208642	0.535592	0.38351
Data497	0.533659	-0.100659	0.203861	0.506701	0.379644
Data498	0.533761	-0.118207	0.214847	0.477099	0.324712
Data499	0.430152	-0.132194	0.214847	0.464078	0.246077
Data500	0.338598	-0.125785	0.215864	0.466417	0.192467
Data501	0.240533	-0.10839	0.224918	0.467028	0.14018
Data502	0.147199	-0.108085	0.247501	0.429491	0.099285
Data503	0.185041	-0.136924	0.257979	0.397447	0.100506
Data504	0.233768	-0.153353	0.295923	0.385952	0.151166
Data505	0.34877	-0.169935	0.33285	0.420132	0.221663
Data506	0.447445	-0.221612	0.357163	0.462857	0.273747
Data507	0.469622	-0.263167	0.367742	0.466926	0.282292
Data508	0.422929	-0.278884	0.343125	0.4418	0.267542
Data509	0.394598	-0.275781	0.284428	0.426541	0.241194
Data510	0.339005	-0.248519	0.208845	0.418301	0.217187
Data511	0.302485	-0.221154	0.153607	0.42593	0.184532
Data512	0.280715	-0.212507	0.133974	0.434068	0.159202
Data513	0.243585	-0.190941	0.159202	0.431932	0.152692
Data514	0.173342	-0.142774	0.187279	0.430101	0.167646
Data515	0.121513	-0.120445	0.184838	0.404364	0.181684
Data516	0.104829	-0.123954	0.151471	0.371405	0.192467
Data517	0.091859	-0.153353	0.10722	0.36876	0.189924
Data518	0.117851	-0.180514	0.060121	0.377101	0.187991
Data519	0.115053	-0.171766	0.014242	0.383103	0.198266
Data520	0.101574	-0.142926	-0.022583	0.346583	0.202538
Data521	0.117749	-0.093945	-0.037741	0.294499	0.186669
Data522	0.210829	-0.050711	-0.0471	0.264185	0.147707
Data523	0.286717	-0.007528	-0.066428	0.26154	0.12075
Data524	0.320287	-0.008291	-0.085349	0.277409	0.114036
Data525	0.288141	-0.030111	-0.104473	0.294703	0.11312
Data526	0.279545	-0.051118	-0.121055	0.327357	0.134686
Data527	0.275171	-0.094606	-0.127057	0.363877	0.175682
Data528	0.215864	-0.156558	-0.130414	0.393784	0.210575
Data529	0.162865	-0.184685	-0.133567	0.387681	0.211185
Data530	0.103761	-0.199232	-0.154726	0.363063	0.184939
Data531	0.091605	-0.209862	-0.180769	0.365199	0.154625
Data532	0.100201	-0.209506	-0.188602	0.374965	0.14903
Data533	0.20208	-0.207218	-0.182701	0.391445	0.168053
Data534	0.312556	-0.221002	-0.171715	0.399176	0.190534
Data535	0.335088	-0.236769	-0.158592	0.397141	0.228173
Data536	0.260624	-0.221205	-0.162865	0.395616	0.247196
Data537	0.225579	-0.134025	-0.184024	0.391648	0.295313
Data538	0.227614	-0.081992	-0.186567	0.401719	0.339157
Data539	0.182244	-0.055492	-0.209252	0.403754	0.310165
Data540	0.203708	-0.049338	-0.240279	0.396938	0.25859
Data541	0.173292	-0.06775	-0.265914	0.379136	0.224409
Data542	0.070141	-0.100862	-0.265304	0.391241	0.210066
Data543	0.072124	-0.134432	-0.217695	0.447598	0.193383
Data544	0.06424	-0.121411	-0.14608	0.517281	0.160728
Data545	0.093741	-0.11546	-0.10661	0.575367	0.129295
Data546	0.073599	-0.151268	-0.099082	0.608225	0.099285
Data547	0.02121	-0.186211	-0.086773	0.604766	0.066428
Data548	0.037893	-0.216729	-0.082195	0.590829	0.033773
Data549	0.041911	-0.217339	-0.09074	0.582589	0.022685
Data550	0.07543	-0.20737	-0.085756	0.586048	0.033672
Data551	0.116528	-0.200046	-0.07009	0.588795	0.062257
Data552	0.101066	-0.217441	-0.039775	0.58086	0.089316
Data553	0.111187	-0.222426	-0.014038	0.57791	0.105287
Data554	0.095216	-0.264388	-0.02004	0.587371	0.097353
Data555	0.13606	-0.315048	-0.048117	0.605071	0.11251
Data556	0.207014	-0.296127	-0.053407	0.606394	0.130617
Data557	0.280919	-0.246789	-0.023702	0.576588	0.116986
Data558	0.380306	-0.203555	0.027568	0.533048	0.069479
Data559	0.482999	-0.173241	0.059612	0.492154	0.017599
Data560	0.496579	-0.183719	0.063986	0.483813	-0.016785
Data561	0.388902	-0.235854	0.056662	0.499784	-0.03713
Data562	0.190687	-0.268304	0.049236	0.514026	-0.049541
Data563	0.027415	-0.299382	0.062867	0.538949	-0.039165
Data564	0.03886	-0.36464	0.094301	0.552071	-0.011902
Data565	0.089825	-0.41769	0.120139	0.545256	0.02299
Data566	0.187177	-0.426439	0.13489	0.520129	0.035604
Data567	0.241449	-0.454058	0.115155	0.491544	0.028382
Data568	0.269017	-0.448768	0.068462	0.500598	0.002543
Data569	0.262506	-0.434679	0.018209	0.538338	-0.034587
Data570	0.208591	-0.425727	-0.00529	0.570179	-0.08423
Data571	0.196689	-0.434373	-0.007121	0.559091	-0.110679
Data572	0.183668	-0.454821	-0.020447	0.520129	-0.124921
Data573	0.174258	-0.492816	-0.018209	0.481371	-0.122276
Data574	0.160779	-0.514585	0.017599	0.471911	-0.074871
Data575	0.178124	-0.493833	0.060019	0.486661	-0.026652
Data576	0.152336	-0.441749	0.068767	0.497749	-0.013733
Data577	0.102744	-0.385239	0.063376	0.502429	-0.019837
Data578	0.131838	-0.329086	0.084942	0.503243	-0.036316
Data579	0.105745	-0.311081	0.124005	0.503446	-0.075074
Data580	0.076448	-0.280308	0.165204	0.516264	-0.093792
Data581	-0.000458	-0.26215	0.177412	0.531828	-0.073345
Data582	-0.009766	-0.287633	0.169579	0.546375	-0.016785
Data583	-0.058239	-0.344193	0.159101	0.546171	0.029704
Data584	-0.062359	-0.376338	0.150047	0.545256	0.058086
Data585	0.032705	-0.389817	0.116274	0.542814	0.069174
Data586	0.084332	-0.406958	0.050456	0.512601	0.042115
Data587	0.089825	-0.418504	-0.013631	0.481066	-0.001526
Data588	0.054322	-0.419979	-0.057984	0.494291	-0.018921
Data589	-0.008392	-0.410824	-0.062664	0.519417	-0.032959
Data590	-0.014954	-0.377661	-0.045879	0.535592	-0.044658
Data591	-0.009868	-0.359604	-0.053915	0.52786	-0.083721
Data592	-0.001628	-0.352789	-0.08779	0.51016	-0.120851
Data593	-0.0265	-0.343684	-0.111086	0.497749	-0.143028
Data594	-0.091452	-0.343226	-0.099489	0.491646	-0.150556
Data595	-0.167544	-0.334122	-0.074159	0.463366	-0.14608
Data596	-0.153048	-0.327153	-0.059917	0.422777	-0.126752
Data597	-0.086417	-0.270797	-0.063172	0.400702	-0.116477
Data598	-0.046235	-0.222883	-0.06541	0.418504	-0.157168
Data599	0.063681	-0.175428	-0.07131	0.460822	-0.222985
Data600	0.165408	-0.1679	-0.096132	0.497037	-0.254622
Data601	0.289006	-0.203454	-0.14903	0.513008	-0.236922
Data602	0.27451	-0.236769	-0.196536	0.510058	-0.215559
Data603	0.245416	-0.23682	-0.22034	0.479744	-0.193179
Data604	0.255182	-0.243432	-0.22268	0.424506	-0.191145
Data605	0.214186	-0.265507	-0.221358	0.381679	-0.212304
Data606	0.126396	-0.294499	-0.225325	0.358892	-0.23387
Data607	0.000661	-0.296127	-0.233666	0.356552	-0.253096
Data608	-0.034485	-0.275781	-0.240075	0.365911	-0.270593
Data609	0.008901	-0.263727	-0.221968	0.354416	-0.275781
Data610	0.067496	-0.267592	-0.196028	0.328985	-0.246484
Data611	0.124971	-0.27512	-0.164289	0.29928	-0.198774
Data612	0.228682	-0.277765	-0.133974	0.288396	-0.173546
Data613	0.351873	-0.292007	-0.136924	0.280563	-0.169782
Data614	0.387121	-0.303349	-0.152997	0.267948	-0.161644
Data615	0.396175	-0.290176	-0.181989	0.25686	-0.174665
Data616	0.33224	-0.273136	-0.231734	0.251876	-0.170392
Data617	0.256809	-0.270085	-0.284428	0.248519	-0.161237
Data618	0.240075	-0.256708	-0.298568	0.242924	-0.149742
Data619	0.250706	-0.277206	-0.288599	0.250045	-0.121564
Data620	0.169223	-0.276137	-0.247908	0.269576	-0.078228
Data621	0.151522	-0.26215	-0.236413	0.264083	-0.035604
Data622	0.197248	-0.292515	-0.280969	0.235599	-0.021668
Data623	0.201623	-0.354365	-0.331426	0.216576	-0.056967
Data624	0.096183	-0.374914	-0.376694	0.200402	-0.069378
Data625	0.014394	-0.326187	-0.430813	0.185855	-0.084738
Data626	-0.038453	-0.26154	-0.474657	0.124921	-0.105389
Data627	-0.060375	-0.204369	-0.503751	0.041505	-0.156252
Data628	-0.074973	-0.191145	-0.534066	-0.032247	-0.220951
Data629	-0.090944	-0.19084	-0.548409	-0.079957	-0.243127
Data630	-0.019888	-0.16022	-0.559091	-0.084535	-0.27985
Data631	-0.01353	-0.165103	-0.558378	-0.068971	-0.311488
Data632	-0.053356	-0.155795	-0.569874	-0.052186	-0.314641
Data633	-0.043844	-0.101523	-0.578724	-0.048727	-0.307927
Data634	0.020244	-0.061799	-0.576791	-0.06124	-0.28748
Data635	0.10076	-0.013987	-0.578724	-0.082094	-0.269474
Data636	0.116782	-0.013987	-0.599476	-0.108949	-0.283513
Data637	0.156405	-0.02121	-0.644541	-0.123191	-0.291244
Data638	0.226342	-0.054373	-0.691335	-0.109458	-0.255538
Data639	0.237837	-0.133313	-0.738231	-0.075583	-0.210981
