# Supplementary material for: Integration of MRI and somatosensory evoked potentials facilitate diagnosis of spinal cord compression
Source: Sci Rep. 2023 May 15;13:7861. doi: 10.1038/s41598-023-34832-2 (PMC10185544; doi:10.1038/s41598-023-34832-2)
Supplement: Supplementary file 3 — Supplementary Information 3. [file 41598_2023_34832_MOESM3_ESM.zip › Preoperative SSEP data/spinal cord compression group/6398946_2/6398946_2_Rt Tibial SEP_Cz'-Fpz_201219_112404.csv]

Index	1	2	3	4
Name	Cz'-Fpz	Cz'-Fpz	Cz'-Fpz	Cz'-Fpz
Time	2.01701E+13	2.01701E+13	2.01701E+13	2.01701E+13
Highcut	500	500	500	500
Lowcut	10	10	10	10
Period	0.000156	0.000156	0.000156	0.000156
Averages	120	120	120	120
Int (mA)	22/21.6mA	22/21.5mA	22/21.4mA	22/21.6mA
Pulse Width (�gs)	200�s	200�s	200�s	200�s
Rep Rate (Hz)	2.66Hz	2.66Hz	2.66Hz	2.66Hz
Data0	-0.009461	-0.449429	-0.98441	0.354111
Data1	-0.535032	-0.988988	-1.528954	-0.19262
Data2	-1.13578	-1.732713	-2.367386	-1.044582
Data3	-0.189212	-0.865288	-1.463747	-0.210575
Data4	0.674144	0.037842	-0.436815	0.891534
Data5	0.765952	0.208845	-0.183515	1.207345
Data6	0.611938	0.139467	-0.255945	1.179115
Data7	0.428575	0.005392	-0.415147	1.020116
Data8	0.294499	-0.139467	-0.558073	0.821088
Data9	0.194451	-0.283411	-0.670481	0.630859
Data10	0.107373	-0.416876	-0.749421	0.489916
Data11	0.039419	-0.521146	-0.817985	0.382849
Data12	-0.028484	-0.567636	-0.885532	0.340022
Data13	-0.057781	-0.566924	-0.923273	0.340988
Data14	-0.024262	-0.542407	-0.913202	0.353704
Data15	0.039317	-0.534676	-0.912795	0.33758
Data16	0.084332	-0.552987	-0.950637	0.292109
Data17	0.133008	-0.530811	-0.982274	0.252689
Data18	0.165052	-0.469978	-0.982783	0.23621
Data19	0.196994	-0.415757	-0.990616	0.246382
Data20	0.229292	-0.390326	-0.99733	0.261947
Data21	0.227105	-0.39765	-1.011673	0.244958
Data22	0.207828	-0.43712	-1.012589	0.186414
Data23	0.181226	-0.51016	-0.98441	0.099184
Data24	0.139417	-0.568449	-0.938633	0.031383
Data25	0.10193	-0.575265	-0.896518	0.003815
Data26	0.080822	-0.561227	-0.85715	0.022024
Data27	0.075329	-0.531217	-0.814323	0.063274
Data28	0.067089	-0.486966	-0.800285	0.08306
Data29	0.06129	-0.485339	-0.810051	0.083721
Data30	0.066377	-0.505481	-0.82236	0.069835
Data31	0.076549	-0.497953	-0.835482	0.059968
Data32	0.112459	-0.493477	-0.833448	0.065665
Data33	0.126599	-0.507413	-0.828972	0.064851
Data34	0.112357	-0.50487	-0.825208	0.053101
Data35	0.116681	-0.480557	-0.805269	0.038097
Data36	0.137687	-0.422166	-0.798555	0.025177
Data37	0.182091	-0.354111	-0.792452	0.040538
Data38	0.228173	-0.312708	-0.753491	0.085654
Data39	0.285445	-0.318507	-0.711477	0.141807
Data40	0.30045	-0.357977	-0.713512	0.17553
Data41	0.268661	-0.404669	-0.741894	0.15493
Data42	0.192823	-0.424709	-0.76112	0.104779
Data43	0.115307	-0.395107	-0.768546	0.056001
Data44	0.064495	-0.364182	-0.772819	0.014547
Data45	0.048219	-0.345464	-0.780448	-0.01709
Data46	0.07543	-0.347601	-0.76407	-0.015208
Data47	0.105542	-0.349635	-0.706391	-0.004578
Data48	0.103304	-0.345973	-0.638743	-0.006612
Data49	0.086315	-0.331528	-0.598662	-0.011393
Data50	0.090283	-0.313624	-0.582183	-0.006307
Data51	0.11902	-0.291346	-0.57496	0.014445
Data52	0.166018	-0.269983	-0.57435	0.016887
Data53	0.18616	-0.295415	-0.584115	-0.016429
Data54	0.177615	-0.322576	-0.594186	-0.077007
Data55	0.141909	-0.327866	-0.59144	-0.112052
Data56	0.108543	-0.316167	-0.561634	-0.085603
Data57	0.118207	-0.26276	-0.520536	-0.049694
Data58	0.148775	-0.220137	-0.486661	-0.029959
Data59	0.179141	-0.221154	-0.480252	-0.015768
Data60	0.175174	-0.234684	-0.493477	-0.011749
Data61	0.117494	-0.241296	-0.493172	-0.046387
Data62	0.030721	-0.249332	-0.489815	-0.105186
Data63	-0.020905	-0.245975	-0.47598	-0.139366
Data64	-0.020294	-0.227258	-0.457974	-0.111798
Data65	0.020752	-0.217187	-0.422777	-0.065156
Data66	0.065665	-0.216475	-0.398362	-0.047659
Data67	0.060883	-0.215966	-0.394395	-0.055695
Data68	0.03006	-0.216983	-0.410061	-0.05717
Data69	0.014801	-0.195824	-0.42827	-0.066377
Data70	0.031383	-0.14903	-0.447496	-0.069937
Data71	0.031535	-0.118817	-0.444953	-0.086366
Data72	0.031027	-0.114341	-0.4124	-0.10605
Data73	0.035655	-0.126752	-0.370387	-0.130007
Data74	0.04242	-0.124921	-0.34404	-0.128634
Data75	0.056255	-0.113222	-0.347295	-0.119326
Data76	0.074362	-0.076702	-0.37171	-0.099591
Data77	0.105287	-0.066122	-0.407314	-0.079194
Data78	0.121462	-0.091147	-0.43183	-0.064139
Data79	0.121004	-0.111493	-0.438443	-0.065563
Data80	0.093131	-0.128684	-0.427253	-0.08128
Data81	0.051321	-0.145368	-0.398159	-0.088045
Data82	0.002492	-0.145673	-0.359096	-0.091096
Data83	-0.030365	-0.12899	-0.342718	-0.093233
Data84	-0.005849	-0.101523	-0.337835	-0.09425
Data85	0.052033	-0.067547	-0.324407	-0.092317
Data86	0.102134	-0.030925	-0.301315	-0.076499
Data87	0.151064	0.009155	-0.267948	-0.050507
Data88	0.197503	0.038453	-0.246179	-0.018921
Data89	0.227817	0.046184	-0.26154	0.014903
Data90	0.224765	0.054119	-0.269271	0.032654
Data91	0.203606	0.082399	-0.283207	0.016327
Data92	0.188602	0.128583	-0.304163	-0.015106
Data93	0.202131	0.187686	-0.315963	-0.036418
Data94	0.223138	0.242415	-0.29633	-0.019277
Data95	0.227766	0.239567	-0.24567	0.014394
Data96	0.214084	0.184736	-0.184532	0.042471
Data97	0.214186	0.096844	-0.144757	0.064851
Data98	0.20498	0.012411	-0.126243	0.079042
Data99	0.168714	-0.017904	-0.133567	0.080669
Data100	0.122683	-0.003459	-0.14964	0.068462
Data101	0.111899	0.022685	-0.158796	0.041657
Data102	0.135348	0.024313	-0.158592	0.020549
Data103	0.14847	0.017294	-0.124107	-0.003662
Data104	0.120445	-0.009054	-0.077923	-0.031586
Data105	0.091554	-0.024211	-0.030823	-0.017192
Data106	0.084484	-0.011495	-0.007223	0.03947
Data107	0.118207	0.003662	0.01119	0.122988
Data108	0.15671	0.004578	0.012207	0.178276
Data109	0.185397	-0.025127	-0.002035	0.175224
Data110	0.163984	-0.06714	-0.047812	0.131329
Data111	0.10427	-0.087689	-0.09837	0.084942
Data112	0.015717	-0.071005	-0.131329	0.071107
Data113	-0.049083	-0.024414	-0.123903	0.090028
Data114	-0.046133	0.017395	-0.090842	0.123039
Data115	-0.001628	0.033672	-0.041098	0.145113
Data116	0.026398	0.025737	0.00885	0.15849
Data117	0.024262	0.00234	0.046693	0.17202
Data118	-0.016581	-0.009359	0.050151	0.165204
Data119	-0.07248	-0.002035	0.026856	0.16846
Data120	-0.089113	0.024821	0.019226	0.175428
Data121	-0.056764	0.046082	0.015971	0.163577
Data122	-0.020447	0.053101	-0.004985	0.13728
Data123	0.011546	0.048625	-0.038961	0.105643
Data124	0.04771	0.062969	-0.065817	0.088808
Data125	0.064851	0.084738	-0.094301	0.097098
Data126	0.09664	0.116782	-0.118105	0.132601
Data127	0.109662	0.14079	-0.125327	0.155337
Data128	0.104423	0.144554	-0.12665	0.144198
Data129	0.08423	0.11607	-0.120648	0.108695
Data130	0.049134	0.072429	-0.106406	0.070446
Data131	0.013581	0.047303	-0.082297	0.056102
Data132	-0.02121	0.066733	-0.083009	0.083213
Data133	-0.029959	0.105592	-0.086671	0.140281
Data134	-0.023957	0.144452	-0.095928	0.196791
Data135	-0.010936	0.159508	-0.095725	0.221052
Data136	-0.011546	0.139467	-0.087587	0.231683
Data137	-0.026754	0.119732	-0.076804	0.225986
Data138	-0.029959	0.099896	-0.065309	0.216068
Data139	-0.014649	0.066224	-0.072124	0.207268
Data140	0.003866	0.028687	-0.078126	0.189415
Data141	0.022685	0.029806	-0.085044	0.159609
Data142	0.034435	0.058086	-0.094301	0.146741
Data143	0.042318	0.108339	-0.11546	0.167035
Data144	0.055238	0.155133	-0.14903	0.225783
Data145	0.093487	0.16846	-0.142723	0.297246
Data146	0.12726	0.133974	-0.140586	0.366064
Data147	0.135602	0.084637	-0.175072	0.391038
Data148	0.128634	0.046794	-0.214033	0.364029
Data149	0.081178	0.03713	-0.229801	0.309911
Data150	0.004934	0.078126	-0.238041	0.262709
Data151	-0.051779	0.108339	-0.286056	0.218865
Data152	-0.082907	0.119122	-0.35289	0.208337
Data153	-0.09837	0.091656	-0.375677	0.233972
Data154	-0.098472	0.068259	-0.352178	0.246637
Data155	-0.099641	0.071921	-0.326747	0.229496
Data156	-0.094199	0.084026	-0.321355	0.212914
Data157	-0.066326	0.107424	-0.333969	0.213779
Data158	-0.039572	0.142824	-0.373032	0.217594
Data159	-0.020091	0.162559	-0.411078	0.207777
Data160	-0.019888	0.142519	-0.423997	0.161796
Data161	-0.039979	0.118919	-0.409552	0.119224
Data162	-0.096335	0.108949	-0.371303	0.099133
Data163	-0.123649	0.134178	-0.320541	0.128176
Data164	-0.086417	0.174767	-0.268152	0.159762
Data165	-0.020956	0.198774	-0.233361	0.188195
Data166	0.021566	0.22329	-0.225528	0.213372
Data167	0.012767	0.268152	-0.232751	0.223341
Data168	-0.057221	0.320541	-0.22858	0.206861
Data169	-0.138298	0.369472	-0.211897	0.192365
Data170	-0.175021	0.402126	-0.162661	0.200046
Data171	-0.182193	0.407518	-0.075685	0.231632
Data172	-0.149945	0.376593	0.00356	0.252435
Data173	-0.12782	0.331426	0.053203	0.229953
Data174	-0.118868	0.274968	0.078431	0.232395
Data175	-0.124463	0.235294	0.059612	0.264591
Data176	-0.091351	0.208845	0.016276	0.30101
Data177	-0.055848	0.191348	-0.024109	0.315048
Data178	-0.035147	0.167341	-0.048219	0.30457
Data179	-0.032247	0.153709	-0.024821	0.278833
Data180	-0.035452	0.149945	0.021871	0.226037
Data181	-0.029196	0.169477	0.071921	0.18382
Data182	0.010681	0.196841	0.098065	0.176598
Data183	0.04949	0.212406	0.10783	0.198316
Data184	0.069073	0.198266	0.104168	0.239872
Data185	0.075024	0.155235	0.085654	0.257877
Data186	0.064444	0.112306	0.052593	0.282801
Data187	0.030264	0.079754	0.033366	0.282699
Data188	-0.011546	0.062867	0.046286	0.266575
Data189	-0.047659	0.075074	0.040792	0.260624
Data190	-0.047252	0.10661	0.009155	0.261743
Data191	-0.012818	0.153811	-0.010783	0.25508
Data192	0.010071	0.188907	-0.004883	0.247603
Data193	0.02182	0.225223	0.014852	0.255131
Data194	0.042115	0.243229	0.051169	0.274357
Data195	0.068666	0.245975	0.080161	0.296025
Data196	0.088401	0.240177	0.093283	0.303655
Data197	0.078279	0.225834	0.077414	0.294296
Data198	0.050151	0.226851	0.031637	0.256301
Data199	0.0383	0.241906	-0.000712	0.221815
Data200	0.035808	0.269271	-0.01058	0.235498
Data201	0.013224	0.313522	-0.000916	0.277816
Data202	-0.023448	0.317489	0.021973	0.316421
Data203	-0.050558	0.25391	0.048219	0.347804
Data204	-0.049846	0.181277	0.069886	0.369828
Data205	-0.059154	0.129397	0.078737	0.383714
Data206	-0.090537	0.109153	0.070802	0.386053
Data207	-0.140332	0.116477	0.062053	0.361842
Data208	-0.174004	0.121462	0.032959	0.332799
Data209	-0.153862	0.118207	0.008138	0.31871
Data210	-0.129956	0.116782	0.012105	0.308487
Data211	-0.113629	0.097454	0.03062	0.316167
Data212	-0.086315	0.084738	0.068666	0.34994
Data213	-0.04298	0.084942	0.10488	0.413265
Data214	0.012716	0.082806	0.139874	0.473538
Data215	0.059154	0.082907	0.160627	0.480557
Data216	0.089062	0.063274	0.162966	0.440579
Data217	0.070446	0.032756	0.157575	0.387223
Data218	0.002797	0.012207	0.160118	0.35579
Data219	-0.062257	0.028077	0.167951	0.332545
Data220	-0.105745	0.072531	0.187991	0.33402
Data221	-0.10193	0.122886	0.21444	0.365199
Data222	-0.059052	0.161034	0.249129	0.372371
Data223	-0.049592	0.194807	0.2533	0.382493
Data224	-0.095725	0.208947	0.237125	0.373592
Data225	-0.169579	0.213626	0.187584	0.350398
Data226	-0.214237	0.229699	0.128888	0.342362
Data227	-0.210168	0.240686	0.103761	0.315404
Data228	-0.184176	0.2474	0.086264	0.271356
Data229	-0.166476	0.209354	0.076499	0.228021
Data230	-0.147911	0.164289	0.070598	0.20208
Data231	-0.121004	0.150251	0.065309	0.205285
Data232	-0.093538	0.170392	0.035096	0.250502
Data233	-0.06302	0.207624	-0.01058	0.312149
Data234	-0.043234	0.242212	-0.042929	0.35818
Data235	-0.045167	0.242618	-0.046489	0.361791
Data236	-0.048778	0.205895	-0.054932	0.328222
Data237	-0.04003	0.169172	-0.034282	0.281478
Data238	-0.041657	0.167748	-0.02594	0.259658
Data239	-0.045065	0.18555	-0.030721	0.283665
Data240	-0.037792	0.196841	-0.026551	0.325577
Data241	-0.039368	0.212202	-0.039063	0.35167
Data242	-0.05183	0.214033	-0.046489	0.364691
Data243	-0.075736	0.177513	-0.050863	0.370845
Data244	-0.117189	0.150657	-0.066021	0.355688
Data245	-0.132092	0.137128	-0.102948	0.353094
Data246	-0.12665	0.118207	-0.124412	0.347651
Data247	-0.138399	0.111899	-0.143333	0.334122
Data248	-0.14669	0.133974	-0.156761	0.2975
Data249	-0.144045	0.18382	-0.169579	0.25742
Data250	-0.14552	0.248213	-0.178734	0.234023
Data251	-0.139925	0.282699	-0.173648	0.259556
Data252	-0.127006	0.281376	-0.14079	0.301111
Data253	-0.104677	0.267542	-0.126243	0.334681
Data254	-0.088401	0.230411	-0.152692	0.330561
Data255	-0.10071	0.197248	-0.193586	0.295822
Data256	-0.142011	0.202233	-0.23326	0.250757
Data257	-0.175835	0.242618	-0.252079	0.222375
Data258	-0.20915	0.280156	-0.278833	0.224206
Data259	-0.218662	0.297754	-0.297042	0.245823
Data260	-0.207218	0.306198	-0.283207	0.273594
Data261	-0.208794	0.310369	-0.23387	0.272628
Data262	-0.224816	0.322779	-0.197859	0.227665
Data263	-0.246942	0.337733	-0.200097	0.203454
Data264	-0.265049	0.346482	-0.21973	0.194553
Data265	-0.267542	0.352076	-0.255945	0.183769
Data266	-0.239414	0.343226	-0.298772	0.160678
Data267	-0.216526	0.295415	-0.328476	0.119173
Data268	-0.232191	0.2474	-0.325221	0.098217
Data269	-0.271916	0.223799	-0.300603	0.112815
Data270	-0.26098	0.239058	-0.269067	0.153404
Data271	-0.225071	0.278019	-0.271814	0.168867
Data272	-0.187991	0.28982	-0.287175	0.195621
Data273	-0.160932	0.276188	-0.308537	0.240533
Data274	-0.17909	0.256758	-0.333664	0.241245
Data275	-0.248569	0.263879	-0.342006	0.197604
Data276	-0.321253	0.273645	-0.341904	0.16317
Data277	-0.358384	0.275985	-0.32929	0.168307
Data278	-0.364945	0.285954	-0.303858	0.180056
Data279	-0.337123	0.278935	-0.293075	0.165408
Data280	-0.333054	0.25686	-0.285852	0.133516
Data281	-0.360316	0.229903	-0.288192	0.10427
Data282	-0.401363	0.228275	-0.294499	0.083569
Data283	-0.407416	0.254826	-0.319727	0.07543
Data284	-0.401872	0.270797	-0.344142	0.083467
Data285	-0.388037	0.265405	-0.355942	0.089927
Data286	-0.390784	0.269678	-0.330205	0.065614
Data287	-0.400855	0.296635	-0.294499	0.043234
Data288	-0.37583	0.343938	-0.289515	0.032654
Data289	-0.344294	0.374863	-0.304977	0.0501
Data290	-0.301467	0.384934	-0.344549	0.082704
Data291	-0.261082	0.369675	-0.404974	0.08896
Data292	-0.229241	0.336309	-0.46713	0.076499
Data293	-0.223748	0.303146	-0.484728	0.055543
Data294	-0.254571	0.284937	-0.47069	0.025177
Data295	-0.303604	0.267542	-0.438849	0.00356
Data296	-0.356959	0.281173	-0.423794	0.003255
Data297	-0.360978	0.332443	-0.419013	-0.002035
Data298	-0.321101	0.384222	-0.410671	-0.021464
Data299	-0.286412	0.419928	-0.396633	-0.043946
Data300	-0.255487	0.44597	-0.362453	-0.063528
Data301	-0.218509	0.438137	-0.324	-0.062359
Data302	-0.180667	0.43122	-0.314234	-0.046082
Data303	-0.148267	0.413621	-0.304875	-0.029603
Data304	-0.128481	0.377813	-0.297144	-0.039775
Data305	-0.138806	0.353704	-0.313624	-0.097098
Data306	-0.140434	0.351873	-0.30691	-0.14786
Data307	-0.122326	0.366115	-0.281885	-0.162966
Data308	-0.114443	0.378932	-0.235701	-0.143282
Data309	-0.121665	0.369065	-0.179955	-0.101422
Data310	-0.121767	0.32105	-0.134991	-0.063783
Data311	-0.10778	0.266931	-0.121767	-0.030823
Data312	-0.11368	0.227156	-0.133567	-0.013581
Data313	-0.151675	0.220645	-0.161847	-0.01531
Data314	-0.201165	0.221459	-0.202843	-0.048931
Data315	-0.204827	0.208337	-0.248722	-0.086824
Data316	-0.17553	0.1944	-0.268559	-0.11368
Data317	-0.176699	0.154218	-0.249027	-0.131634
Data318	-0.195773	0.101829	-0.216068	-0.140027
Data319	-0.216678	0.057679	-0.181786	-0.099235
Data320	-0.206556	0.033672	-0.154726	-0.04654
Data321	-0.171817	0.015361	-0.124208	-0.000559
Data322	-0.11251	-0.014649	-0.117596	0.019379
Data323	-0.087994	-0.045472	-0.131838	-0.001272
Data324	-0.10783	-0.061545	-0.142824	-0.030416
Data325	-0.169731	-0.060833	-0.147097	-0.028738
Data326	-0.226698	-0.022889	-0.117291	0.001068
Data327	-0.252232	0.02828	-0.062053	0.030721
Data328	-0.217339	0.060019	0.006917	0.038097
Data329	-0.165662	0.082907	0.072226	0.004985
Data330	-0.147555	0.090944	0.104982	-0.040335
Data331	-0.187076	0.085044	0.089723	-0.096539
Data332	-0.252893	0.089723	0.048625	-0.113781
Data333	-0.282495	0.107627	0.020651	-0.095471
Data334	-0.260319	0.141299	0.04008	-0.083772
Data335	-0.231022	0.137128	0.049541	-0.108136
Data336	-0.201165	0.098777	0.050863	-0.146334
Data337	-0.162305	0.072124	0.072735	-0.180107
Data338	-0.135398	0.073142	0.099692	-0.187635
Data339	-0.121767	0.091249	0.112306	-0.15259
Data340	-0.091859	0.109662	0.117596	-0.086926
Data341	-0.06775	0.117494	0.139366	-0.041148
Data342	-0.070954	0.100608	0.171308	-0.040335
Data343	-0.086417	0.047201	0.210575	-0.078838
Data344	-0.107627	0.013123	0.2651	-0.125378
Data345	-0.12075	0.009359	0.290125	-0.135653
Data346	-0.118664	0.017904	0.270492	-0.095521
Data347	-0.111442	0.034078	0.245365	-0.050253
Data348	-0.107118	0.048727	0.218306	-0.039012
Data349	-0.122072	0.043946	0.191653	-0.051728
Data350	-0.16495	0.02828	0.177106	-0.071056
Data351	-0.202894	0.034994	0.173953	-0.077872
Data352	-0.215356	0.031128	0.165916	-0.066072
Data353	-0.205946	0.01353	0.170799	-0.042064
Data354	-0.196129	0.012818	0.179751	-0.057272
Data355	-0.170748	0.018006	0.194095	-0.086213
Data356	-0.130973	0.034791	0.208743	-0.097912
Data357	-0.082653	0.065309	0.208337	-0.079093
Data358	-0.040284	0.083823	0.207421	-0.029704
Data359	-0.004883	0.08128	0.213423	0.02004
Data360	0.020193	0.050558	0.213423	0.042827
Data361	0.016022	-0.000407	0.197452	0.017192
Data362	-0.030874	-0.039267	0.175275	-0.036876
Data363	-0.104321	-0.032247	0.161949	-0.078482
Data364	-0.154777	-0.009359	0.146995	-0.111696
Data365	-0.169935	0.002441	0.102948	-0.118766
Data366	-0.152183	0.011088	0.069276	-0.099387
Data367	-0.11724	0.026347	0.066326	-0.077618
Data368	-0.09542	0.046489	0.097658	-0.086519
Data369	-0.124107	0.060426	0.116274	-0.09659
Data370	-0.175174	0.077414	0.102642	-0.078177
Data371	-0.213372	0.09542	0.08189	-0.058493
Data372	-0.208998	0.115867	0.04771	-0.054983
Data373	-0.163933	0.088604	0.023601	-0.088909
Data374	-0.123242	0.033265	0.038249	-0.136212
Data375	-0.124158	-0.020447	0.069479	-0.150861
Data376	-0.142112	-0.044658	0.113832	-0.139518
Data377	-0.136416	-0.032247	0.159915	-0.096488
Data378	-0.086366	-0.00234	0.185143	-0.078482
Data379	-0.043793	0.01709	0.19735	-0.058747
Data380	-0.033112	0.021464	0.198774	-0.056255
Data381	-0.079296	0.033875	0.208845	-0.090588
Data382	-0.147351	0.053101	0.243941	-0.154014
Data383	-0.216068	0.063274	0.288497	-0.197452
Data384	-0.239363	0.08128	0.34872	-0.21795
Data385	-0.219933	0.080568	0.389003	-0.232293
Data386	-0.185906	0.049236	0.386053	-0.252028
Data387	-0.176801	-0.028077	0.356959	-0.301925
Data388	-0.178581	-0.091656	0.289209	-0.335444
Data389	-0.19969	-0.121564	0.218713	-0.343531
Data390	-0.204267	-0.129702	0.15554	-0.335953
Data391	-0.178785	-0.132753	0.11312	-0.327509
Data392	-0.156049	-0.144147	0.110679	-0.330561
Data393	-0.151064	-0.160932	0.150149	-0.340734
Data394	-0.166323	-0.161339	0.177005	-0.353552
Data395	-0.157321	-0.137229	0.168867	-0.358994
Data396	-0.143435	-0.109356	0.135398	-0.337123
Data397	-0.122326	-0.096844	0.093792	-0.300959
Data398	-0.09659	-0.107424	0.055136	-0.273035
Data399	-0.087841	-0.126853	0.021261	-0.27985
Data400	-0.11485	-0.153099	0.015462	-0.288039
Data401	-0.169884	-0.183007	0.055136	-0.30752
Data402	-0.223545	-0.205793	0.121462	-0.318558
Data403	-0.250146	-0.183108	0.168256	-0.322016
Data404	-0.222527	-0.141705	0.172122	-0.32166
Data405	-0.17263	-0.126345	0.191552	-0.324814
Data406	-0.133008	-0.114443	0.218407	-0.330053
Data407	-0.112815	-0.12136	0.251265	-0.330816
Data408	-0.080771	-0.122174	0.26805	-0.305486
Data409	-0.037537	-0.135093	0.251062	-0.285649
Data410	-0.004374	-0.15198	0.225223	-0.280512
Data411	-0.014852	-0.170392	0.202029	-0.287277
Data412	-0.035604	-0.172936	0.159609	-0.31637
Data413	-0.041606	-0.161339	0.125836	-0.330917
Data414	-0.0383	-0.121665	0.114036	-0.300755
Data415	-0.033773	-0.098573	0.128074	-0.238855
Data416	-0.046286	-0.13194	0.164187	-0.192976
Data417	-0.065919	-0.197045	0.187889	-0.165662
Data418	-0.08011	-0.251876	0.204267	-0.139111
Data419	-0.109356	-0.297958	0.21678	-0.122683
Data420	-0.158745	-0.328476	0.21912	-0.119936
Data421	-0.205793	-0.356654	0.205081	-0.130109
Data422	-0.204674	-0.398464	0.172529	-0.129854
Data423	-0.177157	-0.438239	0.175174	-0.115663
Data424	-0.171715	-0.471504	0.198672	-0.116477
Data425	-0.176038	-0.50192	0.231835	-0.10778
Data426	-0.156812	-0.508329	0.274662	-0.067445
Data427	-0.121818	-0.499275	0.308639	-0.013987
Data428	-0.069683	-0.485847	0.334885	0.02767
Data429	-0.016988	-0.481778	0.327255	0.046286
Data430	0.002594	-0.48717	0.286768	0.036266
Data431	-0.027161	-0.507719	0.263167	0.023906
Data432	-0.082297	-0.505887	0.251265	0.031484
Data433	-0.130668	-0.464892	0.273238	0.056153
Data434	-0.150047	-0.411892	0.317693	0.088909
Data435	-0.127311	-0.361537	0.390122	0.108136
Data436	-0.103253	-0.345769	0.450853	0.102642
Data437	-0.117749	-0.366013	0.486661	0.082043
Data438	-0.180413	-0.395717	0.4772	0.047201
Data439	-0.260828	-0.403652	0.45594	0.031688
Data440	-0.304672	-0.386562	0.432339	0.051169
Data441	-0.297958	-0.374355	0.429389	0.062511
Data442	-0.261845	-0.3947	0.439765	0.045574
Data443	-0.228733	-0.436001	0.447903	0.012767
Data444	-0.204166	-0.449022	0.465197	-0.010427
Data445	-0.193942	-0.414435	0.480863	-0.005035
Data446	-0.17202	-0.365301	0.485033	0.021922
Data447	-0.134788	-0.318608	0.489103	0.056764
Data448	-0.106864	-0.299179	0.500598	0.052898
Data449	-0.078737	-0.31932	0.498054	0.004425
Data450	-0.063071	-0.367844	0.511788	-0.057527
Data451	-0.069073	-0.393683	0.539457	-0.092266
Data452	-0.079296	-0.38585	0.547087	-0.067292
Data453	-0.066733	-0.35228	0.547799	-0.019328
Data454	-0.03184	-0.308029	0.536202	0.011037
Data455	-0.016225	-0.268457	0.515958	0.012309
Data456	-0.015361	-0.254622	0.513212	0.004374
Data457	-0.027822	-0.255945	0.518095	-0.013581
Data458	-0.04832	-0.257064	0.525928	-0.02945
Data459	-0.062002	-0.280563	0.531523	-0.016683
Data460	-0.058544	-0.297856	0.550851	-0.010376
Data461	-0.055695	-0.30396	0.569874	-0.034435
Data462	-0.04003	-0.286056	0.581369	-0.068157
Data463	-0.022838	-0.260421	0.587879	-0.102642
Data464	0.002238	-0.234277	0.594695	-0.106508
Data465	0.039216	-0.22797	0.613718	-0.066835
Data466	0.085552	-0.239261	0.638132	-0.010681
Data467	0.136924	-0.257165	0.656138	0.023397
Data468	0.154014	-0.267033	0.663462	0.01353
Data469	0.10427	-0.247908	0.660004	-0.017599
Data470	0.016581	-0.196129	0.661835	-0.03769
Data471	-0.045421	-0.163373	0.641184	-0.046693
Data472	-0.060324	-0.14313	0.601104	-0.029348
Data473	-0.044556	-0.139671	0.578419	-0.007324
Data474	0.00117	-0.142519	0.588591	0.006307
Data475	0.034282	-0.137433	0.617787	-0.003001
Data476	0.038402	-0.137229	0.631011	-0.010122
Data477	0.038453	-0.141197	0.625925	-0.029857
Data478	0.047862	-0.11902	0.612701	-0.064444
Data479	0.083925	-0.101829	0.589812	-0.08952
Data480	0.119783	-0.125022	0.568348	-0.128481
Data481	0.143943	-0.162865	0.558175	-0.161084
Data482	0.124107	-0.179853	0.564584	-0.178429
Data483	0.088451	-0.167239	0.578724	-0.152946
Data484	0.081839	-0.132855	0.602731	-0.096997
Data485	0.109662	-0.108136	0.618194	-0.049134
Data486	0.140434	-0.102134	0.627756	-0.036266
Data487	0.135246	-0.109255	0.621754	-0.042878
Data488	0.084382	-0.102846	0.604257	-0.087383
Data489	0.022075	-0.097149	0.598866	-0.135398
Data490	-0.029196	-0.097759	0.618499	-0.147809
Data491	-0.039572	-0.097149	0.641998	-0.134941
Data492	-0.021108	-0.090944	0.648	-0.119071
Data493	-0.003916	-0.100913	0.652374	-0.14313
Data494	-0.000763	-0.106508	0.634775	-0.204369
Data495	-0.003001	-0.109865	0.590016	-0.24918
Data496	0.009359	-0.096132	0.523588	-0.265914
Data497	0.012614	-0.068666	0.462247	-0.261031
Data498	0.020498	-0.037842	0.428779	-0.259454
Data499	0.025839	-0.026042	0.435492	-0.26983
Data500	0.026347	-0.024923	0.457059	-0.29099
Data501	0.034435	-0.003154	0.450141	-0.296127
Data502	0.074413	0.048931	0.413723	-0.279698
Data503	0.113069	0.090944	0.375372	-0.233819
Data504	0.154676	0.100608	0.331629	-0.171003
Data505	0.170138	0.094708	0.285445	-0.126853
Data506	0.163373	0.090842	0.257572	-0.119071
Data507	0.131736	0.079652	0.25981	-0.134686
Data508	0.092826	0.056662	0.285954	-0.160118
Data509	0.05127	0.044251	0.291142	-0.181989
Data510	0.023906	0.063884	0.264185	-0.19735
Data511	0.040131	0.092978	0.229699	-0.210168
Data512	0.093589	0.117901	0.223901	-0.222426
Data513	0.128684	0.151268	0.23031	-0.242313
Data514	0.131736	0.18026	0.247501	-0.250197
Data515	0.153099	0.195621	0.249841	-0.240889
Data516	0.177666	0.202436	0.241906	-0.215763
Data517	0.204217	0.196536	0.22624	-0.201673
Data518	0.223799	0.172223	0.187279	-0.212456
Data519	0.242466	0.150759	0.138755	-0.235904
Data520	0.26571	0.148725	0.122683	-0.240991
Data521	0.277358	0.161542	0.1237	-0.21856
Data522	0.269271	0.158999	0.145978	-0.187381
Data523	0.231123	0.130922	0.180056	-0.1502
Data524	0.199181	0.089621	0.213931	-0.111086
Data525	0.170748	0.054119	0.243839	-0.087078
Data526	0.141756	0.02238	0.246484	-0.095267
Data527	0.098065	-0.013631	0.223596	-0.118512
Data528	0.05656	-0.038046	0.198266	-0.132601
Data529	0.067292	-0.044963	0.182701	-0.127515
Data530	0.087587	-0.057781	0.182905	-0.108085
Data531	0.085349	-0.072735	0.194909	-0.085501
Data532	0.077821	-0.082806	0.227868	-0.059002
Data533	0.084586	-0.075786	0.264897	-0.027517
Data534	0.113731	-0.079652	0.28453	0.002645
Data535	0.156914	-0.092266	0.268762	0.025584
Data536	0.203301	-0.107627	0.246789	0.002492
Data537	0.216526	-0.119936	0.229699	-0.063732
Data538	0.18204	-0.127464	0.221459	-0.110374
Data539	0.117037	-0.121258	0.229089	-0.112561
Data540	0.049287	-0.095216	0.254419	-0.081178
Data541	0.019125	-0.077109	0.30457	-0.039165
Data542	0.037435	-0.068767	0.380153	-0.017243
Data543	0.059459	-0.072023	0.400498	-0.001272
Data544	0.055441	-0.090639	0.365301	-0.015462
Data545	0.008545	-0.108543	0.303248	-0.04537
Data546	-0.066936	-0.102032	0.250451	-0.05417
Data547	-0.096234	-0.061443	0.229292	-0.052288
Data548	-0.068106	-0.03947	0.234785	-0.055187
Data549	-0.020345	-0.030925	0.264795	-0.06658
Data550	0.015513	-0.017802	0.29928	-0.077719
Data551	0.041199	0.006917	0.32929	-0.089316
Data552	0.052796	0.045472	0.338343	-0.084891
Data553	0.070293	0.080466	0.31637	-0.069174
Data554	0.082653	0.116274	0.303044	-0.053559
Data555	0.086264	0.128684	0.308944	-0.061341
Data556	0.097759	0.093792	0.330002	-0.117901
Data557	0.095928	0.052694	0.368353	-0.184685
Data558	0.072989	0.02767	0.397141	-0.225071
Data559	0.060426	0.022787	0.391445	-0.230106
Data560	0.059002	0.047812	0.386257	-0.209761
Data561	0.065665	0.088299	0.364996	-0.18616
Data562	0.084891	0.112001	0.352076	-0.190534
Data563	0.088502	0.090944	0.34343	-0.214491
Data564	0.06246	0.060222	0.34404	-0.257318
Data565	0.046743	0.037639	0.347702	-0.276544
Data566	0.050151	0.014649	0.354925	-0.278935
Data567	0.05773	0.000407	0.366522	-0.277358
Data568	0.075125	-0.003459	0.385646	-0.295974
Data569	0.107729	0.032756	0.414944	-0.308131
Data570	0.134788	0.089418	0.436408	-0.304163
Data571	0.180769	0.133364	0.452481	-0.262913
Data572	0.236973	0.140892	0.498868	-0.179294
Data573	0.284937	0.111594	0.549528	-0.110018
Data574	0.305231	0.07131	0.570281	-0.113731
Data575	0.266728	0.040284	0.564889	-0.163424
Data576	0.169782	0.033977	0.549427	-0.252079
Data577	0.066224	0.043132	0.53549	-0.327001
Data578	0.000102	0.040182	0.484118	-0.380204
Data579	-0.002747	0.044353	0.416368	-0.39292
Data580	0.032858	0.067038	0.375982	-0.378831
Data581	0.075786	0.101422	0.370794	-0.354569
Data582	0.092266	0.141502	0.375779	-0.352636
Data583	0.104829	0.18382	0.373948	-0.348211
Data584	0.12604	0.242822	0.353704	-0.335953
Data585	0.161796	0.286666	0.313115	-0.333206
Data586	0.22741	0.285751	0.266219	-0.348109
Data587	0.292007	0.239465	0.234684	-0.361588
Data588	0.333206	0.190636	0.223087	-0.376237
Data589	0.305587	0.167544	0.232344	-0.375321
Data590	0.282444	0.180463	0.275476	-0.335698
Data591	0.285903	0.20559	0.304875	-0.282444
Data592	0.313268	0.218306	0.310063	-0.253859
Data593	0.341395	0.211693	0.283716	-0.258691
Data594	0.337987	0.195519	0.236108	-0.294499
Data595	0.298263	0.184227	0.192467	-0.34521
Data596	0.264032	0.170087	0.184532	-0.369065
Data597	0.252588	0.162559	0.21973	-0.345363
Data598	0.251265	0.151064	0.26154	-0.3034
Data599	0.2592	0.122988	0.295313	-0.287531
Data600	0.273594	0.072328	0.317795	-0.312149
Data601	0.272933	0.034994	0.320439	-0.3682
Data602	0.258844	0.024313	0.301518	-0.41708
Data603	0.247145	0.046387	0.277206	-0.406602
Data604	0.248926	0.07538	0.256657	-0.351822
Data605	0.268406	0.082297	0.24038	-0.317744
Data606	0.281936	0.073752	0.253503	-0.316676
Data607	0.274459	0.076397	0.288192	-0.345464
Data608	0.278375	0.095013	0.291854	-0.361944
Data609	0.308334	0.108848	0.254419	-0.352178
Data610	0.350703	0.123802	0.201317	-0.320897
Data611	0.389207	0.131634	0.159508	-0.284021
Data612	0.402889	0.150047	0.135195	-0.274052
Data613	0.38351	0.153506	0.109356	-0.289921
Data614	0.332748	0.131431	0.10132	-0.32166
Data615	0.254826	0.115663	0.131736	-0.329086
Data616	0.181989	0.117088	0.148318	-0.301823
Data617	0.151369	0.135398	0.135704	-0.281427
Data618	0.159915	0.159406	0.110882	-0.291447
Data619	0.184838	0.181379	0.107424	-0.318558
Data620	0.199893	0.204471	0.100506	-0.330816
Data621	0.211643	0.203047	0.08718	-0.322016
Data622	0.229953	0.206811	0.068157	-0.288039
Data623	0.272526	0.208031	0.048931	-0.250095
Data624	0.306096	0.203657	0.036418	-0.229648
Data625	0.319626	0.203352	0.015056	-0.246077
Data626	0.337784	0.206404	-0.003662	-0.275985
Data627	0.366674	0.232954	-0.009359	-0.286666
Data628	0.384833	0.256758	0.00356	-0.260217
Data629	0.400804	0.250553	0.033163	-0.224918
Data630	0.407975	0.204776	0.069276	-0.202996
Data631	0.421709	0.156151	0.083314	-0.194858
Data632	0.429796	0.099997	0.064698	-0.186516
Data633	0.411129	0.051575	0.040284	-0.18382
Data634	0.357621	0.037944	0.016276	-0.167646
Data635	0.334173	0.024923	-0.015259	-0.148165
Data636	0.360316	0.002747	-0.023499	-0.123903
Data637	0.371201	-0.021261	-0.011292	-0.12843
Data638	0.364436	-0.055645	0.004985	-0.131075
Data639	0.362605	-0.089214	0.039368	-0.106355
