# Supplementary material for: Integration of MRI and somatosensory evoked potentials facilitate diagnosis of spinal cord compression
Source: Sci Rep. 2023 May 15;13:7861. doi: 10.1038/s41598-023-34832-2 (PMC10185544; doi:10.1038/s41598-023-34832-2)
Supplement: Supplementary file 3 — Supplementary Information 3. [file 41598_2023_34832_MOESM3_ESM.zip › Preoperative SSEP data/spinal cord compression group/6404161_2/6404161_2_Lt Tibial SEP_Cz'-Fpz_201220_105957.csv]

Index	2	3	4	5	6	7
Name	Cz'-Fpz	Cz'-Fpz	Cz'-Fpz	Cz'-Fpz	Cz'-Fpz	Cz'-Fpz
Time	2.01801E+13	2.01801E+13	2.01801E+13	2.01801E+13	2.01801E+13	2.01801E+13
Highcut	500	500	500	500	500	500
Lowcut	10	10	10	10	10	10
Period	0.000156	0.000156	0.000156	0.000156	0.000156	0.000156
Averages	120	120	120	120	120	120
Int (mA)	20/19.6mA	20/19.6mA	20/20mA	20/20mA	20/20mA	20/19.6mA
Pulse Width (�gs)	200�s	200�s	200�s	200�s	200�s	200�s
Rep Rate (Hz)	3.11Hz	3.11Hz	3.11Hz	3.11Hz	3.11Hz	3.11Hz
Data0	0.752563	0.292562	1.362305	1.023966	2.112223	-0.007935
Data1	0.813599	0.498861	1.371663	1.169434	2.220052	-0.033366
Data2	0.836589	0.618286	1.355387	1.223755	2.25057	-0.078532
Data3	0.815633	0.615234	1.31307	1.163737	2.182617	-0.142822
Data4	0.750122	0.47526	1.245524	0.984904	2.010905	-0.224609
Data5	0.645752	0.212199	1.157633	0.703125	1.74764	-0.321045
Data6	0.513713	-0.135091	1.053467	0.35258	1.422526	-0.42806
Data7	0.368449	-0.512288	0.941162	-0.02238	1.075033	-0.540568
Data8	0.22583	-0.862223	0.826823	-0.376587	0.746663	-0.653483
Data9	0.099691	-1.139526	0.717773	-0.672404	0.472412	-0.761719
Data10	0.001017	-1.317749	0.620524	-0.886434	0.273438	-0.860596
Data11	-0.06429	-1.392822	0.539144	-1.011556	0.156657	-0.945841
Data12	-0.095215	-1.377767	0.476481	-1.054281	0.113932	-1.015218
Data13	-0.095215	-1.296794	0.433757	-1.03068	0.128581	-1.066488
Data14	-0.070597	-1.177572	0.410156	-0.961304	0.17985	-1.09965
Data15	-0.02889	-1.044515	0.403239	-0.866292	0.246175	-1.115112
Data16	0.021362	-0.914917	0.409749	-0.761108	0.312093	-1.114502
Data17	0.073649	-0.800171	0.426025	-0.657145	0.367839	-1.100057
Data18	0.12207	-0.70577	0.448405	-0.562337	0.407308	-1.074015
Data19	0.162964	-0.630697	0.473226	-0.481771	0.429281	-1.039225
Data20	0.195719	-0.571493	0.49764	-0.416667	0.434977	-0.998128
Data21	0.218709	-0.522257	0.520426	-0.366618	0.428874	-0.952962
Data22	0.231934	-0.478109	0.539144	-0.330404	0.415039	-0.905762
Data23	0.235799	-0.435384	0.553385	-0.30599	0.397135	-0.857951
Data24	0.231934	-0.392863	0.564372	-0.291341	0.378418	-0.810547
Data25	0.221558	-0.350342	0.57251	-0.284627	0.362142	-0.764974
Data26	0.206502	-0.309652	0.579427	-0.28422	0.348714	-0.721436
Data27	0.188395	-0.27181	0.58431	-0.288086	0.338949	-0.679118
Data28	0.169271	-0.238037	0.587972	-0.2948	0.332845	-0.638428
Data29	0.15035	-0.20874	0.59082	-0.302124	0.329183	-0.599569
Data30	0.133057	-0.183309	0.592855	-0.307821	0.326742	-0.562948
Data31	0.118612	-0.160929	0.594889	-0.309855	0.323893	-0.528768
Data32	0.107422	-0.141602	0.596517	-0.306803	0.319824	-0.496623
Data33	0.099487	-0.124715	0.597738	-0.298462	0.314128	-0.466512
Data34	0.094401	-0.110677	0.598958	-0.286255	0.306803	-0.438436
Data35	0.091349	-0.098877	0.599772	-0.272217	0.297852	-0.412191
Data36	0.089111	-0.089111	0.599772	-0.26001	0.288086	-0.387573
Data37	0.086263	-0.080566	0.599365	-0.253092	0.27832	-0.36438
Data38	0.081584	-0.072021	0.598551	-0.25411	0.269368	-0.342814
Data39	0.074259	-0.062663	0.596924	-0.263468	0.261637	-0.322266
Data40	0.063883	-0.052083	0.594482	-0.280762	0.255127	-0.302531
Data41	0.050456	-0.04008	0.591634	-0.303141	0.24943	-0.28361
Data42	0.034993	-0.027262	0.587565	-0.328166	0.244548	-0.264893
Data43	0.018514	-0.013428	0.581868	-0.352173	0.239665	-0.246175
Data44	0.002441	0.001017	0.574137	-0.372925	0.234375	-0.227254
Data45	-0.011597	0.01709	0.564779	-0.388794	0.228271	-0.20752
Data46	-0.023193	0.034993	0.552165	-0.399373	0.221354	-0.186768
Data47	-0.031738	0.054321	0.536296	-0.404867	0.213623	-0.164795
Data48	-0.037435	0.074259	0.516764	-0.406087	0.206706	-0.140991
Data49	-0.041707	0.09318	0.493571	-0.404053	0.201823	-0.115356
Data50	-0.045776	0.11027	0.466309	-0.399984	0.199382	-0.087484
Data51	-0.051676	0.124512	0.435384	-0.395711	0.200602	-0.057373
Data52	-0.061035	0.137126	0.400798	-0.392049	0.205892	-0.024821
Data53	-0.07548	0.149536	0.363363	-0.390625	0.215658	0.009969
Data54	-0.095622	0.164185	0.323486	-0.391642	0.229492	0.047607
Data55	-0.121257	0.182495	0.281576	-0.395304	0.245768	0.087484
Data56	-0.151978	0.204875	0.238444	-0.400798	0.264486	0.129801
Data57	-0.186157	0.228882	0.195313	-0.406698	0.284424	0.174154
Data58	-0.222168	0.251872	0.152181	-0.411784	0.304362	0.220133
Data59	-0.257772	0.269979	0.109456	-0.414429	0.323079	0.267537
Data60	-0.290934	0.280965	0.068359	-0.413208	0.339762	0.315959
Data61	-0.320435	0.28422	0.028076	-0.408122	0.352376	0.364787
Data62	-0.345052	0.281169	-0.010173	-0.398763	0.360514	0.413615
Data63	-0.364176	0.274658	-0.047201	-0.385946	0.363363	0.461833
Data64	-0.378011	0.268148	-0.082194	-0.370687	0.361735	0.509033
Data65	-0.386963	0.264079	-0.11556	-0.354818	0.356038	0.554403
Data66	-0.39266	0.263672	-0.146484	-0.340373	0.348307	0.597941
Data67	-0.395711	0.266724	-0.175374	-0.32959	0.340576	0.638631
Data68	-0.397949	0.27242	-0.201823	-0.324504	0.33488	0.676473
Data69	-0.400391	0.279744	-0.225423	-0.326742	0.331217	0.710856
Data70	-0.403849	0.287272	-0.245768	-0.337118	0.330404	0.741984
Data71	-0.408325	0.294596	-0.263265	-0.355021	0.331624	0.76945
Data72	-0.414022	0.301514	-0.277913	-0.378825	0.332845	0.793457
Data73	-0.419718	0.308431	-0.289307	-0.406291	0.332031	0.813802
Data74	-0.424601	0.315348	-0.298258	-0.43457	0.327555	0.830688
Data75	-0.427043	0.322469	-0.305176	-0.460409	0.318604	0.844727
Data76	-0.425822	0.32959	-0.310465	-0.482178	0.303955	0.855713
Data77	-0.419718	0.336507	-0.314128	-0.497843	0.284831	0.864461
Data78	-0.408325	0.342611	-0.317383	-0.507609	0.262451	0.870768
Data79	-0.391846	0.348104	-0.319824	-0.511882	0.239665	0.875651
Data80	-0.371094	0.352173	-0.322266	-0.511882	0.218913	0.879313
Data81	-0.347493	0.354818	-0.3243	-0.509847	0.20223	0.882365
Data82	-0.323283	0.356038	-0.325521	-0.507609	0.19165	0.88501
Data83	-0.300496	0.356445	-0.325521	-0.506795	0.187581	0.887858
Data84	-0.280965	0.357056	-0.3243	-0.509033	0.190023	0.891113
Data85	-0.266724	0.35909	-0.320638	-0.51473	0.198161	0.895386
Data86	-0.258789	0.36377	-0.314535	-0.523682	0.210368	0.900675
Data87	-0.256958	0.371297	-0.305583	-0.534261	0.225016	0.907186
Data88	-0.260824	0.380859	-0.294189	-0.545044	0.240479	0.914917
Data89	-0.269368	0.390828	-0.279948	-0.553589	0.255534	0.923869
Data90	-0.280762	0.39917	-0.263265	-0.558065	0.268148	0.933838
Data91	-0.293172	0.403849	-0.244954	-0.557454	0.277913	0.944417
Data92	-0.305176	0.404663	-0.225423	-0.551554	0.28361	0.955404
Data93	-0.315348	0.402425	-0.205078	-0.541178	0.284017	0.96639
Data94	-0.322876	0.399984	-0.18514	-0.528564	0.279948	0.976766
Data95	-0.327555	0.400594	-0.165609	-0.515544	0.27181	0.986125
Data96	-0.32959	0.406494	-0.146891	-0.504354	0.260824	0.994263
Data97	-0.3302	0.419108	-0.128581	-0.496826	0.248617	1.00057
Data98	-0.329793	0.437215	-0.110677	-0.494588	0.23763	1.004842
Data99	-0.329386	0.458374	-0.092773	-0.498047	0.228678	1.006877
Data100	-0.329386	0.479126	-0.074463	-0.507406	0.222168	1.00647
Data101	-0.3302	0.496419	-0.054932	-0.521851	0.218099	1.003418
Data102	-0.330811	0.50883	-0.033773	-0.540365	0.215251	0.997925
Data103	-0.330607	0.516154	-0.010986	-0.56071	0.211995	0.990194
Data104	-0.327962	0.519613	0.013835	-0.579834	0.206299	0.980225
Data105	-0.321452	0.521037	0.041097	-0.594889	0.196533	0.968221
Data106	-0.309652	0.523071	0.070394	-0.603231	0.182292	0.954386
Data107	-0.291341	0.527344	0.100911	-0.603231	0.16276	0.938924
Data108	-0.266113	0.535075	0.133057	-0.594889	0.138346	0.922038
Data109	-0.233968	0.547078	0.165609	-0.579631	0.110677	0.903931
Data110	-0.196126	0.563354	0.198161	-0.560303	0.08138	0.88501
Data111	-0.153605	0.5837	0.230306	-0.540975	0.05249	0.865479
Data112	-0.108643	0.607096	0.262044	-0.524902	0.025635	0.845337
Data113	-0.063273	0.632528	0.292562	-0.515137	0.002848	0.824992
Data114	-0.019328	0.658366	0.321859	-0.512492	-0.014242	0.80485
Data115	0.021159	0.68339	0.349528	-0.517171	-0.026855	0.784709
Data116	0.056763	0.706177	0.376383	-0.52714	-0.034587	0.765177
Data117	0.086873	0.726725	0.401204	-0.539754	-0.038656	0.74646
Data118	0.110881	0.745239	0.424805	-0.551961	-0.041504	0.72876
Data119	0.128988	0.762329	0.445964	-0.56071	-0.044759	0.712484
Data120	0.141398	0.779215	0.465088	-0.563558	-0.051676	0.697835
Data121	0.149129	0.796102	0.481364	-0.559285	-0.063477	0.685221
Data122	0.152791	0.812581	0.494385	-0.547078	-0.082601	0.674438
Data123	0.153198	0.82784	0.50415	-0.527344	-0.108643	0.665894
Data124	0.15096	0.841064	0.50944	-0.502116	-0.141195	0.65979
Data125	0.146688	0.851847	0.510661	-0.473226	-0.17985	0.655721
Data126	0.140584	0.860189	0.507813	-0.443522	-0.221354	0.654093
Data127	0.13265	0.866903	0.501302	-0.415853	-0.264079	0.6545
Data128	0.122884	0.873617	0.49113	-0.392049	-0.305583	0.656738
Data129	0.110881	0.881348	0.478109	-0.374146	-0.342611	0.661011
Data130	0.096639	0.889689	0.462646	-0.362345	-0.374349	0.666707
Data131	0.08016	0.898438	0.445964	-0.357259	-0.39917	0.673625
Data132	0.061442	0.905558	0.429281	-0.357869	-0.416667	0.681559
Data133	0.041097	0.909424	0.412598	-0.363363	-0.427653	0.690104
Data134	0.019735	0.908813	0.396729	-0.371704	-0.432943	0.699056
Data135	-0.001831	0.903117	0.38208	-0.381266	-0.43457	0.708415
Data136	-0.022786	0.892741	0.369059	-0.389608	-0.434977	0.717367
Data137	-0.042318	0.879313	0.357259	-0.394491	-0.436198	0.726115
Data138	-0.060018	0.864258	0.34668	-0.393473	-0.441081	0.73466
Data139	-0.075073	0.848999	0.337728	-0.386149	-0.450033	0.742391
Data140	-0.087687	0.834554	0.32959	-0.373128	-0.464681	0.749308
Data141	-0.098674	0.821533	0.321859	-0.356649	-0.483398	0.755819
Data142	-0.108439	0.80953	0.315348	-0.340169	-0.505778	0.761312
Data143	-0.118408	0.798747	0.308838	-0.327962	-0.528564	0.766195
Data144	-0.129395	0.788778	0.303141	-0.32369	-0.549723	0.770467
Data145	-0.142619	0.779215	0.297852	-0.329793	-0.566813	0.774129
Data146	-0.158691	0.76945	0.292969	-0.346069	-0.578613	0.777588
Data147	-0.177612	0.759277	0.288493	-0.371094	-0.583903	0.78064
Data148	-0.198975	0.748291	0.284424	-0.401001	-0.583496	0.783895
Data149	-0.221761	0.736694	0.280762	-0.431925	-0.578206	0.787354
Data150	-0.244954	0.725301	0.276693	-0.459798	-0.569661	0.791219
Data151	-0.266724	0.714925	0.271403	-0.481567	-0.560303	0.795695
Data152	-0.286051	0.706584	0.264893	-0.495605	-0.551758	0.801392
Data153	-0.301514	0.70048	0.256755	-0.501099	-0.545247	0.807902
Data154	-0.313517	0.696004	0.245361	-0.499268	-0.541585	0.815837
Data155	-0.321859	0.692342	0.230713	-0.49113	-0.540771	0.825399
Data156	-0.327962	0.687663	0.212402	-0.479126	-0.541178	0.836589
Data157	-0.333659	0.680542	0.19043	-0.465291	-0.541585	0.849406
Data158	-0.340576	0.671183	0.164795	-0.451864	-0.540771	0.864054
Data159	-0.350749	0.660604	0.135498	-0.440674	-0.537516	0.880534
Data160	-0.365601	0.650431	0.102946	-0.432536	-0.530599	0.898844
Data161	-0.385946	0.642497	0.067952	-0.427653	-0.52002	0.918986
Data162	-0.411987	0.637614	0.030924	-0.425415	-0.505371	0.940755
Data163	-0.443115	0.634969	-0.006917	-0.424601	-0.487467	0.963949
Data164	-0.478109	0.631917	-0.045573	-0.423787	-0.467529	0.988566
Data165	-0.515137	0.625407	-0.083822	-0.421956	-0.445964	1.014404
Data166	-0.552775	0.6132	-0.121663	-0.418294	-0.425212	1.040853
Data167	-0.588989	0.593465	-0.158691	-0.412191	-0.406087	1.067708
Data168	-0.622152	0.567424	-0.194092	-0.403849	-0.390218	1.094767
Data169	-0.651449	0.537313	-0.228271	-0.394084	-0.378825	1.121623
Data170	-0.676066	0.505778	-0.260417	-0.383097	-0.371501	1.148071
Data171	-0.695801	0.475667	-0.290527	-0.372314	-0.368245	1.173299
Data172	-0.711263	0.448812	-0.318604	-0.362752	-0.367432	1.19751
Data173	-0.723063	0.425212	-0.343831	-0.355632	-0.367025	1.220093
Data174	-0.732015	0.40446	-0.366211	-0.35258	-0.365397	1.240845
Data175	-0.739339	0.385539	-0.385335	-0.354614	-0.361735	1.259766
Data176	-0.746053	0.367025	-0.400798	-0.362142	-0.354411	1.276449
Data177	-0.752767	0.348511	-0.413005	-0.37557	-0.344238	1.290894
Data178	-0.760091	0.329793	-0.421549	-0.39327	-0.332031	1.303101
Data179	-0.767822	0.310465	-0.426839	-0.413208	-0.319824	1.31307
Data180	-0.775553	0.290934	-0.428874	-0.433146	-0.308838	1.320801
Data181	-0.782267	0.2712	-0.428467	-0.449829	-0.301514	1.326497
Data182	-0.78715	0.251465	-0.426025	-0.461222	-0.297852	1.33016
Data183	-0.788778	0.231527	-0.421956	-0.465902	-0.299072	1.332194
Data184	-0.786336	0.211792	-0.417074	-0.463257	-0.303955	1.332601
Data185	-0.779419	0.192261	-0.412191	-0.454102	-0.311279	1.331991
Data186	-0.767822	0.172526	-0.407308	-0.440267	-0.319824	1.33016
Data187	-0.75236	0.152588	-0.402425	-0.423584	-0.326742	1.327718
Data188	-0.733846	0.131632	-0.397949	-0.406494	-0.331217	1.325073
Data189	-0.714111	0.109863	-0.39266	-0.391235	-0.331217	1.322225
Data190	-0.69458	0.087077	-0.386963	-0.379435	-0.325928	1.31958
Data191	-0.677287	0.064697	-0.379232	-0.371704	-0.315348	1.317546
Data192	-0.663452	0.043538	-0.369873	-0.367839	-0.299886	1.316325
Data193	-0.654093	0.025024	-0.358073	-0.366618	-0.279541	1.316121
Data194	-0.649414	0.009562	-0.343831	-0.365804	-0.255941	1.316935
Data195	-0.649618	-0.003662	-0.326742	-0.363363	-0.229899	1.318766
Data196	-0.65389	-0.016276	-0.306803	-0.357056	-0.203451	1.322021
Data197	-0.661214	-0.030314	-0.284831	-0.345459	-0.178223	1.326497
Data198	-0.670166	-0.047201	-0.260824	-0.328369	-0.156657	1.332194
Data199	-0.679728	-0.066528	-0.235596	-0.306396	-0.139974	1.338704
Data200	-0.688883	-0.08667	-0.209961	-0.281576	-0.128988	1.346436
Data201	-0.696615	-0.10498	-0.184326	-0.255737	-0.124919	1.35498
Data202	-0.702311	-0.118205	-0.158285	-0.23112	-0.125326	1.364339
Data203	-0.70577	-0.124512	-0.13265	-0.209554	-0.129395	1.374308
Data204	-0.707194	-0.123494	-0.107015	-0.192464	-0.134277	1.384684
Data205	-0.705973	-0.116577	-0.080566	-0.17985	-0.137939	1.395671
Data206	-0.702515	-0.105591	-0.053304	-0.172119	-0.137533	1.40686
Data207	-0.696004	-0.09318	-0.0236	-0.168254	-0.133057	1.418457
Data208	-0.686035	-0.08077	0.008138	-0.167236	-0.123698	1.430461
Data209	-0.671387	-0.068359	0.043945	-0.167236	-0.110677	1.442668
Data210	-0.651042	-0.055135	0.083822	-0.165812	-0.095622	1.455485
Data211	-0.623372	-0.039876	0.128174	-0.160726	-0.079753	1.469116
Data212	-0.587362	-0.021362	0.177409	-0.148926	-0.06429	1.483154
Data213	-0.541992	0.001017	0.230713	-0.128581	-0.050049	1.49821
Data214	-0.487061	0.027262	0.288493	-0.098267	-0.036621	1.514079
Data215	-0.42216	0.057373	0.349935	-0.058187	-0.024007	1.531169
Data216	-0.348511	0.091349	0.414632	-0.010376	-0.010579	1.549479
Data217	-0.267334	0.129598	0.482178	0.042725	0.004883	1.56901
Data218	-0.180461	0.172526	0.551758	0.09786	0.024007	1.590373
Data219	-0.090332	0.220744	0.622559	0.151774	0.048014	1.613363
Data220	0.000814	0.273844	0.694987	0.203044	0.078125	1.638387
Data221	0.090942	0.331014	0.767822	0.250448	0.113932	1.665243
Data222	0.178426	0.391235	0.841471	0.29541	0.155436	1.694336
Data223	0.261637	0.453084	0.915527	0.339559	0.201009	1.725667
Data224	0.339762	0.516154	0.989176	0.385742	0.249837	1.759644
Data225	0.412801	0.580241	1.062419	0.436605	0.299479	1.796265
Data226	0.480754	0.645345	1.134847	0.494385	0.347493	1.835327
Data227	0.544027	0.711873	1.205241	0.560506	0.39266	1.877238
Data228	0.603231	0.779419	1.273193	0.635376	0.432129	1.92159
Data229	0.658976	0.847575	1.337891	0.718384	0.465902	1.968587
Data230	0.711263	0.914714	1.398519	0.807495	0.493571	2.018026
Data231	0.760498	0.979818	1.454264	0.900472	0.515137	2.069499
Data232	0.805868	1.042074	1.50472	0.994263	0.53182	2.122599
Data233	0.847168	1.101685	1.549886	1.085612	0.546061	2.177124
Data234	0.883586	1.159058	1.589355	1.172078	0.558675	2.232056
Data235	0.91451	1.214396	1.623535	1.251628	0.57251	2.287191
Data236	0.939128	1.267904	1.652832	1.322835	0.588379	2.341715
Data237	0.957642	1.318156	1.67806	1.385295	0.60791	2.394816
Data238	0.969645	1.363932	1.699219	1.438802	0.631917	2.445882
Data239	0.975749	1.402791	1.717529	1.483968	0.6604	2.493896
Data240	0.976766	1.433716	1.732992	1.521606	0.692546	2.538656
Data241	0.973714	1.455892	1.746419	1.553141	0.726725	2.578939
Data242	0.968018	1.470133	1.757406	1.5802	0.760905	2.614339
Data243	0.960693	1.478475	1.766357	1.605021	0.792236	2.644246
Data244	0.953166	1.482747	1.772461	1.630249	0.818685	2.668254
Data245	0.945841	1.484782	1.775716	1.658122	0.838216	2.685954
Data246	0.939331	1.485596	1.775716	1.68925	0.849609	2.69694
Data247	0.933228	1.485392	1.771647	1.723226	0.852865	2.701416
Data248	0.926717	1.483358	1.763102	1.757406	0.849202	2.698975
Data249	0.918579	1.478475	1.750081	1.788127	0.840251	2.690023
Data250	0.907389	1.469727	1.732585	1.811117	0.828451	2.674357
Data251	0.891724	1.456299	1.709798	1.822713	0.81543	2.652588
Data252	0.869751	1.437174	1.682536	1.820475	0.802816	2.624919
Data253	0.841064	1.41154	1.650798	1.803792	0.791016	2.591756
Data254	0.80485	1.379191	1.614583	1.774089	0.780029	2.553304
Data255	0.761922	1.340129	1.573893	1.734212	0.768636	2.510376
Data256	0.712891	1.295776	1.529541	1.687826	0.756022	2.463175
Data257	0.659383	1.247355	1.480306	1.637777	0.740153	2.412313
Data258	0.603231	1.196899	1.427002	1.586914	0.719808	2.358398
Data259	0.545858	1.14624	1.369222	1.537069	0.693766	2.301839
Data260	0.488688	1.095988	1.306152	1.488444	0.661621	2.242839
Data261	0.432129	1.045532	1.238607	1.441447	0.624186	2.182414
Data262	0.375977	0.993449	1.166178	1.395264	0.581868	2.120768
Data263	0.319417	0.93811	1.088867	1.348877	0.536702	2.058512
Data264	0.261027	0.878092	1.006673	1.30188	0.490316	1.996053
Data265	0.199382	0.814209	0.92041	1.253052	0.443929	1.933797
Data266	0.132853	0.748088	0.830485	1.202189	0.39917	1.872355
Data267	0.060832	0.681966	0.737305	1.149089	0.356445	1.81193
Data268	-0.01709	0.618286	0.64209	1.093953	0.316162	1.752726
Data269	-0.100708	0.556844	0.545654	1.037598	0.2771	1.69515
Data270	-0.188599	0.496419	0.447998	0.980632	0.239258	1.639201
Data271	-0.279134	0.433757	0.350749	0.923869	0.201823	1.58488
Data272	-0.37028	0.365804	0.254313	0.868123	0.163167	1.531982
Data273	-0.460002	0.289917	0.159098	0.813802	0.122884	1.480509
Data274	-0.546265	0.205892	0.065511	0.761515	0.08016	1.430054
Data275	-0.627645	0.11556	-0.025228	0.711263	0.034993	1.380412
Data276	-0.703328	0.02238	-0.113932	0.663249	-0.012614	1.330973
Data277	-0.773112	-0.069173	-0.199788	0.616659	-0.062256	1.281535
Data278	-0.836792	-0.15686	-0.281982	0.571289	-0.113118	1.231689
Data279	-0.895182	-0.238241	-0.360921	0.525513	-0.163167	1.180827
Data280	-0.948893	-0.313517	-0.435791	0.477905	-0.210775	1.128947
Data281	-0.999349	-0.383911	-0.505778	0.427043	-0.255127	1.075846
Data282	-1.04716	-0.450846	-0.571289	0.371297	-0.295817	1.020915
Data283	-1.09314	-0.515747	-0.631917	0.310059	-0.332438	0.964559
Data284	-1.137492	-0.579834	-0.687663	0.243734	-0.366618	0.906372
Data285	-1.18042	-0.643107	-0.738118	0.173543	-0.39917	0.846761
Data286	-1.221517	-0.705363	-0.784098	0.101725	-0.432536	0.785726
Data287	-1.260173	-0.766195	-0.825602	0.031128	-0.467936	0.72347
Data288	-1.295369	-0.824992	-0.863444	-0.035807	-0.506999	0.6604
Data289	-1.326294	-0.881348	-0.898031	-0.097046	-0.549316	0.59672
Data290	-1.352132	-0.935059	-0.929769	-0.151164	-0.594889	0.53304
Data291	-1.372274	-0.986532	-0.959066	-0.197144	-0.641683	0.46936
Data292	-1.386922	-1.03597	-0.986735	-0.234985	-0.68807	0.406494
Data293	-1.396484	-1.084798	-1.012777	-0.265706	-0.731608	0.344645
Data294	-1.402181	-1.13383	-1.036784	-0.29012	-0.76945	0.284017
Data295	-1.405233	-1.184082	-1.058757	-0.309855	-0.800374	0.225423
Data296	-1.407674	-1.236165	-1.077881	-0.326742	-0.823568	0.168864
Data297	-1.411336	-1.289063	-1.094157	-0.342204	-0.83903	0.114543
Data298	-1.417643	-1.340739	-1.106364	-0.357666	-0.847168	0.062663
Data299	-1.428019	-1.388957	-1.114909	-0.373739	-0.849202	0.013631
Data300	-1.442464	-1.431274	-1.118571	-0.390422	-0.846761	-0.032349
Data301	-1.461182	-1.466675	-1.118164	-0.407104	-0.841471	-0.07609
Data302	-1.482747	-1.495768	-1.112874	-0.42277	-0.834554	-0.117188
Data303	-1.505941	-1.520589	-1.103923	-0.435791	-0.827637	-0.15564
Data304	-1.528727	-1.543172	-1.091309	-0.445353	-0.822347	-0.191854
Data305	-1.549479	-1.566162	-1.075846	-0.450846	-0.820313	-0.226034
Data306	-1.566162	-1.589966	-1.05835	-0.452067	-0.82194	-0.258179
Data307	-1.578166	-1.61377	-1.039225	-0.450033	-0.827637	-0.2889
Data308	-1.584676	-1.635742	-1.019287	-0.44576	-0.837402	-0.318197
Data309	-1.585897	-1.653442	-0.998128	-0.43986	-0.849609	-0.346476
Data310	-1.582031	-1.665649	-0.976969	-0.433757	-0.863037	-0.373739
Data311	-1.574097	-1.671956	-0.954997	-0.428263	-0.874837	-0.400391
Data312	-1.562907	-1.673584	-0.931803	-0.424194	-0.884196	-0.426636
Data313	-1.549072	-1.672363	-0.907796	-0.422363	-0.889486	-0.452271
Data314	-1.532593	-1.669922	-0.881755	-0.423177	-0.890299	-0.477905
Data315	-1.513265	-1.667684	-0.854085	-0.426839	-0.887451	-0.503337
Data316	-1.490275	-1.665243	-0.823568	-0.432536	-0.882161	-0.528564
Data317	-1.462402	-1.662191	-0.790609	-0.438639	-0.876058	-0.553792
Data318	-1.428833	-1.657511	-0.755208	-0.443115	-0.870361	-0.579224
Data319	-1.388143	-1.650798	-0.717367	-0.443319	-0.866699	-0.604655
Data320	-1.339925	-1.641846	-0.677897	-0.437419	-0.865885	-0.63029
Data321	-1.283569	-1.630656	-0.636393	-0.423991	-0.869141	-0.656128
Data322	-1.219686	-1.617025	-0.594482	-0.403646	-0.875244	-0.681966
Data323	-1.149292	-1.600952	-0.551758	-0.378418	-0.884196	-0.708211
Data324	-1.074015	-1.582031	-0.509033	-0.350749	-0.893555	-0.73466
Data325	-0.996094	-1.560059	-0.467122	-0.3243	-0.902507	-0.761108
Data326	-0.917765	-1.535441	-0.425618	-0.301717	-0.908203	-0.787557
Data327	-0.840861	-1.509196	-0.385335	-0.285034	-0.909831	-0.814006
Data328	-0.767415	-1.482544	-0.346273	-0.274862	-0.906576	-0.839844
Data329	-0.698649	-1.456706	-0.308431	-0.270386	-0.898031	-0.865275
Data330	-0.635376	-1.432699	-0.27181	-0.269572	-0.88501	-0.889689
Data331	-0.577799	-1.410522	-0.236816	-0.270182	-0.869548	-0.912882
Data332	-0.525309	-1.389364	-0.203451	-0.269368	-0.854085	-0.934448
Data333	-0.477091	-1.368205	-0.172526	-0.265096	-0.840658	-0.954183
Data334	-0.432332	-1.345825	-0.14445	-0.25533	-0.83252	-0.971883
Data335	-0.389608	-1.321411	-0.119222	-0.239461	-0.830892	-0.986938
Data336	-0.348511	-1.295369	-0.097249	-0.217082	-0.836589	-0.999146
Data337	-0.308228	-1.267904	-0.079346	-0.189006	-0.849609	-1.008708
Data338	-0.268758	-1.239827	-0.065918	-0.15686	-0.868734	-1.015422
Data339	-0.230713	-1.211751	-0.056152	-0.122477	-0.892334	-1.019084
Data340	-0.194702	-1.183268	-0.050456	-0.088298	-0.918376	-1.020101
Data341	-0.161336	-1.154378	-0.048421	-0.055745	-0.94401	-1.01827
Data342	-0.131836	-1.125081	-0.049235	-0.026245	-0.967204	-1.014201
Data343	-0.106608	-1.095988	-0.052083	-0.00061	-0.987142	-1.007894
Data344	-0.086263	-1.067912	-0.056559	0.020752	-1.00179	-0.999959
Data345	-0.07019	-1.04248	-0.060628	0.038859	-1.011149	-0.990601
Data346	-0.057983	-1.020915	-0.064697	0.053914	-1.014404	-0.980225
Data347	-0.048218	-1.003825	-0.067546	0.066935	-1.012777	-0.969238
Data348	-0.039266	-0.991618	-0.069173	0.079346	-1.006673	-0.958049
Data349	-0.029704	-0.983276	-0.068766	0.09257	-0.998535	-0.947266
Data350	-0.018107	-0.97758	-0.066732	0.108032	-0.989176	-0.93689
Data351	-0.002848	-0.9729	-0.063477	0.127767	-0.981038	-0.927531
Data352	0.016276	-0.968018	-0.059001	0.152384	-0.975342	-0.919189
Data353	0.039876	-0.962118	-0.054118	0.181274	-0.973307	-0.912272
Data354	0.067139	-0.954793	-0.048828	0.213013	-0.974528	-0.906576
Data355	0.096842	-0.946045	-0.043538	0.244751	-0.978597	-0.902303
Data356	0.127767	-0.935872	-0.038249	0.272827	-0.98348	-0.899251
Data357	0.157878	-0.924276	-0.033773	0.293986	-0.988363	-0.897624
Data358	0.186361	-0.911662	-0.029704	0.30599	-0.990397	-0.897013
Data359	0.211589	-0.898438	-0.026042	0.308634	-0.989176	-0.897217
Data360	0.233561	-0.885213	-0.022786	0.303345	-0.983887	-0.898234
Data361	0.252075	-0.872599	-0.019938	0.293579	-0.974528	-0.899251
Data362	0.267944	-0.860596	-0.017497	0.282593	-0.962321	-0.900472
Data363	0.282593	-0.848389	-0.015869	0.274455	-0.948486	-0.901286
Data364	0.297241	-0.834757	-0.014648	0.272217	-0.934652	-0.901489
Data365	0.31311	-0.818278	-0.015055	0.277303	-0.922038	-0.900675
Data366	0.331624	-0.798136	-0.017497	0.289917	-0.911458	-0.898641
Data367	0.35319	-0.77474	-0.021973	0.309041	-0.90332	-0.894775
Data368	0.377401	-0.749308	-0.029297	0.333049	-0.89681	-0.889079
Data369	0.403849	-0.723877	-0.039876	0.359497	-0.891113	-0.880941
Data370	0.430908	-0.70048	-0.053711	0.385946	-0.88501	-0.870565
Data371	0.457153	-0.680135	-0.071208	0.409546	-0.877279	-0.85734
Data372	0.48116	-0.662231	-0.09196	0.428874	-0.867106	-0.841471
Data373	0.501099	-0.645345	-0.116374	0.442505	-0.853271	-0.82255
Data374	0.516561	-0.627645	-0.143229	0.450643	-0.835775	-0.800985
Data375	0.526937	-0.608521	-0.172526	0.453898	-0.814209	-0.776571
Data376	0.532837	-0.588379	-0.203451	0.454102	-0.789388	-0.749919
Data377	0.535075	-0.569255	-0.235189	0.453288	-0.761719	-0.720825
Data378	0.534871	-0.553996	-0.267741	0.454102	-0.732422	-0.689901
Data379	0.533854	-0.54484	-0.300293	0.458577	-0.702718	-0.657959
Data380	0.533651	-0.542806	-0.332438	0.468343	-0.674642	-0.625
Data381	0.535278	-0.547078	-0.363363	0.484212	-0.649821	-0.592041
Data382	0.539551	-0.555013	-0.393473	0.506185	-0.629069	-0.559285
Data383	0.546875	-0.563354	-0.421956	0.533651	-0.6132	-0.527344
Data384	0.557251	-0.568848	-0.448812	0.565186	-0.601807	-0.49703
Data385	0.569865	-0.569865	-0.473633	0.598551	-0.593669	-0.468547
Data386	0.583903	-0.566406	-0.496419	0.63151	-0.587158	-0.442505
Data387	0.598551	-0.559082	-0.516357	0.661214	-0.580648	-0.419108
Data388	0.612996	-0.549723	-0.533854	0.685628	-0.57251	-0.39856
Data389	0.626831	-0.540161	-0.548096	0.703125	-0.56193	-0.381266
Data390	0.639852	-0.53182	-0.559082	0.712687	-0.54891	-0.367228
Data391	0.651855	-0.525513	-0.566813	0.715332	-0.534668	-0.356242
Data392	0.663656	-0.521647	-0.571289	0.712484	-0.520426	-0.348307
Data393	0.675863	-0.520426	-0.572917	0.70638	-0.507813	-0.343424
Data394	0.689494	-0.521647	-0.572103	0.69987	-0.49764	-0.34139
Data395	0.705363	-0.524495	-0.568848	0.695597	-0.49113	-0.341797
Data396	0.72408	-0.528361	-0.563558	0.695394	-0.488281	-0.344645
Data397	0.746053	-0.532633	-0.557048	0.700277	-0.488688	-0.349325
Data398	0.771281	-0.536092	-0.549723	0.710449	-0.490723	-0.355632
Data399	0.79895	-0.53894	-0.541178	0.725505	-0.49235	-0.363159
Data400	0.828247	-0.541585	-0.532633	0.744019	-0.49235	-0.371501
Data401	0.85734	-0.54423	-0.523275	0.76416	-0.488281	-0.380452
Data402	0.884806	-0.547892	-0.513102	0.784505	-0.478923	-0.389404
Data403	0.908407	-0.552165	-0.501709	0.802816	-0.46346	-0.398153
Data404	0.926717	-0.556234	-0.488688	0.817871	-0.441895	-0.406494
Data405	0.938517	-0.558268	-0.47404	0.828654	-0.415446	-0.414022
Data406	0.9434	-0.556641	-0.45695	0.835571	-0.384521	-0.420939
Data407	0.941569	-0.550334	-0.437826	0.839233	-0.350342	-0.426839
Data408	0.933634	-0.539754	-0.416667	0.841268	-0.314535	-0.431925
Data409	0.921021	-0.526937	-0.393066	0.843302	-0.278727	-0.436401
Data410	0.905965	-0.514323	-0.367432	0.846761	-0.244141	-0.44047
Data411	0.889893	-0.504354	-0.340983	0.852865	-0.212809	-0.444336
Data412	0.874634	-0.498454	-0.313314	0.861613	-0.185547	-0.448201
Data413	0.861613	-0.495402	-0.285645	0.872599	-0.163981	-0.452474
Data414	0.85144	-0.492961	-0.257975	0.884806	-0.148112	-0.45756
Data415	0.844523	-0.488078	-0.230713	0.897013	-0.136719	-0.463664
Data416	0.840047	-0.477702	-0.204264	0.908	-0.128988	-0.471191
Data417	0.837199	-0.461222	-0.178223	0.916748	-0.122477	-0.480143
Data418	0.835164	-0.439046	-0.152588	0.922038	-0.115153	-0.490926
Data419	0.83313	-0.413818	-0.126546	0.923462	-0.105387	-0.503337
Data420	0.830282	-0.388387	-0.100505	0.920614	-0.092367	-0.517578
Data421	0.827026	-0.365397	-0.072835	0.913493	-0.076497	-0.533447
Data422	0.823771	-0.346069	-0.043945	0.903117	-0.059408	-0.550741
Data423	0.821737	-0.330811	-0.013428	0.89091	-0.041911	-0.569661
Data424	0.82255	-0.318604	0.018311	0.87911	-0.026042	-0.589803
Data425	0.82784	-0.308024	0.05249	0.870158	-0.013428	-0.610758
Data426	0.83903	-0.297648	0.087891	0.866699	-0.004476	-0.632935
Data427	0.856934	-0.286051	0.124919	0.869751	0	-0.655721
Data428	0.882161	-0.272217	0.162354	0.878906	0.000407	-0.679118
Data429	0.913696	-0.255127	0.199788	0.892537	-0.000407	-0.703125
Data430	0.950928	-0.233561	0.236816	0.907796	-0.002441	-0.727743
Data431	0.991618	-0.20752	0.273031	0.921224	-0.004069	-0.752767
Data432	1.033936	-0.177205	0.307617	0.929565	-0.003255	-0.777995
Data433	1.075643	-0.143433	0.340983	0.931396	0.001221	-0.80363
Data434	1.114502	-0.108032	0.372721	0.925903	0.010173	-0.829264
Data435	1.149089	-0.073242	0.402832	0.914714	0.024007	-0.854899
Data436	1.178182	-0.040487	0.430908	0.900065	0.041911	-0.880127
Data437	1.201579	-0.010783	0.45695	0.884806	0.062256	-0.904948
Data438	1.219076	0.015462	0.48055	0.871989	0.083415	-0.928752
Data439	1.231689	0.039469	0.501709	0.863647	0.102539	-0.951335
Data440	1.239827	0.061849	0.520426	0.861613	0.117188	-0.972697
Data441	1.244507	0.083211	0.535482	0.866292	0.124919	-0.992025
Data442	1.246745	0.104167	0.547282	0.876872	0.124512	-1.009318
Data443	1.247152	0.125122	0.555013	0.892334	0.115967	-1.024577
Data444	1.245728	0.146077	0.558268	0.910848	0.100505	-1.037394
Data445	1.242676	0.167847	0.557454	0.929972	0.08016	-1.047974
Data446	1.237793	0.191243	0.552165	0.947876	0.057373	-1.056315
Data447	1.230876	0.217082	0.542806	0.962524	0.0354	-1.062622
Data448	1.22111	0.244954	0.530599	0.973104	0.015869	-1.067098
Data449	1.208293	0.274455	0.515544	0.979004	0.001628	-1.069946
Data450	1.192424	0.303548	0.498454	0.980835	-0.00651	-1.07137
Data451	1.172892	0.329997	0.480957	0.978597	-0.008545	-1.071777
Data452	1.150309	0.351156	0.46346	0.973307	-0.004883	-1.071574
Data453	1.124878	0.365601	0.447184	0.96578	0.003255	-1.070964
Data454	1.097819	0.373128	0.432536	0.956421	0.015462	-1.07015
Data455	1.069946	0.374552	0.419515	0.946655	0.029297	-1.069336
Data456	1.042277	0.371704	0.408936	0.937703	0.043132	-1.068929
Data457	1.016235	0.367025	0.400391	0.93099	0.054932	-1.068929
Data458	0.992635	0.362549	0.39388	0.927734	0.063477	-1.069539
Data459	0.972493	0.359701	0.388997	0.928548	0.068359	-1.070964
Data460	0.956014	0.359294	0.385335	0.933228	0.069173	-1.072998
Data461	0.942993	0.360921	0.382894	0.939738	0.067139	-1.075846
Data462	0.933228	0.36438	0.380859	0.945435	0.063477	-1.079508
Data463	0.9257	0.368652	0.379232	0.946859	0.059408	-1.083984
Data464	0.919393	0.372314	0.378011	0.941366	0.056559	-1.089274
Data465	0.913086	0.374146	0.376383	0.927734	0.056966	-1.095378
Data466	0.905762	0.372925	0.375163	0.905762	0.060628	-1.102091
Data467	0.89742	0.367635	0.373942	0.877279	0.068359	-1.109416
Data468	0.887451	0.358073	0.372721	0.845337	0.080566	-1.116943
Data469	0.876465	0.345256	0.371094	0.813395	0.096436	-1.124674
Data470	0.865479	0.331014	0.368652	0.784098	0.115153	-1.132406
Data471	0.855103	0.31779	0.365804	0.759481	0.135091	-1.139933
Data472	0.846558	0.307821	0.361328	0.740356	0.155843	-1.146851
Data473	0.840454	0.302327	0.355225	0.726725	0.174967	-1.152954
Data474	0.836792	0.30131	0.347087	0.717163	0.192057	-1.158244
Data475	0.835368	0.303548	0.3361	0.710246	0.207113	-1.161906
Data476	0.835164	0.30721	0.322266	0.704956	0.219727	-1.164144
Data477	0.834554	0.310669	0.305176	0.699259	0.23112	-1.164347
Data478	0.832113	0.313517	0.285238	0.692139	0.242106	-1.162516
Data479	0.826213	0.316162	0.262451	0.68278	0.253499	-1.158244
Data480	0.815633	0.319824	0.237223	0.670776	0.266927	-1.15153
Data481	0.799967	0.325521	0.209554	0.656535	0.282389	-1.142375
Data482	0.779419	0.333252	0.180257	0.640055	0.3007	-1.130575
Data483	0.754395	0.341593	0.14974	0.622762	0.321452	-1.116333
Data484	0.726725	0.348104	0.118408	0.605265	0.344645	-1.09965
Data485	0.698039	0.349935	0.087484	0.588989	0.369466	-1.080933
Data486	0.669963	0.345662	0.056152	0.574748	0.394694	-1.060588
Data487	0.644531	0.334473	0.025635	0.563354	0.419515	-1.038818
Data488	0.622965	0.317993	-0.004069	0.55542	0.442708	-1.016235
Data489	0.606079	0.298869	-0.032959	0.550741	0.462646	-0.993245
Data490	0.594279	0.280151	-0.060628	0.54891	0.479736	-0.970459
Data491	0.587158	0.264079	-0.087484	0.54891	0.493978	-0.948079
Data492	0.583903	0.251668	-0.112305	0.54891	0.505371	-0.926717
Data493	0.583293	0.243327	-0.135905	0.546672	0.515544	-0.906982
Data494	0.584106	0.237834	-0.157471	0.539754	0.525309	-0.889282
Data495	0.585124	0.234375	-0.177002	0.52653	0.534668	-0.873617
Data496	0.585124	0.231323	-0.194499	0.505371	0.544434	-0.860799
Data497	0.583496	0.227865	-0.209961	0.476074	0.553792	-0.850627
Data498	0.580444	0.223185	-0.222982	0.43986	0.56193	-0.843099
Data499	0.576172	0.216675	-0.234375	0.39917	0.568441	-0.838623
Data500	0.571493	0.20813	-0.243734	0.356852	0.57251	-0.837199
Data501	0.567627	0.197347	-0.251872	0.315959	0.57373	-0.838216
Data502	0.565796	0.184937	-0.258789	0.279134	0.572917	-0.842082
Data503	0.566813	0.171916	-0.265299	0.248413	0.569661	-0.848185
Data504	0.571493	0.159302	-0.271403	0.224609	0.565186	-0.856323
Data505	0.579834	0.148112	-0.2771	0.20752	0.56071	-0.866292
Data506	0.591227	0.138346	-0.283203	0.196126	0.557454	-0.877686
Data507	0.604858	0.129598	-0.2889	0.188802	0.555827	-0.889893
Data508	0.6191	0.121053	-0.294596	0.182902	0.557861	-0.90271
Data509	0.631917	0.112101	-0.299479	0.175985	0.563558	-0.915527
Data510	0.641683	0.102336	-0.303141	0.165609	0.574137	-0.928345
Data511	0.646973	0.09257	-0.305583	0.150146	0.5896	-0.940348
Data512	0.646159	0.084635	-0.30599	0.128988	0.609945	-0.951538
Data513	0.639038	0.079346	-0.304362	0.102539	0.634766	-0.961507
Data514	0.625203	0.077922	-0.3007	0.072632	0.662842	-0.970459
Data515	0.605672	0.079346	-0.295003	0.041504	0.693766	-0.977987
Data516	0.581665	0.082194	-0.287679	0.011393	0.724691	-0.984294
Data517	0.554199	0.084229	-0.279134	-0.014852	0.754395	-0.98938
Data518	0.525513	0.083211	-0.269368	-0.037028	0.780029	-0.993449
Data519	0.496623	0.078532	-0.259603	-0.054932	0.800374	-0.997111
Data520	0.46875	0.071208	-0.249837	-0.069173	0.814209	-0.999959
Data521	0.442912	0.063477	-0.240885	-0.08138	0.821126	-1.002808
Data522	0.418905	0.057576	-0.23234	-0.093384	0.823161	-1.005859
Data523	0.396932	0.055542	-0.224202	-0.106812	0.821126	-1.009115
Data524	0.37618	0.058187	-0.216471	-0.122681	0.817464	-1.013184
Data525	0.356038	0.064697	-0.209147	-0.142008	0.814209	-1.017863
Data526	0.336507	0.073649	-0.201009	-0.165609	0.812581	-1.023763
Data527	0.317179	0.082804	-0.19165	-0.193685	0.813395	-1.030477
Data528	0.298665	0.090942	-0.181478	-0.226034	0.81543	-1.038615
Data529	0.281982	0.097249	-0.169271	-0.261841	0.817871	-1.04777
Data530	0.268351	0.101725	-0.155029	-0.299886	0.818685	-1.058146
Data531	0.259196	0.10498	-0.13916	-0.337931	0.817057	-1.069743
Data532	0.256144	0.107829	-0.12207	-0.373942	0.811361	-1.08256
Data533	0.260213	0.111287	-0.10376	-0.405273	0.801595	-1.096395
Data534	0.272217	0.115967	-0.085042	-0.430501	0.788167	-1.111247
Data535	0.292562	0.123291	-0.066325	-0.449219	0.771891	-1.127319
Data536	0.320231	0.134074	-0.047607	-0.46224	0.753988	-1.144206
Data537	0.3538	0.149333	-0.030111	-0.470988	0.736084	-1.162109
Data538	0.391846	0.169474	-0.013428	-0.478312	0.719401	-1.180827
Data539	0.431519	0.193888	0.001628	-0.486247	0.70516	-1.200358
Data540	0.470785	0.220744	0.015462	-0.496826	0.693766	-1.220093
Data541	0.506999	0.24821	0.02889	-0.511271	0.686442	-1.240234
Data542	0.538737	0.274048	0.041097	-0.529785	0.681966	-1.260376
Data543	0.564372	0.297038	0.05249	-0.551351	0.680339	-1.280111
Data544	0.583089	0.316366	0.062663	-0.574951	0.680339	-1.299032
Data545	0.594889	0.332642	0.072428	-0.598551	0.679525	-1.316935
Data546	0.600179	0.346476	0.080973	-0.620321	0.675863	-1.333415
Data547	0.599772	0.358276	0.087484	-0.638631	0.668132	-1.348267
Data548	0.594686	0.368245	0.092367	-0.652669	0.65389	-1.360881
Data549	0.585734	0.376383	0.093994	-0.661621	0.632324	-1.371053
Data550	0.57373	0.38208	0.092773	-0.666097	0.603434	-1.378784
Data551	0.559082	0.385539	0.088298	-0.666911	0.568034	-1.384074
Data552	0.542399	0.38798	0.079753	-0.66569	0.527751	-1.386312
Data553	0.523071	0.390625	0.067546	-0.664469	0.485026	-1.386108
Data554	0.500895	0.395304	0.052083	-0.664266	0.441488	-1.38326
Data555	0.475667	0.403442	0.033773	-0.666707	0.400391	-1.378174
Data556	0.446981	0.414632	0.013428	-0.672607	0.362549	-1.370646
Data557	0.414632	0.427653	-0.007731	-0.681763	0.32959	-1.361287
Data558	0.379028	0.44047	-0.030111	-0.694173	0.302327	-1.350301
Data559	0.34078	0.450643	-0.051676	-0.709229	0.280355	-1.337891
Data560	0.301107	0.455933	-0.072428	-0.726115	0.263265	-1.324666
Data561	0.261027	0.455933	-0.091553	-0.743815	0.250244	-1.310628
Data562	0.221965	0.450643	-0.108643	-0.760295	0.240072	-1.296387
Data563	0.185343	0.441691	-0.124105	-0.774129	0.230713	-1.282145
Data564	0.151978	0.430908	-0.137939	-0.783285	0.220947	-1.268107
Data565	0.122884	0.419718	-0.150146	-0.78654	0.210368	-1.254476
Data566	0.098267	0.409546	-0.161133	-0.784098	0.198568	-1.241659
Data567	0.077515	0.400798	-0.171305	-0.777384	0.18514	-1.229451
Data568	0.059814	0.393677	-0.181071	-0.769246	0.171305	-1.218262
Data569	0.044149	0.38798	-0.19043	-0.762939	0.157471	-1.207682
Data570	0.02889	0.382894	-0.199382	-0.762126	0.14445	-1.19812
Data571	0.012614	0.377808	-0.207926	-0.769246	0.133464	-1.189168
Data572	-0.0059	0.371704	-0.216471	-0.785319	0.124512	-1.180827
Data573	-0.027669	0.363973	-0.224609	-0.808716	0.116781	-1.172892
Data574	-0.052897	0.354207	-0.232747	-0.837402	0.110677	-1.164958
Data575	-0.08138	0.342204	-0.240479	-0.867716	0.104574	-1.15682
Data576	-0.112305	0.329183	-0.248617	-0.895996	0.097656	-1.148478
Data577	-0.144246	0.316569	-0.257161	-0.920003	0.089111	-1.139526
Data578	-0.175781	0.30599	-0.26652	-0.937297	0.078532	-1.129557
Data579	-0.205688	0.298665	-0.277507	-0.947469	0.065511	-1.118571
Data580	-0.232544	0.294596	-0.290527	-0.950928	0.050863	-1.10616
Data581	-0.256348	0.292562	-0.306803	-0.948486	0.034993	-1.092122
Data582	-0.276896	0.290527	-0.325928	-0.941976	0.019531	-1.076253
Data583	-0.295207	0.287069	-0.348714	-0.932821	0.00529	-1.05835
Data584	-0.3125	0.280762	-0.37557	-0.923258	-0.006104	-1.038208
Data585	-0.3302	0.272013	-0.406087	-0.914714	-0.014648	-1.015422
Data586	-0.350138	0.262451	-0.43986	-0.90861	-0.018717	-0.990194
Data587	-0.373128	0.253499	-0.477295	-0.905355	-0.018717	-0.962321
Data588	-0.400594	0.246582	-0.517171	-0.904744	-0.014242	-0.932007
Data589	-0.432129	0.241089	-0.559896	-0.906372	-0.005697	-0.898844
Data590	-0.467733	0.235392	-0.603841	-0.90861	0.005697	-0.863241
Data591	-0.506592	0.227051	-0.649007	-0.910034	0.020345	-0.825602
Data592	-0.547078	0.21342	-0.69458	-0.908813	0.037028	-0.785929
Data593	-0.588175	0.193481	-0.740153	-0.903727	0.053304	-0.744832
Data594	-0.628459	0.167847	-0.785319	-0.893758	0.069173	-0.702922
Data595	-0.667114	0.13855	-0.829671	-0.878703	0.082194	-0.6604
Data596	-0.702922	0.108846	-0.872803	-0.859375	0.091553	-0.618083
Data597	-0.735881	0.081177	-0.914714	-0.836589	0.097249	-0.576375
Data598	-0.765991	0.05717	-0.954183	-0.813192	0.098877	-0.535889
Data599	-0.793254	0.036825	-0.991211	-0.791423	0.097656	-0.497233
Data600	-0.818685	0.019124	-1.025391	-0.77474	0.094401	-0.460815
Data601	-0.842692	0.002848	-1.056315	-0.765381	0.090739	-0.427246
Data602	-0.865885	-0.013631	-1.083984	-0.764974	0.087077	-0.396525
Data603	-0.888468	-0.031331	-1.107585	-0.773926	0.083822	-0.369059
Data604	-0.910441	-0.050863	-1.127116	-0.791219	0.08138	-0.345052
Data605	-0.931396	-0.071818	-1.142578	-0.814209	0.078532	-0.324504
Data606	-0.950317	-0.094808	-1.154785	-0.83903	0.074056	-0.307007
Data607	-0.96639	-0.119425	-1.16333	-0.86263	0.067546	-0.292765
Data608	-0.97819	-0.145874	-1.16862	-0.881348	0.057373	-0.281372
Data609	-0.984497	-0.17395	-1.171875	-0.893351	0.043945	-0.272217
Data610	-0.984294	-0.203247	-1.172689	-0.89742	0.026449	-0.265096
Data611	-0.97758	-0.233358	-1.172689	-0.893758	0.00651	-0.259806
Data612	-0.964559	-0.263672	-1.171061	-0.883382	-0.014242	-0.255534
Data613	-0.946655	-0.293579	-1.169027	-0.868123	-0.034993	-0.251872
Data614	-0.925293	-0.323079	-1.166585	-0.850627	-0.053304	-0.248413
Data615	-0.902913	-0.351969	-1.162923	-0.83313	-0.067139	-0.244954
Data616	-0.882161	-0.380046	-1.158447	-0.817668	-0.075684	-0.240885
Data617	-0.865275	-0.406698	-1.152751	-0.806071	-0.077718	-0.236003
Data618	-0.854492	-0.430908	-1.145426	-0.798747	-0.073649	-0.230509
Data619	-0.85144	-0.45166	-1.136475	-0.795085	-0.063477	-0.223796
Data620	-0.856527	-0.468953	-1.125488	-0.794067	-0.048421	-0.216064
Data621	-0.869548	-0.483195	-1.112467	-0.793457	-0.029704	-0.207316
Data622	-0.889893	-0.496216	-1.098226	-0.791219	-0.008952	-0.197957
Data623	-0.915934	-0.51005	-1.082764	-0.785522	0.010986	-0.187785
Data624	-0.945638	-0.526937	-1.066895	-0.775553	0.029297	-0.177205
Data625	-0.977376	-0.547689	-1.051025	-0.761719	0.043945	-0.166626
Data626	-1.009318	-0.571493	-1.036377	-0.745239	0.053304	-0.155843
Data627	-1.040039	-0.59672	-1.023356	-0.728149	0.056559	-0.145467
Data628	-1.068929	-0.620728	-1.011963	-0.71228	0.054525	-0.135701
Data629	-1.095581	-0.641073	-1.003418	-0.699666	0.048014	-0.126546
Data630	-1.119995	-0.656535	-0.996908	-0.691121	0.039876	-0.118205
Data631	-1.142985	-0.667114	-0.992839	-0.687256	0.031331	-0.110881
Data632	-1.165161	-0.674438	-0.990397	-0.688273	0.024414	-0.104574
Data633	-1.187134	-0.679728	-0.989583	-0.69397	0.021566	-0.099284
Data634	-1.20931	-0.685018	-0.989176	-0.703735	0.02238	-0.095215
Data635	-1.231893	-0.690918	-0.989176	-0.71757	0.027262	-0.09196
Data636	-1.254272	-0.697428	-0.98877	-0.734253	0.0354	-0.089518
Data637	-1.276449	-0.704549	-0.987549	-0.753377	0.04598	-0.087891
Data638	-1.297607	-0.711263	-0.985514	-0.773926	0.057373	-0.086873
Data639	-1.317139	-0.71696	-0.982666	-0.794474	0.069173	-0.086263
