# Supplementary material for: Integration of MRI and somatosensory evoked potentials facilitate diagnosis of spinal cord compression
Source: Sci Rep. 2023 May 15;13:7861. doi: 10.1038/s41598-023-34832-2 (PMC10185544; doi:10.1038/s41598-023-34832-2)
Supplement: Supplementary file 3 — Supplementary Information 3. [file 41598_2023_34832_MOESM3_ESM.zip › Preoperative SSEP data/spinal cord compression group/6404161_2/6404161_2_Rt Tibial SEP_Cz'-Fpz_201220_110003.csv]

Index	1	2	3	4	5	6
Name	Cz'-Fpz	Cz'-Fpz	Cz'-Fpz	Cz'-Fpz	Cz'-Fpz	Cz'-Fpz
Time	2.01801E+13	2.01801E+13	2.01801E+13	2.01801E+13	2.01801E+13	2.01801E+13
Highcut	500	500	500	500	500	500
Lowcut	10	10	10	10	10	10
Period	0.000156	0.000156	0.000156	0.000156	0.000156	0.000156
Averages	120	120	120	120	120	120
Int (mA)	19.5/19.2mA	19.5/19.2mA	19.5/19.6mA	19.5/19.2mA	19.5/19.2mA	19.5/20.8mA
Pulse Width (�gs)	200�s	200�s	200�s	200�s	200�s	200�s
Rep Rate (Hz)	3.11Hz	3.11Hz	3.11Hz	3.11Hz	3.11Hz	3.11Hz
Data0	0.337321	1.306966	1.224772	1.343587	1.254883	1.195882
Data1	0.358887	1.298828	1.253662	1.285807	1.241455	1.099854
Data2	0.303141	1.236165	1.189372	1.16984	1.174316	0.981445
Data3	0.166423	1.118571	1.02417	0.999349	1.055501	0.843506
Data4	-0.041707	0.951742	0.767008	0.785319	0.892334	0.690511
Data5	-0.299276	0.748291	0.441081	0.544027	0.699463	0.527344
Data6	-0.576172	0.525309	0.083008	0.29541	0.494385	0.360921
Data7	-0.839233	0.301514	-0.266113	0.060628	0.296631	0.197347
Data8	-1.059977	0.095215	-0.569661	-0.143229	0.123698	0.042725
Data9	-1.218262	-0.078125	-0.799561	-0.303141	-0.010173	-0.096436
Data10	-1.305745	-0.209961	-0.941976	-0.413411	-0.097656	-0.216878
Data11	-1.324666	-0.296224	-0.997314	-0.473226	-0.136719	-0.315348
Data12	-1.285807	-0.338135	-0.977783	-0.489095	-0.131022	-0.390625
Data13	-1.204631	-0.342611	-0.90332	-0.469564	-0.087891	-0.442301
Data14	-1.098022	-0.31779	-0.797119	-0.426839	-0.017904	-0.472412
Data15	-0.981445	-0.273844	-0.680339	-0.371908	0.067952	-0.482992
Data16	-0.866699	-0.218913	-0.571289	-0.313721	0.159912	-0.477295
Data17	-0.759888	-0.160726	-0.480143	-0.26001	0.250244	-0.458171
Data18	-0.66569	-0.105387	-0.41097	-0.215658	0.332438	-0.429281
Data19	-0.586141	-0.056152	-0.365804	-0.182292	0.404053	-0.393066
Data20	-0.521851	-0.013835	-0.341797	-0.159098	0.464681	-0.351969
Data21	-0.470988	0.021973	-0.332845	-0.145671	0.51473	-0.308431
Data22	-0.431315	0.050863	-0.332845	-0.140381	0.555013	-0.263265
Data23	-0.400798	0.073242	-0.334473	-0.141602	0.586344	-0.217285
Data24	-0.37679	0.089518	-0.332845	-0.148112	0.610352	-0.171305
Data25	-0.357666	0.101318	-0.324707	-0.157471	0.629069	-0.125732
Data26	-0.342	0.108236	-0.308431	-0.168457	0.643311	-0.079753
Data27	-0.328776	0.112305	-0.285238	-0.179443	0.654297	-0.032552
Data28	-0.316569	0.112712	-0.256348	-0.189616	0.663249	0.014648
Data29	-0.304769	0.111491	-0.224609	-0.197754	0.670573	0.061849
Data30	-0.291748	0.108236	-0.193685	-0.203857	0.677897	0.108236
Data31	-0.276082	0.104574	-0.165202	-0.207113	0.685221	0.153402
Data32	-0.256551	0.100911	-0.141602	-0.207113	0.693359	0.196533
Data33	-0.231527	0.09847	-0.124512	-0.205078	0.702718	0.23763
Data34	-0.200602	0.098063	-0.113118	-0.200602	0.713298	0.275472
Data35	-0.164388	0.100505	-0.107015	-0.194499	0.725098	0.309652
Data36	-0.123901	0.105387	-0.10376	-0.187581	0.737712	0.340169
Data37	-0.081787	0.113118	-0.101318	-0.180257	0.750732	0.366211
Data38	-0.040894	0.122477	-0.097249	-0.172933	0.763753	0.38737
Data39	-0.003866	0.133057	-0.088704	-0.166423	0.777588	0.403646
Data40	0.027059	0.143636	-0.074463	-0.160726	0.791829	0.414632
Data41	0.051473	0.152995	-0.054932	-0.156657	0.806885	0.420736
Data42	0.06897	0.159912	-0.030111	-0.154622	0.822754	0.421549
Data43	0.080973	0.164795	-0.002441	-0.155029	0.840251	0.417074
Data44	0.089315	0.167236	0.025228	-0.158285	0.858968	0.408122
Data45	0.095825	0.166829	0.050863	-0.165609	0.878906	0.394287
Data46	0.101522	0.165202	0.072021	-0.176188	0.898844	0.376383
Data47	0.106812	0.16276	0.08667	-0.190837	0.917969	0.354411
Data48	0.11027	0.159912	0.093994	-0.209147	0.935872	0.32959
Data49	0.110067	0.157878	0.093587	-0.230713	0.951335	0.302327
Data50	0.10376	0.156657	0.086263	-0.254313	0.963542	0.273438
Data51	0.088908	0.15625	0.074463	-0.279134	0.9729	0.243734
Data52	0.064697	0.157471	0.059814	-0.303955	0.979004	0.21403
Data53	0.030924	0.159505	0.045573	-0.328369	0.981852	0.185547
Data54	-0.010376	0.161947	0.03418	-0.351156	0.981852	0.159505
Data55	-0.056763	0.164388	0.026855	-0.372314	0.978597	0.135905
Data56	-0.104777	0.166423	0.025635	-0.391846	0.973307	0.115967
Data57	-0.150757	0.16805	0.030111	-0.408936	0.965169	0.100098
Data58	-0.191447	0.16805	0.038656	-0.424398	0.954997	0.089111
Data59	-0.22522	0.167643	0.049642	-0.438232	0.94279	0.083008
Data60	-0.250854	0.166016	0.061442	-0.450846	0.928955	0.081787
Data61	-0.268758	0.163981	0.071208	-0.461426	0.914714	0.085449
Data62	-0.279338	0.161947	0.077718	-0.470378	0.900065	0.093587
Data63	-0.283813	0.161133	0.08016	-0.477702	0.88623	0.106201
Data64	-0.282796	0.161133	0.077718	-0.482992	0.873617	0.122477
Data65	-0.277507	0.16276	0.072021	-0.486654	0.863037	0.142008
Data66	-0.268555	0.165609	0.063883	-0.488688	0.854492	0.164388
Data67	-0.256958	0.170085	0.054932	-0.489502	0.847575	0.188395
Data68	-0.24353	0.174967	0.047201	-0.489502	0.842285	0.214437
Data69	-0.230103	0.179443	0.043538	-0.489095	0.837809	0.240885
Data70	-0.218302	0.182699	0.044759	-0.488281	0.834147	0.267741
Data71	-0.209961	0.183512	0.052083	-0.487874	0.830485	0.294189
Data72	-0.206502	0.181885	0.065104	-0.488281	0.82723	0.31901
Data73	-0.207926	0.177002	0.082194	-0.489502	0.824382	0.341797
Data74	-0.213623	0.168864	0.101318	-0.491536	0.82194	0.361735
Data75	-0.221558	0.158285	0.120036	-0.495199	0.820313	0.378011
Data76	-0.229085	0.146077	0.134684	-0.500081	0.819499	0.389811
Data77	-0.232951	0.13265	0.143636	-0.506185	0.819092	0.397135
Data78	-0.23112	0.120036	0.145671	-0.513509	0.818685	0.399577
Data79	-0.222371	0.108236	0.139974	-0.521647	0.817871	0.397135
Data80	-0.206909	0.098877	0.12736	-0.530192	0.815837	0.389811
Data81	-0.186971	0.092773	0.11027	-0.538737	0.812174	0.378011
Data82	-0.165202	0.090332	0.090739	-0.546468	0.806478	0.363363
Data83	-0.14506	0.091146	0.071615	-0.552979	0.799561	0.345866
Data84	-0.129191	0.096029	0.056152	-0.558268	0.791016	0.327148
Data85	-0.119222	0.104167	0.046794	-0.563151	0.78125	0.308431
Data86	-0.115763	0.114746	0.045166	-0.566813	0.770671	0.291341
Data87	-0.117798	0.127767	0.05249	-0.570882	0.759684	0.276286
Data88	-0.123494	0.141602	0.067952	-0.575358	0.748291	0.264893
Data89	-0.130615	0.155843	0.089518	-0.581462	0.736898	0.257975
Data90	-0.137533	0.170085	0.114746	-0.589193	0.724691	0.255534
Data91	-0.143229	0.184326	0.139974	-0.598551	0.712484	0.258382
Data92	-0.147298	0.198975	0.16154	-0.609538	0.69987	0.265706
Data93	-0.150146	0.21403	0.176188	-0.621338	0.687256	0.27832
Data94	-0.152791	0.230713	0.183105	-0.633545	0.674235	0.294596
Data95	-0.156047	0.24943	0.181885	-0.645345	0.662435	0.314128
Data96	-0.160319	0.270182	0.173747	-0.655924	0.651042	0.3361
Data97	-0.165609	0.293376	0.162354	-0.664063	0.640869	0.359701
Data98	-0.171712	0.31901	0.14974	-0.670166	0.63151	0.384115
Data99	-0.178019	0.346273	0.140381	-0.673014	0.623372	0.407308
Data100	-0.183512	0.374349	0.135905	-0.673014	0.615234	0.429281
Data101	-0.187988	0.402832	0.138346	-0.670166	0.60791	0.448405
Data102	-0.191447	0.430094	0.147298	-0.664876	0.600586	0.464274
Data103	-0.194092	0.455729	0.161947	-0.657552	0.593262	0.475667
Data104	-0.195923	0.478923	0.179443	-0.6486	0.586344	0.482178
Data105	-0.19694	0.498861	0.19694	-0.638428	0.579834	0.482992
Data106	-0.196737	0.515544	0.211589	-0.628255	0.574544	0.477702
Data107	-0.194906	0.528971	0.220133	-0.61849	0.570475	0.466715
Data108	-0.190023	0.539551	0.221761	-0.609538	0.568034	0.449219
Data109	-0.181478	0.547282	0.215658	-0.601807	0.565999	0.425618
Data110	-0.169067	0.552979	0.203044	-0.595703	0.564779	0.396729
Data111	-0.152791	0.556641	0.186361	-0.59082	0.563151	0.362549
Data112	-0.134074	0.559082	0.167643	-0.586751	0.56071	0.324707
Data113	-0.11495	0.560303	0.150553	-0.583089	0.557048	0.284017
Data114	-0.097046	0.56071	0.137533	-0.579834	0.552165	0.241292
Data115	-0.081991	0.559896	0.130208	-0.576172	0.546468	0.198161
Data116	-0.070394	0.557454	0.129801	-0.57251	0.540365	0.155843
Data117	-0.061849	0.553792	0.136719	-0.568441	0.534668	0.11556
Data118	-0.054525	0.548096	0.14974	-0.565186	0.529378	0.078125
Data119	-0.046387	0.540771	0.167236	-0.562744	0.525716	0.044352
Data120	-0.03479	0.53182	0.186361	-0.562337	0.523682	0.015055
Data121	-0.018514	0.522054	0.204264	-0.564372	0.522461	-0.008545
Data122	0.003459	0.511882	0.218099	-0.568441	0.522461	-0.026855
Data123	0.030314	0.502116	0.225016	-0.575358	0.522868	-0.039876
Data124	0.060221	0.493571	0.222982	-0.58431	0.523275	-0.047201
Data125	0.090739	0.487061	0.212402	-0.594889	0.522461	-0.048828
Data126	0.119222	0.482178	0.194092	-0.606283	0.520833	-0.045573
Data127	0.143229	0.479736	0.170085	-0.618083	0.517578	-0.037435
Data128	0.161743	0.479329	0.14445	-0.629476	0.512695	-0.025228
Data129	0.174357	0.480143	0.12085	-0.640055	0.505778	-0.009359
Data130	0.181681	0.482178	0.102539	-0.649007	0.496419	0.009359
Data131	0.184326	0.484619	0.09196	-0.656331	0.484212	0.030924
Data132	0.183919	0.486247	0.089925	-0.662028	0.469564	0.054118
Data133	0.181274	0.487061	0.096436	-0.66569	0.45166	0.078532
Data134	0.177002	0.486247	0.109456	-0.666911	0.431315	0.103353
Data135	0.172323	0.483398	0.126546	-0.666504	0.409342	0.127767
Data136	0.16805	0.478109	0.144857	-0.663656	0.386556	0.151367
Data137	0.164795	0.470378	0.161947	-0.658366	0.364176	0.173747
Data138	0.164388	0.461426	0.175781	-0.650635	0.343424	0.194499
Data139	0.16805	0.450846	0.184733	-0.641276	0.325114	0.213216
Data140	0.177205	0.440267	0.188395	-0.63029	0.310465	0.229492
Data141	0.192464	0.429688	0.187581	-0.617676	0.299479	0.243327
Data142	0.213826	0.420736	0.183512	-0.604248	0.291748	0.25472
Data143	0.240275	0.413818	0.17863	-0.590007	0.286865	0.263672
Data144	0.269775	0.408936	0.174967	-0.575358	0.284017	0.270182
Data145	0.299683	0.406494	0.174561	-0.560303	0.281982	0.273844
Data146	0.327148	0.404867	0.179443	-0.545247	0.281169	0.275065
Data147	0.350545	0.40446	0.189616	-0.529785	0.281169	0.273438
Data148	0.368449	0.404053	0.204264	-0.51473	0.281169	0.268962
Data149	0.381063	0.403239	0.222168	-0.500488	0.282389	0.26123
Data150	0.388794	0.400798	0.240885	-0.487467	0.284017	0.250244
Data151	0.393066	0.397135	0.257975	-0.476074	0.286865	0.236003
Data152	0.395304	0.392253	0.270589	-0.467529	0.29012	0.217692
Data153	0.395711	0.386556	0.276693	-0.461833	0.293783	0.195719
Data154	0.394287	0.380046	0.275065	-0.458984	0.297038	0.170492
Data155	0.389811	0.373535	0.265299	-0.459798	0.299072	0.142822
Data156	0.380656	0.367432	0.247396	-0.46346	0.299479	0.112305
Data157	0.365194	0.362142	0.222982	-0.469157	0.298258	0.080566
Data158	0.342	0.357666	0.193685	-0.476481	0.294189	0.048421
Data159	0.311279	0.354004	0.16276	-0.484212	0.288086	0.016276
Data160	0.273844	0.350749	0.132243	-0.491536	0.279541	-0.013428
Data161	0.23173	0.3479	0.105794	-0.498454	0.268148	-0.041504
Data162	0.187785	0.344238	0.084635	-0.503743	0.254313	-0.066325
Data163	0.144246	0.339355	0.06958	-0.506999	0.23763	-0.087484
Data164	0.10376	0.332845	0.061035	-0.508219	0.218506	-0.104574
Data165	0.067952	0.324707	0.056559	-0.506999	0.19694	-0.117594
Data166	0.037231	0.314128	0.054932	-0.503337	0.173747	-0.126139
Data167	0.012004	0.301921	0.053711	-0.496826	0.149333	-0.131429
Data168	-0.008341	0.288493	0.050863	-0.488281	0.124512	-0.133464
Data169	-0.024618	0.274251	0.044759	-0.477295	0.100505	-0.13265
Data170	-0.036825	0.26001	0.0354	-0.463867	0.078125	-0.129801
Data171	-0.044963	0.246175	0.021973	-0.448812	0.05778	-0.125732
Data172	-0.049032	0.233154	0.006104	-0.432129	0.039876	-0.120443
Data173	-0.048828	0.221354	-0.010986	-0.414632	0.024414	-0.113932
Data174	-0.044963	0.209961	-0.027669	-0.396729	0.010986	-0.107015
Data175	-0.037842	0.198975	-0.042318	-0.378825	-0.000407	-0.099284
Data176	-0.029297	0.186361	-0.053304	-0.361735	-0.010579	-0.090739
Data177	-0.021159	0.172119	-0.058187	-0.345052	-0.020345	-0.08138
Data178	-0.015055	0.155436	-0.05778	-0.329183	-0.02889	-0.070801
Data179	-0.01241	0.135091	-0.051676	-0.314535	-0.036621	-0.059001
Data180	-0.013631	0.111898	-0.041097	-0.300293	-0.043132	-0.046387
Data181	-0.017497	0.085449	-0.028483	-0.287272	-0.048014	-0.032552
Data182	-0.02238	0.056559	-0.015869	-0.274658	-0.050456	-0.017904
Data183	-0.025431	0.026449	-0.005697	-0.262451	-0.050863	-0.002441
Data184	-0.024414	-0.003662	0	-0.251058	-0.050049	0.013021
Data185	-0.017293	-0.033366	0.000407	-0.239258	-0.047607	0.02889
Data186	-0.003255	-0.061035	-0.004069	-0.227865	-0.044352	0.044759
Data187	0.016683	-0.085856	-0.013428	-0.215658	-0.041504	0.061035
Data188	0.040894	-0.107422	-0.026042	-0.203451	-0.039063	0.076904
Data189	0.066528	-0.125326	-0.039469	-0.19043	-0.037435	0.09318
Data190	0.090942	-0.13916	-0.051676	-0.177002	-0.036621	0.11027
Data191	0.111694	-0.14974	-0.059408	-0.163574	-0.036621	0.127767
Data192	0.12736	-0.156657	-0.060628	-0.150553	-0.037435	0.146484
Data193	0.138143	-0.161133	-0.054118	-0.138753	-0.038656	0.166829
Data194	0.14445	-0.163574	-0.039469	-0.128581	-0.04069	0.189209
Data195	0.148112	-0.164795	-0.017497	-0.12085	-0.043538	0.212809
Data196	0.15035	-0.164795	0.008545	-0.115153	-0.047201	0.238037
Data197	0.152384	-0.163981	0.036621	-0.112305	-0.052083	0.264893
Data198	0.154622	-0.162354	0.063477	-0.111084	-0.05778	0.292562
Data199	0.157064	-0.158691	0.085449	-0.111491	-0.065104	0.320231
Data200	0.159098	-0.153402	0.100911	-0.112305	-0.072835	0.3479
Data201	0.160726	-0.145671	0.109456	-0.113118	-0.080566	0.373942
Data202	0.16154	-0.134684	0.111491	-0.112712	-0.088298	0.398763
Data203	0.161743	-0.120036	0.109456	-0.110677	-0.095215	0.420736
Data204	0.161743	-0.102539	0.105794	-0.106608	-0.100911	0.440267
Data205	0.162557	-0.082194	0.102946	-0.099691	-0.105387	0.456136
Data206	0.164795	-0.059408	0.10376	-0.090332	-0.108236	0.468343
Data207	0.169271	-0.034993	0.109863	-0.078532	-0.109863	0.476481
Data208	0.176188	-0.010173	0.121663	-0.063477	-0.110677	0.48055
Data209	0.185343	0.014242	0.138753	-0.04598	-0.109456	0.48055
Data210	0.197144	0.038249	0.160319	-0.025635	-0.106201	0.476074
Data211	0.211792	0.061035	0.184733	-0.002848	-0.100505	0.467122
Data212	0.229696	0.082194	0.209961	0.021566	-0.091553	0.454508
Data213	0.252279	0.101725	0.234375	0.048828	-0.078532	0.438232
Data214	0.280762	0.12085	0.256755	0.078125	-0.060628	0.418294
Data215	0.316569	0.139567	0.276693	0.108643	-0.038249	0.395915
Data216	0.360718	0.158691	0.294596	0.141195	-0.010986	0.371501
Data217	0.413208	0.179443	0.3125	0.174967	0.019531	0.346273
Data218	0.473022	0.201823	0.331624	0.210775	0.054525	0.321045
Data219	0.538127	0.227051	0.354411	0.24821	0.09196	0.297038
Data220	0.606079	0.255127	0.382894	0.287679	0.132243	0.275472
Data221	0.674642	0.285645	0.419108	0.328776	0.174561	0.258382
Data222	0.741781	0.318604	0.463867	0.372314	0.21932	0.245768
Data223	0.806885	0.353597	0.517171	0.417074	0.266113	0.239665
Data224	0.870565	0.390218	0.578613	0.463053	0.315755	0.240885
Data225	0.933838	0.42806	0.646973	0.50944	0.367839	0.250244
Data226	0.999146	0.467122	0.719401	0.555013	0.422363	0.267741
Data227	1.068319	0.506999	0.79305	0.599365	0.478109	0.293783
Data228	1.142578	0.548096	0.865479	0.64209	0.535482	0.328369
Data229	1.221924	0.590007	0.93221	0.682373	0.592448	0.370687
Data230	1.305339	0.633138	0.991618	0.720215	0.648193	0.420736
Data231	1.390584	0.677083	1.04126	0.755208	0.701904	0.477702
Data232	1.475627	0.722249	1.081136	0.788574	0.752767	0.540365
Data233	1.557414	0.767822	1.112061	0.819906	0.799561	0.608317
Data234	1.634115	0.813395	1.136882	0.849609	0.842285	0.680339
Data235	1.704915	0.858154	1.158854	0.878092	0.880127	0.755208
Data236	1.769206	0.901286	1.182048	0.904948	0.912679	0.832113
Data237	1.827189	0.942383	1.208496	0.93099	0.939535	0.910645
Data238	1.879476	0.980632	1.240641	0.955404	0.960693	0.989176
Data239	1.926676	1.014811	1.27889	0.978597	0.976969	1.067301
Data240	1.969198	1.045329	1.322428	0.999756	0.987549	1.143799
Data241	2.006836	1.07137	1.368815	1.019287	0.994466	1.217855
Data242	2.040202	1.092529	1.415202	1.036377	0.997721	1.289063
Data243	2.069702	1.108805	1.45874	1.051432	0.998942	1.356608
Data244	2.096354	1.121012	1.496582	1.064046	0.998535	1.420492
Data245	2.121175	1.128743	1.526693	1.073812	0.997314	1.479085
Data246	2.145996	1.133626	1.547445	1.080322	0.99528	1.533203
Data247	2.171427	1.135661	1.558838	1.083984	0.992432	1.581624
Data248	2.198486	1.136068	1.561279	1.084391	0.987956	1.624349
Data249	2.225952	1.134847	1.556396	1.081136	0.980632	1.66097
Data250	2.252197	1.131999	1.546224	1.074626	0.970052	1.690674
Data251	2.274577	1.127523	1.532796	1.064453	0.95459	1.713867
Data252	2.289836	1.120199	1.517334	1.051025	0.934652	1.729736
Data253	2.295329	1.109619	1.501058	1.034342	0.909831	1.738281
Data254	2.289022	1.094157	1.483561	1.01359	0.880534	1.739502
Data255	2.270508	1.073405	1.464844	0.989176	0.847982	1.732585
Data256	2.240194	1.046143	1.443278	0.960286	0.812581	1.717529
Data257	2.200114	1.012777	1.416829	0.926107	0.775146	1.694336
Data258	2.15271	0.973307	1.384277	0.88623	0.736491	1.663005
Data259	2.100016	0.928548	1.343994	0.840658	0.696208	1.623535
Data260	2.043254	0.87972	1.295166	0.788981	0.654297	1.576742
Data261	1.982625	0.827637	1.236979	0.731201	0.610758	1.522624
Data262	1.917521	0.773926	1.170247	0.668945	0.564372	1.461995
Data263	1.84611	0.719401	1.095378	0.602214	0.515544	1.396077
Data264	1.766968	0.665283	1.014404	0.532633	0.463053	1.32609
Data265	1.679281	0.611572	0.929362	0.461426	0.407715	1.252441
Data266	1.583049	0.558675	0.843506	0.389404	0.349121	1.177165
Data267	1.479696	0.506592	0.75887	0.318197	0.288086	1.100667
Data268	1.37207	0.454915	0.678304	0.24821	0.223796	1.024577
Data269	1.262817	0.403239	0.603434	0.179036	0.157471	0.949707
Data270	1.155396	0.351563	0.534261	0.111898	0.088704	0.876465
Data271	1.052653	0.298665	0.471191	0.046387	0.017904	0.806071
Data272	0.956014	0.244954	0.412598	-0.017497	-0.054118	0.738525
Data273	0.866903	0.19043	0.356038	-0.079753	-0.12736	0.674642
Data274	0.785116	0.135498	0.3007	-0.139567	-0.200602	0.614014
Data275	0.710246	0.080566	0.244141	-0.197347	-0.273031	0.556641
Data276	0.64209	0.026042	0.185547	-0.252279	-0.343018	0.502523
Data277	0.580037	-0.026855	0.124919	-0.304362	-0.410156	0.45166
Data278	0.523682	-0.078125	0.062256	-0.35319	-0.473226	0.40446
Data279	0.472819	-0.127767	-0.000814	-0.398356	-0.53182	0.360107
Data280	0.426839	-0.174967	-0.063883	-0.440674	-0.586344	0.318604
Data281	0.384725	-0.220133	-0.124105	-0.480143	-0.636393	0.280762
Data282	0.345256	-0.264079	-0.17985	-0.517171	-0.68278	0.245768
Data283	0.306193	-0.306803	-0.229492	-0.552165	-0.726318	0.21403
Data284	0.266113	-0.349528	-0.272624	-0.585938	-0.766195	0.185547
Data285	0.223185	-0.391846	-0.308431	-0.61849	-0.80363	0.159505
Data286	0.176799	-0.43457	-0.338542	-0.650635	-0.837809	0.135905
Data287	0.127563	-0.477702	-0.365397	-0.682373	-0.868734	0.114339
Data288	0.076904	-0.520426	-0.391032	-0.714518	-0.895996	0.093587
Data289	0.027466	-0.562744	-0.418701	-0.746663	-0.92041	0.073242
Data290	-0.017497	-0.604248	-0.450439	-0.779215	-0.941569	0.05249
Data291	-0.055949	-0.644124	-0.487467	-0.812174	-0.960286	0.030924
Data292	-0.086263	-0.681966	-0.530192	-0.84554	-0.977376	0.008138
Data293	-0.108439	-0.716553	-0.577799	-0.878092	-0.993652	-0.015869
Data294	-0.124105	-0.747884	-0.628255	-0.910238	-1.009521	-0.041504
Data295	-0.135905	-0.775553	-0.679525	-0.941162	-1.026611	-0.067952
Data296	-0.147095	-0.799154	-0.728353	-0.970052	-1.043701	-0.094808
Data297	-0.160929	-0.818685	-0.772298	-0.996501	-1.061605	-0.121257
Data298	-0.17924	-0.834147	-0.808919	-1.021322	-1.079915	-0.146484
Data299	-0.203044	-0.846354	-0.837402	-1.043701	-1.097819	-0.169678
Data300	-0.231527	-0.855713	-0.856527	-1.064046	-1.115316	-0.189616
Data301	-0.263265	-0.863444	-0.867513	-1.082764	-1.131999	-0.205485
Data302	-0.296631	-0.869548	-0.871175	-1.10026	-1.147461	-0.216471
Data303	-0.32959	-0.874837	-0.870361	-1.116536	-1.161296	-0.222982
Data304	-0.361532	-0.87972	-0.86792	-1.131999	-1.174316	-0.225016
Data305	-0.391642	-0.883789	-0.866292	-1.14624	-1.18571	-0.222575
Data306	-0.420532	-0.886637	-0.867513	-1.158854	-1.195475	-0.216064
Data307	-0.449015	-0.887858	-0.872803	-1.169027	-1.203613	-0.207113
Data308	-0.477498	-0.88623	-0.882161	-1.176758	-1.20931	-0.195719
Data309	-0.506388	-0.882161	-0.893962	-1.181234	-1.212972	-0.183919
Data310	-0.534871	-0.874837	-0.906576	-1.182454	-1.214193	-0.172119
Data311	-0.562541	-0.864258	-0.917969	-1.18042	-1.213379	-0.16154
Data312	-0.587769	-0.85083	-0.9257	-1.17513	-1.210938	-0.153402
Data313	-0.609945	-0.835775	-0.929362	-1.166992	-1.206462	-0.148926
Data314	-0.628052	-0.819499	-0.927327	-1.156413	-1.201579	-0.148112
Data315	-0.64209	-0.803223	-0.92041	-1.143799	-1.195475	-0.152588
Data316	-0.652262	-0.78776	-0.909831	-1.129557	-1.188558	-0.162354
Data317	-0.658773	-0.773926	-0.89681	-1.114095	-1.180013	-0.178223
Data318	-0.662028	-0.761719	-0.883789	-1.097819	-1.16984	-0.200195
Data319	-0.661825	-0.751546	-0.872396	-1.081136	-1.157633	-0.228271
Data320	-0.658162	-0.743408	-0.864665	-1.064453	-1.142171	-0.262858
Data321	-0.650635	-0.736898	-0.861816	-1.047363	-1.123861	-0.303141
Data322	-0.638631	-0.731201	-0.863037	-1.030273	-1.103109	-0.348714
Data323	-0.622559	-0.726318	-0.868734	-1.01359	-1.079915	-0.39917
Data324	-0.603231	-0.721436	-0.876872	-0.996501	-1.055094	-0.453288
Data325	-0.581665	-0.716146	-0.885417	-0.979004	-1.030273	-0.509847
Data326	-0.560303	-0.710449	-0.891927	-0.9611	-1.005859	-0.568034
Data327	-0.540568	-0.703939	-0.895182	-0.942383	-0.982666	-0.625407
Data328	-0.524292	-0.697428	-0.893148	-0.922852	-0.960286	-0.681559
Data329	-0.511475	-0.690511	-0.885417	-0.902507	-0.939535	-0.734049
Data330	-0.501302	-0.684001	-0.872396	-0.882161	-0.919189	-0.782064
Data331	-0.49235	-0.677897	-0.854492	-0.86141	-0.899658	-0.824382
Data332	-0.481771	-0.671794	-0.833333	-0.841471	-0.880127	-0.859782
Data333	-0.467122	-0.666504	-0.810547	-0.823161	-0.860596	-0.887858
Data334	-0.44637	-0.661621	-0.788167	-0.806071	-0.841064	-0.907796
Data335	-0.418905	-0.656331	-0.769043	-0.791423	-0.821533	-0.919596
Data336	-0.385132	-0.650635	-0.754395	-0.779215	-0.802409	-0.923258
Data337	-0.347087	-0.643717	-0.746663	-0.769043	-0.784098	-0.919596
Data338	-0.307007	-0.635986	-0.74585	-0.760498	-0.767008	-0.909017
Data339	-0.267537	-0.627035	-0.751546	-0.753174	-0.751139	-0.892334
Data340	-0.231323	-0.616862	-0.761312	-0.746663	-0.736898	-0.870361
Data341	-0.199788	-0.605469	-0.772705	-0.739746	-0.724284	-0.843913
Data342	-0.173136	-0.593669	-0.782471	-0.732422	-0.713704	-0.813802
Data343	-0.151367	-0.581868	-0.787354	-0.72347	-0.704753	-0.780843
Data344	-0.133464	-0.570068	-0.784505	-0.713298	-0.698242	-0.746257
Data345	-0.118408	-0.558675	-0.773519	-0.700277	-0.693359	-0.710449
Data346	-0.105591	-0.548503	-0.754395	-0.685221	-0.690104	-0.674235
Data347	-0.093994	-0.539551	-0.72876	-0.666911	-0.688477	-0.638021
Data348	-0.083008	-0.53182	-0.698649	-0.646159	-0.686849	-0.60262
Data349	-0.072225	-0.525716	-0.667318	-0.622152	-0.684814	-0.568441
Data350	-0.060425	-0.52124	-0.637207	-0.595296	-0.681152	-0.535889
Data351	-0.046794	-0.517578	-0.609945	-0.565999	-0.674642	-0.504964
Data352	-0.0295	-0.513916	-0.587565	-0.534668	-0.664876	-0.476481
Data353	-0.007528	-0.509847	-0.570475	-0.501709	-0.651449	-0.450846
Data354	0.019938	-0.504557	-0.558268	-0.467936	-0.634766	-0.427246
Data355	0.053304	-0.496419	-0.549316	-0.433757	-0.615234	-0.406901
Data356	0.091349	-0.486247	-0.541992	-0.398763	-0.593669	-0.389811
Data357	0.132243	-0.472412	-0.534668	-0.364583	-0.570882	-0.37557
Data358	0.173543	-0.456543	-0.524902	-0.329997	-0.548096	-0.364176
Data359	0.212606	-0.438639	-0.511068	-0.295817	-0.525716	-0.356038
Data360	0.247192	-0.419515	-0.492757	-0.262451	-0.503337	-0.350749
Data361	0.276489	-0.400798	-0.469564	-0.229492	-0.481364	-0.348714
Data362	0.299886	-0.383301	-0.442708	-0.198161	-0.458984	-0.349528
Data363	0.318604	-0.367839	-0.413411	-0.168457	-0.437012	-0.35319
Data364	0.333862	-0.354411	-0.384115	-0.140788	-0.414632	-0.360107
Data365	0.34729	-0.343018	-0.356852	-0.116374	-0.392253	-0.369873
Data366	0.359497	-0.333659	-0.334066	-0.095215	-0.369873	-0.382487
Data367	0.370483	-0.325928	-0.316976	-0.077311	-0.348714	-0.397542
Data368	0.379028	-0.318197	-0.30721	-0.062663	-0.329183	-0.415039
Data369	0.382894	-0.310465	-0.305176	-0.050456	-0.311279	-0.434163
Data370	0.380249	-0.302327	-0.310872	-0.040283	-0.295817	-0.454915
Data371	0.369059	-0.293376	-0.321859	-0.030518	-0.283203	-0.476481
Data372	0.348918	-0.283203	-0.336914	-0.021566	-0.272624	-0.498047
Data373	0.320231	-0.272624	-0.35319	-0.011393	-0.264486	-0.519206
Data374	0.285238	-0.261637	-0.367432	-0.000814	-0.258789	-0.539144
Data375	0.246989	-0.251058	-0.377604	0.010173	-0.255534	-0.557454
Data376	0.208944	-0.240885	-0.38208	0.022786	-0.25472	-0.572917
Data377	0.174357	-0.23234	-0.379639	0.035807	-0.256348	-0.585124
Data378	0.145467	-0.225016	-0.371501	0.049235	-0.260824	-0.594076
Data379	0.123291	-0.21932	-0.359294	0.063477	-0.267334	-0.598958
Data380	0.108032	-0.214844	-0.345052	0.077718	-0.275472	-0.599772
Data381	0.098877	-0.211995	-0.330811	0.09318	-0.285238	-0.596924
Data382	0.094604	-0.209147	-0.31901	0.109456	-0.29541	-0.590007
Data383	0.093791	-0.207113	-0.310872	0.126953	-0.304769	-0.57902
Data384	0.095418	-0.204264	-0.30721	0.146077	-0.312907	-0.564779
Data385	0.09908	-0.200602	-0.307617	0.166423	-0.319417	-0.547689
Data386	0.104574	-0.196533	-0.311279	0.187988	-0.323893	-0.526937
Data387	0.111491	-0.192057	-0.316162	0.210368	-0.326335	-0.50415
Data388	0.119425	-0.187174	-0.320638	0.233561	-0.327555	-0.478516
Data389	0.127157	-0.183512	-0.321859	0.256348	-0.327148	-0.451253
Data390	0.13387	-0.180664	-0.318197	0.279134	-0.325928	-0.422363
Data391	0.137736	-0.17985	-0.309245	0.301107	-0.323079	-0.39266
Data392	0.138143	-0.181071	-0.295003	0.321859	-0.318604	-0.362549
Data393	0.134888	-0.184326	-0.2771	0.34139	-0.311686	-0.333252
Data394	0.128988	-0.189209	-0.257568	0.359701	-0.302327	-0.30599
Data395	0.122274	-0.195719	-0.239665	0.37679	-0.29012	-0.281169
Data396	0.117594	-0.20223	-0.226237	0.391846	-0.274658	-0.259603
Data397	0.117391	-0.209147	-0.220133	0.406087	-0.256755	-0.24292
Data398	0.124308	-0.214844	-0.221761	0.418701	-0.237223	-0.231527
Data399	0.138753	-0.218913	-0.231527	0.430501	-0.216878	-0.225423
Data400	0.159912	-0.220947	-0.24821	0.441488	-0.197347	-0.22583
Data401	0.185954	-0.220947	-0.269775	0.452067	-0.179443	-0.231527
Data402	0.213216	-0.217692	-0.293783	0.462646	-0.163981	-0.243327
Data403	0.238647	-0.211589	-0.316569	0.473226	-0.151367	-0.259603
Data404	0.258993	-0.203044	-0.3361	0.484212	-0.142008	-0.280355
Data405	0.272624	-0.192057	-0.349935	0.494792	-0.135091	-0.303955
Data406	0.279338	-0.17863	-0.356852	0.504964	-0.130615	-0.328776
Data407	0.279948	-0.164388	-0.356038	0.514323	-0.128581	-0.354411
Data408	0.276693	-0.148926	-0.348307	0.522461	-0.127767	-0.378825
Data409	0.2712	-0.133464	-0.335286	0.529378	-0.128988	-0.401204
Data410	0.265299	-0.118408	-0.31901	0.534261	-0.131429	-0.420736
Data411	0.260213	-0.10376	-0.301921	0.53833	-0.134684	-0.436198
Data412	0.255737	-0.089111	-0.286865	0.541585	-0.139567	-0.447591
Data413	0.251668	-0.074463	-0.275065	0.544434	-0.14445	-0.454508
Data414	0.246785	-0.058594	-0.267334	0.548096	-0.14974	-0.456543
Data415	0.240479	-0.041911	-0.263672	0.552979	-0.155029	-0.454508
Data416	0.232747	-0.023193	-0.263265	0.559489	-0.159505	-0.448812
Data417	0.223796	-0.002441	-0.263672	0.567627	-0.163574	-0.43986
Data418	0.214437	0.019531	-0.263672	0.577799	-0.166829	-0.42806
Data419	0.205078	0.043132	-0.26123	0.590007	-0.169271	-0.415446
Data420	0.19694	0.067139	-0.25472	0.603434	-0.171712	-0.402018
Data421	0.190226	0.089925	-0.243327	0.617676	-0.174154	-0.389404
Data422	0.184733	0.111491	-0.227865	0.633138	-0.176595	-0.378418
Data423	0.180461	0.130208	-0.20874	0.649007	-0.179036	-0.369873
Data424	0.177002	0.146484	-0.187988	0.664876	-0.181071	-0.365804
Data425	0.174967	0.159098	-0.167643	0.681152	-0.181885	-0.366211
Data426	0.174967	0.168457	-0.150553	0.697021	-0.181478	-0.371501
Data427	0.177612	0.174967	-0.138753	0.712484	-0.179443	-0.382894
Data428	0.18453	0.179443	-0.13387	0.727539	-0.175781	-0.399577
Data429	0.196126	0.182292	-0.135905	0.742188	-0.170085	-0.421956
Data430	0.213013	0.184326	-0.144857	0.755615	-0.163167	-0.449626
Data431	0.234172	0.185954	-0.158691	0.768636	-0.155843	-0.481364
Data432	0.258179	0.187581	-0.174561	0.780843	-0.148519	-0.516357
Data433	0.282593	0.189616	-0.190837	0.792236	-0.141602	-0.552979
Data434	0.305583	0.19165	-0.203451	0.803223	-0.134684	-0.590413
Data435	0.325521	0.193685	-0.211589	0.813802	-0.128174	-0.627035
Data436	0.341593	0.195313	-0.212809	0.824382	-0.12207	-0.661621
Data437	0.354614	0.195719	-0.206706	0.834147	-0.115967	-0.692139
Data438	0.365804	0.194499	-0.193685	0.843506	-0.109863	-0.71818
Data439	0.377197	0.192464	-0.174967	0.851644	-0.103353	-0.738525
Data440	0.391032	0.189209	-0.152995	0.858561	-0.097249	-0.753174
Data441	0.408122	0.18514	-0.130208	0.863444	-0.091553	-0.760905
Data442	0.429077	0.180664	-0.109863	0.866699	-0.087077	-0.761719
Data443	0.452881	0.177002	-0.093587	0.867513	-0.084635	-0.756429
Data444	0.477702	0.174154	-0.084229	0.865885	-0.084229	-0.744629
Data445	0.501912	0.172526	-0.081787	0.86263	-0.085856	-0.727539
Data446	0.523275	0.172526	-0.085856	0.858154	-0.089925	-0.705566
Data447	0.540161	0.173747	-0.093994	0.852051	-0.096436	-0.679118
Data448	0.552368	0.175781	-0.102946	0.845133	-0.10498	-0.649414
Data449	0.559692	0.178223	-0.11027	0.837809	-0.11556	-0.616862
Data450	0.562744	0.181071	-0.113118	0.830485	-0.12736	-0.581868
Data451	0.562541	0.183105	-0.109049	0.823161	-0.141195	-0.545654
Data452	0.559285	0.183919	-0.09847	0.816243	-0.15625	-0.508219
Data453	0.553589	0.183512	-0.08138	0.810547	-0.172119	-0.470785
Data454	0.546061	0.181071	-0.059814	0.805664	-0.189209	-0.432943
Data455	0.536702	0.177002	-0.035807	0.802002	-0.205892	-0.395915
Data456	0.526937	0.171712	-0.011393	0.799967	-0.222168	-0.359294
Data457	0.517578	0.164795	0.010579	0.799561	-0.237223	-0.323486
Data458	0.510457	0.157471	0.029704	0.801188	-0.249837	-0.2889
Data459	0.507813	0.150553	0.045166	0.804443	-0.26001	-0.255941
Data460	0.510864	0.14445	0.056559	0.809326	-0.267741	-0.224202
Data461	0.520426	0.139974	0.065511	0.81665	-0.273031	-0.194092
Data462	0.535889	0.138346	0.072835	0.825195	-0.276693	-0.166016
Data463	0.555827	0.139567	0.080973	0.836182	-0.278727	-0.139974
Data464	0.577189	0.143636	0.09196	0.848796	-0.279948	-0.116374
Data465	0.596924	0.150146	0.106201	0.863037	-0.280355	-0.095622
Data466	0.612183	0.158691	0.125732	0.878499	-0.279948	-0.077718
Data467	0.621338	0.168457	0.149333	0.895182	-0.278727	-0.06307
Data468	0.623372	0.177816	0.177002	0.911865	-0.275879	-0.051676
Data469	0.6191	0.185954	0.206299	0.927734	-0.270996	-0.044352
Data470	0.610352	0.192871	0.235189	0.941976	-0.264079	-0.041097
Data471	0.599162	0.198161	0.26123	0.953369	-0.255127	-0.042318
Data472	0.586955	0.201416	0.282796	0.960693	-0.244141	-0.048014
Data473	0.574341	0.203857	0.297445	0.963949	-0.231934	-0.058187
Data474	0.560506	0.205485	0.303955	0.961914	-0.219727	-0.072021
Data475	0.54362	0.207113	0.302734	0.954997	-0.207926	-0.090332
Data476	0.52124	0.209147	0.293783	0.94401	-0.197754	-0.111491
Data477	0.490723	0.211589	0.27832	0.929769	-0.189209	-0.135091
Data478	0.450643	0.214437	0.258789	0.913086	-0.183105	-0.160726
Data479	0.400391	0.217692	0.23763	0.894775	-0.179443	-0.187174
Data480	0.342	0.220133	0.217692	0.876465	-0.178223	-0.213216
Data481	0.27771	0.221761	0.201009	0.858561	-0.179443	-0.238851
Data482	0.211792	0.221761	0.189616	0.841471	-0.182699	-0.262858
Data483	0.147705	0.219727	0.184326	0.826009	-0.188802	-0.284831
Data484	0.088704	0.214844	0.184733	0.812581	-0.197347	-0.303955
Data485	0.036825	0.207113	0.189209	0.800781	-0.207926	-0.319824
Data486	-0.006917	0.19694	0.196533	0.791016	-0.22054	-0.332438
Data487	-0.043335	0.184326	0.204264	0.783691	-0.233968	-0.341797
Data488	-0.073242	0.170085	0.211182	0.778809	-0.247803	-0.3479
Data489	-0.098063	0.155436	0.215251	0.776367	-0.260417	-0.350749
Data490	-0.118815	0.141195	0.216471	0.77596	-0.27181	-0.349935
Data491	-0.135905	0.128174	0.21403	0.777588	-0.280355	-0.346273
Data492	-0.150146	0.116374	0.209554	0.78125	-0.286051	-0.339762
Data493	-0.161336	0.107015	0.204264	0.785726	-0.288493	-0.32959
Data494	-0.170085	0.098877	0.199788	0.790609	-0.288493	-0.316569
Data495	-0.177205	0.091553	0.198161	0.795898	-0.286051	-0.300293
Data496	-0.183919	0.084635	0.201009	0.800781	-0.281576	-0.281169
Data497	-0.192057	0.076904	0.209147	0.80485	-0.275065	-0.258789
Data498	-0.203044	0.067952	0.223389	0.807292	-0.267334	-0.233968
Data499	-0.218302	0.056559	0.242106	0.808105	-0.257568	-0.207113
Data500	-0.237427	0.042725	0.263265	0.806885	-0.245768	-0.17863
Data501	-0.259399	0.027262	0.284831	0.802816	-0.231934	-0.14974
Data502	-0.282186	0.009766	0.303548	0.795898	-0.215658	-0.121257
Data503	-0.303141	-0.008545	0.316976	0.786133	-0.197347	-0.093994
Data504	-0.319621	-0.027669	0.323486	0.773112	-0.177816	-0.069173
Data505	-0.3302	-0.04598	0.321452	0.757243	-0.158285	-0.047201
Data506	-0.334676	-0.063477	0.311686	0.738932	-0.139567	-0.02889
Data507	-0.334269	-0.078939	0.295003	0.718994	-0.122477	-0.014242
Data508	-0.331217	-0.091553	0.273031	0.697835	-0.108643	-0.003662
Data509	-0.328573	-0.101725	0.24821	0.67627	-0.097249	0.002441
Data510	-0.329183	-0.108643	0.223796	0.655111	-0.089518	0.00529
Data511	-0.335083	-0.112712	0.201823	0.634359	-0.083822	0.00529
Data512	-0.347087	-0.114339	0.185547	0.614421	-0.080566	0.003662
Data513	-0.364583	-0.113932	0.176595	0.595296	-0.079346	0.000407
Data514	-0.386353	-0.111898	0.174967	0.576172	-0.078939	-0.002441
Data515	-0.410767	-0.109456	0.180664	0.557861	-0.079346	-0.00529
Data516	-0.435791	-0.107015	0.192057	0.539551	-0.08138	-0.00651
Data517	-0.460612	-0.10498	0.205485	0.521647	-0.084229	-0.006104
Data518	-0.484823	-0.102946	0.218506	0.50415	-0.088704	-0.003255
Data519	-0.508626	-0.100911	0.228678	0.487061	-0.093994	0.001628
Data520	-0.53304	-0.098063	0.233561	0.471598	-0.100911	0.009359
Data521	-0.558268	-0.093587	0.23234	0.457357	-0.107829	0.019124
Data522	-0.584513	-0.087077	0.226237	0.445557	-0.11556	0.030518
Data523	-0.611776	-0.078125	0.216471	0.435384	-0.122477	0.043132
Data524	-0.639038	-0.066325	0.205485	0.427246	-0.128988	0.056559
Data525	-0.66508	-0.051676	0.195313	0.420736	-0.134684	0.069173
Data526	-0.68868	-0.0354	0.187988	0.415446	-0.13916	0.080566
Data527	-0.709229	-0.018311	0.184326	0.411377	-0.143229	0.089518
Data528	-0.725911	-0.000814	0.18514	0.408122	-0.146484	0.095215
Data529	-0.738932	0.015055	0.189209	0.405273	-0.149333	0.096842
Data530	-0.748494	0.029297	0.196126	0.402425	-0.151774	0.092773
Data531	-0.754801	0.041504	0.203044	0.399577	-0.152995	0.083008
Data532	-0.758464	0.050456	0.209147	0.396729	-0.152588	0.066325
Data533	-0.759481	0.056966	0.211995	0.393066	-0.15096	0.042725
Data534	-0.757446	0.061035	0.210368	0.388997	-0.147298	0.0118
Data535	-0.75236	0.062256	0.203857	0.384521	-0.142008	-0.025635
Data536	-0.745036	0.062256	0.192464	0.378825	-0.135091	-0.070801
Data537	-0.736084	0.060221	0.176595	0.372314	-0.12736	-0.121257
Data538	-0.726725	0.05778	0.157878	0.365804	-0.119222	-0.177409
Data539	-0.718994	0.054118	0.137939	0.358887	-0.111898	-0.236816
Data540	-0.714518	0.049642	0.118408	0.351563	-0.105387	-0.298258
Data541	-0.714315	0.043945	0.100911	0.345052	-0.100911	-0.360514
Data542	-0.718791	0.037028	0.087077	0.338949	-0.097656	-0.421549
Data543	-0.726725	0.027669	0.077311	0.333252	-0.096436	-0.479329
Data544	-0.736898	0.016683	0.072428	0.327555	-0.096842	-0.53304
Data545	-0.74646	0.002848	0.072428	0.321045	-0.09847	-0.580648
Data546	-0.75297	-0.012207	0.07609	0.314128	-0.101725	-0.620524
Data547	-0.754191	-0.029297	0.082194	0.30599	-0.106201	-0.652669
Data548	-0.749512	-0.047201	0.087891	0.295817	-0.113118	-0.675456
Data549	-0.738729	-0.064697	0.090739	0.284424	-0.121663	-0.688883
Data550	-0.723267	-0.08138	0.089111	0.270996	-0.13265	-0.692546
Data551	-0.70516	-0.096436	0.080566	0.256755	-0.146077	-0.686442
Data552	-0.686646	-0.108643	0.065104	0.241699	-0.162354	-0.671387
Data553	-0.670166	-0.119222	0.043538	0.22583	-0.180664	-0.647786
Data554	-0.656942	-0.12736	0.017904	0.209961	-0.201009	-0.616455
Data555	-0.647786	-0.134684	-0.008138	0.194092	-0.222982	-0.578206
Data556	-0.6427	-0.141195	-0.032145	0.178223	-0.246582	-0.534261
Data557	-0.640869	-0.147705	-0.050456	0.162354	-0.270996	-0.485026
Data558	-0.641886	-0.155029	-0.061035	0.146077	-0.296631	-0.432536
Data559	-0.644938	-0.163981	-0.06307	0.130208	-0.322266	-0.378011
Data560	-0.649414	-0.174561	-0.056966	0.114746	-0.3479	-0.321452
Data561	-0.655111	-0.187174	-0.044759	0.100098	-0.373128	-0.265299
Data562	-0.661418	-0.201416	-0.02889	0.08667	-0.396322	-0.209554
Data563	-0.667928	-0.217285	-0.0118	0.07487	-0.417074	-0.155843
Data564	-0.673014	-0.233968	0.002441	0.065511	-0.434163	-0.104574
Data565	-0.675252	-0.251058	0.013428	0.058187	-0.447591	-0.056966
Data566	-0.673014	-0.267334	0.018311	0.053711	-0.456136	-0.013021
Data567	-0.66508	-0.282796	0.017904	0.05127	-0.460612	0.026042
Data568	-0.651042	-0.295817	0.012207	0.050863	-0.461019	0.060221
Data569	-0.63151	-0.306803	0.003662	0.052083	-0.458577	0.089111
Data570	-0.608317	-0.314535	-0.005697	0.054118	-0.454508	0.112305
Data571	-0.583903	-0.320231	-0.013428	0.056966	-0.448812	0.129801
Data572	-0.56132	-0.323893	-0.017904	0.060221	-0.443115	0.141602
Data573	-0.543009	-0.326335	-0.017904	0.063477	-0.437419	0.147298
Data574	-0.530192	-0.328369	-0.012614	0.066325	-0.431722	0.147298
Data575	-0.523275	-0.330811	-0.003255	0.068359	-0.426025	0.141195
Data576	-0.52124	-0.334473	0.008138	0.06958	-0.419922	0.129395
Data577	-0.522461	-0.339762	0.020752	0.068766	-0.413411	0.112305
Data578	-0.524902	-0.34668	0.031331	0.065511	-0.406087	0.089518
Data579	-0.52714	-0.354411	0.038249	0.059408	-0.398356	0.061849
Data580	-0.528564	-0.362956	0.039469	0.050049	-0.390625	0.029704
Data581	-0.530396	-0.371501	0.034587	0.037842	-0.382894	-0.006104
Data582	-0.534058	-0.378825	0.022786	0.022786	-0.37557	-0.04598
Data583	-0.542196	-0.385335	0.004476	0.006104	-0.369466	-0.087891
Data584	-0.557048	-0.390625	-0.017904	-0.0118	-0.364583	-0.131429
Data585	-0.580037	-0.394287	-0.043538	-0.030518	-0.360921	-0.175374
Data586	-0.611572	-0.396729	-0.069173	-0.048828	-0.358073	-0.218913
Data587	-0.650635	-0.398356	-0.092367	-0.065918	-0.356852	-0.26001
Data588	-0.694784	-0.399984	-0.110677	-0.081787	-0.356445	-0.298665
Data589	-0.74117	-0.402425	-0.122884	-0.095622	-0.357666	-0.333659
Data590	-0.78654	-0.40568	-0.128581	-0.107829	-0.360107	-0.36377
Data591	-0.828247	-0.41097	-0.128581	-0.118408	-0.364176	-0.38859
Data592	-0.864461	-0.417887	-0.124919	-0.12736	-0.369466	-0.407715
Data593	-0.893962	-0.427246	-0.118815	-0.134277	-0.376383	-0.421143
Data594	-0.917358	-0.438232	-0.113525	-0.139567	-0.383708	-0.428874
Data595	-0.935059	-0.450033	-0.110677	-0.142822	-0.391032	-0.430908
Data596	-0.947876	-0.462646	-0.111898	-0.144043	-0.397542	-0.42806
Data597	-0.957235	-0.47526	-0.118001	-0.143229	-0.402425	-0.420329
Data598	-0.963338	-0.487061	-0.128988	-0.140788	-0.404867	-0.408122
Data599	-0.967	-0.497233	-0.143636	-0.135905	-0.40568	-0.392253
Data600	-0.968221	-0.506592	-0.159912	-0.129801	-0.404053	-0.373535
Data601	-0.967814	-0.51473	-0.175374	-0.121663	-0.400391	-0.352376
Data602	-0.966593	-0.522054	-0.188395	-0.113118	-0.395101	-0.32959
Data603	-0.965576	-0.529785	-0.19694	-0.10376	-0.388184	-0.305176
Data604	-0.966593	-0.53833	-0.199382	-0.093994	-0.380046	-0.280762
Data605	-0.970662	-0.548096	-0.196533	-0.084229	-0.37028	-0.256348
Data606	-0.978597	-0.559896	-0.188802	-0.075684	-0.358073	-0.233154
Data607	-0.989787	-0.573324	-0.17863	-0.067952	-0.343424	-0.211995
Data608	-1.003418	-0.589193	-0.168864	-0.061849	-0.325521	-0.193278
Data609	-1.017049	-0.606283	-0.162354	-0.05778	-0.304769	-0.177816
Data610	-1.028239	-0.624593	-0.160726	-0.055745	-0.281169	-0.166016
Data611	-1.034749	-0.643311	-0.166423	-0.055745	-0.255534	-0.158285
Data612	-1.035563	-0.662028	-0.179036	-0.05778	-0.228678	-0.154215
Data613	-1.030477	-0.680339	-0.198161	-0.061035	-0.20223	-0.153809
Data614	-1.020915	-0.697428	-0.222575	-0.065511	-0.176595	-0.15625
Data615	-1.009318	-0.712484	-0.249837	-0.070801	-0.152995	-0.160319
Data616	-0.998535	-0.725505	-0.276693	-0.07609	-0.131429	-0.166016
Data617	-0.990601	-0.735677	-0.301107	-0.080973	-0.112305	-0.171305
Data618	-0.987142	-0.743408	-0.319824	-0.086263	-0.094401	-0.174967
Data619	-0.988363	-0.748291	-0.330811	-0.091553	-0.078532	-0.176595
Data620	-0.993042	-0.751139	-0.333252	-0.097656	-0.063477	-0.174967
Data621	-0.999552	-0.75236	-0.327555	-0.104167	-0.048828	-0.169678
Data622	-1.005859	-0.75236	-0.315348	-0.112305	-0.034993	-0.159505
Data623	-1.010742	-0.751953	-0.298665	-0.12085	-0.021973	-0.144857
Data624	-1.013794	-0.751139	-0.280762	-0.130615	-0.009766	-0.126139
Data625	-1.014811	-0.749919	-0.265706	-0.140381	0.000814	-0.10376
Data626	-1.015422	-0.747884	-0.255941	-0.14974	0.011393	-0.077718
Data627	-1.016846	-0.744222	-0.253092	-0.157878	0.021159	-0.049642
Data628	-1.020304	-0.739339	-0.257975	-0.164795	0.030924	-0.019531
Data629	-1.026204	-0.731608	-0.269368	-0.168864	0.039876	0.011393
Data630	-1.034749	-0.721029	-0.285238	-0.170898	0.048828	0.042725
Data631	-1.045125	-0.707601	-0.303548	-0.170492	0.05778	0.073649
Data632	-1.055705	-0.691325	-0.321452	-0.16805	0.065511	0.10376
Data633	-1.065674	-0.673014	-0.336507	-0.163574	0.071615	0.13265
Data634	-1.073405	-0.653483	-0.3479	-0.158285	0.075684	0.160319
Data635	-1.078288	-0.633545	-0.354004	-0.152995	0.076497	0.186361
Data636	-1.080119	-0.614827	-0.355632	-0.147705	0.074463	0.210368
Data637	-1.079305	-0.596924	-0.352783	-0.142822	0.068766	0.232747
Data638	-1.07605	-0.581462	-0.34668	-0.139567	0.060221	0.253499
Data639	-1.071574	-0.568034	-0.338542	-0.137533	0.048828	0.272217
