# Supplementary material for: Integration of MRI and somatosensory evoked potentials facilitate diagnosis of spinal cord compression
Source: Sci Rep. 2023 May 15;13:7861. doi: 10.1038/s41598-023-34832-2 (PMC10185544; doi:10.1038/s41598-023-34832-2)
Supplement: Supplementary file 3 — Supplementary Information 3. [file 41598_2023_34832_MOESM3_ESM.zip › Preoperative SSEP data/spinal cord compression group/6406131_2/6406131_2_Lt Tibial SEP_Cz'-Fpz_201219_174426.csv]

Index	1	2	3	4	5	6
Name	Cz'-Fpz	Cz'-Fpz	Cz'-Fpz	Cz'-Fpz	Cz'-Fpz	Cz'-Fpz
Time	2.01701E+13	2.01701E+13	2.01701E+13	2.01701E+13	2.01701E+13	2.01701E+13
Highcut	500	500	500	500	500	500
Lowcut	10	10	10	10	10	10
Period	0.000156	0.000156	0.000156	0.000156	0.000156	0.000156
Averages	120	120	120	120	120	120
Int (mA)	26/25.6mA	26/25.6mA	26/25.5mA	26/25.5mA	26/25.6mA	26/25.6mA
Pulse Width (�gs)	200�s	200�s	200�s	200�s	200�s	200�s
Rep Rate (Hz)	2.66Hz	2.66Hz	2.66Hz	2.66Hz	2.66Hz	2.66Hz
Data0	0.614226	-0.846367	-0.396531	0.235396	0.024618	1.015437
Data1	1.473615	-0.001831	0.620127	1.216754	0.934157	1.805854
Data2	3.621271	2.190382	2.466672	3.290862	2.753033	3.87803
Data3	1.452252	-0.298466	0.175174	0.68808	0.616464	1.605656
Data4	-1.436993	-3.163704	-2.496681	-1.960377	-2.044912	-1.153989
Data5	-1.52163	-3.129422	-2.571654	-1.966379	-2.188856	-1.219094
Data6	-0.879733	-2.437273	-1.911142	-1.325297	-1.582157	-0.582284
Data7	-0.213219	-1.72315	-1.18939	-0.644745	-0.896111	0.116375
Data8	0.311488	-1.137814	-0.602324	-0.073548	-0.327967	0.69398
Data9	0.661631	-0.737723	-0.211795	0.3122	0.05951	1.10455
Data10	0.847995	-0.519621	0.018718	0.528979	0.274459	1.341777
Data11	0.917169	-0.437629	0.113425	0.61972	0.351975	1.429465
Data12	0.911676	-0.437832	0.122683	0.639556	0.35818	1.42092
Data13	0.877495	-0.490934	0.095318	0.595204	0.319931	1.35317
Data14	0.824801	-0.567432	0.06714	0.53844	0.251469	1.28603
Data15	0.770479	-0.632537	0.045167	0.488492	0.175682	1.233946
Data16	0.717988	-0.710053	-0.044862	0.437018	0.10956	1.182879
Data17	0.66509	-0.783195	-0.108644	0.404974	0.055645	1.134051
Data18	0.636199	-0.83121	-0.119427	0.393683	0.033163	1.089087
Data19	0.612802	-0.843112	-0.104677	0.402228	0.017192	1.066504
Data20	0.575163	-0.841281	-0.087383	0.415859	0.020447	1.063249
Data21	0.540169	-0.832837	-0.074667	0.420844	0.040182	1.072201
Data22	0.494799	-0.842603	-0.070497	0.413316	0.058493	1.062435
Data23	0.438239	-0.854098	-0.074464	0.401007	0.071921	1.0545
Data24	0.385341	-0.863966	-0.082907	0.373846	0.07304	1.043717
Data25	0.350958	-0.875766	-0.08423	0.338445	0.0825	1.02622
Data26	0.331629	-0.88716	-0.086163	0.305587	0.077719	1.020727
Data27	0.32756	-0.900282	-0.097454	0.263981	0.06124	1.013199
Data28	0.32634	-0.904555	-0.099489	0.237532	0.059307	1.004451
Data29	0.313522	-0.896213	-0.093589	0.220747	0.065003	0.993668
Data30	0.291752	-0.891839	-0.079449	0.222273	0.070904	0.99204
Data31	0.259403	-0.889092	-0.071412	0.242313	0.086773	0.990412
Data32	0.206505	-0.876987	-0.081178	0.260726	0.096844	0.99204
Data33	0.171715	-0.864068	-0.086875	0.271916	0.105287	1.003433
Data34	0.157066	-0.847384	-0.078533	0.294703	0.125734	1.019506
Data35	0.155235	-0.831718	-0.061341	0.327866	0.151471	1.021744
Data36	0.160728	-0.82531	-0.043641	0.35757	0.168358	1.027441
Data37	0.184939	-0.82592	-0.0177	0.370998	0.191246	1.032324
Data38	0.217288	-0.846265	0.017802	0.365199	0.219933	1.04331
Data39	0.241296	-0.862745	0.050558	0.35818	0.241296	1.02622
Data40	0.249027	-0.874545	0.072531	0.35289	0.248926	1.008723
Data41	0.233361	-0.860202	0.082907	0.342514	0.257877	0.994685
Data42	0.206099	-0.823682	0.096844	0.320236	0.267745	0.985733
Data43	0.172122	-0.77821	0.093894	0.307622	0.286158	1.004857
Data44	0.119224	-0.733247	0.08484	0.313013	0.30396	1.034155
Data45	0.071819	-0.706391	0.090232	0.331426	0.324	1.036393
Data46	0.031332	-0.693167	0.106203	0.359197	0.334986	1.033748
Data47	0.006511	-0.685842	0.11017	0.391343	0.330307	1.023779
Data48	-0.001628	-0.69693	0.120241	0.430203	0.314438	1.007706
Data49	0.021973	-0.717276	0.148318	0.452684	0.292261	1.001399
Data50	0.046387	-0.727652	0.171511	0.463671	0.281783	0.993464
Data51	0.054119	-0.720328	0.206404	0.454108	0.275578	0.978205
Data52	0.035604	-0.705272	0.236617	0.445462	0.277612	0.963963
Data53	-0.001017	-0.696218	0.248213	0.452074	0.284123	0.948094
Data54	-0.048829	-0.675263	0.255639	0.462755	0.313013	0.928969
Data55	-0.086671	-0.647593	0.250248	0.471809	0.340683	0.898248
Data56	-0.13611	-0.626027	0.234887	0.468554	0.359299	0.866916
Data57	-0.185753	-0.607207	0.217695	0.460619	0.383205	0.849826
Data58	-0.228885	-0.595712	0.197757	0.448819	0.403855	0.838839
Data59	-0.24272	-0.59734	0.20264	0.442817	0.441393	0.830701
Data60	-0.252689	-0.582386	0.21739	0.459093	0.4772	0.817477
Data61	-0.259403	-0.554716	0.228275	0.478014	0.502022	0.805473
Data62	-0.259607	-0.516365	0.243941	0.503446	0.523791	0.805269
Data63	-0.251062	-0.48717	0.258793	0.524097	0.542	0.794486
Data64	-0.26449	-0.452481	0.285547	0.557361	0.556039	0.786959
Data65	-0.273849	-0.402431	0.311488	0.57496	0.570179	0.791435
Data66	-0.279749	-0.344854	0.330612	0.57557	0.56906	0.803235
Data67	-0.302942	-0.313522	0.347397	0.593169	0.571094	0.802014
Data68	-0.341802	-0.289209	0.357671	0.597543	0.586659	0.790621
Data69	-0.380865	-0.270593	0.344244	0.601205	0.602935	0.76702
Data70	-0.423997	-0.252384	0.34048	0.603138	0.606699	0.737112
Data71	-0.448412	-0.216475	0.352585	0.590016	0.607818	0.715139
Data72	-0.460212	-0.196536	0.373643	0.562041	0.619211	0.713715
Data73	-0.442715	-0.197859	0.397345	0.539152	0.63976	0.719412
Data74	-0.396735	-0.191958	0.414435	0.517789	0.65746	0.731212
Data75	-0.348109	-0.166934	0.415656	0.518196	0.673737	0.734671
Data76	-0.323695	-0.141909	0.422065	0.525622	0.688792	0.731619
Data77	-0.324509	-0.128583	0.425218	0.549935	0.704356	0.714122
Data78	-0.357468	-0.126243	0.423285	0.585031	0.721345	0.690522
Data79	-0.394497	-0.127159	0.418402	0.601816	0.739757	0.651255
Data80	-0.437018	-0.14313	0.417487	0.590931	0.746064	0.61443
Data81	-0.495613	-0.151573	0.428575	0.587676	0.760408	0.594288
Data82	-0.541187	-0.140078	0.442003	0.593067	0.787366	0.586557
Data83	-0.570891	-0.115969	0.453091	0.592559	0.788586	0.595712
Data84	-0.571501	-0.080771	0.460517	0.57852	0.774548	0.620737
Data85	-0.548714	-0.025228	0.462043	0.564177	0.75288	0.629486
Data86	-0.5302	0.013733	0.447191	0.554716	0.728669	0.615244
Data87	-0.520638	0.049744	0.41942	0.529488	0.710867	0.587574
Data88	-0.534269	0.076193	0.39826	0.511584	0.711986	0.553597
Data89	-0.554411	0.100913	0.379848	0.502124	0.72104	0.528573
Data90	-0.582691	0.135195	0.366318	0.497749	0.733552	0.509448
Data91	-0.636403	0.164391	0.347397	0.480456	0.739045	0.498258
Data92	-0.698456	0.167646	0.356247	0.480964	0.750846	0.498054
Data93	-0.768851	0.175275	0.397955	0.491442	0.758272	0.489103
Data94	-0.83416	0.183312	0.439155	0.510058	0.760611	0.46835
Data95	-0.861016	0.17731	0.472724	0.540475	0.770784	0.436611
Data96	-0.854912	0.163577	0.514229	0.570586	0.781872	0.412807
Data97	-0.82297	0.162153	0.548511	0.6009	0.785534	0.41179
Data98	-0.791638	0.166323	0.577503	0.607411	0.785941	0.403042
Data99	-0.763155	0.188602	0.588388	0.590016	0.784212	0.375779
Data100	-0.75522	0.226139	0.580555	0.554411	0.796623	0.338547
Data101	-0.77292	0.270492	0.557463	0.531523	0.817477	0.323288
Data102	-0.805269	0.30925	0.520536	0.516874	0.834058	0.322474
Data103	-0.846774	0.321965	0.475675	0.511584	0.829786	0.335495
Data104	-0.900282	0.318507	0.42888	0.499784	0.802625	0.34933
Data105	-0.954604	0.304367	0.392259	0.485949	0.770174	0.354823
Data106	-0.982884	0.290023	0.370489	0.479845	0.74932	0.349126
Data107	-0.994888	0.283207	0.370794	0.477811	0.741894	0.330002
Data108	-0.982884	0.283614	0.377508	0.473843	0.720633	0.327967
Data109	-0.954401	0.292566	0.394598	0.483304	0.703237	0.343633
Data110	-0.910048	0.321152	0.41942	0.500089	0.688487	0.359503
Data111	-0.878309	0.347397	0.440884	0.520638	0.685334	0.366013
Data112	-0.87363	0.375067	0.446581	0.561837	0.680247	0.354416
Data113	-0.892958	0.406093	0.462959	0.592152	0.672109	0.332036
Data114	-0.926528	0.430711	0.481066	0.597238	0.661326	0.304367
Data115	-0.960505	0.448412	0.486458	0.600188	0.654714	0.276493
Data116	-0.998143	0.450853	0.481168	0.587676	0.639862	0.266117
Data117	-1.051041	0.452277	0.47364	0.572722	0.627451	0.277918
Data118	-1.091732	0.455329	0.466214	0.549223	0.620534	0.272424
Data119	-1.11045	0.461941	0.45655	0.524503	0.615244	0.268152
Data120	-1.094377	0.488797	0.451667	0.492154	0.614633	0.282801
Data121	-1.064266	0.526843	0.466112	0.472012	0.612497	0.298263
Data122	-1.030086	0.558277	0.486865	0.468655	0.607513	0.300094
Data123	-0.989802	0.587269	0.502836	0.472724	0.608733	0.291549
Data124	-0.971288	0.609038	0.522164	0.477913	0.602833	0.290125
Data125	-0.973933	0.627654	0.54373	0.491035	0.588693	0.270797
Data126	-0.976577	0.633046	0.549732	0.504362	0.590524	0.242517
Data127	-0.991226	0.647796	0.550037	0.509244	0.601205	0.229292
Data128	-0.996516	0.672821	0.558684	0.505379	0.607716	0.210981
Data129	-1.007095	0.706391	0.561329	0.503649	0.590829	0.202029
Data130	-1.017472	0.719514	0.555327	0.494189	0.569365	0.189415
Data131	-1.043107	0.72989	0.564279	0.463467	0.548409	0.172325
Data132	-1.050431	0.730093	0.583098	0.425523	0.528471	0.170291
Data133	-1.045955	0.727347	0.603647	0.399074	0.526233	0.171715
Data134	-1.0368	0.738638	0.628773	0.378729	0.515551	0.181074
Data135	-1.035782	0.741995	0.651459	0.35167	0.504362	0.175987
Data136	-1.0486	0.743013	0.667735	0.343328	0.515857	0.173546
Data137	-1.040055	0.74464	0.68747	0.355637	0.548816	0.159101
Data138	-1.011775	0.749218	0.697032	0.367641	0.576079	0.147097
Data139	-1.000788	0.739961	0.717581	0.370286	0.596017	0.1355
Data140	-0.995092	0.720429	0.723685	0.348516	0.610564	0.148725
Data141	-0.978205	0.713614	0.716564	0.331833	0.621449	0.162559
Data142	-0.974746	0.735485	0.72226	0.324915	0.609242	0.168256
Data143	-0.991023	0.728771	0.728771	0.320338	0.595204	0.168053
Data144	-1.013606	0.697744	0.719717	0.305486	0.581674	0.171308
Data145	-1.000381	0.689199	0.705679	0.297754	0.566924	0.172732
Data146	-0.975764	0.69337	0.707612	0.27273	0.554615	0.165408
Data147	-0.969863	0.715445	0.706696	0.239567	0.550749	0.156456
Data148	-0.98024	0.734468	0.703237	0.214033	0.553597	0.155032
Data149	-1.007299	0.754915	0.697032	0.177717	0.57262	0.149132
Data150	-1.034358	0.768037	0.69632	0.150149	0.586455	0.141807
Data151	-1.067521	0.769665	0.688792	0.136517	0.589303	0.142824
Data152	-1.084611	0.777498	0.681163	0.128583	0.586252	0.141807
Data153	-1.084815	0.788993	0.678925	0.126243	0.576486	0.14608
Data154	-1.064266	0.788078	0.682282	0.113527	0.560922	0.151369
Data155	-1.027034	0.779329	0.691946	0.090842	0.546375	0.150556
Data156	-0.985529	0.789095	0.711986	0.089214	0.542611	0.142418
Data157	-0.945042	0.802828	0.734468	0.082399	0.545561	0.126548
Data158	-0.918593	0.817985	0.757458	0.074159	0.542916	0.104779
Data159	-0.910862	0.832125	0.779024	0.058086	0.551665	0.09013
Data160	-0.928359	0.852776	0.792452	0.042522	0.565398	0.083416
Data161	-0.957656	0.846672	0.791842	0.025635	0.572213	0.072633
Data162	-0.97495	0.830905	0.776176	-0.000305	0.574858	0.072633
Data163	-0.97556	0.816052	0.787976	-0.024211	0.580351	0.073854
Data164	-0.983291	0.804964	0.807202	-0.040284	0.573536	0.064088
Data165	-0.990209	0.776582	0.82002	-0.067852	0.563465	0.066733
Data166	-0.984919	0.769869	0.825615	-0.107424	0.554411	0.076905
Data167	-0.96966	0.78584	0.847791	-0.125022	0.546883	0.071005
Data168	-0.921645	0.808525	0.882887	-0.125022	0.537524	0.060222
Data169	-0.85125	0.827548	0.913303	-0.121258	0.537219	0.056967
Data170	-0.797131	0.83711	0.938938	-0.113222	0.541899	0.065716
Data171	-0.76051	0.834363	0.961624	-0.102032	0.545052	0.065919
Data172	-0.744437	0.819409	0.965591	-0.085654	0.550749	0.060019
Data173	-0.757051	0.815646	0.977391	-0.078737	0.56438	0.052491
Data174	-0.7717	0.823682	0.988988	-0.081381	0.586659	0.064291
Data175	-0.783907	0.829277	0.993159	-0.097556	0.595305	0.086875
Data176	-0.7953	0.843824	0.998042	-0.110679	0.584522	0.100099
Data177	-0.804252	0.858778	0.991124	-0.124615	0.565805	0.096844
Data178	-0.81117	0.861321	0.985428	-0.158287	0.546476	0.116172
Data179	-0.791028	0.850843	0.976272	-0.202131	0.539152	0.139162
Data180	-0.739961	0.847995	0.969762	-0.22624	0.525114	0.155235
Data181	-0.663462	0.851453	0.961522	-0.254215	0.518603	0.162153
Data182	-0.58676	0.86539	0.96905	-0.289209	0.520231	0.164391
Data183	-0.53488	0.892042	0.967931	-0.318914	0.517281	0.162966
Data184	-0.504972	0.920322	0.978307	-0.332138	0.519417	0.152794
Data185	-0.486051	0.933242	0.99204	-0.331121	0.523893	0.145062
Data186	-0.486661	0.941075	1.011266	-0.334071	0.53315	0.143028
Data187	-0.500292	0.925104	1.025203	-0.329798	0.559396	0.143638
Data188	-0.51311	0.910862	1.038732	-0.322983	0.582895	0.150149
Data189	-0.516772	0.901808	1.023982	-0.311793	0.588998	0.161542
Data190	-0.509855	0.889804	1.003433	-0.307317	0.580657	0.174563
Data191	-0.483406	0.873833	0.999059	-0.316777	0.57852	0.181074
Data192	-0.462654	0.854403	0.997431	-0.331629	0.585743	0.173749
Data193	-0.462247	0.846265	0.994481	-0.339361	0.595	0.16968
Data194	-0.462654	0.848809	0.998245	-0.351975	0.587371	0.168867
Data195	-0.450446	0.860711	0.989904	-0.365606	0.576181	0.164797
Data196	-0.430508	0.898655	0.962641	-0.370591	0.573231	0.165611
Data197	-0.400397	0.929071	0.945551	-0.369472	0.558277	0.18026
Data198	-0.384934	0.938938	0.949111	-0.355332	0.555021	0.199385
Data199	-0.369065	0.940973	0.965489	-0.348007	0.537931	0.206505
Data200	-0.337123	0.942092	0.96671	-0.349126	0.518807	0.215661
Data201	-0.297449	0.922764	0.94433	-0.35228	0.501615	0.222171
Data202	-0.269983	0.891839	0.921035	-0.34638	0.477709	0.230513
Data203	-0.237227	0.869866	0.903131	-0.334376	0.464586	0.226647
Data204	-0.209557	0.853691	0.894891	-0.342514	0.429898	0.215661
Data205	-0.194095	0.851352	0.876783	-0.367234	0.401414	0.200809
Data206	-0.191653	0.85654	0.847283	-0.400193	0.387681	0.190433
Data207	-0.209761	0.857659	0.822461	-0.430711	0.385443	0.17965
Data208	-0.24862	0.848402	0.784517	-0.46245	0.356959	0.157473
Data209	-0.275273	0.833346	0.726329	-0.50131	0.325933	0.15198
Data210	-0.289311	0.797843	0.6598	-0.533557	0.301925	0.134686
Data211	-0.301518	0.755932	0.590931	-0.566924	0.288396	0.119631
Data212	-0.306808	0.714427	0.541187	-0.601409	0.286666	0.095623
Data213	-0.29806	0.68981	0.516976	-0.630503	0.276493	0.074057
Data214	-0.279952	0.66214	0.514534	-0.645457	0.248213	0.057577
Data215	-0.230513	0.645457	0.498767	-0.641896	0.218102	0.036011
Data216	-0.165204	0.635284	0.486458	-0.627858	0.201012	0.019532
Data217	-0.097658	0.607614	0.49307	-0.614328	0.184736	-0.007324
Data218	-0.043336	0.605275	0.51372	-0.601511	0.173749	-0.032349
Data219	0.010376	0.625925	0.541594	-0.570484	0.184939	-0.055543
Data220	0.063884	0.665293	0.593372	-0.535388	0.206302	-0.07833
Data221	0.117596	0.722057	0.654714	-0.480964	0.224308	-0.068564
Data222	0.185957	0.80415	0.738944	-0.419318	0.244856	-0.036622
Data223	0.270797	0.909031	0.837822	-0.35167	0.276595	0.014445
Data224	0.370489	1.038427	0.934666	-0.269576	0.315658	0.087078
Data225	0.491137	1.171079	1.027644	-0.163373	0.374151	0.164797
Data226	0.614837	1.282063	1.13049	-0.035401	0.462145	0.245772
Data227	0.768037	1.389792	1.256326	0.084128	0.553089	0.345871
Data228	0.948704	1.50454	1.387147	0.195417	0.648407	0.461433
Data229	1.112688	1.624577	1.507795	0.300196	0.760611	0.577198
Data230	1.242898	1.736578	1.618067	0.386358	0.866102	0.705781
Data231	1.335877	1.819791	1.722642	0.474352	0.961522	0.83945
Data232	1.405661	1.890491	1.800158	0.558582	1.0368	0.957656
Data233	1.459576	1.958953	1.862414	0.626027	1.110246	1.05389
Data234	1.508609	2.001984	1.905038	0.684113	1.166603	1.123471
Data235	1.569441	2.028433	1.919585	0.7246	1.212584	1.160703
Data236	1.608301	2.052338	1.912464	0.762748	1.235981	1.182879
Data237	1.628443	2.065665	1.895577	0.795402	1.237608	1.205056
Data238	1.636174	2.063732	1.880318	0.806999	1.229877	1.215432
Data239	1.653875	2.055594	1.869739	0.798759	1.196918	1.207497
Data240	1.664251	2.052745	1.846647	0.78411	1.15643	1.201597
Data241	1.651433	2.034638	1.805956	0.765494	1.11106	1.200783
Data242	1.619694	2.008596	1.748786	0.743013	1.071895	1.176369
Data243	1.568627	1.976043	1.687851	0.720531	1.030289	1.150123
Data244	1.509422	1.947153	1.648483	0.710257	0.999161	1.123267
Data245	1.436383	1.929351	1.623356	0.723379	0.991226	1.090918
Data246	1.382467	1.920094	1.593957	0.734468	0.987157	1.060807
Data247	1.36965	1.903614	1.557234	0.726635	0.978103	1.022354
Data248	1.382467	1.901681	1.525088	0.718293	0.963251	0.991836
Data249	1.418072	1.904631	1.494163	0.699779	0.962539	0.963149
Data250	1.467308	1.917449	1.45683	0.68157	0.949315	0.939549
Data251	1.534244	1.946949	1.440146	0.665395	0.940057	0.918186
Data252	1.624781	1.994354	1.417156	0.641591	0.929681	0.904555
Data253	1.707383	2.039826	1.410239	0.621653	0.933242	0.899062
Data254	1.758043	2.075837	1.382569	0.633249	0.957351	0.908624
Data255	1.789985	2.119071	1.340149	0.670176	0.985631	0.91961
Data256	1.819893	2.155591	1.293456	0.699168	1.005366	0.934259
Data257	1.841459	2.158745	1.25714	0.705781	1.025305	0.969253
Data258	1.867704	2.137077	1.235065	0.69693	1.029984	1.006689
Data259	1.897002	2.118868	1.21533	0.680552	1.030086	1.04799
Data260	1.900867	2.113578	1.200071	0.663869	1.050024	1.078711
Data261	1.909005	2.109305	1.182778	0.649526	1.090511	1.105364
Data262	1.927316	2.093131	1.165484	0.641591	1.1252	1.122454
Data263	1.957834	2.068818	1.143816	0.652374	1.143104	1.123267
Data264	1.985504	2.035147	1.127845	0.662547	1.15053	1.110246
Data265	1.986725	1.99822	1.111264	0.67689	1.142087	1.098039
Data266	1.9676	1.968414	1.069352	0.674144	1.117571	1.063249
Data267	1.937082	1.948374	1.018794	0.63742	1.075354	1.001806
Data268	1.901274	1.935963	0.96081	0.58676	1.023677	0.945856
Data269	1.874215	1.920094	0.888177	0.519722	0.969863	0.901706
Data270	1.864652	1.887439	0.818087	0.45421	0.922967	0.855522
Data271	1.844307	1.839017	0.767529	0.395209	0.866712	0.820935
Data272	1.800768	1.765571	0.710155	0.34109	0.798759	0.753999
Data273	1.774929	1.688258	0.658071	0.318303	0.716157	0.690318
Data274	1.745836	1.612675	0.60853	0.297754	0.641591	0.639251
Data275	1.692327	1.545129	0.575367	0.26215	0.582488	0.576588
Data276	1.627222	1.487246	0.538338	0.231734	0.520333	0.514738
Data277	1.574731	1.427329	0.49073	0.216373	0.474149	0.457567
Data278	1.523054	1.359375	0.439358	0.188296	0.420539	0.390021
Data279	1.469139	1.273111	0.38646	0.152997	0.360825	0.325322
Data280	1.422548	1.176064	0.332748	0.114951	0.321965	0.266117
Data281	1.375143	1.081254	0.282292	0.073345	0.294804	0.19206
Data282	1.332214	0.998652	0.235498	0.020651	0.281275	0.115562
Data283	1.303934	0.918898	0.192569	-0.034384	0.236515	0.052084
Data284	1.272602	0.834363	0.149233	-0.102134	0.165103	-0.006104
Data285	1.239846	0.76468	0.09603	-0.171715	0.084433	-0.069785
Data286	1.216856	0.710358	0.042115	-0.238855	-0.007121	-0.124717
Data287	1.207497	0.655019	0.003866	-0.295516	-0.098573	-0.188195
Data288	1.208515	0.604054	-0.030111	-0.344956	-0.182905	-0.245162
Data289	1.197121	0.546883	-0.063478	-0.380967	-0.264286	-0.299077
Data290	1.165993	0.500699	-0.113629	-0.418402	-0.326848	-0.353602
Data291	1.124895	0.468452	-0.149742	-0.450141	-0.374151	-0.403245
Data292	1.07749	0.42298	-0.171206	-0.474861	-0.421251	-0.458991
Data293	1.02093	0.369574	-0.197655	-0.492053	-0.46184	-0.509855
Data294	0.957046	0.304367	-0.234379	-0.505786	-0.499072	-0.548308
Data295	0.904148	0.225325	-0.259302	-0.517891	-0.522164	-0.570484
Data296	0.858574	0.149844	-0.283716	-0.541695	-0.538847	-0.587778
Data297	0.831718	0.087383	-0.297042	-0.594797	-0.563567	-0.60263
Data298	0.845146	0.038656	-0.290328	-0.652578	-0.595814	-0.623382
Data299	0.873223	-0.008952	-0.276392	-0.711477	-0.649017	-0.663869
Data300	0.884413	-0.042929	-0.258488	-0.760713	-0.700491	-0.710664
Data301	0.878513	-0.056153	-0.248824	-0.799878	-0.75054	-0.756034
Data302	0.865899	-0.062969	-0.245569	-0.831718	-0.782076	-0.800793
Data303	0.845146	-0.060324	-0.239465	-0.850029	-0.81473	-0.838025
Data304	0.817273	-0.083111	-0.242212	-0.854403	-0.835584	-0.87363
Data305	0.794283	-0.115155	-0.251367	-0.826429	-0.842807	-0.904962
Data306	0.774141	-0.155337	-0.261336	-0.785636	-0.855116	-0.924697
Data307	0.759696	-0.198266	-0.268355	-0.764477	-0.862033	-0.933649
Data308	0.747285	-0.214745	-0.266423	-0.750235	-0.87363	-0.926731
Data309	0.722871	-0.220849	-0.252588	-0.746471	-0.875359	-0.937107
Data310	0.717988	-0.237837	-0.237329	-0.752066	-0.868442	-0.955825
Data311	0.736909	-0.246891	-0.224715	-0.752677	-0.843214	-0.980646
Data312	0.763968	-0.23743	-0.223087	-0.760306	-0.814425	-1.005875
Data313	0.788586	-0.220747	-0.222171	-0.77526	-0.798555	-1.02093
Data314	0.797131	-0.207624	-0.221052	-0.79998	-0.787162	-1.032527
Data315	0.808321	-0.201419	-0.222578	-0.817477	-0.788078	-1.034969
Data316	0.82358	-0.209659	-0.223392	-0.82297	-0.780753	-1.020523
Data317	0.832329	-0.224816	-0.230004	-0.839958	-0.779227	-1.011978
Data318	0.826836	-0.24801	-0.220442	-0.862847	-0.78055	-1.012792
Data319	0.831718	-0.27039	-0.189314	-0.873325	-0.774039	-1.021337
Data320	0.842298	-0.303044	-0.154828	-0.870375	-0.757356	-1.027237
Data321	0.842501	-0.316879	-0.117189	-0.864678	-0.748201	-1.036393
Data322	0.845757	-0.308334	-0.082704	-0.86305	-0.740469	-1.050838
Data323	0.870782	-0.314641	-0.041098	-0.852064	-0.737011	-1.061011
Data324	0.906589	-0.314946	0.008952	-0.844739	-0.738333	-1.06508
Data325	0.922866	-0.31871	0.059815	-0.845757	-0.741995	-1.062435
Data326	0.910658	-0.337631	0.094199	-0.844434	-0.732535	-1.050024
Data327	0.881971	-0.34638	0.10956	-0.84596	-0.717072	-1.052669
Data328	0.854098	-0.36052	0.100506	-0.842196	-0.703441	-1.04331
Data329	0.824801	-0.380967	0.09369	-0.826937	-0.686147	-1.018082
Data330	0.805473	-0.395717	0.083823	-0.811068	-0.675873	-0.990616
Data331	0.803235	-0.398667	0.052084	-0.806897	-0.684723	-0.965591
Data332	0.802625	-0.404466	0.015768	-0.804863	-0.696218	-0.951146
Data333	0.818697	-0.396022	-0.014445	-0.796317	-0.69866	-0.965591
Data334	0.846164	-0.380763	-0.023601	-0.79235	-0.702118	-1.002213
Data335	0.874647	-0.384934	-0.037741	-0.787772	-0.717276	-1.032731
Data336	0.905165	-0.392564	-0.049338	-0.780855	-0.717276	-1.070776
Data337	0.926528	-0.398057	-0.027771	-0.74698	-0.696117	-1.086442
Data338	0.919814	-0.400498	0.00295	-0.688894	-0.667837	-1.081763
Data339	0.909234	-0.385952	0.030721	-0.6539	-0.62501	-1.073218
Data340	0.906182	-0.376491	0.068259	-0.646372	-0.575774	-1.0604
Data341	0.910455	-0.393581	0.101829	-0.643015	-0.533252	-1.054093
Data342	0.897841	-0.423997	0.119834	-0.658579	-0.490628	-1.041683
Data343	0.87953	-0.463671	0.129193	-0.686758	-0.459297	-1.040462
Data344	0.85654	-0.483406	0.1355	-0.722769	-0.441698	-1.039241
Data345	0.844129	-0.495206	0.151573	-0.740368	-0.437324	-1.018489
Data346	0.850233	-0.499886	0.172122	-0.742199	-0.433865	-1.004451
Data347	0.873426	-0.50131	0.190127	-0.727347	-0.43773	-0.996923
Data348	0.899062	-0.502429	0.197045	-0.712189	-0.434373	-1.005264
Data349	0.909438	-0.517484	0.192162	-0.699779	-0.418301	-1.009944
Data350	0.911269	-0.499784	0.183108	-0.683299	-0.408942	-1.019913
Data351	0.926731	-0.471606	0.181175	-0.668956	-0.385239	-1.036189
Data352	0.946873	-0.441189	0.180158	-0.657155	-0.353399	-1.04331
Data353	0.952977	-0.425015	0.173444	-0.631622	-0.32695	-1.044327
Data354	0.963149	-0.406806	0.158694	-0.596424	-0.304774	-1.040055
Data355	0.971084	-0.389817	0.132347	-0.569975	-0.294092	-1.023168
Data356	0.973933	-0.371405	0.106813	-0.565194	-0.278935	-1.016454
Data357	0.985936	-0.355433	0.098166	-0.563465	-0.258793	-1.005875
Data358	1.003433	-0.343023	0.102235	-0.562346	-0.239465	-1.005264
Data359	1.017065	-0.343531	0.102846	-0.558277	-0.224104	-1.019913
Data360	1.011978	-0.340887	0.098166	-0.540373	-0.215661	-1.022965
Data361	0.996312	-0.337224	0.080364	-0.523181	-0.217594	-1.014623
Data362	0.961725	-0.33753	0.06246	-0.530302	-0.23682	-0.99855
Data363	0.903741	-0.334274	0.052694	-0.538745	-0.261133	-0.986343
Data364	0.851657	-0.320745	0.038656	-0.558887	-0.265812	-0.975357
Data365	0.816663	-0.324509	0.026856	-0.559192	-0.25157	-0.944635
Data366	0.783703	-0.346482	0.018718	-0.546782	-0.250248	-0.91371
Data367	0.774548	-0.36937	0.000203	-0.528471	-0.231123	-0.892551
Data368	0.788586	-0.382798	-0.022889	-0.517586	-0.196434	-0.884006
Data369	0.824191	-0.387986	-0.026958	-0.516264	-0.170291	-0.890313
Data370	0.86834	-0.382696	-0.01709	-0.520129	-0.159609	-0.908217
Data371	0.913914	-0.380967	-0.0118	-0.530404	-0.139671	-0.927545
Data372	0.943618	-0.374762	-0.026856	-0.543323	-0.109967	-0.935276
Data373	0.951146	-0.369065	-0.047405	-0.549325	-0.081992	-0.950739
Data374	0.932225	-0.380662	-0.080568	-0.54607	-0.053305	-0.965998
Data375	0.894992	-0.375474	-0.097047	-0.546375	-0.035808	-0.972101
Data376	0.847995	-0.357671	-0.107932	-0.559497	-0.024821	-0.957656
Data377	0.796928	-0.332138	-0.132143	-0.566618	-0.013021	-0.928359
Data378	0.76702	-0.327662	-0.152895	-0.569772	-0.017904	-0.899265
Data379	0.763561	-0.328781	-0.177513	-0.570382	-0.035197	-0.880751
Data380	0.752575	-0.336004	-0.194502	-0.573637	-0.034384	-0.861423
Data381	0.763155	-0.33051	-0.193383	-0.579029	-0.044556	-0.864881
Data382	0.81117	-0.33051	-0.195824	-0.570484	-0.059714	-0.875257
Data383	0.864068	-0.331324	-0.199486	-0.565194	-0.060019	-0.88014
Data384	0.899265	-0.333664	-0.205386	-0.564686	-0.05422	-0.87953
Data385	0.910455	-0.317082	-0.208947	-0.549528	-0.045472	-0.876071
Data386	0.900689	-0.307215	-0.222273	-0.523486	-0.016785	-0.866306
Data387	0.86834	-0.292465	-0.241296	-0.515857	0.023092	-0.850233
Data388	0.832125	-0.285039	-0.250146	-0.524809	0.046286	-0.824598
Data389	0.8012	-0.298873	-0.273442	-0.535999	0.066224	-0.807711
Data390	0.78289	-0.312912	-0.305587	-0.536405	0.08423	-0.810966
Data391	0.76051	-0.316879	-0.344447	-0.529081	0.096132	-0.799573
Data392	0.742809	-0.319117	-0.383408	-0.517484	0.095725	-0.7776
Data393	0.730602	-0.324509	-0.406806	-0.513212	0.101116	-0.751151
Data394	0.734468	-0.335495	-0.424303	-0.508227	0.082195	-0.739147
Data395	0.729178	-0.343125	-0.444241	-0.496529	0.061138	-0.734264
Data396	0.718598	-0.333359	-0.486966	-0.492866	0.051982	-0.736299
Data397	0.705577	-0.318303	-0.540475	-0.498258	0.046794	-0.744844
Data398	0.70456	-0.303248	-0.584115	-0.49246	0.062664	-0.739757
Data399	0.710664	-0.27985	-0.617787	-0.479337	0.080161	-0.733247
Data400	0.691946	-0.268152	-0.646576	-0.474149	0.086264	-0.729585
Data401	0.661428	-0.27334	-0.670685	-0.463162	0.09247	-0.728974
Data402	0.641286	-0.272628	-0.695913	-0.452481	0.098472	-0.719615
Data403	0.630299	-0.279037	-0.717988	-0.442206	0.087587	-0.720836
Data404	0.622975	-0.308334	-0.72928	-0.420742	0.071819	-0.705984
Data405	0.630299	-0.34994	-0.736095	-0.395412	0.063884	-0.67689
Data406	0.6421	-0.385748	-0.755423	-0.399074	0.04771	-0.655528
Data407	0.640472	-0.413316	-0.776786	-0.412095	0.034791	-0.648814
Data408	0.628061	-0.443631	-0.797233	-0.443732	0.014954	-0.643727
Data409	0.595712	-0.456753	-0.828565	-0.463569	0.009461	-0.63213
Data410	0.550749	-0.451158	-0.870171	-0.467638	0.012512	-0.616261
Data411	0.497648	-0.43417	-0.900689	-0.460517	-0.009054	-0.60263
Data412	0.446784	-0.431118	-0.916559	-0.444953	-0.026652	-0.589405
Data413	0.406907	-0.436205	-0.913812	-0.428372	-0.030315	-0.578215
Data414	0.382086	-0.445767	-0.894382	-0.413621	-0.018514	-0.576994
Data415	0.360723	-0.45889	-0.90425	-0.400295	-0.012105	-0.566008
Data416	0.363979	-0.468859	-0.921238	-0.39765	-0.004374	-0.562549
Data417	0.393886	-0.474454	-0.930699	-0.408738	0.005188	-0.555021
Data418	0.426846	-0.47598	-0.947687	-0.423285	-0.006917	-0.547901
Data419	0.43946	-0.472114	-0.974441	-0.434475	-0.02238	-0.544442
Data420	0.441698	-0.463874	-1.003026	-0.445869	-0.018718	-0.554004
Data421	0.434577	-0.454617	-1.029068	-0.466621	-0.018616	-0.566822
Data422	0.415656	-0.457974	-1.063045	-0.485746	-0.031739	-0.576994
Data423	0.406297	-0.467231	-1.099972	-0.498156	-0.029603	-0.578215
Data424	0.392462	-0.487475	-1.123776	-0.491747	-0.026449	-0.566618
Data425	0.355637	-0.520434	-1.145546	-0.487678	-0.045065	-0.521655
Data426	0.314946	-0.557259	-1.157448	-0.476692	-0.056865	-0.490527
Data427	0.284428	-0.576282	-1.162534	-0.472114	-0.07009	-0.462857
Data428	0.256962	-0.587879	-1.161822	-0.472216	-0.086264	-0.44597
Data429	0.256352	-0.598561	-1.158363	-0.470893	-0.108034	-0.430508
Data430	0.263676	-0.605173	-1.167417	-0.474149	-0.129397	-0.405483
Data431	0.292566	-0.609038	-1.178709	-0.473131	-0.142316	-0.385341
Data432	0.319015	-0.62267	-1.19468	-0.474352	-0.159304	-0.353602
Data433	0.330816	-0.627451	-1.232624	-0.460721	-0.178225	-0.31576
Data434	0.324915	-0.632334	-1.283284	-0.44892	-0.186465	-0.292159
Data435	0.300501	-0.639251	-1.32489	-0.45594	-0.187686	-0.280969
Data436	0.263472	-0.65156	-1.359782	-0.469368	-0.181481	-0.27629
Data437	0.208947	-0.669769	-1.38613	-0.489509	-0.180667	-0.274459
Data438	0.159711	-0.708832	-1.409934	-0.511076	-0.196028	-0.255538
Data439	0.13489	-0.730399	-1.407085	-0.527148	-0.213423	-0.237023
Data440	0.139162	-0.735383	-1.404135	-0.543425	-0.223799	-0.217492
Data441	0.155235	-0.735993	-1.387655	-0.551766	-0.236006	-0.185346
Data442	0.158694	-0.726431	-1.366903	-0.545764	-0.246382	-0.169477
Data443	0.145673	-0.712596	-1.351441	-0.54078	-0.248722	-0.147707
Data444	0.120851	-0.705475	-1.356527	-0.53905	-0.237125	-0.1355
Data445	0.086671	-0.700694	-1.357036	-0.537219	-0.216475	-0.135093
Data446	0.052084	-0.709341	-1.368633	-0.528369	-0.195926	-0.158083
Data447	0.032756	-0.717276	-1.395997	-0.509651	-0.20325	-0.171511
Data448	0.033366	-0.72226	-1.412172	-0.492866	-0.214949	-0.180667
Data449	0.037842	-0.712393	-1.424277	-0.491747	-0.224816	-0.201419
Data450	0.031128	-0.713207	-1.439943	-0.511584	-0.23682	-0.200809
Data451	0.025839	-0.737825	-1.440045	-0.543832	-0.244653	-0.182905
Data452	0.033773	-0.770682	-1.440146	-0.567534	-0.274255	-0.173749
Data453	0.051474	-0.800183	-1.443809	-0.566313	-0.308741	-0.164391
Data454	0.048625	-0.820732	-1.454287	-0.56611	-0.3358	-0.160728
Data455	0.044149	-0.835584	-1.458254	-0.574858	-0.357977	-0.161135
Data456	0.045574	-0.832736	-1.46273	-0.582691	-0.372524	-0.171715
Data457	0.018921	-0.821749	-1.452252	-0.58086	-0.370286	-0.172732
Data458	-0.024008	-0.814527	-1.453676	-0.575469	-0.373744	-0.16378
Data459	-0.066326	-0.824191	-1.464154	-0.563668	-0.385138	-0.161339
Data460	-0.08952	-0.828565	-1.473615	-0.547799	-0.405178	-0.140993
Data461	-0.114341	-0.849622	-1.47626	-0.525928	-0.426846	-0.120648
Data462	-0.134279	-0.862338	-1.457745	-0.497953	-0.433254	-0.105592
Data463	-0.165204	-0.886346	-1.425498	-0.480151	-0.426235	-0.100913
Data464	-0.182091	-0.909234	-1.415427	-0.478421	-0.425523	-0.105796
Data465	-0.164187	-0.919916	-1.41797	-0.474962	-0.416571	-0.111289
Data466	-0.139366	-0.90252	-1.431601	-0.475166	-0.421047	-0.118003
Data467	-0.119834	-0.890313	-1.452049	-0.476081	-0.426744	-0.122479
Data468	-0.109255	-0.872714	-1.458864	-0.479438	-0.431627	-0.121665
Data469	-0.125124	-0.848402	-1.469444	-0.476692	-0.446581	-0.106203
Data470	-0.166832	-0.826836	-1.485517	-0.480659	-0.457262	-0.090944
Data471	-0.182294	-0.82592	-1.477379	-0.489916	-0.474861	-0.087689
Data472	-0.189822	-0.834465	-1.448285	-0.484118	-0.491239	-0.09603
Data473	-0.19084	-0.840467	-1.424684	-0.478421	-0.488289	-0.109458
Data474	-0.190433	-0.873426	-1.413596	-0.46835	-0.468452	-0.10722
Data475	-0.187584	-0.913609	-1.411256	-0.454719	-0.454414	-0.085654
Data476	-0.180056	-0.958572	-1.40739	-0.439867	-0.438951	-0.076905
Data477	-0.20325	-0.987259	-1.407289	-0.435492	-0.438137	-0.092368
Data478	-0.235192	-0.997737	-1.415936	-0.437425	-0.448514	-0.122276
Data479	-0.266728	-0.99499	-1.421429	-0.433356	-0.451769	-0.140993
Data480	-0.295822	-0.975967	-1.433534	-0.418301	-0.445157	-0.156456
Data481	-0.330612	-0.92663	-1.449607	-0.400905	-0.445462	-0.167442
Data482	-0.364792	-0.889194	-1.484601	-0.383917	-0.455227	-0.16907
Data483	-0.386969	-0.863559	-1.525597	-0.370794	-0.472724	-0.168663
Data484	-0.407314	-0.857659	-1.543603	-0.359909	-0.48127	-0.171511
Data485	-0.4065	-0.864068	-1.549503	-0.361435	-0.494596	-0.18616
Data486	-0.39531	-0.878106	-1.549401	-0.360622	-0.503548	-0.186364
Data487	-0.389614	-0.884922	-1.538211	-0.366827	-0.507515	-0.17436
Data488	-0.364792	-0.871188	-1.525394	-0.373846	-0.519315	-0.16907
Data489	-0.336919	-0.851352	-1.517255	-0.359401	-0.557056	-0.165408
Data490	-0.325729	-0.82297	-1.496605	-0.322983	-0.578012	-0.160118
Data491	-0.341395	-0.802218	-1.466901	-0.286564	-0.578012	-0.15788
Data492	-0.380051	-0.786755	-1.444928	-0.259403	-0.565398	-0.165611
Data493	-0.423794	-0.763663	-1.433433	-0.225121	-0.548206	-0.170494
Data494	-0.460009	-0.73518	-1.435264	-0.180972	-0.514941	-0.174563
Data495	-0.491341	-0.720429	-1.44391	-0.154726	-0.475675	-0.191653
Data496	-0.514738	-0.695201	-1.446454	-0.150556	-0.466723	-0.222578
Data497	-0.528573	-0.673838	-1.446657	-0.160118	-0.481778	-0.234582
Data498	-0.535286	-0.680247	-1.438722	-0.174461	-0.507413	-0.231937
Data499	-0.521045	-0.694082	-1.42977	-0.185245	-0.525216	-0.229903
Data500	-0.49663	-0.703543	-1.426006	-0.196536	-0.541695	-0.230716
Data501	-0.46713	-0.714936	-1.407696	-0.207218	-0.566822	-0.228478
Data502	-0.433967	-0.726635	-1.396506	-0.216169	-0.582284	-0.224206
Data503	-0.417283	-0.731721	-1.382569	-0.208743	-0.593983	-0.212812
Data504	-0.405483	-0.723481	-1.362834	-0.176089	-0.592152	-0.201826
Data505	-0.418301	-0.703136	-1.347575	-0.139569	-0.594085	-0.203657
Data506	-0.434984	-0.696422	-1.343811	-0.103863	-0.5891	-0.214237
Data507	-0.442512	-0.699779	-1.336589	-0.072938	-0.587472	-0.210575
Data508	-0.448819	-0.70751	-1.326111	-0.058188	-0.598967	-0.196943
Data509	-0.479744	-0.725109	-1.297627	-0.052491	-0.618092	-0.181888
Data510	-0.52369	-0.753084	-1.272399	-0.066326	-0.636912	-0.174156
Data511	-0.534473	-0.759492	-1.256733	-0.079042	-0.662445	-0.182701
Data512	-0.525928	-0.762748	-1.2548	-0.079245	-0.679535	-0.191246
Data513	-0.527148	-0.768444	-1.249002	-0.069174	-0.688385	-0.195315
Data514	-0.538338	-0.777701	-1.23181	-0.048117	-0.691641	-0.193484
Data515	-0.552377	-0.775667	-1.224689	-0.044149	-0.693472	-0.179039
Data516	-0.565398	-0.767936	-1.220213	-0.038758	-0.699677	-0.172122
Data517	-0.568856	-0.762849	-1.209125	-0.024414	-0.71046	-0.160525
Data518	-0.56438	-0.757763	-1.194171	-0.017294	-0.721853	-0.150352
Data519	-0.570484	-0.751761	-1.174843	0.003357	-0.732128	-0.143638
Data520	-0.576384	-0.745861	-1.158465	0.020345	-0.747082	-0.125734
Data521	-0.603647	-0.750846	-1.132118	0.031027	-0.749116	-0.110882
Data522	-0.64332	-0.772819	-1.115333	0.03652	-0.747183	-0.126955
Data523	-0.66448	-0.811577	-1.100481	0.03123	-0.737418	-0.143842
Data524	-0.66448	-0.823987	-1.096717	0.038554	-0.727652	-0.154421
Data525	-0.673025	-0.818494	-1.099769	0.051677	-0.722972	-0.164797
Data526	-0.680756	-0.807507	-1.075354	0.076092	-0.719107	-0.164187
Data527	-0.702525	-0.781058	-1.052669	0.097454	-0.710155	-0.175784
Data528	-0.735281	-0.769462	-1.050533	0.111594	-0.702017	-0.195926
Data529	-0.750744	-0.759798	-1.039851	0.127057	-0.689911	-0.198774
Data530	-0.760306	-0.759187	-1.034867	0.138552	-0.702525	-0.209354
Data531	-0.769055	-0.760611	-1.016149	0.13489	-0.721853	-0.211388
Data532	-0.764172	-0.755627	-0.98024	0.145368	-0.752677	-0.20854
Data533	-0.752372	-0.747183	-0.945449	0.167646	-0.786653	-0.218306
Data534	-0.743623	-0.74464	-0.909641	0.187483	-0.804659	-0.23153
Data535	-0.744844	-0.744233	-0.872104	0.207421	-0.817782	-0.23743
Data536	-0.74464	-0.734874	-0.846876	0.238753	-0.810458	-0.252893
Data537	-0.73223	-0.725109	-0.821749	0.285649	-0.803438	-0.25981
Data538	-0.731416	-0.712291	-0.793978	0.335393	-0.807813	-0.243127
Data539	-0.746268	-0.688589	-0.76702	0.361741	-0.812492	-0.223189
Data540	-0.77821	-0.675568	-0.754609	0.376796	-0.802625	-0.211795
Data541	-0.817273	-0.663259	-0.732026	0.373846	-0.782381	-0.209557
Data542	-0.854098	-0.669566	-0.69866	0.366623	-0.761629	-0.203047
Data543	-0.894586	-0.681061	-0.670176	0.358282	-0.746166	-0.198571
Data544	-0.935276	-0.685639	-0.643931	0.362656	-0.72694	-0.190433
Data545	-0.95847	-0.694998	-0.622263	0.362656	-0.729178	-0.175174
Data546	-0.967422	-0.697948	-0.597442	0.366522	-0.74342	-0.173749
Data547	-0.943211	-0.699982	-0.579639	0.365708	-0.762646	-0.183515
Data548	-0.899062	-0.686453	-0.557056	0.383917	-0.7953	-0.176191
Data549	-0.856743	-0.669362	-0.524605	0.407314	-0.826123	-0.165204
Data550	-0.806897	-0.645355	-0.500801	0.423692	-0.839043	-0.154218
Data551	-0.790824	-0.620635	-0.463773	0.43122	-0.832431	-0.1355
Data552	-0.796724	-0.603647	-0.427761	0.435492	-0.815239	-0.131634
Data553	-0.81829	-0.603647	-0.3947	0.446682	-0.798962	-0.153811
Data554	-0.841281	-0.607004	-0.358689	0.455634	-0.773938	-0.19084
Data555	-0.865695	-0.614328	-0.33753	0.458991	-0.757763	-0.220951
Data556	-0.89011	-0.618296	-0.335902	0.474556	-0.759289	-0.211592
Data557	-0.90781	-0.613921	-0.324203	0.46774	-0.76407	-0.204471
Data558	-0.908827	-0.619109	-0.298568	0.449327	-0.767122	-0.22034
Data559	-0.875257	-0.623178	-0.254012	0.440681	-0.760815	-0.220951
Data560	-0.832532	-0.609751	-0.213423	0.437018	-0.774955	-0.217492
Data561	-0.796928	-0.588083	-0.187788	0.427354	-0.788891	-0.213626
Data562	-0.781465	-0.553699	-0.163984	0.42827	-0.791129	-0.205488
Data563	-0.797945	-0.503751	-0.136517	0.44597	-0.788688	-0.189008
Data564	-0.835991	-0.455126	-0.125226	0.469266	-0.783703	-0.168663
Data565	-0.877699	-0.419827	-0.115663	0.491544	-0.776888	-0.154421
Data566	-0.919407	-0.399278	-0.097861	0.522265	-0.779126	-0.161135
Data567	-0.948908	-0.385646	-0.078126	0.553394	-0.790723	-0.169884
Data568	-0.960708	-0.381984	-0.066936	0.595305	-0.805473	-0.160932
Data569	-0.972712	-0.379543	-0.050965	0.62562	-0.812899	-0.161949
Data570	-0.970067	-0.386765	-0.021668	0.623992	-0.800997	-0.168663
Data571	-0.935276	-0.384019	0.012919	0.601511	-0.796317	-0.177005
Data572	-0.895196	-0.373744	0.03713	0.585946	-0.800285	-0.188398
Data573	-0.866509	-0.356858	0.055238	0.57435	-0.80354	-0.204471
Data574	-0.847995	-0.348313	0.068055	0.568856	-0.800285	-0.222171
Data575	-0.846164	-0.336817	0.078635	0.557565	-0.79764	-0.229089
Data576	-0.86305	-0.310369	0.076193	0.544238	-0.792248	-0.23031
Data577	-0.893365	-0.277206	0.079245	0.534778	-0.782483	-0.241703
Data578	-0.922459	-0.252893	0.087078	0.536507	-0.767834	-0.242313
Data579	-0.944025	-0.253503	0.100913	0.548308	-0.753084	-0.233361
Data580	-0.97027	-0.260828	0.118512	0.550037	-0.738537	-0.248824
Data581	-0.973933	-0.269678	0.141909	0.548816	-0.729992	-0.250248
Data582	-0.963353	-0.286564	0.16612	0.535592	-0.713105	-0.251265
Data583	-0.93609	-0.296635	0.198774	0.530709	-0.695506	-0.232141
Data584	-0.902927	-0.306299	0.225427	0.536405	-0.680145	-0.206302
Data585	-0.868137	-0.307724	0.249332	0.52664	-0.671906	-0.172122
Data586	-0.858574	-0.290837	0.270288	0.523486	-0.680349	-0.150149
Data587	-0.877292	-0.275171	0.261743	0.519214	-0.684418	-0.158287
Data588	-0.889092	-0.25981	0.268762	0.506498	-0.677297	-0.181684
Data589	-0.895399	-0.251977	0.270899	0.491137	-0.656443	-0.207523
Data590	-0.923069	-0.235904	0.275069	0.489815	-0.624094	-0.221764
Data591	-0.938938	-0.234073	0.271305	0.48249	-0.61209	-0.242517
Data592	-0.967422	-0.245467	0.280054	0.452684	-0.613718	-0.275273
Data593	-1.003026	-0.231225	0.311793	0.415452	-0.607004	-0.283004
Data594	-0.998143	-0.205895	0.356654	0.404466	-0.589914	-0.265507
Data595	-0.974746	-0.17558	0.39531	0.418809	-0.570382	-0.245975
Data596	-0.948094	-0.155337	0.434475	0.445258	-0.542407	-0.243127
Data597	-0.919	-0.150454	0.481982	0.477607	-0.529997	-0.240889
Data598	-0.89011	-0.149844	0.517993	0.505379	-0.506803	-0.243127
Data599	-0.884413	-0.143842	0.523995	0.5066	-0.47069	-0.224816
Data600	-0.894992	-0.13611	0.501208	0.492968	-0.433763	-0.198774
Data601	-0.905979	-0.14435	0.470487	0.485339	-0.419521	-0.19084
Data602	-0.91839	-0.137229	0.442613	0.475878	-0.417894	-0.203657
Data603	-0.938125	-0.112001	0.419318	0.476692	-0.430711	-0.21383
Data604	-0.950739	-0.069988	0.389003	0.458788	-0.453396	-0.21505
Data605	-0.945042	-0.03591	0.372117	0.429898	-0.457974	-0.203861
Data606	-0.928969	-0.012105	0.366115	0.394802	-0.464179	-0.181888
Data607	-0.892551	0.015971	0.361842	0.362656	-0.464485	-0.180667
Data608	-0.858167	0.048625	0.365098	0.337224	-0.452481	-0.202436
Data609	-0.82826	0.064291	0.373032	0.314641	-0.43478	-0.22034
Data610	-0.794283	0.083721	0.375982	0.307724	-0.428575	-0.217899
Data611	-0.790214	0.109967	0.37171	0.313217	-0.419725	-0.21383
Data612	-0.804456	0.133567	0.347906	0.330002	-0.42064	-0.195722
Data613	-0.832736	0.152082	0.323796	0.346075	-0.419013	-0.176191
Data614	-0.859998	0.168561	0.30457	0.356247	-0.418199	-0.159101
Data615	-0.875868	0.184431	0.301417	0.367742	-0.403245	-0.155032
Data616	-0.877089	0.19145	0.311793	0.388088	-0.4006	-0.149132
Data617	-0.87953	0.195417	0.328883	0.408026	-0.393072	-0.149335
Data618	-0.864068	0.192976	0.327459	0.4065	-0.381374	-0.147097
Data619	-0.843112	0.190331	0.320846	0.386765	-0.366217	-0.13611
Data620	-0.820122	0.192467	0.317489	0.370896	-0.357366	-0.120445
Data621	-0.796724	0.213118	0.308843	0.361435	-0.348923	-0.10071
Data622	-0.770886	0.23682	0.302536	0.350347	-0.336207	-0.085044
Data623	-0.769665	0.264388	0.300298	0.342921	-0.3122	-0.08952
Data624	-0.780652	0.294601	0.310572	0.319829	-0.286259	-0.09664
Data625	-0.80059	0.316167	0.324305	0.305486	-0.249231	-0.092368
Data626	-0.839043	0.329493	0.343837	0.301722	-0.201724	-0.081178
Data627	-0.860812	0.337123	0.35523	0.301417	-0.168358	-0.073447
Data628	-0.853285	0.336105	0.367539	0.307622	-0.151064	-0.061443
Data629	-0.823377	0.334173	0.386562	0.299891	-0.136721	-0.052694
Data630	-0.776786	0.324814	0.402024	0.29338	-0.118613	-0.061443
Data631	-0.713512	0.322983	0.403449	0.280563	-0.087689	-0.075888
Data632	-0.668549	0.340581	0.400804	0.265405	-0.043743	-0.080975
Data633	-0.660004	0.367132	0.387274	0.251367	-0.014445	-0.06124
Data634	-0.669769	0.380458	0.368658	0.241398	-0.002238	-0.049032
Data635	-0.682994	0.384426	0.339055	0.21678	0.007528	-0.035808
Data636	-0.685232	0.390733	0.315353	0.18555	0.029603	-0.020142
Data637	-0.673635	0.397854	0.297144	0.161237	0.05127	-0.007731
Data638	-0.649627	0.427151	0.281275	0.137535	0.065512	0.001831
Data639	-0.621347	0.447496	0.281071	0.116172	0.082907	0.020345
