# Supplementary material for: Integration of MRI and somatosensory evoked potentials facilitate diagnosis of spinal cord compression
Source: Sci Rep. 2023 May 15;13:7861. doi: 10.1038/s41598-023-34832-2 (PMC10185544; doi:10.1038/s41598-023-34832-2)
Supplement: Supplementary file 3 — Supplementary Information 3. [file 41598_2023_34832_MOESM3_ESM.zip › Preoperative SSEP data/spinal cord compression group/6406131_2/6406131_2_Rt Tibial SEP_Cz'-Fpz_201219_174432.csv]

Index	1	2	3	4	5	6
Name	Cz'-Fpz	Cz'-Fpz	Cz'-Fpz	Cz'-Fpz	Cz'-Fpz	Cz'-Fpz
Time	2.01701E+13	2.01701E+13	2.01701E+13	2.01701E+13	2.01701E+13	2.01701E+13
Highcut	500	500	500	500	500	500
Lowcut	10	10	10	10	10	10
Period	0.000156	0.000156	0.000156	0.000156	0.000156	0.000156
Averages	120	120	120	120	120	120
Int (mA)	19/18.5mA	19/18.5mA	19/18.5mA	19/18.5mA	19/18.5mA	19/18.5mA
Pulse Width (�gs)	200�s	200�s	200�s	200�s	200�s	200�s
Rep Rate (Hz)	2.66Hz	2.66Hz	2.66Hz	2.66Hz	2.66Hz	2.66Hz
Data0	-0.557056	-0.708019	-0.056967	0.134279	1.43679	0.801404
Data1	0.471402	0.191552	0.900384	1.093055	2.305943	1.691005
Data2	1.81562	1.819282	2.261082	2.334427	3.763282	3.004603
Data3	-0.849215	-0.765596	-0.165713	-0.187686	1.20648	0.775769
Data4	-2.609903	-2.638081	-1.977061	-1.92223	-0.554004	-1.120419
Data5	-2.203911	-2.28336	-1.707485	-1.635055	-0.189619	-0.887465
Data6	-1.502607	-1.606775	-1.103838	-1.027543	0.457974	-0.267236
Data7	-0.878513	-1.005773	-0.547494	-0.471707	1.030289	0.296737
Data8	-0.452888	-0.565092	-0.140383	-0.060324	1.433331	0.713817
Data9	-0.20915	-0.270085	0.116986	0.202945	1.660792	0.967524
Data10	-0.076397	-0.096844	0.253808	0.33051	1.754991	1.097327
Data11	-0.038046	-0.031942	0.287785	0.364792	1.758246	1.153379
Data12	-0.067445	-0.026449	0.270695	0.335088	1.698634	1.136085
Data13	-0.119834	-0.059815	0.218611	0.278019	1.625594	1.084408
Data14	-0.16612	-0.089113	0.164391	0.220442	1.568017	1.028153
Data15	-0.221052	-0.121055	0.122072	0.167035	1.514102	0.985529
Data16	-0.288599	-0.148928	0.081076	0.11017	1.460187	0.939956
Data17	-0.3417	-0.145571	0.066326	0.068869	1.416037	0.903436
Data18	-0.375881	-0.107322	0.075278	0.037029	1.395082	0.883294
Data19	-0.387579	-0.058696	0.093487	0.017192	1.397116	0.867526
Data20	-0.365199	0.006205	0.119224	0.031128	1.41502	0.853183
Data21	-0.317489	0.0648	0.137738	0.052593	1.434145	0.85654
Data22	-0.283614	0.102948	0.138348	0.064902	1.445335	0.868035
Data23	-0.258386	0.132143	0.132041	0.052186	1.444928	0.867119
Data24	-0.240787	0.153913	0.115969	0.029094	1.424989	0.849521
Data25	-0.234887	0.171104	0.109255	-0.002136	1.39854	0.823479
Data26	-0.245772	0.173851	0.117189	-0.026551	1.376974	0.813001
Data27	-0.27039	0.183312	0.122479	-0.052084	1.374736	0.80059
Data28	-0.287785	0.196129	0.122479	-0.087587	1.376974	0.7894
Data29	-0.28982	0.204267	0.120546	-0.121767	1.368226	0.785534
Data30	-0.277409	0.227868	0.11485	-0.156558	1.365784	0.805371
Data31	-0.272933	0.268355	0.111493	-0.202131	1.370667	0.81473
Data32	-0.260726	0.326136	0.129091	-0.242415	1.376974	0.820223
Data33	-0.234175	0.389207	0.161949	-0.253707	1.379009	0.820528
Data34	-0.215661	0.435798	0.203148	-0.261947	1.389792	0.830294
Data35	-0.209354	0.4595	0.236311	-0.269474	1.405051	0.832227
Data36	-0.226546	0.485339	0.254622	-0.275985	1.423768	0.813204
Data37	-0.251062	0.507617	0.263066	-0.26805	1.432517	0.793266
Data38	-0.260421	0.51606	0.267033	-0.245975	1.4315	0.766206
Data39	-0.260115	0.525521	0.266117	-0.216373	1.431703	0.740775
Data40	-0.256352	0.535185	0.261845	-0.194603	1.422344	0.721853
Data41	-0.254114	0.561837	0.25625	-0.187686	1.399557	0.722362
Data42	-0.255639	0.598561	0.252486	-0.191653	1.377991	0.742199
Data43	-0.232242	0.621958	0.248926	-0.198367	1.374736	0.753999
Data44	-0.202538	0.65034	0.249739	-0.21383	1.353577	0.764375
Data45	-0.193586	0.686758	0.254419	-0.256352	1.343201	0.780753
Data46	-0.197553	0.733145	0.255843	-0.309351	1.338521	0.793266
Data47	-0.22034	0.766512	0.252588	-0.3417	1.338114	0.792961
Data48	-0.229903	0.78289	0.255334	-0.342006	1.343608	0.787264
Data49	-0.235498	0.805371	0.263371	-0.337428	1.334452	0.770377
Data50	-0.228885	0.831108	0.27629	-0.322881	1.316955	0.737723
Data51	-0.214135	0.859897	0.291142	-0.30223	1.324483	0.705984
Data52	-0.200504	0.887465	0.314132	-0.280359	1.340963	0.687877
Data53	-0.17965	0.904453	0.34638	-0.251977	1.356629	0.681773
Data54	-0.154421	0.907505	0.387274	-0.234887	1.376364	0.692251
Data55	-0.118512	0.903131	0.413011	-0.249536	1.396913	0.695099
Data56	-0.094606	0.886142	0.430711	-0.255843	1.405865	0.692353
Data57	-0.078024	0.880039	0.444139	-0.259709	1.384909	0.687775
Data58	-0.073447	0.895908	0.445665	-0.278833	1.335673	0.695811
Data59	-0.067547	0.921543	0.439358	-0.309046	1.295186	0.707408
Data60	-0.061138	0.955418	0.440172	-0.347092	1.268737	0.704865
Data61	-0.050151	0.986954	0.454821	-0.389512	1.244322	0.707001
Data62	-0.03418	1.027034	0.455634	-0.428168	1.235981	0.716258
Data63	-0.039877	1.064673	0.457059	-0.4713	1.239033	0.723786
Data64	-0.040792	1.088273	0.466316	-0.510974	1.247781	0.72226
Data65	-0.042013	1.118283	0.483711	-0.521452	1.250426	0.726431
Data66	-0.045574	1.157142	0.513212	-0.50782	1.231708	0.729381
Data67	-0.02472	1.202106	0.538643	-0.48422	1.202614	0.721853
Data68	0.005086	1.234455	0.558582	-0.443427	1.150123	0.720938
Data69	0.019633	1.273009	0.579843	-0.403855	1.111467	0.705882
Data70	0.031128	1.303629	0.598662	-0.369574	1.08278	0.674042
Data71	0.043844	1.313497	0.602731	-0.349839	1.061418	0.636708
Data72	0.060426	1.315226	0.595712	-0.355739	1.051245	0.602528
Data73	0.079245	1.318176	0.587371	-0.361639	1.032731	0.582284
Data74	0.089723	1.308003	0.576079	-0.371303	1.012589	0.578826
Data75	0.089621	1.296813	0.572722	-0.384019	0.996923	0.583912
Data76	0.087994	1.293558	0.564991	-0.401923	1.000381	0.585438
Data77	0.07365	1.292846	0.556853	-0.425015	1.016251	0.6009
Data78	0.076499	1.306376	0.550749	-0.436001	1.030493	0.630096
Data79	0.083213	1.306681	0.545459	-0.437324	1.022354	0.658783
Data80	0.076499	1.301696	0.533862	-0.433254	0.987564	0.680858
Data81	0.100404	1.288777	0.529895	-0.425828	0.948501	0.678009
Data82	0.133364	1.295694	0.54139	-0.415249	0.915948	0.658885
Data83	0.152183	1.306376	0.564991	-0.401007	0.896417	0.635691
Data84	0.161135	1.321024	0.58971	-0.376287	0.892144	0.610666
Data85	0.173444	1.331299	0.610666	-0.356552	0.886651	0.594695
Data86	0.173648	1.340047	0.638234	-0.336512	0.87953	0.584217
Data87	0.170087	1.336283	0.658986	-0.343531	0.871188	0.579741
Data88	0.184431	1.313598	0.657969	-0.364487	0.850436	0.580555
Data89	0.226139	1.3019	0.643117	-0.383917	0.82297	0.570382
Data90	0.262659	1.303731	0.634572	-0.405381	0.792655	0.560108
Data91	0.269169	1.305155	0.635386	-0.426032	0.756237	0.558582
Data92	0.268661	1.303222	0.640269	-0.451464	0.713919	0.550342
Data93	0.271814	1.298339	0.649119	-0.469876	0.680756	0.542916
Data94	0.269881	1.302612	0.632334	-0.4772	0.658579	0.53315
Data95	0.253808	1.312581	0.604868	-0.479235	0.631113	0.512601
Data96	0.225834	1.332011	0.585641	-0.477099	0.614633	0.508939
Data97	0.209354	1.354086	0.59734	-0.469062	0.613209	0.51545
Data98	0.208337	1.360291	0.62501	-0.460822	0.605885	0.51016
Data99	0.209049	1.338318	0.650136	-0.438443	0.595916	0.514229
Data100	0.221764	1.309122	0.659495	-0.408026	0.571298	0.505481
Data101	0.237125	1.296813	0.649119	-0.371405	0.547697	0.490018
Data102	0.271305	1.300577	0.632436	-0.339259	0.529793	0.478523
Data103	0.296737	1.289184	0.630706	-0.334274	0.491951	0.484728
Data104	0.305384	1.269856	0.615447	-0.346278	0.454719	0.503853
Data105	0.301925	1.256123	0.602731	-0.376898	0.416266	0.503039
Data106	0.299382	1.233743	0.585133	-0.404262	0.391241	0.486966
Data107	0.29867	1.221637	0.572925	-0.412502	0.364182	0.470893
Data108	0.294601	1.216347	0.564787	-0.421352	0.331833	0.459093
Data109	0.299585	1.216754	0.562448	-0.436001	0.301518	0.466112
Data110	0.30691	1.221942	0.573536	-0.443631	0.281376	0.45716
Data111	0.311793	1.238626	0.593881	-0.441698	0.272424	0.435594
Data112	0.319727	1.247781	0.597035	-0.421759	0.272424	0.421759
Data113	0.30691	1.233539	0.597238	-0.39236	0.268152	0.411688
Data114	0.280664	1.217975	0.601918	-0.350449	0.251672	0.396226
Data115	0.262557	1.20587	0.62328	-0.317693	0.230716	0.383307
Data116	0.261641	1.212991	0.649933	-0.301213	0.200402	0.369065
Data117	0.275171	1.236998	0.683096	-0.286361	0.162153	0.357875
Data118	0.291956	1.250833	0.702525	-0.28392	0.117596	0.343125
Data119	0.317795	1.257343	0.701508	-0.294499	0.062664	0.319524
Data120	0.342514	1.262226	0.696422	-0.307927	-0.002035	0.293787
Data121	0.340073	1.25419	0.677907	-0.329391	-0.053508	0.278019
Data122	0.330104	1.242186	0.669159	-0.357977	-0.104779	0.274561
Data123	0.311386	1.235676	0.656138	-0.380865	-0.137942	0.280969
Data124	0.295008	1.240762	0.629384	-0.375881	-0.165611	0.288701
Data125	0.272526	1.255818	0.619109	-0.335902	-0.199385	0.291752
Data126	0.251774	1.268025	0.636301	-0.311081	-0.238244	0.299077
Data127	0.247603	1.287251	0.663055	-0.30518	-0.283411	0.310063
Data128	0.250553	1.306579	0.680451	-0.300196	-0.335698	0.307215
Data129	0.246179	1.332926	0.689403	-0.301213	-0.380865	0.281783
Data130	0.238753	1.33669	0.697846	-0.287175	-0.42827	0.25625
Data131	0.236922	1.332214	0.706188	-0.268457	-0.448819	0.232446
Data132	0.235904	1.330282	0.69276	-0.254114	-0.470792	0.218814
Data133	0.226851	1.325093	0.699474	-0.245162	-0.511686	0.216576
Data134	0.209456	1.307902	0.704153	-0.252995	-0.545459	0.204776
Data135	0.193891	1.299763	0.688589	-0.263574	-0.575163	0.204573
Data136	0.188296	1.281147	0.664886	-0.275069	-0.588591	0.22268
Data137	0.195417	1.255207	0.652171	-0.264897	-0.591033	0.236413
Data138	0.201419	1.239033	0.642913	-0.260828	-0.603443	0.248417
Data139	0.201012	1.231912	0.62562	-0.271814	-0.628265	0.248417
Data140	0.191857	1.21767	0.617685	-0.272933	-0.663259	0.244755
Data141	0.17558	1.196104	0.617583	-0.268966	-0.701305	0.238448
Data142	0.144452	1.190814	0.621958	-0.260014	-0.72755	0.234887
Data143	0.108136	1.187254	0.631317	-0.252893	-0.748302	0.213016
Data144	0.065003	1.170265	0.628468	-0.244043	-0.775362	0.179548
Data145	0.044963	1.143816	0.624806	-0.233972	-0.796928	0.165204
Data146	0.050965	1.128659	0.615956	-0.219933	-0.820935	0.169986
Data147	0.08423	1.128456	0.610056	-0.197553	-0.839043	0.182905
Data148	0.14435	1.137713	0.607818	-0.169782	-0.837822	0.201724
Data149	0.206607	1.157651	0.607513	-0.143537	-0.850233	0.230411
Data150	0.244653	1.152667	0.603443	-0.119834	-0.864474	0.23621
Data151	0.255741	1.119097	0.587269	-0.111493	-0.883803	0.229801
Data152	0.234684	1.095801	0.565194	-0.118817	-0.905369	0.2062
Data153	0.201419	1.099769	0.530607	-0.131838	-0.939956	0.191857
Data154	0.159101	1.108822	0.483101	-0.133872	-0.981867	0.186567
Data155	0.117088	1.107296	0.441393	-0.141299	-1.023779	0.191348
Data156	0.096539	1.103532	0.431932	-0.153506	-1.0663	0.192264
Data157	0.09247	1.095191	0.434475	-0.165916	-1.105567	0.183007
Data158	0.099387	1.089392	0.44597	-0.172122	-1.131609	0.189924
Data159	0.099285	1.079525	0.45889	-0.156049	-1.145851	0.189415
Data160	0.106813	1.070166	0.459195	-0.114951	-1.149513	0.176903
Data161	0.115663	1.06569	0.441494	-0.076499	-1.148089	0.163984
Data162	0.133567	1.052669	0.44241	-0.05422	-1.149106	0.16022
Data163	0.148623	1.02622	0.434475	-0.035401	-1.16701	0.154625
Data164	0.146487	1.000076	0.420437	-0.029501	-1.196104	0.137942
Data165	0.141197	0.983495	0.407009	-0.021973	-1.214822	0.120851
Data166	0.145266	0.961929	0.398871	-0.02767	-1.233946	0.117596
Data167	0.152387	0.925205	0.385646	-0.043539	-1.249002	0.120851
Data168	0.166018	0.904046	0.367946	-0.057883	-1.269347	0.113731
Data169	0.166629	0.887058	0.352076	-0.051169	-1.292948	0.116375
Data170	0.151675	0.861423	0.347906	-0.029094	-1.321838	0.108543
Data171	0.127362	0.854607	0.360418	-0.015157	-1.350932	0.09664
Data172	0.104372	0.857557	0.370286	-0.018616	-1.368022	0.106711
Data173	0.100201	0.85125	0.370591	-0.030416	-1.380229	0.115562
Data174	0.114036	0.837822	0.360418	-0.026449	-1.388774	0.128684
Data175	0.126345	0.830498	0.340276	-0.003052	-1.409527	0.136924
Data176	0.133262	0.825106	0.308334	0.022787	-1.443097	0.148013
Data177	0.150047	0.807813	0.276697	0.051779	-1.462018	0.161949
Data178	0.164187	0.777396	0.255029	0.089011	-1.478294	0.166323
Data179	0.174258	0.748709	0.229699	0.115765	-1.48277	0.16968
Data180	0.17497	0.723583	0.21149	0.106813	-1.47687	0.153302
Data181	0.178632	0.693268	0.199385	0.080669	-1.467918	0.139467
Data182	0.196231	0.65451	0.182803	0.054322	-1.452862	0.117698
Data183	0.197859	0.627553	0.172529	0.029297	-1.457542	0.102235
Data184	0.172427	0.619516	0.167748	0.012614	-1.451235	0.106203
Data185	0.149437	0.614125	0.170087	0.016683	-1.436993	0.123802
Data186	0.13489	0.594085	0.167239	0.031027	-1.421124	0.130007
Data187	0.137636	0.5714	0.17792	0.05361	-1.409527	0.124514
Data188	0.152488	0.55614	0.188805	0.074362	-1.412985	0.102642
Data189	0.16083	0.562753	0.193383	0.095827	-1.430686	0.073243
Data190	0.179344	0.574146	0.178836	0.108441	-1.452659	0.074159
Data191	0.188296	0.569975	0.161339	0.119326	-1.457338	0.065919
Data192	0.191755	0.564482	0.162763	0.133872	-1.465476	0.070293
Data193	0.196231	0.548104	0.166323	0.149233	-1.468935	0.07304
Data194	0.208337	0.520943	0.156456	0.162661	-1.464663	0.074261
Data195	0.225121	0.496935	0.130719	0.16083	-1.458966	0.066733
Data196	0.24272	0.484423	0.110374	0.155845	-1.469749	0.066224
Data197	0.254012	0.46479	0.092978	0.130922	-1.50515	0.066631
Data198	0.260319	0.447598	0.074871	0.101422	-1.540958	0.067241
Data199	0.247298	0.428575	0.056153	0.083518	-1.558658	0.067343
Data200	0.212304	0.416876	0.028789	0.078737	-1.575545	0.07304
Data201	0.162763	0.388291	0.016785	0.08189	-1.579614	0.073548
Data202	0.121869	0.354213	0.016887	0.10071	-1.577376	0.057984
Data203	0.079143	0.32756	0.027771	0.11312	-1.583073	0.042115
Data204	0.047812	0.311996	0.05361	0.128786	-1.589787	0.037537
Data205	0.0589	0.301823	0.06714	0.146487	-1.5906	0.035299
Data206	0.087383	0.320745	0.093283	0.165611	-1.582666	0.041505
Data207	0.124921	0.322779	0.122886	0.174055	-1.570052	0.040691
Data208	0.145266	0.310775	0.122072	0.163984	-1.568017	0.018311
Data209	0.148928	0.309656	0.123598	0.144961	-1.558251	-0.006409
Data210	0.155947	0.3122	0.130109	0.143435	-1.53994	-0.023194
Data211	0.16378	0.3122	0.129193	0.159609	-1.525902	-0.038249
Data212	0.173749	0.320236	0.124208	0.170494	-1.516543	-0.046794
Data213	0.176699	0.330612	0.130414	0.164899	-1.500267	-0.039267
Data214	0.172732	0.332952	0.138043	0.152285	-1.508609	-0.026347
Data215	0.156456	0.319931	0.14964	0.136517	-1.529361	-0.01943
Data216	0.144045	0.305587	0.147911	0.118613	-1.539127	-0.03062
Data217	0.132347	0.286768	0.13784	0.109458	-1.538516	-0.038148
Data218	0.12075	0.27568	0.145571	0.107424	-1.53404	-0.039063
Data219	0.111594	0.263574	0.151064	0.117088	-1.523257	-0.031332
Data220	0.112408	0.24272	0.159202	0.16551	-1.515119	-0.019938
Data221	0.114951	0.220645	0.161644	0.218509	-1.486229	-0.012818
Data222	0.122784	0.21088	0.163475	0.247908	-1.439638	-0.013224
Data223	0.14313	0.212507	0.182294	0.258183	-1.384095	-0.008342
Data224	0.169172	0.220442	0.209049	0.248926	-1.347473	-0.005798
Data225	0.20091	0.234582	0.233565	0.232547	-1.332825	-0.022278
Data226	0.234684	0.230818	0.248722	0.230411	-1.343608	-0.03184
Data227	0.279952	0.210269	0.252893	0.237736	-1.349304	-0.035706
Data228	0.312912	0.199588	0.257369	0.247705	-1.354594	-0.031739
Data229	0.321864	0.193077	0.26276	0.258081	-1.35378	-0.004476
Data230	0.310572	0.204573	0.271407	0.272831	-1.338928	0.03062
Data231	0.294703	0.238346	0.285039	0.281885	-1.314717	0.063884
Data232	0.267033	0.27863	0.309453	0.30396	-1.282572	0.097353
Data233	0.257369	0.328272	0.342921	0.328171	-1.260599	0.122377
Data234	0.267033	0.380967	0.378525	0.353908	-1.256326	0.128176
Data235	0.299789	0.428982	0.413113	0.399278	-1.22886	0.133669
Data236	0.353806	0.456753	0.455736	0.453193	-1.190814	0.128583
Data237	0.404974	0.475878	0.489611	0.498868	-1.168638	0.129702
Data238	0.429898	0.505074	0.52196	0.518705	-1.13344	0.143028
Data239	0.430813	0.511686	0.54902	0.518705	-1.090105	0.161237
Data240	0.43651	0.514331	0.560311	0.513924	-1.043514	0.193281
Data241	0.438137	0.519824	0.564787	0.511584	-0.999161	0.223087
Data242	0.435187	0.509041	0.565194	0.501106	-0.957046	0.263574
Data243	0.436815	0.502124	0.558785	0.480964	-0.914321	0.295008
Data244	0.434577	0.50487	0.562244	0.454108	-0.885227	0.320745
Data245	0.434373	0.498767	0.562854	0.441189	-0.863254	0.341497
Data246	0.432237	0.477099	0.549427	0.432136	-0.865899	0.350958
Data247	0.425422	0.453091	0.530098	0.423692	-0.864881	0.343735
Data248	0.395107	0.439256	0.497851	0.420335	-0.859592	0.330816
Data249	0.355027	0.403042	0.480252	0.412604	-0.85186	0.323288
Data250	0.320541	0.365708	0.493172	0.396531	-0.846164	0.302129
Data251	0.296941	0.324712	0.495308	0.383001	-0.839246	0.282597
Data252	0.297449	0.275171	0.487882	0.376389	-0.846164	0.26276
Data253	0.303553	0.235396	0.464078	0.360418	-0.845757	0.255436
Data254	0.297754	0.215152	0.44536	0.345464	-0.847995	0.256657
Data255	0.286259	0.199486	0.425523	0.326747	-0.853285	0.254826
Data256	0.258793	0.172732	0.384019	0.312912	-0.84535	0.249434
Data257	0.23916	0.136924	0.337021	0.288497	-0.818901	0.238041
Data258	0.222171	0.101829	0.29806	0.263269	-0.787162	0.220137
Data259	0.216068	0.073752	0.274561	0.235294	-0.767631	0.207014
Data260	0.194298	0.049744	0.257064	0.201419	-0.764579	0.19501
Data261	0.157677	0.015869	0.233768	0.181074	-0.766817	0.189721
Data262	0.111899	-0.002441	0.212711	0.163475	-0.766817	0.185753
Data263	0.074973	-0.022889	0.202538	0.153201	-0.784314	0.180972
Data264	0.060222	-0.053	0.188703	0.132347	-0.802014	0.181074
Data265	0.043132	-0.079143	0.186465	0.116681	-0.82236	0.179853
Data266	0.042217	-0.096234	0.178937	0.108136	-0.831718	0.186364
Data267	0.041708	-0.101116	0.154828	0.091961	-0.825411	0.195519
Data268	0.032756	-0.105592	0.118817	0.058798	-0.82236	0.196638
Data269	0.00824	-0.110984	0.087689	0.038961	-0.822766	0.204166
Data270	-0.029399	-0.1414	0.077312	0.02594	-0.812187	0.237939
Data271	-0.073142	-0.188805	0.05717	0.012614	-0.806897	0.250553
Data272	-0.128379	-0.227665	0.025127	0.003357	-0.807914	0.240482
Data273	-0.168765	-0.276697	0.005392	0.010071	-0.812797	0.209761
Data274	-0.189212	-0.329086	-0.012207	0.011292	-0.812187	0.196841
Data275	-0.195112	-0.370286	-0.040792	0.004273	-0.809339	0.187889
Data276	-0.19379	-0.398667	-0.068767	-0.011088	-0.793876	0.196536
Data277	-0.208133	-0.433051	-0.105186	-0.037741	-0.771293	0.197452
Data278	-0.238651	-0.480252	-0.134279	-0.063478	-0.742402	0.189314
Data279	-0.277714	-0.517789	-0.155744	-0.085756	-0.724905	0.176903
Data280	-0.31932	-0.535286	-0.177513	-0.102439	-0.720836	0.162763
Data281	-0.374456	-0.549935	-0.191552	-0.114646	-0.733857	0.170291
Data282	-0.420335	-0.552783	-0.218916	-0.129803	-0.746878	0.181277
Data283	-0.450345	-0.56438	-0.242517	-0.139773	-0.768648	0.180056
Data284	-0.465095	-0.589405	-0.257471	-0.145571	-0.791435	0.165306
Data285	-0.467943	-0.615447	-0.256657	-0.148216	-0.805473	0.14903
Data286	-0.460212	-0.64332	-0.261438	-0.177818	-0.816052	0.129397
Data287	-0.452074	-0.685334	-0.253503	-0.216475	-0.820732	0.116375
Data288	-0.466316	-0.718191	-0.25157	-0.250553	-0.826836	0.117901
Data289	-0.485033	-0.735078	-0.267643	-0.281275	-0.827039	0.130007
Data290	-0.502937	-0.743013	-0.300399	-0.315455	-0.813611	0.141502
Data291	-0.542407	-0.753185	-0.32339	-0.347601	-0.805066	0.128481
Data292	-0.579029	-0.780753	-0.358689	-0.36876	-0.810966	0.114951
Data293	-0.613718	-0.812085	-0.390631	-0.368963	-0.818697	0.11607
Data294	-0.645457	-0.830396	-0.398057	-0.368556	-0.844333	0.127057
Data295	-0.680349	-0.85776	-0.408535	-0.377406	-0.880547	0.12075
Data296	-0.70395	-0.873325	-0.422166	-0.387172	-0.911676	0.116782
Data297	-0.74342	-0.873833	-0.433661	-0.396735	-0.924697	0.106508
Data298	-0.790112	-0.883294	-0.42593	-0.404771	-0.917983	0.090639
Data299	-0.842705	-0.902927	-0.419521	-0.395616	-0.904555	0.078838
Data300	-0.884108	-0.931716	-0.420132	-0.375982	-0.886447	0.080568
Data301	-0.901706	-0.954706	-0.43356	-0.364792	-0.876071	0.078126
Data302	-0.89662	-0.957453	-0.444546	-0.360011	-0.864881	0.062359
Data303	-0.887058	-0.945958	-0.447293	-0.368048	-0.863457	0.049643
Data304	-0.876885	-0.925714	-0.450548	-0.394903	-0.88482	0.053813
Data305	-0.876376	-0.93904	-0.451057	-0.413926	-0.90781	0.076193
Data306	-0.875868	-0.965387	-0.440375	-0.430406	-0.915338	0.088909
Data307	-0.88187	-0.970067	-0.425218	-0.443427	-0.917372	0.095216
Data308	-0.903843	-0.952061	-0.397854	-0.428066	-0.919407	0.101116
Data309	-0.925205	-0.922255	-0.375474	-0.406399	-0.91249	0.089316
Data310	-0.95023	-0.889398	-0.358282	-0.390021	-0.900893	0.089723
Data311	-0.968948	-0.878411	-0.348211	-0.374558	-0.887465	0.079347
Data312	-0.981155	-0.871901	-0.3358	-0.343735	-0.867526	0.07009
Data313	-0.991531	-0.856235	-0.319931	-0.301823	-0.85186	0.07009
Data314	-0.982783	-0.835381	-0.299687	-0.265914	-0.829074	0.074973
Data315	-0.973831	-0.811983	-0.301925	-0.242415	-0.794893	0.081483
Data316	-0.955316	-0.804049	-0.321457	-0.242415	-0.761527	0.096437
Data317	-0.936802	-0.809237	-0.332341	-0.271204	-0.757661	0.121767
Data318	-0.911676	-0.832431	-0.332748	-0.292363	-0.755627	0.147402
Data319	-0.895705	-0.844231	-0.336004	-0.301213	-0.748913	0.168561
Data320	-0.879021	-0.858676	-0.336919	-0.30162	-0.741182	0.185346
Data321	-0.863661	-0.85064	-0.328985	-0.30518	-0.716157	0.195214
Data322	-0.854302	-0.837924	-0.314641	-0.325017	-0.664683	0.203759
Data323	-0.830396	-0.838941	-0.290125	-0.332647	-0.623382	0.190738
Data324	-0.820528	-0.849012	-0.262048	-0.329086	-0.589202	0.18321
Data325	-0.80883	-0.854607	-0.238448	-0.323186	-0.557056	0.181989
Data326	-0.806592	-0.847384	-0.230106	-0.328679	-0.519824	0.186567
Data327	-0.807914	-0.833041	-0.230106	-0.328679	-0.498054	0.204674
Data328	-0.80293	-0.813204	-0.231835	-0.313319	-0.494596	0.240686
Data329	-0.785534	-0.795097	-0.227258	-0.28453	-0.491951	0.259912
Data330	-0.768241	-0.781058	-0.22858	-0.255436	-0.471402	0.261641
Data331	-0.754609	-0.76112	-0.230411	-0.246179	-0.457364	0.264897
Data332	-0.7305	-0.733959	-0.231734	-0.236718	-0.452481	0.270492
Data333	-0.696523	-0.715953	-0.213016	-0.223494	-0.444343	0.281682
Data334	-0.674754	-0.688284	-0.186974	-0.208133	-0.442715	0.298161
Data335	-0.660817	-0.662547	-0.152895	-0.190026	-0.435594	0.326747
Data336	-0.654815	-0.643422	-0.153404	-0.181582	-0.417894	0.342819
Data337	-0.642812	-0.658274	-0.167442	-0.185346	-0.393276	0.367336
Data338	-0.619109	-0.664378	-0.18321	-0.16846	-0.369268	0.404364
Data339	-0.592457	-0.658478	-0.196841	-0.133771	-0.342209	0.423184
Data340	-0.569568	-0.647491	-0.183108	-0.101422	-0.303756	0.439562
Data341	-0.54729	-0.610564	-0.151064	-0.060019	-0.266321	0.455533
Data342	-0.521452	-0.574451	-0.130007	-0.016276	-0.248213	0.475776
Data343	-0.473131	-0.54373	-0.120445	0.013123	-0.238855	0.480557
Data344	-0.416673	-0.523893	-0.105898	0.015971	-0.216678	0.4772
Data345	-0.366318	-0.520943	-0.099184	0.013733	-0.200605	0.470385
Data346	-0.325628	-0.514839	-0.101015	0.016378	-0.194095	0.470995
Data347	-0.295822	-0.499479	-0.092877	0.006714	-0.19084	0.484423
Data348	-0.283716	-0.475878	-0.096335	-0.012411	-0.191857	0.508329
Data349	-0.267948	-0.455024	-0.085857	-0.024821	-0.178022	0.542713
Data350	-0.241398	-0.429491	-0.062053	-0.018616	-0.152183	0.576486
Data351	-0.213118	-0.405992	-0.041505	0.006104	-0.128583	0.607309
Data352	-0.183922	-0.386562	-0.033163	0.042013	-0.108848	0.624399
Data353	-0.147199	-0.356451	-0.032858	0.066936	-0.096437	0.630605
Data354	-0.09898	-0.331121	-0.036418	0.083619	-0.076702	0.622263
Data355	-0.047405	-0.30518	-0.017497	0.090842	-0.05656	0.620127
Data356	-0.003967	-0.267338	0.00234	0.091554	-0.03357	0.605885
Data357	0.023601	-0.228987	0.02533	0.102642	-0.0118	0.582081
Data358	0.053915	-0.190127	0.049948	0.116986	-0.003459	0.561939
Data359	0.081992	-0.162966	0.066631	0.121564	0.008138	0.554818
Data360	0.120445	-0.15259	0.066122	0.119427	0.029908	0.568653
Data361	0.155133	-0.146588	0.077414	0.122174	0.032959	0.583708
Data362	0.199791	-0.126548	0.122174	0.121258	0.043132	0.607919
Data363	0.245569	-0.102032	0.162356	0.116884	0.064291	0.641286
Data364	0.287887	-0.082094	0.190738	0.098472	0.066733	0.656545
Data365	0.31576	-0.07131	0.211185	0.072429	0.069988	0.670787
Data366	0.334579	-0.055441	0.212914	0.055645	0.084433	0.674245
Data367	0.340887	-0.034994	0.193891	0.05951	0.110882	0.681061
Data368	0.340174	-0.0177	0.182193	0.078024	0.122276	0.684011
Data369	0.349533	0.016785	0.180362	0.098166	0.138145	0.677602
Data370	0.367437	0.045167	0.185855	0.137331	0.176598	0.680247
Data371	0.39704	0.054729	0.195417	0.184532	0.220747	0.686758
Data372	0.442715	0.059815	0.19145	0.216271	0.252079	0.657562
Data373	0.491442	0.062257	0.186872	0.242517	0.266524	0.645355
Data374	0.529793	0.092368	0.191348	0.267338	0.271407	0.651255
Data375	0.564686	0.118817	0.209761	0.281376	0.260828	0.663361
Data376	0.577808	0.128888	0.22502	0.301315	0.261845	0.687165
Data377	0.578826	0.137229	0.245569	0.328781	0.287073	0.706696
Data378	0.590931	0.144757	0.273747	0.353704	0.314946	0.717581
Data379	0.614735	0.12604	0.300094	0.361232	0.345057	0.743216
Data380	0.637217	0.107627	0.309351	0.346888	0.376796	0.769258
Data381	0.668345	0.110068	0.310775	0.328679	0.39999	0.794486
Data382	0.695811	0.130109	0.305486	0.313115	0.422573	0.80944
Data383	0.715852	0.139162	0.310369	0.293075	0.443122	0.803947
Data384	0.737214	0.137738	0.316879	0.282902	0.449429	0.789705
Data385	0.772513	0.137433	0.325221	0.296839	0.447801	0.794283
Data386	0.796928	0.129091	0.34872	0.318914	0.443122	0.790316
Data387	0.819918	0.137535	0.383714	0.341497	0.447801	0.79235
Data388	0.842095	0.15259	0.411994	0.349432	0.461026	0.780346
Data389	0.858879	0.157473	0.430915	0.356552	0.483813	0.756135
Data390	0.873833	0.141909	0.433356	0.359197	0.480964	0.728873
Data391	0.889194	0.106508	0.434679	0.355942	0.489509	0.705374
Data392	0.912998	0.072836	0.434577	0.353806	0.506193	0.699982
Data393	0.945246	0.05127	0.424506	0.346278	0.520638	0.72226
Data394	0.976272	0.047303	0.411485	0.3417	0.542814	0.752778
Data395	0.999466	0.043844	0.394191	0.342921	0.562753	0.766003
Data396	1.002823	0.041301	0.367437	0.338445	0.588388	0.769156
Data397	0.988174	0.051677	0.343837	0.334071	0.600799	0.776989
Data398	0.980952	0.063274	0.317998	0.326645	0.609954	0.784924
Data399	0.981664	0.066835	0.29572	0.313319	0.607309	0.801607
Data400	1.002518	0.064495	0.270899	0.299891	0.587371	0.809542
Data401	1.048905	0.054119	0.273238	0.297958	0.576181	0.799369
Data402	1.112383	0.033875	0.293584	0.299179	0.582691	0.793978
Data403	1.185423	0.014954	0.313217	0.301722	0.58615	0.7894
Data404	1.255614	0.003866	0.326136	0.313929	0.585133	0.774853
Data405	1.295186	-0.004171	0.34404	0.322677	0.590422	0.749727
Data406	1.293151	-0.013428	0.352178	0.323796	0.615854	0.732738
Data407	1.267516	-0.034485	0.357773	0.343328	0.634572	0.727245
Data408	1.252257	-0.074362	0.353806	0.352789	0.637013	0.728567
Data409	1.249205	-0.115765	0.343125	0.353094	0.638031	0.715038
Data410	1.261209	-0.155845	0.343938	0.331935	0.649221	0.699982
Data411	1.290812	-0.18026	0.350551	0.304672	0.668956	0.706696
Data412	1.311259	-0.19206	0.365606	0.285649	0.688487	0.713919
Data413	1.320516	-0.187788	0.373643	0.262252	0.690115	0.712393
Data414	1.318176	-0.194502	0.383714	0.241499	0.676687	0.694896
Data415	1.317464	-0.186974	0.395005	0.225121	0.657359	0.680044
Data416	1.311157	-0.173241	0.411383	0.203657	0.645762	0.674347
Data417	1.298339	-0.175987	0.421251	0.183515	0.640065	0.682892
Data418	1.303019	-0.189721	0.410569	0.179853	0.641489	0.68218
Data419	1.3255	-0.1944	0.394191	0.169375	0.66448	0.674449
Data420	1.372702	-0.191755	0.366725	0.158389	0.694794	0.655528
Data421	1.419191	-0.201623	0.339869	0.156049	0.736502	0.627349
Data422	1.447471	-0.213321	0.313217	0.160525	0.763765	0.603545
Data423	1.46863	-0.234582	0.287277	0.158083	0.780652	0.587269
Data424	1.475344	-0.267135	0.26571	0.137433	0.779431	0.57262
Data425	1.481244	-0.305384	0.24506	0.112713	0.788993	0.550037
Data426	1.475446	-0.340276	0.230411	0.081178	0.799166	0.527352
Data427	1.45805	-0.357366	0.235192	0.048727	0.813408	0.51372
Data428	1.434857	-0.347702	0.233768	0.023397	0.812187	0.501005
Data429	1.426617	-0.338445	0.231937	-0.010885	0.794079	0.479744
Data430	1.419191	-0.335698	0.237227	-0.045981	0.770682	0.464586
Data431	1.414613	-0.342718	0.239668	-0.075583	0.743013	0.449734
Data432	1.408204	-0.348414	0.24445	-0.083009	0.734874	0.429694
Data433	1.394776	-0.357163	0.24801	-0.077007	0.743623	0.409552
Data434	1.381959	-0.376796	0.244043	-0.067445	0.747489	0.38585
Data435	1.376262	-0.398667	0.246077	-0.047608	0.743013	0.353399
Data436	1.384095	-0.426744	0.236311	-0.035503	0.731619	0.323796
Data437	1.396709	-0.440884	0.227054	-0.042827	0.706594	0.303553
Data438	1.398337	-0.448005	0.210066	-0.056051	0.691132	0.299789
Data439	1.388774	-0.463264	0.195214	-0.085756	0.674042	0.308436
Data440	1.374126	-0.499886	0.19501	-0.114544	0.657359	0.324814
Data441	1.365072	-0.535388	0.210066	-0.143943	0.658986	0.33051
Data442	1.379517	-0.571094	0.213118	-0.172834	0.673228	0.3122
Data443	1.391623	-0.60324	0.211693	-0.193077	0.682994	0.289413
Data444	1.376059	-0.622466	0.20559	-0.209354	0.687063	0.260522
Data445	1.344828	-0.642507	0.190331	-0.217288	0.696015	0.228275
Data446	1.305358	-0.65034	0.189314	-0.223697	0.705577	0.196536
Data447	1.267007	-0.649627	0.196841	-0.223901	0.703746	0.155133
Data448	1.231098	-0.648814	0.208845	-0.22268	0.688487	0.135907
Data449	1.20292	-0.644032	0.22268	-0.204776	0.657562	0.121055
Data450	1.185219	-0.644745	0.242008	-0.196434	0.632537	0.106711
Data451	1.180234	-0.627044	0.25096	-0.186974	0.617278	0.078838
Data452	1.171181	-0.627451	0.249231	-0.186465	0.620534	0.04832
Data453	1.154498	-0.640065	0.242212	-0.197655	0.623789	0.028992
Data454	1.12988	-0.655629	0.237023	-0.223697	0.619516	-0.002238
Data455	1.110653	-0.669057	0.24272	-0.261438	0.615651	-0.041606
Data456	1.115435	-0.690827	0.236922	-0.304163	0.610564	-0.060629
Data457	1.1252	-0.7128	0.213931	-0.33814	0.593678	-0.084026
Data458	1.124997	-0.727652	0.193993	-0.374456	0.58615	-0.111289
Data459	1.108415	-0.736807	0.1826	-0.398362	0.575163	-0.127972
Data460	1.072506	-0.747997	0.189822	-0.40233	0.57557	-0.1414
Data461	1.040157	-0.769563	0.196231	-0.400092	0.585946	-0.168256
Data462	1.019201	-0.795198	0.203657	-0.404669	0.607919	-0.194196
Data463	0.97495	-0.809949	0.215356	-0.393886	0.613209	-0.227258
Data464	0.912896	-0.821953	0.218102	-0.389817	0.603443	-0.260421
Data465	0.865899	-0.832431	0.203861	-0.393683	0.587574	-0.26744
Data466	0.827344	-0.849724	0.186364	-0.380865	0.568043	-0.277612
Data467	0.817375	-0.872409	0.159508	-0.369472	0.566415	-0.275883
Data468	0.823885	-0.894992	0.145266	-0.371506	0.573536	-0.259709
Data469	0.829379	-0.921645	0.134483	-0.375372	0.586557	-0.245365
Data470	0.827955	-0.955316	0.114646	-0.388088	0.590016	-0.241499
Data471	0.816256	-0.982478	0.110882	-0.391445	0.565601	-0.260726
Data472	0.792757	-1.007909	0.111594	-0.398871	0.534066	-0.293177
Data473	0.75878	-1.037105	0.10488	-0.414842	0.504972	-0.323695
Data474	0.704967	-1.057857	0.101829	-0.423082	0.480557	-0.347295
Data475	0.654002	-1.075151	0.091351	-0.422166	0.453295	-0.373541
Data476	0.619008	-1.088579	0.089113	-0.416978	0.420946	-0.419013
Data477	0.591033	-1.1016	0.069988	-0.405788	0.399583	-0.466214
Data478	0.557768	-1.112179	0.055645	-0.383714	0.372727	-0.502937
Data479	0.51901	-1.120317	0.047303	-0.365911	0.350144	-0.533659
Data480	0.496325	-1.112688	0.039572	-0.34699	0.334274	-0.560413
Data481	0.497749	-1.117367	0.0471	-0.356146	0.330002	-0.586557
Data482	0.511381	-1.117774	0.041301	-0.37822	0.324915	-0.61443
Data483	0.513924	-1.115028	0.034282	-0.389614	0.318201	-0.637318
Data484	0.500292	-1.113603	0.031942	-0.395107	0.317998	-0.661631
Data485	0.482592	-1.109433	0.038656	-0.396938	0.339361	-0.680756
Data486	0.468655	-1.102515	0.046896	-0.397243	0.336919	-0.692556
Data487	0.454108	-1.108415	0.056051	-0.407721	0.323491	-0.716767
Data488	0.440681	-1.101091	0.059307	-0.418301	0.305791	-0.725719
Data489	0.42064	-1.096818	0.051372	-0.429796	0.297042	-0.724905
Data490	0.389003	-1.081559	0.040792	-0.446377	0.280156	-0.733247
Data491	0.346888	-1.072404	0.030213	-0.463162	0.250248	-0.747082
Data492	0.302942	-1.090105	0.011292	-0.47364	0.229496	-0.754304
Data493	0.252486	-1.124793	-0.005188	-0.473131	0.212609	-0.773632
Data494	0.205895	-1.155718	-0.004374	-0.468859	0.204878	-0.805473
Data495	0.179243	-1.176369	0.010783	-0.468554	0.200605	-0.849012
Data496	0.158999	-1.181252	0.024516	-0.471504	0.203861	-0.882684
Data497	0.151268	-1.181252	0.04303	-0.462755	0.197147	-0.902012
Data498	0.158999	-1.179929	0.044556	-0.453702	0.182091	-0.923069
Data499	0.182294	-1.171588	0.034994	-0.431525	0.17436	-0.93548
Data500	0.210371	-1.152158	0.021566	-0.417283	0.155845	-0.943821
Data501	0.228173	-1.161212	0.015971	-0.409145	0.137738	-0.949213
Data502	0.232039	-1.187661	0.015869	-0.399379	0.145673	-0.935887
Data503	0.213118	-1.195494	0.001729	-0.397955	0.158083	-0.917881
Data504	0.187483	-1.187661	-0.024109	-0.389309	0.178836	-0.911676
Data505	0.157575	-1.177284	-0.043336	-0.371812	0.198164	-0.916355
Data506	0.113018	-1.16996	-0.04771	-0.348211	0.220951	-0.919509
Data507	0.075074	-1.178302	-0.056662	-0.331324	0.221764	-0.926121
Data508	0.063579	-1.189899	-0.065003	-0.31576	0.222171	-0.942194
Data509	0.056662	-1.202411	-0.075685	-0.302129	0.221154	-0.973424
Data510	0.040182	-1.209125	-0.077414	-0.273238	0.206302	-0.99499
Data511	0.03123	-1.210142	-0.059408	-0.248213	0.198571	-1.011266
Data512	0.01414	-1.213499	-0.045981	-0.223087	0.199588	-1.0309
Data513	-0.011597	-1.235065	-0.045675	-0.220544	0.21912	-1.055212
Data514	-0.030315	-1.265278	-0.055238	-0.223087	0.25452	-1.068945
Data515	-0.046082	-1.264057	-0.071412	-0.224816	0.287683	-1.068437
Data516	-0.051067	-1.261209	-0.091147	-0.220645	0.307215	-1.052059
Data517	-0.070598	-1.267211	-0.126853	-0.211592	0.316981	-1.047684
Data518	-0.105186	-1.275044	-0.168968	-0.200605	0.314132	-1.033748
Data519	-0.143333	-1.261311	-0.210473	-0.18555	0.313929	-1.038732
Data520	-0.184329	-1.23476	-0.248519	-0.168663	0.311081	-1.051143
Data521	-0.223901	-1.205564	-0.267033	-0.145469	0.302129	-1.067318
Data522	-0.269576	-1.192137	-0.279647	-0.136314	0.294601	-1.084204
Data523	-0.314336	-1.199969	-0.284123	-0.135297	0.285649	-1.089189
Data524	-0.34994	-1.204344	-0.271305	-0.115765	0.289311	-1.091936
Data525	-0.369574	-1.181252	-0.268457	-0.090842	0.289515	-1.096412
Data526	-0.379339	-1.166603	-0.272017	-0.070192	0.296025	-1.099463
Data527	-0.379238	-1.170977	-0.285954	-0.054627	0.306401	-1.104041
Data528	-0.380967	-1.160194	-0.30752	-0.044963	0.322067	-1.115129
Data529	-0.363775	-1.143816	-0.338954	-0.03357	0.328578	-1.126421
Data530	-0.337123	-1.137102	-0.373032	-0.025533	0.326747	-1.128049
Data531	-0.320948	-1.143918	-0.39531	-0.018209	0.342209	-1.117367
Data532	-0.301417	-1.142189	-0.405992	-0.025025	0.36052	-1.103532
Data533	-0.285751	-1.128252	-0.407009	-0.033977	0.383714	-1.092037
Data534	-0.293889	-1.126726	-0.411994	-0.034689	0.392665	-1.09102
Data535	-0.316472	-1.124183	-0.441494	-0.039165	0.383307	-1.092851
Data536	-0.339971	-1.121843	-0.478116	-0.029399	0.38351	-1.095598
Data537	-0.355739	-1.11696	-0.503751	-0.014445	0.397141	-1.115536
Data538	-0.359706	-1.113807	-0.513313	0.015056	0.404059	-1.146461
Data539	-0.36052	-1.11696	-0.508431	0.04008	0.393683	-1.180845
Data540	-0.36052	-1.118079	-0.496427	0.066122	0.390428	-1.208616
Data541	-0.380153	-1.112484	-0.489306	0.093487	0.390021	-1.21238
Data542	-0.410773	-1.088884	-0.491137	0.126955	0.402635	-1.223163
Data543	-0.444851	-1.064266	-0.52135	0.16673	0.425422	-1.222756
Data544	-0.478116	-1.044124	-0.553801	0.196536	0.450853	-1.211363
Data545	-0.497953	-1.036901	-0.587371	0.223087	0.457974	-1.211363
Data546	-0.501411	-1.03507	-0.62562	0.237736	0.462247	-1.205564
Data547	-0.506498	-1.036291	-0.656036	0.229292	0.470588	-1.201902
Data548	-0.52196	-1.014928	-0.691641	0.220544	0.477302	-1.206785
Data549	-0.540271	-1.00852	-0.725719	0.226342	0.48544	-1.212685
Data550	-0.569568	-1.004145	-0.742809	0.242212	0.478726	-1.214313
Data551	-0.599171	-0.979833	-0.750337	0.252588	0.456346	-1.208006
Data552	-0.63213	-0.944839	-0.748302	0.263574	0.42298	-1.20587
Data553	-0.663971	-0.897332	-0.754406	0.274357	0.398769	-1.206683
Data554	-0.691132	-0.845553	-0.75054	0.310775	0.379644	-1.207396
Data555	-0.686656	-0.778515	-0.741894	0.354314	0.350551	-1.22418
Data556	-0.652171	-0.718395	-0.732331	0.392971	0.323288	-1.238015
Data557	-0.62501	-0.686351	-0.739961	0.42237	0.303756	-1.247679
Data558	-0.597136	-0.671295	-0.760611	0.431423	0.301111	-1.258361
Data559	-0.590321	-0.648814	-0.790519	0.422777	0.315353	-1.274942
Data560	-0.588795	-0.620737	-0.809237	0.426032	0.339361	-1.300272
Data561	-0.605885	-0.608937	-0.828972	0.439256	0.367234	-1.299255
Data562	-0.620534	-0.601409	-0.853895	0.449836	0.375982	-1.28837
Data563	-0.632232	-0.588795	-0.869154	0.445157	0.373541	-1.264363
Data564	-0.628773	-0.571705	-0.878411	0.434882	0.373948	-1.239846
Data565	-0.619109	-0.555225	-0.885939	0.420539	0.35523	-1.216754
Data566	-0.605376	-0.528674	-0.884922	0.394802	0.332036	-1.211668
Data567	-0.60324	-0.490222	-0.884922	0.376287	0.310674	-1.224587
Data568	-0.620534	-0.437018	-0.893772	0.358587	0.313725	-1.235981
Data569	-0.64271	-0.381781	-0.913303	0.329798	0.33346	-1.257038
Data570	-0.663055	-0.331121	-0.922764	0.323491	0.355637	-1.277892
Data571	-0.678518	-0.293584	-0.904962	0.337123	0.362147	-1.291829
Data572	-0.683706	-0.264185	-0.904351	0.372524	0.358282	-1.301086
Data573	-0.681366	-0.239465	-0.910252	0.418606	0.342819	-1.320923
Data574	-0.670685	-0.229292	-0.891839	0.458381	0.320439	-1.33018
Data575	-0.664581	-0.239668	-0.876783	0.484016	0.298466	-1.33903
Data576	-0.665599	-0.243127	-0.885328	0.492765	0.292566	-1.343201
Data577	-0.668345	-0.251265	-0.912083	0.501208	0.295618	-1.340759
Data578	-0.677399	-0.262862	-0.952366	0.519214	0.297246	-1.340556
Data579	-0.695099	-0.272017	-1.004145	0.525012	0.290125	-1.338216
Data580	-0.729992	-0.263981	-1.027543	0.511686	0.283207	-1.344218
Data581	-0.773938	-0.234379	-1.046362	0.514026	0.267948	-1.347168
Data582	-0.802828	-0.203047	-1.04626	0.518502	0.258386	-1.357036
Data583	-0.821647	-0.156151	-1.035884	0.530505	0.251265	-1.375041
Data584	-0.833651	-0.113629	-1.028662	0.534269	0.243127	-1.391725
Data585	-0.844536	-0.088095	-1.026932	0.534981	0.239465	-1.392844
Data586	-0.850945	-0.083314	-1.028458	0.564482	0.223392	-1.383179
Data587	-0.860304	-0.093182	-1.024389	0.605071	0.209761	-1.381857
Data588	-0.877597	-0.097556	-1.028662	0.644643	0.198367	-1.380026
Data589	-0.889601	-0.094809	-1.040869	0.674042	0.178836	-1.376466
Data590	-0.900893	-0.074566	-1.035782	0.691335	0.162559	-1.376567
Data591	-0.913914	-0.033773	-1.017878	0.70395	0.153607	-1.372295
Data592	-0.929173	-0.00061	-1.013097	0.69866	0.131024	-1.364665
Data593	-0.947585	0.023804	-1.032425	0.693573	0.129397	-1.351746
Data594	-0.943618	0.037944	-1.04565	0.668854	0.132652	-1.329773
Data595	-0.937006	0.045981	-1.056636	0.633656	0.129803	-1.288574
Data596	-0.916152	0.049541	-1.070166	0.620127	0.126752	-1.23242
Data597	-0.884616	0.051779	-1.075659	0.616159	0.114748	-1.192442
Data598	-0.86773	0.046998	-1.069861	0.604969	0.085044	-1.182981
Data599	-0.886041	0.045167	-1.047583	0.613616	0.050863	-1.185524
Data600	-0.919407	0.047506	-1.023067	0.629689	0.024414	-1.187355
Data601	-0.949315	0.043539	-1.019303	0.640574	0.004476	-1.182879
Data602	-0.965387	0.036316	-1.038936	0.653188	-0.023804	-1.186135
Data603	-0.981053	0.026958	-1.070776	0.674347	-0.051677	-1.194578
Data604	-1.000788	0.02004	-1.090918	0.683604	-0.072429	-1.195392
Data605	-1.013809	0.019023	-1.106076	0.673431	-0.087282	-1.190407
Data606	-1.025203	0.042522	-1.120826	0.647491	-0.097047	-1.18115
Data607	-1.050736	0.081381	-1.125404	0.621246	-0.109458	-1.172096
Data608	-1.08512	0.125633	-1.120419	0.596323	-0.116375	-1.160805
Data609	-1.119402	0.162763	-1.124183	0.578622	-0.121258	-1.165891
Data610	-1.16996	0.190433	-1.13344	0.576689	-0.122276	-1.164162
Data611	-1.223367	0.202029	-1.15521	0.576588	-0.119834	-1.167112
Data612	-1.26833	0.209659	-1.184202	0.570484	-0.137942	-1.160093
Data613	-1.290913	0.21505	-1.196918	0.568755	-0.171308	-1.146359
Data614	-1.289082	0.230208	-1.190611	0.573129	-0.195112	-1.121233
Data615	-1.276468	0.254724	-1.168536	0.579843	-0.216475	-1.107703
Data616	-1.27718	0.28158	-1.157956	0.596424	-0.240075	-1.106788
Data617	-1.290405	0.299382	-1.160194	0.602019	-0.264693	-1.104651
Data618	-1.314005	0.31281	-1.167315	0.587879	-0.287073	-1.103431
Data619	-1.343506	0.313522	-1.168231	0.584726	-0.306605	-1.097022
Data620	-1.352865	0.307724	-1.170876	0.601409	-0.304163	-1.072811
Data621	-1.341065	0.31871	-1.191323	0.621347	-0.298873	-1.038224
Data622	-1.323568	0.350856	-1.230996	0.629079	-0.301518	-0.985428
Data623	-1.305053	0.385239	-1.276265	0.637624	-0.317591	-0.93314
Data624	-1.289082	0.398769	-1.319498	0.63915	-0.339157	-0.891432
Data625	-1.293456	0.412909	-1.352865	0.637522	-0.358892	-0.868238
Data626	-1.312072	0.417589	-1.379517	0.639963	-0.369472	-0.849928
Data627	-1.341777	0.417792	-1.395285	0.641998	-0.386562	-0.847588
Data628	-1.379314	0.408433	-1.401592	0.644846	-0.395514	-0.849215
Data629	-1.411256	0.405992	-1.395183	0.650543	-0.385952	-0.852979
Data630	-1.439638	0.404568	-1.378398	0.65746	-0.381069	-0.85715
Data631	-1.472699	0.400804	-1.359681	0.658478	-0.385545	-0.856235
Data632	-1.496605	0.411688	-1.351644	0.647389	-0.394497	-0.86305
Data633	-1.49335	0.419725	-1.341166	0.639353	-0.397141	-0.866509
Data634	-1.484092	0.415351	-1.344727	0.641998	-0.373337	-0.858066
Data635	-1.462119	0.402838	-1.355306	0.636708	-0.348109	-0.848605
Data636	-1.448793	0.403754	-1.353068	0.620839	-0.34933	-0.828667
Data637	-1.450421	0.405687	-1.358663	0.599476	-0.357265	-0.801912
Data638	-1.463645	0.393988	-1.362325	0.569263	-0.369065	-0.78055
Data639	-1.471682	0.386358	-1.363139	0.552682	-0.381069	-0.755016
