# Supplementary material for: Integration of MRI and somatosensory evoked potentials facilitate diagnosis of spinal cord compression
Source: Sci Rep. 2023 May 15;13:7861. doi: 10.1038/s41598-023-34832-2 (PMC10185544; doi:10.1038/s41598-023-34832-2)
Supplement: Supplementary file 3 — Supplementary Information 3. [file 41598_2023_34832_MOESM3_ESM.zip › Preoperative SSEP data/spinal cord compression group/6407318_2/6407318_2_Lt Tibial SEP_Cz'-Fpz_201220_091713.csv]

Index	1	2	3	4	5	6
Name	Cz'-Fpz	Cz'-Fpz	Cz'-Fpz	Cz'-Fpz	Cz'-Fpz	Cz'-Fpz
Time	2.01703E+13	2.01703E+13	2.01703E+13	2.01703E+13	2.01703E+13	2.01703E+13
Highcut	500	500	500	500	500	500
Lowcut	10	10	10	10	10	10
Period	0.000156	0.000156	0.000156	0.000156	0.000156	0.000156
Averages	120	120	120	120	120	120
Int (mA)	16/15.6mA	16/15.5mA	16/15.4mA	16/15.5mA	16/15.4mA	16/15.5mA
Pulse Width (�gs)	200�s	200�s	200�s	200�s	200�s	200�s
Rep Rate (Hz)	2.66Hz	2.66Hz	2.66Hz	2.66Hz	2.66Hz	2.66Hz
Data0	0.360266	0.392004	-1.255309	-1.124183	-0.905674	0.380001
Data1	0.15699	0.218509	-1.408408	-1.301086	-1.075812	0.230666
Data2	-0.128786	-0.050177	-1.684291	-1.587193	-1.323568	-0.015005
Data3	0.270924	0.338852	-1.27657	-1.195036	-0.916457	0.393428
Data4	0.670863	0.717454	-0.882684	-0.77704	-0.529793	0.774395
Data5	0.666463	0.69337	-0.893161	-0.773022	-0.522011	0.757814
Data6	0.554081	0.577885	-0.998957	-0.856082	-0.606851	0.637268
Data7	0.418733	0.473665	-1.111467	-0.933242	-0.689504	0.499326
Data8	0.331375	0.390733	-1.210651	-0.998957	-0.7452	0.401109
Data9	0.272882	0.343582	-1.271687	-1.043107	-0.791536	0.340174
Data10	0.231581	0.317133	-1.297017	-1.066402	-0.825208	0.305536
Data11	0.203683	0.302103	-1.300882	-1.079779	-0.839246	0.313725
Data12	0.192009	0.29455	-1.287353	-1.076321	-0.841026	0.337326
Data13	0.184558	0.303934	-1.276875	-1.057094	-0.829887	0.356959
Data14	0.172758	0.31721	-1.287556	-1.042446	-0.805269	0.37761
Data15	0.17085	0.315328	-1.292846	-1.034918	-0.782127	0.398667
Data16	0.16879	0.307088	-1.287251	-1.017166	-0.785534	0.41235
Data17	0.180947	0.302307	-1.282572	-0.998754	-0.782991	0.412197
Data18	0.206811	0.308054	-1.278604	-0.979782	-0.771242	0.398362
Data19	0.210727	0.311309	-1.256428	-0.964218	-0.763002	0.378882
Data20	0.204395	0.306249	-1.235065	-0.96142	-0.765952	0.360876
Data21	0.185957	0.291142	-1.223875	-0.950281	-0.770886	0.344244
Data22	0.165128	0.252969	-1.225605	-0.931411	-0.784365	0.336512
Data23	0.141604	0.218382	-1.231708	-0.923476	-0.786196	0.334173
Data24	0.119173	0.193408	-1.248697	-0.921747	-0.778719	0.311437
Data25	0.111823	0.187177	-1.278401	-0.909641	-0.772412	0.305638
Data26	0.097022	0.191628	-1.290812	-0.905063	-0.761476	0.311233
Data27	0.072506	0.198138	-1.300272	-0.900079	-0.756237	0.32756
Data28	0.049592	0.20147	-1.296712	-0.905572	-0.743776	0.34933
Data29	0.024033	0.20587	-1.266906	-0.911676	-0.73579	0.365352
Data30	0.003586	0.198494	-1.23537	-0.914778	-0.725872	0.368556
Data31	-0.009003	0.193027	-1.208718	-0.913049	-0.723634	0.360978
Data32	-0.009817	0.181659	-1.193459	-0.922917	-0.717937	0.359299
Data33	0.010224	0.160805	-1.184405	-0.922306	-0.717428	0.371354
Data34	0.026602	0.139391	-1.179624	-0.900842	-0.711986	0.376745
Data35	0.041428	0.112968	-1.179217	-0.879784	-0.703441	0.382086
Data36	0.052593	0.090715	-1.179929	-0.862542	-0.688284	0.387223
Data37	0.05834	0.090384	-1.181557	-0.844689	-0.667582	0.370743
Data38	0.049287	0.099947	-1.172808	-0.820325	-0.65568	0.344701
Data39	0.038834	0.110323	-1.159889	-0.808728	-0.652883	0.321914
Data40	0.037003	0.11574	-1.137509	-0.81122	-0.663411	0.307774
Data41	0.022532	0.116579	-1.126319	-0.808118	-0.664073	0.295109
Data42	-0.011978	0.11607	-1.126116	-0.805575	-0.663666	0.280766
Data43	-0.053457	0.103558	-1.125099	-0.797793	-0.668193	0.265812
Data44	-0.096691	0.081356	-1.109229	-0.784212	-0.673177	0.259505
Data45	-0.107093	0.069123	-1.109534	-0.760154	-0.666361	0.264134
Data46	-0.100074	0.075151	-1.105364	-0.730144	-0.647033	0.278782
Data47	-0.094911	0.070954	-1.102617	-0.695862	-0.621856	0.298924
Data48	-0.097302	0.061621	-1.09041	-0.669108	-0.600137	0.324254
Data49	-0.106788	0.044277	-1.066097	-0.651357	-0.577249	0.324
Data50	-0.122632	0.032222	-1.032324	-0.643626	-0.564889	0.308131
Data51	-0.140968	0.034943	-1.004654	-0.638794	-0.57318	0.285395
Data52	-0.153633	0.033646	-0.988073	-0.62918	-0.579792	0.25859
Data53	-0.149437	0.007986	-0.96732	-0.618804	-0.572925	0.236871
Data54	-0.136695	-0.016658	-0.94728	-0.619618	-0.564279	0.211032
Data55	-0.131634	-0.039419	-0.938633	-0.614837	-0.540678	0.202792
Data56	-0.121894	-0.053025	-0.936599	-0.605122	-0.510007	0.200097
Data57	-0.125607	-0.067038	-0.935988	-0.596526	-0.485339	0.206861
Data58	-0.123267	-0.072404	-0.930495	-0.589761	-0.45594	0.215559
Data59	-0.128557	-0.081865	-0.921747	-0.577452	-0.451616	0.224104
Data60	-0.144249	-0.094046	-0.921136	-0.564584	-0.469571	0.219374
Data61	-0.172198	-0.107729	-0.906488	-0.547595	-0.484983	0.205234
Data62	-0.205514	-0.123954	-0.886447	-0.528115	-0.474657	0.197147
Data63	-0.219908	-0.12698	-0.865695	-0.514687	-0.444546	0.190992
Data64	-0.229928	-0.1355	-0.828667	-0.509194	-0.4153	0.190382
Data65	-0.243636	-0.141273	-0.796012	-0.51545	-0.4006	0.178531
Data66	-0.262608	-0.149437	-0.77821	-0.523995	-0.378475	0.172376
Data67	-0.276951	-0.172147	-0.765189	-0.509448	-0.351415	0.168154
Data68	-0.279622	-0.1944	-0.762341	-0.494443	-0.332189	0.153811
Data69	-0.273772	-0.211134	-0.768953	-0.480761	-0.315404	0.134534
Data70	-0.275476	-0.241271	-0.760204	-0.455024	-0.300755	0.12548
Data71	-0.292439	-0.2769	-0.743114	-0.426998	-0.28926	0.122581
Data72	-0.318379	-0.295059	-0.718496	-0.417639	-0.272628	0.143384
Data73	-0.328603	-0.302739	-0.693167	-0.398464	-0.270542	0.16556
Data74	-0.3181	-0.302052	-0.674245	-0.379746	-0.259658	0.156049
Data75	-0.306071	-0.301213	-0.634572	-0.351415	-0.241957	0.149182
Data76	-0.304214	-0.307037	-0.591135	-0.319117	-0.226647	0.156558
Data77	-0.299891	-0.304367	-0.557768	-0.29399	-0.221408	0.160423
Data78	-0.285064	-0.300679	-0.537016	-0.277663	-0.211287	0.151573
Data79	-0.281758	-0.322881	-0.521248	-0.253401	-0.210829	0.132143
Data80	-0.286386	-0.334758	-0.50426	-0.233107	-0.210778	0.123445
Data81	-0.280741	-0.33313	-0.483406	-0.213626	-0.198062	0.128532
Data82	-0.273187	-0.326874	-0.466214	-0.194247	-0.180819	0.133313
Data83	-0.272246	-0.330078	-0.44597	-0.167951	-0.160321	0.137433
Data84	-0.27774	-0.341751	-0.425523	-0.144808	-0.139315	0.146843
Data85	-0.294499	-0.364945	-0.413418	-0.122479	-0.114341	0.145164
Data86	-0.312225	-0.382467	-0.399583	-0.097353	-0.099997	0.135297
Data87	-0.327382	-0.387579	-0.384426	-0.078787	-0.090893	0.131889
Data88	-0.327815	-0.399659	-0.373032	-0.059917	-0.085044	0.122835
Data89	-0.32756	-0.407975	-0.368861	-0.041759	-0.06363	0.11429
Data90	-0.319778	-0.404847	-0.356349	-0.023295	-0.036266	0.112357
Data91	-0.313725	-0.388622	-0.331223	-0.010732	-0.015462	0.12609
Data92	-0.315328	-0.371862	-0.303248	-0.007273	0.001322	0.137382
Data93	-0.306986	-0.361206	-0.291447	-0.013631	0.022889	0.141197
Data94	-0.307774	-0.362478	-0.280664	-0.019888	0.036825	0.132448
Data95	-0.313064	-0.366344	-0.264286	-0.018362	0.066275	0.127871
Data96	-0.327382	-0.362122	-0.229597	-0.011241	0.105338	0.120902
Data97	-0.351848	-0.36319	-0.190026	0.004934	0.140485	0.112459
Data98	-0.369497	-0.363114	-0.153201	0.035045	0.15727	0.108797
Data99	-0.368429	-0.374278	-0.110679	0.06658	0.159355	0.09898
Data100	-0.357392	-0.393454	-0.051575	0.103049	0.173241	0.068716
Data101	-0.335698	-0.410112	-0.009257	0.139264	0.194146	0.039267
Data102	-0.334681	-0.415554	0.026144	0.145876	0.198825	0.024872
Data103	-0.338877	-0.423743	0.047405	0.144147	0.196333	0.001221
Data104	-0.344498	-0.439307	0.047303	0.137636	0.208794	-0.022278
Data105	-0.348618	-0.438163	0.045777	0.134127	0.219374	-0.026093
Data106	-0.352051	-0.439409	0.05422	0.153353	0.228733	-0.015208
Data107	-0.34699	-0.441672	0.063274	0.182447	0.235548	-0.000763
Data108	-0.35083	-0.452761	0.079143	0.219374	0.242822	0.003459
Data109	-0.368811	-0.464332	0.114341	0.244144	0.247857	0.0059
Data110	-0.38763	-0.476997	0.154421	0.259861	0.248773	-0.001475
Data111	-0.402482	-0.488467	0.185245	0.271305	0.259302	-0.007273
Data112	-0.415427	-0.475929	0.212914	0.283462	0.282597	-0.005798
Data113	-0.427583	-0.454643	0.248926	0.30101	0.312047	-0.013072
Data114	-0.436891	-0.450599	0.296839	0.319778	0.339106	-0.023041
Data115	-0.444648	-0.472699	0.333664	0.337174	0.351212	-0.032197
Data116	-0.443224	-0.481829	0.363775	0.353399	0.363419	-0.049744
Data117	-0.453066	-0.483075	0.387884	0.369777	0.36347	-0.06124
Data118	-0.466901	-0.484067	0.416368	0.391394	0.365403	-0.062918
Data119	-0.48188	-0.483457	0.44241	0.406399	0.37527	-0.053203
Data120	-0.491976	-0.482389	0.455838	0.42593	0.390122	-0.049134
Data121	-0.489331	-0.479591	0.476183	0.428321	0.405381	-0.050914
Data122	-0.475369	-0.480507	0.50487	0.412197	0.419013	-0.057221
Data123	-0.472318	-0.481702	0.535286	0.401923	0.447496	-0.072328
Data124	-0.46479	-0.482007	0.569162	0.399227	0.465553	-0.101422
Data125	-0.450472	-0.482821	0.591236	0.413621	0.483508	-0.12431
Data126	-0.447395	-0.482795	0.61087	0.419623	0.510669	-0.145927
Data127	-0.435849	-0.486992	0.616261	0.425116	0.534218	-0.160627
Data128	-0.420462	-0.491035	0.630605	0.437832	0.553902	-0.161949
Data129	-0.415859	-0.500649	0.641591	0.449022	0.571908	-0.137891
Data130	-0.431245	-0.512423	0.633148	0.449836	0.580504	-0.095064
Data131	-0.426871	-0.519137	0.61677	0.442562	0.59556	-0.063325
Data132	-0.421124	-0.514636	0.619516	0.435594	0.632639	-0.042471
Data133	-0.414054	-0.49279	0.639251	0.443987	0.670837	-0.047761
Data134	-0.392386	-0.48127	0.664276	0.458788	0.693217	-0.053712
Data135	-0.381247	-0.493985	0.715445	0.467486	0.705018	-0.071819
Data136	-0.389461	-0.504463	0.771089	0.471351	0.709799	-0.098268
Data137	-0.385901	-0.512474	0.839857	0.461433	0.716615	-0.123293
Data138	-0.377712	-0.506396	0.892755	0.44948	0.737825	-0.124259
Data139	-0.38262	-0.491875	0.924595	0.443783	0.752982	-0.113476
Data140	-0.395361	-0.481651	0.949315	0.450446	0.768241	-0.103609
Data141	-0.418504	-0.484627	0.971389	0.463874	0.788688	-0.103304
Data142	-0.436205	-0.495664	0.983495	0.473335	0.811678	-0.101269
Data143	-0.440045	-0.50604	0.986954	0.4772	0.8336	-0.104168
Data144	-0.437603	-0.508202	0.989395	0.492002	0.851199	-0.111086
Data145	-0.437247	-0.506447	0.988073	0.511482	0.857811	-0.123903
Data146	-0.410137	-0.484983	0.98085	0.512856	0.866356	-0.117138
Data147	-0.37082	-0.457542	1.00089	0.514483	0.875919	-0.125734
Data148	-0.345566	-0.438519	1.046769	0.513212	0.889245	-0.145469
Data149	-0.326187	-0.430126	1.091936	0.515094	0.909794	-0.165713
Data150	-0.31426	-0.42855	1.142087	0.530556	0.934513	-0.185397
Data151	-0.322321	-0.430203	1.196002	0.533099	0.958623	-0.202131
Data152	-0.332876	-0.435187	1.255614	0.513415	0.974695	-0.218357
Data153	-0.360876	-0.437095	1.30719	0.48895	0.997737	-0.225986
Data154	-0.393861	-0.436866	1.319092	0.480303	1.023321	-0.208845
Data155	-0.412782	-0.430711	1.303527	0.48427	1.032883	-0.210931
Data156	-0.407212	-0.427405	1.287556	0.49246	1.045548	-0.205437
Data157	-0.398693	-0.413011	1.267414	0.480914	1.069759	-0.208693
Data158	-0.403754	-0.397523	1.249816	0.477709	1.091071	-0.218306
Data159	-0.411383	-0.377584	1.251138	0.484321	1.094733	-0.228529
Data160	-0.399303	-0.373261	1.262633	0.507006	1.095343	-0.248926
Data161	-0.386308	-0.37171	1.272501	0.522571	1.106737	-0.268711
Data162	-0.387274	-0.36408	1.287353	0.532794	1.130948	-0.26983
Data163	-0.385417	-0.353374	1.295796	0.547494	1.152463	-0.26154
Data164	-0.379085	-0.349533	1.296305	0.553699	1.17057	-0.238295
Data165	-0.382162	-0.345388	1.29305	0.552021	1.168434	-0.228529
Data166	-0.381196	-0.331985	1.292236	0.550139	1.168078	-0.236769
Data167	-0.384019	-0.338089	1.298136	0.547951	1.172147	-0.254063
Data168	-0.380636	-0.349788	1.315124	0.542204	1.168536	-0.273086
Data169	-0.372371	-0.353704	1.337097	0.531167	1.172452	-0.290837
Data170	-0.384248	-0.359859	1.368836	0.51311	1.199003	-0.3034
Data171	-0.402914	-0.356934	1.415122	0.505989	1.225961	-0.318507
Data172	-0.427761	-0.338801	1.453168	0.517128	1.263803	-0.344752
Data173	-0.43445	-0.31932	1.461713	0.538643	1.292083	-0.373541
Data174	-0.426795	-0.292109	1.464052	0.55436	1.306833	-0.399685
Data175	-0.410569	-0.268254	1.483584	0.558226	1.333232	-0.41647
Data176	-0.388622	-0.25859	1.496096	0.564177	1.362071	-0.4212
Data177	-0.381018	-0.237736	1.506269	0.569772	1.378551	-0.407162
Data178	-0.405483	-0.222629	1.528852	0.570433	1.374533	-0.391496
Data179	-0.435467	-0.203504	1.557438	0.569823	1.366191	-0.364233
Data180	-0.458941	-0.176903	1.576969	0.569975	1.349101	-0.351822
Data181	-0.459297	-0.148496	1.584599	0.554259	1.341624	-0.358638
Data182	-0.451108	-0.122988	1.594466	0.53076	1.337453	-0.369574
Data183	-0.444343	-0.100506	1.609216	0.523588	1.326263	-0.366573
Data184	-0.439256	-0.077287	1.626205	0.517637	1.322499	-0.367742
Data185	-0.44007	-0.046921	1.647466	0.517484	1.333079	-0.37466
Data186	-0.431347	-0.016047	1.670253	0.523384	1.351542	-0.375626
Data187	-0.418962	-0.00557	1.682053	0.519977	1.362529	-0.372371
Data188	-0.397599	0.000178	1.681951	0.510974	1.381145	-0.370591
Data189	-0.396506	0.013987	1.67127	0.517128	1.413952	-0.36581
Data190	-0.40027	0.037054	1.667201	0.529132	1.431703	-0.368404
Data191	-0.404008	0.064749	1.674627	0.538796	1.434297	-0.372218
Data192	-0.416342	0.083797	1.663132	0.556446	1.433026	-0.377864
Data193	-0.417741	0.099641	1.654383	0.574146	1.43094	-0.383663
Data194	-0.411638	0.116274	1.672796	0.60324	1.430889	-0.387681
Data195	-0.40884	0.126294	1.68836	0.64744	1.441265	-0.393479
Data196	-0.399329	0.13433	1.70606	0.685995	1.45744	-0.411129
Data197	-0.399634	0.140637	1.7143	0.708273	1.469037	-0.425116
Data198	-0.403169	0.159762	1.723456	0.726126	1.491112	-0.438697
Data199	-0.417055	0.183769	1.727626	0.740673	1.507235	-0.447496
Data200	-0.426261	0.204725	1.731696	0.763511	1.50632	-0.456448
Data201	-0.424531	0.212736	1.747056	0.782228	1.500165	-0.470741
Data202	-0.41853	0.230945	1.764757	0.791536	1.503014	-0.476183
Data203	-0.400168	0.261845	1.786221	0.798403	1.510999	-0.478421
Data204	-0.383459	0.275603	1.799446	0.793317	1.526665	-0.502429
Data205	-0.386613	0.293889	1.80616	0.796572	1.541975	-0.52079
Data206	-0.388317	0.316523	1.814908	0.796521	1.54757	-0.529895
Data207	-0.396022	0.339081	1.838204	0.803591	1.543755	-0.532438
Data208	-0.410213	0.365098	1.852852	0.796623	1.530531	-0.523232
Data209	-0.425447	0.403906	1.869027	0.766054	1.532311	-0.507362
Data210	-0.43066	0.429414	1.886727	0.74052	1.543755	-0.499173
Data211	-0.428982	0.446174	1.899646	0.752015	1.564304	-0.500801
Data212	-0.426464	0.462552	1.891508	0.780855	1.583988	-0.500699
Data213	-0.430762	0.468783	1.865059	0.81651	1.605046	-0.501564
Data214	-0.436968	0.476768	1.840543	0.825666	1.623763	-0.522723
Data215	-0.449912	0.479133	1.830879	0.81885	1.624425	-0.545866
Data216	-0.444317	0.478243	1.828539	0.814628	1.615015	-0.564329
Data217	-0.417334	0.480023	1.826708	0.799929	1.598383	-0.573536
Data218	-0.39587	0.478523	1.831896	0.777193	1.566339	-0.575163
Data219	-0.376466	0.4904	1.857328	0.759391	1.539228	-0.57435
Data220	-0.356146	0.518959	1.870654	0.755118	1.530683	-0.569416
Data221	-0.34966	0.542331	1.877674	0.748455	1.53521	-0.569568
Data222	-0.33636	0.549605	1.885506	0.730856	1.537092	-0.572061
Data223	-0.317998	0.555098	1.885913	0.711528	1.530531	-0.573332
Data224	-0.303756	0.562498	1.873401	0.711681	1.517713	-0.579538
Data225	-0.28659	0.569772	1.868722	0.714275	1.502759	-0.585845
Data226	-0.277206	0.584955	1.857939	0.718954	1.497724	-0.596373
Data227	-0.264286	0.589761	1.83444	0.730653	1.478447	-0.606444
Data228	-0.269042	0.603825	1.815315	0.739503	1.460848	-0.611022
Data229	-0.286158	0.623026	1.799751	0.739961	1.450065	-0.612141
Data230	-0.299357	0.650161	1.791002	0.73518	1.45332	-0.60207
Data231	-0.300069	0.677246	1.793851	0.743725	1.449912	-0.601816
Data232	-0.303756	0.705272	1.805447	0.750846	1.434857	-0.628519
Data233	-0.31632	0.723405	1.815824	0.746014	1.433483	-0.652832
Data234	-0.322932	0.716818	1.829455	0.759798	1.445691	-0.652069
Data235	-0.310063	0.689759	1.825081	0.775413	1.465527	-0.639455
Data236	-0.287607	0.65774	1.808296	0.797894	1.469902	-0.612751
Data237	-0.270136	0.638412	1.788052	0.820071	1.461051	-0.600748
Data238	-0.239592	0.638234	1.769233	0.825259	1.454287	-0.594593
Data239	-0.218306	0.657893	1.761298	0.828972	1.457287	-0.604461
Data240	-0.218891	0.682638	1.754788	0.841739	1.468325	-0.616464
Data241	-0.221586	0.699474	1.768724	0.856896	1.461763	-0.651408
Data242	-0.213855	0.715546	1.785306	0.867374	1.450777	-0.700338
Data243	-0.20798	0.728898	1.793444	0.879937	1.44564	-0.747285
Data244	-0.199563	0.746853	1.802599	0.887261	1.444826	-0.757305
Data245	-0.1885	0.752372	1.808703	0.892856	1.453168	-0.750235
Data246	-0.176954	0.754762	1.793851	0.876529	1.446301	-0.731874
Data247	-0.169426	0.755271	1.763536	0.856743	1.425854	-0.703543
Data248	-0.16434	0.750973	1.73607	0.839704	1.390199	-0.682333
Data249	-0.164518	0.744233	1.712062	0.817528	1.347219	-0.665955
Data250	-0.163322	0.745658	1.682968	0.808474	1.335927	-0.668956
Data251	-0.144706	0.766181	1.644923	0.793317	1.336029	-0.681722
Data252	-0.120851	0.784797	1.612472	0.785026	1.321533	-0.682994
Data253	-0.098039	0.792706	1.608403	0.764375	1.306172	-0.682434
Data254	-0.06246	0.791765	1.628646	0.746675	1.286895	-0.704814
Data255	-0.020956	0.777549	1.659876	0.746064	1.26187	-0.717632
Data256	-0.001221	0.774166	1.67361	0.748455	1.244221	-0.713614
Data257	0.002391	0.769614	1.680018	0.742657	1.23415	-0.709951
Data258	-0.020116	0.753567	1.679204	0.736655	1.21355	-0.717225
Data259	-0.046769	0.729585	1.666692	0.718191	1.204395	-0.7305
Data260	-0.058366	0.715394	1.65713	0.720022	1.189949	-0.731975
Data261	-0.063198	0.724041	1.650111	0.725516	1.17347	-0.723837
Data262	-0.054907	0.740113	1.635971	0.713207	1.169401	-0.712698
Data263	-0.020803	0.747819	1.621729	0.695048	1.1576	-0.69927
Data264	-0.00707	0.759035	1.611861	0.678772	1.152361	-0.692149
Data265	-0.010808	0.761323	1.604842	0.66687	1.146359	-0.703288
Data266	-0.000534	0.76229	1.599349	0.651865	1.1311	-0.731314
Data267	0.009791	0.767681	1.612472	0.631062	1.116299	-0.7511
Data268	0.012563	0.774268	1.611454	0.620076	1.093004	-0.758577
Data269	0.021235	0.775057	1.607996	0.611276	1.08924	-0.756491
Data270	0.04092	0.752168	1.603927	0.614125	1.09219	-0.737672
Data271	0.049032	0.726533	1.597213	0.621246	1.094123	-0.709239
Data272	0.047481	0.702398	1.579716	0.637318	1.066199	-0.691844
Data273	0.068589	0.671804	1.565983	0.659648	1.033138	-0.683808
Data274	0.091147	0.651916	1.560489	0.680095	1.011012	-0.702169
Data275	0.098675	0.624221	1.55937	0.680705	0.980341	-0.721955
Data276	0.094072	0.603749	1.563032	0.685486	0.967778	-0.728618
Data277	0.085985	0.589329	1.572493	0.682638	0.959284	-0.723227
Data278	0.080517	0.576842	1.574426	0.678721	0.948908	-0.716615
Data279	0.083518	0.558963	1.571679	0.677653	0.937107	-0.72104
Data280	0.083569	0.539813	1.564965	0.684672	0.916355	-0.723583
Data281	0.085552	0.521503	1.561608	0.691437	0.885888	-0.720429
Data282	0.10193	0.512322	1.555606	0.693726	0.852878	-0.717937
Data283	0.119249	0.514534	1.545027	0.688741	0.824598	-0.731568
Data284	0.13639	0.517942	1.54462	0.665497	0.793927	-0.771394
Data285	0.132881	0.52903	1.524987	0.635945	0.761018	-0.805422
Data286	0.120928	0.532998	1.50749	0.608377	0.744488	-0.818036
Data287	0.123496	0.542102	1.485822	0.575367	0.750235	-0.822004
Data288	0.155871	0.534498	1.464052	0.543323	0.761527	-0.830752
Data289	0.190712	0.507617	1.448386	0.507922	0.760967	-0.833041
Data290	0.214542	0.477328	1.440859	0.480659	0.75522	-0.838076
Data291	0.218255	0.456931	1.441978	0.452888	0.737774	-0.836805
Data292	0.21711	0.437985	1.456016	0.426439	0.696117	-0.825869
Data293	0.196028	0.420768	1.466392	0.428321	0.650543	-0.826378
Data294	0.175708	0.411205	1.482465	0.426337	0.62679	-0.821902
Data295	0.155744	0.402736	1.495995	0.411536	0.616007	-0.793317
Data296	0.149081	0.400855	1.478701	0.404822	0.602375	-0.755016
Data297	0.168332	0.405051	1.437095	0.407568	0.581114	-0.724498
Data298	0.180184	0.40439	1.386435	0.411994	0.558226	-0.721853
Data299	0.189059	0.38819	1.340759	0.40238	0.537067	-0.728771
Data300	0.19501	0.370591	1.3137	0.37293	0.52369	-0.735332
Data301	0.21149	0.360571	1.308614	0.350042	0.53315	-0.738588
Data302	0.231657	0.339946	1.29956	0.345464	0.53727	-0.76173
Data303	0.24478	0.320414	1.290812	0.340124	0.539254	-0.786348
Data304	0.243483	0.308741	1.290099	0.335902	0.55319	-0.7953
Data305	0.247196	0.293812	1.286539	0.336716	0.570484	-0.785534
Data306	0.25302	0.278935	1.282877	0.332494	0.581776	-0.764274
Data307	0.255639	0.271611	1.278197	0.332545	0.574655	-0.736553
Data308	0.25658	0.278477	1.278909	0.331324	0.556395	-0.717479
Data309	0.257013	0.297042	1.279825	0.333359	0.551054	-0.694998
Data310	0.253427	0.317591	1.272501	0.332036	0.547595	-0.676839
Data311	0.250324	0.324076	1.257547	0.330612	0.538186	-0.660716
Data312	0.261921	0.311106	1.24951	0.323084	0.535083	-0.632639
Data313	0.290659	0.300272	1.24239	0.302993	0.548358	-0.597696
Data314	0.322093	0.311335	1.241677	0.279545	0.567941	-0.574706
Data315	0.341955	0.320516	1.230589	0.25859	0.565805	-0.554665
Data316	0.366242	0.313166	1.23181	0.232802	0.565601	-0.539
Data317	0.393708	0.300603	1.233845	0.211643	0.571094	-0.518247
Data318	0.403449	0.289794	1.223061	0.202436	0.585285	-0.496529
Data319	0.400829	0.277434	1.213397	0.210117	0.58971	-0.478014
Data320	0.408586	0.272958	1.180234	0.227105	0.596323	-0.458635
Data321	0.411892	0.277384	1.14931	0.233565	0.598357	-0.430355
Data322	0.426515	0.283538	1.134966	0.23092	0.595407	-0.419369
Data323	0.44241	0.278706	1.13517	0.218916	0.591185	-0.430813
Data324	0.468884	0.259378	1.145037	0.207879	0.598408	-0.426286
Data325	0.486763	0.237151	1.153582	0.184126	0.61031	-0.424303
Data326	0.494774	0.233895	1.146461	0.156405	0.615193	-0.417131
Data327	0.478955	0.242161	1.13517	0.143994	0.621093	-0.404618
Data328	0.471656	0.23738	1.134864	0.142061	0.634674	-0.389665
Data329	0.476565	0.226622	1.132219	0.126599	0.640116	-0.383256
Data330	0.48689	0.196562	1.104346	0.112815	0.633758	-0.384527
Data331	0.501818	0.177412	1.071794	0.093029	0.623789	-0.383917
Data332	0.500369	0.169629	1.050024	0.083009	0.615498	-0.362198
Data333	0.500572	0.154803	1.022049	0.085654	0.605885	-0.34226
Data334	0.513542	0.134864	1.00679	0.083619	0.590829	-0.31988
Data335	0.534803	0.105236	1.008418	0.062715	0.577147	-0.303858
Data336	0.544594	0.077592	1.012385	0.035706	0.552885	-0.289006
Data337	0.554564	0.076677	1.016759	0.02477	0.53198	-0.284072
Data338	0.582106	0.085094	1.016556	0.016734	0.523842	-0.271916
Data339	0.598637	0.092444	1.025305	0.012258	0.529539	-0.275374
Data340	0.601129	0.102998	1.031713	0.006205	0.535693	-0.282953
Data341	0.603749	0.110399	1.033239	0.001221	0.552326	-0.284174
Data342	0.610412	0.112154	1.027949	-0.006104	0.572112	-0.260268
Data343	0.621958	0.102591	0.998143	-0.016836	0.580046	-0.225884
Data344	0.61794	0.092673	0.964574	-0.032807	0.583556	-0.209761
Data345	0.613464	0.083899	0.932123	-0.060121	0.6009	-0.185855
Data346	0.613184	0.077821	0.90191	-0.085094	0.608988	-0.160678
Data347	0.614176	0.061316	0.879632	-0.103151	0.601663	-0.151929
Data348	0.611632	0.036444	0.870578	-0.119275	0.567381	-0.153913
Data349	0.59968	0.004705	0.853997	-0.137128	0.529132	-0.15844
Data350	0.591058	-0.026322	0.838229	-0.143282	0.503649	-0.168154
Data351	0.585031	-0.046718	0.830701	-0.163577	0.492256	-0.188195
Data352	0.586099	-0.050838	0.814933	-0.168256	0.475725	-0.218509
Data353	0.576486	-0.056687	0.799369	-0.160627	0.436713	-0.225071
Data354	0.576791	-0.072557	0.792655	-0.161949	0.391648	-0.207879
Data355	0.581445	-0.091274	0.78645	-0.179548	0.351263	-0.178276
Data356	0.595	-0.08835	0.772412	-0.205386	0.316421	-0.143587
Data357	0.589659	-0.099438	0.754915	-0.228122	0.303502	-0.12487
Data358	0.568373	-0.125404	0.718496	-0.246281	0.310419	-0.128786
Data359	0.540119	-0.151497	0.683299	-0.268304	0.303502	-0.141604
Data360	0.531751	-0.184329	0.653391	-0.283055	0.278681	-0.172885
Data361	0.540093	-0.211922	0.628773	-0.284072	0.262048	-0.200046
Data362	0.546375	-0.220823	0.592152	-0.291346	0.241042	-0.233514
Data363	0.549401	-0.226851	0.562549	-0.306401	0.222985	-0.286615
Data364	0.552173	-0.242212	0.537931	-0.335292	0.197604	-0.322423
Data365	0.543882	-0.268915	0.519621	-0.371761	0.176903	-0.343328
Data366	0.543552	-0.286793	0.499479	-0.38407	0.168968	-0.349635
Data367	0.548765	-0.316065	0.490527	-0.380102	0.168358	-0.352229
Data368	0.544976	-0.343659	0.487068	-0.390377	0.165459	-0.336004
Data369	0.543704	-0.369192	0.471911	-0.413316	0.154116	-0.316879
Data370	0.54284	-0.386409	0.4477	-0.440375	0.12843	-0.314183
Data371	0.54284	-0.396913	0.427863	-0.473945	0.092368	-0.319371
Data372	0.534346	-0.393149	0.396938	-0.497749	0.055797	-0.327103
Data373	0.517255	-0.40177	0.36408	-0.528929	0.021464	-0.325678
Data374	0.496503	-0.42504	0.340378	-0.559548	-0.002085	-0.332036
Data375	0.486254	-0.446504	0.323084	-0.586353	-0.020294	-0.334783
Data376	0.479973	-0.477506	0.296635	-0.612599	-0.036316	-0.344701
Data377	0.470283	-0.500547	0.267135	-0.636962	-0.049439	-0.340581
Data378	0.451871	-0.519621	0.228784	-0.653442	-0.072582	-0.335495
Data379	0.448157	-0.55141	0.20264	-0.653544	-0.103558	-0.325678
Data380	0.462654	-0.580402	0.189619	-0.652578	-0.130872	-0.318049
Data381	0.454185	-0.606165	0.169477	-0.659851	-0.147809	-0.332392
Data382	0.438392	-0.640396	0.136823	-0.657664	-0.148165	-0.345057
Data383	0.432695	-0.653747	0.112306	-0.66331	-0.144706	-0.350601
Data384	0.446301	-0.65128	0.109356	-0.675466	-0.15437	-0.353501
Data385	0.461102	-0.650518	0.110679	-0.685079	-0.173546	-0.346583
Data386	0.461255	-0.64121	0.099896	-0.707764	-0.193128	-0.34638
Data387	0.459627	-0.632232	0.077211	-0.723481	-0.222222	-0.349228
Data388	0.450573	-0.622721	0.051881	-0.729737	-0.248112	-0.366115
Data389	0.432975	-0.614277	0.020447	-0.731365	-0.279749	-0.382798
Data390	0.405127	-0.628646	0.000509	-0.7305	-0.305943	-0.384731
Data391	0.374304	-0.642557	-0.015157	-0.752015	-0.327103	-0.360215
Data392	0.360087	-0.663615	-0.014852	-0.786552	-0.349889	-0.326747
Data393	0.354721	-0.667201	-0.021566	-0.803642	-0.35879	-0.304468
Data394	0.378068	-0.66036	-0.018413	-0.815951	-0.360316	-0.319168
Data395	0.398082	-0.648559	-0.01648	-0.843926	-0.375168	-0.337987
Data396	0.418479	-0.631393	-0.020854	-0.860049	-0.384273	-0.344701
Data397	0.444979	-0.626078	-0.020345	-0.870985	-0.405483	-0.338496
Data398	0.470156	-0.636098	-0.008749	-0.868798	-0.426795	-0.329747
Data399	0.471122	-0.650034	-0.006307	-0.865237	-0.453193	-0.323491
Data400	0.438214	-0.663742	-0.012309	-0.869713	-0.476539	-0.308283
Data401	0.401974	-0.66303	-0.016073	-0.881158	-0.494291	-0.272272
Data402	0.375652	-0.66453	-0.028382	-0.897434	-0.503751	-0.238905
Data403	0.369421	-0.648483	-0.068971	-0.908878	-0.50838	-0.231174
Data404	0.379009	-0.636199	-0.11485	-0.932479	-0.51901	-0.229292
Data405	0.396633	-0.648941	-0.152692	-0.954655	-0.531879	-0.249841
Data406	0.413876	-0.66537	-0.192874	-0.968134	-0.541746	-0.268203
Data407	0.426006	-0.674271	-0.225528	-0.969558	-0.561583	-0.268355
Data408	0.43389	-0.687394	-0.243737	-0.950739	-0.576791	-0.259709
Data409	0.439765	-0.704891	-0.251062	-0.932835	-0.579843	-0.243483
Data410	0.452532	-0.718039	-0.252282	-0.92251	-0.582742	-0.219476
Data411	0.465095	-0.731339	-0.2533	-0.914524	-0.584217	-0.195112
Data412	0.458127	-0.730246	-0.255131	-0.904809	-0.582742	-0.193027
Data413	0.456957	-0.728567	-0.265304	-0.900791	-0.61504	-0.197859
Data414	0.464841	-0.718954	-0.277206	-0.889041	-0.646779	-0.199486
Data415	0.469978	-0.700593	-0.287378	-0.870934	-0.662445	-0.199537
Data416	0.487551	-0.674729	-0.298263	-0.851657	-0.673381	-0.178022
Data417	0.51133	-0.660512	-0.31637	-0.834262	-0.677043	-0.152132
Data418	0.531192	-0.655121	-0.334681	-0.811831	-0.684011	-0.131075
Data419	0.528776	-0.656062	-0.356756	-0.791129	-0.687521	-0.120699
Data420	0.518247	-0.655884	-0.373032	-0.801556	-0.689047	-0.124768
Data421	0.509931	-0.655019	-0.386765	-0.809796	-0.688436	-0.132397
Data422	0.503522	-0.637064	-0.398871	-0.810559	-0.678213	-0.131533
Data423	0.480634	-0.629409	-0.406907	-0.814527	-0.674398	-0.122733
Data424	0.46039	-0.611887	-0.403754	-0.798657	-0.676026	-0.109916
Data425	0.443376	-0.595382	-0.400193	-0.772869	-0.694998	-0.095979
Data426	0.449073	-0.600366	-0.410976	-0.761985	-0.712291	-0.085756
Data427	0.460339	-0.603138	-0.432542	-0.755322	-0.722972	-0.075685
Data428	0.48333	-0.609954	-0.446581	-0.761629	-0.728567	-0.067292
Data429	0.50988	-0.615524	-0.447496	-0.760357	-0.739808	-0.059052
Data430	0.52992	-0.617507	-0.453295	-0.75522	-0.76463	-0.054017
Data431	0.539406	-0.609547	-0.468249	-0.753796	-0.783907	-0.059968
Data432	0.536202	-0.606851	-0.482897	-0.752219	-0.793113	-0.063274
Data433	0.531675	-0.589965	-0.491747	-0.752321	-0.803693	-0.0648
Data434	0.524631	-0.565703	-0.506396	-0.747438	-0.801251	-0.062765
Data435	0.52402	-0.543933	-0.529081	-0.729737	-0.78762	-0.037283
Data436	0.540297	-0.522342	-0.563872	-0.707052	-0.775514	-0.010376
Data437	0.54818	-0.501462	-0.600799	-0.701915	-0.777142	0.015513
Data438	0.547392	-0.487119	-0.624908	-0.708069	-0.802574	0.043336
Data439	0.55904	-0.490984	-0.637115	-0.705526	-0.825106	0.060426
Data440	0.560159	-0.49986	-0.652272	-0.708883	-0.838432	0.076804
Data441	0.552834	-0.497648	-0.683197	-0.69454	-0.855624	0.07716
Data442	0.545434	-0.498004	-0.693777	-0.682587	-0.855929	0.081534
Data443	0.535236	-0.485949	-0.711783	-0.674907	-0.855522	0.09837
Data444	0.525928	-0.472165	-0.740876	-0.664429	-0.860914	0.105338
Data445	0.525724	-0.451972	-0.752677	-0.651001	-0.854912	0.094555
Data446	0.53404	-0.435416	-0.750642	-0.63915	-0.860609	0.078838
Data447	0.526029	-0.434195	-0.753897	-0.632588	-0.873121	0.064647
Data448	0.504285	-0.442639	-0.776176	-0.620788	-0.881565	0.070039
Data449	0.486559	-0.444063	-0.821749	-0.604308	-0.888024	0.095471
Data450	0.467231	-0.450116	-0.872816	-0.589558	-0.902978	0.138094
Data451	0.456219	-0.457542	-0.912083	-0.575926	-0.89779	0.180311
Data452	0.458279	-0.449149	-0.947585	-0.547443	-0.881209	0.213118
Data453	0.460797	-0.427049	-0.973831	-0.513568	-0.856235	0.229191
Data454	0.462628	-0.403932	-0.990616	-0.48249	-0.843366	0.245263
Data455	0.478981	-0.384934	-0.988174	-0.449989	-0.835228	0.251876
Data456	0.495791	-0.372905	-0.971593	-0.416164	-0.832685	0.250655
Data457	0.508431	-0.35378	-0.96142	-0.394344	-0.832431	0.247857
Data458	0.5199	-0.324915	-0.970169	-0.381577	-0.818952	0.257827
Data459	0.509524	-0.3034	-0.999059	-0.384426	-0.806287	0.269576
Data460	0.474505	-0.286158	-1.029272	-0.383357	-0.800895	0.275273
Data461	0.45065	-0.268864	-1.063249	-0.374355	-0.798555	0.286107
Data462	0.444368	-0.26037	-1.096717	-0.36703	-0.80237	0.31637
Data463	0.439918	-0.256072	-1.124285	-0.361741	-0.814527	0.345617
Data464	0.426235	-0.252867	-1.155413	-0.358333	-0.826937	0.358994
Data465	0.41652	-0.242796	-1.181048	-0.354874	-0.825666	0.380662
Data466	0.408662	-0.236617	-1.19529	-0.360774	-0.822156	0.393225
Data467	0.395361	-0.24389	-1.200376	-0.383154	-0.826479	0.392004
Data468	0.381374	-0.251926	-1.203021	-0.407568	-0.836906	0.403855
Data469	0.387859	-0.271763	-1.208311	-0.410468	-0.862236	0.417283
Data470	0.40884	-0.27629	-1.211159	-0.405432	-0.891483	0.431118
Data471	0.425371	-0.266168	-1.207294	-0.396887	-0.914778	0.423234
Data472	0.419903	-0.247222	-1.210854	-0.394191	-0.93136	0.409654
Data473	0.408687	-0.214389	-1.231708	-0.387833	-0.932631	0.407874
Data474	0.421683	-0.177386	-1.255512	-0.378627	-0.91722	0.409501
Data475	0.421607	-0.142799	-1.287149	-0.36642	-0.896315	0.415707
Data476	0.414918	-0.126548	-1.299357	-0.361639	-0.881259	0.432186
Data477	0.401414	-0.119987	-1.299458	-0.348974	-0.883345	0.450904
Data478	0.380382	-0.122352	-1.306274	-0.329747	-0.899112	0.469368
Data479	0.370693	-0.139569	-1.319804	-0.317439	-0.910709	0.475522
Data480	0.375245	-0.167849	-1.321024	-0.310775	-0.92017	0.478167
Data481	0.388749	-0.180133	-1.317871	-0.305282	-0.926528	0.478828
Data482	0.391267	-0.188118	-1.321431	-0.308893	-0.92017	0.474454
Data483	0.38613	-0.190509	-1.317667	-0.307876	-0.924595	0.461433
Data484	0.386435	-0.188652	-1.313395	-0.305638	-0.939854	0.464078
Data485	0.376898	-0.179548	-1.309631	-0.290277	-0.948857	0.475573
Data486	0.365301	-0.166985	-1.320617	-0.273798	-0.97322	0.500496
Data487	0.372295	-0.163068	-1.334758	-0.269067	-1.004451	0.504768
Data488	0.402609	-0.17052	-1.340658	-0.281122	-1.021592	0.51784
Data489	0.425371	-0.175199	-1.341471	-0.272424	-1.030696	0.535134
Data490	0.432492	-0.174182	-1.345846	-0.252944	-1.025559	0.55258
Data491	0.4212	-0.168663	-1.351136	-0.248569	-1.002162	0.570179
Data492	0.404517	-0.164899	-1.364869	-0.233666	-0.967422	0.581521
Data493	0.393352	-0.146258	-1.378907	-0.222527	-0.942143	0.58676
Data494	0.37555	-0.133669	-1.385417	-0.208387	-0.935683	0.572976
Data495	0.35022	-0.111187	-1.382671	-0.19145	-0.939447	0.548409
Data496	0.338521	-0.096666	-1.390809	-0.189415	-0.950993	0.548511
Data497	0.329264	-0.086773	-1.403016	-0.195112	-0.964268	0.558531
Data498	0.312835	-0.099209	-1.41146	-0.198723	-0.968541	0.576435
Data499	0.289693	-0.120267	-1.434653	-0.192009	-0.973882	0.577961
Data500	0.282165	-0.123624	-1.457338	-0.193739	-0.980799	0.577096
Data501	0.286488	-0.108441	-1.472089	-0.191196	-0.99143	0.568602
Data502	0.283131	-0.099413	-1.481854	-0.177615	-1.000331	0.566974
Data503	0.258539	-0.100557	-1.475547	-0.155998	-1.004756	0.571959
Data504	0.234175	-0.097047	-1.460187	-0.133313	-1.002162	0.565601
Data505	0.209074	-0.092088	-1.439129	-0.116019	-0.998042	0.554106
Data506	0.170901	-0.088731	-1.427634	-0.10015	-1.00145	0.545205
Data507	0.14758	-0.080593	-1.429567	-0.086163	-1.006485	0.554513
Data508	0.142341	-0.061265	-1.43679	-0.078126	-1.011368	0.570128
Data509	0.143943	-0.043488	-1.44564	-0.073142	-1.008367	0.591592
Data510	0.139925	-0.036673	-1.46924	-0.061138	-1.001602	0.609344
Data511	0.136339	-0.037029	-1.493146	-0.049439	-0.987106	0.630147
Data512	0.129829	-0.055568	-1.50281	-0.044963	-0.980036	0.64449
Data513	0.115104	-0.072658	-1.49986	-0.047659	-0.979934	0.659902
Data514	0.108008	-0.093589	-1.481854	-0.050151	-0.98731	0.682434
Data515	0.104473	-0.108288	-1.471173	-0.049388	-0.979527	0.681926
Data516	0.108593	-0.112434	-1.470868	-0.055441	-0.973576	0.676483
Data517	0.105186	-0.103456	-1.470563	-0.066733	-0.964574	0.67099
Data518	0.100048	-0.087612	-1.479922	-0.063986	-0.960657	0.67745
Data519	0.099769	-0.078101	-1.500267	-0.04008	-0.951553	0.68864
Data520	0.090486	-0.085069	-1.517154	-0.016734	-0.945805	0.68981
Data521	0.075634	-0.086671	-1.530785	0.027619	-0.971237	0.688131
Data522	0.049897	-0.073345	-1.544722	0.072023	-1.003077	0.708578
Data523	0.023626	-0.055238	-1.560489	0.095572	-1.033494	0.727499
Data524	0.009868	-0.046769	-1.578495	0.108136	-1.057552	0.734264
Data525	0.009715	-0.055975	-1.603011	0.134127	-1.05684	0.739452
Data526	0.01058	-0.060222	-1.623356	0.15905	-1.053432	0.738028
Data527	0.015768	-0.064673	-1.640243	0.184024	-1.043717	0.723735
Data528	0.01236	-0.047913	-1.639124	0.197299	-1.044175	0.713461
Data529	0.002823	-0.026551	-1.622746	0.200046	-1.048854	0.69749
Data530	-0.006205	-0.027466	-1.606368	0.186669	-1.047176	0.710969
Data531	-0.002391	-0.027263	-1.593347	0.165153	-1.039089	0.740215
Data532	-0.00707	-0.013224	-1.585616	0.163119	-1.02327	0.773226
Data533	-0.022253	-0.002747	-1.580936	0.182447	-0.988073	0.801556
Data534	-0.044327	0.003637	-1.589176	0.200351	-0.966252	0.815391
Data535	-0.058646	0.008749	-1.607284	0.208642	-0.969762	0.805524
Data536	-0.07538	0.021108	-1.614913	0.213169	-0.983953	0.791333
Data537	-0.095776	0.030467	-1.619796	0.213779	-1.000738	0.785484
Data538	-0.098294	0.034841	-1.626612	0.219374	-1.01681	0.789146
Data539	-0.123573	0.03385	-1.621932	0.230462	-1.030442	0.794995
Data540	-0.159584	0.035401	-1.614811	0.239261	-1.049414	0.795961
Data541	-0.194807	0.023016	-1.609318	0.243534	-1.055161	0.780906
Data542	-0.214364	0.014013	-1.594161	0.252588	-1.049668	0.771394
Data543	-0.21795	0.007986	-1.588769	0.264897	-1.039038	0.758882
Data544	-0.214593	0.002391	-1.584497	0.271102	-1.035935	0.750591
Data545	-0.207268	-0.006358	-1.579614	0.275324	-1.03624	0.753643
Data546	-0.206048	-0.013759	-1.586938	0.27924	-1.039801	0.764528
Data547	-0.208693	-0.017319	-1.597823	0.287683	-1.053585	0.774599
Data548	-0.198342	-0.020905	-1.60118	0.297347	-1.052873	0.78172
Data549	-0.199435	-0.012945	-1.594873	0.312403	-1.038987	0.781567
Data550	-0.191119	-0.018057	-1.583581	0.320185	-1.022202	0.776226
Data551	-0.178988	-0.016378	-1.571578	0.311182	-0.990921	0.766817
Data552	-0.167875	-0.009232	-1.557946	0.3093	-0.980392	0.759594
Data553	-0.173139	0.003891	-1.538618	0.313624	-0.958317	0.76051
Data554	-0.183642	0.019455	-1.530683	0.316116	-0.949416	0.747133
Data555	-0.184456	0.032603	-1.527428	0.327764	-0.94845	0.746522
Data556	-0.186135	0.03624	-1.527326	0.337886	-0.949416	0.783703
Data557	-0.19646	0.03858	-1.541365	0.33463	-0.958928	0.813764
Data558	-0.190636	0.040894	-1.546248	0.335241	-0.975865	0.832227
Data559	-0.167468	0.047659	-1.537702	0.330968	-0.990361	0.841688
Data560	-0.154091	0.057806	-1.530582	0.335953	-0.981003	0.841433
Data561	-0.153175	0.060273	-1.510033	0.340581	-0.964014	0.839348
Data562	-0.157499	0.061596	-1.471071	0.361588	-0.950332	0.813967
Data563	-0.171155	0.06747	-1.430482	0.378729	-0.928308	0.773226
Data564	-0.174614	0.073269	-1.388469	0.37995	-0.902927	0.745658
Data565	-0.162585	0.082526	-1.363546	0.368251	-0.859083	0.72516
Data566	-0.162814	0.103354	-1.357646	0.349889	-0.831159	0.72989
Data567	-0.177132	0.13255	-1.353374	0.336665	-0.813713	0.746777
Data568	-0.191424	0.146537	-1.346049	0.324102	-0.808067	0.766105
Data569	-0.208413	0.154498	-1.343608	0.303451	-0.82236	0.791892
Data570	-0.228148	0.155922	-1.361919	0.29099	-0.833448	0.789807
Data571	-0.252028	0.16467	-1.377483	0.285395	-0.830498	0.777549
Data572	-0.25859	0.171486	-1.389893	0.288243	-0.828819	0.768444
Data573	-0.26772	0.184304	-1.39264	0.2769	-0.834668	0.750337
Data574	-0.275324	0.200148	-1.387249	0.262455	-0.837568	0.724346
Data575	-0.284377	0.213245	-1.381247	0.252893	-0.842756	0.703339
Data576	-0.272679	0.216246	-1.365174	0.237329	-0.850538	0.690216
Data577	-0.262099	0.205259	-1.328857	0.223392	-0.851301	0.681926
Data578	-0.277333	0.189034	-1.296813	0.203861	-0.846571	0.691132
Data579	-0.315658	0.179929	-1.278706	0.177615	-0.842298	0.705018
Data580	-0.336233	0.191577	-1.267821	0.173088	-0.829938	0.715089
Data581	-0.332698	0.204039	-1.253478	0.178073	-0.819409	0.725261
Data582	-0.318558	0.218662	-1.251342	0.195621	-0.809695	0.721701
Data583	-0.308817	0.240075	-1.235472	0.215813	-0.800234	0.694285
Data584	-0.314514	0.261896	-1.206989	0.238448	-0.782177	0.667837
Data585	-0.324992	0.276468	-1.188983	0.255436	-0.769818	0.650797
Data586	-0.325093	0.301417	-1.175657	0.268661	-0.763002	0.635233
Data587	-0.310241	0.320007	-1.162636	0.258488	-0.74403	0.637878
Data588	-0.309606	0.329391	-1.141782	0.251469	-0.725872	0.64037
Data589	-0.310852	0.342718	-1.127438	0.250909	-0.723278	0.635437
Data590	-0.320516	0.356044	-1.118893	0.251316	-0.718547	0.629587
Data591	-0.336487	0.371506	-1.115638	0.237125	-0.715902	0.633555
Data592	-0.361613	0.377025	-1.111467	0.216576	-0.714834	0.638539
Data593	-0.37911	0.384731	-1.103024	0.215101	-0.705882	0.629282
Data594	-0.382671	0.387427	-1.084916	0.204623	-0.700491	0.602782
Data595	-0.382874	0.376872	-1.059586	0.188805	-0.694235	0.56728
Data596	-0.383001	0.352814	-1.046057	0.185753	-0.672262	0.536456
Data597	-0.385519	0.341904	-1.037715	0.201826	-0.650085	0.519315
Data598	-0.379441	0.340683	-1.024287	0.218051	-0.632334	0.518146
Data599	-0.387859	0.352611	-1.001806	0.2327	-0.63091	0.524198
Data600	-0.382849	0.370769	-1.003942	0.231276	-0.62328	0.526029
Data601	-0.355484	0.394064	-1.013708	0.217238	-0.608275	0.53666
Data602	-0.332265	0.428677	-1.001399	0.194095	-0.592864	0.54668
Data603	-0.335851	0.456118	-0.987869	0.174563	-0.586099	0.538491
Data604	-0.337352	0.467308	-0.957656	0.169019	-0.560413	0.519112
Data605	-0.361334	0.464052	-0.925714	0.167748	-0.530709	0.498817
Data606	-0.40472	0.468833	-0.919	0.161084	-0.514738	0.469622
Data607	-0.43066	0.485033	-0.919814	0.157677	-0.502937	0.432441
Data608	-0.438671	0.492103	-0.905776	0.150301	-0.50665	0.402177
Data609	-0.454744	0.498945	-0.897637	0.129397	-0.509194	0.387274
Data610	-0.478345	0.511635	-0.886956	0.129244	-0.524046	0.372829
Data611	-0.49279	0.527657	-0.852267	0.134635	-0.541848	0.35228
Data612	-0.508151	0.530683	-0.799268	0.136314	-0.555378	0.324661
Data613	-0.525368	0.528267	-0.748608	0.120139	-0.561685	0.307469
Data614	-0.536126	0.523461	-0.701712	0.098217	-0.56438	0.306503
Data615	-0.53638	0.507413	-0.670685	0.074413	-0.558073	0.32929
Data616	-0.544645	0.487831	-0.658579	0.048676	-0.543882	0.352636
Data617	-0.555683	0.489357	-0.666412	0.028534	-0.518705	0.344956
Data618	-0.560693	0.508431	-0.684215	0.02884	-0.492256	0.33341
Data619	-0.558353	0.525419	-0.707205	0.04125	-0.47598	0.30869
Data620	-0.557158	0.530454	-0.70222	0.054882	-0.466112	0.26983
Data621	-0.540831	0.526767	-0.682383	0.062765	-0.453142	0.240991
Data622	-0.522138	0.525317	-0.651662	0.051626	-0.440681	0.235294
Data623	-0.50281	0.516569	-0.619313	0.048066	-0.42532	0.21561
Data624	-0.485644	0.516899	-0.580046	0.049694	-0.413469	0.187228
Data625	-0.480329	0.529615	-0.551258	0.038351	-0.417639	0.167137
Data626	-0.482948	0.546349	-0.528573	0.033875	-0.42359	0.150454
Data627	-0.482719	0.545027	-0.508227	0.030315	-0.424455	0.134381
Data628	-0.486483	0.545408	-0.486966	0.038198	-0.420996	0.124158
Data629	-0.496681	0.56026	-0.483202	0.057832	-0.405992	0.125175
Data630	-0.49485	0.561608	-0.474352	0.067191	-0.377813	0.125277
Data631	-0.494062	0.5449	-0.461941	0.067597	-0.359757	0.118156
Data632	-0.487933	0.526131	-0.429694	0.068157	-0.350856	0.101422
Data633	-0.471275	0.504158	-0.403042	0.052542	-0.349076	0.07543
Data634	-0.468528	0.489357	-0.37466	0.02177	-0.358943	0.062155
Data635	-0.472597	0.468096	-0.354314	-0.004273	-0.389258	0.063732
Data636	-0.485059	0.45271	-0.350551	-0.042318	-0.402126	0.07131
Data637	-0.502149	0.458279	-0.357977	-0.067699	-0.397854	0.077312
Data638	-0.539381	0.461306	-0.362453	-0.0766	-0.385036	0.083467
Data639	-0.570484	0.466595	-0.353908	-0.070802	-0.365352	0.091859
