# Supplementary material for: Integration of MRI and somatosensory evoked potentials facilitate diagnosis of spinal cord compression
Source: Sci Rep. 2023 May 15;13:7861. doi: 10.1038/s41598-023-34832-2 (PMC10185544; doi:10.1038/s41598-023-34832-2)
Supplement: Supplementary file 3 — Supplementary Information 3. [file 41598_2023_34832_MOESM3_ESM.zip › Preoperative SSEP data/spinal cord compression group/6407318_2/6407318_2_Rt Tibial SEP_Cz'-Fpz_201220_091718.csv]

Index	1	2	3	4	5	6
Name	Cz'-Fpz	Cz'-Fpz	Cz'-Fpz	Cz'-Fpz	Cz'-Fpz	Cz'-Fpz
Time	2.01703E+13	2.01703E+13	2.01703E+13	2.01703E+13	2.01703E+13	2.01703E+13
Highcut	500	500	500	500	500	500
Lowcut	10	10	10	10	10	10
Period	0.000156	0.000156	0.000156	0.000156	0.000156	0.000156
Averages	120	120	120	120	120	120
Int (mA)	19/18.5mA	19/18.5mA	19/18.5mA	19/18.5mA	19/18.5mA	19/18.5mA
Pulse Width (�gs)	200�s	200�s	200�s	200�s	200�s	200�s
Rep Rate (Hz)	2.66Hz	2.66Hz	2.66Hz	2.66Hz	2.66Hz	2.66Hz
Data0	0.091808	-0.791333	-0.858269	0.365148	-0.581979	-0.386053
Data1	-0.314132	-1.204954	-1.220722	0.015869	-0.932021	-0.700389
Data2	-0.861474	-1.693039	-1.703212	-0.424709	-1.380636	-1.129168
Data3	0.082551	-0.882378	-0.911065	0.376287	-0.55492	-0.330002
Data4	0.864932	-0.2003	-0.213321	1.061621	0.084433	0.365403
Data5	0.82826	-0.258488	-0.235701	1.018845	0.006104	0.347092
Data6	0.635335	-0.476997	-0.418504	0.82826	-0.201317	0.171308
Data7	0.435136	-0.694184	-0.607411	0.632944	-0.401516	-0.013733
Data8	0.27334	-0.866306	-0.757865	0.479845	-0.575774	-0.162051
Data9	0.171003	-0.967015	-0.855929	0.394242	-0.686859	-0.246382
Data10	0.117037	-0.992243	-0.910455	0.354925	-0.747387	-0.280868
Data11	0.084738	-1.001297	-0.926935	0.345312	-0.778515	-0.292261
Data12	0.067801	-1.003433	-0.927749	0.366623	-0.796012	-0.29277
Data13	0.078838	-1.000687	-0.897536	0.40177	-0.773938	-0.280664
Data14	0.078635	-0.998652	-0.865085	0.427965	-0.746166	-0.274052
Data15	0.081687	-0.98909	-0.831515	0.437171	-0.728161	-0.255538
Data16	0.096844	-0.981867	-0.800387	0.435899	-0.717886	-0.235498
Data17	0.114239	-0.983902	-0.771496	0.435747	-0.727652	-0.223494
Data18	0.125836	-0.998245	-0.746166	0.435035	-0.748099	-0.217288
Data19	0.139569	-1.019608	-0.737723	0.428524	-0.776176	-0.215559
Data20	0.147809	-1.057145	-0.725007	0.422777	-0.799674	-0.215763
Data21	0.142519	-1.095394	-0.717784	0.407111	-0.806897	-0.208337
Data22	0.124514	-1.112179	-0.719107	0.383612	-0.828361	-0.207523
Data23	0.118359	-1.121436	-0.734264	0.35523	-0.85186	-0.208845
Data24	0.112866	-1.134661	-0.729585	0.334936	-0.862033	-0.198672
Data25	0.110679	-1.154091	-0.733959	0.325678	-0.875359	-0.182396
Data26	0.110933	-1.180438	-0.747285	0.317388	-0.899672	-0.161237
Data27	0.103049	-1.190916	-0.763358	0.310674	-0.927647	-0.152692
Data28	0.09954	-1.211261	-0.766918	0.306045	-0.952366	-0.162458
Data29	0.091503	-1.23476	-0.761018	0.302434	-0.963556	-0.182294
Data30	0.074362	-1.252155	-0.748608	0.305435	-0.968134	-0.187381
Data31	0.061392	-1.273518	-0.72165	0.308131	-0.982884	-0.196231
Data32	0.059968	-1.291015	-0.682485	0.299077	-0.98441	-0.212406
Data33	0.053356	-1.30546	-0.646677	0.28982	-0.977798	-0.228072
Data34	0.034435	-1.326212	-0.628875	0.298772	-0.984003	-0.224511
Data35	0.021871	-1.338114	-0.61972	0.313776	-0.978002	-0.209456
Data36	0.001017	-1.347779	-0.595916	0.317642	-0.983393	-0.17558
Data37	-0.012665	-1.366395	-0.571603	0.3122	-0.986648	-0.157677
Data38	-0.028534	-1.388164	-0.556344	0.301976	-0.993769	-0.144656
Data39	-0.042624	-1.395387	-0.538338	0.302637	-0.998143	-0.134279
Data40	-0.039928	-1.401185	-0.524707	0.313929	-0.98319	-0.135704
Data41	-0.034943	-1.40027	-0.507922	0.303807	-0.967015	-0.150861
Data42	-0.023041	-1.395387	-0.492256	0.307215	-0.949009	-0.163882
Data43	-0.010936	-1.392233	-0.476081	0.311742	-0.943618	-0.165713
Data44	-0.00117	-1.396404	-0.477099	0.30925	-0.939447	-0.153506
Data45	0.014598	-1.40322	-0.466112	0.303604	-0.943516	-0.134076
Data46	0.026093	-1.402711	-0.462857	0.293685	-0.942194	-0.099692
Data47	0.012207	-1.408916	-0.4595	0.290786	-0.935175	-0.078737
Data48	-0.012665	-1.425294	-0.459907	0.303095	-0.924493	-0.065919
Data49	-0.011699	-1.449404	-0.451464	0.326034	-0.916253	-0.052084
Data50	-0.001628	-1.458254	-0.431627	0.336309	-0.909234	-0.027466
Data51	-0.004069	-1.464663	-0.406093	0.329544	-0.90425	-0.007935
Data52	-0.004527	-1.474428	-0.377406	0.315709	-0.912388	0.003866
Data53	-0.000102	-1.470054	-0.344447	0.301162	-0.924188	0.00234
Data54	-0.007172	-1.459068	-0.33224	0.280766	-0.935683	0.007324
Data55	-0.01002	-1.468935	-0.340174	0.281275	-0.923171	0.006917
Data56	-0.00178	-1.484906	-0.342412	0.288802	-0.908522	-0.00885
Data57	0.009308	-1.497317	-0.321457	0.296686	-0.892856	-0.021363
Data58	0.015361	-1.513695	-0.27568	0.304417	-0.88482	-0.034892
Data59	0.019684	-1.527937	-0.231327	0.308944	-0.875868	-0.027568
Data60	0.014649	-1.523766	-0.18616	0.305587	-0.856438	-0.02177
Data61	0.015869	-1.516645	-0.148114	0.291244	-0.849215	-0.015666
Data62	0.023448	-1.508507	-0.11607	0.286819	-0.835075	0.003459
Data63	0.02477	-1.507998	-0.097251	0.275781	-0.820528	0.025839
Data64	0.043336	-1.513186	-0.089825	0.252944	-0.799268	0.038046
Data65	0.064393	-1.524987	-0.078024	0.226596	-0.785433	0.046794
Data66	0.078787	-1.542585	-0.03357	0.205742	-0.785941	0.049948
Data67	0.085857	-1.551843	0.006409	0.19379	-0.799064	0.052593
Data68	0.080924	-1.552962	0.022583	0.203403	-0.795198	0.054526
Data69	0.052898	-1.551232	0.039979	0.214949	-0.77587	0.06185
Data70	0.015819	-1.54401	0.066021	0.226749	-0.756847	0.06419
Data71	-0.006663	-1.523257	0.075786	0.237888	-0.734468	0.059307
Data72	-0.006663	-1.492739	0.073142	0.236515	-0.712088	0.061646
Data73	-0.000661	-1.470258	0.077821	0.230157	-0.694692	0.076804
Data74	-0.003154	-1.473716	0.090944	0.236464	-0.683604	0.096335
Data75	-0.012105	-1.483991	0.108746	0.246331	-0.681061	0.112001
Data76	-0.028992	-1.481956	0.131228	0.247196	-0.686351	0.117596
Data77	-0.040742	-1.473309	0.160118	0.224409	-0.688589	0.123802
Data78	-0.043386	-1.473208	0.187686	0.207268	-0.676992	0.141604
Data79	-0.043895	-1.469851	0.20498	0.190077	-0.667735	0.158389
Data80	-0.030213	-1.475141	0.219526	0.168154	-0.640981	0.174461
Data81	-0.008443	-1.471784	0.221154	0.145978	-0.607106	0.182905
Data82	0.002747	-1.457237	0.223392	0.13728	-0.570077	0.194807
Data83	0.003001	-1.434755	0.229699	0.126192	-0.542306	0.214542
Data84	0.005086	-1.407594	0.236413	0.129651	-0.516976	0.246586
Data85	0.018514	-1.402813	0.246789	0.139773	-0.484627	0.283716
Data86	0.017802	-1.413901	0.271407	0.145622	-0.462755	0.306605
Data87	0.0206	-1.406475	0.287785	0.142977	-0.45594	0.309555
Data88	0.04008	-1.387249	0.312098	0.129549	-0.445869	0.302332
Data89	0.046438	-1.377483	0.344244	0.110323	-0.427558	0.298263
Data90	0.045624	-1.385316	0.368556	0.098828	-0.401312	0.296432
Data91	0.040386	-1.401999	0.379339	0.086773	-0.371608	0.288599
Data92	0.043437	-1.410646	0.389207	0.095064	-0.342921	0.288599
Data93	0.0589	-1.407289	0.407619	0.108899	-0.323084	0.274255
Data94	0.065207	-1.401287	0.428982	0.120546	-0.317489	0.265609
Data95	0.06302	-1.392844	0.456753	0.11134	-0.332952	0.278223
Data96	0.053407	-1.376567	0.494087	0.102541	-0.346685	0.311488
Data97	0.050253	-1.349203	0.512398	0.083772	-0.347295	0.357468
Data98	0.060273	-1.320109	0.528979	0.072836	-0.329086	0.409959
Data99	0.072175	-1.302307	0.543425	0.073192	-0.302841	0.443427
Data100	0.089672	-1.293253	0.559701	0.071616	-0.292159	0.472826
Data101	0.088146	-1.282775	0.589609	0.066936	-0.280868	0.486966
Data102	0.085857	-1.268635	0.609547	0.058086	-0.264185	0.494799
Data103	0.081585	-1.246866	0.636606	0.039317	-0.233056	0.502225
Data104	0.068055	-1.216653	0.657359	0.030569	-0.202131	0.505786
Data105	0.059002	-1.187457	0.658478	0.029145	-0.183413	0.502632
Data106	0.049694	-1.168231	0.667124	0.030162	-0.164289	0.49663
Data107	0.035147	-1.159584	0.683909	0.041505	-0.137942	0.475675
Data108	0.041199	-1.165688	0.708019	0.053457	-0.107525	0.448412
Data109	0.053203	-1.170062	0.728262	0.066173	-0.079449	0.43946
Data110	0.058798	-1.160499	0.747489	0.059917	-0.062969	0.458483
Data111	0.059408	-1.153786	0.773022	0.051779	-0.056764	0.489306
Data112	0.062257	-1.137713	0.785738	0.043692	-0.046794	0.529997
Data113	0.058696	-1.126014	0.797436	0.039216	-0.032756	0.567839
Data114	0.049948	-1.124997	0.807914	0.027619	-0.042217	0.607106
Data115	0.042471	-1.119097	0.82653	-0.002136	-0.052796	0.624094
Data116	0.037537	-1.106991	0.853081	-0.029755	-0.050253	0.625416
Data117	0.044251	-1.09102	0.886447	-0.02945	-0.029806	0.613311
Data118	0.044251	-1.078202	0.901605	-0.007324	-0.010986	0.585234
Data119	0.045421	-1.068844	0.916457	0.012563	0.008443	0.573129
Data120	0.043641	-1.054704	0.918084	0.021312	0.036113	0.565703
Data121	0.030213	-1.04097	0.92724	0.024364	0.067343	0.551258
Data122	0.022227	-1.023067	0.934361	0.037588	0.101625	0.554309
Data123	0.024008	-1.009435	0.919203	0.045421	0.118817	0.56906
Data124	0.023753	-1.002111	0.903538	0.036622	0.1414	0.583098
Data125	0.013581	-1.000687	0.906182	0.021108	0.16378	0.585438
Data126	-0.000712	-1.00323	0.920729	0.006511	0.190738	0.592254
Data127	-0.011851	-0.976984	0.938735	-0.00234	0.229394	0.604868
Data128	-0.002594	-0.951553	0.954808	-0.006561	0.244856	0.614328
Data129	0.002289	-0.944228	0.970169	-0.008189	0.255538	0.617889
Data130	0.023448	-0.934768	0.998143	-0.010376	0.279037	0.61738
Data131	0.050151	-0.934056	1.022863	-0.003662	0.299077	0.632537
Data132	0.059866	-0.948704	1.048397	0.008189	0.309758	0.648508
Data133	0.061189	-0.96142	1.064673	0.012665	0.324203	0.655324
Data134	0.061901	-0.961318	1.054398	0.019888	0.340073	0.671804
Data135	0.068767	-0.939651	1.039445	0.026703	0.353399	0.694591
Data136	0.075837	-0.906691	1.045752	0.028433	0.367132	0.705882
Data137	0.070853	-0.880039	1.052059	0.024567	0.387783	0.709748
Data138	0.055797	-0.860405	1.07454	0.017039	0.401007	0.722972
Data139	0.042471	-0.842095	1.106991	0.008799	0.407314	0.731924
Data140	0.032705	-0.819409	1.132118	0.011648	0.406093	0.739045
Data141	0.029908	-0.796216	1.150632	0.015412	0.417182	0.752066
Data142	0.023499	-0.763663	1.156736	0.033672	0.436713	0.762748
Data143	0.024109	-0.730297	1.15938	0.034282	0.43946	0.76173
Data144	0.036825	-0.71575	1.160906	0.025279	0.438443	0.772615
Data145	0.044099	-0.717174	1.152768	-0.000254	0.432339	0.790926
Data146	0.049287	-0.723786	1.143409	-0.006002	0.420437	0.804456
Data147	0.065003	-0.728466	1.135373	-0.000509	0.419216	0.809237
Data148	0.073396	-0.727652	1.12164	0.003764	0.438951	0.804049
Data149	0.085501	-0.722871	1.116452	0.00768	0.465095	0.806592
Data150	0.078737	-0.720734	1.102617	0.000051	0.482795	0.804761
Data151	0.077465	-0.711274	1.097327	-0.018158	0.49602	0.79469
Data152	0.080161	-0.688385	1.108212	-0.041098	0.512093	0.787366
Data153	0.07777	-0.658274	1.126523	-0.059103	0.537016	0.785229
Data154	0.074718	-0.629282	1.133338	-0.071819	0.550444	0.788891
Data155	0.063986	-0.599578	1.139035	-0.080008	0.56611	0.797436
Data156	0.053813	-0.560922	1.126726	-0.082144	0.586353	0.809847
Data157	0.055899	-0.53193	1.118791	-0.083925	0.597543	0.818087
Data158	0.058951	-0.509651	1.117978	-0.070853	0.609038	0.836093
Data159	0.065359	-0.483813	1.106686	-0.076193	0.617583	0.857252
Data160	0.083772	-0.458788	1.094581	-0.095878	0.618092	0.869357
Data161	0.088502	-0.441494	1.076066	-0.128125	0.630706	0.884108
Data162	0.092164	-0.424404	1.078304	-0.154625	0.648814	0.897739
Data163	0.108237	-0.405687	1.086341	-0.152539	0.671092	0.909946
Data164	0.108186	-0.412197	1.092851	-0.143893	0.68574	0.904555
Data165	0.098878	-0.422878	1.104245	-0.135704	0.705781	0.889601
Data166	0.101727	-0.421759	1.109941	-0.13901	0.727143	0.889398
Data167	0.104575	-0.408535	1.117266	-0.150098	0.748201	0.894992
Data168	0.094708	-0.383408	1.120317	-0.171308	0.750947	0.896111
Data169	0.083365	-0.36052	1.118079	-0.190077	0.760611	0.908827
Data170	0.080008	-0.337936	1.115028	-0.200453	0.780652	0.925409
Data171	0.078584	-0.303044	1.110043	-0.203708	0.817171	0.925002
Data172	0.091859	-0.272628	1.106381	-0.202335	0.834974	0.922662
Data173	0.119529	-0.24567	1.098548	-0.20503	0.842196	0.928155
Data174	0.142774	-0.217288	1.08746	-0.201012	0.852166	0.943109
Data175	0.152692	-0.20325	1.086748	-0.181125	0.849724	0.957148
Data176	0.148419	-0.200605	1.098243	-0.143893	0.834974	0.97556
Data177	0.140942	-0.190026	1.119402	-0.124463	0.819715	0.965082
Data178	0.137179	-0.175377	1.133033	-0.115714	0.816052	0.949213
Data179	0.142926	-0.165611	1.148394	-0.11841	0.829277	0.928969
Data180	0.14318	-0.15554	1.166705	-0.113476	0.841891	0.913914
Data181	0.16144	-0.147606	1.169757	-0.101218	0.849114	0.904758
Data182	0.173088	-0.141299	1.165179	-0.097149	0.866407	0.892551
Data183	0.182498	-0.128481	1.162331	-0.104117	0.889703	0.87597
Data184	0.18382	-0.096742	1.157651	-0.122428	0.911167	0.872002
Data185	0.18321	-0.050965	1.142697	-0.157626	0.939956	0.875156
Data186	0.179039	-0.020447	1.120012	-0.179904	0.974034	0.892551
Data187	0.18265	-0.012919	1.107602	-0.191094	1.000992	0.922052
Data188	0.186923	-0.014445	1.092851	-0.195672	1.016861	0.936395
Data189	0.19323	-0.0059	1.090817	-0.179751	1.027237	0.939549
Data190	0.197452	0.005086	1.098751	-0.162865	1.009639	0.949416
Data191	0.194451	0.023804	1.110857	-0.154523	0.992345	0.967727
Data192	0.177462	0.047303	1.112891	-0.155896	0.999262	0.973017
Data193	0.16846	0.064088	1.11635	-0.154625	1.014623	0.962336
Data194	0.162153	0.083721	1.112484	-0.157931	1.028865	0.955215
Data195	0.160067	0.101218	1.100888	-0.178124	1.050431	0.949213
Data196	0.157626	0.12665	1.090003	-0.209099	1.058162	0.9367
Data197	0.155235	0.161847	1.09631	-0.237888	1.059688	0.922255
Data198	0.143994	0.177208	1.118283	-0.262048	1.072099	0.915745
Data199	0.135754	0.18616	1.121436	-0.270797	1.096412	0.911777
Data200	0.133567	0.2003	1.110959	-0.257776	1.105465	0.902927
Data201	0.136823	0.216373	1.101701	-0.239312	1.120216	0.909031
Data202	0.147809	0.230513	1.094072	-0.213219	1.122657	0.917067
Data203	0.142265	0.254622	1.080034	-0.188805	1.115841	0.931818
Data204	0.136772	0.277002	1.075558	-0.18499	1.123064	0.944839
Data205	0.138145	0.29043	1.076371	-0.184329	1.130287	0.950434
Data206	0.16556	0.301417	1.077796	-0.186516	1.128964	0.962743
Data207	0.188754	0.325017	1.086748	-0.192467	1.12225	0.971084
Data208	0.197401	0.340988	1.087968	-0.202182	1.11401	0.974441
Data209	0.19913	0.341599	1.071387	-0.205285	1.09926	0.971491
Data210	0.17731	0.351975	1.071082	-0.19913	1.097429	0.961318
Data211	0.153455	0.368048	1.065792	-0.185397	1.10516	0.939549
Data212	0.146843	0.389817	1.055009	-0.17258	1.120928	0.919203
Data213	0.141299	0.401719	1.036291	-0.165459	1.140154	0.914931
Data214	0.144452	0.412909	1.034562	-0.168867	1.153786	0.90842
Data215	0.158185	0.426744	1.055212	-0.178836	1.160703	0.920831
Data216	0.157575	0.434373	1.078304	-0.189161	1.158567	0.938023
Data217	0.148165	0.439867	1.09163	-0.206505	1.150734	0.951553
Data218	0.135195	0.450955	1.105262	-0.212355	1.145647	0.969965
Data219	0.125531	0.462552	1.123471	-0.22385	1.150225	0.984817
Data220	0.121818	0.459398	1.127743	-0.239414	1.151344	0.995905
Data221	0.116019	0.456957	1.120521	-0.256148	1.146665	1.003128
Data222	0.104168	0.457567	1.101294	-0.271611	1.134356	1.006282
Data223	0.095471	0.453193	1.072099	-0.266677	1.128659	1.002721
Data224	0.091096	0.454108	1.042802	-0.256301	1.134152	0.984309
Data225	0.070344	0.469876	1.023779	-0.254927	1.142799	0.969863
Data226	0.035808	0.505074	1.017777	-0.252282	1.134864	0.975967
Data227	0.024872	0.544544	1.022151	-0.248264	1.123573	0.978205
Data228	0.028229	0.563567	1.024186	-0.252791	1.125302	0.983495
Data229	0.048524	0.565194	1.01971	-0.276697	1.137306	0.990921
Data230	0.071717	0.566415	1.027339	-0.306706	1.141883	0.994888
Data231	0.090028	0.565092	1.030086	-0.33346	1.125404	0.988581
Data232	0.109	0.560616	1.027543	-0.350195	1.102413	0.971491
Data233	0.124107	0.565906	1.020218	-0.353958	1.079118	0.974746
Data234	0.115765	0.580148	1.006994	-0.361385	1.058874	0.98441
Data235	0.090232	0.590422	0.992142	-0.396938	1.041784	0.988479
Data236	0.055187	0.614633	0.981562	-0.44653	1.029475	0.998856
Data237	0.024516	0.630503	0.972101	-0.480964	1.027644	1.018285
Data238	0.008952	0.632232	0.957554	-0.482185	1.040258	1.032019
Data239	-0.002797	0.638336	0.94372	-0.477709	1.052669	1.041886
Data240	-0.014852	0.648102	0.918186	-0.468605	1.047583	1.032934
Data241	-0.030111	0.656341	0.887872	-0.449633	1.026322	1.017777
Data242	-0.043844	0.672923	0.875257	-0.454871	1.005976	0.993464
Data243	-0.045777	0.681264	0.877089	-0.468757	0.98736	1.000687
Data244	-0.059205	0.675669	0.885532	-0.482694	0.962539	1.035579
Data245	-0.080364	0.666819	0.876275	-0.501666	0.932428	1.058061
Data246	-0.103456	0.653391	0.861016	-0.528827	0.890211	1.050736
Data247	-0.12075	0.630401	0.839755	-0.538338	0.8483	1.040258
Data248	-0.141248	0.619008	0.811882	-0.531777	0.828768	1.021846
Data249	-0.168053	0.618397	0.796521	-0.53137	0.818189	1.011571
Data250	-0.182244	0.631724	0.794181	-0.537931	0.812594	1.005671
Data251	-0.179192	0.649627	0.805371	-0.539712	0.811373	0.999669
Data252	-0.172071	0.66865	0.810864	-0.532133	0.802625	0.999568
Data253	-0.157015	0.687775	0.81707	-0.534676	0.812492	1.000178
Data254	-0.147148	0.703644	0.812492	-0.550952	0.821851	0.999873
Data255	-0.148775	0.702729	0.803133	-0.563465	0.833041	1.01564
Data256	-0.146131	0.706696	0.813204	-0.562397	0.843926	1.01798
Data257	-0.126599	0.716462	0.816561	-0.536355	0.848707	1.018387
Data258	-0.097353	0.722464	0.813509	-0.509855	0.862643	1.013301
Data259	-0.067852	0.737214	0.809847	-0.487373	0.867119	1.003942
Data260	-0.053152	0.775769	0.809644	-0.462806	0.869866	1.01269
Data261	-0.031128	0.825513	0.809847	-0.451616	0.884108	1.02683
Data262	-0.004476	0.89072	0.815137	-0.44063	0.897332	1.061316
Data263	0.023499	0.961115	0.833244	-0.423946	0.906691	1.105262
Data264	0.065207	1.043615	0.859693	-0.406602	0.922154	1.169146
Data265	0.109865	1.121335	0.894891	-0.390936	0.941482	1.236286
Data266	0.1679	1.183083	0.927342	-0.377101	0.962946	1.309021
Data267	0.212863	1.240762	0.97261	-0.370845	0.986445	1.369752
Data268	0.227817	1.305053	0.998754	-0.361181	1.023677	1.414918
Data269	0.234938	1.367208	1.022761	-0.327306	1.074846	1.45388
Data270	0.248264	1.424074	1.055619	-0.260624	1.146156	1.478294
Data271	0.279393	1.469851	1.089901	-0.187889	1.201088	1.499453
Data272	0.31693	1.514509	1.113298	-0.12487	1.25124	1.528242
Data273	0.369065	1.580835	1.132626	-0.090028	1.305053	1.549503
Data274	0.416978	1.652654	1.14697	-0.049999	1.363343	1.56934
Data275	0.470639	1.736578	1.176572	-0.010834	1.425091	1.588871
Data276	0.527301	1.804023	1.213092	0.025177	1.461407	1.607691
Data277	0.573739	1.847257	1.250019	0.069123	1.479718	1.640548
Data278	0.586404	1.875334	1.283691	0.115562	1.493553	1.672287
Data279	0.581165	1.896493	1.309936	0.155133	1.484703	1.698533
Data280	0.58142	1.920806	1.323161	0.193332	1.476666	1.710638
Data281	0.587625	1.944915	1.311259	0.216932	1.47982	1.715623
Data282	0.602935	1.963124	1.304646	0.245619	1.476666	1.725287
Data283	0.626129	1.983266	1.311564	0.278375	1.474937	1.739834
Data284	0.637217	2.005341	1.323771	0.295415	1.476565	1.747565
Data285	0.644185	2.028229	1.328756	0.30752	1.490298	1.752855
Data286	0.669362	2.058137	1.350118	0.32873	1.506065	1.751024
Data287	0.698405	2.07777	1.392437	0.350093	1.518374	1.746242
Data288	0.727448	2.097302	1.438926	0.366929	1.539025	1.741868
Data289	0.750134	2.109305	1.478701	0.404568	1.546451	1.733018
Data290	0.756186	2.125277	1.512983	0.447089	1.539432	1.740647
Data291	0.777854	2.136467	1.52753	0.462399	1.540347	1.757534
Data292	0.808321	2.153862	1.532209	0.469062	1.561303	1.779202
Data293	0.833906	2.180209	1.549096	0.490374	1.597416	1.796902
Data294	0.863661	2.199435	1.589176	0.532133	1.627832	1.819486
Data295	0.897281	2.226596	1.634546	0.562702	1.653061	1.84685
Data296	0.916813	2.268915	1.662725	0.581572	1.688258	1.874927
Data297	0.936141	2.312556	1.666387	0.610819	1.706467	1.906564
Data298	0.959742	2.345515	1.660385	0.632893	1.709723	1.921213
Data299	0.985072	2.380204	1.645838	0.644745	1.70901	1.927723
Data300	0.996262	2.415808	1.62122	0.648966	1.695989	1.933928
Data301	1.012741	2.437374	1.589176	0.636403	1.671066	1.918568
Data302	1.018285	2.440121	1.567508	0.616464	1.646652	1.881539
Data303	1.015081	2.433305	1.548587	0.569721	1.629969	1.834338
Data304	1.008011	2.411231	1.538821	0.529946	1.619389	1.782254
Data305	0.999822	2.384985	1.513186	0.512195	1.613489	1.73312
Data306	0.992142	2.364436	1.476666	0.51367	1.589176	1.680425
Data307	0.980697	2.327916	1.422243	0.50487	1.5552	1.626205
Data308	0.971135	2.28275	1.368022	0.492968	1.515831	1.588769
Data309	0.949874	2.245823	1.312785	0.475878	1.478396	1.552656
Data310	0.925205	2.209608	1.253173	0.448056	1.445945	1.535465
Data311	0.899163	2.178785	1.196918	0.403906	1.414104	1.519188
Data312	0.878309	2.144401	1.15521	0.346838	1.385519	1.48511
Data313	0.867526	2.093945	1.103939	0.291091	1.353984	1.447776
Data314	0.835584	2.048473	1.050838	0.24033	1.31014	1.394573
Data315	0.801811	1.99649	0.998754	0.203454	1.285318	1.34961
Data316	0.747234	1.93108	0.936802	0.16139	1.247578	1.301493
Data317	0.685842	1.867704	0.876376	0.114799	1.183998	1.252562
Data318	0.626281	1.809517	0.809339	0.071768	1.121029	1.209939
Data319	0.56555	1.768317	0.745352	0.033875	1.051957	1.15816
Data320	0.518756	1.705653	0.691742	-0.015819	0.977188	1.1016
Data321	0.482236	1.639633	0.642608	-0.072582	0.897027	1.037613
Data322	0.439867	1.577885	0.609751	-0.122886	0.816459	0.98085
Data323	0.405076	1.526207	0.585133	-0.168663	0.748709	0.927342
Data324	0.360113	1.494163	0.557565	-0.221052	0.686859	0.870476
Data325	0.300145	1.453574	0.517586	-0.263574	0.624399	0.822054
Data326	0.248315	1.406984	0.487068	-0.310419	0.549833	0.776379
Data327	0.209354	1.368836	0.45889	-0.368811	0.477709	0.720124
Data328	0.171155	1.32428	0.421963	-0.425167	0.417995	0.651459
Data329	0.134178	1.254495	0.385239	-0.489357	0.375779	0.580555
Data330	0.090232	1.174029	0.357265	-0.542967	0.331426	0.498563
Data331	0.044455	1.10516	0.326848	-0.583403	0.27334	0.412502
Data332	0.004985	1.053178	0.297144	-0.621653	0.204776	0.332545
Data333	-0.035554	1.00089	0.268355	-0.655782	0.14313	0.270593
Data334	-0.075532	0.949722	0.244043	-0.698965	0.091554	0.221459
Data335	-0.102185	0.91371	0.220544	-0.766562	0.053203	0.184227
Data336	-0.133008	0.886651	0.188093	-0.836194	0.019023	0.131228
Data337	-0.158999	0.855319	0.14018	-0.90135	-0.029603	0.081483
Data338	-0.178429	0.826123	0.092775	-0.935276	-0.084332	0.036113
Data339	-0.202029	0.805269	0.043946	-0.969507	-0.141604	-0.004578
Data340	-0.235955	0.773938	-0.010071	-1.006027	-0.192772	-0.036316
Data341	-0.269169	0.735485	-0.067241	-1.049973	-0.246281	-0.056865
Data342	-0.295211	0.691946	-0.111289	-1.095191	-0.304367	-0.081992
Data343	-0.307062	0.636505	-0.135907	-1.134305	-0.345871	-0.112815
Data344	-0.308995	0.594186	-0.157677	-1.160194	-0.393072	-0.158083
Data345	-0.306706	0.568144	-0.171817	-1.167366	-0.447395	-0.200809
Data346	-0.323898	0.549732	-0.18911	-1.165688	-0.490425	-0.244246
Data347	-0.351415	0.523079	-0.198774	-1.160906	-0.528573	-0.268355
Data348	-0.374762	0.491951	-0.214644	-1.176064	-0.555021	-0.299585
Data349	-0.407619	0.468961	-0.22207	-1.194018	-0.581674	-0.346685
Data350	-0.436968	0.452379	-0.228072	-1.209888	-0.6068	-0.393988
Data351	-0.468147	0.435899	-0.230004	-1.225249	-0.617482	-0.43356
Data352	-0.493426	0.427761	-0.238346	-1.238575	-0.629587	-0.466214
Data353	-0.509753	0.408433	-0.257064	-1.259124	-0.638132	-0.499784
Data354	-0.513212	0.37527	-0.278019	-1.27835	-0.663767	-0.5243
Data355	-0.527454	0.347295	-0.278121	-1.290049	-0.711172	-0.542916
Data356	-0.553699	0.326238	-0.267948	-1.294169	-0.776888	-0.559294
Data357	-0.566567	0.304875	-0.252995	-1.300526	-0.845757	-0.565805
Data358	-0.578826	0.276493	-0.253808	-1.312835	-0.90486	-0.561227
Data359	-0.581165	0.255436	-0.256758	-1.322906	-0.947789	-0.563567
Data360	-0.566974	0.236617	-0.255233	-1.324178	-0.969965	-0.576384
Data361	-0.55436	0.225528	-0.25686	-1.337911	-0.992345	-0.600595
Data362	-0.551461	0.218407	-0.270288	-1.36731	-1.013199	-0.616058
Data363	-0.537524	0.211592	-0.288701	-1.37789	-1.024796	-0.61799
Data364	-0.534422	0.210473	-0.311589	-1.385265	-1.033341	-0.632843
Data365	-0.528267	0.220137	-0.341395	-1.370108	-1.043921	-0.672313
Data366	-0.538084	0.227156	-0.367946	-1.353374	-1.047684	-0.71575
Data367	-0.535388	0.212914	-0.383307	-1.332672	-1.046565	-0.739554
Data368	-0.53493	0.188907	-0.392259	-1.327993	-1.053992	-0.753389
Data369	-0.543425	0.157473	-0.391445	-1.346304	-1.061418	-0.757153
Data370	-0.550037	0.161135	-0.387477	-1.363495	-1.065792	-0.759899
Data371	-0.560464	0.178836	-0.374965	-1.372193	-1.070878	-0.762544
Data372	-0.556547	0.198062	-0.356552	-1.355968	-1.082984	-0.762951
Data373	-0.549477	0.210269	-0.336817	-1.33725	-1.095598	-0.753694
Data374	-0.555327	0.205692	-0.323695	-1.316192	-1.106991	-0.744844
Data375	-0.563923	0.188398	-0.329493	-1.306325	-1.116757	-0.73935
Data376	-0.550749	0.170494	-0.339768	-1.301645	-1.114824	-0.730602
Data377	-0.532489	0.157575	-0.332748	-1.30546	-1.106381	-0.735892
Data378	-0.526843	0.138959	-0.326238	-1.318685	-1.084001	-0.745454
Data379	-0.518095	0.119529	-0.316472	-1.329213	-1.058264	-0.768851
Data380	-0.522113	0.110882	-0.307418	-1.340403	-1.045141	-0.794181
Data381	-0.519773	0.12431	-0.29928	-1.351949	-1.028356	-0.799166
Data382	-0.498461	0.156863	-0.284733	-1.345744	-1.013809	-0.801302
Data383	-0.482694	0.176801	-0.260929	-1.332621	-1.005468	-0.814323
Data384	-0.476539	0.185753	-0.248519	-1.320719	-0.99733	-0.815849
Data385	-0.474505	0.192264	-0.246382	-1.298543	-0.993769	-0.827955
Data386	-0.47186	0.191857	-0.247705	-1.274739	-0.992752	-0.847995
Data387	-0.460721	0.179955	-0.244144	-1.245238	-1.000483	-0.868238
Data388	-0.446225	0.157168	-0.224206	-1.219908	-1.009537	-0.870069
Data389	-0.440935	0.141502	-0.194603	-1.194578	-1.013606	-0.870985
Data390	-0.433254	0.130922	-0.165916	-1.153786	-1.026118	-0.870273
Data391	-0.429999	0.124208	-0.132957	-1.127896	-1.027949	-0.874851
Data392	-0.431576	0.125734	-0.113934	-1.110704	-1.006892	-0.880852
Data393	-0.434424	0.114036	-0.114341	-1.089952	-0.980952	-0.875359
Data394	-0.44063	0.115663	-0.107525	-1.067419	-0.963862	-0.889601
Data395	-0.43417	0.127159	-0.098675	-1.061062	-0.955622	-0.905979
Data396	-0.413367	0.151268	-0.100506	-1.055161	-0.942092	-0.926731
Data397	-0.410976	0.163475	-0.093283	-1.047176	-0.931614	-0.936497
Data398	-0.414384	0.179243	-0.083823	-1.031866	-0.917983	-0.945551
Data399	-0.40945	0.196129	-0.074057	-1.042954	-0.906895	-0.939752
Data400	-0.390275	0.210269	-0.076702	-1.046209	-0.908929	-0.93548
Data401	-0.372168	0.218814	-0.080161	-1.040818	-0.915033	-0.930088
Data402	-0.357875	0.233158	-0.081992	-1.031968	-0.920526	-0.922357
Data403	-0.343125	0.242618	-0.073955	-1.010198	-0.920221	-0.918186
Data404	-0.335546	0.246688	-0.05066	-0.982935	-0.912693	-0.920424
Data405	-0.338394	0.252791	-0.043336	-0.960708	-0.911065	-0.927749
Data406	-0.32812	0.268152	-0.051779	-0.938888	-0.911472	-0.923374
Data407	-0.307266	0.284835	-0.0707	-0.934005	-0.909743	-0.923985
Data408	-0.289464	0.298263	-0.097759	-0.936548	-0.891229	-0.922459
Data409	-0.272323	0.307215	-0.12075	-0.945652	-0.861321	-0.922357
Data410	-0.242568	0.319422	-0.129193	-0.956741	-0.827242	-0.931207
Data411	-0.214745	0.331121	-0.134279	-0.973424	-0.798555	-0.941787
Data412	-0.182447	0.351161	-0.145368	-0.982325	-0.762341	-0.961217
Data413	-0.159711	0.366522	-0.155337	-0.974187	-0.733857	-0.981664
Data414	-0.144401	0.383001	-0.146487	-0.951451	-0.709443	-1.010859
Data415	-0.146639	0.386867	-0.14079	-0.926731	-0.705781	-1.021337
Data416	-0.168867	0.380255	-0.126345	-0.910252	-0.710257	-1.005773
Data417	-0.180362	0.367234	-0.106406	-0.901554	-0.697032	-0.993668
Data418	-0.178836	0.339666	-0.100404	-0.897943	-0.67455	-0.988886
Data419	-0.169426	0.303553	-0.105186	-0.886142	-0.650441	-0.993871
Data420	-0.147555	0.26978	-0.100913	-0.862999	-0.649221	-1.0015
Data421	-0.132092	0.228377	-0.094402	-0.850945	-0.652374	-1.022456
Data422	-0.131634	0.205793	-0.086773	-0.845248	-0.654409	-1.048295
Data423	-0.131889	0.20264	-0.08657	-0.833855	-0.654409	-1.08868
Data424	-0.129549	0.223596	-0.079652	-0.817222	-0.658681	-1.113197
Data425	-0.129193	0.257572	-0.070293	-0.79647	-0.654917	-1.134051
Data426	-0.142367	0.276595	-0.056051	-0.767529	-0.636301	-1.151954
Data427	-0.157219	0.286056	-0.045472	-0.745047	-0.615854	-1.170876
Data428	-0.156151	0.277409	-0.043641	-0.726126	-0.612802	-1.185423
Data429	-0.134483	0.258488	-0.042115	-0.717784	-0.608021	-1.202818
Data430	-0.128634	0.243941	-0.043946	-0.718039	-0.602324	-1.209634
Data431	-0.123395	0.223494	-0.043132	-0.712495	-0.613006	-1.205158
Data432	-0.117647	0.210168	-0.040792	-0.705526	-0.620635	-1.174436
Data433	-0.112968	0.179955	-0.032349	-0.69688	-0.626739	-1.149106
Data434	-0.115562	0.16378	-0.036825	-0.675364	-0.629282	-1.152361
Data435	-0.115409	0.150861	-0.04832	-0.666616	-0.634979	-1.183286
Data436	-0.099591	0.123293	-0.068666	-0.652171	-0.635793	-1.215432
Data437	-0.080618	0.092164	-0.091147	-0.628265	-0.61799	-1.246764
Data438	-0.067801	0.070497	-0.116477	-0.606394	-0.594288	-1.277994
Data439	-0.065105	0.061443	-0.146181	-0.590168	-0.567534	-1.299967
Data440	-0.053	0.057476	-0.159915	-0.564787	-0.556853	-1.303527
Data441	-0.031027	0.045675	-0.172223	-0.550546	-0.554208	-1.296508
Data442	-0.018565	0.046896	-0.184126	-0.565906	-0.53844	-1.292032
Data443	0.002035	0.049439	-0.213219	-0.578063	-0.535999	-1.294677
Data444	0.019938	0.029399	-0.253096	-0.591592	-0.537118	-1.298848
Data445	0.038148	0.006816	-0.279647	-0.612039	-0.546171	-1.305155
Data446	0.055848	-0.01058	-0.296432	-0.624552	-0.548714	-1.314107
Data447	0.070751	-0.027873	-0.303248	-0.623128	-0.526741	-1.321635
Data448	0.067241	-0.026246	-0.309148	-0.608428	-0.50721	-1.324381
Data449	0.066122	-0.028077	-0.317184	-0.577249	-0.482694	-1.32194
Data450	0.065766	-0.03886	-0.320541	-0.553801	-0.457669	-1.328247
Data451	0.073142	-0.048422	-0.30691	-0.53432	-0.444343	-1.326314
Data452	0.080771	-0.071412	-0.30223	-0.524249	-0.432034	-1.322855
Data453	0.105592	-0.098065	-0.311488	-0.5125	-0.422777	-1.321533
Data454	0.129702	-0.119834	-0.32695	-0.484576	-0.41769	-1.331706
Data455	0.141146	-0.142214	-0.365199	-0.463264	-0.415859	-1.346151
Data456	0.142926	-0.167035	-0.39409	-0.439409	-0.417792	-1.356324
Data457	0.148318	-0.190127	-0.427049	-0.421251	-0.408331	-1.358053
Data458	0.142061	-0.204267	-0.457771	-0.403754	-0.400905	-1.353475
Data459	0.133872	-0.197859	-0.489001	-0.388291	-0.395514	-1.356018
Data460	0.128176	-0.177615	-0.495511	-0.378882	-0.396735	-1.356731
Data461	0.118207	-0.167137	-0.49246	-0.352076	-0.40884	-1.373414
Data462	0.109509	-0.176699	-0.488696	-0.314336	-0.417487	-1.393047
Data463	0.117647	-0.199588	-0.480964	-0.277511	-0.40945	-1.400371
Data464	0.127921	-0.216373	-0.479337	-0.251316	-0.39114	-1.391216
Data465	0.130058	-0.226749	-0.483914	-0.217187	-0.398362	-1.362325
Data466	0.136619	-0.233666	-0.489713	-0.190738	-0.398769	-1.330078
Data467	0.169782	-0.229496	-0.496529	-0.169884	-0.395005	-1.305155
Data468	0.200707	-0.229089	-0.505989	-0.150149	-0.385748	-1.294372
Data469	0.219018	-0.229801	-0.512398	-0.151675	-0.378017	-1.29661
Data470	0.238092	-0.23916	-0.539966	-0.158541	-0.386969	-1.311462
Data471	0.238397	-0.253401	-0.596729	-0.158033	-0.395819	-1.328959
Data472	0.225935	-0.251672	-0.664988	-0.138959	-0.401516	-1.338318
Data473	0.204217	-0.237837	-0.712189	-0.120597	-0.39531	-1.341777
Data474	0.185855	-0.228478	-0.751863	-0.111899	-0.379136	-1.33547
Data475	0.170799	-0.211999	-0.79001	-0.117444	-0.356959	-1.315938
Data476	0.160321	-0.219628	-0.811271	-0.125378	-0.343735	-1.295288
Data477	0.160372	-0.220951	-0.822258	-0.113324	-0.348007	-1.285827
Data478	0.169172	-0.221459	-0.833956	-0.100659	-0.353602	-1.281249
Data479	0.192162	-0.223087	-0.837517	-0.09659	-0.342514	-1.258971
Data480	0.213677	-0.217187	-0.826836	-0.097607	-0.328985	-1.235167
Data481	0.218204	-0.214033	-0.834465	-0.089825	-0.324915	-1.219094
Data482	0.216271	-0.221866	-0.856641	-0.068208	-0.321864	-1.207396
Data483	0.218001	-0.24567	-0.889296	-0.038351	-0.319117	-1.214822
Data484	0.222934	-0.271712	-0.897841	-0.013835	-0.302129	-1.231301
Data485	0.216475	-0.293482	-0.907505	0.020956	-0.271814	-1.242695
Data486	0.216526	-0.309656	-0.905369	0.05478	-0.241194	-1.23181
Data487	0.222934	-0.325322	-0.902215	0.076855	-0.221764	-1.222146
Data488	0.210117	-0.33051	-0.905877	0.09191	-0.204166	-1.219501
Data489	0.195926	-0.325017	-0.902927	0.11195	-0.186465	-1.210244
Data490	0.183515	-0.315455	-0.90842	0.131278	-0.165815	-1.202614
Data491	0.161288	-0.30752	-0.9367	0.142112	-0.162051	-1.209735
Data492	0.14018	-0.304468	-0.969457	0.14257	-0.157473	-1.214211
Data493	0.123496	-0.295822	-0.976984	0.138399	-0.156049	-1.213194
Data494	0.114646	-0.281682	-0.989904	0.127108	-0.16673	-1.206073
Data495	0.122326	-0.277206	-0.999161	0.133415	-0.178531	-1.19468
Data496	0.139874	-0.28453	-0.99733	0.153404	-0.169477	-1.179014
Data497	0.151268	-0.295923	-0.996007	0.174105	-0.135907	-1.17057
Data498	0.158897	-0.308131	-1.007808	0.198215	-0.116375	-1.17881
Data499	0.172834	-0.319727	-1.015844	0.203403	-0.109153	-1.199359
Data500	0.174563	-0.336817	-1.010859	0.200402	-0.108237	-1.222248
Data501	0.17263	-0.350347	-1.00618	0.193179	-0.103354	-1.237914
Data502	0.17553	-0.35289	-1.008418	0.17965	-0.091859	-1.245848
Data503	0.173342	-0.354416	-1.007808	0.18438	-0.065716	-1.247578
Data504	0.180819	-0.339666	-1.026322	0.195061	-0.053101	-1.244628
Data505	0.186567	-0.316777	-1.052974	0.213982	-0.039368	-1.241067
Data506	0.199588	-0.300908	-1.07393	0.235803	-0.032247	-1.241372
Data507	0.218764	-0.304875	-1.097937	0.261285	-0.02004	-1.237303
Data508	0.219272	-0.317286	-1.112586	0.270136	-0.018718	-1.230894
Data509	0.235803	-0.314336	-1.12693	0.270542	-0.026246	-1.21533
Data510	0.255283	-0.319829	-1.139035	0.27568	-0.031739	-1.187966
Data511	0.268101	-0.341497	-1.161313	0.284326	-0.040182	-1.155311
Data512	0.272221	-0.356654	-1.190102	0.298975	-0.054831	-1.125302
Data513	0.27451	-0.351975	-1.226622	0.316065	-0.087282	-1.105465
Data514	0.276036	-0.316065	-1.262226	0.315862	-0.11312	-1.099972
Data515	0.268762	-0.270085	-1.296712	0.300908	-0.117393	-1.096208
Data516	0.245162	-0.243737	-1.312378	0.301366	-0.105186	-1.110755
Data517	0.211999	-0.228173	-1.314005	0.308893	-0.084332	-1.126014
Data518	0.19084	-0.213219	-1.319804	0.318914	-0.05422	-1.137102
Data519	0.175174	-0.203454	-1.32255	0.32461	-0.012105	-1.145037
Data520	0.161796	-0.197553	-1.31075	0.322118	0.019125	-1.142087
Data521	0.15844	-0.213118	-1.284911	0.314082	0.048117	-1.143206
Data522	0.163628	-0.23153	-1.24829	0.305231	0.053712	-1.133542
Data523	0.168154	-0.246789	-1.214211	0.297805	0.045472	-1.122962
Data524	0.160881	-0.257979	-1.183693	0.310775	0.036011	-1.114926
Data525	0.160728	-0.26215	-1.174741	0.333715	0.026856	-1.117367
Data526	0.165052	-0.261743	-1.186338	0.352433	0.025737	-1.12459
Data527	0.169833	-0.264388	-1.205971	0.372117	0.027059	-1.127133
Data528	0.160118	-0.258996	-1.229979	0.405585	0.029501	-1.116859
Data529	0.149793	-0.25859	-1.253376	0.444953	0.035096	-1.095699
Data530	0.131685	-0.247501	-1.26009	0.486915	0.032858	-1.07749
Data531	0.112205	-0.246077	-1.25775	0.5037	0.038554	-1.056942
Data532	0.101829	-0.247094	-1.25358	0.501564	0.050863	-1.040665
Data533	0.092978	-0.238651	-1.241677	0.499326	0.07365	-1.032425
Data534	0.080161	-0.245772	-1.224486	0.491137	0.077719	-1.041988
Data535	0.058391	-0.269678	-1.197528	0.472521	0.080873	-1.034358
Data536	0.039419	-0.283513	-1.179929	0.46128	0.081381	-1.014115
Data537	0.037588	-0.273238	-1.170876	0.468961	0.061646	-0.978002
Data538	0.04715	-0.23387	-1.175352	0.502937	0.038351	-0.949111
Data539	0.066377	-0.200809	-1.191628	0.54317	0.012105	-0.928664
Data540	0.08367	-0.199893	-1.204649	0.568551	-0.006104	-0.922154
Data541	0.075329	-0.201419	-1.22357	0.591236	-0.026144	-0.926223
Data542	0.058086	-0.198672	-1.226825	0.602172	-0.050355	-0.917576
Data543	0.057374	-0.209252	-1.216042	0.618194	-0.072938	-0.909641
Data544	0.057883	-0.224002	-1.200478	0.631724	-0.080161	-0.905979
Data545	0.045879	-0.243737	-1.199461	0.64683	-0.078635	-0.907301
Data546	0.016022	-0.246281	-1.20709	0.650289	-0.072226	-0.902622
Data547	-0.005951	-0.229292	-1.216246	0.646525	-0.045981	-0.880344
Data548	0.001068	-0.217492	-1.225401	0.655426	-0.024109	-0.848707
Data549	0.009664	-0.208438	-1.229979	0.662496	-0.02533	-0.823275
Data550	0.007935	-0.198672	-1.228758	0.676585	-0.029399	-0.82002
Data551	0.01058	-0.183719	-1.233641	0.688385	-0.042522	-0.815544
Data552	-0.004629	-0.174156	-1.247883	0.703695	-0.049439	-0.803337
Data553	-0.006612	-0.160627	-1.254699	0.722159	-0.049236	-0.783093
Data554	-0.007884	-0.152082	-1.248595	0.736197	-0.044963	-0.756644
Data555	-0.024872	-0.132347	-1.243712	0.731161	-0.051169	-0.721955
Data556	-0.03886	-0.12431	-1.241983	0.722362	-0.056153	-0.713512
Data557	-0.046082	-0.122683	-1.254902	0.704051	-0.054932	-0.696117
Data558	-0.063478	-0.109662	-1.266499	0.685384	-0.059815	-0.677399
Data559	-0.097912	-0.099285	-1.258361	0.692149	-0.067547	-0.661428
Data560	-0.117088	-0.094708	-1.251952	0.717174	-0.076905	-0.660614
Data561	-0.131838	-0.085451	-1.241983	0.761171	-0.080059	-0.664886
Data562	-0.145673	-0.080262	-1.235167	0.802116	-0.073955	-0.673431
Data563	-0.15554	-0.068259	-1.222146	0.826683	-0.069886	-0.673635
Data564	-0.154014	-0.049236	-1.19295	0.84062	-0.0648	-0.654307
Data565	-0.154574	-0.040487	-1.167722	0.853742	-0.049439	-0.627451
Data566	-0.159101	-0.040996	-1.154192	0.85359	-0.052389	-0.609954
Data567	-0.170342	-0.047303	-1.152768	0.862084	-0.07009	-0.579538
Data568	-0.18143	-0.039673	-1.155617	0.872816	-0.085857	-0.553801
Data569	-0.193128	-0.025839	-1.163246	0.89306	-0.109356	-0.528166
Data570	-0.196892	-0.005493	-1.169451	0.920831	-0.135398	-0.520841
Data571	-0.17965	0.003154	-1.170876	0.94906	-0.169986	-0.528776
Data572	-0.160169	0.003764	-1.164772	0.977188	-0.190636	-0.523995
Data573	-0.154726	0.025635	-1.16701	0.982478	-0.196536	-0.526029
Data574	-0.160067	0.046286	-1.172402	0.971847	-0.192976	-0.52664
Data575	-0.172325	0.065207	-1.180133	0.963556	-0.196231	-0.532743
Data576	-0.190127	0.081076	-1.184304	0.962183	-0.205386	-0.516467
Data577	-0.229445	0.079957	-1.172707	0.96437	-0.206505	-0.490323
Data578	-0.269271	0.085552	-1.158261	0.984309	-0.203555	-0.48127
Data579	-0.290939	0.08718	-1.173521	1.014674	-0.220442	-0.478218
Data580	-0.307266	0.087078	-1.206785	1.045752	-0.229089	-0.467842
Data581	-0.30574	0.080771	-1.232726	1.064978	-0.230004	-0.431118
Data582	-0.31637	0.083518	-1.248493	1.054042	-0.233666	-0.403855
Data583	-0.328018	0.098472	-1.258869	1.032425	-0.257267	-0.385341
Data584	-0.336309	0.112917	-1.258869	1.022507	-0.272323	-0.370693
Data585	-0.34226	0.116986	-1.254902	1.017472	-0.285039	-0.357061
Data586	-0.362249	0.121564	-1.237608	1.004196	-0.296432	-0.341904
Data587	-0.376287	0.142926	-1.214923	0.981206	-0.310267	-0.328985
Data588	-0.397294	0.168256	-1.213092	0.968897	-0.321457	-0.305994
Data589	-0.403855	0.204064	-1.225503	0.983902	-0.334173	-0.271407
Data590	-0.411536	0.232649	-1.249205	1.014165	-0.337428	-0.249332
Data591	-0.418097	0.255741	-1.286946	1.045294	-0.336919	-0.235904
Data592	-0.429745	0.257674	-1.305969	1.071082	-0.328781	-0.239668
Data593	-0.432593	0.248519	-1.30841	1.093411	-0.320338	-0.261947
Data594	-0.441138	0.24272	-1.301493	1.101549	-0.305079	-0.283513
Data595	-0.461179	0.252384	-1.286946	1.095598	-0.290227	-0.286259
Data596	-0.484372	0.270085	-1.25714	1.086086	-0.280156	-0.272831
Data597	-0.505633	0.269678	-1.220417	1.079678	-0.278426	-0.241906
Data598	-0.519875	0.271509	-1.197833	1.09102	-0.265507	-0.2121
Data599	-0.532082	0.274662	-1.179522	1.092648	-0.264083	-0.192162
Data600	-0.52135	0.269678	-1.160499	1.107093	-0.283106	-0.17436
Data601	-0.50899	0.267033	-1.14524	1.118486	-0.305587	-0.156964
Data602	-0.503904	0.262659	-1.122555	1.119758	-0.321457	-0.134686
Data603	-0.511635	0.267236	-1.091732	1.126319	-0.324509	-0.11841
Data604	-0.522723	0.281682	-1.06803	1.14168	-0.311894	-0.113324
Data605	-0.523537	0.301925	-1.064876	1.158414	-0.291854	-0.125938
Data606	-0.521909	0.336512	-1.06335	1.181252	-0.27863	-0.137128
Data607	-0.525317	0.362046	-1.039953	1.203784	-0.276697	-0.147504
Data608	-0.521859	0.378729	-1.008621	1.236998	-0.284326	-0.150149
Data609	-0.525216	0.408128	-0.981155	1.273111	-0.286768	-0.143943
Data610	-0.539101	0.439765	-0.962641	1.301645	-0.287582	-0.13489
Data611	-0.553648	0.468147	-0.956639	1.314666	-0.291549	-0.126853
Data612	-0.564177	0.493578	-0.959792	1.309122	-0.287989	-0.124005
Data613	-0.577808	0.50955	-0.951553	1.292032	-0.298263	-0.118105
Data614	-0.60029	0.520027	-0.938023	1.279367	-0.30752	-0.112001
Data615	-0.618194	0.526436	-0.931614	1.2636	-0.325017	-0.09837
Data616	-0.618092	0.522876	-0.912388	1.263498	-0.353399	-0.076804
Data617	-0.618753	0.517688	-0.906081	1.27774	-0.378932	-0.043946
Data618	-0.618855	0.519417	-0.918695	1.286488	-0.393174	-0.011902
Data619	-0.615447	0.509855	-0.950332	1.305511	-0.413011	0.009054
Data620	-0.624603	0.492154	-0.965184	1.322805	-0.428066	0.025839
Data621	-0.641184	0.473335	-0.972203	1.325399	-0.432542	0.032451
Data622	-0.658223	0.463162	-0.967117	1.331044	-0.433763	0.037537
Data623	-0.67511	0.458178	-0.962539	1.336995	-0.430304	0.034384
Data624	-0.680756	0.463671	-0.965794	1.341217	-0.421759	0.031434
Data625	-0.68574	0.486152	-0.975764	1.341014	-0.413011	0.03591
Data626	-0.692861	0.5125	-0.973119	1.345897	-0.407212	0.032451
Data627	-0.681315	0.537931	-0.958979	1.353221	-0.402635	0.02889
Data628	-0.67394	0.547087	-0.934157	1.346965	-0.398769	0.042827
Data629	-0.685283	0.538237	-0.902113	1.332418	-0.396226	0.060426
Data630	-0.708019	0.524503	-0.870985	1.339488	-0.393378	0.082399
Data631	-0.726991	0.51606	-0.846977	1.344879	-0.391852	0.09664
Data632	-0.725617	0.518603	-0.82653	1.337809	-0.385341	0.095623
Data633	-0.702932	0.503853	-0.797742	1.336233	-0.380967	0.101422
Data634	-0.685791	0.499784	-0.773734	1.355713	-0.383612	0.112713
Data635	-0.684113	0.508024	-0.755322	1.382671	-0.397854	0.125226
Data636	-0.70395	0.514941	-0.745963	1.40266	-0.410569	0.119122
Data637	-0.744335	0.534778	-0.727143	1.410086	-0.414435	0.103761
Data638	-0.760255	0.553292	-0.694285	1.41268	-0.407823	0.099184
Data639	-0.766715	0.558684	-0.673635	1.412629	-0.387579	0.109763
