# Supplementary material for: Integration of MRI and somatosensory evoked potentials facilitate diagnosis of spinal cord compression
Source: Sci Rep. 2023 May 15;13:7861. doi: 10.1038/s41598-023-34832-2 (PMC10185544; doi:10.1038/s41598-023-34832-2)
Supplement: Supplementary file 3 — Supplementary Information 3. [file 41598_2023_34832_MOESM3_ESM.zip › Preoperative SSEP data/spinal cord compression group/6429010_2/6429010_2_Lt Tibial SEP_Cz'-Fpz_201219_113710.csv]

Index	1	2	3	4	5
Name	Cz'-Fpz	Cz'-Fpz	Cz'-Fpz	Cz'-Fpz	Cz'-Fpz
Time	2.01705E+13	2.01705E+13	2.01705E+13	2.01705E+13	2.01705E+13
Highcut	500	500	500	500	500
Lowcut	10	10	10	10	10
Period	0.000156	0.000156	0.000156	0.000156	0.000156
Averages	120	120	120	120	120
Int (mA)	13.5/13.5mA	13.5/13.5mA	13.5/13.1mA	13.5/13.1mA	13.5/13.5mA
Pulse Width (�gs)	200�s	200�s	200�s	200�s	200�s
Rep Rate (Hz)	3.11Hz	3.11Hz	3.11Hz	3.11Hz	3.11Hz
Data0	-1.264954	-1.111348	0.467529	0.618184	0.27181
Data1	-1.214803	-1.017456	0.498352	0.794881	0.454559
Data2	-1.275838	-1.189575	0.044657	0.99233	0.513763
Data3	-1.488851	-1.242065	-0.64738	1.009827	0.487773
Data4	-1.41805	-1.192729	-0.688273	0.891012	0.465647
Data5	-1.344198	-1.195577	-0.422262	0.708211	0.356903
Data6	-1.308187	-1.240946	-0.053914	0.562337	0.250295
Data7	-1.296082	-1.288045	0.306498	0.4658	0.16744
Data8	-1.30483	-1.336975	0.663961	0.469259	0.101318
Data9	-1.324666	-1.382243	0.914714	0.467529	0.048828
Data10	-1.34847	-1.430257	1.059367	0.401204	0.03067
Data11	-1.373393	-1.474609	1.147156	0.264486	0.043691
Data12	-1.391398	-1.494039	1.264648	0.176188	0.065257
Data13	-1.406759	-1.506755	1.322835	0.10437	0.086009
Data14	-1.439107	-1.539714	1.349996	0.031637	0.09257
Data15	-1.463725	-1.560364	1.379395	-0.004069	0.083872
Data16	-1.464132	-1.580404	1.408691	0.01241	0.072123
Data17	-1.464335	-1.604716	1.44338	0.063375	0.056254
Data18	-1.476339	-1.619466	1.489258	0.094706	0.040639
Data19	-1.491089	-1.617533	1.536051	0.157369	0.026652
Data20	-1.514791	-1.605021	1.557007	0.147095	0.010834
Data21	-1.532491	-1.604919	1.521606	0.092977	-0.015767
Data22	-1.540019	-1.602275	1.534526	0.046387	-0.045522
Data23	-1.546021	-1.593424	1.579081	0.051168	-0.064697
Data24	-1.557922	-1.596781	1.600037	0.006917	-0.083008
Data25	-1.553141	-1.595561	1.644185	-0.040588	-0.094554
Data26	-1.546631	-1.580709	1.666361	-0.063171	-0.097504
Data27	-1.549276	-1.564026	1.68396	-0.107015	-0.087026
Data28	-1.554159	-1.55365	1.671549	-0.097758	-0.094096
Data29	-1.567891	-1.555684	1.654663	-0.123393	-0.102641
Data30	-1.580098	-1.568095	1.709595	-0.149129	-0.115814
Data31	-1.583761	-1.581319	1.729838	-0.17629	-0.141449
Data32	-1.584676	-1.574605	1.720581	-0.1828	-0.15742
Data33	-1.600545	-1.560262	1.677755	-0.186462	-0.166677
Data34	-1.605123	-1.548869	1.627909	-0.206502	-0.188344
Data35	-1.618042	-1.546733	1.540629	-0.252177	-0.208333
Data36	-1.649068	-1.558838	1.473897	-0.285543	-0.217285
Data37	-1.681925	-1.57074	1.465047	-0.311178	-0.218048
Data38	-1.697896	-1.579692	1.468608	-0.344543	-0.233816
Data39	-1.714783	-1.582031	1.486104	-0.419922	-0.243276
Data40	-1.74703	-1.581421	1.513468	-0.446879	-0.248871
Data41	-1.765544	-1.579895	1.47939	-0.423381	-0.25884
Data42	-1.760661	-1.574707	1.425171	-0.453491	-0.263468
Data43	-1.750895	-1.565755	1.324666	-0.49408	-0.256297
Data44	-1.739604	-1.569417	1.280009	-0.515238	-0.259654
Data45	-1.741333	-1.595256	1.246643	-0.463155	-0.265401
Data46	-1.762085	-1.624146	1.220805	-0.409851	-0.267995
Data47	-1.800028	-1.64683	1.164551	-0.438232	-0.283152
Data48	-1.839803	-1.655579	1.152852	-0.49174	-0.296021
Data49	-1.87144	-1.654663	1.136271	-0.49998	-0.313314
Data50	-1.888529	-1.648051	1.129354	-0.482686	-0.335388
Data51	-1.900024	-1.638387	1.165873	-0.533549	-0.36555
Data52	-1.89443	-1.624756	1.21816	-0.582886	-0.394796
Data53	-1.879171	-1.604614	1.256104	-0.574849	-0.417633
Data54	-1.88324	-1.591593	1.267598	-0.533854	-0.437215
Data55	-1.901754	-1.590881	1.30778	-0.556844	-0.45049
Data56	-1.916606	-1.589966	1.285502	-0.549825	-0.47404
Data57	-1.923523	-1.59668	1.229045	-0.481873	-0.507813
Data58	-1.92922	-1.597188	1.188049	-0.493571	-0.528717
Data59	-1.925761	-1.592102	1.166484	-0.582479	-0.534465
Data60	-1.922607	-1.583761	1.244507	-0.677694	-0.531972
Data61	-1.912944	-1.5743	1.316121	-0.754089	-0.515798
Data62	-1.909587	-1.56016	1.346842	-0.823263	-0.500183
Data63	-1.923014	-1.552938	1.341349	-0.905762	-0.499166
Data64	-1.94163	-1.537476	1.337179	-0.989176	-0.512899
Data65	-1.946106	-1.521708	1.367086	-1.042786	-0.519257
Data66	-1.941121	-1.505127	1.365051	-1.045329	-0.517426
Data67	-1.93339	-1.494853	1.315918	-1.016846	-0.52419
Data68	-1.932271	-1.479797	1.281128	-1.007894	-0.538483
Data69	-1.936137	-1.458435	1.292216	-0.997416	-0.552928
Data70	-1.93278	-1.438802	1.288452	-1.03536	-0.578105
Data71	-1.935323	-1.414083	1.272786	-1.146749	-0.608978
Data72	-1.92098	-1.392314	1.272074	-1.228231	-0.616048
Data73	-1.893209	-1.369731	1.279907	-1.243795	-0.608215
Data74	-1.874797	-1.354675	1.239217	-1.222534	-0.596771
Data75	-1.868388	-1.352132	1.206563	-1.213989	-0.590617
Data76	-1.857808	-1.357015	1.176046	-1.223246	-0.579274
Data77	-1.840719	-1.350199	1.180725	-1.230062	-0.56661
Data78	-1.827494	-1.339925	1.236572	-1.281942	-0.566355
Data79	-1.806132	-1.334941	1.314494	-1.256205	-0.58253
Data80	-1.796977	-1.329651	1.380717	-1.190491	-0.603333
Data81	-1.792908	-1.34196	1.345011	-1.152445	-0.624949
Data82	-1.785177	-1.350098	1.241353	-1.144511	-0.627085
Data83	-1.781413	-1.358337	1.11379	-1.130473	-0.616506
Data84	-1.784465	-1.354675	1.057536	-1.140849	-0.62322
Data85	-1.788737	-1.339111	1.051636	-1.097514	-0.628713
Data86	-1.784261	-1.305135	1.072896	-1.083679	-0.627035
Data87	-1.772156	-1.279806	1.090088	-1.177572	-0.632731
Data88	-1.758525	-1.271566	1.081136	-1.311442	-0.642548
Data89	-1.756287	-1.265869	1.022949	-1.380514	-0.645091
Data90	-1.76473	-1.255391	0.950114	-1.38092	-0.646261
Data91	-1.755778	-1.238708	0.886739	-1.290385	-0.640259
Data92	-1.73645	-1.225179	0.869242	-1.251221	-0.624949
Data93	-1.71814	-1.206767	0.889282	-1.255595	-0.59962
Data94	-1.705526	-1.184692	0.904643	-1.289469	-0.579478
Data95	-1.687317	-1.158956	0.922648	-1.313171	-0.569458
Data96	-1.665548	-1.125183	0.917155	-1.301982	-0.572255
Data97	-1.645508	-1.095785	0.893148	-1.372477	-0.576324
Data98	-1.627909	-1.067912	0.90332	-1.477458	-0.584717
Data99	-1.616923	-1.037089	0.914815	-1.560669	-0.608571
Data100	-1.62089	-1.00057	0.905355	-1.593933	-0.625102
Data101	-1.619771	-0.967509	0.85968	-1.611735	-0.64209
Data102	-1.603597	-0.938721	0.781453	-1.616109	-0.659943
Data103	-1.578166	-0.908712	0.710347	-1.623739	-0.661519
Data104	-1.546427	-0.875651	0.708313	-1.59434	-0.653585
Data105	-1.524455	-0.842794	0.721334	-1.537679	-0.605977
Data106	-1.499532	-0.808818	0.669454	-1.51296	-0.594025
Data107	-1.477254	-0.780538	0.611267	-1.512146	-0.626628
Data108	-1.453756	-0.746765	0.608215	-1.484884	-0.671082
Data109	-1.427816	-0.719808	0.617981	-1.432393	-0.704346
Data110	-1.40564	-0.704447	0.640361	-1.406962	-0.709941
Data111	-1.393331	-0.697327	0.657552	-1.35376	-0.707194
Data112	-1.3797	-0.680644	0.641174	-1.319784	-0.706228
Data113	-1.35498	-0.657857	0.66508	-1.233114	-0.698547
Data114	-1.310018	-0.640767	0.74585	-1.170654	-0.696767
Data115	-1.261597	-0.61676	0.826416	-1.266073	-0.691986
Data116	-1.227112	-0.592855	0.888468	-1.380615	-0.685628
Data117	-1.197205	-0.566711	0.850423	-1.400146	-0.682627
Data118	-1.158854	-0.536194	0.797933	-1.41215	-0.691732
Data119	-1.123962	-0.504456	0.755717	-1.459147	-0.711314
Data120	-1.102091	-0.471802	0.719604	-1.515503	-0.735575
Data121	-1.080424	-0.445658	0.683492	-1.553752	-0.760142
Data122	-1.055501	-0.431925	0.697225	-1.614482	-0.776622
Data123	-1.049601	-0.418396	0.690409	-1.718852	-0.788523
Data124	-1.051229	-0.391846	0.658976	-1.748352	-0.788879
Data125	-1.049601	-0.354513	0.659587	-1.73116	-0.805918
Data126	-1.037598	-0.308533	0.652568	-1.69576	-0.812785
Data127	-1.013997	-0.263875	0.667928	-1.616109	-0.805105
Data128	-0.992025	-0.232137	0.653687	-1.518148	-0.796916
Data129	-0.967916	-0.21169	0.644226	-1.421204	-0.790405
Data130	-0.935669	-0.180868	0.684102	-1.339417	-0.791982
Data131	-0.905558	-0.138652	0.726624	-1.322428	-0.792694
Data132	-0.877177	-0.100708	0.769043	-1.309713	-0.787964
Data133	-0.838826	-0.066223	0.858256	-1.276449	-0.783335
Data134	-0.801493	-0.033468	0.91807	-1.244303	-0.801442
Data135	-0.765483	-0.003153	0.942179	-1.228027	-0.81426
Data136	-0.735372	0.030823	0.955912	-1.227926	-0.823466
Data137	-0.710754	0.069478	0.944824	-1.254781	-0.821482
Data138	-0.67159	0.122274	0.881042	-1.295064	-0.813192
Data139	-0.628967	0.164286	0.871582	-1.354268	-0.797933
Data140	-0.597636	0.205383	0.852153	-1.387227	-0.78893
Data141	-0.578003	0.250753	0.852559	-1.36617	-0.788879
Data142	-0.555725	0.304972	0.783997	-1.291911	-0.800069
Data143	-0.529887	0.354614	0.63741	-1.220194	-0.82255
Data144	-0.514221	0.397441	0.547892	-1.185913	-0.839081
Data145	-0.505575	0.426941	0.522054	-1.194661	-0.855153
Data146	-0.487569	0.46224	0.486654	-1.243998	-0.865377
Data147	-0.462952	0.49764	0.499268	-1.324259	-0.877482
Data148	-0.431824	0.530294	0.552368	-1.380005	-0.877991
Data149	-0.398661	0.560506	0.536702	-1.403503	-0.87204
Data150	-0.370382	0.567322	0.499878	-1.339111	-0.872599
Data151	-0.355326	0.571493	0.490112	-1.253357	-0.877736
Data152	-0.335286	0.592143	0.427348	-1.155701	-0.875905
Data153	-0.320638	0.619507	0.368245	-1.132202	-0.864766
Data154	-0.306091	0.636698	0.368245	-1.141154	-0.850983
Data155	-0.279338	0.662333	0.406698	-1.130778	-0.856374
Data156	-0.249532	0.707499	0.469869	-1.147054	-0.859375
Data157	-0.204671	0.752157	0.488688	-1.154378	-0.863647
Data158	-0.155741	0.787455	0.515035	-1.159261	-0.866191
Data159	-0.103861	0.814311	0.551147	-1.208394	-0.862478
Data160	-0.071208	0.83547	0.564575	-1.200053	-0.861511
Data161	-0.061239	0.865377	0.543416	-1.173808	-0.864309
Data162	-0.056864	0.900269	0.464376	-1.158956	-0.875397
Data163	-0.05544	0.943502	0.335592	-1.180929	-0.890147
Data164	-0.044149	0.968323	0.2771	-1.193644	-0.891368
Data165	-0.021871	0.991313	0.320638	-1.174215	-0.876363
Data166	0.001526	1.022949	0.406291	-1.179911	-0.859375
Data167	0.014954	1.063741	0.487366	-1.096293	-0.845184
Data168	0.033976	1.109009	0.512187	-1.034648	-0.834707
Data169	0.066121	1.158651	0.512797	-1.008504	-0.831502
Data170	0.088806	1.216024	0.52887	-0.975342	-0.818583
Data171	0.119019	1.27828	0.57841	-0.936381	-0.821788
Data172	0.165405	1.340739	0.59255	-0.906067	-0.833995
Data173	0.208639	1.374512	0.59082	-0.891927	-0.843048
Data174	0.232442	1.401062	0.548808	-0.89742	-0.837301
Data175	0.261434	1.426493	0.573324	-0.941772	-0.834045
Data176	0.2771	1.449076	0.594788	-0.987651	-0.833995
Data177	0.277303	1.482747	0.634155	-0.921224	-0.8284
Data178	0.281474	1.525269	0.642192	-0.932414	-0.813599
Data179	0.295308	1.569621	0.66508	-1.004435	-0.804799
Data180	0.317078	1.613159	0.653992	-1.087646	-0.796661
Data181	0.329386	1.660055	0.654195	-1.112874	-0.783895
Data182	0.353699	1.697896	0.659892	-1.073201	-0.767822
Data183	0.385335	1.723226	0.669963	-1.058248	-0.752869
Data184	0.414937	1.745097	0.680644	-1.092326	-0.736694
Data185	0.437317	1.762695	0.6663	-1.190491	-0.739797
Data186	0.461121	1.781514	0.672201	-1.293742	-0.740255
Data187	0.493978	1.793925	0.667826	-1.338603	-0.737152
Data188	0.521545	1.804911	0.664469	-1.374817	-0.737559
Data189	0.54128	1.81071	0.685221	-1.35966	-0.734406
Data190	0.56661	1.821696	0.687866	-1.280924	-0.713043
Data191	0.581055	1.830139	0.655518	-1.189473	-0.685221
Data192	0.596822	1.836853	0.550842	-1.19161	-0.660655
Data193	0.609945	1.853434	0.484111	-1.180827	-0.647278
Data194	0.605977	1.891174	0.450745	-1.080526	-0.636648
Data195	0.609233	1.918132	0.424194	-0.909729	-0.627543
Data196	0.608114	1.944784	0.431519	-0.780334	-0.61203
Data197	0.612895	1.968587	0.440369	-0.752869	-0.589091
Data198	0.619507	1.997375	0.455017	-0.727234	-0.575358
Data199	0.629476	2.019552	0.427856	-0.641276	-0.568746
Data200	0.654399	2.033895	0.41392	-0.604858	-0.544637
Data201	0.692546	2.040914	0.391947	-0.645447	-0.526225
Data202	0.719401	2.04834	0.343323	-0.679016	-0.514272
Data203	0.733032	2.05658	0.339355	-0.756327	-0.490316
Data204	0.755615	2.076518	0.270081	-0.855713	-0.479279
Data205	0.77891	2.09554	0.208333	-0.915019	-0.473328
Data206	0.789897	2.127075	0.208435	-0.929464	-0.478109
Data207	0.78949	2.172038	0.194702	-0.908305	-0.468597
Data208	0.782369	2.219137	0.184123	-0.897827	-0.45695
Data209	0.789795	2.267965	0.183411	-0.878398	-0.442556
Data210	0.813192	2.30662	0.160522	-0.855916	-0.419464
Data211	0.829366	2.324015	0.123088	-0.851135	-0.386556
Data212	0.842692	2.334798	0.102844	-0.859578	-0.354869
Data213	0.867106	2.344564	0.073954	-0.835368	-0.332896
Data214	0.88796	2.342631	0.085754	-0.774841	-0.304769
Data215	0.901794	2.360535	0.124105	-0.700989	-0.276998
Data216	0.899353	2.381694	0.158183	-0.63741	-0.261688
Data217	0.878601	2.406514	0.286357	-0.566305	-0.243988
Data218	0.860189	2.423401	0.431417	-0.492249	-0.22934
Data219	0.858765	2.425537	0.531514	-0.46875	-0.21286
Data220	0.861206	2.426147	0.582275	-0.477193	-0.179342
Data221	0.865885	2.411702	0.558777	-0.508626	-0.147298
Data222	0.894063	2.391764	0.521647	-0.55186	-0.119832
Data223	0.913391	2.375793	0.463053	-0.556946	-0.100047
Data224	0.923055	2.342326	0.399272	-0.583191	-0.076497
Data225	0.927938	2.305298	0.375977	-0.526937	-0.046743
Data226	0.930278	2.292582	0.394694	-0.4717	-0.029144
Data227	0.939535	2.300618	0.46285	-0.44932	-0.027517
Data228	0.953878	2.308044	0.546061	-0.363566	-0.031942
Data229	0.951742	2.317301	0.603841	-0.20223	-0.027212
Data230	0.942485	2.332052	0.617981	-0.063375	-0.005544
Data231	0.952454	2.343547	0.629476	-0.020345	0.017548
Data232	0.970357	2.358195	0.617269	-0.01241	0.062815
Data233	0.999146	2.37264	0.609131	-0.018819	0.115051
Data234	1.03302	2.390442	0.615438	-0.083415	0.179036
Data235	1.064555	2.428792	0.658162	-0.101115	0.253194
Data236	1.092326	2.474365	0.717468	-0.087077	0.329997
Data237	1.123657	2.527059	0.810649	-0.030009	0.407257
Data238	1.169739	2.59257	0.908101	0.015055	0.481974
Data239	1.220907	2.651978	0.990702	0.057882	0.54718
Data240	1.273295	2.704671	1.034953	0.112305	0.611013
Data241	1.318461	2.755025	1.063436	0.132955	0.682068
Data242	1.369425	2.792562	1.10199	0.166117	0.745951
Data243	1.420797	2.844543	1.103312	0.118713	0.794627
Data244	1.466471	2.89561	1.080119	0.098165	0.818837
Data245	1.50828	2.926839	1.077677	0.172729	0.840912
Data246	1.531576	2.933248	1.099243	0.263875	0.852305
Data247	1.529338	2.931722	1.102091	0.396322	0.866547
Data248	1.523031	2.926941	1.112366	0.575256	0.871887
Data249	1.519572	2.909342	1.033325	0.694478	0.866597
Data250	1.518351	2.880859	0.979716	0.715129	0.868327
Data251	1.504008	2.861735	0.91217	0.63324	0.878652
Data252	1.483053	2.842204	0.853678	0.603638	0.894368
Data253	1.461487	2.823181	0.780945	0.547791	0.893351
Data254	1.448263	2.800496	0.712585	0.480143	0.897827
Data255	1.434631	2.762655	0.631612	0.493368	0.894318
Data256	1.416117	2.734273	0.589193	0.521037	0.904134
Data257	1.401876	2.713725	0.539144	0.612284	0.912526
Data258	1.387533	2.702942	0.47699	0.637614	0.921885
Data259	1.3797	2.687785	0.402323	0.641886	0.931753
Data260	1.382548	2.668355	0.323079	0.674845	0.928294
Data261	1.384583	2.64211	0.296224	0.694071	0.927226
Data262	1.380615	2.622172	0.284526	0.678813	0.935109
Data263	1.369629	2.59491	0.250956	0.70516	0.934703
Data264	1.352234	2.56073	0.19399	0.681356	0.939331
Data265	1.332703	2.530009	0.114746	0.664978	0.939585
Data266	1.328939	2.508138	0.031433	0.670776	0.946706
Data267	1.339823	2.496338	-0.015259	0.702413	0.953573
Data268	1.337179	2.474569	-0.056661	0.741374	0.95815
Data269	1.331991	2.458598	-0.056152	0.754191	0.958303
Data270	1.317139	2.44873	-0.065816	0.764058	0.95281
Data271	1.304626	2.446493	-0.04008	0.765279	0.947622
Data272	1.289368	2.441813	-0.049235	0.751038	0.945689
Data273	1.263835	2.421672	-0.089518	0.804342	0.939433
Data274	1.241252	2.391561	-0.05839	0.813192	0.935415
Data275	1.224772	2.360026	0.008952	0.832011	0.940552
Data276	1.215108	2.321574	0.091146	0.87443	0.938772
Data277	1.203206	2.302144	0.155843	0.946554	0.933584
Data278	1.179911	2.281291	0.155538	0.973816	0.915019
Data279	1.141866	2.252909	0.122274	0.937398	0.904541
Data280	1.098226	2.215881	0.078227	0.94574	0.890249
Data281	1.05306	2.180888	0.034281	0.991821	0.853119
Data282	0.979614	2.141418	0.021464	0.957845	0.812581
Data283	0.889384	2.09493	-0.000916	0.918477	0.776723
Data284	0.809123	2.021993	-0.033875	0.873718	0.735575
Data285	0.742798	1.950887	-0.054525	0.82255	0.684153
Data286	0.692139	1.892395	-0.122172	0.80424	0.628103
Data287	0.652771	1.837463	-0.210063	0.730489	0.578461
Data288	0.618591	1.775818	-0.296224	0.635478	0.531972
Data289	0.571391	1.725871	-0.316264	0.592346	0.488688
Data290	0.511373	1.661682	-0.370687	0.611674	0.454
Data291	0.446879	1.577657	-0.427653	0.62439	0.430654
Data292	0.38269	1.50706	-0.483805	0.631816	0.400899
Data293	0.312805	1.432088	-0.493673	0.562948	0.365397
Data294	0.248515	1.356405	-0.454814	0.517171	0.31779
Data295	0.198568	1.28245	-0.425822	0.510763	0.277863
Data296	0.159098	1.211141	-0.404867	0.539449	0.243022
Data297	0.117696	1.142476	-0.351257	0.514832	0.204671
Data298	0.071309	1.091614	-0.391032	0.462545	0.170746
Data299	0.010885	1.048177	-0.471598	0.460714	0.134125
Data300	-0.049744	1.00352	-0.562032	0.423381	0.098521
Data301	-0.100403	0.963949	-0.678304	0.369059	0.068156
Data302	-0.1474	0.921021	-0.85144	0.214945	0.056
Data303	-0.206807	0.892334	-0.979818	0.138143	0.044708
Data304	-0.278117	0.854492	-1.06425	0.145264	0.024109
Data305	-0.351054	0.813599	-1.087443	0.199992	-0.005137
Data306	-0.41748	0.771383	-1.059367	0.277405	-0.040741
Data307	-0.475972	0.722148	-1.066589	0.273641	-0.077515
Data308	-0.527751	0.677287	-1.015422	0.189514	-0.10376
Data309	-0.57017	0.631409	-1.006571	0.130819	-0.122121
Data310	-0.616964	0.5955	-1.100566	0.091756	-0.135244
Data311	-0.649821	0.554097	-1.227315	0.079956	-0.144704
Data312	-0.665588	0.507406	-1.335246	0.079447	-0.162099
Data313	-0.682983	0.474345	-1.466777	0.077413	-0.180715
Data314	-0.698242	0.444438	-1.592306	0.072021	-0.192871
Data315	-0.720622	0.415649	-1.668701	0.058594	-0.20757
Data316	-0.742493	0.39856	-1.725972	0.044759	-0.218099
Data317	-0.781148	0.382182	-1.714681	0.057475	-0.22466
Data318	-0.820719	0.349019	-1.719971	0.06307	-0.228271
Data319	-0.855815	0.312602	-1.764323	0.07253	-0.237986
Data320	-0.885417	0.284119	-1.789754	0.080872	-0.25238
Data321	-0.906474	0.254822	-1.778361	0.07253	-0.261129
Data322	-0.920715	0.22288	-1.749268	0.050151	-0.275421
Data323	-0.945129	0.188395	-1.719869	0.026754	-0.273183
Data324	-0.969747	0.154521	-1.709086	0.016073	-0.28005
Data325	-0.991821	0.131531	-1.665548	0.000102	-0.279846
Data326	-1.002706	0.113831	-1.652222	-0.038859	-0.275269
Data327	-1.00413	0.093282	-1.656392	-0.079956	-0.281016
Data328	-1.007894	0.073853	-1.632792	-0.083415	-0.295207
Data329	-1.028849	0.047201	-1.600138	-0.045675	-0.316111
Data330	-1.057638	0.009155	-1.587728	-0.00946	-0.334167
Data331	-1.097717	-0.044352	-1.577047	0.051473	-0.337575
Data332	-1.120097	-0.071004	-1.55426	0.123698	-0.340881
Data333	-1.13383	-0.078125	-1.473694	0.177917	-0.343679
Data334	-1.141764	-0.091858	-1.384277	0.18809	-0.337372
Data335	-1.148275	-0.105896	-1.315511	0.196025	-0.319163
Data336	-1.171672	-0.111084	-1.263936	0.121053	-0.299327
Data337	-1.196391	-0.120443	-1.209412	0.081075	-0.278727
Data338	-1.207682	-0.130107	-1.18398	0.065104	-0.275828
Data339	-1.207581	-0.132243	-1.140442	0.122172	-0.273031
Data340	-1.208191	-0.145874	-1.106771	0.168254	-0.265808
Data341	-1.203613	-0.160319	-1.028442	0.207621	-0.263875
Data342	-1.193441	-0.169881	-0.98877	0.280355	-0.262807
Data343	-1.185811	-0.180461	-0.935974	0.324097	-0.25706
Data344	-1.168315	-0.184631	-0.916239	0.267029	-0.254415
Data345	-1.165059	-0.176086	-0.915426	0.184631	-0.24765
Data346	-1.163737	-0.160726	-0.876058	0.117696	-0.241699
Data347	-1.153564	-0.150248	-0.867615	0.076701	-0.24292
Data348	-1.146139	-0.148621	-0.869751	0.058695	-0.251973
Data349	-1.139832	-0.148621	-0.85378	0.0177	-0.264181
Data350	-1.135457	-0.153809	-0.821025	0.001322	-0.278676
Data351	-1.135864	-0.147807	-0.78125	-0.02533	-0.289459
Data352	-1.141663	-0.15269	-0.773824	0.008443	-0.29129
Data353	-1.150818	-0.15625	-0.774129	0.04425	-0.2948
Data354	-1.159668	-0.148315	-0.783285	0.075785	-0.308278
Data355	-1.157227	-0.147196	-0.759786	0.141907	-0.326843
Data356	-1.156718	-0.147705	-0.782064	0.197245	-0.324707
Data357	-1.166382	-0.14801	-0.805969	0.220439	-0.315094
Data358	-1.169027	-0.149129	-0.831197	0.217387	-0.297852
Data359	-1.170247	-0.143433	-0.811056	0.222778	-0.284017
Data360	-1.145121	-0.149028	-0.777079	0.199483	-0.263723
Data361	-1.117249	-0.154622	-0.772909	0.237122	-0.236206
Data362	-1.089884	-0.150757	-0.819702	0.303446	-0.226695
Data363	-1.066691	-0.15096	-0.896403	0.317993	-0.223541
Data364	-1.045329	-0.151062	-1.002299	0.279846	-0.220388
Data365	-1.034851	-0.164693	-1.078084	0.251872	-0.214284
Data366	-1.028544	-0.1769	-1.156921	0.298767	-0.201976
Data367	-1.025492	-0.191549	-1.232707	0.376282	-0.182088
Data368	-1.027018	-0.19928	-1.337687	0.487366	-0.175069
Data369	-1.028442	-0.199788	-1.411641	0.476176	-0.178477
Data370	-1.033223	-0.197856	-1.40269	0.47231	-0.179647
Data371	-1.022542	-0.192769	-1.444194	0.47465	-0.181274
Data372	-1.007996	-0.186971	-1.464539	0.474141	-0.182648
Data373	-0.976359	-0.189514	-1.499125	0.435181	-0.17395
Data374	-0.950216	-0.193787	-1.502889	0.398051	-0.159607
Data375	-0.927836	-0.173238	-1.552938	0.423787	-0.154928
Data376	-0.890503	-0.149333	-1.617533	0.428772	-0.14857
Data377	-0.869344	-0.128072	-1.677958	0.37323	-0.14389
Data378	-0.858561	-0.1179	-1.655782	0.377096	-0.138194
Data379	-0.83903	-0.109558	-1.60258	0.439657	-0.131632
Data380	-0.815328	-0.093791	-1.58905	0.509135	-0.133565
Data381	-0.800069	-0.073547	-1.590881	0.503743	-0.126139
Data382	-0.787354	-0.065918	-1.587321	0.533752	-0.106252
Data383	-0.776062	-0.059001	-1.496989	0.552673	-0.093129
Data384	-0.744019	-0.042928	-1.390279	0.450846	-0.086619
Data385	-0.71818	-0.020142	-1.28479	0.391134	-0.075836
Data386	-0.699565	0.013123	-1.250407	0.340271	-0.068665
Data387	-0.680644	0.045268	-1.297099	0.329997	-0.062256
Data388	-0.661316	0.059102	-1.382548	0.413106	-0.065358
Data389	-0.634664	0.063782	-1.405334	0.552165	-0.055796
Data390	-0.617167	0.081482	-1.387736	0.618896	-0.037994
Data391	-0.602214	0.106303	-1.378784	0.64443	-0.019786
Data392	-0.581868	0.129496	-1.384277	0.61676	-0.014292
Data393	-0.56071	0.145772	-1.375224	0.6486	-0.021413
Data394	-0.517985	0.156352	-1.380107	0.686646	-0.02889
Data395	-0.463664	0.149943	-1.361389	0.720723	-0.02833
Data396	-0.410665	0.133362	-1.295573	0.73822	-0.035299
Data397	-0.364583	0.135498	-1.257019	0.74056	-0.0501
Data398	-0.335083	0.141907	-1.231689	0.72408	-0.059764
Data399	-0.309855	0.160217	-1.259155	0.680745	-0.060933
Data400	-0.305176	0.172526	-1.26241	0.67098	-0.050151
Data401	-0.301819	0.174866	-1.196798	0.682576	-0.03184
Data402	-0.27537	0.160319	-1.172485	0.709127	-0.019836
Data403	-0.243022	0.141093	-1.152445	0.689799	-0.008494
Data404	-0.210266	0.139465	-1.127726	0.625814	0.004323
Data405	-0.172628	0.141195	-1.077372	0.613607	0.011292
Data406	-0.151265	0.150045	-1.002401	0.660706	0.01653
Data407	-0.142619	0.163066	-0.946554	0.696716	0.023295
Data408	-0.121155	0.169983	-0.963338	0.74117	0.022176
Data409	-0.090841	0.181071	-1.006571	0.785929	0.012258
Data410	-0.051982	0.183309	-1.021525	0.785726	0.004883
Data411	-0.010885	0.176799	-1.032308	0.712992	0.007884
Data412	0.031128	0.172017	-1.077983	0.645549	0.008087
Data413	0.064901	0.190633	-1.138916	0.62144	-0.00707
Data414	0.09491	0.204163	-1.215413	0.568949	-0.013631
Data415	0.116069	0.208232	-1.300557	0.551554	-0.021718
Data416	0.128174	0.206909	-1.338704	0.555522	-0.040588
Data417	0.143127	0.207214	-1.354268	0.568848	-0.054372
Data418	0.171305	0.215759	-1.365763	0.573527	-0.05661
Data419	0.20223	0.226847	-1.367493	0.587463	-0.052745
Data420	0.250448	0.23763	-1.407979	0.681152	-0.051931
Data421	0.294596	0.245565	-1.371969	0.764872	-0.054626
Data422	0.326843	0.246175	-1.280518	0.864665	-0.065969
Data423	0.350342	0.241394	-1.283976	0.891113	-0.063934
Data424	0.380656	0.235087	-1.321309	0.882161	-0.064596
Data425	0.402832	0.230204	-1.341349	0.809428	-0.072479
Data426	0.424703	0.224101	-1.377462	0.72642	-0.08728
Data427	0.438741	0.21637	-1.402283	0.679118	-0.108134
Data428	0.445557	0.221558	-1.476135	0.799866	-0.118713
Data429	0.468648	0.214335	-1.570129	0.855001	-0.124461
Data430	0.492859	0.206502	-1.631165	0.852865	-0.119171
Data431	0.509745	0.2005	-1.637166	0.891724	-0.116679
Data432	0.50944	0.185343	-1.563009	0.869853	-0.120544
Data433	0.50354	0.160522	-1.47817	0.919189	-0.125936
Data434	0.520935	0.129903	-1.38621	0.959473	-0.135295
Data435	0.553182	0.108541	-1.295675	0.962118	-0.151825
Data436	0.58492	0.087382	-1.233114	1.001689	-0.166321
Data437	0.622355	0.081075	-1.24939	0.98938	-0.193024
Data438	0.644023	0.071106	-1.246847	1.003825	-0.219879
Data439	0.643717	0.05188	-1.2441	1.049398	-0.235087
Data440	0.649618	0.033162	-1.288452	1.057231	-0.233205
Data441	0.670166	0.01119	-1.307373	1.074727	-0.223033
Data442	0.698954	-0.00885	-1.295166	1.125895	-0.221965
Data443	0.728048	-0.015767	-1.275838	1.187846	-0.225118
Data444	0.747884	-0.018209	-1.237386	1.147563	-0.227153
Data445	0.759583	-0.023397	-1.209513	1.038208	-0.227966
Data446	0.769145	-0.027669	-1.134644	0.951233	-0.232544
Data447	0.780945	-0.04008	-1.078695	0.9139	-0.25355
Data448	0.789795	-0.057475	-1.092326	0.939331	-0.269165
Data449	0.805359	-0.071309	-1.143901	0.993245	-0.279236
Data450	0.823059	-0.090027	-1.145732	1.034953	-0.289612
Data451	0.849609	-0.107625	-1.148478	1.054077	-0.298106
Data452	0.873006	-0.119731	-1.148682	1.083577	-0.308838
Data453	0.882568	-0.137227	-1.133931	1.152039	-0.315959
Data454	0.893962	-0.14801	-1.093445	1.20107	-0.320282
Data455	0.906169	-0.156759	-1.019999	1.162821	-0.307719
Data456	0.915019	-0.163981	-0.970256	1.064351	-0.290375
Data457	0.924988	-0.169881	-0.952861	0.874329	-0.278575
Data458	0.940857	-0.178121	-0.973714	0.829875	-0.265198
Data459	0.95459	-0.187988	-0.943807	0.861003	-0.255127
Data460	0.969747	-0.183105	-0.91095	0.87616	-0.25472
Data461	0.974935	-0.180257	-0.869548	0.87382	-0.246887
Data462	0.970052	-0.189311	-0.78186	0.81543	-0.247803
Data463	0.967102	-0.204163	-0.781759	0.709839	-0.255788
Data464	0.970154	-0.213623	-0.769653	0.620422	-0.268402
Data465	0.982564	-0.236918	-0.744222	0.637105	-0.281118
Data466	1.002299	-0.263672	-0.750122	0.730794	-0.280304
Data467	1.020508	-0.281779	-0.773315	0.802917	-0.277761
Data468	1.040039	-0.305074	-0.82133	0.894267	-0.275828
Data469	1.053467	-0.327759	-0.835571	0.963643	-0.275675
Data470	1.054484	-0.354309	-0.85907	0.964966	-0.26947
Data471	1.062419	-0.389404	-0.901388	0.943298	-0.26474
Data472	1.086324	-0.418803	-0.971781	0.962524	-0.24826
Data473	1.108805	-0.442098	-1.033834	1.013387	-0.227458
Data474	1.098836	-0.454915	-1.079	1.077474	-0.211538
Data475	1.080424	-0.4717	-1.13739	1.109619	-0.19928
Data476	1.065877	-0.506999	-1.134644	1.146952	-0.185293
Data477	1.062012	-0.534973	-1.073914	1.163534	-0.179291
Data478	1.05896	-0.556844	-0.959676	1.142069	-0.166677
Data479	1.069031	-0.573629	-0.907389	1.11969	-0.152791
Data480	1.079203	-0.58492	-0.882467	1.011353	-0.139516
Data481	1.078695	-0.583394	-0.861104	0.881144	-0.115356
Data482	1.070353	-0.577698	-0.849813	0.778097	-0.106455
Data483	1.066793	-0.573324	-0.812581	0.767721	-0.117696
Data484	1.06486	-0.57546	-0.792643	0.782166	-0.125682
Data485	1.061198	-0.58787	-0.762939	0.797933	-0.121969
Data486	1.048482	-0.607402	-0.780334	0.798543	-0.113983
Data487	1.038513	-0.60435	-0.817566	0.762533	-0.108287
Data488	1.03658	-0.597229	-0.834961	0.725199	-0.112305
Data489	1.033325	-0.589396	-0.78949	0.732524	-0.110575
Data490	1.018473	-0.577698	-0.72937	0.779521	-0.097148
Data491	0.99528	-0.565796	-0.735982	0.89915	-0.074921
Data492	0.977071	-0.556742	-0.673014	0.936788	-0.048676
Data493	0.960286	-0.569051	-0.571086	0.902913	-0.034281
Data494	0.933126	-0.588379	-0.449626	0.858663	-0.031586
Data495	0.917867	-0.587158	-0.290222	0.776265	-0.040487
Data496	0.907491	-0.581665	-0.218302	0.770365	-0.046234
Data497	0.896301	-0.559489	-0.194194	0.760091	-0.040181
Data498	0.899251	-0.528564	-0.101725	0.732829	-0.023499
Data499	0.904439	-0.511882	-0.011698	0.746358	-0.011037
Data500	0.912984	-0.518697	0.083313	0.722555	0.002391
Data501	0.927836	-0.540059	0.150553	0.672913	0.016479
Data502	0.936788	-0.562032	0.164795	0.65094	0.014445
Data503	0.927327	-0.562541	0.214539	0.690918	0.023295
Data504	0.924581	-0.564067	0.256042	0.737	0.033112
Data505	0.927226	-0.574849	0.263062	0.751546	0.033925
Data506	0.926921	-0.588888	0.264079	0.746867	0.044352
Data507	0.921021	-0.621847	0.273641	0.773722	0.055491
Data508	0.90037	-0.654907	0.273336	0.758464	0.062663
Data509	0.878703	-0.673218	0.273743	0.647786	0.071665
Data510	0.869344	-0.680033	0.273844	0.577393	0.085653
Data511	0.857747	-0.688477	0.247498	0.567017	0.108592
Data512	0.836182	-0.682475	0.220032	0.607605	0.1238
Data513	0.836589	-0.690002	0.194295	0.61086	0.131531
Data514	0.843709	-0.70516	0.184937	0.648499	0.130514
Data515	0.848592	-0.717468	0.197042	0.713806	0.138397
Data516	0.849915	-0.739034	0.267232	0.828756	0.150757
Data517	0.833842	-0.760905	0.339559	0.870056	0.171
Data518	0.810954	-0.773214	0.350342	0.851034	0.204926
Data519	0.791626	-0.778809	0.334371	0.792236	0.250651
Data520	0.784607	-0.769145	0.346273	0.775452	0.288696
Data521	0.769043	-0.754598	0.426636	0.708516	0.3125
Data522	0.751648	-0.75002	0.476481	0.644226	0.325521
Data523	0.727234	-0.7429	0.502726	0.614624	0.325317
Data524	0.689799	-0.737406	0.458272	0.631205	0.331726
Data525	0.666097	-0.720317	0.362345	0.680542	0.342407
Data526	0.653076	-0.694885	0.291036	0.708211	0.342204
Data527	0.643412	-0.672811	0.267639	0.681559	0.352224
Data528	0.622762	-0.661112	0.221354	0.620931	0.371043
Data529	0.610758	-0.662028	0.203654	0.593669	0.40095
Data530	0.609843	-0.670573	0.193787	0.594889	0.425975
Data531	0.608114	-0.668335	0.193583	0.577698	0.44042
Data532	0.605469	-0.672811	0.211792	0.569865	0.456441
Data533	0.606079	-0.67922	0.254008	0.55837	0.471649
Data534	0.597432	-0.670064	0.263163	0.474141	0.484314
Data535	0.583598	-0.652059	0.274963	0.444132	0.49352
Data536	0.576477	-0.652873	0.324504	0.447896	0.502777
Data537	0.571289	-0.648905	0.372416	0.476379	0.521495
Data538	0.570374	-0.653992	0.311686	0.494995	0.545451
Data539	0.563863	-0.666504	0.252991	0.477702	0.548503
Data540	0.557556	-0.689901	0.226339	0.494283	0.546265
Data541	0.548096	-0.71401	0.267029	0.538737	0.552724
Data542	0.543315	-0.738932	0.322266	0.574849	0.577342
Data543	0.537821	-0.768229	0.378723	0.591329	0.600891
Data544	0.532633	-0.800781	0.441081	0.552775	0.641988
Data545	0.527344	-0.834961	0.53304	0.470886	0.693715
Data546	0.539449	-0.855103	0.57902	0.327454	0.737
Data547	0.546773	-0.868632	0.591939	0.208333	0.765025
Data548	0.549622	-0.885111	0.586751	0.167745	0.776367
Data549	0.554606	-0.887756	0.56427	0.183207	0.793762
Data550	0.556132	-0.868022	0.557658	0.138346	0.803172
Data551	0.550435	-0.87443	0.52948	0.115356	0.813649
Data552	0.55603	-0.868022	0.463969	0.125936	0.835419
Data553	0.557556	-0.863139	0.468241	0.138041	0.850474
Data554	0.560811	-0.86792	0.513713	0.097656	0.865428
Data555	0.568034	-0.878398	0.552572	0.054118	0.883484
Data556	0.565694	-0.887655	0.548197	0.014547	0.893809
Data557	0.568644	-0.888774	0.526632	0.011597	0.901591
Data558	0.57373	-0.889181	0.549316	0.042521	0.907694
Data559	0.574544	-0.881755	0.571493	0.084941	0.911255
Data560	0.586243	-0.868835	0.582174	0.169474	0.912628
Data561	0.601705	-0.850932	0.607707	0.348714	0.91807
Data562	0.605265	-0.847575	0.629069	0.414836	0.910899
Data563	0.616048	-0.868937	0.585734	0.507813	0.894623
Data564	0.63385	-0.898132	0.547384	0.530701	0.874074
Data565	0.648397	-0.910034	0.470581	0.507711	0.865326
Data566	0.655416	-0.914815	0.399984	0.440674	0.873159
Data567	0.672404	-0.902608	0.396118	0.337728	0.896505
Data568	0.691121	-0.889079	0.437927	0.205688	0.917308
Data569	0.696106	-0.89152	0.444743	0.164185	0.943502
Data570	0.691325	-0.897013	0.413818	0.228882	0.976003
Data571	0.686544	-0.900777	0.382894	0.262349	1.002757
Data572	0.681051	-0.914714	0.287272	0.249939	1.018321
Data573	0.684408	-0.930176	0.20579	0.256958	1.029256
Data574	0.699463	-0.950216	0.147298	0.223185	1.041158
Data575	0.713603	-0.958862	0.153402	0.112508	1.04777
Data576	0.728149	-0.957743	0.212708	0.047811	1.04126
Data577	0.746562	-0.954488	0.272725	0.004679	1.027018
Data578	0.754801	-0.959269	0.257161	0.016378	1.006826
Data579	0.762227	-0.962423	0.226847	0.016174	0.989329
Data580	0.770976	-0.980225	0.118103	0.015869	0.988973
Data581	0.776469	-1.016846	0.007426	0.024516	0.996958
Data582	0.797933	-1.067301	-0.039266	0.07192	0.997823
Data583	0.825704	-1.095174	-0.033569	0.161438	0.994415
Data584	0.856222	-1.107178	0.012207	0.21464	0.991109
Data585	0.882263	-1.123149	0.123698	0.227356	0.981547
Data586	0.882874	-1.138611	0.223287	0.260315	0.980428
Data587	0.869649	-1.143697	0.295614	0.287679	0.986176
Data588	0.870565	-1.134542	0.318095	0.266012	0.993449
Data589	0.879517	-1.124064	0.286967	0.299886	1.00057
Data590	0.893758	-1.120911	0.259806	0.343831	1.012014
Data591	0.907186	-1.130269	0.228577	0.380554	1.007436
Data592	0.929972	-1.14034	0.203247	0.396322	1.005859
Data593	0.961914	-1.142069	0.135803	0.420227	0.992788
Data594	1.005758	-1.138	0.124308	0.396932	0.994568
Data595	1.052043	-1.134847	0.114441	0.392965	1.006775
Data596	1.092631	-1.136882	0.06663	0.421346	1.010946
Data597	1.127319	-1.137187	0.001526	0.415344	1.007284
Data598	1.15804	-1.130575	-0.024312	0.386047	1.006063
Data599	1.174723	-1.116231	-0.044759	0.319214	1.008759
Data600	1.170349	-1.105855	-0.047811	0.26652	1.002248
Data601	1.164958	-1.08429	-0.080363	0.230408	0.996755
Data602	1.168009	-1.078898	-0.038961	0.15981	0.988108
Data603	1.174622	-1.088155	-0.022583	0.113831	0.978546
Data604	1.201274	-1.110433	-0.075175	0.108541	0.981954
Data605	1.222738	-1.11969	-0.059001	0.108134	0.984497
Data606	1.240946	-1.119486	-0.030314	0.169576	0.977732
Data607	1.264038	-1.114807	-0.018616	0.23112	0.971985
Data608	1.28245	-1.122538	-0.00234	0.308329	0.978546
Data609	1.295166	-1.142069	-0.027669	0.293172	0.981852
Data610	1.310832	-1.167603	-0.057271	0.206807	0.980937
Data611	1.324768	-1.194865	-0.085246	0.131124	0.985311
Data612	1.342977	-1.224365	-0.08372	0.094198	1.004028
Data613	1.365051	-1.259766	-0.12675	0.066833	1.017558
Data614	1.383667	-1.277059	-0.151367	0.044454	1.010386
Data615	1.413167	-1.285807	-0.135803	0.065613	0.987803
Data616	1.431681	-1.298116	-0.113525	0.150452	0.970103
Data617	1.443176	-1.305745	-0.099284	0.241191	0.954183
Data618	1.456502	-1.302287	-0.108744	0.243429	0.934041
Data619	1.47054	-1.306559	-0.152588	0.289307	0.907898
Data620	1.50177	-1.316121	-0.18158	0.263774	0.889486
Data621	1.536255	-1.32548	-0.241089	0.200094	0.885925
Data622	1.556091	-1.339722	-0.290019	0.163574	0.882263
Data623	1.562093	-1.346639	-0.36794	0.127258	0.872142
Data624	1.566671	-1.350606	-0.375977	0.068665	0.856222
Data625	1.56484	-1.355693	-0.40741	0.046997	0.837657
Data626	1.560465	-1.365356	-0.444438	0.061035	0.827026
Data627	1.554565	-1.371358	-0.452067	0.138346	0.827942
Data628	1.554362	-1.374003	-0.487366	0.202332	0.836639
Data629	1.5625	-1.37441	-0.486755	0.19694	0.841522
Data630	1.569926	-1.35671	-0.514221	0.154012	0.825551
Data631	1.582336	-1.343486	-0.554403	0.118408	0.796967
Data632	1.59078	-1.339213	-0.597636	0.063883	0.76594
Data633	1.592509	-1.325378	-0.679016	0.004679	0.735728
Data634	1.576131	-1.297404	-0.737712	-0.015564	0.719096
Data635	1.556702	-1.266988	-0.78064	-0.053101	0.703786
Data636	1.556193	-1.241964	-0.839742	-0.070496	0.675354
Data637	1.560567	-1.220093	-0.904236	-0.059814	0.639903
Data638	1.570333	-1.19578	-0.922953	-0.084025	0.604553
Data639	1.575012	-1.183268	-0.91451	-0.070801	0.58726
