# Supplementary material for: Integration of MRI and somatosensory evoked potentials facilitate diagnosis of spinal cord compression
Source: Sci Rep. 2023 May 15;13:7861. doi: 10.1038/s41598-023-34832-2 (PMC10185544; doi:10.1038/s41598-023-34832-2)
Supplement: Supplementary file 3 — Supplementary Information 3. [file 41598_2023_34832_MOESM3_ESM.zip › Preoperative SSEP data/spinal cord compression group/6429010_2/6429010_2_Rt Tibial SEP_Cz'-Fpz_201219_113717.csv]

Index	1	2	3	4	5
Name	Cz'-Fpz	Cz'-Fpz	Cz'-Fpz	Cz'-Fpz	Cz'-Fpz
Time	2.01705E+13	2.01705E+13	2.01705E+13	2.01705E+13	2.01705E+13
Highcut	500	500	500	500	500
Lowcut	10	10	10	10	10
Period	0.000156	0.000156	0.000156	0.000156	0.000156
Averages	120	120	120	120	120
Int (mA)	18.5/17.9mA	18.5/17.9mA	18.5/17.9mA	18.5/18.4mA	18.5/17.9mA
Pulse Width (�gs)	200�s	200�s	200�s	200�s	200�s
Rep Rate (Hz)	3.11Hz	3.11Hz	3.11Hz	3.11Hz	3.11Hz
Data0	0.18809	0.779521	-0.610962	0.32196	0.321655
Data1	0.424398	1.016947	-0.063883	0.482178	0.469564
Data2	0.99823	1.59434	0.180461	0.805359	0.902507
Data3	0.662028	1.238403	-0.486247	0.311381	0.441488
Data4	0.044149	0.605265	-0.997314	-0.197856	-0.198771
Data5	-0.226746	0.344747	-1.220703	-0.250956	-0.409342
Data6	-0.262044	0.310771	-1.24939	-0.092265	-0.371704
Data7	-0.179952	0.374756	-1.184896	0.123088	-0.246379
Data8	-0.058492	0.47994	-1.092529	0.334676	-0.113322
Data9	0.061646	0.591329	-1.010946	0.487773	0.005493
Data10	0.160116	0.697734	-0.947876	0.577393	0.088501
Data11	0.24292	0.7724	-0.916545	0.624898	0.134684
Data12	0.292765	0.815125	-0.903931	0.656433	0.128174
Data13	0.327657	0.837199	-0.894368	0.668742	0.097656
Data14	0.329997	0.854899	-0.891317	0.654602	0.064697
Data15	0.329081	0.874939	-0.890299	0.645447	0.036011
Data16	0.325928	0.87738	-0.898031	0.63619	0.015869
Data17	0.331014	0.875041	-0.912069	0.631816	-0.00529
Data18	0.339762	0.866089	-0.906779	0.638936	-0.023804
Data19	0.339762	0.851847	-0.888468	0.642293	-0.045776
Data20	0.344137	0.834656	-0.875854	0.644531	-0.068563
Data21	0.368449	0.823466	-0.882365	0.65094	-0.09318
Data22	0.39032	0.823568	-0.898641	0.66274	-0.134684
Data23	0.396729	0.820109	-0.9257	0.656331	-0.166829
Data24	0.393677	0.829976	-0.939128	0.656331	-0.192871
Data25	0.394897	0.835673	-0.94401	0.6663	-0.214233
Data26	0.402018	0.841064	-0.966797	0.67627	-0.243123
Data27	0.409953	0.849304	-0.981852	0.690918	-0.269979
Data28	0.417277	0.862935	-0.980632	0.696106	-0.295817
Data29	0.426941	0.865784	-0.989583	0.693359	-0.317383
Data30	0.458577	0.870565	-1.006877	0.694682	-0.326742
Data31	0.488993	0.872904	-1.035156	0.691935	-0.326742
Data32	0.509949	0.867411	-1.044922	0.683085	-0.326538
Data33	0.529989	0.857544	-1.048991	0.682576	-0.337321
Data34	0.537109	0.861816	-1.048787	0.687459	-0.349121
Data35	0.543009	0.868225	-1.025594	0.699361	-0.356242
Data36	0.540873	0.869751	-1.003418	0.710042	-0.360514
Data37	0.541789	0.87382	-0.995687	0.718486	-0.3538
Data38	0.551656	0.863241	-0.985311	0.717977	-0.350342
Data39	0.550741	0.839132	-0.980021	0.72052	-0.346069
Data40	0.544332	0.829976	-0.981445	0.738017	-0.346476
Data41	0.554097	0.838826	-0.985107	0.759583	-0.356038
Data42	0.562134	0.853882	-0.988159	0.768738	-0.378011
Data43	0.564067	0.874736	-0.985514	0.765279	-0.391642
Data44	0.562744	0.904846	-0.985311	0.763957	-0.402629
Data45	0.562134	0.930278	-0.997314	0.757141	-0.395711
Data46	0.564372	0.940857	-1.005452	0.756938	-0.394084
Data47	0.558472	0.939433	-1.001383	0.762431	-0.397746
Data48	0.54484	0.924479	-0.993652	0.744324	-0.386963
Data49	0.54362	0.890605	-0.997721	0.743408	-0.376994
Data50	0.54128	0.862732	-1.008097	0.749003	-0.370687
Data51	0.526428	0.841268	-1.009115	0.752665	-0.375773
Data52	0.507711	0.829366	-1.010539	0.743103	-0.403239
Data53	0.490011	0.832113	-1.000366	0.735474	-0.437419
Data54	0.48584	0.844218	-0.977783	0.738627	-0.465698
Data55	0.489807	0.866089	-0.961711	0.728251	-0.475464
Data56	0.496623	0.883993	-0.948079	0.72052	-0.47526
Data57	0.499369	0.886434	-0.934245	0.706584	-0.471191
Data58	0.50059	0.879822	-0.922852	0.691528	-0.467529
Data59	0.493571	0.870361	-0.907593	0.680237	-0.471802
Data60	0.483805	0.853475	-0.882975	0.679321	-0.46936
Data61	0.460307	0.840759	-0.873006	0.684611	-0.463867
Data62	0.449829	0.841166	-0.881958	0.692342	-0.458781
Data63	0.440674	0.853882	-0.910848	0.701294	-0.454915
Data64	0.446777	0.862325	-0.936279	0.701294	-0.461019
Data65	0.466614	0.876465	-0.948283	0.702209	-0.456746
Data66	0.467326	0.881958	-0.942586	0.706685	-0.432739
Data67	0.452779	0.888367	-0.923258	0.709229	-0.415853
Data68	0.449626	0.904643	-0.902913	0.706584	-0.415243
Data69	0.46346	0.905965	-0.884399	0.701294	-0.431925
Data70	0.470785	0.891825	-0.868327	0.69224	-0.450033
Data71	0.465597	0.876261	-0.858358	0.680542	-0.462036
Data72	0.45461	0.868022	-0.851237	0.669047	-0.466309
Data73	0.45756	0.859782	-0.851847	0.664266	-0.468547
Data74	0.446879	0.845642	-0.861003	0.664673	-0.473836
Data75	0.432638	0.832621	-0.85612	0.660095	-0.478516
Data76	0.415141	0.851034	-0.856527	0.656026	-0.477091
Data77	0.393982	0.871277	-0.85734	0.649211	-0.483195
Data78	0.373433	0.877686	-0.854289	0.6368	-0.501099
Data79	0.350952	0.863749	-0.839844	0.624186	-0.504557
Data80	0.3361	0.858866	-0.846151	0.61381	-0.50415
Data81	0.334066	0.846456	-0.853882	0.606079	-0.503743
Data82	0.331726	0.822449	-0.849406	0.601705	-0.495605
Data83	0.331116	0.793966	-0.826009	0.587972	-0.495402
Data84	0.316772	0.774943	-0.805868	0.571086	-0.495809
Data85	0.297038	0.760498	-0.795288	0.559794	-0.494588
Data86	0.28595	0.745544	-0.783285	0.547078	-0.504964
Data87	0.267232	0.728861	-0.772502	0.54718	-0.528564
Data88	0.239461	0.715942	-0.771688	0.553487	-0.535482
Data89	0.208333	0.707397	-0.756429	0.553385	-0.534871
Data90	0.172526	0.693868	-0.72998	0.543416	-0.545858
Data91	0.139262	0.694377	-0.711466	0.537008	-0.558675
Data92	0.114136	0.694377	-0.700887	0.513407	-0.565999
Data93	0.097249	0.684408	-0.699666	0.494181	-0.572103
Data94	0.083822	0.664469	-0.713704	0.476786	-0.590007
Data95	0.071004	0.639343	-0.722656	0.457865	-0.610758
Data96	0.046387	0.617574	-0.725911	0.442403	-0.62439
Data97	0.014038	0.60557	-0.721029	0.4304	-0.625407
Data98	-0.014852	0.60435	-0.719808	0.432841	-0.609334
Data99	-0.037537	0.608419	-0.717977	0.428263	-0.579224
Data100	-0.060527	0.59845	-0.710246	0.411377	-0.559896
Data101	-0.095825	0.594584	-0.681559	0.394287	-0.552165
Data102	-0.113729	0.588277	-0.662638	0.377909	-0.53894
Data103	-0.128886	0.577189	-0.646973	0.363057	-0.529175
Data104	-0.143331	0.557353	-0.645345	0.357768	-0.525716
Data105	-0.162354	0.537109	-0.6427	0.365906	-0.514933
Data106	-0.176188	0.522257	-0.646769	0.369975	-0.513509
Data107	-0.187073	0.505981	-0.646769	0.358276	-0.514323
Data108	-0.207825	0.489095	-0.649414	0.349528	-0.505778
Data109	-0.228984	0.467733	-0.653076	0.319112	-0.493774
Data110	-0.254822	0.460917	-0.643107	0.293884	-0.477702
Data111	-0.2889	0.455017	-0.62439	0.276184	-0.459391
Data112	-0.311076	0.439555	-0.606283	0.270487	-0.438843
Data113	-0.319519	0.415649	-0.582275	0.265706	-0.429484
Data114	-0.328064	0.384623	-0.558675	0.258891	-0.434774
Data115	-0.351766	0.359904	-0.540771	0.245565	-0.430908
Data116	-0.394491	0.33844	-0.534871	0.233561	-0.417277
Data117	-0.434875	0.317688	-0.538534	0.220133	-0.397542
Data118	-0.472005	0.291646	-0.54891	0.215963	-0.38147
Data119	-0.512187	0.274455	-0.548706	0.210571	-0.380249
Data120	-0.553487	0.253194	-0.537923	0.195618	-0.38147
Data121	-0.572917	0.235901	-0.545247	0.198669	-0.380249
Data122	-0.588175	0.22227	-0.551554	0.203552	-0.369466
Data123	-0.618591	0.203145	-0.541178	0.209656	-0.35258
Data124	-0.649719	0.184428	-0.522054	0.19694	-0.344849
Data125	-0.698751	0.163066	-0.498047	0.171611	-0.316976
Data126	-0.730489	0.140483	-0.464884	0.148315	-0.283813
Data127	-0.743612	0.113932	-0.434977	0.129496	-0.258382
Data128	-0.770772	0.088399	-0.416463	0.109456	-0.243937
Data129	-0.79305	0.080261	-0.393066	0.087077	-0.231323
Data130	-0.792847	0.092367	-0.367432	0.058899	-0.215658
Data131	-0.79244	0.099589	-0.357869	0.03418	-0.199585
Data132	-0.791016	0.103149	-0.355428	0.024516	-0.193481
Data133	-0.789083	0.107829	-0.3479	0.027771	-0.183716
Data134	-0.796305	0.097656	-0.333049	0.03123	-0.170492
Data135	-0.817261	0.08016	-0.319621	0.025431	-0.158895
Data136	-0.838826	0.061849	-0.287882	0.022583	-0.132243
Data137	-0.851237	0.037333	-0.256551	0.014648	-0.098063
Data138	-0.854187	0.015869	-0.234782	-0.017497	-0.062459
Data139	-0.848694	-0.00295	-0.218913	-0.045268	-0.024414
Data140	-0.840861	-0.027568	-0.192261	-0.075073	0.000407
Data141	-0.836995	-0.041809	-0.162354	-0.102132	0.015666
Data142	-0.840861	-0.055237	-0.145264	-0.108134	0.026245
Data143	-0.857646	-0.068359	-0.135905	-0.127157	0.022583
Data144	-0.885518	-0.092773	-0.12736	-0.151876	0.007731
Data145	-0.923258	-0.123393	-0.114136	-0.170797	-0.005493
Data146	-0.957235	-0.147807	-0.089111	-0.178223	-0.001831
Data147	-0.984904	-0.164388	-0.069987	-0.186056	0.000407
Data148	-1.008301	-0.186462	-0.053507	-0.20518	0.006307
Data149	-1.026815	-0.197449	-0.026245	-0.220744	0.022176
Data150	-1.043193	-0.196533	-0.003052	-0.238342	0.048218
Data151	-1.054789	-0.191956	0.0177	-0.243937	0.072632
Data152	-1.069031	-0.192261	0.026245	-0.262146	0.089315
Data153	-1.084595	-0.201619	0.038859	-0.286662	0.095622
Data154	-1.099955	-0.22227	0.047201	-0.293376	0.098267
Data155	-1.11735	-0.236918	0.053101	-0.298971	0.103556
Data156	-1.125793	-0.230916	0.050659	-0.311991	0.114746
Data157	-1.130473	-0.226034	0.059204	-0.335693	0.117798
Data158	-1.150614	-0.219421	0.076497	-0.365295	0.121257
Data159	-1.175842	-0.212809	0.092773	-0.396729	0.143229
Data160	-1.198018	-0.211487	0.116781	-0.418803	0.167847
Data161	-1.21877	-0.21108	0.134277	-0.442505	0.180054
Data162	-1.239827	-0.209656	0.164591	-0.461731	0.198568
Data163	-1.239319	-0.211385	0.198161	-0.482992	0.215454
Data164	-1.244914	-0.22583	0.224813	-0.497335	0.225423
Data165	-1.261495	-0.249837	0.241496	-0.500183	0.239461
Data166	-1.271973	-0.259705	0.244141	-0.492147	0.252686
Data167	-1.267293	-0.27415	0.261027	-0.497843	0.264893
Data168	-1.262207	-0.28066	0.288289	-0.530802	0.273234
Data169	-1.254374	-0.282084	0.317179	-0.57312	0.280965
Data170	-1.252543	-0.293477	0.339559	-0.608215	0.293986
Data171	-1.254985	-0.304667	0.36438	-0.649211	0.299886
Data172	-1.254985	-0.309041	0.384928	-0.691223	0.31311
Data173	-1.251322	-0.314128	0.415243	-0.721029	0.343424
Data174	-1.244914	-0.320231	0.442098	-0.728455	0.373332
Data175	-1.236674	-0.32135	0.472819	-0.728658	0.39978
Data176	-1.242981	-0.314941	0.50415	-0.724996	0.408122
Data177	-1.26709	-0.313517	0.529785	-0.735881	0.400594
Data178	-1.292216	-0.314636	0.53772	-0.75236	0.389404
Data179	-1.300151	-0.317078	0.540568	-0.772807	0.377401
Data180	-1.299133	-0.322876	0.540975	-0.794474	0.367635
Data181	-1.2913	-0.330302	0.547892	-0.816142	0.368449
Data182	-1.281942	-0.34078	0.563151	-0.834554	0.366618
Data183	-1.274312	-0.341085	0.563151	-0.852966	0.344035
Data184	-1.271769	-0.351969	0.563354	-0.864766	0.317383
Data185	-1.276855	-0.368856	0.567424	-0.871277	0.300293
Data186	-1.273702	-0.391032	0.576375	-0.883382	0.29012
Data187	-1.280721	-0.404663	0.581462	-0.879211	0.293986
Data188	-1.281026	-0.416667	0.593262	-0.867004	0.297038
Data189	-1.286519	-0.416361	0.608114	-0.866089	0.295614
Data190	-1.289164	-0.416056	0.627848	-0.872599	0.299683
Data191	-1.29069	-0.41626	0.653076	-0.887655	0.313721
Data192	-1.288656	-0.412089	0.67627	-0.900675	0.330811
Data193	-1.288656	-0.411886	0.700887	-0.908915	0.345052
Data194	-1.296387	-0.403951	0.727132	-0.913188	0.344035
Data195	-1.307271	-0.394592	0.748291	-0.919495	0.346069
Data196	-1.301168	-0.394897	0.768433	-0.923971	0.345866
Data197	-1.284688	-0.410563	0.789185	-0.924072	0.332235
Data198	-1.262309	-0.433451	0.799561	-0.937907	0.315959
Data199	-1.249797	-0.458476	0.799357	-0.957031	0.29541
Data200	-1.235352	-0.476583	0.808919	-0.965678	0.276693
Data201	-1.232402	-0.481669	0.818075	-0.958049	0.282186
Data202	-1.242981	-0.490621	0.820516	-0.961202	0.306396
Data203	-1.239827	-0.492655	0.817871	-0.962626	0.333455
Data204	-1.220194	-0.504252	0.815633	-0.967916	0.352376
Data205	-1.201681	-0.523173	0.813395	-0.973104	0.378215
Data206	-1.192627	-0.540059	0.822347	-0.985921	0.396118
Data207	-1.192627	-0.558065	0.824585	-0.992635	0.381877
Data208	-1.194865	-0.577189	0.825399	-1.002604	0.348104
Data209	-1.190186	-0.608419	0.833537	-1.027222	0.322673
Data210	-1.170044	-0.64209	0.820313	-1.044515	0.296631
Data211	-1.16038	-0.670776	0.80485	-1.050212	0.262451
Data212	-1.169739	-0.691833	0.791626	-1.067505	0.228068
Data213	-1.178284	-0.71462	0.791829	-1.081136	0.189006
Data214	-1.19222	-0.74412	0.800781	-1.104329	0.158285
Data215	-1.207581	-0.770772	0.800374	-1.1203	0.129395
Data216	-1.214091	-0.803121	0.79834	-1.142578	0.094808
Data217	-1.2146	-0.844014	0.79244	-1.165059	0.052897
Data218	-1.216634	-0.895182	0.774129	-1.194763	0.014445
Data219	-1.234538	-0.94696	0.74117	-1.226908	-0.025431
Data220	-1.257935	-0.995687	0.695801	-1.252035	-0.079753
Data221	-1.290792	-1.051229	0.641886	-1.294454	-0.13916
Data222	-1.324463	-1.112976	0.590007	-1.348572	-0.200399
Data223	-1.355387	-1.175232	0.545044	-1.4092	-0.256348
Data224	-1.388855	-1.236471	0.495402	-1.469727	-0.309041
Data225	-1.416524	-1.307271	0.435791	-1.520487	-0.373332
Data226	-1.44338	-1.393026	0.374146	-1.565755	-0.438436
Data227	-1.472982	-1.488749	0.297648	-1.609497	-0.511475
Data228	-1.506348	-1.59668	0.211182	-1.664836	-0.582886
Data229	-1.549072	-1.691589	0.12675	-1.723429	-0.637817
Data230	-1.6038	-1.77063	0.047404	-1.787923	-0.684814
Data231	-1.66626	-1.834005	-0.007121	-1.852112	-0.715332
Data232	-1.7276	-1.879883	-0.053101	-1.918437	-0.756226
Data233	-1.78182	-1.916809	-0.102539	-1.973267	-0.805257
Data234	-1.82312	-1.946309	-0.147502	-2.010701	-0.842692
Data235	-1.84967	-1.964722	-0.193481	-2.023926	-0.876261
Data236	-1.857808	-1.964518	-0.22522	-2.035014	-0.8962
Data237	-1.864014	-1.948039	-0.230306	-2.038472	-0.911662
Data238	-1.849772	-1.912638	-0.21342	-2.024841	-0.904744
Data239	-1.815898	-1.850586	-0.183105	-1.977946	-0.86731
Data240	-1.771952	-1.77948	-0.135701	-1.905314	-0.804647
Data241	-1.72994	-1.697795	-0.079956	-1.826375	-0.727336
Data242	-1.671244	-1.605326	0.000203	-1.740214	-0.623576
Data243	-1.600647	-1.503092	0.101318	-1.641744	-0.49764
Data244	-1.508891	-1.38621	0.218506	-1.530965	-0.371704
Data245	-1.408793	-1.268311	0.351563	-1.411947	-0.245158
Data246	-1.294047	-1.13973	0.501099	-1.275024	-0.116374
Data247	-1.175639	-1.008097	0.648397	-1.146139	0.013224
Data248	-1.046753	-0.859172	0.791423	-1.004842	0.135905
Data249	-0.901184	-0.711365	0.9375	-0.866292	0.266113
Data250	-0.754598	-0.569153	1.084188	-0.727743	0.407715
Data251	-0.614421	-0.438232	1.241048	-0.600891	0.551351
Data252	-0.470988	-0.322164	1.396077	-0.473633	0.678711
Data253	-0.317485	-0.209045	1.543783	-0.34373	0.800171
Data254	-0.168762	-0.082194	1.687826	-0.229797	0.924276
Data255	-0.025126	0.027974	1.82841	-0.131429	1.040243
Data256	0.117289	0.131327	1.976929	-0.025431	1.16272
Data257	0.253092	0.235392	2.11731	0.078939	1.28418
Data258	0.393168	0.34434	2.248332	0.187276	1.410929
Data259	0.548197	0.452677	2.366943	0.298258	1.540324
Data260	0.707397	0.553182	2.473348	0.401204	1.668498
Data261	0.847575	0.669352	2.573649	0.504964	1.798706
Data262	0.970968	0.792033	2.663574	0.596212	1.924845
Data263	1.122131	0.91217	2.770793	0.679118	2.05485
Data264	1.294963	1.04248	2.869466	0.76711	2.183634
Data265	1.461385	1.152751	2.96224	0.855001	2.312012
Data266	1.623128	1.238302	3.058065	0.931396	2.443237
Data267	1.792603	1.317444	3.149414	1.001485	2.56307
Data268	1.947021	1.402181	3.240356	1.075338	2.683919
Data269	2.093099	1.477865	3.314209	1.156311	2.786662
Data270	2.225647	1.53595	3.37443	1.224264	2.879639
Data271	2.356873	1.589152	3.43221	1.279704	2.969564
Data272	2.477417	1.65507	3.485107	1.329346	3.062541
Data273	2.612	1.71875	3.528849	1.368205	3.132731
Data274	2.737528	1.771647	3.56547	1.396586	3.19397
Data275	2.846171	1.808167	3.598022	1.415914	3.255615
Data276	2.945353	1.822408	3.62793	1.435242	3.292236
Data277	3.024292	1.813558	3.647257	1.462911	3.312174
Data278	3.079936	1.797485	3.661092	1.490072	3.336792
Data279	3.115031	1.764119	3.65682	1.490377	3.346965
Data280	3.138224	1.721191	3.651733	1.473796	3.334961
Data281	3.148702	1.657817	3.638306	1.458333	3.311971
Data282	3.148295	1.57491	3.612671	1.447144	3.26416
Data283	3.13151	1.494344	3.585205	1.428426	3.214518
Data284	3.121541	1.409709	3.551432	1.398824	3.173218
Data285	3.103434	1.314392	3.503621	1.363831	3.104248
Data286	3.066508	1.226095	3.445231	1.323649	3.015747
Data287	3.021851	1.153361	3.381144	1.291504	2.937419
Data288	2.978109	1.079712	3.302002	1.237895	2.85258
Data289	2.912089	0.996806	3.207804	1.166484	2.774455
Data290	2.831421	0.895386	3.104858	1.092529	2.699992
Data291	2.744039	0.7842	3.001302	1.011658	2.605591
Data292	2.652384	0.66569	2.903646	0.917358	2.504476
Data293	2.563985	0.529277	2.795817	0.83079	2.398478
Data294	2.465312	0.40151	2.687174	0.755107	2.290039
Data295	2.356974	0.282694	2.593791	0.680033	2.178141
Data296	2.248027	0.162659	2.486572	0.587463	2.069092
Data297	2.14152	0.037231	2.390544	0.502421	1.970622
Data298	2.042135	-0.081685	2.288818	0.417582	1.852824
Data299	1.94458	-0.192159	2.187297	0.337626	1.738892
Data300	1.8573	-0.301107	2.08313	0.263163	1.628011
Data301	1.753133	-0.400187	1.986694	0.180155	1.498413
Data302	1.630859	-0.496521	1.89209	0.084534	1.381632
Data303	1.510518	-0.597636	1.794027	-0.004883	1.276652
Data304	1.392822	-0.698649	1.688436	-0.095011	1.168416
Data305	1.279602	-0.79071	1.582235	-0.184733	1.061605
Data306	1.162415	-0.873718	1.469523	-0.26591	0.965373
Data307	1.049601	-0.958455	1.34786	-0.342102	0.877075
Data308	0.945841	-1.044515	1.227214	-0.423889	0.785726
Data309	0.849406	-1.127014	1.112467	-0.512899	0.68278
Data310	0.749308	-1.217244	1.008301	-0.605265	0.569458
Data311	0.658061	-1.304728	0.906169	-0.684408	0.475667
Data312	0.569763	-1.393433	0.813395	-0.750529	0.38798
Data313	0.480957	-1.487935	0.726725	-0.813802	0.291545
Data314	0.394185	-1.579997	0.645752	-0.872701	0.20284
Data315	0.310364	-1.668701	0.565592	-0.942078	0.134074
Data316	0.236308	-1.738993	0.480143	-1.010234	0.080566
Data317	0.163676	-1.799316	0.386149	-1.066182	0.030518
Data318	0.110982	-1.852417	0.291341	-1.115112	-0.029093
Data319	0.065206	-1.910095	0.20284	-1.165975	-0.083415
Data320	0.018311	-1.966349	0.116374	-1.225077	-0.130412
Data321	-0.042521	-2.019552	0.029704	-1.284892	-0.187581
Data322	-0.099792	-2.06665	-0.040894	-1.332194	-0.252482
Data323	-0.146688	-2.108866	-0.098267	-1.370239	-0.311279
Data324	-0.193888	-2.147217	-0.160726	-1.410116	-0.369873
Data325	-0.253398	-2.182719	-0.218709	-1.4446	-0.421143
Data326	-0.324097	-2.223816	-0.277913	-1.487732	-0.458374
Data327	-0.383097	-2.265218	-0.339355	-1.527507	-0.49235
Data328	-0.426025	-2.305196	-0.409139	-1.55599	-0.513102
Data329	-0.457153	-2.337545	-0.478312	-1.583659	-0.543009
Data330	-0.481059	-2.37203	-0.542196	-1.619161	-0.584717
Data331	-0.505269	-2.398987	-0.60262	-1.665039	-0.624593
Data332	-0.536397	-2.423197	-0.662638	-1.702881	-0.667521
Data333	-0.585124	-2.443339	-0.714518	-1.742655	-0.709229
Data334	-0.621338	-2.460531	-0.748698	-1.778971	-0.749715
Data335	-0.651754	-2.486165	-0.785116	-1.803385	-0.777384
Data336	-0.690715	-2.506816	-0.833537	-1.824748	-0.800578
Data337	-0.721639	-2.524211	-0.874023	-1.836751	-0.823568
Data338	-0.746969	-2.53123	-0.895589	-1.842244	-0.851034
Data339	-0.763855	-2.529399	-0.9139	-1.8632	-0.872803
Data340	-0.776672	-2.529399	-0.952962	-1.887207	-0.888672
Data341	-0.791321	-2.53713	-1.000773	-1.898092	-0.901082
Data342	-0.821533	-2.555135	-1.042684	-1.900838	-0.910034
Data343	-0.850525	-2.581278	-1.083577	-1.905314	-0.920003
Data344	-0.866801	-2.596944	-1.114095	-1.904297	-0.929565
Data345	-0.881551	-2.606812	-1.142578	-1.8927	-0.940348
Data346	-0.899455	-2.617594	-1.174316	-1.890666	-0.937703
Data347	-0.913493	-2.618713	-1.208089	-1.898905	-0.925903
Data348	-0.91746	-2.617594	-1.230062	-1.904806	-0.906372
Data349	-0.917664	-2.619832	-1.248576	-1.906637	-0.894775
Data350	-0.904134	-2.612101	-1.265259	-1.904399	-0.872192
Data351	-0.889486	-2.607524	-1.270549	-1.889445	-0.851847
Data352	-0.88267	-2.611389	-1.280111	-1.884054	-0.836182
Data353	-0.887655	-2.616781	-1.288249	-1.884054	-0.821533
Data354	-0.903931	-2.6179	-1.302287	-1.877543	-0.80953
Data355	-0.920512	-2.62502	-1.303914	-1.86086	-0.801595
Data356	-0.931905	-2.626851	-1.302083	-1.846415	-0.795085
Data357	-0.931193	-2.632446	-1.294556	-1.847026	-0.783081
Data358	-0.9198	-2.639669	-1.299235	-1.848755	-0.773519
Data359	-0.902303	-2.635396	-1.29598	-1.846517	-0.748901
Data360	-0.88562	-2.614136	-1.297404	-1.847839	-0.720825
Data361	-0.869853	-2.579753	-1.307576	-1.851603	-0.70638
Data362	-0.86436	-2.539978	-1.334839	-1.851095	-0.683594
Data363	-0.856222	-2.509359	-1.357422	-1.850281	-0.6545
Data364	-0.859477	-2.472331	-1.379598	-1.8632	-0.638631
Data365	-0.875549	-2.432861	-1.398722	-1.890666	-0.61971
Data366	-0.890503	-2.409973	-1.404012	-1.88914	-0.597127
Data367	-0.884298	-2.408956	-1.396077	-1.861877	-0.579224
Data368	-0.872192	-2.395732	-1.389974	-1.853943	-0.561523
Data369	-0.850932	-2.36908	-1.397502	-1.822815	-0.522664
Data370	-0.825195	-2.340393	-1.396281	-1.784465	-0.490519
Data371	-0.811666	-2.326558	-1.391805	-1.752726	-0.476074
Data372	-0.814412	-2.30957	-1.38855	-1.723531	-0.473633
Data373	-0.81075	-2.287801	-1.386922	-1.686808	-0.46814
Data374	-0.790304	-2.261454	-1.375326	-1.670532	-0.465088
Data375	-0.775859	-2.240906	-1.348877	-1.648458	-0.458374
Data376	-0.769755	-2.230835	-1.31958	-1.625671	-0.444132
Data377	-0.7665	-2.234701	-1.280924	-1.597087	-0.416667
Data378	-0.762838	-2.221985	-1.249797	-1.565552	-0.38737
Data379	-0.757853	-2.196045	-1.236979	-1.545003	-0.349325
Data380	-0.747274	-2.172445	-1.230469	-1.53595	-0.296021
Data381	-0.733643	-2.143351	-1.229451	-1.524455	-0.250448
Data382	-0.717977	-2.110901	-1.22762	-1.501973	-0.208944
Data383	-0.694784	-2.073161	-1.211955	-1.462199	-0.173543
Data384	-0.672404	-2.038879	-1.187744	-1.427816	-0.149129
Data385	-0.646973	-2.012126	-1.150513	-1.41449	-0.124308
Data386	-0.635986	-1.990763	-1.12203	-1.395671	-0.097046
Data387	-0.643311	-1.963908	-1.115723	-1.368205	-0.086873
Data388	-0.648092	-1.936239	-1.131388	-1.332194	-0.078735
Data389	-0.653076	-1.908875	-1.137492	-1.293233	-0.056763
Data390	-0.650024	-1.898905	-1.129964	-1.265055	-0.016683
Data391	-0.634969	-1.886902	-1.104533	-1.238708	0.014445
Data392	-0.6191	-1.865031	-1.075643	-1.203817	0.040283
Data393	-0.605977	-1.832886	-1.049601	-1.154887	0.063477
Data394	-0.585429	-1.796163	-1.026001	-1.112162	0.088501
Data395	-0.561015	-1.755981	-1.003621	-1.082458	0.119222
Data396	-0.528666	-1.718445	-0.986532	-1.054789	0.140177
Data397	-0.503235	-1.68101	-0.971273	-1.024373	0.154622
Data398	-0.486247	-1.63442	-0.946045	-0.999044	0.166016
Data399	-0.462036	-1.578979	-0.92631	-0.977071	0.203654
Data400	-0.431925	-1.537374	-0.922852	-0.955505	0.251261
Data401	-0.406087	-1.493835	-0.91512	-0.932821	0.289103
Data402	-0.388794	-1.46759	-0.910848	-0.907389	0.321248
Data403	-0.370382	-1.451518	-0.909017	-0.872498	0.343221
Data404	-0.349121	-1.438293	-0.911662	-0.837504	0.34729
Data405	-0.335388	-1.415304	-0.909831	-0.802917	0.354818
Data406	-0.327148	-1.387736	-0.903524	-0.764567	0.369263
Data407	-0.321859	-1.364339	-0.9021	-0.716451	0.400187
Data408	-0.311483	-1.349487	-0.894368	-0.674845	0.45105
Data409	-0.306193	-1.340434	-0.866292	-0.643005	0.511271
Data410	-0.287577	-1.316223	-0.851644	-0.600484	0.553792
Data411	-0.274963	-1.258545	-0.841878	-0.556641	0.586141
Data412	-0.268453	-1.202494	-0.846151	-0.517069	0.61381
Data413	-0.243123	-1.162313	-0.846151	-0.48289	0.647583
Data414	-0.212301	-1.140137	-0.825602	-0.455831	0.694377
Data415	-0.189107	-1.106567	-0.807495	-0.437215	0.729777
Data416	-0.179647	-1.069336	-0.791423	-0.427144	0.758464
Data417	-0.190125	-1.037699	-0.776571	-0.415243	0.772298
Data418	-0.208639	-1.010335	-0.767822	-0.396016	0.78654
Data419	-0.211589	-0.982564	-0.768433	-0.367025	0.80485
Data420	-0.206401	-0.965678	-0.767822	-0.323893	0.823975
Data421	-0.197347	-0.94045	-0.760295	-0.294698	0.841675
Data422	-0.179342	-0.900574	-0.751546	-0.259399	0.849609
Data423	-0.174255	-0.855408	-0.753377	-0.219116	0.862223
Data424	-0.161438	-0.820719	-0.745239	-0.175171	0.890299
Data425	-0.138957	-0.786947	-0.727946	-0.130005	0.911662
Data426	-0.114136	-0.762126	-0.71167	-0.096537	0.917765
Data427	-0.105896	-0.738831	-0.711873	-0.058695	0.919393
Data428	-0.091756	-0.706991	-0.71818	-0.030823	0.914714
Data429	-0.074056	-0.678914	-0.722046	0.001017	0.913696
Data430	-0.057373	-0.643616	-0.714925	0.026957	0.907186
Data431	-0.057373	-0.61086	-0.70109	0.063477	0.915324
Data432	-0.061849	-0.577901	-0.68278	0.102743	0.940959
Data433	-0.073344	-0.545349	-0.689901	0.131022	0.9611
Data434	-0.062561	-0.517069	-0.708008	0.15686	0.966797
Data435	-0.053813	-0.504456	-0.71696	0.183614	0.95988
Data436	-0.052083	-0.49469	-0.709432	0.206401	0.963338
Data437	-0.054728	-0.473938	-0.687459	0.229187	0.980021
Data438	-0.054728	-0.441589	-0.659993	0.240784	0.99467
Data439	-0.048421	-0.400899	-0.644735	0.25472	1.015015
Data440	-0.031433	-0.366109	-0.626221	0.269572	1.04126
Data441	-0.013428	-0.338236	-0.621745	0.289307	1.06547
Data442	-0.007935	-0.304565	-0.614624	0.311381	1.083171
Data443	-0.013428	-0.249939	-0.604248	0.350647	1.073608
Data444	-0.022888	-0.19104	-0.595703	0.403035	1.059163
Data445	-0.030009	-0.146586	-0.593669	0.451864	1.047363
Data446	-0.020345	-0.123189	-0.583903	0.493266	1.040446
Data447	-0.007426	-0.104777	-0.569255	0.524902	1.04187
Data448	-0.008138	-0.076192	-0.562948	0.549723	1.034953
Data449	-0.020243	-0.04954	-0.564779	0.568441	1.033936
Data450	-0.027873	-0.011495	-0.564575	0.579325	1.039632
Data451	-0.016378	0.021769	-0.559896	0.590617	1.028442
Data452	0.001526	0.05127	-0.551351	0.605672	1.001994
Data453	0.007324	0.083211	-0.535889	0.628662	0.971883
Data454	0.029093	0.10376	-0.52124	0.642497	0.97168
Data455	0.04008	0.122884	-0.500895	0.661519	0.987345
Data456	0.048726	0.144958	-0.479533	0.686035	1.00118
Data457	0.049947	0.172323	-0.467936	0.727132	1.016235
Data458	0.050761	0.207621	-0.448201	0.761414	1.020508
Data459	0.054525	0.225016	-0.434367	0.790812	1.016846
Data460	0.056661	0.241801	-0.437622	0.816142	1.019287
Data461	0.053202	0.26062	-0.43457	0.838826	1.020711
Data462	0.045675	0.284017	-0.430094	0.873718	1.031698
Data463	0.042318	0.322367	-0.426839	0.913188	1.055908
Data464	0.038452	0.364482	-0.417074	0.954692	1.07015
Data465	0.043437	0.393473	-0.412394	0.987752	1.075643
Data466	0.044454	0.419922	-0.407918	1.025899	1.079508
Data467	0.044556	0.453491	-0.394694	1.061096	1.07666
Data468	0.060628	0.490926	-0.385742	1.075541	1.057536
Data469	0.074056	0.518799	-0.368042	1.065165	1.035563
Data470	0.08311	0.540873	-0.335083	1.059977	1.025798
Data471	0.087789	0.575765	-0.307821	1.072184	1.021525
Data472	0.096639	0.612284	-0.290527	1.085103	1.022746
Data473	0.090841	0.643107	-0.279134	1.091309	1.034139
Data474	0.073039	0.666606	-0.269775	1.092428	1.048991
Data475	0.069478	0.680949	-0.260824	1.0967	1.067708
Data476	0.058695	0.701294	-0.25411	1.115417	1.088257
Data477	0.052897	0.722351	-0.246175	1.132609	1.09314
Data478	0.044963	0.727844	-0.242716	1.135254	1.088664
Data479	0.051778	0.735372	-0.222168	1.153056	1.091715
Data480	0.055237	0.746155	-0.208333	1.174927	1.09375
Data481	0.049235	0.759176	-0.205078	1.193136	1.088867
Data482	0.047506	0.764567	-0.200195	1.207072	1.081543
Data483	0.04364	0.769755	-0.185954	1.233927	1.07666
Data484	0.045573	0.786031	-0.182292	1.25295	1.060384
Data485	0.056661	0.813192	-0.165609	1.270549	1.035767
Data486	0.069173	0.832825	-0.139771	1.292725	1.019491
Data487	0.066528	0.84554	-0.107218	1.31307	1.02356
Data488	0.066427	0.861003	-0.075277	1.334737	1.034139
Data489	0.057983	0.881653	-0.048828	1.342672	1.032918
Data490	0.052592	0.896505	-0.027059	1.34908	1.024577
Data491	0.056254	0.922648	-0.0118	1.343282	1.006266
Data492	0.056966	0.943604	0.008138	1.329549	1.000163
Data493	0.057271	0.956624	0.0177	1.315613	1.00057
Data494	0.054118	0.952657	0.026042	1.318359	0.98877
Data495	0.052999	0.956726	0.042725	1.341858	0.960286
Data496	0.055847	0.968526	0.060221	1.361694	0.930583
Data497	0.068156	0.977478	0.072632	1.383972	0.8962
Data498	0.081482	0.983785	0.080566	1.405029	0.849406
Data499	0.088399	0.99172	0.087077	1.426697	0.801188
Data500	0.091553	0.99884	0.094198	1.444702	0.759074
Data501	0.096944	1.000061	0.090535	1.456197	0.733439
Data502	0.113831	0.99762	0.085449	1.453451	0.716146
Data503	0.118815	0.991618	0.092977	1.448975	0.708415
Data504	0.110067	1.000163	0.109049	1.441549	0.704549
Data505	0.109863	1.012777	0.118612	1.439311	0.690918
Data506	0.107829	1.026103	0.136719	1.444702	0.680949
Data507	0.102234	1.024882	0.175374	1.459249	0.677694
Data508	0.096232	1.028748	0.209961	1.475321	0.674438
Data509	0.086975	1.040955	0.230509	1.484375	0.668538
Data510	0.072835	1.060181	0.242106	1.497294	0.668335
Data511	0.06429	1.072083	0.260824	1.495972	0.655314
Data512	0.059001	1.093343	0.267334	1.486613	0.628459
Data513	0.049133	1.102091	0.272827	1.530355	0.588175
Data514	0.043132	1.127523	0.284627	1.552226	0.548706
Data515	0.037842	1.148071	0.290934	1.546427	0.516968
Data516	0.029602	1.165161	0.301921	1.5212	0.489502
Data517	0.02889	1.188049	0.326131	1.494954	0.473226
Data518	0.041707	1.193644	0.346476	1.477051	0.449626
Data519	0.065002	1.171061	0.370687	1.455282	0.411174
Data520	0.081278	1.142273	0.386963	1.421916	0.383301
Data521	0.111491	1.108704	0.394491	1.3974	0.367635
Data522	0.150655	1.07961	0.383911	1.386719	0.341187
Data523	0.17334	1.070455	0.378215	1.389058	0.315959
Data524	0.181986	1.090088	0.377808	1.392415	0.288696
Data525	0.188293	1.107992	0.383708	1.392924	0.258993
Data526	0.196431	1.122131	0.397746	1.391093	0.217692
Data527	0.197347	1.137899	0.414836	1.397807	0.178019
Data528	0.181071	1.138306	0.427653	1.382853	0.131022
Data529	0.181071	1.140442	0.436198	1.366374	0.096639
Data530	0.208842	1.133118	0.44515	1.364034	0.075277
Data531	0.237427	1.117452	0.453084	1.35966	0.06368
Data532	0.263062	1.10199	0.472209	1.347961	0.041504
Data533	0.290426	1.082052	0.499674	1.339518	0.028076
Data534	0.302836	1.068827	0.517578	1.320699	0.025635
Data535	0.296733	1.063029	0.521647	1.299845	0.019531
Data536	0.282694	1.051331	0.530396	1.298828	0.019328
Data537	0.273438	1.049601	0.549723	1.289266	0.013428
Data538	0.261434	1.041361	0.558879	1.271667	-0.010986
Data539	0.257161	1.024679	0.558879	1.266174	-0.043945
Data540	0.267029	1.014506	0.559082	1.274312	-0.075887
Data541	0.274455	1.009827	0.551554	1.297302	-0.113322
Data542	0.296631	1.016032	0.54952	1.304525	-0.146891
Data543	0.301412	1.028137	0.554403	1.294454	-0.175374
Data544	0.296122	1.033834	0.559082	1.273702	-0.213013
Data545	0.297648	1.04126	0.567627	1.25824	-0.26062
Data546	0.291239	1.046041	0.581462	1.241455	-0.297241
Data547	0.289205	1.042175	0.588989	1.218872	-0.320231
Data548	0.281881	1.034444	0.594279	1.205241	-0.334066
Data549	0.270386	1.028748	0.599976	1.200968	-0.357056
Data550	0.265299	1.019491	0.604045	1.205037	-0.382487
Data551	0.268453	1.011963	0.608317	1.192424	-0.400594
Data552	0.266622	0.997925	0.603434	1.17981	-0.422363
Data553	0.274658	0.978292	0.596517	1.170959	-0.442301
Data554	0.287577	0.965881	0.590413	1.168009	-0.471191
Data555	0.300598	0.958252	0.584513	1.150513	-0.50883
Data556	0.30721	0.950012	0.575562	1.136271	-0.541382
Data557	0.303345	0.948181	0.554403	1.117249	-0.567017
Data558	0.304362	0.956726	0.537516	1.096497	-0.593465
Data559	0.313314	0.950724	0.533244	1.080831	-0.623169
Data560	0.324097	0.955098	0.55603	1.038208	-0.663249
Data561	0.348714	0.957438	0.565186	0.989889	-0.707601
Data562	0.367839	0.939433	0.570679	0.96344	-0.735677
Data563	0.38269	0.916748	0.556641	0.943909	-0.77474
Data564	0.389608	0.902608	0.533651	0.923055	-0.807902
Data565	0.412191	0.894979	0.525716	0.912069	-0.823568
Data566	0.44932	0.892029	0.516357	0.906779	-0.838826
Data567	0.466512	0.892131	0.499471	0.903524	-0.868123
Data568	0.486959	0.885824	0.501099	0.886841	-0.897217
Data569	0.501607	0.877787	0.510457	0.845133	-0.937297
Data570	0.516154	0.881856	0.506185	0.8196	-0.981649
Data571	0.516663	0.896505	0.50354	0.794881	-1.027018
Data572	0.518901	0.903829	0.507813	0.726115	-1.08195
Data573	0.529277	0.906881	0.496012	0.684814	-1.121623
Data574	0.550741	0.913289	0.480143	0.665792	-1.159465
Data575	0.57312	0.914307	0.478109	0.651957	-1.204224
Data576	0.586446	0.91217	0.477295	0.639852	-1.229045
Data577	0.591838	0.90922	0.468953	0.62856	-1.252645
Data578	0.600281	0.916443	0.442098	0.623983	-1.277059
Data579	0.624084	0.930684	0.414836	0.616455	-1.306966
Data580	0.628967	0.946554	0.396322	0.597534	-1.342773
Data581	0.638835	0.951742	0.37557	0.576681	-1.391602
Data582	0.650228	0.94991	0.359294	0.559285	-1.44043
Data583	0.669454	0.94045	0.351969	0.537109	-1.489665
Data584	0.684204	0.924886	0.35909	0.51768	-1.518758
Data585	0.684916	0.90861	0.358683	0.497538	-1.53422
Data586	0.68929	0.899658	0.362549	0.475057	-1.548869
Data587	0.697225	0.905558	0.346273	0.450134	-1.571452
Data588	0.701192	0.927124	0.335286	0.429077	-1.590983
Data589	0.712382	0.948486	0.317179	0.397339	-1.619059
Data590	0.721639	0.952555	0.304362	0.367839	-1.649373
Data591	0.727641	0.961609	0.297241	0.346985	-1.68335
Data592	0.742188	0.976359	0.288086	0.328064	-1.718953
Data593	0.763652	0.982768	0.26001	0.295207	-1.746216
Data594	0.773722	0.979309	0.235392	0.278422	-1.762288
Data595	0.781047	0.98053	0.212606	0.264079	-1.792603
Data596	0.786743	0.98938	0.194499	0.255636	-1.831258
Data597	0.798645	1.005351	0.18514	0.242208	-1.883748
Data598	0.806681	1.028951	0.175374	0.209351	-1.923218
Data599	0.811361	1.036072	0.163778	0.177104	-1.945801
Data600	0.806885	1.045736	0.154419	0.137736	-1.972453
Data601	0.800883	1.071981	0.148722	0.094401	-1.995036
Data602	0.813192	1.108805	0.143433	0.024211	-2.011515
Data603	0.838928	1.139323	0.146281	-0.061747	-2.016602
Data604	0.861104	1.15387	0.134684	-0.099284	-2.02474
Data605	0.877584	1.155599	0.111898	-0.116475	-2.030233
Data606	0.876261	1.161092	0.081177	-0.126546	-2.050578
Data607	0.881348	1.182149	0.051473	-0.139364	-2.067057
Data608	0.892843	1.195475	0.029907	-0.148214	-2.084147
Data609	0.916951	1.203105	0.01709	-0.153198	-2.100627
Data610	0.941366	1.213684	0.009969	-0.151571	-2.128499
Data611	0.946554	1.234131	-0.014852	-0.161031	-2.174276
Data612	0.937297	1.25295	-0.056763	-0.189921	-2.206828
Data613	0.924174	1.263428	-0.081177	-0.222778	-2.224935
Data614	0.93099	1.274516	-0.094198	-0.251973	-2.246908
Data615	0.939941	1.298014	-0.114746	-0.275777	-2.282715
Data616	0.934957	1.322123	-0.131836	-0.297241	-2.327881
Data617	0.92275	1.337789	-0.158285	-0.316772	-2.354736
Data618	0.914307	1.343587	-0.171916	-0.338236	-2.375285
Data619	0.914815	1.353251	-0.17985	-0.363871	-2.394206
Data620	0.916951	1.369934	-0.191854	-0.399679	-2.421061
Data621	0.929871	1.385193	-0.203654	-0.437012	-2.433879
Data622	0.946147	1.412048	-0.211589	-0.459696	-2.426758
Data623	0.958354	1.442668	-0.218099	-0.532125	-2.433675
Data624	0.966797	1.464742	-0.229085	-0.575562	-2.453003
Data625	0.961914	1.482646	-0.23763	-0.59672	-2.467244
Data626	0.954793	1.491699	-0.248006	-0.594177	-2.492065
Data627	0.957133	1.505127	-0.265706	-0.58136	-2.526042
Data628	0.968323	1.513672	-0.281576	-0.565592	-2.555745
Data629	0.964355	1.533101	-0.290934	-0.554403	-2.559408
Data630	0.96405	1.539815	-0.292562	-0.556437	-2.552287
Data631	0.959676	1.542969	-0.3007	-0.580648	-2.565308
Data632	0.950521	1.55131	-0.315348	-0.610657	-2.588298
Data633	0.950012	1.561076	-0.337728	-0.633952	-2.606201
Data634	0.941366	1.569417	-0.357463	-0.665792	-2.618205
Data635	0.924174	1.573283	-0.379842	-0.692851	-2.629598
Data636	0.915629	1.583049	-0.393066	-0.704041	-2.64384
Data637	0.924174	1.607056	-0.426839	-0.710144	-2.651164
Data638	0.946452	1.627909	-0.466715	-0.720825	-2.651367
Data639	0.966085	1.636454	-0.501709	-0.726522	-2.64506
