# Supplementary material for: Integration of MRI and somatosensory evoked potentials facilitate diagnosis of spinal cord compression
Source: Sci Rep. 2023 May 15;13:7861. doi: 10.1038/s41598-023-34832-2 (PMC10185544; doi:10.1038/s41598-023-34832-2)
Supplement: Supplementary file 3 — Supplementary Information 3. [file 41598_2023_34832_MOESM3_ESM.zip › Preoperative SSEP data/spinal cord compression group/6433886_2/6433886_2_Lt Tibial SEP_Cz'-Fpz_201220_132242.csv]

Index	1	2	3	4	5	6	7
Name	Cz'-Fpz	Cz'-Fpz	Cz'-Fpz	Cz'-Fpz	Cz'-Fpz	Cz'-Fpz	Cz'-Fpz
Time	2.01803E+13	2.01803E+13	2.01803E+13	2.01803E+13	2.01803E+13	2.01803E+13	2.01803E+13
Highcut	500	500	500	500	500	500	500
Lowcut	10	10	10	10	10	10	10
Period	0.000156	0.000156	0.000156	0.000156	0.000156	0.000156	0.000156
Averages	120	120	120	120	120	120	120
Int (mA)	19/18.5mA	19/18.5mA	19/18.5mA	19/18.5mA	19/18.5mA	19/18.5mA	19/18.5mA
Pulse Width (�gs)	200�s	200�s	200�s	200�s	200�s	200�s	200�s
Rep Rate (Hz)	2.66Hz	2.66Hz	2.66Hz	2.66Hz	2.66Hz	2.66Hz	2.66Hz
Data0	-0.469571	-0.029297	0.37527	-0.015793	-0.33107	0.002238	-0.490374
Data1	0.192874	0.54902	0.942804	-0.026551	-0.332443	-0.009155	-0.722159
Data2	1.904224	2.249688	2.4389	-0.045904	-0.356858	-0.021235	-1.086544
Data3	1.279723	1.974111	2.100354	-0.058798	-0.396022	-0.046718	-0.717835
Data4	-1.041072	-0.490323	0.077618	-0.061341	-0.424201	-0.064037	-0.33463
Data5	-1.89161	-1.545637	-0.822461	-0.064571	-0.431373	-0.065817	-0.300094
Data6	-1.954172	-1.610742	-0.870069	-0.061697	-0.425422	-0.058595	-0.336665
Data7	-1.715114	-1.340556	-0.61209	-0.063376	-0.4094	-0.036622	-0.377356
Data8	-1.392538	-0.962743	-0.266829	-0.071794	-0.377864	-0.020447	-0.418809
Data9	-1.07688	-0.607309	0.044455	-0.081051	-0.337224	-0.005061	-0.453854
Data10	-0.818189	-0.322271	0.300399	-0.078991	-0.289158	0.008799	-0.475319
Data11	-0.646372	-0.109967	0.481778	-0.063172	-0.233056	0.022354	-0.469418
Data12	-0.539457	0.029603	0.581267	-0.048193	-0.188398	0.042929	-0.443478
Data13	-0.470792	0.103151	0.638946	-0.046133	-0.153913	0.054526	-0.413367
Data14	-0.434984	0.120546	0.671194	-0.047074	-0.128888	0.064444	-0.383714
Data15	-0.418504	0.095521	0.683299	-0.046006	-0.123344	0.070471	-0.345515
Data16	-0.416876	0.048219	0.674347	-0.035782	-0.113934	0.069301	-0.296432
Data17	-0.413113	0.01058	0.646169	-0.035045	-0.097149	0.056433	-0.263371
Data18	-0.41474	-0.02767	0.596628	-0.042674	-0.086264	0.039699	-0.237837
Data19	-0.428677	-0.079347	0.541594	-0.037766	-0.086112	0.022253	-0.20498
Data20	-0.426235	-0.12197	0.497037	-0.032959	-0.090283	0.006739	-0.174818
Data21	-0.421658	-0.157371	0.476081	-0.0383	-0.089062	0.003332	-0.135856
Data22	-0.412095	-0.181481	0.465502	-0.049363	-0.088146	0.003637	-0.083925
Data23	-0.390631	-0.20091	0.458991	-0.05038	-0.079754	0.022329	-0.054068
Data24	-0.379543	-0.211388	0.466316	-0.043539	-0.062765	0.036952	-0.047354
Data25	-0.382391	-0.229903	0.473131	-0.03741	-0.067699	0.049566	-0.059561
Data26	-0.390428	-0.236006	0.477506	-0.050965	-0.074362	0.060985	-0.081534
Data27	-0.390733	-0.243534	0.475166	-0.074439	-0.057323	0.067267	-0.114494
Data28	-0.372524	-0.255843	0.462755	-0.098243	-0.036571	0.06658	-0.128278
Data29	-0.361232	-0.252893	0.453193	-0.123013	-0.021108	0.060985	-0.129549
Data30	-0.370387	-0.241805	0.440375	-0.139569	-0.013987	0.059485	-0.126446
Data31	-0.38646	-0.233463	0.428473	-0.142596	-0.007833	0.053941	-0.109611
Data32	-0.405381	-0.235599	0.423896	-0.131278	0.003154	0.051601	-0.0766
Data33	-0.409552	-0.23448	0.427049	-0.132601	0.010478	0.063096	-0.038554
Data34	-0.400498	-0.243737	0.418402	-0.143257	0.019023	0.076346	0.013937
Data35	-0.382289	-0.256453	0.394191	-0.146715	0.035757	0.079627	0.053051
Data36	-0.365403	-0.274255	0.365199	-0.149055	0.049134	0.079576	0.07248
Data37	-0.368251	-0.300399	0.331731	-0.148343	0.052949	0.081331	0.084891
Data38	-0.393988	-0.336817	0.311081	-0.137789	0.062257	0.090562	0.101574
Data39	-0.412502	-0.363979	0.299891	-0.122937	0.067445	0.093105	0.101269
Data40	-0.434679	-0.386969	0.301722	-0.095954	0.066733	0.091427	0.089164
Data41	-0.446377	-0.409857	0.299992	-0.073243	0.085145	0.065156	0.073803
Data42	-0.448412	-0.430711	0.292973	-0.0604	0.107017	0.039521	0.062969
Data43	-0.441494	-0.447395	0.286259	-0.055594	0.111289	0.015666	0.053508
Data44	-0.436103	-0.457364	0.287277	-0.060578	0.103914	-0.009181	0.056051
Data45	-0.421861	-0.463264	0.289108	-0.065843	0.101879	-0.032603	0.06129
Data46	-0.406704	-0.468554	0.294703	-0.087383	0.123496	-0.054195	0.075481
Data47	-0.398362	-0.491951	0.290328	-0.11457	0.15198	-0.077541	0.089672
Data48	-0.386664	-0.517484	0.279138	-0.139976	0.156914	-0.086773	0.10015
Data49	-0.373643	-0.526233	0.277918	-0.162788	0.156405	-0.080568	0.110424
Data50	-0.367132	-0.530098	0.263676	-0.176572	0.171155	-0.071997	0.130617
Data51	-0.352992	-0.546375	0.2474	-0.190585	0.187889	-0.058544	0.159965
Data52	-0.346176	-0.547494	0.247908	-0.193128	0.18967	-0.064647	0.192009
Data53	-0.35289	-0.539559	0.259302	-0.168383	0.182345	-0.097124	0.240533
Data54	-0.36937	-0.545357	0.263066	-0.145088	0.185041	-0.121742	0.263523
Data55	-0.381476	-0.564686	0.267135	-0.138933	0.200198	-0.139391	0.261133
Data56	-0.390428	-0.600697	0.256555	-0.141705	0.225376	-0.142926	0.245518
Data57	-0.399583	-0.633656	0.254215	-0.151624	0.249027	-0.149233	0.240686
Data58	-0.399685	-0.656952	0.251876	-0.180489	0.271712	-0.153251	0.237583
Data59	-0.396938	-0.670583	0.241499	-0.202309	0.294194	-0.157168	0.238702
Data60	-0.396836	-0.669566	0.238142	-0.203479	0.305842	-0.151369	0.227461
Data61	-0.401109	-0.670888	0.227868	-0.20058	0.299484	-0.141349	0.239465
Data62	-0.388698	-0.673228	0.21088	-0.194731	0.299077	-0.132092	0.26159
Data63	-0.388291	-0.678111	0.202233	-0.180921	0.313929	-0.135653	0.293482
Data64	-0.375881	-0.691844	0.193383	-0.171944	0.337072	-0.149589	0.338089
Data65	-0.358485	-0.720226	0.182498	-0.169858	0.345668	-0.167112	0.367285
Data66	-0.340581	-0.757763	0.170189	-0.184914	0.347244	-0.169757	0.38234
Data67	-0.323695	-0.795504	0.164696	-0.180285	0.355281	-0.172681	0.385494
Data68	-0.302942	-0.832634	0.149538	-0.173292	0.380407	-0.185372	0.390428
Data69	-0.303349	-0.849928	0.142926	-0.178912	0.417843	-0.195824	0.400498
Data70	-0.302434	-0.852369	0.144961	-0.173495	0.448056	-0.194909	0.393683
Data71	-0.298365	-0.860711	0.140892	-0.167468	0.449378	-0.178276	0.410671
Data72	-0.297246	-0.861321	0.135704	-0.162966	0.436713	-0.173292	0.425116
Data73	-0.295109	-0.868544	0.125633	-0.154905	0.440274	-0.183846	0.431017
Data74	-0.272017	-0.878716	0.110475	-0.146588	0.446225	-0.199079	0.429185
Data75	-0.253503	-0.893365	0.102235	-0.14463	0.451209	-0.197274	0.417894
Data76	-0.246789	-0.918593	0.094301	-0.125353	0.451362	-0.201724	0.43712
Data77	-0.239668	-0.944127	0.091554	-0.108364	0.450955	-0.194781	0.474454
Data78	-0.247603	-0.986954	0.094301	-0.09425	0.466723	-0.19384	0.506701
Data79	-0.271814	-1.025101	0.096132	-0.084306	0.486966	-0.187483	0.5449
Data80	-0.286158	-1.042191	0.096132	-0.056026	0.50955	-0.157499	0.560362
Data81	-0.288701	-1.034562	0.089011	-0.031688	0.522215	-0.151522	0.563312
Data82	-0.279749	-1.032324	0.079856	-0.0206	0.533048	-0.167748	0.570942
Data83	-0.265812	-1.043005	0.057577	-0.002518	0.545001	-0.192289	0.588642
Data84	-0.267847	-1.048905	0.039979	0.007655	0.5626	-0.216704	0.619974
Data85	-0.272424	-1.04097	0.033366	0.006358	0.578978	-0.237125	0.661021
Data86	-0.283309	-1.027136	0.037435	-0.001322	0.601256	-0.248035	0.704102
Data87	-0.282088	-1.00974	0.044963	-0.001958	0.606037	-0.250935	0.746014
Data88	-0.27273	-1.00913	0.063884	0.000407	0.618753	-0.25508	0.771394
Data89	-0.260624	-1.03212	0.082806	0.007731	0.636505	-0.256809	0.782381
Data90	-0.246688	-1.066504	0.078635	0.020879	0.641947	-0.251443	0.779482
Data91	-0.219933	-1.091325	0.068564	0.049922	0.649933	-0.238041	0.766003
Data92	-0.211185	-1.096818	0.061036	0.088121	0.670939	-0.235294	0.752219
Data93	-0.201114	-1.095903	0.055645	0.116757	0.704102	-0.225223	0.739605
Data94	-0.19501	-1.100989	0.047201	0.136568	0.744589	-0.215152	0.743267
Data95	-0.180463	-1.10455	0.032247	0.147021	0.777956	-0.210218	0.756949
Data96	-0.16846	-1.10516	0.023295	0.153175	0.79708	-0.211617	0.786094
Data97	-0.172325	-1.120623	0.033875	0.165153	0.806694	-0.220747	0.819409
Data98	-0.171206	-1.147682	0.035604	0.178887	0.807304	-0.243839	0.843112
Data99	-0.15554	-1.184304	0.027975	0.171867	0.810915	-0.275858	0.854861
Data100	-0.141807	-1.223875	0.027365	0.151827	0.818494	-0.302663	0.864118
Data101	-0.115358	-1.244628	0.036927	0.131431	0.826327	-0.315506	0.875003
Data102	-0.101015	-1.256428	0.036927	0.094581	0.826225	-0.324915	0.87602
Data103	-0.095623	-1.262735	0.034994	0.06424	0.812085	-0.333359	0.876987
Data104	-0.076295	-1.254393	0.045777	0.048803	0.806083	-0.340658	0.880446
Data105	-0.043234	-1.244424	0.041199	0.057374	0.800336	-0.345286	0.900028
Data106	-0.029501	-1.239948	0.025839	0.088375	0.789705	-0.330561	0.932021
Data107	-0.033773	-1.240762	0.011292	0.100811	0.784009	-0.302586	0.971389
Data108	-0.039979	-1.237507	0.002848	0.116401	0.78879	-0.296101	0.996211
Data109	-0.02889	-1.241372	0.004273	0.129142	0.79001	-0.299306	1.012131
Data110	-0.01119	-1.249409	0.014649	0.140841	0.792299	-0.307393	1.01503
Data111	0.014852	-1.256733	0.017497	0.150607	0.804863	-0.312454	1.005519
Data112	0.031739	-1.252257	0.018616	0.157321	0.814984	-0.310038	0.981003
Data113	0.050965	-1.234455	0.029501	0.158109	0.812187	-0.305689	0.967524
Data114	0.068157	-1.231912	0.036622	0.148216	0.814018	-0.296254	0.979273
Data115	0.081687	-1.226724	0.041505	0.149894	0.828412	-0.276468	0.983037
Data116	0.085552	-1.235167	0.047303	0.1576	0.834618	-0.263981	0.993871
Data117	0.070395	-1.229165	0.036215	0.16523	0.841688	-0.264286	1.004298
Data118	0.076193	-1.227232	0.013428	0.170443	0.852979	-0.278706	1.013555
Data119	0.101727	-1.21533	-0.006205	0.171308	0.864118	-0.30719	1.001958
Data120	0.133262	-1.210142	-0.017192	0.177742	0.868696	-0.322093	0.974034
Data121	0.162356	-1.219196	-0.029297	0.173139	0.892398	-0.325551	0.949823
Data122	0.183922	-1.237608	-0.041708	0.163958	0.927087	-0.307113	0.940515
Data123	0.196028	-1.268126	-0.057476	0.1723	0.941227	-0.280842	0.932631
Data124	0.207218	-1.302307	-0.060833	0.191806	0.929224	-0.255868	0.928766
Data125	0.222578	-1.327942	-0.063579	0.22062	0.906437	-0.238193	0.933547
Data126	0.251672	-1.343099	-0.090028	0.250426	0.888075	-0.236566	0.944584
Data127	0.278019	-1.342489	-0.109865	0.267135	0.872053	-0.236795	0.960301
Data128	0.303858	-1.331197	-0.100811	0.267618	0.860202	-0.227563	0.991328
Data129	0.328476	-1.334758	-0.092673	0.262353	0.856438	-0.222146	1.025152
Data130	0.340073	-1.33252	-0.075685	0.265761	0.857506	-0.209125	1.04092
Data131	0.348516	-1.325399	-0.067038	0.271509	0.870171	-0.204344	1.052516
Data132	0.351059	-1.320007	-0.065309	0.278655	0.874901	-0.198774	1.067216
Data133	0.370286	-1.316752	-0.060527	0.284098	0.877902	-0.203276	1.069657
Data134	0.394802	-1.316854	-0.06185	0.292744	0.881259	-0.195697	1.046108
Data135	0.416775	-1.31604	-0.07538	0.301467	0.890669	-0.176445	1.013759
Data136	0.430813	-1.315124	-0.092775	0.301925	0.908827	-0.160194	0.974238
Data137	0.441698	-1.316752	-0.099082	0.302408	0.934106	-0.134635	0.937921
Data138	0.44302	-1.311869	-0.106101	0.311488	0.957605	-0.125582	0.909285
Data139	0.450752	-1.307698	-0.105592	0.341166	0.967219	-0.128023	0.897587
Data140	0.466519	-1.306783	-0.104575	0.357315	0.951502	-0.141985	0.903792
Data141	0.472826	-1.314819	-0.103151	0.359503	0.926426	-0.150886	0.93548
Data142	0.48249	-1.337199	-0.100201	0.383942	0.907657	-0.147707	0.977289
Data143	0.504972	-1.364869	-0.097861	0.400549	0.892093	-0.139518	1.009384
Data144	0.52135	-1.395285	-0.10661	0.408865	0.875461	-0.134025	1.040869
Data145	0.529997	-1.425803	-0.120038	0.405458	0.864729	-0.123217	1.072709
Data146	0.530098	-1.435365	-0.122886	0.400524	0.851708	-0.130439	1.117978
Data147	0.519621	-1.439943	-0.108644	0.411078	0.851759	-0.139645	1.161313
Data148	0.515348	-1.436179	-0.095115	0.431678	0.852572	-0.15521	1.18232
Data149	0.509244	-1.436688	-0.088706	0.44124	0.850538	-0.17642	1.20236
Data150	0.5125	-1.438417	-0.084332	0.449048	0.850334	-0.189186	1.204344
Data151	0.533659	-1.431703	-0.080771	0.45566	0.852776	-0.185448	1.211363
Data152	0.564075	-1.418173	-0.071412	0.463264	0.859744	-0.180006	1.211159
Data153	0.587879	-1.395488	-0.060426	0.481778	0.874952	-0.189059	1.213652
Data154	0.599374	-1.377381	-0.054932	0.506854	0.875715	-0.189899	1.218738
Data155	0.604969	-1.381043	-0.046489	0.515806	0.879327	-0.179294	1.230742
Data156	0.606902	-1.381959	-0.040386	0.514051	0.879428	-0.166069	1.229877
Data157	0.631927	-1.373414	-0.018413	0.494545	0.863559	-0.167697	1.225198
Data158	0.6716	-1.36731	-0.008952	0.482439	0.849419	-0.171486	1.243153
Data159	0.71402	-1.355408	-0.025737	0.46507	0.845401	-0.17024	1.26482
Data160	0.740469	-1.349508	-0.046998	0.450777	0.837161	-0.180947	1.261819
Data161	0.749218	-1.347473	-0.068666	0.44597	0.817222	-0.19618	1.241576
Data162	0.733247	-1.352967	-0.061646	0.44391	0.799929	-0.211287	1.217212
Data163	0.723685	-1.369141	-0.038351	0.431983	0.804303	-0.235548	1.213652
Data164	0.722159	-1.381247	-0.015157	0.422904	0.807863	-0.255131	1.216195
Data165	0.713919	-1.388774	0.000916	0.412172	0.794537	-0.249663	1.202767
Data166	0.695303	-1.386333	0.018311	0.401999	0.796521	-0.248773	1.190967
Data167	0.676687	-1.369853	0.027161	0.39531	0.797131	-0.251087	1.169146
Data168	0.6716	-1.356629	0.032756	0.396124	0.799064	-0.258717	1.146054
Data169	0.679535	-1.333842	0.044251	0.395158	0.80883	-0.267033	1.144223
Data170	0.695303	-1.321431	0.032654	0.383637	0.817426	-0.265787	1.157244
Data171	0.697948	-1.320312	0.02238	0.370133	0.809542	-0.252257	1.155057
Data172	0.695404	-1.327128	0.022176	0.359299	0.79708	-0.229674	1.146359
Data173	0.705374	-1.324992	0.038554	0.345769	0.787874	-0.196256	1.136594
Data174	0.727754	-1.318685	0.053813	0.338954	0.770886	-0.173724	1.109331
Data175	0.739757	-1.316243	0.056255	0.342514	0.746217	-0.164213	1.074439
Data176	0.744132	-1.305562	0.048727	0.349381	0.718191	-0.153099	1.044022
Data177	0.752066	-1.288167	0.041403	0.343201	0.714936	-0.141502	1.02388
Data178	0.764172	-1.287861	0.031942	0.341675	0.724956	-0.14229	0.994685
Data179	0.759187	-1.292948	0.031332	0.351085	0.732789	-0.149691	0.957707
Data180	0.74637	-1.293355	0.030416	0.367641	0.726838	-0.168256	0.90781
Data181	0.748302	-1.288065	0.015666	0.380992	0.724956	-0.175657	0.85476
Data182	0.754813	-1.28776	-0.010173	0.383078	0.727703	-0.190331	0.81534
Data183	0.756847	-1.296712	-0.032349	0.378347	0.747946	-0.202665	0.792961
Data184	0.742301	-1.310852	-0.032044	0.373795	0.753694	-0.185855	0.760815
Data185	0.734569	-1.311462	-0.017497	0.382213	0.734569	-0.1576	0.714377
Data186	0.734569	-1.305664	-0.006612	0.378246	0.715597	-0.125073	0.667786
Data187	0.756746	-1.288675	-0.007426	0.37293	0.702118	-0.095725	0.630096
Data188	0.780143	-1.272094	-0.008749	0.359553	0.678111	-0.086163	0.605122
Data189	0.795097	-1.26599	-0.024516	0.350118	0.659749	-0.073167	0.590321
Data190	0.79235	-1.255309	-0.032247	0.364157	0.646779	-0.062791	0.571603
Data191	0.774243	-1.249409	-0.014343	0.384044	0.637725	-0.05567	0.562448
Data192	0.763155	-1.241169	-0.003052	0.406424	0.635793	-0.064876	0.551258
Data193	0.757254	-1.218382	-0.011088	0.420513	0.645355	-0.08128	0.545103
Data194	0.753287	-1.199359	-0.013835	0.419064	0.652018	-0.086442	0.538796
Data195	0.747183	-1.18644	-0.003764	0.404211	0.65741	-0.092673	0.538135
Data196	0.748099	-1.177996	0.012309	0.408331	0.660156	-0.103202	0.524453
Data197	0.75817	-1.164569	0.018921	0.407518	0.655833	-0.112484	0.494341
Data198	0.770275	-1.162534	0.021363	0.39704	0.644083	-0.110959	0.460822
Data199	0.772513	-1.158668	0.018107	0.393581	0.625569	-0.11813	0.431881
Data200	0.76875	-1.143409	0.023499	0.361893	0.610615	-0.126701	0.411841
Data201	0.777701	-1.121945	0.029196	0.312072	0.580555	-0.127947	0.422065
Data202	0.80944	-1.094784	0.013326	0.291269	0.554309	-0.124971	0.44185
Data203	0.845045	-1.076575	-0.002238	0.283487	0.533557	-0.126065	0.463518
Data204	0.869052	-1.059688	-0.004171	0.272831	0.517586	-0.132016	0.477455
Data205	0.878106	-1.039445	0.004069	0.274255	0.505786	-0.142087	0.497597
Data206	0.872206	-1.028051	0.002238	0.27952	0.497597	-0.155566	0.500954
Data207	0.854912	-1.008214	-0.012818	0.292515	0.484474	-0.16879	0.488848
Data208	0.838738	-0.999975	-0.015056	0.318049	0.488085	-0.170036	0.488543
Data209	0.830294	-0.981359	-0.015462	0.344905	0.500089	-0.16378	0.492866
Data210	0.824394	-0.957351	-0.006002	0.358155	0.529793	-0.141171	0.481371
Data211	0.822258	-0.944533	0.004171	0.365377	0.549528	-0.124361	0.450904
Data212	0.810966	-0.938837	0.00529	0.348033	0.559955	-0.123852	0.422777
Data213	0.800285	-0.923476	0.006917	0.328756	0.558328	-0.127337	0.382137
Data214	0.79825	-0.897739	0.009257	0.300781	0.55848	-0.134915	0.328171
Data215	0.798657	-0.874952	0.011088	0.273772	0.55319	-0.14435	0.297347
Data216	0.793774	-0.847995	0.003154	0.260497	0.542153	-0.155413	0.270492
Data217	0.784212	-0.813408	-0.018819	0.254444	0.520231	-0.161212	0.221205
Data218	0.771496	-0.784721	-0.034994	0.252461	0.503599	-0.156736	0.15788
Data219	0.759492	-0.771293	-0.041098	0.244322	0.485949	-0.143664	0.107118
Data220	0.766918	-0.766817	-0.038351	0.231276	0.481168	-0.122606	0.064953
Data221	0.781567	-0.771903	-0.036215	0.218713	0.49073	-0.124564	0.02594
Data222	0.788891	-0.774039	-0.026551	0.212228	0.501157	-0.13166	-0.016785
Data223	0.782584	-0.767224	-0.010681	0.203581	0.498207	-0.131762	-0.063121
Data224	0.766003	-0.75227	-0.00356	0.185372	0.496071	-0.120292	-0.107271
Data225	0.748709	-0.738333	0.006307	0.18232	0.49953	-0.108924	-0.122835
Data226	0.727754	-0.708832	0.010986	0.179955	0.495562	-0.106101	-0.124005
Data227	0.716665	-0.686859	0.013428	0.188296	0.484881	-0.111721	-0.118003
Data228	0.717581	-0.651052	0.031434	0.193764	0.4801	-0.10043	-0.137179
Data229	0.713715	-0.612904	0.04537	0.19412	0.476844	-0.103278	-0.158948
Data230	0.720124	-0.6068	0.052593	0.189136	0.47893	-0.127438	-0.19089
Data231	0.733755	-0.624501	0.061341	0.19412	0.487221	-0.143842	-0.216475
Data232	0.739757	-0.638743	0.062053	0.196434	0.494189	-0.150225	-0.224002
Data233	0.74169	-0.641794	0.052491	0.18672	0.497953	-0.150022	-0.21383
Data234	0.746777	-0.632843	0.040691	0.175962	0.505531	-0.131304	-0.200453
Data235	0.751659	-0.613616	0.034587	0.165764	0.501513	-0.113934	-0.198978
Data236	0.755118	-0.601918	0.020956	0.159508	0.49246	-0.102185	-0.210575
Data237	0.747896	-0.592355	0.004171	0.159024	0.48483	-0.09987	-0.23031
Data238	0.74169	-0.576181	-0.00824	0.161695	0.470843	-0.089901	-0.24979
Data239	0.737519	-0.549223	-0.019328	0.171715	0.461891	-0.083645	-0.270136
Data240	0.730093	-0.530607	-0.019328	0.184151	0.448005	-0.084688	-0.285801
Data241	0.714733	-0.49246	-0.026246	0.194858	0.435747	-0.084154	-0.307825
Data242	0.696422	-0.473335	-0.035706	0.194273	0.429592	-0.092571	-0.319931
Data243	0.675669	-0.45421	-0.049032	0.186567	0.418148	-0.100023	-0.327103
Data244	0.668956	-0.440274	-0.049134	0.174283	0.413621	-0.098573	-0.340785
Data245	0.679942	-0.426337	-0.046489	0.155489	0.404415	-0.087765	-0.353602
Data246	0.698863	-0.423794	-0.032247	0.155032	0.387833	-0.073472	-0.344956
Data247	0.711274	-0.426744	-0.026042	0.151166	0.379339	-0.0707	-0.342362
Data248	0.716258	-0.397447	-0.038046	0.137916	0.356502	-0.068513	-0.335902
Data249	0.728262	-0.362351	-0.057272	0.125226	0.322881	-0.062231	-0.344498
Data250	0.735383	-0.342006	-0.060833	0.126701	0.289667	-0.057247	-0.390173
Data251	0.730602	-0.337835	-0.05656	0.141909	0.270136	-0.058951	-0.428728
Data252	0.716665	-0.330307	-0.045675	0.137179	0.275476	-0.065766	-0.443834
Data253	0.706391	-0.317184	-0.035299	0.12403	0.274052	-0.074667	-0.45421
Data254	0.706188	-0.29806	-0.036113	0.117316	0.269474	-0.079093	-0.465095
Data255	0.703339	-0.281885	-0.022075	0.123242	0.263015	-0.075634	-0.475624
Data256	0.701203	-0.267135	0.001119	0.123013	0.262659	-0.068945	-0.491391
Data257	0.708629	-0.245162	0.007528	0.116553	0.258132	-0.072964	-0.498817
Data258	0.724804	-0.224308	0.025228	0.121335	0.246179	-0.076499	-0.508024
Data259	0.747489	-0.212406	0.041911	0.122708	0.231734	-0.072048	-0.518146
Data260	0.767732	-0.204369	0.058289	0.117545	0.215407	-0.065537	-0.526741
Data261	0.775565	-0.199893	0.078024	0.117494	0.197197	-0.0648	-0.531523
Data262	0.767936	-0.184634	0.08657	0.103304	0.172936	-0.077414	-0.545001
Data263	0.773632	-0.137229	0.098878	0.073752	0.166985	-0.102261	-0.559091
Data264	0.791943	-0.078737	0.109356	0.046031	0.16317	-0.118003	-0.570026
Data265	0.80944	-0.029704	0.120648	0.031434	0.170952	-0.112306	-0.583098
Data266	0.827242	-0.003459	0.125531	0.034485	0.176598	-0.100811	-0.579182
Data267	0.8365	0.015971	0.119936	0.036622	0.189059	-0.084789	-0.578775
Data268	0.841688	0.019735	0.125531	0.033341	0.211693	-0.073472	-0.580555
Data269	0.835584	0.004883	0.138552	0.03446	0.227003	-0.067928	-0.584827
Data270	0.821241	-0.013428	0.129397	0.031535	0.217594	-0.055314	-0.60853
Data271	0.79998	-0.015869	0.124819	0.020905	0.20793	-0.035274	-0.62506
Data272	0.786552	-0.004985	0.119122	0.018235	0.212711	-0.008723	-0.638031
Data273	0.77465	0.008342	0.105287	0.037919	0.203047	0.001551	-0.650492
Data274	0.779227	0.015768	0.086264	0.036978	0.19384	0.014471	-0.672414
Data275	0.782483	0.021363	0.056764	0.02533	0.175377	0.02856	-0.690929
Data276	0.781974	0.018209	0.039165	0.005671	0.172783	0.028051	-0.708782
Data277	0.779227	0.013937	0.007833	-0.009817	0.183159	0.020803	-0.715699
Data278	0.769258	0.004273	-0.025127	-0.01976	0.19735	0.013581	-0.713715
Data279	0.764375	0.002848	-0.034892	-0.019582	0.208438	0.003789	-0.710511
Data280	0.764477	0.011292	-0.034485	-0.025584	0.215712	-0.014216	-0.713563
Data281	0.760306	0.025839	-0.022685	-0.036876	0.220849	-0.013682	-0.714427
Data282	0.755932	0.048015	-0.010376	-0.024414	0.210575	-0.001043	-0.703492
Data283	0.757865	0.07599	0.007121	-0.024974	0.198164	-0.001806	-0.695404
Data284	0.753694	0.089113	0.027365	-0.030925	0.194603	-0.014623	-0.714885
Data285	0.742301	0.093385	0.03418	-0.028814	0.196028	-0.024084	-0.758933
Data286	0.71341	0.09837	0.022685	-0.033316	0.187991	-0.011266	-0.805778
Data287	0.694184	0.110272	0.015869	-0.037817	0.171155	0.009206	-0.857303
Data288	0.697032	0.117393	0.02004	-0.032705	0.144198	0.020701	-0.891229
Data289	0.711884	0.128278	0.020956	-0.024338	0.131329	0.033824	-0.908929
Data290	0.722362	0.142824	0.022075	-0.018133	0.127159	0.055289	-0.914778
Data291	0.713003	0.162661	0.022176	-0.012309	0.119122	0.070013	-0.935429
Data292	0.710257	0.176598	0.022075	-0.015132	0.122123	0.096768	-0.96259
Data293	0.713003	0.192874	0.024516	-0.031764	0.136721	0.10783	-0.993413
Data294	0.707815	0.198978	0.013937	-0.033112	0.164238	0.115053	-0.993973
Data295	0.702831	0.212711	0.005697	-0.035935	0.197655	0.114392	-0.980901
Data296	0.693879	0.225834	0.011699	-0.029424	0.207218	0.119376	-0.967219
Data297	0.698253	0.235294	0.019532	-0.015997	0.20091	0.138501	-0.936243
Data298	0.723888	0.24506	0.014649	0.011622	0.199029	0.174411	-0.901859
Data299	0.74759	0.254012	-0.008545	0.041683	0.196892	0.191297	-0.888685
Data300	0.756339	0.264083	-0.020447	0.076727	0.184532	0.195392	-0.871646
Data301	0.753185	0.277816	-0.012411	0.093996	0.170291	0.209786	-0.856591
Data302	0.736909	0.298873	-0.001017	0.081331	0.150912	0.221078	-0.841026
Data303	0.729992	0.312505	0.005086	0.046947	0.132397	0.233768	-0.835584
Data304	0.733857	0.321355	0.025127	0.018285	0.118207	0.23593	-0.839551
Data305	0.739554	0.325729	0.029297	-0.001348	0.111899	0.227741	-0.849012
Data306	0.758577	0.331935	0.015564	-0.019303	0.122174	0.20414	-0.836347
Data307	0.761832	0.336817	0.012919	-0.031713	0.129091	0.179777	-0.805982
Data308	0.755627	0.327967	0.021363	-0.045802	0.117393	0.155108	-0.774039
Data309	0.760815	0.323084	0.033672	-0.052644	0.101116	0.141095	-0.754915
Data310	0.760917	0.33519	0.037435	-0.038936	0.084281	0.130973	-0.745047
Data311	0.751151	0.335495	0.029704	-0.032705	0.075125	0.135042	-0.73696
Data312	0.7305	0.352076	0.017395	-0.043132	0.075685	0.135678	-0.720277
Data313	0.694489	0.36581	0.002441	-0.053915	0.097607	0.116325	-0.703492
Data314	0.665293	0.368353	-0.005392	-0.059968	0.105542	0.08011	-0.684621
Data315	0.659902	0.362554	-0.001221	-0.06213	0.11078	0.048981	-0.679026
Data316	0.65685	0.375677	0.006409	-0.067114	0.110068	0.04097	-0.683197
Data317	0.661733	0.405483	0.017294	-0.061799	0.116274	0.046006	-0.691742
Data318	0.665497	0.435492	0.033265	-0.085018	0.127871	0.044785	-0.696218
Data319	0.656952	0.448514	0.035197	-0.10249	0.128278	0.047837	-0.682078
Data320	0.663259	0.440375	0.039267	-0.117545	0.123191	0.047659	-0.680451
Data321	0.662038	0.416164	0.050456	-0.117723	0.122479	0.037334	-0.680349
Data322	0.645457	0.400295	0.0648	-0.110755	0.127209	0.033417	-0.666005
Data323	0.62562	0.389207	0.075685	-0.113451	0.137535	0.029959	-0.648407
Data324	0.62857	0.395209	0.067852	-0.128684	0.136263	0.043259	-0.647389
Data325	0.634877	0.418402	0.053508	-0.130541	0.123852	0.058493	-0.657308
Data326	0.626535	0.43417	0.048727	-0.134483	0.090079	0.067089	-0.669413
Data327	0.620228	0.451667	0.04008	-0.136212	0.070293	0.071717	-0.683553
Data328	0.618906	0.468757	0.038656	-0.134	0.07777	0.08601	-0.688691
Data329	0.625111	0.47893	0.03886	-0.128583	0.087841	0.092699	-0.683299
Data330	0.638234	0.50253	0.048625	-0.114468	0.087536	0.105084	-0.664378
Data331	0.657359	0.529386	0.055441	-0.110094	0.078889	0.13639	-0.651662
Data332	0.659698	0.556954	0.062664	-0.113731	0.082704	0.147453	-0.66097
Data333	0.654612	0.574553	0.066428	-0.116019	0.098777	0.146105	-0.686503
Data334	0.643626	0.582386	0.064902	-0.119427	0.095013	0.149513	-0.720175
Data335	0.614939	0.588795	0.080873	-0.124692	0.086875	0.15437	-0.725007
Data336	0.594898	0.587778	0.088197	-0.13311	0.074108	0.154599	-0.716309
Data337	0.579741	0.574655	0.080059	-0.130821	0.06836	0.148369	-0.70278
Data338	0.572824	0.554208	0.065003	-0.13639	0.068564	0.139086	-0.686656
Data339	0.595712	0.545561	0.040487	-0.152845	0.076804	0.142138	-0.677907
Data340	0.62796	0.542509	0.009359	-0.170876	0.056102	0.155362	-0.67277
Data341	0.641286	0.553292	-0.004578	-0.177183	0.024058	0.162102	-0.654205
Data342	0.643727	0.581776	-0.010376	-0.188551	0.013326	0.153786	-0.636199
Data343	0.648305	0.608123	-0.006307	-0.193739	0.011749	0.165586	-0.62211
Data344	0.637522	0.63091	0.004883	-0.190738	0.015869	0.184126	-0.607309
Data345	0.62796	0.643829	0.012614	-0.198393	0.017751	0.203352	-0.586964
Data346	0.610768	0.655324	0.024923	-0.211897	-0.000966	0.225757	-0.57262
Data347	0.594593	0.666514	0.035401	-0.215737	-0.029297	0.238142	-0.580758
Data348	0.590931	0.683299	0.045167	-0.20915	-0.056204	0.243432	-0.595407
Data349	0.596729	0.697337	0.066021	-0.205463	-0.089621	0.264413	-0.598917
Data350	0.611989	0.711172	0.080466	-0.217746	-0.132041	0.302358	-0.617126
Data351	0.626434	0.71107	0.085654	-0.233209	-0.152336	0.324127	-0.644032
Data352	0.629994	0.69693	0.099489	-0.25892	-0.139976	0.350245	-0.672923
Data353	0.624196	0.677602	0.140892	-0.266982	-0.125836	0.363877	-0.691844
Data354	0.618092	0.663564	0.168867	-0.276341	-0.127769	0.375347	-0.685028
Data355	0.607818	0.664581	0.188703	-0.279774	-0.126802	0.393505	-0.663157
Data356	0.60029	0.674754	0.203047	-0.26421	-0.132143	0.402584	-0.6539
Data357	0.602528	0.678111	0.187584	-0.226927	-0.144147	0.420055	-0.637115
Data358	0.610768	0.669362	0.167849	-0.183286	-0.152845	0.448259	-0.612039
Data359	0.627756	0.658274	0.146894	-0.164187	-0.160678	0.465731	-0.58854
Data360	0.648508	0.647695	0.146995	-0.161288	-0.186821	0.481295	-0.566313
Data361	0.65919	0.647593	0.165713	-0.163678	-0.20854	0.476844	-0.55609
Data362	0.676483	0.660207	0.178225	-0.182854	-0.200402	0.470207	-0.548816
Data363	0.681977	0.677806	0.178022	-0.20498	-0.202792	0.478752	-0.532031
Data364	0.680552	0.707001	0.170799	-0.213321	-0.211643	0.492739	-0.51077
Data365	0.673533	0.731924	0.175479	-0.210117	-0.227105	0.486915	-0.480151
Data366	0.660105	0.753592	0.178632	-0.21327	-0.243636	0.465985	-0.440884
Data367	0.645457	0.778108	0.175072	-0.217034	-0.24745	0.448285	-0.399685
Data368	0.629689	0.804456	0.173749	-0.232369	-0.247552	0.425854	-0.360418
Data369	0.613107	0.834465	0.176801	-0.25157	-0.246688	0.410442	-0.320338
Data370	0.604461	0.866509	0.184736	-0.26065	-0.233361	0.408535	-0.285242
Data371	0.595204	0.890517	0.205793	-0.267135	-0.212304	0.420513	-0.269322
Data372	0.582183	0.908827	0.215864	-0.266702	-0.205641	0.433051	-0.258284
Data373	0.578927	0.919814	0.213931	-0.281834	-0.214644	0.447013	-0.243585
Data374	0.578012	0.922154	0.202843	-0.288802	-0.21917	0.461611	-0.228885
Data375	0.57791	0.900689	0.196028	-0.292007	-0.22619	0.468427	-0.220595
Data376	0.577808	0.87953	0.193586	-0.299891	-0.226088	0.467053	-0.211287
Data377	0.555734	0.859592	0.183922	-0.297093	-0.209862	0.477099	-0.209201
Data378	0.514534	0.853081	0.188907	-0.299179	-0.202233	0.496579	-0.238855
Data379	0.474861	0.866	0.206912	-0.303756	-0.196892	0.504387	-0.271255
Data380	0.435696	0.887261	0.212609	-0.306554	-0.219323	0.509778	-0.296635
Data381	0.400397	0.911676	0.203962	-0.315913	-0.237736	0.516696	-0.295008
Data382	0.382696	0.925104	0.177615	-0.345617	-0.240177	0.51339	-0.264744
Data383	0.366522	0.933038	0.116884	-0.377228	-0.227868	0.507998	-0.235294
Data384	0.366725	0.93548	0.074159	-0.386002	-0.223087	0.520485	-0.192365
Data385	0.386562	0.933649	0.066529	-0.381806	-0.215559	0.545052	-0.152743
Data386	0.406195	0.936192	0.087892	-0.366979	-0.202385	0.556598	-0.116274
Data387	0.422675	0.923273	0.114646	-0.346761	-0.199334	0.557794	-0.093487
Data388	0.422065	0.92785	0.145775	-0.332291	-0.217594	0.551232	-0.080161
Data389	0.402736	0.932733	0.167035	-0.332036	-0.238499	0.546095	-0.070344
Data390	0.394497	0.930088	0.186058	-0.322118	-0.244246	0.527937	-0.063732
Data391	0.395209	0.93019	0.212304	-0.310445	-0.237532	0.521553	-0.066122
Data392	0.393683	0.952163	0.220137	-0.294118	-0.244755	0.53109	-0.077821
Data393	0.394598	0.970474	0.207726	-0.282699	-0.246993	0.540017	-0.07716
Data394	0.403754	0.982274	0.191958	-0.277155	-0.238041	0.5405	-0.060375
Data395	0.401719	1.000076	0.196333	-0.278604	-0.231835	0.571349	-0.035859
Data396	0.395005	1.00913	0.213016	-0.287277	-0.230004	0.591185	-0.011597
Data397	0.387274	1.003332	0.239974	-0.280944	-0.240075	0.603647	0.001221
Data398	0.366827	0.988479	0.261743	-0.267923	-0.255487	0.599476	-0.005392
Data399	0.344854	0.972915	0.277612	-0.272272	-0.277307	0.582844	-0.018006
Data400	0.3358	0.965489	0.281885	-0.279698	-0.290583	0.570637	-0.032451
Data401	0.339971	0.984817	0.27863	-0.282292	-0.296991	0.559599	-0.021566
Data402	0.344956	0.998449	0.264795	-0.295644	-0.305842	0.543526	0.009562
Data403	0.368149	1.007909	0.253605	-0.300933	-0.307825	0.534269	0.029704
Data404	0.393988	1.015844	0.250553	-0.316599	-0.312149	0.52402	0.058035
Data405	0.413621	1.015335	0.25625	-0.330383	-0.32222	0.508812	0.083975
Data406	0.429796	1.014522	0.2769	-0.332799	-0.326848	0.499479	0.096132
Data407	0.443122	1.018285	0.307317	-0.340022	-0.32105	0.489535	0.094555
Data408	0.440477	1.011571	0.338547	-0.342641	-0.298161	0.492892	0.0972
Data409	0.426134	1.007808	0.368048	-0.333435	-0.281631	0.491391	0.106152
Data410	0.424811	1.01737	0.390021	-0.319931	-0.275934	0.492663	0.118054
Data411	0.414842	1.041683	0.421352	-0.311157	-0.290786	0.499072	0.116579
Data412	0.408331	1.062028	0.439053	-0.29277	-0.299585	0.500496	0.106101
Data413	0.398159	1.068335	0.45421	-0.286386	-0.308843	0.501488	0.098878
Data414	0.38585	1.061824	0.471097	-0.279037	-0.315048	0.490578	0.105389
Data415	0.369777	1.043615	0.478523	-0.261692	-0.323695	0.483813	0.121055
Data416	0.343633	1.0309	0.469266	-0.246789	-0.320033	0.487882	0.141095
Data417	0.31871	1.022761	0.459805	-0.253936	-0.319473	0.481422	0.153404
Data418	0.284835	1.012487	0.463976	-0.272068	-0.310928	0.459907	0.150047
Data419	0.256962	1.010147	0.461535	-0.293253	-0.303197	0.441215	0.147453
Data420	0.239668	1.008316	0.449633	-0.310292	-0.297704	0.431093	0.154726
Data421	0.234175	1.007095	0.451972	-0.31782	-0.299585	0.426515	0.162559
Data422	0.228275	0.998245	0.464078	-0.326467	-0.304316	0.427253	0.15376
Data423	0.211897	0.973017	0.471911	-0.324687	-0.283869	0.431322	0.131431
Data424	0.193891	0.955316	0.48544	-0.328196	-0.275934	0.427609	0.10193
Data425	0.17141	0.945144	0.492358	-0.322372	-0.286768	0.419954	0.07248
Data426	0.161135	0.92958	0.510363	-0.317947	-0.304367	0.418911	0.052033
Data427	0.159711	0.916762	0.514229	-0.322627	-0.311793	0.410391	0.042827
Data428	0.140281	0.914931	0.510567	-0.327484	-0.308283	0.399634	0.039114
Data429	0.105084	0.923781	0.510567	-0.32873	-0.313624	0.387579	0.036011
Data430	0.085349	0.933547	0.504463	-0.324534	-0.333715	0.389309	0.019074
Data431	0.083721	0.953079	0.491747	-0.322677	-0.349126	0.37995	-0.006256
Data432	0.079143	0.970576	0.486356	-0.330383	-0.34699	0.392844	-0.023601
Data433	0.072328	0.965489	0.495003	-0.332799	-0.321457	0.405712	-0.020701
Data434	0.062867	0.963048	0.503751	-0.339081	-0.302383	0.421149	-0.014547
Data435	0.055543	0.965387	0.503548	-0.326899	-0.289108	0.414791	-0.005544
Data436	0.062257	0.973526	0.513313	-0.323033	-0.27924	0.400066	-0.011037
Data437	0.061748	0.972203	0.522062	-0.320083	-0.265965	0.389919	-0.020549
Data438	0.049846	0.966201	0.538135	-0.331451	-0.256453	0.388596	-0.01531
Data439	0.041301	0.963862	0.558785	-0.34376	-0.253961	0.382747	-0.017955
Data440	0.023397	0.967015	0.573332	-0.365784	-0.254978	0.372778	-0.024872
Data441	-0.000407	0.968846	0.582488	-0.382976	-0.262455	0.350169	-0.023601
Data442	-0.028484	0.951247	0.570789	-0.385901	-0.261489	0.326492	-0.00473
Data443	-0.061545	0.940973	0.554513	-0.387833	-0.24801	0.318914	0.023448
Data444	-0.089113	0.944127	0.528471	-0.378169	-0.242771	0.325119	0.05712
Data445	-0.10132	0.944635	0.515043	-0.371354	-0.233158	0.332418	0.094809
Data446	-0.111391	0.957554	0.502937	-0.364436	-0.224409	0.353094	0.136975
Data447	-0.128481	0.970169	0.505887	-0.360266	-0.223646	0.374431	0.177717
Data448	-0.149335	0.983393	0.502937	-0.356756	-0.230208	0.386893	0.21205
Data449	-0.153811	0.981664	0.503446	-0.352458	-0.228173	0.394573	0.228173
Data450	-0.142011	0.981053	0.500801	-0.352382	-0.226037	0.403067	0.248671
Data451	-0.116477	0.96081	0.492866	-0.350423	-0.236973	0.414206	0.251418
Data452	-0.095623	0.955825	0.47598	-0.343887	-0.251774	0.428499	0.233463
Data453	-0.099794	0.954503	0.444343	-0.334045	-0.259759	0.433509	0.207879
Data454	-0.092571	0.953791	0.409756	-0.318074	-0.25569	0.426795	0.173546
Data455	-0.08952	0.957351	0.38646	-0.297424	-0.253401	0.410519	0.141655
Data456	-0.095827	0.977798	0.358994	-0.288446	-0.264795	0.405687	0.12904
Data457	-0.116477	0.993362	0.333766	-0.301086	-0.265202	0.404847	0.131278
Data458	-0.129702	0.991531	0.316269	-0.300857	-0.257471	0.391419	0.155795
Data459	-0.13489	0.991023	0.309148	-0.271661	-0.252384	0.385952	0.177259
Data460	-0.147504	0.989904	0.312403	-0.242847	-0.250909	0.368276	0.204064
Data461	-0.14903	0.985428	0.307825	-0.225656	-0.254317	0.361334	0.22268
Data462	-0.150861	0.983495	0.301315	-0.199817	-0.25157	0.355179	0.214745
Data463	-0.154014	0.966506	0.297144	-0.184939	-0.257216	0.35462	0.196485
Data464	-0.152794	0.951553	0.28982	-0.16022	-0.253452	0.359096	0.187686
Data465	-0.150352	0.934056	0.27395	-0.148369	-0.242771	0.355433	0.184838
Data466	-0.150149	0.918593	0.257165	-0.158745	-0.238295	0.346787	0.175479
Data467	-0.152692	0.912286	0.253401	-0.171435	-0.239007	0.339259	0.157066
Data468	-0.153404	0.908624	0.251265	-0.180413	-0.24801	0.328959	0.13138
Data469	-0.163882	0.899468	0.254724	-0.184532	-0.252028	0.318558	0.117698
Data470	-0.161237	0.891229	0.256962	-0.198901	-0.259353	0.323695	0.118003
Data471	-0.15788	0.884413	0.251164	-0.20943	-0.269729	0.319549	0.125073
Data472	-0.164391	0.884413	0.240584	-0.207446	-0.264897	0.298314	0.115816
Data473	-0.170596	0.881463	0.220544	-0.185906	-0.264846	0.261489	0.1031
Data474	-0.181481	0.894687	0.201317	-0.17586	-0.27512	0.229343	0.074159
Data475	-0.203047	0.914219	0.196536	-0.174716	-0.2857	0.198113	0.047659
Data476	-0.225528	0.912591	0.198672	-0.163729	-0.290532	0.17909	0.029501
Data477	-0.242313	0.906386	0.202843	-0.159152	-0.297449	0.155998	0.013682
Data478	-0.261743	0.897637	0.19206	-0.141044	-0.300298	0.15231	0.010732
Data479	-0.278528	0.876987	0.173851	-0.125811	-0.299636	0.152921	0.009359
Data480	-0.29928	0.874342	0.16846	-0.13695	-0.289311	0.156939	0.011953
Data481	-0.328781	0.888482	0.178632	-0.153353	-0.271255	0.158694	0.009511
Data482	-0.349432	0.903029	0.185245	-0.167137	-0.261387	0.160449	-0.010529
Data483	-0.365098	0.911981	0.181786	-0.17202	-0.258539	0.16406	-0.045319
Data484	-0.369268	0.926426	0.176394	-0.168561	-0.259098	0.179878	-0.072938
Data485	-0.380458	0.943211	0.150352	-0.157499	-0.267542	0.202029	-0.096284
Data486	-0.381984	0.953485	0.106406	-0.140866	-0.275781	0.220442	-0.102541
Data487	-0.392462	0.957758	0.068055	-0.133567	-0.290074	0.220289	-0.099031
Data488	-0.411587	0.967117	0.051779	-0.147656	-0.286971	0.200224	-0.10249
Data489	-0.423692	0.962743	0.03947	-0.156812	-0.275934	0.188907	-0.112866
Data490	-0.435594	0.945042	0.015564	-0.156558	-0.257877	0.189721	-0.093996
Data491	-0.444546	0.910658	-0.010173	-0.150454	-0.261641	0.195824	-0.082907
Data492	-0.451667	0.892755	-0.038351	-0.137942	-0.27512	0.200427	-0.061545
Data493	-0.463366	0.883396	-0.05361	-0.133745	-0.287938	0.199334	-0.058442
Data494	-0.475471	0.872816	-0.07131	-0.121513	-0.299382	0.186185	-0.066377
Data495	-0.490934	0.855319	-0.087485	-0.100506	-0.314692	0.174233	-0.075736
Data496	-0.495104	0.830599	-0.086163	-0.090537	-0.323796	0.176725	-0.08423
Data497	-0.5066	0.820122	-0.086163	-0.097251	-0.314743	0.190483	-0.077109
Data498	-0.525114	0.810661	-0.10132	-0.105694	-0.313369	0.193434	-0.054882
Data499	-0.543425	0.817171	-0.134686	-0.108492	-0.32166	0.186313	-0.023448
Data500	-0.557361	0.833753	-0.168053	-0.090918	-0.323237	0.186847	-0.008342
Data501	-0.573332	0.850029	-0.208337	-0.06424	-0.314692	0.202742	-0.005137
Data502	-0.586252	0.871494	-0.234277	-0.020396	-0.301111	0.225299	0.004273
Data503	-0.588998	0.887261	-0.248824	0.014827	-0.302993	0.225961	0.00351
Data504	-0.590626	0.880649	-0.25625	0.029501	-0.3122	0.212456	-0.007223
Data505	-0.584929	0.866407	-0.260624	0.032298	-0.323542	0.208667	-0.008138
Data506	-0.574146	0.860609	-0.255639	0.029297	-0.330816	0.21149	0.013886
Data507	-0.565906	0.854403	-0.244551	0.022024	-0.348923	0.218407	0.031332
Data508	-0.574146	0.842095	-0.222273	-0.001017	-0.36937	0.225452	0.032909
Data509	-0.598866	0.822563	-0.214644	-0.03624	-0.390021	0.223545	0.023041
Data510	-0.620432	0.797843	-0.22034	-0.048981	-0.403957	0.213626	0.007273
Data511	-0.638946	0.776582	-0.252282	-0.045141	-0.418199	0.186211	0.00295
Data512	-0.65156	0.765799	-0.283614	-0.043997	-0.415351	0.156049	0.002391
Data513	-0.671092	0.764986	-0.307622	-0.035375	-0.402889	0.119936	-0.016073
Data514	-0.682485	0.761425	-0.323491	-0.01798	-0.385952	0.084128	-0.036266
Data515	-0.682282	0.763256	-0.337733	-0.00412	-0.36993	0.067521	-0.064342
Data516	-0.678111	0.764782	-0.351059	0.000254	-0.373948	0.0633	-0.095928
Data517	-0.682383	0.768343	-0.372422	0.004629	-0.395056	0.05834	-0.107474
Data518	-0.694184	0.765189	-0.396226	0.031128	-0.414181	0.051041	-0.112815
Data519	-0.703237	0.75522	-0.413926	0.055619	-0.420233	0.04064	-0.100608
Data520	-0.712393	0.745556	-0.426235	0.070598	-0.420996	0.034816	-0.09247
Data521	-0.730399	0.743013	-0.43478	0.066809	-0.426032	0.026067	-0.07365
Data522	-0.736706	0.739859	-0.436205	0.058493	-0.440782	0.019481	-0.049846
Data523	-0.73935	0.72226	-0.426235	0.057527	-0.470639	0.021312	-0.045167
Data524	-0.760408	0.708629	-0.428066	0.061367	-0.48483	0.016887	-0.059002
Data525	-0.788078	0.716564	-0.426439	0.051601	-0.509346	0.025228	-0.066326
Data526	-0.810254	0.739147	-0.438239	0.031027	-0.526538	0.023982	-0.052949
Data527	-0.819104	0.753999	-0.462959	0.026449	-0.53193	0.006383	-0.056357
Data528	-0.820325	0.754304	-0.474962	0.038402	-0.521706	-0.021439	-0.062562
Data529	-0.809949	0.746268	-0.467028	0.058951	-0.510719	-0.057857	-0.079906
Data530	-0.808118	0.738638	-0.463162	0.068945	-0.508939	-0.081661	-0.086315
Data531	-0.794588	0.727347	-0.464281	0.07337	-0.520943	-0.10221	-0.103202
Data532	-0.779634	0.710562	-0.463569	0.06775	-0.545968	-0.118919	-0.132906
Data533	-0.776582	0.692861	-0.465604	0.05038	-0.570789	-0.132092	-0.172732
Data534	-0.784721	0.672211	-0.478828	0.039038	-0.577757	-0.152946	-0.214237
Data535	-0.797945	0.659393	-0.491646	0.036291	-0.576028	-0.164111	-0.234226
Data536	-0.814527	0.648915	-0.494799	0.031662	-0.579894	-0.154676	-0.254266
Data537	-0.812696	0.62857	-0.490323	0.025101	-0.589965	-0.121767	-0.286768
Data538	-0.794893	0.608835	-0.494596	0.018362	-0.610361	-0.087765	-0.323084
Data539	-0.777498	0.596323	-0.501615	0.022431	-0.639353	-0.051932	-0.354874
Data540	-0.751456	0.593067	-0.50426	0.028916	-0.653137	-0.04298	-0.357061
Data541	-0.739656	0.581165	-0.508532	0.018158	-0.663259	-0.056586	-0.340988
Data542	-0.747183	0.57557	-0.50487	0.002009	-0.667175	-0.062943	-0.3417
Data543	-0.743623	0.581064	-0.495613	0.000687	-0.669464	-0.059027	-0.342718
Data544	-0.744539	0.599985	-0.489306	0.003891	-0.668396	-0.043386	-0.33463
Data545	-0.757458	0.617889	-0.493884	0.027136	-0.659037	-0.023295	-0.339666
Data546	-0.781771	0.649729	-0.504972	0.056916	-0.643117	-0.011597	-0.364233
Data547	-0.802421	0.659393	-0.526945	0.076448	-0.629231	-0.008138	-0.392767
Data548	-0.837619	0.650136	-0.54668	0.084586	-0.62445	-0.009181	-0.419877
Data549	-0.879225	0.629791	-0.559701	0.078559	-0.638794	-0.006129	-0.4418
Data550	-0.909234	0.616159	-0.567636	0.087714	-0.649627	-0.020549	-0.445258
Data551	-0.93904	0.609649	-0.584217	0.102591	-0.659953	-0.036266	-0.418555
Data552	-0.974136	0.596729	-0.613311	0.107678	-0.677195	-0.061392	-0.397447
Data553	-1.003332	0.58676	-0.641591	0.099565	-0.704458	-0.080288	-0.369879
Data554	-1.016149	0.591847	-0.646779	0.099311	-0.736706	-0.071641	-0.363572
Data555	-1.042802	0.601205	-0.645457	0.121055	-0.756746	-0.06981	-0.370184
Data556	-1.06213	0.607207	-0.639862	0.146792	-0.770021	-0.069301	-0.380306
Data557	-1.056433	0.614532	-0.629384	0.163551	-0.777803	-0.055772	-0.391801
Data558	-1.052771	0.614735	-0.611785	0.159177	-0.77643	-0.053508	-0.395972
Data559	-1.045141	0.599781	-0.593271	0.144401	-0.785636	-0.068055	-0.390377
Data560	-1.055314	0.571806	-0.571908	0.143333	-0.791791	-0.084637	-0.387681
Data561	-1.063554	0.564787	-0.564279	0.153633	-0.783703	-0.089977	-0.397752
Data562	-1.049617	0.575265	-0.567127	0.156329	-0.785229	-0.096869	-0.40823
Data563	-1.041683	0.578622	-0.571298	0.166222	-0.80176	-0.103431	-0.427151
Data564	-1.037919	0.558582	-0.568246	0.174105	-0.805269	-0.10572	-0.442105
Data565	-1.043412	0.5361	-0.569263	0.171689	-0.798098	-0.088502	-0.445309
Data566	-1.040157	0.521859	-0.593067	0.176725	-0.801353	-0.076295	-0.438595
Data567	-1.05745	0.515348	-0.610971	0.183083	-0.804557	-0.086163	-0.426846
Data568	-1.091834	0.527759	-0.638539	0.178861	-0.814679	-0.103939	-0.414435
Data569	-1.104346	0.529488	-0.661733	0.17141	-0.825157	-0.122911	-0.411383
Data570	-1.114112	0.525216	-0.670481	0.162458	-0.833702	-0.134864	-0.422115
Data571	-1.112586	0.509346	-0.670787	0.160957	-0.845299	-0.144834	-0.425065
Data572	-1.107195	0.48127	-0.65329	0.157804	-0.853539	-0.166603	-0.429185
Data573	-1.086442	0.477709	-0.625823	0.158643	-0.857354	-0.189186	-0.433763
Data574	-1.075761	0.494697	-0.598764	0.157321	-0.85186	-0.19206	-0.429948
Data575	-1.086646	0.5184	-0.579131	0.168612	-0.839501	-0.18499	-0.421658
Data576	-1.095699	0.535388	-0.570687	0.163373	-0.82414	-0.155311	-0.419013
Data577	-1.109534	0.538338	-0.574451	0.147021	-0.820579	-0.150251	-0.402228
Data578	-1.118385	0.545052	-0.578724	0.134254	-0.82119	-0.170164	-0.377305
Data579	-1.1311	0.557565	-0.572417	0.118588	-0.826937	-0.204064	-0.36347
Data580	-1.144121	0.544645	-0.564889	0.098548	-0.841433	-0.240635	-0.361588
Data581	-1.146359	0.524503	-0.558378	0.062257	-0.84713	-0.267135	-0.376237
Data582	-1.130388	0.502022	-0.556242	0.034002	-0.843926	-0.293609	-0.395209
Data583	-1.11279	0.48127	-0.555021	0.0177	-0.860507	-0.314666	-0.397498
Data584	-1.089392	0.458991	-0.548002	0.003332	-0.878614	-0.337504	-0.387935
Data585	-1.073218	0.440172	-0.532947	0.005086	-0.898604	-0.366445	-0.366878
Data586	-1.077999	0.430508	-0.529793	0.01681	-0.903487	-0.389741	-0.323339
Data587	-1.090613	0.430711	-0.540881	0.027949	-0.893721	-0.416368	-0.285751
Data588	-1.105872	0.422777	-0.557463	0.023168	-0.885328	-0.434857	-0.27451
Data589	-1.116859	0.416063	-0.571094	0.005239	-0.876885	-0.433941	-0.274968
Data590	-1.134559	0.414944	-0.582996	-0.00206	-0.867323	-0.425091	-0.272526
Data591	-1.161924	0.404873	-0.600493	-0.004552	-0.869306	-0.419699	-0.286666
Data592	-1.1782	0.391445	-0.606292	-0.005366	-0.872816	-0.420946	-0.299789
Data593	-1.165891	0.372524	-0.603952	0.001882	-0.877343	-0.429821	-0.305231
Data594	-1.154091	0.349025	-0.61148	0.007986	-0.88131	-0.433738	-0.306401
Data595	-1.15053	0.330307	-0.614226	0.007833	-0.875563	-0.446682	-0.29928
Data596	-1.15287	0.313522	-0.610056	0.009766	-0.886498	-0.468986	-0.292973
Data597	-1.15938	0.287887	-0.607106	0.00323	-0.914727	-0.484728	-0.28102
Data598	-1.172707	0.253808	-0.610056	0.006282	-0.92078	-0.490501	-0.26159
Data599	-1.180336	0.229903	-0.618804	0.016378	-0.924442	-0.48661	-0.251774
Data600	-1.198138	0.213626	-0.625111	0.01002	-0.909285	-0.486763	-0.255385
Data601	-1.20943	0.189212	-0.633758	-0.000102	-0.90013	-0.492053	-0.259607
Data602	-1.230996	0.18026	-0.629791	-0.016963	-0.902927	-0.485568	-0.27746
Data603	-1.259174	0.187889	-0.61738	-0.03357	-0.899062	-0.481651	-0.292719
Data604	-1.299865	0.194705	-0.607106	-0.036342	-0.892042	-0.470207	-0.284276
Data605	-1.330994	0.201623	-0.602935	-0.040767	-0.900028	-0.443046	-0.277053
Data606	-1.337199	0.213728	-0.593067	-0.052389	-0.907708	-0.4153	-0.269881
Data607	-1.335978	0.210066	-0.597442	-0.061392	-0.925053	-0.390809	-0.269017
Data608	-1.341166	0.198672	-0.601918	-0.054246	-0.932682	-0.376974	-0.269881
Data609	-1.347779	0.1944	-0.598662	-0.045319	-0.942448	-0.391725	-0.296585
Data610	-1.358562	0.184227	-0.572417	-0.031739	-0.938582	-0.418936	-0.331273
Data611	-1.362122	0.157371	-0.544238	-0.012919	-0.930088	-0.437781	-0.360062
Data612	-1.361817	0.12604	-0.520434	0.012512	-0.910201	-0.44358	-0.371405
Data613	-1.353068	0.113324	-0.494189	0.031179	-0.900791	-0.46156	-0.360367
Data614	-1.326721	0.104677	-0.464586	0.04771	-0.909641	-0.470614	-0.335902
Data615	-1.301595	0.106915	-0.443631	0.052542	-0.901961	-0.469724	-0.311742
Data616	-1.29722	0.124208	-0.431932	0.057806	-0.88482	-0.464179	-0.30279
Data617	-1.297119	0.116782	-0.432441	0.044785	-0.868544	-0.477175	-0.309402
Data618	-1.28247	0.103761	-0.439155	0.017828	-0.845197	-0.505353	-0.333054
Data619	-1.264159	0.085044	-0.434373	0.008647	-0.817121	-0.522393	-0.354416
Data620	-1.259581	0.064902	-0.429898	0.017446	-0.813306	-0.54228	-0.356095
Data621	-1.245543	0.042522	-0.429592	0.045319	-0.821037	-0.557641	-0.336309
Data622	-1.227741	0.026754	-0.439256	0.069123	-0.839653	-0.573485	-0.308487
Data623	-1.212787	0.015971	-0.44475	0.082602	-0.855065	-0.590168	-0.298517
Data624	-1.202513	0.003662	-0.440986	0.092139	-0.868798	-0.594339	-0.287378
Data625	-1.183185	-0.018006	-0.438748	0.092851	-0.868086	-0.600239	-0.277155
Data626	-1.172198	-0.042217	-0.442003	0.082678	-0.862287	-0.608682	-0.257115
Data627	-1.175148	-0.057781	-0.431932	0.065588	-0.856336	-0.605834	-0.224816
Data628	-1.182676	-0.059408	-0.417995	0.054653	-0.852827	-0.601587	-0.191755
Data629	-1.189186	-0.067241	-0.408637	0.048498	-0.850741	-0.607055	-0.162254
Data630	-1.174741	-0.089418	-0.404974	0.038987	-0.839958	-0.620381	-0.142011
Data631	-1.160805	-0.111289	-0.405585	0.02884	-0.810915	-0.634674	-0.123954
Data632	-1.172096	-0.127972	-0.417283	0.019989	-0.781364	-0.66654	-0.097505
Data633	-1.192137	-0.131634	-0.431322	0.029323	-0.770377	-0.690496	-0.069429
Data634	-1.21004	-0.133974	-0.445462	0.061799	-0.756339	-0.69398	-0.053254
Data635	-1.21238	-0.132143	-0.457262	0.095598	-0.753541	-0.707281	-0.050813
Data636	-1.182066	-0.132753	-0.45655	0.10455	-0.754152	-0.728415	-0.075532
Data637	-1.130897	-0.122784	-0.452583	0.079398	-0.755372	-0.735637	-0.110424
Data638	-1.083594	-0.13021	-0.464078	0.04565	-0.75049	-0.748913	-0.129346
Data639	-1.06213	-0.153506	-0.487373	0.029704	-0.757102	-0.750998	-0.134585
