# Supplementary material for: Integration of MRI and somatosensory evoked potentials facilitate diagnosis of spinal cord compression
Source: Sci Rep. 2023 May 15;13:7861. doi: 10.1038/s41598-023-34832-2 (PMC10185544; doi:10.1038/s41598-023-34832-2)
Supplement: Supplementary file 3 — Supplementary Information 3. [file 41598_2023_34832_MOESM3_ESM.zip › Preoperative SSEP data/spinal cord compression group/6433886_2/6433886_2_Rt Tibial SEP_Cz'-Fpz_201220_132249.csv]

Index	1	2	3	4	5	6	7
Name	Cz'-Fpz	Cz'-Fpz	Cz'-Fpz	Cz'-Fpz	Cz'-Fpz	Cz'-Fpz	Cz'-Fpz
Time	2.01803E+13	2.01803E+13	2.01803E+13	2.01803E+13	2.01803E+13	2.01803E+13	2.01803E+13
Highcut	500	500	500	500	500	500	500
Lowcut	10	10	10	10	10	10	10
Period	0.000156	0.000156	0.000156	0.000156	0.000156	0.000156	0.000156
Averages	120	120	120	120	120	120	120
Int (mA)	20/19.5mA	20/19.5mA	20/19.5mA	20/19.5mA	20/19.5mA	20/19.5mA	20/19.5mA
Pulse Width (�gs)	200�s	200�s	200�s	200�s	200�s	200�s	200�s
Rep Rate (Hz)	2.66Hz	2.66Hz	2.66Hz	2.66Hz	2.66Hz	2.66Hz	2.66Hz
Data0	-0.842501	-0.322525	-0.275502	-0.229191	0.372524	0.047532	-0.814323
Data1	-0.308639	0.280359	-0.111645	-0.209481	0.350652	0.042878	-0.456245
Data2	0.656138	1.327993	0.181531	-0.187915	0.32873	0.027848	-0.102846
Data3	0.303146	0.875563	0.07833	-0.184354	0.334401	0.013555	-1.430279
Data4	-1.10221	-0.579741	-0.302714	-0.184151	0.350449	0.006612	-1.753262
Data5	-1.726914	-1.276875	-0.47893	-0.184354	0.354213	-0.020371	-1.269754
Data6	-1.801073	-1.447929	-0.492409	-0.171893	0.351924	-0.055467	-0.851657
Data7	-1.607996	-1.374482	-0.445207	-0.151853	0.372066	-0.094657	-0.566313
Data8	-1.342896	-1.196053	-0.387299	-0.127921	0.388825	-0.130083	-0.415351
Data9	-1.08278	-1.016302	-0.339259	-0.116426	0.402813	-0.136594	-0.363572
Data10	-0.866814	-0.850589	-0.299763	-0.101091	0.412706	-0.134941	-0.352992
Data11	-0.702932	-0.709443	-0.276621	-0.074617	0.414206	-0.13049	-0.379238
Data12	-0.582386	-0.61031	-0.263422	-0.058544	0.404796	-0.135805	-0.420946
Data13	-0.503751	-0.539305	-0.255767	-0.04654	0.392793	-0.133974	-0.458584
Data14	-0.455024	-0.495969	-0.260421	-0.034282	0.371786	-0.13166	-0.5066
Data15	-0.435187	-0.480659	-0.255461	-0.024669	0.338725	-0.158389	-0.547189
Data16	-0.413621	-0.482948	-0.238727	-0.010351	0.32311	-0.174004	-0.594085
Data17	-0.391241	-0.492765	-0.22212	0.018794	0.319727	-0.171588	-0.617278
Data18	-0.377101	-0.51428	-0.226749	0.048422	0.322296	-0.179853	-0.631215
Data19	-0.373439	-0.524554	-0.23799	0.061519	0.322067	-0.204496	-0.64271
Data20	-0.393988	-0.518908	-0.241855	0.082348	0.318379	-0.220442	-0.642405
Data21	-0.420539	-0.502225	-0.25096	0.095547	0.318481	-0.234302	-0.618194
Data22	-0.440375	-0.508583	-0.270263	0.106915	0.319778	-0.242542	-0.596933
Data23	-0.45594	-0.534371	-0.291905	0.108695	0.309326	-0.249027	-0.587778
Data24	-0.475369	-0.560464	-0.311767	0.098599	0.278121	-0.253223	-0.598357
Data25	-0.482389	-0.576588	-0.324737	0.093716	0.254597	-0.256784	-0.621246
Data26	-0.482185	-0.593474	-0.338013	0.099769	0.243737	-0.253961	-0.629486
Data27	-0.458788	-0.61738	-0.344676	0.099209	0.244424	-0.260395	-0.626434
Data28	-0.443529	-0.629333	-0.345719	0.090232	0.254978	-0.268355	-0.62562
Data29	-0.425828	-0.632436	-0.352433	0.081305	0.268559	-0.269678	-0.63386
Data30	-0.408738	-0.64622	-0.361944	0.075736	0.262125	-0.280944	-0.639963
Data31	-0.403754	-0.658478	-0.383256	0.076244	0.253351	-0.294423	-0.640574
Data32	-0.419216	-0.660868	-0.40411	0.0854	0.244475	-0.308563	-0.62857
Data33	-0.439968	-0.657969	-0.421276	0.089062	0.23977	-0.319193	-0.613718
Data34	-0.457364	-0.653849	-0.442283	0.096412	0.244373	-0.313395	-0.602833
Data35	-0.453396	-0.657766	-0.452837	0.098726	0.256504	-0.287149	-0.609751
Data36	-0.444851	-0.668447	-0.450752	0.116121	0.271585	-0.289667	-0.631418
Data37	-0.429898	-0.669668	-0.44152	0.135754	0.274205	-0.318023	-0.640777
Data38	-0.412095	-0.669108	-0.431093	0.151191	0.259709	-0.336207	-0.647491
Data39	-0.39531	-0.6745	-0.413672	0.172071	0.24773	-0.335495	-0.629892
Data40	-0.387579	-0.686656	-0.400142	0.194654	0.238193	-0.329798	-0.631418
Data41	-0.383205	-0.698812	-0.392335	0.209684	0.223392	-0.333206	-0.650543
Data42	-0.385545	-0.711783	-0.378169	0.226596	0.211185	-0.338471	-0.687063
Data43	-0.397854	-0.716106	-0.365454	0.236515	0.212456	-0.334351	-0.737418
Data44	-0.410468	-0.693014	-0.370489	0.225961	0.200758	-0.335317	-0.769462
Data45	-0.421251	-0.662292	-0.387783	0.217034	0.199105	-0.33552	-0.786552
Data46	-0.40589	-0.63798	-0.390784	0.212456	0.196409	-0.329875	-0.801404
Data47	-0.401007	-0.634979	-0.389156	0.212685	0.195875	-0.323822	-0.809135
Data48	-0.402838	-0.646067	-0.379238	0.217645	0.208515	-0.335088	-0.811271
Data49	-0.400804	-0.660563	-0.38145	0.221205	0.225376	-0.347143	-0.815544
Data50	-0.395819	-0.668142	-0.379085	0.212685	0.233336	-0.350678	-0.823275
Data51	-0.394293	-0.66453	-0.374482	0.197096	0.247985	-0.353246	-0.83416
Data52	-0.398667	-0.662394	-0.374507	0.194705	0.252867	-0.370794	-0.836194
Data53	-0.387783	-0.665649	-0.371099	0.196155	0.239974	-0.386587	-0.824598
Data54	-0.377406	-0.666718	-0.357188	0.206455	0.229572	-0.406348	-0.811577
Data55	-0.38351	-0.658376	-0.347728	0.210702	0.223367	-0.415274	-0.811882
Data56	-0.399074	-0.648966	-0.346329	0.198952	0.218636	-0.427609	-0.826123
Data57	-0.416063	-0.641286	-0.343277	0.195468	0.216373	-0.443478	-0.858778
Data58	-0.41769	-0.645151	-0.332214	0.20648	0.221281	-0.462755	-0.896518
Data59	-0.402024	-0.637827	-0.316803	0.226673	0.226368	-0.484881	-0.935378
Data60	-0.385239	-0.623687	-0.301976	0.240838	0.208209	-0.495282	-0.954808
Data61	-0.37232	-0.602884	-0.283004	0.244653	0.200605	-0.494163	-0.941176
Data62	-0.376084	-0.586302	-0.270644	0.248747	0.19501	-0.488797	-0.912998
Data63	-0.375779	-0.575926	-0.260548	0.241855	0.184507	-0.489408	-0.879225
Data64	-0.369879	-0.572671	-0.244017	0.23181	0.180133	-0.50042	-0.851759
Data65	-0.351059	-0.56494	-0.239185	0.223036	0.177361	-0.507439	-0.822054
Data66	-0.338038	-0.551563	-0.239236	0.217466	0.174767	-0.488009	-0.803133
Data67	-0.330816	-0.541543	-0.249866	0.213118	0.163933	-0.460009	-0.803337
Data68	-0.310572	-0.53315	-0.262175	0.214593	0.155235	-0.419623	-0.810051
Data69	-0.291549	-0.530709	-0.277943	0.216729	0.155947	-0.403932	-0.813306
Data70	-0.285242	-0.531726	-0.283513	0.216297	0.157702	-0.398108	-0.823377
Data71	-0.286971	-0.517942	-0.297119	0.210625	0.165357	-0.394191	-0.839348
Data72	-0.28392	-0.493629	-0.313242	0.221866	0.173622	-0.410519	-0.842705
Data73	-0.285445	-0.480201	-0.329671	0.231149	0.199512	-0.439867	-0.865288
Data74	-0.29572	-0.456448	-0.338471	0.238727	0.217365	-0.462933	-0.895298
Data75	-0.317388	-0.433712	-0.343201	0.248315	0.223316	-0.482999	-0.919407
Data76	-0.329188	-0.422624	-0.350322	0.252079	0.211668	-0.509321	-0.92958
Data77	-0.318914	-0.41413	-0.353755	0.255004	0.206963	-0.527606	-0.944228
Data78	-0.312606	-0.422115	-0.344167	0.266372	0.208972	-0.542738	-0.932835
Data79	-0.300603	-0.425371	-0.333359	0.264439	0.199944	-0.548079	-0.915745
Data80	-0.272119	-0.429135	-0.332316	0.249841	0.176827	-0.532845	-0.916762
Data81	-0.239974	-0.428321	-0.330714	0.22563	0.16378	-0.514127	-0.921441
Data82	-0.223494	-0.424099	-0.330739	0.197859	0.149716	-0.49485	-0.914727
Data83	-0.23916	-0.419318	-0.332011	0.173393	0.136492	-0.492994	-0.900587
Data84	-0.271916	-0.410976	-0.324178	0.164289	0.136797	-0.511686	-0.885023
Data85	-0.286971	-0.412757	-0.302307	0.165967	0.137153	-0.52079	-0.857455
Data86	-0.285242	-0.416673	-0.28013	0.182778	0.152082	-0.535261	-0.832532
Data87	-0.282292	-0.415249	-0.264693	0.194451	0.1679	-0.555098	-0.814832
Data88	-0.261234	-0.413062	-0.259022	0.193561	0.18026	-0.565652	-0.808423
Data89	-0.251977	-0.416571	-0.252588	0.196002	0.19206	-0.573459	-0.806897
Data90	-0.233972	-0.402736	-0.232471	0.18499	0.194375	-0.576333	-0.783093
Data91	-0.220849	-0.371099	-0.216576	0.179624	0.190483	-0.572239	-0.729686
Data92	-0.217187	-0.342768	-0.186694	0.170494	0.195621	-0.562804	-0.697846
Data93	-0.205895	-0.331833	-0.165611	0.156354	0.200275	-0.560159	-0.673635
Data94	-0.196129	-0.334274	-0.156329	0.150454	0.187661	-0.563465	-0.654714
Data95	-0.17792	-0.339208	-0.160321	0.146131	0.174614	-0.55581	-0.638031
Data96	-0.14903	-0.360062	-0.164925	0.14229	0.167035	-0.558913	-0.62623
Data97	-0.118105	-0.389461	-0.179141	0.144834	0.175733	-0.571221	-0.636606
Data98	-0.087994	-0.408484	-0.190865	0.141299	0.185168	-0.589787	-0.679535
Data99	-0.079042	-0.408789	-0.196129	0.142316	0.178963	-0.598128	-0.716971
Data100	-0.095318	-0.389054	-0.196918	0.151166	0.156354	-0.593881	-0.75227
Data101	-0.116477	-0.36876	-0.203098	0.149945	0.14814	-0.588134	-0.787976
Data102	-0.128583	-0.33758	-0.216042	0.144376	0.149335	-0.588286	-0.835279
Data103	-0.143638	-0.310012	-0.214211	0.137179	0.159838	-0.595254	-0.885023
Data104	-0.159609	-0.283411	-0.202309	0.131507	0.180463	-0.595331	-0.932835
Data105	-0.164492	-0.285649	-0.187177	0.122911	0.207039	-0.599476	-0.973322
Data106	-0.156558	-0.294296	-0.179421	0.122937	0.227715	-0.600214	-1.003637
Data107	-0.140078	-0.301874	-0.174233	0.131838	0.234099	-0.609903	-0.996821
Data108	-0.108034	-0.320592	-0.166578	0.14608	0.224918	-0.620228	-0.955316
Data109	-0.069886	-0.321864	-0.16083	0.150505	0.226469	-0.623484	-0.897434
Data110	-0.024618	-0.304214	-0.151344	0.139696	0.221764	-0.628265	-0.849419
Data111	0.010274	-0.280613	-0.135373	0.136187	0.221688	-0.641616	-0.79998
Data112	0.030111	-0.236515	-0.114468	0.13639	0.216297	-0.654358	-0.748811
Data113	0.052898	-0.19384	-0.076346	0.127515	0.208438	-0.662699	-0.683706
Data114	0.062257	-0.183566	-0.054627	0.120445	0.20793	-0.661301	-0.618194
Data115	0.071514	-0.204166	-0.05155	0.118588	0.209557	-0.674856	-0.571196
Data116	0.087994	-0.235701	-0.051881	0.111899	0.219679	-0.681468	-0.542
Data117	0.095013	-0.266677	-0.042089	0.095954	0.223952	-0.693421	-0.522164
Data118	0.100811	-0.294652	-0.047608	0.073803	0.228021	-0.700567	-0.505175
Data119	0.100404	-0.305587	-0.062816	0.05745	0.235167	-0.699906	-0.489306
Data120	0.116375	-0.308436	-0.086341	0.042446	0.249129	-0.701101	-0.474556
Data121	0.140383	-0.303248	-0.095318	0.032324	0.262099	-0.701152	-0.465502
Data122	0.154625	-0.292871	-0.106864	0.034765	0.274968	-0.68864	-0.463467
Data123	0.176801	-0.285954	-0.113527	0.042852	0.28191	-0.67333	-0.463366
Data124	0.211287	-0.260166	-0.127362	0.04921	0.285623	-0.663081	-0.457771
Data125	0.240889	-0.247094	-0.136161	0.047862	0.289871	-0.651535	-0.454007
Data126	0.270797	-0.22975	-0.122199	0.054754	0.307215	-0.625442	-0.455431
Data127	0.272424	-0.223901	-0.128862	0.07037	0.312047	-0.603978	-0.452583
Data128	0.259403	-0.221714	-0.152895	0.074489	0.290684	-0.591999	-0.423387
Data129	0.250146	-0.213321	-0.185804	0.064342	0.27072	-0.609878	-0.392971
Data130	0.251977	-0.184075	-0.207268	0.062282	0.24595	-0.621653	-0.384426
Data131	0.263676	-0.147911	-0.215813	0.061977	0.229191	-0.624297	-0.38412
Data132	0.276087	-0.110577	-0.195214	0.056891	0.218026	-0.617329	-0.371608
Data133	0.283614	-0.103304	-0.164899	0.043997	0.216932	-0.613311	-0.34343
Data134	0.292465	-0.107271	-0.147733	0.024414	0.232853	-0.60914	-0.314743
Data135	0.302027	-0.11073	-0.128964	0.011902	0.24445	-0.607589	-0.30457
Data136	0.312403	-0.11073	-0.126624	0.014674	0.248646	-0.595204	-0.29633
Data137	0.310775	-0.111899	-0.130719	0.024491	0.25035	-0.591338	-0.276188
Data138	0.298365	-0.095369	-0.128913	0.039419	0.257827	-0.586481	-0.253401
Data139	0.281478	-0.078991	-0.145291	0.052059	0.257928	-0.584039	-0.227868
Data140	0.257267	-0.069174	-0.166679	0.065105	0.244246	-0.590626	-0.211185
Data141	0.240279	-0.074057	-0.178912	0.07983	0.237303	-0.587396	-0.207523
Data142	0.236108	-0.092266	-0.190229	0.107195	0.245263	-0.586404	-0.209659
Data143	0.241906	-0.110272	-0.188856	0.118919	0.25864	-0.583327	-0.22502
Data144	0.255538	-0.124005	-0.181303	0.111264	0.276443	-0.580708	-0.256657
Data145	0.260421	-0.143282	-0.191552	0.097963	0.279978	-0.562651	-0.271611
Data146	0.25035	-0.154574	-0.210422	0.085985	0.279774	-0.549198	-0.263371
Data147	0.240686	-0.166883	-0.229953	0.07248	0.272755	-0.540881	-0.256657
Data148	0.226444	-0.171359	-0.235192	0.084459	0.253707	-0.547392	-0.267236
Data149	0.198876	-0.173088	-0.238448	0.107118	0.255334	-0.544874	-0.284428
Data150	0.17497	-0.162458	-0.237964	0.120979	0.26482	-0.537779	-0.29104
Data151	0.174055	-0.146232	-0.238295	0.131736	0.281732	-0.535363	-0.287277
Data152	0.173037	-0.112764	-0.247883	0.14435	0.290074	-0.516518	-0.287989
Data153	0.177717	-0.08779	-0.26304	0.14931	0.291473	-0.495079	-0.301925
Data154	0.196231	-0.069988	-0.278706	0.148241	0.289947	-0.466621	-0.313013
Data155	0.224002	-0.040792	-0.282902	0.148419	0.2975	-0.441037	-0.327052
Data156	0.252181	-0.01353	-0.271611	0.150963	0.315531	-0.41886	-0.348516
Data157	0.261234	-0.000203	-0.26065	0.162585	0.329697	-0.413469	-0.362961
Data158	0.280156	0.008749	-0.27362	0.164874	0.337275	-0.41886	-0.361435
Data159	0.290328	0.027771	-0.279825	0.164797	0.34465	-0.432695	-0.342718
Data160	0.305893	0.038961	-0.289108	0.16228	0.334173	-0.44625	-0.331528
Data161	0.318608	0.033875	-0.288116	0.16762	0.324941	-0.442461	-0.33224
Data162	0.316472	0.012868	-0.280283	0.190229	0.322474	-0.445513	-0.336716
Data163	0.31871	0.001628	-0.275425	0.2062	0.32339	-0.463289	-0.342412
Data164	0.309656	0.008443	-0.269932	0.218738	0.335012	-0.485237	-0.35879
Data165	0.28219	0.023346	-0.279749	0.230564	0.331528	-0.499072	-0.375474
Data166	0.255945	0.032705	-0.298619	0.250045	0.31281	-0.49836	-0.391038
Data167	0.236006	0.042013	-0.325373	0.25597	0.297297	-0.496071	-0.399685
Data168	0.234175	0.054119	-0.33753	0.25892	0.281351	-0.507413	-0.398159
Data169	0.238448	0.060934	-0.340505	0.27484	0.269907	-0.506065	-0.384527
Data170	0.234785	0.089723	-0.338114	0.274001	0.268813	-0.506523	-0.349737
Data171	0.229292	0.117698	-0.324076	0.268355	0.261794	-0.50543	-0.310979
Data172	0.234073	0.121157	-0.320668	0.259912	0.24478	-0.480735	-0.295618
Data173	0.248213	0.128125	-0.314209	0.254088	0.230182	-0.454414	-0.302027
Data174	0.255945	0.137636	-0.322118	0.260624	0.230259	-0.447471	-0.314132
Data175	0.255233	0.150098	-0.347651	0.26833	0.232878	-0.438061	-0.344854
Data176	0.248824	0.160932	-0.380713	0.267948	0.229801	-0.418326	-0.355942
Data177	0.24801	0.183057	-0.391623	0.253859	0.224358	-0.402202	-0.35879
Data178	0.253198	0.19674	-0.385494	0.236489	0.217466	-0.3888	-0.36937
Data179	0.251977	0.206353	-0.388164	0.228046	0.190255	-0.377712	-0.382696
Data180	0.247908	0.208845	-0.398769	0.238219	0.163094	-0.359757	-0.387681
Data181	0.247501	0.213982	-0.40266	0.256911	0.127133	-0.352534	-0.37293
Data182	0.250248	0.224816	-0.412884	0.281478	0.087053	-0.356324	-0.33346
Data183	0.258691	0.230666	-0.438265	0.302052	0.06391	-0.370769	-0.294397
Data184	0.273849	0.229292	-0.466392	0.311208	0.046998	-0.384197	-0.273849
Data185	0.279952	0.217339	-0.469825	0.320923	0.033087	-0.384375	-0.274764
Data186	0.293075	0.231479	-0.466138	0.326619	0.030086	-0.381196	-0.280766
Data187	0.308232	0.242924	-0.452506	0.318379	0.039546	-0.369167	-0.301823
Data188	0.332443	0.261692	-0.429923	0.312276	0.032476	-0.362427	-0.313115
Data189	0.354925	0.268254	-0.408103	0.301264	0.025127	-0.361868	-0.31576
Data190	0.343837	0.279901	-0.390758	0.285013	0.027721	-0.354365	-0.313115
Data191	0.32634	0.301569	-0.38173	0.265532	0.030086	-0.344498	-0.27985
Data192	0.320134	0.314336	-0.366725	0.247527	0.033646	-0.337708	-0.24272
Data193	0.330816	0.320236	-0.37026	0.246535	0.02945	-0.343328	-0.213626
Data194	0.349025	0.321965	-0.387045	0.257903	0.022863	-0.35256	-0.1944
Data195	0.364487	0.341497	-0.411739	0.27657	0.012309	-0.350398	-0.194909
Data196	0.383103	0.36525	-0.42944	0.292871	-0.004654	-0.33758	-0.198469
Data197	0.405992	0.393022	-0.44536	0.304621	-0.02177	-0.319829	-0.208031
Data198	0.446682	0.403296	-0.462018	0.308334	-0.041479	-0.303604	-0.212406
Data199	0.472419	0.415045	-0.468045	0.315709	-0.054322	-0.286158	-0.223901
Data200	0.495104	0.429745	-0.466112	0.330282	-0.051677	-0.27189	-0.229801
Data201	0.505582	0.450345	-0.461636	0.348313	-0.055568	-0.26304	-0.21739
Data202	0.519824	0.461738	-0.461102	0.377788	-0.063147	-0.25302	-0.182091
Data203	0.538033	0.471911	-0.458	0.401541	-0.070929	-0.234226	-0.156354
Data204	0.556649	0.475013	-0.456881	0.411688	-0.086442	-0.219959	-0.119326
Data205	0.562549	0.455482	-0.461128	0.421556	-0.101244	-0.22357	-0.079245
Data206	0.558785	0.414537	-0.464383	0.414638	-0.129422	-0.250579	-0.053203
Data207	0.549833	0.390478	-0.460721	0.391165	-0.157753	-0.266117	-0.03652
Data208	0.547494	0.394903	-0.4477	0.397269	-0.18794	-0.262557	-0.034282
Data209	0.540983	0.403754	-0.449302	0.413113	-0.205946	-0.246509	-0.034994
Data210	0.526233	0.435086	-0.453778	0.408713	-0.202436	-0.227359	-0.051575
Data211	0.51077	0.488848	-0.46568	0.389614	-0.189492	-0.211109	-0.07131
Data212	0.504056	0.531268	-0.48455	0.382035	-0.19796	-0.185321	-0.084535
Data213	0.511381	0.549681	-0.504641	0.377534	-0.222197	-0.162941	-0.08128
Data214	0.525012	0.537575	-0.515526	0.368276	-0.233183	-0.145724	-0.068564
Data215	0.532947	0.51194	-0.51873	0.364996	-0.23448	-0.116935	-0.042115
Data216	0.550851	0.49958	-0.515806	0.370438	-0.236006	-0.101345	-0.01648
Data217	0.562346	0.509346	-0.490806	0.368073	-0.239134	-0.104143	-0.009664
Data218	0.584827	0.523435	-0.460288	0.375448	-0.251418	-0.121029	0.015564
Data219	0.609649	0.544747	-0.428957	0.401541	-0.262455	-0.144503	0.057374
Data220	0.636606	0.555886	-0.397828	0.421581	-0.269093	-0.146919	0.095928
Data221	0.668752	0.542611	-0.367793	0.442461	-0.267999	-0.138628	0.127972
Data222	0.695913	0.511686	-0.341395	0.459322	-0.265761	-0.14051	0.14964
Data223	0.714122	0.476132	-0.338928	0.44859	-0.25892	-0.147097	0.151878
Data224	0.713919	0.466773	-0.335622	0.431169	-0.25569	-0.14313	0.145571
Data225	0.724702	0.457109	-0.328527	0.408103	-0.256174	-0.127006	0.151776
Data226	0.743826	0.456957	-0.330866	0.379314	-0.269449	-0.110501	0.170901
Data227	0.76051	0.466824	-0.338776	0.351949	-0.300882	-0.096615	0.197553
Data228	0.772107	0.487678	-0.347016	0.339946	-0.349889	-0.095471	0.202843
Data229	0.773531	0.517281	-0.353195	0.34259	-0.390962	-0.098344	0.199079
Data230	0.781974	0.536151	-0.351924	0.350118	-0.405661	-0.091122	0.197655
Data231	0.793673	0.542306	-0.333308	0.356629	-0.406856	-0.088045	0.203861
Data232	0.797335	0.561634	-0.319727	0.359452	-0.392945	-0.079449	0.220239
Data233	0.803133	0.580555	-0.314031	0.371201	-0.385901	-0.049439	0.241296
Data234	0.800997	0.588083	-0.306579	0.379314	-0.37939	-0.018769	0.278325
Data235	0.788891	0.598255	-0.298339	0.379695	-0.369039	0.008647	0.313115
Data236	0.789705	0.613158	-0.295466	0.387757	-0.342107	0.018184	0.325322
Data237	0.809237	0.641845	-0.289515	0.393759	-0.321762	0.02444	0.340073
Data238	0.837008	0.663462	-0.277663	0.392615	-0.320516	0.0368	0.3417
Data239	0.853793	0.669566	-0.25391	0.387477	-0.328934	0.058824	0.358892
Data240	0.861219	0.672516	-0.25274	0.383968	-0.340531	0.080898	0.374965
Data241	0.869357	0.658325	-0.257343	0.384629	-0.351466	0.092521	0.404771
Data242	0.86773	0.647949	-0.269017	0.391012	-0.362631	0.091707	0.423794
Data243	0.866611	0.638132	-0.275629	0.403474	-0.37026	0.072455	0.447089
Data244	0.873528	0.647288	-0.271967	0.410722	-0.368734	0.039775	0.473538
Data245	0.880344	0.683452	-0.257165	0.404618	-0.365021	0.023219	0.505175
Data246	0.925816	0.731874	-0.236184	0.387071	-0.375957	0.01592	0.52664
Data247	0.972305	0.776786	-0.215152	0.380331	-0.374431	0.035426	0.552682
Data248	0.989497	0.799573	-0.219374	0.383307	-0.387299	0.075329	0.567534
Data249	0.990209	0.798555	-0.233183	0.396404	-0.40823	0.112891	0.575875
Data250	0.994074	0.779685	-0.230081	0.406653	-0.418402	0.139213	0.563363
Data251	0.99855	0.745658	-0.218051	0.411638	-0.436052	0.156812	0.545968
Data252	0.994481	0.724549	-0.202157	0.424837	-0.451896	0.170774	0.529386
Data253	0.983291	0.711732	-0.197503	0.44269	-0.462221	0.182294	0.511686
Data254	0.964167	0.700847	-0.179166	0.456194	-0.462247	0.192187	0.513008
Data255	0.942601	0.69688	-0.15849	0.458813	-0.464357	0.203683	0.512907
Data256	0.929274	0.702424	-0.135831	0.471453	-0.462018	0.230004	0.523995
Data257	0.919305	0.712698	-0.121436	0.481041	-0.45594	0.259632	0.525216
Data258	0.900282	0.716258	-0.127413	0.482287	-0.439943	0.284199	0.509753
Data259	0.89601	0.72221	-0.123369	0.481397	-0.430788	0.298848	0.481676
Data260	0.898349	0.729737	-0.120623	0.47631	-0.431296	0.310547	0.470385
Data261	0.916559	0.733501	-0.103227	0.473996	-0.441825	0.316014	0.466011
Data262	0.95613	0.732942	-0.07866	0.486152	-0.454312	0.323313	0.459805
Data263	0.985326	0.732687	-0.058111	0.500623	-0.468732	0.345413	0.447293
Data264	1.012284	0.738486	-0.034257	0.503268	-0.483482	0.348567	0.446581
Data265	1.018387	0.733196	-0.00857	0.498411	-0.482617	0.336868	0.448717
Data266	1.013504	0.725821	0.011419	0.493502	-0.483304	0.316879	0.450853
Data267	1.009842	0.703187	0.028077	0.489967	-0.501259	0.312785	0.457465
Data268	1.017268	0.681061	0.049363	0.472801	-0.527403	0.315099	0.467231
Data269	1.025915	0.667328	0.058874	0.449124	-0.534193	0.318608	0.470181
Data270	1.028865	0.668752	0.08011	0.434755	-0.527886	0.321533	0.457974
Data271	1.030594	0.66921	0.104728	0.428066	-0.52224	0.317973	0.426032
Data272	1.037105	0.671906	0.138476	0.438163	-0.524198	0.318659	0.393072
Data273	1.041988	0.6745	0.158796	0.445207	-0.532413	0.326365	0.375067
Data274	1.045955	0.687114	0.173063	0.449607	-0.536838	0.350856	0.357977
Data275	1.049109	0.701966	0.202182	0.438417	-0.535617	0.388444	0.364691
Data276	1.053992	0.702017	0.230844	0.421251	-0.54228	0.431957	0.387579
Data277	1.073116	0.676076	0.228631	0.407187	-0.534702	0.477633	0.393988
Data278	1.090613	0.65507	0.23738	0.397879	-0.506167	0.507464	0.393276
Data279	1.097327	0.648102	0.242669	0.384883	-0.474606	0.513186	0.409044
Data280	1.093563	0.627654	0.237761	0.383536	-0.450802	0.504921	0.425828
Data281	1.084916	0.608021	0.228656	0.40032	-0.429313	0.498512	0.440172
Data282	1.074947	0.611073	0.211744	0.424099	-0.411078	0.483762	0.436713
Data283	1.046159	0.619465	0.185143	0.450701	-0.396989	0.466926	0.433458
Data284	1.009639	0.621754	0.168307	0.466341	-0.377966	0.446937	0.439663
Data285	0.981155	0.616464	0.181455	0.466773	-0.368505	0.442028	0.459907
Data286	0.974746	0.601409	0.206404	0.449048	-0.373643	0.460772	0.461128
Data287	0.981765	0.589659	0.230233	0.431373	-0.379822	0.487856	0.464078
Data288	0.988276	0.581928	0.248163	0.417258	-0.384833	0.506498	0.460416
Data289	1.010147	0.590524	0.260192	0.396022	-0.386791	0.519875	0.459805
Data290	1.024389	0.604969	0.275578	0.36792	-0.375677	0.529157	0.456041
Data291	1.01737	0.612802	0.291676	0.338343	-0.356146	0.546807	0.455227
Data292	1.002823	0.614328	0.325984	0.329188	-0.33313	0.571603	0.427863
Data293	0.999059	0.626535	0.3741	0.333333	-0.315251	0.594263	0.387477
Data294	1.011368	0.641133	0.411841	0.350652	-0.313395	0.6097	0.353094
Data295	1.035681	0.647949	0.426719	0.365098	-0.330917	0.612141	0.324
Data296	1.05094	0.640523	0.421073	0.363597	-0.35083	0.609242	0.320541
Data297	1.04921	0.627451	0.419038	0.351975	-0.354772	0.601943	0.339768
Data298	1.028967	0.61794	0.423946	0.333511	-0.333918	0.582055	0.362147
Data299	1.013199	0.597594	0.420564	0.30602	-0.322321	0.57201	0.368963
Data300	1.005671	0.564177	0.401617	0.287429	-0.31398	0.573943	0.373846
Data301	1.000992	0.559752	0.380001	0.284377	-0.317362	0.570255	0.379034
Data302	0.997533	0.563465	0.368429	0.281173	-0.324254	0.561685	0.378525
Data303	0.984512	0.555276	0.372193	0.272602	-0.33547	0.558836	0.379746
Data304	0.975662	0.547951	0.384095	0.254139	-0.341726	0.563338	0.367946
Data305	0.9661	0.531726	0.388418	0.249383	-0.355612	0.586735	0.348313
Data306	0.94728	0.506701	0.388037	0.258361	-0.362249	0.614506	0.34638
Data307	0.946161	0.490018	0.392462	0.253859	-0.367742	0.631749	0.350856
Data308	0.960403	0.476183	0.399888	0.241194	-0.366903	0.641413	0.352789
Data309	0.976679	0.478319	0.406958	0.220493	-0.3579	0.640141	0.36052
Data310	0.974543	0.47303	0.415249	0.196943	-0.349228	0.640472	0.36052
Data311	0.979222	0.462348	0.430813	0.183897	-0.339818	0.628697	0.363368
Data312	0.99733	0.466163	0.439689	0.178836	-0.33552	0.61382	0.346888
Data313	0.997024	0.460365	0.442257	0.189822	-0.338776	0.599247	0.337936
Data314	0.99265	0.454414	0.443097	0.185804	-0.335292	0.591974	0.339055
Data315	0.981664	0.447903	0.451947	0.156964	-0.323237	0.586252	0.342209
Data316	0.977696	0.448615	0.467587	0.114773	-0.318583	0.594619	0.339055
Data317	0.961624	0.443987	0.472496	0.098472	-0.322016	0.596399	0.338242
Data318	0.92724	0.442613	0.481956	0.100659	-0.335648	0.594313	0.339666
Data319	0.902724	0.433661	0.48394	0.104397	-0.346151	0.604842	0.346278
Data320	0.879225	0.429745	0.490628	0.112001	-0.342107	0.613464	0.356756
Data321	0.853895	0.422929	0.501106	0.11752	-0.343023	0.60914	0.371201
Data322	0.852674	0.430152	0.495944	0.116325	-0.345312	0.60324	0.377813
Data323	0.856845	0.438849	0.488568	0.118766	-0.352127	0.605656	0.384527
Data324	0.867323	0.431373	0.493172	0.117596	-0.351161	0.597111	0.381476
Data325	0.873833	0.421454	0.497546	0.119097	-0.339818	0.575825	0.392564
Data326	0.864169	0.422065	0.493222	0.119682	-0.327077	0.551843	0.401516
Data327	0.872918	0.42532	0.487526	0.111111	-0.315913	0.52992	0.411688
Data328	0.885328	0.411231	0.487271	0.085374	-0.311818	0.524961	0.413519
Data329	0.896417	0.39765	0.501335	0.078253	-0.312149	0.524224	0.403754
Data330	0.915643	0.393022	0.52519	0.087205	-0.320236	0.516009	0.398464
Data331	0.932021	0.386104	0.54696	0.107983	-0.322169	0.511177	0.393378
Data332	0.94728	0.368861	0.556573	0.11485	-0.33079	0.524198	0.392157
Data333	0.954808	0.376745	0.557081	0.119961	-0.354671	0.542585	0.390936
Data334	0.952265	0.386562	0.546527	0.132321	-0.369167	0.538389	0.390021
Data335	0.946975	0.387884	0.526538	0.152412	-0.371786	0.507846	0.377813
Data336	0.943414	0.394141	0.483533	0.1723	-0.359121	0.493273	0.364487
Data337	0.957249	0.412095	0.441672	0.166654	-0.336334	0.499809	0.355332
Data338	0.977289	0.408637	0.410137	0.162687	-0.325856	0.529564	0.343125
Data339	0.994888	0.393174	0.399354	0.155261	-0.328806	0.555225	0.327967
Data340	1.015335	0.378932	0.386257	0.141044	-0.317133	0.565499	0.322271
Data341	1.014522	0.369014	0.374482	0.135551	-0.298695	0.573078	0.334885
Data342	0.998143	0.362046	0.365784	0.145164	-0.275629	0.572976	0.352789
Data343	0.991531	0.35228	0.365555	0.143155	-0.263167	0.560973	0.365301
Data344	0.98441	0.342667	0.386384	0.137509	-0.259403	0.541644	0.371608
Data345	0.978002	0.326441	0.409806	0.130643	-0.254037	0.511889	0.383205
Data346	0.985631	0.311742	0.414104	0.132347	-0.224206	0.494748	0.401211
Data347	0.987055	0.305842	0.404237	0.127642	-0.197553	0.486305	0.425625
Data348	0.981664	0.29099	0.399049	0.123573	-0.170087	0.470868	0.441087
Data349	0.981664	0.284784	0.399354	0.132067	-0.146639	0.462882	0.446174
Data350	0.978408	0.287226	0.400498	0.160118	-0.132906	0.453956	0.435086
Data351	0.960606	0.28982	0.401846	0.189899	-0.100074	0.473716	0.421861
Data352	0.943516	0.291091	0.411027	0.204013	-0.074515	0.495282	0.420539
Data353	0.931207	0.305689	0.421124	0.198494	-0.051296	0.500369	0.429796
Data354	0.91666	0.313369	0.432822	0.191552	-0.028967	0.490806	0.417792
Data355	0.907301	0.317998	0.436866	0.185397	-0.014801	0.471682	0.400193
Data356	0.894789	0.320846	0.43768	0.173292	-0.006002	0.448717	0.388291
Data357	0.883803	0.32812	0.432008	0.15521	-0.007808	0.438214	0.381476
Data358	0.870069	0.339768	0.416927	0.146131	-0.0147	0.428397	0.384222
Data359	0.850436	0.343175	0.39526	0.136517	-0.010885	0.433661	0.39114
Data360	0.830498	0.344142	0.39325	0.12988	-0.00351	0.447293	0.400092
Data361	0.793062	0.354314	0.400778	0.116604	0.007045	0.464179	0.391445
Data362	0.750439	0.370489	0.430788	0.109305	0.002213	0.473386	0.363266
Data363	0.725821	0.380611	0.449963	0.094479	-0.004196	0.472038	0.330307
Data364	0.705679	0.378678	0.454388	0.084077	-0.007655	0.466545	0.298161
Data365	0.697236	0.369268	0.443427	0.071514	-0.016175	0.457567	0.25859
Data366	0.695608	0.355383	0.438875	0.052796	-0.022609	0.443224	0.236718
Data367	0.698558	0.359096	0.424481	0.037359	0.000407	0.434399	0.229699
Data368	0.706696	0.362097	0.407975	0.016658	0.026703	0.42532	0.231937
Data369	0.713817	0.366827	0.408662	0.010147	0.041505	0.425345	0.223494
Data370	0.708731	0.356349	0.405432	0.013504	0.044862	0.430559	0.196943
Data371	0.706188	0.340887	0.401287	0.017192	0.047888	0.432339	0.156151
Data372	0.708324	0.333155	0.400905	0.014471	0.059434	0.440503	0.131634
Data373	0.712698	0.324763	0.389283	0.013148	0.071412	0.448056	0.129498
Data374	0.700491	0.329798	0.369624	0.007706	0.083594	0.4536	0.143435
Data375	0.689301	0.34404	0.357621	-0.001297	0.09336	0.464078	0.159304
Data376	0.684723	0.357061	0.348872	-0.013606	0.100633	0.482007	0.156049
Data377	0.67628	0.35345	0.344879	-0.020676	0.112408	0.494494	0.134076
Data378	0.679535	0.357366	0.352738	-0.03123	0.133872	0.497978	0.102541
Data379	0.674856	0.355637	0.34961	-0.047456	0.156405	0.493019	0.054932
Data380	0.666311	0.346583	0.356324	-0.061443	0.179929	0.470436	0.012818
Data381	0.662852	0.323796	0.36614	-0.059586	0.206556	0.449505	-0.00234
Data382	0.648	0.301976	0.382798	-0.048193	0.224537	0.442868	-0.000305
Data383	0.622161	0.297805	0.392844	-0.046235	0.222604	0.449633	0.015869
Data384	0.594491	0.302993	0.390784	-0.051906	0.236261	0.46596	0.041708
Data385	0.571705	0.309809	0.36464	-0.060807	0.251926	0.499835	0.067648
Data386	0.55848	0.319015	0.332341	-0.067521	0.259734	0.518578	0.103863
Data387	0.544035	0.32695	0.29984	-0.066809	0.249739	0.525063	0.136924
Data388	0.522774	0.322118	0.271178	-0.063452	0.242822	0.524961	0.150759
Data389	0.514432	0.320439	0.252664	-0.056001	0.241703	0.526258	0.168256
Data390	0.499784	0.315862	0.256479	-0.047684	0.232141	0.524885	0.190636
Data391	0.473233	0.32105	0.272221	-0.045828	0.226724	0.508736	0.219221
Data392	0.44241	0.339361	0.288548	-0.052822	0.226139	0.490781	0.234582
Data393	0.423997	0.360469	0.296915	-0.060705	0.230869	0.479184	0.240686
Data394	0.416368	0.377661	0.297144	-0.061596	0.229953	0.463213	0.224206
Data395	0.422777	0.392767	0.285547	-0.070217	0.216246	0.442639	0.197045
Data396	0.420742	0.385341	0.260344	-0.070522	0.199664	0.415579	0.176903
Data397	0.410671	0.359045	0.234277	-0.068208	0.193739	0.391241	0.161135
Data398	0.402228	0.339259	0.201216	-0.06541	0.189924	0.368378	0.14669
Data399	0.392564	0.353653	0.168638	-0.078838	0.188373	0.361919	0.110984
Data400	0.382595	0.379848	0.146665	-0.097556	0.204649	0.360189	0.058289
Data401	0.373439	0.389919	0.128583	-0.111442	0.227029	0.366217	0.013224
Data402	0.36703	0.397091	0.100633	-0.135907	0.233005	0.376542	-0.017599
Data403	0.354213	0.399685	0.072608	-0.165408	0.222299	0.384375	-0.031535
Data404	0.336309	0.390021	0.057705	-0.189899	0.212431	0.375448	-0.045167
Data405	0.312301	0.376644	0.055416	-0.208921	0.211948	0.373337	-0.05422
Data406	0.287989	0.344498	0.080339	-0.231072	0.201241	0.385977	-0.063884
Data407	0.268457	0.309097	0.101803	-0.240787	0.185651	0.403677	-0.071107
Data408	0.263676	0.294245	0.120267	-0.244806	0.165993	0.417589	-0.092368
Data409	0.268254	0.29399	0.134864	-0.246331	0.159431	0.430813	-0.113934
Data410	0.2651	0.292871	0.131456	-0.252511	0.175759	0.430966	-0.107729
Data411	0.245772	0.294957	0.129422	-0.253249	0.198723	0.428168	-0.062155
Data412	0.229699	0.302688	0.136314	-0.23827	0.213397	0.430508	-0.005392
Data413	0.211287	0.305333	0.125022	-0.232547	0.206048	0.45065	0.042013
Data414	0.192874	0.311996	0.10811	-0.234506	0.19501	0.477022	0.0766
Data415	0.180667	0.322627	0.094937	-0.216068	0.180438	0.502937	0.09837
Data416	0.172427	0.334376	0.067521	-0.197503	0.163704	0.507846	0.111493
Data417	0.170494	0.340022	0.042547	-0.192264	0.146359	0.502225	0.126853
Data418	0.167137	0.337784	0.039394	-0.185295	0.133694	0.483889	0.140078
Data419	0.151268	0.329035	0.053966	-0.190967	0.129575	0.472597	0.147199
Data420	0.119834	0.32283	0.070192	-0.185372	0.126523	0.473716	0.1355
Data421	0.084942	0.32578	0.089672	-0.178149	0.130312	0.473233	0.114239
Data422	0.046794	0.320999	0.099463	-0.181786	0.129117	0.464866	0.102744
Data423	0.003357	0.31398	0.095496	-0.188576	0.134737	0.449836	0.08718
Data424	-0.029908	0.297856	0.081814	-0.204293	0.15877	0.442817	0.079347
Data425	-0.052288	0.273594	0.063656	-0.222375	0.189619	0.44152	0.091351
Data426	-0.06775	0.243941	0.047735	-0.23181	0.21945	0.449861	0.109458
Data427	-0.088604	0.234582	0.034994	-0.227309	0.217823	0.456626	0.126752
Data428	-0.096335	0.243331	0.026398	-0.218026	0.204267	0.451387	0.153709
Data429	-0.096335	0.258132	0.009588	-0.208286	0.203886	0.44475	0.171715
Data430	-0.097759	0.284072	-0.017141	-0.197859	0.199308	0.432364	0.174258
Data431	-0.10661	0.31637	-0.032934	-0.178302	0.207548	0.412426	0.180362
Data432	-0.132855	0.34404	-0.045497	-0.166756	0.226317	0.397752	0.184227
Data433	-0.16144	0.357265	-0.070166	-0.154854	0.243559	0.370362	0.18677
Data434	-0.179853	0.358434	-0.07421	-0.132372	0.26126	0.349457	0.190229
Data435	-0.192162	0.340581	-0.053127	-0.110196	0.263167	0.335877	0.194705
Data436	-0.21973	0.321457	-0.032044	-0.110552	0.270771	0.312149	0.198164
Data437	-0.247094	0.310267	-0.01475	-0.126065	0.284174	0.298644	0.215356
Data438	-0.278019	0.301315	-0.005748	-0.137255	0.293533	0.317311	0.239058
Data439	-0.301213	0.290074	-0.021617	-0.147911	0.28659	0.352789	0.235294
Data440	-0.302739	0.284733	-0.053127	-0.170952	0.267414	0.376186	0.218204
Data441	-0.296839	0.300959	-0.087714	-0.202767	0.238015	0.38819	0.185041
Data442	-0.303451	0.313013	-0.124361	-0.214516	0.220951	0.386587	0.162254
Data443	-0.305079	0.299687	-0.161746	-0.228962	0.219323	0.401567	0.140485
Data444	-0.303349	0.276951	-0.205107	-0.24244	0.240686	0.423031	0.122276
Data445	-0.302942	0.261387	-0.241423	-0.272552	0.263116	0.428855	0.107017
Data446	-0.302434	0.259861	-0.267389	-0.296966	0.269576	0.425676	0.10366
Data447	-0.301213	0.26688	-0.291015	-0.296915	0.276239	0.430533	0.12431
Data448	-0.32166	0.263676	-0.300221	-0.301696	0.284225	0.433509	0.142214
Data449	-0.351466	0.253808	-0.286666	-0.297119	0.279571	0.420259	0.14313
Data450	-0.374558	0.248163	-0.260014	-0.268304	0.270466	0.401338	0.130719
Data451	-0.379441	0.242466	-0.236388	-0.246611	0.278935	0.379644	0.112205
Data452	-0.385138	0.225274	-0.223723	-0.242974	0.291829	0.364411	0.090537
Data453	-0.387579	0.199029	-0.220773	-0.252893	0.296585	0.363343	0.084128
Data454	-0.395921	0.180769	-0.211999	-0.272246	0.295389	0.371888	0.089113
Data455	-0.405076	0.157524	-0.195341	-0.290099	0.293634	0.382671	0.092571
Data456	-0.414537	0.125785	-0.192747	-0.310877	0.297271	0.384095	0.10132
Data457	-0.419114	0.103405	-0.195265	-0.318227	0.314412	0.382874	0.095013
Data458	-0.415656	0.084637	-0.211821	-0.333155	0.323847	0.390529	0.088401
Data459	-0.406806	0.079398	-0.2209	-0.359121	0.317286	0.414333	0.086366
Data460	-0.40589	0.092063	-0.221256	-0.385494	0.309453	0.450853	0.088808
Data461	-0.406704	0.102337	-0.213194	-0.418682	0.292185	0.487068	0.085044
Data462	-0.4124	0.115307	-0.184278	-0.433967	0.287149	0.517103	0.090333
Data463	-0.435899	0.126294	-0.156863	-0.426388	0.275858	0.536329	0.089418
Data464	-0.455227	0.128227	-0.131253	-0.409806	0.273442	0.557666	0.088808
Data465	-0.477913	0.125836	-0.107042	-0.386765	0.266728	0.572697	0.082907
Data466	-0.482897	0.105694	-0.098522	-0.369192	0.250426	0.582869	0.0707
Data467	-0.490323	0.077923	-0.102846	-0.349889	0.234811	0.578037	0.061952
Data468	-0.496529	0.051728	-0.107398	-0.343786	0.230945	0.5626	0.047201
Data469	-0.503548	0.034943	-0.099438	-0.351619	0.241372	0.541492	0.032451
Data470	-0.494901	0.040182	-0.091885	-0.367234	0.240253	0.525572	0.006002
Data471	-0.480659	0.049541	-0.077185	-0.374456	0.228987	0.521859	-0.047506
Data472	-0.488085	0.041505	-0.055009	-0.391725	0.231022	0.525775	-0.09603
Data473	-0.504667	0.019176	-0.058747	-0.400066	0.247883	0.53287	-0.121055
Data474	-0.506396	0.003967	-0.060273	-0.417131	0.260929	0.532591	-0.125022
Data475	-0.494291	-0.004781	-0.063884	-0.433433	0.267262	0.537321	-0.140485
Data476	-0.481371	-0.013784	-0.066885	-0.454846	0.263422	0.545027	-0.167341
Data477	-0.47659	-0.007935	-0.065766	-0.484957	0.257165	0.556497	-0.189924
Data478	-0.475878	-0.006154	-0.069835	-0.51161	0.254241	0.557259	-0.202131
Data479	-0.47303	-0.013326	-0.058874	-0.526589	0.250477	0.555149	-0.21678
Data480	-0.471606	-0.017802	-0.036749	-0.531116	0.237685	0.554055	-0.209659
Data481	-0.468757	-0.009461	-0.012716	-0.541695	0.221332	0.536634	-0.188805
Data482	-0.475878	0.005188	0.005824	-0.549503	0.214898	0.518425	-0.159915
Data483	-0.494697	0.01648	0.023295	-0.539305	0.230538	0.511559	-0.133872
Data484	-0.517383	0.03474	0.025457	-0.525012	0.247679	0.517967	-0.127464
Data485	-0.516874	0.047303	0.04214	-0.51016	0.24066	0.527199	-0.132245
Data486	-0.519519	0.031078	0.061824	-0.479286	0.226037	0.514661	-0.135093
Data487	-0.522062	0.001017	0.073905	-0.462654	0.215712	0.499199	-0.122988
Data488	-0.51311	-0.024211	0.079194	-0.466519	0.203047	0.477251	-0.105694
Data489	-0.51901	-0.046896	0.081636	-0.473487	0.199079	0.451108	-0.088299
Data490	-0.521146	-0.06363	0.089748	-0.490908	0.186796	0.441291	-0.075176
Data491	-0.51901	-0.073752	0.109255	-0.511228	0.186058	0.435772	-0.058595
Data492	-0.525317	-0.086926	0.120368	-0.527301	0.187813	0.423133	-0.032044
Data493	-0.534676	-0.104779	0.12726	-0.543348	0.198876	0.427049	-0.000407
Data494	-0.550444	-0.129447	0.118613	-0.534015	0.204496	0.438265	0.034282
Data495	-0.574655	-0.151369	0.094606	-0.524503	0.207701	0.438112	0.059103
Data496	-0.601918	-0.145876	0.063935	-0.512779	0.212456	0.42504	0.095827
Data497	-0.613209	-0.142214	0.061011	-0.492561	0.215356	0.408281	0.131431
Data498	-0.628061	-0.158134	0.070573	-0.481931	0.23036	0.402965	0.160728
Data499	-0.647796	-0.170189	0.072582	-0.48188	0.250935	0.397574	0.175377
Data500	-0.641184	-0.175937	0.071921	-0.480863	0.251774	0.396251	0.193688
Data501	-0.635589	-0.170036	0.071158	-0.472063	0.223926	0.393403	0.207624
Data502	-0.635487	-0.157677	0.068233	-0.470156	0.182727	0.388291	0.227258
Data503	-0.632843	-0.142367	0.079067	-0.472496	0.142138	0.392284	0.25157
Data504	-0.627858	-0.137992	0.104295	-0.467765	0.129981	0.399456	0.261234
Data505	-0.635284	-0.134534	0.124692	-0.468579	0.142367	0.409374	0.262557
Data506	-0.636912	-0.154574	0.137357	-0.462526	0.161542	0.40589	0.257267
Data507	-0.635589	-0.170901	0.142011	-0.457237	0.170214	0.395946	0.241499
Data508	-0.621042	-0.175733	0.140358	-0.450167	0.170189	0.390402	0.230615
Data509	-0.604664	-0.176699	0.146894	-0.461255	0.173215	0.390122	0.230106
Data510	-0.598764	-0.179243	0.154116	-0.497266	0.161186	0.393912	0.252079
Data511	-0.611073	-0.175835	0.180438	-0.524783	0.140332	0.388037	0.275578
Data512	-0.646779	-0.176343	0.212075	-0.531879	0.137789	0.399151	0.302637
Data513	-0.681671	-0.186007	0.221485	-0.522418	0.153302	0.414155	0.316777
Data514	-0.700389	-0.207167	0.20676	-0.513161	0.164543	0.431245	0.309555
Data515	-0.687877	-0.219476	0.207014	-0.535414	0.168867	0.433127	0.282292
Data516	-0.675059	-0.206505	0.219908	-0.553674	0.161491	0.436306	0.264693
Data517	-0.683808	-0.19557	0.228885	-0.571628	0.144325	0.440528	0.266524
Data518	-0.692963	-0.197299	0.229597	-0.578724	0.125073	0.432364	0.27924
Data519	-0.691234	-0.194451	0.239439	-0.594466	0.113375	0.430533	0.295516
Data520	-0.679026	-0.200656	0.245212	-0.60558	0.116808	0.436891	0.306299
Data521	-0.670787	-0.205285	0.25035	-0.614023	0.109687	0.42565	0.318405
Data522	-0.660309	-0.226088	0.259607	-0.619847	0.093716	0.411638	0.331426
Data523	-0.641082	-0.244399	0.292693	-0.62768	0.079856	0.392538	0.328985
Data524	-0.63386	-0.253249	0.331451	-0.629664	0.065817	0.360545	0.322881
Data525	-0.631418	-0.262201	0.37761	-0.617762	0.042115	0.315201	0.324203
Data526	-0.629994	-0.28102	0.421836	-0.604232	0.036876	0.280334	0.331528
Data527	-0.646779	-0.299382	0.45477	-0.595305	0.047659	0.241194	0.334274
Data528	-0.663055	-0.305893	0.475853	-0.582081	0.060604	0.206429	0.324407
Data529	-0.671702	-0.306452	0.473996	-0.560286	0.060451	0.180107	0.303248
Data530	-0.681061	-0.304621	0.455609	-0.538821	0.05628	0.150251	0.28809
Data531	-0.695608	-0.304519	0.429084	-0.533557	0.045599	0.129651	0.273442
Data532	-0.712902	-0.307774	0.420183	-0.526487	0.028102	0.124488	0.27039
Data533	-0.726329	-0.307418	0.415223	-0.520307	0.011139	0.102871	0.261845
Data534	-0.743928	-0.294448	0.417538	-0.513263	0.002289	0.06953	0.267745
Data535	-0.752066	-0.279037	0.43066	-0.507973	-0.00061	0.036622	0.291854
Data536	-0.748811	-0.263371	0.431118	-0.500445	0.006765	0.010071	0.312098
Data537	-0.746064	-0.253554	0.436561	-0.495562	-0.003077	-0.012614	0.318303
Data538	-0.739757	-0.255945	0.432898	-0.486865	-0.025025	-0.032883	0.33051
Data539	-0.730399	-0.273543	0.4389	-0.467079	-0.045802	-0.060782	0.341802
Data540	-0.714834	-0.299891	0.439231	-0.432059	-0.055212	-0.089036	0.359096
Data541	-0.70517	-0.325221	0.426261	-0.397879	-0.055645	-0.118639	0.364182
Data542	-0.707612	-0.347244	0.404796	-0.370464	-0.058646	-0.146054	0.38056
Data543	-0.711986	-0.357773	0.389588	-0.351695	-0.056509	-0.168587	0.403652
Data544	-0.721955	-0.361385	0.394725	-0.338674	-0.060883	-0.182294	0.414638
Data545	-0.73813	-0.360978	0.402762	-0.327942	-0.082806	-0.194731	0.425422
Data546	-0.736502	-0.353653	0.401694	-0.313242	-0.092571	-0.200071	0.438544
Data547	-0.736807	-0.351517	0.410188	-0.290812	-0.087612	-0.209176	0.452277
Data548	-0.745759	-0.348007	0.422955	-0.26805	-0.074769	-0.217619	0.458483
Data549	-0.751049	-0.354874	0.421225	-0.257471	-0.063503	-0.226266	0.469978
Data550	-0.751049	-0.351008	0.420411	-0.266041	-0.048956	-0.231657	0.480049
Data551	-0.764477	-0.355433	0.40856	-0.266931	-0.047939	-0.234785	0.488899
Data552	-0.782177	-0.354162	0.390224	-0.254724	-0.064698	-0.228326	0.494596
Data553	-0.79469	-0.366522	0.376644	-0.239134	-0.086493	-0.225605	0.501208
Data554	-0.790112	-0.384375	0.35935	-0.230589	-0.093919	-0.213169	0.511279
Data555	-0.781567	-0.384476	0.354365	-0.225579	-0.089342	-0.198672	0.533964
Data556	-0.784721	-0.366166	0.341395	-0.230564	-0.078864	-0.203683	0.552682
Data557	-0.798962	-0.341344	0.328222	-0.235218	-0.075202	-0.209201	0.559396
Data558	-0.802625	-0.325729	0.329951	-0.252893	-0.073981	-0.233234	0.562956
Data559	-0.817171	-0.32105	0.331935	-0.27362	-0.086264	-0.258666	0.582691
Data560	-0.846062	-0.345617	0.344218	-0.293355	-0.086417	-0.261438	0.599273
Data561	-0.866306	-0.37705	0.354136	-0.302739	-0.082755	-0.268228	0.60558
Data562	-0.888991	-0.395768	0.368734	-0.311945	-0.089748	-0.28013	0.597136
Data563	-0.92134	-0.399583	0.378805	-0.313547	-0.100506	-0.28898	0.57557
Data564	-0.93843	-0.416419	0.383078	-0.311666	-0.122326	-0.288548	0.548613
Data565	-0.94962	-0.424964	0.388317	-0.319397	-0.14023	-0.275959	0.535897
Data566	-0.94199	-0.430508	0.384426	-0.326009	-0.15905	-0.270263	0.528369
Data567	-0.917576	-0.437374	0.368327	-0.348313	-0.15643	-0.252689	0.515043
Data568	-0.887363	-0.455634	0.332977	-0.368276	-0.150022	-0.219348	0.508125
Data569	-0.884922	-0.48661	0.282394	-0.367819	-0.156023	-0.193205	0.506294
Data570	-0.889804	-0.507006	0.239261	-0.354213	-0.153557	-0.170774	0.511889
Data571	-0.894179	-0.521146	0.213881	-0.355205	-0.165357	-0.170011	0.522265
Data572	-0.897739	-0.528623	0.209634	-0.36085	-0.178759	-0.175046	0.548714
Data573	-0.894687	-0.540729	0.209684	-0.361868	-0.186567	-0.187483	0.583708
Data574	-0.903944	-0.551308	0.224002	-0.364691	-0.186364	-0.205641	0.603749
Data575	-0.930292	-0.546324	0.253427	-0.364258	-0.175708	-0.217899	0.619211
Data576	-0.943414	-0.54256	0.281046	-0.358765	-0.166094	-0.231683	0.620127
Data577	-0.925409	-0.529335	0.303502	-0.351492	-0.152209	-0.252766	0.598662
Data578	-0.928868	-0.517281	0.317108	-0.345439	-0.141553	-0.268991	0.558582
Data579	-0.945246	-0.507261	0.326187	-0.340937	-0.161542	-0.292719	0.523384
Data580	-0.955316	-0.493222	0.332825	-0.328171	-0.176115	-0.304621	0.505786
Data581	-0.950128	-0.496529	0.333384	-0.329646	-0.18733	-0.303324	0.496529
Data582	-0.940566	-0.50782	0.331833	-0.336156	-0.203657	-0.312123	0.477302
Data583	-0.945144	-0.522825	0.312327	-0.343074	-0.215101	-0.322855	0.448412
Data584	-0.948094	-0.542357	0.304367	-0.337555	-0.212558	-0.337987	0.421658
Data585	-0.938532	-0.555072	0.302815	-0.336182	-0.205742	-0.34966	0.39704
Data586	-0.931411	-0.552377	0.297932	-0.330027	-0.187228	-0.373439	0.369167
Data587	-0.935073	-0.558684	0.300857	-0.316167	-0.17024	-0.394598	0.347194
Data588	-0.938938	-0.564482	0.315379	-0.302841	-0.161796	-0.387655	0.323084
Data589	-0.949009	-0.56026	0.318252	-0.307673	-0.169451	-0.373109	0.311182
Data590	-0.959386	-0.566313	0.308868	-0.324331	-0.191653	-0.362122	0.295109
Data591	-0.957758	-0.578266	0.28481	-0.336029	-0.205107	-0.354391	0.27395
Data592	-0.945144	-0.584064	0.264566	-0.334808	-0.216322	-0.348109	0.23621
Data593	-0.938938	-0.59561	0.248773	-0.33051	-0.231835	-0.350169	0.183007
Data594	-0.934971	-0.59912	0.225732	-0.3299	-0.244577	-0.368734	0.145266
Data595	-0.94138	-0.586252	0.210524	-0.326162	-0.254724	-0.396429	0.131329
Data596	-0.939752	-0.566974	0.204318	-0.320109	-0.275476	-0.42916	0.134178
Data597	-0.942194	-0.560108	0.197604	-0.310699	-0.290761	-0.465934	0.151369
Data598	-0.956842	-0.554564	0.180133	-0.307546	-0.288523	-0.495791	0.177818
Data599	-0.976476	-0.559904	0.171969	-0.309377	-0.26861	-0.499987	0.213321
Data600	-0.987666	-0.567686	0.176191	-0.318736	-0.254953	-0.487984	0.261845
Data601	-0.994685	-0.581369	0.167595	-0.319982	-0.253452	-0.48394	0.305079
Data602	-1.02093	-0.58142	0.150225	-0.321304	-0.254317	-0.490527	0.340988
Data603	-1.053686	-0.556344	0.135322	-0.310496	-0.252715	-0.493655	0.343125
Data604	-1.072608	-0.535795	0.12665	-0.284835	-0.255411	-0.497775	0.344345
Data605	-1.069454	-0.534066	0.113197	-0.257471	-0.269296	-0.517128	0.365708
Data606	-1.072913	-0.538033	0.09603	-0.224435	-0.277358	-0.544518	0.39236
Data607	-1.082984	-0.536304	0.066351	-0.201648	-0.29071	-0.559167	0.392971
Data608	-1.063249	-0.519112	0.031815	-0.186669	-0.324356	-0.570509	0.38412
Data609	-1.03802	-0.51367	0.00796	-0.182294	-0.363902	-0.573943	0.384426
Data610	-1.024999	-0.531421	-0.000534	-0.165586	-0.388164	-0.579232	0.378831
Data611	-1.036393	-0.558887	-0.006561	-0.155617	-0.407085	-0.575647	0.375982
Data612	-1.056229	-0.565296	-0.000305	-0.149818	-0.419598	-0.588159	0.372218
Data613	-1.069759	-0.564686	0.003281	-0.140841	-0.407925	-0.602655	0.347397
Data614	-1.066911	-0.559141	0.005442	-0.142316	-0.400651	-0.600519	0.322067
Data615	-1.069963	-0.550546	0.007121	-0.158389	-0.389156	-0.590092	0.331324
Data616	-1.07159	-0.555784	-0.000458	-0.187381	-0.372956	-0.584039	0.337835
Data617	-1.090613	-0.549579	-0.008291	-0.215279	-0.368353	-0.580046	0.342718
Data618	-1.1075	-0.543984	-0.017828	-0.229292	-0.384426	-0.577503	0.355128
Data619	-1.118181	-0.542	-0.016632	-0.228809	-0.392462	-0.58554	0.363775
Data620	-1.119402	-0.536762	-0.011419	-0.220696	-0.40734	-0.593423	0.371201
Data621	-1.107296	-0.543425	-0.015844	-0.211185	-0.422649	-0.58264	0.362961
Data622	-1.082882	-0.550393	-0.020269	-0.199893	-0.430533	-0.555479	0.342412
Data623	-1.07037	-0.56967	-0.024516	-0.186948	-0.437095	-0.521528	0.336716
Data624	-1.08044	-0.576537	-0.022583	-0.179039	-0.436561	-0.494163	0.346482
Data625	-1.080542	-0.579945	-0.027771	-0.164136	-0.439994	-0.487221	0.36581
Data626	-1.071387	-0.557565	-0.050863	-0.144427	-0.445436	-0.492205	0.378322
Data627	-1.065181	-0.524656	-0.068182	-0.122606	-0.456092	-0.483533	0.395412
Data628	-1.054602	-0.521452	-0.091147	-0.097327	-0.472597	-0.464561	0.409044
Data629	-1.054398	-0.510414	-0.103914	-0.078304	-0.486814	-0.431144	0.424201
Data630	-1.047888	-0.508634	-0.110221	-0.067521	-0.50955	-0.393581	0.444648
Data631	-1.033239	-0.506803	-0.112561	-0.066173	-0.546578	-0.371379	0.453091
Data632	-1.027441	-0.51194	-0.095547	-0.07543	-0.577351	-0.351593	0.440375
Data633	-1.050329	-0.514076	-0.068488	-0.092139	-0.599196	-0.342514	0.416063
Data634	-1.072099	-0.525826	-0.038275	-0.098039	-0.607462	-0.341624	0.377203
Data635	-1.093665	-0.532286	-0.023499	-0.108924	-0.623687	-0.346431	0.310979
Data636	-1.110145	-0.534574	0.000381	-0.130872	-0.636556	-0.344116	0.249027
Data637	-1.131304	-0.548053	0.027771	-0.1296	-0.636886	-0.343404	0.196638
Data638	-1.157651	-0.562804	0.052974	-0.129447	-0.636072	-0.326187	0.174665
Data639	-1.17881	-0.566974	0.079601	-0.118919	-0.631774	-0.308868	0.176394
