# Supplementary material for: Integration of MRI and somatosensory evoked potentials facilitate diagnosis of spinal cord compression
Source: Sci Rep. 2023 May 15;13:7861. doi: 10.1038/s41598-023-34832-2 (PMC10185544; doi:10.1038/s41598-023-34832-2)
Supplement: Supplementary file 3 — Supplementary Information 3. [file 41598_2023_34832_MOESM3_ESM.zip › Preoperative SSEP data/spinal cord compression group/6449776_2/6449776_2_Lt Tibial SEP_Cz'-Fpz_201219_111915.csv]

Index	1	2	3	4	5	6
Name	Cz'-Fpz	Cz'-Fpz	Cz'-Fpz	Cz'-Fpz	Cz'-Fpz	Cz'-Fpz
Time	2.01705E+13	2.01705E+13	2.01705E+13	2.01705E+13	2.01705E+13	2.01705E+13
Highcut	500	500	500	500	500	500
Lowcut	10	10	10	10	10	10
Period	0.000156	0.000156	0.000156	0.000156	0.000156	0.000156
Averages	120	120	120	120	120	120
Int (mA)	19.5/19.2mA	19.5/18.8mA	19.5/19.6mA	19.5/18.8mA	19.5/18.8mA	19.5/19.2mA
Pulse Width (�gs)	200�s	200�s	200�s	200�s	200�s	200�s
Rep Rate (Hz)	3.11Hz	3.11Hz	3.11Hz	3.11Hz	3.11Hz	3.11Hz
Data0	-0.031306	0.059764	-0.45255	0.476837	-0.093791	-0.252533
Data1	0.241903	0.542348	0.025711	0.952657	0.198313	0.267181
Data2	0.832748	1.08312	0.588531	1.500702	0.926056	0.846558
Data3	0.765101	0.774333	0.295029	1.180979	0.853068	0.508321
Data4	0.352198	0.321096	-0.154928	0.723928	0.35497	0.023397
Data5	0.018845	-0.006205	-0.470098	0.387675	-0.048625	-0.342051
Data6	-0.176875	-0.203501	-0.652517	0.19221	-0.302531	-0.565999
Data7	-0.26947	-0.28656	-0.735219	0.101267	-0.419362	-0.678304
Data8	-0.292638	-0.298106	-0.753657	0.079549	-0.444997	-0.687154
Data9	-0.274429	-0.272573	-0.732676	0.110219	-0.424093	-0.650686
Data10	-0.234375	-0.222829	-0.689774	0.158132	-0.368805	-0.592295
Data11	-0.188471	-0.168813	-0.646311	0.203094	-0.292613	-0.525818
Data12	-0.139923	-0.13265	-0.613861	0.242259	-0.23941	-0.467224
Data13	-0.096919	-0.103963	-0.581207	0.278219	-0.203349	-0.419006
Data14	-0.062256	-0.096181	-0.562083	0.315857	-0.174103	-0.405273
Data15	-0.033417	-0.093231	-0.561905	0.35024	-0.160268	-0.404561
Data16	-0.028102	-0.100606	-0.558319	0.366872	-0.155945	-0.400848
Data17	-0.014572	-0.102539	-0.557073	0.373433	-0.149943	-0.381622
Data18	0.003357	-0.102488	-0.552216	0.381063	-0.142263	-0.372264
Data19	0.027746	-0.105235	-0.557353	0.371246	-0.137482	-0.377045
Data20	0.042318	-0.11617	-0.566559	0.362193	-0.13677	-0.378672
Data21	0.042699	-0.126953	-0.563202	0.36438	-0.128377	-0.361176
Data22	0.052312	-0.135193	-0.558268	0.364787	-0.109304	-0.349579
Data23	0.066503	-0.141195	-0.552241	0.375366	-0.096741	-0.338135
Data24	0.073191	-0.13855	-0.55542	0.376485	-0.082143	-0.349019
Data25	0.069707	-0.14267	-0.562515	0.369924	-0.080414	-0.361684
Data26	0.062866	-0.158488	-0.563354	0.370076	-0.085856	-0.363413
Data27	0.061696	-0.159709	-0.565389	0.365906	-0.084076	-0.353851
Data28	0.076981	-0.156708	-0.565974	0.359039	-0.079193	-0.342
Data29	0.094096	-0.148163	-0.558904	0.350393	-0.071259	-0.329997
Data30	0.102259	-0.132192	-0.559794	0.338593	-0.058289	-0.310262
Data31	0.099665	-0.128733	-0.556513	0.325928	-0.045013	-0.291799
Data32	0.091756	-0.139109	-0.551961	0.320129	-0.039724	-0.293986
Data33	0.0796	-0.148214	-0.54835	0.319316	-0.030924	-0.29836
Data34	0.078125	-0.165456	-0.558879	0.322571	-0.021006	-0.302684
Data35	0.083847	-0.170797	-0.575841	0.326487	-0.013072	-0.304718
Data36	0.07899	-0.170034	-0.587692	0.336304	-0.013835	-0.309041
Data37	0.079956	-0.171814	-0.596644	0.332845	-0.010834	-0.328827
Data38	0.079295	-0.179138	-0.609792	0.324046	-0.006307	-0.345968
Data39	0.074819	-0.179698	-0.614573	0.318298	-0.005951	-0.358632
Data40	0.078863	-0.179494	-0.603205	0.315399	0.003408	-0.361532
Data41	0.089976	-0.189362	-0.578791	0.306651	0.012919	-0.365804
Data42	0.094757	-0.202942	-0.568949	0.310465	0.026805	-0.363617
Data43	0.096664	-0.213216	-0.568212	0.312144	0.034485	-0.358988
Data44	0.091171	-0.214945	-0.563685	0.306753	0.041962	-0.35675
Data45	0.083237	-0.221354	-0.561574	0.306091	0.046438	-0.354869
Data46	0.078888	-0.218811	-0.577342	0.302277	0.039368	-0.343068
Data47	0.081406	-0.219981	-0.582733	0.300903	0.033773	-0.343119
Data48	0.077082	-0.232747	-0.581868	0.316671	0.019379	-0.337016
Data49	0.075811	-0.238291	-0.585454	0.327504	0.017497	-0.324961
Data50	0.075226	-0.240377	-0.583572	0.328573	0.018972	-0.319926
Data51	0.076447	-0.233714	-0.575714	0.313466	0.022227	-0.325216
Data52	0.076319	-0.230255	-0.572281	0.3007	0.030721	-0.323283
Data53	0.062002	-0.228882	-0.58253	0.292206	0.041656	-0.318146
Data54	0.065715	-0.233256	-0.583064	0.286204	0.057882	-0.329437
Data55	0.066198	-0.240631	-0.577927	0.285695	0.057017	-0.334371
Data56	0.072047	-0.251617	-0.582682	0.296427	0.046183	-0.319316
Data57	0.08372	-0.262095	-0.598704	0.315704	0.045268	-0.311788
Data58	0.097682	-0.261129	-0.601832	0.324097	0.057729	-0.30309
Data59	0.104752	-0.252889	-0.596949	0.331421	0.08906	-0.292104
Data60	0.107498	-0.249583	-0.591049	0.339152	0.105998	-0.287476
Data61	0.101318	-0.246684	-0.583191	0.337474	0.11617	-0.303497
Data62	0.090714	-0.247243	-0.567958	0.338593	0.135396	-0.321401
Data63	0.090535	-0.246073	-0.56076	0.350494	0.156453	-0.340271
Data64	0.081457	-0.235697	-0.564601	0.363515	0.160472	-0.351512
Data65	0.074031	-0.223185	-0.567474	0.36382	0.15508	-0.358124
Data66	0.072505	-0.218913	-0.564931	0.362701	0.149638	-0.35497
Data67	0.079905	-0.226593	-0.557963	0.358022	0.146942	-0.341288
Data68	0.090332	-0.244598	-0.559082	0.371552	0.144857	-0.313975
Data69	0.098852	-0.257365	-0.568644	0.376841	0.137075	-0.302836
Data70	0.091222	-0.259959	-0.58548	0.372721	0.121053	-0.307973
Data71	0.08016	-0.260569	-0.605825	0.377706	0.11851	-0.314891
Data72	0.070063	-0.253194	-0.62177	0.37969	0.132751	-0.307617
Data73	0.068105	-0.254669	-0.629323	0.38269	0.144755	-0.306193
Data74	0.066681	-0.269318	-0.625661	0.383708	0.152842	-0.310872
Data75	0.058924	-0.288747	-0.617956	0.380707	0.171305	-0.313772
Data76	0.055644	-0.304871	-0.601934	0.370076	0.185394	-0.324351
Data77	0.055542	-0.319163	-0.584895	0.355682	0.208944	-0.321808
Data78	0.058136	-0.321808	-0.571849	0.340373	0.222626	-0.307515
Data79	0.065842	-0.312195	-0.559006	0.327759	0.222829	-0.281067
Data80	0.073268	-0.314178	-0.546214	0.333761	0.214742	-0.279388
Data81	0.094961	-0.325673	-0.539703	0.345256	0.205688	-0.275879
Data82	0.11378	-0.332336	-0.547409	0.351766	0.195923	-0.264638
Data83	0.125682	-0.330302	-0.54451	0.354258	0.196838	-0.271606
Data84	0.129725	-0.314484	-0.536575	0.358531	0.216573	-0.278727
Data85	0.13677	-0.301768	-0.533829	0.354106	0.233053	-0.279134
Data86	0.137838	-0.293223	-0.537796	0.342	0.239207	-0.268046
Data87	0.133031	-0.290578	-0.547638	0.338593	0.237071	-0.258993
Data88	0.127462	-0.293884	-0.543416	0.342662	0.23646	-0.252126
Data89	0.124461	-0.308889	-0.533447	0.335592	0.230764	-0.249736
Data90	0.128682	-0.323181	-0.546824	0.337931	0.213776	-0.243683
Data91	0.128708	-0.326385	-0.557048	0.341492	0.208944	-0.232697
Data92	0.128021	-0.33488	-0.568212	0.352325	0.208435	-0.228678
Data93	0.127513	-0.332896	-0.570145	0.357259	0.219523	-0.231934
Data94	0.133336	-0.324249	-0.574519	0.355428	0.228577	-0.232544
Data95	0.142721	-0.317637	-0.58136	0.359192	0.241496	-0.237885
Data96	0.141805	-0.318604	-0.586421	0.370636	0.23819	-0.24587
Data97	0.135905	-0.31957	-0.58403	0.372874	0.229747	-0.246328
Data98	0.131531	-0.325877	-0.573298	0.370992	0.227305	-0.238851
Data99	0.132268	-0.323639	-0.558116	0.354055	0.23702	-0.234884
Data100	0.142619	-0.314382	-0.549367	0.328929	0.264181	-0.225728
Data101	0.156326	-0.307363	-0.542018	0.320587	0.277761	-0.223033
Data102	0.158208	-0.311737	-0.538864	0.325979	0.275269	-0.224202
Data103	0.154241	-0.319621	-0.54189	0.343221	0.267334	-0.228322
Data104	0.148112	-0.33315	-0.543213	0.360158	0.277201	-0.234324
Data105	0.150299	-0.343119	-0.539373	0.354919	0.296783	-0.243429
Data106	0.154215	-0.353394	-0.528514	0.350393	0.300954	-0.253601
Data107	0.147883	-0.366007	-0.527954	0.344137	0.29775	-0.245717
Data108	0.153554	-0.379893	-0.542679	0.339712	0.300496	-0.221354
Data109	0.159785	-0.381622	-0.554988	0.3479	0.311483	-0.203145
Data110	0.157801	-0.377706	-0.556183	0.354411	0.323842	-0.186157
Data111	0.146052	-0.374756	-0.549291	0.36616	0.342814	-0.183767
Data112	0.148417	-0.372213	-0.534007	0.371552	0.353088	-0.188548
Data113	0.161514	-0.378418	-0.513102	0.376333	0.353902	-0.190175
Data114	0.183589	-0.37267	-0.490061	0.375722	0.346273	-0.189514
Data115	0.188192	-0.373332	-0.480448	0.365702	0.332896	-0.180054
Data116	0.190913	-0.384776	-0.480143	0.355428	0.331523	-0.180969
Data117	0.19104	-0.394236	-0.479889	0.347697	0.332998	-0.184224
Data118	0.191956	-0.396322	-0.487213	0.352173	0.339305	-0.182444
Data119	0.191956	-0.401052	-0.484975	0.368449	0.348002	-0.186971
Data120	0.184123	-0.400696	-0.473226	0.386505	0.355174	-0.19928
Data121	0.176773	-0.404561	-0.466894	0.384216	0.349986	-0.209605
Data122	0.16599	-0.39683	-0.474726	0.375671	0.33788	-0.213776
Data123	0.158691	-0.372213	-0.477676	0.364583	0.32191	-0.219574
Data124	0.15597	-0.362244	-0.473429	0.349223	0.31016	-0.213826
Data125	0.149384	-0.360158	-0.461299	0.341644	0.316925	-0.212606
Data126	0.15124	-0.35436	-0.453644	0.33844	0.316213	-0.224711
Data127	0.170517	-0.338694	-0.449473	0.334117	0.316315	-0.227254
Data128	0.200933	-0.31662	-0.439326	0.322215	0.322571	-0.210673
Data129	0.222066	-0.30838	-0.438207	0.311635	0.332896	-0.190989
Data130	0.233968	-0.328929	-0.443293	0.299683	0.350749	-0.186666
Data131	0.230586	-0.36204	-0.450211	0.283559	0.366872	-0.199229
Data132	0.225499	-0.390828	-0.455526	0.273081	0.38208	-0.215708
Data133	0.216166	-0.404358	-0.453568	0.274455	0.401001	-0.227
Data134	0.202764	-0.412954	-0.44515	0.273438	0.421651	-0.232391
Data135	0.183767	-0.422719	-0.425797	0.275828	0.43335	-0.220184
Data136	0.178324	-0.410767	-0.407588	0.287882	0.423381	-0.200144
Data137	0.176697	-0.394999	-0.398204	0.301056	0.402425	-0.189311
Data138	0.177002	-0.374908	-0.395432	0.307007	0.384216	-0.180359
Data139	0.171102	-0.354462	-0.398102	0.295614	0.375264	-0.164642
Data140	0.166651	-0.342407	-0.402552	0.281932	0.376231	-0.164388
Data141	0.154572	-0.335439	-0.386607	0.269114	0.387014	-0.172119
Data142	0.151418	-0.318909	-0.374578	0.261485	0.396729	-0.17863
Data143	0.158768	-0.305939	-0.374247	0.263672	0.404765	-0.179545
Data144	0.175273	-0.309448	-0.357691	0.276235	0.412242	-0.174967
Data145	0.190913	-0.325979	-0.346731	0.281423	0.422465	-0.181173
Data146	0.181452	-0.332591	-0.336227	0.284729	0.431061	-0.181071
Data147	0.151774	-0.347036	-0.324198	0.290324	0.427094	-0.167948
Data148	0.139211	-0.349274	-0.326258	0.299683	0.430196	-0.151418
Data149	0.147603	-0.352732	-0.328852	0.312856	0.434977	-0.149078
Data150	0.161387	-0.355632	-0.326029	0.318247	0.446574	-0.153097
Data151	0.164668	-0.363515	-0.320892	0.319621	0.457713	-0.161743
Data152	0.157445	-0.379283	-0.315145	0.309296	0.458425	-0.165914
Data153	0.142924	-0.382385	-0.323613	0.292816	0.464172	-0.175273
Data154	0.116069	-0.362498	-0.329692	0.29363	0.471039	-0.182444
Data155	0.105438	-0.345815	-0.333989	0.304362	0.466868	-0.187734
Data156	0.098241	-0.331167	-0.32664	0.31723	0.463409	-0.188039
Data157	0.09697	-0.319519	-0.323563	0.320333	0.472666	-0.187124
Data158	0.085144	-0.315145	-0.319443	0.317841	0.473836	-0.184123
Data159	0.070521	-0.317485	-0.31779	0.306651	0.464783	-0.175018
Data160	0.056025	-0.320129	-0.309525	0.296936	0.466054	-0.171153
Data161	0.046692	-0.325317	-0.294444	0.287679	0.475362	-0.168304
Data162	0.040741	-0.338287	-0.273031	0.282491	0.483144	-0.176697
Data163	0.03891	-0.3361	-0.270793	0.284627	0.482534	-0.184174
Data164	0.034459	-0.327962	-0.274404	0.294749	0.470785	-0.180003
Data165	0.018768	-0.330709	-0.278575	0.303396	0.467021	-0.189362
Data166	0.007451	-0.333252	-0.268199	0.301259	0.463613	-0.199687
Data167	-0.005773	-0.337626	-0.24114	0.291443	0.455017	-0.203451
Data168	-0.017624	-0.341543	-0.22021	0.285746	0.452169	-0.200806
Data169	-0.018565	-0.343018	-0.21286	0.278829	0.461019	-0.202738
Data170	-0.007197	-0.34551	-0.207901	0.273692	0.486552	-0.205485
Data171	-0.004247	-0.36087	-0.200043	0.273438	0.503387	-0.203094
Data172	-0.004679	-0.376231	-0.193329	0.26123	0.501353	-0.196279
Data173	-0.009308	-0.369568	-0.18369	0.245209	0.493469	-0.194651
Data174	-0.02121	-0.349528	-0.175781	0.247142	0.47699	-0.189107
Data175	-0.033086	-0.32781	-0.181605	0.258484	0.464071	-0.187276
Data176	-0.044683	-0.319977	-0.197271	0.279134	0.461782	-0.179799
Data177	-0.059814	-0.311941	-0.209376	0.276947	0.466156	-0.157471
Data178	-0.076396	-0.305074	-0.214208	0.268148	0.469615	-0.136566
Data179	-0.073318	-0.296783	-0.218124	0.255636	0.463053	-0.130666
Data180	-0.056941	-0.289052	-0.208384	0.238953	0.439657	-0.12324
Data181	-0.042953	-0.287577	-0.198059	0.214132	0.423533	-0.117238
Data182	-0.029322	-0.280253	-0.185598	0.197449	0.421702	-0.111949
Data183	-0.032908	-0.273081	-0.164363	0.189819	0.421092	-0.113169
Data184	-0.044149	-0.280813	-0.144043	0.191243	0.422567	-0.101624
Data185	-0.056356	-0.302785	-0.146586	0.185699	0.425008	-0.095062
Data186	-0.09374	-0.321045	-0.150299	0.174764	0.424906	-0.107066
Data187	-0.13265	-0.337779	-0.147629	0.172831	0.415293	-0.124359
Data188	-0.154215	-0.338491	-0.140559	0.173747	0.402883	-0.1356
Data189	-0.159734	-0.325572	-0.129013	0.17395	0.389608	-0.131785
Data190	-0.16716	-0.315094	-0.121028	0.167999	0.386047	-0.127716
Data191	-0.168813	-0.312754	-0.117823	0.155233	0.395101	-0.123037
Data192	-0.16538	-0.31606	-0.126139	0.157776	0.402425	-0.111135
Data193	-0.170822	-0.309703	-0.126266	0.16393	0.41214	-0.105896
Data194	-0.174942	-0.306651	-0.121257	0.169017	0.425669	-0.098419
Data195	-0.174713	-0.304159	-0.134099	0.16571	0.423635	-0.087636
Data196	-0.172755	-0.295156	-0.144068	0.157267	0.413462	-0.077718
Data197	-0.172119	-0.287476	-0.143992	0.147044	0.415446	-0.084025
Data198	-0.171534	-0.294291	-0.131938	0.146027	0.415192	-0.08784
Data199	-0.159887	-0.304057	-0.107168	0.141907	0.409648	-0.069936
Data200	-0.147858	-0.291951	-0.083288	0.136566	0.40858	-0.048065
Data201	-0.150681	-0.288544	-0.063324	0.127869	0.404307	-0.046539
Data202	-0.165558	-0.285085	-0.044301	0.114492	0.40273	-0.049744
Data203	-0.177561	-0.281067	-0.033798	0.104523	0.406901	-0.050761
Data204	-0.201238	-0.2712	-0.033468	0.098826	0.408071	-0.052287
Data205	-0.221939	-0.270996	-0.032832	0.097758	0.402425	-0.053151
Data206	-0.220744	-0.279032	-0.035197	0.096334	0.403086	-0.053253
Data207	-0.210902	-0.281881	-0.048676	0.08962	0.406087	-0.055542
Data208	-0.206528	-0.286916	-0.068105	0.079854	0.411174	-0.067749
Data209	-0.200399	-0.290222	-0.063527	0.06012	0.419362	-0.068207
Data210	-0.200043	-0.283915	-0.040563	0.03657	0.426636	-0.050252
Data211	-0.206273	-0.282796	-0.023905	0.021159	0.42628	-0.034688
Data212	-0.221202	-0.290833	-0.02477	0.013224	0.419973	-0.019379
Data213	-0.230052	-0.292765	-0.015945	0.020905	0.424449	-0.005798
Data214	-0.224559	-0.29246	-0.008418	0.025024	0.429331	-0.002187
Data215	-0.211283	-0.296326	0.000458	0.017904	0.421244	0.006612
Data216	-0.202815	-0.297445	-0.008087	0.008087	0.417023	0.004934
Data217	-0.206299	-0.284576	-0.018794	-0.000559	0.408071	0.003611
Data218	-0.214869	-0.268555	-0.011215	-0.002441	0.39032	-0.006307
Data219	-0.228526	-0.255229	0.010071	0.011393	0.372925	-0.007426
Data220	-0.244064	-0.249634	0.032272	0.016378	0.374146	0.002594
Data221	-0.246836	-0.254313	0.033518	0.022532	0.379791	0.013021
Data222	-0.249074	-0.251617	0.036774	0.020752	0.381877	0.024261
Data223	-0.250168	-0.239716	0.034637	0.006765	0.385183	0.045064
Data224	-0.25884	-0.224965	0.050659	-0.005595	0.383301	0.05661
Data225	-0.262121	-0.221761	0.063222	-0.014089	0.378825	0.063426
Data226	-0.258128	-0.222168	0.06546	-0.028788	0.378774	0.082906
Data227	-0.267181	-0.219523	0.053838	-0.032654	0.38325	0.088298
Data228	-0.280253	-0.209351	0.046895	-0.036011	0.380147	0.08316
Data229	-0.27832	-0.198415	0.061951	-0.044098	0.37089	0.084178
Data230	-0.274963	-0.182292	0.080566	-0.05544	0.366058	0.087891
Data231	-0.277023	-0.173238	0.088857	-0.062205	0.353495	0.090688
Data232	-0.289612	-0.175374	0.096537	-0.072886	0.342509	0.086009
Data233	-0.294317	-0.189616	0.096207	-0.074615	0.347392	0.089823
Data234	-0.297801	-0.196838	0.107956	-0.075836	0.342407	0.103149
Data235	-0.30187	-0.205231	0.124741	-0.07782	0.329183	0.105489
Data236	-0.304464	-0.211334	0.141703	-0.093129	0.308634	0.098012
Data237	-0.305659	-0.212046	0.143	-0.116526	0.286967	0.095978
Data238	-0.314407	-0.209656	0.144857	-0.130412	0.262553	0.099487
Data239	-0.324478	-0.187581	0.149511	-0.141195	0.241547	0.095978
Data240	-0.33404	-0.168152	0.144679	-0.156657	0.224457	0.079041
Data241	-0.351435	-0.153707	0.128682	-0.158539	0.203603	0.081431
Data242	-0.373739	-0.14623	0.114136	-0.148722	0.190684	0.088399
Data243	-0.3877	-0.1356	0.113271	-0.139618	0.173238	0.103302
Data244	-0.400594	-0.133769	0.114517	-0.132141	0.160116	0.124156
Data245	-0.41364	-0.141703	0.123291	-0.120443	0.140025	0.138855
Data246	-0.422974	-0.14679	0.132192	-0.115407	0.118917	0.15564
Data247	-0.417811	-0.15686	0.138397	-0.107524	0.097046	0.164795
Data248	-0.398738	-0.165405	0.143382	-0.105947	0.082194	0.164693
Data249	-0.3818	-0.164286	0.162684	-0.110626	0.081024	0.16215
Data250	-0.376409	-0.159607	0.175247	-0.113424	0.068207	0.161438
Data251	-0.366618	-0.13621	0.188141	-0.112406	0.054016	0.162811
Data252	-0.362854	-0.124817	0.202815	-0.134277	0.039724	0.146637
Data253	-0.35881	-0.11495	0.211461	-0.164642	0.026906	0.131124
Data254	-0.366007	-0.111338	0.222549	-0.189158	0.026805	0.130666
Data255	-0.384928	-0.128072	0.253805	-0.201823	0.018717	0.141246
Data256	-0.389404	-0.141449	0.276388	-0.192719	0.008138	0.158335
Data257	-0.387599	-0.149892	0.285441	-0.164541	-0.005849	0.175323
Data258	-0.378443	-0.153605	0.292969	-0.134074	-0.015157	0.195109
Data259	-0.371221	-0.159098	0.302734	-0.126953	-0.012665	0.205638
Data260	-0.366796	-0.157928	0.303396	-0.124563	-0.026042	0.224762
Data261	-0.363566	-0.146891	0.299657	-0.134074	-0.046743	0.235952
Data262	-0.364304	-0.130259	0.296249	-0.139821	-0.05544	0.235341
Data263	-0.363897	-0.116679	0.291951	-0.141856	-0.06424	0.233053
Data264	-0.364304	-0.121155	0.293198	-0.13916	-0.06897	0.226186
Data265	-0.36644	-0.126343	0.299555	-0.148722	-0.078328	0.221252
Data266	-0.365168	-0.136922	0.299784	-0.157166	-0.078074	0.213979
Data267	-0.351206	-0.142975	0.299149	-0.15625	-0.076497	0.211182
Data268	-0.333049	-0.140686	0.303141	-0.15976	-0.078786	0.218506
Data269	-0.31339	-0.132751	0.312017	-0.165761	-0.078735	0.234884
Data270	-0.308329	-0.124512	0.31545	-0.168966	-0.071564	0.24231
Data271	-0.311254	-0.126394	0.314356	-0.182749	-0.064646	0.24704
Data272	-0.318578	-0.131632	0.32224	-0.196381	-0.065155	0.227356
Data273	-0.326589	-0.116425	0.333557	-0.208435	-0.077464	0.218862
Data274	-0.329692	-0.102844	0.344518	-0.214539	-0.086212	0.210063
Data275	-0.331116	-0.094706	0.350062	-0.219981	-0.090637	0.198619
Data276	-0.330048	-0.086161	0.353902	-0.236715	-0.102132	0.211436
Data277	-0.332743	-0.076294	0.351741	-0.255076	-0.126597	0.229797
Data278	-0.340449	-0.074819	0.351461	-0.273743	-0.134684	0.233765
Data279	-0.352427	-0.068766	0.352783	-0.286458	-0.147858	0.239512
Data280	-0.367457	-0.06485	0.360082	-0.290883	-0.167592	0.245361
Data281	-0.385691	-0.071767	0.362447	-0.295868	-0.189768	0.242462
Data282	-0.385462	-0.08372	0.352631	-0.294444	-0.21993	0.232697
Data283	-0.370916	-0.097809	0.358149	-0.292053	-0.241852	0.218506
Data284	-0.366465	-0.11261	0.361277	-0.297038	-0.254415	0.218811
Data285	-0.372264	-0.115865	0.368398	-0.292053	-0.263926	0.232697
Data286	-0.375036	-0.1209	0.371602	-0.284983	-0.277201	0.25177
Data287	-0.369644	-0.125783	0.366999	-0.281779	-0.278473	0.253957
Data288	-0.382462	-0.144552	0.352046	-0.288035	-0.271759	0.267334
Data289	-0.394897	-0.16571	0.351613	-0.280406	-0.281321	0.288137
Data290	-0.389989	-0.164337	0.35848	-0.270691	-0.290324	0.296936
Data291	-0.381266	-0.15447	0.367406	-0.270335	-0.289154	0.302785
Data292	-0.37468	-0.138194	0.389252	-0.270284	-0.288289	0.306498
Data293	-0.372645	-0.129191	0.418269	-0.267893	-0.286611	0.30309
Data294	-0.366414	-0.123952	0.44459	-0.254466	-0.275218	0.312856
Data295	-0.360794	-0.110982	0.461528	-0.237783	-0.25823	0.326284
Data296	-0.344315	-0.097351	0.457077	-0.21642	-0.218353	0.360718
Data297	-0.309525	-0.088145	0.443293	-0.190531	-0.180054	0.402018
Data298	-0.273209	-0.070445	0.4378	-0.159302	-0.160878	0.425008
Data299	-0.249176	-0.048218	0.449855	-0.126597	-0.158132	0.441742
Data300	-0.231959	-0.027161	0.466003	-0.096334	-0.150248	0.451304
Data301	-0.205587	-0.00473	0.492935	-0.071513	-0.129089	0.467784
Data302	-0.180613	0.021871	0.51796	-0.053253	-0.10788	0.487925
Data303	-0.151978	0.050049	0.532583	-0.033976	-0.081177	0.525462
Data304	-0.124791	0.082296	0.549266	-0.012919	-0.066732	0.551097
Data305	-0.092189	0.113831	0.569789	0.011902	-0.049642	0.581919
Data306	-0.065206	0.133769	0.599721	0.028534	-0.034027	0.609538
Data307	-0.030365	0.144399	0.621338	0.036265	-0.020905	0.634969
Data308	0.002645	0.14389	0.638479	0.052643	-0.024211	0.665538
Data309	0.023041	0.139618	0.667394	0.063477	-0.00885	0.684967
Data310	0.038274	0.145569	0.694122	0.070546	0.003967	0.699463
Data311	0.043411	0.153859	0.708262	0.084635	0.013885	0.710958
Data312	0.053838	0.164032	0.718333	0.094248	0.02121	0.713399
Data313	0.064596	0.183716	0.71991	0.099589	0.012868	0.716909
Data314	0.066503	0.203603	0.714289	0.105743	0.006561	0.725759
Data315	0.069427	0.212606	0.702387	0.104828	0.012054	0.73527
Data316	0.062129	0.211945	0.691706	0.105387	0.024516	0.737559
Data317	0.069707	0.205943	0.697784	0.116018	0.027568	0.74056
Data318	0.075862	0.213979	0.706304	0.124156	0.028483	0.758209
Data319	0.075556	0.221914	0.705465	0.132701	0.024211	0.768992
Data320	0.078456	0.22644	0.702031	0.151672	0.014801	0.7665
Data321	0.088933	0.239054	0.697912	0.166168	-0.005086	0.770874
Data322	0.099589	0.246124	0.709763	0.161285	-0.018412	0.779165
Data323	0.10203	0.248566	0.728226	0.143178	-0.019836	0.785522
Data324	0.116196	0.246073	0.750987	0.125326	-0.006358	0.794169
Data325	0.132065	0.248922	0.770187	0.118256	0.013428	0.800374
Data326	0.133794	0.251261	0.784709	0.108999	0.035044	0.80719
Data327	0.129649	0.264282	0.793635	0.102692	0.060527	0.822703
Data328	0.136566	0.283203	0.789998	0.110168	0.078481	0.832825
Data329	0.149307	0.291646	0.783641	0.119832	0.083771	0.844676
Data330	0.164719	0.302073	0.77891	0.144958	0.092468	0.841014
Data331	0.177129	0.312144	0.767517	0.171458	0.11027	0.85022
Data332	0.192515	0.315857	0.746638	0.186259	0.127563	0.861308
Data333	0.195948	0.322876	0.734863	0.19165	0.131785	0.865529
Data334	0.200068	0.342662	0.73115	0.189718	0.131226	0.871836
Data335	0.20902	0.348714	0.731786	0.175222	0.132294	0.862986
Data336	0.221507	0.33961	0.741526	0.161184	0.135905	0.862732
Data337	0.233688	0.335541	0.747503	0.164693	0.143483	0.875244
Data338	0.23852	0.322622	0.743815	0.168966	0.142059	0.879924
Data339	0.245183	0.307515	0.729879	0.165405	0.137736	0.872447
Data340	0.236816	0.279287	0.721359	0.168355	0.122375	0.870209
Data341	0.220032	0.257619	0.720113	0.158183	0.108032	0.870361
Data342	0.199305	0.245005	0.703049	0.15096	0.090739	0.849202
Data343	0.177409	0.24821	0.674082	0.133514	0.072021	0.829112
Data344	0.159963	0.246023	0.665334	0.118357	0.059001	0.825857
Data345	0.133438	0.241191	0.653432	0.102793	0.05071	0.819804
Data346	0.108948	0.233103	0.642141	0.082601	0.035451	0.815125
Data347	0.093842	0.233612	0.634435	0.065664	0.021718	0.812683
Data348	0.087865	0.222066	0.624542	0.042775	0.001475	0.802053
Data349	0.085653	0.202942	0.617091	0.02243	-0.009867	0.786743
Data350	0.06869	0.167084	0.610326	0.007884	-0.031738	0.758108
Data351	0.051982	0.13504	0.608241	-0.001322	-0.049082	0.707703
Data352	0.030441	0.10493	0.599162	-0.015971	-0.055593	0.666504
Data353	0.009282	0.084127	0.586472	-0.036621	-0.069936	0.633545
Data354	-0.008138	0.077311	0.569	-0.068665	-0.097351	0.5955
Data355	-0.031433	0.082194	0.545247	-0.089315	-0.125376	0.559896
Data356	-0.050456	0.08138	0.513738	-0.099436	-0.142212	0.550842
Data357	-0.066655	0.073293	0.490545	-0.115509	-0.15742	0.541585
Data358	-0.076192	0.062968	0.463079	-0.136414	-0.178528	0.523326
Data359	-0.084279	0.050456	0.429052	-0.156657	-0.199382	0.492503
Data360	-0.102259	0.009664	0.393066	-0.179189	-0.207469	0.458221
Data361	-0.115306	-0.049235	0.363312	-0.20167	-0.210978	0.424703
Data362	-0.131251	-0.083364	0.340525	-0.213064	-0.217896	0.401967
Data363	-0.142314	-0.100098	0.32753	-0.227254	-0.217031	0.397644
Data364	-0.145671	-0.112559	0.306803	-0.251821	-0.213572	0.398305
Data365	-0.159047	-0.125987	0.284907	-0.275625	-0.225525	0.401001
Data366	-0.174739	-0.130412	0.258865	-0.30009	-0.245361	0.407155
Data367	-0.180181	-0.134125	0.239588	-0.306346	-0.256704	0.402985
Data368	-0.195313	-0.139872	0.231857	-0.305837	-0.257161	0.387878
Data369	-0.2226	-0.135142	0.235011	-0.307414	-0.280965	0.366821
Data370	-0.245768	-0.128682	0.23056	-0.310262	-0.303701	0.349375
Data371	-0.264994	-0.135091	0.217794	-0.310567	-0.318604	0.334981
Data372	-0.269826	-0.142365	0.217438	-0.320994	-0.330455	0.32191
Data373	-0.273158	-0.152435	0.209859	-0.335337	-0.343068	0.301615
Data374	-0.28712	-0.162354	0.198059	-0.355784	-0.354716	0.275675
Data375	-0.302633	-0.176849	0.190175	-0.368652	-0.358022	0.249278
Data376	-0.316391	-0.203959	0.1769	-0.371958	-0.360158	0.223541
Data377	-0.321121	-0.232086	0.160294	-0.388997	-0.357564	0.214996
Data378	-0.321681	-0.253347	0.133438	-0.398865	-0.358429	0.197093
Data379	-0.320079	-0.26652	0.111516	-0.412292	-0.352122	0.187276
Data380	-0.313466	-0.2683	0.100225	-0.444489	-0.357208	0.179647
Data381	-0.320384	-0.260925	0.09847	-0.465495	-0.366058	0.15981
Data382	-0.322011	-0.253092	0.093969	-0.468394	-0.364024	0.155131
Data383	-0.327504	-0.247142	0.085042	-0.469869	-0.351817	0.153249
Data384	-0.340881	-0.251109	0.074463	-0.462799	-0.352122	0.1356
Data385	-0.35169	-0.25233	0.068563	-0.453746	-0.356852	0.106049
Data386	-0.354818	-0.243632	0.055517	-0.444336	-0.360463	0.089162
Data387	-0.355377	-0.229085	0.037994	-0.442556	-0.373535	0.091451
Data388	-0.354869	-0.231374	0.025711	-0.448456	-0.384064	0.086772
Data389	-0.346578	-0.233968	0.031153	-0.434011	-0.374603	0.079295
Data390	-0.346832	-0.23468	0.029755	-0.422821	-0.371348	0.070394
Data391	-0.342077	-0.216624	0.030848	-0.419973	-0.371501	0.078023
Data392	-0.323257	-0.204671	0.036799	-0.429026	-0.365804	0.092316
Data393	-0.300115	-0.194753	0.041148	-0.444997	-0.358226	0.108439
Data394	-0.285568	-0.188344	0.049489	-0.452525	-0.348511	0.118663
Data395	-0.27593	-0.181783	0.054448	-0.457306	-0.341034	0.128784
Data396	-0.269801	-0.182699	0.050405	-0.469971	-0.342662	0.137278
Data397	-0.264409	-0.188446	0.041021	-0.475871	-0.337474	0.1415
Data398	-0.27743	-0.183818	0.031459	-0.475616	-0.330861	0.154622
Data399	-0.284805	-0.178172	0.027568	-0.477651	-0.329539	0.166016
Data400	-0.290426	-0.170848	0.028483	-0.471598	-0.337982	0.171509
Data401	-0.294545	-0.167948	0.028585	-0.457153	-0.329081	0.18163
Data402	-0.291239	-0.170085	0.032628	-0.449778	-0.321859	0.190735
Data403	-0.289968	-0.169729	0.035172	-0.451101	-0.317942	0.202789
Data404	-0.294291	-0.169627	0.041377	-0.440623	-0.313161	0.207011
Data405	-0.291951	-0.165863	0.046666	-0.436707	-0.306702	0.202738
Data406	-0.295792	-0.14684	0.061976	-0.437927	-0.303345	0.19755
Data407	-0.290833	-0.137787	0.06869	-0.439046	-0.295054	0.191549
Data408	-0.28038	-0.128174	0.060883	-0.446625	-0.297394	0.183512
Data409	-0.275675	-0.119324	0.044301	-0.461171	-0.293325	0.173848
Data410	-0.267003	-0.100505	0.03952	-0.467936	-0.308024	0.174815
Data411	-0.246658	-0.086924	0.052287	-0.467987	-0.331421	0.181529
Data412	-0.223363	-0.086975	0.064545	-0.470734	-0.337474	0.195821
Data413	-0.208308	-0.073191	0.071564	-0.477091	-0.327454	0.208842
Data414	-0.204824	-0.053507	0.067215	-0.465851	-0.317128	0.211589
Data415	-0.197652	-0.036265	0.051168	-0.449371	-0.312144	0.212708
Data416	-0.191243	-0.02889	0.035731	-0.435384	-0.309143	0.224253
Data417	-0.181427	-0.016123	0.028	-0.43162	-0.302989	0.232137
Data418	-0.163727	0.003153	0.031281	-0.43101	-0.300293	0.233358
Data419	-0.139949	0.020091	0.039266	-0.423737	-0.296021	0.229034
Data420	-0.117518	0.029602	0.05099	-0.417786	-0.281728	0.226847
Data421	-0.108261	0.039215	0.0619	-0.405375	-0.260671	0.234324
Data422	-0.107651	0.044963	0.064036	-0.405935	-0.241954	0.228984
Data423	-0.114415	0.041707	0.059713	-0.420227	-0.24058	0.231984
Data424	-0.123571	0.046641	0.061747	-0.435689	-0.2506	0.231781
Data425	-0.130234	0.05895	0.070496	-0.45283	-0.256704	0.230001
Data426	-0.139236	0.078328	0.079473	-0.45639	-0.246277	0.22583
Data427	-0.138982	0.093587	0.09051	-0.446726	-0.228933	0.21637
Data428	-0.126979	0.108134	0.084788	-0.437368	-0.220998	0.212504
Data429	-0.122019	0.127563	0.085068	-0.432485	-0.214539	0.20696
Data430	-0.119578	0.14094	0.085653	-0.423431	-0.218048	0.213318
Data431	-0.121257	0.154063	0.086288	-0.41448	-0.214945	0.231578
Data432	-0.124435	0.169729	0.10259	-0.425313	-0.209961	0.259399
Data433	-0.118688	0.176341	0.126801	-0.438894	-0.207418	0.276438
Data434	-0.112686	0.181427	0.14651	-0.437826	-0.211639	0.284424
Data435	-0.090408	0.190328	0.159073	-0.439809	-0.225474	0.288391
Data436	-0.0737	0.206909	0.162277	-0.444031	-0.240936	0.301412
Data437	-0.059357	0.231018	0.169347	-0.439657	-0.244598	0.309397
Data438	-0.069377	0.258738	0.178045	-0.441386	-0.244141	0.310109
Data439	-0.088984	0.288137	0.186996	-0.443827	-0.250448	0.309041
Data440	-0.094706	0.3066	0.207443	-0.442912	-0.249634	0.311534
Data441	-0.076726	0.303802	0.217133	-0.436147	-0.237122	0.304921
Data442	-0.072632	0.281321	0.215607	-0.431468	-0.234019	0.296631
Data443	-0.061061	0.267944	0.216319	-0.427246	-0.23112	0.289917
Data444	-0.041885	0.262655	0.210368	-0.427856	-0.225067	0.294596
Data445	-0.034968	0.253245	0.203323	-0.42333	-0.221812	0.312297
Data446	-0.036647	0.243174	0.193151	-0.410868	-0.229136	0.327352
Data447	-0.041682	0.234731	0.180257	-0.388845	-0.23056	0.327861
Data448	-0.044861	0.247752	0.168406	-0.367839	-0.233917	0.330455
Data449	-0.0442	0.276693	0.173823	-0.357717	-0.241852	0.332031
Data450	-0.037689	0.310669	0.183741	-0.35848	-0.22934	0.335999
Data451	-0.043462	0.337168	0.189311	-0.361074	-0.207163	0.343882
Data452	-0.044556	0.35848	0.191727	-0.374349	-0.192413	0.340525
Data453	-0.038249	0.36967	0.210393	-0.390269	-0.192159	0.332438
Data454	-0.027059	0.372772	0.225321	-0.402018	-0.198517	0.318298
Data455	-0.018565	0.367737	0.234756	-0.407257	-0.193125	0.321045
Data456	-0.009689	0.363159	0.241903	-0.416056	-0.190989	0.332947
Data457	-0.001272	0.359802	0.243073	-0.423787	-0.205027	0.324249
Data458	0.00061	0.366109	0.250041	-0.427704	-0.221252	0.310669
Data459	0.001475	0.369924	0.256373	-0.408274	-0.224711	0.296275
Data460	0.004654	0.373484	0.252406	-0.390167	-0.228628	0.273387
Data461	-0.001246	0.384013	0.245463	-0.372009	-0.232137	0.254059
Data462	-0.005366	0.409902	0.248693	-0.34907	-0.238495	0.247904
Data463	-0.005747	0.432281	0.257289	-0.335642	-0.23941	0.248057
Data464	0.00707	0.43808	0.279592	-0.333201	-0.235799	0.244039
Data465	0.018209	0.442454	0.287984	-0.327504	-0.236155	0.239207
Data466	0.021337	0.454661	0.287018	-0.322978	-0.228628	0.243683
Data467	0.034688	0.4717	0.286713	-0.312703	-0.217285	0.243429
Data468	0.043564	0.482178	0.28773	-0.302124	-0.203349	0.238139
Data469	0.05043	0.492706	0.29213	-0.298309	-0.187429	0.236664
Data470	0.057373	0.493215	0.299454	-0.299581	-0.19043	0.233561
Data471	0.053406	0.482788	0.296046	-0.307973	-0.207621	0.233103
Data472	0.053914	0.469767	0.299581	-0.328522	-0.214844	0.229034
Data473	0.070318	0.452881	0.298386	-0.344645	-0.21698	0.221456
Data474	0.083618	0.4363	0.292664	-0.353495	-0.227966	0.207011
Data475	0.09402	0.436249	0.287476	-0.352427	-0.232188	0.190837
Data476	0.112737	0.440369	0.277634	-0.339508	-0.2211	0.19338
Data477	0.111084	0.447388	0.274531	-0.319926	-0.212758	0.19989
Data478	0.101344	0.44932	0.266266	-0.310262	-0.212657	0.206502
Data479	0.097529	0.455068	0.259883	-0.291392	-0.211589	0.203247
Data480	0.094706	0.456034	0.260925	-0.275574	-0.209707	0.198415
Data481	0.091375	0.451813	0.28216	-0.276845	-0.209859	0.191396
Data482	0.09819	0.450999	0.303981	-0.278829	-0.203959	0.200348
Data483	0.097173	0.458272	0.308329	-0.287221	-0.196686	0.198924
Data484	0.099742	0.459595	0.300471	-0.297038	-0.191345	0.187937
Data485	0.104701	0.454508	0.28478	-0.302124	-0.181681	0.16571
Data486	0.116526	0.457255	0.270869	-0.299581	-0.171102	0.142466
Data487	0.121053	0.454966	0.265528	-0.291799	-0.166829	0.145162
Data488	0.119731	0.468597	0.268199	-0.279744	-0.176239	0.155334
Data489	0.107269	0.469971	0.277252	-0.28422	-0.184174	0.148163
Data490	0.099614	0.457357	0.284348	-0.299123	-0.196126	0.139771
Data491	0.08901	0.442556	0.290731	-0.306091	-0.201467	0.144857
Data492	0.078939	0.444997	0.283407	-0.31428	-0.199738	0.148722
Data493	0.077413	0.451914	0.272268	-0.32842	-0.190989	0.154521
Data494	0.092697	0.466614	0.272242	-0.342509	-0.182037	0.169271
Data495	0.113398	0.48996	0.27593	-0.357564	-0.166677	0.155436
Data496	0.142593	0.500285	0.297877	-0.360107	-0.157471	0.133311
Data497	0.160166	0.496674	0.306473	-0.357666	-0.164388	0.107422
Data498	0.177714	0.484823	0.322393	-0.356038	-0.169118	0.079346
Data499	0.195058	0.480601	0.332311	-0.341848	-0.167999	0.059001
Data500	0.199229	0.480143	0.330709	-0.318349	-0.161794	0.048777
Data501	0.203451	0.474294	0.320485	-0.3007	-0.167948	0.038706
Data502	0.210571	0.470022	0.315119	-0.283559	-0.172323	0.032603
Data503	0.219243	0.466563	0.30894	-0.278829	-0.164388	0.036977
Data504	0.226796	0.457408	0.297496	-0.28183	-0.151215	0.041656
Data505	0.224126	0.461985	0.283127	-0.292765	-0.151367	0.047709
Data506	0.220744	0.478923	0.276744	-0.306905	-0.145264	0.046438
Data507	0.214996	0.495911	0.269826	-0.317739	-0.149587	0.032959
Data508	0.226822	0.504201	0.252991	-0.327454	-0.150452	0.016581
Data509	0.229492	0.495249	0.248388	-0.328776	-0.170135	-0.001221
Data510	0.231934	0.481466	0.253398	-0.331879	-0.180257	-0.010122
Data511	0.243429	0.459137	0.257034	-0.325623	-0.184021	-0.013835
Data512	0.264333	0.430196	0.255864	-0.328776	-0.175527	-0.018667
Data513	0.276159	0.409597	0.251516	-0.335795	-0.167643	-0.014598
Data514	0.278854	0.407511	0.250346	-0.340729	-0.164846	-0.014648
Data515	0.27331	0.41804	0.247854	-0.352071	-0.155436	-0.031026
Data516	0.269038	0.422262	0.252431	-0.357819	-0.147959	-0.037994
Data517	0.28361	0.438944	0.262655	-0.343781	-0.137939	-0.04186
Data518	0.284932	0.460256	0.274811	-0.331217	-0.132904	-0.049998
Data519	0.286738	0.470785	0.27799	-0.319214	-0.135295	-0.060781
Data520	0.293172	0.475515	0.276922	-0.318553	-0.13738	-0.068461
Data521	0.291824	0.467682	0.27242	-0.32313	-0.137939	-0.066833
Data522	0.291011	0.445709	0.279694	-0.328776	-0.142975	-0.07487
Data523	0.289892	0.423024	0.29213	-0.337677	-0.152384	-0.083771
Data524	0.29012	0.410004	0.295054	-0.341543	-0.163167	-0.105031
Data525	0.299886	0.411479	0.288544	-0.345612	-0.16922	-0.118917
Data526	0.309219	0.416158	0.283737	-0.355377	-0.169627	-0.122986
Data527	0.32046	0.407664	0.287501	-0.364685	-0.172119	-0.116119
Data528	0.330861	0.389048	0.27977	-0.368754	-0.183767	-0.09608
Data529	0.340449	0.386353	0.279312	-0.371399	-0.200246	-0.082855
Data530	0.329564	0.378927	0.279922	-0.373433	-0.212046	-0.076803
Data531	0.311279	0.378011	0.2668	-0.366109	-0.204264	-0.081584
Data532	0.308456	0.381215	0.25528	-0.343882	-0.197906	-0.09552
Data533	0.324351	0.389709	0.234197	-0.32196	-0.197398	-0.111542
Data534	0.350494	0.402171	0.221939	-0.318044	-0.196025	-0.123342
Data535	0.374883	0.397491	0.223668	-0.318909	-0.190277	-0.139465
Data536	0.384852	0.372823	0.217311	-0.323639	-0.183614	-0.151418
Data537	0.393702	0.363363	0.207163	-0.316925	-0.191396	-0.164642
Data538	0.391057	0.35375	0.210063	-0.31484	-0.19516	-0.172017
Data539	0.382563	0.35024	0.216573	-0.300903	-0.199839	-0.163981
Data540	0.370992	0.349477	0.22672	-0.286967	-0.196584	-0.143636
Data541	0.365168	0.352987	0.233053	-0.283254	-0.193837	-0.140127
Data542	0.363897	0.351156	0.22466	-0.276438	-0.203552	-0.156759
Data543	0.357488	0.353088	0.202077	-0.267588	-0.207011	-0.161235
Data544	0.354563	0.362345	0.19783	-0.267944	-0.224202	-0.158641
Data545	0.353266	0.362701	0.196737	-0.276235	-0.23646	-0.161489
Data546	0.358378	0.363363	0.197118	-0.282033	-0.228271	-0.161133
Data547	0.357971	0.359243	0.19488	-0.285746	-0.215861	-0.163523
Data548	0.355835	0.347087	0.192668	-0.286865	-0.216319	-0.163167
Data549	0.353139	0.336863	0.193405	-0.286611	-0.194194	-0.160878
Data550	0.361735	0.325572	0.187531	-0.280101	-0.180715	-0.181071
Data551	0.367711	0.316264	0.181249	-0.269725	-0.191294	-0.187988
Data552	0.366135	0.310313	0.177561	-0.248159	-0.208028	-0.186412
Data553	0.364304	0.310109	0.170161	-0.235341	-0.213369	-0.19043
Data554	0.361582	0.305939	0.166372	-0.229696	-0.2034	-0.201518
Data555	0.356166	0.294444	0.182063	-0.218252	-0.185191	-0.20991
Data556	0.342611	0.274556	0.191549	-0.220032	-0.169474	-0.222931
Data557	0.342865	0.2624	0.185445	-0.227153	-0.160116	-0.237732
Data558	0.34434	0.255992	0.179189	-0.224355	-0.153554	-0.247142
Data559	0.350164	0.263418	0.173442	-0.203145	-0.155334	-0.256907
Data560	0.352275	0.271759	0.155945	-0.168254	-0.148926	-0.275472
Data561	0.342407	0.274404	0.132497	-0.146027	-0.143941	-0.289205
Data562	0.33254	0.273336	0.127996	-0.135803	-0.144806	-0.307159
Data563	0.320002	0.270793	0.121307	-0.134328	-0.146688	-0.310923
Data564	0.307287	0.267843	0.117976	-0.131734	-0.139974	-0.312347
Data565	0.294774	0.262502	0.121104	-0.110728	-0.138499	-0.314382
Data566	0.29096	0.256144	0.113678	-0.086568	-0.153351	-0.321503
Data567	0.285288	0.249329	0.117493	-0.068817	-0.164337	-0.323842
Data568	0.262731	0.245361	0.108668	-0.052439	-0.174917	-0.327148
Data569	0.236715	0.239105	0.099309	-0.039571	-0.180461	-0.332998
Data570	0.221863	0.228271	0.097605	-0.025635	-0.185547	-0.345052
Data571	0.219981	0.216115	0.099843	-0.029704	-0.177867	-0.355225
Data572	0.214005	0.208333	0.093307	-0.047811	-0.154775	-0.364583
Data573	0.21342	0.207621	0.082728	-0.052846	-0.136414	-0.378164
Data574	0.215734	0.20991	0.067062	-0.04954	-0.123138	-0.390167
Data575	0.219472	0.21286	0.057449	-0.048116	-0.120239	-0.40156
Data576	0.216014	0.221354	0.042648	-0.046336	-0.122019	-0.410258
Data577	0.214615	0.230103	0.020294	-0.026906	-0.131836	-0.414378
Data578	0.202103	0.233917	0.012868	0.00473	-0.146942	-0.423533
Data579	0.195974	0.228526	0.012767	0.014547	-0.15686	-0.43045
Data580	0.204264	0.234884	0.022761	0.022125	-0.160777	-0.424754
Data581	0.205536	0.246633	0.024567	0.025177	-0.146434	-0.414073
Data582	0.192897	0.257467	0.013606	0.031484	-0.136566	-0.409953
Data583	0.175196	0.259552	-0.016352	0.039978	-0.138804	-0.397288
Data584	0.161057	0.246379	-0.033747	0.042775	-0.134684	-0.395355
Data585	0.145518	0.230153	-0.0339	0.048218	-0.13799	-0.414429
Data586	0.139008	0.214284	-0.028966	0.054423	-0.152079	-0.421143
Data587	0.141068	0.201416	-0.030568	0.061493	-0.169779	-0.407664
Data588	0.135498	0.196025	-0.046565	0.067444	-0.17334	-0.399221
Data589	0.132523	0.192159	-0.056381	0.074921	-0.160319	-0.40741
Data590	0.127869	0.190887	-0.06134	0.082652	-0.138295	-0.422312
Data591	0.118332	0.199331	-0.061442	0.089874	-0.130666	-0.430806
Data592	0.115712	0.209045	-0.068054	0.103607	-0.123494	-0.439911
Data593	0.119578	0.214183	-0.085017	0.110779	-0.115102	-0.449575
Data594	0.112025	0.22349	-0.105515	0.120544	-0.101624	-0.463969
Data595	0.095723	0.22761	-0.126139	0.12619	-0.091654	-0.464681
Data596	0.07609	0.22344	-0.138499	0.142619	-0.092265	-0.464732
Data597	0.073522	0.21403	-0.144755	0.15686	-0.095774	-0.463308
Data598	0.084941	0.192871	-0.162226	0.168864	-0.107117	-0.463155
Data599	0.101852	0.170746	-0.169805	0.172221	-0.110067	-0.474447
Data600	0.119781	0.151876	-0.169118	0.168966	-0.10849	-0.478923
Data601	0.13209	0.153503	-0.16154	0.180868	-0.104624	-0.482127
Data602	0.13326	0.159607	-0.155665	0.201976	-0.104116	-0.492045
Data603	0.123927	0.17334	-0.16098	0.213979	-0.1091	-0.497437
Data604	0.112788	0.190023	-0.172145	0.22878	-0.108592	-0.509389
Data605	0.109329	0.210724	-0.18659	0.247904	-0.096995	-0.513407
Data606	0.114975	0.225932	-0.196609	0.267588	-0.086517	-0.510508
Data607	0.116781	0.233205	-0.188599	0.281423	-0.07899	-0.509694
Data608	0.125478	0.231272	-0.185699	0.286255	-0.067393	-0.498556
Data609	0.123825	0.231323	-0.196457	0.283051	-0.066274	-0.491689
Data610	0.114899	0.227305	-0.20546	0.274048	-0.063731	-0.474192
Data611	0.098292	0.222727	-0.214869	0.260111	-0.059001	-0.460103
Data612	0.083847	0.213013	-0.228093	0.267995	-0.072988	-0.46168
Data613	0.068029	0.199432	-0.257441	0.288951	-0.089773	-0.455322
Data614	0.050583	0.20167	-0.281423	0.317332	-0.093536	-0.46875
Data615	0.041631	0.205536	-0.285161	0.338898	-0.094452	-0.491791
Data616	0.040232	0.2005	-0.283941	0.354919	-0.10493	-0.48406
Data617	0.025991	0.193075	-0.282949	0.358734	-0.109151	-0.477905
Data618	0.00974	0.195313	-0.279541	0.36677	-0.107269	-0.48289
Data619	-0.000178	0.198568	-0.276896	0.371094	-0.110728	-0.485891
Data620	-0.002263	0.191956	-0.269979	0.389099	-0.117035	-0.492554
Data621	0.011826	0.1887	-0.261052	0.399373	-0.116119	-0.493368
Data622	0.032781	0.186513	-0.249023	0.406291	-0.109151	-0.503031
Data623	0.030772	0.198415	-0.252635	0.417074	-0.115	-0.534058
Data624	0.021337	0.208486	-0.256602	0.433604	-0.111593	-0.559794
Data625	0.008545	0.213979	-0.264791	0.434621	-0.113678	-0.568644
Data626	0.000305	0.221354	-0.271835	0.436707	-0.124512	-0.577087
Data627	0.000178	0.22049	-0.273488	0.434367	-0.131175	-0.591939
Data628	-0.00089	0.211945	-0.267792	0.439555	-0.135701	-0.581919
Data629	-0.010681	0.203094	-0.2786	0.441691	-0.130717	-0.560913
Data630	-0.016225	0.198771	-0.291189	0.449575	-0.120443	-0.542043
Data631	-0.022354	0.188497	-0.297674	0.45812	-0.105642	-0.524851
Data632	-0.029221	0.186768	-0.293121	0.456441	-0.098826	-0.512492
Data633	-0.030899	0.186005	-0.285848	0.45344	-0.099538	-0.510508
Data634	-0.030416	0.177867	-0.281728	0.455271	-0.097046	-0.527496
Data635	-0.040105	0.162913	-0.273361	0.461477	-0.086009	-0.531871
Data636	-0.054855	0.153249	-0.277481	0.457102	-0.071411	-0.542552
Data637	-0.072886	0.155029	-0.26975	0.465495	-0.061442	-0.551402
Data638	-0.091324	0.168406	-0.260162	0.487366	-0.061544	-0.551249
Data639	-0.0958	0.185496	-0.272039	0.513713	-0.051727	-0.543823
