# Supplementary material for: Integration of MRI and somatosensory evoked potentials facilitate diagnosis of spinal cord compression
Source: Sci Rep. 2023 May 15;13:7861. doi: 10.1038/s41598-023-34832-2 (PMC10185544; doi:10.1038/s41598-023-34832-2)
Supplement: Supplementary file 3 — Supplementary Information 3. [file 41598_2023_34832_MOESM3_ESM.zip › Preoperative SSEP data/spinal cord compression group/6449776_2/6449776_2_Rt Tibial SEP_Cz'-Fpz_201219_111921.csv]

Index	1	2	3	4	5	6
Name	Cz'-Fpz	Cz'-Fpz	Cz'-Fpz	Cz'-Fpz	Cz'-Fpz	Cz'-Fpz
Time	2.01705E+13	2.01705E+13	2.01705E+13	2.01705E+13	2.01705E+13	2.01705E+13
Highcut	500	500	500	500	500	500
Lowcut	10	10	10	10	10	10
Period	0.000156	0.000156	0.000156	0.000156	0.000156	0.000156
Averages	120	120	120	120	120	120
Int (mA)	21/20.4mA	21/20.4mA	21/20.4mA	21/20.8mA	21/20.8mA	21/20.8mA
Pulse Width (�gs)	200�s	200�s	200�s	200�s	200�s	200�s
Rep Rate (Hz)	3.11Hz	3.11Hz	3.11Hz	3.11Hz	3.11Hz	3.11Hz
Data0	-0.122325	0.218353	0.363312	0.239843	-0.001806	0.220286
Data1	0.096588	0.462265	0.556488	0.460892	0.298386	0.438919
Data2	-0.392456	-0.211207	0.48879	0.437902	-0.36822	0.405324
Data3	-0.859934	-0.573705	-0.24732	-0.299733	-0.769882	-0.352122
Data4	-0.799154	-0.458374	-0.368805	-0.429764	-0.670878	-0.487798
Data5	-0.594025	-0.242488	-0.212886	-0.274328	-0.464452	-0.328369
Data6	-0.384267	-0.041402	-0.0044	-0.07431	-0.257238	-0.117722
Data7	-0.212606	0.11027	0.187352	0.102743	-0.09229	0.072962
Data8	-0.074666	0.219065	0.326233	0.230891	0.016658	0.207901
Data9	0.011902	0.27387	0.405426	0.321376	0.090535	0.296275
Data10	0.044708	0.300751	0.440267	0.371526	0.119425	0.345001
Data11	0.064748	0.301183	0.4378	0.389252	0.110067	0.370585
Data12	0.067088	0.284856	0.420252	0.385742	0.083491	0.372925
Data13	0.029856	0.260213	0.394592	0.37	0.051168	0.352478
Data14	-0.011648	0.240962	0.367711	0.348994	0.029653	0.32074
Data15	-0.031942	0.240148	0.360133	0.333761	0.01002	0.282822
Data16	-0.047048	0.239029	0.351105	0.313772	-0.012563	0.244497
Data17	-0.069224	0.233994	0.32931	0.303777	-0.0221	0.227509
Data18	-0.103251	0.226186	0.307643	0.294952	-0.030899	0.233968
Data19	-0.122732	0.218099	0.299708	0.28773	-0.034917	0.230509
Data20	-0.138194	0.216904	0.294011	0.287094	-0.043538	0.21698
Data21	-0.142314	0.220032	0.290909	0.290629	-0.048192	0.202382
Data22	-0.134277	0.216293	0.292664	0.288645	-0.047709	0.19193
Data23	-0.118917	0.214386	0.274709	0.284882	-0.046209	0.17362
Data24	-0.101929	0.217107	0.251083	0.282008	-0.038401	0.151138
Data25	-0.096181	0.224253	0.223287	0.266317	-0.033798	0.145671
Data26	-0.096588	0.229823	0.191371	0.238266	-0.034002	0.151138
Data27	-0.105642	0.232595	0.165558	0.218735	-0.029449	0.149714
Data28	-0.109049	0.234502	0.157878	0.210292	-0.032883	0.150299
Data29	-0.107524	0.237223	0.165456	0.208689	-0.035172	0.146688
Data30	-0.103302	0.252151	0.177053	0.201976	-0.031789	0.147883
Data31	-0.087941	0.265808	0.186895	0.191167	-0.024897	0.153478
Data32	-0.070343	0.272547	0.197067	0.1813	-0.027593	0.16332
Data33	-0.065511	0.279846	0.201416	0.17573	-0.029704	0.167414
Data34	-0.074056	0.296555	0.189692	0.180893	-0.029373	0.178477
Data35	-0.093486	0.306931	0.1754	0.180537	-0.054957	0.182495
Data36	-0.107727	0.307948	0.158437	0.164998	-0.078481	0.169195
Data37	-0.108185	0.315959	0.139694	0.157089	-0.089086	0.152461
Data38	-0.109304	0.306981	0.129623	0.1474	-0.086772	0.140406
Data39	-0.111949	0.301692	0.129776	0.134405	-0.076497	0.128708
Data40	-0.096944	0.296682	0.126165	0.136007	-0.065231	0.116094
Data41	-0.07253	0.30187	0.125605	0.137965	-0.058111	0.113017
Data42	-0.066681	0.31985	0.131556	0.129242	-0.052643	0.131404
Data43	-0.078735	0.336965	0.12029	0.118993	-0.039063	0.148799
Data44	-0.092519	0.33404	0.100505	0.114899	-0.028763	0.169983
Data45	-0.091095	0.325851	0.075556	0.117086	-0.030696	0.178019
Data46	-0.077566	0.311813	0.052923	0.120138	-0.033086	0.164948
Data47	-0.065715	0.286407	0.045471	0.123876	-0.037562	0.136159
Data48	-0.060476	0.282237	0.039851	0.12057	-0.052541	0.112839
Data49	-0.050913	0.288315	0.037562	0.126292	-0.060247	0.092748
Data50	-0.045319	0.296097	0.026398	0.135244	-0.071309	0.079091
Data51	-0.044301	0.299174	0.016683	0.138397	-0.073827	0.076116
Data52	-0.054169	0.303701	0.010427	0.133667	-0.06279	0.090129
Data53	-0.062256	0.308126	-0.003764	0.132828	-0.042191	0.112915
Data54	-0.072886	0.314128	-0.018209	0.125173	-0.02477	0.128377
Data55	-0.078634	0.315297	-0.025838	0.106786	-0.030797	0.124791
Data56	-0.080566	0.310593	-0.036875	0.089264	-0.03479	0.109558
Data57	-0.083262	0.311	-0.04214	0.07932	-0.040716	0.093842
Data58	-0.08962	0.312297	-0.049311	0.075048	-0.048218	0.082728
Data59	-0.08433	0.31868	-0.049413	0.061544	-0.059713	0.082957
Data60	-0.083313	0.324758	-0.048676	0.040563	-0.065104	0.085576
Data61	-0.092163	0.333354	-0.050583	0.014292	-0.058746	0.094096
Data62	-0.081482	0.345256	-0.058746	0.005061	-0.045293	0.106684
Data63	-0.066528	0.35408	-0.075963	0.009359	-0.043233	0.096715
Data64	-0.050863	0.362422	-0.091146	0.009664	-0.050354	0.084737
Data65	-0.04542	0.376765	-0.092341	0.002416	-0.064036	0.088476
Data66	-0.037231	0.375977	-0.085373	-0.009155	-0.078532	0.093765
Data67	-0.033671	0.370051	-0.082296	-0.016454	-0.083923	0.092163
Data68	-0.043589	0.354487	-0.089417	-0.019404	-0.096207	0.090612
Data69	-0.058746	0.340347	-0.104523	-0.017522	-0.091426	0.108236
Data70	-0.065969	0.34083	-0.12057	-0.015182	-0.08077	0.114009
Data71	-0.059204	0.338109	-0.136007	-0.018133	-0.072047	0.103099
Data72	-0.048319	0.339661	-0.151087	-0.016378	-0.072352	0.090052
Data73	-0.052389	0.328369	-0.160294	-0.019099	-0.064316	0.077667
Data74	-0.058543	0.31484	-0.161591	-0.012741	-0.056737	0.064824
Data75	-0.052439	0.302989	-0.164439	-0.009486	-0.055237	0.059764
Data76	-0.049693	0.286738	-0.176875	-0.025736	-0.056915	0.044327
Data77	-0.048065	0.285975	-0.188192	-0.033518	-0.064697	0.033239
Data78	-0.052795	0.293935	-0.191676	-0.030492	-0.065765	0.032018
Data79	-0.062256	0.297445	-0.182927	-0.030111	-0.067088	0.053253
Data80	-0.072428	0.299886	-0.169373	-0.042241	-0.080694	0.079498
Data81	-0.075531	0.293935	-0.166829	-0.062917	-0.090001	0.079498
Data82	-0.067902	0.300318	-0.162201	-0.065206	-0.097478	0.070801
Data83	-0.058289	0.310669	-0.159454	-0.051346	-0.103734	0.067342
Data84	-0.066528	0.32191	-0.168254	-0.037231	-0.10938	0.066427
Data85	-0.071767	0.338999	-0.183411	-0.031382	-0.117086	0.061824
Data86	-0.078532	0.35408	-0.196203	-0.035985	-0.122019	0.05132
Data87	-0.08316	0.356089	-0.191854	-0.049438	-0.123469	0.039647
Data88	-0.086823	0.345154	-0.184352	-0.060527	-0.117391	0.026245
Data89	-0.097097	0.335795	-0.17863	-0.072912	-0.104319	0.017649
Data90	-0.098063	0.323054	-0.184123	-0.082652	-0.093409	0.011292
Data91	-0.082347	0.303472	-0.190175	-0.093562	-0.098419	-0.000051
Data92	-0.071869	0.285136	-0.186157	-0.091095	-0.109507	-0.003382
Data93	-0.064799	0.255152	-0.189082	-0.094172	-0.118027	-0.003382
Data94	-0.058797	0.244191	-0.211894	-0.106532	-0.131404	-0.000992
Data95	-0.054169	0.245234	-0.239309	-0.126826	-0.14384	-0.001678
Data96	-0.057627	0.252889	-0.254898	-0.140762	-0.14712	0.001907
Data97	-0.058085	0.257136	-0.270208	-0.142263	-0.147858	0.010681
Data98	-0.060018	0.249049	-0.286687	-0.131811	-0.156784	0.010173
Data99	-0.062052	0.242666	-0.301488	-0.122935	-0.160446	0.006917
Data100	-0.064138	0.2432	-0.308177	-0.122681	-0.167363	0.0044
Data101	-0.066884	0.245997	-0.299988	-0.119807	-0.167338	-0.007528
Data102	-0.069885	0.244141	-0.282822	-0.13059	-0.167542	-0.023702
Data103	-0.079397	0.236308	-0.278982	-0.12914	-0.172373	-0.03835
Data104	-0.082703	0.228348	-0.271428	-0.11645	-0.172297	-0.039851
Data105	-0.093638	0.224101	-0.273412	-0.10437	-0.176595	-0.042165
Data106	-0.099335	0.21843	-0.28211	-0.112991	-0.167007	-0.044581
Data107	-0.101878	0.215454	-0.287374	-0.13443	-0.147629	-0.042623
Data108	-0.102386	0.203781	-0.291011	-0.142899	-0.136719	-0.042903
Data109	-0.094961	0.197271	-0.290349	-0.148722	-0.129547	-0.05277
Data110	-0.078939	0.181325	-0.293477	-0.148824	-0.135193	-0.051346
Data111	-0.066223	0.168457	-0.304718	-0.156021	-0.151138	-0.042318
Data112	-0.05366	0.16009	-0.324376	-0.164235	-0.178324	-0.045242
Data113	-0.046336	0.153173	-0.35141	-0.174103	-0.187836	-0.0398
Data114	-0.044607	0.151443	-0.373637	-0.185928	-0.193888	-0.033798
Data115	-0.036112	0.159861	-0.383326	-0.182927	-0.208842	-0.015055
Data116	-0.03596	0.167694	-0.378393	-0.18486	-0.219421	-0.001424
Data117	-0.024719	0.163142	-0.374018	-0.17835	-0.224126	0.000203
Data118	-0.01826	0.161285	-0.368627	-0.182037	-0.212123	-0.004272
Data119	-0.030721	0.158234	-0.375468	-0.17217	-0.199966	-0.014445
Data120	-0.028076	0.139949	-0.384496	-0.166906	-0.19633	-0.016225
Data121	-0.022583	0.121257	-0.391083	-0.172984	-0.200373	-0.014699
Data122	-0.029144	0.117366	-0.389455	-0.182419	-0.203374	-0.020599
Data123	-0.030518	0.118281	-0.378215	-0.195236	-0.202026	-0.037918
Data124	-0.027517	0.121231	-0.346476	-0.212682	-0.187988	-0.057551
Data125	-0.039876	0.121002	-0.333939	-0.222422	-0.180639	-0.060196
Data126	-0.055949	0.116119	-0.331167	-0.231705	-0.175247	-0.057882
Data127	-0.0678	0.112966	-0.3302	-0.236537	-0.168635	-0.065689
Data128	-0.079244	0.099792	-0.347722	-0.236537	-0.175069	-0.06691
Data129	-0.083771	0.072098	-0.366948	-0.237885	-0.178452	-0.064418
Data130	-0.071259	0.050252	-0.389379	-0.241852	-0.199992	-0.066884
Data131	-0.055644	0.038961	-0.406748	-0.23969	-0.210317	-0.057271
Data132	-0.053813	0.034256	-0.41865	-0.240529	-0.205816	-0.045878
Data133	-0.055898	0.03596	-0.421295	-0.237834	-0.203298	-0.048955
Data134	-0.045166	0.034154	-0.429103	-0.237071	-0.20429	-0.044123
Data135	-0.030111	0.043538	-0.442556	-0.238902	-0.198924	-0.039113
Data136	-0.016073	0.054677	-0.4437	-0.239665	-0.200399	-0.036494
Data137	-0.003052	0.062637	-0.450439	-0.243479	-0.20752	-0.022964
Data138	-0.005086	0.065816	-0.447388	-0.252431	-0.214005	-0.005163
Data139	-0.003967	0.067393	-0.436681	-0.251948	-0.219396	0.000814
Data140	-0.0118	0.074056	-0.410792	-0.243251	-0.210215	-0.008189
Data141	-0.031382	0.063731	-0.393448	-0.235748	-0.205485	-0.014648
Data142	-0.039775	0.040181	-0.378087	-0.226262	-0.195313	-0.014318
Data143	-0.049845	0.030543	-0.366364	-0.217133	-0.186717	-0.01564
Data144	-0.05071	0.033646	-0.359039	-0.209757	-0.188777	-0.017141
Data145	-0.055288	0.020421	-0.358861	-0.21286	-0.201848	-0.017166
Data146	-0.04954	0.006917	-0.366872	-0.20846	-0.222956	-0.02238
Data147	-0.037689	-0.011826	-0.37	-0.208537	-0.245412	-0.009995
Data148	-0.028788	-0.027822	-0.376994	-0.214437	-0.244141	-0.002543
Data149	-0.02538	-0.035985	-0.384725	-0.219701	-0.219091	-0.001984
Data150	-0.022125	-0.041326	-0.375239	-0.213801	-0.200907	-0.002085
Data151	-0.016123	-0.039164	-0.363388	-0.212631	-0.197906	-0.012919
Data152	-0.005391	-0.039419	-0.349147	-0.20401	-0.194829	-0.004323
Data153	-0.012614	-0.048752	-0.335007	-0.201518	-0.193176	0.004578
Data154	-0.024261	-0.059128	-0.321299	-0.207036	-0.188217	-0.003382
Data155	-0.029602	-0.075862	-0.311	-0.205968	-0.191778	-0.020243
Data156	-0.032705	-0.075734	-0.311381	-0.20167	-0.196253	-0.036036
Data157	-0.049438	-0.077108	-0.315653	-0.20256	-0.19455	-0.046921
Data158	-0.065664	-0.097097	-0.319265	-0.220337	-0.200755	-0.049489
Data159	-0.076548	-0.120239	-0.315145	-0.242615	-0.197754	-0.044835
Data160	-0.084432	-0.134913	-0.311788	-0.253372	-0.180969	-0.036519
Data161	-0.083516	-0.141805	-0.315984	-0.25322	-0.16566	-0.02065
Data162	-0.075836	-0.148061	-0.330455	-0.249964	-0.135727	-0.01414
Data163	-0.059255	-0.160522	-0.351003	-0.254161	-0.106074	-0.020014
Data164	-0.047048	-0.171763	-0.357437	-0.258408	-0.090485	-0.018158
Data165	-0.037944	-0.178884	-0.353521	-0.255	-0.089645	-0.008799
Data166	-0.02299	-0.189234	-0.33666	-0.246938	-0.089467	-0.000687
Data167	-0.022227	-0.196762	-0.321248	-0.232061	-0.094732	0.002721
Data168	-0.030212	-0.205841	-0.314407	-0.22021	-0.093638	0.001577
Data169	-0.0413	-0.21492	-0.302099	-0.206706	-0.097605	-0.002263
Data170	-0.050456	-0.230281	-0.292231	-0.197678	-0.104853	0.006587
Data171	-0.061849	-0.228704	-0.294495	-0.195618	-0.113068	0.008316
Data172	-0.066884	-0.225627	-0.296453	-0.198898	-0.126775	0.004349
Data173	-0.053151	-0.236816	-0.298767	-0.204646	-0.136897	0.003993
Data174	-0.040894	-0.25116	-0.305837	-0.193481	-0.14239	-0.005264
Data175	-0.041351	-0.256907	-0.311203	-0.181402	-0.140686	-0.002645
Data176	-0.051982	-0.260417	-0.319519	-0.185547	-0.136464	-0.000534
Data177	-0.078735	-0.264333	-0.338516	-0.20752	-0.121867	0.010783
Data178	-0.100301	-0.266724	-0.34612	-0.229747	-0.0973	0.028559
Data179	-0.108948	-0.267639	-0.349757	-0.235138	-0.073191	0.031077
Data180	-0.104523	-0.278498	-0.345408	-0.227127	-0.04837	0.02416
Data181	-0.079447	-0.290451	-0.330709	-0.224024	-0.029984	0.017878
Data182	-0.076497	-0.29391	-0.324605	-0.21548	-0.023321	0.016022
Data183	-0.090841	-0.29363	-0.334498	-0.187352	-0.035324	0.016022
Data184	-0.091909	-0.28216	-0.332235	-0.165736	-0.046921	0.006765
Data185	-0.077311	-0.275675	-0.320028	-0.158768	-0.051066	0.001399
Data186	-0.072835	-0.272471	-0.308228	-0.156988	-0.054016	-0.009715
Data187	-0.082753	-0.26652	-0.304006	-0.154394	-0.048192	-0.021998
Data188	-0.097605	-0.268453	-0.309779	-0.153097	-0.041453	-0.017115
Data189	-0.111796	-0.275421	-0.302073	-0.150935	-0.035121	-0.004094
Data190	-0.113678	-0.290324	-0.29686	-0.150884	-0.003815	0.001526
Data191	-0.121816	-0.298386	-0.309143	-0.147756	0.032069	-0.004552
Data192	-0.138346	-0.304921	-0.316086	-0.154495	0.035782	-0.007528
Data193	-0.144602	-0.331268	-0.321299	-0.158793	0.035756	-0.012512
Data194	-0.153707	-0.355225	-0.329514	-0.148341	0.033747	-0.022888
Data195	-0.148621	-0.366058	-0.331472	-0.146281	0.029577	-0.030899
Data196	-0.130005	-0.370763	-0.338796	-0.14979	0.021184	-0.026728
Data197	-0.113576	-0.362549	-0.342712	-0.160904	0.024719	-0.024287
Data198	-0.112559	-0.344187	-0.342331	-0.163396	0.029068	-0.03624
Data199	-0.113932	-0.338949	-0.340525	-0.15775	0.036596	-0.051422
Data200	-0.120748	-0.349426	-0.342102	-0.144984	0.048523	-0.048065
Data201	-0.140889	-0.359065	-0.336863	-0.13504	0.058339	-0.047607
Data202	-0.158285	-0.361608	-0.340169	-0.144221	0.074259	-0.042623
Data203	-0.165304	-0.356522	-0.341339	-0.155385	0.08817	-0.031535
Data204	-0.161387	-0.355453	-0.335821	-0.16866	0.096156	-0.022329
Data205	-0.149994	-0.361989	-0.336177	-0.182037	0.095596	-0.018641
Data206	-0.147044	-0.361125	-0.337855	-0.175349	0.08934	-0.01241
Data207	-0.144857	-0.35319	-0.332667	-0.147196	0.099894	-0.025991
Data208	-0.143941	-0.353622	-0.323512	-0.119247	0.116984	-0.033696
Data209	-0.161692	-0.35408	-0.320791	-0.103149	0.133184	-0.029882
Data210	-0.169627	-0.365524	-0.312246	-0.084864	0.144602	-0.019175
Data211	-0.177561	-0.37941	-0.301234	-0.076065	0.158234	-0.013809
Data212	-0.182902	-0.385717	-0.296605	-0.079447	0.174077	-0.014572
Data213	-0.207214	-0.387777	-0.30454	-0.083415	0.184148	-0.025635
Data214	-0.23351	-0.386047	-0.310872	-0.078227	0.191447	-0.040156
Data215	-0.254415	-0.373255	-0.322851	-0.074259	0.195847	-0.052185
Data216	-0.256449	-0.363744	-0.333481	-0.066045	0.207926	-0.054779
Data217	-0.248617	-0.359701	-0.337118	-0.062815	0.209554	-0.056992
Data218	-0.232747	-0.361938	-0.347519	-0.060628	0.204976	-0.06719
Data219	-0.226847	-0.36171	-0.349935	-0.068995	0.207952	-0.067062
Data220	-0.235748	-0.373357	-0.3287	-0.077744	0.212097	-0.055339
Data221	-0.252736	-0.385971	-0.306854	-0.071081	0.226949	-0.054398
Data222	-0.255025	-0.390015	-0.280685	-0.068715	0.234782	-0.048091
Data223	-0.259552	-0.394923	-0.256297	-0.066655	0.24264	-0.055466
Data224	-0.265859	-0.400314	-0.238215	-0.067774	0.254695	-0.074565
Data225	-0.267843	-0.401357	-0.235494	-0.072301	0.269903	-0.098063
Data226	-0.264537	-0.395533	-0.227458	-0.080414	0.290171	-0.101115
Data227	-0.269368	-0.382385	-0.211156	-0.082372	0.300293	-0.107295
Data228	-0.281474	-0.368017	-0.211945	-0.07487	0.299784	-0.119247
Data229	-0.281474	-0.362218	-0.222168	-0.064138	0.302912	-0.123393
Data230	-0.286967	-0.363439	-0.224177	-0.059001	0.30515	-0.118484
Data231	-0.295207	-0.376155	-0.225296	-0.059713	0.306702	-0.108999
Data232	-0.298004	-0.388718	-0.23112	-0.043666	0.306778	-0.098063
Data233	-0.297038	-0.391591	-0.234375	-0.008418	0.309906	-0.082881
Data234	-0.297852	-0.387675	-0.227915	0.00412	0.324122	-0.080083
Data235	-0.308126	-0.375926	-0.22054	0.01269	0.332642	-0.081711
Data236	-0.311686	-0.374883	-0.220108	0.015742	0.334625	-0.08105
Data237	-0.316518	-0.384623	-0.226313	0.016734	0.335922	-0.08016
Data238	-0.316976	-0.388362	-0.232697	0.026296	0.336482	-0.075785
Data239	-0.307465	-0.378113	-0.222982	0.0221	0.351868	-0.080922
Data240	-0.299733	-0.363439	-0.209936	0.013657	0.355886	-0.080795
Data241	-0.298513	-0.353317	-0.202942	0.006256	0.357742	-0.091044
Data242	-0.299479	-0.347926	-0.200806	0.006765	0.369644	-0.095952
Data243	-0.315399	-0.349121	-0.204239	0.008799	0.382004	-0.102437
Data244	-0.327911	-0.352275	-0.194702	0.008418	0.394821	-0.114695
Data245	-0.352427	-0.354309	-0.184275	0.007858	0.408045	-0.117798
Data246	-0.368805	-0.35464	-0.170237	0.007477	0.420507	-0.127614
Data247	-0.384827	-0.351893	-0.177816	0.005264	0.440699	-0.137533
Data248	-0.394185	-0.359751	-0.20078	0.00356	0.444692	-0.143255
Data249	-0.40095	-0.36293	-0.215225	0.015818	0.436783	-0.141017
Data250	-0.399526	-0.363185	-0.225652	0.034968	0.439885	-0.14389
Data251	-0.392609	-0.359192	-0.21698	0.048167	0.444794	-0.149231
Data252	-0.3803	-0.363159	-0.201213	0.060959	0.455322	-0.161133
Data253	-0.365957	-0.371348	-0.179087	0.077362	0.461782	-0.165532
Data254	-0.348918	-0.376155	-0.162811	0.090307	0.464935	-0.173416
Data255	-0.339101	-0.364558	-0.147858	0.09374	0.471395	-0.177561
Data256	-0.332794	-0.350215	-0.131938	0.094121	0.469666	-0.181096
Data257	-0.322825	-0.335515	-0.126877	0.095647	0.468343	-0.193736
Data258	-0.323334	-0.319265	-0.118993	0.093536	0.458654	-0.20251
Data259	-0.3243	-0.318044	-0.111135	0.086543	0.43869	-0.193507
Data260	-0.318247	-0.324987	-0.117798	0.094604	0.415039	-0.184682
Data261	-0.321452	-0.340703	-0.131785	0.11378	0.413895	-0.19076
Data262	-0.316416	-0.361048	-0.136515	0.131226	0.424728	-0.201543
Data263	-0.29307	-0.366338	-0.130157	0.151469	0.437393	-0.199788
Data264	-0.278219	-0.355708	-0.112991	0.162633	0.452067	-0.185013
Data265	-0.276337	-0.344111	-0.099055	0.169118	0.482534	-0.169017
Data266	-0.272013	-0.334498	-0.087306	0.158157	0.50855	-0.156962
Data267	-0.268453	-0.32664	-0.083262	0.146713	0.52419	-0.155589
Data268	-0.257467	-0.325648	-0.085373	0.133413	0.529861	-0.161718
Data269	-0.257263	-0.342712	-0.084635	0.124639	0.527954	-0.171992
Data270	-0.258026	-0.35497	-0.077591	0.126419	0.53065	-0.178782
Data271	-0.263062	-0.351588	-0.07637	0.135193	0.541458	-0.186768
Data272	-0.264994	-0.341161	-0.07726	0.153681	0.538534	-0.195211
Data273	-0.264587	-0.331319	-0.077794	0.169932	0.532659	-0.194168
Data274	-0.265198	-0.323029	-0.079753	0.182775	0.535965	-0.190938
Data275	-0.265554	-0.317128	-0.084407	0.194728	0.538966	-0.192235
Data276	-0.250753	-0.304769	-0.080287	0.194804	0.540568	-0.198542
Data277	-0.238393	-0.300318	-0.069148	0.196075	0.546265	-0.204468
Data278	-0.229747	-0.316213	-0.068588	0.198644	0.554021	-0.200857
Data279	-0.221202	-0.330251	-0.072454	0.196253	0.562312	-0.193736
Data280	-0.203196	-0.332286	-0.079956	0.202916	0.569229	-0.189056
Data281	-0.184682	-0.330022	-0.070496	0.214539	0.569509	-0.181122
Data282	-0.18453	-0.334905	-0.047099	0.220261	0.567729	-0.183767
Data283	-0.184224	-0.35113	-0.02271	0.215429	0.562363	-0.183436
Data284	-0.174713	-0.366084	-0.007044	0.22728	0.549316	-0.17746
Data285	-0.162354	-0.367355	-0.00707	0.248235	0.540924	-0.17189
Data286	-0.138601	-0.362829	-0.011902	0.261993	0.530319	-0.16421
Data287	-0.112559	-0.356801	-0.023448	0.266062	0.533651	-0.155512
Data288	-0.095825	-0.352707	-0.029449	0.251439	0.54156	-0.160395
Data289	-0.088247	-0.355886	-0.026347	0.240657	0.550613	-0.183156
Data290	-0.075378	-0.366694	-0.016149	0.232951	0.556997	-0.198491
Data291	-0.074107	-0.383224	-0.016073	0.231298	0.55954	-0.205002
Data292	-0.085042	-0.399526	-0.013148	0.245845	0.559947	-0.190684
Data293	-0.090434	-0.400263	-0.002213	0.254796	0.555878	-0.171331
Data294	-0.091298	-0.385132	0.014903	0.263977	0.553207	-0.157928
Data295	-0.091349	-0.379054	0.029221	0.274989	0.55397	-0.150986
Data296	-0.091604	-0.362752	0.034815	0.290985	0.560404	-0.142899
Data297	-0.075734	-0.347315	0.043335	0.297597	0.560176	-0.134989
Data298	-0.048269	-0.346196	0.04364	0.288467	0.561117	-0.133692
Data299	-0.026805	-0.347417	0.045547	0.283305	0.5734	-0.132599
Data300	-0.019124	-0.353343	0.041224	0.284932	0.593338	-0.127284
Data301	-0.018667	-0.353775	0.041072	0.295461	0.601934	-0.113907
Data302	-0.003815	-0.342356	0.047099	0.306473	0.612335	-0.093816
Data303	0.015411	-0.345052	0.041758	0.326055	0.608775	-0.094198
Data304	0.029449	-0.347926	0.035884	0.343984	0.601705	-0.105133
Data305	0.039673	-0.348129	0.033976	0.355123	0.601069	-0.114237
Data306	0.047913	-0.344747	0.027466	0.359828	0.604655	-0.114212
Data307	0.054677	-0.340932	0.01826	0.35642	0.620193	-0.121969
Data308	0.060272	-0.340322	0.005163	0.353063	0.639877	-0.121918
Data309	0.055542	-0.327225	0.012792	0.347163	0.652059	-0.107498
Data310	0.05717	-0.315196	0.036901	0.340144	0.654627	-0.097173
Data311	0.073903	-0.310644	0.052567	0.339762	0.646159	-0.094248
Data312	0.093129	-0.296911	0.062103	0.334702	0.636927	-0.088526
Data313	0.097351	-0.285594	0.067291	0.338058	0.629272	-0.078125
Data314	0.092214	-0.265554	0.069631	0.349655	0.610072	-0.071004
Data315	0.076447	-0.257365	0.06986	0.346909	0.595551	-0.078303
Data316	0.073344	-0.256805	0.068995	0.340195	0.581996	-0.081914
Data317	0.086212	-0.266495	0.066147	0.343323	0.578969	-0.06986
Data318	0.102234	-0.272395	0.066783	0.349197	0.578181	-0.049845
Data319	0.121307	-0.274378	0.073369	0.347824	0.5896	-0.021947
Data320	0.146739	-0.276159	0.082041	0.349426	0.606054	-0.00529
Data321	0.180664	-0.275447	0.089951	0.345866	0.616455	0.001348
Data322	0.195414	-0.271301	0.093486	0.340169	0.639903	-0.007248
Data323	0.19221	-0.264765	0.096385	0.34462	0.648829	-0.015945
Data324	0.183563	-0.25149	0.101395	0.339305	0.637512	-0.031942
Data325	0.175883	-0.229721	0.095011	0.330327	0.62589	-0.029678
Data326	0.179138	-0.210241	0.099487	0.315806	0.610199	-0.014648
Data327	0.176239	-0.218684	0.112356	0.307872	0.601679	0.005417
Data328	0.171916	-0.2373	0.12764	0.310465	0.601323	0.020269
Data329	0.174561	-0.231374	0.121333	0.318604	0.589701	0.024541
Data330	0.189056	-0.220642	0.114644	0.329361	0.56661	0.022074
Data331	0.200094	-0.20429	0.131226	0.340271	0.555979	0.019658
Data332	0.200195	-0.179596	0.139465	0.341136	0.555649	0.016479
Data333	0.206858	-0.157827	0.130386	0.324046	0.556844	0.009537
Data334	0.232849	-0.145238	0.123266	0.304947	0.554123	-0.000331
Data335	0.256602	-0.147273	0.118332	0.298843	0.544383	0.006638
Data336	0.269521	-0.144984	0.119527	0.296097	0.531184	0.024287
Data337	0.2683	-0.137939	0.125351	0.298589	0.519129	0.041529
Data338	0.269623	-0.133057	0.136058	0.304998	0.508118	0.042648
Data339	0.270589	-0.126546	0.13888	0.302149	0.502803	0.055186
Data340	0.273794	-0.134481	0.140711	0.282186	0.487086	0.060399
Data341	0.264994	-0.141093	0.148341	0.254873	0.457967	0.056788
Data342	0.250397	-0.14178	0.152868	0.246989	0.45077	0.05455
Data343	0.238749	-0.140889	0.149333	0.251516	0.459188	0.057551
Data344	0.24648	-0.144323	0.147247	0.256399	0.46374	0.063655
Data345	0.263062	-0.154139	0.143814	0.253576	0.454025	0.069682
Data346	0.278625	-0.166855	0.134303	0.243454	0.442327	0.077464
Data347	0.280355	-0.168559	0.128784	0.229568	0.438512	0.083237
Data348	0.276438	-0.158132	0.136592	0.2226	0.443039	0.086339
Data349	0.27298	-0.145442	0.146027	0.22227	0.444183	0.090027
Data350	0.262502	-0.138753	0.13621	0.232264	0.430679	0.099665
Data351	0.265147	-0.133311	0.124486	0.246658	0.421117	0.104523
Data352	0.269877	-0.127157	0.130132	0.260569	0.413742	0.10671
Data353	0.272064	-0.121129	0.139847	0.261052	0.408986	0.115178
Data354	0.281219	-0.111262	0.145772	0.250829	0.408961	0.130234
Data355	0.286509	-0.102234	0.150299	0.237223	0.413411	0.137583
Data356	0.285492	-0.089086	0.145696	0.229568	0.409546	0.12886
Data357	0.277863	-0.080236	0.141907	0.215937	0.39945	0.112686
Data358	0.266317	-0.079117	0.131556	0.203374	0.382182	0.097605
Data359	0.265147	-0.058721	0.122935	0.195084	0.37089	0.084254
Data360	0.267893	-0.046361	0.129776	0.186666	0.370204	0.075531
Data361	0.271047	-0.042775	0.142059	0.187174	0.379918	0.076065
Data362	0.27125	-0.042775	0.144857	0.177155	0.383072	0.072759
Data363	0.259145	-0.044047	0.151494	0.164032	0.378596	0.06958
Data364	0.25823	-0.048294	0.163371	0.162201	0.365423	0.071182
Data365	0.240682	-0.047684	0.171127	0.171407	0.362473	0.072556
Data366	0.23112	-0.044352	0.17484	0.171407	0.361888	0.059687
Data367	0.229492	-0.040461	0.18837	0.170949	0.355759	0.037257
Data368	0.236511	-0.029933	0.193761	0.172806	0.333379	0.027262
Data369	0.236816	-0.022049	0.190531	0.169195	0.308762	0.044683
Data370	0.228271	-0.014572	0.180181	0.174103	0.292714	0.058517
Data371	0.210927	-0.010681	0.17484	0.176417	0.270665	0.069021
Data372	0.203501	-0.023066	0.177053	0.166779	0.262171	0.078405
Data373	0.18809	-0.032018	0.180817	0.153427	0.267131	0.08934
Data374	0.175527	-0.026093	0.185115	0.143916	0.270106	0.100632
Data375	0.163523	-0.021515	0.176112	0.138448	0.261383	0.122223
Data376	0.15447	-0.017649	0.164185	0.131098	0.261027	0.129598
Data377	0.156911	-0.015284	0.154826	0.121918	0.277227	0.122197
Data378	0.157369	-0.025457	0.145035	0.11172	0.271606	0.118713
Data379	0.145772	-0.033137	0.150248	0.104523	0.271454	0.11617
Data380	0.142517	-0.0354	0.156504	0.102285	0.275752	0.128225
Data381	0.140076	-0.046183	0.153707	0.105845	0.275955	0.130488
Data382	0.134735	-0.068614	0.148163	0.107702	0.261332	0.132141
Data383	0.126241	-0.079956	0.155563	0.10404	0.240479	0.130946
Data384	0.116628	-0.081075	0.167567	0.090637	0.216064	0.126673
Data385	0.103048	-0.077744	0.167643	0.070318	0.187759	0.114034
Data386	0.089976	-0.067596	0.168101	0.053507	0.159327	0.100733
Data387	0.078735	-0.046412	0.174586	0.044301	0.150503	0.10498
Data388	0.063426	-0.035629	0.16866	0.027847	0.14534	0.105108
Data389	0.054321	-0.032171	0.174255	-0.003001	0.147018	0.11233
Data390	0.053507	-0.035884	0.174586	-0.022278	0.15241	0.116069
Data391	0.053965	-0.043996	0.161692	-0.020091	0.155919	0.115407
Data392	0.03657	-0.042521	0.149129	-0.020777	0.146434	0.121841
Data393	0.021057	-0.048141	0.132446	-0.02889	0.128733	0.135956
Data394	0.017141	-0.042394	0.131938	-0.033315	0.107422	0.141907
Data395	0.023702	-0.031967	0.128072	-0.036418	0.096003	0.150909
Data396	0.034231	-0.014267	0.118205	-0.04631	0.081965	0.141551
Data397	0.040843	-0.015462	0.115	-0.049922	0.083466	0.126216
Data398	0.045166	-0.00941	0.111618	-0.059865	0.091451	0.108617
Data399	0.040131	0.010376	0.12591	-0.062663	0.098521	0.092392
Data400	0.030416	0.012741	0.136388	-0.053507	0.098495	0.082347
Data401	0.00824	0.019506	0.147934	-0.052745	0.094172	0.074997
Data402	-0.009206	0.022303	0.156581	-0.058746	0.083847	0.080287
Data403	-0.013072	0.019582	0.163371	-0.069122	0.082474	0.098241
Data404	-0.013428	0.025431	0.164591	-0.071971	0.077794	0.103633
Data405	-0.010529	0.014852	0.166499	-0.079371	0.078303	0.104955
Data406	-0.016073	0.000534	0.155691	-0.093409	0.074488	0.110957
Data407	-0.026042	-0.014267	0.141246	-0.108465	0.059611	0.118128
Data408	-0.034892	-0.028458	0.133362	-0.110346	0.042623	0.118001
Data409	-0.048574	-0.036341	0.112381	-0.111694	0.036392	0.108236
Data410	-0.056508	-0.030874	0.097478	-0.112178	0.02037	0.105413
Data411	-0.068258	-0.017242	0.093892	-0.111643	0.014445	0.123901
Data412	-0.061544	-0.009028	0.102107	-0.117722	0.003535	0.14122
Data413	-0.05132	-0.00501	0.107676	-0.129623	0.007858	0.149002
Data414	-0.051219	-0.007985	0.100657	-0.141627	0.004196	0.14979
Data415	-0.062866	-0.003306	0.093664	-0.154724	-0.011215	0.134939
Data416	-0.07665	-0.001729	0.094477	-0.163905	-0.025482	0.116196
Data417	-0.080821	-0.009104	0.091731	-0.171127	-0.040995	0.106379
Data418	-0.079956	-0.010579	0.099843	-0.178553	-0.058975	0.113475
Data419	-0.083923	0.006943	0.095011	-0.185623	-0.07136	0.124486
Data420	-0.088552	0.022863	0.086416	-0.187505	-0.07815	0.132294
Data421	-0.097961	0.031128	0.082194	-0.194524	-0.083237	0.136592
Data422	-0.111898	0.046844	0.088501	-0.205205	-0.08344	0.145696
Data423	-0.112305	0.055593	0.108032	-0.21347	-0.078786	0.151291
Data424	-0.095622	0.060806	0.126292	-0.218277	-0.081991	0.149256
Data425	-0.086975	0.056254	0.142136	-0.230738	-0.072759	0.143789
Data426	-0.094096	0.038706	0.162532	-0.224711	-0.06223	0.132268
Data427	-0.102997	0.024923	0.174688	-0.208003	-0.050939	0.118891
Data428	-0.111643	0.02238	0.174993	-0.195338	-0.037384	0.126521
Data429	-0.125173	0.035121	0.17245	-0.205332	-0.027313	0.138397
Data430	-0.132243	0.045522	0.161438	-0.213013	-0.030594	0.14094
Data431	-0.142314	0.051676	0.152435	-0.22555	-0.042775	0.139847
Data432	-0.146942	0.055695	0.153249	-0.251287	-0.062485	0.146942
Data433	-0.145976	0.057017	0.165354	-0.26708	-0.075277	0.158717
Data434	-0.138041	0.0457	0.170008	-0.278702	-0.070063	0.160904
Data435	-0.129038	0.041402	0.170441	-0.279617	-0.072556	0.161413
Data436	-0.134633	0.03479	0.164312	-0.269877	-0.095851	0.159149
Data437	-0.147909	0.026728	0.162557	-0.251846	-0.117696	0.158183
Data438	-0.154572	0.036265	0.169754	-0.244624	-0.128733	0.16655
Data439	-0.163523	0.050812	0.179392	-0.255229	-0.135727	0.183589
Data440	-0.169983	0.062459	0.173111	-0.272649	-0.131963	0.192083
Data441	-0.164744	0.071971	0.15096	-0.27415	-0.120646	0.190506
Data442	-0.154012	0.083898	0.142415	-0.273158	-0.134226	0.177714
Data443	-0.156403	0.086594	0.157242	-0.274328	-0.146179	0.160624
Data444	-0.17278	0.083644	0.17779	-0.294927	-0.155818	0.152003
Data445	-0.175629	0.089238	0.193939	-0.308507	-0.172501	0.150452
Data446	-0.17451	0.104777	0.200679	-0.321808	-0.192591	0.152944
Data447	-0.188293	0.116323	0.200882	-0.331319	-0.20256	0.149333
Data448	-0.197194	0.113856	0.195897	-0.345612	-0.201925	0.141856
Data449	-0.211233	0.119832	0.196686	-0.354869	-0.200094	0.149892
Data450	-0.221608	0.123596	0.207825	-0.357666	-0.202535	0.165354
Data451	-0.212606	0.123927	0.212758	-0.367533	-0.212224	0.171076
Data452	-0.190531	0.114772	0.209122	-0.376765	-0.216293	0.149612
Data453	-0.166829	0.108236	0.228017	-0.375977	-0.204493	0.118357
Data454	-0.141703	0.107168	0.239029	-0.383962	-0.199458	0.105998
Data455	-0.111898	0.107498	0.236689	-0.387141	-0.201594	0.121765
Data456	-0.088043	0.106913	0.248108	-0.384776	-0.204926	0.131429
Data457	-0.071208	0.10259	0.261256	-0.391006	-0.205994	0.126444
Data458	-0.06368	0.113093	0.269801	-0.404638	-0.209351	0.109558
Data459	-0.062866	0.115967	0.265757	-0.426865	-0.213369	0.097249
Data460	-0.068461	0.117442	0.262451	-0.447744	-0.226161	0.099792
Data461	-0.074412	0.118154	0.254364	-0.444082	-0.228322	0.099004
Data462	-0.058543	0.116908	0.252584	-0.435537	-0.210876	0.094325
Data463	-0.043844	0.116908	0.258052	-0.443471	-0.194829	0.100733
Data464	-0.036112	0.127157	0.258153	-0.44042	-0.178121	0.117594
Data465	-0.034637	0.152105	0.254669	-0.4334	-0.176036	0.133464
Data466	-0.02299	0.168737	0.26563	-0.431061	-0.177867	0.160522
Data467	-0.006104	0.174255	0.286916	-0.429484	-0.183462	0.166295
Data468	0.007222	0.17451	0.29185	-0.424678	-0.18659	0.164693
Data469	0.013224	0.180766	0.291494	-0.42572	-0.194575	0.158132
Data470	0.021973	0.189336	0.290095	-0.424856	-0.217946	0.146408
Data471	0.022176	0.193456	0.299377	-0.424983	-0.237198	0.133158
Data472	0.021922	0.200602	0.311941	-0.423889	-0.246836	0.122655
Data473	0.027313	0.208537	0.32196	-0.419947	-0.241903	0.114161
Data474	0.039368	0.203578	0.329895	-0.418676	-0.232417	0.10437
Data475	0.049438	0.199916	0.340474	-0.430069	-0.234273	0.090332
Data476	0.041656	0.199788	0.346324	-0.448863	-0.240529	0.086365
Data477	0.03006	0.21225	0.350927	-0.455627	-0.249557	0.103607
Data478	0.030823	0.224152	0.348943	-0.440801	-0.258636	0.117289
Data479	0.026499	0.225169	0.351537	-0.427577	-0.270131	0.116069
Data480	0.030772	0.22466	0.339839	-0.41865	-0.269419	0.103251
Data481	0.049693	0.230306	0.322952	-0.400263	-0.26062	0.105464
Data482	0.068359	0.22967	0.31985	-0.388718	-0.267537	0.097682
Data483	0.079905	0.232925	0.323588	-0.390549	-0.26385	0.071589
Data484	0.088603	0.23407	0.330989	-0.390167	-0.258687	0.057856
Data485	0.101624	0.230611	0.339712	-0.394643	-0.245819	0.058416
Data486	0.111033	0.231069	0.347036	-0.404587	-0.246201	0.059026
Data487	0.118713	0.234222	0.342229	-0.41036	-0.252075	0.059814
Data488	0.112	0.244064	0.353648	-0.404587	-0.242513	0.067927
Data489	0.104574	0.252736	0.352325	-0.407283	-0.229899	0.072556
Data490	0.096741	0.26207	0.348536	-0.413284	-0.228602	0.079498
Data491	0.098572	0.267893	0.354385	-0.424957	-0.229416	0.077642
Data492	0.11617	0.268046	0.359497	-0.429993	-0.222778	0.076065
Data493	0.145111	0.259247	0.354309	-0.426432	-0.224915	0.07342
Data494	0.169779	0.258814	0.351868	-0.407537	-0.242132	0.07253
Data495	0.185699	0.256602	0.351613	-0.381215	-0.274099	0.065994
Data496	0.191803	0.255051	0.350825	-0.360947	-0.306142	0.05628
Data497	0.200348	0.266698	0.345612	-0.340932	-0.319061	0.042623
Data498	0.206197	0.278905	0.335388	-0.341365	-0.319519	0.033162
Data499	0.22817	0.269012	0.330912	-0.349375	-0.308838	0.029348
Data500	0.248413	0.250982	0.335083	-0.345357	-0.303472	0.024389
Data501	0.261383	0.229899	0.337245	-0.353368	-0.307083	0.01653
Data502	0.266164	0.228424	0.327784	-0.36026	-0.300217	0.014623
Data503	0.262197	0.232391	0.315552	-0.372086	-0.30426	0.008647
Data504	0.253805	0.244726	0.316823	-0.370916	-0.312322	0.00707
Data505	0.244497	0.254644	0.322189	-0.351359	-0.318247	-0.001475
Data506	0.230459	0.267054	0.317739	-0.332616	-0.311941	-0.00384
Data507	0.217387	0.275777	0.3228	-0.326055	-0.308558	-0.001246
Data508	0.218252	0.278422	0.33788	-0.327581	-0.307007	0.005137
Data509	0.242615	0.276922	0.349477	-0.335693	-0.310237	0.005697
Data510	0.266876	0.269623	0.352198	-0.330633	-0.307058	-0.004908
Data511	0.272217	0.258408	0.350749	-0.322723	-0.303294	-0.015691
Data512	0.266927	0.236231	0.34551	-0.310465	-0.303675	-0.023829
Data513	0.266113	0.220133	0.34495	-0.314916	-0.314611	-0.03184
Data514	0.292155	0.214259	0.361201	-0.307744	-0.315425	-0.052007
Data515	0.322978	0.221736	0.370051	-0.304438	-0.306956	-0.061391
Data516	0.333913	0.235545	0.369873	-0.295156	-0.313543	-0.056814
Data517	0.325928	0.245387	0.36176	-0.278727	-0.319265	-0.055593
Data518	0.325673	0.245819	0.337855	-0.268428	-0.336889	-0.060094
Data519	0.335286	0.23763	0.315145	-0.257543	-0.347188	-0.075912
Data520	0.351206	0.237503	0.309525	-0.242716	-0.360463	-0.089366
Data521	0.348409	0.240046	0.304794	-0.240885	-0.368474	-0.100835
Data522	0.350952	0.240122	0.302378	-0.245717	-0.368703	-0.112457
Data523	0.362905	0.247294	0.312119	-0.252279	-0.365346	-0.125631
Data524	0.374095	0.250549	0.312703	-0.244649	-0.368144	-0.138474
Data525	0.369771	0.238902	0.298843	-0.233841	-0.360514	-0.135244
Data526	0.360616	0.223083	0.286128	-0.218709	-0.341543	-0.12675
Data527	0.370738	0.221202	0.2771	-0.206324	-0.324148	-0.11116
Data528	0.376434	0.234807	0.281219	-0.19282	-0.319036	-0.096258
Data529	0.378774	0.244853	0.301641	-0.183309	-0.335439	-0.085882
Data530	0.384471	0.245107	0.309168	-0.158285	-0.351512	-0.090154
Data531	0.402273	0.242081	0.314153	-0.138728	-0.359904	-0.092697
Data532	0.41865	0.234121	0.313365	-0.114314	-0.359268	-0.105209
Data533	0.435893	0.22405	0.299708	-0.095927	-0.35408	-0.113881
Data534	0.431671	0.221659	0.292308	-0.08906	-0.353241	-0.120875
Data535	0.419617	0.232747	0.291545	-0.077006	-0.362523	-0.134303
Data536	0.411428	0.240733	0.282949	-0.075785	-0.375824	-0.141678
Data537	0.401357	0.248057	0.269368	-0.073446	-0.37974	-0.148646
Data538	0.38681	0.246633	0.266164	-0.065816	-0.383224	-0.155029
Data539	0.385081	0.245768	0.258865	-0.043437	-0.393422	-0.149867
Data540	0.381877	0.231857	0.247447	-0.026169	-0.39917	-0.144958
Data541	0.373332	0.225652	0.233714	-0.01943	-0.390294	-0.143178
Data542	0.36616	0.218913	0.230713	-0.008901	-0.381495	-0.142695
Data543	0.369466	0.221914	0.237427	-0.002238	-0.364456	-0.137558
Data544	0.366211	0.219498	0.241725	-0.008621	-0.367635	-0.132751
Data545	0.367788	0.220311	0.244802	-0.010325	-0.368525	-0.144399
Data546	0.365448	0.221252	0.243937	-0.016861	-0.363083	-0.17217
Data547	0.365651	0.232875	0.237834	-0.02154	-0.350698	-0.195363
Data548	0.361582	0.249074	0.221329	-0.012868	-0.360031	-0.199305
Data549	0.358836	0.251414	0.198415	-0.002721	-0.377401	-0.195821
Data550	0.346324	0.240529	0.180537	0.006129	-0.398509	-0.189311
Data551	0.343119	0.231018	0.163956	0.013835	-0.40713	-0.193431
Data552	0.347951	0.228195	0.153071	0.019938	-0.402145	-0.199509
Data553	0.347748	0.225703	0.153173	0.031128	-0.398839	-0.198873
Data554	0.343781	0.219116	0.157216	0.039291	-0.405731	-0.184123
Data555	0.336253	0.221863	0.153707	0.055415	-0.409877	-0.172373
Data556	0.325623	0.232519	0.142568	0.061798	-0.407435	-0.170288
Data557	0.314077	0.232366	0.123418	0.069631	-0.409648	-0.171661
Data558	0.310109	0.222982	0.119858	0.07871	-0.413615	-0.170186
Data559	0.313975	0.204976	0.127996	0.087153	-0.416082	-0.177943
Data560	0.320587	0.185979	0.126673	0.084127	-0.410411	-0.179036
Data561	0.326996	0.174459	0.131378	0.09196	-0.402196	-0.178375
Data562	0.317434	0.174662	0.13237	0.103302	-0.386454	-0.186462
Data563	0.313212	0.17128	0.132523	0.098317	-0.376053	-0.18603
Data564	0.304108	0.159861	0.119095	0.100276	-0.36705	-0.186361
Data565	0.296987	0.143789	0.081584	0.114314	-0.370941	-0.189311
Data566	0.29363	0.140381	0.056178	0.134837	-0.363668	-0.188471
Data567	0.291392	0.141449	0.052592	0.150579	-0.358861	-0.187327
Data568	0.282796	0.144602	0.059153	0.158488	-0.371017	-0.187607
Data569	0.28717	0.137355	0.072403	0.169652	-0.37674	-0.17718
Data570	0.294952	0.120061	0.077133	0.176341	-0.382334	-0.169678
Data571	0.313619	0.109787	0.082499	0.184504	-0.390752	-0.144679
Data572	0.324351	0.109634	0.097046	0.200729	-0.397186	-0.130361
Data573	0.318197	0.125224	0.101852	0.206223	-0.405045	-0.120824
Data574	0.315145	0.145721	0.106506	0.204646	-0.408452	-0.117772
Data575	0.305888	0.15213	0.105972	0.196101	-0.391108	-0.120188
Data576	0.295207	0.139008	0.09402	0.186234	-0.367661	-0.12586
Data577	0.2889	0.108058	0.079473	0.179545	-0.352046	-0.124791
Data578	0.289815	0.091604	0.063731	0.183258	-0.360591	-0.123316
Data579	0.283152	0.088348	0.047938	0.202255	-0.377579	-0.121282
Data580	0.273438	0.08728	0.030467	0.21848	-0.394948	-0.10999
Data581	0.279694	0.097351	0.020905	0.231272	-0.401815	-0.100377
Data582	0.286611	0.108287	0.017573	0.243174	-0.40741	-0.098546
Data583	0.282135	0.121104	0.01798	0.235418	-0.417862	-0.098699
Data584	0.273285	0.120366	0.007706	0.216471	-0.41865	-0.083313
Data585	0.263112	0.117518	0.004679	0.203857	-0.408096	-0.073624
Data586	0.240631	0.115712	-0.006485	0.199916	-0.405757	-0.068258
Data587	0.208944	0.101573	-0.021642	0.198975	-0.398254	-0.072632
Data588	0.175629	0.082932	-0.043767	0.20429	-0.382996	-0.071971
Data589	0.161387	0.074031	-0.061137	0.210393	-0.373637	-0.070724
Data590	0.158844	0.068385	-0.069427	0.216726	-0.370153	-0.065002
Data591	0.15391	0.061162	-0.069529	0.230103	-0.362015	-0.054169
Data592	0.142466	0.073725	-0.053533	0.245514	-0.359929	-0.042013
Data593	0.136261	0.085831	-0.037944	0.246964	-0.356064	-0.041707
Data594	0.125732	0.097504	-0.027746	0.247904	-0.335744	-0.033112
Data595	0.112203	0.086288	-0.026169	0.257263	-0.317586	-0.022202
Data596	0.105082	0.055898	-0.031611	0.276337	-0.311025	-0.034383
Data597	0.1032	0.043996	-0.04097	0.294876	-0.306066	-0.040588
Data598	0.098012	0.044352	-0.044963	0.309143	-0.312932	-0.035884
Data599	0.087738	0.045013	-0.045141	0.32814	-0.327021	-0.027822
Data600	0.081482	0.046082	-0.047328	0.347087	-0.329386	-0.015691
Data601	0.073802	0.056458	-0.064596	0.360718	-0.329132	-0.006714
Data602	0.063985	0.060654	-0.0914	0.36438	-0.317027	-0.008519
Data603	0.051524	0.047709	-0.111287	0.360667	-0.302887	-0.011927
Data604	0.04069	0.040665	-0.124537	0.351715	-0.295842	-0.019328
Data605	0.027212	0.028763	-0.127004	0.347926	-0.29307	-0.032908
Data606	0.016836	0.008214	-0.11205	0.351384	-0.280991	-0.042903
Data607	0.016734	-0.014292	-0.103633	0.359166	-0.269979	-0.048396
Data608	0.012309	-0.034536	-0.106532	0.352427	-0.271683	-0.043538
Data609	0.006866	-0.039571	-0.119502	0.339864	-0.260264	-0.041911
Data610	-0.007426	-0.035172	-0.125453	0.341568	-0.245616	-0.048955
Data611	-0.034993	-0.032272	-0.123037	0.346044	-0.223745	-0.049438
Data612	-0.05366	-0.033875	-0.111491	0.352631	-0.220947	-0.0413
Data613	-0.049744	-0.030263	-0.089747	0.347417	-0.227966	-0.04542
Data614	-0.044556	-0.018539	-0.07726	0.340602	-0.237986	-0.052465
Data615	-0.052694	-0.003382	-0.077515	0.332082	-0.237147	-0.055822
Data616	-0.058441	0.006943	-0.085322	0.333227	-0.242106	-0.062739
Data617	-0.060323	0.019252	-0.098623	0.335922	-0.239054	-0.069021
Data618	-0.066833	0.024389	-0.119985	0.341949	-0.222753	-0.083593
Data619	-0.072784	0.023702	-0.125427	0.366109	-0.208689	-0.08817
Data620	-0.085297	0.014877	-0.113449	0.386175	-0.194295	-0.089976
Data621	-0.101573	0.005341	-0.108515	0.385208	-0.189158	-0.099945
Data622	-0.115255	-0.002238	-0.107015	0.383301	-0.187149	-0.107193
Data623	-0.122274	-0.008723	-0.112966	0.371806	-0.180435	-0.105057
Data624	-0.129598	-0.016607	-0.117035	0.366135	-0.177587	-0.103353
Data625	-0.138499	-0.021795	-0.118459	0.356369	-0.170339	-0.096105
Data626	-0.127716	-0.025431	-0.120112	0.358226	-0.151596	-0.079524
Data627	-0.112457	-0.029577	-0.127767	0.370026	-0.13855	-0.070496
Data628	-0.095876	-0.04214	-0.138702	0.370738	-0.131378	-0.073903
Data629	-0.092061	-0.058873	-0.150274	0.376638	-0.1194	-0.074615
Data630	-0.104421	-0.080338	-0.16566	0.383377	-0.10821	-0.0737
Data631	-0.127563	-0.09229	-0.17662	0.391846	-0.106786	-0.073013
Data632	-0.136058	-0.07871	-0.180435	0.413132	-0.121892	-0.067062
Data633	-0.140177	-0.049362	-0.171051	0.433629	-0.137583	-0.06368
Data634	-0.147196	-0.041377	-0.156657	0.447362	-0.155894	-0.052414
Data635	-0.143229	-0.043971	-0.140152	0.46079	-0.169678	-0.042292
Data636	-0.145569	-0.034002	-0.128072	0.45695	-0.184072	-0.036265
Data637	-0.15981	-0.031281	-0.127233	0.443166	-0.199687	-0.042903
Data638	-0.162455	-0.03629	-0.134913	0.433375	-0.202281	-0.055847
Data639	-0.162252	-0.052795	-0.141398	0.419668	-0.179036	-0.054804
