# Supplementary material for: Integration of MRI and somatosensory evoked potentials facilitate diagnosis of spinal cord compression
Source: Sci Rep. 2023 May 15;13:7861. doi: 10.1038/s41598-023-34832-2 (PMC10185544; doi:10.1038/s41598-023-34832-2)
Supplement: Supplementary file 3 — Supplementary Information 3. [file 41598_2023_34832_MOESM3_ESM.zip › Preoperative SSEP data/spinal cord compression group/6454500_2/6454500_2_Lt Tibial SEP_Cz'-Fpz_201219_164946.csv]

Index	1	2	3	4	5	6	7	8	9	10	11
Name	Cz'-Fpz	Cz'-Fpz	Cz'-Fpz	Cz'-Fpz	Cz'-Fpz	Cz'-Fpz	Cz'-Fpz	Cz'-Fpz	Cz'-Fpz	Cz'-Fpz	Cz'-Fpz
Time	2.01707E+13	2.01707E+13	2.01707E+13	2.01707E+13	2.01707E+13	2.01707E+13	2.01707E+13	2.01707E+13	2.01707E+13	2.01707E+13	2.01707E+13
Highcut	500	500	500	500	500	500	500	500	500	500	500
Lowcut	10	10	10	10	10	10	10	10	10	10	10
Period	0.000156	0.000156	0.000156	0.000156	0.000156	0.000156	0.000156	0.000156	0.000156	0.000156	0.000156
Averages	120	120	120	120	120	120	120	120	120	120	120
Int (mA)	16/15.5mA	16/15.5mA	16/15.5mA	16/15.5mA	16/15.5mA	16/15.5mA	16/15.6mA	16/15.5mA	16/15.5mA	16/15.5mA	16/15.5mA
Pulse Width (�gs)	200�s	200�s	200�s	200�s	200�s	200�s	200�s	200�s	200�s	200�s	200�s
Rep Rate (Hz)	2.66Hz	2.66Hz	2.66Hz	2.66Hz	2.66Hz	2.66Hz	2.66Hz	2.66Hz	2.66Hz	2.66Hz	2.66Hz
Data0	-0.390529	0.227359	0.357315	-0.421251	0.294245	0.100404	0.075888	0.187177	0.782788	0.099489	0.16022
Data1	-1.045446	-0.450802	-0.34048	-1.126116	-0.56021	-0.949009	-0.980443	-0.926223	-0.456753	-1.149615	-0.51372
Data2	-1.774828	-1.212533	-1.12754	-2.00473	-1.657842	-2.358434	-2.517535	-2.390682	-2.24328	-3.13522	-1.33135
Data3	-0.741487	-0.126802	0.04888	-0.873426	-0.336767	-0.931919	-1.053483	-1.039139	-0.869357	-1.629562	-0.435136
Data4	0.231937	0.850894	1.051448	0.248824	0.969813	0.770988	0.787467	0.92256	1.166094	0.712088	0.591796
Data5	0.386664	1.017675	1.195544	0.458178	1.188932	1.213804	1.232827	1.500064	1.632614	1.477684	0.895145
Data6	0.286158	0.932428	1.070776	0.379136	1.075303	1.145037	1.180743	1.461306	1.512169	1.503726	0.883853
Data7	0.129397	0.770784	0.881259	0.215763	0.866153	0.913609	0.955723	1.22001	1.211668	1.291625	0.743267
Data8	-0.044556	0.592152	0.700186	0.036215	0.651967	0.653391	0.679128	0.938125	0.837212	0.993769	0.570789
Data9	-0.198367	0.449175	0.561735	-0.113222	0.479235	0.439155	0.443122	0.695608	0.523588	0.708426	0.405127
Data10	-0.310165	0.356146	0.453091	-0.216271	0.364436	0.280969	0.261641	0.508634	0.266524	0.48422	0.292159
Data11	-0.380153	0.30513	0.365708	-0.277409	0.294703	0.187889	0.13611	0.377915	0.133262	0.318507	0.217492
Data12	-0.409247	0.277918	0.311386	-0.307724	0.270899	0.143333	0.055543	0.299382	0.115562	0.211083	0.17024
Data13	-0.410569	0.270797	0.287531	-0.316269	0.266626	0.120851	0.009664	0.260522	0.124412	0.142824	0.162356
Data14	-0.405483	0.254978	0.300501	-0.320033	0.278172	0.1237	-0.001119	0.249536	0.189822	0.114951	0.178937
Data15	-0.395819	0.248163	0.324	-0.321762	0.299687	0.133872	-0.003255	0.2592	0.290125	0.128379	0.192772
Data16	-0.390122	0.229953	0.332443	-0.34109	0.300043	0.121564	0.003357	0.257064	0.379441	0.143231	0.164899
Data17	-0.384833	0.20091	0.330714	-0.35584	0.285445	0.11546	0.020549	0.24801	0.513415	0.155032	0.134076
Data18	-0.369777	0.195519	0.322423	-0.344447	0.271509	0.105491	0.046896	0.252079	0.59205	0.170392	0.142977
Data19	-0.368149	0.226495	0.328679	-0.337936	0.264795	0.094606	0.053813	0.266321	0.668447	0.180972	0.166527
Data20	-0.375677	0.259963	0.339208	-0.336309	0.263218	0.091961	0.054017	0.285039	0.709748	0.199486	0.17497
Data21	-0.37822	0.28865	0.353297	-0.338242	0.261133	0.094402	0.0707	0.298365	0.651255	0.211185	0.184329
Data22	-0.368353	0.300399	0.36525	-0.351466	0.254164	0.090842	0.080161	0.299585	0.578215	0.210473	0.188805
Data23	-0.354518	0.296635	0.369675	-0.350652	0.241754	0.063783	0.075786	0.280868	0.45655	0.191755	0.184176
Data24	-0.356247	0.299433	0.374151	-0.334579	0.252893	0.055848	0.065919	0.263371	0.342006	0.165103	0.186313
Data25	-0.371099	0.318049	0.369167	-0.325424	0.29043	0.070293	0.066529	0.255843	0.269271	0.146283	0.188551
Data26	-0.380051	0.323084	0.354721	-0.326034	0.311386	0.072124	0.067445	0.251672	0.163577	0.116681	0.187635
Data27	-0.384527	0.314692	0.330968	-0.334071	0.314997	0.066122	0.053	0.254826	0.051677	0.07955	0.186211
Data28	-0.390326	0.299992	0.302332	-0.334986	0.302637	0.059612	0.035197	0.272933	-0.029399	0.059917	0.207879
Data29	-0.397243	0.271305	0.27334	-0.336004	0.278528	0.051779	0.049134	0.287073	-0.089825	0.062765	0.238651
Data30	-0.39409	0.260421	0.239211	-0.334681	0.259912	0.043743	0.074057	0.29572	-0.109458	0.081178	0.265761
Data31	-0.393683	0.267898	0.223799	-0.336309	0.252384	0.021668	0.083925	0.292363	-0.158897	0.090639	0.278274
Data32	-0.396328	0.281732	0.224765	-0.336919	0.256046	0.002136	0.102744	0.285649	-0.204064	0.088706	0.275374
Data33	-0.405585	0.292566	0.242974	-0.337936	0.261641	-0.015768	0.120546	0.277714	-0.22207	0.081992	0.270136
Data34	-0.417894	0.309199	0.254826	-0.343125	0.2651	-0.030315	0.119529	0.254622	-0.257776	0.08423	0.262709
Data35	-0.429796	0.317489	0.259556	-0.354009	0.260777	-0.050456	0.122988	0.244755	-0.2769	0.082297	0.269322
Data36	-0.426439	0.313166	0.260065	-0.356552	0.260065	-0.062664	0.122072	0.243331	-0.291142	0.086163	0.300552
Data37	-0.425422	0.304672	0.251774	-0.348516	0.256046	-0.053407	0.117393	0.237227	-0.29104	0.091859	0.31398
Data38	-0.432441	0.290023	0.237074	-0.335597	0.258539	-0.033366	0.110577	0.245365	-0.243331	0.097759	0.314946
Data39	-0.429084	0.268101	0.2268	-0.322474	0.272882	-0.013021	0.102541	0.237227	-0.252588	0.092368	0.316625
Data40	-0.444241	0.24979	0.21856	-0.312505	0.283462	0.000305	0.104473	0.214644	-0.226953	0.103761	0.311844
Data41	-0.460619	0.248824	0.217238	-0.306605	0.276392	0.016683	0.110984	0.197757	-0.165204	0.121055	0.311182
Data42	-0.460721	0.258691	0.228784	-0.30396	0.255589	0.027771	0.101625	0.170189	-0.115053	0.131736	0.315862
Data43	-0.460924	0.268966	0.213881	-0.289921	0.253452	0.023702	0.084535	0.149538	-0.012105	0.146588	0.329849
Data44	-0.47008	0.277765	0.177462	-0.269373	0.260472	0.021464	0.065207	0.138654	0.078024	0.159304	0.337631
Data45	-0.481066	0.286056	0.156659	-0.261641	0.266016	0.027975	0.024821	0.129702	0.165713	0.153302	0.33519
Data46	-0.480863	0.287277	0.140281	-0.26154	0.270441	0.025839	-0.012004	0.121157	0.29277	0.130414	0.319473
Data47	-0.483914	0.297297	0.14196	-0.268254	0.267236	0.011393	-0.031434	0.102337	0.399583	0.109255	0.301569
Data48	-0.485339	0.314641	0.158185	-0.265609	0.264388	-0.016175	-0.049846	0.091859	0.456143	0.09664	0.289718
Data49	-0.466316	0.321202	0.165713	-0.269474	0.263828	-0.04181	-0.06246	0.080975	0.445157	0.091758	0.273493
Data50	-0.457364	0.314794	0.166476	-0.279749	0.265965	-0.051881	-0.064393	0.073548	0.428066	0.0707	0.26861
Data51	-0.460822	0.299382	0.169019	-0.290328	0.264795	-0.050863	-0.066936	0.084738	0.507312	0.040182	0.285903
Data52	-0.454312	0.267796	0.174818	-0.314234	0.261082	-0.036011	-0.064597	0.076397	0.579334	0.015259	0.305333
Data53	-0.438137	0.241245	0.175479	-0.326543	0.257979	-0.017599	-0.069073	0.05656	0.65095	-0.0059	0.321813
Data54	-0.422675	0.238244	0.16551	-0.324712	0.25452	0.010986	-0.07894	0.038758	0.716767	-0.015971	0.334834
Data55	-0.422166	0.232598	0.152743	-0.310369	0.261234	0.032553	-0.092063	0.024109	0.757763	-0.027059	0.345159
Data56	-0.436917	0.245518	0.150556	-0.292363	0.272679	0.048625	-0.106915	0.027059	0.77292	-0.030213	0.359503
Data57	-0.449836	0.253351	0.135754	-0.277816	0.291854	0.062053	-0.119427	0.035604	0.773938	-0.002136	0.373693
Data58	-0.451464	0.266473	0.122683	-0.263167	0.32283	0.062359	-0.1296	0.049338	0.727957	0.015259	0.385392
Data59	-0.448107	0.285801	0.108644	-0.246891	0.343328	0.057781	-0.130007	0.072429	0.672109	0.025737	0.396124
Data60	-0.446174	0.304011	0.089011	-0.233666	0.346482	0.045675	-0.123191	0.097149	0.587778	0.033163	0.400448
Data61	-0.438646	0.306198	0.075227	-0.220951	0.352127	0.039877	-0.119326	0.10488	0.465705	0.048625	0.41357
Data62	-0.425015	0.281631	0.073396	-0.223392	0.358333	0.030518	-0.122784	0.094097	0.320643	0.075481	0.442715
Data63	-0.408331	0.265456	0.077414	-0.233666	0.358638	0.033773	-0.116884	0.073548	0.180158	0.106203	0.458279
Data64	-0.388902	0.259709	0.098116	-0.24211	0.365403	0.054119	-0.106508	0.041301	0.083518	0.124717	0.467333
Data65	-0.382289	0.260421	0.136314	-0.2533	0.374812	0.07009	-0.100201	0.007935	-0.006307	0.143333	0.483558
Data66	-0.385952	0.25625	0.15905	-0.262048	0.371557	0.066326	-0.093182	-0.018514	-0.114544	0.158389	0.488543
Data67	-0.383917	0.254673	0.16317	-0.262455	0.362097	0.065003	-0.086671	-0.021871	-0.171918	0.155439	0.484169
Data68	-0.387071	0.253096	0.15493	-0.257064	0.349533	0.073854	-0.064597	-0.012818	-0.179955	0.140586	0.488034
Data69	-0.407925	0.25274	0.147758	-0.250655	0.350551	0.071921	-0.054729	0.001526	-0.207014	0.128481	0.487729
Data70	-0.415554	0.260777	0.136263	-0.260421	0.362351	0.069785	-0.048015	0.015361	-0.207421	0.114341	0.475522
Data71	-0.41179	0.26922	0.111798	-0.255029	0.363572	0.060629	-0.057272	0.025025	-0.266219	0.097556	0.482745
Data72	-0.411688	0.282699	0.088858	-0.244348	0.362198	0.053407	-0.0707	0.029908	-0.231327	0.09308	0.489459
Data73	-0.407823	0.28865	0.062104	-0.250451	0.374151	0.057577	-0.080975	0.035197	-0.156151	0.099794	0.492205
Data74	-0.403042	0.301264	0.041454	-0.265812	0.393835	0.053203	-0.079245	0.042522	-0.119732	0.11078	0.479184
Data75	-0.406806	0.301315	0.039623	-0.268254	0.392411	0.047608	-0.085451	0.044048	-0.083111	0.128684	0.453142
Data76	-0.409349	0.301976	0.053813	-0.26744	0.396124	0.047812	-0.083518	0.03591	-0.088604	0.14313	0.434119
Data77	-0.403347	0.294448	0.048524	-0.272526	0.40238	0.03591	-0.078024	0.013326	-0.105999	0.149742	0.439104
Data78	-0.391852	0.286564	0.049948	-0.267033	0.39704	0.025737	-0.052694	-0.01058	-0.044048	0.151166	0.45716
Data79	-0.383408	0.283106	0.05417	-0.267542	0.386206	0.029806	-0.02889	-0.030925	-0.01475	0.155337	0.48366
Data80	-0.384731	0.2769	0.048931	-0.272221	0.367336	0.033773	-0.032654	-0.044455	0.084026	0.158185	0.495003
Data81	-0.384833	0.268966	0.055492	-0.263574	0.348821	0.03652	-0.039368	-0.051982	0.187279	0.144961	0.497495
Data82	-0.381476	0.262709	0.062155	-0.24862	0.365504	0.038046	-0.030518	-0.048015	0.212609	0.148318	0.502632
Data83	-0.358384	0.254877	0.058747	-0.231734	0.384578	0.054729	-0.024923	-0.05066	0.243025	0.148623	0.503548
Data84	-0.335393	0.257725	0.057933	-0.217594	0.400295	0.0825	-0.012004	-0.056662	0.217492	0.148623	0.50426
Data85	-0.314234	0.261845	0.052186	-0.226037	0.420488	0.099387	0.007935	-0.053203	0.225528	0.154421	0.509957
Data86	-0.296025	0.25859	0.057374	-0.23621	0.423082	0.115358	0.013733	-0.049439	0.257369	0.163272	0.510262
Data87	-0.28982	0.233158	0.057933	-0.246688	0.427914	0.121157	0.018107	-0.03886	0.187177	0.163678	0.508481
Data88	-0.283004	0.204573	0.044455	-0.241906	0.430355	0.123496	0.018209	-0.032146	0.10661	0.164594	0.508481
Data89	-0.278935	0.189619	0.029806	-0.234582	0.427507	0.130414	0.013835	-0.030111	0.003662	0.177412	0.497139
Data90	-0.277409	0.186669	0.0118	-0.223799	0.425523	0.139162	0.012512	-0.032247	-0.101015	0.198876	0.466926
Data91	-0.263066	0.206353	0.003306	-0.223799	0.433	0.155235	0.022075	-0.0471	-0.184532	0.212609	0.432593
Data92	-0.24862	0.201724	0.003204	-0.227868	0.437273	0.181379	0.033061	-0.051474	-0.302536	0.221866	0.420946
Data93	-0.24801	0.182396	0.008494	-0.233056	0.43239	0.192976	0.035401	-0.051372	-0.409145	0.223494	0.413113
Data94	-0.243839	0.172325	0.004171	-0.23092	0.442054	0.197757	0.027771	-0.063274	-0.470487	0.205488	0.43066
Data95	-0.226546	0.178734	-0.022329	-0.224613	0.454363	0.198774	0.013937	-0.066122	-0.532947	0.193688	0.453244
Data96	-0.225121	0.19735	-0.033977	-0.203657	0.439155	0.194909	-0.000203	-0.074362	-0.540475	0.183515	0.472775
Data97	-0.234582	0.212609	-0.033163	-0.185753	0.434882	0.185448	-0.018921	-0.087078	-0.54139	0.178124	0.487526
Data98	-0.237634	0.221002	-0.019989	-0.156863	0.439867	0.156252	-0.032247	-0.107017	-0.514534	0.179955	0.488085
Data99	-0.229089	0.214389	-0.017548	-0.130922	0.437222	0.134991	-0.037741	-0.129803	-0.441189	0.182498	0.478523
Data100	-0.21973	0.211541	-0.011648	-0.117494	0.434017	0.110577	-0.038656	-0.140078	-0.421556	0.168765	0.466875
Data101	-0.206099	0.213016	-0.017294	-0.127464	0.407263	0.091758	-0.033672	-0.146487	-0.372625	0.146588	0.46774
Data102	-0.206505	0.232191	-0.026296	-0.144045	0.383408	0.089214	-0.036316	-0.149335	-0.322067	0.136009	0.480049
Data103	-0.211693	0.255538	-0.015717	-0.150149	0.371201	0.096335	-0.047303	-0.153811	-0.260828	0.135398	0.482795
Data104	-0.181379	0.270288	-0.000814	-0.151064	0.371455	0.113324	-0.044963	-0.153811	-0.164899	0.145876	0.496223
Data105	-0.139874	0.261692	0.006002	-0.154523	0.386053	0.114341	-0.039063	-0.146792	-0.055339	0.163475	0.520892
Data106	-0.090639	0.252181	-0.006154	-0.168968	0.40823	0.117291	-0.040182	-0.147402	0.079143	0.183617	0.551105
Data107	-0.056967	0.23977	-0.02477	-0.162458	0.421963	0.112205	-0.042318	-0.153404	0.240177	0.2121	0.551258
Data108	-0.045675	0.224715	-0.045472	-0.146487	0.42532	0.108644	-0.03886	-0.175682	0.385138	0.217187	0.529183
Data109	-0.030111	0.193942	-0.0825	-0.148928	0.428728	0.11251	-0.020956	-0.187991	0.505786	0.201826	0.500191
Data110	-0.02594	0.169986	-0.100506	-0.149335	0.426083	0.101218	-0.006002	-0.18677	0.522062	0.18026	0.46245
Data111	-0.028789	0.149945	-0.109967	-0.143537	0.407162	0.085247	-0.006205	-0.178429	0.518807	0.173749	0.442766
Data112	-0.05361	0.136416	-0.103914	-0.122072	0.393378	0.066326	-0.009766	-0.166018	0.54963	0.167951	0.424252
Data113	-0.075888	0.147453	-0.10371	-0.122174	0.386308	0.044556	-0.010173	-0.171613	0.53905	0.161644	0.403652
Data114	-0.089214	0.16261	-0.11017	-0.137738	0.364436	0.031434	0.003052	-0.174665	0.50426	0.15727	0.400498
Data115	-0.083314	0.164085	-0.123191	-0.144961	0.332087	0.029196	0.012716	-0.162051	0.424404	0.146283	0.391445
Data116	-0.071717	0.17258	-0.132347	-0.136823	0.314946	0.016581	0.023601	-0.153607	0.360418	0.1414	0.383256
Data117	-0.05127	0.190738	-0.131584	-0.127057	0.289871	0	0.045879	-0.161034	0.362046	0.147097	0.384731
Data118	-0.027365	0.208235	-0.156049	-0.128176	0.265914	-0.015259	0.068971	-0.18026	0.397752	0.149233	0.394497
Data119	0.004374	0.205844	-0.185957	-0.127057	0.251113	-0.023601	0.080568	-0.195417	0.455533	0.155133	0.401567
Data120	0.025025	0.200504	-0.192009	-0.120038	0.241703	-0.026246	0.082297	-0.215356	0.483711	0.172223	0.403703
Data121	0.031739	0.198672	-0.18382	-0.116884	0.24862	-0.031128	0.072226	-0.227054	0.419521	0.179955	0.394191
Data122	0.030925	0.199181	-0.182294	-0.131634	0.262201	-0.025432	0.051169	-0.236922	0.277002	0.178632	0.393886
Data123	0.043437	0.198367	-0.18794	-0.16144	0.280613	-0.005798	0.031332	-0.236413	0.144554	0.180667	0.387223
Data124	0.053203	0.18672	-0.199283	-0.190636	0.305791	0.006104	0.015462	-0.239261	0.043844	0.174868	0.370794
Data125	0.044556	0.169731	-0.198469	-0.202029	0.320541	0.030009	0.014242	-0.256046	-0.047608	0.162153	0.343633
Data126	0.042929	0.154777	-0.199588	-0.205895	0.320999	0.051982	0.032858	-0.264693	-0.17202	0.139467	0.314336
Data127	0.051575	0.153251	-0.207574	-0.200809	0.321609	0.05717	0.042013	-0.25859	-0.348211	0.106305	0.294703
Data128	0.072735	0.16083	-0.215457	-0.199079	0.320236	0.039979	0.053407	-0.256148	-0.473131	0.078838	0.280715
Data129	0.107017	0.167239	-0.21266	-0.197757	0.322271	0.007731	0.053305	-0.247603	-0.571094	0.060731	0.281529
Data130	0.141502	0.179344	-0.225986	-0.196434	0.311131	-0.026449	0.037842	-0.239974	-0.643931	0.050863	0.293329
Data131	0.161034	0.173597	-0.25508	-0.194807	0.28809	-0.052084	0.033163	-0.23387	-0.647491	0.047812	0.308639
Data132	0.17792	0.163373	-0.288752	-0.193077	0.255894	-0.078838	0.042115	-0.234989	-0.644745	0.038148	0.308385
Data133	0.186872	0.166578	-0.308639	-0.181684	0.241957	-0.087485	0.052898	-0.231632	-0.544137	0.038453	0.313166
Data134	0.170087	0.174818	-0.315506	-0.179039	0.257318	-0.065614	0.054932	-0.232039	-0.394903	0.048422	0.322932
Data135	0.149945	0.172274	-0.319015	-0.178632	0.282088	-0.037435	0.059815	-0.229801	-0.257369	0.056357	0.341293
Data136	0.137636	0.165357	-0.316116	-0.159202	0.30869	-0.018718	0.068767	-0.246382	-0.13021	0.065716	0.350398
Data137	0.1178	0.164696	-0.309911	-0.126446	0.322271	-0.008749	0.068971	-0.269881	-0.087892	0.087078	0.339768
Data138	0.10488	0.16317	-0.307774	-0.113425	0.317184	-0.010478	0.067852	-0.29104	-0.089621	0.105491	0.313268
Data139	0.105694	0.155845	-0.333613	-0.115155	0.295262	-0.027161	0.066936	-0.297449	-0.084332	0.100404	0.285598
Data140	0.111493	0.13962	-0.370794	-0.119326	0.275578	-0.055339	0.076499	-0.292058	-0.105694	0.085857	0.259759
Data141	0.114239	0.11897	-0.382188	-0.108136	0.272679	-0.075278	0.078431	-0.278019	-0.095013	0.061036	0.235904
Data142	0.121564	0.104677	-0.376033	-0.097759	0.283462	-0.107525	0.074769	-0.267847	-0.124615	0.053915	0.232547
Data143	0.130821	0.099896	-0.378525	-0.090944	0.292821	-0.13845	0.062562	-0.270186	-0.178429	0.047506	0.234328
Data144	0.143943	0.088248	-0.379136	-0.087994	0.287836	-0.16317	0.052593	-0.273849	-0.217797	0.024516	0.238346
Data145	0.155032	0.085807	-0.373541	-0.077821	0.290277	-0.174258	0.057781	-0.280257	-0.269678	0.014242	0.259098
Data146	0.163068	0.080873	-0.368556	-0.081076	0.289718	-0.169884	0.072531	-0.275781	-0.278121	0.01943	0.280664
Data147	0.168256	0.076041	-0.352382	-0.087892	0.29104	-0.162356	0.085552	-0.263472	-0.253808	0.048931	0.292109
Data148	0.174665	0.081432	-0.329391	-0.102235	0.299636	-0.145673	0.089723	-0.254114	-0.276799	0.082094	0.292414
Data149	0.17141	0.098726	-0.305536	-0.104982	0.300348	-0.120546	0.09542	-0.238346	-0.286259	0.112205	0.298721
Data150	0.176801	0.117494	-0.302332	-0.114544	0.308029	-0.103151	0.10193	-0.226444	-0.273238	0.129803	0.30574
Data151	0.189924	0.132245	-0.308283	-0.113222	0.307571	-0.090944	0.110374	-0.227766	-0.240075	0.123293	0.306452
Data152	0.200504	0.126752	-0.317235	-0.118715	0.310063	-0.091859	0.11841	-0.22563	-0.189517	0.111391	0.292414
Data153	0.208947	0.114036	-0.330358	-0.122784	0.31047	-0.112001	0.129702	-0.216373	-0.216882	0.121157	0.269017
Data154	0.227359	0.096284	-0.332901	-0.13845	0.29867	-0.138654	0.150149	-0.198571	-0.270288	0.12726	0.244958
Data155	0.250451	0.078279	-0.3299	-0.149437	0.284479	-0.156354	0.167442	-0.194095	-0.344345	0.126752	0.225986
Data156	0.280359	0.051219	-0.333715	-0.144452	0.276748	-0.158999	0.181684	-0.209862	-0.447191	0.121665	0.215864
Data157	0.311589	0.049541	-0.329951	-0.138959	0.267745	-0.154421	0.187483	-0.213728	-0.534473	0.10783	0.222731
Data158	0.325221	0.049287	-0.335292	-0.118105	0.264337	-0.128786	0.173241	-0.220849	-0.607309	0.107627	0.21912
Data159	0.322983	0.047964	-0.333257	-0.098472	0.255334	-0.103761	0.156558	-0.226647	-0.66804	0.106406	0.200961
Data160	0.304163	0.051219	-0.330714	-0.097251	0.243432	-0.095725	0.151573	-0.226647	-0.671702	0.107729	0.186465
Data161	0.286158	0.048931	-0.349686	-0.110984	0.257064	-0.099489	0.166934	-0.216882	-0.691641	0.102846	0.187076
Data162	0.269169	0.042013	-0.358892	-0.104982	0.274306	-0.102032	0.182701	-0.202436	-0.654307	0.098472	0.199334
Data163	0.25096	0.016938	-0.349584	-0.105694	0.27568	-0.117088	0.189822	-0.191653	-0.590219	0.092571	0.209099
Data164	0.231937	-0.016225	-0.336614	-0.12604	0.262506	-0.128074	0.180362	-0.186974	-0.515551	0.082806	0.218662
Data165	0.229699	-0.035859	-0.33463	-0.140586	0.240431	-0.130109	0.164899	-0.173749	-0.373846	0.078838	0.217797
Data166	0.23031	-0.060731	-0.320236	-0.153913	0.204827	-0.127362	0.144249	-0.158389	-0.247094	0.070293	0.208896
Data167	0.23153	-0.080669	-0.309046	-0.164899	0.172834	-0.1414	0.14079	-0.154625	-0.106711	0.066122	0.205234
Data168	0.238244	-0.087078	-0.307622	-0.173546	0.154014	-0.154116	0.151268	-0.145571	0.003459	0.08718	0.194705
Data169	0.241296	-0.094911	-0.316777	-0.166222	0.145673	-0.154625	0.158287	-0.141197	0.133771	0.116681	0.170036
Data170	0.2533	-0.088197	-0.317998	-0.146792	0.145622	-0.163068	0.168561	-0.146792	0.252588	0.133262	0.137942
Data171	0.261641	-0.073599	-0.318608	-0.122072	0.157371	-0.170494	0.184431	-0.141095	0.340785	0.130719	0.108034
Data172	0.253503	-0.058849	-0.323186	-0.106915	0.18026	-0.170087	0.20915	-0.142519	0.437629	0.116681	0.108288
Data173	0.24272	-0.042776	-0.333308	-0.102846	0.189517	-0.170392	0.243229	-0.158389	0.564889	0.101523	0.124666
Data174	0.236413	-0.044404	-0.338191	-0.085349	0.183108	-0.166934	0.282495	-0.178327	0.638437	0.086671	0.135093
Data175	0.23031	-0.048778	-0.339768	-0.064902	0.171104	-0.167442	0.295516	-0.183312	0.659393	0.086264	0.133822
Data176	0.21739	-0.0589	-0.370642	-0.043844	0.149488	-0.16378	0.277612	-0.179344	0.589914	0.084332	0.106711
Data177	0.215966	-0.072633	-0.386918	-0.024923	0.138755	-0.173444	0.244043	-0.174055	0.51372	0.08128	0.072735
Data178	0.234785	-0.078381	-0.393428	-0.016581	0.120343	-0.189212	0.221459	-0.187483	0.456143	0.089723	0.041555
Data179	0.239058	-0.091045	-0.399023	-0.021057	0.102948	-0.192569	0.200605	-0.187686	0.419725	0.086366	0.032247
Data180	0.242822	-0.089011	-0.400702	-0.019328	0.079245	-0.190229	0.185041	-0.178225	0.381272	0.08657	0.051525
Data181	0.251164	-0.079245	-0.403042	-0.020752	0.048829	-0.203657	0.171715	-0.162254	0.333257	0.077211	0.075786
Data182	0.244958	-0.06007	-0.389665	-0.016073	0.026958	-0.211083	0.166018	-0.136416	0.273543	0.073447	0.080313
Data183	0.253605	-0.049846	-0.373388	0.001729	0.019176	-0.224511	0.176089	-0.127769	0.208642	0.084332	0.089214
Data184	0.254724	-0.051372	-0.364691	0.008545	0.009511	-0.235904	0.193993	-0.128481	0.142621	0.09603	0.089672
Data185	0.248315	-0.052694	-0.377356	0.010274	0.007324	-0.223087	0.22034	-0.129702	0.11251	0.093283	0.079601
Data186	0.240889	-0.054729	-0.380407	0.017599	0.008698	-0.220544	0.241499	-0.119326	0.097658	0.092673	0.0825
Data187	0.231327	-0.049236	-0.36464	0.022482	0.007731	-0.215763	0.253707	-0.109356	0.054932	0.09603	0.077567
Data188	0.208133	-0.040233	-0.349076	0.035096	0.000102	-0.192162	0.269983	-0.093589	-0.039979	0.10427	0.059307
Data189	0.194196	-0.043183	-0.338445	0.046591	-0.009155	-0.170596	0.276392	-0.074871	-0.114544	0.104575	0.029704
Data190	0.19379	-0.051575	-0.335292	0.053407	-0.026449	-0.148521	0.276188	-0.055848	-0.178632	0.092063	0.012207
Data191	0.199385	-0.043488	-0.344142	0.060527	-0.036723	-0.142723	0.274154	-0.049032	-0.253401	0.087485	0.012868
Data192	0.208235	-0.037334	-0.359401	0.053712	-0.040589	-0.158389	0.271	-0.053203	-0.296432	0.084332	0.019379
Data193	0.205285	-0.035197	-0.37054	0.049032	-0.036113	-0.175072	0.27395	-0.051677	-0.359299	0.070598	0.016785
Data194	0.206099	-0.039216	-0.383917	0.042522	-0.02945	-0.189517	0.274561	-0.04181	-0.349737	0.069276	0.016785
Data195	0.213626	-0.049236	-0.395107	0.036113	-0.031027	-0.193688	0.264795	-0.031332	-0.304265	0.082399	0.006053
Data196	0.23326	-0.054424	-0.417233	0.040386	-0.02884	-0.180463	0.255029	-0.016785	-0.250757	0.088909	-0.00473
Data197	0.251774	-0.036927	-0.434984	0.044149	-0.037792	-0.172936	0.244653	-0.004374	-0.138959	0.089723	-0.011343
Data198	0.258386	-0.014801	-0.424964	0.057577	-0.061087	-0.18382	0.246382	0.002747	-0.042522	0.086163	-0.005544
Data199	0.248417	-0.001882	-0.396836	0.077719	-0.078381	-0.19145	0.241499	0.004374	0.041098	0.080059	0.010936
Data200	0.244348	-0.000966	-0.377763	0.095216	-0.083925	-0.202335	0.235803	0.017599	0.167239	0.074362	0.007528
Data201	0.248417	-0.0147	-0.353755	0.107729	-0.091656	-0.22329	0.236617	0.021668	0.239465	0.072633	-0.003866
Data202	0.245772	-0.040538	-0.343531	0.13489	-0.100048	-0.227868	0.250553	0.018107	0.333969	0.062359	-0.010122
Data203	0.227665	-0.073142	-0.339106	0.166222	-0.113629	-0.224613	0.259505	-0.007019	0.384833	0.052491	-0.015768
Data204	0.20915	-0.089367	-0.334579	0.1885	-0.11546	-0.221256	0.262557	-0.02238	0.328578	0.047303	-0.018057
Data205	0.198164	-0.079143	-0.33051	0.194603	-0.111035	-0.215356	0.253808	-0.026144	0.253707	0.051067	-0.029704
Data206	0.196536	-0.055848	-0.334325	0.192569	-0.09308	-0.216475	0.256555	-0.005086	0.135093	0.052288	-0.041606
Data207	0.1944	-0.020752	-0.351924	0.193484	-0.075125	-0.216678	0.252384	0.01943	0.054119	0.04771	-0.056051
Data208	0.17202	-0.015361	-0.372574	0.188093	-0.078381	-0.230411	0.246586	0.028687	-0.021159	0.040487	-0.077109
Data209	0.153607	-0.014649	-0.381476	0.175377	-0.087485	-0.232242	0.255436	0.040182	-0.1296	0.03591	-0.095013
Data210	0.140383	-0.014852	-0.376084	0.173444	-0.093894	-0.218509	0.260828	0.044556	-0.217187	0.030213	-0.11429
Data211	0.133974	-0.018006	-0.364792	0.178327	-0.109814	-0.197045	0.266117	0.060019	-0.276697	0.019328	-0.118563
Data212	0.150657	-0.007731	-0.345515	0.187381	-0.113375	-0.170087	0.254826	0.082399	-0.320338	0.003357	-0.110374
Data213	0.186567	-0.005544	-0.31871	0.19969	-0.11195	-0.142621	0.248112	0.099489	-0.334173	-0.009562	-0.107474
Data214	0.218509	-0.020905	-0.306757	0.200198	-0.113222	-0.14018	0.246179	0.09369	-0.376796	-0.034384	-0.112205
Data215	0.223596	-0.034231	-0.292058	0.190941	-0.100811	-0.142214	0.244856	0.096742	-0.421149	-0.06124	-0.128379
Data216	0.239872	-0.045218	-0.278986	0.200707	-0.103812	-0.15493	0.257369	0.115663	-0.438137	-0.084535	-0.147758
Data217	0.240482	-0.058798	-0.266117	0.214135	-0.110882	-0.173851	0.252079	0.124921	-0.447903	-0.094097	-0.16495
Data218	0.233565	-0.075786	-0.255182	0.22502	-0.124361	-0.200402	0.229089	0.137229	-0.441291	-0.102541	-0.192671
Data219	0.219628	-0.073345	-0.243331	0.218611	-0.133974	-0.219221	0.23387	0.151776	-0.451362	-0.109458	-0.210066
Data220	0.197757	-0.060782	-0.240737	0.213626	-0.139976	-0.225121	0.237532	0.158796	-0.446276	-0.094199	-0.212406
Data221	0.189314	-0.054627	-0.238499	0.2062	-0.161949	-0.223494	0.228987	0.162153	-0.410671	-0.076295	-0.206404
Data222	0.185346	-0.053508	-0.232598	0.208031	-0.186109	-0.216271	0.23031	0.15727	-0.393886	-0.077007	-0.198011
Data223	0.173546	-0.063732	-0.239312	0.212304	-0.196841	-0.216678	0.228377	0.14608	-0.342921	-0.076193	-0.186211
Data224	0.159508	-0.07894	-0.258691	0.198978	-0.204471	-0.215559	0.226037	0.134483	-0.272323	-0.066428	-0.178124
Data225	0.155744	-0.08718	-0.271661	0.189619	-0.21149	-0.190941	0.220137	0.121869	-0.192467	-0.053813	-0.174818
Data226	0.159304	-0.079194	-0.267999	0.185448	-0.214491	-0.174767	0.213525	0.119122	-0.082602	-0.04008	-0.160881
Data227	0.171206	-0.073854	-0.247857	0.194705	-0.207574	-0.152082	0.209761	0.119732	0.070395	-0.029196	-0.146537
Data228	0.184227	-0.083975	-0.224206	0.201317	-0.202996	-0.129193	0.197452	0.11485	0.218611	-0.031027	-0.129549
Data229	0.187584	-0.09542	-0.207777	0.22624	-0.203962	-0.118308	0.17558	0.106813	0.382391	-0.038148	-0.112001
Data230	0.185753	-0.093233	-0.210015	0.248417	-0.200249	-0.107118	0.160627	0.097353	0.501818	-0.055441	-0.094148
Data231	0.189619	-0.076295	-0.211236	0.258793	-0.202335	-0.098675	0.159101	0.084332	0.578113	-0.072938	-0.072175
Data232	0.18026	-0.062765	-0.221358	0.256352	-0.201928	-0.098777	0.165001	0.078126	0.586252	-0.069479	-0.062816
Data233	0.192569	-0.042573	-0.22563	0.251774	-0.195722	-0.104575	0.179446	0.09074	0.589202	-0.068767	-0.064444
Data234	0.214135	-0.014954	-0.229191	0.236718	-0.191297	-0.106203	0.211287	0.095623	0.641794	-0.065309	-0.06185
Data235	0.231937	0.011851	-0.227614	0.242415	-0.197553	-0.092877	0.229292	0.105491	0.706493	-0.060629	-0.052033
Data236	0.236718	0.029094	-0.240024	0.246484	-0.208743	-0.089825	0.244348	0.117901	0.776277	-0.066936	-0.048371
Data237	0.239058	0.036418	-0.232954	0.237329	-0.232598	-0.085756	0.261031	0.131126	0.835279	-0.066835	-0.049439
Data238	0.249434	0.030874	-0.217695	0.233972	-0.255538	-0.082806	0.259098	0.138959	0.845757	-0.054526	-0.055797
Data239	0.251774	0.019633	-0.208387	0.242313	-0.282699	-0.079754	0.257471	0.132143	0.837517	-0.050355	-0.069123
Data240	0.257572	0.006714	-0.200554	0.252181	-0.294804	-0.077821	0.260828	0.109662	0.835686	-0.05656	-0.074566
Data241	0.252486	0.008189	-0.183769	0.262048	-0.297754	-0.072836	0.273035	0.08952	0.7835	-0.076804	-0.076041
Data242	0.248519	0.013072	-0.164848	0.282597	-0.288396	-0.056255	0.284123	0.092877	0.728059	-0.102337	-0.071819
Data243	0.264083	0.003662	-0.145418	0.304977	-0.289565	-0.038249	0.295516	0.093589	0.662547	-0.133466	-0.066224
Data244	0.300603	-0.001526	-0.133466	0.326747	-0.294804	-0.023194	0.308639	0.097149	0.545968	-0.162153	-0.065614
Data245	0.323288	0.00356	-0.142265	0.348109	-0.300145	-0.011495	0.317184	0.106203	0.418504	-0.167646	-0.067597
Data246	0.331528	0.021719	-0.152488	0.369879	-0.298568	0.004171	0.29928	0.103863	0.307317	-0.164899	-0.076753
Data247	0.342718	0.030925	-0.156659	0.387376	-0.308893	0.013631	0.266219	0.11902	0.189822	-0.16846	-0.072124
Data248	0.356756	0.023499	-0.160983	0.387477	-0.31988	0.0177	0.232547	0.13489	0.074464	-0.183922	-0.068411
Data249	0.363572	0.012818	-0.154116	0.382391	-0.32461	0.023397	0.21444	0.147097	-0.041199	-0.2121	-0.068055
Data250	0.351364	0.004222	-0.137891	0.378932	-0.330968	0.012818	0.217187	0.162051	-0.092978	-0.226037	-0.065614
Data251	0.331731	0.006256	-0.130414	0.382086	-0.350195	0.006511	0.220239	0.187788	-0.10132	-0.222477	-0.061087
Data252	0.300704	0.027721	-0.121513	0.383714	-0.351568	-0.003866	0.215661	0.214033	-0.10132	-0.218204	-0.068716
Data253	0.269373	0.055034	-0.117444	0.379034	-0.357926	-0.006409	0.206302	0.228377	-0.066529	-0.218814	-0.087892
Data254	0.250146	0.065105	-0.130516	0.358078	-0.369268	0.001424	0.204166	0.215356	-0.075278	-0.218814	-0.113985
Data255	0.240584	0.062257	-0.151726	0.351059	-0.377305	-0.00763	0.205386	0.193688	-0.016581	-0.216271	-0.129447
Data256	0.23977	0.058696	-0.159762	0.337123	-0.376542	-0.027161	0.204064	0.179446	0.067954	-0.200707	-0.124971
Data257	0.248417	0.044556	-0.17436	0.320439	-0.377406	-0.047608	0.194095	0.17263	0.107729	-0.17965	-0.10193
Data258	0.246891	0.024058	-0.186058	0.314031	-0.386765	-0.055645	0.174563	0.163984	0.150454	-0.164696	-0.079703
Data259	0.25035	0.012156	-0.204471	0.306808	-0.387121	-0.041606	0.140281	0.15432	0.129498	-0.151471	-0.067699
Data260	0.254927	0.017192	-0.220696	0.31576	-0.402279	-0.034282	0.115053	0.152692	0.094504	-0.143638	-0.063834
Data261	0.2651	0.034435	-0.232598	0.32695	-0.416775	-0.046489	0.104168	0.154014	0.115053	-0.135805	-0.060121
Data262	0.274255	0.048676	-0.225223	0.352687	-0.413926	-0.045268	0.098166	0.163068	0.138145	-0.141807	-0.040792
Data263	0.287582	0.053966	-0.210422	0.37995	-0.407975	-0.030009	0.102134	0.180362	0.249536	-0.156964	-0.015005
Data264	0.299992	0.059408	-0.199893	0.414232	-0.402024	-0.000509	0.119326	0.193281	0.36876	-0.164289	0.01765
Data265	0.325628	0.082399	-0.183973	0.448819	-0.38819	0.040996	0.147809	0.211999	0.411282	-0.152082	0.036774
Data266	0.359503	0.111543	-0.158389	0.466723	-0.363724	0.074871	0.182193	0.233972	0.460619	-0.132347	0.056255
Data267	0.389715	0.135602	-0.123852	0.487271	-0.346888	0.112612	0.214542	0.264693	0.469164	-0.100404	0.080822
Data268	0.413113	0.164034	-0.092114	0.508024	-0.32105	0.148826	0.250757	0.304061	0.523283	-0.04476	0.102998
Data269	0.42766	0.191501	-0.070598	0.531319	-0.291956	0.193179	0.277409	0.343837	0.609445	0.007833	0.121411
Data270	0.440274	0.232039	-0.03357	0.55258	-0.261082	0.236515	0.309555	0.394802	0.601104	0.045675	0.149742
Data271	0.456041	0.268355	0.000153	0.567737	-0.230462	0.266728	0.331833	0.438849	0.564787	0.076397	0.183413
Data272	0.471911	0.297144	0.020854	0.579029	-0.214389	0.304367	0.344752	0.475776	0.508431	0.103151	0.220086
Data273	0.501106	0.33285	0.061545	0.589609	-0.207828	0.359197	0.371405	0.507515	0.432136	0.124615	0.242212
Data274	0.540576	0.368556	0.119376	0.609751	-0.189212	0.409044	0.408637	0.536202	0.373439	0.124615	0.252282
Data275	0.576384	0.399379	0.16968	0.642913	-0.169324	0.446479	0.444139	0.568043	0.259302	0.133466	0.255283
Data276	0.588083	0.442308	0.205386	0.67038	-0.146995	0.490425	0.47893	0.606292	0.148419	0.164085	0.257216
Data277	0.594491	0.473996	0.236159	0.700186	-0.132703	0.539559	0.504362	0.627756	0.067954	0.193179	0.269271
Data278	0.58971	0.489916	0.250655	0.728364	-0.126802	0.578012	0.529692	0.633148	-0.02533	0.203148	0.279037
Data279	0.595102	0.50014	0.264235	0.746268	-0.121462	0.586455	0.563363	0.620635	-0.068666	0.197553	0.282597
Data280	0.612294	0.512601	0.295771	0.760306	-0.110577	0.582895	0.58849	0.609954	-0.079652	0.176903	0.295262
Data281	0.626637	0.527454	0.324102	0.766308	-0.087078	0.564482	0.610971	0.61504	-0.057577	0.174868	0.308995
Data282	0.638844	0.537423	0.347651	0.763256	-0.060527	0.542916	0.627044	0.624908	0.010274	0.184227	0.328781
Data283	0.652069	0.538084	0.36642	0.760713	-0.043793	0.537321	0.666311	0.637827	0.047201	0.195214	0.35172
Data284	0.670481	0.548867	0.37644	0.772513	-0.032146	0.555021	0.694794	0.655934	0.1296	0.196129	0.35701
Data285	0.700796	0.571756	0.378068	0.787264	-0.030365	0.586048	0.710155	0.66865	0.217695	0.189822	0.347855
Data286	0.741487	0.621551	0.383612	0.819918	-0.03474	0.626027	0.720022	0.697337	0.27629	0.196231	0.357112
Data287	0.774039	0.674754	0.380458	0.846571	-0.025533	0.653188	0.742402	0.72226	0.384731	0.213016	0.372269
Data288	0.802523	0.725312	0.391953	0.850029	-0.001424	0.661123	0.769055	0.741894	0.517484	0.228377	0.386257
Data289	0.829277	0.77704	0.413011	0.873935	0.024109	0.665497	0.79174	0.767427	0.691742	0.258183	0.383968
Data290	0.846672	0.825869	0.455787	0.910964	0.039267	0.674042	0.809237	0.785229	0.899875	0.280156	0.385595
Data291	0.858066	0.863966	0.499682	0.949111	0.075125	0.682282	0.829379	0.816866	1.074032	0.301722	0.390834
Data292	0.861524	0.884718	0.534371	0.974034	0.106915	0.692454	0.848198	0.855522	1.200885	0.319219	0.393784
Data293	0.844434	0.892907	0.550189	0.996923	0.115663	0.690216	0.866407	0.883701	1.251443	0.323186	0.393734
Data294	0.814628	0.896976	0.559396	0.99855	0.117698	0.682383	0.878411	0.900994	1.249307	0.314844	0.39292
Data295	0.797945	0.903944	0.578063	1.003637	0.120241	0.690013	0.897129	0.897739	1.285623	0.300501	0.390377
Data296	0.793469	0.897739	0.594542	1.011063	0.117952	0.701406	0.914422	0.892348	1.279825	0.290227	0.379797
Data297	0.786755	0.878004	0.617838	1.009333	0.113222	0.706594	0.914015	0.884209	1.225198	0.283106	0.347448
Data298	0.785128	0.854454	0.63152	1.018387	0.112968	0.710053	0.905572	0.887261	1.111874	0.277206	0.313166
Data299	0.777091	0.850538	0.644999	1.027237	0.101676	0.699372	0.882582	0.883701	0.990717	0.268559	0.281732
Data300	0.778312	0.84652	0.644643	1.021744	0.095725	0.687978	0.869663	0.865288	0.942397	0.255029	0.251214
Data301	0.770581	0.82943	0.620025	0.998042	0.080364	0.673737	0.846062	0.840976	0.96376	0.233565	0.213677
Data302	0.763867	0.802421	0.586557	0.961929	0.059612	0.661123	0.814832	0.823275	0.995702	0.214033	0.169528
Data303	0.739554	0.78528	0.551207	0.910353	0.042318	0.659393	0.784415	0.811983	0.993566	0.205692	0.117291
Data304	0.702424	0.767834	0.511076	0.876376	0.015361	0.654409	0.75878	0.786552	0.955723	0.20559	0.079143
Data305	0.683096	0.74993	0.475013	0.846977	-0.026805	0.637725	0.731518	0.754101	0.864169	0.204674	0.057018
Data306	0.660004	0.74052	0.442613	0.81829	-0.078381	0.633249	0.708832	0.71931	0.758272	0.185245	0.045879
Data307	0.627044	0.744691	0.412858	0.788891	-0.125683	0.621551	0.69276	0.678213	0.63091	0.148826	0.028636
Data308	0.592762	0.73579	0.383256	0.751761	-0.151217	0.596831	0.678314	0.642507	0.520638	0.119834	0.001424
Data309	0.567229	0.714682	0.346583	0.700491	-0.173241	0.558378	0.643422	0.606902	0.37232	0.077923	-0.024109
Data310	0.54139	0.680298	0.31103	0.659088	-0.185092	0.522062	0.600799	0.57262	0.16673	0.030518	-0.066835
Data311	0.509041	0.631317	0.280512	0.639556	-0.201521	0.503853	0.561532	0.538745	-0.003866	-0.015666	-0.113731
Data312	0.475675	0.583556	0.264897	0.615956	-0.228529	0.480354	0.530912	0.507617	-0.138348	-0.064393	-0.160067
Data313	0.44302	0.53193	0.251621	0.595509	-0.267135	0.436917	0.507108	0.479133	-0.245874	-0.110475	-0.197452
Data314	0.413418	0.480608	0.228275	0.582895	-0.310674	0.38646	0.463264	0.452074	-0.297754	-0.139467	-0.228122
Data315	0.360011	0.420284	0.19618	0.558785	-0.356807	0.331528	0.417589	0.422471	-0.334376	-0.163475	-0.26861
Data316	0.305384	0.376287	0.168663	0.515043	-0.387121	0.286768	0.373846	0.396938	-0.272323	-0.178531	-0.306249
Data317	0.267033	0.352229	0.138298	0.469469	-0.422115	0.262048	0.33285	0.370286	-0.148216	-0.204573	-0.339361
Data318	0.225325	0.320134	0.117138	0.424608	-0.462501	0.235599	0.290837	0.348821	-0.0825	-0.231327	-0.35935
Data319	0.183719	0.286158	0.107576	0.383612	-0.497342	0.201928	0.240686	0.309758	0.001526	-0.270085	-0.37939
Data320	0.12431	0.244856	0.094352	0.345363	-0.521859	0.170494	0.178734	0.279037	0.01648	-0.315353	-0.401414
Data321	0.06836	0.204115	0.065309	0.296635	-0.532387	0.153709	0.109356	0.258081	0.019837	-0.359197	-0.41769
Data322	0.005595	0.160016	0.026703	0.247094	-0.539356	0.129295	0.037741	0.23387	0.046896	-0.398769	-0.421149
Data323	-0.042522	0.115663	-0.011495	0.196333	-0.564329	0.093589	-0.02004	0.194807	0.023295	-0.415554	-0.442156
Data324	-0.082907	0.07365	-0.035554	0.154726	-0.588947	0.063783	-0.064291	0.150047	0.045268	-0.420946	-0.472368
Data325	-0.118613	0.02889	-0.064037	0.123395	-0.609242	0.042827	-0.095928	0.10661	0.006917	-0.434577	-0.507464
Data326	-0.15554	-0.004679	-0.101422	0.084332	-0.633758	0.015971	-0.114748	0.075685	-0.110679	-0.461026	-0.540576
Data327	-0.186465	-0.020549	-0.141655	0.038453	-0.657969	0.004883	-0.140586	0.049032	-0.226851	-0.48249	-0.561278
Data328	-0.215457	-0.035859	-0.168307	0.011699	-0.693726	-0.002543	-0.176801	0.053305	-0.361028	-0.517484	-0.560667
Data329	-0.23977	-0.059765	-0.170087	-0.009359	-0.725821	-0.021566	-0.205692	0.059002	-0.441698	-0.571094	-0.571094
Data330	-0.249129	-0.09308	-0.173139	-0.03947	-0.746115	-0.049439	-0.244348	0.055238	-0.474149	-0.614125	-0.589151
Data331	-0.25096	-0.130821	-0.189721	-0.0825	-0.7717	-0.085552	-0.282088	0.05422	-0.54434	-0.656443	-0.629689
Data332	-0.257877	-0.164391	-0.209354	-0.128074	-0.802065	-0.122886	-0.323491	0.04303	-0.580046	-0.685944	-0.669413
Data333	-0.261438	-0.193942	-0.21917	-0.155845	-0.814781	-0.165916	-0.352789	0.030213	-0.591541	-0.700389	-0.687165
Data334	-0.258996	-0.211999	-0.223748	-0.169579	-0.817884	-0.199283	-0.377813	0.026449	-0.563363	-0.698253	-0.701152
Data335	-0.262964	-0.238448	-0.236362	-0.179344	-0.818596	-0.236413	-0.395005	0.003662	-0.527657	-0.693879	-0.711935
Data336	-0.285954	-0.272526	-0.25274	-0.193993	-0.818545	-0.272017	-0.423896	-0.031434	-0.57262	-0.690827	-0.729483
Data337	-0.312912	-0.294703	-0.258946	-0.214847	-0.822716	-0.278833	-0.45126	-0.048219	-0.617075	-0.696829	-0.74464
Data338	-0.345668	-0.302078	-0.254317	-0.227563	-0.822766	-0.2769	-0.475878	-0.062562	-0.686249	-0.692963	-0.748608
Data339	-0.368861	-0.310521	-0.249739	-0.238041	-0.833956	-0.266321	-0.492053	-0.07538	-0.793062	-0.685334	-0.755271
Data340	-0.375779	-0.321762	-0.247298	-0.240686	-0.845909	-0.268152	-0.499275	-0.097861	-0.876783	-0.678111	-0.762036
Data341	-0.381679	-0.346278	-0.250604	-0.254419	-0.854302	-0.275374	-0.519621	-0.128074	-0.943211	-0.67394	-0.773073
Data342	-0.38941	-0.366318	-0.264897	-0.280054	-0.851403	-0.291447	-0.543933	-0.164187	-1.004959	-0.685334	-0.797182
Data343	-0.389512	-0.375372	-0.278935	-0.298161	-0.854861	-0.304061	-0.568144	-0.189415	-1.024491	-0.695303	-0.820834
Data344	-0.395616	-0.392716	-0.281783	-0.307825	-0.857354	-0.328171	-0.595814	-0.198062	-1.038834	-0.69042	-0.837415
Data345	-0.418708	-0.417233	-0.29399	-0.315658	-0.853488	-0.334885	-0.607106	-0.195621	-0.982376	-0.703136	-0.849266
Data346	-0.432441	-0.432237	-0.311945	-0.325831	-0.840925	-0.323491	-0.604156	-0.185245	-0.933954	-0.726329	-0.850233
Data347	-0.448005	-0.441087	-0.333766	-0.331426	-0.830345	-0.320745	-0.59561	-0.175377	-0.869154	-0.74993	-0.850334
Data348	-0.459703	-0.443173	-0.3417	-0.336614	-0.839043	-0.331019	-0.586964	-0.172732	-0.754508	-0.754711	-0.84062
Data349	-0.472216	-0.437171	-0.337021	-0.345261	-0.834821	-0.33875	-0.585031	-0.187279	-0.62267	-0.761425	-0.83004
Data350	-0.472826	-0.429236	-0.337021	-0.354213	-0.837466	-0.338242	-0.602528	-0.193891	-0.445869	-0.762137	-0.823275
Data351	-0.457059	-0.43061	-0.327255	-0.370794	-0.839399	-0.332545	-0.629587	-0.20264	-0.283004	-0.763663	-0.826073
Data352	-0.456753	-0.429185	-0.310318	-0.392157	-0.83238	-0.323186	-0.644948	-0.222883	-0.157066	-0.752473	-0.834211
Data353	-0.466011	-0.439358	-0.310928	-0.399685	-0.819715	-0.314336	-0.665599	-0.244246	-0.041403	-0.753491	-0.828667
Data354	-0.462654	-0.457516	-0.317947	-0.390936	-0.823173	-0.295618	-0.682383	-0.252689	0.012614	-0.756542	-0.828921
Data355	-0.459297	-0.476946	-0.327001	-0.370794	-0.818901	-0.285344	-0.69398	-0.246688	0.063783	-0.759594	-0.820274
Data356	-0.460416	-0.496579	-0.33931	-0.351568	-0.809237	-0.287989	-0.69988	-0.230716	0.150759	-0.753084	-0.798606
Data357	-0.446988	-0.514229	-0.335546	-0.343531	-0.798301	-0.286056	-0.700694	-0.222883	0.202131	-0.746064	-0.776074
Data358	-0.414944	-0.528064	-0.337733	-0.341599	-0.782839	-0.293889	-0.703441	-0.229597	0.238956	-0.733247	-0.73935
Data359	-0.386765	-0.544798	-0.337631	-0.344345	-0.785077	-0.288904	-0.705984	-0.227665	0.171918	-0.718496	-0.717174
Data360	-0.367844	-0.568907	-0.343125	-0.339259	-0.794232	-0.292465	-0.689199	-0.236413	0.069378	-0.687165	-0.70985
Data361	-0.361944	-0.572925	-0.345006	-0.340276	-0.803337	-0.296025	-0.676483	-0.245772	-0.020956	-0.669769	-0.696167
Data362	-0.361537	-0.551817	-0.337987	-0.344752	-0.811271	-0.29633	-0.678518	-0.238244	-0.078126	-0.661631	-0.677602
Data363	-0.371201	-0.531217	-0.34165	-0.34465	-0.817171	-0.284021	-0.680959	-0.237125	-0.093996	-0.645864	-0.666921
Data364	-0.386664	-0.512754	-0.337123	-0.331528	-0.813306	-0.269067	-0.683604	-0.241906	-0.122683	-0.634572	-0.667328
Data365	-0.40528	-0.505989	-0.320439	-0.31932	-0.802625	-0.257471	-0.687673	-0.254927	-0.195315	-0.622975	-0.668905
Data366	-0.405076	-0.516467	-0.301264	-0.306605	-0.780753	-0.24445	-0.693675	-0.260014	-0.282699	-0.621958	-0.686961
Data367	-0.402431	-0.538643	-0.287582	-0.281173	-0.770479	-0.231632	-0.686249	-0.270288	-0.356858	-0.606902	-0.694947
Data368	-0.397141	-0.539864	-0.26983	-0.239058	-0.751151	-0.231123	-0.672007	-0.292465	-0.416164	-0.585946	-0.686147
Data369	-0.380763	-0.534371	-0.246738	-0.202538	-0.736502	-0.231123	-0.66804	-0.31576	-0.461331	-0.570687	-0.677195
Data370	-0.371405	-0.542102	-0.228834	-0.1885	-0.741131	-0.225427	-0.666005	-0.311081	-0.52786	-0.561837	-0.66626
Data371	-0.372524	-0.543323	-0.203301	-0.180362	-0.743013	-0.217187	-0.661936	-0.279647	-0.614125	-0.561634	-0.659698
Data372	-0.380153	-0.542051	-0.179243	-0.178734	-0.755932	-0.20854	-0.659088	-0.238142	-0.653493	-0.560311	-0.649068
Data373	-0.381882	-0.555021	-0.163882	-0.171511	-0.776888	-0.19969	-0.655934	-0.197248	-0.68452	-0.57201	-0.645864
Data374	-0.367844	-0.562142	-0.157168	-0.163068	-0.791129	-0.191653	-0.653086	-0.167646	-0.7305	-0.578927	-0.645253
Data375	-0.351873	-0.561532	-0.151675	-0.173851	-0.804506	-0.180056	-0.650238	-0.162356	-0.760917	-0.564991	-0.658732
Data376	-0.340683	-0.57969	-0.1473	-0.191755	-0.797843	-0.170698	-0.645965	-0.181175	-0.789909	-0.547392	-0.672618
Data377	-0.336512	-0.587523	-0.138348	-0.203352	-0.783856	-0.154116	-0.631317	-0.200605	-0.74403	-0.531014	-0.673228
Data378	-0.335292	-0.579232	-0.128328	-0.218611	-0.77292	-0.144859	-0.614837	-0.21739	-0.673025	-0.523079	-0.658325
Data379	-0.339666	-0.565499	-0.120902	-0.233463	-0.767122	-0.139773	-0.60558	-0.22268	-0.574044	-0.527555	-0.641642
Data380	-0.34343	-0.549223	-0.115002	-0.240584	-0.758984	-0.139976	-0.602731	-0.222782	-0.42593	-0.521452	-0.619618
Data381	-0.350856	-0.540678	-0.103049	-0.243737	-0.748557	-0.137331	-0.604969	-0.225121	-0.34343	-0.509041	-0.587421
Data382	-0.350144	-0.539915	-0.082399	-0.250045	-0.740215	-0.12197	-0.612294	-0.231835	-0.258793	-0.498156	-0.55141
Data383	-0.346787	-0.547443	-0.045981	-0.249434	-0.725261	-0.117189	-0.612294	-0.228377	-0.147402	-0.494901	-0.528522
Data384	-0.327967	-0.568399	-0.023702	-0.249536	-0.693421	-0.110984	-0.608326	-0.214033	-0.067241	-0.498461	-0.50782
Data385	-0.292668	-0.590066	-0.013326	-0.247501	-0.662089	-0.099387	-0.595509	-0.202233	0.052389	-0.502429	-0.498767
Data386	-0.256352	-0.589914	0.005544	-0.251672	-0.647237	-0.083823	-0.577707	-0.201317	0.114137	-0.492866	-0.492205
Data387	-0.213423	-0.577503	0.009969	-0.254927	-0.642964	-0.067445	-0.556242	-0.198876	0.125836	-0.482287	-0.484932
Data388	-0.192467	-0.565754	-0.008342	-0.256962	-0.65507	-0.059002	-0.53254	-0.196434	0.126141	-0.472419	-0.477302
Data389	-0.185651	-0.552987	-0.023245	-0.252791	-0.677246	-0.050965	-0.510262	-0.189924	0.084637	-0.458584	-0.470487
Data390	-0.175275	-0.538542	-0.035706	-0.238651	-0.693573	-0.039368	-0.497342	-0.171613	0.069378	-0.439256	-0.473793
Data391	-0.167544	-0.530658	-0.045167	-0.214949	-0.678416	-0.02828	-0.490527	-0.161034	0.029603	-0.415147	-0.469825
Data392	-0.159101	-0.516925	-0.03713	-0.198266	-0.644083	-0.016073	-0.492968	-0.158694	-0.051575	-0.402228	-0.45182
Data393	-0.15259	-0.506091	-0.023092	-0.174563	-0.604715	0.009257	-0.504768	-0.159202	-0.126752	-0.392665	-0.438036
Data394	-0.147606	-0.487984	-0.0059	-0.165815	-0.575163	0.038554	-0.5125	-0.167442	-0.210676	-0.390733	-0.416673
Data395	-0.146588	-0.471504	0.017243	-0.160728	-0.560616	0.059307	-0.523486	-0.184329	-0.28982	-0.407009	-0.410061
Data396	-0.160118	-0.463925	0.039928	-0.154218	-0.564177	0.063783	-0.532235	-0.205183	-0.356146	-0.393174	-0.412299
Data397	-0.165103	-0.460466	0.067089	-0.140586	-0.561481	0.053712	-0.529692	-0.22268	-0.423896	-0.378322	-0.394446
Data398	-0.161746	-0.442512	0.108441	-0.136416	-0.539661	0.039063	-0.509448	-0.228784	-0.47364	-0.370794	-0.367183
Data399	-0.159202	-0.427558	0.13728	-0.140281	-0.537728	0.032553	-0.473843	-0.231734	-0.520536	-0.354416	-0.348821
Data400	-0.146283	-0.421149	0.130617	-0.133974	-0.546985	0.012919	-0.447191	-0.248417	-0.576994	-0.340988	-0.361385
Data401	-0.149844	-0.419165	0.128786	-0.12136	-0.541441	-0.001933	-0.435899	-0.25157	-0.589812	-0.334579	-0.360571
Data402	-0.145775	-0.413367	0.128888	-0.099082	-0.521859	-0.008443	-0.41942	-0.262455	-0.57557	-0.323593	-0.351619
Data403	-0.136924	-0.399329	0.115969	-0.075888	-0.5125	-0.005798	-0.404974	-0.262048	-0.511177	-0.317286	-0.334274
Data404	-0.137942	-0.385341	0.1031	-0.058188	-0.494341	0.010681	-0.380153	-0.234379	-0.446072	-0.316472	-0.308334
Data405	-0.125531	-0.369523	0.096081	-0.039673	-0.466316	0.04537	-0.361741	-0.22329	-0.408128	-0.304977	-0.277511
Data406	-0.100201	-0.351822	0.097302	-0.029704	-0.449989	0.081381	-0.36052	-0.221866	-0.336614	-0.291244	-0.250502
Data407	-0.086366	-0.344956	0.091758	-0.044353	-0.447089	0.108746	-0.359503	-0.226037	-0.280563	-0.292058	-0.237736
Data408	-0.077821	-0.349177	0.098065	-0.057577	-0.450395	0.118715	-0.358384	-0.234175	-0.210473	-0.308029	-0.230055
Data409	-0.064902	-0.352839	0.103558	-0.049948	-0.465146	0.124107	-0.369065	-0.239261	-0.131126	-0.319626	-0.229953
Data410	-0.064902	-0.357112	0.1149	-0.051372	-0.475268	0.128888	-0.37995	-0.245569	-0.02238	-0.30986	-0.22329
Data411	-0.080771	-0.356095	0.130872	-0.058493	-0.48188	0.122072	-0.395412	-0.249129	0.11841	-0.308029	-0.22619
Data412	-0.087282	-0.339055	0.131889	-0.063986	-0.479082	0.116782	-0.416266	-0.23153	0.227766	-0.318812	-0.226749
Data413	-0.091554	-0.319626	0.140485	-0.051372	-0.448107	0.11312	-0.423285	-0.221256	0.320033	-0.334783	-0.227359
Data414	-0.095827	-0.325271	0.15788	-0.022278	-0.412706	0.103863	-0.418809	-0.221459	0.389614	-0.328272	-0.230208
Data415	-0.092673	-0.34877	0.183363	0.002848	-0.390071	0.087587	-0.406093	-0.221764	0.410264	-0.324	-0.227207
Data416	-0.083823	-0.371659	0.195163	0.016175	-0.383103	0.073345	-0.38351	-0.215763	0.435289	-0.313115	-0.223748
Data417	-0.077414	-0.382442	0.20147	0.029196	-0.384629	0.056153	-0.365098	-0.21505	0.484321	-0.312708	-0.228478
Data418	-0.063579	-0.378932	0.216424	0.030213	-0.380357	0.033366	-0.345057	-0.213321	0.522367	-0.314844	-0.23387
Data419	-0.062867	-0.371761	0.229292	0.027365	-0.372168	0.040284	-0.315251	-0.22268	0.565499	-0.308334	-0.22741
Data420	-0.051474	-0.364996	0.226546	0.024211	-0.356095	0.069073	-0.288396	-0.23326	0.55614	-0.281783	-0.219272
Data421	-0.026652	-0.354772	0.22619	0.01353	-0.335597	0.09542	-0.268355	-0.244043	0.53254	-0.252486	-0.204115
Data422	-0.008545	-0.341853	0.212558	0.001628	-0.312047	0.112103	-0.260014	-0.251774	0.520841	-0.231428	-0.187483
Data423	0.001424	-0.335342	0.203454	-0.017294	-0.295516	0.133567	-0.250858	-0.254826	0.548918	-0.208235	-0.188042
Data424	0.004985	-0.33992	0.193383	-0.01648	-0.292668	0.155744	-0.249536	-0.259302	0.540983	-0.185346	-0.188042
Data425	-0.004069	-0.342311	0.19796	-0.017802	-0.282292	0.172325	-0.255945	-0.257165	0.479947	-0.179344	-0.181023
Data426	-0.014649	-0.3299	0.196892	-0.011088	-0.282648	0.192976	-0.268966	-0.249536	0.397243	-0.189415	-0.16551
Data427	-0.02533	-0.306045	0.194553	0.014445	-0.291752	0.198062	-0.289209	-0.244958	0.272526	-0.193179	-0.149793
Data428	-0.019226	-0.293685	0.187432	0.028992	-0.292566	0.192569	-0.28453	-0.229394	0.132448	-0.195315	-0.121004
Data429	-0.021261	-0.294347	0.181633	0.03713	-0.286819	0.179751	-0.262252	-0.202436	-0.004273	-0.186872	-0.094657
Data430	-0.023295	-0.298466	0.187686	0.054932	-0.27395	0.160321	-0.234989	-0.179955	-0.118512	-0.167646	-0.076041
Data431	-0.020752	-0.308334	0.213372	0.077312	-0.258335	0.135398	-0.219425	-0.167544	-0.249536	-0.146283	-0.054526
Data432	-0.034994	-0.32339	0.228885	0.07599	-0.23682	0.111899	-0.215152	-0.176801	-0.359706	-0.15198	-0.028941
Data433	-0.046286	-0.334325	0.238702	0.058289	-0.214186	0.111594	-0.206709	-0.19145	-0.398159	-0.152285	-0.016022
Data434	-0.049439	-0.326594	0.246281	0.042725	-0.185499	0.115155	-0.195926	-0.212406	-0.416164	-0.145775	-0.006714
Data435	-0.044455	-0.311488	0.249231	0.030416	-0.159355	0.113832	-0.191145	-0.218814	-0.405992	-0.146588	-0.004374
Data436	-0.031128	-0.303655	0.259861	0.022583	-0.131126	0.092368	-0.17731	-0.214237	-0.360622	-0.152488	-0.00768
Data437	-0.028789	-0.303095	0.27278	0.020549	-0.119376	0.078635	-0.173342	-0.211897	-0.323491	-0.155133	-0.027314
Data438	-0.031535	-0.308537	0.275273	0.022889	-0.116986	0.062562	-0.170291	-0.201012	-0.216271	-0.147199	-0.034638
Data439	-0.031128	-0.30808	0.267948	0.025737	-0.116172	0.054119	-0.172223	-0.209862	-0.083213	-0.133872	-0.026347
Data440	-0.020142	-0.300399	0.277969	0.027365	-0.114239	0.050965	-0.174665	-0.221358	0.001424	-0.133567	-0.011292
Data441	-0.013123	-0.298975	0.297805	0.030925	-0.112357	0.049032	-0.181175	-0.227868	0.090842	-0.141502	0.006765
Data442	-0.019226	-0.297347	0.30752	0.03123	-0.118105	0.044353	-0.1826	-0.228275	0.117393	-0.14669	0.011241
Data443	-0.03652	-0.295415	0.314997	0.031434	-0.127362	0.046082	-0.190229	-0.220239	0.132855	-0.1414	0.002696
Data444	-0.03947	-0.306757	0.318049	0.036316	-0.134788	0.061036	-0.193891	-0.21383	0.146588	-0.131533	0.007579
Data445	-0.044149	-0.313064	0.325526	0.049032	-0.137687	0.084332	-0.186974	-0.218001	0.169986	-0.139976	0.016988
Data446	-0.056764	-0.304112	0.340836	0.065512	-0.125073	0.116681	-0.159406	-0.221154	0.261031	-0.142621	0.015056
Data447	-0.063172	-0.303858	0.37939	0.08189	-0.118613	0.146588	-0.118715	-0.207218	0.301111	-0.140281	0.019481
Data448	-0.048524	-0.306096	0.418657	0.081687	-0.119783	0.159202	-0.096335	-0.195214	0.283716	-0.129295	0.03123
Data449	-0.029806	-0.307113	0.435442	0.070395	-0.131228	0.158287	-0.102235	-0.173953	0.256046	-0.119834	0.047506
Data450	-0.010376	-0.31047	0.423794	0.051881	-0.148623	0.161746	-0.106813	-0.153506	0.2121	-0.113629	0.068869
Data451	-0.000509	-0.318608	0.411688	0.044963	-0.165967	0.150759	-0.109967	-0.132855	0.228682	-0.118613	0.084535
Data452	0.010274	-0.335292	0.405483	0.039673	-0.171969	0.13255	-0.109763	-0.119834	0.263574	-0.120851	0.106254
Data453	0.018107	-0.339462	0.410722	0.055746	-0.164441	0.122683	-0.11607	-0.112306	0.241906	-0.106711	0.115511
Data454	0.018616	-0.323898	0.402584	0.08128	-0.152387	0.120648	-0.118308	-0.111086	0.205386	-0.085145	0.12253
Data455	0.017192	-0.293838	0.39114	0.10661	-0.128735	0.121157	-0.109153	-0.105898	0.166629	-0.058798	0.133822
Data456	0.018413	-0.261743	0.374456	0.141095	-0.111187	0.130617	-0.090944	-0.112815	0.125327	-0.039063	0.135653
Data457	0.009969	-0.250146	0.376745	0.16907	-0.089367	0.134788	-0.080364	-0.130007	0.054627	-0.024821	0.137026
Data458	-0.004171	-0.25213	0.385138	0.186465	-0.06363	0.133567	-0.068869	-0.153302	-0.061138	-0.016683	0.148318
Data459	-0.015056	-0.248112	0.38941	0.177106	-0.043183	0.124717	-0.064597	-0.189314	-0.177615	-0.011088	0.15315
Data460	-0.018921	-0.240889	0.40528	0.167544	-0.019328	0.110374	-0.046896	-0.209354	-0.267745	-0.006714	0.15142
Data461	-0.034078	-0.239261	0.416368	0.159406	0.011648	0.099896	-0.037537	-0.217797	-0.383205	-0.033366	0.142468
Data462	-0.035706	-0.239058	0.429135	0.164797	0.038961	0.094301	-0.018718	-0.230208	-0.469876	-0.059002	0.125124
Data463	-0.021159	-0.243331	0.448971	0.167137	0.043641	0.080161	-0.014038	-0.230818	-0.497037	-0.076804	0.104016
Data464	-0.017599	-0.259047	0.449124	0.156761	0.041098	0.055746	-0.039979	-0.238041	-0.493578	-0.080262	0.076499
Data465	-0.029297	-0.279037	0.444546	0.142621	0.034689	0.032858	-0.063172	-0.245569	-0.465909	-0.069276	0.055136
Data466	-0.04832	-0.28102	0.444953	0.130109	0.036113	0.026958	-0.053813	-0.236922	-0.426439	-0.045268	0.044404
Data467	-0.071514	-0.271305	0.450243	0.111798	0.045218	0.034791	-0.040386	-0.233565	-0.317795	-0.012309	0.044963
Data468	-0.095013	-0.253503	0.465858	0.094606	0.054576	0.042217	-0.023702	-0.220239	-0.217187	0.021057	0.052847
Data469	-0.097963	-0.229343	0.474098	0.085959	0.054882	0.047201	-0.020854	-0.189314	-0.138247	0.05951	0.061138
Data470	-0.102744	-0.211999	0.472012	0.085552	0.056509	0.035401	-0.013123	-0.162153	-0.051881	0.077618	0.074667
Data471	-0.11078	-0.20264	0.448463	0.078737	0.068411	0.030315	-0.013428	-0.140078	0.083721	0.072328	0.089367
Data472	-0.11312	-0.209049	0.414181	0.073243	0.090842	0.03123	-0.030111	-0.145775	0.250045	0.063274	0.07131
Data473	-0.106813	-0.215813	0.383663	0.072735	0.111594	0.03591	-0.052186	-0.173953	0.413011	0.049338	0.042827
Data474	-0.095928	-0.233514	0.358841	0.08779	0.122479	0.04476	-0.059205	-0.186364	0.534473	0.031434	0.017141
Data475	-0.083111	-0.249383	0.346888	0.104372	0.131126	0.036316	-0.054526	-0.176801	0.608733	0.001526	0.013733
Data476	-0.057984	-0.256199	0.345617	0.115969	0.128379	0.021566	-0.050558	-0.157575	0.653086	-0.008545	0.044302
Data477	-0.046591	-0.268915	0.347906	0.126243	0.132499	0.01943	-0.014649	-0.149335	0.667124	-0.00356	0.075685
Data478	-0.067343	-0.276595	0.345566	0.132855	0.134991	0.038046	0.008952	-0.163475	0.693065	-0.001119	0.068259
Data479	-0.102337	-0.272221	0.330002	0.130516	0.136212	0.064393	0.027059	-0.186974	0.695913	0.005188	0.024058
Data480	-0.120139	-0.257827	0.325933	0.125226	0.131991	0.083416	0.03652	-0.198164	0.652476	0.021159	-0.016022
Data481	-0.12899	-0.247908	0.337682	0.11607	0.128278	0.096132	0.052593	-0.203555	0.530404	0.033875	-0.034943
Data482	-0.141299	-0.237939	0.347957	0.104168	0.133008	0.098777	0.056357	-0.212202	0.401617	0.052491	-0.038605
Data483	-0.130109	-0.240126	0.355281	0.090232	0.136416	0.095216	0.056967	-0.220645	0.328781	0.062562	-0.043946
Data484	-0.109967	-0.249943	0.354772	0.075278	0.137636	0.096742	0.05656	-0.215559	0.334579	0.05951	-0.047354
Data485	-0.103456	-0.260421	0.355993	0.070192	0.135958	0.095928	0.048219	-0.210371	0.341395	0.049439	-0.058951
Data486	-0.101727	-0.262252	0.356603	0.058391	0.13784	0.106305	0.045167	-0.207319	0.35879	0.039165	-0.071209
Data487	-0.103456	-0.258691	0.366064	0.041403	0.153862	0.11902	0.027873	-0.210168	0.376084	0.026652	-0.053763
Data488	-0.106101	-0.258742	0.372829	0.032654	0.165204	0.115969	0.005392	-0.225223	0.326034	0.024313	-0.030213
Data489	-0.122072	-0.266423	0.374406	0.040894	0.173444	0.110068	-0.008545	-0.238448	0.257471	0.044251	-0.007986
Data490	-0.140281	-0.279037	0.376542	0.049948	0.193077	0.110882	-0.004781	-0.252486	0.164391	0.063579	0.017192
Data491	-0.154116	-0.296483	0.380763	0.060833	0.215508	0.126243	0.013123	-0.260929	0.056153	0.078126	0.026449
Data492	-0.167035	-0.310979	0.388393	0.075074	0.219476	0.133262	0.041708	-0.257674	-0.082602	0.097047	0.017802
Data493	-0.17141	-0.297653	0.378525	0.089113	0.222731	0.136924	0.068157	-0.236311	-0.260319	0.099285	0.00529
Data494	-0.173546	-0.284784	0.361588	0.090944	0.22446	0.136009	0.093385	-0.217797	-0.393174	0.097861	-0.009715
Data495	-0.17965	-0.27924	0.342565	0.083518	0.218611	0.133567	0.096132	-0.194196	-0.505379	0.082704	-0.033875
Data496	-0.194095	-0.267694	0.333715	0.086468	0.207116	0.123191	0.09013	-0.168256	-0.589507	0.077719	-0.043692
Data497	-0.209659	-0.278223	0.327967	0.088299	0.203657	0.118817	0.0766	-0.159304	-0.593271	0.073345	-0.056051
Data498	-0.226342	-0.29043	0.331273	0.083721	0.194756	0.105287	0.060222	-0.165713	-0.567025	0.085247	-0.065614
Data499	-0.242618	-0.28514	0.335088	0.07599	0.200809	0.082399	0.04832	-0.170596	-0.440375	0.113018	-0.06892
Data500	-0.242008	-0.282444	0.321101	0.069683	0.222375	0.073243	0.039368	-0.183007	-0.258996	0.122377	-0.063579
Data501	-0.232547	-0.278579	0.310369	0.045268	0.252995	0.083925	0.041098	-0.192976	-0.118003	0.131533	-0.051067
Data502	-0.226139	-0.280156	0.300959	0.021871	0.2857	0.09247	0.041199	-0.204369	0.038961	0.143537	-0.039877
Data503	-0.225427	-0.274713	0.299738	0.019023	0.31164	0.084433	0.031637	-0.210066	0.095318	0.158796	-0.038249
Data504	-0.220442	-0.262455	0.293431	0.013224	0.327153	0.065512	0.019532	-0.198062	0.145266	0.185448	-0.044963
Data505	-0.216983	-0.243992	0.283106	-0.002848	0.337682	0.053203	0.003357	-0.207624	0.211287	0.214745	-0.042878
Data506	-0.20854	-0.224104	0.282699	-0.016276	0.336614	0.041403	0.003967	-0.211287	0.207218	0.219323	-0.036673
Data507	-0.207421	-0.206861	0.284733	-0.020244	0.33402	0.026754	0.023397	-0.185245	0.234073	0.212304	-0.028941
Data508	-0.199283	-0.216983	0.293482	-0.01709	0.317337	0.011088	0.032349	-0.169986	0.209049	0.207828	-0.025737
Data509	-0.175784	-0.235243	0.295211	-0.019938	0.300247	-0.007528	0.02299	-0.148826	0.120546	0.200504	-0.033875
Data510	-0.156761	-0.241957	0.286666	-0.024516	0.294957	-0.007223	0.031332	-0.131228	0.063478	0.21088	-0.050558
Data511	-0.147911	-0.234226	0.286564	-0.03591	0.29806	0.000916	0.057577	-0.130007	-0.015971	0.23621	-0.050965
Data512	-0.156761	-0.224257	0.281275	-0.041505	0.327815	0.018819	0.086366	-0.127972	-0.052593	0.256148	-0.04125
Data513	-0.167646	-0.216017	0.268406	-0.047506	0.353755	0.02889	0.096234	-0.139976	-0.082195	0.271916	-0.032909
Data514	-0.184431	-0.208337	0.265812	-0.052084	0.379543	0.027466	0.095725	-0.159609	-0.168765	0.285445	-0.038911
Data515	-0.203657	-0.193027	0.264846	-0.065512	0.397447	0.038758	0.094708	-0.174258	-0.226749	0.280563	-0.050151
Data516	-0.20325	-0.184634	0.258691	-0.071616	0.39826	0.050253	0.09603	-0.193484	-0.25859	0.26978	-0.059103
Data517	-0.209252	-0.182396	0.251977	-0.070598	0.387172	0.046896	0.107322	-0.207421	-0.252995	0.265812	-0.054831
Data518	-0.200504	-0.183922	0.25152	-0.070598	0.355891	0.047913	0.116986	-0.218204	-0.221052	0.26805	-0.043285
Data519	-0.185346	-0.184126	0.245518	-0.05951	0.337021	0.066021	0.13194	-0.217085	-0.242415	0.279749	-0.044149
Data520	-0.184939	-0.185245	0.233005	-0.034282	0.345617	0.080466	0.143333	-0.2003	-0.27568	0.305689	-0.042725
Data521	-0.186567	-0.195163	0.214288	-0.01353	0.361639	0.087587	0.154218	-0.192772	-0.316981	0.331019	-0.040335
Data522	-0.177412	-0.204471	0.205132	-0.005697	0.373134	0.08423	0.150759	-0.195214	-0.39236	0.332138	-0.038097
Data523	-0.180056	-0.200656	0.195875	0.001424	0.385392	0.077516	0.13489	-0.202945	-0.462654	0.316574	-0.047354
Data524	-0.159813	-0.192925	0.182294	0.006714	0.392208	0.071209	0.114239	-0.205692	-0.530607	0.294397	-0.037435
Data525	-0.132143	-0.185092	0.175682	0.024516	0.395412	0.053407	0.089011	-0.207014	-0.592762	0.284937	-0.031586
Data526	-0.119631	-0.184227	0.161288	0.044862	0.405076	0.034892	0.071819	-0.201419	-0.626332	0.291244	-0.017243
Data527	-0.12604	-0.182803	0.123293	0.050863	0.410722	0.001933	0.050965	-0.198367	-0.666005	0.296228	-0.007223
Data528	-0.135093	-0.205641	0.065512	0.024618	0.389766	-0.043743	0.030518	-0.200402	-0.617177	0.280868	-0.019176
Data529	-0.123598	-0.229648	0.010885	-0.009155	0.359808	-0.07894	0.015056	-0.199181	-0.545968	0.278731	-0.04064
Data530	-0.107525	-0.238142	-0.026449	-0.025127	0.330205	-0.098573	0.018921	-0.201826	-0.456652	0.290939	-0.051118
Data531	-0.095013	-0.234989	-0.03006	-0.035808	0.313217	-0.097556	0.03652	-0.191145	-0.317795	0.296025	-0.050406
Data532	-0.084738	-0.214237	-0.037792	-0.044556	0.316574	-0.079042	0.060731	-0.16022	-0.160321	0.304061	-0.036266
Data533	-0.080262	-0.19262	-0.040996	-0.058696	0.344345	-0.049846	0.068666	-0.146792	0.014038	0.31932	-0.017294
Data534	-0.067954	-0.178378	-0.032858	-0.070802	0.370184	-0.0118	0.054017	-0.157778	0.144656	0.327357	-0.005341
Data535	-0.065512	-0.166069	-0.005595	-0.07538	0.387833	0.000102	0.02177	-0.162051	0.218001	0.328883	0.006663
Data536	-0.069073	-0.159965	0.018413	-0.074057	0.395972	-0.004476	-0.008342	-0.151166	0.28453	0.331629	0.006765
Data537	-0.067852	-0.142061	0.032502	-0.055543	0.383001	-0.002848	-0.018718	-0.144656	0.342921	0.335393	0.004374
Data538	-0.072328	-0.111594	0.038961	-0.043234	0.356502	-0.00356	-0.023499	-0.131736	0.419725	0.337835	0.014343
Data539	-0.082806	-0.102744	0.03179	-0.041505	0.338038	0.001424	-0.020447	-0.124819	0.519417	0.343837	0.020294
Data540	-0.073243	-0.107474	0.031383	-0.031942	0.328578	0.012411	-0.009054	-0.127565	0.576689	0.347295	0.014191
Data541	-0.06714	-0.101727	0.026093	-0.003255	0.322932	0.012716	0.001933	-0.123903	0.59968	0.336105	0.009562
Data542	-0.074159	-0.089367	0.010529	0.01648	0.333155	0.013021	0.021871	-0.116782	0.536609	0.325526	0.001984
Data543	-0.075888	-0.078228	0.009969	0.008545	0.350347	-0.002238	0.051474	-0.106813	0.407009	0.31281	-0.011393
Data544	-0.073752	-0.076804	0.007121	-0.008647	0.361741	-0.032146	0.069378	-0.093487	0.296635	0.311996	-0.003916
Data545	-0.06185	-0.064393	0.000509	-0.027771	0.378932	-0.063376	0.07538	-0.070904	0.221459	0.310775	-0.015564
Data546	-0.032654	-0.055848	-0.003154	-0.04008	0.394903	-0.079754	0.071717	-0.051067	0.15788	0.31515	-0.054627
Data547	0.003967	-0.058493	-0.016785	-0.030518	0.404618	-0.086773	0.056255	-0.045167	0.077211	0.3299	-0.087383
Data548	0.042217	-0.06129	-0.037435	-0.011495	0.396073	-0.086163	0.047608	-0.040589	-0.038046	0.340887	-0.088655
Data549	0.065003	-0.066631	-0.058646	-0.002848	0.388952	-0.080669	0.04242	-0.040996	-0.146792	0.333155	-0.077312
Data550	0.076499	-0.068513	-0.087231	0.009359	0.38702	-0.074667	0.033672	-0.043539	-0.222578	0.320541	-0.075583
Data551	0.073752	-0.078787	-0.114239	0.013326	0.386816	-0.07599	0.031027	-0.044658	-0.290023	0.324509	-0.070853
Data552	0.056865	-0.091656	-0.135042	0.027975	0.395158	-0.087078	0.032451	-0.038656	-0.328578	0.32695	-0.071819
Data553	0.044353	-0.094352	-0.152183	0.046998	0.39882	-0.11485	0.033468	-0.036316	-0.37995	0.333969	-0.072938
Data554	0.046286	-0.079957	-0.156456	0.069174	0.398108	-0.133364	0.021871	-0.044048	-0.440681	0.33875	-0.07131
Data555	0.056764	-0.079652	-0.149284	0.079347	0.405941	-0.132957	0.009868	-0.049846	-0.461433	0.327866	-0.087282
Data556	0.057883	-0.089113	-0.148114	0.06836	0.405432	-0.117698	-0.000712	-0.050965	-0.491544	0.315963	-0.103049
Data557	0.056967	-0.080618	-0.141655	0.045675	0.396989	-0.101727	0.005086	-0.057679	-0.520536	0.296432	-0.100201
Data558	0.065207	-0.061036	-0.135348	0.032044	0.399329	-0.101829	0.018311	-0.053101	-0.561837	0.283614	-0.095013
Data559	0.067241	-0.039063	-0.125887	0.043539	0.398922	-0.097047	0.036825	-0.046896	-0.608326	0.275374	-0.091707
Data560	0.068564	-0.015005	-0.124005	0.052186	0.38997	-0.107525	0.036215	-0.044658	-0.559701	0.279037	-0.086926
Data561	0.068055	0.012919	-0.136619	0.041606	0.366725	-0.12136	0.027263	-0.021261	-0.472826	0.290227	-0.084179
Data562	0.060121	0.030264	-0.15259	0.016683	0.352687	-0.124107	0.008545	-0.002848	-0.389512	0.295415	-0.093131
Data563	0.053915	0.032451	-0.173292	-0.006104	0.358892	-0.128888	0.003662	0.007935	-0.240482	0.288396	-0.098014
Data564	0.070904	0.041454	-0.179955	-0.010274	0.382391	-0.142926	0.00234	0.00885	-0.170698	0.281376	-0.089316
Data565	0.08189	0.041505	-0.170647	-0.007528	0.400397	-0.142621	0.003357	0.003052	-0.095725	0.278426	-0.091554
Data566	0.075481	0.040843	-0.161339	0.005697	0.397701	-0.144045	0.001221	0.002238	-0.030416	0.276697	-0.104117
Data567	0.087383	0.046235	-0.156507	0.024923	0.400244	-0.161237	0.003459	-0.008545	0	0.269678	-0.105084
Data568	0.10956	0.040742	-0.156151	0.033265	0.389258	-0.166934	0.003357	-0.016276	0.111391	0.259607	-0.09191
Data569	0.117494	0.02121	-0.154116	0.028789	0.374914	-0.181888	0.000102	-0.020854	0.140485	0.270797	-0.082907
Data570	0.130719	-0.002645	-0.14903	0.035197	0.350195	-0.200605	-0.001933	-0.029094	0.097556	0.287989	-0.058289
Data571	0.143638	-0.015361	-0.142265	0.043641	0.330358	-0.204471	0.012411	-0.041708	0.045167	0.301518	-0.030365
Data572	0.152794	-0.001373	-0.144147	0.045167	0.324152	-0.192772	0.03886	-0.056865	-0.02594	0.330714	-0.022176
Data573	0.156151	0.016225	-0.141299	0.050558	0.332138	-0.181786	0.045675	-0.059612	-0.032654	0.350449	-0.014445
Data574	0.150759	0.036469	-0.143791	0.056458	0.3299	-0.165815	0.032654	-0.055746	-0.062562	0.348109	-0.002899
Data575	0.153811	0.056458	-0.14491	0.049846	0.317998	-0.159202	0.005086	-0.046286	-0.165306	0.345871	0.003357
Data576	0.149945	0.062053	-0.153964	0.03886	0.322677	-0.171715	-0.004985	-0.032247	-0.261336	0.357671	0.010274
Data577	0.156049	0.058747	-0.161898	0.024414	0.33224	-0.201317	-0.021464	-0.025839	-0.360927	0.359909	0.020142
Data578	0.154116	0.060883	-0.181837	0.010478	0.336614	-0.236515	-0.037944	-0.017395	-0.429694	0.351975	0.025432
Data579	0.161135	0.068564	-0.190636	0	0.312505	-0.246688	-0.043743	-0.013733	-0.488187	0.33875	0.026093
Data580	0.159813	0.069225	-0.184532	-0.013631	0.2769	-0.258895	-0.046693	-0.00295	-0.568958	0.325628	0.022482
Data581	0.172834	0.081992	-0.176089	-0.017802	0.249332	-0.264388	-0.067038	0.00234	-0.620127	0.311894	0.019633
Data582	0.173749	0.091452	-0.173393	-0.011699	0.233412	-0.253401	-0.073447	0.002543	-0.668243	0.297958	0.024872
Data583	0.159101	0.086926	-0.180107	-0.010885	0.233616	-0.256453	-0.074871	0.007935	-0.703543	0.277612	0.033061
Data584	0.149335	0.071921	-0.175326	-0.021159	0.238651	-0.268355	-0.059408	0.024414	-0.700491	0.253096	0.034536
Data585	0.151573	0.059103	-0.167595	-0.028382	0.232598	-0.25157	-0.043336	0.038351	-0.68747	0.244958	0.041911
Data586	0.152692	0.054627	-0.14964	-0.038046	0.217594	-0.22624	-0.043132	0.051779	-0.662038	0.244755	0.051118
Data587	0.153811	0.042471	-0.133567	-0.039775	0.190178	-0.216882	-0.054831	0.061748	-0.628163	0.243432	0.051169
Data588	0.155642	0.02477	-0.127769	-0.042827	0.179599	-0.208235	-0.076499	0.058391	-0.615752	0.251977	0.043692
Data589	0.143638	0.017548	-0.120953	-0.038148	0.162966	-0.208133	-0.089011	0.049439	-0.540983	0.265304	0.036876
Data590	0.126345	0.021922	-0.112764	-0.026856	0.153709	-0.204471	-0.09074	0.049134	-0.478014	0.288294	0.046642
Data591	0.11017	0.038605	-0.103965	-0.027873	0.145571	-0.201419	-0.110374	0.054119	-0.409349	0.308232	0.058646
Data592	0.116986	0.04303	-0.125734	-0.060019	0.13489	-0.220035	-0.127667	0.056967	-0.340174	0.310674	0.068869
Data593	0.122988	0.048066	-0.158796	-0.095521	0.122225	-0.229801	-0.136619	0.057781	-0.216882	0.301518	0.075532
Data594	0.132855	0.065614	-0.17675	-0.117393	0.120648	-0.22268	-0.131329	0.051372	-0.035401	0.282597	0.077567
Data595	0.14903	0.09364	-0.199334	-0.129091	0.126396	-0.227665	-0.114137	0.040996	0.106508	0.292871	0.07538
Data596	0.169884	0.132906	-0.21795	-0.124514	0.129651	-0.219018	-0.104677	0.043234	0.197553	0.300704	0.080059
Data597	0.179243	0.155388	-0.212406	-0.117291	0.13845	-0.198469	-0.108644	0.034892	0.251164	0.29867	0.073854
Data598	0.184939	0.15966	-0.207675	-0.11607	0.139162	-0.179141	-0.127565	0.018718	0.264286	0.287378	0.056764
Data599	0.187177	0.14196	-0.211592	-0.118207	0.151319	-0.161949	-0.145469	0.023092	0.304468	0.272526	0.044302
Data600	0.184939	0.122377	-0.212711	-0.116782	0.15849	-0.152285	-0.147707	0.040792	0.38351	0.258895	0.025788
Data601	0.174868	0.109458	-0.205081	-0.112001	0.148165	-0.146792	-0.162356	0.062155	0.420335	0.229597	0.020142
Data602	0.181684	0.109967	-0.198876	-0.117596	0.123954	-0.147707	-0.164594	0.074362	0.429592	0.193586	0.025483
Data603	0.190026	0.121614	-0.182956	-0.124412	0.105999	-0.162153	-0.162559	0.080059	0.386358	0.16846	0.029959
Data604	0.190636	0.127464	-0.183617	-0.128888	0.101167	-0.180158	-0.155845	0.095928	0.333562	0.168765	0.042064
Data605	0.202538	0.120394	-0.18382	-0.149132	0.11485	-0.177106	-0.139366	0.115053	0.317998	0.175682	0.045777
Data606	0.201012	0.10722	-0.189008	-0.171206	0.138399	-0.172223	-0.146588	0.129397	0.341599	0.181379	0.038605
Data607	0.201521	0.102744	-0.205081	-0.186974	0.15437	-0.178429	-0.155947	0.138043	0.330917	0.181175	0.024313
Data608	0.200707	0.10544	-0.21917	-0.189517	0.158083	-0.190636	-0.162559	0.127769	0.263574	0.174665	0.004069
Data609	0.190738	0.113934	-0.215712	-0.188805	0.164645	-0.205692	-0.148114	0.113629	0.17202	0.16846	-0.00412
Data610	0.174868	0.116121	-0.202894	-0.17558	0.177462	-0.214135	-0.135297	0.110577	0.049439	0.172529	-0.017243
Data611	0.168053	0.109051	-0.182752	-0.17263	0.185957	-0.224206	-0.135805	0.128379	-0.05717	0.173139	-0.036571
Data612	0.164594	0.100964	-0.178632	-0.162966	0.179548	-0.230106	-0.13255	0.138247	-0.174767	0.170392	-0.052847
Data613	0.166323	0.086875	-0.19913	-0.16144	0.166069	-0.229191	-0.124819	0.129803	-0.284225	0.166629	-0.053508
Data614	0.173444	0.078482	-0.226139	-0.156558	0.14903	-0.226953	-0.141197	0.11485	-0.444851	0.153811	-0.044099
Data615	0.193891	0.086163	-0.245467	-0.140586	0.13728	-0.225834	-0.16022	0.099794	-0.599374	0.134991	-0.042776
Data616	0.218407	0.085654	-0.252791	-0.138145	0.130617	-0.232242	-0.17731	0.090639	-0.680451	0.110984	-0.064902
Data617	0.244246	0.080262	-0.244399	-0.149538	0.118461	-0.232039	-0.188195	0.082195	-0.71931	0.102744	-0.087739
Data618	0.259505	0.076702	-0.237634	-0.155947	0.108644	-0.215356	-0.186872	0.095827	-0.698558	0.087485	-0.10371
Data619	0.255131	0.080975	-0.233056	-0.159711	0.099285	-0.196129	-0.165001	0.103456	-0.640981	0.079957	-0.125633
Data620	0.240584	0.107017	-0.230259	-0.159711	0.085298	-0.183413	-0.145775	0.10427	-0.58086	0.075685	-0.137331
Data621	0.223087	0.140688	-0.228834	-0.156456	0.078431	-0.171613	-0.13784	0.098472	-0.458076	0.071717	-0.136772
Data622	0.211388	0.166832	-0.230869	-0.173241	0.068615	-0.153709	-0.118207	0.088706	-0.311894	0.076295	-0.131126
Data623	0.201826	0.177208	-0.235345	-0.198164	0.062155	-0.139773	-0.10071	0.078024	-0.201012	0.085959	-0.123954
Data624	0.194909	0.187635	-0.239312	-0.220951	0.06836	-0.144859	-0.083721	0.064698	-0.126345	0.099489	-0.118054
Data625	0.1944	0.183719	-0.243788	-0.236108	0.072735	-0.161949	-0.084026	0.069073	-0.135704	0.105898	-0.118156
Data626	0.200402	0.173241	-0.241093	-0.260319	0.066936	-0.173953	-0.102032	0.08718	-0.138755	0.094809	-0.12609
Data627	0.212609	0.161034	-0.236769	-0.275273	0.061952	-0.170901	-0.134483	0.098675	-0.152895	0.077414	-0.12604
Data628	0.21444	0.127871	-0.242822	-0.277511	0.06007	-0.158389	-0.162559	0.114544	-0.142926	0.052898	-0.144198
Data629	0.214135	0.098675	-0.232395	-0.263574	0.063274	-0.146283	-0.171511	0.126141	-0.051982	0.024923	-0.154574
Data630	0.216373	0.082653	-0.201928	-0.238549	0.066021	-0.149742	-0.17792	0.143537	-0.015666	0.00529	-0.150657
Data631	0.225121	0.075278	-0.164747	-0.208642	0.073752	-0.166222	-0.167646	0.162153	-0.02533	-0.006307	-0.145927
Data632	0.242212	0.067496	-0.148775	-0.17558	0.088757	-0.183413	-0.148521	0.162559	-0.049032	-0.002747	-0.136365
Data633	0.248315	0.069835	-0.159915	-0.148826	0.100303	-0.195417	-0.136721	0.157066	-0.086976	0.001729	-0.13311
Data634	0.244246	0.065207	-0.172376	-0.144757	0.130414	-0.182294	-0.136416	0.153404	-0.068666	0.00885	-0.140892
Data635	0.233972	0.05244	-0.193739	-0.152183	0.161288	-0.164492	-0.14018	0.153811	-0.056255	0.013326	-0.133618
Data636	0.210269	0.047303	-0.229089	-0.17263	0.166679	-0.14903	-0.148521	0.163882	-0.088401	0.01648	-0.120902
Data637	0.179751	0.046133	-0.233972	-0.203454	0.157321	-0.133567	-0.152082	0.163577	-0.103456	0.009359	-0.105745
Data638	0.161542	0.058696	-0.221612	-0.240279	0.140637	-0.131736	-0.154726	0.154116	-0.119834	-0.01648	-0.0913
Data639	0.1414	0.078889	-0.205081	-0.268762	0.12899	-0.157473	-0.159406	0.137128	-0.117189	-0.037842	-0.080008
