# Supplementary material for: Integration of MRI and somatosensory evoked potentials facilitate diagnosis of spinal cord compression
Source: Sci Rep. 2023 May 15;13:7861. doi: 10.1038/s41598-023-34832-2 (PMC10185544; doi:10.1038/s41598-023-34832-2)
Supplement: Supplementary file 3 — Supplementary Information 3. [file 41598_2023_34832_MOESM3_ESM.zip › Preoperative SSEP data/spinal cord compression group/6454500_2/6454500_2_Rt Tibial SEP_Cz'-Fpz_201219_164954.csv]

Index	1	2	3	4	5	6	7	8
Name	Cz'-Fpz	Cz'-Fpz	Cz'-Fpz	Cz'-Fpz	Cz'-Fpz	Cz'-Fpz	Cz'-Fpz	Cz'-Fpz
Time	2.01707E+13	2.01707E+13	2.01707E+13	2.01707E+13	2.01707E+13	2.01707E+13	2.01707E+13	2.01707E+13
Highcut	500	500	500	500	500	500	500	500
Lowcut	10	10	10	10	10	10	10	10
Period	0.000156	0.000156	0.000156	0.000156	0.000156	0.000156	0.000156	0.000156
Averages	120	120	120	120	120	120	120	120
Int (mA)	16/15.5mA	16/15.5mA	16/15.5mA	16/15.5mA	16/15.5mA	16/15.6mA	16/15.5mA	16/15.5mA
Pulse Width (�gs)	200�s	200�s	200�s	200�s	200�s	200�s	200�s	200�s
Rep Rate (Hz)	2.66Hz	2.66Hz	2.66Hz	2.66Hz	2.66Hz	2.66Hz	2.66Hz	2.66Hz
Data0	-0.015666	0.588184	0.029857	-0.225935	0.165001	-0.256453	0.197604	0.292846
Data1	-0.539152	0.105491	-0.465044	-0.730856	-0.304036	-0.719158	-0.295542	-0.201419
Data2	-0.995804	-0.337886	-0.898706	-1.196155	-0.777549	-1.225554	-0.774294	-0.66715
Data3	-0.37939	0.250248	-0.258691	-0.53493	-0.120343	-0.583251	-0.110806	-0.076982
Data4	0.266473	0.929681	0.361079	0.148979	0.529361	0.066173	0.524681	0.55258
Data5	0.505481	1.196969	0.553852	0.377254	0.742733	0.261641	0.721752	0.740012
Data6	0.502378	1.216602	0.534524	0.370489	0.723532	0.224613	0.69983	0.722413
Data7	0.394547	1.135119	0.422624	0.26332	0.625925	0.125582	0.606521	0.631698
Data8	0.259963	1.017726	0.30045	0.127718	0.512729	0.015869	0.499275	0.54607
Data9	0.150657	0.91783	0.197655	0.017039	0.41563	-0.090791	0.407492	0.469342
Data10	0.077007	0.836245	0.121106	-0.057323	0.360571	-0.182396	0.334274	0.404542
Data11	0.020345	0.769156	0.057628	-0.107271	0.334376	-0.261082	0.284606	0.358562
Data12	-0.02238	0.720582	0.02177	-0.136619	0.322576	-0.30752	0.252435	0.333282
Data13	-0.050813	0.691132	0.007426	-0.15081	0.304112	-0.321711	0.242644	0.330383
Data14	-0.037893	0.686096	0.007172	-0.145215	0.297729	-0.328934	0.245823	0.329569
Data15	-0.014343	0.692861	0.017141	-0.126345	0.298848	-0.340429	0.235777	0.322474
Data16	-0.021871	0.68747	0.015615	-0.122021	0.284657	-0.358231	0.2224	0.28837
Data17	-0.034028	0.672109	0.014445	-0.125989	0.263574	-0.363114	0.222655	0.256123
Data18	-0.037995	0.661936	0.015768	-0.120597	0.254902	-0.348516	0.228428	0.232497
Data19	-0.045218	0.66097	0.041555	-0.10015	0.251265	-0.325373	0.213626	0.220773
Data20	-0.053813	0.667735	0.064851	-0.063325	0.261311	-0.324966	0.195036	0.226774
Data21	-0.061087	0.678111	0.086417	-0.024923	0.27718	-0.336055	0.175606	0.254724
Data22	-0.078737	0.690776	0.093589	-0.006104	0.278248	-0.351873	0.153989	0.269729
Data23	-0.106813	0.696574	0.083518	0.01414	0.264998	-0.371049	0.127489	0.268889
Data24	-0.140892	0.703339	0.051677	0.025839	0.253707	-0.389105	0.10221	0.267135
Data25	-0.17965	0.712444	0.027924	0.025991	0.243788	-0.397345	0.0825	0.254851
Data26	-0.201928	0.705577	0.021719	0.006765	0.232344	-0.395514	0.083441	0.232802
Data27	-0.200046	0.686147	0.028331	-0.019328	0.212507	-0.390784	0.10043	0.206353
Data28	-0.174258	0.667531	0.034943	-0.055085	0.18176	-0.388851	0.114926	0.177869
Data29	-0.1473	0.635386	0.046184	-0.075634	0.168663	-0.411841	0.129854	0.151904
Data30	-0.129702	0.611429	0.053407	-0.082246	0.167748	-0.435747	0.139442	0.135475
Data31	-0.128735	0.615702	0.046998	-0.08484	0.168587	-0.450446	0.134178	0.132397
Data32	-0.134025	0.625518	0.046438	-0.090181	0.172707	-0.452023	0.120216	0.127413
Data33	-0.138298	0.632029	0.05539	-0.093029	0.188703	-0.449073	0.108034	0.124743
Data34	-0.150301	0.638997	0.045421	-0.089469	0.214618	-0.454922	0.104245	0.123878
Data35	-0.155998	0.641845	0.028534	-0.069225	0.237736	-0.467791	0.102134	0.126472
Data36	-0.168612	0.643829	0.01297	-0.038911	0.251469	-0.475471	0.097937	0.129142
Data37	-0.178073	0.644083	0.00351	-0.027924	0.246433	-0.489815	0.091656	0.122683
Data38	-0.184126	0.654409	0.002187	-0.035757	0.237659	-0.482795	0.089113	0.110501
Data39	-0.193027	0.663259	0.006409	-0.02767	0.245365	-0.463416	0.099718	0.093894
Data40	-0.202335	0.671041	0.003204	0.000051	0.260243	-0.442054	0.109331	0.091452
Data41	-0.206149	0.680959	-0.002696	0.02355	0.268152	-0.430864	0.110704	0.085756
Data42	-0.210727	0.678314	-0.003866	0.03713	0.268966	-0.434475	0.113502	0.086697
Data43	-0.20676	0.672058	-0.008596	0.04593	0.269958	-0.436408	0.106762	0.085145
Data44	-0.185245	0.657867	-0.015971	0.036825	0.269144	-0.428779	0.089545	0.088299
Data45	-0.165001	0.648203	-0.013377	0.032959	0.276621	-0.429643	0.086442	0.097124
Data46	-0.152387	0.636912	-0.034943	0.023804	0.270899	-0.429541	0.085501	0.10427
Data47	-0.147097	0.62211	-0.05595	0.016785	0.259302	-0.438493	0.085145	0.107703
Data48	-0.14608	0.624552	-0.08189	0.021515	0.272475	-0.451108	0.085018	0.106101
Data49	-0.154116	0.637166	-0.108237	0.030009	0.278553	-0.451057	0.078559	0.101193
Data50	-0.161593	0.647186	-0.125277	0.044302	0.270822	-0.448819	0.064647	0.090537
Data51	-0.153404	0.663055	-0.13667	0.057933	0.249256	-0.4477	0.056306	0.089469
Data52	-0.149335	0.671855	-0.136009	0.060782	0.21589	-0.444139	0.049897	0.098777
Data53	-0.143486	0.668091	-0.119783	0.052898	0.189822	-0.447089	0.044582	0.09809
Data54	-0.144656	0.662801	-0.09191	0.056458	0.170443	-0.44714	0.04331	0.095216
Data55	-0.144299	0.648356	-0.07009	0.074108	0.154701	-0.446581	0.048117	0.097302
Data56	-0.149589	0.627756	-0.059154	0.092114	0.14669	-0.449531	0.052873	0.084408
Data57	-0.155235	0.601968	-0.055187	0.09659	0.144706	-0.437324	0.04448	0.074973
Data58	-0.166171	0.567483	-0.054526	0.09369	0.148038	-0.427558	0.045345	0.062384
Data59	-0.176343	0.545408	-0.045421	0.098522	0.1502	-0.426235	0.063045	0.033316
Data60	-0.174309	0.553445	-0.036266	0.106711	0.150708	-0.436815	0.087917	0.00061
Data61	-0.164747	0.570382	-0.018921	0.118613	0.158134	-0.429999	0.094123	-0.006536
Data62	-0.156608	0.577351	-0.007019	0.118207	0.172936	-0.398006	0.08601	-0.014293
Data63	-0.155845	0.577859	-0.01063	0.10371	0.180158	-0.370998	0.079932	-0.029119
Data64	-0.165967	0.588134	-0.011139	0.099438	0.1826	-0.347295	0.080975	-0.053813
Data65	-0.173851	0.590016	-0.008952	0.085857	0.178937	-0.338649	0.07627	-0.080593
Data66	-0.177666	0.593423	-0.004323	0.07187	0.158389	-0.331375	0.079856	-0.095699
Data67	-0.179344	0.61031	0.011851	0.060222	0.143943	-0.318812	0.076905	-0.111493
Data68	-0.185601	0.609751	0.020701	0.03769	0.137509	-0.307113	0.075227	-0.127769
Data69	-0.178887	0.589405	0.024872	0.028229	0.130999	-0.299891	0.07805	-0.119046
Data70	-0.171461	0.560922	0.047456	0.033875	0.135551	-0.301061	0.076422	-0.106457
Data71	-0.174818	0.548002	0.067241	0.031484	0.142952	-0.313064	0.065919	-0.092927
Data72	-0.164797	0.54078	0.091045	0.033519	0.148699	-0.325577	0.045599	-0.074235
Data73	-0.155388	0.534574	0.107881	0.047557	0.152031	-0.317896	0.044226	-0.06541
Data74	-0.152895	0.532438	0.130668	0.063783	0.149488	-0.314183	0.054576	-0.069912
Data75	-0.153607	0.517637	0.147809	0.061697	0.139391	-0.314946	0.060655	-0.082806
Data76	-0.156354	0.507057	0.155947	0.059561	0.131863	-0.312505	0.071539	-0.094911
Data77	-0.154828	0.480507	0.147046	0.048117	0.132779	-0.299331	0.076855	-0.107983
Data78	-0.162915	0.469164	0.138603	0.048829	0.149157	-0.263523	0.081916	-0.112128
Data79	-0.178225	0.474657	0.126446	0.040487	0.162229	-0.226647	0.068589	-0.126802
Data80	-0.202487	0.479642	0.097353	0.034689	0.167341	-0.212304	0.042929	-0.151522
Data81	-0.228682	0.480914	0.092012	0.031688	0.152412	-0.209252	0.036037	-0.164314
Data82	-0.234785	0.489153	0.113883	0.03006	0.145902	-0.202538	0.027568	-0.165967
Data83	-0.24211	0.503192	0.134127	0.021057	0.129447	-0.177818	0.019938	-0.16556
Data84	-0.242313	0.51723	0.143384	0.024618	0.117851	-0.157371	0.026067	-0.155947
Data85	-0.22741	0.548104	0.161135	0.028789	0.122861	-0.144503	0.03563	-0.160932
Data86	-0.221103	0.579741	0.175377	0.030264	0.111798	-0.140841	0.049999	-0.166323
Data87	-0.216983	0.578927	0.177005	0.027365	0.087765	-0.119478	0.071819	-0.176216
Data88	-0.209252	0.570433	0.175479	0.012563	0.077923	-0.107474	0.083747	-0.185626
Data89	-0.201063	0.569772	0.171257	-0.005341	0.078889	-0.113018	0.08044	-0.191602
Data90	-0.19852	0.577401	0.165001	-0.012767	0.085934	-0.099947	0.076677	-0.194654
Data91	-0.204318	0.585896	0.161491	-0.026195	0.09219	-0.095115	0.076677	-0.205514
Data92	-0.201623	0.603647	0.148165	-0.034028	0.095318	-0.099743	0.068564	-0.222451
Data93	-0.192416	0.599273	0.130159	-0.031586	0.093055	-0.096335	0.063732	-0.243051
Data94	-0.177818	0.601612	0.123039	-0.016632	0.097454	-0.0972	0.05656	-0.26304
Data95	-0.180565	0.602274	0.13667	-0.004018	0.092673	-0.091452	0.040894	-0.270415
Data96	-0.193484	0.590728	0.143537	0.010325	0.101752	-0.100455	0.026144	-0.270339
Data97	-0.210676	0.598052	0.145622	0.028687	0.096106	-0.11546	0.02444	-0.270263
Data98	-0.223341	0.603037	0.144656	0.048066	0.075202	-0.116579	0.022685	-0.282165
Data99	-0.246738	0.596017	0.145673	0.084179	0.053178	-0.094352	0.010478	-0.302561
Data100	-0.257064	0.579792	0.163831	0.110628	0.050533	-0.067394	-0.004959	-0.300806
Data101	-0.253859	0.563719	0.186618	0.126904	0.041377	-0.04303	-0.010478	-0.292643
Data102	-0.24094	0.550647	0.19501	0.152641	0.025559	-0.040487	0.007451	-0.295593
Data103	-0.217339	0.532794	0.199283	0.165357	0.025737	-0.042267	0.030518	-0.315073
Data104	-0.198316	0.515145	0.196231	0.147097	0.036825	-0.048219	0.033087	-0.320083
Data105	-0.186669	0.504005	0.19969	0.136772	0.05417	-0.053457	0.021007	-0.305638
Data106	-0.180921	0.483762	0.202182	0.128634	0.060858	-0.05183	0.011673	-0.297169
Data107	-0.178683	0.476997	0.204878	0.126141	0.054831	-0.051474	0	-0.294957
Data108	-0.180921	0.478676	0.204471	0.141349	0.031942	-0.034282	-0.002747	-0.290557
Data109	-0.164848	0.482897	0.190483	0.15493	-0.002569	-0.018463	-0.009461	-0.282063
Data110	-0.144706	0.493782	0.185397	0.155337	-0.033519	-0.016683	-0.002467	-0.286463
Data111	-0.133059	0.505938	0.197553	0.148725	-0.032349	-0.016124	0.00061	-0.297856
Data112	-0.117698	0.510872	0.206048	0.148979	-0.028433	-0.003866	0.000534	-0.308487
Data113	-0.105592	0.505989	0.211846	0.158592	-0.015157	0.012258	-0.012665	-0.314336
Data114	-0.106101	0.504565	0.22619	0.175784	-0.005646	0.016429	-0.01386	-0.301595
Data115	-0.107118	0.510058	0.22797	0.181074	0.00356	0.032858	0.004044	-0.273696
Data116	-0.108949	0.515755	0.236515	0.174767	0.010936	0.053915	0.005544	-0.248086
Data117	-0.111543	0.512245	0.253605	0.174919	0.006409	0.080364	-0.011571	-0.229623
Data118	-0.108288	0.505837	0.266524	0.161237	-0.002696	0.102693	-0.012589	-0.21294
Data119	-0.110323	0.500038	0.271255	0.156507	-0.003255	0.122072	0.003382	-0.211846
Data120	-0.123395	0.507668	0.269373	0.142011	-0.001195	0.144045	0.021846	-0.208947
Data121	-0.131431	0.513364	0.27512	0.140281	0.00061	0.157168	0.039928	-0.207065
Data122	-0.138552	0.497342	0.280817	0.146283	-0.004934	0.15081	0.047481	-0.20353
Data123	-0.146588	0.480659	0.302078	0.141349	-0.007375	0.139722	0.054805	-0.197248
Data124	-0.160576	0.475827	0.314692	0.145876	-0.014776	0.132753	0.073447	-0.191552
Data125	-0.168612	0.475369	0.328425	0.153353	-0.018387	0.132296	0.09219	-0.185779
Data126	-0.166425	0.491646	0.343735	0.152794	-0.020523	0.122326	0.083467	-0.187915
Data127	-0.152336	0.512703	0.345668	0.163628	-0.026627	0.103151	0.060756	-0.196511
Data128	-0.131685	0.529997	0.349177	0.168002	-0.035706	0.0854	0.037054	-0.217161
Data129	-0.117189	0.532489	0.359299	0.152132	-0.047176	0.078482	0.015564	-0.239821
Data130	-0.117342	0.548409	0.362961	0.1237	-0.067063	0.073701	0.015462	-0.245975
Data131	-0.117189	0.559548	0.364029	0.089164	-0.079932	0.085145	0.027415	-0.25096
Data132	-0.116884	0.552173	0.365403	0.069683	-0.091758	0.104423	0.036978	-0.262837
Data133	-0.110933	0.540068	0.383917	0.060273	-0.094174	0.111086	0.037715	-0.262633
Data134	-0.111696	0.526335	0.406195	0.052694	-0.110882	0.128583	0.031637	-0.260675
Data135	-0.116375	0.518807	0.430152	0.05127	-0.120851	0.152336	0.01063	-0.259353
Data136	-0.125582	0.512245	0.445207	0.054424	-0.127209	0.157015	-0.012156	-0.261794
Data137	-0.131584	0.502988	0.453549	0.056509	-0.131533	0.150454	-0.036037	-0.272908
Data138	-0.129295	0.501411	0.461179	0.05417	-0.141502	0.146131	-0.049516	-0.279062
Data139	-0.118664	0.499377	0.457109	0.041301	-0.138323	0.137586	-0.043692	-0.294397
Data140	-0.108441	0.489611	0.451769	0.026958	-0.132194	0.131075	-0.041581	-0.317693
Data141	-0.10544	0.484474	0.443732	0.008392	-0.114544	0.138857	-0.043641	-0.324712
Data142	-0.101727	0.486254	0.436764	-0.001729	-0.106839	0.138145	-0.054602	-0.301823
Data143	-0.092673	0.493324	0.423133	-0.007528	-0.11429	0.124412	-0.055924	-0.289133
Data144	-0.090944	0.507973	0.401668	-0.018718	-0.136288	0.120038	-0.053813	-0.290277
Data145	-0.084433	0.518959	0.390784	-0.028127	-0.140917	0.113324	-0.049821	-0.290532
Data146	-0.068615	0.533761	0.396989	-0.028789	-0.136645	0.115867	-0.033239	-0.286819
Data147	-0.063681	0.542306	0.416266	-0.013937	-0.12754	0.127616	-0.015183	-0.284454
Data148	-0.048015	0.545917	0.431932	0.00529	-0.139264	0.167544	0.015412	-0.265253
Data149	-0.044607	0.542357	0.436103	0.0177	-0.17057	0.203352	0.042954	-0.249053
Data150	-0.051067	0.533303	0.443885	0.020193	-0.185473	0.216169	0.057705	-0.245848
Data151	-0.057527	0.524147	0.453091	0.030467	-0.182625	0.217288	0.060909	-0.263294
Data152	-0.057221	0.496071	0.44714	0.038453	-0.189848	0.212965	0.047812	-0.264617
Data153	-0.050863	0.462145	0.449531	0.041708	-0.20587	0.221714	0.034791	-0.262862
Data154	-0.049439	0.45126	0.441952	0.047303	-0.214008	0.223138	0.021897	-0.259836
Data155	-0.040742	0.449531	0.423692	0.054882	-0.218585	0.225325	0.010783	-0.267694
Data156	-0.037079	0.438443	0.407111	0.050558	-0.242542	0.234124	0.000941	-0.275807
Data157	-0.032451	0.443325	0.388749	0.039673	-0.238244	0.24038	-0.020854	-0.265812
Data158	-0.027161	0.452532	0.382442	0.037181	-0.223646	0.226953	-0.036749	-0.250833
Data159	-0.006358	0.445055	0.393276	0.024058	-0.22418	0.211541	-0.04242	-0.244272
Data160	0.025788	0.422573	0.401211	0.007986	-0.221968	0.197604	-0.045981	-0.232624
Data161	0.064597	0.399278	0.391903	0.005646	-0.233819	0.192213	-0.044277	-0.209201
Data162	0.086366	0.385494	0.370845	0.008342	-0.245848	0.178327	-0.038885	-0.203276
Data163	0.085196	0.372473	0.366573	0.021617	-0.241627	0.158694	-0.020905	-0.198927
Data164	0.087027	0.356196	0.366267	0.038656	-0.234175	0.142723	-0.008621	-0.183668
Data165	0.091707	0.340887	0.368912	0.052847	-0.22296	0.14491	-0.002899	-0.175657
Data166	0.100964	0.327764	0.38646	0.046845	-0.210371	0.147606	0.007528	-0.181175
Data167	0.102235	0.323237	0.390834	0.025889	-0.208998	0.156761	0.0162	-0.185067
Data168	0.096284	0.321508	0.390529	0.006002	-0.218204	0.171613	0.012589	-0.190814
Data169	0.092368	0.314132	0.390071	-0.010986	-0.220086	0.185397	-0.001755	-0.199868
Data170	0.089774	0.316014	0.401974	-0.023041	-0.215	0.195163	-0.015564	-0.222324
Data171	0.100557	0.327001	0.400804	-0.039979	-0.203326	0.210778	-0.031612	-0.252232
Data172	0.127159	0.329849	0.405432	-0.051474	-0.194883	0.214084	-0.04153	-0.278147
Data173	0.131736	0.321711	0.416317	-0.062511	-0.195951	0.218357	-0.040182	-0.309173
Data174	0.129295	0.305333	0.428626	-0.067801	-0.203021	0.219221	-0.038224	-0.343353
Data175	0.123039	0.28865	0.431627	-0.069327	-0.21912	0.222833	-0.034714	-0.357621
Data176	0.117037	0.283055	0.441901	-0.085552	-0.233132	0.23738	-0.036545	-0.343531
Data177	0.121869	0.293685	0.449327	-0.110628	-0.241245	0.240737	-0.047583	-0.327738
Data178	0.129193	0.295008	0.458991	-0.123649	-0.243865	0.228377	-0.061011	-0.331884
Data179	0.126141	0.291447	0.453651	-0.134737	-0.254266	0.224969	-0.056611	-0.344879
Data180	0.108949	0.28158	0.442969	-0.15493	-0.278782	0.227207	-0.050278	-0.351492
Data181	0.09837	0.276137	0.439155	-0.178734	-0.305002	0.222934	-0.046718	-0.350271
Data182	0.101015	0.277206	0.450446	-0.196587	-0.322067	0.225274	-0.054398	-0.350627
Data183	0.104779	0.264897	0.46657	-0.201063	-0.325424	0.228885	-0.054042	-0.358231
Data184	0.106152	0.267389	0.475166	-0.180819	-0.322042	0.224867	-0.056026	-0.35434
Data185	0.107881	0.277307	0.468757	-0.17141	-0.317464	0.224206	-0.052822	-0.354111
Data186	0.103456	0.291702	0.469978	-0.166781	-0.315633	0.216576	-0.053712	-0.36937
Data187	0.105389	0.296178	0.476438	-0.169986	-0.311182	0.206912	-0.05094	-0.387732
Data188	0.123445	0.290684	0.476997	-0.166171	-0.293762	0.19796	-0.052364	-0.389919
Data189	0.138501	0.276748	0.471148	-0.145622	-0.278528	0.198927	-0.059078	-0.384934
Data190	0.152387	0.267592	0.47186	-0.13489	-0.278553	0.208184	-0.085501	-0.384629
Data191	0.163628	0.271967	0.478574	-0.137382	-0.307851	0.207624	-0.114188	-0.371964
Data192	0.168205	0.273391	0.474098	-0.146894	-0.340149	0.202284	-0.14018	-0.356324
Data193	0.169629	0.266372	0.471351	-0.152895	-0.370489	0.203454	-0.151598	-0.337784
Data194	0.170291	0.258793	0.452735	-0.14552	-0.390555	0.205946	-0.136161	-0.336461
Data195	0.168765	0.255996	0.435798	-0.152539	-0.404008	0.193484	-0.125353	-0.334478
Data196	0.166018	0.255182	0.425574	-0.161339	-0.402686	0.187025	-0.118893	-0.335342
Data197	0.179141	0.246891	0.42181	-0.162661	-0.38496	0.183413	-0.098472	-0.341522
Data198	0.195672	0.228275	0.430304	-0.160627	-0.35373	0.187686	-0.087739	-0.35523
Data199	0.217848	0.21622	0.439104	-0.159508	-0.331909	0.184024	-0.09987	-0.382162
Data200	0.241449	0.209659	0.426439	-0.14374	-0.32105	0.171766	-0.115409	-0.415859
Data201	0.251418	0.195824	0.402991	-0.136823	-0.31164	0.154828	-0.136238	-0.434475
Data202	0.263676	0.171104	0.37466	-0.138348	-0.317464	0.147555	-0.153964	-0.424709
Data203	0.277969	0.147555	0.36169	-0.135348	-0.342819	0.147606	-0.160347	-0.397421
Data204	0.296279	0.130109	0.366217	-0.130668	-0.374177	0.151115	-0.137662	-0.372752
Data205	0.318863	0.133567	0.368455	-0.110119	-0.40266	0.139061	-0.125175	-0.355764
Data206	0.336258	0.149081	0.373592	-0.091198	-0.408331	0.140078	-0.113781	-0.347168
Data207	0.346939	0.157677	0.374812	-0.09308	-0.408865	0.161542	-0.105135	-0.32873
Data208	0.359604	0.152641	0.370743	-0.112612	-0.404949	0.176038	-0.103914	-0.311767
Data209	0.37822	0.133211	0.360113	-0.127871	-0.396328	0.17965	-0.087205	-0.322728
Data210	0.396379	0.121157	0.346075	-0.131278	-0.38674	0.191297	-0.066097	-0.337123
Data211	0.412044	0.117342	0.348923	-0.131991	-0.374507	0.195824	-0.057959	-0.345032
Data212	0.426744	0.105847	0.350703	-0.129905	-0.36937	0.183871	-0.062206	-0.350678
Data213	0.453244	0.098828	0.356146	-0.120546	-0.352407	0.180311	-0.055467	-0.354035
Data214	0.480507	0.098217	0.368861	-0.115155	-0.339539	0.166883	-0.040436	-0.353806
Data215	0.502327	0.093182	0.379797	-0.124971	-0.348948	0.138806	-0.010554	-0.348618
Data216	0.513059	0.087689	0.382289	-0.118715	-0.378678	0.113018	-0.005442	-0.341344
Data217	0.520231	0.086366	0.375626	-0.087994	-0.409984	0.114188	-0.016353	-0.336716
Data218	0.514738	0.08718	0.375423	-0.064546	-0.428702	0.126853	-0.036622	-0.343099
Data219	0.511686	0.084484	0.379238	-0.057883	-0.421403	0.135297	-0.065563	-0.366573
Data220	0.513263	0.07482	0.390326	-0.062104	-0.412858	0.132753	-0.092648	-0.374329
Data221	0.525266	0.06124	0.398006	-0.071972	-0.390428	0.127769	-0.110323	-0.367107
Data222	0.535439	0.063325	0.397192	-0.086061	-0.37939	0.112713	-0.11869	-0.36052
Data223	0.536202	0.062765	0.39058	-0.101472	-0.374812	0.080415	-0.117876	-0.353017
Data224	0.537474	0.057476	0.38585	-0.114748	-0.362758	0.056814	-0.107627	-0.346431
Data225	0.537168	0.051423	0.373287	-0.114239	-0.359935	0.055797	-0.115994	-0.336334
Data226	0.538796	0.040436	0.372625	-0.127871	-0.363928	0.081585	-0.12754	-0.328247
Data227	0.553953	0.037995	0.385138	-0.144198	-0.369294	0.119529	-0.127413	-0.318481
Data228	0.579538	0.030721	0.394903	-0.164187	-0.374965	0.13311	-0.123878	-0.309911
Data229	0.589354	0.028077	0.411994	-0.185397	-0.376872	0.128583	-0.116757	-0.300399
Data230	0.590677	0.038198	0.421352	-0.189771	-0.394624	0.11607	-0.108441	-0.282623
Data231	0.580555	0.031637	0.425116	-0.177412	-0.400193	0.117494	-0.106915	-0.258208
Data232	0.56494	0.012055	0.411485	-0.147351	-0.388088	0.12726	-0.115485	-0.238677
Data233	0.549325	-0.001322	0.390936	-0.117189	-0.377305	0.135398	-0.120902	-0.231149
Data234	0.538898	-0.007375	0.364385	-0.111594	-0.357443	0.119529	-0.135424	-0.223494
Data235	0.534015	0.001882	0.338089	-0.117596	-0.34081	0.113069	-0.141095	-0.227283
Data236	0.538084	0.01236	0.319829	-0.130719	-0.334376	0.12192	-0.158897	-0.226902
Data237	0.546222	0.025686	0.301264	-0.150657	-0.333435	0.127413	-0.180565	-0.226546
Data238	0.567788	0.0383	0.310165	-0.165357	-0.345998	0.135958	-0.189034	-0.237481
Data239	0.591338	0.048829	0.329341	-0.161847	-0.356756	0.144401	-0.184761	-0.243203
Data240	0.597442	0.059866	0.345363	-0.160779	-0.360164	0.152387	-0.174945	-0.257699
Data241	0.596373	0.05422	0.352382	-0.148572	-0.358282	0.143943	-0.160372	-0.27512
Data242	0.605631	0.042267	0.349686	-0.135144	-0.358968	0.13667	-0.144096	-0.27685
Data243	0.613769	0.028382	0.342056	-0.138552	-0.373795	0.130159	-0.117444	-0.271992
Data244	0.606495	0.021413	0.340429	-0.143791	-0.386435	0.106559	-0.111289	-0.276036
Data245	0.59383	0.008443	0.33224	-0.14018	-0.386587	0.081076	-0.116604	-0.274255
Data246	0.580351	-0.0118	0.320541	-0.125277	-0.370311	0.071514	-0.122505	-0.26894
Data247	0.563567	-0.016124	0.308029	-0.121207	-0.350195	0.082907	-0.124819	-0.263854
Data248	0.550749	-0.012563	0.303044	-0.114697	-0.334707	0.092419	-0.132169	-0.261565
Data249	0.545256	-0.007986	0.294855	-0.099489	-0.323186	0.084382	-0.138425	-0.269271
Data250	0.553241	-0.001017	0.271509	-0.083925	-0.319982	0.07777	-0.149488	-0.268584
Data251	0.571756	0.012818	0.25213	-0.082297	-0.333944	0.069327	-0.15727	-0.261158
Data252	0.589253	0.019379	0.23387	-0.097251	-0.351517	0.06953	-0.164213	-0.24417
Data253	0.606088	0.020803	0.222477	-0.11195	-0.380713	0.079652	-0.17408	-0.234709
Data254	0.62506	0.019226	0.20676	-0.121309	-0.400549	0.083975	-0.171028	-0.208464
Data255	0.617634	0.003052	0.195519	-0.117342	-0.41502	0.087536	-0.156074	-0.196206
Data256	0.606088	-0.008342	0.1944	-0.119224	-0.420335	0.096437	-0.147122	-0.197401
Data257	0.605681	-0.015208	0.194095	-0.127057	-0.413621	0.102693	-0.149157	-0.205692
Data258	0.61443	-0.000458	0.196078	-0.131329	-0.397091	0.095572	-0.148063	-0.209913
Data259	0.623636	0.009969	0.189619	-0.133364	-0.369904	0.069937	-0.153251	-0.217746
Data260	0.634419	0.006409	0.183769	-0.142011	-0.348007	0.056255	-0.169579	-0.234099
Data261	0.642761	0.007223	0.178632	-0.147809	-0.335622	0.058798	-0.194553	-0.257242
Data262	0.652934	0.010274	0.174207	-0.150403	-0.341243	0.0501	-0.23031	-0.263549
Data263	0.663361	0.001373	0.174105	-0.165713	-0.344015	0.04242	-0.2607	-0.250884
Data264	0.661835	0.000661	0.174614	-0.181786	-0.348872	0.039623	-0.280232	-0.236235
Data265	0.652272	-0.004018	0.170901	-0.198266	-0.345693	0.051423	-0.298492	-0.22741
Data266	0.663361	-0.010732	0.176598	-0.203861	-0.351059	0.073294	-0.304341	-0.229394
Data267	0.669769	-0.025686	0.183769	-0.20498	-0.350627	0.088553	-0.322398	-0.240991
Data268	0.674042	-0.04654	0.190026	-0.204573	-0.355357	0.088451	-0.335114	-0.25274
Data269	0.669261	-0.072023	0.197045	-0.190636	-0.355052	0.091961	-0.33018	-0.264541
Data270	0.658885	-0.088401	0.205183	-0.178734	-0.347016	0.103914	-0.308487	-0.262328
Data271	0.651815	-0.110272	0.205742	-0.177768	-0.343506	0.101015	-0.282623	-0.255233
Data272	0.648102	-0.144554	0.205081	-0.188195	-0.345057	0.09664	-0.281682	-0.250401
Data273	0.655578	-0.172885	0.200249	-0.206607	-0.349737	0.091351	-0.289693	-0.24445
Data274	0.687826	-0.175224	0.185143	-0.237125	-0.359045	0.102998	-0.296203	-0.231225
Data275	0.713715	-0.152234	0.1679	-0.25859	-0.368582	0.1237	-0.311106	-0.229038
Data276	0.744895	-0.125887	0.161695	-0.267084	-0.370794	0.133872	-0.309428	-0.242059
Data277	0.761069	-0.104321	0.151776	-0.269373	-0.365072	0.141655	-0.303248	-0.256224
Data278	0.771852	-0.093131	0.129549	-0.267592	-0.357748	0.153302	-0.303604	-0.247069
Data279	0.766969	-0.090893	0.110119	-0.2592	-0.355205	0.162915	-0.300399	-0.230106
Data280	0.755372	-0.094402	0.098319	-0.24623	-0.352051	0.175631	-0.29811	-0.215839
Data281	0.72755	-0.09364	0.106915	-0.235345	-0.3608	0.183057	-0.28748	-0.195112
Data282	0.696574	-0.096335	0.127108	-0.230971	-0.364284	0.183464	-0.274255	-0.17614
Data283	0.676941	-0.102591	0.14608	-0.246891	-0.364538	0.171613	-0.267236	-0.150861
Data284	0.668294	-0.110068	0.153251	-0.276646	-0.373032	0.166679	-0.26833	-0.141197
Data285	0.648203	-0.122225	0.159355	-0.302586	-0.384451	0.160271	-0.28603	-0.136212
Data286	0.634318	-0.122733	0.163933	-0.322627	-0.386409	0.145469	-0.304392	-0.140358
Data287	0.616821	-0.105999	0.168104	-0.336461	-0.385748	0.148877	-0.309097	-0.150098
Data288	0.591287	-0.081585	0.180921	-0.33285	-0.376872	0.159965	-0.307546	-0.162381
Data289	0.570179	-0.072786	0.194247	-0.333918	-0.364258	0.171308	-0.304138	-0.179141
Data290	0.557259	-0.082755	0.196943	-0.313471	-0.353984	0.174716	-0.307088	-0.193001
Data291	0.56026	-0.086519	0.197299	-0.28219	-0.348821	0.177157	-0.312072	-0.186999
Data292	0.564431	-0.092114	0.183261	-0.263167	-0.359909	0.174563	-0.323542	-0.193942
Data293	0.561888	-0.097302	0.158643	-0.260217	-0.371532	0.170799	-0.336919	-0.189186
Data294	0.557921	-0.08957	0.14725	-0.271916	-0.37822	0.167544	-0.346787	-0.186389
Data295	0.54373	-0.082195	0.145418	-0.298416	-0.380001	0.169579	-0.363902	-0.175046
Data296	0.528827	-0.089113	0.147148	-0.327611	-0.380204	0.173241	-0.380077	-0.162636
Data297	0.522774	-0.111035	0.14196	-0.345312	-0.381984	0.176496	-0.371913	-0.149233
Data298	0.521452	-0.142112	0.125175	-0.354976	-0.38379	0.166832	-0.353755	-0.139671
Data299	0.510923	-0.162915	0.11429	-0.372066	-0.382671	0.150149	-0.331833	-0.129956
Data300	0.499733	-0.153506	0.107525	-0.376338	-0.394319	0.13667	-0.297068	-0.119554
Data301	0.496478	-0.137331	0.097047	-0.379848	-0.419623	0.122988	-0.286971	-0.116274
Data302	0.492256	-0.140078	0.077668	-0.371455	-0.435314	0.100455	-0.289515	-0.115969
Data303	0.477709	-0.153353	0.051575	-0.354772	-0.433967	0.086213	-0.294092	-0.111187
Data304	0.457974	-0.169782	0.025889	-0.335342	-0.426312	0.075227	-0.303197	-0.121462
Data305	0.438951	-0.176089	0.003154	-0.32105	-0.410824	0.072277	-0.298568	-0.120343
Data306	0.423285	-0.160932	0.009969	-0.317591	-0.392767	0.081788	-0.291676	-0.118334
Data307	0.420742	-0.136314	0.023906	-0.315506	-0.376542	0.107729	-0.285674	-0.126904
Data308	0.435136	-0.125836	0.0324	-0.310775	-0.362936	0.12665	-0.295415	-0.138857
Data309	0.450446	-0.104321	0.037944	-0.309148	-0.356425	0.136568	-0.291574	-0.140383
Data310	0.456753	-0.086671	0.043386	-0.298517	-0.365301	0.138298	-0.282012	-0.141451
Data311	0.463518	-0.081229	0.047761	-0.259709	-0.372244	0.151929	-0.281656	-0.140815
Data312	0.471504	-0.077211	0.050507	-0.212304	-0.380102	0.163424	-0.293253	-0.131075
Data313	0.470639	-0.072633	0.050762	-0.173648	-0.37494	0.157727	-0.299891	-0.12164
Data314	0.468859	-0.066885	0.055136	-0.154523	-0.353831	0.154676	-0.296534	-0.110628
Data315	0.464739	-0.075786	0.043132	-0.150149	-0.333689	0.166629	-0.299204	-0.092266
Data316	0.467638	-0.097709	0.026754	-0.154472	-0.323186	0.178276	-0.29483	-0.081178
Data317	0.479133	-0.104117	0.006358	-0.15081	-0.311106	0.177005	-0.281987	-0.070726
Data318	0.47837	-0.099438	-0.017395	-0.15198	-0.308639	0.169884	-0.274713	-0.065181
Data319	0.464179	-0.101574	-0.042674	-0.167035	-0.313293	0.170189	-0.281809	-0.061901
Data320	0.438951	-0.098828	-0.06541	-0.190941	-0.317032	0.165459	-0.285267	-0.054551
Data321	0.421149	-0.08072	-0.076905	-0.192772	-0.324102	0.159457	-0.300882	-0.046438
Data322	0.429999	-0.067547	-0.074566	-0.17965	-0.346227	0.164289	-0.31637	-0.028
Data323	0.447445	-0.060375	-0.06124	-0.167697	-0.372727	0.179751	-0.328985	-0.007223
Data324	0.463416	-0.05773	-0.055238	-0.147046	-0.38379	0.193942	-0.333155	-0.007731
Data325	0.462654	-0.06246	-0.036164	-0.122835	-0.369065	0.190178	-0.320261	-0.0118
Data326	0.45655	-0.082348	-0.026398	-0.099285	-0.349203	0.176954	-0.307495	-0.008392
Data327	0.445716	-0.105643	-0.019786	-0.073192	-0.34254	0.161339	-0.310165	-0.003128
Data328	0.440935	-0.109712	-0.009257	-0.054373	-0.33224	0.153557	-0.319651	0.011521
Data329	0.442562	-0.103812	-0.018769	-0.03886	-0.314183	0.157219	-0.331985	0.023016
Data330	0.440782	-0.099947	-0.025381	-0.01943	-0.310979	0.152997	-0.348541	0.037715
Data331	0.433865	-0.1031	-0.023804	-0.017904	-0.298797	0.141909	-0.372956	0.052084
Data332	0.432136	-0.106813	-0.015564	-0.029857	-0.289184	0.150251	-0.387605	0.057857
Data333	0.439816	-0.10722	-0.022583	-0.034994	-0.294626	0.168867	-0.374024	0.065512
Data334	0.453549	-0.106406	-0.020142	-0.035757	-0.28692	0.188042	-0.349813	0.068844
Data335	0.441647	-0.105186	-0.023804	-0.02828	-0.265227	0.190026	-0.325907	0.067521
Data336	0.407416	-0.106915	-0.038961	-0.016785	-0.253656	0.169426	-0.308207	0.071285
Data337	0.381832	-0.118257	-0.060121	-0.013123	-0.237685	0.159152	-0.280842	0.093283
Data338	0.370998	-0.104372	-0.071463	-0.002136	-0.217416	0.159304	-0.262786	0.114087
Data339	0.360978	-0.08484	-0.053051	0.001424	-0.204573	0.162407	-0.249231	0.140459
Data340	0.349076	-0.048931	-0.016836	0.013784	-0.197121	0.170698	-0.256199	0.176954
Data341	0.340632	-0.009461	0.021007	0.026144	-0.189899	0.171206	-0.255589	0.195951
Data342	0.340683	0.019023	0.054271	0.030315	-0.177106	0.1502	-0.247578	0.21266
Data343	0.339666	0.021363	0.061952	0.030518	-0.161034	0.128532	-0.247476	0.223824
Data344	0.341395	0.005188	0.05066	0.032807	-0.155642	0.125989	-0.249256	0.23153
Data345	0.329849	-0.012411	0.031942	0.039673	-0.153099	0.128227	-0.24005	0.238092
Data346	0.31754	-0.032654	0.015462	0.051219	-0.161364	0.125734	-0.235447	0.236718
Data347	0.314946	-0.046031	-0.000712	0.071972	-0.176776	0.110018	-0.223926	0.23125
Data348	0.308843	-0.045065	-0.004222	0.090689	-0.180743	0.097709	-0.207116	0.225859
Data349	0.303705	-0.034384	-0.005951	0.090639	-0.175352	0.087078	-0.200631	0.221027
Data350	0.303146	-0.024974	-0.005697	0.083263	-0.178937	0.084993	-0.21004	0.226495
Data351	0.303146	-0.029246	-0.000203	0.078279	-0.162737	0.099031	-0.224155	0.230055
Data352	0.297805	-0.028026	0.019328	0.074311	-0.155871	0.110984	-0.238829	0.219399
Data353	0.292871	-0.022889	0.028382	0.065766	-0.145393	0.124005	-0.245696	0.224943
Data354	0.274815	-0.021973	0.028687	0.059307	-0.147453	0.135704	-0.243737	0.23092
Data355	0.254114	-0.015056	0.022482	0.057628	-0.145927	0.137992	-0.239643	0.227715
Data356	0.23331	-0.014852	0.007884	0.055695	-0.150479	0.133313	-0.236261	0.208082
Data357	0.22502	-0.019481	-0.006561	0.053356	-0.164747	0.121462	-0.217975	0.188398
Data358	0.227868	-0.035757	-0.01353	0.056255	-0.170087	0.112764	-0.21739	0.192925
Data359	0.224409	-0.056764	-0.033468	0.080924	-0.169579	0.09898	-0.230488	0.208006
Data360	0.22563	-0.073498	-0.071768	0.108899	-0.159711	0.091249	-0.250045	0.231861
Data361	0.219221	-0.081636	-0.114748	0.127464	-0.140485	0.090995	-0.269373	0.246586
Data362	0.211541	-0.088299	-0.140892	0.142977	-0.11696	0.08952	-0.269627	0.264973
Data363	0.195773	-0.100252	-0.150759	0.151319	-0.095979	0.088401	-0.258005	0.278681
Data364	0.176547	-0.108186	-0.170799	0.161491	-0.082322	0.081992	-0.246484	0.286361
Data365	0.157575	-0.112205	-0.188551	0.163068	-0.080517	0.077618	-0.238499	0.285649
Data366	0.152132	-0.104117	-0.213779	0.163373	-0.091758	0.077058	-0.244984	0.277409
Data367	0.159304	-0.085807	-0.232954	0.16968	-0.100532	0.0795	-0.252181	0.276137
Data368	0.169629	-0.060527	-0.235142	0.176089	-0.087307	0.084535	-0.256123	0.282979
Data369	0.187839	-0.047964	-0.230513	0.169935	-0.067597	0.09013	-0.254266	0.300628
Data370	0.187432	-0.042522	-0.229496	0.15849	-0.060044	0.079449	-0.246382	0.31693
Data371	0.176852	-0.056916	-0.2209	0.137484	-0.08128	0.057374	-0.229318	0.328756
Data372	0.171664	-0.077414	-0.206963	0.129803	-0.093156	0.053864	-0.229343	0.339183
Data373	0.168256	-0.088095	-0.198011	0.118003	-0.096869	0.055594	-0.232827	0.341344
Data374	0.153099	-0.092775	-0.188652	0.110374	-0.106126	0.051169	-0.21912	0.335978
Data375	0.147046	-0.099133	-0.195722	0.111493	-0.112739	0.054678	-0.207497	0.33285
Data376	0.161339	-0.125429	-0.213016	0.114595	-0.108059	0.055746	-0.200504	0.340658
Data377	0.167849	-0.151471	-0.222578	0.130617	-0.101549	0.059103	-0.187228	0.359299
Data378	0.169172	-0.163119	-0.220035	0.14374	-0.083721	0.068462	-0.165357	0.370464
Data379	0.170189	-0.16139	-0.222222	0.160423	-0.078126	0.068869	-0.149691	0.361105
Data380	0.180158	-0.154574	-0.222833	0.180769	-0.082475	0.054983	-0.140358	0.364843
Data381	0.18265	-0.153455	-0.231988	0.203047	-0.078304	0.046438	-0.128099	0.376771
Data382	0.181582	-0.16556	-0.24979	0.206912	-0.086824	0.045624	-0.130566	0.381221
Data383	0.183108	-0.167748	-0.257674	0.194146	-0.090257	0.046845	-0.129142	0.389385
Data384	0.170392	-0.163221	-0.263727	0.184736	-0.088273	0.038453	-0.123395	0.396836
Data385	0.168663	-0.168409	-0.270288	0.170901	-0.085222	0.019125	-0.136721	0.393047
Data386	0.166374	-0.184126	-0.266219	0.154726	-0.081788	-0.001729	-0.143867	0.393403
Data387	0.159355	-0.188449	-0.256352	0.141095	-0.078965	-0.002543	-0.152005	0.394827
Data388	0.151166	-0.191653	-0.231886	0.132194	-0.072201	0.004781	-0.15226	0.389105
Data389	0.142519	-0.193128	-0.212406	0.134381	-0.066936	0.010834	-0.168765	0.387935
Data390	0.132957	-0.204573	-0.209456	0.142163	-0.05216	0.015615	-0.187737	0.409298
Data391	0.122225	-0.200046	-0.219425	0.15198	-0.034002	0.026042	-0.193332	0.426083
Data392	0.114748	-0.178327	-0.232598	0.165153	-0.024491	0.036927	-0.187915	0.42593
Data393	0.113781	-0.149742	-0.248366	0.172274	-0.025025	0.033672	-0.172859	0.421734
Data394	0.111594	-0.150047	-0.252995	0.170138	-0.021515	0.029552	-0.180311	0.419445
Data395	0.101879	-0.176852	-0.258081	0.159253	-0.020651	0.023295	-0.183134	0.421174
Data396	0.100404	-0.192721	-0.255436	0.137586	-0.02917	0.014242	-0.175453	0.419496
Data397	0.099133	-0.210066	-0.248569	0.122072	-0.035782	-0.00234	-0.163221	0.407085
Data398	0.098116	-0.217238	-0.236159	0.116274	-0.032807	-0.016683	-0.157626	0.403296
Data399	0.094708	-0.224053	-0.225325	0.107983	-0.019633	-0.033214	-0.160881	0.416292
Data400	0.096793	-0.227105	-0.218153	0.085349	-0.020422	-0.054271	-0.177056	0.432924
Data401	0.104423	-0.230971	-0.223239	0.065817	-0.023168	-0.065614	-0.192315	0.433509
Data402	0.103965	-0.239567	-0.227715	0.067496	-0.017217	-0.06541	-0.198113	0.429211
Data403	0.085552	-0.252944	-0.228936	0.069632	-0.015666	-0.052491	-0.189695	0.412044
Data404	0.076143	-0.265558	-0.22914	0.074667	-0.008469	-0.038504	-0.165153	0.38791
Data405	0.076244	-0.28158	-0.226851	0.075786	0.013555	-0.015208	-0.149615	0.378068
Data406	0.06953	-0.29811	-0.239923	0.087638	0.023906	0.006256	-0.146207	0.365479
Data407	0.06892	-0.300755	-0.252079	0.105135	0.013097	0.004629	-0.122098	0.352865
Data408	0.089621	-0.304214	-0.271407	0.124463	-0.009562	-0.028687	-0.098039	0.35907
Data409	0.108543	-0.30513	-0.298721	0.133313	-0.024033	-0.057883	-0.086849	0.374812
Data410	0.121665	-0.289413	-0.31342	0.134737	-0.034663	-0.06836	-0.083263	0.381832
Data411	0.114239	-0.265609	-0.324356	0.130617	-0.027695	-0.061799	-0.071819	0.391521
Data412	0.097861	-0.253859	-0.333613	0.11607	-0.01386	-0.059612	-0.061926	0.400295
Data413	0.069174	-0.254012	-0.336309	0.101167	-0.010173	-0.062409	-0.054017	0.408408
Data414	0.046235	-0.258437	-0.349177	0.082551	0.008698	-0.059459	-0.046031	0.418708
Data415	0.033316	-0.258234	-0.349533	0.059815	0.036469	-0.064291	-0.042929	0.428779
Data416	0.04832	-0.251164	-0.348567	0.047252	0.058747	-0.055339	-0.046769	0.435009
Data417	0.07304	-0.248976	-0.36291	0.038198	0.070904	-0.053356	-0.039775	0.433992
Data418	0.094352	-0.252333	-0.388851	0.039165	0.077287	-0.056051	-0.035706	0.435238
Data419	0.104829	-0.267948	-0.405941	0.038198	0.078533	-0.062359	-0.031993	0.43506
Data420	0.100048	-0.284733	-0.41825	0.043539	0.069429	-0.0707	-0.037588	0.438036
Data421	0.082602	-0.296635	-0.44007	0.057883	0.056306	-0.067547	-0.048295	0.454592
Data422	0.064749	-0.291295	-0.460975	0.063172	0.042496	-0.059765	-0.056102	0.469291
Data423	0.057323	-0.286971	-0.474454	0.070598	0.031891	-0.051982	-0.063935	0.468961
Data424	0.06953	-0.295771	-0.472419	0.077872	0.018158	-0.054526	-0.064062	0.451565
Data425	0.089265	-0.308944	-0.473233	0.075583	0.028534	-0.070293	-0.068844	0.431551
Data426	0.106915	-0.30752	-0.477048	0.064393	0.047278	-0.069683	-0.055975	0.409069
Data427	0.115206	-0.302434	-0.476539	0.05951	0.054348	-0.062511	-0.035096	0.387477
Data428	0.118257	-0.296686	-0.467994	0.06424	0.050507	-0.059358	-0.014623	0.375677
Data429	0.114443	-0.294906	-0.468299	0.068818	0.054907	-0.060477	0.002467	0.365988
Data430	0.103049	-0.287378	-0.468961	0.065054	0.061977	-0.065512	0.014115	0.36497
Data431	0.081839	-0.296941	-0.460263	0.050863	0.06157	-0.051118	0.011546	0.369395
Data432	0.058595	-0.303858	-0.444139	0.0471	0.068818	-0.034791	0.009537	0.38117
Data433	0.057527	-0.315099	-0.423082	0.046031	0.072048	-0.034282	0.009944	0.398184
Data434	0.063986	-0.328425	-0.396226	0.05183	0.088604	-0.046743	0.015234	0.41441
Data435	0.062715	-0.332189	-0.384833	0.049948	0.106305	-0.053203	0.02533	0.42771
Data436	0.052491	-0.322881	-0.389919	0.04476	0.122428	-0.0501	0.032375	0.430762
Data437	0.050456	-0.313878	-0.381425	0.040843	0.136441	-0.058798	0.049922	0.430533
Data438	0.044302	-0.320694	-0.367081	0.040487	0.119605	-0.052288	0.054526	0.429363
Data439	0.040233	-0.335749	-0.353195	0.041352	0.105364	-0.044556	0.04832	0.434297
Data440	0.032858	-0.349126	-0.355586	0.025889	0.095496	-0.039877	0.042954	0.447573
Data441	0.02889	-0.376847	-0.368098	0.009918	0.091529	-0.024567	0.035299	0.452608
Data442	0.022532	-0.39999	-0.370336	0.011393	0.087561	-0.000356	0.030696	0.444546
Data443	0.019176	-0.403347	-0.35584	0.014445	0.09191	0.025788	0.043946	0.443478
Data444	0.022075	-0.390224	-0.348007	0.02182	0.098828	0.041047	0.058595	0.442486
Data445	0.02416	-0.381374	-0.352585	0.043386	0.10778	0.041148	0.066885	0.430635
Data446	0.015361	-0.385036	-0.352331	0.059307	0.10989	0.032909	0.06246	0.434933
Data447	0.005697	-0.384934	-0.348821	0.061646	0.118461	0.023346	0.059256	0.45065
Data448	-0.006561	-0.379543	-0.342667	0.051372	0.127947	0.009155	0.050202	0.462069
Data449	-0.015005	-0.376898	-0.331172	0.038046	0.139518	-0.004018	0.058493	0.471555
Data450	-0.025533	-0.388596	-0.327357	0.042064	0.12782	-0.02945	0.058467	0.46807
Data451	-0.047608	-0.39999	-0.324661	0.029501	0.101905	-0.037944	0.064775	0.468732
Data452	-0.072633	-0.40767	-0.322169	0.019277	0.077846	-0.023804	0.064876	0.460136
Data453	-0.084942	-0.431474	-0.329951	-0.002543	0.065512	-0.008952	0.05773	0.443071
Data454	-0.093589	-0.45599	-0.328222	-0.022583	0.068793	0.006154	0.057069	0.425396
Data455	-0.094453	-0.465095	-0.324254	-0.025533	0.077338	0.011139	0.064469	0.400829
Data456	-0.090384	-0.455584	-0.33463	-0.007273	0.097581	0.009664	0.078457	0.369065
Data457	-0.087587	-0.441749	-0.34638	0.022838	0.118029	0.010986	0.09369	0.337835
Data458	-0.097505	-0.430508	-0.345159	0.046286	0.128964	0.014496	0.108136	0.320821
Data459	-0.108848	-0.420691	-0.347499	0.050456	0.140841	0.018311	0.108466	0.320414
Data460	-0.128481	-0.406856	-0.338598	0.045014	0.141553	0.032553	0.114875	0.328094
Data461	-0.149894	-0.396277	-0.329849	0.053508	0.148063	0.039877	0.115994	0.331502
Data462	-0.157931	-0.401058	-0.335698	0.066275	0.170062	0.05066	0.130744	0.349533
Data463	-0.148826	-0.418504	-0.351314	0.04949	0.189136	0.059765	0.131584	0.366395
Data464	-0.123802	-0.439816	-0.354009	0.022278	0.199435	0.058849	0.129244	0.370235
Data465	-0.107118	-0.439104	-0.333817	0.017497	0.213423	0.05478	0.135042	0.362503
Data466	-0.098726	-0.422115	-0.322271	0.029501	0.223087	0.038453	0.150149	0.358587
Data467	-0.096081	-0.41235	-0.324712	0.047557	0.227741	0.016988	0.173317	0.356018
Data468	-0.103965	-0.407619	-0.333715	0.053305	0.226902	0.015412	0.20292	0.364869
Data469	-0.109611	-0.395514	-0.340937	0.066224	0.218509	0.026195	0.22446	0.368048
Data470	-0.118156	-0.400753	-0.351466	0.090995	0.208743	0.034536	0.227029	0.355535
Data471	-0.129142	-0.434272	-0.366674	0.107932	0.208718	0.028585	0.228072	0.323542
Data472	-0.137586	-0.457923	-0.377966	0.118715	0.215229	0.008342	0.229496	0.265609
Data473	-0.128786	-0.460873	-0.37878	0.120139	0.238244	-0.009155	0.22385	0.231378
Data474	-0.114137	-0.459093	-0.374151	0.10839	0.259658	-0.016073	0.215178	0.220976
Data475	-0.100404	-0.445919	-0.366318	0.104423	0.281834	-0.008749	0.218179	0.228326
Data476	-0.103965	-0.428168	-0.358384	0.0972	0.291956	0.010325	0.219883	0.238778
Data477	-0.114392	-0.411332	-0.343379	0.080924	0.281936	0.038453	0.22034	0.245594
Data478	-0.119529	-0.406195	-0.340327	0.071056	0.270034	0.045014	0.215864	0.251596
Data479	-0.12604	-0.428117	-0.352687	0.05595	0.252588	0.031993	0.224486	0.262938
Data480	-0.124463	-0.45477	-0.364792	0.042776	0.253503	0.018107	0.243102	0.267694
Data481	-0.130922	-0.467689	-0.369777	0.055543	0.261819	0.000559	0.241499	0.273009
Data482	-0.137586	-0.469418	-0.374609	0.077821	0.271585	-0.020091	0.230742	0.285852
Data483	-0.13255	-0.472775	-0.373032	0.088858	0.284657	-0.027517	0.233285	0.276112
Data484	-0.126192	-0.479133	-0.360622	0.084586	0.292897	-0.025686	0.254851	0.253707
Data485	-0.114239	-0.48544	-0.346278	0.088146	0.310292	-0.043692	0.26805	0.229547
Data486	-0.116223	-0.493222	-0.332748	0.095827	0.328628	-0.066428	0.268889	0.213448
Data487	-0.112866	-0.494545	-0.321406	0.092266	0.338369	-0.057933	0.26861	0.207777
Data488	-0.107678	-0.487475	-0.321202	0.084942	0.338114	-0.04359	0.257089	0.206836
Data489	-0.110119	-0.48544	-0.334071	0.078482	0.328934	-0.025635	0.234429	0.210778
Data490	-0.129549	-0.483864	-0.330104	0.073548	0.308792	0.001272	0.21266	0.202029
Data491	-0.149589	-0.490425	-0.301162	0.081331	0.293634	0.02884	0.201546	0.199995
Data492	-0.156202	-0.504311	-0.277765	0.087587	0.298441	0.046286	0.199995	0.195544
Data493	-0.159915	-0.517586	-0.258335	0.086773	0.326009	0.057374	0.203123	0.193535
Data494	-0.174614	-0.528318	-0.241296	0.074413	0.341802	0.05951	0.210269	0.189593
Data495	-0.196028	-0.533608	-0.22385	0.049185	0.35228	0.061697	0.219806	0.187508
Data496	-0.214389	-0.534218	-0.20798	0.018616	0.351186	0.068208	0.235828	0.185473
Data497	-0.223799	-0.525266	-0.203301	0.002645	0.355077	0.070751	0.244322	0.173648
Data498	-0.221968	-0.506498	-0.195773	0.00117	0.354264	0.058595	0.250045	0.179294
Data499	-0.228885	-0.490781	-0.177615	-0.00941	0.344523	0.041606	0.262506	0.187483
Data500	-0.241652	-0.48366	-0.165713	-0.013174	0.32578	0.033417	0.261133	0.198774
Data501	-0.250401	-0.469418	-0.160728	-0.011699	0.310775	0.023651	0.251214	0.198164
Data502	-0.26037	-0.46362	-0.162203	-0.020447	0.314514	0.024516	0.253986	0.1885
Data503	-0.271865	-0.457262	-0.1561	-0.021668	0.326289	0.02182	0.259149	0.170977
Data504	-0.280156	-0.454871	-0.151115	-0.026144	0.339971	0.003764	0.255436	0.150072
Data505	-0.290532	-0.454058	-0.161644	-0.029806	0.354391	-0.017904	0.245975	0.138094
Data506	-0.305435	-0.453142	-0.158745	-0.049999	0.365504	-0.036571	0.24272	0.149411
Data507	-0.311945	-0.451464	-0.150403	-0.065309	0.374126	-0.042369	0.230564	0.154243
Data508	-0.309097	-0.460721	-0.141044	-0.073396	0.382493	-0.037079	0.200453	0.150988
Data509	-0.312963	-0.464535	-0.139722	-0.059307	0.378856	-0.026652	0.165332	0.143435
Data510	-0.314438	-0.464179	-0.134381	-0.051016	0.364843	-0.019074	0.16289	0.125429
Data511	-0.322474	-0.480557	-0.124107	-0.051016	0.360723	-0.023092	0.162432	0.114316
Data512	-0.345006	-0.480659	-0.119173	-0.066122	0.354391	-0.032858	0.163958	0.125531
Data513	-0.372574	-0.457618	-0.129753	-0.058646	0.342794	-0.032654	0.164111	0.122098
Data514	-0.390682	-0.42771	-0.141197	-0.051423	0.334605	-0.019277	0.173368	0.121487
Data515	-0.397854	-0.413723	-0.154625	-0.039368	0.341828	0.000916	0.18822	0.114036
Data516	-0.396887	-0.428982	-0.171613	-0.040945	0.354849	0.015208	0.201419	0.101523
Data517	-0.388037	-0.44948	-0.180667	-0.043946	0.357671	0.015412	0.202792	0.101905
Data518	-0.392513	-0.452481	-0.188144	-0.031484	0.354365	0.007833	0.203988	0.099056
Data519	-0.395209	-0.460416	-0.178836	-0.016988	0.339996	0.003459	0.206175	0.088401
Data520	-0.399176	-0.465756	-0.169731	0.004883	0.325424	0.007884	0.211999	0.083543
Data521	-0.384934	-0.468554	-0.165662	0.012665	0.313064	0.00707	0.22207	0.072023
Data522	-0.355993	-0.469876	-0.163119	-0.003408	0.290023	0.009511	0.221764	0.051906
Data523	-0.344294	-0.470893	-0.171562	-0.016429	0.278019	0.017853	0.226368	0.035935
Data524	-0.346888	-0.485542	-0.190077	-0.028484	0.288141	0.033672	0.232242	0.028458
Data525	-0.339513	-0.50782	-0.198215	-0.040386	0.298441	0.039775	0.236159	0.020015
Data526	-0.318252	-0.515958	-0.202182	-0.036723	0.305562	0.042369	0.231403	0.032731
Data527	-0.300908	-0.517179	-0.211795	-0.021007	0.309021	0.035808	0.214923	0.057933
Data528	-0.301925	-0.512144	-0.221866	-0.014649	0.301417	0.029959	0.211414	0.072557
Data529	-0.310063	-0.505277	-0.229445	-0.01002	0.292032	0.029755	0.201419	0.067826
Data530	-0.328374	-0.499631	-0.230818	0.002035	0.297322	0.036266	0.18878	0.065232
Data531	-0.341192	-0.502886	-0.225528	0.017904	0.322194	0.037181	0.18054	0.061596
Data532	-0.336767	-0.507108	-0.217339	0.040487	0.342438	0.032502	0.178887	0.072836
Data533	-0.323746	-0.511889	-0.209303	0.062918	0.353882	0.028127	0.188042	0.074693
Data534	-0.308843	-0.523181	-0.198876	0.085247	0.335393	0.035706	0.20381	0.066656
Data535	-0.295109	-0.524147	-0.202742	0.10015	0.301544	0.046031	0.215025	0.062943
Data536	-0.284784	-0.520943	-0.211439	0.119936	0.27568	0.047506	0.216144	0.058595
Data537	-0.291447	-0.519824	-0.211643	0.135958	0.258793	0.0501	0.201724	0.043183
Data538	-0.314031	-0.513822	-0.207268	0.138603	0.249282	0.058595	0.19791	0.02505
Data539	-0.341344	-0.511635	-0.201623	0.133466	0.2548	0.058442	0.18822	0.015717
Data540	-0.364385	-0.507769	-0.200148	0.137738	0.278452	0.042471	0.165484	0.007197
Data541	-0.383815	-0.501615	-0.188093	0.148775	0.289031	0.016734	0.145164	0.012004
Data542	-0.407467	-0.500903	-0.181837	0.15671	0.297449	-0.012411	0.137636	0.018336
Data543	-0.413926	-0.516925	-0.174309	0.170392	0.305333	-0.048219	0.134991	0.01798
Data544	-0.40355	-0.525012	-0.170138	0.182549	0.316574	-0.083009	0.140942	0.025254
Data545	-0.400549	-0.532031	-0.171003	0.181481	0.324356	-0.095267	0.137306	0.021083
Data546	-0.406806	-0.534066	-0.170698	0.16729	0.323212	-0.086315	0.139798	-0.001068
Data547	-0.423082	-0.531217	-0.185397	0.151115	0.309351	-0.071005	0.149538	-0.01648
Data548	-0.431576	-0.527962	-0.189771	0.138755	0.288828	-0.06775	0.171842	-0.028763
Data549	-0.417385	-0.526996	-0.19557	0.130973	0.271407	-0.0707	0.191501	-0.039139
Data550	-0.399837	-0.535134	-0.190382	0.135042	0.259734	-0.075278	0.220111	-0.061112
Data551	-0.396379	-0.540068	-0.176699	0.143587	0.249256	-0.06185	0.237023	-0.062613
Data552	-0.402279	-0.545052	-0.162966	0.15142	0.240558	-0.035604	0.247628	-0.059459
Data553	-0.39648	-0.547087	-0.152132	0.157015	0.245136	-0.025483	0.243763	-0.055772
Data554	-0.401363	-0.555632	-0.1414	0.171969	0.262633	-0.019532	0.222858	-0.070115
Data555	-0.404008	-0.563821	-0.145317	0.177106	0.291015	-0.018769	0.202131	-0.07688
Data556	-0.408993	-0.56026	-0.138705	0.162051	0.314921	-0.017344	0.192391	-0.084891
Data557	-0.420335	-0.555886	-0.136263	0.142367	0.321406	-0.017548	0.1841	-0.091045
Data558	-0.441698	-0.557717	-0.142265	0.117138	0.305638	-0.013428	0.180972	-0.089672
Data559	-0.462399	-0.555072	-0.141756	0.097353	0.284911	-0.010783	0.190229	-0.086341
Data560	-0.470181	-0.558887	-0.117952	0.091249	0.280283	-0.009054	0.210625	-0.095547
Data561	-0.47013	-0.553902	-0.096539	0.092368	0.300145	-0.000203	0.216195	-0.093792
Data562	-0.473131	-0.539	-0.080059	0.100913	0.311894	-0.000966	0.207777	-0.086951
Data563	-0.473843	-0.512449	-0.077719	0.113069	0.316803	-0.000916	0.201623	-0.084077
Data564	-0.480303	-0.487221	-0.077516	0.118207	0.326594	-0.001628	0.204344	-0.073625
Data565	-0.475166	-0.473996	-0.078787	0.122021	0.325322	-0.013886	0.203632	-0.069835
Data566	-0.461738	-0.468859	-0.086315	0.133415	0.316345	-0.019277	0.193942	-0.064164
Data567	-0.463366	-0.466316	-0.094402	0.136212	0.299814	-0.017599	0.174004	-0.05389
Data568	-0.470588	-0.457872	-0.092622	0.1296	0.29338	-0.005951	0.163297	-0.035172
Data569	-0.490679	-0.458127	-0.0972	0.123852	0.291778	0.00885	0.169706	-0.014801
Data570	-0.505531	-0.451006	-0.119834	0.126446	0.295974	0.013021	0.17436	0.004578
Data571	-0.508024	-0.437324	-0.143282	0.14079	0.307724	0.012716	0.187025	0.014013
Data572	-0.505938	-0.433458	-0.171918	0.150607	0.326619	0.008138	0.198876	0.010096
Data573	-0.507413	-0.436306	-0.199486	0.161491	0.33313	-0.004781	0.195265	-0.004883
Data574	-0.501259	-0.441698	-0.19969	0.174461	0.332443	-0.030925	0.185423	-0.033824
Data575	-0.513415	-0.444495	-0.197655	0.190789	0.316803	-0.043183	0.185448	-0.057476
Data576	-0.531421	-0.442715	-0.187584	0.200605	0.297856	-0.062308	0.181328	-0.066529
Data577	-0.539712	-0.429236	-0.177717	0.199995	0.294118	-0.065817	0.165713	-0.0633
Data578	-0.529488	-0.412299	-0.185245	0.198164	0.293609	-0.054627	0.152895	-0.064724
Data579	-0.517535	-0.40533	-0.199791	0.195672	0.290176	-0.058493	0.158796	-0.072913
Data580	-0.521808	-0.400753	-0.206353	0.191806	0.289235	-0.062562	0.189059	-0.075608
Data581	-0.519519	-0.397752	-0.216322	0.177666	0.291931	-0.06892	0.219704	-0.066148
Data582	-0.51428	-0.385901	-0.222934	0.158389	0.29895	-0.072989	0.236184	-0.065944
Data583	-0.500343	-0.371303	-0.238244	0.149233	0.30045	-0.06597	0.211007	-0.063376
Data584	-0.488289	-0.366267	-0.244144	0.145825	0.295262	-0.061189	0.199334	-0.06569
Data585	-0.481066	-0.35874	-0.26159	0.146537	0.285776	-0.057781	0.19206	-0.069988
Data586	-0.467689	-0.365555	-0.292159	0.136314	0.270314	-0.048219	0.185982	-0.056229
Data587	-0.4713	-0.379594	-0.308639	0.125378	0.251392	-0.049388	0.181684	-0.034028
Data588	-0.483762	-0.386816	-0.31637	0.119682	0.242059	-0.062765	0.163729	-0.030823
Data589	-0.486763	-0.382238	-0.321304	0.117393	0.241525	-0.075227	0.13283	-0.033443
Data590	-0.492154	-0.372218	-0.314692	0.118919	0.248315	-0.077872	0.128684	-0.031256
Data591	-0.483864	-0.36998	-0.306401	0.110018	0.250502	-0.083263	0.131863	-0.024491
Data592	-0.479642	-0.392716	-0.305486	0.093233	0.254571	-0.109356	0.137611	-0.033417
Data593	-0.46713	-0.406704	-0.302281	0.089113	0.263523	-0.121207	0.14758	-0.042624
Data594	-0.44831	-0.399736	-0.283614	0.090537	0.277485	-0.12904	0.147758	-0.04799
Data595	-0.444953	-0.383815	-0.267084	0.081941	0.282139	-0.120394	0.149513	-0.050431
Data596	-0.462908	-0.372269	-0.248366	0.090639	0.28425	-0.099235	0.160372	-0.042954
Data597	-0.485491	-0.36586	-0.23738	0.09247	0.275832	-0.076956	0.187584	-0.039317
Data598	-0.502378	-0.347957	-0.224409	0.092164	0.260624	-0.057781	0.205641	-0.040106
Data599	-0.503192	-0.340632	-0.203708	0.091249	0.255283	-0.049795	0.185397	-0.04804
Data600	-0.511279	-0.341192	-0.180362	0.084484	0.251977	-0.050202	0.156914	-0.061087
Data601	-0.532438	-0.328883	-0.161135	0.067547	0.254164	-0.049643	0.135068	-0.08367
Data602	-0.543679	-0.298365	-0.15554	0.064037	0.257242	-0.057323	0.138018	-0.096208
Data603	-0.550342	-0.26978	-0.152438	0.05478	0.262938	-0.073396	0.146105	-0.090562
Data604	-0.562244	-0.258996	-0.146792	0.072124	0.272043	-0.08957	0.144783	-0.083213
Data605	-0.561176	-0.25447	-0.149488	0.102337	0.282088	-0.099896	0.14992	-0.085222
Data606	-0.563261	-0.256606	-0.158389	0.093233	0.285064	-0.099133	0.159304	-0.089901
Data607	-0.567839	-0.249383	-0.160321	0.063528	0.278528	-0.093792	0.179217	-0.095445
Data608	-0.584064	-0.238041	-0.160321	0.035045	0.271534	-0.0795	0.200758	-0.095699
Data609	-0.604257	-0.241398	-0.156252	0.015361	0.261896	-0.060273	0.207345	-0.102515
Data610	-0.623026	-0.242517	-0.155489	0.01063	0.242186	-0.048981	0.20676	-0.110272
Data611	-0.635894	-0.234328	-0.165459	0.013886	0.223799	-0.049287	0.21266	-0.110145
Data612	-0.645914	-0.226851	-0.173444	0.020193	0.225757	-0.052491	0.220544	-0.111162
Data613	-0.663971	-0.233921	-0.172223	0.011648	0.236159	-0.061036	0.220722	-0.109585
Data614	-0.677501	-0.249078	-0.176343	0.000051	0.240711	-0.066275	0.227436	-0.118359
Data615	-0.687114	-0.279291	-0.183413	-0.0059	0.231072	-0.072735	0.215483	-0.127337
Data616	-0.705221	-0.292465	-0.191094	-0.006154	0.221586	-0.075634	0.188271	-0.126726
Data617	-0.731161	-0.285903	-0.20325	0.00356	0.214516	-0.066835	0.166756	-0.135373
Data618	-0.74815	-0.28102	-0.195672	0.00763	0.209227	-0.059968	0.150861	-0.143664
Data619	-0.757051	-0.274662	-0.190534	0.006968	0.201419	-0.058849	0.141451	-0.154981
Data620	-0.763917	-0.262659	-0.184227	0.018158	0.194273	-0.066733	0.149818	-0.172478
Data621	-0.755118	-0.259912	-0.188195	0.0265	0.195519	-0.086315	0.173342	-0.182701
Data622	-0.733857	-0.257318	-0.190687	0.025432	0.191068	-0.090232	0.193281	-0.183134
Data623	-0.717123	-0.261387	-0.199283	0.021007	0.195697	-0.079042	0.209303	-0.17319
Data624	-0.715394	-0.260115	-0.204013	0.029806	0.198011	-0.060273	0.197833	-0.166629
Data625	-0.720887	-0.260726	-0.204522	0.046438	0.198316	-0.036723	0.194171	-0.140612
Data626	-0.723074	-0.247349	-0.208794	0.06185	0.189415	-0.018667	0.197986	-0.126828
Data627	-0.725465	-0.228834	-0.214542	0.071819	0.170596	-0.005798	0.205107	-0.121055
Data628	-0.71814	-0.224358	-0.214186	0.072023	0.144681	0.010478	0.203021	-0.103024
Data629	-0.706238	-0.235091	-0.205946	0.082551	0.138654	0.029399	0.194629	-0.097887
Data630	-0.70339	-0.234735	-0.208031	0.079856	0.130897	0.011648	0.191679	-0.094072
Data631	-0.704916	-0.208082	-0.215661	0.059714	0.118003	-0.027568	0.197833	-0.101167
Data632	-0.697439	-0.191653	-0.223341	0.049897	0.118817	-0.047252	0.205514	-0.117011
Data633	-0.694438	-0.18677	-0.233717	0.049948	0.126421	-0.064546	0.203632	-0.131736
Data634	-0.696066	-0.187635	-0.234531	0.075786	0.126828	-0.063681	0.208998	-0.14875
Data635	-0.702118	-0.204064	-0.228122	0.095572	0.110984	-0.037486	0.220722	-0.142646
Data636	-0.698456	-0.219374	-0.221103	0.103914	0.097149	-0.008036	0.24328	-0.128557
Data637	-0.690674	-0.225121	-0.211948	0.104728	0.084688	0.023702	0.261896	-0.116833
Data638	-0.678925	-0.225986	-0.205844	0.097607	0.084103	0.039267	0.266473	-0.115307
Data639	-0.656596	-0.230259	-0.201165	0.088248	0.092139	0.038809	0.258742	-0.118029
