# Supplementary material for: Integration of MRI and somatosensory evoked potentials facilitate diagnosis of spinal cord compression
Source: Sci Rep. 2023 May 15;13:7861. doi: 10.1038/s41598-023-34832-2 (PMC10185544; doi:10.1038/s41598-023-34832-2)
Supplement: Supplementary file 3 — Supplementary Information 3. [file 41598_2023_34832_MOESM3_ESM.zip › Preoperative SSEP data/spinal cord compression group/6454642_2/6454642_2_Lt Tibial SEP_Cz'-Fpz_201219_110109.csv]

Index	1	2	3	4	5	6	7	8
Name	Cz'-Fpz	Cz'-Fpz	Cz'-Fpz	Cz'-Fpz	Cz'-Fpz	Cz'-Fpz	Cz'-Fpz	Cz'-Fpz
Time	2.0171E+13	2.0171E+13	2.0171E+13	2.0171E+13	2.0171E+13	2.0171E+13	2.0171E+13	2.0171E+13
Highcut	500	500	500	500	500	500	500	500
Lowcut	10	10	10	10	10	10	10	10
Period	0.000156	0.000156	0.000156	0.000156	0.000156	0.000156	0.000156	0.000156
Averages	120	120	120	120	120	120	120	120
Int (mA)	18/17.6mA	18/17.6mA	18/17.9mA	18/17.6mA	18/17.6mA	18/17.6mA	18/17.6mA	18/17.6mA
Pulse Width (�gs)	200�s	200�s	200�s	200�s	200�s	200�s	200�s	200�s
Rep Rate (Hz)	3.11Hz	3.11Hz	3.11Hz	3.11Hz	3.11Hz	3.11Hz	3.11Hz	3.11Hz
Data0	-1.028849	0.046743	-0.794169	0.746511	1.40686	-1.240133	-0.351868	-0.69753
Data1	-1.998596	-0.576375	-1.758525	-0.564423	0.449829	-1.954854	-1.48112	-1.304932
Data2	-2.293905	-1.516317	-1.725057	-0.516968	-0.0413	-2.845154	-2.071126	-2.439067
Data3	-1.2736	-0.677541	-0.798848	0.601196	0.911967	-1.993001	-0.939433	-1.647644
Data4	-0.526733	0.25528	-0.258077	1.265411	1.652832	-1.05367	-0.092773	-0.595703
Data5	-0.211589	0.696767	-0.019531	1.547648	2.004191	-0.583903	0.304769	-0.059408
Data6	-0.16744	0.810242	-0.023499	1.590373	2.105204	-0.426025	0.394796	0.1297
Data7	-0.25411	0.735168	-0.086772	1.51123	2.051493	-0.446269	0.316264	0.114136
Data8	-0.389303	0.593669	-0.243123	1.356405	1.922607	-0.553792	0.167948	0.010783
Data9	-0.522257	0.433248	-0.377706	1.181946	1.789144	-0.687154	0.009867	-0.126343
Data10	-0.633545	0.276998	-0.468038	1.033783	1.689657	-0.815633	-0.124512	-0.268555
Data11	-0.709839	0.160472	-0.52124	0.924174	1.613668	-0.915934	-0.224609	-0.385539
Data12	-0.749715	0.080516	-0.553996	0.85434	1.557515	-0.987752	-0.293884	-0.475769
Data13	-0.765177	0.03184	-0.538228	0.804494	1.520081	-1.002096	-0.339661	-0.523682
Data14	-0.765991	0.031077	-0.567932	0.776723	1.478882	-0.937195	-0.367635	-0.531718
Data15	-0.758464	0.047557	-0.590413	0.755005	1.458537	-0.837199	-0.394491	-0.506694
Data16	-0.752157	0.067902	-0.593465	0.738932	1.452738	-0.73995	-0.411072	-0.489705
Data17	-0.756124	0.098317	-0.580851	0.733846	1.454671	-0.667623	-0.406291	-0.486348
Data18	-0.756836	0.115763	-0.556946	0.738017	1.463623	-0.620931	-0.403137	-0.48584
Data19	-0.744731	0.119476	-0.543925	0.738271	1.471354	-0.595093	-0.401306	-0.47526
Data20	-0.722046	0.126495	-0.539042	0.740153	1.481628	-0.595805	-0.394389	-0.462341
Data21	-0.704854	0.142365	-0.535482	0.725759	1.463318	-0.62266	-0.387268	-0.439555
Data22	-0.692546	0.172628	-0.511373	0.702006	1.439311	-0.669454	-0.388489	-0.424093
Data23	-0.684306	0.193888	-0.482992	0.681254	1.424459	-0.704549	-0.401306	-0.415955
Data24	-0.664368	0.207265	-0.450846	0.659739	1.410014	-0.739034	-0.418803	-0.398865
Data25	-0.638936	0.220184	-0.484416	0.636749	1.399028	-0.764262	-0.441996	-0.366923
Data26	-0.612183	0.240377	-0.509135	0.616455	1.393127	-0.777486	-0.454508	-0.342712
Data27	-0.597432	0.276438	-0.499064	0.613251	1.393636	-0.771891	-0.456034	-0.331726
Data28	-0.585938	0.297801	-0.466207	0.611521	1.38855	-0.754801	-0.457865	-0.316772
Data29	-0.587362	0.319875	-0.467733	0.611979	1.382955	-0.748596	-0.466003	-0.303548
Data30	-0.582987	0.335948	-0.495605	0.595957	1.381429	-0.746663	-0.476278	-0.287272
Data31	-0.583293	0.345408	-0.538839	0.572001	1.38682	-0.740763	-0.480245	-0.272319
Data32	-0.591634	0.367177	-0.559591	0.556691	1.392314	-0.744222	-0.480855	-0.268758
Data33	-0.605672	0.394694	-0.562134	0.541941	1.408081	-0.757039	-0.4717	-0.267131
Data34	-0.597331	0.423024	-0.551147	0.526174	1.425985	-0.76355	-0.465088	-0.263367
Data35	-0.585124	0.448049	-0.532633	0.500081	1.4269	-0.763448	-0.462036	-0.254924
Data36	-0.574239	0.471598	-0.531209	0.474548	1.406047	-0.764974	-0.458069	-0.238851
Data37	-0.57251	0.479177	-0.527242	0.45105	1.391703	-0.77474	-0.450134	-0.221456
Data38	-0.570679	0.482941	-0.50354	0.436198	1.378276	-0.785421	-0.444438	-0.196126
Data39	-0.574544	0.48818	-0.476685	0.436757	1.364034	-0.797729	-0.446472	-0.171102
Data40	-0.583191	0.509389	-0.461934	0.443064	1.365153	-0.803223	-0.458272	-0.138957
Data41	-0.582987	0.545553	-0.47404	0.439606	1.369731	-0.791117	-0.489807	-0.116475
Data42	-0.570882	0.573985	-0.490723	0.437266	1.366374	-0.764567	-0.505473	-0.113729
Data43	-0.544128	0.588531	-0.481669	0.437978	1.370646	-0.728658	-0.505371	-0.114441
Data44	-0.530802	0.599111	-0.464172	0.434011	1.36912	-0.70577	-0.512695	-0.110067
Data45	-0.536397	0.608622	-0.449524	0.418193	1.36851	-0.700073	-0.507813	-0.100098
Data46	-0.539144	0.631154	-0.434672	0.391337	1.368306	-0.703227	-0.502319	-0.086772
Data47	-0.528564	0.647024	-0.411784	0.357768	1.368205	-0.698446	-0.5012	-0.076599
Data48	-0.521952	0.650584	-0.39978	0.319316	1.354574	-0.690104	-0.517578	-0.067647
Data49	-0.524394	0.658773	-0.392863	0.293935	1.335754	-0.688782	-0.537516	-0.059509
Data50	-0.513916	0.657552	-0.38859	0.274556	1.321411	-0.681458	-0.539856	-0.037537
Data51	-0.504659	0.655365	-0.345968	0.261485	1.329346	-0.681966	-0.54067	-0.018616
Data52	-0.484721	0.660044	-0.334371	0.259196	1.337179	-0.691935	-0.53599	-0.013224
Data53	-0.461019	0.676473	-0.340068	0.256449	1.348368	-0.725199	-0.525411	-0.009257
Data54	-0.442708	0.69753	-0.368958	0.237325	1.345622	-0.758158	-0.521952	-0.005697
Data55	-0.431519	0.706685	-0.36672	0.215352	1.339823	-0.786235	-0.522563	0.015361
Data56	-0.417074	0.706228	-0.341899	0.196686	1.33016	-0.798848	-0.514933	0.053101
Data57	-0.409342	0.708415	-0.348206	0.187124	1.31602	-0.806885	-0.516256	0.097555
Data58	-0.407817	0.720011	-0.379944	0.18514	1.292521	-0.791524	-0.534465	0.121562
Data59	-0.399577	0.732778	-0.389303	0.174306	1.257324	-0.766195	-0.543111	0.135803
Data60	-0.391541	0.743612	-0.395406	0.147959	1.236267	-0.753479	-0.562642	0.153707
Data61	-0.393473	0.752614	-0.410563	0.126902	1.22172	-0.753581	-0.582886	0.147502
Data62	-0.414124	0.761515	-0.412801	0.1091	1.222026	-0.746358	-0.593058	0.150045
Data63	-0.432231	0.781148	-0.387573	0.094147	1.222127	-0.735168	-0.612793	0.157471
Data64	-0.430908	0.802867	-0.346273	0.071309	1.215108	-0.716349	-0.61676	0.172221
Data65	-0.417582	0.829315	-0.305176	0.055389	1.203817	-0.695903	-0.600789	0.188904
Data66	-0.406799	0.844523	-0.268758	0.040131	1.200053	-0.675557	-0.599874	0.207926
Data67	-0.400899	0.857646	-0.236715	0.022837	1.200663	-0.662435	-0.607402	0.209351
Data68	-0.388184	0.865479	-0.217183	0.009715	1.209208	-0.649618	-0.607096	0.202738
Data69	-0.365092	0.863393	-0.225423	0.001475	1.21582	-0.64504	-0.602417	0.203247
Data70	-0.345052	0.865479	-0.206807	-0.009155	1.223653	-0.646769	-0.597331	0.202738
Data71	-0.329488	0.874481	-0.181071	-0.032908	1.229045	-0.645854	-0.585938	0.216878
Data72	-0.302226	0.883026	-0.149638	-0.055339	1.233317	-0.6427	-0.588684	0.23702
Data73	-0.289612	0.865479	-0.138855	-0.087585	1.228434	-0.615641	-0.589396	0.253906
Data74	-0.286865	0.836741	-0.126546	-0.12502	1.224264	-0.577596	-0.594788	0.261943
Data75	-0.293376	0.81899	-0.101318	-0.146077	1.213786	-0.538127	-0.594482	0.28005
Data76	-0.304464	0.810496	-0.080872	-0.148315	1.198527	-0.506694	-0.599365	0.303955
Data77	-0.316671	0.797984	-0.072021	-0.147146	1.18866	-0.488993	-0.610657	0.326742
Data78	-0.311991	0.791016	-0.06429	-0.156148	1.182963	-0.466309	-0.605367	0.333862
Data79	-0.303345	0.782064	-0.040283	-0.180359	1.176656	-0.443929	-0.620422	0.335693
Data80	-0.302531	0.758006	-0.072327	-0.202738	1.168823	-0.427755	-0.628866	0.338236
Data81	-0.312602	0.733846	-0.107422	-0.213674	1.173299	-0.430603	-0.620524	0.346273
Data82	-0.314128	0.723216	-0.144552	-0.21698	1.182963	-0.437113	-0.60262	0.366923
Data83	-0.304565	0.705668	-0.179545	-0.219523	1.186117	-0.450948	-0.586751	0.388997
Data84	-0.295003	0.67688	-0.211894	-0.222626	1.179606	-0.461731	-0.577189	0.405782
Data85	-0.272827	0.650991	-0.193075	-0.237122	1.17747	-0.480245	-0.584412	0.426229
Data86	-0.242615	0.630391	-0.167033	-0.24943	1.170858	-0.496114	-0.607605	0.450846
Data87	-0.219523	0.612946	-0.082906	-0.2712	1.165568	-0.497843	-0.611064	0.475362
Data88	-0.200806	0.593567	-0.009766	-0.285441	1.162821	-0.488281	-0.614014	0.493368
Data89	-0.184123	0.589905	0.031535	-0.300395	1.152852	-0.471191	-0.618286	0.5012
Data90	-0.177714	0.601858	0.067952	-0.337219	1.132609	-0.452474	-0.615845	0.507813
Data91	-0.16744	0.59845	0.063782	-0.380859	1.111959	-0.440776	-0.618896	0.507507
Data92	-0.156759	0.585225	0.029602	-0.42394	1.098429	-0.442098	-0.619914	0.497131
Data93	-0.1533	0.580597	-0.006002	-0.450033	1.092224	-0.440267	-0.616557	0.481466
Data94	-0.148417	0.569255	-0.008443	-0.473836	1.090597	-0.432434	-0.600688	0.472412
Data95	-0.141602	0.563304	0.019633	-0.480194	1.089274	-0.446879	-0.582682	0.478617
Data96	-0.141195	0.562337	0.018209	-0.490977	1.088053	-0.467936	-0.579427	0.492859
Data97	-0.1415	0.55776	0.043742	-0.493062	1.083374	-0.490316	-0.578308	0.512695
Data98	-0.134989	0.534312	0.051066	-0.492096	1.075846	-0.500895	-0.57078	0.529785
Data99	-0.1297	0.498912	0.082804	-0.489553	1.061605	-0.507202	-0.563354	0.546366
Data100	-0.117086	0.473073	0.142314	-0.504303	1.057638	-0.509949	-0.546977	0.572713
Data101	-0.098368	0.460307	0.100911	-0.522003	1.064453	-0.492554	-0.531718	0.598958
Data102	-0.072327	0.453491	0.04659	-0.541636	1.072591	-0.452677	-0.541789	0.605265
Data103	-0.046488	0.446879	0.006409	-0.541178	1.075338	-0.401917	-0.571493	0.612488
Data104	-0.028687	0.426076	-0.004781	-0.537465	1.072795	-0.357768	-0.603841	0.632222
Data105	-0.015259	0.408427	-0.008443	-0.547994	1.066996	-0.328369	-0.634766	0.635986
Data106	0.004069	0.395406	-0.001119	-0.565745	1.053569	-0.317891	-0.6604	0.639648
Data107	0.01943	0.39505	0.033875	-0.587921	1.05957	-0.319417	-0.676473	0.64565
Data108	0.023905	0.392354	0.081177	-0.612742	1.068115	-0.328573	-0.683594	0.645752
Data109	0.027873	0.389099	0.084025	-0.630595	1.079508	-0.321452	-0.696818	0.625
Data110	0.028788	0.387166	0.050863	-0.644684	1.090902	-0.324605	-0.703023	0.620219
Data111	0.045573	0.388133	0.078939	-0.659637	1.087748	-0.318197	-0.692037	0.635681
Data112	0.068461	0.379791	0.095317	-0.668742	1.078288	-0.320536	-0.664469	0.666097
Data113	0.082092	0.363719	0.069173	-0.669352	1.06191	-0.329895	-0.629679	0.699768
Data114	0.097148	0.340017	0.062968	-0.667114	1.054688	-0.350444	-0.606079	0.72998
Data115	0.118001	0.313772	0.081482	-0.664622	1.059265	-0.381673	-0.604553	0.759277
Data116	0.144246	0.283	0.076192	-0.654551	1.064758	-0.395508	-0.61259	0.787964
Data117	0.156657	0.259857	0.073547	-0.65333	1.067708	-0.397441	-0.613708	0.815633
Data118	0.163778	0.237681	0.071411	-0.664724	1.068014	-0.400289	-0.600993	0.83252
Data119	0.182292	0.21642	0.041402	-0.681559	1.065776	-0.38859	-0.576681	0.835266
Data120	0.202738	0.195821	0.013021	-0.702006	1.074931	-0.36672	-0.551046	0.826213
Data121	0.230509	0.16866	0.009562	-0.724436	1.070964	-0.346375	-0.547282	0.826925
Data122	0.249736	0.141652	0.041504	-0.737508	1.063131	-0.330404	-0.546672	0.847371
Data123	0.26123	0.129191	0.056559	-0.751038	1.049906	-0.314128	-0.537923	0.882467
Data124	0.283203	0.139313	0.0295	-0.753937	1.032308	-0.294189	-0.543416	0.901184
Data125	0.297953	0.142873	0.005595	-0.759989	1.019389	-0.287984	-0.555522	0.918884
Data126	0.287781	0.135447	-0.004171	-0.77357	1.005961	-0.273234	-0.548299	0.935465
Data127	0.290629	0.118815	0.012207	-0.774333	0.99467	-0.258891	-0.540059	0.952047
Data128	0.302531	0.099233	0.006816	-0.769806	0.993042	-0.246684	-0.526326	0.96639
Data129	0.322164	0.083771	0.013936	-0.767619	0.997416	-0.237732	-0.520935	0.970764
Data130	0.33905	0.079295	0.048625	-0.765381	0.999247	-0.229797	-0.531921	0.965271
Data131	0.352275	0.08489	0.045369	-0.763957	0.986938	-0.223694	-0.542094	0.977987
Data132	0.361328	0.092316	0.013936	-0.769755	0.982564	-0.218913	-0.542094	0.999959
Data133	0.371908	0.117645	0.027161	-0.785929	0.974121	-0.217794	-0.543823	1.024475
Data134	0.384928	0.145213	0.082499	-0.804596	0.962321	-0.210266	-0.534363	1.046346
Data135	0.405273	0.173289	0.091553	-0.822906	0.959574	-0.197754	-0.529989	1.059163
Data136	0.429993	0.182851	0.087992	-0.826314	0.953369	-0.169373	-0.534363	1.06547
Data137	0.443319	0.184987	0.035299	-0.816396	0.937602	-0.145976	-0.527751	1.077779
Data138	0.463765	0.175273	-0.016683	-0.814565	0.930481	-0.127869	-0.510661	1.089274
Data139	0.481364	0.169474	-0.040283	-0.819855	0.947266	-0.116781	-0.5012	1.098328
Data140	0.492757	0.171102	-0.050863	-0.811869	0.962219	-0.108337	-0.505473	1.102397
Data141	0.496419	0.19399	-0.004272	-0.804342	0.969645	-0.078328	-0.517069	1.097209
Data142	0.502625	0.217896	0.023702	-0.817871	0.959473	-0.048625	-0.534363	1.099752
Data143	0.502726	0.234324	0.044454	-0.83847	0.942281	-0.034993	-0.559387	1.104228
Data144	0.521342	0.238647	0.05127	-0.862223	0.92275	-0.030823	-0.56956	1.118164
Data145	0.541789	0.233154	0.024618	-0.87148	0.895182	-0.026957	-0.576274	1.136678
Data146	0.551961	0.214335	-0.02533	-0.857595	0.870972	-0.041606	-0.572001	1.160075
Data147	0.56783	0.20106	-0.077718	-0.838928	0.85144	-0.073242	-0.572815	1.185201
Data148	0.568848	0.198822	-0.086873	-0.833537	0.837911	-0.095418	-0.576782	1.198324
Data149	0.559184	0.218302	-0.096436	-0.842997	0.840658	-0.121969	-0.579834	1.19751
Data150	0.542806	0.232391	-0.076904	-0.85144	0.836589	-0.154317	-0.582682	1.200256
Data151	0.528259	0.24236	-0.047201	-0.856934	0.811157	-0.170492	-0.57373	1.212463
Data152	0.518697	0.240428	-0.035807	-0.861867	0.784709	-0.176493	-0.549215	1.226603
Data153	0.510763	0.233409	-0.024821	-0.873566	0.763448	-0.180461	-0.545451	1.241455
Data154	0.505168	0.231628	-0.040588	-0.87677	0.746358	-0.180969	-0.544535	1.242065
Data155	0.511169	0.235697	-0.05778	-0.875651	0.746257	-0.171509	-0.548401	1.241353
Data156	0.509644	0.238088	-0.035299	-0.868581	0.747477	-0.160624	-0.547282	1.24471
Data157	0.505066	0.224457	-0.035095	-0.860443	0.742289	-0.152486	-0.531514	1.243083
Data158	0.497538	0.217234	-0.070801	-0.856934	0.726725	-0.148722	-0.52714	1.225382
Data159	0.499268	0.22934	-0.115356	-0.860596	0.718587	-0.158081	-0.530701	1.212463
Data160	0.515747	0.238698	-0.113627	-0.862579	0.692037	-0.184224	-0.539246	1.203613
Data161	0.527954	0.236816	-0.075684	-0.851898	0.66213	-0.216878	-0.54718	1.21287
Data162	0.541992	0.237681	-0.02533	-0.845388	0.63151	-0.235392	-0.555623	1.224264
Data163	0.540568	0.236715	-0.009155	-0.844472	0.606384	-0.237935	-0.551656	1.243286
Data164	0.539754	0.239563	0.044861	-0.848592	0.587972	-0.23468	-0.556234	1.264547
Data165	0.534465	0.24236	0.02004	-0.845744	0.585327	-0.22227	-0.566813	1.270752
Data166	0.532328	0.255178	-0.06429	-0.845947	0.581462	-0.199178	-0.56132	1.265869
Data167	0.536804	0.273539	-0.097758	-0.838877	0.58197	-0.171204	-0.548604	1.264242
Data168	0.544434	0.288035	-0.115662	-0.825094	0.576274	-0.13855	-0.532227	1.273295
Data169	0.550944	0.30599	-0.125834	-0.806173	0.560303	-0.113831	-0.513	1.280924
Data170	0.548299	0.315043	-0.132751	-0.794932	0.546977	-0.111389	-0.490621	1.273905
Data171	0.562541	0.316315	-0.141805	-0.800527	0.537923	-0.113627	-0.473328	1.271464
Data172	0.57546	0.326487	-0.146891	-0.803324	0.519714	-0.116781	-0.464783	1.28479
Data173	0.584005	0.353038	-0.15564	-0.812531	0.494385	-0.133362	-0.464071	1.290487
Data174	0.602315	0.375468	-0.162455	-0.831197	0.480448	-0.154215	-0.456746	1.289368
Data175	0.62561	0.381622	-0.092773	-0.841166	0.476074	-0.176086	-0.444438	1.297811
Data176	0.654399	0.37501	-0.00824	-0.842183	0.456746	-0.210063	-0.455627	1.305542
Data177	0.680949	0.353038	-0.012614	-0.839945	0.432943	-0.244344	-0.457662	1.298523
Data178	0.70872	0.337626	-0.0177	-0.8343	0.410767	-0.284729	-0.447693	1.2913
Data179	0.736389	0.323944	-0.04364	-0.83903	0.393778	-0.313721	-0.436198	1.277364
Data180	0.751038	0.311228	-0.073954	-0.845235	0.375875	-0.344442	-0.433858	1.261495
Data181	0.744934	0.297139	-0.07782	-0.84849	0.344645	-0.349833	-0.429484	1.258341
Data182	0.74412	0.286865	-0.102336	-0.83842	0.305583	-0.331828	-0.431213	1.260478
Data183	0.745646	0.280253	-0.133769	-0.830434	0.268453	-0.300395	-0.427043	1.254272
Data184	0.752462	0.270437	-0.141703	-0.829264	0.236918	-0.280863	-0.396627	1.246236
Data185	0.7606	0.262604	-0.123596	-0.83257	0.216166	-0.270487	-0.372518	1.243286
Data186	0.769857	0.256297	-0.137838	-0.842031	0.199076	-0.269775	-0.352987	1.236572
Data187	0.787252	0.23819	-0.149028	-0.853984	0.182393	-0.281372	-0.338033	1.222839
Data188	0.805664	0.219065	-0.161845	-0.855255	0.169576	-0.299072	-0.325724	1.217041
Data189	0.820211	0.20874	-0.167033	-0.863088	0.162659	-0.309957	-0.324198	1.220194
Data190	0.835978	0.200094	-0.175985	-0.875702	0.140177	-0.310771	-0.322367	1.2146
Data191	0.844218	0.18692	-0.177816	-0.881348	0.125936	-0.299581	-0.312093	1.205139
Data192	0.844014	0.167542	-0.172831	-0.881144	0.116882	-0.278829	-0.305379	1.194661
Data193	0.85673	0.148621	-0.165304	-0.879618	0.099589	-0.259603	-0.295207	1.200867
Data194	0.884399	0.126851	-0.146383	-0.879415	0.087687	-0.251058	-0.282288	1.198832
Data195	0.898438	0.106506	-0.148519	-0.88445	0.077922	-0.227661	-0.264893	1.199239
Data196	0.914408	0.085246	-0.139771	-0.886993	0.073853	-0.201823	-0.244853	1.207072
Data197	0.934753	0.075582	-0.119934	-0.875193	0.07019	-0.174459	-0.235392	1.213786
Data198	0.951131	0.073954	-0.120544	-0.858917	0.053813	-0.156148	-0.236511	1.197408
Data199	0.95754	0.081431	-0.130005	-0.837097	0.027669	-0.1474	-0.224101	1.165263
Data200	0.974019	0.075124	-0.152079	-0.822093	-0.013224	-0.143941	-0.191243	1.144409
Data201	1.00179	0.052999	-0.190226	-0.816193	-0.052897	-0.142008	-0.161743	1.13383
Data202	1.030477	0.034281	-0.229085	-0.80363	-0.079854	-0.14506	-0.13265	1.134033
Data203	1.048889	0.024058	-0.253906	-0.798086	-0.092773	-0.142822	-0.096537	1.13444
Data204	1.065979	0.013275	-0.233866	-0.804596	-0.110881	-0.156555	-0.063273	1.126709
Data205	1.080831	-0.011648	-0.226237	-0.814006	-0.128682	-0.178426	-0.042216	1.127218
Data206	1.109517	-0.029551	-0.220846	-0.809072	-0.140788	-0.207621	-0.020549	1.112569
Data207	1.135661	-0.03535	-0.21759	-0.812378	-0.149943	-0.229797	-0.013123	1.095174
Data208	1.14919	-0.039215	-0.224304	-0.81543	-0.154521	-0.239054	-0.019226	1.086833
Data209	1.164347	-0.049235	-0.244141	-0.818278	-0.15686	-0.246989	-0.021973	1.078084
Data210	1.179199	-0.043945	-0.269267	-0.823568	-0.17334	-0.258586	-0.003255	1.057332
Data211	1.205139	-0.039012	-0.268656	-0.829468	-0.198364	-0.274658	0.032756	1.051534
Data212	1.227112	-0.042775	-0.273438	-0.835826	-0.226847	-0.282491	0.068054	1.051636
Data213	1.241862	-0.044454	-0.285441	-0.850067	-0.250142	-0.281067	0.099487	1.057434
Data214	1.252848	-0.046895	-0.297445	-0.860494	-0.276998	-0.287374	0.124003	1.05662
Data215	1.27655	-0.063578	-0.308431	-0.867208	-0.301514	-0.299581	0.174866	1.043091
Data216	1.293538	-0.089467	-0.308228	-0.874786	-0.325826	-0.307109	0.227865	1.029358
Data217	1.326396	-0.097148	-0.315247	-0.875092	-0.355835	-0.317485	0.263265	0.999349
Data218	1.355794	-0.09786	-0.32074	-0.884145	-0.384013	-0.319722	0.295512	0.976868
Data219	1.378174	-0.09908	-0.336507	-0.886943	-0.400391	-0.310465	0.317078	0.960083
Data220	1.395569	-0.09201	-0.341492	-0.881805	-0.419413	-0.304159	0.329997	0.944926
Data221	1.426086	-0.098419	-0.348714	-0.868988	-0.431112	-0.319417	0.347595	0.927531
Data222	1.461283	-0.121867	-0.358988	-0.855357	-0.437826	-0.325114	0.367025	0.907491
Data223	1.498311	-0.152842	-0.364685	-0.851034	-0.446777	-0.317383	0.371501	0.896505
Data224	1.512044	-0.174154	-0.368449	-0.848389	-0.462036	-0.29307	0.368449	0.881958
Data225	1.510213	-0.19104	-0.361633	-0.839132	-0.466512	-0.25828	0.377299	0.869242
Data226	1.505839	-0.196737	-0.355835	-0.83547	-0.479838	-0.243327	0.399272	0.866394
Data227	1.508586	-0.212046	-0.342	-0.827484	-0.499268	-0.233561	0.437724	0.855611
Data228	1.516927	-0.230662	-0.3479	-0.817719	-0.525106	-0.220439	0.475667	0.83252
Data229	1.540527	-0.242462	-0.36438	-0.80953	-0.542806	-0.208537	0.507202	0.805664
Data230	1.56016	-0.25233	-0.386251	-0.810649	-0.559285	-0.204671	0.518697	0.774434
Data231	1.587931	-0.266673	-0.395406	-0.826009	-0.575765	-0.214132	0.517985	0.747782
Data232	1.617126	-0.288747	-0.394796	-0.829976	-0.593872	-0.223592	0.520121	0.732625
Data233	1.640523	-0.30309	-0.39327	-0.816396	-0.610453	-0.233358	0.535889	0.722453
Data234	1.643575	-0.313517	-0.395711	-0.809174	-0.627441	-0.237528	0.571696	0.71167
Data235	1.655172	-0.316925	-0.397542	-0.81075	-0.655111	-0.249227	0.614217	0.70109
Data236	1.671956	-0.308431	-0.374756	-0.802155	-0.676575	-0.268555	0.653483	0.681356
Data237	1.688741	-0.294647	-0.367025	-0.799866	-0.690715	-0.287577	0.684509	0.665995
Data238	1.708984	-0.265198	-0.376587	-0.809123	-0.704549	-0.312805	0.711466	0.655823
Data239	1.720988	-0.241954	-0.372518	-0.820567	-0.712484	-0.339355	0.732727	0.634867
Data240	1.732381	-0.242004	-0.369161	-0.824687	-0.721842	-0.360006	0.755107	0.612895
Data241	1.734721	-0.255025	-0.363973	-0.823924	-0.730896	-0.362854	0.76711	0.602519
Data242	1.741231	-0.267843	-0.365194	-0.823873	-0.739441	-0.353088	0.769348	0.597738
Data243	1.7453	-0.279134	-0.367228	-0.817057	-0.75887	-0.344645	0.767008	0.593058
Data244	1.746521	-0.279032	-0.370585	-0.804494	-0.780945	-0.326335	0.776571	0.583293
Data245	1.746216	-0.27181	-0.352681	-0.785624	-0.805461	-0.309245	0.79366	0.575155
Data246	1.762288	-0.253957	-0.328878	-0.76828	-0.823568	-0.298055	0.81309	0.553385
Data247	1.781108	-0.236562	-0.304871	-0.756531	-0.831197	-0.275269	0.836589	0.532023
Data248	1.80186	-0.236053	-0.283	-0.749868	-0.829773	-0.248311	0.856628	0.497131
Data249	1.824341	-0.22761	-0.276082	-0.746663	-0.841064	-0.240479	0.868734	0.458374
Data250	1.833394	-0.224813	-0.284526	-0.749868	-0.866292	-0.234782	0.873922	0.427958
Data251	1.840922	-0.22227	-0.306702	-0.746765	-0.888875	-0.229696	0.8962	0.407817
Data252	1.84845	-0.225881	-0.321147	-0.731405	-0.905355	-0.224202	0.923767	0.391541
Data253	1.858724	-0.219371	-0.348511	-0.722605	-0.931803	-0.21993	0.951233	0.396322
Data254	1.860962	-0.215149	-0.363871	-0.720876	-0.949504	-0.223389	0.962118	0.398153
Data255	1.855774	-0.209452	-0.360311	-0.72876	-0.965068	-0.218608	0.969543	0.388997
Data256	1.836344	-0.212758	-0.341492	-0.72998	-0.976563	-0.187683	0.970968	0.362244
Data257	1.821594	-0.212962	-0.317688	-0.731455	-0.990295	-0.131632	0.982564	0.326233
Data258	1.830851	-0.220388	-0.301208	-0.725505	-1.006571	-0.075785	1.003316	0.304057
Data259	1.840617	-0.229136	-0.285746	-0.72464	-1.026917	-0.03123	1.023661	0.29012
Data260	1.861471	-0.238902	-0.277201	-0.725098	-1.059875	0.007833	1.038513	0.260213
Data261	1.889547	-0.233358	-0.272217	-0.712077	-1.09965	0.035807	1.04716	0.223185
Data262	1.903483	-0.219167	-0.260417	-0.701447	-1.139526	0.048116	1.055501	0.207418
Data263	1.912231	-0.219828	-0.245667	-0.693868	-1.157735	0.044556	1.064453	0.20579
Data264	1.925964	-0.229136	-0.228577	-0.672557	-1.167908	0.046895	1.079915	0.202535
Data265	1.937663	-0.244904	-0.210063	-0.652008	-1.175944	0.039266	1.087952	0.181885
Data266	1.931356	-0.246277	-0.196431	-0.631053	-1.190898	0.031942	1.101786	0.159098
Data267	1.927694	-0.254822	-0.188192	-0.612946	-1.197408	0.013835	1.125997	0.1415
Data268	1.927389	-0.257568	-0.187785	-0.601196	-1.220907	-0.013529	1.151835	0.124207
Data269	1.939596	-0.266469	-0.200704	-0.591024	-1.239827	-0.026143	1.172485	0.103963
Data270	1.945801	-0.276845	-0.214335	-0.5837	-1.257833	-0.013021	1.205037	0.072327
Data271	1.939596	-0.27771	-0.22583	-0.583852	-1.280721	-0.005086	1.237895	0.035807
Data272	1.932373	-0.263468	-0.223999	-0.585632	-1.305949	0.018717	1.249898	0.005595
Data273	1.928609	-0.259247	-0.210978	-0.585276	-1.326294	0.048116	1.24939	-0.014242
Data274	1.934306	-0.256399	-0.211283	-0.594076	-1.345317	0.064596	1.234233	-0.026855
Data275	1.945903	-0.253906	-0.225118	-0.590871	-1.359456	0.083211	1.234741	-0.037842
Data276	1.962789	-0.261434	-0.232646	-0.580343	-1.373596	0.09908	1.260071	-0.035299
Data277	1.966349	-0.268046	-0.240987	-0.564219	-1.388855	0.107117	1.293844	-0.039571
Data278	1.980693	-0.266418	-0.241191	-0.547994	-1.406962	0.115865	1.31429	-0.049642
Data279	1.991475	-0.250702	-0.22878	-0.539093	-1.435547	0.121053	1.334534	-0.059611
Data280	1.995239	-0.22817	-0.201619	-0.532176	-1.476949	0.119629	1.338298	-0.074259
Data281	1.998189	-0.21637	-0.171204	-0.520172	-1.520589	0.129903	1.350199	-0.098267
Data282	1.996969	-0.218201	-0.135905	-0.509338	-1.547343	0.147095	1.35437	-0.131022
Data283	1.989136	-0.220998	-0.107218	-0.494792	-1.555786	0.168152	1.357117	-0.146484
Data284	1.976217	-0.228831	-0.090942	-0.483907	-1.555786	0.171407	1.355184	-0.154521
Data285	1.984965	-0.236969	-0.069987	-0.473887	-1.560974	0.164693	1.353556	-0.171712
Data286	1.997884	-0.245921	-0.055644	-0.469309	-1.571554	0.169271	1.35732	-0.19694
Data287	2.008464	-0.251058	-0.039978	-0.470835	-1.585185	0.178223	1.348063	-0.240377
Data288	2.005615	-0.246328	-0.024109	-0.470581	-1.593933	0.200704	1.343689	-0.279032
Data289	2.00175	-0.246582	-0.026245	-0.467733	-1.605835	0.220032	1.35498	-0.30721
Data290	1.997884	-0.25767	-0.018514	-0.457865	-1.629232	0.243327	1.366882	-0.325623
Data291	2.015584	-0.277507	-0.014852	-0.450236	-1.656901	0.259399	1.383057	-0.340169
Data292	2.031352	-0.297852	-0.013733	-0.444539	-1.681722	0.275879	1.400146	-0.357056
Data293	2.030233	-0.299225	-0.0059	-0.452067	-1.705526	0.284424	1.418966	-0.371908
Data294	2.008362	-0.300293	-0.008138	-0.44637	-1.72231	0.285543	1.445923	-0.389201
Data295	1.998291	-0.311635	-0.007528	-0.440826	-1.73055	0.284729	1.475728	-0.409953
Data296	1.987305	-0.323232	0.002035	-0.437927	-1.744792	0.276794	1.503703	-0.430705
Data297	1.978048	-0.339406	0.009562	-0.430756	-1.754049	0.264994	1.524251	-0.449829
Data298	1.975403	-0.361125	0.031331	-0.421397	-1.746623	0.251668	1.53361	-0.467733
Data299	1.967773	-0.374247	0.053914	-0.407613	-1.744181	0.239461	1.542155	-0.468953
Data300	1.956075	-0.379588	0.077209	-0.393321	-1.750895	0.24943	1.541443	-0.470174
Data301	1.960347	-0.397186	0.09786	-0.373281	-1.76473	0.264282	1.546427	-0.472819
Data302	1.973267	-0.416005	0.127055	-0.347595	-1.774597	0.273132	1.558634	-0.477091
Data303	1.981506	-0.426483	0.135803	-0.314229	-1.773783	0.289307	1.57074	-0.485128
Data304	1.967163	-0.43808	0.134277	-0.286102	-1.76473	0.315552	1.595256	-0.499674
Data305	1.947734	-0.442149	0.137227	-0.278015	-1.767273	0.337626	1.61499	-0.513916
Data306	1.938477	-0.433299	0.137126	-0.284729	-1.783651	0.353495	1.622518	-0.530904
Data307	1.924642	-0.425161	0.14211	-0.302836	-1.801961	0.348714	1.629639	-0.552877
Data308	1.92627	-0.425771	0.142415	-0.310008	-1.821289	0.350749	1.646322	-0.557454
Data309	1.937866	-0.416412	0.149028	-0.305786	-1.84611	0.360819	1.660055	-0.550944
Data310	1.963603	-0.397644	0.156657	-0.286458	-1.861064	0.361532	1.671143	-0.556844
Data311	1.972351	-0.379486	0.168152	-0.286051	-1.855977	0.356344	1.680501	-0.572205
Data312	1.976522	-0.371246	0.184631	-0.281321	-1.838684	0.349426	1.684367	-0.588481
Data313	1.977743	-0.369517	0.197245	-0.279388	-1.817424	0.349019	1.685181	-0.61086
Data314	1.962992	-0.37145	0.2005	-0.28183	-1.800639	0.347697	1.68691	-0.626221
Data315	1.944275	-0.373688	0.209656	-0.280253	-1.791178	0.343933	1.688944	-0.639547
Data316	1.940816	-0.36499	0.219421	-0.267537	-1.787109	0.349223	1.690063	-0.653992
Data317	1.938782	-0.351054	0.233358	-0.249227	-1.787313	0.363159	1.698914	-0.66925
Data318	1.944275	-0.344747	0.237427	-0.225169	-1.791585	0.39093	1.69576	-0.686646
Data319	1.945597	-0.34317	0.240987	-0.196788	-1.795553	0.416361	1.692912	-0.689596
Data320	1.942139	-0.327403	0.240377	-0.179545	-1.795349	0.438639	1.684062	-0.693156
Data321	1.945699	-0.312347	0.246379	-0.173442	-1.788432	0.460002	1.680501	-0.704346
Data322	1.960144	-0.31072	0.254415	-0.165354	-1.780192	0.470683	1.67511	-0.732422
Data323	1.963196	-0.312805	0.269165	-0.156097	-1.765645	0.472412	1.668905	-0.762736
Data324	1.955261	-0.302734	0.290426	-0.13387	-1.743266	0.478516	1.666972	-0.776062
Data325	1.932678	-0.291087	0.302429	-0.110372	-1.737569	0.485636	1.669617	-0.786947
Data326	1.898702	-0.28183	0.303548	-0.097351	-1.730855	0.472717	1.673686	-0.794983
Data327	1.872762	-0.296021	0.309143	-0.099691	-1.729431	0.450033	1.677958	-0.80068
Data328	1.859233	-0.312144	0.310059	-0.113627	-1.735229	0.426025	1.670227	-0.814819
Data329	1.839396	-0.325623	0.327047	-0.119934	-1.742859	0.407817	1.653849	-0.83547
Data330	1.808879	-0.349986	0.328471	-0.12085	-1.752218	0.393168	1.641032	-0.853882
Data331	1.777649	-0.372772	0.329081	-0.108795	-1.760457	0.370789	1.638896	-0.853475
Data332	1.755676	-0.382284	0.343831	-0.101674	-1.76005	0.357056	1.651001	-0.842794
Data333	1.747538	-0.375875	0.347188	-0.098063	-1.757406	0.351257	1.659648	-0.832926
Data334	1.74408	-0.364939	0.337524	-0.099487	-1.760254	0.344849	1.676534	-0.83252
Data335	1.743469	-0.354207	0.338643	-0.105286	-1.766764	0.3361	1.677043	-0.841471
Data336	1.733704	-0.361684	0.33783	-0.102386	-1.761678	0.336812	1.65863	-0.855713
Data337	1.719462	-0.367737	0.355835	-0.103404	-1.752421	0.351563	1.635437	-0.874736
Data338	1.699829	-0.372111	0.350952	-0.098775	-1.729838	0.354004	1.605021	-0.889587
Data339	1.680603	-0.35497	0.326029	-0.096486	-1.713359	0.350444	1.573792	-0.894165
Data340	1.67216	-0.348256	0.320841	-0.074209	-1.722514	0.354411	1.560872	-0.885315
Data341	1.660461	-0.342	0.33783	-0.046132	-1.728516	0.356445	1.560669	-0.882263
Data342	1.647949	-0.341034	0.359701	-0.0442	-1.729736	0.344849	1.554159	-0.88796
Data343	1.641337	-0.349731	0.363871	-0.052134	-1.734212	0.315348	1.545308	-0.902608
Data344	1.63859	-0.347137	0.367126	-0.049489	-1.729126	0.275879	1.528015	-0.911967
Data345	1.629537	-0.334218	0.375366	-0.03891	-1.716614	0.244853	1.50706	-0.924784
Data346	1.610921	-0.314484	0.375977	-0.044556	-1.694743	0.248617	1.497803	-0.931803
Data347	1.597697	-0.285899	0.366414	-0.052745	-1.673889	0.270589	1.482747	-0.936686
Data348	1.579692	-0.266978	0.350952	-0.051829	-1.651306	0.295614	1.464945	-0.942485
Data349	1.559957	-0.252635	0.354106	-0.056458	-1.637472	0.312297	1.452433	-0.946248
Data350	1.545308	-0.241241	0.343628	-0.061951	-1.630452	0.332031	1.44165	-0.946147
Data351	1.534119	-0.226237	0.346578	-0.060984	-1.627706	0.354513	1.437581	-0.949809
Data352	1.507467	-0.192108	0.36438	-0.060425	-1.620178	0.366109	1.431478	-0.952657
Data353	1.467183	-0.169423	0.372314	-0.063171	-1.607768	0.369466	1.419983	-0.959371
Data354	1.430257	-0.145721	0.369873	-0.05427	-1.592102	0.37974	1.39974	-0.968323
Data355	1.395976	-0.135396	0.366923	-0.054932	-1.573995	0.398051	1.388041	-0.980428
Data356	1.354472	-0.135091	0.362549	-0.062205	-1.568502	0.409444	1.370239	-0.980632
Data357	1.324972	-0.132395	0.35024	-0.057831	-1.569112	0.393982	1.339722	-0.991516
Data358	1.294352	-0.122732	0.33254	-0.056966	-1.564331	0.355428	1.31724	-0.993449
Data359	1.27594	-0.098572	0.325928	-0.063375	-1.5566	0.313721	1.311035	-0.985006
Data360	1.265666	-0.069326	0.343119	-0.061289	-1.556498	0.275574	1.304118	-0.97168
Data361	1.267192	-0.031077	0.366618	-0.067088	-1.570129	0.24821	1.305847	-0.964661
Data362	1.253052	-0.011546	0.37557	-0.068512	-1.569926	0.242716	1.283061	-0.968933
Data363	1.228434	0.000661	0.37028	-0.040436	-1.556193	0.26357	1.263936	-0.981038
Data364	1.205648	-0.000559	0.383097	-0.016937	-1.5448	0.282593	1.256002	-0.989685
Data365	1.177775	0.00061	0.394796	-0.006154	-1.52242	0.296936	1.247355	-0.985514
Data366	1.15509	0.001831	0.407918	-0.004222	-1.500448	0.311686	1.257833	-0.977071
Data367	1.136373	0.010325	0.416972	-0.011393	-1.485494	0.33783	1.253866	-0.959473
Data368	1.116333	0.006816	0.417887	-0.015717	-1.471354	0.352681	1.248372	-0.954285
Data369	1.109721	0.003815	0.424194	-0.011902	-1.449687	0.35909	1.241252	-0.941874
Data370	1.105347	-0.002899	0.440063	-0.001729	-1.422628	0.367228	1.223348	-0.928345
Data371	1.081034	-0.003611	0.441386	-0.000203	-1.38682	0.364278	1.20402	-0.934652
Data372	1.055908	-0.001068	0.434163	-0.008291	-1.345317	0.375671	1.180827	-0.9434
Data373	1.03892	0.011292	0.418599	-0.015615	-1.322835	0.391947	1.15214	-0.946554
Data374	1.01298	0.024567	0.412292	-0.02772	-1.309102	0.406392	1.125997	-0.959574
Data375	0.981954	0.027262	0.411886	-0.040639	-1.296488	0.42867	1.104533	-0.957031
Data376	0.954183	0.031179	0.409953	-0.030721	-1.2854	0.447388	1.08724	-0.938009
Data377	0.931498	0.046488	0.40863	-0.010885	-1.278788	0.472107	1.065877	-0.918986
Data378	0.914917	0.066732	0.392863	0.003916	-1.260885	0.517476	1.060689	-0.898438
Data379	0.892843	0.081635	0.378927	-0.002696	-1.25234	0.555318	1.058553	-0.882467
Data380	0.879415	0.099792	0.378723	-0.021769	-1.244405	0.583191	1.053263	-0.869853
Data381	0.855815	0.11556	0.398458	-0.040232	-1.226807	0.631917	1.041972	-0.864563
Data382	0.816956	0.123851	0.415243	-0.044708	-1.198527	0.667928	1.034648	-0.858561
Data383	0.78125	0.131175	0.428874	-0.04425	-1.174622	0.680745	1.010946	-0.862528
Data384	0.754089	0.145111	0.446879	-0.042775	-1.150818	0.68217	0.975342	-0.860799
Data385	0.738118	0.148671	0.461121	-0.037181	-1.127421	0.673319	0.940653	-0.848083
Data386	0.730286	0.144196	0.485128	-0.032959	-1.104024	0.674438	0.911967	-0.836995
Data387	0.714925	0.141958	0.498861	-0.028534	-1.082153	0.679932	0.876973	-0.833333
Data388	0.686137	0.155996	0.516866	-0.020396	-1.054382	0.678914	0.850016	-0.844828
Data389	0.659281	0.175985	0.507304	-0.013936	-1.016235	0.673116	0.827535	-0.839742
Data390	0.629578	0.186869	0.497131	-0.014089	-0.982056	0.664368	0.806071	-0.830485
Data391	0.598246	0.199788	0.507406	-0.006307	-0.953776	0.659383	0.792236	-0.830587
Data392	0.579122	0.202993	0.516459	-0.011495	-0.935059	0.65684	0.775859	-0.820313
Data393	0.559896	0.204163	0.526733	-0.008748	-0.918986	0.657857	0.760498	-0.821126
Data394	0.539144	0.20045	0.530396	-0.010681	-0.896912	0.656433	0.752055	-0.816243
Data395	0.519206	0.199992	0.533447	-0.013123	-0.870972	0.660197	0.747681	-0.800476
Data396	0.501506	0.207214	0.52063	-0.02121	-0.857951	0.669657	0.740458	-0.786641
Data397	0.495504	0.216471	0.500081	-0.034485	-0.842997	0.672201	0.726827	-0.780843
Data398	0.495097	0.217539	0.482788	-0.038605	-0.814514	0.662537	0.705363	-0.774638
Data399	0.490926	0.207163	0.490824	-0.043335	-0.789388	0.656128	0.690715	-0.755412
Data400	0.476685	0.181071	0.491536	-0.043182	-0.770671	0.64738	0.679525	-0.743815
Data401	0.457764	0.141805	0.46814	-0.028025	-0.756734	0.651754	0.677795	-0.734253
Data402	0.441895	0.115407	0.452067	-0.024872	-0.738831	0.670268	0.667419	-0.717773
Data403	0.419108	0.102844	0.431925	-0.028483	-0.720113	0.691935	0.647786	-0.703328
Data404	0.398966	0.087585	0.414022	-0.025635	-0.698242	0.713298	0.616252	-0.697632
Data405	0.381673	0.068105	0.408223	-0.026347	-0.667419	0.717367	0.580037	-0.699158
Data406	0.366923	0.051982	0.400289	-0.039978	-0.636902	0.714823	0.555522	-0.685628
Data407	0.36438	0.040792	0.406189	-0.043996	-0.614827	0.726318	0.53833	-0.672506
Data408	0.359294	0.032806	0.405273	-0.046895	-0.594381	0.739746	0.524495	-0.655721
Data409	0.343323	0.013784	0.413615	-0.054932	-0.588684	0.751444	0.510559	-0.643005
Data410	0.319417	0.000661	0.413208	-0.048014	-0.586446	0.770467	0.499268	-0.62795
Data411	0.305583	0.001577	0.414327	-0.033264	-0.579325	0.779419	0.477905	-0.616659
Data412	0.293783	0.000458	0.450134	-0.027008	-0.576986	0.785828	0.461731	-0.61086
Data413	0.266724	-0.000559	0.476786	-0.026245	-0.573018	0.794881	0.449015	-0.604757
Data414	0.246582	0.002238	0.484924	-0.016174	-0.565389	0.808512	0.444438	-0.576477
Data415	0.228882	-0.000254	0.47465	-0.00412	-0.54128	0.829264	0.448405	-0.551046
Data416	0.205078	-0.005341	0.456136	-0.000254	-0.510356	0.844523	0.441488	-0.537618
Data417	0.186666	-0.01414	0.438334	-0.000916	-0.482686	0.845439	0.427653	-0.51768
Data418	0.172323	-0.021871	0.452779	-0.003204	-0.454	0.838318	0.409444	-0.512695
Data419	0.143331	-0.039012	0.460409	-0.004883	-0.42277	0.823873	0.384521	-0.516154
Data420	0.107117	-0.046692	0.472005	-0.005391	-0.398458	0.787659	0.360921	-0.500081
Data421	0.082703	-0.044098	0.490723	-0.002594	-0.382589	0.745951	0.335592	-0.477091
Data422	0.052897	-0.047404	0.484517	-0.01948	-0.363566	0.71401	0.309041	-0.462138
Data423	0.02065	-0.05839	0.472717	-0.033315	-0.338338	0.705668	0.276286	-0.454915
Data424	0	-0.062663	0.481771	-0.049286	-0.327759	0.718791	0.246684	-0.450643
Data425	-0.02655	-0.061086	0.486247	-0.062256	-0.318909	0.745544	0.226847	-0.455729
Data426	-0.065715	-0.066325	0.512085	-0.067342	-0.30894	0.78186	0.220235	-0.449422
Data427	-0.102539	-0.07899	0.521444	-0.070699	-0.302327	0.803121	0.219014	-0.425924
Data428	-0.133362	-0.094248	0.519816	-0.068309	-0.301615	0.795695	0.214844	-0.402629
Data429	-0.15859	-0.102437	0.52358	-0.063527	-0.279134	0.77535	0.2005	-0.381368
Data430	-0.187378	-0.097961	0.522156	-0.063222	-0.24587	0.758667	0.174052	-0.371501
Data431	-0.211995	-0.101827	0.516459	-0.058034	-0.212199	0.766093	0.151978	-0.369059
Data432	-0.231832	-0.110321	0.510457	-0.046438	-0.180054	0.766805	0.113831	-0.353088
Data433	-0.240987	-0.121969	0.522461	-0.026652	-0.151571	0.7665	0.09023	-0.339661
Data434	-0.24821	-0.137583	0.540873	-0.00768	-0.129598	0.77006	0.06663	-0.32196
Data435	-0.265401	-0.15447	0.537415	-0.000559	-0.118917	0.769857	0.036112	-0.297241
Data436	-0.294088	-0.177205	0.519816	-0.008443	-0.111186	0.758464	0.004272	-0.273031
Data437	-0.331116	-0.19165	0.502218	-0.004934	-0.104065	0.760193	-0.031433	-0.242716
Data438	-0.362651	-0.201162	0.48818	-0.011546	-0.09196	0.775655	-0.066223	-0.224406
Data439	-0.394796	-0.218353	0.478516	-0.028381	-0.073853	0.80953	-0.083516	-0.211182
Data440	-0.416667	-0.224304	0.47109	-0.055033	-0.048523	0.854187	-0.086568	-0.21169
Data441	-0.440063	-0.235545	0.461019	-0.063833	-0.019836	0.910238	-0.085653	-0.210368
Data442	-0.464783	-0.240072	0.460714	-0.061646	-0.017395	0.958862	-0.104472	-0.220846
Data443	-0.499369	-0.232595	0.462138	-0.054423	0.000509	0.991211	-0.132039	-0.228882
Data444	-0.545756	-0.23524	0.467428	-0.05839	0.023193	1.016134	-0.168152	-0.22583
Data445	-0.586141	-0.249837	0.462748	-0.054423	0.042216	1.028035	-0.203654	-0.209859
Data446	-0.624186	-0.259705	0.442607	-0.03891	0.074056	1.026713	-0.232646	-0.196228
Data447	-0.658162	-0.241801	0.425517	-0.018311	0.099182	1.018066	-0.255432	-0.184937
Data448	-0.676473	-0.223694	0.402527	-0.013479	0.119222	0.985006	-0.280558	-0.165914
Data449	-0.684611	-0.208893	0.41921	-0.018463	0.133362	0.932414	-0.305888	-0.154012
Data450	-0.694682	-0.196228	0.43986	-0.012563	0.140584	0.884501	-0.335999	-0.139872
Data451	-0.711975	-0.195719	0.449422	-0.016225	0.145772	0.859375	-0.370687	-0.1238
Data452	-0.745951	-0.205383	0.464986	-0.016022	0.157369	0.844116	-0.39683	-0.120138
Data453	-0.787964	-0.213165	0.483398	-0.017904	0.165914	0.832316	-0.417277	-0.118306
Data454	-0.822856	-0.208384	0.492452	-0.020396	0.170186	0.813802	-0.435994	-0.116679
Data455	-0.851949	-0.194651	0.481771	-0.02711	0.168864	0.805868	-0.453593	-0.132243
Data456	-0.878296	-0.186412	0.464884	-0.033925	0.174866	0.798136	-0.463359	-0.137533
Data457	-0.901896	-0.169678	0.446981	-0.035095	0.19165	0.798442	-0.476074	-0.125326
Data458	-0.926208	-0.157522	0.422974	-0.047506	0.208639	0.80068	-0.500387	-0.115967
Data459	-0.944316	-0.153147	0.399272	-0.0501	0.221049	0.793966	-0.525818	-0.107524
Data460	-0.976054	-0.138295	0.372009	-0.030111	0.227763	0.7842	-0.541484	-0.104268
Data461	-1.005554	-0.113576	0.364583	-0.007731	0.221354	0.77006	-0.558472	-0.102539
Data462	-1.038717	-0.094808	0.367635	0.01475	0.225016	0.760295	-0.566508	-0.097249
Data463	-1.085612	-0.07899	0.357971	0.027212	0.238546	0.756124	-0.572917	-0.079447
Data464	-1.131388	-0.07665	0.348307	0.018107	0.25533	0.737508	-0.57546	-0.066732
Data465	-1.17218	-0.085347	0.347595	0.012919	0.281982	0.720418	-0.581055	-0.052999
Data466	-1.19751	-0.098317	0.359192	0.013173	0.301107	0.717163	-0.594381	-0.045675
Data467	-1.20575	-0.100199	0.372823	0.017242	0.313416	0.718384	-0.60496	-0.04893
Data468	-1.215719	-0.106557	0.375671	0.028585	0.310465	0.717265	-0.618998	-0.068461
Data469	-1.22701	-0.112406	0.394287	0.051982	0.290833	0.731201	-0.645955	-0.074259
Data470	-1.243693	-0.125783	0.401408	0.066121	0.275167	0.744527	-0.668233	-0.075378
Data471	-1.266988	-0.131124	0.406494	0.071004	0.27771	0.754395	-0.678914	-0.062561
Data472	-1.281738	-0.129547	0.413208	0.082194	0.297241	0.757141	-0.695292	-0.052389
Data473	-1.299642	-0.119985	0.419413	0.090434	0.313619	0.75175	-0.715434	-0.035197
Data474	-1.321716	-0.107931	0.430908	0.089569	0.328573	0.738932	-0.732727	-0.030823
Data475	-1.343689	-0.101267	0.434469	0.089874	0.337016	0.731405	-0.750732	-0.028381
Data476	-1.372274	-0.102844	0.438436	0.097453	0.340881	0.724894	-0.749207	-0.02238
Data477	-1.395569	-0.107015	0.442708	0.105082	0.355937	0.716248	-0.748698	-0.033162
Data478	-1.416016	-0.106099	0.432129	0.116323	0.36794	0.701904	-0.747579	-0.045878
Data479	-1.440938	-0.099131	0.410258	0.134735	0.368754	0.684408	-0.748698	-0.050659
Data480	-1.471659	-0.079447	0.39388	0.151367	0.360209	0.667623	-0.761312	-0.05127
Data481	-1.511332	-0.087535	0.388082	0.16276	0.354004	0.648804	-0.759176	-0.046183
Data482	-1.530863	-0.102895	0.376994	0.161641	0.362854	0.621541	-0.765381	-0.032349
Data483	-1.551717	-0.10498	0.357971	0.150757	0.375468	0.591431	-0.783183	-0.027161
Data484	-1.584778	-0.108744	0.335897	0.152944	0.385132	0.58075	-0.812683	-0.036011
Data485	-1.621195	-0.11556	0.334269	0.156606	0.378825	0.588175	-0.845133	-0.030416
Data486	-1.645711	-0.122172	0.338033	0.160065	0.36143	0.598043	-0.872396	-0.024516
Data487	-1.669006	-0.142924	0.33488	0.157878	0.334167	0.59021	-0.87321	-0.040792
Data488	-1.683858	-0.152588	0.33193	0.165253	0.324809	0.580343	-0.859172	-0.068461
Data489	-1.702474	-0.142924	0.331116	0.184987	0.334676	0.56366	-0.843404	-0.084737
Data490	-1.715597	-0.12853	0.338745	0.204722	0.356344	0.546468	-0.809326	-0.092773
Data491	-1.74113	-0.115	0.360413	0.230764	0.382894	0.538534	-0.794373	-0.082499
Data492	-1.779073	-0.108744	0.367126	0.255788	0.405172	0.544434	-0.797729	-0.067546
Data493	-1.802572	-0.113373	0.349833	0.263367	0.409546	0.550944	-0.825907	-0.062154
Data494	-1.824341	-0.108693	0.355428	0.258077	0.410665	0.559285	-0.861104	-0.063883
Data495	-1.844076	-0.115306	0.371195	0.257416	0.414124	0.559082	-0.877889	-0.06429
Data496	-1.860148	-0.116119	0.380147	0.27064	0.4304	0.548604	-0.880636	-0.065613
Data497	-1.874695	-0.112508	0.38798	0.290985	0.441793	0.542196	-0.876465	-0.063375
Data498	-1.883647	-0.108388	0.380452	0.315399	0.446574	0.540466	-0.88033	-0.065511
Data499	-1.891785	-0.122986	0.359497	0.341593	0.456441	0.541687	-0.887655	-0.084534
Data500	-1.900024	-0.144501	0.345154	0.367177	0.47109	0.545451	-0.8962	-0.112508
Data501	-1.907247	-0.166117	0.340068	0.386709	0.47821	0.562846	-0.898844	-0.126953
Data502	-1.913961	-0.183462	0.318807	0.396474	0.48818	0.574239	-0.896403	-0.133158
Data503	-1.90979	-0.198212	0.29775	0.406748	0.485636	0.585022	-0.901794	-0.130514
Data504	-1.900736	-0.212097	0.283813	0.424093	0.483805	0.591431	-0.917765	-0.112712
Data505	-1.899211	-0.230611	0.277812	0.410563	0.493876	0.586344	-0.931905	-0.105794
Data506	-1.892598	-0.253957	0.256348	0.395864	0.491638	0.581665	-0.922038	-0.103353
Data507	-1.884257	-0.284322	0.237528	0.401764	0.491231	0.583801	-0.903829	-0.094096
Data508	-1.873169	-0.310567	0.215352	0.413055	0.497233	0.586141	-0.89976	-0.092265
Data509	-1.858521	-0.333557	0.194397	0.434265	0.501302	0.583293	-0.90037	-0.083618
Data510	-1.859741	-0.337321	0.184631	0.453542	0.508525	0.571899	-0.910136	-0.089213
Data511	-1.876322	-0.334829	0.176595	0.463003	0.517375	0.559184	-0.917155	-0.101522
Data512	-1.908875	-0.333659	0.166829	0.474294	0.536499	0.548604	-0.927836	-0.119019
Data513	-1.948039	-0.32842	0.166219	0.488993	0.553691	0.540059	-0.940857	-0.12207
Data514	-1.971842	-0.321757	0.181173	0.519562	0.562846	0.522156	-0.944926	-0.123698
Data515	-1.980082	-0.325012	0.180562	0.557149	0.572713	0.500387	-0.935059	-0.122172
Data516	-1.994934	-0.339305	0.190735	0.581919	0.583496	0.470988	-0.929565	-0.124003
Data517	-1.998494	-0.352529	0.183105	0.597636	0.593974	0.441589	-0.93455	-0.137634
Data518	-1.9929	-0.347341	0.19104	0.605977	0.586243	0.418294	-0.940653	-0.154521
Data519	-1.989848	-0.327708	0.184326	0.602315	0.561625	0.392863	-0.94635	-0.172221
Data520	-1.994019	-0.317434	0.175883	0.604401	0.540161	0.369975	-0.935465	-0.183818
Data521	-1.988017	-0.313721	0.168559	0.605062	0.527547	0.360006	-0.927633	-0.189006
Data522	-1.989136	-0.319672	0.15269	0.60435	0.522766	0.356344	-0.924377	-0.188497
Data523	-1.990356	-0.327504	0.1415	0.596466	0.528564	0.356954	-0.921326	-0.179545
Data524	-1.978251	-0.335999	0.14801	0.590312	0.536499	0.352681	-0.910034	-0.181478
Data525	-1.959941	-0.335286	0.160217	0.588023	0.536906	0.337219	-0.906067	-0.202433
Data526	-1.951803	-0.330048	0.17629	0.594279	0.534159	0.314636	-0.910034	-0.226034
Data527	-1.962077	-0.322825	0.174662	0.627797	0.525818	0.284119	-0.910543	-0.237122
Data528	-1.970215	-0.31072	0.16805	0.665894	0.522563	0.261739	-0.898743	-0.236918
Data529	-1.974589	-0.300191	0.143026	0.702566	0.528361	0.238546	-0.900879	-0.227559
Data530	-1.965535	-0.301005	0.118001	0.723775	0.540873	0.219727	-0.909017	-0.228678
Data531	-1.969604	-0.294189	0.077413	0.746765	0.547587	0.217183	-0.920512	-0.233866
Data532	-1.975911	-0.278219	0.055542	0.749054	0.556742	0.220846	-0.929464	-0.239766
Data533	-1.973267	-0.273844	0.045776	0.762685	0.565287	0.228475	-0.938212	-0.253092
Data534	-1.980387	-0.272064	0.046285	0.779063	0.557149	0.227356	-0.932109	-0.269979
Data535	-1.97998	-0.268453	0.039266	0.789591	0.531413	0.202026	-0.918477	-0.288493
Data536	-1.974182	-0.269521	0.029297	0.805664	0.523682	0.173848	-0.915222	-0.310465
Data537	-1.979574	-0.277557	0.022888	0.816243	0.527344	0.156148	-0.916748	-0.319519
Data538	-1.99117	-0.285187	0.024719	0.821025	0.526021	0.141398	-0.920512	-0.325928
Data539	-2.00765	-0.298208	0.034892	0.83018	0.519613	0.12675	-0.91746	-0.341695
Data540	-2.014567	-0.314738	0.044556	0.845998	0.502218	0.102641	-0.902303	-0.342306
Data541	-2.010396	-0.335795	0.054626	0.863749	0.492045	0.073954	-0.896301	-0.336812
Data542	-2.003784	-0.350545	0.06368	0.867767	0.478516	0.038757	-0.896301	-0.349019
Data543	-1.997172	-0.358887	0.054321	0.870616	0.458272	-0.006409	-0.902405	-0.368551
Data544	-1.982218	-0.364227	0.044556	0.867411	0.455933	-0.048625	-0.902303	-0.387675
Data545	-1.962484	-0.364838	0.03713	0.861206	0.464071	-0.091248	-0.895182	-0.399475
Data546	-1.95048	-0.367228	0.026957	0.870514	0.471802	-0.12146	-0.889079	-0.407003
Data547	-1.941833	-0.376078	0.026347	0.881755	0.469055	-0.142721	-0.885722	-0.417786
Data548	-1.933289	-0.378672	0.033468	0.915833	0.469462	-0.159607	-0.891927	-0.422567
Data549	-1.925151	-0.383453	0.029806	0.94691	0.465902	-0.171916	-0.895589	-0.421753
Data550	-1.909587	-0.391286	0.001526	0.962982	0.458171	-0.176086	-0.910441	-0.419922
Data551	-1.891276	-0.392049	-0.025736	0.962118	0.444132	-0.180359	-0.913595	-0.416158
Data552	-1.884969	-0.381114	-0.050659	0.964712	0.426534	-0.180969	-0.895386	-0.409444
Data553	-1.885274	-0.370738	-0.082296	0.980937	0.408325	-0.181173	-0.876567	-0.403951
Data554	-1.887512	-0.365194	-0.112101	0.992737	0.394491	-0.183309	-0.876567	-0.408325
Data555	-1.876017	-0.352122	-0.123901	0.986074	0.385234	-0.179342	-0.893351	-0.421855
Data556	-1.856689	-0.349019	-0.123494	0.973562	0.379028	-0.181681	-0.905558	-0.431722
Data557	-1.841024	-0.347137	-0.122986	0.950521	0.372925	-0.198975	-0.902812	-0.442301
Data558	-1.842244	-0.324198	-0.132548	0.934753	0.372416	-0.220439	-0.891113	-0.446777
Data559	-1.856588	-0.291392	-0.149129	0.933584	0.370178	-0.23468	-0.877686	-0.446981
Data560	-1.869507	-0.266774	-0.159607	0.94518	0.354207	-0.240479	-0.846659	-0.452169
Data561	-1.875102	-0.238342	-0.172017	0.955149	0.337219	-0.231018	-0.808512	-0.452474
Data562	-1.853841	-0.218201	-0.159709	0.974121	0.335083	-0.213318	-0.796916	-0.441895
Data563	-1.835836	-0.208944	-0.149129	0.992839	0.338643	-0.198161	-0.778605	-0.429993
Data564	-1.828613	-0.201772	-0.1474	1.017914	0.346781	-0.189006	-0.751953	-0.418396
Data565	-1.821086	-0.189056	-0.142924	1.032054	0.345866	-0.194194	-0.738729	-0.420431
Data566	-1.814677	-0.174967	-0.153503	1.046397	0.339864	-0.196228	-0.737	-0.418599
Data567	-1.809489	-0.176493	-0.172017	1.063436	0.332743	-0.203959	-0.748698	-0.418294
Data568	-1.807556	-0.173645	-0.182292	1.074677	0.321045	-0.209351	-0.765889	-0.427043
Data569	-1.810811	-0.161845	-0.197144	1.079051	0.306396	-0.22227	-0.785624	-0.441589
Data570	-1.822306	-0.139109	-0.200704	1.085103	0.288188	-0.247192	-0.787354	-0.454407
Data571	-1.827698	-0.118663	-0.233765	1.080017	0.276591	-0.272013	-0.783081	-0.464783
Data572	-1.817118	-0.111898	-0.272929	1.078491	0.256348	-0.305481	-0.773722	-0.461629
Data573	-1.812948	-0.100505	-0.270182	1.088816	0.240885	-0.334066	-0.767924	-0.457153
Data574	-1.801046	-0.09786	-0.251567	1.088308	0.240072	-0.342407	-0.765381	-0.451864
Data575	-1.778666	-0.099589	-0.21637	1.093394	0.240479	-0.354513	-0.753276	-0.439657
Data576	-1.758118	-0.111186	-0.190837	1.094411	0.242004	-0.370178	-0.731201	-0.419413
Data577	-1.750997	-0.129598	-0.191854	1.088918	0.239258	-0.360311	-0.711161	-0.39388
Data578	-1.740519	-0.144908	-0.195719	1.088409	0.240377	-0.342	-0.700887	-0.378418
Data579	-1.72994	-0.143077	-0.214233	1.101176	0.229594	-0.33549	-0.687459	-0.382284
Data580	-1.713765	-0.123647	-0.204773	1.119436	0.21342	-0.339355	-0.667318	-0.378113
Data581	-1.694641	-0.106201	-0.211283	1.136678	0.20874	-0.3479	-0.653483	-0.373027
Data582	-1.674194	-0.090281	-0.220744	1.162211	0.204163	-0.355632	-0.658366	-0.371806
Data583	-1.657817	-0.081635	-0.219828	1.174825	0.205892	-0.355326	-0.660197	-0.35909
Data584	-1.647441	-0.070953	-0.217082	1.160227	0.205587	-0.367635	-0.652466	-0.347188
Data585	-1.63798	-0.066172	-0.224813	1.146749	0.19043	-0.384115	-0.6486	-0.337118
Data586	-1.630758	-0.059814	-0.219218	1.148936	0.172119	-0.399577	-0.62734	-0.333049
Data587	-1.637675	-0.058339	-0.223999	1.157735	0.161641	-0.407511	-0.602214	-0.340474
Data588	-1.632385	-0.057119	-0.235697	1.163635	0.146179	-0.411072	-0.580648	-0.332133
Data589	-1.629842	-0.048218	-0.246785	1.171366	0.144552	-0.407613	-0.568746	-0.319316
Data590	-1.634216	-0.028432	-0.249532	1.186218	0.139567	-0.406291	-0.558777	-0.300598
Data591	-1.636861	-0.020803	-0.246277	1.200816	0.155436	-0.412801	-0.56132	-0.277303
Data592	-1.639099	-0.009104	-0.241089	1.204834	0.168355	-0.408325	-0.57017	-0.255737
Data593	-1.644796	0.010122	-0.236308	1.204478	0.168152	-0.391134	-0.564575	-0.245056
Data594	-1.656392	0.023651	-0.234477	1.221059	0.169271	-0.370178	-0.53894	-0.23407
Data595	-1.656189	0.029806	-0.239665	1.230927	0.167236	-0.354614	-0.510661	-0.221456
Data596	-1.630147	0.030619	-0.24882	1.228841	0.158895	-0.335185	-0.475769	-0.217285
Data597	-1.607564	0.028534	-0.281576	1.212667	0.160726	-0.328776	-0.448303	-0.22227
Data598	-1.591899	0.035248	-0.29185	1.197815	0.148926	-0.329488	-0.439758	-0.231628
Data599	-1.587118	0.048676	-0.294902	1.179199	0.12441	-0.319112	-0.443522	-0.242818
Data600	-1.570536	0.066427	-0.293783	1.166585	0.111796	-0.304565	-0.449524	-0.255432
Data601	-1.551107	0.072428	-0.270081	1.149445	0.102539	-0.303345	-0.46224	-0.263367
Data602	-1.527812	0.067546	-0.244954	1.125234	0.090841	-0.302022	-0.444234	-0.262756
Data603	-1.49292	0.062103	-0.226542	1.116231	0.072225	-0.323893	-0.42572	-0.254822
Data604	-1.465149	0.054474	-0.216064	1.127218	0.063273	-0.367839	-0.423381	-0.245158
Data605	-1.463521	0.037333	-0.222677	1.14563	0.055644	-0.40863	-0.419515	-0.23702
Data606	-1.465861	0.029093	-0.239461	1.154683	0.043945	-0.428162	-0.398458	-0.238647
Data607	-1.463521	0.009054	-0.275675	1.148071	0.019328	-0.4304	-0.384928	-0.250244
Data608	-1.461589	-0.00117	-0.29836	1.122742	0.008952	-0.419312	-0.360514	-0.263875
Data609	-1.450907	-0.010071	-0.301717	1.103821	0.0118	-0.402527	-0.342916	-0.26652
Data610	-1.4387	-0.015411	-0.305176	1.101735	0.021566	-0.373433	-0.340169	-0.260417
Data611	-1.426799	-0.02772	-0.298564	1.104533	0.024109	-0.351664	-0.330302	-0.252889
Data612	-1.413066	-0.040232	-0.2948	1.115723	0.028992	-0.345154	-0.308126	-0.246785
Data613	-1.395569	-0.056305	-0.292664	1.117655	0.041911	-0.341492	-0.288086	-0.236003
Data614	-1.384277	-0.078176	-0.283407	1.109975	0.049235	-0.338847	-0.274455	-0.228373
Data615	-1.374817	-0.106201	-0.2771	1.087901	0.046285	-0.3361	-0.287577	-0.206401
Data616	-1.357117	-0.139313	-0.276896	1.076152	0.043437	-0.334269	-0.289001	-0.191243
Data617	-1.326294	-0.16744	-0.286051	1.073456	0.047506	-0.326029	-0.280355	-0.1887
Data618	-1.323853	-0.190023	-0.296529	1.066538	0.044556	-0.318502	-0.266215	-0.18514
Data619	-1.322021	-0.192566	-0.317688	1.05484	0.031433	-0.319214	-0.256348	-0.185343
Data620	-1.314901	-0.195974	-0.332642	1.053772	0.024821	-0.310974	-0.241699	-0.184326
Data621	-1.300863	-0.196737	-0.331014	1.050415	0.026042	-0.302022	-0.214945	-0.177816
Data622	-1.28713	-0.202077	-0.300395	1.042887	0.027568	-0.279338	-0.188192	-0.165507
Data623	-1.269328	-0.219676	-0.296631	1.02829	0.021667	-0.256246	-0.178731	-0.14506
Data624	-1.243896	-0.237986	-0.299886	1.000926	0.009359	-0.235901	-0.182292	-0.150655
Data625	-1.228841	-0.247599	-0.290527	0.975901	0.003052	-0.221151	-0.181478	-0.151876
Data626	-1.228536	-0.242411	-0.292257	0.961049	0.003357	-0.202433	-0.195821	-0.137838
Data627	-1.234639	-0.247091	-0.299581	0.964152	0.004476	-0.201009	-0.211487	-0.118001
Data628	-1.228536	-0.241089	-0.299174	0.962524	0.011088	-0.198364	-0.23468	-0.111898
Data629	-1.209412	-0.22054	-0.305074	0.972697	0.011597	-0.197042	-0.258993	-0.098877
Data630	-1.185608	-0.216064	-0.309753	0.987803	0.005086	-0.203247	-0.267029	-0.100606
Data631	-1.169739	-0.221151	-0.321248	0.984446	0.003357	-0.229085	-0.255229	-0.104167
Data632	-1.156006	-0.219472	-0.348816	0.966034	-0.002136	-0.271301	-0.240784	-0.091146
Data633	-1.14919	-0.23351	-0.366007	0.953979	-0.001729	-0.302429	-0.230509	-0.079447
Data634	-1.140442	-0.254771	-0.372314	0.941772	0.002441	-0.326538	-0.209961	-0.087382
Data635	-1.119385	-0.273997	-0.364176	0.926565	0.013428	-0.332947	-0.196228	-0.08433
Data636	-1.089071	-0.28183	-0.354818	0.922394	0.028381	-0.339355	-0.179138	-0.075684
Data637	-1.068624	-0.291494	-0.341187	0.91156	0.043844	-0.354513	-0.16215	-0.069784
Data638	-1.047363	-0.304209	-0.337728	0.892181	0.042725	-0.369873	-0.146891	-0.05839
Data639	-1.019592	-0.312449	-0.340271	0.875397	0.032756	-0.36672	-0.125834	-0.05544
