# Supplementary material for: Integration of MRI and somatosensory evoked potentials facilitate diagnosis of spinal cord compression
Source: Sci Rep. 2023 May 15;13:7861. doi: 10.1038/s41598-023-34832-2 (PMC10185544; doi:10.1038/s41598-023-34832-2)
Supplement: Supplementary file 3 — Supplementary Information 3. [file 41598_2023_34832_MOESM3_ESM.zip › Preoperative SSEP data/spinal cord compression group/6454642_2/6454642_2_Rt Tibial SEP_Cz'-Fpz_201219_110118.csv]

Index	1	2	3	4	5	6	7	8
Name	Cz'-Fpz	Cz'-Fpz	Cz'-Fpz	Cz'-Fpz	Cz'-Fpz	Cz'-Fpz	Cz'-Fpz	Cz'-Fpz
Time	2.0171E+13	2.0171E+13	2.0171E+13	2.0171E+13	2.0171E+13	2.0171E+13	2.0171E+13	2.0171E+13
Highcut	500	500	500	500	500	500	500	500
Lowcut	10	10	10	10	10	10	10	10
Period	0.000156	0.000156	0.000156	0.000156	0.000156	0.000156	0.000156	0.000156
Averages	120	120	120	120	120	120	120	120
Int (mA)	19/18.4mA	19/18.8mA	19/18.8mA	19/19.2mA	19/18.4mA	19/18.4mA	19/19.2mA	19/19.2mA
Pulse Width (�gs)	200�s	200�s	200�s	200�s	200�s	200�s	200�s	200�s
Rep Rate (Hz)	3.11Hz	3.11Hz	3.11Hz	3.11Hz	3.11Hz	3.11Hz	3.11Hz	3.11Hz
Data0	1.034749	0.537313	-1.92159	1.432393	-0.697632	-0.261943	-0.059814	-0.246175
Data1	-0.152588	-0.761617	-4.27063	0.501099	-3.125102	-1.268412	-2.553507	-2.351074
Data2	-1.879374	-2.310689	-4.094442	-1.116231	-2.794189	-3.129171	-2.202861	-2.607422
Data3	-0.171204	-0.572713	-1.949666	0.217997	-0.604757	-1.339722	-0.014852	-0.644226
Data4	1.420797	1.03241	-0.770467	1.639506	0.496114	0.387675	1.09731	0.667419
Data5	2.137248	1.760254	-0.26652	2.248942	0.914815	1.13505	1.532389	1.223755
Data6	2.32076	1.946411	-0.195313	2.324524	0.924683	1.299032	1.550395	1.319987
Data7	2.202047	1.826681	-0.363566	2.264506	0.718587	1.129557	1.358541	1.167196
Data8	1.939596	1.574097	-0.624593	2.155457	0.445251	0.820313	1.08846	0.898844
Data9	1.655375	1.297404	-0.890299	2.041931	0.178324	0.487264	0.828349	0.613098
Data10	1.39679	1.060486	-1.110026	1.875916	-0.039164	0.192464	0.610657	0.370483
Data11	1.191813	0.881042	-1.266886	1.737061	-0.1946	-0.029093	0.467122	0.187887
Data12	1.038513	0.747782	-1.371663	1.588542	-0.299988	-0.201823	0.386861	0.072123
Data13	0.949198	0.65328	-1.427205	1.450297	-0.374044	-0.334778	0.346883	0.01709
Data14	0.894063	0.605876	-1.436971	1.261088	-0.416463	-0.408122	0.329488	-0.013835
Data15	0.866394	0.590312	-1.449178	1.201375	-0.427348	-0.440877	0.340373	-0.045675
Data16	0.853475	0.587972	-1.455485	1.199443	-0.415853	-0.459493	0.371399	-0.068359
Data17	0.860087	0.591532	-1.456502	1.322734	-0.404968	-0.464681	0.382182	-0.08667
Data18	0.866089	0.611369	-1.44043	1.45579	-0.397847	-0.453796	0.399679	-0.092061
Data19	0.880941	0.637105	-1.415609	1.388245	-0.386556	-0.428772	0.407715	-0.099589
Data20	0.887248	0.660502	-1.401774	1.301473	-0.374044	-0.393677	0.412191	-0.112406
Data21	0.881449	0.672201	-1.387126	1.171265	-0.354411	-0.366007	0.404765	-0.126444
Data22	0.880737	0.681254	-1.390788	1.140035	-0.340678	-0.352478	0.395915	-0.13855
Data23	0.872192	0.677287	-1.383667	1.235555	-0.336507	-0.349121	0.386047	-0.144552
Data24	0.87026	0.66569	-1.36556	1.22762	-0.345561	-0.362244	0.360209	-0.141602
Data25	0.869242	0.661723	-1.336873	1.194255	-0.360921	-0.385946	0.339457	-0.132751
Data26	0.86141	0.669556	-1.303711	1.189982	-0.368754	-0.412191	0.336507	-0.127665
Data27	0.845642	0.683085	-1.282145	1.176046	-0.376282	-0.435791	0.347697	-0.129395
Data28	0.834554	0.704651	-1.251017	1.344299	-0.386251	-0.462545	0.370076	-0.132955
Data29	0.814616	0.703125	-1.224365	1.459859	-0.396118	-0.479736	0.38503	-0.132039
Data30	0.79366	0.686849	-1.196086	1.41276	-0.388489	-0.475057	0.386454	-0.134583
Data31	0.786031	0.668335	-1.162109	1.42334	-0.372518	-0.466003	0.38147	-0.14679
Data32	0.762533	0.646261	-1.117757	1.42334	-0.341695	-0.457967	0.35675	-0.170085
Data33	0.735677	0.627136	-1.074626	1.315918	-0.302734	-0.443014	0.337016	-0.190125
Data34	0.71757	0.617981	-1.040853	1.237996	-0.279236	-0.438639	0.330912	-0.20518
Data35	0.703532	0.611877	-0.999756	1.293538	-0.271403	-0.419413	0.322164	-0.22054
Data36	0.69102	0.598958	-0.929159	1.302083	-0.270589	-0.391744	0.307007	-0.236104
Data37	0.697734	0.589498	-0.869141	1.228333	-0.265096	-0.363871	0.309143	-0.24943
Data38	0.700785	0.596822	-0.832723	1.273499	-0.256653	-0.340068	0.309753	-0.262044
Data39	0.702922	0.611471	-0.805664	1.271566	-0.252787	-0.345256	0.297139	-0.265808
Data40	0.693868	0.621134	-0.790812	1.202494	-0.25116	-0.366618	0.316976	-0.269165
Data41	0.672506	0.620728	-0.771688	1.133525	-0.233765	-0.389608	0.366313	-0.282288
Data42	0.652161	0.616557	-0.749919	1.148682	-0.221354	-0.414632	0.397644	-0.30304
Data43	0.634766	0.624186	-0.721232	1.216431	-0.222066	-0.427551	0.411174	-0.310262
Data44	0.61615	0.629069	-0.696208	1.229655	-0.235596	-0.438131	0.440979	-0.317891
Data45	0.603231	0.620219	-0.683797	1.245321	-0.250448	-0.472107	0.473938	-0.338949
Data46	0.601705	0.600891	-0.681356	1.282654	-0.251872	-0.505066	0.500997	-0.370178
Data47	0.607808	0.584717	-0.673014	1.282959	-0.240784	-0.526021	0.507202	-0.39622
Data48	0.603739	0.571696	-0.658773	1.260376	-0.243937	-0.552673	0.509847	-0.415446
Data49	0.59611	0.56722	-0.641683	1.234436	-0.248108	-0.575358	0.527547	-0.422058
Data50	0.584513	0.578817	-0.620728	1.188558	-0.235901	-0.579631	0.539856	-0.426127
Data51	0.571493	0.590108	-0.597738	1.205037	-0.208435	-0.583394	0.560404	-0.434672
Data52	0.556539	0.596924	-0.571899	1.238505	-0.188192	-0.586955	0.578512	-0.451965
Data53	0.540161	0.601501	-0.54423	1.240946	-0.168457	-0.591736	0.595296	-0.469462
Data54	0.535787	0.594788	-0.521444	1.238403	-0.158386	-0.593974	0.589803	-0.501506
Data55	0.540161	0.591532	-0.501099	1.228129	-0.155131	-0.589091	0.595907	-0.524902
Data56	0.550944	0.579631	-0.483398	1.240031	-0.148519	-0.579936	0.610555	-0.546366
Data57	0.557963	0.582784	-0.452677	1.243286	-0.15564	-0.572815	0.606384	-0.563354
Data58	0.554911	0.588888	-0.432332	1.246745	-0.16154	-0.569051	0.606486	-0.558573
Data59	0.533142	0.590413	-0.407511	1.271871	-0.170085	-0.562541	0.620117	-0.568034
Data60	0.50059	0.574036	-0.382894	1.236979	-0.165812	-0.55776	0.635478	-0.582479
Data61	0.475667	0.549316	-0.371704	1.275736	-0.150553	-0.560201	0.652364	-0.590922
Data62	0.455017	0.540466	-0.35319	1.372681	-0.129598	-0.575053	0.664164	-0.595805
Data63	0.441589	0.543111	-0.337524	1.311849	-0.097656	-0.569967	0.671285	-0.591227
Data64	0.436808	0.544535	-0.320841	1.251424	-0.069173	-0.566101	0.668538	-0.596008
Data65	0.426025	0.545654	-0.318807	1.235352	-0.038249	-0.558777	0.644124	-0.609741
Data66	0.409953	0.53894	-0.328979	1.172078	-0.009664	-0.551351	0.635986	-0.60496
Data67	0.405375	0.522359	-0.328369	1.129964	-0.002645	-0.551046	0.639648	-0.586141
Data68	0.408122	0.507711	-0.316162	1.180623	0.010783	-0.555115	0.645854	-0.561218
Data69	0.413208	0.506999	-0.286255	1.139119	0.026449	-0.57078	0.643616	-0.540059
Data70	0.408223	0.514628	-0.248617	1.072998	0.047506	-0.594686	0.642293	-0.526937
Data71	0.395508	0.507813	-0.209351	1.002604	0.048014	-0.592041	0.630493	-0.531514
Data72	0.382385	0.501709	-0.164591	1.007385	0.04598	-0.593363	0.623678	-0.550028
Data73	0.369161	0.501099	-0.123901	1.059469	0.047404	-0.602722	0.630188	-0.580343
Data74	0.35085	0.502523	-0.095011	1.123962	0.051168	-0.609131	0.637614	-0.60201
Data75	0.335795	0.5012	-0.077922	1.125081	0.060221	-0.598551	0.645345	-0.606588
Data76	0.310669	0.499369	-0.067749	1.08256	0.066935	-0.591431	0.673625	-0.599162
Data77	0.284932	0.494792	-0.073649	1.03302	0.063578	-0.579631	0.714417	-0.579325
Data78	0.259705	0.476481	-0.083211	0.992126	0.062256	-0.571391	0.74941	-0.571391
Data79	0.239461	0.461324	-0.107829	1.028951	0.07314	-0.574849	0.792745	-0.577596
Data80	0.228068	0.455627	-0.137533	0.986532	0.094706	-0.591227	0.812581	-0.588989
Data81	0.215861	0.46285	-0.16744	0.930888	0.125326	-0.604248	0.792643	-0.594279
Data82	0.202942	0.465495	-0.193075	0.845337	0.159098	-0.598857	0.750631	-0.593058
Data83	0.190735	0.460917	-0.199382	0.87148	0.175476	-0.583801	0.706991	-0.585734
Data84	0.180461	0.461528	-0.209554	0.868327	0.190125	-0.574849	0.668233	-0.597636
Data85	0.166931	0.462748	-0.219116	0.778809	0.205383	-0.562948	0.636902	-0.617371
Data86	0.151062	0.459391	-0.243734	0.724284	0.209859	-0.552979	0.621033	-0.630798
Data87	0.146586	0.443522	-0.27242	0.699259	0.213216	-0.566305	0.634155	-0.63446
Data88	0.149638	0.434163	-0.290324	0.682068	0.219828	-0.59021	0.643717	-0.619405
Data89	0.150553	0.42806	-0.295207	0.685527	0.217794	-0.616048	0.65979	-0.597738
Data90	0.137126	0.420532	-0.297852	0.746765	0.226949	-0.625407	0.672913	-0.580546
Data91	0.110575	0.411682	-0.312907	0.821838	0.245768	-0.627238	0.679118	-0.582581
Data92	0.083415	0.406698	-0.328979	0.803935	0.258484	-0.624797	0.686035	-0.579936
Data93	0.065511	0.416667	-0.333862	0.678609	0.271301	-0.631307	0.694275	-0.571187
Data94	0.060832	0.420736	-0.344849	0.623678	0.287679	-0.631205	0.689596	-0.55898
Data95	0.052897	0.41392	-0.349528	0.640157	0.297038	-0.633443	0.665894	-0.563151
Data96	0.031637	0.416768	-0.361125	0.618998	0.306193	-0.648702	0.632324	-0.563965
Data97	0.012207	0.429281	-0.37089	0.56661	0.316264	-0.66569	0.620524	-0.56132
Data98	0.01119	0.440674	-0.366007	0.552063	0.331014	-0.682576	0.606181	-0.557353
Data99	0.01414	0.435079	-0.349528	0.590515	0.337219	-0.688273	0.595907	-0.537821
Data100	0.015666	0.418803	-0.342814	0.666606	0.348918	-0.692342	0.589803	-0.511475
Data101	0.020243	0.41331	-0.333455	0.668233	0.362345	-0.68278	0.605774	-0.500081
Data102	0.012716	0.419617	-0.3302	0.573425	0.364787	-0.678711	0.642802	-0.480143
Data103	-0.008036	0.418498	-0.321859	0.536499	0.373739	-0.678914	0.682271	-0.463664
Data104	-0.0236	0.414734	-0.317383	0.484924	0.38147	-0.681661	0.716553	-0.455933
Data105	-0.027364	0.408427	-0.314331	0.408529	0.397542	-0.681763	0.739746	-0.441793
Data106	-0.033162	0.402323	-0.297648	0.316569	0.405782	-0.683085	0.750732	-0.426534
Data107	-0.041199	0.39266	-0.291341	0.255839	0.398356	-0.687663	0.774536	-0.402934
Data108	-0.062764	0.370992	-0.283	0.317179	0.389303	-0.694377	0.780843	-0.374146
Data109	-0.091146	0.358175	-0.263672	0.400696	0.382182	-0.697937	0.77474	-0.344442
Data110	-0.114746	0.342407	-0.240885	0.359599	0.381165	-0.70343	0.757345	-0.316874
Data111	-0.123393	0.324504	-0.23173	0.388387	0.387268	-0.723267	0.728658	-0.300191
Data112	-0.124207	0.309143	-0.228068	0.262248	0.381165	-0.735168	0.703837	-0.285136
Data113	-0.119425	0.30131	-0.217692	0.120036	0.377604	-0.715535	0.69814	-0.254924
Data114	-0.124308	0.299174	-0.20284	0.068156	0.383809	-0.700684	0.70933	-0.226847
Data115	-0.134786	0.301412	-0.194702	0.091248	0.395813	-0.706889	0.72052	-0.223083
Data116	-0.145467	0.305278	-0.189006	0.092061	0.409648	-0.727844	0.741475	-0.226135
Data117	-0.162048	0.291138	-0.186768	0.031433	0.420532	-0.743713	0.774231	-0.226949
Data118	-0.180461	0.27537	-0.17395	0.006002	0.41331	-0.752462	0.790304	-0.218506
Data119	-0.181478	0.261943	-0.156047	-0.08016	0.399984	-0.768941	0.794474	-0.19633
Data120	-0.179545	0.252075	-0.125936	-0.218506	0.398254	-0.77474	0.8078	-0.161641
Data121	-0.1769	0.238241	-0.094401	-0.249023	0.389303	-0.776571	0.812378	-0.132548
Data122	-0.180969	0.21403	-0.081787	-0.289001	0.384725	-0.783488	0.817973	-0.103963
Data123	-0.18514	0.191956	-0.095622	-0.262858	0.376892	-0.784302	0.81604	-0.089722
Data124	-0.186564	0.160421	-0.113729	-0.303853	0.366923	-0.790609	0.790914	-0.08962
Data125	-0.191142	0.141195	-0.146688	-0.394694	0.37262	-0.791423	0.759888	-0.090637
Data126	-0.190837	0.139465	-0.177816	-0.420329	0.374654	-0.805461	0.749003	-0.086466
Data127	-0.183512	0.136007	-0.195516	-0.442098	0.367228	-0.818075	0.762533	-0.084432
Data128	-0.186768	0.137736	-0.195923	-0.474955	0.360311	-0.826213	0.788269	-0.072632
Data129	-0.183004	0.13092	-0.180257	-0.462138	0.346781	-0.838928	0.808004	-0.055745
Data130	-0.173543	0.121257	-0.158081	-0.423584	0.326436	-0.860392	0.82194	-0.044861
Data131	-0.166016	0.11261	-0.130615	-0.43396	0.313517	-0.869649	0.825602	-0.022481
Data132	-0.156453	0.119731	-0.104777	-0.434265	0.302022	-0.85673	0.837097	0.005798
Data133	-0.150146	0.132039	-0.074666	-0.454	0.29185	-0.852051	0.845235	0.021871
Data134	-0.159709	0.140483	-0.049438	-0.471598	0.280253	-0.859273	0.839742	0.034993
Data135	-0.170288	0.144246	-0.032349	-0.479228	0.264079	-0.87382	0.837809	0.044149
Data136	-0.170898	0.13092	-0.01119	-0.539042	0.260824	-0.886739	0.844727	0.046692
Data137	-0.170695	0.119934	0.014852	-0.586853	0.272725	-0.891724	0.865072	0.065308
Data138	-0.169373	0.097656	0.047404	-0.542399	0.282288	-0.899353	0.895386	0.089518
Data139	-0.169678	0.064494	0.089111	-0.539754	0.29012	-0.906169	0.913188	0.105489
Data140	-0.179749	0.04303	0.128174	-0.479838	0.283508	-0.900167	0.919189	0.130208
Data141	-0.206502	0.032145	0.177409	-0.513916	0.269674	-0.884806	0.906169	0.15564
Data142	-0.223389	0.013631	0.227865	-0.44576	0.262146	-0.862732	0.87616	0.165812
Data143	-0.226746	0.008952	0.266724	-0.466105	0.261536	-0.831197	0.827433	0.171102
Data144	-0.22522	0.013529	0.304565	-0.496521	0.265299	-0.821838	0.775655	0.164998
Data145	-0.226237	0.014343	0.340373	-0.421448	0.270081	-0.830485	0.739746	0.153503
Data146	-0.219625	0.005391	0.360718	-0.454915	0.264689	-0.828654	0.716349	0.151164
Data147	-0.213521	-0.001119	0.385335	-0.612895	0.256551	-0.825806	0.701192	0.155741
Data148	-0.212708	0.006816	0.408325	-0.717875	0.246582	-0.83252	0.699158	0.1533
Data149	-0.21464	0.014852	0.438843	-0.81309	0.24231	-0.843811	0.709432	0.156148
Data150	-0.214132	0.020549	0.460815	-0.834452	0.22522	-0.849101	0.713298	0.170492
Data151	-0.215454	0.021871	0.485433	-0.801799	0.20284	-0.858968	0.709534	0.175578
Data152	-0.224508	0.032145	0.516154	-0.756734	0.187073	-0.865682	0.712585	0.168152
Data153	-0.246175	0.045369	0.538534	-0.735474	0.173747	-0.876567	0.712992	0.167542
Data154	-0.260518	0.028687	0.56193	-0.669963	0.171	-0.891622	0.704447	0.184835
Data155	-0.259705	0.014648	0.594686	-0.648905	0.164693	-0.90505	0.707499	0.20284
Data156	-0.255941	0.019836	0.629476	-0.625407	0.15564	-0.923157	0.708008	0.217285
Data157	-0.259705	0.036316	0.661418	-0.626526	0.152283	-0.930176	0.686035	0.230001
Data158	-0.265299	0.054932	0.686035	-0.624084	0.143229	-0.914205	0.641174	0.236816
Data159	-0.264791	0.065104	0.70638	-0.627747	0.130819	-0.885417	0.583191	0.250041
Data160	-0.265096	0.065715	0.726115	-0.595703	0.111593	-0.863851	0.537211	0.260315
Data161	-0.26825	0.072937	0.735677	-0.654195	0.085856	-0.851644	0.526021	0.258993
Data162	-0.269775	0.083008	0.737915	-0.648295	0.066223	-0.836182	0.557861	0.240885
Data163	-0.269674	0.102743	0.735474	-0.653178	0.052897	-0.814311	0.598653	0.232239
Data164	-0.272115	0.125936	0.726929	-0.582174	0.038961	-0.798442	0.631714	0.222575
Data165	-0.271606	0.146586	0.725708	-0.59316	0.020345	-0.793152	0.646566	0.226746
Data166	-0.28595	0.157166	0.737712	-0.659688	-0.000203	-0.791931	0.640462	0.229289
Data167	-0.306702	0.155843	0.75175	-0.657654	-0.012817	-0.796712	0.632833	0.231832
Data168	-0.322571	0.162557	0.779622	-0.685527	-0.025431	-0.788371	0.638123	0.231934
Data169	-0.33315	0.165812	0.819499	-0.726318	-0.042725	-0.769348	0.634969	0.224711
Data170	-0.339966	0.163879	0.865275	-0.677694	-0.051982	-0.742696	0.610657	0.234172
Data171	-0.340169	0.163472	0.8962	-0.666097	-0.048726	-0.714823	0.582072	0.243835
Data172	-0.338745	0.17629	0.920003	-0.75297	-0.059001	-0.69102	0.565186	0.243835
Data173	-0.339661	0.196838	0.934041	-0.814819	-0.084229	-0.678914	0.559998	0.232951
Data174	-0.343628	0.23173	0.942993	-0.845846	-0.10732	-0.677185	0.557353	0.236511
Data175	-0.349426	0.261943	0.961304	-0.865275	-0.125122	-0.682576	0.547078	0.249125
Data176	-0.362549	0.283	0.985514	-0.940959	-0.15035	-0.702006	0.545146	0.264486
Data177	-0.383199	0.299072	1.004639	-0.924784	-0.157979	-0.722961	0.560506	0.266927
Data178	-0.40802	0.305684	1.026001	-0.886434	-0.161947	-0.727437	0.567729	0.262655
Data179	-0.425924	0.303446	1.050415	-0.904439	-0.164286	-0.738424	0.564575	0.253296
Data180	-0.437317	0.316162	1.077271	-0.966288	-0.16215	-0.753886	0.55013	0.256144
Data181	-0.450236	0.336202	1.095174	-0.995585	-0.163066	-0.759583	0.546773	0.258586
Data182	-0.471395	0.357666	1.106771	-1.032918	-0.183004	-0.767822	0.54891	0.251872
Data183	-0.492554	0.373128	1.113078	-1.043599	-0.206706	-0.78064	0.550537	0.239665
Data184	-0.513	0.375773	1.105347	-1.009928	-0.229187	-0.777588	0.54423	0.239665
Data185	-0.52063	0.370076	1.096395	-0.916646	-0.243022	-0.767212	0.537415	0.258993
Data186	-0.524597	0.363566	1.085002	-0.927633	-0.250346	-0.756429	0.528666	0.2948
Data187	-0.53243	0.369263	1.067301	-0.9434	-0.261536	-0.757141	0.517476	0.319722
Data188	-0.549113	0.384115	1.061605	-0.979106	-0.274658	-0.763753	0.515544	0.320638
Data189	-0.569153	0.39978	1.067301	-0.973816	-0.285848	-0.761414	0.495504	0.314229
Data190	-0.589803	0.412089	1.069539	-1.069336	-0.303752	-0.732422	0.476379	0.311178
Data191	-0.606995	0.415344	1.060181	-1.16567	-0.320536	-0.701497	0.452677	0.307617
Data192	-0.621134	0.432434	1.037598	-1.219279	-0.340169	-0.676778	0.438029	0.300802
Data193	-0.635478	0.456543	1.026408	-1.256104	-0.354004	-0.673116	0.426737	0.299072
Data194	-0.655111	0.460002	1.016439	-1.199951	-0.359701	-0.663757	0.431315	0.316772
Data195	-0.659993	0.456848	1.006877	-1.193542	-0.360413	-0.651754	0.4304	0.332336
Data196	-0.659688	0.468038	0.991414	-1.18398	-0.364176	-0.63446	0.421651	0.337524
Data197	-0.665588	0.471395	0.973104	-1.090902	-0.376485	-0.60435	0.411682	0.33315
Data198	-0.673421	0.464884	0.951335	-1.144002	-0.390625	-0.590312	0.410156	0.334167
Data199	-0.686442	0.462952	0.937703	-1.180115	-0.39917	-0.572205	0.405986	0.323792
Data200	-0.697835	0.464376	0.9316	-1.234945	-0.39978	-0.566508	0.403646	0.316874
Data201	-0.721537	0.46519	0.920003	-1.22345	-0.409851	-0.561015	0.386759	0.328267
Data202	-0.74117	0.473836	0.904744	-1.241862	-0.417277	-0.546061	0.349019	0.344137
Data203	-0.756531	0.491842	0.895793	-1.268616	-0.42572	-0.535583	0.302429	0.349121
Data204	-0.770976	0.504456	0.905355	-1.316427	-0.430196	-0.522563	0.269775	0.343119
Data205	-0.770467	0.515544	0.922038	-1.355387	-0.430806	-0.508219	0.243225	0.342306
Data206	-0.75826	0.527649	0.930786	-1.424967	-0.438131	-0.490926	0.224915	0.353292
Data207	-0.741374	0.538839	0.923055	-1.433207	-0.450643	-0.467021	0.212809	0.366821
Data208	-0.743306	0.54189	0.898234	-1.443278	-0.467733	-0.46051	0.199992	0.37028
Data209	-0.754089	0.547485	0.880737	-1.487325	-0.481567	-0.450643	0.193176	0.346273
Data210	-0.77474	0.562439	0.887044	-1.583964	-0.496012	-0.423482	0.199076	0.331014
Data211	-0.789083	0.573018	0.909831	-1.618042	-0.51239	-0.405375	0.209045	0.32074
Data212	-0.811157	0.571594	0.93099	-1.719564	-0.518087	-0.390218	0.214742	0.313619
Data213	-0.83374	0.569967	0.96049	-1.742452	-0.520732	-0.374858	0.221456	0.314128
Data214	-0.846252	0.574951	0.98348	-1.731873	-0.530294	-0.361226	0.231018	0.323283
Data215	-0.854899	0.588888	1.010335	-1.703186	-0.536092	-0.346883	0.219828	0.342
Data216	-0.870463	0.58787	1.033936	-1.661987	-0.538127	-0.336304	0.215149	0.351257
Data217	-0.886129	0.589905	1.040243	-1.629333	-0.537008	-0.325928	0.197856	0.3479
Data218	-0.885111	0.593058	1.042074	-1.570841	-0.531413	-0.307617	0.169576	0.364278
Data219	-0.886536	0.599772	1.062012	-1.547852	-0.525309	-0.286255	0.144755	0.385844
Data220	-0.879517	0.611064	1.081746	-1.515706	-0.523987	-0.259298	0.139669	0.405375
Data221	-0.873922	0.617574	1.095378	-1.507161	-0.536702	-0.240784	0.133972	0.418498
Data222	-0.869548	0.613607	1.12264	-1.464132	-0.551351	-0.217997	0.112508	0.420329
Data223	-0.875244	0.623474	1.149699	-1.471558	-0.551758	-0.195414	0.107625	0.40863
Data224	-0.873922	0.638835	1.172689	-1.519979	-0.542196	-0.186361	0.123698	0.394185
Data225	-0.858765	0.655721	1.195068	-1.578064	-0.531413	-0.172526	0.158691	0.386759
Data226	-0.824076	0.665995	1.206258	-1.596273	-0.51473	-0.144857	0.204468	0.387573
Data227	-0.799255	0.664978	1.206462	-1.562297	-0.504862	-0.104268	0.235799	0.389913
Data228	-0.788574	0.668132	1.206868	-1.553345	-0.499166	-0.045471	0.242818	0.387878
Data229	-0.782471	0.67983	1.219482	-1.553243	-0.49113	0.028585	0.257161	0.390625
Data230	-0.769348	0.692952	1.226196	-1.586812	-0.477295	0.094096	0.292867	0.407817
Data231	-0.736898	0.712484	1.235352	-1.619466	-0.437012	0.158691	0.345662	0.44281
Data232	-0.687866	0.746358	1.267497	-1.598307	-0.386454	0.223287	0.389608	0.47465
Data233	-0.630188	0.796407	1.300863	-1.566671	-0.34078	0.275065	0.422668	0.521545
Data234	-0.565898	0.863444	1.330566	-1.537984	-0.299174	0.317993	0.455017	0.571594
Data235	-0.511373	0.933736	1.373088	-1.460266	-0.275777	0.353699	0.485229	0.612793
Data236	-0.44932	0.987752	1.430664	-1.397603	-0.260417	0.392049	0.520426	0.65033
Data237	-0.370687	1.049601	1.507161	-1.417643	-0.239258	0.428772	0.569051	0.703634
Data238	-0.294088	1.112671	1.600138	-1.40981	-0.207011	0.483398	0.637309	0.764567
Data239	-0.224813	1.182251	1.694946	-1.393534	-0.159607	0.538127	0.705872	0.83018
Data240	-0.153198	1.251831	1.802775	-1.328634	-0.100403	0.618795	0.769348	0.890096
Data241	-0.060018	1.327718	1.912842	-1.250916	-0.048523	0.713806	0.827433	0.9493
Data242	0.050151	1.411743	2.022502	-1.202901	0.014038	0.799459	0.895691	1.002604
Data243	0.143229	1.506144	2.136434	-1.139119	0.101013	0.873108	0.969238	1.049805
Data244	0.231018	1.606344	2.259318	-1.073201	0.18514	0.960286	1.04777	1.116943
Data245	0.317383	1.705933	2.381185	-0.96578	0.270487	1.053263	1.124471	1.186829
Data246	0.407003	1.792501	2.492879	-0.868734	0.354207	1.151733	1.209412	1.273397
Data247	0.502116	1.866964	2.607218	-0.832316	0.443624	1.257019	1.294556	1.355591
Data248	0.590719	1.94397	2.718913	-0.704244	0.53009	1.370646	1.383362	1.424662
Data249	0.671895	2.010396	2.826742	-0.621847	0.608724	1.481628	1.460164	1.492106
Data250	0.762227	2.065837	2.922363	-0.544535	0.678304	1.584574	1.527608	1.567993
Data251	0.861511	2.113953	3.013102	-0.494385	0.730693	1.679077	1.584066	1.644491
Data252	0.948283	2.154948	3.10262	-0.450643	0.765991	1.759644	1.631571	1.717936
Data253	1.008504	2.182414	3.17688	-0.352987	0.815837	1.830444	1.671956	1.779582
Data254	1.0613	2.206726	3.246053	-0.259399	0.862325	1.890869	1.699931	1.828105
Data255	1.1144	2.236125	3.307902	-0.135905	0.910645	1.953939	1.729431	1.866659
Data256	1.171163	2.261454	3.363037	-0.092672	0.953064	2.016602	1.751709	1.913757
Data257	1.211141	2.280782	3.403117	-0.119019	0.981954	2.073161	1.771342	1.95048
Data258	1.229553	2.277323	3.437703	-0.150757	1.003927	2.118734	1.821899	1.985474
Data259	1.230876	2.265625	3.463338	-0.152283	1.019185	2.162272	1.882629	2.003988
Data260	1.216024	2.24823	3.485514	-0.121969	1.028341	2.19696	1.91335	2.012024
Data261	1.204325	2.235107	3.506877	-0.135701	1.041056	2.235718	1.912333	2.022502
Data262	1.197205	2.232666	3.535156	-0.12441	1.054382	2.259318	1.911926	2.027791
Data263	1.20341	2.220459	3.554688	-0.079549	1.063538	2.272949	1.905212	2.028097
Data264	1.216634	2.204692	3.548991	-0.068868	1.062622	2.279968	1.875509	2.02179
Data265	1.206563	2.183228	3.533325	-0.058085	1.057027	2.285258	1.826172	2.005107
Data266	1.177368	2.157084	3.510335	-0.051168	1.033936	2.286682	1.76768	1.983948
Data267	1.147156	2.120056	3.482056	-0.105387	1.013184	2.282003	1.69342	1.96523
Data268	1.125285	2.071838	3.444621	-0.124003	0.992839	2.280477	1.619975	1.943054
Data269	1.094767	2.007446	3.406779	-0.167338	0.969238	2.260437	1.560872	1.914266
Data270	1.077372	1.947327	3.359172	-0.208944	0.93221	2.234294	1.51123	1.880391
Data271	1.056824	1.886902	3.303223	-0.202332	0.901388	2.215474	1.473999	1.835938
Data272	1.011251	1.830953	3.24707	-0.307312	0.874532	2.194316	1.433207	1.802775
Data273	0.941671	1.768392	3.204346	-0.379639	0.840454	2.16685	1.378581	1.765238
Data274	0.863139	1.708984	3.162638	-0.38737	0.805562	2.120565	1.323649	1.725159
Data275	0.789998	1.645101	3.117676	-0.430908	0.76884	2.064616	1.262004	1.684163
Data276	0.715332	1.576131	3.060913	-0.425822	0.723165	2.011007	1.195984	1.631571
Data277	0.650838	1.482849	2.987061	-0.386861	0.68278	1.952922	1.113586	1.561178
Data278	0.58665	1.392721	2.889811	-0.43691	0.635376	1.893412	1.03892	1.474202
Data279	0.507304	1.316935	2.804362	-0.533854	0.568542	1.83726	0.955098	1.388855
Data280	0.414734	1.212565	2.722575	-0.640157	0.485433	1.78477	0.850321	1.308899
Data281	0.320638	1.102295	2.655233	-0.68868	0.405375	1.729228	0.729065	1.235148
Data282	0.228678	1.005351	2.594198	-0.736186	0.333557	1.67745	0.603943	1.164551
Data283	0.142008	0.904948	2.52828	-0.808818	0.249837	1.614583	0.476481	1.088155
Data284	0.041199	0.798442	2.453206	-0.880025	0.155741	1.535034	0.398153	1.00118
Data285	-0.08311	0.693868	2.36735	-0.890808	0.05188	1.446025	0.348612	0.904846
Data286	-0.19755	0.58431	2.263794	-0.938314	-0.052999	1.356201	0.307719	0.811361
Data287	-0.296529	0.46224	2.162476	-1.012878	-0.138652	1.276957	0.256449	0.715637
Data288	-0.394592	0.354614	2.056071	-1.111348	-0.22644	1.193848	0.206807	0.626831
Data289	-0.500692	0.253499	1.941325	-1.21165	-0.314026	1.109009	0.144246	0.534871
Data290	-0.61615	0.148214	1.831665	-1.302185	-0.398254	1.025391	0.072123	0.439555
Data291	-0.732218	0.037028	1.71875	-1.342672	-0.481262	0.939433	-0.020752	0.3479
Data292	-0.840963	-0.060018	1.586304	-1.417033	-0.57373	0.853577	-0.123189	0.263265
Data293	-0.952148	-0.142924	1.459147	-1.420085	-0.66569	0.768331	-0.221456	0.175273
Data294	-1.062724	-0.215759	1.325073	-1.426595	-0.750732	0.669149	-0.330098	0.076396
Data295	-1.170146	-0.298869	1.18103	-1.513774	-0.819295	0.579834	-0.439453	-0.018412
Data296	-1.273295	-0.399984	1.048381	-1.614176	-0.88623	0.499166	-0.551046	-0.108337
Data297	-1.374512	-0.49703	0.926107	-1.703389	-0.977987	0.424296	-0.655212	-0.196635
Data298	-1.462097	-0.582784	0.795085	-1.831462	-1.069845	0.353394	-0.746358	-0.280965
Data299	-1.547648	-0.663045	0.663859	-1.93573	-1.157227	0.28951	-0.817566	-0.37089
Data300	-1.621399	-0.747986	0.547892	-2.008565	-1.245829	0.232137	-0.872294	-0.472005
Data301	-1.689148	-0.841166	0.43986	-2.006836	-1.342265	0.163778	-0.924479	-0.565898
Data302	-1.756287	-0.929667	0.331624	-2.058716	-1.437276	0.093587	-0.978597	-0.6427
Data303	-1.830037	-0.999146	0.226644	-2.089742	-1.514994	0.025228	-1.050822	-0.700378
Data304	-1.913249	-1.075745	0.126953	-2.131144	-1.594645	-0.034281	-1.13149	-0.762939
Data305	-1.995443	-1.159566	0.028483	-2.116801	-1.666667	-0.100708	-1.200053	-0.82133
Data306	-2.063802	-1.22762	-0.072021	-2.12616	-1.724447	-0.175883	-1.271566	-0.882772
Data307	-2.105001	-1.285807	-0.180461	-2.156169	-1.776326	-0.237935	-1.355693	-0.931193
Data308	-2.142639	-1.337687	-0.281779	-2.184957	-1.825155	-0.288696	-1.426697	-0.973816
Data309	-2.199605	-1.395162	-0.380249	-2.203573	-1.868693	-0.340169	-1.48763	-1.028849
Data310	-2.266032	-1.448568	-0.469157	-2.197774	-1.908976	-0.376892	-1.539714	-1.083272
Data311	-2.321167	-1.483053	-0.548503	-2.259115	-1.94987	-0.394592	-1.585388	-1.139933
Data312	-2.364807	-1.513672	-0.610352	-2.197469	-1.993103	-0.405477	-1.629842	-1.197408
Data313	-2.395325	-1.535645	-0.667318	-2.21344	-2.03481	-0.429077	-1.674601	-1.252645
Data314	-2.420553	-1.553853	-0.719604	-2.210999	-2.074483	-0.457865	-1.717529	-1.306966
Data315	-2.442017	-1.581726	-0.751343	-2.244263	-2.11202	-0.488993	-1.746928	-1.349792
Data316	-2.456258	-1.61672	-0.774129	-2.293905	-2.148031	-0.527445	-1.771952	-1.379903
Data317	-2.479146	-1.642761	-0.81014	-2.358805	-2.181498	-0.550232	-1.792501	-1.388855
Data318	-2.499084	-1.661784	-0.846151	-2.422994	-2.202657	-0.554708	-1.772257	-1.413269
Data319	-2.508036	-1.683451	-0.872192	-2.451782	-2.210388	-0.556437	-1.75059	-1.442057
Data320	-2.515564	-1.695455	-0.881551	-2.470093	-2.218119	-0.556234	-1.728109	-1.465454
Data321	-2.512004	-1.706645	-0.890096	-2.479248	-2.216899	-0.549622	-1.721191	-1.479289
Data322	-2.511393	-1.717122	-0.894165	-2.523499	-2.215169	-0.534566	-1.723735	-1.489156
Data323	-2.516581	-1.72231	-0.902507	-2.515767	-2.213033	-0.529887	-1.733805	-1.489563
Data324	-2.520854	-1.718445	-0.915324	-2.446289	-2.213847	-0.535075	-1.750997	-1.489868
Data325	-2.50295	-1.702372	-0.9139	-2.267151	-2.201233	-0.537923	-1.779175	-1.501058
Data326	-2.481791	-1.685384	-0.909017	-2.241109	-2.193909	-0.529683	-1.811727	-1.510315
Data327	-2.467957	-1.665649	-0.916545	-2.26766	-2.17631	-0.520121	-1.835734	-1.510315
Data328	-2.464193	-1.633199	-0.923055	-2.245992	-2.14976	-0.52419	-1.849264	-1.508077
Data329	-2.464294	-1.607666	-0.934448	-2.268982	-2.125854	-0.541077	-1.858724	-1.503296
Data330	-2.452393	-1.606344	-0.938924	-2.262573	-2.102153	-0.551961	-1.872762	-1.495056
Data331	-2.436523	-1.597493	-0.940959	-2.253113	-2.077738	-0.552165	-1.886495	-1.490479
Data332	-2.417908	-1.583964	-0.941976	-2.205709	-2.048136	-0.539042	-1.88151	-1.463521
Data333	-2.394104	-1.569621	-0.9375	-2.133993	-2.026469	-0.523071	-1.862386	-1.431986
Data334	-2.36908	-1.550598	-0.925293	-2.089539	-2.006531	-0.490926	-1.844279	-1.413981
Data335	-2.346497	-1.540019	-0.922648	-2.041423	-1.993815	-0.454102	-1.82078	-1.404622
Data336	-2.32371	-1.535746	-0.918376	-1.969503	-1.984049	-0.411174	-1.787923	-1.401774
Data337	-2.297058	-1.509094	-0.908407	-1.87795	-1.958822	-0.377401	-1.761068	-1.407878
Data338	-2.255351	-1.483663	-0.897217	-1.68457	-1.916402	-0.342407	-1.729431	-1.400146
Data339	-2.220357	-1.440735	-0.883382	-1.72109	-1.886902	-0.296021	-1.70695	-1.383972
Data340	-2.187297	-1.391602	-0.863647	-1.756694	-1.863505	-0.26357	-1.700338	-1.361389
Data341	-2.164001	-1.353149	-0.835775	-1.767985	-1.829834	-0.230001	-1.689351	-1.335653
Data342	-2.140503	-1.321208	-0.806885	-1.712036	-1.781311	-0.205587	-1.667887	-1.31368
Data343	-2.108459	-1.298523	-0.785116	-1.682739	-1.726888	-0.196635	-1.645915	-1.283569
Data344	-2.069499	-1.286418	-0.772705	-1.70461	-1.670939	-0.17334	-1.627197	-1.255391
Data345	-2.024434	-1.267192	-0.751139	-1.728821	-1.620585	-0.152893	-1.59434	-1.242676
Data346	-1.979675	-1.245728	-0.718994	-1.730042	-1.576742	-0.129801	-1.553243	-1.238302
Data347	-1.929932	-1.210938	-0.677287	-1.675618	-1.535034	-0.093282	-1.503194	-1.222432
Data348	-1.877645	-1.179606	-0.632731	-1.576843	-1.504008	-0.050456	-1.4505	-1.186829
Data349	-1.841125	-1.149699	-0.579834	-1.480103	-1.480509	-0.019633	-1.3974	-1.150513
Data350	-1.81661	-1.129354	-0.521037	-1.383362	-1.464437	0.006002	-1.35732	-1.119893
Data351	-1.789551	-1.103109	-0.467122	-1.313883	-1.444702	0.029093	-1.316427	-1.081848
Data352	-1.747335	-1.075948	-0.418091	-1.249593	-1.415507	0.053609	-1.266276	-1.042277
Data353	-1.703695	-1.040243	-0.37557	-1.219584	-1.380615	0.090434	-1.212362	-0.993856
Data354	-1.665649	-0.997009	-0.336507	-1.135661	-1.333211	0.12675	-1.178894	-0.954793
Data355	-1.623739	-0.9611	-0.278524	-1.135763	-1.279704	0.161743	-1.167501	-0.925802
Data356	-1.570231	-0.920207	-0.218302	-1.177775	-1.221517	0.206095	-1.170858	-0.908101
Data357	-1.51357	-0.876261	-0.164998	-1.192729	-1.180623	0.246379	-1.16333	-0.88501
Data358	-1.465149	-0.841471	-0.105998	-1.144816	-1.150716	0.27476	-1.14797	-0.845439
Data359	-1.42924	-0.809733	-0.049032	-0.961507	-1.106364	0.305684	-1.123657	-0.799357
Data360	-1.392314	-0.778198	-0.004272	-0.849609	-1.051331	0.342407	-1.10026	-0.753276
Data361	-1.355082	-0.754089	0.0354	-0.799662	-1.005859	0.397746	-1.085917	-0.714722
Data362	-1.320292	-0.72052	0.084229	-0.746155	-0.97463	0.431213	-1.069438	-0.683695
Data363	-1.270447	-0.667623	0.128377	-0.713501	-0.934753	0.436198	-1.042684	-0.643514
Data364	-1.229655	-0.625102	0.170492	-0.597839	-0.889282	0.435079	-1.016744	-0.612081
Data365	-1.201681	-0.598857	0.206502	-0.50588	-0.847066	0.438334	-0.99884	-0.588379
Data366	-1.168111	-0.585632	0.230306	-0.533142	-0.810852	0.449829	-0.969645	-0.555522
Data367	-1.135152	-0.550334	0.252686	-0.517171	-0.782674	0.474243	-0.936279	-0.530701
Data368	-1.102498	-0.518901	0.274862	-0.499369	-0.75236	0.49469	-0.909831	-0.501709
Data369	-1.06547	-0.491943	0.303345	-0.446777	-0.72113	0.513407	-0.888875	-0.475464
Data370	-1.013896	-0.464986	0.334269	-0.388489	-0.684916	0.546875	-0.864461	-0.444132
Data371	-0.964661	-0.428975	0.372314	-0.369975	-0.652873	0.580444	-0.839437	-0.399984
Data372	-0.916951	-0.383504	0.400798	-0.334269	-0.628357	0.610046	-0.817668	-0.374858
Data373	-0.884094	-0.336914	0.426839	-0.332642	-0.594991	0.647074	-0.793457	-0.361328
Data374	-0.860697	-0.286357	0.452271	-0.287577	-0.551249	0.675354	-0.769755	-0.35909
Data375	-0.816142	-0.238241	0.470988	-0.263163	-0.518595	0.699666	-0.750427	-0.339254
Data376	-0.77006	-0.195414	0.487061	-0.237122	-0.484111	0.724284	-0.707296	-0.311178
Data377	-0.729879	-0.167542	0.490519	-0.153198	-0.437724	0.754395	-0.649516	-0.284322
Data378	-0.696411	-0.130107	0.49235	-0.105184	-0.392456	0.783183	-0.599976	-0.258077
Data379	-0.668335	-0.098775	0.515137	-0.079956	-0.353394	0.818888	-0.560404	-0.227458
Data380	-0.650126	-0.070597	0.540771	-0.067342	-0.312602	0.858154	-0.523275	-0.196838
Data381	-0.628153	-0.046794	0.571696	-0.058187	-0.282694	0.882365	-0.486348	-0.181376
Data382	-0.610657	-0.014242	0.600179	-0.052999	-0.250854	0.891215	-0.439758	-0.167542
Data383	-0.591125	0.009766	0.632121	0.054728	-0.22817	0.894368	-0.412089	-0.135295
Data384	-0.567424	0.037638	0.650635	0.11027	-0.21698	0.893758	-0.396322	-0.105082
Data385	-0.552877	0.069173	0.662638	0.145264	-0.200602	0.893148	-0.388489	-0.100403
Data386	-0.532023	0.091451	0.679932	0.196025	-0.174154	0.902405	-0.380758	-0.088094
Data387	-0.508118	0.110575	0.695801	0.271505	-0.148621	0.917867	-0.382385	-0.06663
Data388	-0.479838	0.129496	0.724894	0.355021	-0.118408	0.938416	-0.389404	-0.045166
Data389	-0.448914	0.159505	0.761922	0.401204	-0.076599	0.956624	-0.399984	-0.024516
Data390	-0.423279	0.199382	0.800578	0.421041	-0.030009	0.969645	-0.401713	0.000203
Data391	-0.407817	0.227356	0.830078	0.44871	0.021871	0.985311	-0.405884	0.012512
Data392	-0.389709	0.250346	0.85612	0.481059	0.06602	0.994263	-0.393982	0.016886
Data393	-0.382284	0.27771	0.877482	0.476379	0.098368	1.001383	-0.380351	0.013224
Data394	-0.360413	0.302022	0.90922	0.480754	0.124003	1.005046	-0.362447	0.019226
Data395	-0.337524	0.331319	0.933634	0.509237	0.155741	1.019897	-0.343424	0.037231
Data396	-0.314433	0.358073	0.947876	0.498962	0.190837	1.039022	-0.333964	0.058492
Data397	-0.29185	0.37028	0.946452	0.516663	0.218811	1.050212	-0.315145	0.095011
Data398	-0.276082	0.387166	0.940959	0.572917	0.23234	1.05957	-0.280762	0.128174
Data399	-0.261027	0.412089	0.935669	0.580343	0.250244	1.07137	-0.249634	0.145365
Data400	-0.243429	0.425415	0.937093	0.593974	0.282491	1.090393	-0.235291	0.151571
Data401	-0.223185	0.440877	0.951538	0.591838	0.328573	1.097717	-0.238037	0.16154
Data402	-0.191142	0.458679	0.956421	0.654297	0.365804	1.103923	-0.250244	0.172933
Data403	-0.165304	0.484823	0.950317	0.712992	0.404561	1.100566	-0.268555	0.19043
Data404	-0.139465	0.510559	0.942586	0.793864	0.434977	1.087646	-0.279744	0.213114
Data405	-0.125326	0.520426	0.931396	0.813293	0.446676	1.090597	-0.292867	0.234375
Data406	-0.12146	0.541585	0.912476	0.843404	0.458883	1.112976	-0.27476	0.246989
Data407	-0.123291	0.558065	0.881348	0.781148	0.47526	1.141052	-0.251973	0.254924
Data408	-0.137227	0.563456	0.851847	0.738729	0.48584	1.15804	-0.236918	0.270182
Data409	-0.138753	0.585531	0.822957	0.772502	0.494486	1.164653	-0.212606	0.302938
Data410	-0.145671	0.608419	0.802002	0.788981	0.510356	1.152954	-0.184937	0.324707
Data411	-0.155131	0.620524	0.787557	0.765483	0.52948	1.132914	-0.154724	0.33905
Data412	-0.154215	0.637207	0.760295	0.760905	0.55013	1.129761	-0.126444	0.343424
Data413	-0.135295	0.644124	0.718791	0.785522	0.571289	1.128845	-0.105591	0.35553
Data414	-0.106812	0.660604	0.68339	0.868937	0.593262	1.138	-0.094706	0.381368
Data415	-0.089111	0.682373	0.656128	0.892537	0.615743	1.160278	-0.08138	0.409648
Data416	-0.087585	0.701599	0.637614	0.897217	0.626017	1.171061	-0.071716	0.42572
Data417	-0.089925	0.726217	0.625	0.860291	0.637817	1.151937	-0.065002	0.433451
Data418	-0.093282	0.746663	0.614624	0.818075	0.664775	1.128031	-0.072123	0.450541
Data419	-0.089213	0.767619	0.617472	0.813497	0.685323	1.118876	-0.085144	0.479329
Data420	-0.079346	0.779012	0.619507	0.802917	0.695089	1.107585	-0.089315	0.50293
Data421	-0.056661	0.791626	0.623576	0.844014	0.706482	1.098124	-0.065918	0.510152
Data422	-0.036621	0.798035	0.622559	0.864461	0.718994	1.093038	-0.055949	0.511373
Data423	-0.023702	0.813293	0.631104	0.91451	0.735372	1.102193	-0.061442	0.512797
Data424	-0.007222	0.83547	0.643311	1.108805	0.756124	1.108907	-0.07609	0.516256
Data425	0.007019	0.846863	0.656738	1.277059	0.770569	1.114502	-0.081177	0.520426
Data426	0.0177	0.853068	0.670573	1.291606	0.780741	1.116435	-0.07253	0.525513
Data427	0.031637	0.85144	0.683797	1.187948	0.78715	1.122233	-0.043335	0.524801
Data428	0.037028	0.847473	0.691732	1.013794	0.794779	1.127523	-0.020549	0.539449
Data429	0.032959	0.853577	0.699259	0.874329	0.801392	1.126709	-0.010274	0.56427
Data430	0.021464	0.857035	0.707397	0.864054	0.815938	1.117961	-0.003764	0.582581
Data431	0.025635	0.864766	0.716553	0.878906	0.828247	1.112773	-0.00234	0.582174
Data432	0.043844	0.867513	0.707194	0.901184	0.841573	1.106669	-0.006612	0.577799
Data433	0.073853	0.871582	0.697632	0.958557	0.859884	1.09609	-0.015564	0.579834
Data434	0.096741	0.868429	0.694173	1.055298	0.87616	1.092326	-0.014852	0.587362
Data435	0.096334	0.874125	0.691732	1.06781	0.884806	1.089071	-0.020142	0.598043
Data436	0.096842	0.870565	0.693359	1.06781	0.875854	1.082967	-0.022278	0.59967
Data437	0.109049	0.870667	0.686239	1.077067	0.868123	1.084086	-0.011698	0.591532
Data438	0.127767	0.885111	0.675049	1.047058	0.863342	1.079305	-0.001628	0.588786
Data439	0.14445	0.888163	0.653076	1.081034	0.864258	1.071777	-0.003459	0.598551
Data440	0.157979	0.883687	0.637817	1.13505	0.871582	1.067098	-0.015869	0.602112
Data441	0.162557	0.86558	0.622355	1.253153	0.886841	1.055603	-0.01709	0.621948
Data442	0.163472	0.849304	0.606893	1.264343	0.893351	1.038411	0.001221	0.634766
Data443	0.175171	0.842489	0.592448	1.23586	0.911255	1.013896	0.042013	0.637004
Data444	0.19928	0.841064	0.57251	1.184184	0.935465	0.984802	0.069784	0.637309
Data445	0.21342	0.842997	0.539958	1.150818	0.945231	0.964661	0.083516	0.6427
Data446	0.230815	0.845133	0.498657	1.125895	0.958252	0.957235	0.076497	0.658468
Data447	0.243123	0.852254	0.462036	1.146139	0.97585	0.960388	0.061747	0.661418
Data448	0.245463	0.840556	0.435791	1.150614	0.98175	0.956421	0.030721	0.652262
Data449	0.256042	0.811666	0.424805	1.19812	0.987549	0.943095	0.007833	0.64504
Data450	0.282491	0.783386	0.423381	1.230672	0.997823	0.931396	-0.00234	0.654602
Data451	0.320129	0.765584	0.429281	1.301473	1.004232	0.919189	-0.007121	0.676982
Data452	0.361633	0.748901	0.432332	1.331889	1.006063	0.914612	-0.015157	0.695597
Data453	0.394897	0.741577	0.444336	1.402486	1.008097	0.91512	-0.017293	0.716349
Data454	0.414124	0.730693	0.454712	1.383057	0.999959	0.91156	-0.031331	0.719299
Data455	0.430603	0.713603	0.455322	1.369629	0.981852	0.92865	-0.036825	0.721639
Data456	0.423482	0.694784	0.465088	1.373901	0.974019	0.927429	-0.044352	0.722148
Data457	0.418701	0.681458	0.484212	1.414591	0.988566	0.914001	-0.050151	0.710958
Data458	0.438334	0.671997	0.505981	1.465047	0.999247	0.895182	-0.054932	0.695089
Data459	0.447998	0.672709	0.523478	1.436564	1.017253	0.886536	-0.045776	0.685425
Data460	0.468852	0.660299	0.534871	1.375224	1.031291	0.871582	-0.025533	0.689901
Data461	0.483195	0.640767	0.538534	1.360982	1.035461	0.853271	-0.012004	0.693766
Data462	0.490723	0.609843	0.545247	1.346334	1.046549	0.820719	-0.019938	0.667521
Data463	0.509745	0.590312	0.561727	1.363118	1.047872	0.793864	-0.050557	0.641174
Data464	0.52358	0.581767	0.579631	1.387024	1.037292	0.783488	-0.085246	0.632222
Data465	0.53477	0.572408	0.592244	1.42039	1.029765	0.769246	-0.123494	0.63151
Data466	0.53772	0.558472	0.59672	1.418966	1.031392	0.765076	-0.144755	0.643005
Data467	0.534566	0.540161	0.60201	1.44633	1.024679	0.752055	-0.132039	0.639445
Data468	0.53833	0.514018	0.594889	1.477966	1.026408	0.72703	-0.094706	0.627035
Data469	0.533549	0.481567	0.578613	1.532694	1.024373	0.700582	-0.062256	0.627543
Data470	0.525513	0.452983	0.572306	1.528422	1.020915	0.685323	-0.046183	0.632019
Data471	0.51473	0.435689	0.570068	1.509501	1.02183	0.667928	-0.048726	0.617065
Data472	0.510457	0.414327	0.567627	1.455078	1.023254	0.653992	-0.05249	0.601095
Data473	0.506185	0.38737	0.555623	1.418864	1.018778	0.639242	-0.04893	0.601807
Data474	0.503133	0.364075	0.546265	1.411133	1.019491	0.615641	-0.049133	0.614421
Data475	0.511678	0.344747	0.547485	1.425476	1.001383	0.604858	-0.065206	0.613403
Data476	0.534159	0.334676	0.537313	1.449788	0.995483	0.597941	-0.067444	0.615133
Data477	0.55776	0.327861	0.51534	1.468302	0.994161	0.59255	-0.070903	0.606486
Data478	0.582479	0.326742	0.486247	1.480103	0.993958	0.584717	-0.074565	0.592957
Data479	0.608521	0.318298	0.443726	1.460063	0.99884	0.582886	-0.087382	0.592753
Data480	0.630798	0.321452	0.412394	1.46932	0.997925	0.575256	-0.100301	0.59316
Data481	0.651957	0.324809	0.379232	1.46342	1.000366	0.541178	-0.106506	0.58431
Data482	0.660197	0.321045	0.355428	1.424764	0.994059	0.515035	-0.113932	0.568644
Data483	0.663656	0.28361	0.344645	1.416321	0.992533	0.498962	-0.11851	0.553894
Data484	0.65155	0.22817	0.333049	1.378886	0.986532	0.494792	-0.141907	0.54657
Data485	0.638428	0.18748	0.331828	1.333822	0.982869	0.497945	-0.149231	0.539449
Data486	0.64443	0.161336	0.3184	1.242981	0.970052	0.484721	-0.142517	0.525208
Data487	0.652262	0.136108	0.3007	1.201375	0.951945	0.458069	-0.145467	0.504557
Data488	0.654704	0.111389	0.280558	1.184184	0.941366	0.440674	-0.143941	0.483297
Data489	0.675456	0.09786	0.258789	1.187439	0.935059	0.424398	-0.151062	0.473938
Data490	0.689087	0.083516	0.230509	1.170959	0.93455	0.404867	-0.173442	0.472005
Data491	0.702006	0.056864	0.210978	1.151733	0.92631	0.386251	-0.198364	0.478007
Data492	0.704041	0.024109	0.191447	1.127421	0.916545	0.363159	-0.212301	0.466207
Data493	0.708618	-0.007833	0.172526	1.128845	0.903829	0.328369	-0.227559	0.454
Data494	0.722046	-0.039266	0.159302	1.121318	0.879924	0.28066	-0.255737	0.452271
Data495	0.736389	-0.067037	0.160319	1.099141	0.856018	0.241801	-0.282491	0.450134
Data496	0.742493	-0.080872	0.163574	1.091614	0.834249	0.223694	-0.295614	0.450338
Data497	0.742493	-0.104777	0.155029	1.08256	0.825094	0.203654	-0.315653	0.447795
Data498	0.74412	-0.131734	0.160522	1.084595	0.822042	0.169067	-0.334778	0.444845
Data499	0.748088	-0.152995	0.162557	1.070557	0.819397	0.149129	-0.352478	0.43752
Data500	0.74412	-0.177714	0.150553	1.04421	0.811361	0.140279	-0.360006	0.42867
Data501	0.750529	-0.207621	0.142212	1.010539	0.799052	0.134989	-0.369263	0.410461
Data502	0.761108	-0.227763	0.116374	0.997925	0.796611	0.117188	-0.35258	0.392253
Data503	0.777791	-0.241191	0.081991	1.010335	0.797729	0.096436	-0.342916	0.377808
Data504	0.793254	-0.246582	0.032959	1.048279	0.791524	0.076192	-0.342712	0.362854
Data505	0.801188	-0.253092	-0.015666	1.05011	0.780334	0.049947	-0.329895	0.350138
Data506	0.8078	-0.26357	-0.069987	1.018168	0.776367	0.031637	-0.325114	0.3361
Data507	0.824178	-0.27181	-0.127157	0.99172	0.780741	0.024007	-0.336812	0.326742
Data508	0.836182	-0.291239	-0.183512	0.953776	0.780131	0.01709	-0.358887	0.310974
Data509	0.831502	-0.328369	-0.223999	0.92041	0.761414	0.025533	-0.394592	0.293884
Data510	0.825399	-0.354207	-0.250244	0.881653	0.747375	0.031026	-0.424093	0.278931
Data511	0.817261	-0.359192	-0.289307	0.857544	0.72703	0.0295	-0.438436	0.263468
Data512	0.812073	-0.352478	-0.33549	0.838928	0.694784	0.029602	-0.450338	0.252075
Data513	0.812174	-0.354207	-0.381673	0.859375	0.67454	0.024719	-0.462952	0.250041
Data514	0.815938	-0.36499	-0.419312	0.895182	0.663859	0.026855	-0.475464	0.250549
Data515	0.811768	-0.389404	-0.461019	0.929464	0.658061	0.027161	-0.48879	0.253703
Data516	0.815735	-0.41921	-0.520833	0.956116	0.657247	0.014852	-0.492655	0.261943
Data517	0.825399	-0.443827	-0.589193	0.968526	0.653381	-0.006714	-0.496826	0.262858
Data518	0.832825	-0.477397	-0.6368	0.995382	0.646464	-0.044657	-0.49408	0.247803
Data519	0.834351	-0.519714	-0.67098	0.991923	0.634359	-0.085144	-0.488688	0.241699
Data520	0.843506	-0.553182	-0.704346	0.914307	0.629476	-0.122477	-0.487264	0.242411
Data521	0.865072	-0.560608	-0.750122	0.763346	0.613098	-0.155334	-0.479736	0.236613
Data522	0.884196	-0.575256	-0.799154	0.65328	0.603638	-0.182393	-0.468547	0.219116
Data523	0.896708	-0.604248	-0.838826	0.618286	0.603434	-0.204671	-0.483805	0.182495
Data524	0.897929	-0.619812	-0.868937	0.615234	0.597941	-0.204875	-0.511678	0.148112
Data525	0.901794	-0.625305	-0.892741	0.598348	0.576579	-0.198059	-0.548401	0.131632
Data526	0.909526	-0.649516	-0.909424	0.623474	0.562134	-0.193888	-0.582479	0.125529
Data527	0.903422	-0.683187	-0.943604	0.618795	0.54189	-0.200602	-0.616252	0.131429
Data528	0.901794	-0.704651	-0.966593	0.611064	0.524902	-0.218099	-0.618184	0.134684
Data529	0.895589	-0.725708	-0.987549	0.638224	0.520935	-0.229696	-0.607503	0.129598
Data530	0.892741	-0.75592	-0.992839	0.670369	0.508626	-0.24353	-0.581767	0.122681
Data531	0.903829	-0.775553	-0.998332	0.743103	0.477804	-0.253499	-0.554097	0.112813
Data532	0.921021	-0.788371	-1.007894	0.79305	0.462748	-0.260518	-0.53477	0.117493
Data533	0.938314	-0.81075	-1.009928	0.805054	0.48879	-0.252787	-0.521444	0.118408
Data534	0.94106	-0.836487	-1.009115	0.802612	0.527649	-0.259399	-0.503947	0.130107
Data535	0.920614	-0.860087	-1.010539	0.812887	0.554403	-0.275167	-0.503133	0.143026
Data536	0.895284	-0.874736	-1.017253	0.768433	0.559896	-0.290833	-0.501811	0.149028
Data537	0.879008	-0.901693	-1.028035	0.731608	0.541687	-0.309652	-0.488993	0.149129
Data538	0.875448	-0.932007	-1.046143	0.687866	0.506083	-0.333964	-0.469462	0.140788
Data539	0.878499	-0.953267	-1.077067	0.652873	0.477091	-0.33844	-0.457865	0.136414
Data540	0.897217	-0.958659	-1.114502	0.644633	0.448812	-0.347697	-0.447388	0.128174
Data541	0.91156	-0.981344	-1.14502	0.645549	0.421549	-0.361125	-0.443217	0.115356
Data542	0.915324	-1.010946	-1.167603	0.607503	0.398763	-0.358785	-0.443522	0.098165
Data543	0.923971	-1.037394	-1.194458	0.54067	0.370789	-0.342102	-0.448812	0.070089
Data544	0.93516	-1.064453	-1.209106	0.519409	0.339661	-0.33905	-0.438843	0.042114
Data545	0.94635	-1.073507	-1.230265	0.552572	0.3184	-0.345357	-0.4363	0.011088
Data546	0.955811	-1.086426	-1.265259	0.50415	0.298971	-0.357666	-0.43986	-0.014648
Data547	0.963847	-1.122233	-1.306966	0.422363	0.277405	-0.370687	-0.451355	-0.03245
Data548	0.959269	-1.158854	-1.339111	0.360209	0.255839	-0.389608	-0.465698	-0.050049
Data549	0.946147	-1.19222	-1.369222	0.327962	0.237325	-0.408427	-0.472107	-0.073242
Data550	0.931396	-1.235148	-1.403809	0.342407	0.224813	-0.425415	-0.47821	-0.089213
Data551	0.929871	-1.265869	-1.451416	0.341695	0.217896	-0.442607	-0.469462	-0.096842
Data552	0.941467	-1.278788	-1.497599	0.329997	0.211589	-0.451558	-0.456543	-0.095215
Data553	0.958252	-1.299337	-1.525472	0.35085	0.21403	-0.451457	-0.455933	-0.094401
Data554	0.979309	-1.323954	-1.558024	0.365601	0.224304	-0.448201	-0.460714	-0.099691
Data555	1.001994	-1.339213	-1.58549	0.369161	0.227661	-0.461833	-0.462646	-0.101318
Data556	1.018168	-1.363831	-1.609701	0.359599	0.217997	-0.478821	-0.455526	-0.101318
Data557	1.017863	-1.380717	-1.633504	0.364176	0.209147	-0.487773	-0.434977	-0.10203
Data558	1.007792	-1.387736	-1.651001	0.356547	0.212199	-0.502014	-0.424703	-0.114237
Data559	0.991007	-1.40035	-1.663208	0.340271	0.210063	-0.508728	-0.424601	-0.130208
Data560	0.976359	-1.404114	-1.668498	0.333455	0.204468	-0.510559	-0.426534	-0.148214
Data561	0.979513	-1.40686	-1.667074	0.281982	0.175883	-0.511169	-0.43101	-0.167542
Data562	0.983887	-1.417948	-1.658732	0.280457	0.138346	-0.517578	-0.429688	-0.181681
Data563	0.989075	-1.432699	-1.658122	0.287882	0.116272	-0.519104	-0.411784	-0.193787
Data564	1.006775	-1.444702	-1.644694	0.298462	0.102946	-0.527344	-0.389709	-0.208028
Data565	1.013082	-1.467183	-1.629028	0.343323	0.08901	-0.525818	-0.374858	-0.218811
Data566	1.003113	-1.491597	-1.615194	0.351054	0.090942	-0.528259	-0.351359	-0.219218
Data567	0.987142	-1.517029	-1.605632	0.348409	0.097555	-0.527445	-0.333557	-0.225728
Data568	0.974325	-1.529134	-1.607463	0.330709	0.108236	-0.518697	-0.330709	-0.24587
Data569	0.970459	-1.543172	-1.616821	0.315043	0.130005	-0.514323	-0.345561	-0.268351
Data570	0.972799	-1.565653	-1.63147	0.286865	0.147298	-0.514323	-0.368245	-0.287781
Data571	0.972799	-1.582031	-1.635335	0.263265	0.146688	-0.517578	-0.404154	-0.303141
Data572	0.974426	-1.588033	-1.62557	0.260213	0.144043	-0.515747	-0.434163	-0.317688
Data573	0.96283	-1.591695	-1.605021	0.23234	0.127767	-0.510864	-0.451253	-0.334167
Data574	0.944722	-1.586609	-1.584269	0.193888	0.119222	-0.510864	-0.475769	-0.348816
Data575	0.939433	-1.578166	-1.56311	0.173442	0.112406	-0.510559	-0.49235	-0.372416
Data576	0.939433	-1.581726	-1.557414	0.121053	0.096436	-0.513407	-0.493469	-0.389303
Data577	0.946147	-1.588033	-1.560669	0.118815	0.080973	-0.51178	-0.495911	-0.395508
Data578	0.953573	-1.595154	-1.563721	0.125732	0.063883	-0.510864	-0.501099	-0.392558
Data579	0.957947	-1.605632	-1.584066	0.127157	0.055339	-0.514933	-0.502421	-0.394592
Data580	0.972188	-1.615601	-1.603597	0.138346	0.061035	-0.528971	-0.496318	-0.40863
Data581	0.97819	-1.627502	-1.643677	0.136719	0.061849	-0.535177	-0.48818	-0.404765
Data582	0.975037	-1.62679	-1.682536	0.127767	0.062764	-0.548604	-0.478516	-0.404053
Data583	0.970968	-1.613566	-1.70634	0.115458	0.071106	-0.56956	-0.471497	-0.422668
Data584	0.960999	-1.601054	-1.722412	0.063171	0.073751	-0.588379	-0.470785	-0.45166
Data585	0.940043	-1.591797	-1.740112	0.046692	0.067647	-0.59967	-0.479736	-0.470072
Data586	0.921224	-1.592102	-1.757202	0.037231	0.043233	-0.598551	-0.4894	-0.474243
Data587	0.911967	-1.607768	-1.763306	0.000305	0.021566	-0.606079	-0.500895	-0.474955
Data588	0.911051	-1.61672	-1.762695	0.053609	0.003357	-0.591431	-0.503337	-0.479635
Data589	0.913493	-1.607564	-1.779175	0.114136	-0.003255	-0.559998	-0.476074	-0.482483
Data590	0.911967	-1.598511	-1.798299	0.114543	-0.014242	-0.525208	-0.435282	-0.473124
Data591	0.895589	-1.594747	-1.81193	0.128886	-0.019735	-0.493571	-0.411174	-0.454305
Data592	0.878499	-1.591797	-1.842244	0.141296	-0.025126	-0.493266	-0.410868	-0.449931
Data593	0.853984	-1.586711	-1.866455	0.142822	-0.018921	-0.509542	-0.410258	-0.46285
Data594	0.844421	-1.583252	-1.877238	0.137533	-0.004578	-0.521952	-0.412292	-0.478719
Data595	0.845337	-1.570435	-1.895955	0.124613	0.005595	-0.508321	-0.416158	-0.492961
Data596	0.825907	-1.552429	-1.894735	0.131022	0.012817	-0.476583	-0.425822	-0.494385
Data597	0.803223	-1.540324	-1.88741	0.135396	0.026245	-0.452983	-0.420837	-0.507507
Data598	0.793864	-1.532389	-1.867676	0.150452	0.022074	-0.465495	-0.419006	-0.538127
Data599	0.784098	-1.539001	-1.856079	0.164693	0.00885	-0.483093	-0.432434	-0.57312
Data600	0.773722	-1.539205	-1.85262	0.141805	-0.013326	-0.506795	-0.435282	-0.604451
Data601	0.767619	-1.51652	-1.859131	0.076396	-0.019836	-0.526733	-0.433248	-0.617676
Data602	0.766805	-1.498006	-1.867065	0.077413	-0.014648	-0.548503	-0.426941	-0.623067
Data603	0.751241	-1.476847	-1.869914	0.077209	-0.00295	-0.577596	-0.421549	-0.634867
Data604	0.732524	-1.453756	-1.876221	0.090332	0.006205	-0.621338	-0.417887	-0.641174
Data605	0.71167	-1.427205	-1.891073	0.088501	0.023804	-0.674032	-0.406596	-0.657959
Data606	0.698039	-1.41215	-1.895345	0.050049	0.039978	-0.708516	-0.395406	-0.680644
Data607	0.689494	-1.395772	-1.901449	0.036214	0.039978	-0.733337	-0.398254	-0.694885
Data608	0.677795	-1.37146	-1.917318	0.013835	0.027568	-0.752462	-0.399272	-0.707601
Data609	0.666911	-1.351827	-1.94458	-0.020142	0.01414	-0.737813	-0.394491	-0.725199
Data610	0.638936	-1.340739	-1.977132	-0.098877	0.014343	-0.735677	-0.402323	-0.730693
Data611	0.601603	-1.342061	-2.014974	-0.093791	0.016886	-0.733846	-0.418599	-0.739441
Data612	0.588684	-1.34491	-2.049154	-0.068563	0.007019	-0.724284	-0.415141	-0.743815
Data613	0.583089	-1.342977	-2.094727	-0.090739	0.004171	-0.710449	-0.410461	-0.744527
Data614	0.583089	-1.339823	-2.137044	-0.108643	0.003459	-0.699361	-0.400696	-0.750732
Data615	0.568034	-1.326701	-2.169393	-0.092468	0.007426	-0.70109	-0.389506	-0.768738
Data616	0.536092	-1.31602	-2.191569	-0.110881	0.016378	-0.704447	-0.406291	-0.785217
Data617	0.496012	-1.313985	-2.208659	-0.094706	0.020243	-0.715942	-0.417989	-0.785929
Data618	0.471293	-1.30188	-2.243245	-0.139771	0.021261	-0.73466	-0.431519	-0.789998
Data619	0.448914	-1.277466	-2.277629	-0.14801	0.024109	-0.735881	-0.452372	-0.790914
Data620	0.423889	-1.259969	-2.298787	-0.124715	0.035299	-0.753886	-0.471497	-0.788167
Data621	0.401815	-1.244507	-2.31486	-0.15981	0.044759	-0.771688	-0.485128	-0.776672
Data622	0.370483	-1.209717	-2.332764	-0.190023	0.040995	-0.798645	-0.500692	-0.770772
Data623	0.339457	-1.17157	-2.359823	-0.215963	0.030314	-0.819906	-0.493164	-0.771281
Data624	0.322673	-1.138916	-2.397257	-0.266622	0.02828	-0.841268	-0.452677	-0.779012
Data625	0.292257	-1.109823	-2.433879	-0.305786	0.027262	-0.869954	-0.407206	-0.783183
Data626	0.262248	-1.098328	-2.480876	-0.345561	0.036926	-0.888367	-0.370076	-0.784505
Data627	0.238546	-1.09141	-2.525635	-0.392863	0.051473	-0.900675	-0.341695	-0.772705
Data628	0.212199	-1.08551	-2.564697	-0.401306	0.072632	-0.909932	-0.321147	-0.757446
Data629	0.19104	-1.071981	-2.596232	-0.41331	0.08728	-0.898336	-0.310262	-0.761312
Data630	0.177307	-1.052144	-2.612305	-0.44047	0.087382	-0.89091	-0.312703	-0.770671
Data631	0.161947	-1.031189	-2.612508	-0.476888	0.074056	-0.874634	-0.325623	-0.761515
Data632	0.152791	-1.00118	-2.615763	-0.473836	0.065715	-0.851034	-0.343018	-0.758972
Data633	0.146077	-0.961507	-2.619629	-0.509542	0.061544	-0.822957	-0.369568	-0.764058
Data634	0.122579	-0.93221	-2.615356	-0.466614	0.055949	-0.813802	-0.377299	-0.763753
Data635	0.086365	-0.918376	-2.60437	-0.420634	0.059611	-0.82194	-0.373433	-0.776265
Data636	0.044657	-0.912882	-2.595011	-0.33844	0.061239	-0.840149	-0.373942	-0.785014
Data637	0.013326	-0.911865	-2.575887	-0.338236	0.046488	-0.855103	-0.375468	-0.778809
Data638	-0.017802	-0.905253	-2.570801	-0.354207	0.038859	-0.847982	-0.370178	-0.76945
Data639	-0.054423	-0.887655	-2.568766	-0.382894	0.056661	-0.816854	-0.367228	-0.769246
