# Supplementary material for: Integration of MRI and somatosensory evoked potentials facilitate diagnosis of spinal cord compression
Source: Sci Rep. 2023 May 15;13:7861. doi: 10.1038/s41598-023-34832-2 (PMC10185544; doi:10.1038/s41598-023-34832-2)
Supplement: Supplementary file 3 — Supplementary Information 3. [file 41598_2023_34832_MOESM3_ESM.zip › Preoperative SSEP data/spinal cord compression group/6458504_2/6458504_2_Lt Tibial SEP_Cz'-Fpz_201220_085235.csv]

Index	1	2	3	4	5	6	7	8	9	10	11	12	13	14
Name	Cz'-Fpz	Cz'-Fpz	Cz'-Fpz	Cz'-Fpz	Cz'-Fpz	Cz'-Fpz	Cz'-Fpz	Cz'-Fpz	Cz'-Fpz	Cz'-Fpz	Cz'-Fpz	Cz'-Fpz	Cz'-Fpz	Cz'-Fpz
Time	2.01706E+13	2.01706E+13	2.01706E+13	2.01706E+13	2.01706E+13	2.01706E+13	2.01706E+13	2.01706E+13	2.01706E+13	2.01706E+13	2.01706E+13	2.01706E+13	2.01706E+13	2.01706E+13
Highcut	500	500	500	500	500	500	500	500	500	500	500	500	500	500
Lowcut	10	10	10	10	10	10	10	10	10	10	10	10	10	10
Period	0.000156	0.000156	0.000156	0.000156	0.000156	0.000156	0.000156	0.000156	0.000156	0.000156	0.000156	0.000156	0.000156	0.000156
Averages	120	120	120	120	120	120	120	120	120	120	120	120	120	120
Int (mA)	16.5/16.3mA	16.5/16.3mA	16.5/16.3mA	16.5/15.9mA	16.5/16.3mA	16.5/16.3mA	16.5/16.3mA	16.5/16.3mA	16.5/16.3mA	16.5/16.3mA	16.5/16.3mA	16.5/16.3mA	16.5/16.3mA	16.5/15.9mA
Pulse Width (�gs)	200�s	200�s	200�s	200�s	200�s	200�s	200�s	200�s	200�s	200�s	200�s	200�s	200�s	200�s
Rep Rate (Hz)	3.11Hz	3.11Hz	3.11Hz	3.11Hz	3.11Hz	3.11Hz	3.11Hz	3.11Hz	3.11Hz	3.11Hz	3.11Hz	3.11Hz	3.11Hz	3.11Hz
Data0	0.485636	-0.092367	0.481364	-0.188548	-0.522817	0.052083	-0.195923	0.255534	-0.008952	0.134583	0.015767	0.053202	1.080831	-0.900065
Data1	0.483704	0.481669	1.749166	0.201314	0.268046	0.8137	0.305481	0.84554	0.98114	0.698344	1.002909	1.227315	1.633606	-0.031942
Data2	0.404561	1.739604	2.091675	1.340586	1.271006	1.844991	1.503703	2.141012	2.078349	2.006226	2.142843	1.894633	2.198893	0.50649
Data3	0.248413	1.257528	0.794169	1.170756	0.397593	1.009827	1.172841	1.716817	1.012166	1.637573	1.075236	0.707296	1.260478	-0.411275
Data4	0.041504	-0.054932	-0.176595	-0.163879	-0.834401	-0.241699	-0.226593	0.264486	-0.362854	0.093892	-0.337321	-0.508016	0.278015	-1.406759
Data5	-0.171611	-0.787455	-0.589396	-0.978546	-1.437683	-0.884399	-1.049042	-0.547078	-1.029867	-0.792338	-1.043193	-1.084798	-0.237834	-1.899719
Data6	-0.344238	-1.019592	-0.622355	-1.283773	-1.592967	-1.065572	-1.335042	-0.831401	-1.20992	-1.091512	-1.250916	-1.215922	-0.445455	-2.017008
Data7	-0.443726	-0.964661	-0.471395	-1.262054	-1.496023	-1.001485	-1.283061	-0.791524	-1.1203	-1.017558	-1.17686	-1.100871	-0.449524	-1.924438
Data8	-0.460612	-0.770976	-0.25177	-1.073303	-1.263479	-0.827026	-1.062876	-0.592041	-0.91512	-0.792236	-0.937703	-0.886739	-0.338236	-1.716512
Data9	-0.407817	-0.549622	-0.053507	-0.837453	-1.016998	-0.599264	-0.800934	-0.343323	-0.675659	-0.525818	-0.649312	-0.651957	-0.220235	-1.476237
Data10	-0.312093	-0.343831	0.107727	-0.607198	-0.802511	-0.396932	-0.570221	-0.113932	-0.460307	-0.29307	-0.403035	-0.421753	-0.105896	-1.268412
Data11	-0.201518	-0.201721	0.227763	-0.411733	-0.653941	-0.249736	-0.384674	0.074056	-0.290426	-0.128988	-0.231832	-0.260111	0.009054	-1.127523
Data12	-0.098267	-0.117188	0.315653	-0.281474	-0.571238	-0.149943	-0.253601	0.235291	-0.161845	-0.027568	-0.119629	-0.168559	0.104777	-1.04248
Data13	-0.015869	-0.053711	0.386047	-0.211894	-0.536448	-0.086263	-0.183055	0.325216	-0.06958	0.037842	-0.050863	-0.10203	0.17629	-0.989482
Data14	0.040894	0.009562	0.422872	-0.2005	-0.515645	-0.048116	-0.15096	0.364176	-0.006307	0.073751	0.000203	-0.042216	0.250041	-0.95164
Data15	0.074056	0.042318	0.45166	-0.20462	-0.497386	-0.021261	-0.148519	0.376282	0.032247	0.091044	0.029602	0.001831	0.299276	-0.939229
Data16	0.088196	0.059509	0.468445	-0.195872	-0.48289	-0.025024	-0.156809	0.375773	0.039368	0.102641	0.006409	0.019226	0.396932	-0.954386
Data17	0.089417	0.071004	0.474752	-0.199178	-0.475972	-0.054932	-0.164693	0.377197	0.022685	0.098979	-0.038961	0.013123	0.642904	-0.973714
Data18	0.083313	0.081787	0.491842	-0.233561	-0.483907	-0.086466	-0.1916	0.374451	0.00234	0.097656	-0.078125	-0.006917	0.78064	-0.981445
Data19	0.074972	0.087585	0.500692	-0.291697	-0.489451	-0.118408	-0.214335	0.368042	-0.003764	0.071309	-0.106608	-0.010783	0.755717	-0.972392
Data20	0.067444	0.094198	0.499268	-0.317637	-0.483907	-0.15391	-0.236155	0.349935	-0.00356	0.040894	-0.117493	-0.036011	0.791219	-0.9434
Data21	0.062256	0.096029	0.483805	-0.299072	-0.483093	-0.178324	-0.244497	0.328979	-0.005798	0.040588	-0.117493	-0.079956	0.798848	-0.906372
Data22	0.059001	0.111186	0.460917	-0.257263	-0.491231	-0.194906	-0.236664	0.314433	-0.012614	0.069478	-0.106303	-0.098674	0.734863	-0.870768
Data23	0.055949	0.123189	0.440674	-0.218201	-0.510559	-0.209249	-0.226746	0.289205	-0.018107	0.108439	-0.102743	-0.056152	0.623474	-0.831299
Data24	0.050659	0.123698	0.447184	-0.215302	-0.521088	-0.221151	-0.220439	0.267131	-0.008748	0.115967	-0.095418	0.01119	0.496724	-0.808411
Data25	0.041911	0.12675	0.476481	-0.227407	-0.524801	-0.221354	-0.211385	0.266113	-0.001017	0.114644	-0.083008	0.06602	0.419718	-0.817668
Data26	0.029704	0.126241	0.490926	-0.218709	-0.52241	-0.212911	-0.204468	0.282389	-0.004985	0.104675	-0.071513	0.094096	0.423787	-0.841675
Data27	0.016174	0.12797	0.494792	-0.20401	-0.502167	-0.204061	-0.205739	0.295919	-0.027669	0.092265	-0.046488	0.087687	0.398458	-0.837911
Data28	0.003967	0.135905	0.501099	-0.209045	-0.471497	-0.207621	-0.205027	0.308024	-0.04954	0.061035	-0.019836	0.090434	0.355225	-0.816243
Data29	-0.003967	0.128886	0.494385	-0.213623	-0.447184	-0.215047	-0.185699	0.320028	-0.052897	0.011088	-0.024211	0.104472	0.306295	-0.770874
Data30	-0.006612	0.09491	0.489095	-0.232493	-0.434621	-0.238749	-0.166779	0.317993	-0.044556	-0.01943	-0.040487	0.118917	0.255229	-0.727844
Data31	-0.004272	0.077209	0.514119	-0.269979	-0.445811	-0.256144	-0.16393	0.310974	-0.016276	0.002136	-0.033366	0.112915	0.198161	-0.714823
Data32	0.001221	0.109355	0.540263	-0.302684	-0.485586	-0.258789	-0.169067	0.322978	0.011597	0.027161	-0.002747	0.107015	0.135193	-0.70343
Data33	0.007426	0.155233	0.547791	-0.308482	-0.507507	-0.248617	-0.171509	0.3361	0.020243	0.048116	0.008545	0.100098	0.108948	-0.717367
Data34	0.012309	0.195923	0.544942	-0.283457	-0.495148	-0.252279	-0.174154	0.34668	0.015564	0.059509	0.017904	0.120748	0.108032	-0.745239
Data35	0.01475	0.197754	0.524597	-0.251058	-0.463104	-0.242513	-0.16922	0.345764	-0.003967	0.037537	0.016785	0.160319	0.107829	-0.761007
Data36	0.014343	0.172628	0.487976	-0.238342	-0.427653	-0.231222	-0.171	0.334574	-0.02238	-0.001221	0.002136	0.191752	0.101318	-0.764974
Data37	0.011902	0.160014	0.455933	-0.236766	-0.419922	-0.250753	-0.176036	0.313619	-0.018311	-0.028381	-0.001119	0.185038	0.104268	-0.763957
Data38	0.008952	0.170797	0.440267	-0.248515	-0.418701	-0.281372	-0.170237	0.299581	-0.00946	-0.04893	0.00824	0.157979	0.133972	-0.772298
Data39	0.007324	0.183614	0.431213	-0.247091	-0.406138	-0.309652	-0.171916	0.297038	-0.01475	-0.048421	0.020854	0.126444	0.256144	-0.773621
Data40	0.008545	0.208232	0.421855	-0.254364	-0.38681	-0.337118	-0.180003	0.293884	-0.046082	-0.028381	0.034383	0.097555	0.316772	-0.772502
Data41	0.013428	0.260518	0.40273	-0.269419	-0.382182	-0.376587	-0.195007	0.28422	-0.068359	-0.012614	0.034281	0.088704	0.32135	-0.749207
Data42	0.021362	0.285645	0.387166	-0.284627	-0.390218	-0.404765	-0.197601	0.286357	-0.073242	-0.005493	0.020549	0.082397	0.335693	-0.715637
Data43	0.030823	0.295308	0.389709	-0.313517	-0.417023	-0.413818	-0.192566	0.284424	-0.061747	-0.012716	-0.00529	0.088908	0.32664	-0.720418
Data44	0.039876	0.3066	0.390015	-0.333557	-0.448303	-0.400085	-0.186412	0.272115	-0.037537	-0.007731	-0.031942	0.100505	0.286153	-0.720622
Data45	0.046692	0.298157	0.393066	-0.352936	-0.453389	-0.384521	-0.190989	0.259705	-0.027466	-0.012004	-0.05544	0.123088	0.22349	-0.70638
Data46	0.050252	0.278117	0.388082	-0.355225	-0.436656	-0.372823	-0.198008	0.27181	-0.023702	-0.014648	-0.064799	0.142619	0.147298	-0.670268
Data47	0.050761	0.256246	0.37323	-0.344849	-0.41158	-0.372518	-0.209707	0.295308	-0.02594	-0.009155	-0.056763	0.167338	0.075582	-0.649719
Data48	0.048828	0.23468	0.344442	-0.313517	-0.403798	-0.372925	-0.217997	0.311279	-0.031433	0.007833	-0.036723	0.187887	0.011088	-0.676168
Data49	0.045471	0.215963	0.319214	-0.291443	-0.399323	-0.394897	-0.239665	0.309957	-0.026245	0.042928	-0.021973	0.169067	-0.020142	-0.68929
Data50	0.041809	0.221558	0.298767	-0.301158	-0.391184	-0.410156	-0.249227	0.297852	-0.009969	0.053406	-0.022786	0.140788	-0.03774	-0.689392
Data51	0.03835	0.261739	0.303141	-0.309601	-0.37969	-0.429382	-0.253296	0.2712	0.000712	0.024007	-0.034485	0.149231	-0.039164	-0.671692
Data52	0.035299	0.302734	0.317688	-0.301615	-0.343882	-0.458272	-0.238088	0.239766	0.016785	-0.019735	-0.046895	0.149129	-0.04364	-0.613302
Data53	0.032349	0.323283	0.327962	-0.282033	-0.315908	-0.465698	-0.220439	0.231323	0.011292	-0.047201	-0.044861	0.135396	-0.05127	-0.556437
Data54	0.02889	0.320333	0.313721	-0.265554	-0.3243	-0.460714	-0.201772	0.236816	-0.005188	-0.039571	-0.046794	0.143026	-0.046082	-0.519511
Data55	0.024109	0.304362	0.279948	-0.253092	-0.341441	-0.451253	-0.192464	0.24292	-0.00061	-0.006714	-0.046387	0.163778	-0.047201	-0.506287
Data56	0.017293	0.303243	0.262248	-0.272522	-0.354156	-0.446167	-0.184428	0.25533	0.018107	0.024007	-0.031128	0.182088	-0.058594	-0.516357
Data57	0.007833	0.30304	0.277303	-0.286407	-0.37206	-0.460409	-0.162811	0.278117	0.030924	0.050557	-0.009664	0.210775	-0.087484	-0.534159
Data58	-0.004171	0.304057	0.293681	-0.291595	-0.351664	-0.472412	-0.14974	0.293783	0.028381	0.075582	0.012919	0.216777	-0.118713	-0.536702
Data59	-0.018412	0.307719	0.306498	-0.296936	-0.315501	-0.468038	-0.148214	0.28361	0.01414	0.05839	0.045776	0.185649	-0.124105	-0.513
Data60	-0.033671	0.302429	0.315755	-0.296733	-0.283305	-0.46641	-0.16866	0.260315	-0.000203	0.022583	0.070394	0.164286	-0.059916	-0.487264
Data61	-0.048218	0.311279	0.307109	-0.296224	-0.236359	-0.453491	-0.202942	0.25411	-0.002747	-0.043437	0.040792	0.165507	0.070496	-0.471395
Data62	-0.060425	0.327047	0.293681	-0.331828	-0.198415	-0.435181	-0.232798	0.239054	0.000509	-0.099589	0.002747	0.181173	0.092061	-0.467326
Data63	-0.068868	0.348816	0.290426	-0.379181	-0.189107	-0.415853	-0.271403	0.227254	-0.014852	-0.110982	-0.027873	0.180766	0.061137	-0.468343
Data64	-0.072937	0.376994	0.315755	-0.407054	-0.20518	-0.418803	-0.300547	0.231018	-0.018921	-0.072021	-0.055542	0.16215	0.026245	-0.455729
Data65	-0.073039	0.413005	0.323792	-0.423787	-0.233663	-0.430501	-0.305023	0.229085	-0.01119	-0.030416	-0.06897	0.167236	-0.009155	-0.445964
Data66	-0.070394	0.41921	0.307821	-0.424245	-0.226847	-0.436808	-0.296885	0.238851	0.011393	-0.012716	-0.085754	0.221049	-0.051676	-0.451457
Data67	-0.06663	0.401204	0.282288	-0.41153	-0.198364	-0.449524	-0.289968	0.253092	0.017192	-0.018412	-0.081889	0.295614	-0.07782	-0.474243
Data68	-0.063578	0.377096	0.251465	-0.384979	-0.164795	-0.454305	-0.268199	0.26886	0.018616	-0.049133	-0.055033	0.322673	-0.089823	-0.504964
Data69	-0.062154	0.380961	0.213725	-0.366414	-0.144653	-0.468852	-0.254873	0.2712	0.029195	-0.079854	-0.022685	0.309448	-0.122477	-0.524292
Data70	-0.062663	0.408732	0.202942	-0.359243	-0.120188	-0.494792	-0.232442	0.273743	0.042725	-0.098979	0.005493	0.293884	-0.164998	-0.529887
Data71	-0.064189	0.432332	0.205485	-0.352681	-0.088094	-0.516866	-0.210164	0.284424	0.035909	-0.116475	0.037537	0.288086	-0.196126	-0.522054
Data72	-0.065511	0.44515	0.198568	-0.356394	-0.077515	-0.516154	-0.195923	0.295308	0.015869	-0.113831	0.075277	0.313416	-0.221863	-0.500488
Data73	-0.065409	0.444438	0.160828	-0.365804	-0.079753	-0.495097	-0.184377	0.307922	-0.012919	-0.092367	0.093791	0.329081	-0.236613	-0.475464
Data74	-0.06307	0.443115	0.122884	-0.36616	-0.097605	-0.484823	-0.179036	0.329386	-0.024211	-0.042521	0.073649	0.317179	-0.257263	-0.461528
Data75	-0.058492	0.452474	0.108439	-0.368144	-0.124003	-0.474345	-0.199331	0.348511	-0.016073	-0.007629	0.024211	0.296224	-0.280355	-0.469055
Data76	-0.052389	0.46814	0.126546	-0.378265	-0.131327	-0.466512	-0.224915	0.372721	-0.007935	0.013224	-0.023804	0.269979	-0.291646	-0.472209
Data77	-0.045776	0.46051	0.151672	-0.395355	-0.120087	-0.479024	-0.243734	0.388997	-0.013428	-0.004679	-0.048523	0.236613	-0.305379	-0.454915
Data78	-0.040181	0.422058	0.171407	-0.403849	-0.097707	-0.504252	-0.262909	0.403442	-0.019226	-0.03479	-0.027974	0.211182	-0.320536	-0.462646
Data79	-0.036621	0.384827	0.166829	-0.382741	-0.068105	-0.522868	-0.281932	0.411479	-0.019836	-0.037537	-0.004374	0.227051	-0.308126	-0.502828
Data80	-0.035909	0.379333	0.138041	-0.369619	-0.032094	-0.527751	-0.281576	0.425008	-0.02004	-0.027466	0.017192	0.242716	-0.294495	-0.553589
Data81	-0.03774	0.416463	0.134583	-0.382741	-0.014801	-0.530294	-0.26413	0.429891	-0.009359	-0.006917	0.029602	0.238139	-0.282796	-0.582479
Data82	-0.041606	0.462443	0.156555	-0.40741	-0.013326	-0.528056	-0.229034	0.417074	-0.002035	-0.003764	0.043437	0.216777	-0.238241	-0.597941
Data83	-0.046488	0.487671	0.186259	-0.409546	-0.024567	-0.507507	-0.195058	0.39561	-0.007019	-0.025126	0.042725	0.193888	-0.210876	-0.592244
Data84	-0.05127	0.47465	0.208842	-0.387268	-0.025431	-0.49469	-0.156962	0.390218	-0.013631	-0.07192	0.025838	0.18158	-0.190226	-0.567424
Data85	-0.055745	0.461121	0.19104	-0.377146	-0.023346	-0.488281	-0.116119	0.415751	-0.025126	-0.10376	0.002747	0.180257	-0.172017	-0.520325
Data86	-0.06012	0.458781	0.157674	-0.379995	-0.04715	-0.49235	-0.096842	0.448812	-0.042725	-0.102844	-0.021871	0.205485	-0.158997	-0.488383
Data87	-0.065104	0.452779	0.149028	-0.388133	-0.06897	-0.52002	-0.105031	0.474955	-0.04659	-0.092265	-0.042826	0.22583	-0.149333	-0.463765
Data88	-0.071309	0.442912	0.170797	-0.407359	-0.066071	-0.552165	-0.124207	0.503337	-0.039164	-0.055745	-0.033162	0.240275	-0.164388	-0.450134
Data89	-0.079041	0.427246	0.202637	-0.425822	-0.037994	-0.568441	-0.131938	0.519206	-0.022888	-0.022278	0.005798	0.267843	-0.183919	-0.447795
Data90	-0.088094	0.421346	0.231222	-0.416768	-0.00824	-0.563761	-0.124919	0.52592	-0.024414	0.001526	0.050456	0.287577	-0.21637	-0.457255
Data91	-0.097961	0.438232	0.230815	-0.390727	0.028229	-0.542908	-0.125427	0.519206	-0.037537	0.007121	0.08138	0.273336	-0.224609	-0.466003
Data92	-0.107625	0.457967	0.203451	-0.354716	0.064952	-0.510763	-0.138245	0.516866	-0.056864	-0.003357	0.084127	0.251261	-0.227254	-0.472412
Data93	-0.116272	0.458374	0.184835	-0.341848	0.106761	-0.482178	-0.141195	0.516459	-0.06602	-0.04893	0.062866	0.255025	-0.207926	-0.463765
Data94	-0.123189	0.462341	0.207926	-0.367635	0.150146	-0.46814	-0.135295	0.510356	-0.068156	-0.124207	-0.000509	0.257568	-0.150248	-0.454102
Data95	-0.128072	0.461324	0.248617	-0.37679	0.187785	-0.478719	-0.136159	0.506185	-0.058085	-0.156047	-0.038554	0.242716	-0.091756	-0.435181
Data96	-0.130819	0.451152	0.254415	-0.375671	0.200958	-0.497843	-0.140737	0.52063	-0.053406	-0.114543	-0.049744	0.226135	-0.038961	-0.409139
Data97	-0.132345	0.445964	0.220032	-0.359599	0.192769	-0.515442	-0.148366	0.536906	-0.053609	-0.047302	-0.03184	0.216166	-0.024516	-0.401306
Data98	-0.133667	0.457357	0.18748	-0.346273	0.168559	-0.529887	-0.148926	0.543518	-0.051676	-0.006714	-0.010173	0.232747	-0.016988	-0.403951
Data99	-0.136719	0.478516	0.162048	-0.359344	0.142517	-0.551351	-0.136617	0.547791	-0.039266	0.004985	-0.013123	0.249837	-0.022481	-0.407918
Data100	-0.142619	0.494385	0.181478	-0.393321	0.139567	-0.56071	-0.107015	0.549011	-0.027669	-0.018616	-0.011088	0.227763	-0.000203	-0.411479
Data101	-0.151978	0.51829	0.238139	-0.394135	0.167185	-0.555115	-0.068461	0.556641	-0.022074	-0.053813	-0.00529	0.180054	0.037944	-0.442098
Data102	-0.163981	0.53894	0.285746	-0.365346	0.211639	-0.544434	-0.037893	0.559082	-0.040385	-0.086568	-0.004883	0.138652	0.023499	-0.453796
Data103	-0.177002	0.539042	0.297546	-0.349681	0.251465	-0.534465	-0.024719	0.56661	-0.071818	-0.127665	-0.024516	0.120951	-0.018819	-0.435893
Data104	-0.1887	0.530802	0.281677	-0.350189	0.283254	-0.521851	-0.009562	0.597026	-0.105998	-0.144043	-0.043437	0.145264	-0.053304	-0.41921
Data105	-0.197245	0.511678	0.269267	-0.356089	0.294952	-0.505168	-0.008189	0.636088	-0.122172	-0.118917	-0.047404	0.158691	-0.061849	-0.415853
Data106	-0.201823	0.489095	0.260213	-0.37028	0.289205	-0.485738	-0.021311	0.66803	-0.107829	-0.072632	-0.048625	0.125631	-0.051982	-0.426839
Data107	-0.202433	0.466105	0.283813	-0.399933	0.278778	-0.486145	-0.034587	0.690409	-0.081075	-0.032654	-0.045573	0.092672	-0.024719	-0.447591
Data108	-0.200094	0.435689	0.328166	-0.408732	0.27654	-0.50059	-0.038605	0.698446	-0.05544	-0.014343	-0.030314	0.099487	-0.015157	-0.456238
Data109	-0.196431	0.424805	0.352071	-0.411631	0.284576	-0.518595	-0.029653	0.700684	-0.058492	-0.036011	-0.02065	0.122274	-0.009257	-0.448405
Data110	-0.192871	0.446981	0.34078	-0.407155	0.303497	-0.525309	-0.025075	0.693359	-0.064392	-0.063985	-0.005493	0.13092	-0.0118	-0.447795
Data111	-0.190633	0.462545	0.323995	-0.401357	0.307719	-0.515951	-0.026703	0.676168	-0.060527	-0.084127	0.006307	0.135701	-0.006714	-0.483195
Data112	-0.190328	0.466817	0.319621	-0.412598	0.315552	-0.490112	-0.017446	0.673625	-0.057068	-0.085042	-0.00529	0.123393	-0.004883	-0.527954
Data113	-0.191243	0.47465	0.341695	-0.429179	0.32191	-0.466003	-0.005442	0.681356	-0.066325	-0.072123	-0.03184	0.101318	-0.020955	-0.560811
Data114	-0.192362	0.499166	0.355835	-0.425008	0.333659	-0.465902	0.01297	0.684713	-0.079447	-0.058594	-0.053711	0.057271	-0.034587	-0.572306
Data115	-0.192261	0.513814	0.344035	-0.415599	0.340169	-0.470378	0.041911	0.679728	-0.099792	-0.047201	-0.04659	0.006816	-0.054118	-0.542806
Data116	-0.190125	0.514119	0.313721	-0.403748	0.353648	-0.471802	0.053609	0.683492	-0.110982	-0.046082	-0.042826	-0.005798	-0.068563	-0.513814
Data117	-0.186259	0.508525	0.278015	-0.388082	0.360718	-0.481974	0.066732	0.690206	-0.116475	-0.074565	-0.055339	-0.001119	-0.067952	-0.49825
Data118	-0.181885	0.480957	0.270284	-0.367584	0.351257	-0.493978	0.07075	0.707397	-0.119832	-0.096842	-0.08016	0.005391	-0.046285	-0.504964
Data119	-0.178731	0.434469	0.284322	-0.376841	0.336558	-0.476176	0.067851	0.721029	-0.108541	-0.11556	-0.103861	0.013631	-0.026957	-0.511882
Data120	-0.178223	0.42806	0.311584	-0.393728	0.319977	-0.455526	0.059001	0.722656	-0.075684	-0.116882	-0.09613	0.027669	-0.020955	-0.507813
Data121	-0.181274	0.452271	0.333354	-0.425466	0.306803	-0.423991	0.042267	0.719706	-0.032654	-0.102132	-0.066935	0.044454	-0.029704	-0.489604
Data122	-0.187683	0.454305	0.338643	-0.443064	0.314789	-0.39561	0.028788	0.721029	-0.010071	-0.083313	-0.054423	0.047506	-0.032247	-0.474141
Data123	-0.196533	0.457052	0.322978	-0.43574	0.323486	-0.388692	0.025991	0.727743	-0.003459	-0.071411	-0.070801	0.021871	-0.011597	-0.470378
Data124	-0.206401	0.458171	0.323283	-0.423584	0.346273	-0.399882	0.018107	0.752157	0.004374	-0.067139	-0.084432	-0.023397	0.024312	-0.458883
Data125	-0.215963	0.437419	0.349325	-0.423889	0.360565	-0.419006	-0.008698	0.770162	0.008748	-0.089925	-0.107218	-0.070496	0.053914	-0.452576
Data126	-0.224101	0.400085	0.389913	-0.428467	0.386912	-0.421346	-0.034993	0.777181	0.009054	-0.161743	-0.125427	-0.093689	0.049337	-0.438131
Data127	-0.230204	0.365397	0.418396	-0.408834	0.416718	-0.41982	-0.059916	0.774129	0.00946	-0.204773	-0.128886	-0.133057	0.024109	-0.410563
Data128	-0.234578	0.350647	0.421651	-0.376027	0.421651	-0.422262	-0.056712	0.756938	0.001322	-0.187378	-0.130819	-0.162354	0.014648	-0.380351
Data129	-0.238139	0.345764	0.400594	-0.331624	0.412649	-0.423177	-0.034383	0.738831	-0.013835	-0.132751	-0.146281	-0.144653	0.039469	-0.351868
Data130	-0.241801	0.343526	0.372925	-0.304565	0.389404	-0.421753	0.000305	0.72703	0.005391	-0.088298	-0.155843	-0.091756	0.077515	-0.341288
Data131	-0.246379	0.331726	0.367533	-0.302836	0.357361	-0.409546	0.030009	0.724996	0.033976	-0.070699	-0.19043	-0.024007	0.097148	-0.351359
Data132	-0.25177	0.305786	0.378927	-0.306447	0.337626	-0.392456	0.033671	0.726013	0.033569	-0.077616	-0.21932	0.012817	0.105998	-0.374858
Data133	-0.256348	0.288391	0.372416	-0.305481	0.343577	-0.370992	0.030975	0.728149	0.035807	-0.105286	-0.241191	0.01475	0.088298	-0.394491
Data134	-0.258077	0.291239	0.375977	-0.307821	0.374146	-0.360006	0.016073	0.723368	0.039673	-0.148824	-0.230408	-0.022685	0.076803	-0.398153
Data135	-0.255127	0.297953	0.363871	-0.299937	0.431773	-0.368144	-0.001272	0.724284	0.043844	-0.223999	-0.199585	-0.042419	0.074565	-0.380249
Data136	-0.246785	0.283101	0.338033	-0.272268	0.481567	-0.370382	-0.009511	0.729574	0.050761	-0.278422	-0.177816	-0.042623	0.076803	-0.359599
Data137	-0.233663	0.252177	0.345154	-0.266724	0.505829	-0.389201	-0.0236	0.741679	0.067749	-0.262146	-0.162964	-0.048014	0.082601	-0.354207
Data138	-0.218099	0.258891	0.373535	-0.281626	0.502014	-0.409342	-0.052083	0.75765	0.079041	-0.208842	-0.144653	-0.081482	0.072123	-0.354919
Data139	-0.203044	0.309041	0.382182	-0.28539	0.469767	-0.407613	-0.065613	0.763346	0.086161	-0.17039	-0.130819	-0.109253	0.044861	-0.35614
Data140	-0.191243	0.35319	0.372823	-0.263316	0.441691	-0.380656	-0.057119	0.772298	0.103251	-0.140686	-0.140381	-0.131938	0.027161	-0.375468
Data141	-0.184733	0.366414	0.355733	-0.239207	0.436147	-0.358276	-0.040538	0.761922	0.105286	-0.128174	-0.145874	-0.133769	0.0118	-0.39917
Data142	-0.184224	0.335897	0.31779	-0.223846	0.438385	-0.319519	-0.03184	0.744934	0.092265	-0.151164	-0.166728	-0.105591	-0.000712	-0.412292
Data143	-0.188904	0.287272	0.292969	-0.215861	0.451253	-0.297038	-0.033518	0.723368	0.101115	-0.175273	-0.191752	-0.07253	0.035706	-0.403035
Data144	-0.19694	0.261332	0.286357	-0.219523	0.459646	-0.31016	-0.04715	0.702311	0.125529	-0.191854	-0.218608	-0.07487	0.078328	-0.382996
Data145	-0.205383	0.26296	0.288696	-0.225576	0.465698	-0.332438	-0.047251	0.699158	0.146891	-0.203451	-0.219116	-0.101624	0.095723	-0.369771
Data146	-0.211487	0.259501	0.283305	-0.217234	0.482279	-0.348816	-0.051066	0.692037	0.137126	-0.206095	-0.202738	-0.127665	0.069071	-0.37089
Data147	-0.212809	0.272929	0.257874	-0.214183	0.500336	-0.37089	-0.064138	0.67098	0.105184	-0.210978	-0.183411	-0.1474	0.02889	-0.369873
Data148	-0.208842	0.289917	0.230509	-0.196838	0.49881	-0.391846	-0.07487	0.655823	0.08667	-0.205485	-0.16744	-0.149841	-0.010071	-0.366313
Data149	-0.2005	0.281576	0.209351	-0.185954	0.480448	-0.396016	-0.074768	0.657959	0.089213	-0.207723	-0.160929	-0.132955	-0.041199	-0.37089
Data150	-0.19043	0.260824	0.213013	-0.188853	0.445404	-0.377502	-0.060272	0.662333	0.104167	-0.216573	-0.175171	-0.125427	-0.070394	-0.376282
Data151	-0.18158	0.225627	0.239766	-0.191549	0.40685	-0.347493	-0.044708	0.663757	0.110372	-0.222982	-0.186564	-0.116475	-0.107524	-0.357259
Data152	-0.17629	0.1828	0.264994	-0.201721	0.397847	-0.32369	-0.050049	0.675964	0.120443	-0.224915	-0.201721	-0.119934	-0.133464	-0.331828
Data153	-0.17568	0.157776	0.289714	-0.198568	0.406799	-0.328267	-0.080363	0.695699	0.136414	-0.222778	-0.20223	-0.123393	-0.165609	-0.296733
Data154	-0.179749	0.128276	0.274658	-0.185038	0.416616	-0.328471	-0.109507	0.707499	0.154419	-0.210063	-0.206401	-0.105998	-0.192159	-0.294902
Data155	-0.186971	0.098979	0.228373	-0.151825	0.407766	-0.316264	-0.128937	0.688375	0.178324	-0.171712	-0.233256	-0.087585	-0.19104	-0.312805
Data156	-0.195618	0.085144	0.200907	-0.13092	0.390828	-0.305583	-0.147502	0.655416	0.194295	-0.152588	-0.270589	-0.11556	-0.156555	-0.30894
Data157	-0.203654	0.091553	0.180766	-0.130819	0.392405	-0.317281	-0.160116	0.630697	0.183207	-0.164083	-0.30009	-0.14679	-0.144145	-0.291138
Data158	-0.209656	0.111898	0.176392	-0.137838	0.423533	-0.334676	-0.168203	0.582174	0.186971	-0.209859	-0.318502	-0.162557	-0.153097	-0.253805
Data159	-0.212911	0.138346	0.1828	-0.131022	0.453898	-0.355733	-0.165405	0.534159	0.191447	-0.253703	-0.331116	-0.177714	-0.174255	-0.193888
Data160	-0.213826	0.150146	0.1946	-0.124156	0.456034	-0.363566	-0.169017	0.503133	0.180969	-0.260518	-0.34963	-0.192871	-0.207723	-0.145264
Data161	-0.213318	0.126241	0.182597	-0.128225	0.454152	-0.350138	-0.171661	0.485738	0.171102	-0.238139	-0.368347	-0.175273	-0.217183	-0.121358
Data162	-0.212809	0.088501	0.161031	-0.123749	0.454152	-0.320333	-0.173289	0.480448	0.170898	-0.205688	-0.374146	-0.146179	-0.209656	-0.116882
Data163	-0.213725	0.068766	0.170593	-0.125834	0.446981	-0.297343	-0.177511	0.500997	0.170797	-0.179952	-0.369873	-0.115662	-0.210063	-0.133057
Data164	-0.216573	0.055135	0.218608	-0.110168	0.446472	-0.296631	-0.168152	0.533142	0.171204	-0.143636	-0.338643	-0.101624	-0.23173	-0.158285
Data165	-0.221456	0.048726	0.24821	-0.105896	0.46463	-0.299581	-0.165965	0.539347	0.179443	-0.131124	-0.290426	-0.135193	-0.252787	-0.167135
Data166	-0.227763	0.039368	0.259196	-0.104319	0.483602	-0.296122	-0.154928	0.528158	0.185852	-0.140686	-0.235494	-0.187174	-0.255839	-0.143026
Data167	-0.234172	0.045064	0.261841	-0.088094	0.492503	-0.290324	-0.167542	0.497945	0.201416	-0.168966	-0.223796	-0.19928	-0.250142	-0.108643
Data168	-0.239563	0.075684	0.252889	-0.06897	0.502167	-0.288696	-0.195923	0.470988	0.214132	-0.202535	-0.257772	-0.162252	-0.230916	-0.076192
Data169	-0.243123	0.096537	0.238647	-0.080465	0.500844	-0.279134	-0.222219	0.446472	0.216268	-0.205892	-0.290222	-0.131938	-0.234985	-0.052999
Data170	-0.244649	0.125529	0.247396	-0.094604	0.496877	-0.268351	-0.252228	0.437012	0.213114	-0.183207	-0.328674	-0.140279	-0.24587	-0.015971
Data171	-0.244548	0.148112	0.273336	-0.099894	0.473124	-0.279338	-0.287425	0.433858	0.221965	-0.140076	-0.362549	-0.163778	-0.251567	0.012512
Data172	-0.243835	0.154114	0.285136	-0.094452	0.447795	-0.302429	-0.306854	0.441996	0.224101	-0.111593	-0.378621	-0.152588	-0.257467	0.018514
Data173	-0.244141	0.124715	0.264181	-0.069987	0.444132	-0.31016	-0.308584	0.450236	0.21759	-0.102132	-0.369161	-0.099487	-0.266113	0.000916
Data174	-0.246887	0.078634	0.225627	-0.044759	0.461375	-0.327759	-0.309804	0.450338	0.214335	-0.101827	-0.325724	-0.060018	-0.285441	-0.043233
Data175	-0.252889	0.030212	0.183512	-0.042877	0.478516	-0.342204	-0.311076	0.436605	0.215047	-0.13031	-0.286357	-0.069478	-0.281169	-0.091146
Data176	-0.261739	0.010071	0.158183	-0.04303	0.495758	-0.348104	-0.301005	0.399984	0.228271	-0.144246	-0.275269	-0.088806	-0.263875	-0.11912
Data177	-0.271912	0.017598	0.149434	-0.029043	0.529429	-0.34373	-0.302327	0.370076	0.243123	-0.146586	-0.275675	-0.120443	-0.185954	-0.127258
Data178	-0.280965	0.034892	0.138041	-0.009257	0.558472	-0.348714	-0.30426	0.352071	0.244242	-0.135498	-0.242004	-0.12736	-0.156759	-0.115763
Data179	-0.28656	0.046794	0.108541	-0.00529	0.562083	-0.341187	-0.3007	0.332743	0.222168	-0.118205	-0.221049	-0.098063	-0.178731	-0.088603
Data180	-0.287577	0.047404	0.06368	0.010885	0.550079	-0.319519	-0.28422	0.333964	0.203857	-0.084025	-0.224508	-0.098063	-0.215861	-0.071309
Data181	-0.284119	0.046997	0.026143	0.021261	0.522461	-0.3007	-0.28244	0.341085	0.218913	-0.030111	-0.256551	-0.121562	-0.260315	-0.075073
Data182	-0.277608	0.045878	0.024109	0.025584	0.496063	-0.282593	-0.299021	0.333557	0.249837	-0.008036	-0.298564	-0.156962	-0.297343	-0.097555
Data183	-0.270793	0.033264	0.041911	0.013326	0.489146	-0.272827	-0.319061	0.332336	0.246887	-0.029297	-0.327047	-0.197347	-0.320841	-0.105387
Data184	-0.266113	0.012105	0.079447	0.001628	0.49352	-0.281372	-0.329844	0.333761	0.248108	-0.067342	-0.335897	-0.224101	-0.342204	-0.094706
Data185	-0.26591	-0.019531	0.096741	-0.000966	0.4953	-0.296427	-0.341034	0.321757	0.258077	-0.069377	-0.321757	-0.224813	-0.371094	-0.089722
Data186	-0.270793	-0.030416	0.061035	0.005747	0.510508	-0.310974	-0.359955	0.297038	0.272624	-0.044657	-0.320638	-0.212606	-0.391439	-0.113729
Data187	-0.280558	0.004171	-0.001017	0.010783	0.521342	-0.334778	-0.366211	0.282694	0.288798	-0.008545	-0.306905	-0.214742	-0.398661	-0.129903
Data188	-0.293274	0.04659	-0.023905	0.002085	0.531311	-0.346171	-0.356547	0.261536	0.292664	0.009969	-0.281169	-0.240173	-0.376282	-0.137329
Data189	-0.306803	0.08077	-0.036621	-0.002492	0.531006	-0.346171	-0.354665	0.246379	0.27242	0.009155	-0.26825	-0.262553	-0.323181	-0.133158
Data190	-0.318604	0.082906	-0.048625	0.021464	0.538381	-0.330607	-0.352783	0.234782	0.252279	-0.013224	-0.275065	-0.274048	-0.301819	-0.101929
Data191	-0.327352	0.056864	-0.073446	0.055745	0.547384	-0.326233	-0.339254	0.232951	0.235901	-0.05717	-0.302226	-0.296834	-0.298665	-0.068359
Data192	-0.332642	0.021057	-0.118612	0.074412	0.520376	-0.335897	-0.323741	0.244853	0.219116	-0.084737	-0.33254	-0.295715	-0.306498	-0.041199
Data193	-0.335592	-0.027466	-0.158997	0.085551	0.480499	-0.330098	-0.308482	0.264282	0.207214	-0.082499	-0.347595	-0.279846	-0.29775	-0.027771
Data194	-0.337728	-0.06073	-0.141296	0.084737	0.453389	-0.329488	-0.302836	0.290934	0.21342	-0.052897	-0.347087	-0.235291	-0.282491	-0.036011
Data195	-0.34078	-0.091044	-0.084025	0.065969	0.421804	-0.34495	-0.303752	0.299276	0.236003	-0.005697	-0.330709	-0.203654	-0.275472	-0.050659
Data196	-0.345357	-0.110575	-0.023804	0.040741	0.417989	-0.348714	-0.298106	0.29775	0.256958	0.03123	-0.284729	-0.192362	-0.272319	-0.062256
Data197	-0.351359	-0.107117	0.008036	0.028229	0.427907	-0.332133	-0.298106	0.281169	0.269267	0.072632	-0.233459	-0.19165	-0.268962	-0.074565
Data198	-0.358175	-0.089823	-0.005595	0.029755	0.436198	-0.293274	-0.321757	0.263875	0.277405	0.087687	-0.226542	-0.21932	-0.251465	-0.065409
Data199	-0.365092	-0.076904	-0.033264	0.045115	0.449371	-0.270793	-0.350749	0.228475	0.276082	0.075989	-0.247294	-0.262248	-0.248617	-0.046692
Data200	-0.371908	-0.076294	-0.042419	0.041097	0.477549	-0.266825	-0.360463	0.192159	0.283915	0.020142	-0.308838	-0.287577	-0.240173	-0.028178
Data201	-0.378316	-0.072835	-0.010885	0.028381	0.505931	-0.272522	-0.352783	0.171204	0.277913	-0.038859	-0.388692	-0.293783	-0.229187	0.003052
Data202	-0.384725	-0.08372	0.016581	0.028381	0.51417	-0.303141	-0.353851	0.167847	0.262451	-0.052999	-0.43101	-0.296427	-0.216471	0.048625
Data203	-0.390828	-0.096842	0.012716	0.048777	0.495402	-0.335388	-0.371043	0.167948	0.243835	-0.024719	-0.427551	-0.302836	-0.166626	0.066833
Data204	-0.39683	-0.089518	-0.028076	0.090993	0.460612	-0.331319	-0.376892	0.166829	0.23112	0.028585	-0.398153	-0.300598	-0.130412	0.083822
Data205	-0.402629	-0.08077	-0.083313	0.114543	0.419617	-0.330302	-0.367279	0.161438	0.247599	0.067444	-0.369975	-0.261129	-0.104472	0.084432
Data206	-0.408223	-0.077006	-0.112	0.123291	0.395304	-0.340678	-0.340881	0.155843	0.266927	0.082499	-0.342712	-0.238749	-0.13621	0.068766
Data207	-0.413818	-0.08372	-0.06307	0.113729	0.402476	-0.331217	-0.307007	0.15096	0.27242	0.066732	-0.30955	-0.242615	-0.16154	0.038452
Data208	-0.41921	-0.072835	0.004476	0.102183	0.412089	-0.312398	-0.275675	0.156148	0.261129	0.055033	-0.293579	-0.274862	-0.180257	-0.003153
Data209	-0.424093	-0.061442	0.047811	0.099131	0.437419	-0.303548	-0.246328	0.175171	0.242513	0.029907	-0.296529	-0.306193	-0.198059	-0.032145
Data210	-0.427958	-0.071309	0.055339	0.100708	0.465749	-0.30426	-0.227509	0.187378	0.226339	0.002238	-0.30426	-0.320536	-0.217489	-0.031535
Data211	-0.430501	-0.085042	0.047099	0.10498	0.460154	-0.30009	-0.22405	0.199178	0.204264	0.003357	-0.315857	-0.316162	-0.21637	-0.015564
Data212	-0.432129	-0.127869	0.032247	0.111186	0.440216	-0.285746	-0.233205	0.203857	0.205282	0.041402	-0.307719	-0.337118	-0.196635	-0.007833
Data213	-0.433451	-0.162354	0.023397	0.108083	0.425212	-0.274658	-0.245921	0.20874	0.221965	0.077922	-0.304667	-0.378215	-0.16449	-0.024923
Data214	-0.435384	-0.190735	0.028585	0.104828	0.392863	-0.288798	-0.245361	0.221659	0.238037	0.113627	-0.30009	-0.401408	-0.141195	-0.057475
Data215	-0.438944	-0.195211	0.049438	0.104319	0.368601	-0.311178	-0.250448	0.222778	0.252787	0.133158	-0.278625	-0.399577	-0.140381	-0.071106
Data216	-0.444539	-0.171204	0.048319	0.097148	0.355733	-0.312195	-0.259094	0.200806	0.263875	0.101827	-0.279032	-0.400798	-0.140889	-0.059204
Data217	-0.452474	-0.145162	0.024516	0.112305	0.362905	-0.313619	-0.257517	0.164693	0.270386	0.067444	-0.302226	-0.394796	-0.112406	-0.054728
Data218	-0.462341	-0.136312	0.008036	0.117035	0.370839	-0.306905	-0.244904	0.140381	0.277201	0.058797	-0.314331	-0.365702	-0.089111	-0.086975
Data219	-0.473022	-0.141195	0.018819	0.104116	0.378011	-0.279032	-0.240224	0.133972	0.274251	0.045064	-0.337626	-0.360209	-0.072327	-0.1356
Data220	-0.483195	-0.140483	0.043742	0.100149	0.378265	-0.259501	-0.23585	0.141907	0.249939	0.05839	-0.351359	-0.376282	-0.067546	-0.163472
Data221	-0.490824	-0.136922	0.05483	0.112813	0.379944	-0.278117	-0.239054	0.146688	0.230509	0.081278	-0.358276	-0.402018	-0.076192	-0.152384
Data222	-0.49469	-0.149231	0.04598	0.120036	0.367991	-0.291443	-0.236053	0.14445	0.204976	0.095113	-0.349019	-0.418294	-0.099182	-0.128682
Data223	-0.493978	-0.179749	0.02065	0.139008	0.34846	-0.305074	-0.221965	0.141602	0.173136	0.087891	-0.332336	-0.406189	-0.119731	-0.110779
Data224	-0.4894	-0.215556	-0.013428	0.16983	0.318604	-0.321554	-0.193888	0.138245	0.160014	0.077006	-0.341492	-0.397135	-0.116272	-0.103149
Data225	-0.482483	-0.256246	-0.030314	0.187988	0.282389	-0.339864	-0.172475	0.134989	0.156148	0.073853	-0.357157	-0.40863	-0.103251	-0.094706
Data226	-0.475159	-0.286357	-0.026042	0.201925	0.261993	-0.350444	-0.150045	0.131124	0.170085	0.061239	-0.360819	-0.418294	-0.084635	-0.07314
Data227	-0.469055	-0.271708	-0.004985	0.203857	0.255941	-0.364583	-0.13972	0.125732	0.204569	0.056559	-0.335999	-0.412598	-0.074056	-0.037842
Data228	-0.46519	-0.253906	0.006714	0.190481	0.268911	-0.349325	-0.151062	0.119629	0.252075	0.066325	-0.310974	-0.399577	-0.064596	-0.005798
Data229	-0.463867	-0.22349	0.003255	0.191243	0.274455	-0.303548	-0.171661	0.126038	0.278422	0.092773	-0.308024	-0.396016	-0.056254	0.013631
Data230	-0.464681	-0.203349	-0.00061	0.213267	0.285136	-0.269877	-0.188955	0.142721	0.272319	0.111186	-0.345561	-0.406596	-0.039266	0.026143
Data231	-0.466715	-0.207418	0.024007	0.212657	0.300598	-0.252075	-0.197144	0.157572	0.261129	0.11261	-0.377604	-0.409648	-0.015767	0.039063
Data232	-0.469055	-0.229797	0.067342	0.206858	0.310771	-0.248413	-0.200602	0.150045	0.255941	0.086161	-0.40863	-0.39856	0.004374	0.053101
Data233	-0.470785	-0.258382	0.101115	0.205078	0.314891	-0.24526	-0.215861	0.134074	0.259806	0.048523	-0.432332	-0.401306	0.016886	0.074361
Data234	-0.471395	-0.277201	0.117493	0.231171	0.299174	-0.25472	-0.217946	0.115763	0.260417	0.048319	-0.432536	-0.433248	0.01475	0.091756
Data235	-0.47109	-0.276794	0.108134	0.271606	0.261332	-0.270691	-0.199585	0.095825	0.246582	0.08606	-0.417379	-0.439657	0.022074	0.095723
Data236	-0.470479	-0.266012	0.065715	0.298004	0.209961	-0.262248	-0.160421	0.076803	0.245768	0.142721	-0.397644	-0.398051	0.052185	0.099691
Data237	-0.470378	-0.257263	0.029093	0.301666	0.15803	-0.260315	-0.119883	0.056864	0.267639	0.176799	-0.360209	-0.329183	0.089518	0.099792
Data238	-0.471802	-0.268148	0.021667	0.277913	0.141347	-0.271606	-0.08906	0.045268	0.280965	0.180868	-0.330098	-0.284322	0.115967	0.086466
Data239	-0.474548	-0.309855	0.034078	0.259857	0.163778	-0.293681	-0.067495	0.040385	0.271098	0.157572	-0.317281	-0.282491	0.11851	0.06958
Data240	-0.478109	-0.329386	0.045878	0.260366	0.198924	-0.309855	-0.060679	0.047913	0.253601	0.123291	-0.320231	-0.306295	0.107218	0.076192
Data241	-0.481059	-0.331726	0.059306	0.262655	0.232697	-0.317993	-0.062408	0.06134	0.242716	0.085958	-0.300903	-0.332743	0.097351	0.100911
Data242	-0.481873	-0.35675	0.06012	0.268911	0.257009	-0.327657	-0.068207	0.05778	0.231018	0.037842	-0.293274	-0.336202	0.093079	0.132039
Data243	-0.479838	-0.391947	0.052389	0.284627	0.258128	-0.331421	-0.081533	0.052592	0.221354	0.020345	-0.304871	-0.322164	0.084534	0.154826
Data244	-0.475057	-0.418091	0.065002	0.283203	0.24648	-0.322164	-0.091451	0.064596	0.232646	0.051575	-0.317485	-0.323893	0.070394	0.147603
Data245	-0.468547	-0.395203	0.08606	0.277557	0.206045	-0.302429	-0.104065	0.068868	0.253601	0.089315	-0.314128	-0.326233	0.047811	0.138041
Data246	-0.461426	-0.339762	0.090129	0.272064	0.168711	-0.281169	-0.113068	0.062764	0.270589	0.128682	-0.313822	-0.323283	0.02065	0.123698
Data247	-0.454814	-0.284932	0.079549	0.28478	0.161896	-0.276489	-0.100403	0.049845	0.274658	0.146077	-0.322062	-0.307109	0.004374	0.091248
Data248	-0.449524	-0.249329	0.068461	0.306549	0.168813	-0.275065	-0.082855	0.042216	0.262858	0.140584	-0.323893	-0.276896	-0.013835	0.065511
Data249	-0.445557	-0.262858	0.037231	0.331624	0.181529	-0.252686	-0.06841	0.044759	0.252482	0.118612	-0.343221	-0.241292	0.022176	0.071716
Data250	-0.442301	-0.285339	0.009664	0.354716	0.181986	-0.243429	-0.057576	0.051168	0.259603	0.101624	-0.373433	-0.221049	0.074768	0.081177
Data251	-0.438843	-0.303345	-0.00885	0.372721	0.180562	-0.257568	-0.045268	0.060323	0.266215	0.102234	-0.403137	-0.209351	0.128174	0.086772
Data252	-0.43335	-0.321859	-0.030721	0.403798	0.171967	-0.27771	-0.02065	0.066528	0.273539	0.111084	-0.403849	-0.203857	0.135295	0.092672
Data253	-0.424398	-0.349223	-0.048726	0.420227	0.160624	-0.290833	-0.006307	0.060933	0.253703	0.134074	-0.376994	-0.21637	0.094706	0.095113
Data254	-0.411275	-0.349121	-0.066223	0.417074	0.148417	-0.302429	-0.010885	0.049235	0.216064	0.150146	-0.334574	-0.237223	0.038961	0.098368
Data255	-0.394287	-0.341797	-0.086568	0.420024	0.119629	-0.32491	-0.015157	0.039164	0.207113	0.160217	-0.294902	-0.262044	-0.019124	0.109253
Data256	-0.374959	-0.345459	-0.108236	0.418905	0.096283	-0.335185	-0.001017	0.032145	0.215759	0.143331	-0.283508	-0.279439	-0.065511	0.109049
Data257	-0.355632	-0.347799	-0.105591	0.413666	0.071208	-0.322367	0.029449	0.024719	0.226135	0.118205	-0.282593	-0.279541	-0.105387	0.10376
Data258	-0.338847	-0.365804	-0.080058	0.4216	0.050303	-0.273336	0.037842	0.012919	0.235901	0.094808	-0.290426	-0.267639	-0.136108	0.09786
Data259	-0.326436	-0.382487	-0.059102	0.422465	0.058797	-0.248617	0.029144	0.012919	0.236816	0.084229	-0.29775	-0.262248	-0.143534	0.107727
Data260	-0.319621	-0.391235	-0.04425	0.424143	0.074819	-0.239563	0.007884	0.006002	0.242004	0.082601	-0.296936	-0.241089	-0.139058	0.119934
Data261	-0.318197	-0.41626	-0.064596	0.419973	0.086212	-0.238851	-0.017955	-0.003866	0.23641	0.113627	-0.280253	-0.194295	-0.146484	0.100708
Data262	-0.321452	-0.429891	-0.098267	0.417379	0.070953	-0.246073	-0.033366	-0.028076	0.226644	0.158895	-0.267944	-0.153707	-0.142721	0.073853
Data263	-0.327352	-0.437317	-0.123596	0.39566	0.046031	-0.248617	-0.045776	-0.050151	0.210978	0.161947	-0.256144	-0.150553	-0.125224	0.075073
Data264	-0.333354	-0.408732	-0.1297	0.38386	0.026245	-0.247599	-0.05132	-0.062764	0.201619	0.126953	-0.26001	-0.155945	-0.10671	0.094503
Data265	-0.337016	-0.360718	-0.1297	0.389404	0.037079	-0.253499	-0.042775	-0.079753	0.207723	0.082906	-0.283203	-0.166626	-0.108541	0.150553
Data266	-0.336507	-0.311178	-0.12502	0.408223	0.056152	-0.268046	-0.026601	-0.091146	0.208842	0.054321	-0.314535	-0.182902	-0.116882	0.214233
Data267	-0.331624	-0.28951	-0.121562	0.429688	0.041351	-0.276489	-0.005239	-0.098368	0.197652	0.066325	-0.341187	-0.155436	-0.112508	0.253398
Data268	-0.323181	-0.312907	-0.128377	0.447693	0.02533	-0.256755	0.008545	-0.115967	0.180562	0.116882	-0.371501	-0.112101	-0.088806	0.266927
Data269	-0.313822	-0.333252	-0.144958	0.458527	0.008494	-0.225118	0.016429	-0.113525	0.182597	0.158997	-0.384115	-0.07019	-0.082703	0.278422
Data270	-0.306193	-0.349935	-0.151672	0.459747	0.000051	-0.204163	0.033264	-0.077718	0.179443	0.188395	-0.361633	-0.021464	-0.093486	0.298258
Data271	-0.302327	-0.3538	-0.135498	0.464274	0.008545	-0.21047	0.049337	-0.04008	0.169169	0.213928	-0.300903	0.00651	-0.089925	0.325216
Data272	-0.302836	-0.348714	-0.140279	0.484314	0.019735	-0.226542	0.046539	-0.016276	0.162557	0.23407	-0.237223	-0.009867	-0.068868	0.355937
Data273	-0.306803	-0.344747	-0.151978	0.509796	0.021769	-0.253601	0.046946	-0.0118	0.171407	0.226949	-0.180562	-0.018311	-0.042216	0.389608
Data274	-0.311483	-0.338542	-0.162862	0.536143	0.04364	-0.272624	0.051676	-0.020447	0.207926	0.188497	-0.169881	0.006917	-0.013428	0.407613
Data275	-0.313924	-0.322774	-0.178935	0.545654	0.058543	-0.26947	0.059662	-0.025838	0.238647	0.157776	-0.18158	0.043742	0.000814	0.407511
Data276	-0.311991	-0.305888	-0.197144	0.541128	0.065562	-0.240377	0.07075	-0.016785	0.253601	0.156047	-0.176392	0.062764	0.000509	0.401103
Data277	-0.304667	-0.286051	-0.181274	0.523122	0.074768	-0.197957	0.066681	0.01241	0.271912	0.199483	-0.178833	0.05778	0.008748	0.410156
Data278	-0.293274	-0.25767	-0.14384	0.510254	0.064748	-0.184428	0.07665	0.045064	0.290426	0.254517	-0.183004	0.051778	0.017293	0.435689
Data279	-0.280151	-0.267131	-0.125631	0.518697	0.050507	-0.184123	0.090892	0.077108	0.304972	0.2948	-0.190226	0.082397	0.026347	0.447184
Data280	-0.26825	-0.2889	-0.152995	0.548808	0.053507	-0.191243	0.08606	0.111084	0.3007	0.319926	-0.184631	0.132955	0.017497	0.421651
Data281	-0.259705	-0.320333	-0.196737	0.591583	0.059408	-0.201111	0.084737	0.12736	0.297139	0.314433	-0.139974	0.182495	0.001933	0.376994
Data282	-0.255025	-0.342102	-0.233154	0.616811	0.059001	-0.198568	0.085246	0.135193	0.281982	0.287577	-0.088806	0.198771	-0.014547	0.350545
Data283	-0.252889	-0.336609	-0.243123	0.625458	0.061849	-0.2005	0.092367	0.140177	0.281982	0.256042	-0.064087	0.19338	-0.02828	0.348206
Data284	-0.250753	-0.321859	-0.229085	0.642344	0.080973	-0.215658	0.104574	0.136719	0.288289	0.226034	-0.058695	0.183411	-0.037333	0.351969
Data285	-0.246073	-0.301514	-0.221252	0.66569	0.085297	-0.224711	0.134328	0.116882	0.27476	0.216471	-0.050863	0.221761	-0.048625	0.366313
Data286	-0.237427	-0.278829	-0.242818	0.658976	0.07604	-0.225728	0.161184	0.100505	0.256348	0.220337	-0.073649	0.260111	-0.063985	0.386149
Data287	-0.224711	-0.264486	-0.255941	0.639852	0.053304	-0.209045	0.188395	0.094401	0.247904	0.247701	-0.111593	0.288696	-0.084025	0.377502
Data288	-0.209249	-0.237528	-0.264587	0.601908	0.013936	-0.205383	0.187276	0.089722	0.247498	0.279846	-0.145264	0.304362	-0.108948	0.340474
Data289	-0.193176	-0.212402	-0.249837	0.565898	-0.002543	-0.187581	0.172628	0.079549	0.257772	0.281169	-0.180257	0.311076	-0.128072	0.305278
Data290	-0.178731	-0.211995	-0.22054	0.544179	-0.001119	-0.173238	0.176646	0.075989	0.254415	0.252787	-0.187887	0.302938	-0.137126	0.30721
Data291	-0.16744	-0.253906	-0.186361	0.533447	-0.003713	-0.17334	0.198771	0.082296	0.253499	0.218404	-0.160421	0.276286	-0.143738	0.32196
Data292	-0.160217	-0.296224	-0.16571	0.527293	-0.001984	-0.184937	0.195618	0.086975	0.25116	0.205892	-0.130412	0.286865	-0.145569	0.317993
Data293	-0.157471	-0.314331	-0.178528	0.53538	0.001882	-0.200806	0.177816	0.084941	0.267334	0.211589	-0.114746	0.305888	-0.139262	0.290019
Data294	-0.158386	-0.291138	-0.19928	0.539703	-0.004222	-0.226237	0.175425	0.076294	0.272217	0.237427	-0.107727	0.300903	-0.126953	0.272319
Data295	-0.161947	-0.233358	-0.206502	0.521698	-0.020599	-0.253703	0.186056	0.051371	0.253601	0.255636	-0.100606	0.272319	-0.124613	0.256653
Data296	-0.166524	-0.165405	-0.201823	0.514882	-0.04069	-0.26947	0.198059	0.019531	0.232849	0.239766	-0.090535	0.268453	-0.124003	0.251363
Data297	-0.170288	-0.163981	-0.195007	0.518494	-0.03535	-0.264587	0.203349	-0.018412	0.209757	0.206401	-0.086466	0.262756	-0.11851	0.258891
Data298	-0.172221	-0.195313	-0.195313	0.524953	-0.038401	-0.257365	0.21642	-0.04598	0.186768	0.175781	-0.104675	0.249023	-0.122274	0.277507
Data299	-0.172119	-0.23936	-0.21698	0.529277	-0.064697	-0.257467	0.221303	-0.049845	0.154521	0.16805	-0.138143	0.241191	-0.120544	0.293986
Data300	-0.170797	-0.276998	-0.231425	0.533549	-0.1032	-0.279338	0.220896	-0.046692	0.146688	0.166829	-0.167745	0.241089	-0.095011	0.298971
Data301	-0.169881	-0.308228	-0.200602	0.508931	-0.126597	-0.308126	0.225779	-0.05188	0.153402	0.180054	-0.153097	0.269368	-0.088603	0.3007
Data302	-0.171	-0.331828	-0.15981	0.476735	-0.131582	-0.327148	0.237783	-0.053101	0.157776	0.181478	-0.108846	0.319824	-0.075582	0.306702
Data303	-0.174967	-0.341695	-0.11912	0.430806	-0.128428	-0.323588	0.256602	-0.06958	0.148824	0.168966	-0.04425	0.365295	-0.053304	0.294902
Data304	-0.182088	-0.310059	-0.112101	0.42572	-0.10849	-0.300802	0.251821	-0.094299	0.125529	0.155029	-0.000814	0.378011	-0.036723	0.278727
Data305	-0.191345	-0.264994	-0.132141	0.441742	-0.083567	-0.269979	0.213521	-0.119222	0.114339	0.135803	0.020243	0.361226	-0.048625	0.270793
Data306	-0.201416	-0.232442	-0.148926	0.460358	-0.072632	-0.248515	0.186768	-0.142008	0.113424	0.108541	0.007222	0.34668	-0.07843	0.274556
Data307	-0.210978	-0.211283	-0.116069	0.45756	-0.06368	-0.246582	0.190582	-0.146993	0.110372	0.050354	-0.052999	0.330811	-0.082804	0.277303
Data308	-0.218811	-0.215963	-0.055847	0.45049	-0.055135	-0.257874	0.199636	-0.1356	0.102437	0.0236	-0.121765	0.320231	-0.083516	0.282593
Data309	-0.224101	-0.244954	-0.019023	0.449677	-0.054881	-0.278219	0.200195	-0.111694	0.089823	0.038859	-0.131632	0.308634	-0.071513	0.297139
Data310	-0.227051	-0.261027	-0.031026	0.454508	-0.089417	-0.297343	0.190837	-0.087891	0.059509	0.076904	-0.100199	0.304464	-0.067444	0.281982
Data311	-0.228475	-0.258179	-0.07782	0.469259	-0.143992	-0.312703	0.190887	-0.087179	0.046387	0.103455	-0.051778	0.347595	-0.059204	0.265503
Data312	-0.230204	-0.267232	-0.116781	0.457611	-0.190735	-0.327148	0.207825	-0.095723	0.050761	0.118306	-0.039571	0.395304	-0.051778	0.252584
Data313	-0.233663	-0.274963	-0.139465	0.418498	-0.207062	-0.343221	0.248922	-0.101624	0.056356	0.107422	-0.041707	0.404358	-0.06307	0.243429
Data314	-0.23997	-0.262146	-0.099894	0.387573	-0.187327	-0.346985	0.268351	-0.114034	0.048116	0.083516	-0.052694	0.366516	-0.074463	0.219828
Data315	-0.248718	-0.219421	-0.034688	0.357513	-0.159861	-0.330607	0.282084	-0.116069	0.031331	0.04364	-0.056661	0.324198	-0.079346	0.190328
Data316	-0.258586	-0.192668	-0.001119	0.33193	-0.131785	-0.312602	0.285746	-0.097758	0.009664	-0.001221	-0.065308	0.297648	-0.098775	0.183716
Data317	-0.267639	-0.198263	-0.018616	0.30894	-0.114441	-0.306396	0.284831	-0.073547	-0.013529	-0.026855	-0.078227	0.297852	-0.123291	0.199178
Data318	-0.27415	-0.218099	-0.048523	0.280558	-0.106557	-0.304057	0.280965	-0.056152	-0.032756	-0.012207	-0.079651	0.309957	-0.122782	0.222778
Data319	-0.277303	-0.238546	-0.059713	0.246735	-0.113678	-0.29775	0.275472	-0.048116	-0.031433	0.0354	-0.089722	0.275777	-0.113118	0.201925
Data320	-0.277405	-0.247599	-0.035706	0.209605	-0.16098	-0.295003	0.277659	-0.051982	-0.008647	0.068766	-0.112101	0.237834	-0.093384	0.138041
Data321	-0.275167	-0.26652	-0.010173	0.162608	-0.215352	-0.305684	0.293732	-0.060221	-0.002543	0.075684	-0.112203	0.229492	-0.075785	0.088094
Data322	-0.27181	-0.278829	0.017904	0.131022	-0.241852	-0.325826	0.305939	-0.071716	-0.016988	0.023092	-0.080363	0.221863	-0.06724	0.081787
Data323	-0.268148	-0.26001	0.018514	0.124664	-0.244649	-0.350952	0.305074	-0.096232	-0.038249	-0.033875	-0.046895	0.222575	-0.068054	0.092061
Data324	-0.264791	-0.238139	-0.007426	0.140686	-0.243988	-0.383199	0.298258	-0.129191	-0.062459	-0.073649	-0.040588	0.24058	-0.065613	0.083618
Data325	-0.261739	-0.228068	-0.035706	0.139771	-0.244191	-0.40507	0.282593	-0.144958	-0.07843	-0.097453	-0.065715	0.252279	-0.053406	0.047201
Data326	-0.258382	-0.23173	-0.029704	0.117086	-0.252431	-0.393677	0.27181	-0.145976	-0.094706	-0.109253	-0.114441	0.240987	-0.053914	-0.009969
Data327	-0.254211	-0.229492	-0.018107	0.088399	-0.252126	-0.40212	0.273692	-0.137838	-0.114746	-0.107931	-0.156759	0.210978	-0.073039	-0.05249
Data328	-0.24882	-0.233663	-0.029602	0.077006	-0.247548	-0.419006	0.297089	-0.145671	-0.142822	-0.112	-0.160421	0.161336	-0.101217	-0.057983
Data329	-0.242411	-0.229492	-0.065511	0.066935	-0.251414	-0.423279	0.318553	-0.159302	-0.162455	-0.126038	-0.136108	0.118001	-0.122884	-0.051676
Data330	-0.236104	-0.232646	-0.08667	0.060933	-0.269674	-0.440572	0.319061	-0.171611	-0.172526	-0.169169	-0.133972	0.096741	-0.113322	-0.05422
Data331	-0.231425	-0.257975	-0.080465	0.052185	-0.287933	-0.460917	0.31662	-0.178426	-0.170695	-0.200399	-0.144755	0.081889	-0.079854	-0.067851
Data332	-0.229797	-0.292053	-0.050456	0.031637	-0.327352	-0.467021	0.314891	-0.188395	-0.155436	-0.22583	-0.153707	0.078125	-0.050863	-0.081787
Data333	-0.231628	-0.320333	-0.0118	-0.013733	-0.367076	-0.461528	0.310109	-0.197754	-0.142619	-0.251567	-0.15269	0.088908	-0.036316	-0.093587
Data334	-0.236613	-0.301208	0.006002	-0.080617	-0.393473	-0.45461	0.296783	-0.21169	-0.128682	-0.255636	-0.13031	0.10203	-0.038452	-0.095927
Data335	-0.243327	-0.264587	0.019633	-0.141754	-0.407206	-0.434977	0.264486	-0.225728	-0.122274	-0.257975	-0.109863	0.109355	-0.053101	-0.078634
Data336	-0.250244	-0.240784	0.012105	-0.177917	-0.430298	-0.423381	0.235494	-0.229187	-0.143127	-0.252482	-0.137024	0.094401	-0.066427	-0.06368
Data337	-0.256042	-0.24648	-0.00885	-0.19811	-0.437113	-0.438029	0.228475	-0.228475	-0.182292	-0.241699	-0.17863	0.068868	-0.058289	-0.059509
Data338	-0.259705	-0.262858	-0.003866	-0.222473	-0.443776	-0.469055	0.221049	-0.247803	-0.215556	-0.250549	-0.20284	0.042318	-0.046794	-0.067749
Data339	-0.260722	-0.283101	0.024211	-0.265147	-0.453746	-0.492859	0.197754	-0.287272	-0.241597	-0.294291	-0.215963	0.037333	-0.049235	-0.06602
Data340	-0.259196	-0.311483	0.035909	-0.276998	-0.448049	-0.506287	0.159403	-0.325012	-0.264791	-0.337524	-0.221049	0.020854	-0.052185	-0.042114
Data341	-0.255839	-0.318909	0.02065	-0.251668	-0.443268	-0.521952	0.142212	-0.35614	-0.281779	-0.343323	-0.219727	0.003357	-0.065918	-0.030314
Data342	-0.251872	-0.28656	-0.002747	-0.208333	-0.452779	-0.538127	0.155182	-0.381673	-0.294189	-0.320435	-0.219218	0.019938	-0.066325	-0.029907
Data343	-0.248718	-0.243632	-0.0354	-0.187174	-0.468648	-0.545146	0.172831	-0.40273	-0.290629	-0.301514	-0.215759	0.071615	-0.042826	-0.032552
Data344	-0.247904	-0.226135	-0.04008	-0.208181	-0.478363	-0.538432	0.186717	-0.430806	-0.279541	-0.298665	-0.200704	0.141398	-0.028585	-0.047302
Data345	-0.250041	-0.236104	-0.006409	-0.248617	-0.495148	-0.533142	0.195719	-0.453491	-0.288086	-0.302429	-0.185445	0.174662	-0.028483	-0.074361
Data346	-0.25472	-0.250854	0.00946	-0.282745	-0.501963	-0.518697	0.191905	-0.457153	-0.317485	-0.333659	-0.16866	0.153097	-0.030416	-0.110982
Data347	-0.26062	-0.247498	0.013123	-0.280914	-0.489095	-0.510661	0.183004	-0.455119	-0.343323	-0.391134	-0.1533	0.099589	-0.024719	-0.112813
Data348	-0.265605	-0.237223	0.031738	-0.285594	-0.489349	-0.518697	0.185699	-0.445964	-0.364075	-0.459595	-0.132141	0.065409	-0.00295	-0.095317
Data349	-0.268148	-0.243225	0.038554	-0.297597	-0.510254	-0.539246	0.184326	-0.424805	-0.370076	-0.519918	-0.137634	0.071818	-0.011597	-0.055847
Data350	-0.267131	-0.287069	0.044759	-0.329692	-0.539347	-0.556946	0.173696	-0.415344	-0.370585	-0.526632	-0.156962	0.07782	-0.04069	-0.031433
Data351	-0.26296	-0.320841	0.074158	-0.361633	-0.568542	-0.574341	0.156759	-0.411886	-0.378011	-0.494893	-0.171814	0.053101	-0.05483	-0.027568
Data352	-0.256551	-0.304667	0.085449	-0.381317	-0.599823	-0.576884	0.135651	-0.410055	-0.379435	-0.461121	-0.178528	0.045064	-0.020447	-0.030721
Data353	-0.249125	-0.260824	0.07609	-0.379435	-0.618235	-0.564779	0.12558	-0.429179	-0.37852	-0.420939	-0.180562	0.053813	-0.002035	-0.049032
Data354	-0.241801	-0.238139	0.053609	-0.358785	-0.613454	-0.548197	0.13443	-0.458679	-0.38147	-0.40802	-0.16449	0.053406	0.013123	-0.072632
Data355	-0.235087	-0.248311	0.012004	-0.327504	-0.581868	-0.528666	0.148112	-0.481364	-0.397949	-0.42277	-0.154521	0.056152	-0.010478	-0.082397
Data356	-0.228678	-0.276286	-0.029093	-0.315247	-0.54184	-0.509847	0.142822	-0.504252	-0.403137	-0.451457	-0.160014	0.075175	-0.051778	-0.088603
Data357	-0.222066	-0.276591	-0.054423	-0.327301	-0.518392	-0.525309	0.13209	-0.511678	-0.394287	-0.478109	-0.164795	0.07253	-0.084635	-0.093282
Data358	-0.214233	-0.257365	-0.081584	-0.35258	-0.511373	-0.557353	0.138957	-0.50293	-0.39032	-0.504761	-0.164897	0.056458	-0.118205	-0.102539
Data359	-0.204468	-0.258891	-0.100606	-0.371958	-0.512899	-0.573832	0.152486	-0.5071	-0.404867	-0.509644	-0.145365	0.044149	-0.154521	-0.116374
Data360	-0.192261	-0.261841	-0.118306	-0.388489	-0.508931	-0.57841	0.154165	-0.520833	-0.447184	-0.517069	-0.12146	0.026754	-0.191243	-0.108236
Data361	-0.177917	-0.234884	-0.129903	-0.392558	-0.523783	-0.595805	0.144246	-0.531616	-0.478516	-0.524699	-0.114644	0.020854	-0.222473	-0.092061
Data362	-0.162354	-0.214335	-0.107524	-0.388845	-0.541534	-0.605469	0.137431	-0.543009	-0.478821	-0.531108	-0.107727	0.024923	-0.240173	-0.072632
Data363	-0.146891	-0.200399	-0.064392	-0.38737	-0.562592	-0.578817	0.143229	-0.555115	-0.466309	-0.528259	-0.114543	0.014445	-0.239868	-0.087179
Data364	-0.132751	-0.189921	-0.00824	-0.386607	-0.589752	-0.523783	0.141042	-0.570374	-0.448608	-0.523071	-0.132446	-0.007222	-0.260518	-0.105693
Data365	-0.121155	-0.196431	0.047201	-0.385081	-0.592651	-0.487162	0.131022	-0.583293	-0.429382	-0.529887	-0.149434	0.000102	-0.282389	-0.10081
Data366	-0.112712	-0.196533	0.089213	-0.405986	-0.580139	-0.484009	0.129801	-0.594177	-0.414022	-0.547485	-0.148926	0.027466	-0.287679	-0.065715
Data367	-0.107727	-0.197449	0.098674	-0.412394	-0.556641	-0.501607	0.124563	-0.590312	-0.402629	-0.543213	-0.143229	0.071615	-0.289001	-0.044556
Data368	-0.105896	-0.219727	0.064596	-0.401866	-0.546366	-0.51005	0.122732	-0.586243	-0.389709	-0.5071	-0.124613	0.103861	-0.294393	-0.049133
Data369	-0.10671	-0.248718	0.01943	-0.405579	-0.558777	-0.519104	0.105794	-0.592041	-0.384928	-0.476685	-0.098674	0.093079	-0.292358	-0.055644
Data370	-0.109151	-0.258484	-0.012207	-0.425975	-0.577698	-0.512695	0.085195	-0.602214	-0.378418	-0.488383	-0.076497	0.056152	-0.295715	-0.055542
Data371	-0.111694	-0.238851	-0.015157	-0.43279	-0.585276	-0.502421	0.066884	-0.618083	-0.365906	-0.542297	-0.100708	0.046082	-0.299988	-0.019226
Data372	-0.11322	-0.207113	-0.012207	-0.432231	-0.574188	-0.51178	0.059001	-0.644633	-0.350138	-0.594279	-0.138143	0.027059	-0.31016	0.03184
Data373	-0.112712	-0.180562	-0.015157	-0.417175	-0.588481	-0.518494	0.052389	-0.667826	-0.353699	-0.609233	-0.159505	0.00061	-0.31484	0.073954
Data374	-0.110372	-0.173035	-0.043538	-0.406545	-0.622101	-0.521647	0.052236	-0.685323	-0.375163	-0.589905	-0.171	0.000102	-0.310059	0.09023
Data375	-0.10732	-0.192871	-0.072734	-0.395304	-0.650279	-0.511882	0.06251	-0.676575	-0.380046	-0.561523	-0.180054	0.025838	-0.298564	0.103861
Data376	-0.10498	-0.202026	-0.086161	-0.399577	-0.658518	-0.479228	0.073751	-0.659078	-0.372314	-0.539347	-0.181478	0.065816	-0.300191	0.097961
Data377	-0.104879	-0.20518	-0.073649	-0.391083	-0.660248	-0.468547	0.079447	-0.641988	-0.377299	-0.502625	-0.165609	0.095927	-0.317688	0.084941
Data378	-0.107829	-0.190633	-0.061442	-0.367432	-0.645294	-0.485026	0.08255	-0.642598	-0.391337	-0.475769	-0.127462	0.082499	-0.347595	0.086873
Data379	-0.113424	-0.164286	-0.070292	-0.344187	-0.629883	-0.494588	0.067546	-0.651347	-0.390727	-0.462952	-0.070089	0.021667	-0.371094	0.110779
Data380	-0.120341	-0.137227	-0.093282	-0.310465	-0.618693	-0.495707	0.056356	-0.668335	-0.383199	-0.49703	-0.033061	-0.024312	-0.374247	0.134684
Data381	-0.126648	-0.092163	-0.119019	-0.280151	-0.595347	-0.478821	0.040283	-0.666606	-0.360819	-0.548096	-0.040487	-0.010986	-0.367533	0.160116
Data382	-0.130615	-0.056254	-0.146484	-0.268707	-0.581055	-0.44281	0.01943	-0.663452	-0.343933	-0.564168	-0.044149	0.031535	-0.365906	0.184326
Data383	-0.130819	-0.010783	-0.152283	-0.268504	-0.576782	-0.397847	-0.003255	-0.661112	-0.351461	-0.538635	-0.047302	0.046692	-0.363464	0.198873
Data384	-0.127665	0.033264	-0.119324	-0.2712	-0.587311	-0.364176	-0.020854	-0.666707	-0.35553	-0.467631	-0.079549	0.033773	-0.350444	0.217489
Data385	-0.122477	0.056559	-0.096741	-0.25238	-0.582581	-0.365295	-0.026805	-0.656331	-0.342814	-0.414225	-0.114034	0.03713	-0.330302	0.237427
Data386	-0.117594	0.027974	-0.102234	-0.237986	-0.546214	-0.377197	-0.021566	-0.628662	-0.331014	-0.393372	-0.125732	0.07609	-0.326945	0.235697
Data387	-0.115458	0.000814	-0.134583	-0.23351	-0.517578	-0.403035	-0.020752	-0.613098	-0.325826	-0.383606	-0.099894	0.120951	-0.355835	0.209045
Data388	-0.117391	-0.033366	-0.166117	-0.233053	-0.508067	-0.411275	-0.032756	-0.605672	-0.334981	-0.40741	-0.06958	0.134583	-0.378621	0.173747
Data389	-0.123291	-0.054118	-0.191752	-0.222066	-0.489909	-0.39978	-0.056051	-0.616659	-0.317688	-0.444031	-0.046794	0.128479	-0.380554	0.156047
Data390	-0.131124	-0.055339	-0.198568	-0.200755	-0.450389	-0.39622	-0.081329	-0.628153	-0.299377	-0.473633	-0.025126	0.130819	-0.373332	0.152283
Data391	-0.137634	-0.040588	-0.198975	-0.186818	-0.411377	-0.396322	-0.080007	-0.640361	-0.301819	-0.489807	0.013631	0.143738	-0.380351	0.159403
Data392	-0.139771	-0.010986	-0.212504	-0.194041	-0.40329	-0.386658	-0.058594	-0.664571	-0.304159	-0.482788	0.052897	0.180562	-0.401917	0.168152
Data393	-0.135193	0.009969	-0.251465	-0.20106	-0.413361	-0.352478	-0.015361	-0.676168	-0.299886	-0.458272	0.065715	0.189107	-0.407817	0.180257
Data394	-0.123698	0.027059	-0.292664	-0.215454	-0.442607	-0.315043	0.030365	-0.667928	-0.281982	-0.410868	0.057475	0.177307	-0.402018	0.176697
Data395	-0.107015	0.061035	-0.312703	-0.223338	-0.482992	-0.286967	0.04659	-0.652466	-0.251567	-0.36967	0.044149	0.170186	-0.403137	0.164286
Data396	-0.088603	0.07609	-0.300802	-0.226237	-0.499166	-0.27537	0.046183	-0.642395	-0.228577	-0.350138	0.027364	0.154215	-0.409139	0.162252
Data397	-0.072225	0.063782	-0.274862	-0.229594	-0.504862	-0.291341	0.046183	-0.632833	-0.226237	-0.347392	0.027568	0.141805	-0.42216	0.174255
Data398	-0.060933	0.034485	-0.252686	-0.217285	-0.493113	-0.296936	0.036723	-0.610453	-0.211792	-0.347493	0.055949	0.139872	-0.396729	0.187174
Data399	-0.056254	-0.001424	-0.237223	-0.180969	-0.465037	-0.294393	0.019786	-0.605774	-0.182495	-0.333761	0.092672	0.156657	-0.351563	0.164185
Data400	-0.057983	-0.028381	-0.268046	-0.140177	-0.425517	-0.280253	0.005798	-0.603129	-0.159607	-0.302327	0.108846	0.148926	-0.311381	0.138753
Data401	-0.064087	-0.013224	-0.28005	-0.119934	-0.401611	-0.261739	0.017242	-0.598348	-0.16215	-0.274963	0.11617	0.12502	-0.304972	0.125631
Data402	-0.071716	0.04069	-0.280762	-0.115255	-0.395304	-0.259908	0.029856	-0.600077	-0.175273	-0.25533	0.111898	0.102641	-0.306702	0.115763
Data403	-0.078125	0.101725	-0.291036	-0.110321	-0.391947	-0.256755	0.05249	-0.596008	-0.185547	-0.257568	0.113424	0.087585	-0.31484	0.137227
Data404	-0.081482	0.117289	-0.298971	-0.09903	-0.377248	-0.247396	0.066274	-0.598145	-0.190023	-0.284526	0.10966	0.06663	-0.321248	0.170288
Data405	-0.081584	0.105286	-0.333049	-0.098877	-0.37206	-0.242106	0.081482	-0.598145	-0.205587	-0.309041	0.078532	0.069173	-0.333455	0.211182
Data406	-0.079346	0.067342	-0.374552	-0.087585	-0.399984	-0.233663	0.092723	-0.584819	-0.218099	-0.296733	0.054016	0.088908	-0.323588	0.225016
Data407	-0.076803	0.032552	-0.37974	-0.096537	-0.436605	-0.226034	0.093587	-0.55013	-0.205892	-0.261332	0.055542	0.122375	-0.283915	0.23641
Data408	-0.07609	-0.009969	-0.335693	-0.108693	-0.455983	-0.221965	0.098877	-0.511983	-0.162252	-0.21932	0.083618	0.161641	-0.260213	0.253805
Data409	-0.07843	-0.051575	-0.266418	-0.106659	-0.450236	-0.206807	0.100505	-0.485636	-0.137431	-0.192057	0.11617	0.200806	-0.254415	0.253092
Data410	-0.08372	-0.06307	-0.216573	-0.105031	-0.42745	-0.170797	0.106913	-0.473836	-0.13855	-0.1828	0.177511	0.212402	-0.254924	0.243937
Data411	-0.091146	-0.033671	-0.200399	-0.082448	-0.388234	-0.124715	0.114288	-0.473938	-0.156962	-0.195313	0.217387	0.183309	-0.252991	0.247396
Data412	-0.09908	0.022481	-0.229492	-0.03657	-0.34495	-0.074463	0.114594	-0.488993	-0.17039	-0.199585	0.232849	0.137736	-0.25767	0.250651
Data413	-0.105998	0.055135	-0.250651	-0.00295	-0.309194	-0.045776	0.116781	-0.495504	-0.168152	-0.212809	0.212809	0.123189	-0.246684	0.245056
Data414	-0.110474	0.069377	-0.235799	-0.002085	-0.286916	-0.035604	0.111338	-0.479126	-0.154317	-0.235087	0.149943	0.135498	-0.227153	0.25238
Data415	-0.111898	0.076396	-0.205587	-0.004069	-0.267181	-0.045675	0.094808	-0.466207	-0.143738	-0.235596	0.080465	0.140686	-0.215149	0.271505
Data416	-0.110372	0.065104	-0.189311	-0.011088	-0.260366	-0.057882	0.094096	-0.450541	-0.122884	-0.19694	0.032857	0.132446	-0.193787	0.293783
Data417	-0.106608	0.062052	-0.196431	-0.00946	-0.273692	-0.070089	0.10376	-0.43457	-0.119832	-0.134583	0.046692	0.129496	-0.170288	0.303141
Data418	-0.102132	0.05717	-0.227865	-0.007884	-0.302938	-0.08138	0.122782	-0.433248	-0.110982	-0.089925	0.101725	0.171611	-0.1415	0.315348
Data419	-0.098368	0.048828	-0.275167	-0.016581	-0.321198	-0.093282	0.139313	-0.442708	-0.102437	-0.060832	0.143331	0.195109	-0.115255	0.314026
Data420	-0.096639	0.040588	-0.288391	-0.026652	-0.308075	-0.110575	0.16805	-0.44637	-0.103251	-0.07782	0.183207	0.17568	-0.107727	0.29541
Data421	-0.097249	0.059102	-0.263977	-0.012665	-0.271556	-0.101522	0.196279	-0.440572	-0.09552	-0.112101	0.200907	0.135701	-0.11912	0.265503
Data422	-0.099691	0.08962	-0.221659	0.029907	-0.227966	-0.062358	0.220439	-0.417684	-0.090637	-0.149129	0.193685	0.106913	-0.138753	0.249634
Data423	-0.102844	0.122782	-0.20579	0.065715	-0.183156	-0.01414	0.232442	-0.390625	-0.091451	-0.17629	0.181681	0.110677	-0.154521	0.269674
Data424	-0.105896	0.142008	-0.216471	0.096741	-0.147196	0.011393	0.24882	-0.368652	-0.101115	-0.169576	0.183207	0.146484	-0.16571	0.299581
Data425	-0.108337	0.134481	-0.233866	0.140076	-0.131683	0.047201	0.244141	-0.360921	-0.10203	-0.134074	0.199483	0.172729	-0.160116	0.317078
Data426	-0.110372	0.103963	-0.225525	0.161438	-0.140228	0.06958	0.233968	-0.354207	-0.088399	-0.090332	0.202637	0.165812	-0.150146	0.293783
Data427	-0.112712	0.07314	-0.190328	0.164948	-0.15269	0.078939	0.237172	-0.346985	-0.074565	-0.052287	0.197245	0.163676	-0.131531	0.247498
Data428	-0.115865	0.04303	-0.161133	0.147654	-0.146332	0.08138	0.247904	-0.324605	-0.062358	-0.040181	0.211995	0.170695	-0.122681	0.220947
Data429	-0.119832	0.046285	-0.144348	0.13677	-0.132192	0.10671	0.256246	-0.296224	-0.056559	-0.051575	0.238139	0.171305	-0.114848	0.214233
Data430	-0.124512	0.072428	-0.16866	0.147298	-0.110931	0.140686	0.262146	-0.283101	-0.036011	-0.050456	0.26062	0.166931	-0.117493	0.209961
Data431	-0.129496	0.096639	-0.202026	0.164134	-0.09079	0.149638	0.277456	-0.284526	-0.012512	-0.047099	0.260213	0.177816	-0.110168	0.183716
Data432	-0.133769	0.115255	-0.204773	0.169423	-0.065765	0.158895	0.295258	-0.274048	-0.009054	-0.034993	0.25238	0.177714	-0.088603	0.147298
Data433	-0.136617	0.115967	-0.190125	0.166219	-0.062764	0.190531	0.319265	-0.264893	-0.02828	-0.012919	0.232035	0.167847	-0.070292	0.115255
Data434	-0.136922	0.122274	-0.184123	0.170288	-0.064748	0.207418	0.332235	-0.264689	-0.06602	0.012716	0.218404	0.13916	-0.065715	0.098775
Data435	-0.134481	0.133769	-0.202128	0.184123	-0.07019	0.197652	0.352885	-0.267537	-0.089518	0.035197	0.228271	0.10081	-0.062459	0.113932
Data436	-0.129496	0.132751	-0.231934	0.193075	-0.077413	0.181376	0.366109	-0.251261	-0.115865	0.04364	0.264587	0.075989	-0.06602	0.140381
Data437	-0.122681	0.11261	-0.246277	0.215149	-0.090892	0.166219	0.382385	-0.238139	-0.141703	0.040283	0.280355	0.06958	-0.066325	0.164693
Data438	-0.115255	0.082703	-0.24231	0.233917	-0.117544	0.162354	0.406392	-0.228678	-0.14801	0.035502	0.287476	0.058594	-0.050049	0.188802
Data439	-0.107931	0.052897	-0.224609	0.243073	-0.135854	0.177511	0.423381	-0.222066	-0.145162	0.018616	0.302022	0.057068	-0.033671	0.214132
Data440	-0.101318	0.051168	-0.199788	0.22583	-0.124003	0.218404	0.417379	-0.231628	-0.114441	0.016988	0.342712	0.075277	-0.023499	0.237325
Data441	-0.095418	0.087179	-0.180664	0.197449	-0.116526	0.249329	0.411784	-0.239461	-0.07843	0.045471	0.390625	0.106099	-0.009664	0.252889
Data442	-0.09023	0.117594	-0.16744	0.179749	-0.10198	0.282288	0.398966	-0.232951	-0.066528	0.076396	0.404867	0.11617	0.004374	0.256958
Data443	-0.085754	0.124919	-0.166321	0.194753	-0.078634	0.294393	0.400696	-0.227458	-0.075684	0.098674	0.348511	0.103963	0.018616	0.25411
Data444	-0.082194	0.132243	-0.151265	0.220896	-0.044098	0.307109	0.410156	-0.221558	-0.090535	0.113729	0.271606	0.093587	0.043945	0.265808
Data445	-0.079753	0.120138	-0.13326	0.231069	-0.019989	0.322164	0.401255	-0.21993	-0.096537	0.087891	0.220337	0.080261	0.060425	0.285136
Data446	-0.078532	0.089722	-0.120544	0.237122	-0.001373	0.343526	0.389964	-0.229899	-0.085042	0.040283	0.193481	0.076701	0.064799	0.310872
Data447	-0.078328	0.069784	-0.108134	0.267639	0.008799	0.354004	0.377452	-0.252075	-0.066833	0.01119	0.199585	0.064494	0.063171	0.344442
Data448	-0.078735	0.089823	-0.110779	0.326131	-0.010935	0.334778	0.37206	-0.260925	-0.075175	0.028076	0.227763	0.034587	0.079753	0.377401
Data449	-0.079651	0.13387	-0.138652	0.400492	-0.04954	0.321452	0.37969	-0.270691	-0.085246	0.071818	0.246582	0.042725	0.122884	0.398458
Data450	-0.08077	0.174052	-0.178223	0.460866	-0.089518	0.325928	0.39149	-0.280965	-0.064189	0.125427	0.275879	0.094096	0.181478	0.384725
Data451	-0.082397	0.186056	-0.189514	0.467478	-0.114594	0.331014	0.414683	-0.273539	-0.035706	0.169474	0.308736	0.15981	0.206299	0.351054
Data452	-0.08433	0.184326	-0.170288	0.445658	-0.109914	0.337728	0.434621	-0.261536	-0.037435	0.186869	0.332031	0.200806	0.193481	0.320638
Data453	-0.085653	0.184326	-0.16449	0.454152	-0.089162	0.357971	0.445658	-0.247192	-0.049845	0.195414	0.338338	0.177511	0.159709	0.311076
Data454	-0.085042	0.19338	-0.169271	0.467377	-0.043691	0.388794	0.447184	-0.217285	-0.062866	0.197144	0.345459	0.131531	0.144958	0.322469
Data455	-0.080668	0.179036	-0.180257	0.470276	0.011342	0.41392	0.442912	-0.174255	-0.068665	0.177307	0.365397	0.123494	0.139364	0.344238
Data456	-0.071309	0.139669	-0.19165	0.484467	0.04303	0.441386	0.437978	-0.134481	-0.065409	0.150757	0.371297	0.158183	0.135701	0.371297
Data457	-0.056356	0.091756	-0.181783	0.485484	0.044556	0.459696	0.424601	-0.113118	-0.063578	0.149129	0.385844	0.167542	0.124613	0.396729
Data458	-0.036621	0.077413	-0.157776	0.476735	0.010427	0.465597	0.405426	-0.097046	-0.047302	0.150248	0.400492	0.148417	0.118001	0.423381
Data459	-0.01414	0.11556	-0.142924	0.457001	-0.02065	0.469157	0.404307	-0.090637	-0.022786	0.158895	0.390625	0.131327	0.098877	0.433451
Data460	0.008545	0.167135	-0.132039	0.470988	-0.016683	0.471395	0.406748	-0.097046	-0.004171	0.175883	0.389913	0.120036	0.080465	0.4245
Data461	0.029093	0.189209	-0.132345	0.502014	0.007019	0.470174	0.414581	-0.121053	-0.010071	0.177917	0.405579	0.12502	0.065002	0.401917
Data462	0.045268	0.16744	-0.1474	0.531565	0.046488	0.490621	0.411021	-0.152893	-0.011495	0.169169	0.416158	0.147502	0.052287	0.393778
Data463	0.056254	0.137126	-0.164083	0.536804	0.087026	0.517273	0.401357	-0.187073	0.000814	0.154317	0.411275	0.15391	0.073242	0.38737
Data464	0.062256	0.125631	-0.170288	0.535736	0.09908	0.509644	0.398712	-0.205485	0.015462	0.142822	0.39032	0.140788	0.095927	0.377096
Data465	0.064697	0.13092	-0.180054	0.542043	0.080973	0.499878	0.409953	-0.221761	0.016581	0.141805	0.394694	0.128479	0.097351	0.368958
Data466	0.065816	0.131632	-0.178528	0.555471	0.066884	0.50293	0.43457	-0.233053	-0.015564	0.162354	0.423686	0.124105	0.082906	0.358887
Data467	0.067749	0.141195	-0.18514	0.559387	0.07075	0.506999	0.444285	-0.229085	-0.046183	0.185852	0.446981	0.110474	0.058899	0.358988
Data468	0.071716	0.151774	-0.212301	0.549266	0.064087	0.510763	0.442708	-0.220032	-0.046997	0.210368	0.469462	0.107625	0.035502	0.375366
Data469	0.07782	0.146993	-0.238241	0.548197	0.044657	0.515849	0.437978	-0.203552	-0.033976	0.213928	0.461934	0.102641	0.020752	0.375061
Data470	0.085246	0.145874	-0.228068	0.545553	0.022227	0.533244	0.432739	-0.210673	-0.009867	0.209249	0.432027	0.09196	0.003866	0.363566
Data471	0.092773	0.150859	-0.208944	0.537974	0.009562	0.584412	0.41865	-0.221761	0.009054	0.199788	0.412801	0.085653	-0.013835	0.368042
Data472	0.099386	0.150859	-0.184021	0.538635	0.01241	0.634664	0.399017	-0.228577	0.021566	0.196533	0.401611	0.085144	-0.007629	0.373128
Data473	0.104472	0.156352	-0.160522	0.537364	0.026957	0.643616	0.386658	-0.224508	0.031128	0.221456	0.397746	0.099894	-0.007731	0.369975
Data474	0.107931	0.154826	-0.16805	0.545654	0.054067	0.633545	0.372009	-0.220439	0.025431	0.265808	0.402934	0.125834	-0.009359	0.364685
Data475	0.110168	0.142924	-0.19928	0.572408	0.064596	0.620422	0.365346	-0.244141	0.00824	0.311381	0.423584	0.142415	-0.002238	0.352885
Data476	0.112	0.125834	-0.22817	0.588735	0.082296	0.604757	0.347493	-0.282491	0.000102	0.326233	0.424296	0.106303	0.013326	0.346883
Data477	0.114441	0.11912	-0.253703	0.597127	0.104319	0.598857	0.320587	-0.304565	-0.001729	0.302836	0.408936	0.070903	0.010376	0.345154
Data478	0.118306	0.145467	-0.282288	0.60201	0.134939	0.588582	0.303955	-0.317078	0.018717	0.254415	0.38269	0.056864	0.008036	0.375264
Data479	0.124105	0.187785	-0.292969	0.623728	0.154266	0.592957	0.298564	-0.330709	0.025635	0.223694	0.357666	0.027974	-0.007324	0.413411
Data480	0.131632	0.210978	-0.299581	0.640462	0.144653	0.594991	0.301666	-0.338643	0.008341	0.215963	0.344442	0.013835	-0.026652	0.437927
Data481	0.139669	0.210673	-0.313517	0.65272	0.124054	0.602519	0.302684	-0.337931	0.001017	0.235596	0.327657	0.020345	-0.03835	0.445964
Data482	0.146688	0.1828	-0.332743	0.639852	0.116425	0.633952	0.302582	-0.331828	0.014547	0.259298	0.310465	0.049438	-0.04598	0.443014
Data483	0.151265	0.163574	-0.34668	0.613149	0.114441	0.657145	0.289714	-0.317586	0.016683	0.270589	0.297953	0.09491	-0.059916	0.442403
Data484	0.152486	0.170797	-0.318909	0.599925	0.119476	0.664164	0.286051	-0.301107	-0.005798	0.291545	0.307007	0.119019	-0.069071	0.449524
Data485	0.150553	0.189921	-0.262044	0.607402	0.144043	0.665487	0.274455	-0.301412	-0.024923	0.305074	0.337728	0.08311	-0.070394	0.465291
Data486	0.146891	0.189209	-0.229492	0.602214	0.164185	0.670675	0.258179	-0.321045	-0.03835	0.308126	0.375875	0.029602	-0.061646	0.483602
Data487	0.143331	0.179952	-0.223083	0.592448	0.190938	0.669963	0.253601	-0.32725	-0.01119	0.272319	0.386759	0.030009	-0.047201	0.501709
Data488	0.142008	0.182597	-0.22227	0.588277	0.205129	0.678813	0.240682	-0.332336	0.019226	0.235596	0.354207	0.066121	-0.028992	0.517883
Data489	0.144552	0.204671	-0.220846	0.568746	0.205587	0.70343	0.216014	-0.331523	0.034485	0.224609	0.332031	0.088399	-0.023295	0.532633
Data490	0.151265	0.243022	-0.187887	0.537516	0.201823	0.741475	0.189616	-0.339864	0.03245	0.252584	0.307719	0.076701	-0.003153	0.544535
Data491	0.161641	0.278117	-0.145467	0.520681	0.191498	0.7665	0.176442	-0.361735	0.044047	0.299072	0.267944	0.044861	0.014954	0.543722
Data492	0.173848	0.297343	-0.130514	0.51885	0.195465	0.764262	0.17156	-0.37974	0.060527	0.342814	0.24058	0.045675	0.010986	0.537109
Data493	0.185547	0.283508	-0.147502	0.532583	0.210927	0.770365	0.164897	-0.376689	0.058594	0.380046	0.252787	0.091858	-0.006714	0.515137
Data494	0.1946	0.263977	-0.171	0.552826	0.231476	0.751343	0.162303	-0.368551	0.024007	0.374959	0.30131	0.13326	-0.03479	0.469971
Data495	0.199992	0.245768	-0.17629	0.555725	0.241292	0.749715	0.157827	-0.366414	0.006205	0.343526	0.364176	0.144552	-0.038452	0.424194
Data496	0.201721	0.252787	-0.175781	0.554657	0.259247	0.761312	0.149485	-0.378825	0.004985	0.318705	0.401917	0.140076	-0.04954	0.394796
Data497	0.201823	0.280253	-0.164083	0.562134	0.302226	0.75592	0.141652	-0.383504	0.002238	0.320435	0.41392	0.13682	-0.056763	0.392863
Data498	0.202738	0.30009	-0.156047	0.574646	0.334015	0.73171	0.136363	-0.375468	-0.013224	0.306702	0.454305	0.152384	-0.057678	0.408325
Data499	0.207214	0.316569	-0.174662	0.584259	0.343221	0.71106	0.157623	-0.361125	-0.027161	0.285848	0.483704	0.179138	-0.065816	0.427246
Data500	0.216573	0.328776	-0.213826	0.597331	0.333761	0.718587	0.170593	-0.333557	-0.016988	0.285746	0.477193	0.178528	-0.06307	0.432739
Data501	0.231222	0.34495	-0.241597	0.601603	0.314738	0.740356	0.166728	-0.305379	0.019836	0.310771	0.446167	0.158997	-0.066121	0.409444
Data502	0.249634	0.353597	-0.219625	0.586039	0.296122	0.755412	0.153402	-0.279236	0.054423	0.337118	0.403239	0.146688	-0.058187	0.386658
Data503	0.269775	0.337118	-0.163574	0.551249	0.283864	0.769043	0.131531	-0.263875	0.064697	0.3538	0.360921	0.136108	-0.050761	0.381775
Data504	0.28951	0.292765	-0.104879	0.516408	0.285492	0.767619	0.116374	-0.26062	0.067342	0.346476	0.35553	0.110881	-0.019633	0.392761
Data505	0.306905	0.231222	-0.080566	0.507304	0.300344	0.767721	0.112	-0.277507	0.066732	0.340169	0.373637	0.10081	0.006205	0.387573
Data506	0.320943	0.18514	-0.094706	0.525818	0.313009	0.773621	0.100708	-0.294902	0.063375	0.354411	0.376383	0.112101	0.035706	0.357056
Data507	0.331217	0.193481	-0.120646	0.542399	0.31545	0.779928	0.08901	-0.304057	0.04954	0.381165	0.375061	0.094299	0.05249	0.325623
Data508	0.337728	0.240275	-0.121969	0.537109	0.299276	0.793152	0.086619	-0.301615	0.033671	0.397542	0.370178	0.047099	0.04069	0.296122
Data509	0.341187	0.302633	-0.118103	0.526174	0.277456	0.796407	0.072886	-0.304871	0.018107	0.391744	0.360921	0.004476	0.012105	0.289408
Data510	0.342	0.344238	-0.116475	0.52592	0.29307	0.821025	0.064087	-0.318095	0.027568	0.364787	0.345968	-0.018819	-0.006002	0.289205
Data511	0.340881	0.344543	-0.120646	0.537821	0.315501	0.849915	0.081991	-0.336304	0.036316	0.34078	0.323588	-0.027059	-0.012207	0.299072
Data512	0.33844	0.32369	-0.14801	0.547028	0.311991	0.873108	0.104828	-0.338542	0.01475	0.346476	0.288595	0.005391	-0.021057	0.314433
Data513	0.335185	0.286051	-0.186259	0.527751	0.278676	0.872701	0.110219	-0.336609	-0.009867	0.353699	0.25411	0.035604	-0.008138	0.327555
Data514	0.33193	0.250142	-0.178731	0.4835	0.253906	0.851847	0.115763	-0.321452	-0.010783	0.368754	0.252787	0.072021	0.016378	0.322774
Data515	0.329997	0.204569	-0.131938	0.437469	0.235697	0.839335	0.106049	-0.302938	0.003866	0.406291	0.280762	0.099996	0.032043	0.312195
Data516	0.330607	0.169678	-0.069885	0.39622	0.244954	0.840251	0.087789	-0.27537	0.015869	0.436707	0.325216	0.115356	0.045573	0.304667
Data517	0.335388	0.167948	-0.037944	0.379028	0.25528	0.843201	0.087992	-0.267639	0.007528	0.435079	0.37262	0.107422	0.049235	0.296733
Data518	0.34495	0.197754	-0.052389	0.375417	0.273641	0.850728	0.085653	-0.265605	0.002747	0.415955	0.384827	0.07487	0.051371	0.31311
Data519	0.35909	0.23112	-0.083822	0.390778	0.281474	0.872701	0.071157	-0.279032	-0.001322	0.380554	0.370178	0.038656	0.052897	0.337423
Data520	0.376587	0.239563	-0.082397	0.399984	0.299886	0.89091	0.067749	-0.291748	0.011597	0.296427	0.306193	0.028483	0.076701	0.367025
Data521	0.395304	0.24231	-0.053609	0.39683	0.326589	0.901896	0.058187	-0.281779	0.030314	0.238241	0.211385	0.027974	0.110372	0.398254
Data522	0.413208	0.232035	-0.018311	0.397135	0.336304	0.90271	0.050761	-0.254924	0.033773	0.237122	0.137939	0.021464	0.149028	0.433248
Data523	0.428365	0.222066	-0.023092	0.402883	0.335439	0.906474	0.033875	-0.234884	0.029093	0.285543	0.12146	0.007833	0.217489	0.442403
Data524	0.439962	0.226847	-0.048523	0.414174	0.328013	0.910441	0.015717	-0.228271	0.016479	0.339254	0.157471	0.011597	0.256755	0.42511
Data525	0.447591	0.232849	-0.077413	0.393829	0.308838	0.901591	0.025075	-0.233459	0.006409	0.36143	0.207418	0.039673	0.267944	0.390523
Data526	0.451965	0.210876	-0.098165	0.343577	0.307617	0.884603	0.039012	-0.251567	0.004272	0.3538	0.248311	0.050456	0.258891	0.364787
Data527	0.454102	0.17863	-0.074259	0.305328	0.329081	0.878805	0.06012	-0.266825	0.008748	0.3361	0.268656	0.037638	0.241801	0.328979
Data528	0.455729	0.177307	-0.038554	0.302073	0.347392	0.903219	0.059662	-0.258077	0.015666	0.307617	0.265198	0.018819	0.23702	0.291138
Data529	0.458577	0.199076	-0.017395	0.318247	0.357361	0.931803	0.041199	-0.228271	0.017598	0.263163	0.247498	0.002747	0.216064	0.279236
Data530	0.464274	0.206706	-0.017802	0.324961	0.355937	0.953471	0.034332	-0.201518	0.002035	0.221558	0.236511	0.001526	0.186259	0.272725
Data531	0.473328	0.199483	-0.035807	0.329132	0.349731	0.977275	0.047251	-0.186157	-0.011495	0.21464	0.231832	0.031942	0.168457	0.274963
Data532	0.485433	0.160929	-0.048726	0.326182	0.325114	0.990397	0.035756	-0.170492	-0.019938	0.235291	0.237935	0.04954	0.17039	0.261841
Data533	0.499369	0.115255	-0.018616	0.314229	0.292409	0.987651	0.012767	-0.161641	-0.019226	0.26652	0.237325	0.035299	0.187073	0.236715
Data534	0.513306	0.080872	0.026754	0.305684	0.2683	0.976664	-0.00941	-0.148519	-0.010579	0.295308	0.230509	0.039469	0.206197	0.215149
Data535	0.525716	0.041911	0.079753	0.290527	0.255229	0.964152	-0.016734	-0.118815	-0.001017	0.279643	0.240377	0.056254	0.231425	0.206909
Data536	0.535685	0.020243	0.10671	0.27242	0.25294	0.947062	-0.006307	-0.095723	-0.006104	0.262146	0.254822	0.043844	0.248006	0.209045
Data537	0.542806	0.026957	0.086772	0.266673	0.239563	0.944316	0.009766	-0.091553	-0.002645	0.256856	0.261739	0.0354	0.264181	0.190735
Data538	0.547994	0.042013	0.046285	0.248718	0.245921	0.938924	0.019073	-0.079549	0.009867	0.247904	0.243734	0.028687	0.291239	0.148214
Data539	0.552266	0.037435	0.044047	0.225474	0.253245	0.947876	0.027059	-0.061239	0.019023	0.230204	0.207723	0.019735	0.313009	0.109253
Data540	0.557353	0.020345	0.074768	0.20462	0.259654	0.965881	0.052083	-0.064494	0.008036	0.228068	0.178223	0.015564	0.331014	0.095927
Data541	0.564575	0.023295	0.096436	0.20401	0.276489	0.973206	0.076701	-0.085042	-0.014445	0.246684	0.153097	-0.006409	0.355326	0.118713
Data542	0.574443	0.032043	0.072734	0.202077	0.286458	0.980123	0.096944	-0.105693	-0.019836	0.263062	0.15096	-0.041707	0.364787	0.152893
Data543	0.586344	0.044759	0.028178	0.21286	0.276082	0.991516	0.10198	-0.108032	-0.016378	0.258382	0.14384	-0.064596	0.398661	0.171814
Data544	0.59845	0.048828	-0.003866	0.227966	0.244853	0.977987	0.108592	-0.073446	-0.019531	0.251567	0.132141	-0.078023	0.444132	0.169779
Data545	0.608927	0.024719	0.000203	0.21932	0.215403	0.951742	0.100759	-0.044759	-0.021464	0.245667	0.139669	-0.081482	0.457764	0.160319
Data546	0.616252	-0.020955	0.026245	0.208639	0.184174	0.953267	0.083669	-0.039775	-0.008036	0.238037	0.171712	-0.066223	0.450846	0.165812
Data547	0.619507	-0.031942	0.046692	0.187327	0.167389	0.967712	0.051982	-0.04954	0.036316	0.226847	0.212708	-0.05188	0.430501	0.185547
Data548	0.618998	-0.025431	0.061747	0.154419	0.160573	0.988668	0.019531	-0.055237	0.071106	0.230204	0.247498	-0.044556	0.412496	0.208537
Data549	0.615743	-0.028483	0.059408	0.134379	0.15686	1.010946	-0.004883	-0.073547	0.083415	0.251668	0.246073	-0.049438	0.401408	0.213826
Data550	0.611369	-0.051676	0.054118	0.135396	0.165354	1.020406	-0.017598	-0.10376	0.080668	0.248108	0.199483	-0.059001	0.402629	0.212402
Data551	0.607402	-0.085958	0.072734	0.132243	0.168304	1.033223	-0.013275	-0.11851	0.078125	0.229899	0.158691	-0.078939	0.42511	0.224609
Data552	0.605265	-0.116374	0.111186	0.106862	0.178121	1.047668	-0.009511	-0.128276	0.081787	0.173747	0.122884	-0.098063	0.436401	0.248617
Data553	0.605672	-0.140177	0.156962	0.087128	0.200857	1.059875	-0.021871	-0.132141	0.079244	0.124105	0.094604	-0.12736	0.438639	0.287577
Data554	0.608622	-0.166626	0.164591	0.088552	0.207062	1.05367	-0.032094	-0.132446	0.06602	0.109253	0.081787	-0.148112	0.437826	0.317688
Data555	0.6132	-0.166117	0.1297	0.106405	0.187022	1.033732	-0.021261	-0.142008	0.026449	0.133769	0.086772	-0.134583	0.444743	0.323995
Data556	0.617778	-0.151367	0.081482	0.124207	0.164032	1.012777	-0.005697	-0.151164	-0.007426	0.16571	0.090942	-0.088603	0.493164	0.330607
Data557	0.620626	-0.142619	0.042318	0.114339	0.149282	0.994873	0.016479	-0.160624	-0.011495	0.19043	0.112508	-0.038757	0.530802	0.328776
Data558	0.620728	-0.160522	0.037638	0.093282	0.141805	0.991414	0.033824	-0.156148	-0.000916	0.208232	0.130717	-0.008952	0.54952	0.307922
Data559	0.618083	-0.177409	0.055237	0.086873	0.144043	1.001383	0.02833	-0.145671	-0.004883	0.19104	0.133362	-0.019226	0.554606	0.288595
Data560	0.614421	-0.171509	0.054525	0.090281	0.161743	1.011963	0.010986	-0.131327	-0.0059	0.168152	0.123596	-0.071513	0.550028	0.281474
Data561	0.611979	-0.163879	0.060628	0.089823	0.186564	1.010234	0.005341	-0.111491	-0.019836	0.138346	0.128174	-0.090841	0.525208	0.282593
Data562	0.612793	-0.189412	0.067952	0.073853	0.21342	1.007589	0.002899	-0.09257	-0.02655	0.105387	0.150146	-0.056559	0.498556	0.303446
Data563	0.617981	-0.234477	0.075887	0.060933	0.201365	0.998535	-0.007884	-0.077922	-0.03479	0.090942	0.163167	-0.009766	0.4776	0.319722
Data564	0.627136	-0.298665	0.102946	0.029958	0.16922	0.97819	-0.023804	-0.073751	-0.0413	0.116577	0.173035	-0.002747	0.456034	0.325216
Data565	0.638529	-0.326742	0.132853	0.00768	0.110677	0.960897	-0.043488	-0.059509	-0.025736	0.119629	0.181376	-0.0118	0.448608	0.320943
Data566	0.649719	-0.306091	0.127258	0.001933	0.053202	0.953979	-0.056559	-0.045776	-0.012309	0.12441	0.184428	-0.029297	0.455221	0.3007
Data567	0.658569	-0.263774	0.109049	0.020701	0.034637	0.966085	-0.063375	-0.030416	-0.024923	0.120341	0.188802	-0.041707	0.457458	0.26357
Data568	0.663757	-0.241089	0.079854	0.04598	0.05483	0.990194	-0.062256	-0.027262	-0.047913	0.098877	0.209147	-0.026143	0.4363	0.244141
Data569	0.664876	-0.254517	0.02655	0.054779	0.08194	1.013997	-0.065867	-0.033366	-0.054321	0.077311	0.198263	-0.010783	0.415548	0.246989
Data570	0.662638	-0.264181	-0.009766	0.034739	0.094299	1.019491	-0.081482	-0.043844	-0.025126	0.049235	0.158691	-0.016479	0.406799	0.25828
Data571	0.658671	-0.264181	-0.029602	0.009359	0.088501	0.990499	-0.074463	-0.042521	0.007731	0.033468	0.12797	-0.033162	0.400391	0.264689
Data572	0.655314	-0.246073	-0.051575	-0.000458	0.074819	0.939636	-0.038198	-0.042521	0.018311	0.038452	0.135803	-0.054423	0.368958	0.257161
Data573	0.655111	-0.23112	-0.071309	-0.005595	0.065308	0.901591	0.00824	-0.041402	0	0.043538	0.189819	-0.091146	0.345561	0.261841
Data574	0.659688	-0.219625	-0.095927	-0.020701	0.067749	0.896403	0.032552	-0.045471	-0.032654	0.055033	0.219523	-0.132955	0.325317	0.281372
Data575	0.669556	-0.219828	-0.119324	-0.024872	0.069682	0.879924	0.03006	-0.057678	-0.054525	0.062256	0.22817	-0.164998	0.299784	0.295207
Data576	0.683899	-0.232544	-0.143229	-0.025126	0.051778	0.865885	0.006765	-0.07019	-0.041707	0.059102	0.217082	-0.186869	0.281982	0.291036
Data577	0.700684	-0.24821	-0.153097	-0.023905	0.019989	0.86558	0.002441	-0.095927	-0.021159	0.044963	0.202332	-0.190125	0.304769	0.292257
Data578	0.717163	-0.270182	-0.149841	-0.02833	-0.008952	0.881551	-0.002187	-0.13031	-0.007222	0.02238	0.204875	-0.173848	0.319112	0.304464
Data579	0.731099	-0.296936	-0.150248	-0.034943	-0.034587	0.884501	-0.01475	-0.14801	0.003459	0.029297	0.210978	-0.1474	0.317993	0.314636
Data580	0.740967	-0.311279	-0.13682	-0.063934	-0.05188	0.867411	-0.022583	-0.138448	0.007222	0.045573	0.214844	-0.105591	0.299479	0.313517
Data581	0.746257	-0.330098	-0.148926	-0.072988	-0.057119	0.852356	-0.023041	-0.142822	-0.000102	0.092773	0.226135	-0.082397	0.272013	0.293477
Data582	0.747579	-0.350545	-0.180257	-0.065867	-0.062408	0.844828	-0.037079	-0.167745	-0.010986	0.126139	0.242411	-0.096944	0.259705	0.293681
Data583	0.746358	-0.364278	-0.213521	-0.083567	-0.062663	0.836894	-0.055695	-0.189412	-0.024923	0.121053	0.244446	-0.136312	0.257975	0.304565
Data584	0.744527	-0.362956	-0.236206	-0.116374	-0.045115	0.829875	-0.067139	-0.21637	-0.021362	0.074056	0.23173	-0.171509	0.252075	0.314941
Data585	0.743612	-0.331523	-0.241089	-0.124156	-0.019887	0.800476	-0.063833	-0.253398	-0.001119	0.015564	0.21047	-0.198364	0.246073	0.340881
Data586	0.744324	-0.291646	-0.24648	-0.124156	-0.021057	0.782064	-0.058746	-0.260111	-0.012919	-0.019531	0.204671	-0.22644	0.224101	0.382996
Data587	0.746765	-0.261841	-0.269674	-0.121409	-0.048065	0.777079	-0.049591	-0.247701	-0.03418	-0.010274	0.203044	-0.221354	0.204773	0.403951
Data588	0.749512	-0.262044	-0.286865	-0.12324	-0.081278	0.774333	-0.046539	-0.237732	-0.027669	0.031942	0.19338	-0.192871	0.214945	0.399882
Data589	0.751139	-0.290019	-0.322774	-0.152639	-0.104624	0.772502	-0.05188	-0.234172	-0.015259	0.058797	0.186462	-0.157674	0.232442	0.392456
Data590	0.750224	-0.321452	-0.336711	-0.191142	-0.108948	0.778198	-0.052948	-0.219116	-0.020447	0.079854	0.204976	-0.133362	0.232442	0.386963
Data591	0.746053	-0.320943	-0.317281	-0.220693	-0.087941	0.787354	-0.056458	-0.201721	-0.042114	0.09318	0.228577	-0.135396	0.223897	0.391846
Data592	0.738729	-0.324809	-0.316569	-0.241903	-0.063527	0.783285	-0.070496	-0.19399	-0.068766	0.096232	0.26357	-0.187988	0.21637	0.413615
Data593	0.72937	-0.342712	-0.325114	-0.247599	-0.039266	0.78481	-0.085653	-0.187581	-0.085754	0.075073	0.296021	-0.223694	0.215556	0.434977
Data594	0.720011	-0.347188	-0.329488	-0.226695	-0.012512	0.774841	-0.102743	-0.174764	-0.059713	0.015564	0.295207	-0.208435	0.234578	0.43986
Data595	0.712484	-0.341593	-0.324707	-0.210927	-0.006358	0.759074	-0.119781	-0.161947	-0.042216	-0.043538	0.269368	-0.178324	0.255127	0.430501
Data596	0.70811	-0.319824	-0.328674	-0.244751	-0.023193	0.76182	-0.134583	-0.16866	-0.04069	-0.05483	0.254008	-0.171102	0.278829	0.41392
Data597	0.707499	-0.274862	-0.302327	-0.286662	-0.058492	0.782979	-0.142415	-0.191854	-0.026347	-0.02594	0.230001	-0.188497	0.29012	0.429179
Data598	0.709635	-0.226746	-0.275065	-0.30894	-0.095113	0.797017	-0.144348	-0.221354	-0.017598	0.007528	0.199382	-0.183411	0.274963	0.441793
Data599	0.712382	-0.221965	-0.270793	-0.323537	-0.102844	0.780538	-0.140381	-0.226135	-0.016683	0.035197	0.168864	-0.14211	0.288696	0.447693
Data600	0.713501	-0.249023	-0.301208	-0.326843	-0.076904	0.752157	-0.143992	-0.213013	-0.028687	0.049845	0.158895	-0.095011	0.279744	0.442098
Data601	0.710958	-0.2889	-0.332336	-0.307821	-0.050913	0.704346	-0.140991	-0.202738	-0.045268	0.0295	0.172628	-0.083008	0.259399	0.416972
Data602	0.704041	-0.306295	-0.360209	-0.302531	-0.02477	0.673625	-0.127818	-0.209045	-0.041707	0.011495	0.194397	-0.099894	0.236206	0.394287
Data603	0.694071	-0.297953	-0.376485	-0.2948	0.000763	0.657756	-0.121562	-0.221049	-0.041402	0.015462	0.208333	-0.128784	0.208639	0.386658
Data604	0.683492	-0.284322	-0.364075	-0.305227	0.024516	0.626424	-0.117747	-0.22349	-0.056966	0.0177	0.227865	-0.167542	0.18575	0.39917
Data605	0.675456	-0.262044	-0.365092	-0.334218	0.024719	0.585327	-0.108287	-0.226237	-0.093689	0.011902	0.271301	-0.184326	0.144653	0.414124
Data606	0.672404	-0.231832	-0.394897	-0.37501	0.005544	0.591939	-0.102793	-0.22227	-0.124613	0.011495	0.295614	-0.175781	0.113322	0.410461
Data607	0.674845	-0.227153	-0.435282	-0.397898	-0.014648	0.637004	-0.094401	-0.21637	-0.120341	0.028076	0.287984	-0.161336	0.104167	0.384216
Data608	0.681763	-0.23936	-0.454915	-0.413971	-0.038096	0.672811	-0.093892	-0.205892	-0.090129	0.057271	0.263875	-0.155538	0.090637	0.357869
Data609	0.690511	-0.259298	-0.425822	-0.42511	-0.045369	0.697632	-0.114034	-0.196533	-0.074056	0.065206	0.234578	-0.157064	0.084839	0.352275
Data610	0.698039	-0.277507	-0.375468	-0.437113	-0.037587	0.692546	-0.131989	-0.181478	-0.078125	0.058085	0.232646	-0.168254	0.098267	0.371297
Data611	0.701803	-0.296326	-0.351054	-0.449168	-0.031484	0.671997	-0.13326	-0.173848	-0.077006	0.045573	0.252584	-0.188395	0.144043	0.384115
Data612	0.700378	-0.320435	-0.354919	-0.443115	0.000356	0.642395	-0.13031	-0.175374	-0.05188	0.04893	0.272217	-0.176392	0.181274	0.357157
Data613	0.693868	-0.332947	-0.39561	-0.429281	0.032552	0.611369	-0.129649	-0.188904	-0.02299	0.073446	0.272624	-0.146281	0.207011	0.317281
Data614	0.683594	-0.312195	-0.430094	-0.435435	0.034383	0.570475	-0.126597	-0.204875	0.008647	0.105489	0.273031	-0.142721	0.207316	0.294088
Data615	0.671692	-0.260925	-0.430603	-0.467784	0.031281	0.551249	-0.128581	-0.229899	0.018005	0.118612	0.279846	-0.164591	0.172628	0.288391
Data616	0.660604	-0.198364	-0.406901	-0.477956	0.032908	0.54362	-0.129751	-0.242004	0.003052	0.098267	0.269368	-0.194906	0.131531	0.303446
Data617	0.652161	-0.168355	-0.38564	-0.447439	0.039368	0.553589	-0.135396	-0.237122	-0.019023	0.057475	0.264282	-0.224202	0.095927	0.330709
Data618	0.647176	-0.175476	-0.399984	-0.438182	0.049693	0.565186	-0.131175	-0.238037	-0.056458	0.026245	0.237427	-0.235697	0.075378	0.345256
Data619	0.645345	-0.202738	-0.436503	-0.457713	0.027313	0.582174	-0.116323	-0.233459	-0.092773	0.02533	0.221456	-0.225932	0.055847	0.343933
Data620	0.645549	-0.239461	-0.461121	-0.488688	-0.02243	0.58197	-0.096842	-0.23173	-0.108643	0.041504	0.214844	-0.217794	0.055339	0.328776
Data621	0.646362	-0.26591	-0.429484	-0.53182	-0.063019	0.547892	-0.084788	-0.216064	-0.090332	0.067139	0.241597	-0.199076	0.051575	0.302836
Data622	0.646159	-0.298665	-0.360209	-0.579224	-0.066579	0.50588	-0.082957	-0.205282	-0.07019	0.09552	0.284017	-0.179342	0.033162	0.29185
Data623	0.64443	-0.308736	-0.29246	-0.608927	-0.05188	0.468648	-0.073954	-0.198568	-0.069885	0.103251	0.338135	-0.168152	0.026245	0.286662
Data624	0.640869	-0.291036	-0.260518	-0.616252	-0.024363	0.447693	-0.066223	-0.189311	-0.085856	0.093892	0.375875	-0.171712	0.005188	0.295105
Data625	0.635986	-0.261027	-0.270589	-0.609996	0.011546	0.45166	-0.067952	-0.180868	-0.09196	0.080465	0.375366	-0.18575	-0.008952	0.3066
Data626	0.630188	-0.234578	-0.285645	-0.594381	0.044047	0.487264	-0.079854	-0.179545	-0.076803	0.043233	0.327657	-0.210673	-0.007324	0.316467
Data627	0.624084	-0.221252	-0.277507	-0.600281	0.069834	0.512288	-0.091349	-0.179342	-0.062866	-0.018616	0.246887	-0.237325	0.027771	0.333761
Data628	0.618184	-0.213725	-0.243022	-0.605825	0.084585	0.516052	-0.102386	-0.171102	-0.06307	-0.046692	0.170797	-0.24821	0.046997	0.362854
Data629	0.612691	-0.220337	-0.217183	-0.594279	0.081838	0.509644	-0.123189	-0.171407	-0.08016	-0.026754	0.147095	-0.266215	0.052389	0.391032
Data630	0.607605	-0.223999	-0.210063	-0.563049	0.043844	0.494588	-0.150909	-0.175476	-0.106099	0.024211	0.175374	-0.296427	0.062663	0.391947
Data631	0.60262	-0.21932	-0.239868	-0.532633	-0.003815	0.464071	-0.14857	-0.180766	-0.11617	0.062764	0.215047	-0.283	0.066528	0.37323
Data632	0.597026	-0.238851	-0.269674	-0.544383	-0.022227	0.444438	-0.122019	-0.172729	-0.113525	0.085449	0.226949	-0.255737	0.071513	0.358683
Data633	0.590312	-0.259705	-0.276896	-0.573374	-0.000966	0.403035	-0.084178	-0.166423	-0.127869	0.071513	0.232137	-0.263977	0.076396	0.345459
Data634	0.582072	-0.26947	-0.255229	-0.587667	0.031738	0.360209	-0.042318	-0.16215	-0.142415	0.052795	0.253296	-0.297343	0.07548	0.317688
Data635	0.573018	-0.255737	-0.221456	-0.589142	0.067495	0.348511	-0.018514	-0.154521	-0.143636	0.023702	0.274353	-0.33193	0.067749	0.289205
Data636	0.564168	-0.22583	-0.191956	-0.594381	0.107727	0.360311	-0.013682	-0.133667	-0.147705	-0.00885	0.277608	-0.375875	0.052287	0.284627
Data637	0.556946	-0.218302	-0.181478	-0.614522	0.118459	0.365499	-0.002085	-0.108948	-0.161743	-0.026754	0.275981	-0.375264	0.034892	0.289001
Data638	0.552063	-0.216675	-0.187988	-0.623627	0.105642	0.37557	0.013428	-0.078328	-0.167745	-0.012004	0.282491	-0.353292	0.032857	0.285339
Data639	0.549825	-0.216675	-0.175171	-0.622406	0.069122	0.406494	0.008647	-0.048523	-0.15625	0.019633	0.258789	-0.351054	0.061747	0.254211
