# Supplementary material for: Integration of MRI and somatosensory evoked potentials facilitate diagnosis of spinal cord compression
Source: Sci Rep. 2023 May 15;13:7861. doi: 10.1038/s41598-023-34832-2 (PMC10185544; doi:10.1038/s41598-023-34832-2)
Supplement: Supplementary file 3 — Supplementary Information 3. [file 41598_2023_34832_MOESM3_ESM.zip › Preoperative SSEP data/spinal cord compression group/6458504_2/6458504_2_Rt Tibial SEP_Cz'-Fpz_201220_085240.csv]

Index	1	2	3	4	5	6	7	8	9	10	11	12	13	14
Name	Cz'-Fpz	Cz'-Fpz	Cz'-Fpz	Cz'-Fpz	Cz'-Fpz	Cz'-Fpz	Cz'-Fpz	Cz'-Fpz	Cz'-Fpz	Cz'-Fpz	Cz'-Fpz	Cz'-Fpz	Cz'-Fpz	Cz'-Fpz
Time	2.01706E+13	2.01706E+13	2.01706E+13	2.01706E+13	2.01706E+13	2.01706E+13	2.01706E+13	2.01706E+13	2.01706E+13	2.01706E+13	2.01706E+13	2.01706E+13	2.01706E+13	2.01706E+13
Highcut	500	500	500	500	500	500	500	500	500	500	500	500	500	500
Lowcut	10	10	10	10	10	10	10	10	10	10	10	10	10	10
Period	0.000156	0.000156	0.000156	0.000156	0.000156	0.000156	0.000156	0.000156	0.000156	0.000156	0.000156	0.000156	0.000156	0.000156
Averages	120	120	120	120	120	120	120	120	120	120	120	120	120	120
Int (mA)	16.5/16.7mA	16.5/15.9mA	16.5/16.3mA	16.5/15.9mA	16.5/15.9mA	16.5/16.3mA	16.5/16.3mA	16.5/16.3mA	16.5/16.3mA	16.5/16.3mA	16.5/16.3mA	16.5/16.7mA	16.5/16.3mA	16.5/17.1mA
Pulse Width (�gs)	200�s	200�s	200�s	200�s	200�s	200�s	200�s	200�s	200�s	200�s	200�s	200�s	200�s	200�s
Rep Rate (Hz)	3.11Hz	3.11Hz	3.11Hz	3.11Hz	3.11Hz	3.11Hz	3.11Hz	3.11Hz	3.11Hz	3.11Hz	3.11Hz	3.11Hz	3.11Hz	3.11Hz
Data0	-0.127563	0.097249	0.426025	-0.44103	-0.143687	0.001628	-0.068919	0.05249	0.470072	0.435588	-0.082601	0.418803	-0.006002	0.202637
Data1	0.589396	0.715434	-1.667684	0.54423	1.233927	1.379496	1.350708	0.80953	2.052917	2.049967	0.766805	1.237895	1.335195	1.019694
Data2	1.778259	1.967773	-5.230103	0.747935	0.467173	0.707296	0.638733	1.822917	1.349792	1.321716	1.95048	2.352498	1.431071	2.045593
Data3	1.068929	1.322225	-3.360596	-0.392151	-0.543925	-0.300852	-0.419718	0.487671	0.190328	0.048014	0.617879	1.030884	0.040487	0.817057
Data4	-0.431417	-0.098368	-2.548421	-0.848338	-0.822652	-0.580648	-0.715739	-0.209351	-0.1828	-0.392456	-0.186056	0.210978	-0.467529	0.083923
Data5	-1.244507	-0.849508	-2.182821	-0.98704	-0.919393	-0.675049	-0.794525	-0.420634	-0.322266	-0.531921	-0.510966	-0.124919	-0.641937	-0.212809
Data6	-1.450806	-1.074524	-2.142944	-1.001994	-0.90917	-0.654602	-0.737203	-0.47526	-0.322571	-0.498454	-0.633036	-0.22349	-0.638987	-0.311991
Data7	-1.325175	-0.978597	-2.268677	-0.939992	-0.849965	-0.571187	-0.628611	-0.446777	-0.246277	-0.383097	-0.613912	-0.181274	-0.555166	-0.302938
Data8	-1.05957	-0.755514	-2.43693	-0.849202	-0.767263	-0.477295	-0.519765	-0.37852	-0.140076	-0.236816	-0.497538	-0.081787	-0.449168	-0.24587
Data9	-0.764567	-0.523987	-2.619019	-0.764262	-0.687307	-0.408173	-0.432129	-0.288289	-0.042725	-0.115356	-0.341695	0.04008	-0.338898	-0.132141
Data10	-0.507406	-0.297241	-2.772624	-0.677846	-0.628052	-0.35258	-0.380758	-0.210876	0.043335	-0.039978	-0.19633	0.158081	-0.269165	0.000407
Data11	-0.309143	-0.105184	-2.857056	-0.603536	-0.592651	-0.300852	-0.3479	-0.152588	0.101522	0.013123	-0.113729	0.253092	-0.233358	0.111796
Data12	-0.166016	0.021973	-2.887166	-0.551554	-0.567627	-0.250905	-0.335592	-0.122782	0.137736	0.03123	-0.069478	0.32664	-0.217997	0.186768
Data13	-0.072327	0.108134	-2.890218	-0.530192	-0.557098	-0.201009	-0.335388	-0.09908	0.161133	0.026449	-0.04008	0.374552	-0.206299	0.230001
Data14	-0.036316	0.142517	-2.902832	-0.52419	-0.554047	-0.188955	-0.338796	-0.076497	0.143331	0.032349	-0.010986	0.384623	-0.187937	0.24526
Data15	-0.032043	0.108236	-2.883301	-0.503947	-0.555674	-0.192057	-0.351766	-0.074565	0.110982	0.056051	0.02299	0.382487	-0.185038	0.23997
Data16	-0.041402	0.050557	-2.856038	-0.486755	-0.558523	-0.190379	-0.361074	-0.067952	0.06663	0.089518	0.071411	0.388285	-0.197398	0.231832
Data17	-0.066325	0.015869	-2.809245	-0.491943	-0.560608	-0.205129	-0.349223	-0.062663	0.043132	0.114644	0.099487	0.392965	-0.206299	0.207214
Data18	-0.08962	0.012817	-2.768962	-0.503845	-0.564473	-0.214081	-0.309296	-0.061849	0.053507	0.118001	0.072327	0.403341	-0.197144	0.189921
Data19	-0.083618	0.028992	-2.744141	-0.506592	-0.569305	-0.227712	-0.26947	-0.073547	0.075175	0.119019	0.034383	0.425212	-0.185242	0.183919
Data20	-0.057068	0.030924	-2.729492	-0.518595	-0.585887	-0.2329	-0.238444	-0.08728	0.082296	0.136617	-0.000407	0.419617	-0.176137	0.196838
Data21	-0.016886	0.007833	-2.707926	-0.516561	-0.612335	-0.196686	-0.233002	-0.091044	0.073446	0.147502	-0.007222	0.405579	-0.182037	0.209656
Data22	0.049235	-0.0295	-2.673543	-0.49764	-0.631714	-0.150401	-0.246887	-0.072021	0.057576	0.126648	0.009054	0.403849	-0.185852	0.231018
Data23	0.08372	-0.056966	-2.63265	-0.477549	-0.657399	-0.138601	-0.267181	-0.067444	0.057475	0.068461	0.043437	0.394389	-0.171509	0.255229
Data24	0.086568	-0.089213	-2.615763	-0.458425	-0.6633	-0.162455	-0.302531	-0.066528	0.078125	0.017802	0.06897	0.382894	-0.155436	0.267029
Data25	0.080872	-0.110372	-2.632446	-0.445201	-0.6633	-0.169169	-0.306753	-0.081584	0.081889	0.018412	0.071411	0.368958	-0.136312	0.24231
Data26	0.06897	-0.099182	-2.637533	-0.444082	-0.686239	-0.160726	-0.287882	-0.086263	0.088704	0.034993	0.07253	0.365702	-0.098623	0.201213
Data27	0.027669	-0.096334	-2.628174	-0.452932	-0.710907	-0.162862	-0.26769	-0.084737	0.091553	0.050761	0.078735	0.369975	-0.070343	0.164083
Data28	0.012309	-0.096639	-2.609863	-0.45639	-0.722758	-0.184886	-0.261637	-0.091044	0.101827	0.049744	0.081482	0.378011	-0.06012	0.129801
Data29	0.054626	-0.110677	-2.599691	-0.453491	-0.71401	-0.222677	-0.281626	-0.098979	0.100403	0.041707	0.051982	0.376078	-0.055491	0.076497
Data30	0.084432	-0.128479	-2.603353	-0.440267	-0.688121	-0.244395	-0.295868	-0.093384	0.08667	0.051371	0.023397	0.360921	-0.050456	0.024516
Data31	0.09491	-0.159912	-2.603556	-0.427755	-0.668233	-0.235189	-0.294291	-0.078735	0.064189	0.078328	0.022278	0.348511	-0.0413	-0.032756
Data32	0.112	-0.186971	-2.588501	-0.430806	-0.655924	-0.196737	-0.292104	-0.059916	0.044149	0.072937	0.053711	0.350749	-0.028076	-0.102743
Data33	0.122782	-0.189819	-2.581177	-0.441386	-0.637258	-0.16276	-0.294444	-0.050863	0.038249	0.033671	0.096537	0.348714	-0.0177	-0.137838
Data34	0.108032	-0.204773	-2.566121	-0.456645	-0.636393	-0.143483	-0.295512	-0.052999	0.055949	-0.00529	0.144552	0.319417	-0.021566	-0.153503
Data35	0.098979	-0.229899	-2.55188	-0.466207	-0.66391	-0.135701	-0.283559	-0.050252	0.068766	-0.019735	0.155436	0.303853	-0.029093	-0.152995
Data36	0.109762	-0.231425	-2.526042	-0.473582	-0.69046	-0.118256	-0.266978	-0.045776	0.04659	-0.03184	0.138448	0.318807	-0.023448	-0.152079
Data37	0.110575	-0.230916	-2.4882	-0.473531	-0.709686	-0.098775	-0.250295	-0.04069	0.01241	-0.035909	0.117289	0.362244	0.002441	-0.163981
Data38	0.109863	-0.257365	-2.457072	-0.473531	-0.732829	-0.089111	-0.238342	-0.050252	-0.006104	-0.023193	0.09257	0.396729	0.022583	-0.169576
Data39	0.112915	-0.265401	-2.415568	-0.47404	-0.740306	-0.084839	-0.226695	-0.060527	-0.038249	-0.00651	0.081584	0.408325	0.03479	-0.164693
Data40	0.119832	-0.2712	-2.356771	-0.473378	-0.737305	-0.097555	-0.214132	-0.070903	-0.081177	0.003866	0.090637	0.402629	0.037791	-0.167236
Data41	0.12502	-0.285543	-2.321574	-0.473378	-0.724487	-0.124156	-0.209656	-0.067444	-0.118815	0.000509	0.12207	0.385844	0.01297	-0.18575
Data42	0.108032	-0.263163	-2.329305	-0.45934	-0.710449	-0.146179	-0.203705	-0.064697	-0.139465	0.004476	0.179443	0.370382	0	-0.207011
Data43	0.086873	-0.21108	-2.352295	-0.445251	-0.710246	-0.154368	-0.211436	-0.06958	-0.143636	0.002441	0.21047	0.34668	0.004628	-0.223287
Data44	0.070801	-0.169779	-2.358398	-0.420685	-0.714976	-0.145162	-0.232747	-0.060425	-0.134786	-0.009359	0.19043	0.325928	0.001933	-0.225932
Data45	0.072937	-0.158895	-2.374674	-0.37618	-0.717672	-0.139211	-0.242971	-0.035909	-0.134888	-0.017802	0.155334	0.323181	0.01943	-0.211589
Data46	0.092672	-0.164591	-2.383219	-0.354055	-0.723775	-0.130971	-0.25233	-0.015666	-0.138652	-0.048828	0.131632	0.339457	0.046539	-0.181681
Data47	0.097249	-0.19694	-2.379354	-0.331116	-0.709432	-0.135396	-0.259349	-0.001526	-0.148519	-0.057068	0.1238	0.368449	0.077667	-0.159912
Data48	0.090535	-0.237834	-2.363078	-0.312297	-0.694631	-0.137075	-0.253652	0.000203	-0.180155	-0.02238	0.156555	0.383504	0.087636	-0.153707
Data49	0.093994	-0.258382	-2.350871	-0.297546	-0.706736	-0.142263	-0.249786	0.009155	-0.235697	0.012614	0.199992	0.399475	0.086009	-0.137227
Data50	0.083415	-0.256551	-2.32137	-0.291443	-0.72052	-0.122477	-0.250702	0.008443	-0.264689	0.0177	0.20518	0.39266	0.098877	-0.135905
Data51	0.074565	-0.244649	-2.302653	-0.293783	-0.733948	-0.109151	-0.24648	-0.021769	-0.260824	0.018412	0.180461	0.387878	0.103861	-0.137126
Data52	0.057475	-0.244039	-2.29716	-0.305583	-0.739797	-0.103811	-0.250956	-0.053101	-0.254822	0.030721	0.171509	0.36377	0.097046	-0.115763
Data53	0.046387	-0.261943	-2.295532	-0.322316	-0.752106	-0.085907	-0.243785	-0.056458	-0.245768	0.017598	0.18514	0.323893	0.099335	-0.082397
Data54	0.059611	-0.276998	-2.304891	-0.325623	-0.766652	-0.066681	-0.243225	-0.049744	-0.26357	-0.01119	0.209961	0.296834	0.087585	-0.044861
Data55	0.090434	-0.285034	-2.315267	-0.329285	-0.762583	-0.063375	-0.252991	-0.042928	-0.288289	-0.065206	0.224406	0.305684	0.091604	-0.000102
Data56	0.109965	-0.287069	-2.315674	-0.331777	-0.766652	-0.057424	-0.259654	-0.050863	-0.304565	-0.125427	0.226847	0.335897	0.123393	0.029297
Data57	0.091248	-0.277507	-2.298787	-0.323334	-0.768789	-0.062866	-0.261383	-0.068461	-0.317281	-0.12797	0.213826	0.35024	0.146942	0.031026
Data58	0.059509	-0.259196	-2.277222	-0.320536	-0.79066	-0.073191	-0.257619	-0.088094	-0.293172	-0.104268	0.224508	0.338949	0.180766	0.010986
Data59	0.060628	-0.261434	-2.270101	-0.303802	-0.819702	-0.07075	-0.255534	-0.083618	-0.276998	-0.081278	0.254924	0.320129	0.201314	-0.00824
Data60	0.081482	-0.242208	-2.278239	-0.287018	-0.81782	-0.079244	-0.259806	-0.063171	-0.267131	-0.071615	0.263163	0.326233	0.202637	0.018514
Data61	0.096741	-0.218811	-2.308757	-0.282644	-0.799917	-0.120646	-0.276947	-0.041707	-0.276286	-0.059916	0.233256	0.314738	0.207316	0.065308
Data62	0.111593	-0.205994	-2.319132	-0.269368	-0.763906	-0.155487	-0.28717	-0.032247	-0.297648	-0.054626	0.165812	0.303955	0.22349	0.086975
Data63	0.148112	-0.215861	-2.315063	-0.259043	-0.739899	-0.133158	-0.298869	-0.021362	-0.314128	-0.040894	0.123393	0.299479	0.248515	0.08606
Data64	0.161641	-0.261027	-2.307129	-0.255788	-0.725403	-0.090179	-0.295258	0.000509	-0.316671	-0.012004	0.147909	0.26886	0.260773	0.068766
Data65	0.149841	-0.31545	-2.306112	-0.252177	-0.731862	-0.055033	-0.286204	0.031535	-0.301819	-0.021261	0.193278	0.238647	0.244853	0.073242
Data66	0.13387	-0.340169	-2.298381	-0.250346	-0.727437	-0.047709	-0.270589	0.049337	-0.290527	-0.073446	0.247803	0.236816	0.209757	0.081584
Data67	0.102844	-0.353495	-2.289429	-0.26062	-0.717723	-0.046183	-0.258077	0.055745	-0.293986	-0.084127	0.289001	0.27415	0.206757	0.077515
Data68	0.088298	-0.335388	-2.279663	-0.28422	-0.709534	-0.032756	-0.259603	0.058492	-0.289307	-0.075378	0.292765	0.316976	0.243632	0.067749
Data69	0.116679	-0.2771	-2.27356	-0.28656	-0.741272	-0.012512	-0.248922	0.050049	-0.283712	-0.065002	0.271912	0.349325	0.285441	0.070292
Data70	0.124715	-0.233561	-2.272542	-0.280304	-0.780538	0.00356	-0.229645	0.049438	-0.291748	-0.037537	0.232646	0.336405	0.291494	0.088603
Data71	0.08901	-0.218201	-2.268677	-0.269012	-0.79127	-0.007731	-0.23641	0.05127	-0.309753	0	0.208028	0.300395	0.290324	0.093689
Data72	0.080973	-0.212402	-2.253011	-0.252838	-0.773265	-0.026245	-0.264994	0.051168	-0.347493	0.021566	0.210063	0.278015	0.29307	0.101725
Data73	0.113831	-0.215861	-2.226969	-0.222982	-0.751444	-0.033569	-0.301412	0.067851	-0.392558	0.033671	0.206401	0.275269	0.305634	0.102946
Data74	0.136922	-0.220846	-2.204793	-0.182343	-0.729014	-0.042267	-0.335846	0.093282	-0.404968	0.024211	0.187988	0.269063	0.314331	0.129496
Data75	0.125224	-0.201721	-2.19991	-0.151978	-0.706533	-0.050761	-0.360006	0.107829	-0.398051	0.023804	0.173238	0.26652	0.312754	0.16276
Data76	0.073344	-0.167338	-2.196655	-0.144857	-0.697123	-0.036672	-0.364685	0.121053	-0.383199	0.031331	0.162557	0.254517	0.312347	0.188904
Data77	0.006205	-0.138957	-2.184041	-0.170848	-0.687968	-0.012665	-0.359243	0.163472	-0.393982	0.016073	0.161743	0.237834	0.30777	0.209351
Data78	-0.022583	-0.157471	-2.160848	-0.187836	-0.673777	0.012004	-0.348155	0.203552	-0.409546	-0.004985	0.172221	0.245158	0.291392	0.250448
Data79	-0.008647	-0.17924	-2.134603	-0.175374	-0.674845	0.030212	-0.330251	0.212402	-0.415141	-0.017192	0.196838	0.263265	0.274353	0.309753
Data80	0.005086	-0.180664	-2.102865	-0.163625	-0.671082	0.017395	-0.312958	0.199178	-0.426229	0.001933	0.215454	0.280253	0.268656	0.343018
Data81	0.024618	-0.178833	-2.06543	-0.157064	-0.661977	0.01653	-0.288035	0.202942	-0.463867	0.038554	0.220032	0.296631	0.282084	0.347493
Data82	0.033468	-0.182902	-2.02474	-0.158946	-0.665792	0.027974	-0.262299	0.209249	-0.489909	0.06958	0.239868	0.301921	0.298055	0.346069
Data83	0.026042	-0.176086	-2.006836	-0.168457	-0.660197	0.034943	-0.245158	0.220337	-0.50415	0.06307	0.24648	0.290527	0.293783	0.375773
Data84	-0.010579	-0.166219	-1.984456	-0.163676	-0.659739	0.026347	-0.257721	0.223287	-0.486654	0.046285	0.241903	0.281677	0.272319	0.425517
Data85	-0.03184	-0.15625	-1.961263	-0.168152	-0.655721	0.012665	-0.277456	0.205892	-0.467021	0.051575	0.236816	0.28717	0.252686	0.461324
Data86	-0.046387	-0.124715	-1.944173	-0.167491	-0.652568	0.043081	-0.297038	0.198161	-0.468852	0.061951	0.238342	0.306498	0.237478	0.506592
Data87	-0.04008	-0.088094	-1.945597	-0.167898	-0.637817	0.071513	-0.312856	0.209961	-0.474548	0.048421	0.248108	0.307922	0.221608	0.531718
Data88	-0.017293	-0.083618	-1.943766	-0.165202	-0.623169	0.07782	-0.32074	0.225728	-0.473531	0.035909	0.268148	0.284017	0.207062	0.540263
Data89	0	-0.102539	-1.931763	-0.162913	-0.631765	0.074056	-0.316467	0.226237	-0.458272	0.044454	0.302531	0.256755	0.202332	0.537211
Data90	-0.034485	-0.118713	-1.906942	-0.161285	-0.646261	0.06429	-0.302989	0.225118	-0.439555	0.043844	0.33315	0.238444	0.211131	0.539551
Data91	-0.07253	-0.10203	-1.887207	-0.152588	-0.657298	0.053457	-0.30426	0.236918	-0.424703	0.057475	0.335083	0.223897	0.217234	0.530599
Data92	-0.072327	-0.058695	-1.884359	-0.153046	-0.646718	0.056254	-0.305379	0.242818	-0.412496	0.082397	0.337016	0.228271	0.208995	0.513102
Data93	-0.063171	0.006409	-1.908773	-0.130971	-0.639292	0.062612	-0.290578	0.250346	-0.414225	0.110982	0.322062	0.234172	0.205638	0.476685
Data94	-0.038961	0.043132	-1.919556	-0.109202	-0.630341	0.068919	-0.273336	0.26591	-0.425618	0.141093	0.29775	0.213623	0.208282	0.440572
Data95	0.001729	0.042013	-1.894328	-0.102336	-0.615438	0.103505	-0.265656	0.265503	-0.418193	0.155538	0.262248	0.185445	0.225983	0.410055
Data96	0.04303	0.020243	-1.897786	-0.125427	-0.617676	0.145264	-0.25884	0.266927	-0.422974	0.147909	0.244242	0.191549	0.232544	0.37384
Data97	0.067952	-0.016683	-1.912842	-0.152283	-0.607096	0.171458	-0.252787	0.271505	-0.438232	0.121562	0.252686	0.213216	0.22817	0.337118
Data98	0.081075	-0.054525	-1.902059	-0.182292	-0.583598	0.177816	-0.242004	0.264079	-0.434163	0.102539	0.294902	0.240987	0.229797	0.324504
Data99	0.08372	-0.069885	-1.890869	-0.226796	-0.586395	0.154317	-0.223897	0.246785	-0.409546	0.086161	0.325114	0.269267	0.230153	0.305278
Data100	0.073344	-0.079753	-1.876221	-0.270335	-0.601451	0.1238	-0.205129	0.23468	-0.38147	0.101013	0.33488	0.284729	0.233307	0.279338
Data101	0.086161	-0.086263	-1.849365	-0.305786	-0.633443	0.120188	-0.200094	0.239258	-0.363973	0.136108	0.321655	0.264587	0.241394	0.272522
Data102	0.107015	-0.069478	-1.82251	-0.334778	-0.6545	0.124715	-0.210571	0.238342	-0.357971	0.157572	0.303446	0.238851	0.250244	0.278219
Data103	0.134583	-0.044352	-1.804199	-0.328623	-0.652974	0.102437	-0.224406	0.236511	-0.369771	0.16866	0.256348	0.23234	0.248973	0.284322
Data104	0.160014	-0.040792	-1.81193	-0.294495	-0.627848	0.064697	-0.236104	0.26062	-0.40741	0.184326	0.216471	0.23702	0.251312	0.268351
Data105	0.169271	-0.029704	-1.824137	-0.258789	-0.577545	0.047353	-0.242666	0.286967	-0.443319	0.201009	0.201314	0.254822	0.25116	0.253499
Data106	0.162557	-0.005391	-1.830444	-0.217438	-0.537364	0.051371	-0.244649	0.290629	-0.44932	0.210571	0.210368	0.276388	0.240173	0.250244
Data107	0.161438	0.022481	-1.81661	-0.188446	-0.52536	0.069021	-0.248617	0.299683	-0.442912	0.203552	0.221659	0.286255	0.231883	0.246582
Data108	0.161947	0.035095	-1.773275	-0.186157	-0.532735	0.090739	-0.255839	0.309855	-0.417786	0.201111	0.234985	0.285034	0.233103	0.247498
Data109	0.185547	0.030009	-1.728719	-0.191498	-0.543925	0.127157	-0.25355	0.325216	-0.393168	0.187174	0.270589	0.27181	0.231171	0.249736
Data110	0.21637	0.001119	-1.703288	-0.188751	-0.536957	0.165354	-0.240072	0.350545	-0.36499	0.163472	0.285543	0.243835	0.206451	0.231628
Data111	0.22349	-0.007121	-1.690877	-0.210876	-0.519104	0.193075	-0.22639	0.383708	-0.348307	0.149434	0.273641	0.209656	0.190226	0.214132
Data112	0.24943	0.002848	-1.663208	-0.249329	-0.526835	0.201569	-0.211131	0.39683	-0.351563	0.150146	0.234782	0.191854	0.186056	0.220032
Data113	0.283101	0.002035	-1.611125	-0.272776	-0.542806	0.20462	-0.194499	0.382284	-0.375163	0.160217	0.185649	0.199483	0.190887	0.266622
Data114	0.299988	-0.011393	-1.537272	-0.295105	-0.557861	0.211589	-0.176493	0.354004	-0.401408	0.198059	0.159709	0.198568	0.186412	0.310567
Data115	0.301717	-0.036825	-1.466471	-0.297699	-0.558828	0.198415	-0.160116	0.341695	-0.424805	0.223999	0.171102	0.203654	0.17278	0.344747
Data116	0.29307	-0.028687	-1.427612	-0.29068	-0.553996	0.17868	-0.14684	0.332845	-0.428365	0.212199	0.202637	0.218913	0.156606	0.397441
Data117	0.278422	0.019023	-1.414998	-0.2742	-0.543823	0.161591	-0.142568	0.321045	-0.421244	0.203145	0.220032	0.23641	0.128886	0.44871
Data118	0.261841	0.058695	-1.416829	-0.246785	-0.538381	0.166931	-0.150503	0.31545	-0.421346	0.197652	0.202026	0.254211	0.105031	0.477193
Data119	0.275065	0.08372	-1.403809	-0.222422	-0.537262	0.187073	-0.15269	0.327861	-0.423279	0.167643	0.181986	0.263977	0.090078	0.485026
Data120	0.302327	0.083516	-1.396688	-0.209757	-0.542603	0.209808	-0.171204	0.345866	-0.441182	0.112813	0.187378	0.249329	0.099894	0.477193
Data121	0.331014	0.047506	-1.393229	-0.209147	-0.539195	0.215963	-0.17568	0.364685	-0.466309	0.078532	0.221151	0.214233	0.122274	0.451457
Data122	0.345561	-0.015869	-1.381429	-0.197805	-0.529582	0.202586	-0.179698	0.375061	-0.484212	0.095418	0.255737	0.195414	0.138855	0.435486
Data123	0.341797	-0.057271	-1.347046	-0.185852	-0.5218	0.191956	-0.183258	0.375366	-0.502523	0.137329	0.282593	0.190531	0.141907	0.422872
Data124	0.325012	-0.07782	-1.291707	-0.193939	-0.51885	0.201111	-0.163218	0.370076	-0.486857	0.158285	0.266215	0.195313	0.147247	0.404561
Data125	0.32491	-0.072835	-1.233521	-0.216319	-0.49586	0.211894	-0.118256	0.35614	-0.450134	0.175171	0.219727	0.216777	0.152079	0.391134
Data126	0.355326	-0.065104	-1.215413	-0.220642	-0.494486	0.203247	-0.071309	0.336202	-0.429077	0.202738	0.194804	0.229899	0.148163	0.404867
Data127	0.396627	-0.07548	-1.211751	-0.220286	-0.496012	0.206045	-0.033417	0.322266	-0.421448	0.236613	0.204366	0.227153	0.134989	0.439657
Data128	0.449015	-0.106303	-1.203206	-0.217692	-0.510508	0.230713	-0.031993	0.322164	-0.416972	0.241699	0.227153	0.231323	0.121511	0.457764
Data129	0.509338	-0.131836	-1.162109	-0.204722	-0.522817	0.25238	-0.049795	0.319417	-0.421549	0.209147	0.250041	0.250753	0.119985	0.456441
Data130	0.561218	-0.162048	-1.120605	-0.194397	-0.528412	0.252635	-0.060476	0.309448	-0.404765	0.161336	0.254415	0.270589	0.116069	0.464579
Data131	0.571798	-0.194499	-1.11735	-0.180511	-0.513204	0.243225	-0.069478	0.293477	-0.390116	0.146484	0.235087	0.273844	0.118001	0.446981
Data132	0.563456	-0.204773	-1.127319	-0.171661	-0.519969	0.250397	-0.06958	0.271912	-0.388794	0.165812	0.212708	0.276794	0.124664	0.398458
Data133	0.533142	-0.197957	-1.131999	-0.18748	-0.549774	0.26413	-0.057983	0.28361	-0.385335	0.183716	0.201009	0.271098	0.149078	0.355835
Data134	0.518595	-0.186768	-1.135457	-0.204519	-0.563405	0.276896	-0.036265	0.298971	-0.382182	0.186361	0.198059	0.249837	0.16866	0.325317
Data135	0.557251	-0.178731	-1.12325	-0.203094	-0.566305	0.260671	-0.027974	0.308634	-0.37557	0.156148	0.162964	0.23641	0.170644	0.302124
Data136	0.605164	-0.177104	-1.114095	-0.194804	-0.535126	0.230052	-0.028687	0.304769	-0.375061	0.132955	0.124105	0.228984	0.167745	0.245463
Data137	0.629476	-0.169169	-1.11145	-0.171407	-0.484263	0.210673	-0.033417	0.30721	-0.400899	0.148621	0.104268	0.216166	0.162659	0.180562
Data138	0.645345	-0.164083	-1.108805	-0.153859	-0.447947	0.21347	-0.045726	0.332438	-0.439657	0.165202	0.110575	0.206807	0.174255	0.113424
Data139	0.644633	-0.178935	-1.104736	-0.156047	-0.4275	0.234019	-0.058645	0.350037	-0.45461	0.154724	0.12207	0.213623	0.189006	0.07019
Data140	0.626221	-0.207316	-1.103719	-0.176493	-0.405477	0.247294	-0.059408	0.343221	-0.43457	0.125326	0.148519	0.218302	0.198415	0.071004
Data141	0.589701	-0.23763	-1.097616	-0.194804	-0.398458	0.254161	-0.046743	0.328064	-0.397237	0.115356	0.17039	0.21464	0.188192	0.071309
Data142	0.57902	-0.243835	-1.081136	-0.189616	-0.404968	0.269114	-0.02889	0.314128	-0.375671	0.13031	0.177002	0.231934	0.187378	0.080363
Data143	0.603841	-0.236918	-1.057943	-0.176799	-0.416616	0.297343	-0.009918	0.296326	-0.388082	0.128682	0.183818	0.272624	0.192413	0.069071
Data144	0.613302	-0.235087	-1.051839	-0.150248	-0.429586	0.310669	0.009511	0.275065	-0.397034	0.128886	0.170695	0.317078	0.198568	0.061747
Data145	0.635885	-0.229085	-1.030477	-0.135498	-0.43925	0.31428	0.025635	0.250753	-0.40273	0.144857	0.136312	0.340678	0.198669	0.066325
Data146	0.677287	-0.215047	-0.97758	-0.144196	-0.436503	0.313619	0.040538	0.243123	-0.421041	0.157878	0.113627	0.351461	0.196431	0.06307
Data147	0.708211	-0.215352	-0.940348	-0.140025	-0.42628	0.309906	0.046183	0.251363	-0.435079	0.157878	0.131734	0.368347	0.168508	0.041707
Data148	0.72286	-0.21464	-0.938314	-0.110931	-0.390879	0.303396	0.055491	0.271403	-0.446777	0.158793	0.169474	0.368551	0.130259	0.016581
Data149	0.71757	-0.176392	-0.9552	-0.074005	-0.360769	0.290934	0.057933	0.295919	-0.457865	0.163981	0.207214	0.368347	0.108236	0.009969
Data150	0.702718	-0.119934	-0.987142	-0.048676	-0.343526	0.280711	0.046234	0.292155	-0.467529	0.146993	0.202433	0.34139	0.102081	0.006104
Data151	0.688375	-0.102844	-0.987345	-0.031993	-0.350393	0.288442	0.024109	0.284119	-0.479329	0.117798	0.152384	0.303853	0.109609	0.016378
Data152	0.685933	-0.121969	-0.963745	-0.010579	-0.372467	0.295207	0.005035	0.2948	-0.493368	0.091451	0.114848	0.295512	0.139516	0.031738
Data153	0.686544	-0.155945	-0.936076	0.002848	-0.391897	0.299581	-0.014242	0.31484	-0.511678	0.067037	0.09023	0.30599	0.179545	0.025533
Data154	0.691427	-0.179443	-0.928141	0.017141	-0.382334	0.284373	-0.02416	0.330505	-0.518392	0.078227	0.087179	0.320435	0.213877	-0.0236
Data155	0.694275	-0.1828	-0.908	0.018209	-0.362091	0.264587	-0.030263	0.327759	-0.523376	0.117594	0.111796	0.343221	0.234426	-0.056051
Data156	0.686239	-0.177307	-0.889486	0.020701	-0.343577	0.256144	-0.032552	0.320333	-0.510356	0.171916	0.126343	0.37913	0.240835	-0.080973
Data157	0.686544	-0.164998	-0.88033	0.027873	-0.325114	0.267995	-0.03362	0.299988	-0.482483	0.186056	0.095418	0.395813	0.23234	-0.106812
Data158	0.675964	-0.149638	-0.859578	0.025889	-0.32018	0.273234	-0.024261	0.279236	-0.473328	0.212504	0.077006	0.388692	0.203908	-0.135701
Data159	0.656331	-0.146891	-0.836385	0.028636	-0.315755	0.277303	-0.004628	0.27476	-0.485738	0.229289	0.081075	0.376282	0.181783	-0.155945
Data160	0.664063	-0.142924	-0.811564	0.036011	-0.299581	0.294851	0.017853	0.274353	-0.493164	0.228068	0.092061	0.364889	0.170339	-0.167338
Data161	0.68634	-0.132345	-0.802612	0.032501	-0.286255	0.311584	0.026042	0.267537	-0.506083	0.212809	0.114644	0.355835	0.163574	-0.159607
Data162	0.707092	-0.111389	-0.796102	0.017192	-0.26652	0.311737	0.040894	0.257975	-0.514933	0.166728	0.128784	0.37323	0.175527	-0.137431
Data163	0.694784	-0.098572	-0.795695	0.023549	-0.258687	0.302836	0.043488	0.251668	-0.524495	0.134379	0.124817	0.399882	0.201009	-0.126851
Data164	0.653585	-0.081278	-0.800171	0.047251	-0.253143	0.289764	0.041809	0.228577	-0.519104	0.15035	0.124512	0.406291	0.236003	-0.139872
Data165	0.633647	-0.074361	-0.798747	0.078532	-0.260468	0.284068	0.048421	0.20518	-0.504252	0.183818	0.141195	0.398661	0.265605	-0.184021
Data166	0.65918	-0.051168	-0.795288	0.111694	-0.286916	0.27949	0.040944	0.200602	-0.499776	0.212606	0.145365	0.402222	0.272675	-0.212809
Data167	0.67393	-0.02299	-0.795085	0.124512	-0.291189	0.24765	0.009918	0.213826	-0.483805	0.218913	0.110372	0.400696	0.273997	-0.191243
Data168	0.683289	0.003255	-0.776774	0.133616	-0.273183	0.204722	-0.004272	0.23468	-0.458679	0.212911	0.031637	0.390218	0.286255	-0.173136
Data169	0.712382	0.010681	-0.73995	0.14328	-0.245463	0.18809	0.011292	0.243835	-0.43457	0.221456	-0.045675	0.400492	0.304057	-0.202332
Data170	0.724894	-0.007935	-0.689697	0.130463	-0.22054	0.203603	0.03596	0.255737	-0.433044	0.243225	-0.073751	0.410461	0.318858	-0.265096
Data171	0.704854	-0.024109	-0.666911	0.112661	-0.205841	0.236867	0.045166	0.275472	-0.453288	0.256449	-0.060018	0.407308	0.323639	-0.316772
Data172	0.67983	-0.053304	-0.669556	0.099996	-0.197856	0.254974	0.040232	0.290222	-0.46346	0.226644	-0.021261	0.406799	0.28478	-0.340169
Data173	0.65918	-0.079447	-0.655518	0.089925	-0.189616	0.254517	0.046285	0.28127	-0.461222	0.195923	0.020752	0.432027	0.256348	-0.340169
Data174	0.635579	-0.078023	-0.634155	0.086772	-0.179392	0.246379	0.063833	0.261536	-0.440369	0.195923	0.031433	0.458781	0.266724	-0.317586
Data175	0.64799	-0.043945	-0.609334	0.072072	-0.183919	0.244853	0.063121	0.245158	-0.420431	0.208537	0.003357	0.490519	0.295715	-0.293884
Data176	0.673625	0.02299	-0.589803	0.062358	-0.214132	0.23646	0.057271	0.217489	-0.416972	0.232646	-0.03123	0.504456	0.319061	-0.258891
Data177	0.66803	0.080058	-0.575358	0.03479	-0.24526	0.213674	0.043691	0.206909	-0.421549	0.272217	-0.060933	0.487671	0.32252	-0.223592
Data178	0.644938	0.082804	-0.569661	0.029602	-0.244548	0.189056	0.029551	0.205587	-0.434367	0.315552	-0.078634	0.458883	0.315704	-0.186869
Data179	0.641988	0.075684	-0.558065	0.04481	-0.217031	0.158539	0.016022	0.204569	-0.449524	0.330404	-0.076192	0.448303	0.315857	-0.1533
Data180	0.651754	0.073649	-0.513306	0.056458	-0.194804	0.126343	0.008799	0.207418	-0.466817	0.333049	-0.08311	0.44515	0.339966	-0.129293
Data181	0.650736	0.078328	-0.464681	0.078684	-0.166931	0.106557	0.003662	0.207926	-0.447184	0.329895	-0.085551	0.462952	0.361582	-0.104472
Data182	0.621541	0.102234	-0.425008	0.112915	-0.139821	0.101522	-0.008189	0.206299	-0.410868	0.341492	-0.072327	0.483704	0.356089	-0.067139
Data183	0.585022	0.136007	-0.381266	0.123037	-0.135498	0.126597	-0.010427	0.217997	-0.393372	0.333659	-0.076497	0.475667	0.353495	-0.033569
Data184	0.553996	0.134481	-0.341187	0.120036	-0.141856	0.157369	-0.014903	0.247904	-0.397339	0.306905	-0.09847	0.466309	0.348816	-0.020447
Data185	0.547791	0.111593	-0.323283	0.138702	-0.15096	0.172424	-0.009867	0.267639	-0.419312	0.273132	-0.112508	0.476379	0.347951	-0.009562
Data186	0.557048	0.117086	-0.307821	0.175374	-0.142924	0.179189	-0.004527	0.255127	-0.444336	0.262349	-0.120341	0.481873	0.339355	-0.007019
Data187	0.560099	0.143331	-0.283203	0.195313	-0.112915	0.163015	0.0059	0.239258	-0.472412	0.302429	-0.123698	0.487366	0.339712	-0.018819
Data188	0.568034	0.151672	-0.245768	0.205027	-0.091553	0.150096	0.013631	0.235901	-0.497538	0.344543	-0.112305	0.507507	0.345306	-0.035706
Data189	0.560201	0.160421	-0.204264	0.198212	-0.08489	0.143738	0.021871	0.247192	-0.502726	0.352783	-0.083822	0.525309	0.344086	-0.031535
Data190	0.534973	0.172933	-0.166219	0.20757	-0.072174	0.138855	0.035451	0.257263	-0.489909	0.333557	-0.081787	0.535787	0.346069	-0.003052
Data191	0.506185	0.184224	-0.134481	0.239156	-0.052999	0.119273	0.040944	0.232137	-0.470785	0.332031	-0.08962	0.548299	0.341441	0.036621
Data192	0.467834	0.189718	-0.095215	0.247447	-0.032857	0.11556	0.051575	0.196228	-0.457153	0.342306	-0.090434	0.567424	0.327098	0.069987
Data193	0.447184	0.223592	-0.066732	0.258586	-0.020905	0.132751	0.070089	0.169779	-0.44871	0.328979	-0.092367	0.595907	0.323944	0.08728
Data194	0.451355	0.240987	-0.059611	0.269623	-0.02655	0.136464	0.068817	0.162048	-0.440572	0.292562	-0.104879	0.606995	0.321096	0.089315
Data195	0.467733	0.241801	-0.047201	0.26474	-0.030467	0.110067	0.05483	0.169271	-0.420431	0.271708	-0.102743	0.600586	0.318553	0.091349
Data196	0.472717	0.22878	-0.011597	0.26474	-0.045726	0.073547	0.03596	0.170898	-0.420431	0.273743	-0.072937	0.580851	0.326538	0.092061
Data197	0.44576	0.21759	0.024618	0.258484	-0.061188	0.062205	0.009867	0.186056	-0.423381	0.306905	-0.043844	0.557149	0.335744	0.083822
Data198	0.436096	0.205994	0.05188	0.267792	-0.063883	0.066427	0.005239	0.224202	-0.418294	0.347392	-0.031128	0.541585	0.330709	0.072225
Data199	0.451355	0.223083	0.069784	0.27771	-0.039215	0.072479	0.014242	0.267741	-0.417989	0.372111	-0.033875	0.529277	0.326538	0.066121
Data200	0.482686	0.259399	0.06958	0.288951	0.012563	0.059865	0.026042	0.28422	-0.412394	0.39093	-0.055847	0.51239	0.328217	0.069682
Data201	0.499776	0.265198	0.09318	0.291646	0.061137	0.039775	0.047251	0.283508	-0.408223	0.403442	-0.089722	0.476074	0.326131	0.078634
Data202	0.502726	0.251567	0.153198	0.277405	0.066935	0.039317	0.055491	0.275981	-0.389201	0.394999	-0.108337	0.467326	0.326131	0.06134
Data203	0.499878	0.220439	0.22583	0.247548	0.046031	0.047811	0.063934	0.263265	-0.366821	0.359192	-0.095723	0.485331	0.295868	0.052694
Data204	0.483297	0.186462	0.267131	0.233561	0.023905	0.039317	0.080109	0.241089	-0.341899	0.31545	-0.065002	0.507813	0.255636	0.047607
Data205	0.473836	0.171814	0.298665	0.223948	0.016073	0.022837	0.09257	0.220947	-0.32664	0.290934	-0.020549	0.520732	0.228729	0.046997
Data206	0.459493	0.163472	0.316162	0.225169	0.010681	0.00707	0.099894	0.211792	-0.311483	0.291036	0.003052	0.52887	0.223134	0.023295
Data207	0.446879	0.165609	0.321248	0.218608	-0.000814	0.003764	0.107931	0.209859	-0.294393	0.31901	0.019735	0.521851	0.217641	0
Data208	0.450541	0.183614	0.352173	0.198822	-0.025787	0.021718	0.107625	0.209961	-0.28595	0.34495	0.011292	0.497843	0.222931	-0.004374
Data209	0.459391	0.214742	0.394897	0.186666	-0.043081	0.011444	0.093994	0.206807	-0.277507	0.349223	-0.025126	0.49998	0.237579	-0.002136
Data210	0.469971	0.229594	0.430501	0.213572	-0.035655	-0.02833	0.072225	0.204976	-0.279541	0.352071	-0.063375	0.52948	0.24175	-0.017293
Data211	0.482483	0.232849	0.431315	0.248667	-0.000102	-0.065409	0.048116	0.217692	-0.295207	0.365601	-0.090739	0.558879	0.242106	-0.063477
Data212	0.494486	0.232646	0.437622	0.275879	0.0501	-0.083669	0.0295	0.223796	-0.310364	0.385539	-0.092163	0.567424	0.246175	-0.092061
Data213	0.500081	0.232035	0.440267	0.285594	0.096893	-0.088654	0.011749	0.210673	-0.311178	0.397949	-0.073954	0.570577	0.243022	-0.098267
Data214	0.490824	0.233459	0.451457	0.291697	0.115916	-0.087687	0.007222	0.209045	-0.291748	0.401204	-0.048828	0.571289	0.231018	-0.090332
Data215	0.491333	0.240682	0.484619	0.295003	0.107168	-0.081533	0.003204	0.229797	-0.2948	0.392049	-0.024414	0.566406	0.223033	-0.114136
Data216	0.508728	0.23468	0.540365	0.297801	0.096792	-0.063121	0.0059	0.245565	-0.292867	0.363973	-0.010173	0.562439	0.224813	-0.155334
Data217	0.519918	0.207825	0.579224	0.289001	0.088704	-0.040639	0.020803	0.268046	-0.28951	0.340474	-0.007629	0.549011	0.2034	-0.202332
Data218	0.519918	0.180766	0.608724	0.26001	0.069275	-0.033569	0.043335	0.284627	-0.295817	0.332336	-0.036011	0.516866	0.190887	-0.241191
Data219	0.541484	0.165812	0.650228	0.241597	0.04893	-0.03067	0.068919	0.276184	-0.306905	0.339966	-0.085042	0.49825	0.200704	-0.26296
Data220	0.570984	0.164185	0.694987	0.238241	0.030467	-0.003357	0.091553	0.257161	-0.328776	0.364889	-0.114644	0.495402	0.206401	-0.27771
Data221	0.568644	0.154317	0.755412	0.246938	0.025787	0.014648	0.108134	0.237325	-0.352783	0.389608	-0.108744	0.505168	0.187836	-0.307515
Data222	0.561117	0.150757	0.809733	0.25706	0.037384	0.001577	0.113576	0.234477	-0.348002	0.380656	-0.069071	0.535889	0.16037	-0.324402
Data223	0.539653	0.16449	0.833333	0.275116	0.072378	-0.027771	0.112	0.229085	-0.323792	0.356547	-0.032552	0.565999	0.119781	-0.298869
Data224	0.516663	0.195923	0.83252	0.301768	0.107371	-0.066071	0.11617	0.214233	-0.308533	0.348307	-0.039876	0.585836	0.083669	-0.275981
Data225	0.513611	0.219523	0.848796	0.333913	0.127767	-0.084432	0.114136	0.189514	-0.308024	0.328878	-0.077718	0.588582	0.062612	-0.259908
Data226	0.535685	0.22583	0.875651	0.36672	0.135651	-0.070597	0.104014	0.179952	-0.304159	0.284424	-0.107829	0.579834	0.0383	-0.258077
Data227	0.552979	0.212504	0.899658	0.373027	0.127614	-0.057983	0.084025	0.189107	-0.298462	0.243022	-0.08962	0.545349	0.013631	-0.268453
Data228	0.560099	0.200704	0.900675	0.364889	0.117086	-0.068766	0.074514	0.172221	-0.307922	0.222778	-0.056152	0.511271	-0.001272	-0.295614
Data229	0.564168	0.1828	0.904134	0.362752	0.108846	-0.094045	0.069682	0.172221	-0.336711	0.238546	-0.003764	0.519613	0.005188	-0.325317
Data230	0.539856	0.145264	0.922241	0.339305	0.114492	-0.11378	0.069021	0.181071	-0.356649	0.247904	0.033976	0.535889	0.022939	-0.348918
Data231	0.490417	0.125326	0.967204	0.309245	0.116577	-0.143178	0.075175	0.195211	-0.332235	0.244039	0.012309	0.550435	0.040944	-0.373332
Data232	0.465291	0.105998	1.011963	0.297953	0.134379	-0.173289	0.078939	0.210164	-0.295614	0.241292	-0.02889	0.55898	0.037689	-0.398458
Data233	0.476278	0.088603	1.02417	0.309652	0.163879	-0.186869	0.08901	0.204366	-0.282694	0.263062	-0.070394	0.550639	0.015666	-0.405884
Data234	0.514425	0.066833	1.044718	0.316925	0.172831	-0.154572	0.090179	0.193888	-0.284627	0.283712	-0.08138	0.530396	-0.010325	-0.381978
Data235	0.566406	0.041606	1.067912	0.324961	0.164134	-0.116526	0.098674	0.194194	-0.296631	0.278524	-0.060933	0.513509	-0.026652	-0.34373
Data236	0.601908	0.038249	1.09375	0.342763	0.15096	-0.102692	0.10732	0.198466	-0.282288	0.21932	-0.021159	0.515849	-0.02065	-0.299886
Data237	0.602417	0.030416	1.101888	0.363108	0.128021	-0.119985	0.10198	0.186157	-0.256856	0.158183	0.018107	0.540466	-0.003764	-0.271505
Data238	0.588175	0.011088	1.095378	0.374146	0.109609	-0.156708	0.090281	0.159403	-0.244242	0.136617	0.040283	0.556539	0.015717	-0.28127
Data239	0.582581	0.010783	1.092936	0.380249	0.105489	-0.183156	0.084686	0.137533	-0.23407	0.144246	0.044149	0.565389	0.037791	-0.328369
Data240	0.581563	0.013835	1.100871	0.365245	0.102997	-0.181986	0.078786	0.151469	-0.217183	0.178426	0.049235	0.551147	0.055796	-0.358175
Data241	0.595907	0.008443	1.090495	0.354563	0.085195	-0.180664	0.078786	0.157267	-0.20223	0.178324	0.0295	0.536804	0.065053	-0.370585
Data242	0.6309	-0.016785	1.074829	0.348969	0.073649	-0.198313	0.068309	0.15686	-0.194295	0.170186	-0.011495	0.559184	0.067342	-0.39388
Data243	0.638529	-0.045166	1.051636	0.353241	0.098521	-0.225271	0.055898	0.146077	-0.213928	0.182088	-0.054932	0.585531	0.053762	-0.408732
Data244	0.624898	-0.054118	1.017253	0.358683	0.133921	-0.23702	0.037842	0.148722	-0.246277	0.201009	-0.065104	0.593363	0.034129	-0.418193
Data245	0.616353	-0.059102	1.011759	0.361633	0.158742	-0.223338	0.030924	0.157166	-0.278829	0.195821	-0.045369	0.575053	0.02828	-0.442505
Data246	0.607503	-0.071106	1.028442	0.368754	0.190328	-0.205129	0.035451	0.144857	-0.28005	0.1533	-0.016785	0.547384	0.040843	-0.444234
Data247	0.602214	-0.101115	1.034139	0.380809	0.197754	-0.206299	0.033112	0.126444	-0.264384	0.088501	0.025431	0.512797	0.051626	-0.452169
Data248	0.594482	-0.139364	1.052043	0.403239	0.187174	-0.21047	0.029449	0.13092	-0.248922	0.064392	0.05778	0.5012	0.055389	-0.446777
Data249	0.593058	-0.137939	1.064046	0.431875	0.184987	-0.183767	0.029348	0.156047	-0.267131	0.065816	0.074972	0.520732	0.049082	-0.431213
Data250	0.568339	-0.100606	1.067505	0.449015	0.184021	-0.155334	0.032145	0.158081	-0.291341	0.072123	0.066732	0.566406	0.054525	-0.437724
Data251	0.542399	-0.067546	1.065063	0.457509	0.160421	-0.155487	0.03596	0.141703	-0.312602	0.081584	0.029093	0.59906	0.065562	-0.451558
Data252	0.544942	-0.051473	1.09314	0.457001	0.123851	-0.164235	0.038452	0.111186	-0.347697	0.087891	0.004171	0.608419	0.085297	-0.466919
Data253	0.553385	-0.04893	1.143392	0.443268	0.09435	-0.186106	0.031535	0.087179	-0.383097	0.096842	0.002035	0.600993	0.091502	-0.476481
Data254	0.551453	-0.064901	1.184692	0.443319	0.095317	-0.216014	0.012054	0.075175	-0.386556	0.084635	0.022481	0.568339	0.071462	-0.485331
Data255	0.530294	-0.04893	1.199748	0.458272	0.113322	-0.213928	0.00356	0.075684	-0.373535	0.098674	0.065002	0.552063	0.037079	-0.49825
Data256	0.508423	0.001322	1.184082	0.469716	0.129547	-0.193939	-0.006765	0.075073	-0.362651	0.107829	0.100403	0.53477	0.008748	-0.490011
Data257	0.488892	0.036316	1.168823	0.488281	0.144806	-0.183716	-0.025889	0.080058	-0.345459	0.083008	0.087789	0.505066	-0.009206	-0.460307
Data258	0.47109	0.03774	1.176351	0.514476	0.143026	-0.181274	-0.042063	0.103861	-0.322876	0.033264	0.056763	0.485738	-0.017802	-0.423381
Data259	0.452474	0.006205	1.177572	0.521495	0.135651	-0.171611	-0.057424	0.143738	-0.306193	-0.030314	0.044963	0.487264	-0.010071	-0.391642
Data260	0.450439	-0.023804	1.159261	0.541636	0.138957	-0.174001	-0.064901	0.178223	-0.307515	-0.068054	0.039673	0.47699	0.004781	-0.369364
Data261	0.455221	-0.049337	1.147054	0.569	0.172933	-0.181885	-0.055593	0.194906	-0.327657	-0.054728	0.065206	0.481059	0.019379	-0.36143
Data262	0.458272	-0.070089	1.124878	0.601756	0.198619	-0.212351	-0.043894	0.193787	-0.352071	-0.020142	0.108134	0.501811	0.011546	-0.334269
Data263	0.455221	-0.084229	1.121216	0.626221	0.218252	-0.238444	-0.028381	0.177917	-0.365397	0.005595	0.108439	0.538228	0.011648	-0.323385
Data264	0.445862	-0.087687	1.141968	0.634715	0.225372	-0.268148	-0.017853	0.150248	-0.356242	0.00234	0.065918	0.55776	0.003916	-0.339762
Data265	0.423482	-0.077616	1.158854	0.621897	0.212962	-0.294444	-0.014954	0.134583	-0.363871	0.005798	0.047506	0.546366	-0.005391	-0.371908
Data266	0.394389	-0.082194	1.162516	0.612793	0.203959	-0.299937	-0.005341	0.132955	-0.359192	0.003459	0.053202	0.528564	0.001577	-0.383708
Data267	0.391134	-0.10142	1.157633	0.608826	0.195211	-0.284932	0.00295	0.148112	-0.347595	-0.014242	0.069682	0.514221	0.011444	-0.374756
Data268	0.391947	-0.127563	1.141357	0.610504	0.177765	-0.259908	0.004272	0.158081	-0.348206	-0.056356	0.098572	0.513611	0.017242	-0.34139
Data269	0.377197	-0.136007	1.132609	0.608317	0.154673	-0.249634	-0.003255	0.135295	-0.340373	-0.111186	0.127055	0.537415	0.029602	-0.307515
Data270	0.349935	-0.126139	1.130981	0.612386	0.144857	-0.258331	-0.02828	0.095927	-0.332336	-0.126851	0.126953	0.560303	0.054881	-0.305888
Data271	0.310974	-0.090942	1.129557	0.610962	0.13031	-0.281677	-0.061289	0.073751	-0.313212	-0.098979	0.132141	0.561523	0.082652	-0.323893
Data272	0.295715	-0.06012	1.121419	0.616862	0.116069	-0.294647	-0.081431	0.066223	-0.306193	-0.074259	0.141398	0.555623	0.095876	-0.336609
Data273	0.309855	-0.031738	1.106974	0.641632	0.111796	-0.311127	-0.083516	0.085144	-0.295003	-0.061849	0.134989	0.53772	0.080719	-0.324707
Data274	0.314433	0.003052	1.072998	0.661214	0.131175	-0.339203	-0.108643	0.099996	-0.279236	-0.059408	0.095622	0.526733	0.073242	-0.292765
Data275	0.327148	0.01709	1.040853	0.678202	0.161641	-0.364532	-0.130463	0.104472	-0.270894	-0.067546	0.036112	0.531006	0.084483	-0.281474
Data276	0.348816	0.004883	1.03536	0.6869	0.178579	-0.354411	-0.139008	0.096436	-0.258179	-0.064087	-0.000814	0.528768	0.100759	-0.317993
Data277	0.344238	-0.015462	1.05367	0.694427	0.182393	-0.331268	-0.142059	0.093994	-0.260417	-0.044657	0.001221	0.499573	0.102793	-0.358582
Data278	0.322673	-0.041911	1.063029	0.703888	0.193278	-0.310567	-0.13738	0.108643	-0.26825	-0.051473	0.022176	0.474955	0.100606	-0.392253
Data279	0.289001	-0.064494	1.062826	0.702311	0.190938	-0.322215	-0.122884	0.127869	-0.265706	-0.10437	0.037435	0.467631	0.07309	-0.425008
Data280	0.256958	-0.09786	1.077271	0.693817	0.204671	-0.345052	-0.096486	0.14679	-0.253805	-0.1297	0.050557	0.481364	0.073344	-0.467122
Data281	0.236816	-0.102844	1.102091	0.678507	0.23112	-0.350901	-0.073344	0.160116	-0.221049	-0.135091	0.041809	0.507813	0.110575	-0.495504
Data282	0.241394	-0.066223	1.121216	0.661977	0.224152	-0.329895	-0.05661	0.161845	-0.174764	-0.128377	0.013631	0.533142	0.16571	-0.505575
Data283	0.24292	-0.030518	1.108602	0.650024	0.204061	-0.326436	-0.042165	0.152791	-0.160929	-0.108541	0.004374	0.524902	0.200602	-0.501302
Data284	0.221151	-0.021261	1.098022	0.634664	0.204163	-0.33432	-0.029856	0.143941	-0.16449	-0.06724	0.005798	0.484416	0.209961	-0.491231
Data285	0.20874	-0.025736	1.082764	0.639699	0.205994	-0.320841	-0.025431	0.128072	-0.18575	-0.033468	0.005188	0.439758	0.209198	-0.470581
Data286	0.20752	-0.044149	1.088867	0.649465	0.215963	-0.314941	-0.042521	0.123901	-0.223694	-0.033875	0.00946	0.421753	0.205231	-0.466919
Data287	0.209147	-0.072225	1.101888	0.671183	0.243276	-0.309703	-0.062103	0.143433	-0.245972	-0.056152	0.003052	0.434163	0.208181	-0.435486
Data288	0.197144	-0.060425	1.10494	0.695343	0.277964	-0.31545	-0.088196	0.16154	-0.244141	-0.061747	-0.001628	0.444641	0.192006	-0.394491
Data289	0.161947	-0.021871	1.103719	0.706889	0.296173	-0.328217	-0.106964	0.177307	-0.220947	-0.06897	-0.00061	0.465291	0.185852	-0.364075
Data290	0.108134	0.016174	1.106364	0.696869	0.288798	-0.319214	-0.124563	0.227763	-0.189412	-0.080872	-0.007121	0.469666	0.176137	-0.334371
Data291	0.078328	0.016479	1.118368	0.676422	0.294291	-0.305023	-0.123545	0.292969	-0.168762	-0.098267	-0.025533	0.469157	0.152995	-0.299988
Data292	0.073242	0.009257	1.117554	0.678711	0.286407	-0.300802	-0.113017	0.325521	-0.158081	-0.097555	-0.031331	0.476481	0.148875	-0.249939
Data293	0.076294	0.028992	1.122437	0.693054	0.274404	-0.308228	-0.116374	0.312805	-0.158895	-0.079041	-0.026754	0.481669	0.137482	-0.203247
Data294	0.072327	0.065918	1.129354	0.716298	0.275167	-0.3066	-0.112101	0.285848	-0.179647	-0.036418	-0.015666	0.47821	0.140991	-0.17985
Data295	0.05483	0.096029	1.149292	0.736135	0.271403	-0.290527	-0.111237	0.281677	-0.206299	-0.008952	0.007222	0.482788	0.155385	-0.174052
Data296	0.027669	0.093892	1.166178	0.743764	0.265452	-0.274811	-0.10732	0.290934	-0.214132	-0.01241	0.039673	0.481974	0.166931	-0.139058
Data297	-0.005391	0.07782	1.167603	0.753276	0.260061	-0.27654	-0.099131	0.288595	-0.19104	-0.032247	0.053813	0.471497	0.16276	-0.072428
Data298	-0.026042	0.07314	1.16984	0.76182	0.259349	-0.307312	-0.099131	0.275574	-0.166626	-0.051676	0.057373	0.46875	0.12502	-0.007426
Data299	-0.052287	0.082092	1.186117	0.77479	0.2565	-0.316467	-0.095774	0.259908	-0.156759	-0.071411	0.062154	0.497843	0.097555	0.064494
Data300	-0.078735	0.107524	1.190592	0.790049	0.2624	-0.308278	-0.090332	0.264384	-0.144552	-0.102641	0.058695	0.52714	0.076752	0.121765
Data301	-0.093587	0.103251	1.19283	0.803019	0.257467	-0.31072	-0.081685	0.27771	-0.129089	-0.14506	0.060933	0.524902	0.052338	0.171916
Data302	-0.094401	0.069071	1.189168	0.789032	0.248464	-0.323588	-0.078837	0.295003	-0.116577	-0.150859	0.088298	0.482788	0.045878	0.200602
Data303	-0.119222	0.043742	1.197917	0.775859	0.242208	-0.344543	-0.090892	0.298767	-0.103861	-0.135193	0.124613	0.424093	0.040334	0.188192
Data304	-0.142721	0.036519	1.205648	0.758718	0.241801	-0.348256	-0.107066	0.31016	-0.079244	-0.107829	0.134888	0.366821	0.036418	0.164083
Data305	-0.133972	0.046895	1.203613	0.739746	0.263468	-0.332591	-0.114441	0.331523	-0.057882	-0.072428	0.130412	0.33905	0.043081	0.14801
Data306	-0.099589	0.065206	1.193237	0.741374	0.313009	-0.329895	-0.106506	0.349731	-0.051575	-0.047913	0.094808	0.328267	0.060018	0.14211
Data307	-0.084025	0.087382	1.182454	0.760447	0.368551	-0.350393	-0.098063	0.34963	-0.061849	-0.031942	0.056458	0.311381	0.072886	0.155131
Data308	-0.069784	0.079651	1.196493	0.763295	0.391184	-0.351003	-0.090281	0.333557	-0.058899	-0.033773	0.032247	0.282694	0.08311	0.171814
Data309	-0.05249	0.044759	1.235555	0.740306	0.375671	-0.316111	-0.087789	0.328573	-0.053406	-0.046692	0.023702	0.285136	0.086161	0.192362
Data310	-0.053609	0.003153	1.2559	0.728455	0.353597	-0.279694	-0.069834	0.346476	-0.03774	-0.059204	0.035807	0.30721	0.06307	0.216675
Data311	-0.070292	-0.026143	1.253866	0.734253	0.334269	-0.274353	-0.061239	0.360819	-0.010986	-0.066427	0.049032	0.316671	0.045166	0.227051
Data312	-0.074972	-0.040588	1.245524	0.733999	0.294851	-0.2948	-0.052236	0.363668	0.017802	-0.071309	0.065409	0.331523	0.045471	0.218404
Data313	-0.088399	-0.043538	1.234741	0.706228	0.257823	-0.318197	-0.036214	0.35553	0.047709	-0.070903	0.079244	0.323181	0.05071	0.205892
Data314	-0.09847	-0.036316	1.24349	0.664571	0.22171	-0.332947	-0.027924	0.342814	0.056051	-0.05717	0.074565	0.292053	0.055542	0.197245
Data315	-0.09786	-0.016988	1.262004	0.616557	0.180054	-0.336253	-0.034637	0.331726	0.053813	-0.055542	0.063578	0.254618	0.070089	0.184224
Data316	-0.097453	0.017598	1.295573	0.590515	0.170644	-0.348002	-0.046387	0.3302	0.052897	-0.061239	0.039978	0.21993	0.08255	0.187785
Data317	-0.107524	0.048726	1.305542	0.600179	0.19694	-0.376129	-0.053813	0.345459	0.030823	-0.066833	0.001221	0.204468	0.083008	0.174154
Data318	-0.131531	0.074056	1.296794	0.616709	0.236664	-0.393575	-0.063833	0.374858	0.009054	-0.074259	-0.017293	0.193787	0.098063	0.161031
Data319	-0.142822	0.102844	1.281942	0.624339	0.278015	-0.378215	-0.06134	0.379435	0.013631	-0.074158	-0.015157	0.180054	0.098317	0.155131
Data320	-0.135701	0.129191	1.265259	0.626068	0.309957	-0.349325	-0.047455	0.36967	0.03713	-0.062154	-0.00946	0.160217	0.070241	0.164795
Data321	-0.122375	0.130819	1.270345	0.617167	0.327504	-0.321808	-0.032908	0.369059	0.062154	-0.034892	-0.010274	0.142415	0.057576	0.185649
Data322	-0.091451	0.112406	1.282756	0.606639	0.316366	-0.29307	-0.02772	0.383606	0.067546	-0.024211	-0.001322	0.123494	0.052338	0.197347
Data323	-0.070089	0.070903	1.29598	0.605113	0.30187	-0.270538	-0.030162	0.399679	0.085653	-0.033264	0.007629	0.115458	0.047353	0.208639
Data324	-0.08016	0.029602	1.30249	0.58726	0.300954	-0.274811	-0.028534	0.408223	0.11261	-0.042216	-0.006205	0.102132	0.031993	0.228984
Data325	-0.080668	0.009359	1.309611	0.562897	0.302938	-0.305176	-0.02533	0.407308	0.130717	-0.046387	-0.028178	0.077922	0.034231	0.252177
Data326	-0.079549	0.010274	1.347046	0.548808	0.302633	-0.310618	-0.009511	0.385437	0.132548	-0.041707	-0.059611	0.066528	0.058034	0.268046
Data327	-0.079549	0.006917	1.401164	0.521139	0.304413	-0.283254	0.003916	0.357869	0.113322	-0.026042	-0.064392	0.060933	0.065308	0.26886
Data328	-0.07609	0.013428	1.449585	0.494232	0.322062	-0.282491	0.006358	0.329081	0.08433	-0.016581	-0.04659	0.05544	0.051371	0.236104
Data329	-0.078227	0.032857	1.472168	0.480652	0.348511	-0.304159	-0.001272	0.312602	0.077616	-0.040487	-0.007731	0.047811	0.017548	0.220744
Data330	-0.127767	0.059001	1.471151	0.48823	0.372518	-0.304565	-0.002747	0.307312	0.076294	-0.066833	0.008138	0.037231	-0.033976	0.238037
Data331	-0.171916	0.065002	1.462809	0.512034	0.376689	-0.293477	-0.028788	0.308329	0.085653	-0.083516	-0.023804	0.025736	-0.075022	0.243123
Data332	-0.168457	0.038249	1.468913	0.555318	0.367177	-0.283051	-0.054779	0.309041	0.10142	-0.134379	-0.076192	0.020752	-0.115306	0.233663
Data333	-0.149434	0.015869	1.489461	0.56722	0.35258	-0.270233	-0.080922	0.313212	0.106913	-0.183004	-0.07843	0.020142	-0.146383	0.216573
Data334	-0.137024	-0.016581	1.497396	0.555827	0.33371	-0.274251	-0.106964	0.328166	0.112305	-0.209757	-0.040588	-0.008647	-0.151825	0.19755
Data335	-0.136312	-0.075073	1.508993	0.556132	0.304921	-0.277354	-0.116526	0.352885	0.122375	-0.194194	-0.004476	-0.050964	-0.143585	0.198568
Data336	-0.136108	-0.130005	1.530355	0.566406	0.275574	-0.277608	-0.105489	0.367737	0.116475	-0.157166	0.023905	-0.069071	-0.136617	0.192871
Data337	-0.177714	-0.133158	1.564535	0.559947	0.274709	-0.272725	-0.076548	0.36733	0.137227	-0.147603	0.012207	-0.092468	-0.123342	0.162659
Data338	-0.206909	-0.111186	1.611328	0.542399	0.304464	-0.255025	-0.057271	0.35675	0.181681	-0.160624	-0.034587	-0.08433	-0.114848	0.111593
Data339	-0.190023	-0.083415	1.644084	0.524495	0.343272	-0.256348	-0.034943	0.347087	0.208333	-0.157064	-0.066732	-0.058594	-0.108897	0.067546
Data340	-0.15391	-0.080668	1.652222	0.500946	0.370839	-0.250244	-0.010274	0.33783	0.220947	-0.127462	-0.087891	-0.068156	-0.124817	0.043233
Data341	-0.109965	-0.092977	1.659139	0.497335	0.387726	-0.221659	0.001628	0.345459	0.226746	-0.108846	-0.08901	-0.090841	-0.169423	0.034383
Data342	-0.081889	-0.115662	1.664022	0.504913	0.390116	-0.203654	0.005137	0.351359	0.22878	-0.137736	-0.071208	-0.105998	-0.200043	0.022481
Data343	-0.063883	-0.146077	1.667277	0.512136	0.378215	-0.206909	0.018565	0.345357	0.244446	-0.20223	-0.051371	-0.120341	-0.209096	0.00885
Data344	-0.070699	-0.187073	1.647542	0.499776	0.360565	-0.23763	0.016479	0.324809	0.248515	-0.236816	-0.054118	-0.139669	-0.20757	-0.028585
Data345	-0.080973	-0.214945	1.610718	0.49174	0.337982	-0.261536	0.010681	0.286051	0.241394	-0.234273	-0.074158	-0.166626	-0.196025	-0.078328
Data346	-0.107931	-0.212809	1.573283	0.483297	0.309855	-0.26591	0.009613	0.266113	0.264994	-0.225016	-0.08077	-0.19104	-0.188344	-0.114136
Data347	-0.140279	-0.217794	1.543172	0.463003	0.290731	-0.270538	0.009308	0.26947	0.293783	-0.221354	-0.100199	-0.20813	-0.178935	-0.121358
Data348	-0.122172	-0.236308	1.516927	0.457713	0.276845	-0.280507	0.01358	0.281169	0.308431	-0.227051	-0.143738	-0.223897	-0.185649	-0.122477
Data349	-0.082296	-0.260213	1.486816	0.455627	0.270742	-0.298004	0.003967	0.273539	0.292867	-0.21342	-0.208639	-0.229797	-0.202789	-0.131429
Data350	-0.064901	-0.272827	1.451416	0.453746	0.285594	-0.312297	-0.00646	0.260824	0.25706	-0.169983	-0.259908	-0.240072	-0.232544	-0.140177
Data351	-0.045064	-0.277913	1.410116	0.45812	0.298004	-0.303752	-0.005086	0.268453	0.23407	-0.119425	-0.268758	-0.262858	-0.243886	-0.163371
Data352	-0.030924	-0.280558	1.37797	0.448405	0.31901	-0.262299	-0.017548	0.263774	0.22288	-0.111287	-0.251261	-0.287374	-0.243886	-0.187378
Data353	-0.028585	-0.286357	1.357422	0.417379	0.35258	-0.229594	-0.026703	0.249329	0.249125	-0.149129	-0.220032	-0.309347	-0.233256	-0.205383
Data354	-0.041911	-0.325114	1.334229	0.405782	0.36911	-0.204213	-0.030721	0.243835	0.286764	-0.18575	-0.192057	-0.338643	-0.233002	-0.214742
Data355	-0.051371	-0.346171	1.338501	0.42099	0.354156	-0.169169	-0.038757	0.25767	0.306803	-0.191956	-0.176697	-0.351257	-0.232697	-0.211894
Data356	-0.058695	-0.337219	1.358032	0.421499	0.336711	-0.133362	-0.034231	0.266724	0.315857	-0.187581	-0.167847	-0.33783	-0.211334	-0.213114
Data357	-0.067647	-0.343628	1.37207	0.422363	0.328064	-0.117289	-0.012054	0.254924	0.315857	-0.1887	-0.195109	-0.309143	-0.1916	-0.18514
Data358	-0.058899	-0.362142	1.38387	0.417328	0.313619	-0.12146	0.013275	0.237325	0.297445	-0.179647	-0.236104	-0.286458	-0.17451	-0.143534
Data359	-0.038452	-0.376485	1.404826	0.396372	0.313924	-0.132853	0.029551	0.206706	0.262146	-0.156657	-0.261536	-0.289917	-0.158285	-0.109253
Data360	-0.0059	-0.407003	1.425985	0.383199	0.314433	-0.155792	0.028636	0.188497	0.225525	-0.135905	-0.265096	-0.306193	-0.15976	-0.088603
Data361	0.005493	-0.459595	1.419271	0.395101	0.335439	-0.178579	0.030619	0.186462	0.21993	-0.131938	-0.23173	-0.343018	-0.184275	-0.075277
Data362	0.003052	-0.457458	1.376343	0.421753	0.367126	-0.180868	0.04364	0.194702	0.21932	-0.120239	-0.190531	-0.37913	-0.214335	-0.060832
Data363	-0.016886	-0.40863	1.32609	0.445506	0.376943	-0.163676	0.053711	0.18158	0.204773	-0.120341	-0.188497	-0.396322	-0.224202	-0.038452
Data364	-0.049438	-0.349426	1.296183	0.462087	0.375977	-0.141652	0.049845	0.173645	0.203145	-0.147196	-0.21993	-0.402425	-0.220846	-0.019735
Data365	-0.072327	-0.321147	1.284993	0.470022	0.349172	-0.125529	0.040843	0.174154	0.209961	-0.184123	-0.249634	-0.406291	-0.212148	0.019633
Data366	-0.099487	-0.325317	1.285807	0.467885	0.320892	-0.110728	0.018361	0.189107	0.222473	-0.228984	-0.289612	-0.404256	-0.204926	0.065409
Data367	-0.127462	-0.356038	1.282959	0.472768	0.318197	-0.094096	0.011597	0.198466	0.224304	-0.229492	-0.313619	-0.413005	-0.196482	0.083008
Data368	-0.142517	-0.383504	1.278687	0.479431	0.328064	-0.088247	0.026754	0.198161	0.220744	-0.186666	-0.302327	-0.43162	-0.219574	0.084635
Data369	-0.131429	-0.386759	1.280924	0.494537	0.334829	-0.0855	0.047201	0.199585	0.214539	-0.155538	-0.27476	-0.432231	-0.23646	0.079447
Data370	-0.103556	-0.38442	1.300049	0.505676	0.344543	-0.077159	0.068359	0.200399	0.215352	-0.148621	-0.294088	-0.417989	-0.228678	0.085856
Data371	-0.094401	-0.385844	1.307373	0.512594	0.347697	-0.084585	0.086772	0.174662	0.225932	-0.148112	-0.33193	-0.421244	-0.236308	0.086161
Data372	-0.101522	-0.382385	1.289673	0.518494	0.339101	-0.094503	0.084534	0.150045	0.224813	-0.143331	-0.348918	-0.440572	-0.255127	0.073344
Data373	-0.109355	-0.390523	1.273193	0.518239	0.323537	-0.080414	0.086924	0.145569	0.227356	-0.16276	-0.328979	-0.453695	-0.266012	0.077718
Data374	-0.084635	-0.386149	1.253459	0.507456	0.304616	-0.054118	0.092061	0.145467	0.230306	-0.198161	-0.291748	-0.46285	-0.280507	0.096537
Data375	-0.066223	-0.362549	1.221517	0.49113	0.284678	-0.048269	0.087179	0.14506	0.247396	-0.264079	-0.26886	-0.462545	-0.291443	0.135803
Data376	-0.090841	-0.351969	1.204631	0.471649	0.279236	-0.049082	0.086416	0.127665	0.252279	-0.312602	-0.263672	-0.440267	-0.281067	0.156352
Data377	-0.138652	-0.351766	1.177572	0.478007	0.281626	-0.040588	0.074005	0.101318	0.275675	-0.30365	-0.276998	-0.406698	-0.257111	0.159098
Data378	-0.158183	-0.345154	1.149699	0.50354	0.260671	-0.021261	0.057322	0.075378	0.308838	-0.282084	-0.255636	-0.407308	-0.222829	0.154317
Data379	-0.128174	-0.342102	1.139119	0.514221	0.229187	0.005747	0.05661	0.06958	0.329386	-0.250041	-0.252075	-0.417175	-0.186768	0.1651
Data380	-0.091146	-0.341492	1.140137	0.509186	0.223846	-0.008189	0.066121	0.08962	0.351359	-0.219727	-0.279236	-0.422058	-0.18102	0.198771
Data381	-0.05839	-0.325623	1.123861	0.485738	0.230815	-0.04715	0.073954	0.112712	0.370789	-0.198161	-0.355835	-0.454915	-0.174255	0.209961
Data382	-0.009867	-0.314026	1.091715	0.478668	0.251617	-0.082092	0.082703	0.117798	0.385437	-0.169779	-0.444743	-0.479431	-0.163015	0.181783
Data383	0.030619	-0.323079	1.079915	0.465139	0.269979	-0.072632	0.087179	0.114237	0.392253	-0.133362	-0.472819	-0.493774	-0.14445	0.14384
Data384	0.015462	-0.346171	1.086629	0.434723	0.281118	-0.035044	0.093129	0.102437	0.377299	-0.114034	-0.445658	-0.519918	-0.128632	0.120443
Data385	-0.018005	-0.377808	1.082967	0.401967	0.281423	-0.007477	0.093231	0.092672	0.36499	-0.148214	-0.415446	-0.550334	-0.13148	0.101725
Data386	-0.075785	-0.41331	1.076457	0.401357	0.286102	0.009206	0.085856	0.078735	0.36377	-0.187683	-0.397339	-0.553691	-0.147705	0.077108
Data387	-0.121257	-0.427755	1.078898	0.425161	0.28539	0.031484	0.085398	0.08016	0.370076	-0.187988	-0.41626	-0.527344	-0.140127	0.055847
Data388	-0.13855	-0.415446	1.088053	0.432841	0.26535	0.069478	0.081075	0.082499	0.408427	-0.185445	-0.458577	-0.492655	-0.105184	0.059713
Data389	-0.127869	-0.384521	1.106567	0.442759	0.229085	0.116018	0.087484	0.089315	0.434367	-0.185852	-0.494588	-0.489909	-0.076701	0.081991
Data390	-0.134989	-0.350952	1.122233	0.451711	0.200907	0.133616	0.097707	0.099284	0.454407	-0.169067	-0.515238	-0.510356	-0.078023	0.103048
Data391	-0.160319	-0.318909	1.115723	0.452067	0.195363	0.129089	0.103149	0.105591	0.46346	-0.134277	-0.532125	-0.546163	-0.103556	0.126546
Data392	-0.152486	-0.297648	1.098836	0.449575	0.201518	0.12736	0.100149	0.101318	0.450134	-0.113627	-0.514323	-0.560303	-0.122681	0.141398
Data393	-0.138041	-0.29541	1.082153	0.449524	0.226796	0.127614	0.091553	0.096741	0.435893	-0.125122	-0.488892	-0.557048	-0.133514	0.158895
Data394	-0.126648	-0.305278	1.083374	0.44632	0.246328	0.123952	0.075938	0.096232	0.443929	-0.144348	-0.468038	-0.556844	-0.144755	0.165405
Data395	-0.125427	-0.295207	1.089478	0.448354	0.256602	0.118001	0.053558	0.088094	0.460409	-0.153097	-0.449626	-0.545553	-0.149943	0.146586
Data396	-0.153503	-0.259399	1.102702	0.438029	0.249837	0.135498	0.037435	0.07843	0.485636	-0.161336	-0.422262	-0.52419	-0.145213	0.130412
Data397	-0.199585	-0.247192	1.111043	0.411428	0.231069	0.16688	0.038249	0.092061	0.507609	-0.183411	-0.420634	-0.53009	-0.134074	0.129395
Data398	-0.227356	-0.263774	1.112061	0.375773	0.208079	0.202942	0.057882	0.122579	0.504456	-0.197449	-0.431315	-0.542399	-0.122884	0.137227
Data399	-0.224915	-0.263672	1.092529	0.370127	0.179291	0.223592	0.079346	0.131124	0.501302	-0.200195	-0.441895	-0.542297	-0.101013	0.143026
Data400	-0.235494	-0.237732	1.085815	0.367381	0.177917	0.211233	0.081736	0.109456	0.487162	-0.173238	-0.455627	-0.523478	-0.097605	0.132243
Data401	-0.24587	-0.211792	1.090902	0.387065	0.187581	0.211487	0.078837	0.084635	0.46346	-0.121257	-0.474141	-0.515951	-0.09786	0.103353
Data402	-0.276082	-0.185242	1.106974	0.403086	0.186513	0.232239	0.08667	0.065409	0.451152	-0.086365	-0.468547	-0.509237	-0.104726	0.092367
Data403	-0.320435	-0.153097	1.108398	0.408173	0.206807	0.254822	0.118764	0.057983	0.470683	-0.088908	-0.46051	-0.507406	-0.129191	0.119832
Data404	-0.367025	-0.140076	1.117757	0.404867	0.215708	0.249532	0.137024	0.05188	0.501912	-0.096944	-0.461629	-0.528158	-0.146179	0.145467
Data405	-0.39683	-0.138753	1.142782	0.401052	0.216166	0.253805	0.141449	0.044454	0.515747	-0.100301	-0.479736	-0.529378	-0.181122	0.18219
Data406	-0.411886	-0.118306	1.167603	0.396729	0.214844	0.275777	0.147756	0.044963	0.519002	-0.120341	-0.5012	-0.485636	-0.195007	0.232849
Data407	-0.397847	-0.088196	1.175334	0.386302	0.20462	0.285899	0.144196	0.04364	0.513306	-0.152384	-0.497437	-0.456746	-0.195669	0.25767
Data408	-0.394592	-0.096639	1.168416	0.382182	0.180461	0.281576	0.131276	0.049235	0.503337	-0.166117	-0.474854	-0.470988	-0.190175	0.258789
Data409	-0.421753	-0.119527	1.144002	0.383809	0.165914	0.276896	0.120239	0.039775	0.502726	-0.157064	-0.443217	-0.500895	-0.187734	0.267131
Data410	-0.481059	-0.123291	1.113078	0.379283	0.152588	0.264435	0.110931	0.031128	0.505575	-0.14974	-0.408223	-0.541077	-0.172526	0.260417
Data411	-0.5012	-0.102844	1.075439	0.376078	0.137482	0.26708	0.107218	0.035909	0.519409	-0.137024	-0.404663	-0.571391	-0.148163	0.240885
Data412	-0.486145	-0.072123	1.048584	0.382741	0.129445	0.274862	0.0973	0.050761	0.55542	-0.124919	-0.415649	-0.561015	-0.130056	0.224915
Data413	-0.445862	-0.040792	1.043905	0.394694	0.146637	0.266062	0.104828	0.072937	0.596212	-0.115763	-0.441895	-0.559387	-0.113932	0.213216
Data414	-0.396423	-0.031433	1.048177	0.39505	0.170797	0.25706	0.120595	0.066528	0.6191	-0.098877	-0.489502	-0.563558	-0.098877	0.216777
Data415	-0.372416	-0.06012	1.07137	0.371043	0.188243	0.279388	0.131632	0.049337	0.636902	-0.08311	-0.518087	-0.575155	-0.089874	0.223389
Data416	-0.368245	-0.100301	1.100464	0.32252	0.17924	0.314128	0.145416	0.059916	0.642904	-0.091349	-0.520325	-0.553182	-0.097961	0.206197
Data417	-0.374146	-0.140584	1.113892	0.284119	0.159302	0.334066	0.148468	0.082296	0.66335	-0.114136	-0.48818	-0.515849	-0.123749	0.205282
Data418	-0.395508	-0.153402	1.103923	0.260366	0.144145	0.342407	0.160472	0.100403	0.688273	-0.12085	-0.444234	-0.481873	-0.124512	0.222473
Data419	-0.40863	-0.149638	1.079915	0.232086	0.124512	0.354563	0.190277	0.089823	0.696309	-0.126546	-0.408732	-0.45105	-0.111745	0.240479
Data420	-0.414124	-0.140177	1.054688	0.200399	0.103912	0.36026	0.21347	0.06134	0.68573	-0.11912	-0.387472	-0.439046	-0.101166	0.259806
Data421	-0.404358	-0.11556	1.054484	0.162608	0.071462	0.365397	0.231628	0.044352	0.668233	-0.12207	-0.387065	-0.467021	-0.095215	0.285136
Data422	-0.379333	-0.07843	1.057332	0.124613	0.036672	0.366872	0.240275	0.018514	0.674235	-0.136007	-0.393473	-0.508219	-0.08016	0.301921
Data423	-0.350952	-0.044963	1.07015	0.113373	0.031586	0.354665	0.240122	-0.006104	0.664876	-0.140381	-0.432332	-0.523071	-0.062205	0.302327
Data424	-0.354818	-0.025431	1.082764	0.121409	0.057271	0.329742	0.208995	-0.012105	0.652059	-0.12441	-0.459188	-0.516968	-0.052032	0.283508
Data425	-0.371806	-0.009359	1.060181	0.13092	0.099131	0.333964	0.173696	0.002035	0.646667	-0.092773	-0.448608	-0.497233	-0.051727	0.279948
Data426	-0.372314	0.000407	1.033732	0.13972	0.131887	0.347646	0.14801	0.018311	0.672404	-0.073954	-0.428975	-0.498454	-0.054576	0.289205
Data427	-0.364583	0.013428	1.007487	0.141652	0.139262	0.37501	0.127462	0.036418	0.708516	-0.061951	-0.41453	-0.503947	-0.080109	0.31779
Data428	-0.34373	0.024312	0.991618	0.128123	0.122325	0.414429	0.131022	0.057678	0.730082	-0.071615	-0.403748	-0.498454	-0.113169	0.345662
Data429	-0.323181	0.013733	0.991821	0.118256	0.103709	0.475006	0.135905	0.082397	0.732931	-0.107625	-0.401103	-0.501302	-0.143382	0.350037
Data430	-0.329081	-0.016073	0.987549	0.124969	0.090179	0.510559	0.150401	0.094604	0.728861	-0.133565	-0.399679	-0.51534	-0.171763	0.336812
Data431	-0.3302	-0.032247	0.981649	0.124766	0.087128	0.505168	0.174205	0.097656	0.723267	-0.14679	-0.402018	-0.550232	-0.191803	0.343933
Data432	-0.301412	-0.036112	0.987142	0.106354	0.072581	0.470734	0.195669	0.083415	0.717977	-0.136414	-0.401204	-0.568949	-0.182648	0.344238
Data433	-0.285543	-0.036418	0.996094	0.084788	0.044861	0.45756	0.220642	0.062256	0.701192	-0.119731	-0.398356	-0.563761	-0.161489	0.330811
Data434	-0.287679	-0.039164	1.015422	0.053507	0.025431	0.463715	0.242513	0.036112	0.673218	-0.090027	-0.380554	-0.552572	-0.156301	0.293986
Data435	-0.2948	-0.030823	1.038615	0.036367	0.021973	0.461528	0.256297	0.021159	0.654297	-0.085551	-0.344849	-0.524597	-0.166168	0.265198
Data436	-0.310974	-0.002543	1.04777	0.034129	0.026042	0.460307	0.258687	0.005697	0.644633	-0.103149	-0.310974	-0.499878	-0.188395	0.277201
Data437	-0.332031	0.044352	1.026204	0.049896	0.035706	0.45812	0.259298	-0.00234	0.645142	-0.120138	-0.312703	-0.484924	-0.223643	0.299174
Data438	-0.322469	0.078328	0.997721	0.076345	0.032145	0.459239	0.234172	-0.009257	0.654602	-0.134277	-0.338847	-0.47231	-0.249481	0.309652
Data439	-0.298665	0.09318	0.987956	0.08311	0.035706	0.460561	0.205638	-0.003255	0.663452	-0.174052	-0.378316	-0.465291	-0.280355	0.310059
Data440	-0.285238	0.093689	0.971883	0.076803	0.029449	0.477956	0.190887	0.00824	0.659485	-0.212708	-0.389709	-0.479228	-0.291443	0.305481
Data441	-0.278117	0.063782	0.942586	0.055745	0.025635	0.469462	0.196838	0.005595	0.655518	-0.217387	-0.363871	-0.522563	-0.286814	0.299886
Data442	-0.276591	0.019023	0.928955	0.049438	0.008036	0.446726	0.203044	-0.009359	0.648702	-0.183512	-0.326742	-0.553487	-0.285848	0.297648
Data443	-0.28595	-0.001526	0.935262	0.046082	-0.008189	0.439555	0.21581	-0.023397	0.643209	-0.154928	-0.284322	-0.563151	-0.282389	0.305888
Data444	-0.296631	-0.001628	0.950521	0.035807	0.008596	0.444743	0.240072	-0.038757	0.665588	-0.142721	-0.281474	-0.562439	-0.273336	0.322164
Data445	-0.270996	0.021159	0.967407	0.025838	0.037486	0.458476	0.270691	-0.056458	0.690715	-0.144145	-0.290324	-0.54891	-0.256602	0.331116
Data446	-0.232951	0.017192	0.970256	0.002136	0.054728	0.458934	0.286458	-0.112712	0.698954	-0.136108	-0.306091	-0.528768	-0.241699	0.324605
Data447	-0.210368	-0.015564	0.970052	-0.026093	0.05717	0.47821	0.300903	-0.18514	0.722249	-0.134481	-0.325521	-0.517476	-0.250956	0.297139
Data448	-0.192769	-0.055949	0.966797	-0.046692	0.051829	0.507813	0.298564	-0.219014	0.736084	-0.155538	-0.328267	-0.521647	-0.269623	0.248413
Data449	-0.183818	-0.079854	0.992839	-0.048828	0.037079	0.52297	0.30309	-0.21342	0.756836	-0.202637	-0.293986	-0.511373	-0.272522	0.200704
Data450	-0.191956	-0.089213	1.010335	-0.053864	0.017904	0.522054	0.315043	-0.202026	0.784709	-0.258382	-0.268148	-0.494385	-0.257467	0.157369
Data451	-0.192973	-0.099386	0.997721	-0.062307	0.01653	0.514018	0.32074	-0.206502	0.792236	-0.267741	-0.26825	-0.486247	-0.246023	0.108134
Data452	-0.201721	-0.083822	0.966593	-0.063121	0.001221	0.506999	0.330353	-0.209045	0.782572	-0.245361	-0.267639	-0.477295	-0.216471	0.066121
Data453	-0.216268	-0.05483	0.942993	-0.075531	-0.023193	0.494843	0.341797	-0.186462	0.763346	-0.22522	-0.248311	-0.472616	-0.178782	0.050252
Data454	-0.200704	-0.040181	0.906779	-0.100505	-0.041962	0.483093	0.344493	-0.15035	0.747884	-0.215047	-0.254924	-0.4658	-0.166117	0.072632
Data455	-0.14679	-0.042623	0.868123	-0.104065	-0.050812	0.457408	0.315145	-0.136414	0.750834	-0.228577	-0.292562	-0.459798	-0.163778	0.082804
Data456	-0.10203	-0.060933	0.830892	-0.085704	-0.021667	0.434723	0.280558	-0.145365	0.751241	-0.238546	-0.316366	-0.460103	-0.167542	0.06897
Data457	-0.077108	-0.078023	0.777995	-0.064952	0.039876	0.442759	0.263977	-0.148824	0.729777	-0.213725	-0.327962	-0.472819	-0.190582	0.037842
Data458	-0.060628	-0.092367	0.721436	-0.053253	0.069834	0.479024	0.258891	-0.152893	0.704549	-0.198466	-0.310567	-0.489299	-0.191956	-0.026143
Data459	-0.075175	-0.081584	0.679932	-0.059713	0.075022	0.531464	0.261281	-0.169678	0.702006	-0.213013	-0.276082	-0.508931	-0.181071	-0.090332
Data460	-0.103861	-0.083211	0.645345	-0.068563	0.072683	0.568542	0.259094	-0.174255	0.72998	-0.259501	-0.231832	-0.527649	-0.157522	-0.149943
Data461	-0.131327	-0.102437	0.606486	-0.057526	0.056864	0.58965	0.266724	-0.164185	0.760091	-0.31311	-0.201619	-0.548706	-0.147603	-0.206706
Data462	-0.136719	-0.114136	0.586344	-0.047607	0.050354	0.600739	0.275625	-0.139567	0.770874	-0.347595	-0.19338	-0.542603	-0.144501	-0.255839
Data463	-0.138652	-0.123088	0.576579	-0.038859	0.044098	0.59728	0.295461	-0.147603	0.75826	-0.359395	-0.207926	-0.510966	-0.13387	-0.306295
Data464	-0.145569	-0.125224	0.577189	-0.040334	0.026143	0.577291	0.313263	-0.173747	0.739339	-0.356445	-0.237223	-0.456441	-0.120646	-0.330098
Data465	-0.148519	-0.128479	0.591838	-0.061951	0.00117	0.550079	0.332031	-0.220439	0.707397	-0.348511	-0.274048	-0.404358	-0.114797	-0.331523
Data466	-0.132548	-0.139262	0.610148	-0.086009	-0.001373	0.529887	0.354309	-0.25767	0.669047	-0.328471	-0.288289	-0.369568	-0.121867	-0.325826
Data467	-0.112203	-0.158081	0.620117	-0.091451	0.01297	0.501099	0.356344	-0.270691	0.62734	-0.317179	-0.266418	-0.366414	-0.131887	-0.343221
Data468	-0.11322	-0.151469	0.617879	-0.083567	0.02711	0.489095	0.351206	-0.270589	0.612488	-0.303752	-0.214335	-0.397135	-0.157115	-0.360819
Data469	-0.122375	-0.106506	0.601196	-0.071259	0.059102	0.496572	0.3538	-0.262655	0.608012	-0.298767	-0.167847	-0.42806	-0.17573	-0.360413
Data470	-0.145976	-0.033569	0.568441	-0.044657	0.085805	0.500641	0.343831	-0.25533	0.600789	-0.324809	-0.171509	-0.459188	-0.193634	-0.354309
Data471	-0.165202	0.027974	0.545451	-0.030263	0.064545	0.512136	0.32781	-0.255432	0.591125	-0.361023	-0.200094	-0.484619	-0.205383	-0.331828
Data472	-0.16866	0.056559	0.535482	-0.020294	0.01653	0.525106	0.296885	-0.253092	0.598958	-0.385437	-0.206095	-0.485331	-0.202332	-0.319214
Data473	-0.159098	0.0413	0.539551	-0.027364	-0.014292	0.526632	0.274455	-0.26123	0.6132	-0.397441	-0.201619	-0.487162	-0.182343	-0.317078
Data474	-0.152995	0.022786	0.542603	-0.02711	-0.000661	0.515493	0.268046	-0.277507	0.604451	-0.370382	-0.176493	-0.495199	-0.154521	-0.314433
Data475	-0.145365	0.009867	0.531209	-0.024109	0.023244	0.51417	0.284729	-0.285238	0.597941	-0.319824	-0.14211	-0.501099	-0.141703	-0.289815
Data476	-0.139669	0.00885	0.510254	-0.019836	0.050659	0.534465	0.312551	-0.294596	0.593974	-0.278829	-0.12797	-0.482483	-0.129598	-0.265401
Data477	-0.142924	0.006002	0.500285	-0.015666	0.072784	0.551809	0.317891	-0.309753	0.598246	-0.274353	-0.156657	-0.464478	-0.126699	-0.274556
Data478	-0.191549	0.001424	0.50415	-0.02477	0.066121	0.543569	0.327962	-0.325623	0.591736	-0.278015	-0.177409	-0.460815	-0.129293	-0.281169
Data479	-0.233053	-0.017802	0.523478	-0.03657	0.052795	0.546977	0.3508	-0.335185	0.590108	-0.297546	-0.180868	-0.476278	-0.13738	-0.270487
Data480	-0.24058	-0.03418	0.540161	-0.028178	0.041962	0.583191	0.364329	-0.332438	0.595907	-0.317586	-0.151367	-0.494792	-0.159861	-0.239766
Data481	-0.217082	-0.047404	0.544637	-0.016022	0.026499	0.599823	0.363973	-0.32074	0.592651	-0.340678	-0.114237	-0.510966	-0.171	-0.207011
Data482	-0.19399	-0.057068	0.536499	-0.018616	0.007222	0.586802	0.357819	-0.332031	0.588277	-0.39266	-0.087585	-0.506287	-0.158844	-0.164795
Data483	-0.196737	-0.066223	0.519002	-0.01943	0.002391	0.566508	0.352732	-0.360718	0.593974	-0.417379	-0.095825	-0.484314	-0.132446	-0.130514
Data484	-0.231527	-0.057882	0.488078	-0.022583	-0.011037	0.546417	0.332998	-0.377401	0.619202	-0.383809	-0.117289	-0.46875	-0.113068	-0.124817
Data485	-0.242615	-0.036011	0.439046	-0.026042	-0.020498	0.527649	0.315145	-0.392151	0.62144	-0.32959	-0.108134	-0.455831	-0.083872	-0.144348
Data486	-0.216878	-0.016886	0.391846	-0.013631	-0.034739	0.514119	0.291036	-0.397847	0.61849	-0.285543	-0.099792	-0.452881	-0.084585	-0.153707
Data487	-0.199178	0.004374	0.35319	-0.018463	-0.023549	0.480398	0.266724	-0.388997	0.621643	-0.256144	-0.125427	-0.466003	-0.103658	-0.126851
Data488	-0.177917	0.031942	0.314535	-0.01475	0.020345	0.454152	0.251312	-0.380452	0.633545	-0.258586	-0.178324	-0.502218	-0.113678	-0.114543
Data489	-0.150553	0.052795	0.274862	-0.009054	0.057831	0.462952	0.257975	-0.387573	0.6309	-0.258687	-0.207723	-0.512187	-0.11617	-0.12675
Data490	-0.164591	0.052389	0.241496	-0.011495	0.084585	0.503693	0.262807	-0.39683	0.606384	-0.243123	-0.185038	-0.510254	-0.109812	-0.140584
Data491	-0.189311	0.039876	0.223796	-0.019277	0.113831	0.536855	0.257365	-0.399068	0.576375	-0.248617	-0.132548	-0.518494	-0.099182	-0.152384
Data492	-0.229289	0.020752	0.213216	-0.033112	0.126292	0.538025	0.261383	-0.390727	0.578512	-0.294088	-0.085856	-0.520732	-0.107574	-0.149638
Data493	-0.277913	0.010681	0.20874	-0.060425	0.134532	0.531464	0.278778	-0.388184	0.576477	-0.314229	-0.062561	-0.49764	-0.111643	-0.153809
Data494	-0.289408	0.007731	0.213013	-0.094147	0.139262	0.530039	0.294189	-0.383301	0.5837	-0.307312	-0.083211	-0.460612	-0.085144	-0.161235
Data495	-0.251668	0.01241	0.228068	-0.117544	0.109762	0.543009	0.29068	-0.374756	0.593567	-0.302429	-0.138245	-0.432943	-0.044149	-0.146179
Data496	-0.213623	0.032247	0.222371	-0.128377	0.069936	0.542552	0.273794	-0.388794	0.578918	-0.283712	-0.183512	-0.420736	-0.019887	-0.122782
Data497	-0.227763	0.053609	0.188192	-0.137126	0.052389	0.521495	0.243835	-0.407003	0.562236	-0.258687	-0.214945	-0.446879	-0.011139	-0.121155
Data498	-0.227051	0.060933	0.148926	-0.12146	0.07604	0.510254	0.22054	-0.43396	0.54067	-0.234578	-0.228068	-0.4835	-0.006358	-0.125834
Data499	-0.215963	0.067342	0.112305	-0.09847	0.109711	0.494588	0.214386	-0.443827	0.518188	-0.230815	-0.203654	-0.498861	-0.001729	-0.129801
Data500	-0.212606	0.088501	0.078328	-0.066833	0.161641	0.484111	0.199025	-0.435384	0.502319	-0.243632	-0.178324	-0.494588	0.012919	-0.122681
Data501	-0.221761	0.114237	0.068359	-0.053965	0.212097	0.477244	0.190226	-0.420939	0.502828	-0.243429	-0.152486	-0.480957	0.022125	-0.110779
Data502	-0.242106	0.138143	0.07019	-0.059052	0.241445	0.467631	0.185496	-0.411377	0.509135	-0.235494	-0.124715	-0.461629	0.035146	-0.093994
Data503	-0.282288	0.169983	0.078939	-0.083516	0.23641	0.476278	0.183105	-0.407308	0.496318	-0.24882	-0.10966	-0.447896	0.050049	-0.088603
Data504	-0.313416	0.177104	0.089315	-0.12675	0.222473	0.490468	0.18987	-0.384216	0.461324	-0.279643	-0.110067	-0.454508	0.052389	-0.077616
Data505	-0.328064	0.159709	0.09257	-0.146027	0.213928	0.510305	0.220642	-0.361532	0.414836	-0.31606	-0.113525	-0.443522	0.034485	-0.043742
Data506	-0.333252	0.157776	0.082397	-0.155284	0.21759	0.508779	0.242259	-0.35848	0.384521	-0.323588	-0.130412	-0.426127	0.00178	-0.00234
Data507	-0.330607	0.165609	0.067342	-0.148926	0.221202	0.477905	0.244141	-0.367737	0.361328	-0.294189	-0.137736	-0.426127	-0.021515	0.02238
Data508	-0.328369	0.181783	0.075684	-0.145213	0.23585	0.459391	0.242615	-0.38269	0.356445	-0.245056	-0.106099	-0.427856	-0.023702	0.032552
Data509	-0.364787	0.205078	0.088298	-0.150096	0.245616	0.463308	0.232747	-0.394287	0.36499	-0.216166	-0.052897	-0.417684	-0.009816	0.050354
Data510	-0.418701	0.246073	0.083822	-0.149892	0.256042	0.453033	0.227356	-0.401815	0.393575	-0.198568	-0.027059	-0.415751	0.001933	0.092061
Data511	-0.462545	0.269674	0.084229	-0.116272	0.246379	0.432383	0.225525	-0.405579	0.405172	-0.190023	-0.015361	-0.418294	0.005035	0.125936
Data512	-0.468953	0.270182	0.092977	-0.077362	0.237986	0.437113	0.224304	-0.409851	0.400594	-0.19633	-0.02889	-0.398153	0.000966	0.154826
Data513	-0.440979	0.280151	0.100708	-0.05249	0.239207	0.447744	0.231323	-0.408122	0.390116	-0.226034	-0.046082	-0.364583	0.009054	0.178121
Data514	-0.411886	0.265706	0.095825	-0.052083	0.245717	0.443726	0.243683	-0.408834	0.379435	-0.263977	-0.043844	-0.358073	0.003357	0.186869
Data515	-0.398051	0.230408	0.083211	-0.057831	0.250448	0.420125	0.249685	-0.415344	0.35614	-0.275574	-0.007019	-0.384318	-0.00117	0.192057
Data516	-0.440674	0.193176	0.080363	-0.081736	0.258993	0.400238	0.241801	-0.425822	0.344238	-0.267537	0.026143	-0.420532	0.001272	0.189311
Data517	-0.505371	0.181376	0.087077	-0.097758	0.272471	0.372162	0.224152	-0.406392	0.343221	-0.254313	0.041402	-0.453593	0.00356	0.169678
Data518	-0.521952	0.220642	0.107218	-0.103455	0.288645	0.35202	0.213826	-0.384115	0.359599	-0.224915	0.057983	-0.488078	0.003255	0.149638
Data519	-0.496724	0.282593	0.118001	-0.11322	0.296783	0.324249	0.209045	-0.38147	0.384115	-0.209656	0.060527	-0.496318	-0.002136	0.117391
Data520	-0.45756	0.3302	0.101725	-0.109863	0.312653	0.274048	0.208995	-0.389404	0.390116	-0.194295	0.032654	-0.515747	-0.002492	0.096944
Data521	-0.41626	0.345764	0.09847	-0.118713	0.323588	0.240224	0.201213	-0.399882	0.39266	-0.178324	0.005086	-0.534465	0.001678	0.083211
Data522	-0.358378	0.345764	0.13326	-0.139516	0.303752	0.23819	0.188293	-0.40863	0.388489	-0.152588	-0.004679	-0.531108	0.021667	0.057373
Data523	-0.312805	0.331116	0.176392	-0.165354	0.284576	0.25884	0.180359	-0.416667	0.382487	-0.14974	0.013428	-0.500692	0.022278	0.03123
Data524	-0.308634	0.294189	0.195109	-0.186717	0.281474	0.264231	0.171204	-0.431722	0.38564	-0.158895	0.04659	-0.475566	0.023651	0.004781
Data525	-0.316162	0.274658	0.188802	-0.211741	0.295715	0.248108	0.171916	-0.445964	0.388184	-0.170898	0.072123	-0.445862	0.040487	-0.03245
Data526	-0.345256	0.269267	0.177002	-0.239512	0.304159	0.230255	0.180715	-0.454203	0.376587	-0.17395	0.083008	-0.424398	0.051015	-0.069784
Data527	-0.376078	0.285441	0.165812	-0.277354	0.292816	0.248413	0.189616	-0.456746	0.371602	-0.160319	0.075277	-0.429993	0.049795	-0.094808
Data528	-0.36377	0.329386	0.160116	-0.321655	0.259145	0.266368	0.199382	-0.447184	0.377197	-0.158183	0.07487	-0.460103	0.04069	-0.113322
Data529	-0.325012	0.371704	0.17395	-0.352071	0.23112	0.250804	0.193532	-0.438538	0.380351	-0.149129	0.08016	-0.482585	0.047913	-0.127665
Data530	-0.291951	0.391947	0.193278	-0.353546	0.240275	0.234782	0.180715	-0.419108	0.346273	-0.134684	0.072632	-0.480448	0.060476	-0.148621
Data531	-0.275472	0.407918	0.19694	-0.330607	0.285899	0.217387	0.171763	-0.402222	0.280253	-0.121969	0.080261	-0.484619	0.065969	-0.177307
Data532	-0.274862	0.419108	0.186768	-0.309448	0.347392	0.193176	0.166473	-0.39978	0.24943	-0.094198	0.085449	-0.493774	0.067902	-0.19043
Data533	-0.281779	0.439758	0.183919	-0.3007	0.383555	0.180817	0.166779	-0.40863	0.247091	-0.071309	0.083618	-0.508321	0.05717	-0.162252
Data534	-0.302836	0.455017	0.177409	-0.318654	0.394948	0.177561	0.152334	-0.423686	0.269063	-0.059713	0.090637	-0.513204	0.035095	-0.121053
Data535	-0.29836	0.472819	0.177409	-0.345408	0.388947	0.17924	0.129649	-0.43162	0.291748	-0.069173	0.106405	-0.50944	0.007629	-0.102539
Data536	-0.28361	0.455526	0.200602	-0.366465	0.378825	0.176951	0.12029	-0.433757	0.282389	-0.109355	0.115662	-0.49825	-0.019379	-0.09257
Data537	-0.291138	0.423584	0.222982	-0.37974	0.377655	0.189006	0.130463	-0.433655	0.258891	-0.130514	0.108541	-0.487569	-0.052795	-0.104675
Data538	-0.294189	0.384827	0.240885	-0.408376	0.357412	0.17039	0.139109	-0.424601	0.233866	-0.138245	0.103048	-0.496114	-0.068868	-0.11851
Data539	-0.281576	0.33315	0.264486	-0.431417	0.341593	0.15152	0.147095	-0.429382	0.204468	-0.121765	0.096436	-0.498454	-0.061951	-0.124105
Data540	-0.275675	0.295817	0.280965	-0.448812	0.339966	0.147451	0.163981	-0.447489	0.164795	-0.085144	0.114441	-0.4953	-0.057627	-0.134989
Data541	-0.281779	0.287781	0.301717	-0.457153	0.343272	0.1415	0.166931	-0.449829	0.127055	-0.059102	0.144552	-0.485128	-0.054118	-0.147298
Data542	-0.288086	0.303548	0.322266	-0.456034	0.359599	0.100555	0.159302	-0.447388	0.109558	-0.052694	0.188497	-0.457764	-0.053507	-0.121257
Data543	-0.316976	0.33193	0.338135	-0.444082	0.373433	0.055644	0.146739	-0.460002	0.122477	-0.047913	0.213114	-0.445964	-0.071513	-0.071513
Data544	-0.33844	0.358073	0.356445	-0.432383	0.376231	0.029755	0.121358	-0.476074	0.149129	-0.0295	0.193075	-0.434774	-0.092824	-0.024414
Data545	-0.332743	0.367737	0.380046	-0.431722	0.354411	0.019582	0.083974	-0.487874	0.165609	-0.03713	0.155334	-0.420227	-0.115662	0.028178
Data546	-0.318807	0.369771	0.407715	-0.424856	0.340678	0.01531	0.053151	-0.48879	0.160014	-0.074056	0.11556	-0.412292	-0.143382	0.077006
Data547	-0.295207	0.357361	0.421346	-0.431061	0.338236	0.022939	0.045217	-0.484823	0.141602	-0.109049	0.128377	-0.436707	-0.152384	0.096741
Data548	-0.268758	0.340169	0.394897	-0.443268	0.337575	0.004323	0.053253	-0.482178	0.108439	-0.114136	0.166321	-0.482279	-0.146332	0.10203
Data549	-0.256755	0.313619	0.355428	-0.445608	0.338593	-0.026093	0.067444	-0.476888	0.05839	-0.105286	0.214844	-0.507507	-0.149994	0.103149
Data550	-0.280863	0.291748	0.337931	-0.456187	0.360769	-0.052236	0.096181	-0.476888	0.033671	-0.09257	0.238647	-0.533854	-0.150299	0.107422
Data551	-0.296631	0.311076	0.350952	-0.472666	0.386302	-0.056661	0.124054	-0.483907	0.037537	-0.088603	0.211792	-0.538534	-0.140839	0.103455
Data552	-0.277608	0.342102	0.365194	-0.49118	0.420024	-0.072835	0.133311	-0.479126	0.047607	-0.088196	0.187581	-0.527751	-0.144297	0.080058
Data553	-0.247904	0.345764	0.349325	-0.506795	0.438283	-0.078634	0.131327	-0.468343	0.066833	-0.063782	0.180155	-0.515137	-0.154724	0.070394
Data554	-0.212402	0.350342	0.333252	-0.52597	0.44342	-0.055949	0.129191	-0.47526	0.081685	-0.050964	0.174967	-0.514425	-0.173848	0.057983
Data555	-0.192769	0.346578	0.3184	-0.533498	0.438995	-0.023753	0.116781	-0.493164	0.091858	-0.070699	0.19165	-0.520833	-0.199382	0.036011
Data556	-0.189006	0.341187	0.331014	-0.530497	0.43574	-0.014496	0.103912	-0.501099	0.102234	-0.13265	0.229594	-0.505371	-0.214691	0.017293
Data557	-0.197042	0.336202	0.34078	-0.527089	0.436503	-0.048319	0.09196	-0.503133	0.104675	-0.171407	0.26062	-0.4894	-0.209452	-0.019531
Data558	-0.188395	0.31545	0.324504	-0.535787	0.435944	-0.091553	0.084076	-0.518494	0.087382	-0.151164	0.27415	-0.486043	-0.192413	-0.053202
Data559	-0.178019	0.299479	0.306803	-0.545705	0.4157	-0.119171	0.091146	-0.531209	0.083923	-0.095723	0.282796	-0.487061	-0.167389	-0.088806
Data560	-0.192973	0.27832	0.298258	-0.556539	0.395152	-0.134277	0.10081	-0.520935	0.089925	-0.04659	0.285848	-0.490519	-0.142212	-0.10142
Data561	-0.193787	0.260722	0.299886	-0.55364	0.377808	-0.150197	0.097911	-0.509033	0.098877	-0.039876	0.260518	-0.495707	-0.124613	-0.097249
Data562	-0.179036	0.216064	0.316366	-0.554199	0.378316	-0.18458	0.076447	-0.511475	0.096232	-0.051168	0.193787	-0.49235	-0.114441	-0.102234
Data563	-0.190023	0.172424	0.322469	-0.549316	0.422618	-0.218862	0.054983	-0.516256	0.059713	-0.051676	0.140177	-0.490214	-0.127767	-0.115763
Data564	-0.207214	0.15625	0.308228	-0.545197	0.458984	-0.226695	0.050303	-0.513713	0.009867	-0.020447	0.127462	-0.490824	-0.147095	-0.150553
Data565	-0.217896	0.167847	0.293783	-0.553843	0.479431	-0.215098	0.049133	-0.511169	-0.025736	-0.01241	0.149536	-0.496318	-0.149994	-0.181986
Data566	-0.233968	0.204163	0.290731	-0.571594	0.497538	-0.21169	0.044047	-0.509033	-0.016073	-0.033773	0.192566	-0.51005	-0.140788	-0.193176
Data567	-0.246277	0.213928	0.276896	-0.579885	0.495402	-0.213521	0.043284	-0.52297	0.004272	-0.069071	0.240173	-0.522868	-0.150146	-0.208333
Data568	-0.254517	0.210571	0.259603	-0.585734	0.486247	-0.227102	0.031331	-0.525513	0.017598	-0.087179	0.264994	-0.532939	-0.158488	-0.212402
Data569	-0.24526	0.213623	0.239665	-0.588633	0.4717	-0.232798	0.031993	-0.495199	0.00529	-0.091654	0.276388	-0.524801	-0.138194	-0.226847
Data570	-0.244141	0.218201	0.23234	-0.59967	0.450694	-0.239817	0.042775	-0.475566	-0.020955	-0.078939	0.262146	-0.486857	-0.113118	-0.248718
Data571	-0.233561	0.211385	0.23173	-0.617523	0.414174	-0.253245	0.041555	-0.477804	-0.042928	-0.05778	0.234578	-0.452576	-0.092621	-0.244344
Data572	-0.214945	0.208842	0.239461	-0.639292	0.39739	-0.271454	0.043233	-0.501811	-0.071716	-0.033875	0.221049	-0.428365	-0.08906	-0.225118
Data573	-0.211589	0.201619	0.263672	-0.663859	0.406545	-0.289866	0.05661	-0.518595	-0.106405	-0.037537	0.243937	-0.407308	-0.085856	-0.204468
Data574	-0.241496	0.19399	0.277913	-0.671132	0.439809	-0.310364	0.069987	-0.520935	-0.110067	-0.048014	0.293884	-0.391947	-0.093028	-0.205078
Data575	-0.289714	0.198568	0.276082	-0.65033	0.484416	-0.320079	0.078379	-0.506083	-0.091858	-0.053711	0.349731	-0.379435	-0.112915	-0.221659
Data576	-0.333659	0.22817	0.253092	-0.624237	0.52063	-0.321503	0.088603	-0.484924	-0.078634	-0.063985	0.363566	-0.385437	-0.131022	-0.225321
Data577	-0.371501	0.258891	0.221354	-0.618134	0.530345	-0.314941	0.080566	-0.476481	-0.074768	-0.089518	0.322673	-0.412598	-0.164642	-0.225525
Data578	-0.391337	0.281474	0.208944	-0.616353	0.50766	-0.312195	0.065715	-0.46814	-0.080566	-0.121053	0.292053	-0.451152	-0.18219	-0.211182
Data579	-0.404867	0.273031	0.208333	-0.613861	0.479685	-0.310211	0.044556	-0.454814	-0.099894	-0.147603	0.280253	-0.446676	-0.170441	-0.203044
Data580	-0.424296	0.23702	0.19165	-0.606588	0.484924	-0.319977	0.030314	-0.444336	-0.144145	-0.136922	0.274455	-0.434977	-0.145009	-0.227763
Data581	-0.423686	0.204264	0.187581	-0.573781	0.499268	-0.333659	0.041606	-0.441691	-0.185547	-0.089417	0.297852	-0.421041	-0.128225	-0.259501
Data582	-0.404358	0.189209	0.174967	-0.555115	0.511831	-0.358582	0.062307	-0.429484	-0.21342	-0.038961	0.320943	-0.398458	-0.114797	-0.296427
Data583	-0.392354	0.195414	0.148722	-0.569255	0.519257	-0.370789	0.074005	-0.434672	-0.214742	-0.021566	0.307515	-0.379232	-0.104624	-0.327861
Data584	-0.405986	0.204366	0.12797	-0.592601	0.516561	-0.381521	0.071665	-0.463969	-0.217794	-0.022074	0.277201	-0.37557	-0.117493	-0.37679
Data585	-0.426636	0.195414	0.119832	-0.610606	0.485229	-0.39505	0.057729	-0.482992	-0.212504	-0.004272	0.273132	-0.377299	-0.152995	-0.409546
Data586	-0.439148	0.1828	0.130615	-0.609436	0.44164	-0.387421	0.046387	-0.491028	-0.213318	0.001017	0.284627	-0.382182	-0.183919	-0.424703
Data587	-0.435384	0.166931	0.136108	-0.599314	0.402985	-0.352478	0.029551	-0.485433	-0.237935	-0.004171	0.305176	-0.399882	-0.212962	-0.421651
Data588	-0.432332	0.170797	0.129801	-0.61142	0.379791	-0.343272	0.011495	-0.472717	-0.264384	-0.052287	0.328878	-0.410156	-0.218353	-0.395508
Data589	-0.457662	0.198873	0.111694	-0.621033	0.372874	-0.358226	-0.001119	-0.479635	-0.286255	-0.095622	0.335388	-0.400289	-0.193075	-0.363159
Data590	-0.501099	0.213826	0.104167	-0.625814	0.366364	-0.384369	-0.021871	-0.505371	-0.272929	-0.07487	0.313212	-0.384623	-0.146637	-0.345662
Data591	-0.53009	0.228373	0.10966	-0.611521	0.359395	-0.389252	-0.037791	-0.52887	-0.235494	-0.0295	0.32491	-0.374858	-0.102793	-0.365397
Data592	-0.515035	0.246175	0.10376	-0.597076	0.340932	-0.381622	-0.048625	-0.541687	-0.204468	0.010579	0.351766	-0.358175	-0.077769	-0.383097
Data593	-0.511678	0.254415	0.100301	-0.579274	0.332082	-0.3803	-0.053202	-0.542908	-0.167033	0.029297	0.35614	-0.354614	-0.087077	-0.370076
Data594	-0.509847	0.266724	0.091553	-0.567322	0.340678	-0.40863	-0.05839	-0.526326	-0.1415	0.04425	0.322062	-0.356038	-0.100301	-0.333557
Data595	-0.482381	0.263875	0.074056	-0.552877	0.366364	-0.456746	-0.053609	-0.515544	-0.150452	0.061747	0.262146	-0.349121	-0.114237	-0.326029
Data596	-0.452779	0.240885	0.065308	-0.545197	0.390218	-0.478973	-0.045624	-0.509033	-0.177409	0.077311	0.22288	-0.333761	-0.123189	-0.34729
Data597	-0.468241	0.201416	0.073446	-0.543365	0.398966	-0.472819	-0.031738	-0.498657	-0.198873	0.09023	0.224813	-0.347799	-0.13387	-0.359497
Data598	-0.500387	0.163167	0.075684	-0.557963	0.401866	-0.468496	-0.024516	-0.489604	-0.203044	0.072327	0.243835	-0.37679	-0.142059	-0.367533
Data599	-0.544739	0.118917	0.071411	-0.573629	0.412547	-0.469869	-0.025075	-0.478516	-0.19399	0.046183	0.269979	-0.401713	-0.154215	-0.371908
Data600	-0.582682	0.09196	0.071208	-0.591176	0.413717	-0.463511	-0.018209	-0.482381	-0.186869	0.065816	0.287679	-0.380452	-0.150045	-0.363871
Data601	-0.593669	0.106201	0.072632	-0.612081	0.414276	-0.456238	-0.013428	-0.480042	-0.151978	0.095011	0.266012	-0.345968	-0.121104	-0.329997
Data602	-0.584513	0.155436	0.07548	-0.603027	0.39149	-0.449524	-0.019938	-0.479533	-0.149638	0.114746	0.217183	-0.289205	-0.086772	-0.279134
Data603	-0.585632	0.196838	0.068766	-0.599976	0.364126	-0.46519	-0.040894	-0.490824	-0.154317	0.123901	0.168966	-0.249227	-0.076447	-0.23407
Data604	-0.602824	0.205994	0.052897	-0.613912	0.352885	-0.490519	-0.059611	-0.495911	-0.163574	0.140686	0.135701	-0.238241	-0.087891	-0.198161
Data605	-0.591431	0.185445	0.04008	-0.627696	0.362651	-0.523529	-0.075328	-0.504049	-0.19043	0.156962	0.126444	-0.251465	-0.100555	-0.174154
Data606	-0.561727	0.172323	0.037231	-0.617778	0.380554	-0.551351	-0.105947	-0.490316	-0.21464	0.156759	0.149333	-0.264994	-0.105743	-0.139974
Data607	-0.52714	0.182597	0.050456	-0.593313	0.401255	-0.552317	-0.133209	-0.466715	-0.209554	0.143229	0.172933	-0.26825	-0.108236	-0.093282
Data608	-0.519409	0.19104	0.071208	-0.578715	0.414378	-0.543365	-0.138295	-0.46285	-0.199382	0.156352	0.19755	-0.281677	-0.125936	-0.072428
Data609	-0.540975	0.20874	0.088704	-0.575104	0.401662	-0.529277	-0.135701	-0.461629	-0.204976	0.160014	0.220846	-0.297445	-0.136363	-0.058594
Data610	-0.574239	0.223389	0.103353	-0.59962	0.387014	-0.508423	-0.128123	-0.441284	-0.213013	0.140889	0.225932	-0.312297	-0.134481	-0.045573
Data611	-0.608419	0.211894	0.116577	-0.629578	0.388438	-0.502574	-0.119934	-0.402832	-0.215047	0.116781	0.218709	-0.315145	-0.142212	-0.02299
Data612	-0.627136	0.208944	0.123494	-0.635935	0.388387	-0.517883	-0.121816	-0.379232	-0.231527	0.105387	0.200297	-0.295105	-0.159251	0.007426
Data613	-0.631409	0.210876	0.128988	-0.626831	0.404663	-0.545451	-0.122528	-0.379944	-0.252482	0.1297	0.179952	-0.282288	-0.187429	0.027466
Data614	-0.617879	0.231425	0.133667	-0.617015	0.424143	-0.567271	-0.117493	-0.393168	-0.282796	0.193888	0.177205	-0.25706	-0.211741	0.042114
Data615	-0.628967	0.26123	0.152181	-0.617371	0.407817	-0.558929	-0.102183	-0.393575	-0.312093	0.255229	0.20284	-0.231628	-0.221558	0.051778
Data616	-0.672811	0.291951	0.174561	-0.622915	0.398712	-0.536601	-0.099436	-0.374044	-0.338236	0.266622	0.210978	-0.223287	-0.227203	0.090942
Data617	-0.725708	0.310262	0.19043	-0.611674	0.397593	-0.537771	-0.096893	-0.372925	-0.336507	0.26001	0.191956	-0.240173	-0.232239	0.117493
Data618	-0.7547	0.298157	0.202637	-0.605876	0.395508	-0.547434	-0.104218	-0.394185	-0.327962	0.26357	0.183716	-0.250854	-0.228882	0.130412
Data619	-0.756938	0.302124	0.209554	-0.598399	0.383199	-0.540263	-0.107015	-0.406494	-0.309855	0.266418	0.153503	-0.224609	-0.226034	0.152588
Data620	-0.725199	0.311279	0.199788	-0.580444	0.374858	-0.517324	-0.093333	-0.410665	-0.306396	0.24353	0.131022	-0.183105	-0.212148	0.163269
Data621	-0.674133	0.290833	0.173543	-0.571798	0.356496	-0.518087	-0.102132	-0.410767	-0.315247	0.217285	0.136312	-0.168457	-0.210978	0.169474
Data622	-0.662231	0.252584	0.15625	-0.576681	0.337728	-0.547231	-0.112254	-0.408325	-0.327861	0.207723	0.173442	-0.187073	-0.213674	0.19104
Data623	-0.684001	0.203451	0.135701	-0.587107	0.33198	-0.577037	-0.111898	-0.397847	-0.322876	0.224304	0.197144	-0.207723	-0.217183	0.198059
Data624	-0.707296	0.209147	0.133667	-0.587056	0.317179	-0.582581	-0.111542	-0.375671	-0.303141	0.257263	0.192566	-0.230611	-0.232798	0.213013
Data625	-0.697021	0.244344	0.155843	-0.591736	0.305481	-0.579224	-0.1209	-0.33905	-0.27832	0.279948	0.181071	-0.247599	-0.253957	0.221863
Data626	-0.666809	0.284627	0.182088	-0.587158	0.321452	-0.590312	-0.124461	-0.311178	-0.250041	0.290731	0.145264	-0.252584	-0.265096	0.23936
Data627	-0.635579	0.283915	0.19694	-0.579224	0.337219	-0.611165	-0.125173	-0.29307	-0.213928	0.30894	0.096334	-0.258484	-0.272115	0.270284
Data628	-0.600688	0.254517	0.233561	-0.601044	0.323283	-0.602417	-0.128276	-0.280965	-0.186157	0.328369	0.072428	-0.29307	-0.265808	0.284322
Data629	-0.560913	0.207316	0.270182	-0.633952	0.302582	-0.565542	-0.132548	-0.279439	-0.170186	0.336304	0.079142	-0.305176	-0.248362	0.296834
Data630	-0.549927	0.168966	0.309652	-0.659078	0.284373	-0.528463	-0.134226	-0.278625	-0.170492	0.333761	0.108643	-0.277507	-0.264842	0.299479
Data631	-0.570068	0.163371	0.337118	-0.668742	0.288442	-0.514221	-0.120951	-0.277303	-0.167847	0.326436	0.140584	-0.238037	-0.286153	0.266113
Data632	-0.600179	0.174357	0.34668	-0.686493	0.295054	-0.52241	-0.101776	-0.279134	-0.159709	0.319112	0.141093	-0.186564	-0.288798	0.215352
Data633	-0.619914	0.187276	0.342	-0.73288	0.285085	-0.530497	-0.077718	-0.278625	-0.137329	0.339254	0.120138	-0.151672	-0.285543	0.167643
Data634	-0.619812	0.22522	0.338542	-0.792694	0.247701	-0.524597	-0.06424	-0.270691	-0.116882	0.369466	0.078532	-0.149028	-0.274811	0.154622
Data635	-0.592957	0.268656	0.361532	-0.850677	0.206604	-0.515188	-0.075989	-0.264893	-0.095927	0.393575	0.047404	-0.180969	-0.267385	0.157572
Data636	-0.549622	0.292562	0.381063	-0.875804	0.200043	-0.538839	-0.080973	-0.260925	-0.097656	0.417277	0.00529	-0.208639	-0.27415	0.150757
Data637	-0.506287	0.285136	0.386963	-0.863291	0.219472	-0.565287	-0.081278	-0.263977	-0.137329	0.422872	-0.027466	-0.222066	-0.279795	0.141907
Data638	-0.468343	0.279134	0.373332	-0.845693	0.246023	-0.586904	-0.095571	-0.263672	-0.196431	0.425924	-0.031331	-0.227559	-0.267487	0.142212
Data639	-0.43457	0.293783	0.368245	-0.837962	0.291646	-0.590108	-0.112762	-0.251363	-0.216471	0.425313	-0.013936	-0.222778	-0.245667	0.154317
