# Supplementary material for: Integration of MRI and somatosensory evoked potentials facilitate diagnosis of spinal cord compression
Source: Sci Rep. 2023 May 15;13:7861. doi: 10.1038/s41598-023-34832-2 (PMC10185544; doi:10.1038/s41598-023-34832-2)
Supplement: Supplementary file 3 — Supplementary Information 3. [file 41598_2023_34832_MOESM3_ESM.zip › Preoperative SSEP data/spinal cord compression group/6471989_2/6471989_2_Lt Tibial SEP_Cz'-Fpz_201219_172242.csv]

Index	1	2	3	4	5	6	7	8
Name	Cz'-Fpz	Cz'-Fpz	Cz'-Fpz	Cz'-Fpz	Cz'-Fpz	Cz'-Fpz	Cz'-Fpz	Cz'-Fpz
Time	2.01709E+13	2.01709E+13	2.01709E+13	2.01709E+13	2.01709E+13	2.01709E+13	2.01709E+13	2.01709E+13
Highcut	500	500	500	500	500	500	500	500
Lowcut	10	10	10	10	10	10	10	10
Period	0.000156	0.000156	0.000156	0.000156	0.000156	0.000156	0.000156	0.000156
Averages	120	120	120	120	120	120	120	120
Int (mA)	16/15.5mA	16/15.5mA	16/15.5mA	16/15.5mA	16/15.9mA	16/15.5mA	16/15.5mA	16/16.7mA
Pulse Width (�gs)	200�s	200�s	200�s	200�s	200�s	200�s	200�s	200�s
Rep Rate (Hz)	3.11Hz	3.11Hz	3.11Hz	3.11Hz	3.11Hz	3.11Hz	3.11Hz	3.11Hz
Data0	-0.240186	0.274175	0.274404	0.382334	0.208588	0.282898	-0.037486	0.298767
Data1	-0.110817	0.316518	0.264028	0.436198	0.211487	0.321808	-0.018234	0.347977
Data2	0.300865	0.729294	0.562795	0.841929	0.499496	0.701447	0.288518	0.656204
Data3	0.31161	0.819422	0.830078	0.924174	0.758565	0.784353	0.537262	0.692012
Data4	0.082016	0.583369	0.653229	0.686035	0.584641	0.562642	0.344976	0.472666
Data5	-0.149142	0.33226	0.412038	0.444946	0.348434	0.33727	0.102132	0.272115
Data6	-0.304311	0.133286	0.226898	0.269012	0.157572	0.1636	-0.062561	0.158386
Data7	-0.380173	0.005747	0.110931	0.162455	0.033137	0.063578	-0.1607	0.08227
Data8	-0.405032	-0.061646	0.051371	0.120188	-0.024846	0.018133	-0.210876	0.046997
Data9	-0.396996	-0.098623	0.042979	0.1209	-0.02711	0.011113	-0.222499	0.032552
Data10	-0.375989	-0.095571	0.062663	0.136515	-0.000763	0.028152	-0.203196	0.040283
Data11	-0.350761	-0.06869	0.093638	0.171356	0.030874	0.054092	-0.15976	0.072047
Data12	-0.309067	-0.033696	0.132039	0.203196	0.059357	0.084254	-0.119324	0.125198
Data13	-0.270487	0.004552	0.17217	0.228119	0.08817	0.096741	-0.089696	0.141449
Data14	-0.237986	0.038478	0.193939	0.2624	0.110855	0.112254	-0.075785	0.148595
Data15	-0.215441	0.059509	0.209249	0.275574	0.134379	0.129344	-0.057068	0.170364
Data16	-0.201632	0.074412	0.226746	0.268758	0.148061	0.145798	-0.042572	0.153987
Data17	-0.198008	0.072327	0.242462	0.269826	0.148849	0.156937	-0.036901	0.124105
Data18	-0.203209	0.066605	0.239919	0.276337	0.147654	0.152257	-0.02711	0.114059
Data19	-0.20607	0.057119	0.235596	0.273539	0.147756	0.139491	-0.012589	0.13799
Data20	-0.209605	0.051371	0.236053	0.276235	0.145594	0.123316	-0.007146	0.146891
Data21	-0.206655	0.041148	0.221863	0.263367	0.13532	0.10203	0.000941	0.131505
Data22	-0.196177	0.039241	0.198669	0.245005	0.125427	0.092545	0.014369	0.138474
Data23	-0.195185	0.033264	0.169271	0.230052	0.114263	0.092875	0.017242	0.169093
Data24	-0.188688	0.01798	0.131327	0.228577	0.107295	0.0855	0.018514	0.166168
Data25	-0.184555	0.006332	0.115356	0.224202	0.114085	0.069478	0.029602	0.147502
Data26	-0.185343	0.001297	0.109762	0.223185	0.113831	0.050151	0.036774	0.130615
Data27	-0.184924	-0.01208	0.127411	0.210317	0.102361	0.042547	0.045853	0.101852
Data28	-0.182165	-0.019913	0.141093	0.204569	0.101802	0.041936	0.055822	0.078735
Data29	-0.192172	-0.023193	0.141754	0.194804	0.107524	0.046565	0.077286	0.055669
Data30	-0.201708	-0.03891	0.146027	0.191752	0.122223	0.060221	0.084712	0.057704
Data31	-0.207214	-0.049896	0.15274	0.187836	0.133413	0.074387	0.076192	0.077693
Data32	-0.200589	-0.055644	0.159861	0.177663	0.140127	0.09524	0.062078	0.08405
Data33	-0.182304	-0.07136	0.16154	0.180868	0.136286	0.106455	0.044581	0.089722
Data34	-0.148646	-0.075734	0.161997	0.189718	0.124181	0.110041	0.043437	0.120951
Data35	-0.113118	-0.091578	0.160573	0.188853	0.107015	0.110931	0.05305	0.129878
Data36	-0.098356	-0.102692	0.161692	0.176697	0.091248	0.09552	0.067342	0.113169
Data37	-0.102743	-0.119425	0.155894	0.165812	0.081507	0.070699	0.084229	0.080668
Data38	-0.10924	-0.131963	0.144196	0.154165	0.096893	0.042699	0.09641	0.048701
Data39	-0.108083	-0.136719	0.1415	0.140076	0.126012	0.027924	0.106735	0.032018
Data40	-0.106125	-0.151418	0.134481	0.12797	0.133591	0.018514	0.11172	0.03006
Data41	-0.106188	-0.16304	0.126139	0.132548	0.139567	-0.001602	0.115941	0.016454
Data42	-0.108668	-0.177714	0.126038	0.139821	0.144424	-0.01386	0.128835	0.018768
Data43	-0.104891	-0.189209	0.133616	0.138143	0.152308	-0.015081	0.146255	0.023727
Data44	-0.083872	-0.204239	0.135701	0.142415	0.148621	-0.012767	0.156148	0.013911
Data45	-0.078646	-0.219167	0.137634	0.136007	0.13326	-0.010351	0.161413	0.004807
Data46	-0.079638	-0.226796	0.141907	0.121918	0.122121	0.009359	0.151113	-0.009181
Data47	-0.085983	-0.232086	0.139821	0.114339	0.107752	0.021362	0.146103	-0.019658
Data48	-0.098025	-0.233612	0.121562	0.110626	0.092443	0.025711	0.145111	-0.018387
Data49	-0.103722	-0.223033	0.092977	0.105998	0.086263	0.02449	0.142008	-0.021235
Data50	-0.105337	-0.228704	0.084229	0.101115	0.081507	0.027542	0.126928	-0.023499
Data51	-0.09786	-0.242335	0.082143	0.100911	0.074412	0.037079	0.116806	-0.023473
Data52	-0.086339	-0.261739	0.085093	0.103658	0.071691	0.037944	0.113983	-0.025711
Data53	-0.069504	-0.279541	0.0914	0.103963	0.063807	0.026169	0.111618	-0.03184
Data54	-0.057589	-0.296707	0.103048	0.097605	0.058772	0.012054	0.11439	-0.012741
Data55	-0.062205	-0.326665	0.110372	0.081787	0.04982	-0.003001	0.12001	0.07398
Data56	-0.063883	-0.337906	0.105794	0.077464	0.046031	-0.010757	0.119298	0.156886
Data57	-0.051371	-0.348002	0.101217	0.072479	0.044581	-0.023295	0.120494	0.176188
Data58	-0.0317	-0.358226	0.086009	0.057983	0.049795	-0.021159	0.126979	0.142415
Data59	-0.028445	-0.361837	0.076192	0.038045	0.042801	-0.012182	0.127818	0.076803
Data60	-0.026258	-0.364812	0.071615	0.02477	0.039037	-0.014013	0.123571	0.019684
Data61	-0.030746	-0.362523	0.070241	0.014038	0.039063	-0.010122	0.123774	-0.017776
Data62	-0.041199	-0.366262	0.08077	0.011648	0.03245	-0.000356	0.136159	-0.033798
Data63	-0.044187	-0.378393	0.092417	0.012258	0.016886	0.000788	0.13944	-0.051397
Data64	-0.036265	-0.395177	0.087433	0.006866	0.001246	-0.013148	0.150553	-0.07019
Data65	-0.035121	-0.416641	0.075022	0.003357	-0.007273	-0.01063	0.160675	-0.084432
Data66	-0.033798	-0.427729	0.068563	0.010274	0.001043	-0.011012	0.164108	-0.087433
Data67	-0.02594	-0.431035	0.063578	0.019277	-0.00145	-0.01236	0.168228	-0.074056
Data68	-0.014865	-0.436478	0.060577	0.017548	-0.004476	-0.015411	0.172119	-0.06897
Data69	-0.008939	-0.436096	0.064138	0.002238	-0.005849	-0.007477	0.169271	-0.070724
Data70	-0.015119	-0.431493	0.072123	-0.009511	-0.012309	-0.000458	0.175476	-0.069987
Data71	-0.021833	-0.433044	0.072479	-0.021973	-0.01002	0.019124	0.193024	-0.075607
Data72	-0.022024	-0.447667	0.070903	-0.016479	-0.005646	0.028076	0.209961	-0.085831
Data73	-0.022367	-0.453211	0.083211	-0.006816	-0.021133	0.022964	0.215098	-0.085119
Data74	-0.026525	-0.461578	0.092468	-0.000203	-0.029246	0.024846	0.213089	-0.087458
Data75	-0.029106	-0.463664	0.099487	-0.003916	-0.036265	0.027237	0.218862	-0.085653
Data76	-0.032603	-0.447617	0.108032	0.004018	-0.038503	0.030619	0.220973	-0.078379
Data77	-0.033887	-0.435257	0.103607	0.02594	-0.035324	0.032527	0.21637	-0.066223
Data78	-0.035286	-0.437648	0.08138	0.039571	-0.035756	0.033595	0.215225	-0.04097
Data79	-0.032857	-0.451508	0.07548	0.035146	-0.03273	0.025228	0.227941	-0.037257
Data80	-0.034676	-0.480652	0.07899	0.019989	-0.02739	0.024643	0.244166	-0.036189
Data81	-0.039864	-0.501811	0.070801	0.002899	-0.02299	0.024083	0.241114	-0.036469
Data82	-0.055936	-0.519689	0.049438	-0.012156	-0.025177	0.007553	0.23468	-0.041275
Data83	-0.060488	-0.521393	0.046539	-0.02182	-0.036214	0.00206	0.233053	-0.048065
Data84	-0.046209	-0.519969	0.055491	-0.023244	-0.053762	-0.001729	0.23234	-0.057653
Data85	-0.041746	-0.519282	0.055389	-0.025126	-0.072886	-0.011088	0.234909	-0.069885
Data86	-0.040436	-0.515213	0.056559	-0.03301	-0.089696	-0.032501	0.241699	-0.086288
Data87	-0.039279	-0.510406	0.041962	-0.032145	-0.099716	-0.045853	0.256755	-0.096512
Data88	-0.049451	-0.503896	0.020243	-0.024058	-0.095444	-0.042674	0.252889	-0.099792
Data89	-0.051562	-0.498759	-0.006409	-0.010325	-0.091731	-0.042191	0.249532	-0.084839
Data90	-0.05441	-0.501912	-0.016174	-0.011851	-0.100505	-0.048548	0.247803	-0.063833
Data91	-0.049744	-0.511068	-0.016632	-0.016276	-0.100911	-0.058492	0.248693	-0.04954
Data92	-0.04865	-0.520528	-0.016225	-0.023804	-0.100327	-0.073217	0.26151	-0.035604
Data93	-0.046107	-0.527217	-0.017395	-0.03245	-0.10025	-0.06752	0.283966	-0.024846
Data94	-0.03053	-0.538508	-0.017497	-0.038656	-0.108337	-0.049896	0.30159	-0.020091
Data95	-0.003955	-0.537516	-0.01653	-0.042521	-0.109812	-0.045573	0.307617	0.023575
Data96	0.016988	-0.52976	-0.021006	-0.044149	-0.102641	-0.053228	0.30131	0.044708
Data97	0.02669	-0.521367	-0.011444	-0.054932	-0.103455	-0.050379	0.296605	0.091171
Data98	0.018361	-0.513763	-0.005646	-0.071665	-0.121384	-0.039902	0.300954	0.118027
Data99	0.012589	-0.521317	-0.000102	-0.079905	-0.139618	-0.020777	0.307439	0.132141
Data100	0.022138	-0.528259	-0.000051	-0.093028	-0.150579	-0.008316	0.315297	0.116806
Data101	0.036456	-0.523097	-0.015818	-0.106201	-0.15391	-0.005391	0.327352	0.094706
Data102	0.05029	-0.519409	-0.033722	-0.112915	-0.156148	-0.011139	0.335185	0.06045
Data103	0.065002	-0.516408	-0.046946	-0.107422	-0.160039	-0.019506	0.33282	0.025228
Data104	0.083783	-0.514628	-0.056203	-0.122833	-0.161921	-0.020828	0.321172	-0.008214
Data105	0.089951	-0.514348	-0.059611	-0.142924	-0.160548	-0.025635	0.314153	-0.054906
Data106	0.08227	-0.512644	-0.053762	-0.155385	-0.157216	-0.030111	0.311254	-0.087967
Data107	0.081139	-0.515544	-0.04837	-0.169576	-0.155741	-0.032043	0.316137	-0.111771
Data108	0.081024	-0.540466	-0.043132	-0.178172	-0.144958	-0.034943	0.323944	-0.062739
Data109	0.085602	-0.559489	-0.046895	-0.175985	-0.133387	-0.046794	0.327962	-0.033518
Data110	0.082258	-0.550461	-0.059509	-0.166117	-0.125554	-0.056864	0.322571	-0.031993
Data111	0.077998	-0.530446	-0.065358	-0.170186	-0.11645	-0.056585	0.319824	-0.029221
Data112	0.076256	-0.519358	-0.073039	-0.178375	-0.1253	-0.060552	0.320307	-0.023092
Data113	0.07431	-0.496852	-0.079397	-0.181224	-0.14061	-0.068639	0.326564	-0.024414
Data114	0.073026	-0.487493	-0.08667	-0.173899	-0.150808	-0.072937	0.33816	-0.02772
Data115	0.075137	-0.497869	-0.090892	-0.167796	-0.16243	-0.077133	0.338008	-0.023117
Data116	0.082194	-0.492706	-0.089417	-0.161743	-0.171712	-0.079041	0.341619	-0.026398
Data117	0.092634	-0.48495	-0.075836	-0.166829	-0.174561	-0.08906	0.344187	-0.024363
Data118	0.10306	-0.470123	-0.067495	-0.166728	-0.172653	-0.104141	0.354716	-0.007629
Data119	0.104078	-0.448685	-0.069631	-0.16449	-0.167847	-0.106761	0.363592	0.041021
Data120	0.096728	-0.454102	-0.08433	-0.15625	-0.17217	-0.098724	0.363083	0.104777
Data121	0.090116	-0.462341	-0.103251	-0.157979	-0.176748	-0.099131	0.364049	0.118535
Data122	0.098864	-0.464427	-0.115458	-0.169627	-0.19165	-0.092163	0.363057	0.108617
Data123	0.101229	-0.471547	-0.12085	-0.195414	-0.199814	-0.082372	0.363642	0.089798
Data124	0.104726	-0.480398	-0.127869	-0.200958	-0.193863	-0.075709	0.357107	0.065257
Data125	0.099564	-0.486705	-0.141652	-0.193278	-0.186818	-0.065308	0.354919	0.03479
Data126	0.109355	-0.482559	-0.143585	-0.187937	-0.186132	-0.059204	0.341517	0.014216
Data127	0.132624	-0.4555	-0.135498	-0.184987	-0.188039	-0.057526	0.320333	0.000814
Data128	0.145721	-0.430527	-0.133921	-0.184682	-0.195007	-0.066554	0.309423	0.00796
Data129	0.153999	-0.411174	-0.137177	-0.183716	-0.196584	-0.068003	0.306727	0.03774
Data130	0.168419	-0.388692	-0.14918	-0.180308	-0.197474	-0.070903	0.315094	0.051702
Data131	0.16482	-0.38002	-0.159505	-0.183512	-0.202993	-0.076777	0.325063	0.056864
Data132	0.164121	-0.374324	-0.162811	-0.187276	-0.213242	-0.083923	0.333455	0.050227
Data133	0.165265	-0.374425	-0.159912	-0.189921	-0.218887	-0.08784	0.335821	0.037079
Data134	0.147832	-0.369898	-0.155894	-0.207163	-0.227381	-0.102208	0.333557	0.021235
Data135	0.134939	-0.363286	-0.152079	-0.216014	-0.226084	-0.118383	0.327276	0.007935
Data136	0.12544	-0.362651	-0.155334	-0.226898	-0.223999	-0.133286	0.319366	-0.004857
Data137	0.10938	-0.361328	-0.166626	-0.231018	-0.220083	-0.139567	0.317942	-0.018285
Data138	0.088412	-0.365575	-0.181071	-0.224711	-0.202967	-0.138092	0.319773	-0.021515
Data139	0.072174	-0.378215	-0.187327	-0.212301	-0.19221	-0.139109	0.321732	-0.015717
Data140	0.065397	-0.382004	-0.188293	-0.198669	-0.199865	-0.150884	0.318909	-0.015361
Data141	0.068309	-0.393397	-0.181732	-0.186971	-0.21431	-0.150553	0.301819	-0.013529
Data142	0.079257	-0.396423	-0.176748	-0.17746	-0.231552	-0.137024	0.281041	-0.00941
Data143	0.092773	-0.394643	-0.175222	-0.176442	-0.239054	-0.124385	0.26858	0.000839
Data144	0.098826	-0.38147	-0.172221	-0.1828	-0.234604	-0.123647	0.273921	-0.001297
Data145	0.105044	-0.382004	-0.170034	-0.179189	-0.226186	-0.127513	0.293655	-0.001043
Data146	0.114899	-0.360718	-0.15686	-0.172017	-0.220362	-0.139186	0.308965	0.011088
Data147	0.122045	-0.335897	-0.152079	-0.177155	-0.219828	-0.148773	0.313466	0.024541
Data148	0.122388	-0.311508	-0.160624	-0.170085	-0.211258	-0.161489	0.311839	0.038071
Data149	0.116285	-0.288315	-0.171509	-0.174001	-0.205154	-0.173086	0.30159	0.0413
Data150	0.112584	-0.288442	-0.17863	-0.185699	-0.191422	-0.165075	0.284042	0.038859
Data151	0.115852	-0.297012	-0.178579	-0.201925	-0.180613	-0.152232	0.273361	0.031153
Data152	0.119006	-0.290476	-0.176137	-0.216675	-0.17306	-0.144857	0.273234	0.017751
Data153	0.125923	-0.280355	-0.171916	-0.224355	-0.158666	-0.146459	0.272573	0.012156
Data154	0.125974	-0.272929	-0.177409	-0.224253	-0.153325	-0.153427	0.263468	0.0162
Data155	0.115458	-0.2683	-0.186056	-0.228577	-0.156326	-0.184097	0.262019	0.018845
Data156	0.094528	-0.261256	-0.194295	-0.236308	-0.156174	-0.212708	0.250727	0.018819
Data157	0.089607	-0.251897	-0.205078	-0.225118	-0.160828	-0.217285	0.238902	0.021311
Data158	0.082308	-0.250295	-0.218862	-0.217438	-0.18013	-0.206019	0.233358	0.016454
Data159	0.088819	-0.248591	-0.221354	-0.204112	-0.19165	-0.19605	0.231043	0.003459
Data160	0.091235	-0.244726	-0.20401	-0.187429	-0.200526	-0.187734	0.22906	-0.006129
Data161	0.092634	-0.243276	-0.186412	-0.180562	-0.204239	-0.184886	0.231578	-0.003662
Data162	0.099856	-0.235291	-0.166066	-0.17863	-0.207163	-0.185496	0.241343	-0.007197
Data163	0.10704	-0.232137	-0.152283	-0.185852	-0.21843	-0.194372	0.24737	-0.004807
Data164	0.110232	-0.223007	-0.156097	-0.18987	-0.23435	-0.206273	0.240784	0.007375
Data165	0.108185	-0.213928	-0.155843	-0.199839	-0.247752	-0.222397	0.230738	0.022634
Data166	0.097262	-0.206045	-0.162913	-0.214589	-0.261663	-0.245997	0.219523	0.025864
Data167	0.077807	-0.190684	-0.161591	-0.224406	-0.271657	-0.256577	0.209376	0.031331
Data168	0.062803	-0.192134	-0.157267	-0.228119	-0.278244	-0.270208	0.207901	0.034053
Data169	0.057157	-0.206223	-0.162048	-0.235443	-0.274531	-0.284932	0.205307	0.030085
Data170	0.047264	-0.220057	-0.184987	-0.23407	-0.27832	-0.294596	0.197983	0.034027
Data171	0.048752	-0.216471	-0.207316	-0.236308	-0.275319	-0.294444	0.206985	0.050532
Data172	0.04125	-0.219803	-0.221202	-0.230815	-0.267436	-0.289714	0.21637	0.064494
Data173	0.039864	-0.226059	-0.230713	-0.223796	-0.265427	-0.282567	0.226135	0.075251
Data174	0.031509	-0.223541	-0.236155	-0.22054	-0.257034	-0.293833	0.217667	0.104218
Data175	0.024223	-0.214615	-0.230306	-0.222575	-0.245768	-0.302785	0.207113	0.114899
Data176	0.019862	-0.190531	-0.225016	-0.21993	-0.246506	-0.309397	0.181554	0.111618
Data177	0.032247	-0.166499	-0.219727	-0.214284	-0.250244	-0.305303	0.157394	0.101573
Data178	0.038287	-0.139414	-0.213369	-0.215454	-0.240911	-0.291545	0.134074	0.085958
Data179	0.046361	-0.124359	-0.202484	-0.223338	-0.233841	-0.271149	0.118917	0.067673
Data180	0.049095	-0.112254	-0.187531	-0.226491	-0.233103	-0.258484	0.129801	0.06808
Data181	0.048866	-0.1209	-0.175018	-0.220337	-0.231959	-0.259018	0.151494	0.060221
Data182	0.040563	-0.12886	-0.17629	-0.213165	-0.221405	-0.252864	0.163625	0.053024
Data183	0.037333	-0.131785	-0.188243	-0.218557	-0.216115	-0.244878	0.167669	0.050074
Data184	0.033099	-0.131276	-0.2005	-0.228729	-0.207062	-0.242157	0.146357	0.065842
Data185	0.032031	-0.129751	-0.195669	-0.240529	-0.21431	-0.241648	0.130386	0.084254
Data186	0.032438	-0.122325	-0.193024	-0.240733	-0.231043	-0.249151	0.113805	0.095723
Data187	0.038961	-0.117925	-0.186208	-0.235952	-0.249583	-0.249583	0.093638	0.088857
Data188	0.049731	-0.123138	-0.17868	-0.242818	-0.259577	-0.253321	0.089544	0.074209
Data189	0.057449	-0.128098	-0.169525	-0.247142	-0.28244	-0.258102	0.095647	0.067393
Data190	0.049286	-0.118103	-0.160268	-0.243225	-0.290248	-0.256348	0.094935	0.065384
Data191	0.037689	-0.125478	-0.152334	-0.229899	-0.279414	-0.262705	0.075378	0.068563
Data192	0.018527	-0.128454	-0.145823	-0.214895	-0.279388	-0.264333	0.055033	0.063731
Data193	0.001818	-0.124969	-0.136973	-0.204824	-0.276286	-0.264537	0.049998	0.054042
Data194	0.000572	-0.118688	-0.129547	-0.204671	-0.273234	-0.258636	0.052719	0.047353
Data195	0.022329	-0.112534	-0.122223	-0.20813	-0.266368	-0.26413	0.044683	0.043335
Data196	0.044289	-0.108999	-0.132955	-0.219625	-0.267537	-0.265656	0.036265	0.045319
Data197	0.043666	-0.115077	-0.147756	-0.23056	-0.272319	-0.268733	0.032476	0.050176
Data198	0.038719	-0.115534	-0.1651	-0.229238	-0.275141	-0.275701	0.017726	0.048879
Data199	0.046692	-0.123927	-0.185293	-0.223999	-0.273844	-0.29157	0.004705	0.048498
Data200	0.050519	-0.120392	-0.189819	-0.235087	-0.270309	-0.291875	-0.007579	0.052897
Data201	0.052567	-0.112203	-0.1828	-0.251109	-0.266418	-0.285492	-0.016734	0.053329
Data202	0.050227	-0.113169	-0.164795	-0.258942	-0.259323	-0.277074	-0.014064	0.040766
Data203	0.055389	-0.115433	-0.143483	-0.253398	-0.244115	-0.278193	-0.010325	0.009511
Data204	0.065943	-0.108668	-0.130768	-0.234477	-0.237554	-0.286026	-0.001882	-0.019404
Data205	0.075124	-0.101191	-0.131938	-0.227763	-0.234324	-0.298716	0.009537	-0.03006
Data206	0.088526	-0.09463	-0.143127	-0.232849	-0.225118	-0.301387	0.031459	-0.036621
Data207	0.10498	-0.088399	-0.148265	-0.250804	-0.220744	-0.295156	0.038961	-0.025024
Data208	0.117302	-0.085526	-0.145467	-0.271657	-0.222448	-0.293579	0.031281	0.004781
Data209	0.118167	-0.089518	-0.139567	-0.280914	-0.219574	-0.279948	0.021591	0.020905
Data210	0.127881	-0.099487	-0.134633	-0.28066	-0.22316	-0.275777	0.006816	0.019735
Data211	0.139262	-0.097326	-0.138143	-0.266825	-0.244039	-0.277786	-0.020472	0.018717
Data212	0.136007	-0.098063	-0.139516	-0.243988	-0.266851	-0.274353	-0.034231	0.025101
Data213	0.12792	-0.110118	-0.133311	-0.220286	-0.289586	-0.27565	-0.037944	0.025228
Data214	0.118243	-0.120544	-0.131378	-0.206807	-0.299428	-0.282694	-0.035172	0.023244
Data215	0.104116	-0.127233	-0.141296	-0.200551	-0.298843	-0.28216	-0.036214	0.017268
Data216	0.086861	-0.119171	-0.149892	-0.203705	-0.296758	-0.275497	-0.037155	0.020447
Data217	0.076052	-0.109609	-0.169118	-0.225932	-0.297165	-0.27743	-0.035985	0.034409
Data218	0.065409	-0.103505	-0.189667	-0.238851	-0.29953	-0.28038	-0.029602	0.049998
Data219	0.060972	-0.105158	-0.196533	-0.24826	-0.303574	-0.285416	-0.024694	0.062866
Data220	0.076052	-0.097834	-0.189107	-0.268656	-0.303624	-0.308787	-0.03034	0.070318
Data221	0.087318	-0.095749	-0.171254	-0.295003	-0.301285	-0.323003	-0.038859	0.074259
Data222	0.112165	-0.115712	-0.149282	-0.310059	-0.292028	-0.325114	-0.042699	0.075989
Data223	0.133985	-0.134125	-0.128988	-0.309855	-0.285721	-0.316238	-0.044047	0.074895
Data224	0.152639	-0.146688	-0.107931	-0.296224	-0.293554	-0.300852	-0.043081	0.084229
Data225	0.17587	-0.150401	-0.095876	-0.289764	-0.299911	-0.285568	-0.046895	0.094783
Data226	0.18617	-0.143	-0.090383	-0.28127	-0.314204	-0.280965	-0.044505	0.100199
Data227	0.175972	-0.133947	-0.097758	-0.274709	-0.321147	-0.292638	-0.040359	0.105362
Data228	0.170046	-0.138474	-0.099792	-0.26947	-0.309067	-0.305786	-0.037028	0.103277
Data229	0.168012	-0.147502	-0.101267	-0.27064	-0.292002	-0.320918	-0.024999	0.097656
Data230	0.167732	-0.151037	-0.097046	-0.274963	-0.285314	-0.335999	-0.020116	0.095749
Data231	0.179125	-0.151291	-0.107371	-0.286153	-0.289663	-0.346476	-0.018895	0.083008
Data232	0.195796	-0.152868	-0.12263	-0.293833	-0.298055	-0.359497	-0.022888	0.066833
Data233	0.204862	-0.143763	-0.127004	-0.307922	-0.29864	-0.369593	-0.028865	0.062917
Data234	0.204862	-0.129445	-0.122579	-0.321299	-0.306956	-0.377757	-0.038656	0.057958
Data235	0.20565	-0.123978	-0.11617	-0.326182	-0.302277	-0.377426	-0.041224	0.052287
Data236	0.215162	-0.130463	-0.112661	-0.322266	-0.28506	-0.371704	-0.05338	0.051854
Data237	0.219193	-0.141958	-0.106049	-0.301514	-0.272166	-0.354894	-0.052516	0.050659
Data238	0.212669	-0.153987	-0.095367	-0.283203	-0.271174	-0.340805	-0.050201	0.057449
Data239	0.202421	-0.16538	-0.083008	-0.273387	-0.273463	-0.3405	-0.06073	0.061264
Data240	0.186526	-0.168788	-0.083008	-0.276693	-0.269597	-0.35291	-0.073318	0.074895
Data241	0.16154	-0.155792	-0.100911	-0.290324	-0.262934	-0.371882	-0.075048	0.101802
Data242	0.160052	-0.144857	-0.112762	-0.308838	-0.263545	-0.384572	-0.066706	0.112661
Data243	0.177612	-0.131454	-0.114237	-0.322316	-0.281321	-0.398941	-0.066579	0.116577
Data244	0.201391	-0.13326	-0.110372	-0.330048	-0.302811	-0.417455	-0.054194	0.121892
Data245	0.216548	-0.147832	-0.108795	-0.335642	-0.322952	-0.424703	-0.045522	0.120926
Data246	0.223579	-0.153122	-0.099386	-0.333811	-0.333608	-0.416387	-0.050812	0.109151
Data247	0.213839	-0.150757	-0.086161	-0.340525	-0.344442	-0.413793	-0.063629	0.103912
Data248	0.200551	-0.157344	-0.069021	-0.347646	-0.356293	-0.419998	-0.073573	0.096105
Data249	0.188039	-0.166397	-0.065206	-0.364482	-0.358251	-0.421677	-0.080719	0.089951
Data250	0.19001	-0.176315	-0.068614	-0.388692	-0.352325	-0.410817	-0.089467	0.091197
Data251	0.198466	-0.18959	-0.0796	-0.401204	-0.348078	-0.403646	-0.091349	0.096766
Data252	0.20209	-0.21052	-0.087789	-0.401357	-0.354055	-0.397847	-0.089925	0.105489
Data253	0.208918	-0.230916	-0.088959	-0.395253	-0.372391	-0.385691	-0.095774	0.114492
Data254	0.219892	-0.242081	-0.069682	-0.397085	-0.389862	-0.380503	-0.087967	0.121078
Data255	0.20565	-0.2344	-0.055949	-0.406545	-0.397669	-0.383504	-0.085831	0.127131
Data256	0.185814	-0.222575	-0.045776	-0.41097	-0.39327	-0.382385	-0.082906	0.139338
Data257	0.180308	-0.218684	-0.03535	-0.402629	-0.383606	-0.37529	-0.079397	0.14005
Data258	0.181007	-0.214335	-0.023855	-0.387268	-0.373561	-0.372747	-0.071971	0.14768
Data259	0.179965	-0.204646	-0.027059	-0.370941	-0.357971	-0.377096	-0.065028	0.152562
Data260	0.190417	-0.194219	-0.051422	-0.364278	-0.345078	-0.381114	-0.060272	0.160878
Data261	0.206858	-0.194117	-0.064901	-0.363922	-0.333328	-0.383581	-0.06808	0.172221
Data262	0.217946	-0.193812	-0.068715	-0.363617	-0.331752	-0.370483	-0.083822	0.183233
Data263	0.215213	-0.193278	-0.057475	-0.353648	-0.34256	-0.358963	-0.100555	0.195618
Data264	0.203552	-0.191091	-0.051015	-0.342509	-0.351766	-0.363413	-0.096207	0.196609
Data265	0.186946	-0.194651	-0.056	-0.340576	-0.363261	-0.37501	-0.07281	0.186615
Data266	0.162621	-0.195414	-0.064545	-0.341797	-0.374629	-0.384293	-0.073802	0.179189
Data267	0.15789	-0.181732	-0.060323	-0.336507	-0.389201	-0.390701	-0.093943	0.171102
Data268	0.165583	-0.163294	-0.061035	-0.330709	-0.389989	-0.388769	-0.121384	0.183614
Data269	0.16744	-0.149841	-0.070648	-0.334066	-0.392354	-0.394872	-0.1312	0.198263
Data270	0.178795	-0.150808	-0.07309	-0.336558	-0.389201	-0.404765	-0.121816	0.203629
Data271	0.186068	-0.159251	-0.074565	-0.333659	-0.385539	-0.405502	-0.098826	0.210876
Data272	0.190099	-0.165304	-0.076243	-0.34907	-0.384369	-0.399501	-0.081202	0.251872
Data273	0.188408	-0.162506	-0.085551	-0.358124	-0.384776	-0.402934	-0.067368	0.291138
Data274	0.175362	-0.155284	-0.08611	-0.36382	-0.397847	-0.405986	-0.057907	0.299454
Data275	0.151253	-0.13682	-0.077922	-0.366109	-0.401306	-0.409342	-0.049871	0.290426
Data276	0.126648	-0.117289	-0.074005	-0.371602	-0.391515	-0.416489	-0.046336	0.274684
Data277	0.112216	-0.104574	-0.076497	-0.37618	-0.385971	-0.43251	-0.047607	0.258636
Data278	0.119603	-0.104141	-0.084178	-0.380402	-0.389786	-0.449168	-0.049718	0.243581
Data279	0.123634	-0.103938	-0.09318	-0.374908	-0.401535	-0.457102	-0.053584	0.237122
Data280	0.116641	-0.09463	-0.093587	-0.358632	-0.410995	-0.455475	-0.048167	0.236791
Data281	0.120519	-0.080363	-0.081126	-0.34495	-0.406214	-0.459544	-0.038808	0.239385
Data282	0.125186	-0.072759	-0.068309	-0.331167	-0.399144	-0.462545	-0.017141	0.248744
Data283	0.111262	-0.072479	-0.059713	-0.313314	-0.398102	-0.458298	-0.002772	0.254847
Data284	0.095889	-0.072632	-0.054881	-0.295461	-0.390956	-0.447947	0.008367	0.257161
Data285	0.084877	-0.073446	-0.066223	-0.289154	-0.381622	-0.448634	0.010376	0.251999
Data286	0.07459	-0.074921	-0.082041	-0.285848	-0.375697	-0.44632	0.01442	0.249278
Data287	0.079981	-0.079269	-0.0914	-0.290731	-0.382055	-0.442123	0.022964	0.245667
Data288	0.079498	-0.075938	-0.102793	-0.295308	-0.378164	-0.444717	0.01236	0.240326
Data289	0.062993	-0.06223	-0.100403	-0.288747	-0.366491	-0.454203	-0.007858	0.235647
Data290	0.051982	-0.045319	-0.088399	-0.273743	-0.359751	-0.454508	-0.027695	0.240758
Data291	0.041784	-0.032883	-0.101115	-0.266012	-0.360947	-0.454203	-0.04247	0.24559
Data292	0.031687	-0.025431	-0.111542	-0.249939	-0.378164	-0.444717	-0.046183	0.233714
Data293	0.037397	-0.018514	-0.099335	-0.223745	-0.381037	-0.445836	-0.048803	0.221303
Data294	0.045751	-0.001602	-0.0796	-0.203857	-0.384267	-0.446828	-0.043564	0.214361
Data295	0.036647	0.008062	-0.062459	-0.212962	-0.398331	-0.452016	-0.035858	0.210826
Data296	0.030874	0.005213	-0.054321	-0.230611	-0.399551	-0.44576	-0.004654	0.212351
Data297	0.026538	0.004298	-0.052134	-0.236766	-0.393372	-0.446065	0.019201	0.218099
Data298	0.033099	0.010325	-0.062968	-0.234477	-0.397822	-0.444717	0.021515	0.224253
Data299	0.037804	0.01915	-0.0678	-0.230713	-0.398458	-0.432612	0.00796	0.237986
Data300	0.029475	0.034815	-0.062612	-0.225118	-0.401433	-0.426076	-0.011241	0.253754
Data301	0.003497	0.051727	-0.051626	-0.212504	-0.41153	-0.428823	-0.019201	0.262807
Data302	-0.024974	0.056839	-0.055237	-0.196533	-0.410665	-0.429866	-0.021032	0.266012
Data303	-0.054804	0.05394	-0.046641	-0.182699	-0.403976	-0.433451	-0.024338	0.261281
Data304	-0.075175	0.060145	-0.048981	-0.177256	-0.397212	-0.43162	-0.017166	0.246836
Data305	-0.09243	0.073598	-0.06724	-0.175273	-0.388362	-0.430806	-0.017217	0.239665
Data306	-0.08817	0.081533	-0.093333	-0.177053	-0.374654	-0.419515	-0.012716	0.248896
Data307	-0.084432	0.087382	-0.109151	-0.178324	-0.364812	-0.416107	-0.006587	0.269623
Data308	-0.077019	0.091197	-0.130564	-0.180613	-0.356979	-0.414505	-0.005391	0.286179
Data309	-0.067037	0.098063	-0.145518	-0.176799	-0.354767	-0.415319	0.010325	0.285619
Data310	-0.046844	0.093994	-0.156759	-0.165965	-0.350189	-0.418447	0.019989	0.279846
Data311	-0.02168	0.090256	-0.155385	-0.160217	-0.335948	-0.424271	0.014826	0.273768
Data312	-0.019379	0.094655	-0.146637	-0.154724	-0.330073	-0.417582	0.017268	0.262731
Data313	-0.028941	0.108083	-0.14267	-0.146586	-0.321732	-0.405426	0.022608	0.255636
Data314	-0.033646	0.112483	-0.136922	-0.13326	-0.314891	-0.397619	0.024668	0.260696
Data315	-0.030327	0.11556	-0.141805	-0.119069	-0.32252	-0.379944	0.030543	0.250397
Data316	-0.039876	0.116908	-0.145162	-0.121206	-0.339279	-0.36321	0.033595	0.237249
Data317	-0.054487	0.117798	-0.141703	-0.143738	-0.338821	-0.354004	0.048828	0.240962
Data318	-0.06279	0.114568	-0.139008	-0.147247	-0.31985	-0.355352	0.061188	0.247065
Data319	-0.074145	0.109227	-0.128632	-0.142466	-0.305634	-0.365957	0.060908	0.245667
Data320	-0.072161	0.116119	-0.12029	-0.117188	-0.286509	-0.37913	0.056483	0.253932
Data321	-0.059204	0.111745	-0.116882	-0.092265	-0.268326	-0.380071	0.060806	0.266469
Data322	-0.052554	0.106939	-0.116831	-0.08784	-0.249074	-0.368296	0.069453	0.28712
Data323	-0.054054	0.098089	-0.122274	-0.081533	-0.237681	-0.345891	0.069809	0.292816
Data324	-0.042915	0.102158	-0.134023	-0.066477	-0.245641	-0.332743	0.072123	0.28244
Data325	-0.025991	0.105972	-0.141652	-0.050151	-0.253855	-0.331268	0.077566	0.263952
Data326	-0.023321	0.095723	-0.151316	-0.043437	-0.258865	-0.327988	0.067012	0.253652
Data327	-0.028915	0.096283	-0.156148	-0.035909	-0.257365	-0.330531	0.048345	0.261968
Data328	-0.016454	0.083135	-0.145467	-0.041606	-0.255864	-0.339076	0.034205	0.26591
Data329	-0.009664	0.067647	-0.139516	-0.033112	-0.259806	-0.336863	0.026703	0.259806
Data330	-0.024236	0.075506	-0.133565	-0.027161	-0.277888	-0.336202	0.01742	0.258255
Data331	-0.043068	0.105464	-0.130514	-0.017497	-0.292257	-0.335032	0.010757	0.258052
Data332	-0.052058	0.133667	-0.131022	-0.010122	-0.295817	-0.315145	0.013606	0.253703
Data333	-0.058378	0.153478	-0.132955	-0.001119	-0.294545	-0.306778	0.02917	0.253398
Data334	-0.054817	0.163116	-0.139669	0.018514	-0.282415	-0.294749	0.048574	0.253474
Data335	-0.041555	0.163447	-0.147146	0.034332	-0.268936	-0.283051	0.053813	0.252584
Data336	-0.032107	0.164286	-0.154368	0.034078	-0.264206	-0.273361	0.066376	0.257746
Data337	-0.036519	0.157547	-0.138804	0.025533	-0.266851	-0.280304	0.074793	0.271174
Data338	-0.045509	0.155411	-0.133565	0.039419	-0.275701	-0.285848	0.074336	0.287348
Data339	-0.051956	0.155563	-0.152537	0.054169	-0.273132	-0.295563	0.08812	0.290451
Data340	-0.058797	0.15859	-0.169729	0.055898	-0.258865	-0.303319	0.108948	0.284627
Data341	-0.063311	0.15302	-0.173187	0.061798	-0.237554	-0.301946	0.120443	0.270284
Data342	-0.06382	0.138575	-0.172526	0.062561	-0.228297	-0.303421	0.134735	0.260239
Data343	-0.063019	0.128428	-0.172017	0.064952	-0.218887	-0.29686	0.142034	0.24231
Data344	-0.052439	0.125071	-0.177205	0.065002	-0.214208	-0.27593	0.138448	0.226924
Data345	-0.042585	0.123672	-0.186869	0.064952	-0.209681	-0.252736	0.120366	0.218175
Data346	-0.047913	0.126444	-0.193634	0.08255	-0.203883	-0.237401	0.106354	0.210673
Data347	-0.075404	0.129979	-0.203857	0.096232	-0.197957	-0.231959	0.098623	0.218709
Data348	-0.095584	0.136973	-0.215912	0.082296	-0.195033	-0.240377	0.090129	0.240351
Data349	-0.102234	0.15007	-0.236867	0.080719	-0.208893	-0.247243	0.085398	0.252101
Data350	-0.098368	0.156682	-0.249379	0.09608	-0.213598	-0.254211	0.078837	0.260696
Data351	-0.100924	0.154953	-0.248464	0.11617	-0.207138	-0.254873	0.074183	0.259959
Data352	-0.106786	0.14974	-0.227458	0.132599	-0.193303	-0.249481	0.07398	0.257289
Data353	-0.107943	0.14211	-0.21225	0.150706	-0.185928	-0.235621	0.071589	0.254822
Data354	-0.103683	0.143611	-0.21759	0.165761	-0.18336	-0.222753	0.077515	0.252202
Data355	-0.089302	0.148799	-0.233053	0.177511	-0.168559	-0.205256	0.074336	0.252355
Data356	-0.081635	0.154724	-0.253652	0.187225	-0.154394	-0.1975	0.062103	0.253525
Data357	-0.070928	0.16538	-0.255686	0.188599	-0.145137	-0.200348	0.062714	0.249964
Data358	-0.06307	0.172984	-0.249278	0.187022	-0.145162	-0.190811	0.07609	0.242971
Data359	-0.067431	0.184148	-0.242208	0.187276	-0.142492	-0.181452	0.075531	0.226771
Data360	-0.077235	0.196584	-0.227356	0.198619	-0.132065	-0.181402	0.085042	0.2152
Data361	-0.084941	0.187556	-0.204468	0.209808	-0.127741	-0.194829	0.107676	0.200043
Data362	-0.088069	0.167923	-0.19516	0.228577	-0.135167	-0.204773	0.114009	0.187174
Data363	-0.081698	0.157216	-0.194651	0.237274	-0.13148	-0.200882	0.10966	0.175502
Data364	-0.075506	0.152181	-0.193837	0.234121	-0.11968	-0.197957	0.095545	0.161031
Data365	-0.069529	0.149231	-0.196075	0.231883	-0.10615	-0.204798	0.074921	0.16065
Data366	-0.079867	0.141958	-0.217336	0.230713	-0.099869	-0.217972	0.055618	0.168864
Data367	-0.095507	0.141576	-0.240936	0.228221	-0.080338	-0.215505	0.048218	0.166041
Data368	-0.106176	0.141652	-0.268758	0.230662	-0.066961	-0.195363	0.053101	0.159149
Data369	-0.104052	0.140788	-0.292714	0.230815	-0.055033	-0.18074	0.059408	0.161794
Data370	-0.095711	0.141729	-0.297038	0.224609	-0.045141	-0.164617	0.063171	0.159632
Data371	-0.093371	0.149765	-0.296631	0.228221	-0.0383	-0.144526	0.063171	0.148748
Data372	-0.092824	0.152664	-0.282593	0.22934	-0.03095	-0.127614	0.070267	0.1415
Data373	-0.096181	0.139465	-0.275828	0.245921	-0.016378	-0.111135	0.0796	0.137278
Data374	-0.100454	0.129395	-0.272166	0.258535	-0.007121	-0.100784	0.071081	0.144628
Data375	-0.106328	0.122579	-0.277201	0.263774	-0.001602	-0.095393	0.05895	0.147578
Data376	-0.119527	0.108617	-0.293121	0.265198	0.003967	-0.099767	0.054143	0.156047
Data377	-0.133743	0.107295	-0.30899	0.262705	0.011215	-0.108363	0.063807	0.153783
Data378	-0.140864	0.111898	-0.31072	0.267334	0.012894	-0.114975	0.077591	0.147934
Data379	-0.153745	0.109609	-0.316213	0.281169	0.018056	-0.121663	0.081457	0.134888
Data380	-0.156352	0.098928	-0.316772	0.298513	0.029984	-0.128835	0.078481	0.117137
Data381	-0.160459	0.09407	-0.33493	0.308889	0.045293	-0.121587	0.067393	0.104268
Data382	-0.168025	0.097097	-0.351715	0.316874	0.061061	-0.112991	0.055618	0.091324
Data383	-0.166003	0.098292	-0.364736	0.326742	0.076904	-0.103785	0.044937	0.08461
Data384	-0.154165	0.087128	-0.359497	0.34256	0.085322	-0.09435	0.042953	0.098979
Data385	-0.135943	0.081914	-0.353343	0.348867	0.082881	-0.08901	0.060603	0.124232
Data386	-0.119654	0.079117	-0.349375	0.349731	0.086263	-0.093282	0.073624	0.132828
Data387	-0.122655	0.072403	-0.357259	0.354513	0.097275	-0.106074	0.084229	0.128276
Data388	-0.129	0.063019	-0.376943	0.370636	0.1091	-0.112	0.100428	0.114772
Data389	-0.131607	0.054067	-0.393982	0.378418	0.13176	-0.102997	0.114873	0.103734
Data390	-0.133489	0.053329	-0.403137	0.38208	0.144806	-0.096461	0.113754	0.095927
Data391	-0.126292	0.060018	-0.411733	0.37679	0.146713	-0.082474	0.102692	0.096207
Data392	-0.112979	0.057907	-0.417684	0.361735	0.145289	-0.067469	0.096258	0.100428
Data393	-0.10081	0.056636	-0.419871	0.356852	0.153605	-0.069427	0.094604	0.092672
Data394	-0.094719	0.055288	-0.417531	0.35614	0.170263	-0.074717	0.097911	0.077896
Data395	-0.090319	0.058517	-0.405579	0.349833	0.189006	-0.070063	0.101217	0.076548
Data396	-0.081457	0.072581	-0.396983	0.350596	0.209452	-0.061315	0.101395	0.072098
Data397	-0.080427	0.080236	-0.401103	0.348969	0.219701	-0.045573	0.088959	0.074488
Data398	-0.082639	0.075429	-0.405121	0.364736	0.240097	-0.041402	0.077794	0.100454
Data399	-0.076358	0.064036	-0.414327	0.374959	0.256551	-0.032578	0.079753	0.119197
Data400	-0.080668	0.041962	-0.411123	0.386353	0.255483	-0.0103	0.075938	0.111949
Data401	-0.086225	0.031738	-0.406647	0.404968	0.243454	0.007044	0.075226	0.093511
Data402	-0.081317	0.021439	-0.406291	0.42333	0.242767	0.021769	0.076523	0.065435
Data403	-0.082067	0.014318	-0.414073	0.436503	0.271835	0.015818	0.079117	0.030696
Data404	-0.080617	0.011927	-0.43218	0.440928	0.296402	0.01269	0.074361	0.008113
Data405	-0.06691	0.004018	-0.435944	0.432332	0.31601	0.013707	0.072581	-0.008163
Data406	-0.049642	-0.010681	-0.434265	0.420329	0.320129	0.014598	0.06546	-0.02594
Data407	-0.043983	-0.018056	-0.428772	0.410461	0.317103	0.013707	0.056966	-0.036901
Data408	-0.051117	-0.023727	-0.431366	0.417531	0.306956	0.011317	0.065282	-0.042013
Data409	-0.059484	-0.026601	-0.442251	0.432688	0.291875	0.010325	0.079981	-0.057475
Data410	-0.063489	-0.026245	-0.446116	0.447235	0.28389	0.012029	0.088221	-0.06986
Data411	-0.07206	-0.013351	-0.437469	0.457458	0.294851	0.016352	0.098292	-0.078888
Data412	-0.0715	-0.003815	-0.441182	0.451914	0.317713	0.015589	0.100581	-0.082143
Data413	-0.065982	0.002619	-0.451406	0.443522	0.332413	0.012639	0.085347	-0.073827
Data414	-0.057195	0.006307	-0.460358	0.436401	0.344696	0.019073	0.071487	-0.056127
Data415	-0.051219	-0.002975	-0.476074	0.419057	0.350037	0.029449	0.077031	-0.056051
Data416	-0.043246	-0.001704	-0.478312	0.39327	0.355835	0.052465	0.096334	-0.060323
Data417	-0.032972	0.01152	-0.481059	0.376587	0.359523	0.069707	0.101064	-0.06307
Data418	-0.016645	0.018565	-0.465342	0.350647	0.36939	0.083466	0.099742	-0.072479
Data419	-0.000165	0.013224	-0.439657	0.332947	0.378469	0.100733	0.104523	-0.083491
Data420	0.017026	0.016123	-0.421855	0.32018	0.385488	0.115891	0.105743	-0.09196
Data421	0.02032	0.024694	-0.410512	0.291545	0.405121	0.120621	0.113475	-0.098038
Data422	0.011113	0.039291	-0.416819	0.272929	0.415319	0.117772	0.129013	-0.101496
Data423	-0.00337	0.061442	-0.43101	0.278575	0.426254	0.113271	0.133387	-0.104065
Data424	-0.00838	0.072098	-0.43808	0.30599	0.434418	0.108032	0.13443	-0.112457
Data425	0.00267	0.068944	-0.440674	0.323232	0.444107	0.109049	0.133108	-0.116755
Data426	-0.002302	0.059942	-0.434214	0.330505	0.454152	0.113398	0.136108	-0.129038
Data427	-0.002518	0.058034	-0.434163	0.318349	0.458145	0.120621	0.142949	-0.135345
Data428	0.007515	0.04837	-0.427653	0.312093	0.456263	0.128911	0.145493	-0.139542
Data429	0.009371	0.045166	-0.416209	0.312246	0.46107	0.132039	0.150884	-0.156504
Data430	0.004183	0.046183	-0.412547	0.317179	0.475388	0.133082	0.147934	-0.165176
Data431	0.000381	0.052897	-0.40919	0.325775	0.487493	0.126495	0.146459	-0.171153
Data432	0.000483	0.052694	-0.40919	0.335541	0.495021	0.117315	0.13682	-0.179367
Data433	0.004997	0.044301	-0.41158	0.334574	0.497004	0.116831	0.131098	-0.182241
Data434	0.007375	0.029806	-0.421651	0.332845	0.500641	0.109456	0.128962	-0.182978
Data435	0.00281	0.027771	-0.431213	0.329336	0.515162	0.107778	0.121918	-0.179494
Data436	-0.00604	0.027746	-0.44042	0.321655	0.512924	0.115534	0.119324	-0.168915
Data437	-0.003103	0.033925	-0.439962	0.316467	0.508067	0.127869	0.11706	-0.159887
Data438	-0.002035	0.034993	-0.432688	0.303141	0.504684	0.145645	0.121638	-0.156097
Data439	-0.017395	0.041402	-0.423024	0.291239	0.506744	0.166651	0.133311	-0.153097
Data440	-0.035273	0.034053	-0.416311	0.295258	0.509109	0.179647	0.137711	-0.161387
Data441	-0.038172	0.019913	-0.412496	0.297801	0.523885	0.18898	0.13649	-0.177409
Data442	-0.037448	0.010045	-0.413411	0.307058	0.533625	0.19722	0.142263	-0.184835
Data443	-0.023842	-0.003967	-0.407969	0.317535	0.537211	0.202154	0.149943	-0.191065
Data444	-0.009715	-0.018311	-0.410055	0.312449	0.527547	0.215581	0.153885	-0.201976
Data445	-0.015678	-0.022608	-0.414276	0.287577	0.523173	0.226517	0.150782	-0.215937
Data446	-0.015437	-0.007401	-0.409698	0.267537	0.526784	0.230052	0.133718	-0.232646
Data447	-0.013402	0.012258	-0.401408	0.256805	0.527293	0.225627	0.116501	-0.245234
Data448	-0.010325	0.020955	-0.400594	0.257619	0.526937	0.229492	0.102971	-0.24793
Data449	-0.009727	0.018031	-0.408325	0.257263	0.521113	0.240606	0.102081	-0.232976
Data450	-0.004832	0.020828	-0.414124	0.258535	0.522486	0.249481	0.104268	-0.218989
Data451	-0.002454	0.026728	-0.420481	0.256348	0.528488	0.260162	0.105921	-0.207672
Data452	0.000585	0.033875	-0.410919	0.270131	0.543264	0.262222	0.108948	-0.19633
Data453	0.000331	0.031611	-0.391947	0.286102	0.549367	0.255814	0.112661	-0.192668
Data454	-0.002009	0.02271	-0.371857	0.289663	0.547816	0.256042	0.102819	-0.200475
Data455	-0.00899	0.030492	-0.362345	0.288493	0.539881	0.255152	0.097351	-0.214081
Data456	-0.029182	0.046336	-0.371653	0.281423	0.531693	0.258204	0.096639	-0.227458
Data457	-0.033035	0.051829	-0.369924	0.271098	0.519282	0.259501	0.102615	-0.228017
Data458	-0.038414	0.053914	-0.370483	0.265961	0.498988	0.26886	0.102336	-0.224024
Data459	-0.038185	0.05717	-0.363617	0.254873	0.476888	0.286026	0.089467	-0.22639
Data460	-0.034892	0.05216	-0.3508	0.258535	0.460383	0.304591	0.081914	-0.230891
Data461	-0.026894	0.049693	-0.339813	0.270691	0.45667	0.323715	0.074158	-0.239588
Data462	-0.020192	0.064265	-0.328013	0.272268	0.462011	0.340144	0.080134	-0.248489
Data463	-0.020625	0.077718	-0.308075	0.271606	0.463918	0.340144	0.093079	-0.260747
Data464	-0.024261	0.084254	-0.288086	0.260417	0.474192	0.333862	0.09697	-0.267512
Data465	-0.02374	0.08611	-0.273387	0.247803	0.484873	0.339686	0.081304	-0.272776
Data466	-0.011673	0.09112	-0.266673	0.24648	0.50855	0.342738	0.064774	-0.279465
Data467	-0.004222	0.099589	-0.262044	0.246328	0.524394	0.340805	0.060527	-0.279592
Data468	-0.00974	0.108388	-0.250651	0.243734	0.533142	0.347697	0.050125	-0.27593
Data469	-0.018514	0.100403	-0.240122	0.24704	0.531794	0.34963	0.048752	-0.272573
Data470	-0.035998	0.093486	-0.231171	0.261078	0.511373	0.350138	0.03418	-0.269419
Data471	-0.044238	0.081228	-0.227966	0.263926	0.495682	0.347036	0.016429	-0.276006
Data472	-0.0619	0.084254	-0.22522	0.280762	0.500921	0.346451	0.009282	-0.276922
Data473	-0.069516	0.102234	-0.238291	0.289103	0.506465	0.356598	-0.007426	-0.258611
Data474	-0.075645	0.108999	-0.235952	0.277405	0.494283	0.374298	-0.024211	-0.246506
Data475	-0.08227	0.110575	-0.22466	0.24821	0.485509	0.395355	-0.026805	-0.244548
Data476	-0.079028	0.118866	-0.21932	0.222168	0.479406	0.411835	-0.018997	-0.241597
Data477	-0.072467	0.131861	-0.219116	0.206553	0.467453	0.42745	-0.017141	-0.241419
Data478	-0.077489	0.149714	-0.209452	0.196686	0.468089	0.433858	-0.022837	-0.246887
Data479	-0.090523	0.149307	-0.198212	0.196177	0.470047	0.440725	-0.022583	-0.2506
Data480	-0.101929	0.140762	-0.17985	0.197144	0.461324	0.448939	-0.021235	-0.255152
Data481	-0.108477	0.132751	-0.168304	0.205587	0.440903	0.4599	-0.025406	-0.244242
Data482	-0.101026	0.126699	-0.175323	0.208181	0.42984	0.47521	-0.034993	-0.228602
Data483	-0.078684	0.123367	-0.178731	0.211538	0.432968	0.482814	-0.039749	-0.226593
Data484	-0.060692	0.112915	-0.177104	0.212453	0.436757	0.490621	-0.058187	-0.23791
Data485	-0.049858	0.10994	-0.177714	0.220235	0.439657	0.503184	-0.070699	-0.257874
Data486	-0.044441	0.121129	-0.169423	0.225423	0.44136	0.524597	-0.066401	-0.277786
Data487	-0.037778	0.127818	-0.150909	0.235901	0.435028	0.528946	-0.066935	-0.293605
Data488	-0.028928	0.133972	-0.14094	0.240377	0.431595	0.524317	-0.075963	-0.300878
Data489	-0.023079	0.135625	-0.121613	0.246684	0.433858	0.510406	-0.097885	-0.30599
Data490	-0.03123	0.130946	-0.089366	0.253499	0.437673	0.49914	-0.115178	-0.309118
Data491	-0.035553	0.129598	-0.064799	0.255483	0.440241	0.495911	-0.124537	-0.29302
Data492	-0.039965	0.136795	-0.060883	0.238139	0.439377	0.490189	-0.11968	-0.281855
Data493	-0.04734	0.133743	-0.063171	0.231374	0.437749	0.490036	-0.132929	-0.283127
Data494	-0.052706	0.152562	-0.07609	0.228984	0.419744	0.503082	-0.139058	-0.280584
Data495	-0.048383	0.167058	-0.093486	0.232646	0.416133	0.517502	-0.140076	-0.282033
Data496	-0.052198	0.167185	-0.105693	0.22995	0.424016	0.529353	-0.136897	-0.281932
Data497	-0.055707	0.17011	-0.108439	0.231374	0.426915	0.538737	-0.124003	-0.281881
Data498	-0.054398	0.178477	-0.092112	0.229747	0.414378	0.542399	-0.12029	-0.272497
Data499	-0.056737	0.179774	-0.067647	0.231425	0.394414	0.538762	-0.12413	-0.269089
Data500	-0.07075	0.178579	-0.044657	0.236511	0.37852	0.533676	-0.135981	-0.266622
Data501	-0.101674	0.179647	-0.025635	0.255788	0.371246	0.530802	-0.147425	-0.267639
Data502	-0.119082	0.174688	-0.010071	0.269725	0.375748	0.53978	-0.156886	-0.284526
Data503	-0.126928	0.170135	0.003815	0.264791	0.373154	0.532176	-0.169017	-0.293477
Data504	-0.119909	0.160268	0.009766	0.266825	0.363592	0.530472	-0.174662	-0.299352
Data505	-0.105985	0.156733	0.009562	0.254364	0.363922	0.533193	-0.172831	-0.294876
Data506	-0.100759	0.15892	0.011241	0.240682	0.363464	0.53271	-0.182444	-0.281906
Data507	-0.095914	0.155741	0.028636	0.234934	0.36293	0.547816	-0.193558	-0.267359
Data508	-0.081342	0.161692	0.047607	0.239512	0.360921	0.560226	-0.197474	-0.265325
Data509	-0.062027	0.179087	0.061188	0.235748	0.35848	0.564168	-0.201441	-0.268606
Data510	-0.05319	0.187937	0.065715	0.224457	0.353292	0.571035	-0.201645	-0.269648
Data511	-0.049413	0.19989	0.061798	0.212301	0.345484	0.577596	-0.207469	-0.273132
Data512	-0.040156	0.198975	0.05956	0.209859	0.32486	0.582352	-0.214666	-0.270589
Data513	-0.042419	0.196152	0.062307	0.209859	0.31484	0.583852	-0.211945	-0.268377
Data514	-0.0582	0.193558	0.06429	0.206299	0.30866	0.57841	-0.205816	-0.260595
Data515	-0.065371	0.18659	0.066681	0.192362	0.307872	0.580114	-0.206858	-0.255483
Data516	-0.076129	0.17868	0.070648	0.178528	0.312373	0.572535	-0.212733	-0.265045
Data517	-0.086962	0.175196	0.085093	0.17395	0.313441	0.559413	-0.208003	-0.262858
Data518	-0.089823	0.181707	0.103149	0.17334	0.323105	0.536474	-0.214945	-0.254135
Data519	-0.087751	0.183843	0.112152	0.17568	0.33137	0.519358	-0.228628	-0.247828
Data520	-0.087077	0.193176	0.108999	0.185903	0.338465	0.514069	-0.231959	-0.241496
Data521	-0.09627	0.202993	0.10203	0.189921	0.335159	0.525843	-0.22817	-0.232773
Data522	-0.106049	0.208867	0.095774	0.202789	0.324605	0.547587	-0.220133	-0.228475
Data523	-0.112139	0.207443	0.095927	0.203044	0.310135	0.558624	-0.207036	-0.226949
Data524	-0.106125	0.221965	0.107371	0.18748	0.29274	0.570068	-0.193558	-0.231578
Data525	-0.099131	0.227229	0.119781	0.167236	0.291061	0.57813	-0.202408	-0.233714
Data526	-0.099436	0.215276	0.127614	0.162506	0.298462	0.57696	-0.224355	-0.23145
Data527	-0.092888	0.208537	0.138855	0.169576	0.314077	0.5631	-0.241165	-0.235545
Data528	-0.085742	0.2049	0.151367	0.176442	0.316747	0.556005	-0.262121	-0.228399
Data529	-0.086327	0.196304	0.173747	0.18809	0.309168	0.549901	-0.264664	-0.212377
Data530	-0.095851	0.185801	0.193481	0.207621	0.306854	0.543442	-0.26914	-0.205129
Data531	-0.100187	0.178477	0.211792	0.214589	0.299683	0.534515	-0.263163	-0.206146
Data532	-0.094401	0.183589	0.222219	0.217539	0.287247	0.515951	-0.254415	-0.211411
Data533	-0.067304	0.178121	0.243073	0.208333	0.281245	0.504862	-0.257568	-0.216217
Data534	-0.046781	0.164948	0.259094	0.185038	0.281143	0.503667	-0.261841	-0.226186
Data535	-0.042432	0.174255	0.268911	0.172933	0.286458	0.505117	-0.254822	-0.221507
Data536	-0.041974	0.19811	0.272573	0.187276	0.285212	0.488612	-0.248311	-0.226847
Data537	-0.042178	0.214361	0.277303	0.201721	0.273361	0.476354	-0.252558	-0.2329
Data538	-0.041339	0.231857	0.28595	0.211233	0.269241	0.471903	-0.275243	-0.230281
Data539	-0.046349	0.257517	0.287933	0.225627	0.269368	0.467733	-0.296885	-0.235011
Data540	-0.040321	0.286992	0.294495	0.233866	0.261714	0.467784	-0.29569	-0.239156
Data541	-0.04275	0.305786	0.304362	0.224101	0.247599	0.472946	-0.286255	-0.248769
Data542	-0.056763	0.312627	0.317281	0.220235	0.235469	0.475642	-0.286051	-0.264562
Data543	-0.076383	0.317179	0.342611	0.212402	0.234756	0.480677	-0.295766	-0.282415
Data544	-0.088959	0.324529	0.360057	0.204569	0.229365	0.479838	-0.310898	-0.296605
Data545	-0.081825	0.335159	0.36911	0.186056	0.222626	0.475998	-0.322418	-0.310745
Data546	-0.078977	0.339228	0.361176	0.157827	0.224406	0.477193	-0.33343	-0.318451
Data547	-0.073586	0.338669	0.357971	0.132345	0.224711	0.477117	-0.341797	-0.323283
Data548	-0.083771	0.327403	0.354207	0.118612	0.227229	0.479965	-0.338847	-0.327148
Data549	-0.086975	0.300674	0.363108	0.115763	0.233205	0.483551	-0.330251	-0.326309
Data550	-0.074946	0.293147	0.375417	0.117849	0.234934	0.481466	-0.323766	-0.320485
Data551	-0.065066	0.298258	0.384369	0.131836	0.246607	0.484619	-0.326258	-0.319443
Data552	-0.061366	0.298767	0.396627	0.142263	0.253779	0.484619	-0.332947	-0.312347
Data553	-0.068436	0.302353	0.40034	0.141907	0.248769	0.484034	-0.333506	-0.294545
Data554	-0.071538	0.313416	0.39561	0.126394	0.238978	0.482585	-0.333659	-0.283483
Data555	-0.066185	0.317713	0.398712	0.11439	0.22583	0.469615	-0.340932	-0.280711
Data556	-0.06218	0.317688	0.407104	0.103149	0.21698	0.449702	-0.349986	-0.281372
Data557	-0.048421	0.305456	0.407918	0.095367	0.2005	0.436478	-0.33788	-0.278371
Data558	-0.051498	0.301768	0.409139	0.093943	0.190582	0.431391	-0.328649	-0.281601
Data559	-0.053775	0.314077	0.408936	0.090485	0.186869	0.419235	-0.336227	-0.287196
Data560	-0.048663	0.315882	0.401408	0.095317	0.187607	0.400798	-0.349248	-0.288849
Data561	-0.039469	0.329488	0.393728	0.093079	0.184377	0.390778	-0.363668	-0.280584
Data562	-0.031815	0.350393	0.393066	0.086721	0.168101	0.38976	-0.376943	-0.272395
Data563	-0.015551	0.368423	0.417837	0.080617	0.142949	0.383911	-0.387446	-0.261205
Data564	-0.002734	0.383682	0.445506	0.07726	0.12441	0.385539	-0.397364	-0.244522
Data565	-0.009651	0.380452	0.457916	0.079447	0.109634	0.382868	-0.411936	-0.249888
Data566	-0.01859	0.354182	0.467529	0.059306	0.090561	0.380961	-0.421931	-0.267181
Data567	-0.021222	0.339966	0.479329	0.033468	0.069834	0.383708	-0.414225	-0.277049
Data568	-0.020358	0.35525	0.504354	0.022583	0.059967	0.38353	-0.392253	-0.272675
Data569	-0.013885	0.374832	0.528208	0.012309	0.05689	0.375595	-0.369797	-0.267766
Data570	0.000165	0.386403	0.544637	-0.006002	0.06518	0.372747	-0.358556	-0.266698
Data571	0.00164	0.403214	0.559896	-0.014648	0.072835	0.365906	-0.353521	-0.259806
Data572	0.001793	0.427094	0.565643	-0.024567	0.072276	0.357615	-0.356496	-0.251948
Data573	0.009371	0.436961	0.566152	-0.02121	0.066198	0.354716	-0.35024	-0.241318
Data574	0.016632	0.444641	0.567627	-0.029806	0.061137	0.365575	-0.336965	-0.233536
Data575	0.022062	0.447922	0.562795	-0.043182	0.063019	0.374756	-0.324529	-0.230662
Data576	0.016683	0.440598	0.559591	-0.055491	0.060069	0.365702	-0.318171	-0.219955
Data577	0.008189	0.434723	0.559794	-0.053304	0.052999	0.354385	-0.332616	-0.213877
Data578	-0.003281	0.435206	0.565898	-0.044963	0.048726	0.343323	-0.356903	-0.21726
Data579	-0.010096	0.440165	0.567067	-0.039266	0.043869	0.352147	-0.374985	-0.215149
Data580	-0.013491	0.457255	0.57607	-0.044657	0.041224	0.359955	-0.378494	-0.204926
Data581	-0.011787	0.477753	0.597076	-0.059306	0.046056	0.359879	-0.374629	-0.195719
Data582	-0.005379	0.493469	0.618134	-0.062612	0.051676	0.355403	-0.362015	-0.18247
Data583	-0.004476	0.490545	0.628001	-0.062154	0.041835	0.33872	-0.344925	-0.166499
Data584	0.005124	0.472819	0.635885	-0.072988	0.025075	0.316264	-0.330048	-0.157547
Data585	0.023232	0.463181	0.646973	-0.078634	0.013835	0.30304	-0.322037	-0.142034
Data586	0.038287	0.455602	0.640208	-0.086619	-0.000865	0.295563	-0.320129	-0.135981
Data587	0.044912	0.465012	0.627696	-0.093994	-0.014114	0.286153	-0.331167	-0.130463
Data588	0.054003	0.474497	0.629222	-0.101115	-0.029551	0.28628	-0.339355	-0.131658
Data589	0.059992	0.476354	0.630951	-0.114594	-0.049489	0.291036	-0.340805	-0.130183
Data590	0.067431	0.494919	0.640157	-0.130259	-0.064621	0.293325	-0.328979	-0.14239
Data591	0.073725	0.49558	0.657959	-0.139567	-0.067012	0.296834	-0.308965	-0.151571
Data592	0.073293	0.487467	0.68217	-0.148875	-0.060043	0.298208	-0.311127	-0.152893
Data593	0.05984	0.475769	0.706584	-0.149638	-0.05984	0.284805	-0.324122	-0.15831
Data594	0.050214	0.471369	0.720469	-0.144348	-0.05923	0.261002	-0.338999	-0.157827
Data595	0.04837	0.458984	0.727132	-0.150146	-0.053075	0.247981	-0.346298	-0.149816
Data596	0.042165	0.449524	0.730184	-0.161387	-0.049311	0.231552	-0.348867	-0.126419
Data597	0.039304	0.443319	0.737559	-0.158234	-0.034231	0.217896	-0.348104	-0.107651
Data598	0.046132	0.426839	0.738118	-0.157572	-0.016429	0.208588	-0.343653	-0.097097
Data599	0.054588	0.418345	0.736847	-0.169779	-0.002263	0.210495	-0.343908	-0.102717
Data600	0.069377	0.416311	0.737	-0.181783	0.005188	0.228221	-0.336507	-0.095418
Data601	0.085169	0.423813	0.734863	-0.186412	-0.005722	0.227661	-0.323919	-0.093435
Data602	0.0973	0.44309	0.741475	-0.194651	-0.015513	0.208003	-0.318782	-0.092392
Data603	0.094452	0.457077	0.732524	-0.213114	-0.021998	0.19221	-0.319417	-0.088374
Data604	0.084902	0.467758	0.734304	-0.238291	-0.031509	0.18336	-0.323359	-0.084356
Data605	0.080376	0.463765	0.745799	-0.245514	-0.030975	0.184021	-0.32781	-0.085119
Data606	0.074285	0.456645	0.753072	-0.232391	-0.028432	0.174917	-0.338618	-0.072225
Data607	0.079219	0.446548	0.749817	-0.219879	-0.014954	0.172551	-0.344899	-0.076955
Data608	0.092125	0.440521	0.745951	-0.228424	0.010478	0.171102	-0.347951	-0.096792
Data609	0.103938	0.439885	0.748138	-0.247396	0.02154	0.170771	-0.360107	-0.104752
Data610	0.108274	0.432943	0.753479	-0.254974	0.023626	0.159175	-0.37707	-0.100835
Data611	0.099564	0.414454	0.756378	-0.263621	0.020803	0.146993	-0.380936	-0.102386
Data612	0.083555	0.39828	0.761312	-0.254771	-0.0015	0.134023	-0.384547	-0.089162
Data613	0.080439	0.392278	0.784658	-0.248617	-0.022303	0.116628	-0.388285	-0.069402
Data614	0.063947	0.404917	0.805257	-0.246785	-0.030441	0.098012	-0.389099	-0.04687
Data615	0.050278	0.427653	0.82133	-0.253601	-0.03006	0.082728	-0.384852	-0.037613
Data616	0.046577	0.44721	0.84081	-0.262146	-0.015132	0.079981	-0.381826	-0.029984
Data617	0.042229	0.459417	0.85139	-0.264537	0.001094	0.0722	-0.363057	-0.016403
Data618	0.048141	0.459493	0.847524	-0.267029	0.014954	0.056686	-0.348409	-0.006053
Data619	0.052223	0.45105	0.841522	-0.268962	0.021845	0.046539	-0.340881	0.005112
Data620	0.05717	0.440776	0.831757	-0.276438	0.01475	0.039215	-0.34757	0.02121
Data621	0.067724	0.432078	0.824941	-0.295817	-0.001958	0.04303	-0.357615	0.022049
Data622	0.072416	0.424678	0.81665	-0.30894	-0.006587	0.040181	-0.369186	0.02416
Data623	0.064913	0.421931	0.816854	-0.310211	-0.001221	0.037893	-0.38091	0.025152
Data624	0.052745	0.411174	0.820923	-0.309245	-0.009893	0.030365	-0.379842	0.026194
Data625	0.040143	0.40507	0.816752	-0.311381	-0.019023	0.024796	-0.391134	0.032552
Data626	0.028623	0.404917	0.808665	-0.325368	-0.02182	0.027212	-0.411224	0.044988
Data627	0.034637	0.395253	0.799713	-0.336151	-0.032934	0.021617	-0.427882	0.065536
Data628	0.05586	0.384038	0.789286	-0.342051	-0.043437	0.021693	-0.435359	0.079447
Data629	0.063655	0.374273	0.790914	-0.345459	-0.045395	0.03362	-0.432281	0.080338
Data630	0.071932	0.378698	0.785014	-0.349426	-0.044454	0.035578	-0.425898	0.090586
Data631	0.090268	0.381444	0.77474	-0.352783	-0.035731	0.028941	-0.418828	0.100454
Data632	0.107231	0.384954	0.770162	-0.347748	-0.025991	0.016098	-0.404689	0.105235
Data633	0.124029	0.377477	0.787303	-0.361888	-0.017624	0.000534	-0.394465	0.105108
Data634	0.140355	0.380707	0.815786	-0.372823	-0.006434	-0.008138	-0.384165	0.097936
Data635	0.153554	0.397008	0.836233	-0.378215	-0.003332	-0.022278	-0.378977	0.092875
Data636	0.147934	0.404485	0.847066	-0.38915	-0.004222	-0.031611	-0.38826	0.086772
Data637	0.133921	0.406698	0.836487	-0.399882	-0.002289	-0.026601	-0.401917	0.072657
Data638	0.126864	0.406672	0.827128	-0.421041	0.002569	-0.026449	-0.407054	0.068766
Data639	0.123126	0.410589	0.822296	-0.424042	0.004272	-0.028737	-0.415471	0.065028
