# Supplementary material for: Integration of MRI and somatosensory evoked potentials facilitate diagnosis of spinal cord compression
Source: Sci Rep. 2023 May 15;13:7861. doi: 10.1038/s41598-023-34832-2 (PMC10185544; doi:10.1038/s41598-023-34832-2)
Supplement: Supplementary file 3 — Supplementary Information 3. [file 41598_2023_34832_MOESM3_ESM.zip › Preoperative SSEP data/spinal cord compression group/6471989_2/6471989_2_Rt Tibial SEP_Cz'-Fpz_201219_172248.csv]

Index	1	2	3	4	5	6	7	8
Name	Cz'-Fpz	Cz'-Fpz	Cz'-Fpz	Cz'-Fpz	Cz'-Fpz	Cz'-Fpz	Cz'-Fpz	Cz'-Fpz
Time	2.01709E+13	2.01709E+13	2.01709E+13	2.01709E+13	2.01709E+13	2.01709E+13	2.01709E+13	2.01709E+13
Highcut	500	500	500	500	500	500	500	500
Lowcut	10	10	10	10	10	10	10	10
Period	0.000156	0.000156	0.000156	0.000156	0.000156	0.000156	0.000156	0.000156
Averages	120	120	120	120	120	120	120	120
Int (mA)	14.5/14.3mA	14.5/14.3mA	14.5/14.7mA	14.5/14.3mA	14.5/14.7mA	14.5/14.3mA	14.5/18.8mA	14.5/14.7mA
Pulse Width (�gs)	200�s	200�s	200�s	200�s	200�s	200�s	200�s	200�s
Rep Rate (Hz)	3.11Hz	3.11Hz	3.11Hz	3.11Hz	3.11Hz	3.11Hz	3.11Hz	3.11Hz
Data0	0.126648	-0.089111	-0.170135	0.041504	-0.383352	0.294851	0.0354	-0.066884
Data1	-0.350698	-0.73939	-0.746053	-0.58314	-0.909119	0.101649	-0.113068	-0.641836
Data2	-0.959066	-1.236471	-1.271515	-1.070862	-1.425425	-0.637105	-0.214818	-1.129913
Data3	-0.664164	-0.708211	-0.810598	-0.544891	-1.06308	-0.680339	0.000916	-0.674235
Data4	-0.046234	-0.127411	-0.230459	0.0383	-0.480347	-0.06986	0.178935	-0.127258
Data5	0.385895	0.241547	0.147247	0.405324	-0.087789	0.433426	0.254059	0.210114
Data6	0.605927	0.414632	0.330455	0.575612	0.109558	0.704066	0.282415	0.355682
Data7	0.673167	0.432892	0.371602	0.611623	0.15269	0.797094	0.294825	0.373688
Data8	0.644582	0.364583	0.331065	0.569865	0.109609	0.783869	0.295817	0.314382
Data9	0.562744	0.271047	0.254618	0.478668	0.027415	0.70727	0.242996	0.232188
Data10	0.462545	0.161285	0.170492	0.379893	-0.039876	0.609716	0.170008	0.132955
Data11	0.376282	0.070292	0.087229	0.301208	-0.091349	0.523148	0.107447	0.043589
Data12	0.288035	-0.002797	0.027618	0.243174	-0.134786	0.443268	0.048548	-0.014343
Data13	0.216726	-0.044861	-0.009715	0.212453	-0.161489	0.381648	0.025991	-0.058645
Data14	0.16271	-0.062002	-0.032908	0.192719	-0.181681	0.346196	0.020955	-0.086975
Data15	0.134532	-0.063171	-0.044454	0.178477	-0.196228	0.32369	0.03095	-0.098165
Data16	0.123342	-0.062663	-0.052745	0.166982	-0.207774	0.314153	0.023931	-0.107931
Data17	0.110067	-0.057271	-0.052948	0.152486	-0.217896	0.322952	0.010656	-0.112915
Data18	0.122732	-0.05366	-0.055745	0.157572	-0.230916	0.326767	0.068207	-0.12085
Data19	0.137227	-0.045522	-0.058594	0.160878	-0.243225	0.320791	0.170898	-0.127004
Data20	0.132701	-0.040436	-0.043538	0.156097	-0.253194	0.322215	0.191193	-0.142161
Data21	0.133108	-0.033061	-0.02121	0.151774	-0.266012	0.336482	0.162481	-0.157064
Data22	0.13209	-0.028432	-0.004069	0.148824	-0.280151	0.356471	0.105133	-0.170898
Data23	0.123545	-0.030009	0.006205	0.144297	-0.279338	0.368551	0.064621	-0.185394
Data24	0.107778	-0.029093	0.021769	0.14094	-0.266927	0.365448	0.110982	-0.19872
Data25	0.091705	-0.033264	0.027161	0.123189	-0.257619	0.353444	0.108185	-0.214437
Data26	0.087585	-0.044352	0.030619	0.113627	-0.262655	0.341034	0.101267	-0.22466
Data27	0.083822	-0.051829	0.028432	0.109812	-0.260061	0.331777	0.117264	-0.232849
Data28	0.087433	-0.073191	0.031993	0.113525	-0.235087	0.323741	0.110321	-0.235138
Data29	0.085551	-0.096486	0.025533	0.121969	-0.204569	0.3228	0.066833	-0.225932
Data30	0.082804	-0.119324	0.026296	0.134684	-0.1916	0.323588	0.010579	-0.220591
Data31	0.097758	-0.130717	0.033112	0.135498	-0.184174	0.323588	-0.031942	-0.219981
Data32	0.105642	-0.145721	0.039164	0.119731	-0.1828	0.327606	-0.044123	-0.218099
Data33	0.120188	-0.14384	0.038605	0.102539	-0.19399	0.327886	-0.052999	-0.220184
Data34	0.134277	-0.134328	0.043233	0.096334	-0.205383	0.344976	-0.061417	-0.223185
Data35	0.135549	-0.124664	0.054474	0.10437	-0.216675	0.364253	-0.064697	-0.220744
Data36	0.134684	-0.110067	0.062714	0.118561	-0.227203	0.368932	-0.013453	-0.215302
Data37	0.124105	-0.096842	0.066732	0.13855	-0.235138	0.369771	0.030009	-0.216624
Data38	0.118663	-0.08255	0.076294	0.145976	-0.247396	0.357895	0.036723	-0.225627
Data39	0.117238	-0.077616	0.083262	0.146535	-0.245565	0.353953	0.031281	-0.256653
Data40	0.107829	-0.07253	0.089823	0.143483	-0.238088	0.351766	0.06691	-0.271352
Data41	0.082448	-0.067546	0.099182	0.138753	-0.231222	0.361303	0.104828	-0.274302
Data42	0.064799	-0.068359	0.099284	0.129547	-0.235901	0.371094	0.097783	-0.275167
Data43	0.072581	-0.077515	0.098775	0.127716	-0.249583	0.386149	0.087179	-0.28183
Data44	0.075022	-0.093892	0.089671	0.130005	-0.254466	0.388947	0.091426	-0.277456
Data45	0.066935	-0.109151	0.081991	0.138957	-0.254466	0.376968	0.064189	-0.279999
Data46	0.064748	-0.12502	0.066274	0.136261	-0.247345	0.365957	0.052541	-0.283457
Data47	0.054677	-0.123393	0.064443	0.12853	-0.23407	0.354513	0.114212	-0.283051
Data48	0.045624	-0.121867	0.070089	0.116781	-0.228678	0.348714	0.16187	-0.287323
Data49	0.03245	-0.119731	0.071055	0.110677	-0.210571	0.334956	0.154902	-0.287476
Data50	0.027771	-0.112813	0.069478	0.105998	-0.197245	0.325063	0.111389	-0.279948
Data51	0.026906	-0.109151	0.072835	0.102539	-0.189056	0.32486	0.077362	-0.286967
Data52	0.027415	-0.109355	0.081177	0.102793	-0.187531	0.319646	0.036087	-0.300293
Data53	0.024465	-0.099538	0.078379	0.094248	-0.185547	0.320435	-0.007502	-0.315552
Data54	0.019277	-0.099436	0.067596	0.079346	-0.192719	0.321528	0.053101	-0.333252
Data55	0.007019	-0.090841	0.069275	0.060883	-0.192668	0.33165	0.184021	-0.346527
Data56	0.009867	-0.077616	0.07431	0.050049	-0.177205	0.337372	0.213242	-0.35436
Data57	0.020955	-0.066986	0.0796	0.049133	-0.158742	0.330811	0.1946	-0.355377
Data58	0.021261	-0.057983	0.07782	0.045319	-0.144857	0.312551	0.125173	-0.352325
Data59	0.02477	-0.05839	0.077922	0.027059	-0.134074	0.290756	0.05717	-0.347595
Data60	0.036011	-0.057576	0.072683	0.016123	-0.128326	0.268529	-0.000559	-0.342153
Data61	0.03301	-0.056	0.068665	0.007833	-0.13855	0.264002	-0.010274	-0.333405
Data62	0.024414	-0.058339	0.065206	0.000407	-0.161794	0.254542	0.045319	-0.333303
Data63	0.039775	-0.059967	0.049184	-0.008698	-0.185242	0.243683	0.133336	-0.33493
Data64	0.051829	-0.06424	0.033518	-0.014038	-0.187887	0.245717	0.160268	-0.344238
Data65	0.047607	-0.067596	0.03535	-0.01358	-0.183309	0.249507	0.12296	-0.35497
Data66	0.045115	-0.05661	0.042521	-0.023956	-0.175934	0.255915	0.071411	-0.363464
Data67	0.047607	-0.043284	0.053914	-0.027415	-0.161336	0.260951	0.030645	-0.36733
Data68	0.062612	-0.034434	0.044301	-0.008392	-0.145874	0.246201	0.065842	-0.363464
Data69	0.070445	-0.028127	0.03952	0.012817	-0.138753	0.211589	0.071131	-0.359039
Data70	0.064036	-0.018972	0.016429	0.018005	-0.126597	0.18926	0.024134	-0.367076
Data71	0.054881	-0.016225	-0.000966	0.009918	-0.115814	0.185928	-0.040614	-0.382894
Data72	0.061289	-0.015208	-0.001933	0.001729	-0.116526	0.188166	-0.105362	-0.382894
Data73	0.058492	-0.012868	0.006256	0.005951	-0.136058	0.188802	-0.161845	-0.385386
Data74	0.056	-0.015411	0.004679	0.00356	-0.14623	0.187759	-0.191167	-0.385691
Data75	0.05895	-0.019175	-0.001068	-0.013275	-0.136007	0.182165	-0.217921	-0.388947
Data76	0.057526	-0.031891	-0.009003	-0.036112	-0.122426	0.187378	-0.175476	-0.376994
Data77	0.041758	-0.040843	-0.016836	-0.059814	-0.127665	0.189896	-0.088781	-0.377655
Data78	0.024007	-0.039113	-0.014089	-0.079041	-0.140076	0.189438	-0.069402	-0.375468
Data79	0.019582	-0.029704	-0.015869	-0.089111	-0.145213	0.192947	-0.089391	-0.37028
Data80	0.01592	-0.024211	-0.016632	-0.103861	-0.142263	0.180079	-0.137889	-0.371297
Data81	0.018972	-0.016022	-0.022634	-0.110423	-0.129903	0.164998	-0.187378	-0.372569
Data82	0.018361	-0.002696	-0.018209	-0.096741	-0.125936	0.156682	-0.231018	-0.382284
Data83	0.016632	0.008799	-0.013173	-0.081889	-0.117493	0.142161	-0.26207	-0.387573
Data84	0.011648	0.004272	-0.006409	-0.072937	-0.110626	0.118561	-0.276489	-0.388489
Data85	0.016022	0.008494	0.004832	-0.059611	-0.084991	0.106684	-0.288722	-0.393829
Data86	0.016327	0.008443	0.006917	-0.052338	-0.07609	0.098368	-0.29541	-0.385539
Data87	0.012563	0.008392	-0.002035	-0.059509	-0.073954	0.087713	-0.298258	-0.372213
Data88	0.000916	0.003866	-0.014699	-0.075887	-0.061747	0.084076	-0.307414	-0.358683
Data89	-0.002187	-0.009003	-0.012004	-0.092061	-0.057627	0.097707	-0.310542	-0.349884
Data90	-0.007222	-0.007731	-0.006053	-0.113322	-0.044708	0.108134	-0.307948	-0.357463
Data91	-0.008443	-0.0059	0.012207	-0.129751	-0.035299	0.116679	-0.302149	-0.372009
Data92	0.001272	-0.003204	0.030162	-0.13799	-0.03535	0.122554	-0.29185	-0.382843
Data93	0.007019	0.005951	0.041453	-0.153249	-0.041809	0.1253	-0.279363	-0.406392
Data94	0.013428	0.016734	0.051117	-0.158285	-0.049438	0.125707	-0.271022	-0.426381
Data95	0.016632	0.039266	0.051117	-0.146586	-0.05661	0.128123	-0.236969	-0.433553
Data96	0.008087	0.050354	0.054067	-0.14267	-0.048014	0.125809	-0.200577	-0.447642
Data97	-0.005697	0.064494	0.051626	-0.149485	-0.032298	0.118434	-0.194117	-0.460561
Data98	-0.011953	0.071818	0.039775	-0.152384	-0.018209	0.109456	-0.179952	-0.464478
Data99	-0.013987	0.085398	0.018463	-0.149892	-0.003052	0.098902	-0.189667	-0.466309
Data100	-0.012512	0.097504	-0.009613	-0.151927	-0.006053	0.09168	-0.212326	-0.467326
Data101	-0.000407	0.117238	-0.024567	-0.162201	-0.017802	0.09201	-0.23407	-0.462443
Data102	0.022583	0.113322	-0.030823	-0.180817	-0.024211	0.088247	-0.255051	-0.458832
Data103	0.050151	0.108032	-0.028229	-0.201416	-0.026957	0.084356	-0.265884	-0.455729
Data104	0.043233	0.107422	-0.02238	-0.225728	-0.022939	0.094783	-0.272929	-0.450338
Data105	0.019531	0.116882	-0.01002	-0.231222	-0.015513	0.096105	-0.288696	-0.434367
Data106	-0.010325	0.118205	0.002035	-0.228475	0.001984	0.084661	-0.292308	-0.420176
Data107	-0.032654	0.121358	0.005391	-0.22639	0.015208	0.067876	-0.272929	-0.4216
Data108	-0.043488	0.131276	0.003306	-0.22583	0.027262	0.055873	-0.252965	-0.438385
Data109	-0.047048	0.125834	-0.013479	-0.228831	0.030568	0.050456	-0.255025	-0.452881
Data110	-0.040944	0.115306	-0.02065	-0.23173	0.021006	0.055313	-0.267029	-0.469513
Data111	-0.044861	0.10788	-0.012461	-0.228984	0.016378	0.05572	-0.260696	-0.481313
Data112	-0.045675	0.111491	-0.008799	-0.232747	0.020142	0.061111	-0.236537	-0.474192
Data113	-0.057933	0.113118	-0.021413	-0.23585	0.021566	0.062663	-0.170797	-0.460917
Data114	-0.061544	0.112152	-0.025584	-0.247243	0.007528	0.072047	-0.146001	-0.448659
Data115	-0.062764	0.105235	-0.022329	-0.255381	0.008799	0.072403	-0.113424	-0.428569
Data116	-0.059001	0.094554	-0.013987	-0.257924	0.023804	0.069478	-0.113678	-0.416463
Data117	-0.061086	0.093943	-0.019633	-0.2683	0.046387	0.080439	-0.143712	-0.409241
Data118	-0.064443	0.092621	-0.037282	-0.28005	0.075378	0.086466	-0.178197	-0.409037
Data119	-0.073293	0.086466	-0.048472	-0.287069	0.08194	0.089111	-0.20696	-0.402425
Data120	-0.07548	0.077311	-0.041707	-0.290375	0.07019	0.085475	-0.236562	-0.398661
Data121	-0.09613	0.088298	-0.024516	-0.287832	0.045878	0.077438	-0.259781	-0.397237
Data122	-0.112254	0.105133	-0.002136	-0.290578	0.030467	0.067673	-0.267614	-0.401204
Data123	-0.112101	0.122528	0.026906	-0.293274	0.025686	0.064341	-0.26324	-0.39444
Data124	-0.116374	0.127258	0.047913	-0.302429	0.029449	0.072835	-0.271123	-0.38503
Data125	-0.115255	0.149078	0.055847	-0.314026	0.030772	0.079625	-0.281626	-0.376129
Data126	-0.108134	0.171305	0.054983	-0.3066	0.024363	0.086314	-0.285263	-0.374959
Data127	-0.115814	0.170492	0.053304	-0.307872	0.013784	0.092646	-0.280813	-0.387929
Data128	-0.118103	0.172729	0.048574	-0.319417	0.002238	0.084025	-0.272903	-0.390676
Data129	-0.103963	0.178935	0.042623	-0.329539	-0.010885	0.078227	-0.2771	-0.379537
Data130	-0.093842	0.19221	0.04069	-0.343068	-0.024618	0.074641	-0.283305	-0.371145
Data131	-0.092519	0.195465	0.045776	-0.351512	-0.020294	0.06513	-0.292358	-0.379333
Data132	-0.089366	0.195923	0.048523	-0.360565	-0.018514	0.068944	-0.307032	-0.387929
Data133	-0.095266	0.195262	0.036367	-0.364431	-0.024363	0.078176	-0.319672	-0.383962
Data134	-0.111135	0.201569	0.020549	-0.367635	-0.025838	0.068309	-0.326996	-0.369822
Data135	-0.122782	0.204926	0.019277	-0.355275	-0.038757	0.059179	-0.333633	-0.356649
Data136	-0.129801	0.213013	0.01826	-0.343933	-0.046336	0.049667	-0.334854	-0.3508
Data137	-0.137024	0.221608	0.024719	-0.330455	-0.042521	0.043971	-0.332845	-0.356445
Data138	-0.15981	0.220693	0.03006	-0.326945	-0.036723	0.034917	-0.32692	-0.371297
Data139	-0.166066	0.213216	0.029907	-0.337728	-0.037435	0.034637	-0.323105	-0.382284
Data140	-0.167796	0.208791	0.034739	-0.352427	-0.05366	0.04331	-0.318197	-0.397491
Data141	-0.16271	0.218964	0.025889	-0.369771	-0.072021	0.045242	-0.308634	-0.41804
Data142	-0.170746	0.233612	0.016581	-0.380656	-0.087992	0.049438	-0.309423	-0.427704
Data143	-0.18631	0.259552	0.030162	-0.386556	-0.09257	0.052897	-0.30805	-0.424245
Data144	-0.193888	0.283305	0.065104	-0.384521	-0.087331	0.063451	-0.302404	-0.423075
Data145	-0.187632	0.290171	0.093129	-0.38503	-0.091807	0.089747	-0.306193	-0.425975
Data146	-0.173035	0.284068	0.118357	-0.380249	-0.091502	0.099182	-0.30454	-0.426788
Data147	-0.168457	0.287476	0.145823	-0.366618	-0.083262	0.095495	-0.307388	-0.412801
Data148	-0.161184	0.29719	0.157166	-0.362396	-0.064799	0.099462	-0.320129	-0.391541
Data149	-0.15447	0.307872	0.1651	-0.365397	-0.059865	0.105667	-0.327276	-0.38325
Data150	-0.153147	0.319061	0.17395	-0.384878	-0.053355	0.102412	-0.327911	-0.379995
Data151	-0.148315	0.318756	0.179698	-0.403544	-0.056051	0.097275	-0.326182	-0.374044
Data152	-0.132395	0.317942	0.173136	-0.410512	-0.056508	0.107854	-0.324453	-0.364278
Data153	-0.134074	0.318298	0.167338	-0.424652	-0.05895	0.113754	-0.31367	-0.358429
Data154	-0.144094	0.330048	0.153147	-0.435232	-0.073446	0.120799	-0.312322	-0.36438
Data155	-0.152944	0.333049	0.151265	-0.433553	-0.093587	0.116908	-0.300573	-0.3744
Data156	-0.159861	0.322876	0.145162	-0.429637	-0.107168	0.108592	-0.262248	-0.376485
Data157	-0.16805	0.299479	0.139567	-0.428925	-0.117747	0.102564	-0.246023	-0.367432
Data158	-0.172577	0.279744	0.127513	-0.431875	-0.127818	0.104218	-0.248667	-0.357666
Data159	-0.176239	0.280762	0.124868	-0.443217	-0.131734	0.106532	-0.261002	-0.366618
Data160	-0.187225	0.292002	0.136973	-0.451355	-0.132446	0.10582	-0.277786	-0.389201
Data161	-0.207062	0.31189	0.150808	-0.452983	-0.126953	0.103938	-0.304972	-0.406036
Data162	-0.220337	0.331217	0.169271	-0.441437	-0.111084	0.110168	-0.333481	-0.411326
Data163	-0.219269	0.346731	0.192261	-0.442098	-0.105438	0.12263	-0.350291	-0.410105
Data164	-0.211436	0.373281	0.211436	-0.435537	-0.111898	0.135015	-0.356725	-0.405629
Data165	-0.195974	0.39622	0.2211	-0.437164	-0.115407	0.152384	-0.344086	-0.399984
Data166	-0.175374	0.414429	0.230357	-0.453491	-0.10966	0.160497	-0.322774	-0.381419
Data167	-0.156199	0.414632	0.236816	-0.45578	-0.112406	0.142924	-0.283076	-0.370178
Data168	-0.152537	0.397339	0.244802	-0.459696	-0.116984	0.122172	-0.267563	-0.373993
Data169	-0.171305	0.381368	0.250092	-0.454051	-0.135651	0.11294	-0.269775	-0.384267
Data170	-0.1887	0.371145	0.260773	-0.453288	-0.161438	0.109736	-0.280863	-0.399984
Data171	-0.194702	0.368856	0.267741	-0.472616	-0.18163	0.116959	-0.29808	-0.408834
Data172	-0.186869	0.362396	0.266927	-0.475311	-0.200857	0.130742	-0.31868	-0.417379
Data173	-0.179749	0.368296	0.264791	-0.467173	-0.208384	0.135218	-0.327555	-0.431061
Data174	-0.169322	0.375824	0.268351	-0.462036	-0.217641	0.135015	-0.32987	-0.430145
Data175	-0.161387	0.390116	0.266215	-0.46992	-0.225983	0.127869	-0.33432	-0.423431
Data176	-0.163727	0.398356	0.256805	-0.473022	-0.225983	0.125605	-0.33699	-0.414988
Data177	-0.163472	0.409292	0.254262	-0.459239	-0.225169	0.124435	-0.335159	-0.40685
Data178	-0.169678	0.415192	0.258789	-0.439301	-0.233714	0.142797	-0.32959	-0.399221
Data179	-0.1769	0.40156	0.268402	-0.433451	-0.232697	0.165685	-0.318349	-0.393422
Data180	-0.184224	0.380758	0.292714	-0.433197	-0.229492	0.183818	-0.310389	-0.391184
Data181	-0.199483	0.368296	0.31601	-0.438588	-0.22288	0.195465	-0.309219	-0.378062
Data182	-0.199687	0.362905	0.327047	-0.448405	-0.217845	0.207596	-0.294952	-0.368652
Data183	-0.181986	0.361176	0.32725	-0.444336	-0.212758	0.200272	-0.214132	-0.365448
Data184	-0.166982	0.349731	0.31601	-0.447947	-0.199127	0.171382	-0.167363	-0.370127
Data185	-0.162252	0.333252	0.289561	-0.451813	-0.195821	0.146764	-0.176468	-0.377858
Data186	-0.158386	0.336761	0.285594	-0.438894	-0.190125	0.136007	-0.176214	-0.394643
Data187	-0.15981	0.345662	0.286509	-0.427653	-0.191549	0.126699	-0.177155	-0.409546
Data188	-0.155843	0.352325	0.288951	-0.413869	-0.199076	0.127589	-0.169983	-0.418905
Data189	-0.1592	0.353394	0.296377	-0.416565	-0.19165	0.133489	-0.182927	-0.414734
Data190	-0.171254	0.359294	0.296071	-0.420176	-0.17039	0.141932	-0.207392	-0.404663
Data191	-0.16571	0.370687	0.290019	-0.421651	-0.148061	0.146077	-0.227585	-0.398254
Data192	-0.160166	0.37913	0.305684	-0.424296	-0.130463	0.143407	-0.250371	-0.385488
Data193	-0.163015	0.380503	0.316111	-0.429891	-0.11912	0.145365	-0.266469	-0.369059
Data194	-0.151978	0.375926	0.323741	-0.425517	-0.121307	0.145925	-0.276896	-0.363363
Data195	-0.14328	0.374959	0.336812	-0.417633	-0.137634	0.139745	-0.277252	-0.358124
Data196	-0.146637	0.365753	0.34317	-0.413818	-0.15152	0.127818	-0.280457	-0.349375
Data197	-0.134226	0.366211	0.348358	-0.406952	-0.171305	0.118561	-0.278498	-0.355174
Data198	-0.110016	0.352936	0.343475	-0.407155	-0.189718	0.108744	-0.26914	-0.368551
Data199	-0.092824	0.336965	0.346934	-0.404816	-0.193939	0.102234	-0.265427	-0.38503
Data200	-0.087789	0.3243	0.358226	-0.38564	-0.194499	0.109278	-0.266215	-0.385946
Data201	-0.093536	0.315755	0.364736	-0.368449	-0.193075	0.113805	-0.25561	-0.370839
Data202	-0.098674	0.313822	0.374196	-0.368856	-0.189311	0.114594	-0.235113	-0.362345
Data203	-0.107473	0.329132	0.377757	-0.381114	-0.190277	0.113703	-0.217514	-0.34434
Data204	-0.127258	0.342153	0.380402	-0.405986	-0.188395	0.123622	-0.207748	-0.320892
Data205	-0.1209	0.349833	0.378113	-0.4245	-0.18336	0.119044	-0.194092	-0.300598
Data206	-0.111898	0.346375	0.376485	-0.438944	-0.184428	0.125453	-0.183868	-0.297597
Data207	-0.102285	0.342916	0.387777	-0.444234	-0.183716	0.134532	-0.195516	-0.289001
Data208	-0.089264	0.342407	0.393321	-0.437622	-0.183462	0.135345	-0.213572	-0.281677
Data209	-0.0914	0.347646	0.391642	-0.429535	-0.184987	0.122604	-0.225093	-0.268911
Data210	-0.108287	0.357717	0.400187	-0.421906	-0.188446	0.111135	-0.223694	-0.25355
Data211	-0.108541	0.367737	0.410817	-0.407257	-0.187073	0.096029	-0.196126	-0.250905
Data212	-0.102793	0.377808	0.419362	-0.394694	-0.177612	0.088857	-0.089162	-0.263977
Data213	-0.095062	0.382843	0.431976	-0.384013	-0.160522	0.077794	-0.052007	-0.273285
Data214	-0.082601	0.388133	0.436351	-0.369263	-0.150045	0.074361	-0.049566	-0.284526
Data215	-0.076803	0.376841	0.432332	-0.34963	-0.139923	0.083313	-0.025024	-0.28717
Data216	-0.072072	0.366567	0.424703	-0.328623	-0.131531	0.094681	-0.00206	-0.283864
Data217	-0.062764	0.360616	0.420583	-0.317128	-0.128581	0.098165	0.013072	-0.290222
Data218	-0.051829	0.353495	0.427094	-0.317535	-0.120341	0.110448	-0.008443	-0.298767
Data219	-0.033518	0.350342	0.439097	-0.312042	-0.129649	0.125605	-0.048243	-0.277507
Data220	-0.01063	0.372874	0.451914	-0.301565	-0.146332	0.13265	-0.090205	-0.251261
Data221	0.003866	0.378977	0.457153	-0.28066	-0.164846	0.134837	-0.128911	-0.236257
Data222	0.015971	0.375468	0.456034	-0.265605	-0.165456	0.135727	-0.159709	-0.227458
Data223	0.018056	0.37618	0.448049	-0.26001	-0.165456	0.136693	-0.160065	-0.232188
Data224	0.01414	0.366262	0.43513	-0.25884	-0.162404	0.149765	-0.119349	-0.236003
Data225	0.007833	0.355021	0.431671	-0.257823	-0.155284	0.157598	-0.088679	-0.22995
Data226	0.008698	0.350545	0.433502	-0.255788	-0.134633	0.141881	-0.073242	-0.211334
Data227	0.019277	0.3508	0.409139	-0.249481	-0.115204	0.126953	-0.070648	-0.199941
Data228	0.036367	0.345561	0.38681	-0.243734	-0.095978	0.113297	-0.076421	-0.201874
Data229	0.043182	0.335236	0.372416	-0.23407	-0.092621	0.103709	-0.085551	-0.198415
Data230	0.049438	0.326284	0.36555	-0.235901	-0.093587	0.101751	-0.101929	-0.188904
Data231	0.051778	0.326131	0.3567	-0.243734	-0.087636	0.102336	-0.126317	-0.163676
Data232	0.06134	0.33549	0.354411	-0.253652	-0.084381	0.098674	-0.12558	-0.150096
Data233	0.069478	0.333557	0.351105	-0.252075	-0.07431	0.086924	-0.095495	-0.147247
Data234	0.062968	0.326894	0.340424	-0.249837	-0.069071	0.076625	-0.080668	-0.140635
Data235	0.053762	0.325724	0.331624	-0.249786	-0.075378	0.063248	-0.077209	-0.136871
Data236	0.053914	0.335388	0.3243	-0.257212	-0.081482	0.068843	-0.0722	-0.112457
Data237	0.063833	0.351257	0.331523	-0.265198	-0.07431	0.073191	-0.073954	-0.092875
Data238	0.067647	0.368093	0.332642	-0.274302	-0.087382	0.077006	-0.087738	-0.090688
Data239	0.071818	0.383352	0.343781	-0.270589	-0.104319	0.079041	-0.098241	-0.102895
Data240	0.072835	0.383403	0.351817	-0.254873	-0.117747	0.079854	-0.095851	-0.114441
Data241	0.080058	0.383911	0.359243	-0.233968	-0.10966	0.077082	-0.101318	-0.1209
Data242	0.097402	0.379181	0.351308	-0.210164	-0.092773	0.081329	-0.105565	-0.12502
Data243	0.114085	0.366821	0.328522	-0.197856	-0.080058	0.082499	-0.102208	-0.123596
Data244	0.122019	0.361277	0.31601	-0.208232	-0.07782	0.082906	-0.101115	-0.12324
Data245	0.134939	0.361226	0.313059	-0.229034	-0.079753	0.078252	-0.104701	-0.118459
Data246	0.146942	0.366313	0.313924	-0.240173	-0.088704	0.074717	-0.108007	-0.10788
Data247	0.158946	0.371806	0.305888	-0.241241	-0.099386	0.069021	-0.107829	-0.095723
Data248	0.171458	0.384979	0.291951	-0.235545	-0.10498	0.070063	-0.10437	-0.084534
Data249	0.171967	0.392761	0.284678	-0.22934	-0.102895	0.075887	-0.098063	-0.074463
Data250	0.167135	0.385132	0.292358	-0.213877	-0.093689	0.074463	-0.080236	-0.07075
Data251	0.167694	0.386505	0.291646	-0.201263	-0.082499	0.068003	-0.06134	-0.066071
Data252	0.165456	0.386759	0.287476	-0.197957	-0.077769	0.059586	-0.037944	-0.06429
Data253	0.153554	0.372213	0.277354	-0.207469	-0.069529	0.048396	-0.020142	-0.054626
Data254	0.132548	0.364278	0.279236	-0.207265	-0.056152	0.037104	-0.011088	-0.047353
Data255	0.126088	0.354513	0.287221	-0.20874	-0.043437	0.034765	-0.002543	-0.0442
Data256	0.13087	0.336761	0.284882	-0.207163	-0.032196	0.032501	-0.002009	-0.038249
Data257	0.143127	0.319519	0.271759	-0.197245	-0.027974	0.027288	-0.0103	-0.043488
Data258	0.146077	0.314229	0.255076	-0.190887	-0.018005	0.029246	-0.020574	-0.049693
Data259	0.146688	0.304616	0.244395	-0.187632	-0.002289	0.031153	-0.029577	-0.05132
Data260	0.156047	0.295664	0.236969	-0.17334	-0.005697	0.037816	-0.032196	-0.05127
Data261	0.17217	0.295868	0.231018	-0.161031	-0.017242	0.039953	-0.034637	-0.045878
Data262	0.187174	0.291138	0.228271	-0.162557	-0.008443	0.035985	-0.028509	-0.029144
Data263	0.193888	0.292918	0.20991	-0.170492	-0.005442	0.030136	-0.020294	-0.016683
Data264	0.193787	0.292867	0.183105	-0.181783	-0.008291	0.020549	-0.016479	-0.001119
Data265	0.187581	0.277964	0.168559	-0.181427	-0.015717	0.004832	-0.013936	0.001526
Data266	0.189616	0.2565	0.162455	-0.192719	-0.025584	-0.010834	-0.015513	-0.016022
Data267	0.192515	0.250397	0.157878	-0.183055	-0.022532	-0.019353	-0.029119	-0.029602
Data268	0.193583	0.252686	0.147349	-0.155182	-0.009206	-0.014776	-0.038427	-0.025075
Data269	0.202789	0.262909	0.14506	-0.127665	0.007579	-0.011902	-0.045675	-0.009308
Data270	0.205943	0.261434	0.143483	-0.107524	0.0177	-0.010605	-0.045013	0.002848
Data271	0.205688	0.259094	0.142568	-0.092061	0.026296	-0.013301	-0.036723	0.01475
Data272	0.205587	0.261993	0.135396	-0.080007	0.045929	-0.024872	-0.030543	0.018717
Data273	0.197856	0.263774	0.12085	-0.064138	0.063222	-0.035299	-0.015895	0.033112
Data274	0.190582	0.260366	0.092468	-0.048777	0.079651	-0.035655	0.001373	0.037028
Data275	0.187022	0.258331	0.068817	-0.035044	0.094961	-0.040003	0.00028	0.031637
Data276	0.196788	0.262502	0.060832	-0.025635	0.105642	-0.050303	-0.010427	0.020599
Data277	0.204315	0.280304	0.051422	-0.016836	0.105693	-0.062358	-0.016658	0.018616
Data278	0.208079	0.291595	0.034027	-0.011088	0.085602	-0.062408	-0.026474	0.016785
Data279	0.202942	0.287476	0.024211	0.015564	0.07782	-0.054677	-0.029322	0.011495
Data280	0.190175	0.282949	0.019073	0.0383	0.088654	-0.035197	-0.03451	0.00351
Data281	0.181325	0.289001	0.007884	0.051575	0.102539	-0.02828	-0.046565	-0.002543
Data282	0.165253	0.282796	0.000458	0.067088	0.110168	-0.024821	-0.053101	-0.013428
Data283	0.151418	0.273031	0.014343	0.076752	0.107422	-0.003688	-0.05633	-0.01653
Data284	0.148824	0.269877	0.025075	0.067546	0.103861	-0.000814	-0.051956	-0.011597
Data285	0.167389	0.264181	0.03479	0.077006	0.110067	-0.011139	-0.047887	0.004171
Data286	0.188548	0.245107	0.047404	0.088043	0.105998	-0.015208	-0.04982	0.012614
Data287	0.193888	0.240529	0.059001	0.097555	0.105896	-0.029984	-0.047429	0.024465
Data288	0.204366	0.243632	0.076904	0.09435	0.119425	-0.032374	-0.044403	0.028381
Data289	0.21403	0.250549	0.085805	0.079397	0.131683	-0.038757	-0.019684	0.035299
Data290	0.216777	0.255636	0.08728	0.070953	0.147298	-0.046107	0.014242	0.027873
Data291	0.218404	0.2565	0.08784	0.071615	0.164185	-0.053431	0.079498	0.019786
Data292	0.211945	0.256246	0.08316	0.079193	0.165253	-0.067393	0.106049	0.015767
Data293	0.204519	0.248718	0.064494	0.100047	0.175629	-0.07693	0.103734	0.015411
Data294	0.195465	0.233409	0.0501	0.126546	0.192973	-0.084915	0.077845	0.018209
Data295	0.198212	0.215251	0.03006	0.14267	0.210927	-0.093994	0.047557	0.028839
Data296	0.202637	0.210012	0.003967	0.142466	0.212097	-0.101318	0.006256	0.041402
Data297	0.197194	0.216777	-0.018311	0.142924	0.205587	-0.112966	-0.032018	0.052795
Data298	0.201213	0.213725	-0.033518	0.131175	0.19221	-0.129064	-0.055313	0.049998
Data299	0.207672	0.214132	-0.041555	0.114695	0.186768	-0.141169	-0.065842	0.054423
Data300	0.21347	0.221456	-0.041962	0.120443	0.206146	-0.148519	-0.0678	0.076447
Data301	0.216777	0.224355	-0.036214	0.142314	0.227305	-0.131048	-0.059052	0.081482
Data302	0.210927	0.235494	-0.036926	0.165863	0.230509	-0.108058	-0.054169	0.08077
Data303	0.200907	0.243632	-0.039317	0.189412	0.231883	-0.093943	-0.057398	0.069071
Data304	0.190887	0.246379	-0.037791	0.211589	0.234985	-0.080643	-0.065155	0.0619
Data305	0.182597	0.236104	-0.046387	0.234324	0.243581	-0.07899	-0.068715	0.048574
Data306	0.187022	0.227	-0.04425	0.243276	0.251719	-0.093664	-0.074259	0.040944
Data307	0.188599	0.220286	-0.034129	0.249379	0.268606	-0.105871	-0.070953	0.045675
Data308	0.191396	0.211538	-0.024058	0.252228	0.282593	-0.112279	-0.066045	0.063731
Data309	0.192057	0.206248	-0.02238	0.256805	0.281677	-0.10376	-0.039597	0.087941
Data310	0.188192	0.19399	-0.043182	0.267131	0.274251	-0.088323	0.002569	0.09374
Data311	0.183105	0.176442	-0.081685	0.264181	0.272776	-0.082347	0.089213	0.090993
Data312	0.178782	0.173391	-0.10493	0.246531	0.272776	-0.088043	0.127131	0.07899
Data313	0.172831	0.175883	-0.133718	0.226898	0.269928	-0.095622	0.144424	0.066783
Data314	0.157115	0.177917	-0.146484	0.213826	0.260874	-0.089798	0.162252	0.058746
Data315	0.149841	0.17573	-0.143026	0.205282	0.252584	-0.083135	0.12708	0.056101
Data316	0.143433	0.173086	-0.130463	0.200602	0.245158	-0.079575	0.072276	0.056763
Data317	0.127563	0.16861	-0.107168	0.212504	0.240173	-0.079244	0.016378	0.060069
Data318	0.105031	0.159861	-0.091654	0.236308	0.242564	-0.085042	-0.031052	0.066274
Data319	0.086212	0.150757	-0.095571	0.262349	0.247498	-0.101166	-0.076167	0.060018
Data320	0.083669	0.151571	-0.114644	0.280151	0.254974	-0.105133	-0.108744	0.050659
Data321	0.082194	0.143941	-0.136566	0.294291	0.269368	-0.098801	-0.109278	0.037791
Data322	0.080414	0.131378	-0.145009	0.304464	0.262299	-0.097071	-0.093358	0.033315
Data323	0.080719	0.11795	-0.160065	0.303904	0.24999	-0.108261	-0.079091	0.040894
Data324	0.079346	0.117747	-0.186259	0.307109	0.25528	-0.123367	-0.063477	0.058238
Data325	0.076701	0.124308	-0.218099	0.31723	0.251058	-0.125504	-0.058873	0.08845
Data326	0.069682	0.127106	-0.231425	0.31723	0.248871	-0.112508	-0.070038	0.096181
Data327	0.052948	0.119578	-0.23229	0.312907	0.255636	-0.104777	-0.087636	0.092214
Data328	0.034383	0.107371	-0.230001	0.318705	0.257874	-0.093689	-0.109075	0.088348
Data329	0.029297	0.112559	-0.225271	0.326385	0.266215	-0.095062	-0.119375	0.086009
Data330	0.033213	0.122732	-0.217641	0.334524	0.262197	-0.098953	-0.128428	0.091451
Data331	0.03535	0.12853	-0.204519	0.345866	0.262604	-0.095698	-0.135498	0.097758
Data332	0.030874	0.133769	-0.188649	0.352173	0.262604	-0.100225	-0.13738	0.109863
Data333	0.030619	0.130666	-0.192617	0.345764	0.263062	-0.107651	-0.143967	0.113271
Data334	0.022481	0.121562	-0.197245	0.332743	0.257568	-0.107956	-0.141958	0.118815
Data335	0.018514	0.120239	-0.207367	0.330709	0.25706	-0.106049	-0.137812	0.117696
Data336	0.000254	0.113525	-0.236206	0.332947	0.252177	-0.102641	-0.149256	0.107117
Data337	-0.026093	0.096181	-0.25528	0.331421	0.237885	-0.095622	-0.159454	0.086721
Data338	-0.06017	0.078735	-0.266622	0.341593	0.22227	-0.085983	-0.165634	0.062815
Data339	-0.081889	0.075582	-0.276235	0.357208	0.220744	-0.076726	-0.170237	0.049744
Data340	-0.081024	0.075989	-0.293325	0.36204	0.213521	-0.089289	-0.177511	0.050151
Data341	-0.075328	0.088247	-0.299581	0.360565	0.204671	-0.109762	-0.169856	0.056356
Data342	-0.07431	0.096385	-0.30426	0.359344	0.210571	-0.126419	-0.15302	0.074056
Data343	-0.082499	0.116272	-0.307312	0.360006	0.205892	-0.13148	-0.145035	0.075887
Data344	-0.104828	0.125173	-0.307973	0.36382	0.206045	-0.132294	-0.143407	0.078023
Data345	-0.131327	0.127462	-0.315857	0.37679	0.218353	-0.13588	-0.132599	0.089366
Data346	-0.151062	0.110677	-0.323079	0.373993	0.220998	-0.147273	-0.119146	0.101217
Data347	-0.155945	0.085398	-0.317078	0.352224	0.208079	-0.152054	-0.117696	0.110575
Data348	-0.149078	0.068309	-0.310822	0.347748	0.191905	-0.148366	-0.119502	0.120494
Data349	-0.153097	0.047963	-0.311788	0.345662	0.185242	-0.145035	-0.1194	0.134481
Data350	-0.15152	0.02828	-0.312754	0.33788	0.180105	-0.141652	-0.131149	0.147298
Data351	-0.148875	0.014343	-0.31016	0.331523	0.179698	-0.139313	-0.151164	0.163167
Data352	-0.155385	-0.005798	-0.30482	0.332947	0.172628	-0.133743	-0.168432	0.176392
Data353	-0.153554	-0.006104	-0.324605	0.336202	0.175323	-0.125046	-0.177689	0.182597
Data354	-0.150604	0.007528	-0.344442	0.33432	0.183919	-0.126597	-0.186513	0.165354
Data355	-0.157878	0.015717	-0.351766	0.34668	0.189667	-0.132853	-0.195923	0.145009
Data356	-0.173899	0.022685	-0.35965	0.352478	0.1916	-0.145035	-0.196889	0.131022
Data357	-0.191854	0.030365	-0.364176	0.349782	0.196177	-0.153453	-0.185445	0.125173
Data358	-0.203959	0.034841	-0.375926	0.344187	0.200144	-0.163778	-0.17512	0.127513
Data359	-0.210876	0.031789	-0.393677	0.351715	0.197093	-0.180868	-0.170898	0.124359
Data360	-0.21286	0.019226	-0.404765	0.360819	0.189209	-0.197144	-0.167898	0.122274
Data361	-0.2211	0.014394	-0.406952	0.379384	0.190887	-0.210317	-0.154673	0.124868
Data362	-0.234019	0.018768	-0.408122	0.394084	0.194702	-0.213954	-0.140762	0.134074
Data363	-0.236257	0.011546	-0.415904	0.393626	0.204213	-0.216827	-0.137533	0.154012
Data364	-0.225983	0.004018	-0.442657	0.37974	0.202738	-0.223287	-0.138728	0.168508
Data365	-0.211538	-0.005341	-0.475566	0.379944	0.21581	-0.219879	-0.140355	0.174611
Data366	-0.203451	-0.018361	-0.495199	0.375061	0.234578	-0.225042	-0.13504	0.175374
Data367	-0.205434	-0.028788	-0.503845	0.366669	0.24704	-0.226034	-0.128886	0.17568
Data368	-0.222982	-0.03184	-0.498708	0.349019	0.235291	-0.229212	-0.122477	0.16332
Data369	-0.252991	-0.031331	-0.484365	0.330811	0.219777	-0.229289	-0.117722	0.142263
Data370	-0.264587	-0.026805	-0.463053	0.32725	0.219727	-0.227331	-0.127385	0.142771
Data371	-0.259908	-0.025736	-0.442607	0.339966	0.230103	-0.222626	-0.135701	0.149231
Data372	-0.256755	-0.0236	-0.439097	0.357056	0.238088	-0.218023	-0.139542	0.150197
Data373	-0.265554	-0.024414	-0.438894	0.380605	0.234019	-0.218175	-0.147044	0.158691
Data374	-0.266266	-0.028737	-0.438436	0.394796	0.231425	-0.221634	-0.143178	0.167084
Data375	-0.280151	-0.037028	-0.457662	0.399984	0.237274	-0.224991	-0.132777	0.164948
Data376	-0.298258	-0.046031	-0.469869	0.407918	0.243073	-0.220718	-0.126165	0.168711
Data377	-0.307261	-0.046183	-0.465698	0.411886	0.240173	-0.222295	-0.133794	0.178426
Data378	-0.306498	-0.034587	-0.464935	0.412038	0.245565	-0.22934	-0.134303	0.183512
Data379	-0.294139	-0.014242	-0.467377	0.414022	0.248159	-0.228602	-0.134303	0.204722
Data380	-0.297241	-0.001221	-0.458476	0.407257	0.252482	-0.217158	-0.127818	0.221659
Data381	-0.295258	0.012868	-0.449117	0.396678	0.258382	-0.214717	-0.126851	0.22049
Data382	-0.287323	0.026449	-0.438232	0.405019	0.271657	-0.216929	-0.123774	0.212708
Data383	-0.278727	0.02889	-0.434062	0.420736	0.273794	-0.216217	-0.124029	0.214996
Data384	-0.273743	0.019684	-0.444692	0.434316	0.274709	-0.22054	-0.131302	0.216726
Data385	-0.283051	0.00117	-0.458425	0.441284	0.275574	-0.231247	-0.134176	0.218913
Data386	-0.293325	-0.013733	-0.45639	0.439962	0.270335	-0.233917	-0.127563	0.23585
Data387	-0.299072	-0.021159	-0.445709	0.431671	0.269012	-0.238164	-0.121002	0.254822
Data388	-0.300852	-0.013072	-0.440877	0.420583	0.264435	-0.241674	-0.115814	0.264638
Data389	-0.309652	-0.01236	-0.448507	0.404002	0.249227	-0.227712	-0.108337	0.27003
Data390	-0.298055	-0.016123	-0.44871	0.384572	0.234222	-0.216268	-0.10231	0.268758
Data391	-0.29246	-0.016683	-0.448914	0.374298	0.218201	-0.206985	-0.058924	0.268046
Data392	-0.290934	-0.014445	-0.443624	0.380402	0.215607	-0.204569	-0.036138	0.271759
Data393	-0.300547	-0.021362	-0.422058	0.382589	0.227763	-0.20462	-0.043793	0.261434
Data394	-0.304769	-0.022227	-0.415548	0.384521	0.242513	-0.200043	-0.066427	0.250295
Data395	-0.30365	-0.016988	-0.415751	0.393982	0.261281	-0.18959	-0.08489	0.248515
Data396	-0.304413	-0.009104	-0.416616	0.400696	0.268453	-0.177129	-0.089645	0.244853
Data397	-0.313263	-0.012207	-0.409546	0.410817	0.279541	-0.16894	-0.086899	0.251261
Data398	-0.321045	-0.014394	-0.405629	0.416463	0.290324	-0.15775	-0.089188	0.270131
Data399	-0.311381	-0.014547	-0.405629	0.41214	0.294749	-0.157827	-0.08522	0.289968
Data400	-0.310262	-0.020345	-0.411835	0.400289	0.296885	-0.171534	-0.079854	0.306295
Data401	-0.309092	-0.033264	-0.412954	0.395508	0.301056	-0.173187	-0.075022	0.30131
Data402	-0.314636	-0.046336	-0.414581	0.400645	0.305684	-0.176264	-0.063833	0.288951
Data403	-0.33254	-0.048523	-0.406291	0.404968	0.299225	-0.180791	-0.050964	0.282542
Data404	-0.343984	-0.04837	-0.401154	0.418549	0.279236	-0.199153	-0.042013	0.290527
Data405	-0.351257	-0.042369	-0.393219	0.425415	0.258636	-0.217794	-0.039393	0.301361
Data406	-0.355428	-0.0354	-0.385895	0.427043	0.246836	-0.214539	-0.022608	0.307821
Data407	-0.347799	-0.035044	-0.368601	0.428416	0.230408	-0.200704	0.005646	0.325928
Data408	-0.335185	-0.03657	-0.354665	0.437164	0.23646	-0.181503	0.056864	0.340983
Data409	-0.315247	-0.032806	-0.339457	0.438334	0.24587	-0.168177	0.075455	0.344289
Data410	-0.289612	-0.008748	-0.335999	0.428467	0.257874	-0.152969	0.078761	0.333862
Data411	-0.269674	0.003611	-0.339559	0.423431	0.266622	-0.146612	0.069758	0.321757
Data412	-0.263519	0.012868	-0.341288	0.417379	0.273946	-0.14239	0.044098	0.313772
Data413	-0.268911	0.019735	-0.343018	0.416667	0.279083	-0.14445	0.005061	0.319875
Data414	-0.27242	0.021617	-0.350393	0.424652	0.272217	-0.159225	-0.021744	0.325673
Data415	-0.264486	0.032501	-0.348511	0.417837	0.268555	-0.167313	-0.037537	0.326996
Data416	-0.257721	0.041707	-0.333913	0.403951	0.273946	-0.166728	-0.043971	0.330811
Data417	-0.263112	0.044403	-0.32191	0.38854	0.270182	-0.164337	-0.051626	0.334676
Data418	-0.272013	0.029653	-0.324453	0.377655	0.271454	-0.170873	-0.04158	0.339406
Data419	-0.25528	0.006917	-0.339813	0.368551	0.271149	-0.165583	-0.028966	0.340068
Data420	-0.229594	-0.009003	-0.343119	0.379842	0.271454	-0.140432	-0.03156	0.331726
Data421	-0.215302	-0.011953	-0.33666	0.399831	0.272573	-0.119578	-0.024643	0.326436
Data422	-0.209808	-0.007273	-0.328522	0.403849	0.275828	-0.116679	-0.015767	0.317535
Data423	-0.212809	-0.010579	-0.312907	0.401815	0.267741	-0.135345	-0.017268	0.310313
Data424	-0.226084	-0.02065	-0.307109	0.392151	0.250397	-0.137914	-0.029627	0.3007
Data425	-0.234019	-0.033468	-0.306346	0.38976	0.241089	-0.142008	-0.034358	0.306091
Data426	-0.235697	-0.047963	-0.315094	0.38442	0.251617	-0.151265	-0.037257	0.312093
Data427	-0.22171	-0.05839	-0.30187	0.365702	0.265503	-0.157979	-0.028788	0.318044
Data428	-0.217082	-0.071462	-0.296834	0.375315	0.273234	-0.162659	-0.020777	0.32781
Data429	-0.216878	-0.071716	-0.295105	0.385437	0.267334	-0.157216	-0.023346	0.327759
Data430	-0.217336	-0.057729	-0.291494	0.382538	0.261332	-0.156225	-0.025787	0.335388
Data431	-0.217234	-0.049795	-0.274353	0.380503	0.264943	-0.154851	-0.027262	0.34785
Data432	-0.229136	-0.05544	-0.26357	0.369619	0.259959	-0.158335	-0.018082	0.35675
Data433	-0.234172	-0.071411	-0.262095	0.364939	0.250397	-0.149358	0.001958	0.356801
Data434	-0.239614	-0.075836	-0.267995	0.358683	0.234985	-0.142619	0.022914	0.359955
Data435	-0.236969	-0.061391	-0.278575	0.357768	0.221659	-0.134074	0.036672	0.371653
Data436	-0.236664	-0.046641	-0.285594	0.354665	0.225881	-0.128682	0.048243	0.372518
Data437	-0.230306	-0.036519	-0.292714	0.349731	0.236867	-0.131912	0.054804	0.378621
Data438	-0.207469	-0.044454	-0.301463	0.349579	0.253042	-0.139771	0.057983	0.387421
Data439	-0.17924	-0.052236	-0.310567	0.345052	0.25233	-0.144577	0.054677	0.391795
Data440	-0.163015	-0.066172	-0.306956	0.343984	0.247192	-0.155029	0.055949	0.386454
Data441	-0.158386	-0.071869	-0.308024	0.334269	0.236816	-0.167465	0.058746	0.392354
Data442	-0.162811	-0.076955	-0.301514	0.333506	0.238546	-0.178299	0.058085	0.397542
Data443	-0.165914	-0.084025	-0.294189	0.341543	0.247142	-0.195491	0.061086	0.405986
Data444	-0.153147	-0.098063	-0.286713	0.340322	0.251516	-0.200017	0.065511	0.402934
Data445	-0.133209	-0.11144	-0.281881	0.334015	0.25706	-0.193049	0.068741	0.405935
Data446	-0.120595	-0.122172	-0.281169	0.319366	0.260366	-0.183512	0.07515	0.419362
Data447	-0.126902	-0.134888	-0.276286	0.312042	0.260061	-0.180461	0.076243	0.429535
Data448	-0.126902	-0.147196	-0.263774	0.320028	0.252431	-0.186462	0.079066	0.432434
Data449	-0.12853	-0.161845	-0.251668	0.319366	0.245819	-0.186539	0.07871	0.432892
Data450	-0.129852	-0.168254	-0.23941	0.319316	0.245005	-0.1916	0.07899	0.4334
Data451	-0.137126	-0.166321	-0.245819	0.320485	0.246429	-0.20991	0.075912	0.447845
Data452	-0.140432	-0.161489	-0.249125	0.317078	0.25945	-0.223999	0.066376	0.462748
Data453	-0.13092	-0.166728	-0.255229	0.314128	0.259349	-0.215734	0.059865	0.46641
Data454	-0.122528	-0.165914	-0.256755	0.307159	0.252686	-0.205892	0.056076	0.452474
Data455	-0.111287	-0.170797	-0.254262	0.301412	0.252736	-0.187937	0.054754	0.434163
Data456	-0.093994	-0.180054	-0.245717	0.299123	0.255585	-0.179876	0.059102	0.425161
Data457	-0.080973	-0.209249	-0.231832	0.299072	0.251872	-0.17779	0.066859	0.418345
Data458	-0.06897	-0.242106	-0.224355	0.29185	0.232493	-0.172857	0.074081	0.421092
Data459	-0.048472	-0.256042	-0.222371	0.280202	0.216471	-0.167338	0.080083	0.420939
Data460	-0.023651	-0.253245	-0.22049	0.276591	0.208944	-0.166117	0.085653	0.410919
Data461	-0.006816	-0.248311	-0.223389	0.281779	0.201365	-0.15391	0.086339	0.41214
Data462	0.004679	-0.254059	-0.224864	0.287679	0.202688	-0.142746	0.084559	0.417633
Data463	0.007172	-0.267181	-0.211538	0.287425	0.193278	-0.138117	0.087636	0.415751
Data464	0.006561	-0.274862	-0.191193	0.281881	0.177867	-0.130412	0.102259	0.409241
Data465	0.008748	-0.273081	-0.177155	0.271912	0.158335	-0.117569	0.103633	0.404612
Data466	0.01414	-0.273183	-0.176544	0.26123	0.147552	-0.110296	0.097377	0.409037
Data467	0.021667	-0.270793	-0.185343	0.250295	0.138397	-0.110143	0.092977	0.415293
Data468	0.027364	-0.264638	-0.185242	0.258993	0.13265	-0.110728	0.096868	0.403951
Data469	0.023651	-0.254618	-0.179036	0.26535	0.141296	-0.118663	0.101598	0.395508
Data470	0.023295	-0.243683	-0.166168	0.28417	0.149129	-0.124308	0.105133	0.402934
Data471	0.022634	-0.254415	-0.167185	0.286001	0.140076	-0.12441	0.109456	0.415446
Data472	0.029348	-0.270386	-0.165863	0.288544	0.122325	-0.116425	0.105235	0.415344
Data473	0.030263	-0.280711	-0.172729	0.298665	0.115509	-0.114644	0.101573	0.425059
Data474	0.024974	-0.291239	-0.183818	0.290476	0.111237	-0.115763	0.103633	0.429535
Data475	0.029093	-0.294189	-0.192413	0.265656	0.109304	-0.107218	0.111974	0.438639
Data476	0.033518	-0.310771	-0.193431	0.239665	0.114594	-0.105133	0.117188	0.449575
Data477	0.0442	-0.327047	-0.186768	0.224152	0.123851	-0.097224	0.119222	0.450389
Data478	0.053507	-0.333455	-0.18987	0.20874	0.120494	-0.079117	0.116221	0.445353
Data479	0.066376	-0.330251	-0.204722	0.187327	0.097555	-0.066961	0.113525	0.436147
Data480	0.073039	-0.31606	-0.216573	0.169678	0.076294	-0.059662	0.101064	0.416667
Data481	0.085246	-0.316467	-0.223796	0.162252	0.067952	-0.050456	0.095571	0.386607
Data482	0.113576	-0.332082	-0.217692	0.162201	0.07014	-0.036723	0.098648	0.358226
Data483	0.137939	-0.34785	-0.217845	0.167185	0.081126	-0.027135	0.105489	0.345713
Data484	0.152283	-0.351257	-0.221659	0.174764	0.076192	-0.009766	0.108287	0.355021
Data485	0.166473	-0.347646	-0.212046	0.177053	0.082245	-0.011292	0.121765	0.371755
Data486	0.174357	-0.353648	-0.21225	0.178935	0.095622	-0.026881	0.121765	0.367584
Data487	0.172017	-0.357615	-0.205078	0.179647	0.077616	-0.039927	0.116933	0.362498
Data488	0.167847	-0.357107	-0.213165	0.169017	0.054881	-0.044785	0.113475	0.366414
Data489	0.162354	-0.366567	-0.212911	0.152334	0.034993	-0.043513	0.104955	0.371145
Data490	0.170441	-0.370433	-0.192871	0.136108	0.020447	-0.043386	0.097402	0.374146
Data491	0.172119	-0.362295	-0.186208	0.126495	0.009155	-0.038757	0.098877	0.368245
Data492	0.170746	-0.364075	-0.177612	0.131632	-0.008901	-0.036977	0.111669	0.355988
Data493	0.177917	-0.373789	-0.16627	0.126902	-0.030212	-0.018845	0.116475	0.356598
Data494	0.178477	-0.380198	-0.160217	0.117798	-0.046743	-0.012995	0.107981	0.357056
Data495	0.177561	-0.36794	-0.158742	0.109456	-0.057933	-0.014674	0.10788	0.367991
Data496	0.175883	-0.358632	-0.158437	0.095673	-0.052338	-0.009028	0.118637	0.368958
Data497	0.17512	-0.37501	-0.158437	0.079142	-0.042165	-0.006027	0.121562	0.361481
Data498	0.176239	-0.383606	-0.140177	0.077667	-0.030009	-0.003688	0.122757	0.349884
Data499	0.187683	-0.391184	-0.124207	0.079447	-0.02538	-0.00234	0.126801	0.329997
Data500	0.203145	-0.401611	-0.112966	0.066579	-0.022736	-0.009944	0.136032	0.294291
Data501	0.209096	-0.406952	-0.116577	0.056864	-0.023651	-0.019836	0.138753	0.257823
Data502	0.203298	-0.411936	-0.110575	0.051778	-0.033875	-0.019404	0.140432	0.243073
Data503	0.20635	-0.41036	-0.111694	0.047557	-0.026245	-0.011164	0.146993	0.243785
Data504	0.216166	-0.420583	-0.116831	0.04247	-0.028432	-0.001424	0.156199	0.251872
Data505	0.223999	-0.435079	-0.107269	0.049795	-0.039724	0.006968	0.166779	0.254822
Data506	0.221659	-0.455424	-0.104879	0.055288	-0.05305	0.007629	0.180155	0.258026
Data507	0.216827	-0.467377	-0.095164	0.058136	-0.062815	0.008672	0.18453	0.266164
Data508	0.208384	-0.463206	-0.079956	0.049744	-0.06897	0.010223	0.189489	0.27949
Data509	0.209859	-0.457408	-0.078532	0.03245	-0.075277	0.014954	0.187429	0.287221
Data510	0.211233	-0.444031	-0.079651	0.020803	-0.080922	0.01152	0.187352	0.285746
Data511	0.201213	-0.430959	-0.087636	0.014038	-0.094757	0.002289	0.182495	0.272675
Data512	0.185903	-0.421143	-0.090179	0.020498	-0.099792	-0.003332	0.176315	0.254924
Data513	0.190582	-0.429535	-0.094045	0.020345	-0.104472	0.000483	0.180791	0.255941
Data514	0.205434	-0.442403	-0.089162	0.020752	-0.116221	0.012258	0.193024	0.267385
Data515	0.211233	-0.445251	-0.094503	0.022888	-0.128326	0.024033	0.202077	0.2889
Data516	0.208639	-0.463562	-0.095469	0.032501	-0.14918	0.023015	0.207469	0.29719
Data517	0.21464	-0.473073	-0.081126	0.041758	-0.170542	0.016556	0.214895	0.291748
Data518	0.220744	-0.476583	-0.06841	0.036367	-0.190786	0.005341	0.229568	0.278727
Data519	0.219981	-0.476583	-0.057882	0.015055	-0.202942	-0.009588	0.267563	0.25294
Data520	0.227458	-0.46992	-0.045878	0.007579	-0.206197	-0.022761	0.29274	0.232697
Data521	0.233612	-0.451711	-0.036418	0.000763	-0.194804	-0.039927	0.299072	0.224813
Data522	0.237478	-0.447235	-0.02416	-0.012054	-0.171967	-0.038249	0.324046	0.233714
Data523	0.243988	-0.441996	-0.013733	-0.027212	-0.164185	-0.034536	0.335134	0.243581
Data524	0.24175	-0.443878	-0.00473	-0.036875	-0.163167	-0.035477	0.320485	0.249532
Data525	0.233409	-0.445913	-0.015055	-0.048981	-0.166779	-0.034943	0.296071	0.249329
Data526	0.235596	-0.458221	-0.035248	-0.055847	-0.180562	-0.034078	0.27476	0.250753
Data527	0.227814	-0.460052	-0.03774	-0.047557	-0.194855	-0.026906	0.258764	0.259094
Data528	0.214793	-0.461934	-0.023753	-0.048116	-0.197398	-0.032043	0.237579	0.268707
Data529	0.215912	-0.467682	-0.02833	-0.048828	-0.201619	-0.028992	0.2314	0.268758
Data530	0.217946	-0.459696	-0.031484	-0.040334	-0.199432	-0.008418	0.235723	0.264893
Data531	0.220032	-0.448303	-0.034587	-0.035756	-0.193634	-0.003866	0.246836	0.265503
Data532	0.207723	-0.448507	-0.041758	-0.039419	-0.189667	-0.0015	0.261714	0.250295
Data533	0.208588	-0.456645	-0.035197	-0.054067	-0.17868	-0.020116	0.278397	0.227509
Data534	0.220642	-0.461884	-0.020955	-0.072835	-0.178426	-0.037079	0.2845	0.208842
Data535	0.214742	-0.470022	-0.025228	-0.085958	-0.177816	-0.045369	0.292791	0.190074
Data536	0.207265	-0.480347	-0.025024	-0.102386	-0.185801	-0.056101	0.300776	0.169474
Data537	0.212555	-0.47231	-0.01948	-0.106201	-0.181681	-0.063019	0.290476	0.152537
Data538	0.222422	-0.458476	-0.016836	-0.109456	-0.177409	-0.062383	0.277354	0.148315
Data539	0.208842	-0.452423	-0.003153	-0.105489	-0.183563	-0.06017	0.262146	0.148977
Data540	0.198873	-0.452779	0.016886	-0.077057	-0.18926	-0.054754	0.251338	0.155843
Data541	0.196889	-0.447286	0.034332	-0.053813	-0.187785	-0.050354	0.238342	0.154826
Data542	0.194295	-0.444082	0.047302	-0.038249	-0.17807	-0.043513	0.23936	0.156504
Data543	0.190582	-0.434265	0.06368	-0.034281	-0.167694	-0.033569	0.246175	0.161438
Data544	0.179138	-0.429433	0.075836	-0.037028	-0.157216	-0.023549	0.253194	0.16276
Data545	0.171967	-0.425364	0.074921	-0.047963	-0.148519	-0.031738	0.295614	0.156606
Data546	0.169373	-0.421092	0.065511	-0.047607	-0.146586	-0.043996	0.325267	0.170085
Data547	0.170085	-0.416514	0.062256	-0.058492	-0.142771	-0.042496	0.335642	0.185649
Data548	0.158183	-0.40858	0.067291	-0.076752	-0.141958	-0.052338	0.333557	0.205332
Data549	0.133362	-0.390523	0.070394	-0.094147	-0.142212	-0.067673	0.330149	0.219218
Data550	0.121155	-0.384674	0.079854	-0.09435	-0.144246	-0.077387	0.323105	0.218404
Data551	0.119375	-0.391693	0.093028	-0.085398	-0.147196	-0.082219	0.306422	0.212199
Data552	0.129191	-0.392863	0.110677	-0.078837	-0.16215	-0.07225	0.28745	0.194194
Data553	0.143483	-0.39561	0.129191	-0.075684	-0.174815	-0.067622	0.276286	0.18219
Data554	0.15976	-0.396423	0.135244	-0.079803	-0.179138	-0.063095	0.276006	0.174561
Data555	0.158895	-0.395711	0.138397	-0.070648	-0.175323	-0.057297	0.280151	0.164185
Data556	0.160166	-0.391083	0.148926	-0.06073	-0.166372	-0.041911	0.285288	0.150553
Data557	0.161947	-0.389099	0.154419	-0.054626	-0.155131	-0.021667	0.293554	0.131022
Data558	0.160421	-0.39032	0.154215	-0.065765	-0.133209	-0.023422	0.296834	0.11968
Data559	0.164032	-0.384521	0.142365	-0.079854	-0.113983	-0.032247	0.294418	0.117035
Data560	0.168254	-0.375621	0.132243	-0.089315	-0.10849	-0.051549	0.293554	0.117137
Data561	0.168762	-0.369517	0.130717	-0.085347	-0.115662	-0.076319	0.295308	0.120544
Data562	0.163472	-0.361023	0.1297	-0.07431	-0.118052	-0.092392	0.294698	0.120188
Data563	0.166524	-0.350545	0.133209	-0.067546	-0.111186	-0.097682	0.278422	0.112152
Data564	0.158285	-0.344086	0.128682	-0.073649	-0.106862	-0.096842	0.268733	0.098928
Data565	0.154114	-0.329336	0.13677	-0.086619	-0.097555	-0.084279	0.26886	0.083974
Data566	0.147654	-0.319672	0.15391	-0.09786	-0.083923	-0.07431	0.311228	0.073191
Data567	0.144806	-0.317332	0.170695	-0.111847	-0.075582	-0.080668	0.323385	0.068258
Data568	0.141805	-0.308533	0.168915	-0.11617	-0.074768	-0.080058	0.328878	0.067952
Data569	0.146484	-0.303446	0.182037	-0.105438	-0.080058	-0.088323	0.331446	0.072225
Data570	0.151418	-0.310516	0.191193	-0.099131	-0.091248	-0.096054	0.345535	0.070852
Data571	0.157369	-0.323842	0.202332	-0.092061	-0.091197	-0.098826	0.346222	0.063629
Data572	0.155996	-0.326487	0.219371	-0.090841	-0.094147	-0.105438	0.342077	0.054016
Data573	0.149536	-0.324809	0.233002	-0.095723	-0.095774	-0.108693	0.354869	0.065867
Data574	0.143585	-0.326589	0.248413	-0.104726	-0.093079	-0.109736	0.361354	0.076803
Data575	0.127614	-0.313161	0.271606	-0.119069	-0.079549	-0.11528	0.371882	0.089213
Data576	0.102336	-0.285085	0.286255	-0.125478	-0.062764	-0.112406	0.364889	0.096741
Data577	0.076243	-0.26118	0.296631	-0.12619	-0.062917	-0.109812	0.343221	0.091909
Data578	0.065206	-0.252228	0.300598	-0.13326	-0.06307	-0.115534	0.350138	0.082092
Data579	0.063782	-0.266317	0.270335	-0.139364	-0.050659	-0.108973	0.365041	0.070546
Data580	0.069021	-0.277557	0.243581	-0.146891	-0.025482	-0.104599	0.358276	0.065816
Data581	0.065969	-0.28717	0.238647	-0.153809	-0.009257	-0.10465	0.328598	0.078583
Data582	0.042775	-0.296275	0.234121	-0.15035	-0.000559	-0.117518	0.297496	0.100861
Data583	0.036112	-0.300293	0.229289	-0.137685	0.00295	-0.134583	0.273209	0.117238
Data584	0.032806	-0.297445	0.218302	-0.13092	0.004628	-0.145899	0.267766	0.122528
Data585	0.041504	-0.294393	0.221761	-0.131938	0.013987	-0.153529	0.264002	0.126394
Data586	0.051778	-0.290527	0.233459	-0.135193	0.018463	-0.154317	0.25589	0.134176
Data587	0.052795	-0.281881	0.238902	-0.139974	0.011444	-0.149104	0.258357	0.13972
Data588	0.044759	-0.273895	0.229848	-0.141246	0.008799	-0.139313	0.26385	0.144094
Data589	0.043742	-0.267639	0.225474	-0.144755	-0.007985	-0.12792	0.265528	0.154673
Data590	0.0383	-0.266012	0.227763	-0.140127	-0.01887	-0.125529	0.297165	0.154521
Data591	0.030975	-0.262197	0.225576	-0.135803	-0.031586	-0.132573	0.360158	0.147247
Data592	0.028432	-0.253092	0.221659	-0.147552	-0.049489	-0.149282	0.382868	0.132294
Data593	0.035299	-0.252126	0.215708	-0.166372	-0.060883	-0.162608	0.389964	0.129089
Data594	0.040741	-0.248362	0.207977	-0.173086	-0.072428	-0.172933	0.384623	0.123545
Data595	0.048014	-0.243429	0.226746	-0.165354	-0.068207	-0.184733	0.362574	0.120087
Data596	0.05422	-0.235799	0.241394	-0.154165	-0.047658	-0.191574	0.334676	0.131073
Data597	0.062459	-0.231628	0.244548	-0.147756	-0.030111	-0.191701	0.310084	0.145365
Data598	0.063121	-0.23997	0.24526	-0.147502	-0.021718	-0.190277	0.297496	0.164439
Data599	0.065053	-0.23641	0.243835	-0.148366	-0.009104	-0.192795	0.319951	0.184174
Data600	0.065257	-0.228119	0.237885	-0.155996	0.006002	-0.199712	0.327632	0.199331
Data601	0.066121	-0.22054	0.235189	-0.166728	0.009715	-0.198822	0.313644	0.208537
Data602	0.070445	-0.213318	0.231323	-0.174052	0.004018	-0.19193	0.299352	0.212962
Data603	0.062154	-0.214691	0.224457	-0.17985	-0.010783	-0.178401	0.288976	0.217438
Data604	0.048421	-0.205485	0.225271	-0.182749	-0.013733	-0.169296	0.275497	0.21698
Data605	0.041809	-0.207062	0.221659	-0.182393	-0.012004	-0.179138	0.267995	0.223287
Data606	0.043996	-0.20757	0.207723	-0.173391	-0.005188	-0.17863	0.266469	0.223897
Data607	0.044454	-0.201263	0.19989	-0.177917	-0.004527	-0.161387	0.264486	0.224202
Data608	0.037282	-0.199788	0.190226	-0.186259	0.003001	-0.151011	0.263494	0.219981
Data609	0.033824	-0.19928	0.188446	-0.190481	0.007731	-0.1548	0.266902	0.2152
Data610	0.042877	-0.203349	0.190226	-0.183563	0.011342	-0.159022	0.269165	0.217794
Data611	0.048421	-0.199127	0.191396	-0.16571	0.011648	-0.161158	0.268962	0.213674
Data612	0.047658	-0.17395	0.181122	-0.159454	0.006053	-0.162455	0.264206	0.207977
Data613	0.047963	-0.152079	0.178172	-0.16098	0.00941	-0.165304	0.25444	0.198313
Data614	0.031637	-0.145874	0.185293	-0.159658	0.005442	-0.165914	0.257543	0.196279
Data615	0.015818	-0.144806	0.21169	-0.159149	-0.005798	-0.165227	0.268656	0.198263
Data616	0.001933	-0.137889	0.229747	-0.172984	-0.016632	-0.151978	0.290273	0.22171
Data617	-0.006866	-0.132294	0.239207	-0.198669	-0.018717	-0.145086	0.308304	0.237071
Data618	0.002747	-0.113475	0.255788	-0.21637	-0.019582	-0.145493	0.303497	0.242971
Data619	0.01241	-0.102488	0.26652	-0.23056	-0.032908	-0.147985	0.293427	0.249736
Data620	0.014496	-0.104319	0.248057	-0.241394	-0.048065	-0.151215	0.27949	0.257467
Data621	0.004018	-0.116221	0.221965	-0.243073	-0.042216	-0.154826	0.256119	0.257212
Data622	-0.016022	-0.116984	0.208181	-0.245158	-0.046946	-0.153987	0.224762	0.252431
Data623	-0.037231	-0.109558	0.203196	-0.235138	-0.065816	-0.151215	0.206146	0.24765
Data624	-0.048014	-0.115255	0.205027	-0.221914	-0.081075	-0.131124	0.20284	0.245768
Data625	-0.054881	-0.123189	0.2005	-0.213267	-0.087179	-0.122782	0.241445	0.247854
Data626	-0.060374	-0.119476	0.205282	-0.212301	-0.084229	-0.130768	0.320053	0.252991
Data627	-0.052999	-0.108541	0.197856	-0.204976	-0.066274	-0.138295	0.363134	0.244751
Data628	-0.053355	-0.099436	0.182444	-0.196177	-0.055033	-0.145772	0.372365	0.243327
Data629	-0.055084	-0.096639	0.169271	-0.201365	-0.055644	-0.148265	0.42867	0.246277
Data630	-0.061951	-0.092723	0.15625	-0.206553	-0.051575	-0.152613	0.466665	0.255839
Data631	-0.061493	-0.075836	0.154521	-0.206858	-0.045776	-0.157344	0.458959	0.264537
Data632	-0.060577	-0.063934	0.150706	-0.210673	-0.042979	-0.164541	0.438639	0.261485
Data633	-0.055745	-0.0413	0.151215	-0.195719	-0.046031	-0.177714	0.390549	0.257009
Data634	-0.058848	-0.020803	0.158539	-0.181376	-0.048981	-0.184046	0.341237	0.260315
Data635	-0.068868	-0.000051	0.174205	-0.183767	-0.046692	-0.183843	0.299683	0.269674
Data636	-0.076192	0.015462	0.196126	-0.192769	-0.046794	-0.177739	0.267359	0.278371
Data637	-0.090332	0.019531	0.204926	-0.195923	-0.047913	-0.171331	0.245056	0.275269
Data638	-0.101115	0.016123	0.203959	-0.192871	-0.059153	-0.167974	0.23084	0.268911
Data639	-0.107676	-0.005798	0.189463	-0.195007	-0.065104	-0.162481	0.218582	0.262197
