# Supplementary material for: Integration of MRI and somatosensory evoked potentials facilitate diagnosis of spinal cord compression
Source: Sci Rep. 2023 May 15;13:7861. doi: 10.1038/s41598-023-34832-2 (PMC10185544; doi:10.1038/s41598-023-34832-2)
Supplement: Supplementary file 3 — Supplementary Information 3. [file 41598_2023_34832_MOESM3_ESM.zip › Preoperative SSEP data/spinal cord compression group/6477116_2/6477116_2_Lt Tibial SEP_Cz'-Fpz_201220_113209.csv]

Index	1	2	3	4	5	6
Name	Cz'-Fpz	Cz'-Fpz	Cz'-Fpz	Cz'-Fpz	Cz'-Fpz	Cz'-Fpz
Time	2.01711E+13	2.01711E+13	2.01711E+13	2.01711E+13	2.01711E+13	2.01711E+13
Highcut	500	500	500	500	500	500
Lowcut	10	10	10	10	10	10
Period	0.000156	0.000156	0.000156	0.000156	0.000156	0.000156
Averages	120	120	120	120	120	120
Int (mA)	18/17.5mA	18/17.5mA	18/17.5mA	18/17.5mA	18/17.5mA	18/17.5mA
Pulse Width (�gs)	200�s	200�s	200�s	200�s	200�s	200�s
Rep Rate (Hz)	2.66Hz	2.66Hz	2.66Hz	2.66Hz	2.66Hz	2.66Hz
Data0	0.318914	-0.560311	-0.240787	0.262964	0.530912	0.768343
Data1	-0.936294	-1.751024	-1.47982	-1.021541	-0.751761	-0.450548
Data2	-2.015819	-2.773073	-2.51957	-2.074108	-1.730983	-1.309428
Data3	-0.791028	-1.518985	-1.304239	-0.757153	-0.406093	-0.010274
Data4	1.087561	0.326238	0.513415	1.068233	1.379517	1.601282
Data5	1.894255	1.161822	1.368327	1.892729	2.224155	2.305638
Data6	1.900765	1.20882	1.407289	1.938201	2.327509	2.337377
Data7	1.549096	0.881361	1.058061	1.606877	2.040335	2.054271
Data8	1.116452	0.449938	0.609038	1.158058	1.619389	1.692938
Data9	0.740164	0.055238	0.20264	0.728567	1.226012	1.363444
Data10	0.464688	-0.22563	-0.139467	0.394802	0.913303	1.118486
Data11	0.259505	-0.398464	-0.396836	0.164492	0.696015	0.954808
Data12	0.133059	-0.488289	-0.582996	0.014038	0.550952	0.860507
Data13	0.075583	-0.514534	-0.700593	-0.07538	0.471504	0.803947
Data14	0.079449	-0.485135	-0.747997	-0.094809	0.470385	0.79764
Data15	0.123903	-0.449327	-0.743521	-0.063884	0.497851	0.836805
Data16	0.136009	-0.463569	-0.740571	-0.079143	0.501818	0.863559
Data17	0.103456	-0.472318	-0.758882	-0.111594	0.504565	0.878004
Data18	0.085756	-0.458686	-0.771089	-0.1237	0.522672	0.901808
Data19	0.073548	-0.43712	-0.802523	-0.112917	0.565499	0.934157
Data20	0.080262	-0.389309	-0.822563	-0.073854	0.632944	0.989497
Data21	0.103965	-0.337326	-0.815849	-0.036723	0.69398	1.01798
Data22	0.123089	-0.308029	-0.796012	-0.026042	0.717784	1.024999
Data23	0.114036	-0.30162	-0.780143	-0.032247	0.7187	1.001399
Data24	0.086976	-0.306198	-0.791435	-0.045167	0.727245	0.957351
Data25	0.06246	-0.298873	-0.821037	-0.074973	0.731823	0.941482
Data26	0.044149	-0.273849	-0.863762	-0.109255	0.712291	0.940566
Data27	0.03357	-0.246382	-0.908115	-0.142316	0.697134	0.941278
Data28	0.023601	-0.224918	-0.943821	-0.168053	0.684316	0.924595
Data29	0.016887	-0.21088	-0.968948	-0.185448	0.681163	0.911574
Data30	0.0059	-0.210778	-0.988073	-0.191043	0.678925	0.908726
Data31	-0.018209	-0.219526	-1.018692	-0.194603	0.687978	0.900689
Data32	-0.055238	-0.223596	-1.059281	-0.176293	0.68513	0.89133
Data33	-0.100303	-0.241601	-1.083391	-0.172529	0.684621	0.904351
Data34	-0.141807	-0.245874	-1.110755	-0.181175	0.699575	0.929274
Data35	-0.158999	-0.239465	-1.129981	-0.195315	0.705069	0.937616
Data36	-0.171003	-0.245467	-1.15938	-0.213626	0.690115	0.939447
Data37	-0.193281	-0.245874	-1.210447	-0.250858	0.667735	0.947789
Data38	-0.214237	-0.238041	-1.265685	-0.287785	0.658478	0.964879
Data39	-0.231327	-0.238346	-1.32255	-0.31515	0.63386	0.968643
Data40	-0.244043	-0.233361	-1.356832	-0.33519	0.608937	0.960403
Data41	-0.254317	-0.229394	-1.368836	-0.342921	0.596831	0.95023
Data42	-0.251367	-0.224409	-1.364462	-0.331935	0.581369	0.948603
Data43	-0.23916	-0.213931	-1.350932	-0.314132	0.570484	0.941583
Data44	-0.236515	-0.211897	-1.335775	-0.311081	0.558684	0.931207
Data45	-0.240686	-0.209354	-1.326721	-0.313115	0.545561	0.942397
Data46	-0.24211	-0.188805	-1.334452	-0.322067	0.528979	0.955927
Data47	-0.217695	-0.164085	-1.345947	-0.341497	0.519519	0.956741
Data48	-0.200605	-0.145673	-1.359681	-0.35818	0.528471	0.951247
Data49	-0.202436	-0.150251	-1.371481	-0.379746	0.528369	0.95491
Data50	-0.19206	-0.158389	-1.38969	-0.406195	0.522469	0.949416
Data51	-0.188398	-0.166018	-1.417461	-0.435696	0.495206	0.941685
Data52	-0.203555	-0.171613	-1.448285	-0.460314	0.461941	0.939345
Data53	-0.233056	-0.161135	-1.494977	-0.471911	0.438137	0.937311
Data54	-0.269067	-0.143435	-1.542382	-0.479235	0.426744	0.915541
Data55	-0.283716	-0.123089	-1.586023	-0.491137	0.43773	0.902724
Data56	-0.280766	-0.115562	-1.607487	-0.488289	0.448107	0.887261
Data57	-0.253503	-0.107017	-1.605859	-0.49368	0.447903	0.873833
Data58	-0.21444	-0.090639	-1.589075	-0.484016	0.452277	0.873528
Data59	-0.184736	-0.084637	-1.576562	-0.467842	0.449327	0.871901
Data60	-0.164492	-0.069886	-1.574222	-0.471504	0.448208	0.868849
Data61	-0.165306	-0.043132	-1.576562	-0.503243	0.441189	0.854709
Data62	-0.170596	-0.013123	-1.596399	-0.514229	0.445258	0.829175
Data63	-0.184329	0.001424	-1.619084	-0.521045	0.451464	0.806999
Data64	-0.207523	0.006511	-1.626307	-0.52959	0.459602	0.802116
Data65	-0.232649	-0.001424	-1.618474	-0.536405	0.459093	0.802625
Data66	-0.248824	-0.010986	-1.617456	-0.523384	0.440477	0.786653
Data67	-0.265609	-0.019633	-1.618677	-0.511991	0.414638	0.78116
Data68	-0.283106	-0.026958	-1.61003	-0.502022	0.407009	0.783296
Data69	-0.308537	-0.016276	-1.61003	-0.501717	0.418911	0.770072
Data70	-0.316777	0.015971	-1.606775	-0.520841	0.422777	0.716055
Data71	-0.311081	0.056764	-1.603927	-0.537118	0.41942	0.660716
Data72	-0.301823	0.100404	-1.602299	-0.543221	0.398057	0.617075
Data73	-0.29399	0.14435	-1.599959	-0.556649	0.37761	0.578724
Data74	-0.280868	0.186872	-1.601892	-0.585031	0.377305	0.556344
Data75	-0.281885	0.202335	-1.60352	-0.621754	0.388698	0.546985
Data76	-0.298466	0.209252	-1.574935	-0.656748	0.390021	0.545256
Data77	-0.321253	0.20325	-1.555606	-0.675771	0.380153	0.538338
Data78	-0.314336	0.192467	-1.533328	-0.696727	0.362046	0.530607
Data79	-0.319117	0.207421	-1.543297	-0.714224	0.335698	0.511788
Data80	-0.341802	0.209456	-1.563643	-0.733857	0.307724	0.45594
Data81	-0.357366	0.193688	-1.575443	-0.756339	0.302637	0.398667
Data82	-0.368556	0.198571	-1.574019	-0.76407	0.300501	0.360622
Data83	-0.378119	0.211693	-1.555606	-0.765596	0.298873	0.337936
Data84	-0.386664	0.247603	-1.523359	-0.766613	0.304265	0.349635
Data85	-0.381476	0.297042	-1.495791	-0.757865	0.3181	0.378322
Data86	-0.383205	0.33519	-1.474835	-0.748404	0.324712	0.375779
Data87	-0.39765	0.350856	-1.46629	-0.754203	0.346075	0.346583
Data88	-0.403754	0.359197	-1.46273	-0.762544	0.36937	0.303756
Data89	-0.402431	0.358689	-1.456219	-0.76051	0.364182	0.27924
Data90	-0.38646	0.354111	-1.450523	-0.763155	0.330816	0.254215
Data91	-0.381374	0.353399	-1.437095	-0.766003	0.292058	0.244551
Data92	-0.385748	0.360215	-1.421429	-0.787569	0.277511	0.235396
Data93	-0.392157	0.358485	-1.402711	-0.826123	0.257471	0.219425
Data94	-0.393784	0.363572	-1.373312	-0.858981	0.22329	0.197147
Data95	-0.379238	0.375168	-1.358053	-0.886753	0.201928	0.156456
Data96	-0.356552	0.377508	-1.350118	-0.904555	0.173342	0.110475
Data97	-0.35462	0.39175	-1.347779	-0.916762	0.157982	0.069378
Data98	-0.374558	0.418708	-1.343303	-0.913812	0.148419	0.032349
Data99	-0.3829	0.440579	-1.329875	-0.915948	0.149538	-0.000203
Data100	-0.401414	0.461738	-1.322652	-0.921645	0.14374	-0.022176
Data101	-0.421047	0.484728	-1.309733	-0.92256	0.136924	-0.033163
Data102	-0.421556	0.494697	-1.281249	-0.926935	0.120953	-0.044048
Data103	-0.399583	0.503955	-1.251952	-0.917169	0.108949	-0.029501
Data104	-0.371506	0.497648	-1.232115	-0.906488	0.099489	-0.039673
Data105	-0.326441	0.490628	-1.203733	-0.902317	0.093385	-0.070192
Data106	-0.304672	0.487678	-1.179217	-0.894484	0.070497	-0.103761
Data107	-0.305486	0.487882	-1.154396	-0.901808	0.05127	-0.113425
Data108	-0.314539	0.500699	-1.141375	-0.917067	0.022482	-0.103354
Data109	-0.319931	0.501005	-1.141578	-0.930699	-0.001017	-0.121462
Data110	-0.331121	0.506498	-1.151039	-0.955215	0.000203	-0.148725
Data111	-0.354721	0.518502	-1.168943	-0.976883	0.017802	-0.181582
Data112	-0.363673	0.523384	-1.192035	-0.98441	0.042217	-0.223901
Data113	-0.362351	0.519214	-1.216754	-0.97617	0.049948	-0.266219
Data114	-0.356858	0.516162	-1.21706	-0.966201	0.050151	-0.297958
Data115	-0.326645	0.51016	-1.195799	-0.958877	0.042522	-0.314539
Data116	-0.287582	0.490934	-1.168739	-0.949416	0.030721	-0.322576
Data117	-0.233463	0.485949	-1.142596	-0.930495	0.005188	-0.332545
Data118	-0.196129	0.490018	-1.129168	-0.927545	-0.022075	-0.347804
Data119	-0.156252	0.500089	-1.122861	-0.93253	-0.043437	-0.369777
Data120	-0.127667	0.512398	-1.107602	-0.946161	-0.077821	-0.376593
Data121	-0.092368	0.511788	-1.074439	-0.963455	-0.103151	-0.402838
Data122	-0.075786	0.489611	-1.030493	-0.987462	-0.132448	-0.447496
Data123	-0.071616	0.469774	-0.989497	-1.009537	-0.136619	-0.479337
Data124	-0.086366	0.447598	-0.981969	-1.00852	-0.136416	-0.503039
Data125	-0.12665	0.427456	-0.97261	-0.985733	-0.13316	-0.508736
Data126	-0.172427	0.405483	-0.963658	-0.953689	-0.122276	-0.51016
Data127	-0.217187	0.375474	-0.959487	-0.925409	-0.121157	-0.515755
Data128	-0.250045	0.356349	-0.968744	-0.912693	-0.132753	-0.530912
Data129	-0.263066	0.344854	-0.975153	-0.911269	-0.144859	-0.530912
Data130	-0.265609	0.352992	-0.968236	-0.912693	-0.162661	-0.534269
Data131	-0.261438	0.387274	-0.969457	-0.909133	-0.16673	-0.531523
Data132	-0.247298	0.427965	-0.965082	-0.916355	-0.17202	-0.530505
Data133	-0.228885	0.462654	-0.949009	-0.929681	-0.195315	-0.539762
Data134	-0.224613	0.479947	-0.897536	-0.935581	-0.212609	-0.539356
Data135	-0.216475	0.478116	-0.826429	-0.927342	-0.23092	-0.550037
Data136	-0.207523	0.468757	-0.75522	-0.906081	-0.233361	-0.566618
Data137	-0.199079	0.4713	-0.71107	-0.88187	-0.231428	-0.584624
Data138	-0.18555	0.458686	-0.686046	-0.858676	-0.223494	-0.587574
Data139	-0.189721	0.42888	-0.672923	-0.858879	-0.224104	-0.576282
Data140	-0.204064	0.400295	-0.658376	-0.87363	-0.221154	-0.547901
Data141	-0.203962	0.374558	-0.635284	-0.885023	-0.209659	-0.527352
Data142	-0.170596	0.386155	-0.614633	-0.888279	-0.187177	-0.509855
Data143	-0.139061	0.401007	-0.62094	-0.886753	-0.150454	-0.512805
Data144	-0.164797	0.389309	-0.651967	-0.898044	-0.135093	-0.540576
Data145	-0.211287	0.367336	-0.664378	-0.91015	-0.157066	-0.556446
Data146	-0.254622	0.362351	-0.663462	-0.89957	-0.17497	-0.564991
Data147	-0.257369	0.377203	-0.627349	-0.873935	-0.180972	-0.578724
Data148	-0.222375	0.407721	-0.563973	-0.835075	-0.174563	-0.590016
Data149	-0.185957	0.449226	-0.493375	-0.793571	-0.176801	-0.58554
Data150	-0.166323	0.483508	-0.426439	-0.760001	-0.173139	-0.585743
Data151	-0.154523	0.483406	-0.36703	-0.742606	-0.173037	-0.57852
Data152	-0.161034	0.460721	-0.332952	-0.740978	-0.186465	-0.578622
Data153	-0.163068	0.426439	-0.331324	-0.745352	-0.198062	-0.60263
Data154	-0.172732	0.397752	-0.340785	-0.751558	-0.212304	-0.619415
Data155	-0.179243	0.399074	-0.346685	-0.743725	-0.207523	-0.602019
Data156	-0.178429	0.395616	-0.350042	-0.736502	-0.191043	-0.58147
Data157	-0.155337	0.374151	-0.339971	-0.732942	-0.19796	-0.568551
Data158	-0.1473	0.348313	-0.327255	-0.729992	-0.227868	-0.545764
Data159	-0.161644	0.335088	-0.306198	-0.713614	-0.250045	-0.518196
Data160	-0.164797	0.328679	-0.301213	-0.698761	-0.250146	-0.510567
Data161	-0.16968	0.328883	-0.285954	-0.669566	-0.224613	-0.537524
Data162	-0.165408	0.349839	-0.26571	-0.632741	-0.192264	-0.570484
Data163	-0.137331	0.386155	-0.228173	-0.607207	-0.180158	-0.607004
Data164	-0.103456	0.409654	-0.186364	-0.579436	-0.206302	-0.611175
Data165	-0.060833	0.418504	-0.139773	-0.548918	-0.232954	-0.592966
Data166	-0.028687	0.429287	-0.124717	-0.514738	-0.255233	-0.564584
Data167	-0.012411	0.441596	-0.114239	-0.485542	-0.279545	-0.545357
Data168	0.004883	0.451667	-0.119631	-0.474861	-0.280359	-0.523893
Data169	0.008138	0.476488	-0.120546	-0.475878	-0.272933	-0.511584
Data170	-0.009359	0.484932	-0.085349	-0.48127	-0.274968	-0.511279
Data171	-0.01353	0.49073	-0.035808	-0.47069	-0.283309	-0.511177
Data172	-0.000203	0.491747	-0.012004	-0.432237	-0.291142	-0.503548
Data173	0.009461	0.482999	0.001729	-0.378424	-0.299077	-0.491442
Data174	0.003255	0.470487	0.015666	-0.328171	-0.299687	-0.486152
Data175	-0.000407	0.448615	0.033977	-0.274357	-0.309351	-0.479337
Data176	-0.012105	0.433356	0.04181	-0.239465	-0.315048	-0.486763
Data177	-0.013733	0.425625	0.060426	-0.221561	-0.3122	-0.489815
Data178	0.004985	0.425218	0.078737	-0.2062	-0.302332	-0.487475
Data179	0.036316	0.428779	0.105186	-0.184736	-0.300704	-0.491341
Data180	0.054831	0.44831	0.127871	-0.160016	-0.322067	-0.504463
Data181	0.083111	0.482694	0.133364	-0.137026	-0.340785	-0.499072
Data182	0.10427	0.506498	0.141807	-0.120343	-0.323898	-0.460924
Data183	0.119224	0.51016	0.157982	-0.095115	-0.298161	-0.437324
Data184	0.118105	0.49663	0.176394	-0.072429	-0.292159	-0.431423
Data185	0.087587	0.456652	0.188703	-0.049134	-0.30223	-0.426744
Data186	0.04476	0.429287	0.201724	-0.025533	-0.305486	-0.42593
Data187	0.003459	0.43356	0.219425	-0.004273	-0.318812	-0.43183
Data188	-0.017294	0.44475	0.233158	0.034384	-0.342412	-0.43773
Data189	-0.037639	0.449836	0.253198	0.078126	-0.374253	-0.441698
Data190	-0.054526	0.453193	0.254927	0.109458	-0.415452	-0.432746
Data191	-0.064088	0.446682	0.24211	0.131431	-0.459703	-0.436611
Data192	-0.07304	0.449022	0.228173	0.148013	-0.498767	-0.455227
Data193	-0.082907	0.462959	0.213321	0.176801	-0.528471	-0.479337
Data194	-0.079856	0.480456	0.21088	0.213219	-0.519621	-0.478421
Data195	-0.068564	0.512093	0.237227	0.234175	-0.491951	-0.470487
Data196	-0.044251	0.522672	0.2651	0.251367	-0.483101	-0.480659
Data197	-0.018413	0.521655	0.296941	0.282597	-0.500699	-0.461128
Data198	0.007833	0.519315	0.326441	0.309962	-0.517891	-0.419928
Data199	0.029501	0.515653	0.352076	0.343735	-0.531726	-0.388088
Data200	0.046591	0.512805	0.378119	0.358485	-0.545459	-0.371405
Data201	0.071005	0.520231	0.406806	0.376186	-0.56672	-0.36113
Data202	0.088197	0.520943	0.450243	0.405992	-0.585743	-0.352687
Data203	0.108034	0.530607	0.484728	0.420437	-0.601104	-0.36408
Data204	0.127159	0.551258	0.504972	0.433865	-0.620127	-0.387477
Data205	0.136924	0.567229	0.505887	0.448819	-0.62501	-0.408128
Data206	0.142214	0.598255	0.499479	0.472928	-0.608733	-0.402736
Data207	0.119529	0.632029	0.503649	0.503955	-0.593779	-0.388088
Data208	0.08423	0.620737	0.522062	0.522265	-0.602833	-0.383714
Data209	0.073243	0.607207	0.530098	0.539254	-0.610157	-0.394395
Data210	0.091452	0.608428	0.535897	0.568246	-0.596526	-0.40945
Data211	0.116782	0.624501	0.556547	0.59968	-0.578622	-0.419114
Data212	0.178632	0.659291	0.582386	0.652781	-0.543628	-0.399176
Data213	0.263371	0.696422	0.62094	0.706289	-0.507922	-0.365606
Data214	0.319524	0.707103	0.675263	0.752066	-0.502327	-0.325322
Data215	0.346075	0.707815	0.718191	0.778719	-0.53315	-0.289311
Data216	0.369574	0.70985	0.750235	0.800793	-0.580046	-0.269678
Data217	0.372524	0.716869	0.774039	0.83945	-0.612701	-0.250757
Data218	0.362351	0.716258	0.791842	0.86183	-0.63213	-0.241499
Data219	0.342311	0.720124	0.821546	0.896518	-0.644541	-0.24272
Data220	0.327153	0.721141	0.844434	0.951553	-0.645864	-0.232954
Data221	0.333766	0.732738	0.869764	1.004552	-0.652171	-0.208642
Data222	0.380763	0.768037	0.910455	1.048397	-0.648407	-0.165001
Data223	0.459297	0.833143	0.950027	1.077592	-0.631011	-0.11017
Data224	0.53905	0.910862	0.98675	1.114214	-0.610768	-0.038249
Data225	0.623891	0.979629	1.033036	1.172402	-0.591033	0.043437
Data226	0.713512	1.04097	1.097836	1.241983	-0.560413	0.119326
Data227	0.805575	1.094682	1.189288	1.310241	-0.542814	0.17263
Data228	0.879835	1.133237	1.290099	1.360189	-0.526029	0.234582
Data229	0.939651	1.153582	1.371888	1.394675	-0.498868	0.311182
Data230	0.989293	1.159177	1.431093	1.419394	-0.467943	0.35818
Data231	1.047379	1.177895	1.479413	1.454999	-0.445462	0.394497
Data232	1.117469	1.215941	1.520816	1.509626	-0.404059	0.440782
Data233	1.18471	1.268126	1.560794	1.573816	-0.348516	0.521553
Data234	1.235574	1.306172	1.605656	1.633631	-0.310165	0.596628
Data235	1.28247	1.337809	1.645024	1.683884	-0.290227	0.654205
Data236	1.31014	1.377483	1.698838	1.73373	-0.266524	0.682485
Data237	1.330078	1.436586	1.742987	1.788459	-0.235192	0.70985
Data238	1.344116	1.514712	1.760077	1.823046	-0.216882	0.73813
Data239	1.357239	1.579716	1.764553	1.832914	-0.200809	0.756441
Data240	1.36436	1.625391	1.77788	1.833829	-0.199181	0.779533
Data241	1.370871	1.651535	1.815213	1.850716	-0.195621	0.797538
Data242	1.362427	1.65123	1.856718	1.87747	-0.194603	0.823072
Data243	1.330688	1.651128	1.887541	1.912261	-0.192467	0.844638
Data244	1.293863	1.65835	1.907683	1.937896	-0.180769	0.853081
Data245	1.268635	1.668727	1.920704	1.954782	-0.16378	0.852878
Data246	1.240152	1.66069	1.89985	1.944813	-0.158999	0.862949
Data247	1.208209	1.622644	1.866178	1.921619	-0.178022	0.868747
Data248	1.179421	1.55642	1.844002	1.890491	-0.20793	0.83945
Data249	1.148801	1.495791	1.816434	1.862516	-0.225732	0.801607
Data250	1.111976	1.417258	1.79558	1.82447	-0.226139	0.757661
Data251	1.070471	1.331604	1.758348	1.768622	-0.231225	0.715852
Data252	1.021032	1.248595	1.710943	1.708604	-0.23682	0.681977
Data253	0.961013	1.178607	1.648788	1.659266	-0.248112	0.638031
Data254	0.885227	1.111365	1.596908	1.622848	-0.260115	0.583302
Data255	0.810152	1.057043	1.559675	1.577885	-0.281275	0.546273
Data256	0.73223	1.009232	1.535159	1.536075	-0.316269	0.525724
Data257	0.670888	0.94667	1.515119	1.47626	-0.359096	0.487984
Data258	0.609547	0.878208	1.497317	1.419801	-0.407212	0.440477
Data259	0.534167	0.807711	1.46568	1.362631	-0.459805	0.387477
Data260	0.472114	0.733552	1.419394	1.302205	-0.515145	0.333155
Data261	0.406806	0.674449	1.345846	1.255411	-0.555327	0.268762
Data262	0.326747	0.617583	1.279215	1.214415	-0.59734	0.190534
Data263	0.238855	0.555428	1.237201	1.160805	-0.626027	0.125022
Data264	0.15259	0.475369	1.195494	1.09102	-0.656545	0.064088
Data265	0.060629	0.401211	1.137407	1.018794	-0.697337	0.014852
Data266	-0.030009	0.30518	1.082373	0.944635	-0.750032	-0.027365
Data267	-0.12431	0.19379	1.026525	0.849419	-0.816358	-0.088502
Data268	-0.202436	0.096132	0.952875	0.757356	-0.869459	-0.157066
Data269	-0.276392	0.009969	0.880446	0.696117	-0.922967	-0.216882
Data270	-0.321762	-0.06419	0.852369	0.649627	-0.962132	-0.280156
Data271	-0.359503	-0.142316	0.833041	0.59734	-1.009435	-0.358892
Data272	-0.422471	-0.237736	0.793673	0.515246	-1.080237	-0.433763
Data273	-0.503853	-0.325119	0.740571	0.448107	-1.142799	-0.502836
Data274	-0.581369	-0.400295	0.68513	0.37466	-1.20648	-0.570687
Data275	-0.640879	-0.452786	0.622365	0.298568	-1.231607	-0.631215
Data276	-0.684621	-0.486458	0.567636	0.245772	-1.244831	-0.65624
Data277	-0.735281	-0.528471	0.54078	0.204776	-1.272704	-0.675975
Data278	-0.787366	-0.588591	0.523893	0.150657	-1.330587	-0.71341
Data279	-0.842603	-0.663361	0.490934	0.104575	-1.402508	-0.75522
Data280	-0.905165	-0.742504	0.452989	0.072633	-1.474022	-0.797538
Data281	-0.959284	-0.816052	0.427558	0.026347	-1.534854	-0.846062
Data282	-1.011165	-0.892449	0.395616	-0.034078	-1.585718	-0.898044
Data283	-1.062943	-0.947178	0.367539	-0.091147	-1.622644	-0.964065
Data284	-1.101803	-0.983393	0.343531	-0.135907	-1.660182	-1.029577
Data285	-1.122352	-1.005875	0.313929	-0.18555	-1.705145	-1.094784
Data286	-1.142392	-1.01503	0.278019	-0.248926	-1.752143	-1.169757
Data287	-1.154192	-1.018997	0.23153	-0.3122	-1.776862	-1.236388
Data288	-1.147275	-1.025406	0.196333	-0.36703	-1.770555	-1.282165
Data289	-1.138832	-1.053279	0.154116	-0.423285	-1.776252	-1.318481
Data290	-1.12459	-1.077694	0.145469	-0.461128	-1.795377	-1.340149
Data291	-1.102413	-1.115536	0.155845	-0.489916	-1.835152	-1.370158
Data292	-1.075659	-1.172707	0.18026	-0.501106	-1.867196	-1.401592
Data293	-1.047176	-1.218179	0.186974	-0.510872	-1.882455	-1.427431
Data294	-1.023168	-1.248391	0.173546	-0.512601	-1.881946	-1.460695
Data295	-1.00852	-1.259174	0.168053	-0.513008	-1.875639	-1.473106
Data296	-1.006994	-1.271077	0.170799	-0.531624	-1.868823	-1.462933
Data297	-1.000076	-1.261514	0.163678	-0.557158	-1.869128	-1.458457
Data298	-0.993973	-1.237303	0.161746	-0.56377	-1.888151	-1.455711
Data299	-0.983698	-1.200478	0.15849	-0.572213	-1.90046	-1.459068
Data300	-0.953485	-1.166908	0.150352	-0.561735	-1.908802	-1.475242
Data301	-0.931411	-1.137001	0.150759	-0.536304	-1.902393	-1.507083
Data302	-0.901706	-1.107805	0.171206	-0.512296	-1.874825	-1.516136
Data303	-0.843112	-1.07159	0.18382	-0.476794	-1.833219	-1.510643
Data304	-0.76173	-1.037105	0.204776	-0.442003	-1.803006	-1.481956
Data305	-0.692963	-1.00323	0.226444	-0.411892	-1.774523	-1.447166
Data306	-0.629791	-0.967524	0.261234	-0.384833	-1.753974	-1.402101
Data307	-0.578317	-0.947992	0.30986	-0.376898	-1.740241	-1.347982
Data308	-0.531523	-0.944127	0.340581	-0.378424	-1.729254	-1.305765
Data309	-0.478421	-0.925816	0.379238	-0.389105	-1.71725	-1.283894
Data310	-0.420335	-0.906182	0.408535	-0.3888	-1.705857	-1.280435
Data311	-0.377915	-0.874545	0.416571	-0.361639	-1.685918	-1.283792
Data312	-0.337326	-0.838432	0.4124	-0.323084	-1.643804	-1.277994
Data313	-0.302739	-0.812797	0.42827	-0.284835	-1.605147	-1.27067
Data314	-0.259098	-0.796114	0.472724	-0.258183	-1.562117	-1.274942
Data315	-0.208845	-0.769156	0.547901	-0.235904	-1.520714	-1.271483
Data316	-0.154523	-0.737519	0.621246	-0.216882	-1.498232	-1.261311
Data317	-0.103354	-0.701508	0.671092	-0.199385	-1.481346	-1.227131
Data318	-0.043234	-0.664276	0.720429	-0.176903	-1.444216	-1.173419
Data319	0.028992	-0.626434	0.758068	-0.149538	-1.372091	-1.108415
Data320	0.094097	-0.58615	0.794995	-0.115765	-1.288574	-1.034257
Data321	0.160932	-0.556547	0.827039	-0.102744	-1.219704	-0.964981
Data322	0.215864	-0.522367	0.853997	-0.095318	-1.168434	-0.900587
Data323	0.267338	-0.490934	0.890313	-0.082399	-1.128252	-0.86305
Data324	0.321864	-0.466621	0.929681	-0.064902	-1.096412	-0.829786
Data325	0.369777	-0.434373	0.962844	-0.043437	-1.06274	-0.814527
Data326	0.417487	-0.402838	0.999262	-0.01648	-1.023575	-0.793876
Data327	0.471402	-0.38646	1.016454	0.022787	-0.983088	-0.770581
Data328	0.536711	-0.369777	1.053585	0.055339	-0.951247	-0.74403
Data329	0.605783	-0.339361	1.095191	0.077007	-0.926223	-0.70161
Data330	0.670888	-0.299585	1.125505	0.086264	-0.920119	-0.650746
Data331	0.731314	-0.269271	1.151141	0.095827	-0.915134	-0.609547
Data332	0.794486	-0.240177	1.172707	0.120038	-0.910557	-0.565805
Data333	0.855217	-0.187177	1.203428	0.140892	-0.889703	-0.536609
Data334	0.928257	-0.126446	1.262837	0.168561	-0.849724	-0.475369
Data335	0.976781	-0.111493	1.322957	0.178124	-0.80883	-0.425422
Data336	0.998245	-0.125734	1.356629	0.168358	-0.792757	-0.404873
Data337	1.023067	-0.14374	1.388673	0.176191	-0.743318	-0.366725
Data338	1.064673	-0.138959	1.425905	0.209354	-0.664174	-0.297347
Data339	1.112688	-0.112103	1.451743	0.254012	-0.561329	-0.207319
Data340	1.178098	-0.072023	1.484805	0.30986	-0.455126	-0.113222
Data341	1.255309	-0.023906	1.511864	0.363368	-0.381577	-0.046693
Data342	1.313497	0.013224	1.509219	0.401414	-0.342006	0.002238
Data343	1.361715	0.029704	1.507184	0.417385	-0.313929	0.030823
Data344	1.408815	0.058493	1.523054	0.412909	-0.275781	0.034078
Data345	1.456016	0.104473	1.550113	0.416876	-0.243025	0.032858
Data346	1.49986	0.139264	1.580021	0.42593	-0.216068	0.059002
Data347	1.543603	0.145164	1.609522	0.439765	-0.199385	0.100404
Data348	1.568729	0.148013	1.627832	0.449022	-0.185651	0.154421
Data349	1.599552	0.169477	1.647669	0.469774	-0.164289	0.216678
Data350	1.642074	0.198774	1.675339	0.509448	-0.118512	0.27863
Data351	1.706467	0.215254	1.70545	0.520333	-0.072429	0.332443
Data352	1.766893	0.230411	1.743191	0.52491	-0.020549	0.388698
Data353	1.822538	0.241296	1.77381	0.526029	0.018514	0.438341
Data354	1.867908	0.249536	1.807177	0.515145	0.037537	0.496122
Data355	1.907479	0.265507	1.844612	0.514127	0.05127	0.566008
Data356	1.938099	0.301925	1.853056	0.528674	0.086671	0.615345
Data357	1.960479	0.330816	1.858447	0.55492	0.142723	0.646372
Data358	1.991913	0.365098	1.862821	0.590219	0.196333	0.683096
Data359	2.013072	0.410671	1.866789	0.60263	0.230208	0.725516
Data360	2.031484	0.446174	1.874011	0.600799	0.256657	0.762951
Data361	2.036978	0.483711	1.875741	0.597238	0.300399	0.803235
Data362	2.053559	0.532642	1.878894	0.601002	0.339157	0.859592
Data363	2.078381	0.575774	1.893238	0.60853	0.365911	0.923883
Data364	2.122733	0.613514	1.9205	0.620025	0.376287	0.982376
Data365	2.169223	0.646474	1.950612	0.627756	0.379746	1.038326
Data366	2.218764	0.665293	1.972279	0.628061	0.381781	1.09397
Data367	2.266982	0.691335	1.979604	0.618194	0.403042	1.127337
Data368	2.303909	0.731721	1.97645	0.624501	0.440172	1.133135
Data369	2.323135	0.759085	1.973398	0.629994	0.471097	1.13578
Data370	2.333715	0.774344	1.983164	0.618296	0.496325	1.140663
Data371	2.350296	0.801912	1.999034	0.624094	0.512805	1.168638
Data372	2.368302	0.816154	1.988454	0.640879	0.537016	1.202106
Data373	2.372981	0.817985	1.962717	0.650848	0.575672	1.230182
Data374	2.372778	0.819511	1.939117	0.650746	0.624094	1.251036
Data375	2.377457	0.821749	1.942168	0.632537	0.67984	1.273925
Data376	2.405534	0.83182	1.951832	0.625518	0.742199	1.294881
Data377	2.441342	0.84891	1.976043	0.64271	0.775057	1.320414
Data378	2.469927	0.886346	1.999746	0.654103	0.789807	1.34137
Data379	2.48427	0.93019	2.00178	0.629486	0.792248	1.374431
Data380	2.479388	0.973526	1.985402	0.596323	0.793876	1.407492
Data381	2.472267	1.018896	1.974823	0.578724	0.803337	1.437705
Data382	2.467892	1.051143	1.976654	0.568755	0.830294	1.475853
Data383	2.46067	1.063452	1.991913	0.573841	0.868442	1.496198
Data384	2.446326	1.074846	2.009918	0.592966	0.900384	1.507184
Data385	2.439307	1.083085	2.004832	0.618296	0.929071	1.521731
Data386	2.425472	1.080237	1.997508	0.639251	0.942804	1.546451
Data387	2.407772	1.076575	1.971262	0.654917	0.945144	1.573002
Data388	2.39526	1.067114	1.946949	0.678823	0.949518	1.590092
Data389	2.39821	1.073727	1.916838	0.693472	0.969558	1.587243
Data390	2.405127	1.114621	1.894153	0.701712	0.990616	1.583276
Data391	2.402279	1.158261	1.870146	0.692251	1.020015	1.566898
Data392	2.413163	1.184304	1.84685	0.657562	1.044633	1.541873
Data393	2.42181	1.199257	1.823453	0.625722	1.069657	1.521324
Data394	2.419979	1.204751	1.802599	0.6009	1.100379	1.516238
Data395	2.413265	1.197325	1.802803	0.576689	1.132626	1.526004
Data396	2.400753	1.185117	1.807075	0.562448	1.151954	1.533328
Data397	2.374812	1.148394	1.807075	0.566211	1.167519	1.546553
Data398	2.354264	1.114722	1.810127	0.56143	1.18115	1.5788
Data399	2.335444	1.09631	1.791511	0.555937	1.219501	1.606266
Data400	2.296585	1.074439	1.742377	0.553699	1.255818	1.598942
Data401	2.28041	1.044327	1.690496	0.540881	1.26894	1.592737
Data402	2.269423	1.029984	1.65774	0.54139	1.282979	1.607792
Data403	2.256199	1.022151	1.650619	0.554004	1.289794	1.640447
Data404	2.251214	1.027237	1.632715	0.57557	1.293151	1.66598
Data405	2.255792	1.050431	1.605656	0.598561	1.289387	1.703009
Data406	2.242262	1.084204	1.563134	0.598967	1.276163	1.71603
Data407	2.208998	1.097632	1.517459	0.59266	1.264464	1.706874
Data408	2.174105	1.091732	1.48216	0.591033	1.269551	1.681036
Data409	2.140332	1.059993	1.464764	0.576689	1.292439	1.636378
Data410	2.108797	1.024491	1.442486	0.573637	1.314412	1.58999
Data411	2.076143	0.98736	1.413494	0.567839	1.326823	1.568933
Data412	2.038198	0.952163	1.372498	0.565805	1.34666	1.55581
Data413	1.997813	0.92724	1.332825	0.559599	1.391623	1.536075
Data414	1.971771	0.920424	1.300476	0.554004	1.434043	1.526919
Data415	1.946339	0.907505	1.26365	0.545256	1.438824	1.526614
Data416	1.905445	0.897739	1.241271	0.527352	1.425193	1.542585
Data417	1.862618	0.91076	1.21533	0.522672	1.409934	1.570357
Data418	1.830676	0.916965	1.179522	0.51667	1.40149	1.598026
Data419	1.815925	0.922154	1.129676	0.489306	1.39793	1.605758
Data420	1.788154	0.924595	1.086646	0.475064	1.382773	1.606978
Data421	1.748379	0.915643	1.074133	0.472826	1.3844	1.611149
Data422	1.710129	0.891229	1.067318	0.478319	1.405559	1.607284
Data423	1.683477	0.87129	1.043107	0.487882	1.428448	1.596094
Data424	1.653468	0.856947	1.021439	0.492256	1.445741	1.594466
Data425	1.637293	0.831718	1.009232	0.491035	1.466901	1.58643
Data426	1.610335	0.813204	0.981359	0.501818	1.47219	1.571578
Data427	1.574324	0.793062	0.961217	0.507312	1.467816	1.557539
Data428	1.512779	0.776989	0.950841	0.492053	1.459881	1.551029
Data429	1.457542	0.761018	0.929173	0.469876	1.442384	1.555606
Data430	1.410646	0.741385	0.905877	0.448615	1.442283	1.557234
Data431	1.345134	0.712189	0.874749	0.444038	1.450319	1.539534
Data432	1.270975	0.69398	0.821647	0.448514	1.472496	1.518985
Data433	1.209023	0.683604	0.78289	0.445563	1.497317	1.512474
Data434	1.160194	0.660817	0.767529	0.432848	1.510338	1.496198
Data435	1.129473	0.617482	0.75756	0.440884	1.510745	1.472292
Data436	1.104651	0.576079	0.748302	0.468859	1.483482	1.441978
Data437	1.075659	0.560311	0.726635	0.482287	1.442079	1.415732
Data438	1.041988	0.569162	0.706594	0.489204	1.410544	1.387452
Data439	1.019404	0.586659	0.686351	0.47954	1.401795	1.355815
Data440	0.999975	0.596933	0.664581	0.449124	1.41146	1.326009
Data441	0.972814	0.59734	0.635691	0.408535	1.423667	1.315633
Data442	0.950841	0.587371	0.595102	0.373846	1.444216	1.320007
Data443	0.931309	0.552783	0.567432	0.355637	1.447369	1.332621
Data444	0.891839	0.497037	0.541899	0.356654	1.425294	1.339335
Data445	0.841789	0.464078	0.5243	0.363979	1.410849	1.349813
Data446	0.772107	0.435696	0.49663	0.39531	1.428651	1.364665
Data447	0.693065	0.40589	0.468554	0.426337	1.428346	1.380738
Data448	0.644338	0.371405	0.440782	0.446072	1.416241	1.355713
Data449	0.615447	0.325933	0.418301	0.459602	1.410544	1.320821
Data450	0.582488	0.296432	0.377813	0.438748	1.405966	1.287251
Data451	0.540983	0.289921	0.318507	0.403042	1.394369	1.247374
Data452	0.497648	0.297042	0.274662	0.366013	1.386231	1.221739
Data453	0.450548	0.298263	0.247603	0.337224	1.383281	1.204242
Data454	0.407314	0.291447	0.228377	0.344345	1.368226	1.193256
Data455	0.380662	0.27039	0.200809	0.342209	1.365682	1.207497
Data456	0.370489	0.242212	0.178124	0.33875	1.358053	1.220315
Data457	0.370591	0.220645	0.145876	0.352789	1.330383	1.220315
Data458	0.371405	0.181989	0.096539	0.361435	1.298543	1.195392
Data459	0.353602	0.145164	0.052084	0.366013	1.271382	1.179115
Data460	0.314234	0.100099	0.019532	0.347295	1.242796	1.167722
Data461	0.274052	0.063478	-0.007935	0.324305	1.224689	1.15521
Data462	0.254012	0.063783	-0.024211	0.327459	1.224384	1.152667
Data463	0.239668	0.060426	-0.050558	0.329391	1.232827	1.145037
Data464	0.179751	0.016378	-0.09074	0.301213	1.246662	1.128049
Data465	0.138043	-0.030213	-0.153709	0.252893	1.250731	1.109127
Data466	0.120953	-0.054627	-0.203352	0.210575	1.255004	1.081763
Data467	0.112917	-0.05361	-0.240584	0.199385	1.252867	1.04626
Data468	0.100099	-0.037029	-0.262252	0.204776	1.269856	1.033239
Data469	0.097047	-0.008138	-0.269678	0.228478	1.295389	1.034867
Data470	0.090944	0.011292	-0.280257	0.26276	1.315938	1.016658
Data471	0.082806	-0.000102	-0.28392	0.296432	1.316854	0.998042
Data472	0.062257	-0.02594	-0.294703	0.306198	1.300679	0.996414
Data473	0.048422	-0.039979	-0.31932	0.295516	1.265075	0.981867
Data474	0.02594	-0.036113	-0.350347	0.269271	1.211261	0.951858
Data475	-0.024008	-0.030111	-0.388902	0.250655	1.168434	0.9308
Data476	-0.083721	-0.030721	-0.414232	0.223901	1.133847	0.902012
Data477	-0.122276	-0.043946	-0.443834	0.18026	1.098243	0.871697
Data478	-0.168968	-0.061036	-0.487475	0.147911	1.050736	0.829786
Data479	-0.216475	-0.079042	-0.525419	0.136009	1.003637	0.793571
Data480	-0.261336	-0.100811	-0.548816	0.129803	0.981765	0.77526
Data481	-0.300399	-0.112408	-0.570586	0.13611	0.974034	0.771496
Data482	-0.320643	-0.117291	-0.587778	0.1414	0.966201	0.763968
Data483	-0.327459	-0.122072	-0.614837	0.152285	0.965082	0.733857
Data484	-0.328272	-0.131228	-0.654714	0.160728	0.961929	0.71107
Data485	-0.327866	-0.116884	-0.681773	0.166832	0.955723	0.706289
Data486	-0.352687	-0.119224	-0.717174	0.157982	0.952163	0.69988
Data487	-0.38351	-0.143842	-0.746268	0.134788	0.924392	0.676788
Data488	-0.432949	-0.173546	-0.764782	0.101422	0.906793	0.648102
Data489	-0.480557	-0.193484	-0.767732	0.068157	0.905369	0.630299
Data490	-0.52135	-0.213016	-0.767732	0.054831	0.905165	0.617889
Data491	-0.565398	-0.228478	-0.77465	0.04832	0.915745	0.60853
Data492	-0.604562	-0.240889	-0.791842	0.043234	0.923374	0.591033
Data493	-0.618296	-0.261031	-0.805778	0.039063	0.919712	0.573841
Data494	-0.638437	-0.295516	-0.818596	0.026144	0.900486	0.557972
Data495	-0.649322	-0.324407	-0.822258	0.02533	0.87892	0.539152
Data496	-0.667531	-0.338038	-0.826123	0.032349	0.875359	0.511889
Data497	-0.688894	-0.334274	-0.820122	0.047405	0.873833	0.459195
Data498	-0.693268	-0.338547	-0.812085	0.050456	0.878309	0.416063
Data499	-0.684621	-0.343125	-0.810763	0.038249	0.861117	0.397854
Data500	-0.687673	-0.345668	-0.817171	0.025228	0.842705	0.378119
Data501	-0.715852	-0.354518	-0.817884	0.02004	0.830498	0.326238
Data502	-0.778414	-0.367539	-0.819816	0.023804	0.841382	0.289311
Data503	-0.834872	-0.366623	-0.830599	0.038554	0.840569	0.273238
Data504	-0.883396	-0.377712	-0.836906	0.045777	0.801099	0.251469
Data505	-0.907708	-0.410061	-0.858473	0.038249	0.773327	0.215152
Data506	-0.925612	-0.432949	-0.879428	0.039165	0.767936	0.176089
Data507	-0.949111	-0.444546	-0.904148	0.047303	0.77292	0.132245
Data508	-0.96437	-0.446174	-0.92256	0.059815	0.770988	0.097353
Data509	-0.976679	-0.424709	-0.945856	0.05595	0.750134	0.085247
Data510	-1.013708	-0.411485	-0.978815	0.043234	0.737214	0.084026
Data511	-1.062231	-0.402228	-1.012792	0.031332	0.71809	0.076397
Data512	-1.092241	-0.383714	-1.043208	0.027466	0.701406	0.067241
Data513	-1.103532	-0.377305	-1.059383	0.021159	0.700084	0.028992
Data514	-1.110857	-0.397345	-1.069352	0.008749	0.718598	-0.02238
Data515	-1.117571	-0.428473	-1.075964	-0.001424	0.740775	-0.060426
Data516	-1.124386	-0.466824	-1.071895	-0.014242	0.737011	-0.088502
Data517	-1.120623	-0.496122	-1.061519	-0.021668	0.704662	-0.128481
Data518	-1.129168	-0.519315	-1.040665	-0.020854	0.666107	-0.173851
Data519	-1.133338	-0.533557	-1.032324	-0.004273	0.635182	-0.203148
Data520	-1.132118	-0.531523	-1.049719	-0.002848	0.614532	-0.239974
Data521	-1.147072	-0.531217	-1.079932	-0.007935	0.587167	-0.257674
Data522	-1.161212	-0.547697	-1.099769	-0.01709	0.570077	-0.271916
Data523	-1.180336	-0.57557	-1.111264	-0.044658	0.542	-0.30101
Data524	-1.199156	-0.587269	-1.148394	-0.071514	0.506091	-0.336817
Data525	-1.218789	-0.576689	-1.202513	-0.088808	0.485746	-0.361537
Data526	-1.232827	-0.552275	-1.22886	-0.094199	0.499987	-0.386765
Data527	-1.247272	-0.553089	-1.233946	-0.10071	0.495104	-0.431525
Data528	-1.28603	-0.574248	-1.235167	-0.117393	0.441901	-0.491341
Data529	-1.317566	-0.598357	-1.217365	-0.125327	0.418301	-0.530709
Data530	-1.325907	-0.630299	-1.176877	-0.122377	0.427049	-0.549427
Data531	-1.303324	-0.635182	-1.14931	-0.114341	0.445157	-0.545561
Data532	-1.271992	-0.61799	-1.130185	-0.088095	0.492358	-0.531726
Data533	-1.24239	-0.610463	-1.110348	-0.061138	0.538745	-0.517586
Data534	-1.221434	-0.612802	-1.09163	-0.057374	0.545561	-0.510465
Data535	-1.219806	-0.635284	-1.068538	-0.06185	0.516264	-0.523283
Data536	-1.222349	-0.654103	-1.039851	-0.080059	0.464586	-0.561939
Data537	-1.236795	-0.6598	-1.031815	-0.098777	0.422675	-0.612599
Data538	-1.261514	-0.651764	-1.051754	-0.110984	0.394802	-0.643727
Data539	-1.297729	-0.635793	-1.096818	-0.117393	0.379848	-0.663767
Data540	-1.352967	-0.629994	-1.138018	-0.107322	0.373744	-0.689708
Data541	-1.399049	-0.631825	-1.143816	-0.089214	0.353297	-0.717174
Data542	-1.441978	-0.649933	-1.125099	-0.082602	0.318303	-0.726838
Data543	-1.471885	-0.671702	-1.119707	-0.079143	0.266219	-0.724193
Data544	-1.488365	-0.686554	-1.117469	-0.07365	0.223392	-0.731619
Data545	-1.503217	-0.692353	-1.112484	-0.07894	0.198571	-0.740469
Data546	-1.505964	-0.697642	-1.106584	-0.09013	0.194298	-0.752575
Data547	-1.492638	-0.719615	-1.080847	-0.10661	0.198876	-0.77292
Data548	-1.49101	-0.76641	-1.040869	-0.136517	0.1944	-0.789705
Data549	-1.497012	-0.811271	-0.99499	-0.17436	0.181684	-0.828463
Data550	-1.506879	-0.849928	-0.96203	-0.213525	0.158083	-0.870883
Data551	-1.523054	-0.868645	-0.955723	-0.232446	0.149132	-0.888482
Data552	-1.539534	-0.867425	-0.958267	-0.232649	0.134381	-0.888177
Data553	-1.547265	-0.866712	-0.975153	-0.229394	0.103965	-0.889703
Data554	-1.540449	-0.874749	-0.977188	-0.242415	0.068462	-0.907301
Data555	-1.52753	-0.884718	-0.968236	-0.27863	0.049643	-0.941176
Data556	-1.525597	-0.913405	-0.95257	-0.30101	0.033061	-1.006892
Data557	-1.534956	-0.924798	-0.950535	-0.32166	0.028687	-1.065792
Data558	-1.543196	-0.911574	-0.945347	-0.339462	0.029501	-1.099667
Data559	-1.552758	-0.897637	-0.932326	-0.337631	0.023499	-1.121335
Data560	-1.559981	-0.906996	-0.924697	-0.322169	-0.019226	-1.142494
Data561	-1.570662	-0.905369	-0.90252	-0.312301	-0.069276	-1.159787
Data562	-1.579004	-0.913609	-0.883904	-0.303756	-0.120038	-1.168638
Data563	-1.602197	-0.931512	-0.872307	-0.292465	-0.152895	-1.186745
Data564	-1.600875	-0.945856	-0.868035	-0.283513	-0.172529	-1.207802
Data565	-1.595483	-0.963048	-0.855014	-0.281478	-0.135602	-1.221739
Data566	-1.584802	-0.99143	-0.841179	-0.293685	-0.123496	-1.237812
Data567	-1.584395	-1.010351	-0.835177	-0.303248	-0.189822	-1.254292
Data568	-1.596399	-1.02683	-0.842807	-0.313319	-0.272526	-1.268635
Data569	-1.609013	-1.035172	-0.846571	-0.324102	-0.338038	-1.279113
Data570	-1.622644	-1.069352	-0.840467	-0.342107	-0.375168	-1.303731
Data571	-1.624781	-1.109229	-0.847079	-0.348923	-0.384934	-1.341065
Data572	-1.615829	-1.124081	-0.851657	-0.355027	-0.381476	-1.3667
Data573	-1.597823	-1.140968	-0.835991	-0.370794	-0.385239	-1.378703
Data574	-1.577478	-1.158872	-0.813408	-0.3829	-0.405178	-1.398845
Data575	-1.560388	-1.169757	-0.799471	-0.387477	-0.436103	-1.410849
Data576	-1.548892	-1.152056	-0.788179	-0.387172	-0.465197	-1.413596
Data577	-1.520409	-1.127031	-0.77821	-0.396328	-0.474149	-1.398133
Data578	-1.48043	-1.117469	-0.768851	-0.399074	-0.476183	-1.368836
Data579	-1.456118	-1.114621	-0.758679	-0.403143	-0.481371	-1.351644
Data580	-1.444216	-1.121131	-0.741182	-0.423082	-0.504158	-1.357137
Data581	-1.452354	-1.13639	-0.7305	-0.445869	-0.536507	-1.358968
Data582	-1.479718	-1.168536	-0.739147	-0.465705	-0.568856	-1.360494
Data583	-1.511762	-1.21004	-0.729381	-0.484525	-0.606495	-1.370362
Data584	-1.549503	-1.247476	-0.720836	-0.501717	-0.660207	-1.389995
Data585	-1.600468	-1.267007	-0.728466	-0.517383	-0.716157	-1.400371
Data586	-1.633224	-1.293762	-0.738231	-0.534269	-0.765291	-1.417868
Data587	-1.646957	-1.329366	-0.756949	-0.564279	-0.798149	-1.44564
Data588	-1.631902	-1.354391	-0.761629	-0.571196	-0.804659	-1.469647
Data589	-1.598128	-1.354798	-0.751965	-0.565703	-0.783398	-1.484194
Data590	-1.542789	-1.352967	-0.734264	-0.544137	-0.760815	-1.47453
Data591	-1.506879	-1.345947	-0.720938	-0.549121	-0.779329	-1.472801
Data592	-1.510541	-1.35083	-0.702322	-0.589812	-0.82826	-1.49335
Data593	-1.513898	-1.369548	-0.679128	-0.607106	-0.888177	-1.497419
Data594	-1.497012	-1.363953	-0.658172	-0.616566	-0.935378	-1.494672
Data595	-1.475954	-1.321126	-0.629079	-0.635182	-0.954299	-1.490603
Data596	-1.469546	-1.278503	-0.596424	-0.637013	-0.95318	-1.484601
Data597	-1.468528	-1.244831	-0.549223	-0.630096	-0.952773	-1.486941
Data598	-1.475039	-1.227843	-0.518502	-0.622568	-0.965998	-1.491722
Data599	-1.481041	-1.232115	-0.518603	-0.606495	-0.995804	-1.489382
Data600	-1.484499	-1.255716	-0.547697	-0.58025	-1.031306	-1.501793
Data601	-1.492536	-1.280842	-0.571094	-0.575977	-1.065588	-1.523868
Data602	-1.516543	-1.286946	-0.579538	-0.585641	-1.093055	-1.543094
Data603	-1.545332	-1.267211	-0.570586	-0.591541	-1.113502	-1.562117
Data604	-1.571781	-1.250731	-0.551359	-0.612802	-1.12754	-1.5906
Data605	-1.582666	-1.239745	-0.51606	-0.641896	-1.134763	-1.628239
Data606	-1.584802	-1.233641	-0.476488	-0.674856	-1.170672	-1.666794
Data607	-1.580326	-1.225706	-0.439358	-0.716767	-1.208921	-1.692938
Data608	-1.57941	-1.227741	-0.417894	-0.751456	-1.216653	-1.692022
Data609	-1.563541	-1.243203	-0.397141	-0.768546	-1.228758	-1.686325
Data610	-1.532413	-1.24951	-0.381577	-0.764884	-1.247578	-1.705348
Data611	-1.498945	-1.257547	-0.384629	-0.741283	-1.273721	-1.721014
Data612	-1.493248	-1.271382	-0.402838	-0.712698	-1.29427	-1.734137
Data613	-1.488772	-1.27952	-0.414842	-0.704458	-1.313497	-1.755601
Data614	-1.487755	-1.285013	-0.407212	-0.709646	-1.34198	-1.781236
Data615	-1.500572	-1.286437	-0.411994	-0.724397	-1.376771	-1.78673
Data616	-1.516238	-1.274535	-0.396124	-0.734264	-1.420717	-1.801785
Data617	-1.524071	-1.258462	-0.38117	-0.744233	-1.477887	-1.82742
Data618	-1.516849	-1.235777	-0.361232	-0.755932	-1.517459	-1.862313
Data619	-1.509626	-1.215737	-0.34109	-0.760408	-1.536278	-1.87391
Data620	-1.500572	-1.199563	-0.325729	-0.759391	-1.553775	-1.900257
Data621	-1.483482	-1.182371	-0.309962	-0.744335	-1.560184	-1.989064
Data622	-1.466799	-1.203021	-0.296025	-0.735587	-1.574935	-2.086315
Data623	-1.45093	-1.238829	-0.29043	-0.737112	-1.596094	-2.153353
Data624	-1.431805	-1.248391	-0.272628	-0.738231	-1.641667	-2.17085
Data625	-1.412782	-1.243102	-0.269576	-0.750032	-1.696702	-2.161186
Data626	-1.408611	-1.240762	-0.250553	-0.767325	-1.74787	-2.13372
Data627	-1.419903	-1.235574	-0.216169	-0.771801	-1.773505	-2.096183
Data628	-1.432415	-1.245848	-0.179446	-0.775057	-1.784288	-2.066173
Data629	-1.429567	-1.249409	-0.143028	-0.771598	-1.800361	-2.037385
Data630	-1.435976	-1.250935	-0.12899	-0.761222	-1.811348	-2.0206
Data631	-1.432822	-1.237608	-0.148725	-0.726533	-1.811856	-2.016836
Data632	-1.419394	-1.214822	-0.181379	-0.715546	-1.798123	-2.029348
Data633	-1.418072	-1.187661	-0.211185	-0.704458	-1.791206	-2.032603
Data634	-1.413189	-1.179115	-0.226749	-0.703746	-1.806363	-2.03006
Data635	-1.394064	-1.179726	-0.221764	-0.702424	-1.838	-2.038911
Data636	-1.368327	-1.185626	-0.194196	-0.69337	-1.88866	-2.039012
Data637	-1.343099	-1.181353	-0.153506	-0.679637	-1.933623	-2.024567
Data638	-1.304341	-1.160194	-0.119732	-0.659597	-1.979807	-1.992421
Data639	-1.269754	-1.138323	-0.10783	-0.635996	-2.018972	-1.970143
