# Supplementary material for: Integration of MRI and somatosensory evoked potentials facilitate diagnosis of spinal cord compression
Source: Sci Rep. 2023 May 15;13:7861. doi: 10.1038/s41598-023-34832-2 (PMC10185544; doi:10.1038/s41598-023-34832-2)
Supplement: Supplementary file 3 — Supplementary Information 3. [file 41598_2023_34832_MOESM3_ESM.zip › Preoperative SSEP data/spinal cord compression group/6477116_2/6477116_2_Rt Tibial SEP_Cz'-Fpz_201220_113216.csv]

Index	1	2	3	4	5	6
Name	Cz'-Fpz	Cz'-Fpz	Cz'-Fpz	Cz'-Fpz	Cz'-Fpz	Cz'-Fpz
Time	2.01711E+13	2.01711E+13	2.01711E+13	2.01711E+13	2.01711E+13	2.01711E+13
Highcut	500	500	500	500	500	500
Lowcut	10	10	10	10	10	10
Period	0.000156	0.000156	0.000156	0.000156	0.000156	0.000156
Averages	120	120	120	120	120	120
Int (mA)	18/17.5mA	18/17.5mA	18/17.5mA	18/17.5mA	18/17.5mA	18/17.5mA
Pulse Width (�gs)	200�s	200�s	200�s	200�s	200�s	200�s
Rep Rate (Hz)	2.66Hz	2.66Hz	2.66Hz	2.66Hz	2.66Hz	2.66Hz
Data0	0.353704	-0.540271	0.327052	-0.087282	-0.586353	-0.648254
Data1	0.00824	-0.942295	-0.139264	-0.546782	-1.035579	-0.970219
Data2	-0.192365	-1.239439	-0.523079	-0.865899	-1.401287	-1.157346
Data3	-0.762951	-1.711147	-1.084306	-1.387045	-1.924468	-1.356171
Data4	0.075074	-0.752778	-0.204267	-0.372015	-1.064978	-0.568043
Data5	1.115231	0.231937	0.908827	0.689403	0.014343	0.185448
Data6	1.495995	0.557259	1.303934	1.06508	0.399786	0.340225
Data7	1.491213	0.5243	1.295389	1.064266	0.383408	0.159864
Data8	1.304341	0.337936	1.095394	0.872002	0.160016	-0.164034
Data9	1.049312	0.134788	0.836194	0.623484	-0.119122	-0.483711
Data10	0.804049	-0.049338	0.591135	0.402838	-0.381781	-0.749015
Data11	0.612599	-0.193484	0.391547	0.227868	-0.604562	-0.956283
Data12	0.470995	-0.293787	0.248926	0.118919	-0.751659	-1.087409
Data13	0.398769	-0.364284	0.164594	0.073142	-0.840365	-1.147784
Data14	0.393479	-0.392157	0.12899	0.078838	-0.868137	-1.158821
Data15	0.444038	-0.380763	0.111289	0.075685	-0.848707	-1.126523
Data16	0.489713	-0.378831	0.052288	0.042929	-0.848198	-1.095954
Data17	0.506498	-0.380662	-0.006816	0.039877	-0.866102	-1.084764
Data18	0.52664	-0.359503	-0.021261	0.062053	-0.870476	-1.07571
Data19	0.564075	-0.33875	-0.004273	0.110577	-0.874139	-1.066097
Data20	0.590219	-0.311386	0.038656	0.175682	-0.863762	-1.030238
Data21	0.624603	-0.266626	0.089825	0.257165	-0.820732	-0.961878
Data22	0.651764	-0.222171	0.106508	0.301518	-0.779838	-0.894484
Data23	0.661835	-0.196841	0.091656	0.31637	-0.76936	-0.860151
Data24	0.631825	-0.202131	0.057781	0.306096	-0.787671	-0.849571
Data25	0.58381	-0.23743	0.005188	0.27924	-0.809949	-0.839653
Data26	0.533862	-0.269678	-0.054831	0.262455	-0.823072	-0.838025
Data27	0.510567	-0.295109	-0.112917	0.255945	-0.845858	-0.833244
Data28	0.504056	-0.315353	-0.145876	0.245874	-0.851962	-0.822309
Data29	0.508329	-0.319422	-0.165204	0.242618	-0.850945	-0.818901
Data30	0.5184	-0.32339	-0.161237	0.231225	-0.850945	-0.809949
Data31	0.526131	-0.319829	-0.158694	0.202335	-0.859795	-0.804557
Data32	0.537118	-0.317286	-0.177513	0.170392	-0.859286	-0.79708
Data33	0.55197	-0.338954	-0.199791	0.148521	-0.86244	-0.791129
Data34	0.554106	-0.359808	-0.210676	0.138654	-0.881361	-0.785484
Data35	0.568856	-0.36408	-0.212812	0.145775	-0.915236	-0.791638
Data36	0.590117	-0.368251	-0.199588	0.177005	-0.945042	-0.805982
Data37	0.608835	-0.382188	-0.182905	0.21383	-0.967931	-0.800336
Data38	0.626434	-0.392157	-0.175784	0.246382	-0.982884	-0.761985
Data39	0.635793	-0.374355	-0.175174	0.248722	-0.982071	-0.704407
Data40	0.644439	-0.339462	-0.179548	0.237329	-0.976984	-0.659241
Data41	0.654409	-0.307418	-0.196943	0.23743	-0.979731	-0.618245
Data42	0.666311	-0.30518	-0.23326	0.221358	-0.977493	-0.583556
Data43	0.669362	-0.318507	-0.269576	0.214847	-0.99499	-0.556802
Data44	0.663564	-0.340378	-0.30752	0.221052	-1.029882	-0.540881
Data45	0.660207	-0.35228	-0.333969	0.230004	-1.061112	-0.545866
Data46	0.649017	-0.359299	-0.342006	0.23682	-1.085222	-0.545612
Data47	0.634775	-0.344854	-0.333359	0.239058	-1.106279	-0.54195
Data48	0.651662	-0.318507	-0.318914	0.226851	-1.111162	-0.540475
Data49	0.679026	-0.27924	-0.311793	0.217492	-1.100379	-0.543679
Data50	0.719615	-0.248519	-0.317082	0.216271	-1.08512	-0.546883
Data51	0.752982	-0.228987	-0.337021	0.218713	-1.077185	-0.538237
Data52	0.775463	-0.217085	-0.36347	0.228275	-1.074439	-0.52786
Data53	0.780753	-0.227054	-0.375982	0.242415	-1.079525	-0.508481
Data54	0.765901	-0.237532	-0.396022	0.251876	-1.080135	-0.482795
Data55	0.731314	-0.244958	-0.404059	0.243534	-1.079525	-0.45594
Data56	0.700389	-0.244755	-0.412706	0.229801	-1.078508	-0.440325
Data57	0.663666	-0.241906	-0.426744	0.219425	-1.079423	-0.434221
Data58	0.647186	-0.248112	-0.449734	0.223392	-1.094377	-0.428626
Data59	0.630299	-0.259098	-0.482694	0.241703	-1.112484	-0.413163
Data60	0.61148	-0.253707	-0.509041	0.247705	-1.139035	-0.3947
Data61	0.603443	-0.261947	-0.512601	0.248926	-1.15287	-0.381069
Data62	0.605376	-0.268457	-0.512805	0.254114	-1.140256	-0.377305
Data63	0.622365	-0.287785	-0.505887	0.252079	-1.105872	-0.387528
Data64	0.647389	-0.299179	-0.495206	0.244144	-1.079423	-0.395005
Data65	0.670481	-0.29104	-0.498868	0.224409	-1.056433	-0.387121
Data66	0.699982	-0.280664	-0.523995	0.21088	-1.031917	-0.371252
Data67	0.717377	-0.275985	-0.553902	0.215661	-1.013504	-0.342972
Data68	0.71575	-0.270593	-0.576689	0.239363	-1.01208	-0.323796
Data69	0.709951	-0.270492	-0.581674	0.264185	-1.030493	-0.304265
Data70	0.69927	-0.273645	-0.563261	0.285242	-1.052262	-0.294753
Data71	0.683197	-0.273849	-0.549223	0.298975	-1.059281	-0.280817
Data72	0.680654	-0.282699	-0.566415	0.309046	-1.049922	-0.266168
Data73	0.687877	-0.290023	-0.586252	0.32166	-1.055314	-0.249231
Data74	0.678823	-0.298161	-0.597035	0.323695	-1.068132	-0.246331
Data75	0.658376	-0.319015	-0.615244	0.301823	-1.09041	-0.272577
Data76	0.641896	-0.354925	-0.640065	0.271102	-1.101396	-0.287327
Data77	0.629791	-0.374151	-0.65329	0.246688	-1.100277	-0.279494
Data78	0.633961	-0.361232	-0.638844	0.250858	-1.075659	-0.258996
Data79	0.633249	-0.338038	-0.608428	0.271611	-1.058366	-0.223646
Data80	0.620432	-0.339768	-0.60619	0.264795	-1.071183	-0.222985
Data81	0.601612	-0.3417	-0.626332	0.252181	-1.077389	-0.243178
Data82	0.589303	-0.351263	-0.653493	0.257877	-1.071489	-0.258183
Data83	0.59439	-0.360215	-0.698151	0.267745	-1.052771	-0.251672
Data84	0.607818	-0.347906	-0.76051	0.299891	-1.015132	-0.222833
Data85	0.624603	-0.3299	-0.800895	0.354314	-0.97556	-0.182956
Data86	0.615244	-0.327866	-0.835787	0.401007	-0.966303	-0.14608
Data87	0.590117	-0.334885	-0.834465	0.424608	-0.965998	-0.130566
Data88	0.57557	-0.35879	-0.804761	0.431118	-0.985021	-0.135348
Data89	0.548613	-0.365911	-0.768037	0.43061	-1.011368	-0.13433
Data90	0.537321	-0.365708	-0.754304	0.429694	-1.028967	-0.122123
Data91	0.545866	-0.374049	-0.769563	0.422777	-1.021642	-0.110475
Data92	0.568755	-0.395209	-0.784415	0.431322	-1.006689	-0.110068
Data93	0.598662	-0.422471	-0.793367	0.445258	-1.004552	-0.119936
Data94	0.622161	-0.449734	-0.800387	0.439358	-0.989598	-0.128939
Data95	0.634775	-0.469062	-0.795605	0.425625	-0.96376	-0.133262
Data96	0.639963	-0.4595	-0.794181	0.412095	-0.935581	-0.146283
Data97	0.63386	-0.461229	-0.809033	0.396938	-0.924392	-0.157931
Data98	0.61504	-0.462348	-0.826429	0.385748	-0.934971	-0.14903
Data99	0.584421	-0.459093	-0.841688	0.364487	-0.945144	-0.110272
Data100	0.547189	-0.467943	-0.862236	0.335902	-0.943618	-0.075074
Data101	0.507719	-0.486661	-0.873935	0.305587	-0.940159	-0.048931
Data102	0.475573	-0.485237	-0.874545	0.314031	-0.930902	-0.043234
Data103	0.448717	-0.46835	-0.8601	0.353094	-0.927342	-0.039063
Data104	0.419216	-0.446886	-0.844231	0.383917	-0.933649	-0.038402
Data105	0.401516	-0.432644	-0.828158	0.439155	-0.942397	-0.052491
Data106	0.381882	-0.422675	-0.820122	0.46011	-0.943923	-0.079449
Data107	0.369167	-0.432949	-0.819409	0.462552	-0.929071	-0.111543
Data108	0.364182	-0.458788	-0.827039	0.460212	-0.891229	-0.139366
Data109	0.35757	-0.475878	-0.828768	0.45421	-0.856947	-0.152997
Data110	0.363572	-0.483711	-0.828158	0.452989	-0.823784	-0.161746
Data111	0.356654	-0.500292	-0.83182	0.457059	-0.789705	-0.170799
Data112	0.357163	-0.519621	-0.82358	0.468757	-0.781872	-0.175072
Data113	0.36998	-0.521757	-0.832736	0.478523	-0.781669	-0.1797
Data114	0.380662	-0.513822	-0.849724	0.479438	-0.783296	-0.179243
Data115	0.387477	-0.503039	-0.850741	0.456143	-0.795504	-0.176649
Data116	0.375982	-0.470181	-0.8601	0.448819	-0.810661	-0.171359
Data117	0.350144	-0.442308	-0.855929	0.452989	-0.824191	-0.166425
Data118	0.321558	-0.426032	-0.834465	0.478218	-0.835991	-0.179802
Data119	0.301722	-0.438849	-0.805676	0.505481	-0.834567	-0.197757
Data120	0.303756	-0.457669	-0.774955	0.512907	-0.797538	-0.200148
Data121	0.300704	-0.480964	-0.763256	0.526843	-0.751253	-0.194603
Data122	0.296635	-0.509143	-0.780855	0.526233	-0.709443	-0.18265
Data123	0.299891	-0.533455	-0.810864	0.515653	-0.685028	-0.186974
Data124	0.310979	-0.551156	-0.835075	0.504362	-0.683299	-0.208184
Data125	0.323491	-0.568856	-0.856845	0.499377	-0.693777	-0.234226
Data126	0.324	-0.582895	-0.867221	0.498054	-0.699474	-0.262048
Data127	0.314641	-0.59795	-0.87658	0.505175	-0.703034	-0.283411
Data128	0.308029	-0.61677	-0.872714	0.50487	-0.701813	-0.295415
Data129	0.303756	-0.626535	-0.866102	0.501513	-0.702831	-0.291803
Data130	0.272119	-0.629587	-0.861321	0.498868	-0.709443	-0.27217
Data131	0.240584	-0.647389	-0.855726	0.498258	-0.722159	-0.250858
Data132	0.214237	-0.67455	-0.855726	0.50487	-0.731111	-0.252537
Data133	0.206709	-0.710969	-0.873223	0.5125	-0.72226	-0.238549
Data134	0.195214	-0.73345	-0.891636	0.519417	-0.708832	-0.213372
Data135	0.189212	-0.743013	-0.889296	0.517891	-0.687572	-0.199486
Data136	0.175479	-0.756746	-0.867933	0.530709	-0.669159	-0.200758
Data137	0.167137	-0.771293	-0.836805	0.528776	-0.649119	-0.204013
Data138	0.159304	-0.7776	-0.824903	0.501411	-0.62562	-0.21739
Data139	0.151878	-0.7776	-0.838534	0.475675	-0.615345	-0.241449
Data140	0.17141	-0.782076	-0.842807	0.453498	-0.599781	-0.259353
Data141	0.195214	-0.771089	-0.842196	0.437934	-0.596221	-0.266117
Data142	0.220035	-0.751659	-0.8365	0.444546	-0.580046	-0.254673
Data143	0.210473	-0.766715	-0.812797	0.462247	-0.554004	-0.260472
Data144	0.164492	-0.802116	-0.814425	0.473335	-0.565092	-0.28982
Data145	0.121767	-0.81829	-0.806287	0.45421	-0.591541	-0.283258
Data146	0.102134	-0.824801	-0.789197	0.440274	-0.573536	-0.245874
Data147	0.10366	-0.800387	-0.7776	0.432034	-0.560718	-0.205997
Data148	0.123802	-0.785433	-0.768546	0.439053	-0.538338	-0.149691
Data149	0.154116	-0.785128	-0.754813	0.46184	-0.497648	-0.10015
Data150	0.181888	-0.797131	-0.729788	0.484627	-0.462755	-0.074464
Data151	0.19969	-0.813611	-0.728364	0.518807	-0.448819	-0.070751
Data152	0.203861	-0.835381	-0.737621	0.539864	-0.440274	-0.089265
Data153	0.195315	-0.840772	-0.760204	0.534371	-0.423997	-0.134941
Data154	0.185855	-0.841993	-0.793876	0.519926	-0.420233	-0.185499
Data155	0.203555	-0.836194	-0.835075	0.503141	-0.429694	-0.228631
Data156	0.22563	-0.812899	-0.857048	0.481575	-0.445157	-0.263828
Data157	0.240889	-0.796521	-0.878004	0.471707	-0.44475	-0.274662
Data158	0.231632	-0.807813	-0.910557	0.468757	-0.437222	-0.277409
Data159	0.211795	-0.824598	-0.918186	0.466621	-0.416571	-0.273849
Data160	0.177106	-0.845248	-0.909743	0.475878	-0.387579	-0.240635
Data161	0.152692	-0.86539	-0.893874	0.483609	-0.359909	-0.209456
Data162	0.12197	-0.89367	-0.87302	0.486661	-0.347804	-0.206251
Data163	0.098166	-0.910353	-0.847791	0.491544	-0.345057	-0.222934
Data164	0.079652	-0.918186	-0.833041	0.489103	-0.335698	-0.22797
Data165	0.053813	-0.909539	-0.831922	0.476183	-0.32695	-0.232395
Data166	0.03713	-0.902724	-0.84006	0.454719	-0.352789	-0.245518
Data167	0.021464	-0.898655	-0.82948	0.444343	-0.387172	-0.259353
Data168	0.012512	-0.893263	-0.813611	0.436713	-0.39765	-0.265558
Data169	0.009054	-0.889398	-0.784314	0.416063	-0.38056	-0.263472
Data170	0.016887	-0.894586	-0.79235	0.388495	-0.356654	-0.264235
Data171	0.00824	-0.900587	-0.820223	0.378627	-0.343531	-0.25864
Data172	-0.015768	-0.899163	-0.832736	0.370082	-0.339869	-0.252028
Data173	-0.036418	-0.892653	-0.824801	0.376084	-0.341293	-0.247094
Data174	-0.056662	-0.881666	-0.827039	0.374762	-0.341192	-0.232242
Data175	-0.068767	-0.86539	-0.820935	0.378525	-0.323695	-0.223392
Data176	-0.074261	-0.836093	-0.800488	0.390122	-0.317591	-0.225783
Data177	-0.089418	-0.819816	-0.780652	0.392157	-0.326238	-0.230004
Data178	-0.114137	-0.818697	-0.772107	0.388088	-0.334478	-0.230106
Data179	-0.147707	-0.811983	-0.778414	0.36581	-0.337021	-0.230208
Data180	-0.186567	-0.820223	-0.782991	0.343735	-0.325119	-0.233361
Data181	-0.226647	-0.833855	-0.802116	0.342006	-0.323695	-0.230767
Data182	-0.26449	-0.835584	-0.826327	0.344244	-0.321152	-0.208337
Data183	-0.284326	-0.837212	-0.844231	0.351263	-0.316981	-0.172122
Data184	-0.285852	-0.827649	-0.832125	0.350652	-0.308944	-0.149437
Data185	-0.276087	-0.81768	-0.819104	0.366623	-0.281173	-0.13784
Data186	-0.254012	-0.785941	-0.800692	0.371201	-0.239261	-0.154879
Data187	-0.226953	-0.754813	-0.766512	0.356247	-0.194807	-0.181938
Data188	-0.217187	-0.735383	-0.730195	0.353195	-0.184024	-0.205539
Data189	-0.201724	-0.723074	-0.710562	0.344142	-0.177005	-0.211439
Data190	-0.192874	-0.714834	-0.702627	0.333054	-0.173037	-0.186364
Data191	-0.187483	-0.719412	-0.700694	0.335393	-0.166323	-0.155083
Data192	-0.197757	-0.714224	-0.695608	0.351263	-0.142112	-0.11546
Data193	-0.210676	-0.709951	-0.68574	0.379238	-0.119631	-0.086824
Data194	-0.22329	-0.697236	-0.661936	0.407619	-0.10193	-0.053763
Data195	-0.233158	-0.664174	-0.641184	0.415554	-0.099794	-0.023855
Data196	-0.251876	-0.617075	-0.610971	0.396735	-0.10488	-0.017294
Data197	-0.257572	-0.569975	-0.579741	0.38941	-0.100608	-0.020498
Data198	-0.255741	-0.531523	-0.566415	0.384324	-0.099591	-0.010885
Data199	-0.258996	-0.499987	-0.560616	0.38585	-0.085145	0.004578
Data200	-0.251977	-0.49368	-0.545764	0.378932	-0.074159	0.022075
Data201	-0.241499	-0.506905	-0.530912	0.364996	-0.042624	0.046184
Data202	-0.22502	-0.494901	-0.520841	0.341599	-0.005493	0.053864
Data203	-0.216576	-0.463773	-0.517688	0.31637	0.033265	0.052338
Data204	-0.205895	-0.430101	-0.503649	0.302129	0.064291	0.063732
Data205	-0.199385	-0.396124	-0.467333	0.294601	0.099285	0.080669
Data206	-0.180158	-0.350042	-0.411587	0.319015	0.152692	0.139671
Data207	-0.172427	-0.31047	-0.355332	0.336817	0.224918	0.198571
Data208	-0.206505	-0.297856	-0.309351	0.327967	0.269271	0.243178
Data209	-0.238142	-0.29867	-0.266931	0.33519	0.294194	0.286259
Data210	-0.242008	-0.273543	-0.210371	0.352178	0.332036	0.318608
Data211	-0.227665	-0.221764	-0.142723	0.3888	0.367234	0.365301
Data212	-0.181481	-0.149742	-0.058696	0.455736	0.421149	0.409705
Data213	-0.126752	-0.047405	0.01709	0.5302	0.487271	0.442613
Data214	-0.080669	0.059205	0.074667	0.593372	0.551766	0.469164
Data215	-0.045879	0.142621	0.11546	0.647186	0.612395	0.497698
Data216	-0.015157	0.197757	0.148826	0.709748	0.684825	0.543781
Data217	0.018718	0.242313	0.196028	0.762849	0.757254	0.598154
Data218	0.038961	0.284021	0.267643	0.807914	0.81829	0.654459
Data219	0.069479	0.336105	0.342514	0.83945	0.880039	0.704102
Data220	0.09898	0.392462	0.409247	0.850029	0.92256	0.753592
Data221	0.112815	0.449327	0.476081	0.859998	0.95491	0.811119
Data222	0.133466	0.518502	0.533557	0.872816	0.990005	0.862898
Data223	0.151675	0.610361	0.595204	0.897129	1.034969	0.923323
Data224	0.164797	0.704153	0.665802	0.938328	1.081661	0.989548
Data225	0.172936	0.794588	0.750439	1.01564	1.136797	1.034613
Data226	0.178734	0.854709	0.831718	1.102922	1.209023	1.065741
Data227	0.18677	0.894077	0.896722	1.179217	1.283487	1.086849
Data228	0.194807	0.920831	0.946873	1.246052	1.346863	1.124641
Data229	0.209354	0.957148	0.990921	1.286132	1.421734	1.179777
Data230	0.220747	0.999568	1.02683	1.326619	1.49162	1.233031
Data231	0.208845	1.033748	1.066504	1.36436	1.538109	1.265939
Data232	0.189517	1.053381	1.086748	1.37026	1.563032	1.271585
Data233	0.154116	1.063249	1.104448	1.3608	1.577681	1.280028
Data234	0.115358	1.062842	1.109738	1.353374	1.60057	1.294931
Data235	0.067445	1.051957	1.112484	1.338521	1.63475	1.30134
Data236	0.017904	1.051347	1.101701	1.310445	1.642786	1.290049
Data237	-0.037537	1.038427	1.076778	1.282368	1.634241	1.284352
Data238	-0.089927	1.016658	1.0604	1.246662	1.605147	1.283131
Data239	-0.157677	0.968643	1.041174	1.198647	1.5552	1.275502
Data240	-0.242822	0.89428	0.997024	1.137204	1.494977	1.269601
Data241	-0.328985	0.812289	0.94372	1.065181	1.454287	1.260293
Data242	-0.411994	0.756644	0.905369	1.004552	1.405152	1.249917
Data243	-0.486559	0.724295	0.853895	0.955622	1.362936	1.231912
Data244	-0.551156	0.688284	0.798861	0.889398	1.328756	1.211872
Data245	-0.614837	0.642507	0.73874	0.813713	1.303934	1.17703
Data246	-0.652578	0.590117	0.67862	0.74403	1.264871	1.137967
Data247	-0.661224	0.53549	0.617583	0.674347	1.218992	1.096412
Data248	-0.679942	0.468757	0.549833	0.591745	1.171995	1.049414
Data249	-0.710053	0.390021	0.480151	0.50487	1.086544	0.98792
Data250	-0.752168	0.304367	0.416063	0.425116	0.986445	0.929936
Data251	-0.81117	0.215559	0.359299	0.350856	0.915541	0.885379
Data252	-0.878411	0.144147	0.304875	0.245874	0.851453	0.865543
Data253	-0.968439	0.080364	0.238753	0.124107	0.788586	0.839501
Data254	-1.08746	0.018514	0.151064	0.012716	0.722362	0.784059
Data255	-1.191526	-0.052491	0.050558	-0.105999	0.651662	0.727499
Data256	-1.281453	-0.133262	-0.045879	-0.227766	0.552783	0.661479
Data257	-1.361919	-0.23448	-0.135602	-0.332545	0.444851	0.587269
Data258	-1.453371	-0.342616	-0.222273	-0.445869	0.350754	0.518705
Data259	-1.534956	-0.435899	-0.314234	-0.539559	0.283004	0.463569
Data260	-1.606775	-0.506396	-0.403957	-0.63976	0.210981	0.413163
Data261	-1.66537	-0.580148	-0.484016	-0.741588	0.137229	0.358384
Data262	-1.710129	-0.654307	-0.57201	-0.834465	0.044556	0.306757
Data263	-1.747056	-0.728771	-0.664785	-0.921747	-0.058696	0.254622
Data264	-1.777473	-0.793062	-0.760204	-0.999568	-0.17141	0.185753
Data265	-1.81206	-0.85715	-0.851148	-1.07983	-0.298161	0.111289
Data266	-1.857226	-0.934971	-0.932326	-1.180031	-0.419521	0.033519
Data267	-1.907886	-1.028051	-1.009435	-1.311564	-0.54078	-0.032909
Data268	-1.97055	-1.113807	-1.055721	-1.440146	-0.641693	-0.093538
Data269	-2.025381	-1.166501	-1.076473	-1.555098	-0.727042	-0.164034
Data270	-2.066682	-1.187762	-1.1075	-1.641667	-0.794385	-0.244144
Data271	-2.101574	-1.209227	-1.164975	-1.738715	-0.861016	-0.334783
Data272	-2.149386	-1.258157	-1.245543	-1.856718	-0.951451	-0.420539
Data273	-2.201673	-1.303426	-1.302917	-1.95285	-1.043412	-0.492968
Data274	-2.222426	-1.322347	-1.335571	-2.028738	-1.112281	-0.555784
Data275	-2.193535	-1.321024	-1.36436	-2.082755	-1.169655	-0.609801
Data276	-2.116223	-1.326009	-1.37555	-2.116528	-1.212991	-0.653035
Data277	-2.018362	-1.329366	-1.38379	-2.162509	-1.231301	-0.679586
Data278	-1.938913	-1.332418	-1.400066	-2.235142	-1.252257	-0.70105
Data279	-1.898528	-1.322957	-1.41441	-2.31632	-1.270771	-0.746573
Data280	-1.873198	-1.311259	-1.429567	-2.388342	-1.305765	-0.786094
Data281	-1.842476	-1.29722	-1.451642	-2.452227	-1.369955	-0.817782
Data282	-1.801175	-1.274535	-1.450116	-2.510719	-1.428346	-0.835635
Data283	-1.77381	-1.266397	-1.436993	-2.538491	-1.482567	-0.861117
Data284	-1.752651	-1.257445	-1.41797	-2.545713	-1.525394	-0.889601
Data285	-1.728644	-1.240152	-1.39325	-2.546019	-1.551436	-0.901045
Data286	-1.688156	-1.218687	-1.368531	-2.541746	-1.574731	-0.896417
Data287	-1.643702	-1.19	-1.325195	-2.539406	-1.592432	-0.880039
Data288	-1.593042	-1.158363	-1.287861	-2.554869	-1.598637	-0.873528
Data289	-1.532616	-1.146156	-1.270059	-2.569823	-1.592635	-0.865339
Data290	-1.446962	-1.12988	-1.241983	-2.575418	-1.563643	-0.844638
Data291	-1.355205	-1.084001	-1.209634	-2.579385	-1.533328	-0.833092
Data292	-1.266601	-1.033951	-1.168536	-2.565347	-1.500776	-0.838076
Data293	-1.185524	-0.981969	-1.120826	-2.542153	-1.480634	-0.861677
Data294	-1.11635	-0.933344	-1.070878	-2.528929	-1.46273	-0.874088
Data295	-1.0604	-0.9013	-1.026017	-2.522825	-1.422955	-0.869764
Data296	-0.979527	-0.882277	-0.98675	-2.512957	-1.385723	-0.857099
Data297	-0.90425	-0.875766	-0.966608	-2.50665	-1.34961	-0.830243
Data298	-0.847791	-0.852979	-0.938125	-2.499123	-1.324381	-0.795046
Data299	-0.817985	-0.826022	-0.896518	-2.478167	-1.300069	-0.755271
Data300	-0.780448	-0.805066	-0.843519	-2.435136	-1.269754	-0.720429
Data301	-0.72521	-0.776786	-0.781058	-2.399837	-1.23476	-0.69927
Data302	-0.660919	-0.733857	-0.72165	-2.37115	-1.209837	-0.677907
Data303	-0.584319	-0.668549	-0.665293	-2.349381	-1.178709	-0.654002
Data304	-0.497342	-0.591033	-0.609751	-2.319982	-1.124997	-0.620228
Data305	-0.421454	-0.540678	-0.547697	-2.27278	-1.065487	-0.578571
Data306	-0.32166	-0.508329	-0.475369	-2.2209	-1.007299	-0.531624
Data307	-0.208235	-0.471402	-0.410671	-2.175733	-0.936294	-0.494748
Data308	-0.109763	-0.427456	-0.342514	-2.13433	-0.852166	-0.471199
Data309	-0.024008	-0.388291	-0.243839	-2.076651	-0.771089	-0.447547
Data310	0.053813	-0.330002	-0.15788	-2.039114	-0.706391	-0.426744
Data311	0.127565	-0.260421	-0.088401	-2.018158	-0.660105	-0.400804
Data312	0.179751	-0.182396	-0.021363	-1.989166	-0.636098	-0.354874
Data313	0.221154	-0.13194	0.031434	-1.956919	-0.608225	-0.289464
Data314	0.257674	-0.10193	0.07131	-1.91928	-0.563363	-0.233972
Data315	0.295516	-0.067343	0.106813	-1.87686	-0.502124	-0.181735
Data316	0.32929	-0.035299	0.135704	-1.835457	-0.436713	-0.146487
Data317	0.376389	-0.012004	0.184329	-1.778795	-0.376898	-0.10488
Data318	0.446784	0.021464	0.238142	-1.722744	-0.332952	-0.072379
Data319	0.504362	0.06246	0.304672	-1.676051	-0.288904	-0.046031
Data320	0.57201	0.113018	0.365301	-1.637903	-0.243636	-0.025584
Data321	0.632639	0.176496	0.424811	-1.588362	-0.194705	-0.000102
Data322	0.675161	0.239465	0.481371	-1.538923	-0.144452	0.016175
Data323	0.733145	0.2651	0.530607	-1.48572	-0.091656	0.040487
Data324	0.795911	0.271	0.587371	-1.426922	-0.023295	0.053864
Data325	0.84362	0.294804	0.675161	-1.376974	0.042522	0.062206
Data326	0.89367	0.331223	0.76112	-1.342997	0.113018	0.076193
Data327	0.955418	0.389715	0.821647	-1.309021	0.175886	0.109967
Data328	1.020116	0.459093	0.862542	-1.273518	0.210269	0.149386
Data329	1.072404	0.525622	0.897536	-1.236896	0.221154	0.198672
Data330	1.107703	0.591643	0.923781	-1.178607	0.23621	0.236413
Data331	1.118283	0.638336	0.947789	-1.113807	0.245569	0.241805
Data332	1.12164	0.675466	0.980952	-1.050736	0.250451	0.23326
Data333	1.147987	0.704967	1.046871	-0.995295	0.27395	0.243127
Data334	1.194883	0.745454	1.130795	-0.918084	0.323186	0.280613
Data335	1.252257	0.772412	1.192849	-0.858574	0.370998	0.327306
Data336	1.273009	0.777193	1.220823	-0.837924	0.421149	0.34109
Data337	1.292643	0.801506	1.243305	-0.816968	0.482897	0.343226
Data338	1.347473	0.847181	1.265787	-0.777498	0.555021	0.366827
Data339	1.39559	0.901401	1.291218	-0.728059	0.630706	0.399583
Data340	1.445233	0.943821	1.350017	-0.669668	0.730907	0.428524
Data341	1.519493	0.987259	1.428346	-0.607207	0.826836	0.478065
Data342	1.588769	1.036189	1.500369	-0.548918	0.899672	0.525572
Data343	1.630579	1.096513	1.554081	-0.493985	0.945958	0.567076
Data344	1.650111	1.146665	1.593245	-0.446072	0.974746	0.613464
Data345	1.661809	1.174538	1.629969	-0.402838	0.994278	0.6333
Data346	1.67656	1.189797	1.660487	-0.379034	1.016047	0.649933
Data347	1.686834	1.206683	1.664454	-0.351364	1.041479	0.69337
Data348	1.713181	1.226825	1.675848	-0.30691	1.076168	0.729229
Data349	1.740037	1.242898	1.696295	-0.251774	1.111976	0.754864
Data350	1.767707	1.261514	1.721319	-0.220645	1.148191	0.79235
Data351	1.804227	1.281453	1.752041	-0.183617	1.186135	0.824191
Data352	1.839831	1.287963	1.798327	-0.14608	1.232726	0.841382
Data353	1.866687	1.300882	1.828539	-0.105186	1.283385	0.854963
Data354	1.887439	1.330485	1.838916	-0.052389	1.32489	0.880649
Data355	1.915414	1.369752	1.849393	-0.007426	1.351949	0.909895
Data356	1.95875	1.407899	1.865466	0.044862	1.369955	0.935225
Data357	1.973297	1.424074	1.907988	0.102235	1.389588	0.965031
Data358	2.001373	1.447776	1.957631	0.163577	1.411968	0.997126
Data359	2.03301	1.493757	2.008901	0.203047	1.448081	1.033951
Data360	2.048981	1.569645	2.06068	0.225325	1.48633	1.071387
Data361	2.058442	1.651331	2.109102	0.252282	1.535668	1.108212
Data362	2.060477	1.702296	2.139315	0.280664	1.597416	1.136899
Data363	2.061901	1.723557	2.178378	0.311182	1.647974	1.159991
Data364	2.070649	1.724982	2.217848	0.353806	1.690598	1.162992
Data365	2.078381	1.735459	2.247247	0.396022	1.729864	1.18171
Data366	2.080008	1.764146	2.270034	0.438137	1.773098	1.19707
Data367	2.088248	1.806973	2.293634	0.468554	1.82447	1.20058
Data368	2.118359	1.811856	2.322016	0.493578	1.857837	1.198444
Data369	2.171461	1.819791	2.348872	0.53549	1.886931	1.196765
Data370	2.211948	1.835457	2.372269	0.576282	1.906462	1.194985
Data371	2.238702	1.85743	2.403194	0.615549	1.921619	1.178098
Data372	2.26393	1.878386	2.432898	0.647491	1.936065	1.174233
Data373	2.280512	1.904936	2.471758	0.667837	1.95997	1.190458
Data374	2.276341	1.934742	2.51662	0.695099	1.992727	1.213957
Data375	2.256504	1.972686	2.556395	0.733349	2.015615	1.232369
Data376	2.234836	2.011851	2.595458	0.771496	2.043386	1.246408
Data377	2.218458	2.056306	2.633605	0.794893	2.077262	1.259734
Data378	2.205234	2.096183	2.679789	0.810864	2.107983	1.269703
Data379	2.180209	2.132804	2.710714	0.837313	2.11073	1.265939
Data380	2.158948	2.170036	2.724244	0.886956	2.10249	1.277434
Data381	2.157524	2.201165	2.734213	0.941075	2.112764	1.294677
Data382	2.172885	2.227105	2.737062	0.985936	2.140637	1.294982
Data383	2.213575	2.243076	2.72811	1.009333	2.166374	1.274739
Data384	2.241957	2.241855	2.713258	1.020625	2.192315	1.258666
Data385	2.25803	2.233514	2.699524	1.03212	2.207675	1.254444
Data386	2.260777	2.234124	2.674703	1.050431	2.208082	1.267058
Data387	2.250909	2.232904	2.65273	1.055111	2.19852	1.25658
Data388	2.236261	2.22741	2.633199	1.068132	2.184583	1.242695
Data389	2.226495	2.209506	2.620686	1.075964	2.173495	1.233438
Data390	2.197706	2.191602	2.62089	1.072506	2.166069	1.221129
Data391	2.159253	2.175123	2.632995	1.078508	2.167798	1.2165
Data392	2.110831	2.155591	2.628417	1.074032	2.168917	1.218585
Data393	2.069429	2.141349	2.595763	1.07627	2.159965	1.213703
Data394	2.040233	2.114595	2.554869	1.052364	2.145012	1.198393
Data395	2.01592	2.095064	2.491798	0.99733	2.118664	1.180947
Data396	2.001272	2.062816	2.424252	0.964268	2.086926	1.180794
Data397	2.011953	2.039521	2.36291	0.938633	2.052644	1.178759
Data398	2.026195	2.037588	2.320287	0.94138	2.034129	1.181303
Data399	2.01297	2.043285	2.288141	0.946263	2.027721	1.182676
Data400	1.98113	2.041962	2.246942	0.897434	2.000559	1.164619
Data401	1.958852	2.019074	2.206048	0.856438	1.96231	1.130694
Data402	1.942982	1.986318	2.15437	0.834974	1.945118	1.101142
Data403	1.915516	1.93698	2.105033	0.833041	1.943287	1.086595
Data404	1.891915	1.886625	2.032095	0.854098	1.947051	1.087205
Data405	1.854378	1.831388	1.972788	0.89428	1.961395	1.0928
Data406	1.807177	1.772285	1.914804	0.909031	1.953358	1.090206
Data407	1.758246	1.721726	1.85275	0.896315	1.910633	1.084408
Data408	1.713486	1.689174	1.791511	0.8601	1.868111	1.07332
Data409	1.672592	1.661199	1.728745	0.794181	1.837593	1.068437
Data410	1.638412	1.640141	1.661097	0.719921	1.822232	1.051499
Data411	1.616744	1.615625	1.591313	0.650034	1.785204	1.018743
Data412	1.586837	1.582361	1.52224	0.599781	1.739427	0.979324
Data413	1.542585	1.529361	1.461407	0.553801	1.685003	0.934615
Data414	1.477989	1.459576	1.402813	0.505887	1.632003	0.887516
Data415	1.433229	1.384807	1.346253	0.467231	1.581648	0.856998
Data416	1.407187	1.322652	1.277689	0.430813	1.547773	0.831261
Data417	1.375448	1.296813	1.21533	0.390224	1.518781	0.795656
Data418	1.346558	1.282673	1.176369	0.357265	1.482973	0.775209
Data419	1.321228	1.261209	1.118893	0.330307	1.429058	0.777193
Data420	1.303019	1.219094	1.032425	0.314031	1.384502	0.807965
Data421	1.279723	1.172503	0.947789	0.301823	1.371786	0.830243
Data422	1.242796	1.128862	0.871799	0.283106	1.34788	0.81295
Data423	1.192645	1.087561	0.801302	0.252384	1.314514	0.770784
Data424	1.147173	1.056331	0.75288	0.216576	1.266295	0.726177
Data425	1.107093	1.042598	0.709341	0.196943	1.220722	0.686453
Data426	1.070878	1.029679	0.668549	0.166222	1.184202	0.641642
Data427	1.03507	1.006892	0.626027	0.134788	1.161313	0.610666
Data428	1.006892	0.974034	0.574858	0.126548	1.142494	0.590473
Data429	0.985428	0.928461	0.522774	0.117494	1.129066	0.570942
Data430	0.986343	0.869154	0.477404	0.093283	1.119809	0.539813
Data431	0.975662	0.810661	0.435187	0.058289	1.1075	0.510007
Data432	0.971288	0.751863	0.387783	0.00061	1.090308	0.488085
Data433	0.961013	0.691335	0.332545	-0.037741	1.059485	0.471656
Data434	0.938125	0.644846	0.274357	-0.022278	1.039241	0.46306
Data435	0.886753	0.624704	0.209557	-0.067547	1.011571	0.448056
Data436	0.844943	0.60853	0.120648	-0.163475	0.983393	0.427253
Data437	0.81534	0.584726	0.043234	-0.244144	0.940566	0.4006
Data438	0.78116	0.566211	-0.012512	-0.297653	0.883294	0.359096
Data439	0.723481	0.550139	-0.053407	-0.311589	0.844129	0.311182
Data440	0.66275	0.537423	-0.071005	-0.313929	0.813102	0.261387
Data441	0.618804	0.513008	-0.079143	-0.307622	0.79469	0.235294
Data442	0.60558	0.488594	-0.08952	-0.294397	0.788586	0.223392
Data443	0.609954	0.472826	-0.111289	-0.28219	0.797335	0.219272
Data444	0.636708	0.467028	-0.137229	-0.266728	0.806083	0.215305
Data445	0.673431	0.45716	-0.16907	-0.272628	0.803337	0.192518
Data446	0.700694	0.437832	-0.198062	-0.280766	0.799471	0.171613
Data447	0.716258	0.43122	-0.221154	-0.27568	0.801811	0.140536
Data448	0.72755	0.420946	-0.237023	-0.244043	0.805473	0.115511
Data449	0.719514	0.408942	-0.260115	-0.221052	0.817171	0.095216
Data450	0.70222	0.412706	-0.301925	-0.208845	0.809339	0.074413
Data451	0.69103	0.408738	-0.344447	-0.202335	0.791028	0.070344
Data452	0.670685	0.389105	-0.372829	-0.204674	0.767529	0.079245
Data453	0.641184	0.38585	-0.400905	-0.213321	0.752575	0.083619
Data454	0.610971	0.394395	-0.429999	-0.230208	0.745149	0.097861
Data455	0.598561	0.408026	-0.424709	-0.236006	0.74932	0.109509
Data456	0.60853	0.437934	-0.413214	-0.229191	0.758984	0.111035
Data457	0.62267	0.472216	-0.401312	-0.224002	0.759899	0.113985
Data458	0.650746	0.493172	-0.387376	-0.228275	0.769869	0.103253
Data459	0.67984	0.502022	-0.377712	-0.229801	0.78706	0.078787
Data460	0.700898	0.507719	-0.374558	-0.22502	0.791842	0.076499
Data461	0.714224	0.502937	-0.371506	-0.232853	0.78706	0.094606
Data462	0.738537	0.507515	-0.356349	-0.216068	0.79764	0.110323
Data463	0.74464	0.504158	-0.344244	-0.18677	0.801506	0.121004
Data464	0.702525	0.475064	-0.359706	-0.18555	0.787264	0.118105
Data465	0.66275	0.433153	-0.372117	-0.17965	0.815442	0.123751
Data466	0.617787	0.427253	-0.374762	-0.160627	0.846469	0.135297
Data467	0.581572	0.454922	-0.37822	-0.125226	0.850843	0.14313
Data468	0.578724	0.504972	-0.362758	-0.087078	0.847283	0.176445
Data469	0.5714	0.54139	-0.334885	-0.055238	0.849622	0.227207
Data470	0.553902	0.542102	-0.305587	-0.02472	0.83121	0.261082
Data471	0.530302	0.535388	-0.279037	0.000916	0.807609	0.262099
Data472	0.509651	0.535083	-0.260828	0.012004	0.773429	0.245162
Data473	0.509346	0.54963	-0.243229	0.000916	0.759594	0.219679
Data474	0.51545	0.571298	-0.238549	-0.007833	0.776481	0.199181
Data475	0.531116	0.601816	-0.237329	0.008138	0.78879	0.181277
Data476	0.540068	0.62328	-0.221459	0.045472	0.786959	0.166069
Data477	0.529285	0.629079	-0.217899	0.076295	0.787264	0.144961
Data478	0.508736	0.631927	-0.22329	0.09542	0.809644	0.142011
Data479	0.473233	0.630503	-0.228478	0.102032	0.831718	0.149691
Data480	0.426032	0.630503	-0.223087	0.106711	0.825818	0.151064
Data481	0.38412	0.623992	-0.221358	0.116782	0.797335	0.146131
Data482	0.336309	0.629689	-0.202945	0.126752	0.743928	0.145622
Data483	0.291549	0.624196	-0.184329	0.122988	0.701712	0.134381
Data484	0.244144	0.605376	-0.161644	0.114951	0.666819	0.113069
Data485	0.181379	0.581674	-0.134279	0.10071	0.643727	0.093233
Data486	0.100913	0.570281	-0.102541	0.092673	0.635894	0.071972
Data487	0.041098	0.573637	-0.085959	0.096844	0.636403	0.053508
Data488	0.001831	0.569467	-0.088706	0.101829	0.643219	0.050304
Data489	-0.008952	0.540983	-0.094199	0.108746	0.653086	0.03886
Data490	-0.013631	0.499987	-0.111391	0.11902	0.635589	0.030365
Data491	-0.023804	0.469571	-0.129702	0.120139	0.603545	0.027975
Data492	-0.050863	0.454922	-0.148725	0.118003	0.569467	0.013275
Data493	-0.103761	0.441901	-0.170291	0.105694	0.531624	-0.008749
Data494	-0.147911	0.430406	-0.197859	0.079957	0.499275	-0.006104
Data495	-0.189415	0.424811	-0.209354	0.046896	0.451362	-0.00824
Data496	-0.243534	0.415656	-0.195112	0.016581	0.414435	-0.022126
Data497	-0.307215	0.398464	-0.176699	0.003459	0.394497	-0.030111
Data498	-0.369777	0.386155	-0.169986	0.007528	0.392564	-0.034384
Data499	-0.445157	0.351161	-0.198062	0.015361	0.397141	-0.044048
Data500	-0.522062	0.309555	-0.234277	0.022075	0.392665	-0.063427
Data501	-0.593372	0.264083	-0.267033	0.022075	0.387477	-0.08779
Data502	-0.671499	0.217695	-0.288802	0.019938	0.365301	-0.11663
Data503	-0.7187	0.169375	-0.309962	-0.004374	0.344854	-0.134686
Data504	-0.76346	0.131228	-0.318608	-0.0177	0.337021	-0.143384
Data505	-0.792961	0.115256	-0.325526	-0.021973	0.312708	-0.153862
Data506	-0.800183	0.106305	-0.343531	-0.021464	0.266219	-0.165408
Data507	-0.803031	0.101116	-0.365098	-0.02177	0.227461	-0.171461
Data508	-0.817477	0.077109	-0.393174	-0.022889	0.206607	-0.176242
Data509	-0.85776	0.022278	-0.439155	-0.025432	0.202538	-0.189568
Data510	-0.910557	-0.039572	-0.474556	-0.015157	0.178429	-0.20264
Data511	-0.969965	-0.087994	-0.500801	-0.004679	0.156049	-0.198774
Data512	-1.037919	-0.131329	-0.522672	0.00061	0.142316	-0.190382
Data513	-1.111671	-0.17436	-0.530302	0.000203	0.134178	-0.190941
Data514	-1.177081	-0.209964	-0.533862	-0.025127	0.1237	-0.20737
Data515	-1.224791	-0.221764	-0.541695	-0.063783	0.106101	-0.236667
Data516	-1.252562	-0.191552	-0.551868	-0.103456	0.087689	-0.254419
Data517	-1.249002	-0.164797	-0.569772	-0.124412	0.055441	-0.264337
Data518	-1.232827	-0.162966	-0.59968	-0.138552	0.007121	-0.271
Data519	-1.211058	-0.187788	-0.615549	-0.128074	-0.05595	-0.287989
Data520	-1.194476	-0.224206	-0.622059	-0.097658	-0.102337	-0.303756
Data521	-1.195188	-0.260828	-0.621754	-0.077312	-0.148928	-0.307622
Data522	-1.214008	-0.292566	-0.608326	-0.063579	-0.188805	-0.327815
Data523	-1.24656	-0.324	-0.590524	-0.067648	-0.204471	-0.339361
Data524	-1.286641	-0.345871	-0.587879	-0.068767	-0.221968	-0.328527
Data525	-1.326009	-0.353501	-0.564787	-0.076905	-0.234073	-0.322627
Data526	-1.33079	-0.338547	-0.537728	-0.070192	-0.217797	-0.314031
Data527	-1.344828	-0.325526	-0.525928	-0.07894	-0.208133	-0.319066
Data528	-1.380636	-0.344142	-0.532743	-0.101218	-0.218611	-0.34404
Data529	-1.421734	-0.386867	-0.550952	-0.111391	-0.23326	-0.370591
Data530	-1.435569	-0.415249	-0.565499	-0.098675	-0.246789	-0.375677
Data531	-1.421327	-0.405178	-0.547189	-0.077923	-0.261133	-0.386664
Data532	-1.383281	-0.377203	-0.49246	-0.034485	-0.269271	-0.41474
Data533	-1.332011	-0.336411	-0.442105	0.002848	-0.275374	-0.413113
Data534	-1.286844	-0.304061	-0.410773	0.02177	-0.298466	-0.4006
Data535	-1.263244	-0.280563	-0.402431	0.028789	-0.320745	-0.39704
Data536	-1.254699	-0.285649	-0.411383	0.029501	-0.329798	-0.387986
Data537	-1.233743	-0.306198	-0.404771	0.042624	-0.338954	-0.370184
Data538	-1.23537	-0.324407	-0.400397	0.064291	-0.349533	-0.355128
Data539	-1.249002	-0.310572	-0.379746	0.069174	-0.370794	-0.344803
Data540	-1.267109	-0.291651	-0.343633	0.067241	-0.385138	-0.342616
Data541	-1.269856	-0.266016	-0.321457	0.068971	-0.381476	-0.335037
Data542	-1.251748	-0.244958	-0.300704	0.065512	-0.381882	-0.336309
Data543	-1.239643	-0.207726	-0.287989	0.064597	-0.375067	-0.347499
Data544	-1.230996	-0.172325	-0.279444	0.065817	-0.366318	-0.363165
Data545	-1.235574	-0.140586	-0.275781	0.093996	-0.361537	-0.392869
Data546	-1.233845	-0.126853	-0.263879	0.120648	-0.354213	-0.407212
Data547	-1.238626	-0.105592	-0.246484	0.145164	-0.350754	-0.410824
Data548	-1.250833	-0.097353	-0.218713	0.157677	-0.328985	-0.401719
Data549	-1.249002	-0.080364	-0.200097	0.159609	-0.322372	-0.392615
Data550	-1.239948	-0.069479	-0.194705	0.166018	-0.32634	-0.382747
Data551	-1.220315	-0.0648	-0.174055	0.180158	-0.328781	-0.372422
Data552	-1.200885	-0.067852	-0.136009	0.191958	-0.333562	-0.360367
Data553	-1.184914	-0.072023	-0.068666	0.197757	-0.322271	-0.353246
Data554	-1.170672	-0.063478	-0.018311	0.195926	-0.305384	-0.337072
Data555	-1.160499	-0.070497	0.019226	0.209761	-0.294397	-0.319829
Data556	-1.165586	-0.0707	0.052491	0.234684	-0.286564	-0.302332
Data557	-1.182981	-0.066529	0.07365	0.272119	-0.276493	-0.28809
Data558	-1.189186	-0.066631	0.082907	0.285751	-0.27629	-0.271458
Data559	-1.19234	-0.080568	0.091554	0.295618	-0.282801	-0.264388
Data560	-1.220111	-0.10488	0.091351	0.307418	-0.302942	-0.233565
Data561	-1.245645	-0.130007	0.101829	0.313624	-0.305689	-0.201012
Data562	-1.261107	-0.148318	0.118308	0.325221	-0.303451	-0.189517
Data563	-1.274637	-0.154828	0.124819	0.343226	-0.296025	-0.183363
Data564	-1.268737	-0.152082	0.140688	0.353501	-0.280257	-0.179955
Data565	-1.247883	-0.16144	0.143028	0.362046	-0.250146	-0.167391
Data566	-1.238117	-0.171308	0.138857	0.387986	-0.224816	-0.147097
Data567	-1.23537	-0.184329	0.136619	0.388698	-0.211999	-0.139417
Data568	-1.241474	-0.198367	0.131329	0.383714	-0.193383	-0.140637
Data569	-1.257547	-0.214338	0.124921	0.385646	-0.181277	-0.141807
Data570	-1.278909	-0.23977	0.117189	0.408026	-0.175072	-0.121665
Data571	-1.306986	-0.264998	0.108848	0.433661	-0.181684	-0.10605
Data572	-1.350322	-0.267948	0.103151	0.435798	-0.188296	-0.080466
Data573	-1.406984	-0.253096	0.099082	0.429287	-0.201826	-0.064291
Data574	-1.456118	-0.217899	0.100608	0.398362	-0.213118	-0.059358
Data575	-1.493146	-0.211592	0.105796	0.374151	-0.212507	-0.063427
Data576	-1.520002	-0.239363	0.095827	0.359197	-0.226037	-0.07421
Data577	-1.536685	-0.287582	0.085145	0.360622	-0.250248	-0.082399
Data578	-1.542382	-0.354823	0.078533	0.355535	-0.260421	-0.089469
Data579	-1.55052	-0.403957	0.070395	0.34933	-0.254927	-0.095979
Data580	-1.560591	-0.421047	0.056865	0.339564	-0.227665	-0.111594
Data581	-1.552148	-0.429999	0.042725	0.323186	-0.230106	-0.077719
Data582	-1.527428	-0.444241	0.015971	0.31515	-0.240584	0.017192
Data583	-1.509524	-0.454821	0.00234	0.310674	-0.248112	0.090791
Data584	-1.519697	-0.45421	-0.01648	0.308537	-0.253198	0.115867
Data585	-1.551741	-0.463569	-0.046998	0.282495	-0.259098	0.113578
Data586	-1.585514	-0.480863	-0.076193	0.244856	-0.262048	0.068106
Data587	-1.613184	-0.510465	-0.111391	0.198164	-0.273645	-0.0147
Data588	-1.655197	-0.546782	-0.14313	0.159711	-0.304061	-0.096539
Data589	-1.693039	-0.568449	-0.158083	0.136823	-0.355332	-0.168917
Data590	-1.724982	-0.566517	-0.151776	0.133669	-0.389105	-0.208794
Data591	-1.770047	-0.583302	-0.140892	0.138247	-0.431932	-0.267999
Data592	-1.832202	-0.632232	-0.150251	0.106915	-0.482897	-0.331935
Data593	-1.912769	-0.666311	-0.174258	0.084637	-0.510872	-0.378271
Data594	-1.968109	-0.683706	-0.195315	0.061138	-0.511788	-0.388698
Data595	-1.998118	-0.705781	-0.20325	0.046489	-0.498868	-0.364691
Data596	-1.994354	-0.729585	-0.204267	0.041708	-0.487068	-0.329697
Data597	-1.952138	-0.739656	-0.206505	0.049643	-0.494596	-0.305943
Data598	-1.907785	-0.750032	-0.214135	0.045472	-0.509957	-0.319727
Data599	-1.886829	-0.76051	-0.227054	0.028178	-0.532133	-0.361028
Data600	-1.89629	-0.773429	-0.255233	-0.000305	-0.561532	-0.392564
Data601	-1.900155	-0.78584	-0.286971	-0.036316	-0.605885	-0.429033
Data602	-1.90575	-0.796114	-0.321965	-0.056153	-0.64861	-0.489916
Data603	-1.909616	-0.824699	-0.350347	-0.084738	-0.684825	-0.548155
Data604	-1.929351	-0.851453	-0.367641	-0.104372	-0.708527	-0.581979
Data605	-1.962412	-0.868137	-0.390224	-0.132143	-0.744844	-0.604613
Data606	-2.002187	-0.879632	-0.414232	-0.190636	-0.791536	-0.616871
Data607	-2.049694	-0.884922	-0.439256	-0.236617	-0.831718	-0.620839
Data608	-2.085908	-0.895705	-0.454719	-0.260115	-0.854403	-0.613718
Data609	-2.102185	-0.905776	-0.45716	-0.270695	-0.857354	-0.606139
Data610	-2.085196	-0.922154	-0.46184	-0.288904	-0.861931	-0.623789
Data611	-2.051016	-0.934157	-0.460619	-0.297042	-0.872409	-0.644948
Data612	-2.016327	-0.942804	-0.455024	-0.286666	-0.891737	-0.633046
Data613	-1.983368	-0.922967	-0.45421	-0.27039	-0.903334	-0.656036
Data614	-1.966888	-0.909133	-0.448412	-0.248213	-0.916152	-0.704153
Data615	-1.964446	-0.919203	-0.442512	-0.227156	-0.93019	-0.739656
Data616	-1.97584	-0.949213	-0.446682	-0.213931	-0.935887	-0.782127
Data617	-1.991608	-0.982579	-0.468452	-0.215966	-0.948094	-0.805371
Data618	-1.99354	-1.012487	-0.497444	-0.23621	-0.974034	-0.821698
Data619	-2.000966	-1.045345	-0.525521	-0.263879	-0.98675	-0.841637
Data620	-2.014801	-1.049719	-0.538542	-0.286463	-0.997431	-0.820071
Data621	-2.01236	-1.018082	-0.532438	-0.304061	-0.994787	-0.78645
Data622	-1.997406	-0.987157	-0.523181	-0.326034	-1.002314	-0.772412
Data623	-1.978688	-0.96081	-0.518807	-0.344345	-1.01442	-0.772259
Data624	-1.963429	-0.958063	-0.533862	-0.357061	-1.028458	-0.793876
Data625	-1.950001	-0.974645	-0.564177	-0.374558	-1.044327	-0.828463
Data626	-1.921925	-0.995702	-0.566415	-0.398464	-1.07159	-0.838788
Data627	-1.894458	-1.020829	-0.563363	-0.405585	-1.091122	-0.849165
Data628	-1.885201	-1.053381	-0.563567	-0.402431	-1.105974	-0.891686
Data629	-1.875944	-1.069963	-0.56733	-0.41179	-1.107296	-0.928054
Data630	-1.852954	-1.070573	-0.58086	-0.436917	-1.117062	-0.958877
Data631	-1.838407	-1.045345	-0.589812	-0.456855	-1.148089	-0.967676
Data632	-1.828133	-1.00323	-0.598459	-0.466723	-1.180438	-0.954198
Data633	-1.809822	-0.983088	-0.608225	-0.469368	-1.186745	-0.931004
Data634	-1.788459	-0.99438	-0.607106	-0.453498	-1.171588	-0.924188
Data635	-1.769334	-1.017268	-0.608733	-0.445767	-1.173114	-0.926833
Data636	-1.775133	-1.041784	-0.610463	-0.436306	-1.182066	-0.940566
Data637	-1.769029	-1.069759	-0.603037	-0.426337	-1.19295	-0.883396
Data638	-1.758246	-1.092648	-0.589303	-0.424709	-1.204445	-0.792401
Data639	-1.773302	-1.097429	-0.589914	-0.416673	-1.216449	-0.696371
