# Supplementary material for: Integration of MRI and somatosensory evoked potentials facilitate diagnosis of spinal cord compression
Source: Sci Rep. 2023 May 15;13:7861. doi: 10.1038/s41598-023-34832-2 (PMC10185544; doi:10.1038/s41598-023-34832-2)
Supplement: Supplementary file 3 — Supplementary Information 3. [file 41598_2023_34832_MOESM3_ESM.zip › Preoperative SSEP data/spinal cord compression group/6482315_2/6482315_2_Lt Tibial SEP_Cz'-Fpz_201220_111459.csv]

Index	1	2	3	4	5	6	7	8	9	10	11	12
Name	Cz'-Fpz	Cz'-Fpz	Cz'-Fpz	Cz'-Fpz	Cz'-Fpz	Cz'-Fpz	Cz'-Fpz	Cz'-Fpz	Cz'-Fpz	Cz'-Fpz	Cz'-Fpz	Cz'-Fpz
Time	2.01708E+13	2.01708E+13	2.01708E+13	2.01708E+13	2.01708E+13	2.01708E+13	2.01708E+13	2.01708E+13	2.01708E+13	2.01708E+13	2.01708E+13	2.01708E+13
Highcut	500	500	500	500	500	500	500	500	500	500	500	500
Lowcut	10	10	10	10	10	10	10	10	10	10	10	10
Period	0.000156	0.000156	0.000156	0.000156	0.000156	0.000156	0.000156	0.000156	0.000156	0.000156	0.000156	0.000156
Averages	120	120	120	120	120	120	120	120	120	120	120	120
Int (mA)	16/15.5mA	16/16.3mA	16/15.9mA	16/15.5mA	16/15.5mA	16/15.5mA	16/16.3mA	16/15.9mA	16/15.5mA	16/15.5mA	16/15.9mA	16/15.9mA
Pulse Width (�gs)	200�s	200�s	200�s	200�s	200�s	200�s	200�s	200�s	200�s	200�s	200�s	200�s
Rep Rate (Hz)	3.11Hz	3.11Hz	3.11Hz	3.11Hz	3.11Hz	3.11Hz	3.11Hz	3.11Hz	3.11Hz	3.11Hz	3.11Hz	3.11Hz
Data0	-0.987091	-0.366516	0.296529	-0.409546	-0.10142	0.298564	-0.456187	-0.627187	-0.490417	-0.224101	0.053711	-0.559285
Data1	-0.472005	0.032552	1.012268	0.328929	0.681661	1.08256	0.089417	-0.010681	0.234172	0.623983	0.857442	0.001119
Data2	0.299377	0.747019	2.201843	1.555278	1.917928	2.366333	0.904592	1.110484	1.765544	1.955973	2.225952	0.326742
Data3	-0.739034	-0.032247	0.592448	0.091858	0.440979	0.81309	-0.386403	0.107931	0.500488	0.438538	0.717061	-0.593923
Data4	-1.437785	-0.617269	-0.558167	-0.89681	-0.659688	-0.328267	-1.252848	-0.723928	-0.593363	-0.665995	-0.393168	-1.119232
Data5	-1.608175	-0.814362	-0.92631	-1.101634	-1.034648	-0.700785	-1.470133	-1.029205	-0.99884	-1.054688	-0.768738	-1.252747
Data6	-1.55014	-0.818685	-0.892029	-0.934906	-1.045227	-0.715535	-1.403046	-1.062724	-1.068319	-1.088765	-0.798747	-1.191406
Data7	-1.411794	-0.738424	-0.657756	-0.64738	-0.937195	-0.54128	-1.209819	-0.958099	-1.010844	-0.961812	-0.666504	-1.049957
Data8	-1.246745	-0.631866	-0.376587	-0.378825	-0.798645	-0.325317	-0.996958	-0.801239	-0.918172	-0.760193	-0.461426	-0.911407
Data9	-1.113078	-0.528259	-0.125732	-0.164134	-0.670268	-0.132243	-0.8166	-0.655111	-0.803426	-0.553487	-0.266317	-0.766449
Data10	-1.014404	-0.44515	0.080465	0.000203	-0.575256	0.051371	-0.687663	-0.535736	-0.66803	-0.401103	-0.115051	-0.657756
Data11	-0.926259	-0.387573	0.196228	0.088959	-0.461528	0.172526	-0.603231	-0.452169	-0.535787	-0.304464	-0.024618	-0.605672
Data12	-0.877584	-0.356038	0.235799	0.118205	-0.343424	0.227966	-0.579173	-0.409037	-0.374654	-0.249227	0.021362	-0.568237
Data13	-0.858002	-0.334676	0.245768	0.123545	-0.242004	0.258891	-0.570068	-0.417379	-0.237834	-0.230713	0.053202	-0.533956
Data14	-0.857798	-0.333862	0.228882	0.076752	-0.168864	0.261841	-0.547078	-0.453033	-0.169474	-0.225525	0.078227	-0.497589
Data15	-0.858307	-0.336965	0.203044	-0.023702	-0.131226	0.239868	-0.547485	-0.473735	-0.10671	-0.226237	0.099792	-0.468089
Data16	-0.870209	-0.333506	0.172424	-0.124868	-0.105591	0.223999	-0.520833	-0.477956	-0.071615	-0.242615	0.105489	-0.463155
Data17	-0.877482	-0.326589	0.103149	-0.178324	-0.06073	0.225016	-0.477549	-0.474854	-0.096232	-0.253296	0.111287	-0.474701
Data18	-0.898285	-0.326385	0.047302	-0.124919	0.017293	0.256958	-0.469462	-0.446777	-0.091451	-0.254618	0.106303	-0.472717
Data19	-0.905711	-0.32313	0.045776	0.001017	0.094401	0.30599	-0.43396	-0.409648	-0.083822	-0.25828	0.095113	-0.46814
Data20	-0.893097	-0.303548	0.021464	0.134226	0.13031	0.352478	-0.377604	-0.369415	-0.11322	-0.25411	0.085347	-0.479685
Data21	-0.866241	-0.290578	0.037944	0.25823	0.157166	0.350545	-0.360667	-0.339101	-0.207011	-0.244446	0.075785	-0.491943
Data22	-0.852458	-0.27654	0.093486	0.342662	0.163472	0.334371	-0.350291	-0.326894	-0.304159	-0.23173	0.071309	-0.44932
Data23	-0.841115	-0.009867	0.140889	0.323537	0.146179	0.292257	-0.340627	-0.322367	-0.342407	-0.215658	0.076904	-0.387929
Data24	-0.821126	0.343679	0.21759	0.255076	0.115967	0.267029	-0.333862	-0.335846	-0.296326	-0.210266	0.078837	-0.334015
Data25	-0.792491	0.878245	0.264994	0.171814	0.089518	0.247294	-0.319316	-0.3626	-0.202433	-0.207214	0.082296	-0.317891
Data26	-0.756989	1.046092	0.241699	0.103709	0.061646	0.230713	-0.322571	-0.385997	-0.098368	-0.200907	0.079041	-0.326335
Data27	-0.739136	0.895996	0.22349	0.065206	0.014648	0.21759	-0.314992	-0.398254	-0.002747	-0.209859	0.064799	-0.323283
Data28	-0.746206	0.623576	0.21342	0.053914	-0.02299	0.199992	-0.306854	-0.405935	0.117289	-0.218811	0.040487	-0.330556
Data29	-0.757345	0.328623	0.2005	0.057729	-0.03774	0.189921	-0.317128	-0.413818	0.216675	-0.219523	0.015361	-0.35024
Data30	-0.762024	0.0678	0.213725	0.03362	-0.034587	0.186462	-0.332947	-0.434062	0.278219	-0.233459	0.004476	-0.362345
Data31	-0.775706	-0.126699	0.205587	0.005798	-0.014242	0.186666	-0.356344	-0.43279	0.301005	-0.23763	0.00295	-0.342051
Data32	-0.787659	-0.250041	0.174459	-0.022024	-0.021973	0.192464	-0.35258	-0.419617	0.268656	-0.223287	0.007935	-0.325012
Data33	-0.782522	-0.321452	0.181783	0.033162	0.001119	0.212606	-0.333201	-0.372467	0.268046	-0.19694	0.026042	-0.323842
Data34	-0.76767	-0.347595	0.190633	0.148265	0.043945	0.195719	-0.310771	-0.309041	0.297953	-0.181478	0.029399	-0.360057
Data35	-0.745087	-0.347544	0.198364	0.298513	0.068563	0.188192	-0.273692	-0.250142	0.295715	-0.176392	0.021362	-0.399373
Data36	-0.707296	-0.338236	0.226542	0.449829	0.091451	0.205688	-0.256755	-0.212809	0.293477	-0.172526	0.00946	-0.411886
Data37	-0.694733	-0.309296	0.27537	0.536448	0.093486	0.225423	-0.259959	-0.1887	0.289205	-0.156453	0.004985	-0.442861
Data38	-0.691986	-0.28183	0.30365	0.513	0.04954	0.246785	-0.276642	-0.182953	0.277812	-0.129598	-0.007833	-0.440267
Data39	-0.688782	-0.262604	0.33549	0.413361	-0.015564	0.285746	-0.292155	-0.188649	0.270894	-0.112406	-0.021566	-0.406748
Data40	-0.696309	-0.252431	0.345154	0.290527	-0.08077	0.301514	-0.292714	-0.195007	0.27832	-0.107117	-0.032654	-0.364278
Data41	-0.714264	-0.242564	0.34139	0.168304	-0.118205	0.291545	-0.290222	-0.202738	0.354309	-0.109049	-0.03123	-0.305888
Data42	-0.718231	-0.228068	0.349019	0.052389	-0.160726	0.28066	-0.266266	-0.205434	0.429891	-0.118306	-0.022278	-0.266774
Data43	-0.699921	-0.208893	0.335388	-0.026601	-0.163167	0.261129	-0.257111	-0.228119	0.428162	-0.132955	-0.013428	-0.288493
Data44	-0.685628	-0.187073	0.315959	-0.078379	-0.110881	0.233154	-0.279795	-0.259298	0.350444	-0.144246	-0.00529	-0.318705
Data45	-0.662842	-0.164541	0.298055	-0.131989	-0.057373	0.221456	-0.281016	-0.288849	0.244954	-0.146688	0.010274	-0.337626
Data46	-0.634969	-0.15152	0.279338	-0.214335	0.003357	0.223083	-0.295359	-0.3125	0.121867	-0.135295	0.009969	-0.373484
Data47	-0.628204	-0.151571	0.264282	-0.298615	0.065816	0.228068	-0.331879	-0.321401	-0.016683	-0.113627	0.00061	-0.393677
Data48	-0.633138	-0.142822	0.283712	-0.358531	0.142415	0.243429	-0.335032	-0.3125	-0.147196	-0.094808	-0.006816	-0.410055
Data49	-0.638835	-0.124766	0.30009	-0.361786	0.248311	0.244649	-0.34668	-0.269826	-0.210368	-0.090841	0.001933	-0.407054
Data50	-0.647481	-0.114644	0.323588	-0.334524	0.331421	0.239156	-0.368551	-0.21108	-0.268555	-0.081278	0.006816	-0.392456
Data51	-0.6545	-0.106761	0.361125	-0.268097	0.410563	0.222982	-0.373281	-0.180766	-0.325216	-0.063375	0.002441	-0.376994
Data52	-0.648193	-0.099843	0.420431	-0.188802	0.431519	0.218302	-0.358022	-0.171407	-0.405477	-0.046692	-0.004272	-0.382843
Data53	-0.636546	-0.092468	0.444539	-0.153147	0.375061	0.213623	-0.339661	-0.170542	-0.519307	-0.033569	0.006612	-0.37852
Data54	-0.618998	-0.084941	0.444336	-0.183258	0.281677	0.188293	-0.321096	-0.16866	-0.608927	-0.032756	0.017192	-0.37969
Data55	-0.610911	-0.089467	0.427551	-0.252482	0.174967	0.165304	-0.353546	-0.168152	-0.620015	-0.038045	0.023397	-0.385081
Data56	-0.626272	-0.092672	0.398763	-0.306753	0.078328	0.160217	-0.381063	-0.156809	-0.570984	-0.032756	0.033773	-0.379283
Data57	-0.642904	-0.087128	0.379232	-0.346629	0.004781	0.173747	-0.405019	-0.141958	-0.472616	-0.017904	0.029704	-0.389862
Data58	-0.642853	-0.082753	0.357361	-0.378062	-0.09613	0.18748	-0.429942	-0.132751	-0.374858	-0.003764	0.015157	-0.378774
Data59	-0.647939	-0.082041	0.36499	-0.382182	-0.18748	0.195414	-0.42867	-0.125529	-0.316162	0.003459	0.007629	-0.359446
Data60	-0.657298	-0.074259	0.370789	-0.433299	-0.240072	0.189718	-0.428721	-0.132955	-0.285136	-0.003052	-0.000712	-0.344137
Data61	-0.619558	-0.067546	0.367839	-0.504812	-0.269979	0.179443	-0.420634	-0.13972	-0.297852	-0.007426	-0.010071	-0.349782
Data62	-0.58665	-0.060018	0.350444	-0.553487	-0.26296	0.171	-0.386047	-0.106405	-0.324097	-0.011495	-0.002645	-0.344747
Data63	-0.56488	-0.056508	0.314636	-0.542704	-0.241191	0.153707	-0.355326	-0.070699	-0.296427	-0.010783	0.013428	-0.326894
Data64	-0.547078	-0.052439	0.294698	-0.468241	-0.192871	0.140076	-0.348053	-0.028992	-0.264587	-0.002645	0.028585	-0.317891
Data65	-0.552521	-0.032298	0.269165	-0.327606	-0.139262	0.129191	-0.326691	0.010986	-0.258789	0.016988	0.035299	-0.312195
Data66	-0.580546	-0.004628	0.238037	-0.141246	-0.112406	0.122681	-0.327047	0.041555	-0.262451	0.039368	0.033569	-0.315348
Data67	-0.593363	0.005086	0.244344	0.048828	-0.105387	0.144043	-0.341593	0.065918	-0.283915	0.067952	0.036926	-0.292664
Data68	-0.595449	0.006256	0.268656	0.128886	-0.170898	0.189819	-0.329183	0.073649	-0.325521	0.08311	0.014954	-0.264384
Data69	-0.590159	0.006002	0.296427	0.111643	-0.281372	0.193685	-0.344696	0.069834	-0.362549	0.079346	0.00356	-0.245463
Data70	-0.564168	-0.000203	0.335795	0.047811	-0.39622	0.185954	-0.343323	0.066935	-0.338033	0.074361	-0.003967	-0.245463
Data71	-0.530548	-0.00061	0.324097	-0.012817	-0.497131	0.182088	-0.309601	0.0678	-0.252584	0.071208	-0.010579	-0.239665
Data72	-0.510966	-0.00356	0.308329	-0.053151	-0.545553	0.178833	-0.285797	0.076497	-0.145569	0.07548	-0.008138	-0.230611
Data73	-0.494283	-0.012309	0.328064	-0.076548	-0.543009	0.16215	-0.278066	0.058289	-0.004781	0.076396	-0.00356	-0.233103
Data74	-0.481415	-0.014089	0.321045	-0.088552	-0.500997	0.151265	-0.240987	0.010376	0.081482	0.080363	-0.001729	-0.237274
Data75	-0.486959	-0.001729	0.333761	-0.090383	-0.451253	0.154114	-0.206858	-0.034739	0.081685	0.085856	0.008748	-0.237223
Data76	-0.482076	0.008036	0.342814	-0.118205	-0.408529	0.183818	-0.203705	-0.06841	0.060323	0.101522	0.013631	-0.224457
Data77	-0.484619	0.007222	0.317891	-0.139313	-0.346578	0.214233	-0.218964	-0.095011	0.014954	0.107524	0.025024	-0.197601
Data78	-0.504303	0.003306	0.302531	-0.123596	-0.238749	0.238241	-0.226542	-0.112457	-0.05188	0.122579	0.026957	-0.174408
Data79	-0.505778	-0.000865	0.307719	-0.043589	-0.094808	0.241089	-0.213572	-0.112457	-0.055542	0.137533	0.030212	-0.177714
Data80	-0.492706	0.004628	0.272217	0.075226	0.028992	0.217285	-0.186208	-0.086416	-0.042318	0.145671	0.0413	-0.17985
Data81	-0.453237	0.007324	0.247803	0.191854	0.108846	0.189209	-0.144958	-0.052795	-0.032247	0.150452	0.052999	-0.186666
Data82	-0.405273	0.003357	0.264079	0.285034	0.129598	0.16866	-0.132853	-0.032857	-0.061239	0.161438	0.048014	-0.190175
Data83	-0.399323	0.004883	0.250142	0.333913	0.084127	0.133057	-0.127258	-0.012258	-0.111287	0.165609	0.052694	-0.199534
Data84	-0.399323	0.017802	0.244853	0.312754	-0.016378	0.098267	-0.10788	-0.011088	-0.116577	0.172729	0.05717	-0.201569
Data85	-0.36555	0.032908	0.265198	0.262095	-0.127767	0.084941	-0.11261	-0.01297	-0.05778	0.194702	0.053914	-0.191701
Data86	-0.360107	0.032705	0.277507	0.208181	-0.210266	0.08311	-0.151927	-0.003662	0.043945	0.220744	0.051778	-0.189107
Data87	-0.351257	0.018412	0.31189	0.177002	-0.263875	0.089315	-0.160065	0.006561	0.154215	0.229696	0.051066	-0.182139
Data88	-0.324605	-0.00351	0.337016	0.153046	-0.302633	0.102946	-0.156352	-0.000814	0.233459	0.219116	0.055745	-0.195007
Data89	-0.294342	-0.017904	0.303752	0.163778	-0.313314	0.104574	-0.148061	-0.025533	0.325623	0.199382	0.067139	-0.208791
Data90	-0.269114	-0.031891	0.296326	0.20223	-0.307617	0.095927	-0.14328	-0.065257	0.420736	0.184733	0.079651	-0.225677
Data91	-0.240631	-0.050863	0.304769	0.236308	-0.282694	0.084839	-0.149282	-0.105743	0.476074	0.163981	0.082601	-0.244904
Data92	-0.242004	-0.060883	0.26591	0.245412	-0.244141	0.059814	-0.201925	-0.138702	0.495911	0.157674	0.099589	-0.255686
Data93	-0.236257	-0.069021	0.258687	0.238088	-0.235291	0.03479	-0.237376	-0.157166	0.461426	0.160014	0.128377	-0.252533
Data94	-0.211792	-0.070699	0.234273	0.279338	-0.204773	0.033671	-0.237172	-0.142415	0.463155	0.164591	0.142619	-0.239105
Data95	-0.223389	-0.070089	0.218404	0.325012	-0.154012	0.050456	-0.272268	-0.101064	0.491231	0.184123	0.136617	-0.219421
Data96	-0.238444	-0.073242	0.255229	0.369517	-0.11322	0.095825	-0.324758	-0.048218	0.50883	0.202942	0.114543	-0.20813
Data97	-0.240173	-0.084076	0.294698	0.397797	-0.087992	0.122477	-0.339661	0.004374	0.53243	0.216573	0.09847	-0.225271
Data98	-0.238393	-0.08845	0.296122	0.401154	-0.097046	0.129293	-0.337728	0.045726	0.551961	0.229085	0.088908	-0.242869
Data99	-0.225525	-0.081278	0.331523	0.342611	-0.129191	0.112101	-0.34434	0.070953	0.538025	0.237122	0.085144	-0.275625
Data100	-0.200246	-0.064341	0.36499	0.246429	-0.187276	0.095825	-0.318553	0.085551	0.504354	0.230103	0.079447	-0.281321
Data101	-0.202281	-0.058339	0.371094	0.15859	-0.241903	0.077616	-0.319468	0.090841	0.458984	0.224508	0.081177	-0.294749
Data102	-0.207876	-0.056915	0.405172	0.07192	-0.273234	0.047607	-0.325267	0.08962	0.482788	0.223796	0.082499	-0.290934
Data103	-0.201925	-0.054423	0.427856	0.015106	-0.316772	0.022786	-0.316823	0.071818	0.527039	0.220642	0.073649	-0.266673
Data104	-0.213674	-0.04837	0.466207	0.00061	-0.305074	0.015869	-0.325724	0.03596	0.529785	0.209859	0.066833	-0.233409
Data105	-0.210775	-0.043538	0.513611	0.011495	-0.254008	0.019836	-0.376689	-0.007629	0.490519	0.19338	0.071818	-0.196635
Data106	-0.195516	-0.046285	0.519206	-0.015259	-0.224304	0.015869	-0.406698	-0.053813	0.425008	0.190633	0.082804	-0.19755
Data107	-0.182902	-0.052083	0.481059	-0.077972	-0.185954	0.00651	-0.407511	-0.096995	0.350037	0.195414	0.093282	-0.211029
Data108	-0.163625	-0.069427	0.432943	-0.170746	-0.135396	0.007426	-0.38147	-0.135651	0.246175	0.192057	0.10142	-0.218557
Data109	-0.137278	-0.086517	0.364889	-0.252787	-0.06663	0.001831	-0.344086	-0.141042	0.115255	0.201111	0.103455	-0.233561
Data110	-0.129191	-0.102336	0.309143	-0.292206	0.028076	-0.005798	-0.326945	-0.098674	0.028381	0.207621	0.109355	-0.237376
Data111	-0.132345	-0.123749	0.266418	-0.312602	0.08901	0.001119	-0.313059	-0.040334	-0.019836	0.215454	0.122274	-0.225016
Data112	-0.128225	-0.140788	0.25177	-0.283051	0.142822	0.014648	-0.314026	0.018005	-0.066121	0.224202	0.128581	-0.203451
Data113	-0.102132	-0.151418	0.308634	-0.228729	0.145772	0.025228	-0.309397	0.064036	-0.144043	0.229187	0.121562	-0.169423
Data114	-0.075226	-0.157166	0.361023	-0.219523	0.088501	0.041707	-0.324198	0.090739	-0.270081	0.236613	0.12146	-0.133413
Data115	-0.066325	-0.164235	0.408325	-0.247701	0.025228	0.051473	-0.334371	0.110219	-0.354614	0.239868	0.117696	-0.118256
Data116	-0.059509	-0.174001	0.441081	-0.309194	-0.051575	0.065104	-0.313263	0.115407	-0.400085	0.234884	0.105998	-0.136566
Data117	-0.069122	-0.176646	0.469055	-0.359599	-0.107625	0.052694	-0.280762	0.109304	-0.410156	0.230509	0.086568	-0.169729
Data118	-0.073039	-0.168355	0.48116	-0.374095	-0.139872	0.01414	-0.261281	0.101674	-0.351054	0.213114	0.082397	-0.206451
Data119	-0.071259	-0.177409	0.456136	-0.367381	-0.192871	-0.012716	-0.249837	0.106506	-0.262248	0.197449	0.081482	-0.245616
Data120	-0.057882	-0.199076	0.435384	-0.322723	-0.25411	-0.026957	-0.235341	0.124664	-0.187988	0.192769	0.085653	-0.26825
Data121	-0.046997	-0.208842	0.423381	-0.336863	-0.319316	-0.04008	-0.236613	0.124664	-0.123189	0.188904	0.091654	-0.266978
Data122	-0.019786	-0.214539	0.440572	-0.391998	-0.384115	-0.051066	-0.226339	0.119781	-0.077413	0.19338	0.113424	-0.21698
Data123	-0.003967	-0.220032	0.447489	-0.44932	-0.424296	-0.05127	-0.242462	0.125173	-0.051778	0.206401	0.136515	-0.165558
Data124	-0.006612	-0.215556	0.43396	-0.487722	-0.471191	-0.03418	-0.249278	0.145111	0.018412	0.228577	0.161336	-0.131887
Data125	0.012614	-0.214386	0.400492	-0.432078	-0.468648	-0.011495	-0.244904	0.183105	0.083008	0.251058	0.175883	-0.131989
Data126	0.025482	-0.209656	0.370687	-0.309347	-0.448812	0.014343	-0.200602	0.226746	0.107422	0.263265	0.174764	-0.150146
Data127	0.026398	-0.197347	0.34729	-0.146739	-0.415853	0.042419	-0.173696	0.27654	0.096436	0.264181	0.174255	-0.168457
Data128	0.033162	-0.190786	0.358887	0.022481	-0.36143	0.054932	-0.13092	0.325368	0.079447	0.253398	0.174255	-0.212555
Data129	0.031535	-0.197754	0.385742	0.114339	-0.372823	0.029806	-0.088603	0.353394	0.024211	0.223897	0.177002	-0.221151
Data130	0.036672	-0.205994	0.414327	0.105642	-0.428162	-0.015462	-0.056152	0.343831	-0.042928	0.205587	0.184224	-0.196228
Data131	0.075887	-0.194651	0.459188	0.057678	-0.491028	-0.067749	-0.026194	0.32547	-0.05839	0.202738	0.196431	-0.164693
Data132	0.090586	-0.182343	0.478923	0.012512	-0.555725	-0.106913	-0.024872	0.316416	-0.007222	0.203247	0.203552	-0.130819
Data133	0.099945	-0.178528	0.455526	-0.036062	-0.57607	-0.124613	-0.070801	0.312144	0.081991	0.204468	0.20874	-0.131989
Data134	0.112	-0.201619	0.391235	-0.073242	-0.559489	-0.12207	-0.136414	0.29185	0.238851	0.209351	0.205587	-0.150401
Data135	0.106862	-0.23646	0.33905	-0.115102	-0.523071	-0.09847	-0.182953	0.258331	0.359497	0.213216	0.195109	-0.187022
Data136	0.107218	-0.270335	0.31779	-0.157267	-0.47994	-0.059306	-0.228678	0.220388	0.406698	0.212097	0.179138	-0.209249
Data137	0.116679	-0.287577	0.279439	-0.199534	-0.45634	-0.037638	-0.220795	0.187988	0.441589	0.226135	0.165304	-0.250956
Data138	0.125275	-0.285543	0.249634	-0.208537	-0.414124	-0.058187	-0.220286	0.176137	0.426025	0.239461	0.156148	-0.272675
Data139	0.116882	-0.281779	0.233256	-0.187225	-0.337016	-0.075989	-0.186056	0.185547	0.368144	0.252584	0.160929	-0.263062
Data140	0.125275	-0.275319	0.228373	-0.076803	-0.242004	-0.089722	-0.131327	0.193736	0.325114	0.254211	0.183411	-0.229238
Data141	0.132345	-0.265299	0.247599	0.090179	-0.139669	-0.116475	-0.136312	0.209859	0.275574	0.255127	0.202942	-0.216777
Data142	0.112508	-0.255585	0.27832	0.252991	-0.052083	-0.152995	-0.186361	0.223134	0.218608	0.268962	0.218506	-0.215352
Data143	0.116475	-0.249379	0.294088	0.369212	0.012105	-0.181783	-0.242716	0.226644	0.120239	0.275167	0.227254	-0.226644
Data144	0.122426	-0.248006	0.344035	0.431773	0.024007	-0.187276	-0.288595	0.222727	0.039164	0.279643	0.229594	-0.231272
Data145	0.143178	-0.246531	0.37262	0.401713	-0.005697	-0.174662	-0.320231	0.206045	0.015971	0.276489	0.222778	-0.218658
Data146	0.159047	-0.257568	0.368551	0.295766	-0.063477	-0.146383	-0.326996	0.191396	0.074463	0.256755	0.217183	-0.222931
Data147	0.159149	-0.280711	0.374959	0.161947	-0.118001	-0.133464	-0.323639	0.172119	0.196838	0.231628	0.215352	-0.223389
Data148	0.151571	-0.303192	0.366414	0.029958	-0.171407	-0.116781	-0.307973	0.171153	0.315247	0.212911	0.219625	-0.227509
Data149	0.148875	-0.320536	0.353495	-0.06251	-0.238749	-0.113729	-0.286255	0.17334	0.425822	0.193278	0.224101	-0.220795
Data150	0.145925	-0.326792	0.351461	-0.081584	-0.296122	-0.112101	-0.268504	0.170695	0.530396	0.181173	0.234273	-0.179545
Data151	0.15269	-0.339406	0.349223	-0.036112	-0.321859	-0.120951	-0.283254	0.167389	0.615234	0.174764	0.245463	-0.154622
Data152	0.163625	-0.372721	0.345052	0.015004	-0.322876	-0.124715	-0.329488	0.14679	0.6663	0.155334	0.252177	-0.17278
Data153	0.171	-0.395101	0.351156	0.074819	-0.318197	-0.122477	-0.35141	0.131531	0.658773	0.151876	0.249227	-0.196431
Data154	0.193888	-0.412445	0.332947	0.130564	-0.314738	-0.121053	-0.34022	0.129445	0.614421	0.166117	0.235596	-0.210775
Data155	0.206451	-0.42277	0.305786	0.245463	-0.264689	-0.111694	-0.347748	0.143789	0.636698	0.185649	0.208639	-0.230815
Data156	0.198161	-0.432231	0.296021	0.344238	-0.203654	-0.102437	-0.355479	0.163676	0.667318	0.201314	0.197347	-0.231527
Data157	0.193634	-0.445099	0.292867	0.452525	-0.140279	-0.127665	-0.351766	0.173492	0.691732	0.202433	0.193888	-0.235748
Data158	0.219828	-0.448151	0.316569	0.519867	-0.105489	-0.133057	-0.361277	0.179392	0.701497	0.201213	0.198364	-0.217743
Data159	0.228526	-0.446828	0.355021	0.502523	-0.110372	-0.120951	-0.313263	0.175069	0.705261	0.190226	0.202942	-0.170085
Data160	0.228729	-0.453949	0.373027	0.394389	-0.144246	-0.134786	-0.310567	0.159658	0.695699	0.17568	0.216878	-0.154622
Data161	0.233917	-0.443878	0.393677	0.244293	-0.202738	-0.157878	-0.351105	0.155589	0.653483	0.147909	0.231628	-0.186869
Data162	0.237579	-0.432536	0.431112	0.112559	-0.255432	-0.182699	-0.376129	0.149536	0.611572	0.123698	0.224202	-0.199788
Data163	0.245565	-0.425364	0.4363	0.006154	-0.298462	-0.199788	-0.363159	0.160217	0.631307	0.102234	0.210876	-0.212046
Data164	0.263824	-0.424042	0.434163	-0.06134	-0.349121	-0.193787	-0.361888	0.173543	0.663045	0.089111	0.200195	-0.240733
Data165	0.267843	-0.421956	0.438131	-0.084991	-0.319519	-0.1828	-0.334371	0.166117	0.646871	0.07609	0.183309	-0.238139
Data166	0.230001	-0.431417	0.423075	-0.104624	-0.250549	-0.195719	-0.316569	0.140991	0.562541	0.060323	0.173035	-0.216827
Data167	0.199331	-0.444387	0.43691	-0.140279	-0.194804	-0.198161	-0.293884	0.109456	0.427856	0.0413	0.180969	-0.163879
Data168	0.183156	-0.462138	0.439453	-0.20401	-0.120748	-0.189514	-0.224965	0.087687	0.300496	0.039876	0.191854	-0.122579
Data169	0.170542	-0.477091	0.43396	-0.291392	-0.054016	-0.192871	-0.154928	0.069224	0.187683	0.045471	0.215251	-0.125478
Data170	0.172628	-0.487417	0.455627	-0.350901	0.043132	-0.201314	-0.144348	0.060883	0.105896	0.056864	0.240377	-0.143382
Data171	0.188649	-0.495605	0.470276	-0.361379	0.134176	-0.214437	-0.152028	0.068207	0.067546	0.060628	0.251363	-0.132904
Data172	0.221761	-0.502574	0.42572	-0.349528	0.174561	-0.215963	-0.136363	0.083313	0.039775	0.068359	0.244548	-0.138346
Data173	0.242462	-0.5012	0.407511	-0.304769	0.204468	-0.221965	-0.156453	0.09318	0.021362	0.074361	0.22522	-0.163269
Data174	0.265299	-0.492096	0.415955	-0.254669	0.174561	-0.210876	-0.170237	0.104879	-0.030924	0.083313	0.211995	-0.177307
Data175	0.259603	-0.489299	0.399475	-0.254974	0.071615	-0.186157	-0.182597	0.110626	-0.123901	0.09257	0.197042	-0.184987
Data176	0.249583	-0.489502	0.418193	-0.309245	-0.046387	-0.17863	-0.18575	0.120443	-0.211283	0.105184	0.193583	-0.154724
Data177	0.239156	-0.477702	0.432231	-0.388896	-0.154317	-0.203349	-0.165456	0.128174	-0.275065	0.09847	0.185954	-0.138397
Data178	0.229899	-0.461426	0.452677	-0.462799	-0.221151	-0.203349	-0.121562	0.140076	-0.27537	0.073954	0.175476	-0.141754
Data179	0.216522	-0.443522	0.490926	-0.515289	-0.274862	-0.210876	-0.096181	0.139567	-0.221558	0.044861	0.17395	-0.143738
Data180	0.218557	-0.437622	0.509033	-0.556997	-0.349223	-0.231628	-0.115153	0.138194	-0.160217	0.03123	0.177612	-0.147909
Data181	0.22522	-0.446726	0.524597	-0.53421	-0.399679	-0.231628	-0.132548	0.135396	-0.129089	0.023702	0.18748	-0.158539
Data182	0.233561	-0.460917	0.542806	-0.53894	-0.416667	-0.221151	-0.14679	0.125987	-0.146993	0.02299	0.196533	-0.180766
Data183	0.238546	-0.464986	0.543925	-0.5808	-0.422262	-0.234375	-0.160828	0.116221	-0.173848	0.03123	0.208333	-0.201213
Data184	0.228628	-0.463816	0.508118	-0.590668	-0.424906	-0.238444	-0.189667	0.121613	-0.177511	0.032756	0.215352	-0.200399
Data185	0.21169	-0.45695	0.472921	-0.56956	-0.41921	-0.249939	-0.19928	0.137075	-0.131836	0.030111	0.213318	-0.176493
Data186	0.198466	-0.450083	0.416565	-0.504964	-0.390727	-0.272827	-0.209045	0.177002	-0.061951	0.023499	0.20518	-0.138753
Data187	0.182393	-0.442149	0.356344	-0.426839	-0.378723	-0.292257	-0.189616	0.228577	-0.037537	0.018412	0.1887	-0.131327
Data188	0.16393	-0.437113	0.30009	-0.310516	-0.373027	-0.301921	-0.155131	0.276947	-0.030619	0.016683	0.164795	-0.147451
Data189	0.152181	-0.424754	0.296834	-0.163829	-0.377706	-0.332743	-0.186462	0.31072	-0.034993	0.024007	0.163371	-0.156708
Data190	0.162913	-0.410309	0.30721	-0.069478	-0.436707	-0.34078	-0.229034	0.331014	-0.075277	0.036926	0.171916	-0.181732
Data191	0.182393	-0.405731	0.324402	-0.035807	-0.532328	-0.328471	-0.250651	0.328369	-0.130514	0.042826	0.177409	-0.214793
Data192	0.203857	-0.400543	0.352275	-0.036418	-0.623067	-0.309652	-0.269674	0.32135	-0.150248	0.042826	0.183512	-0.242259
Data193	0.202586	-0.409037	0.372213	-0.044505	-0.689087	-0.306498	-0.302378	0.311279	-0.146077	0.026855	0.179036	-0.240326
Data194	0.196025	-0.417023	0.384725	-0.059408	-0.694885	-0.316467	-0.330149	0.298716	-0.094604	0.017395	0.175171	-0.21642
Data195	0.190786	-0.418599	0.377808	-0.099945	-0.657654	-0.312602	-0.347697	0.286001	0.008545	0.011393	0.168457	-0.184682
Data196	0.174815	-0.413767	0.372213	-0.163523	-0.595907	-0.306498	-0.317332	0.267487	0.079142	0.004069	0.16744	-0.173747
Data197	0.154978	-0.417633	0.360718	-0.216624	-0.543213	-0.314535	-0.294037	0.234731	0.100911	0.004374	0.161336	-0.19872
Data198	0.147603	-0.4304	0.341899	-0.284678	-0.505778	-0.321147	-0.299377	0.191854	0.092061	0.012919	0.156759	-0.205129
Data199	0.153046	-0.447439	0.311584	-0.350342	-0.464071	-0.329183	-0.312449	0.156097	0.072021	0.040283	0.172017	-0.208893
Data200	0.152232	-0.454966	0.269572	-0.372925	-0.387166	-0.325826	-0.310109	0.136414	0.025024	0.064189	0.175985	-0.226847
Data201	0.149943	-0.458934	0.235189	-0.301666	-0.263875	-0.323995	-0.328623	0.133972	-0.002441	0.076497	0.178324	-0.214844
Data202	0.146281	-0.456746	0.215251	-0.147502	-0.157267	-0.326029	-0.340729	0.154368	-0.002035	0.092061	0.174561	-0.174357
Data203	0.159505	-0.451101	0.19165	0.009766	-0.099589	-0.326335	-0.371857	0.184224	-0.015971	0.087891	0.164897	-0.120036
Data204	0.187124	-0.446269	0.233154	0.137685	-0.065409	-0.32196	-0.379995	0.216319	-0.064087	0.071615	0.168152	-0.08667
Data205	0.197652	-0.433197	0.278015	0.201162	-0.079549	-0.334066	-0.335185	0.231171	-0.111898	0.055135	0.175374	-0.074819
Data206	0.189006	-0.415649	0.298971	0.182902	-0.145467	-0.340881	-0.323334	0.24058	-0.152995	0.038859	0.172424	-0.101776
Data207	0.204213	-0.401764	0.338135	0.13504	-0.204773	-0.339254	-0.322673	0.234884	-0.130819	0.013326	0.15625	-0.096385
Data208	0.213826	-0.397593	0.324605	0.065715	-0.24526	-0.358887	-0.323435	0.216573	-0.058797	-0.009867	0.140177	-0.091705
Data209	0.221812	-0.392609	0.292765	-0.009511	-0.26357	-0.373535	-0.329285	0.190226	0.001933	-0.027262	0.126241	-0.111084
Data210	0.236053	-0.387319	0.283712	-0.06134	-0.289103	-0.366313	-0.314229	0.171	0.08901	-0.038452	0.120138	-0.124308
Data211	0.240072	-0.370789	0.25706	-0.068817	-0.297953	-0.354614	-0.280711	0.137889	0.175578	-0.047506	0.108744	-0.132853
Data212	0.223592	-0.343119	0.23936	-0.064189	-0.293579	-0.345561	-0.293274	0.112406	0.262655	-0.05188	0.08962	-0.115712
Data213	0.226288	-0.328013	0.245158	-0.057678	-0.281372	-0.344543	-0.272573	0.103149	0.318604	-0.038859	0.079244	-0.079193
Data214	0.240021	-0.335439	0.242208	-0.069631	-0.257975	-0.370992	-0.218252	0.100454	0.298767	-0.014242	0.07314	-0.070801
Data215	0.237172	-0.33961	0.224915	-0.088043	-0.250448	-0.390828	-0.195618	0.083516	0.220032	0.01943	0.06073	-0.084737
Data216	0.246633	-0.345561	0.218506	-0.029856	-0.215251	-0.394796	-0.145213	0.09374	0.181376	0.043742	0.049032	-0.097605
Data217	0.252736	-0.354767	0.196228	0.070699	-0.174866	-0.390828	-0.101674	0.133108	0.180868	0.060527	0.041097	-0.116018
Data218	0.267893	-0.364227	0.221049	0.209249	-0.145162	-0.380554	-0.105642	0.180918	0.185954	0.073242	0.036316	-0.124054
Data219	0.301463	-0.368296	0.283101	0.327657	-0.116781	-0.362956	-0.117645	0.210266	0.175171	0.086975	0.042826	-0.11322
Data220	0.30482	-0.357819	0.334981	0.387929	-0.127258	-0.349223	-0.132243	0.221914	0.160624	0.108744	0.046488	-0.10615
Data221	0.277456	-0.34495	0.380452	0.358734	-0.169678	-0.35614	-0.195058	0.219472	0.150146	0.130412	0.028788	-0.086772
Data222	0.271301	-0.341136	0.410665	0.278219	-0.211894	-0.365397	-0.247548	0.206197	0.137329	0.146077	0.008545	-0.058136
Data223	0.267181	-0.33493	0.406087	0.180562	-0.252787	-0.39032	-0.245768	0.178121	0.14506	0.143534	-0.007222	-0.05188
Data224	0.259247	-0.328166	0.394491	0.069885	-0.283712	-0.397542	-0.220388	0.148214	0.200297	0.146891	-0.03479	-0.066376
Data225	0.270996	-0.324554	0.377096	-0.025736	-0.318502	-0.398458	-0.163422	0.114644	0.266012	0.139669	-0.059611	-0.076294
Data226	0.293376	-0.325673	0.324402	-0.07314	-0.305684	-0.383097	-0.109202	0.083415	0.304565	0.126648	-0.083313	-0.097809
Data227	0.303345	-0.319875	0.318909	-0.116018	-0.247599	-0.377197	-0.090332	0.06424	0.274862	0.108643	-0.087484	-0.128377
Data228	0.321401	-0.308634	0.32725	-0.190582	-0.193075	-0.368144	-0.094604	0.054016	0.180461	0.108032	-0.084229	-0.130107
Data229	0.343781	-0.289764	0.306193	-0.285899	-0.138652	-0.362549	-0.087992	0.034841	0.081584	0.107015	-0.060933	-0.128123
Data230	0.339457	-0.268707	0.296631	-0.378469	-0.09847	-0.348918	-0.103404	0.026347	-0.020854	0.09786	-0.046285	-0.123138
Data231	0.347697	-0.251465	0.293376	-0.442708	-0.017802	-0.353699	-0.13087	0.033061	-0.098368	0.09491	-0.039368	-0.105591
Data232	0.354462	-0.239512	0.290629	-0.455831	0.092773	-0.363159	-0.142517	0.068817	-0.165609	0.105794	-0.042928	-0.111694
Data233	0.354309	-0.223541	0.308533	-0.459086	0.181885	-0.369568	-0.150503	0.101217	-0.221456	0.114034	-0.058289	-0.120087
Data234	0.367839	-0.203094	0.331319	-0.413462	0.259705	-0.371094	-0.153046	0.123444	-0.262349	0.131022	-0.075684	-0.115
Data235	0.380452	-0.181834	0.361735	-0.361532	0.269572	-0.367432	-0.185649	0.130971	-0.321757	0.153809	-0.086365	-0.135854
Data236	0.411021	-0.165761	0.402222	-0.342255	0.204671	-0.384827	-0.212606	0.128988	-0.420329	0.184428	-0.096842	-0.16922
Data237	0.466614	-0.16271	0.41687	-0.368144	0.115967	-0.389913	-0.254466	0.12502	-0.523275	0.212504	-0.091349	-0.182546
Data238	0.503387	-0.15742	0.41331	-0.418701	0.012512	-0.398356	-0.277507	0.121867	-0.57251	0.243225	-0.066732	-0.175527
Data239	0.498403	-0.151774	0.396525	-0.44927	-0.083516	-0.410563	-0.275065	0.13209	-0.544637	0.269572	-0.062154	-0.151316
Data240	0.494232	-0.148977	0.384623	-0.442301	-0.165812	-0.400492	-0.300802	0.151469	-0.469157	0.282186	-0.058187	-0.136464
Data241	0.479736	-0.142161	0.383809	-0.428619	-0.256653	-0.386963	-0.338999	0.162303	-0.38442	0.284627	-0.059204	-0.1297
Data242	0.460765	-0.130157	0.397847	-0.397237	-0.309957	-0.387573	-0.354716	0.154063	-0.332031	0.274251	-0.06724	-0.135549
Data243	0.443014	-0.114441	0.410258	-0.414734	-0.342204	-0.404765	-0.34022	0.148926	-0.288798	0.262451	-0.073242	-0.132141
Data244	0.440114	-0.089925	0.411072	-0.474904	-0.372009	-0.402323	-0.312602	0.151723	-0.248311	0.255941	-0.076904	-0.144552
Data245	0.45634	-0.077006	0.396729	-0.515798	-0.378621	-0.393372	-0.301717	0.178782	-0.242818	0.26652	-0.070292	-0.154673
Data246	0.479075	-0.072174	0.353699	-0.512187	-0.369059	-0.378927	-0.295614	0.218811	-0.233053	0.284932	-0.066121	-0.138346
Data247	0.48823	-0.07431	0.323385	-0.422516	-0.330505	-0.362854	-0.275116	0.261078	-0.238647	0.314026	-0.071208	-0.115407
Data248	0.481415	-0.073395	0.286255	-0.2771	-0.283101	-0.338847	-0.269114	0.292613	-0.289815	0.352987	-0.088908	-0.07899
Data249	0.464376	-0.071716	0.232035	-0.097249	-0.244039	-0.328674	-0.310211	0.310211	-0.337626	0.375977	-0.10732	-0.062714
Data250	0.445506	-0.071665	0.235697	0.075328	-0.206502	-0.316569	-0.329692	0.313924	-0.413717	0.385946	-0.1179	-0.047099
Data251	0.431417	-0.065613	0.233968	0.13382	-0.234578	-0.294902	-0.333659	0.304769	-0.496928	0.400798	-0.118001	-0.032857
Data252	0.435384	-0.057882	0.231628	0.096995	-0.313212	-0.284322	-0.319722	0.304362	-0.55603	0.402527	-0.126038	-0.037181
Data253	0.45344	-0.049388	0.247192	0.023295	-0.394389	-0.270081	-0.285288	0.311127	-0.559082	0.408834	-0.120951	-0.048269
Data254	0.492198	-0.038249	0.262349	-0.041656	-0.461934	-0.254313	-0.26062	0.313772	-0.495911	0.425415	-0.111898	-0.061391
Data255	0.515391	-0.026805	0.275167	-0.065053	-0.499268	-0.241191	-0.267487	0.323893	-0.38147	0.438436	-0.096944	-0.070699
Data256	0.542552	-0.000559	0.283712	-0.078227	-0.499878	-0.249125	-0.24765	0.326182	-0.229187	0.448507	-0.086772	-0.077616
Data257	0.559336	0.024058	0.29185	-0.073802	-0.455322	-0.257975	-0.227712	0.312856	-0.131632	0.460917	-0.087382	-0.053457
Data258	0.569255	0.037282	0.29541	-0.065053	-0.403849	-0.237732	-0.203196	0.279744	-0.13855	0.479736	-0.08728	-0.042063
Data259	0.580851	0.051117	0.304972	-0.072479	-0.368551	-0.202738	-0.165456	0.257314	-0.188293	0.49408	-0.068665	-0.056
Data260	0.595907	0.069173	0.276082	-0.071004	-0.314535	-0.162455	-0.147298	0.253601	-0.227153	0.504252	-0.043844	-0.055491
Data261	0.578105	0.095367	0.247701	-0.035807	-0.208435	-0.142212	-0.131785	0.249329	-0.271912	0.513611	-0.020752	-0.036469
Data262	0.567932	0.120748	0.238953	0.064596	-0.072327	-0.157776	-0.091298	0.251109	-0.283712	0.527649	-0.008748	-0.033366
Data263	0.576681	0.128682	0.224202	0.200806	0.049133	-0.157369	-0.042979	0.253855	-0.288696	0.546773	-0.010071	-0.045827
Data264	0.566864	0.138855	0.226746	0.324809	0.138652	-0.13682	-0.002594	0.272827	-0.312297	0.566508	-0.004578	-0.052745
Data265	0.588125	0.154012	0.252889	0.402781	0.199585	-0.121562	0.040283	0.296173	-0.375264	0.60496	0.006816	-0.048726
Data266	0.608877	0.178375	0.278625	0.441742	0.213114	-0.103149	0.061951	0.311228	-0.407918	0.637512	0.001729	-0.02711
Data267	0.616862	0.203807	0.316569	0.420888	0.181274	-0.070597	0.058797	0.328674	-0.391337	0.659485	-0.008545	0.010681
Data268	0.643972	0.226847	0.366211	0.371552	0.127157	-0.033569	0.055084	0.338084	-0.301107	0.675456	-0.006612	0.006917
Data269	0.671183	0.230916	0.394999	0.329539	0.086365	-0.000712	0.067444	0.348104	-0.176799	0.685323	-0.006104	-0.002085
Data270	0.675507	0.231628	0.433044	0.325826	0.059001	0.034993	0.105387	0.372569	-0.053711	0.700684	-0.000916	0.006663
Data271	0.684306	0.243683	0.445048	0.353241	0.045573	0.052592	0.180461	0.376943	0.046082	0.709432	0	-0.010885
Data272	0.702006	0.267639	0.448405	0.404358	0.06897	0.061646	0.257619	0.371195	0.169271	0.708415	-0.004985	-0.024974
Data273	0.719604	0.295512	0.477091	0.480296	0.104675	0.082296	0.298564	0.3567	0.275879	0.708923	0.004272	-0.032705
Data274	0.736033	0.316722	0.49113	0.537465	0.1533	0.088501	0.319977	0.335642	0.346578	0.722961	0.021057	-0.013733
Data275	0.735982	0.322774	0.452576	0.573222	0.223287	0.075785	0.306956	0.320129	0.375468	0.744527	0.048421	0.026652
Data276	0.731761	0.32781	0.401408	0.591482	0.271403	0.066121	0.288951	0.313466	0.369873	0.780843	0.074666	0.076752
Data277	0.751597	0.334269	0.344849	0.665894	0.339254	0.066427	0.24409	0.31606	0.390218	0.818278	0.093079	0.077616
Data278	0.779266	0.337372	0.285136	0.747325	0.39683	0.070292	0.183818	0.33961	0.416972	0.849101	0.108032	0.060628
Data279	0.799917	0.341695	0.272217	0.830027	0.461833	0.107625	0.150808	0.367533	0.433655	0.877889	0.112508	0.057017
Data280	0.825144	0.350545	0.276998	0.890249	0.517273	0.154419	0.16154	0.400085	0.404154	0.897217	0.114848	0.026805
Data281	0.835673	0.365702	0.322571	0.914612	0.519206	0.175578	0.203145	0.426127	0.376078	0.895487	0.111796	-0.010885
Data282	0.825399	0.380402	0.378927	0.869548	0.481771	0.17863	0.220846	0.45756	0.341695	0.880636	0.114543	-0.031026
Data283	0.820313	0.398407	0.425415	0.759125	0.414836	0.158793	0.183105	0.467173	0.320638	0.878296	0.122274	-0.027313
Data284	0.809987	0.398407	0.451762	0.662028	0.365295	0.136515	0.112661	0.474752	0.308736	0.87677	0.130717	-0.009867
Data285	0.79717	0.391693	0.486959	0.597331	0.360718	0.126241	0.057475	0.475108	0.356242	0.871277	0.149638	0.013275
Data286	0.797882	0.382029	0.518392	0.556132	0.333964	0.112712	0.004832	0.453898	0.415955	0.858053	0.163676	0.00356
Data287	0.804901	0.367889	0.549316	0.555267	0.357361	0.12085	-0.025177	0.391947	0.466614	0.853068	0.173238	0.005951
Data288	0.79422	0.362244	0.561015	0.565592	0.411377	0.151164	-0.024974	0.32547	0.46285	0.857951	0.173747	0.014089
Data289	0.780589	0.354563	0.551249	0.556183	0.451864	0.194194	0.000153	0.268046	0.391439	0.86792	0.166829	0.00295
Data290	0.760803	0.342611	0.548604	0.509491	0.494283	0.215047	0.065257	0.216217	0.306295	0.884094	0.173645	-0.006205
Data291	0.736643	0.334167	0.521545	0.416412	0.527852	0.202332	0.122986	0.186157	0.220642	0.897522	0.177714	-0.012105
Data292	0.717214	0.327657	0.48645	0.351766	0.585124	0.175883	0.113475	0.187225	0.140483	0.903422	0.179647	-0.012054
Data293	0.690969	0.319112	0.447998	0.327352	0.656738	0.141195	0.08906	0.219371	0.09552	0.89325	0.173238	0.019379
Data294	0.660299	0.32135	0.399272	0.330098	0.698446	0.109049	0.073853	0.25884	0.047201	0.881144	0.165914	0.043233
Data295	0.645243	0.337728	0.403442	0.370789	0.71401	0.08728	0.024007	0.287984	0.003153	0.867106	0.161743	0.035197
Data296	0.641581	0.358378	0.44871	0.416158	0.685527	0.081075	0.003052	0.321655	-0.044556	0.859578	0.157267	0.018921
Data297	0.642598	0.368093	0.478821	0.412598	0.620422	0.090332	-0.011902	0.335083	-0.132955	0.861206	0.153503	0.005137
Data298	0.659078	0.367432	0.507507	0.373739	0.537821	0.123494	0.006917	0.324148	-0.224711	0.85673	0.154419	-0.010783
Data299	0.681508	0.367228	0.543416	0.314687	0.450541	0.161743	0.099691	0.313009	-0.279134	0.847066	0.150452	-0.026449
Data300	0.701853	0.369568	0.560811	0.265757	0.398966	0.174561	0.195109	0.311483	-0.26652	0.833435	0.14679	-0.006866
Data301	0.701853	0.367381	0.567932	0.249837	0.357157	0.166728	0.224202	0.32491	-0.173035	0.825094	0.133667	0.024363
Data302	0.684102	0.366007	0.525106	0.264587	0.28127	0.174561	0.229034	0.329895	-0.070496	0.81014	0.123291	0.06424
Data303	0.648041	0.361125	0.4599	0.324453	0.217997	0.157369	0.219574	0.327352	-0.002645	0.804138	0.118815	0.084279
Data304	0.62383	0.357819	0.431112	0.339101	0.163371	0.134074	0.193125	0.300954	0.030314	0.790812	0.119324	0.076904
Data305	0.613505	0.346527	0.381571	0.307719	0.119019	0.134888	0.159912	0.281372	0.03123	0.777079	0.115662	0.067444
Data306	0.582631	0.334167	0.307719	0.25823	0.099182	0.131429	0.114187	0.273844	0.026245	0.776062	0.121765	0.070648
Data307	0.563812	0.322316	0.262451	0.23585	0.076396	0.137736	0.096639	0.286916	0.027568	0.779826	0.127258	0.054372
Data308	0.564168	0.316467	0.245463	0.285645	0.087789	0.168254	0.126546	0.327148	0.042216	0.774333	0.109558	0.042826
Data309	0.564117	0.3066	0.243327	0.387319	0.095622	0.183614	0.185699	0.375519	0.028076	0.765991	0.102336	0.030568
Data310	0.560201	0.296885	0.247396	0.517019	0.105082	0.181986	0.228984	0.412954	-0.010579	0.752869	0.089213	0.03362
Data311	0.556285	0.281881	0.273438	0.655009	0.121562	0.1769	0.240529	0.43335	-0.079549	0.751546	0.072021	0.040995
Data312	0.53716	0.267944	0.293376	0.718587	0.097046	0.173035	0.227559	0.437978	-0.170085	0.747782	0.056559	0.040181
Data313	0.52887	0.253347	0.3125	0.695089	0.020243	0.121053	0.203807	0.434977	-0.273641	0.737	0.054525	0.025024
Data314	0.519918	0.227407	0.28005	0.646464	-0.075073	0.057373	0.182444	0.421041	-0.31484	0.706177	0.067851	-0.00824
Data315	0.491791	0.210317	0.224202	0.591075	-0.154826	-0.002543	0.160624	0.397542	-0.328674	0.672811	0.065104	-0.034637
Data316	0.47287	0.197398	0.176086	0.54011	-0.196126	-0.036926	0.146077	0.364939	-0.321757	0.64443	0.053202	-0.076904
Data317	0.467122	0.189819	0.106099	0.468241	-0.205383	-0.059001	0.1592	0.314738	-0.221761	0.606079	0.037333	-0.106354
Data318	0.45461	0.188192	0.053202	0.389659	-0.19104	-0.049337	0.19165	0.243886	-0.152791	0.566508	0.015157	-0.095164
Data319	0.447642	0.171509	0.021973	0.323486	-0.171712	-0.052795	0.224355	0.181274	-0.142721	0.54718	-0.008443	-0.056458
Data320	0.441284	0.135295	-0.027364	0.249837	-0.153809	-0.079346	0.217489	0.146688	-0.152486	0.546977	-0.021973	-0.011037
Data321	0.418396	0.102336	-0.07192	0.19516	-0.136617	-0.106303	0.199839	0.13443	-0.189412	0.530396	-0.047404	0.002747
Data322	0.407308	0.083059	-0.115153	0.184733	-0.071818	-0.145976	0.141296	0.128428	-0.251261	0.521749	-0.078735	-0.010325
Data323	0.401459	0.063273	-0.181274	0.272827	0.022786	-0.207113	0.075378	0.114136	-0.293477	0.514323	-0.105082	-0.041046
Data324	0.381826	0.052389	-0.222473	0.430806	0.108337	-0.235189	-0.008596	0.08606	-0.340576	0.492655	-0.115356	-0.064952
Data325	0.361989	0.038249	-0.25472	0.572154	0.159302	-0.246073	-0.075734	0.059052	-0.39032	0.472005	-0.110881	-0.090027
Data326	0.335592	0.031535	-0.256348	0.662333	0.169169	-0.243327	-0.09196	0.036163	-0.478923	0.465902	-0.108439	-0.109507
Data327	0.319214	0.031281	-0.237935	0.675201	0.147603	-0.23234	-0.102386	0.008748	-0.534261	0.457357	-0.112508	-0.127513
Data328	0.295003	0.026855	-0.242716	0.583954	0.078328	-0.229085	-0.10198	-0.026143	-0.546061	0.447388	-0.132141	-0.126343
Data329	0.287272	0.014954	-0.251058	0.452932	-0.00651	-0.257467	-0.121613	-0.068461	-0.522359	0.424805	-0.16449	-0.110677
Data330	0.286051	0.000559	-0.259603	0.298208	-0.06012	-0.304464	-0.16154	-0.095062	-0.456645	0.372213	-0.199585	-0.104879
Data331	0.260264	-0.004628	-0.296733	0.166372	-0.115662	-0.353292	-0.210622	-0.12263	-0.378011	0.321452	-0.229696	-0.115865
Data332	0.226186	-0.011088	-0.348307	0.072327	-0.158081	-0.41158	-0.258942	-0.130514	-0.289307	0.282389	-0.252584	-0.151164
Data333	0.20518	-0.04186	-0.357259	0.043996	-0.172831	-0.448303	-0.307821	-0.141347	-0.182902	0.247294	-0.279541	-0.181224
Data334	0.176595	-0.083364	-0.361633	0.065002	-0.184835	-0.472819	-0.34846	-0.157878	-0.118815	0.219014	-0.305684	-0.215658
Data335	0.150553	-0.105082	-0.36733	0.085195	-0.187683	-0.492961	-0.363922	-0.17746	-0.071513	0.206909	-0.322978	-0.236155
Data336	0.153554	-0.117238	-0.39266	0.105184	-0.186259	-0.486857	-0.343424	-0.199382	-0.06602	0.193481	-0.332438	-0.225423
Data337	0.160878	-0.126902	-0.435282	0.140076	-0.198161	-0.480754	-0.305735	-0.223541	-0.10081	0.177409	-0.341492	-0.197652
Data338	0.160217	-0.134888	-0.464274	0.255381	-0.172831	-0.492554	-0.281067	-0.219828	-0.097453	0.176493	-0.337219	-0.158844
Data339	0.140839	-0.136871	-0.466105	0.373281	-0.131531	-0.508423	-0.289459	-0.204417	-0.08433	0.172526	-0.341593	-0.116119
Data340	0.128988	-0.13621	-0.456645	0.472514	-0.097453	-0.519307	-0.345612	-0.196279	-0.075175	0.165405	-0.351563	-0.100962
Data341	0.122884	-0.142568	-0.446269	0.523631	-0.079346	-0.536499	-0.382182	-0.204112	-0.082499	0.141195	-0.366211	-0.107829
Data342	0.133362	-0.147298	-0.426737	0.497945	-0.101624	-0.564372	-0.407308	-0.224559	-0.132446	0.103353	-0.381063	-0.117544
Data343	0.125987	-0.148315	-0.441182	0.356547	-0.155029	-0.594177	-0.460917	-0.247904	-0.190125	0.08901	-0.406392	-0.124207
Data344	0.101776	-0.146637	-0.447591	0.177867	-0.22227	-0.59967	-0.470225	-0.258535	-0.252584	0.073853	-0.441895	-0.13387
Data345	0.080414	-0.142822	-0.481059	0.018819	-0.2712	-0.606181	-0.452728	-0.260111	-0.308634	0.050456	-0.465495	-0.125834
Data346	0.067596	-0.134735	-0.517782	-0.089111	-0.292257	-0.615743	-0.451762	-0.23997	-0.293783	0.02533	-0.477498	-0.123647
Data347	0.070089	-0.135956	-0.515747	-0.150859	-0.329183	-0.638021	-0.419769	-0.236969	-0.270081	0.005493	-0.492961	-0.109304
Data348	0.067851	-0.130157	-0.519409	-0.171763	-0.302734	-0.657654	-0.35909	-0.264282	-0.253194	-0.005493	-0.503845	-0.101725
Data349	0.064341	-0.127563	-0.511373	-0.179036	-0.246379	-0.680033	-0.390879	-0.299072	-0.278422	-0.01241	-0.513509	-0.118306
Data350	0.053609	-0.145315	-0.494893	-0.212606	-0.200704	-0.669352	-0.431722	-0.338898	-0.331523	-0.02299	-0.520833	-0.136515
Data351	0.035756	-0.165253	-0.507813	-0.282033	-0.140788	-0.668132	-0.44398	-0.368958	-0.351054	-0.049032	-0.52124	-0.141195
Data352	-0.000356	-0.176697	-0.525818	-0.387014	-0.077311	-0.674032	-0.451406	-0.39683	-0.380147	-0.068665	-0.508016	-0.143636
Data353	-0.018361	-0.183156	-0.519918	-0.44337	0.007935	-0.653483	-0.447184	-0.419922	-0.409648	-0.067444	-0.487366	-0.154215
Data354	-0.03301	-0.187174	-0.549825	-0.441335	0.080058	-0.663147	-0.417582	-0.442403	-0.440776	-0.064697	-0.47699	-0.159709
Data355	-0.055135	-0.188853	-0.582784	-0.426127	0.130514	-0.666199	-0.366109	-0.460256	-0.498861	-0.062866	-0.471191	-0.148926
Data356	-0.053609	-0.196025	-0.581462	-0.370585	0.158793	-0.651957	-0.293376	-0.475667	-0.567932	-0.061137	-0.478516	-0.122935
Data357	-0.036011	-0.194753	-0.581055	-0.320028	0.113424	-0.649923	-0.227153	-0.484721	-0.632222	-0.061747	-0.484111	-0.095927
Data358	-0.042419	-0.186462	-0.559998	-0.30426	-0.00651	-0.665894	-0.211741	-0.493469	-0.705261	-0.059713	-0.49764	-0.084686
Data359	-0.040639	-0.180105	-0.534668	-0.321147	-0.142008	-0.65918	-0.233917	-0.494436	-0.777791	-0.069275	-0.522664	-0.094859
Data360	-0.034281	-0.176697	-0.532837	-0.381266	-0.253703	-0.661621	-0.247447	-0.479787	-0.812887	-0.08372	-0.546977	-0.117493
Data361	-0.054321	-0.180003	-0.495911	-0.447439	-0.330607	-0.679728	-0.262248	-0.450389	-0.770162	-0.116272	-0.56366	-0.144348
Data362	-0.056	-0.190481	-0.44342	-0.497894	-0.41392	-0.678202	-0.2889	-0.43101	-0.664571	-0.147909	-0.577494	-0.154063
Data363	-0.048319	-0.203094	-0.446269	-0.528259	-0.50415	-0.665181	-0.300293	-0.431468	-0.585531	-0.174764	-0.581767	-0.155385
Data364	-0.045166	-0.216217	-0.437113	-0.518138	-0.556742	-0.641276	-0.289408	-0.427755	-0.537516	-0.199178	-0.576274	-0.147196
Data365	-0.026194	-0.23407	-0.433248	-0.536957	-0.579427	-0.610148	-0.253448	-0.417277	-0.516154	-0.213318	-0.562541	-0.126139
Data366	-0.014903	-0.247803	-0.460103	-0.561167	-0.600484	-0.595601	-0.213521	-0.420176	-0.523173	-0.223389	-0.541382	-0.097453
Data367	-0.038198	-0.255127	-0.474243	-0.561218	-0.590312	-0.597839	-0.203094	-0.422923	-0.525614	-0.231323	-0.516357	-0.083516
Data368	-0.09257	-0.25884	-0.494792	-0.552216	-0.573425	-0.613607	-0.223236	-0.429179	-0.510254	-0.221761	-0.500793	-0.111033
Data369	-0.125427	-0.248464	-0.537008	-0.500132	-0.52297	-0.644226	-0.256856	-0.420939	-0.482992	-0.221354	-0.490112	-0.157572
Data370	-0.163981	-0.243581	-0.567932	-0.406952	-0.484212	-0.669352	-0.292765	-0.395101	-0.485942	-0.216777	-0.481567	-0.19989
Data371	-0.175985	-0.241292	-0.606588	-0.277252	-0.454203	-0.676168	-0.312449	-0.357513	-0.50293	-0.210368	-0.473633	-0.217743
Data372	-0.170593	-0.239868	-0.604146	-0.155284	-0.433044	-0.671794	-0.3479	-0.330302	-0.544637	-0.203451	-0.480042	-0.224202
Data373	-0.155843	-0.228577	-0.564982	-0.087229	-0.476481	-0.65155	-0.355377	-0.311076	-0.59611	-0.198669	-0.495504	-0.213216
Data374	-0.11851	-0.226949	-0.545146	-0.079091	-0.551249	-0.633647	-0.321045	-0.287832	-0.661621	-0.194499	-0.495504	-0.188751
Data375	-0.085042	-0.227661	-0.536804	-0.112966	-0.613607	-0.629985	-0.308431	-0.267181	-0.657756	-0.188802	-0.499471	-0.177307
Data376	-0.094706	-0.227102	-0.516968	-0.12736	-0.671387	-0.643616	-0.30482	-0.250702	-0.625203	-0.194092	-0.507711	-0.181274
Data377	-0.11378	-0.21637	-0.501506	-0.140432	-0.683187	-0.658366	-0.345103	-0.239105	-0.549825	-0.206299	-0.520732	-0.175578
Data378	-0.162099	-0.208537	-0.500387	-0.151774	-0.643514	-0.667623	-0.390269	-0.258586	-0.434163	-0.222982	-0.541077	-0.165761
Data379	-0.201416	-0.208384	-0.497538	-0.185903	-0.592957	-0.670675	-0.410258	-0.302734	-0.398051	-0.242716	-0.552775	-0.166779
Data380	-0.216624	-0.218302	-0.527242	-0.228628	-0.558675	-0.681559	-0.426687	-0.354818	-0.40568	-0.258484	-0.555827	-0.159556
Data381	-0.223185	-0.231069	-0.569661	-0.299581	-0.529073	-0.68339	-0.452423	-0.39561	-0.434367	-0.271505	-0.55308	-0.131989
Data382	-0.202077	-0.244039	-0.617879	-0.374603	-0.494385	-0.680542	-0.462443	-0.413106	-0.482686	-0.287577	-0.545553	-0.103709
Data383	-0.180562	-0.253906	-0.671997	-0.417124	-0.414632	-0.663045	-0.444794	-0.420176	-0.512899	-0.2889	-0.527751	-0.081431
Data384	-0.157979	-0.266317	-0.719503	-0.374756	-0.301107	-0.631816	-0.401306	-0.409139	-0.521647	-0.278829	-0.501912	-0.066172
Data385	-0.154928	-0.28244	-0.739644	-0.24175	-0.218099	-0.603434	-0.364634	-0.401967	-0.514119	-0.26947	-0.472819	-0.063477
Data386	-0.165253	-0.296326	-0.740356	-0.110474	-0.137838	-0.57902	-0.361735	-0.398	-0.529582	-0.266927	-0.451457	-0.053864
Data387	-0.176849	-0.297038	-0.702006	-0.023549	-0.06897	-0.549825	-0.362345	-0.399984	-0.612386	-0.258077	-0.449727	-0.049337
Data388	-0.182037	-0.285492	-0.634867	-0.006409	-0.036112	-0.542603	-0.37323	-0.391388	-0.65155	-0.251465	-0.451864	-0.060069
Data389	-0.198263	-0.272115	-0.593058	-0.051524	-0.060832	-0.55481	-0.391591	-0.383097	-0.63029	-0.237528	-0.443624	-0.067495
Data390	-0.216726	-0.258382	-0.526123	-0.117391	-0.093994	-0.572611	-0.429382	-0.390422	-0.553487	-0.234172	-0.429484	-0.056661
Data391	-0.215454	-0.238902	-0.477804	-0.193787	-0.101013	-0.592143	-0.452423	-0.396932	-0.41392	-0.24353	-0.42277	-0.013682
Data392	-0.207723	-0.225728	-0.473022	-0.26535	-0.112305	-0.591532	-0.444234	-0.400441	-0.294088	-0.260111	-0.423686	0.008799
Data393	-0.190277	-0.21876	-0.482585	-0.30014	-0.134074	-0.55898	-0.406189	-0.405629	-0.190328	-0.288188	-0.417277	0.021617
Data394	-0.189209	-0.220286	-0.508219	-0.272166	-0.147909	-0.531616	-0.373789	-0.428975	-0.10203	-0.300903	-0.403646	0.02833
Data395	-0.204671	-0.220591	-0.528666	-0.233968	-0.155131	-0.535177	-0.370229	-0.45639	-0.058695	-0.303345	-0.379944	0.01531
Data396	-0.223999	-0.224864	-0.532328	-0.214844	-0.144958	-0.507609	-0.330709	-0.481517	-0.025533	-0.314941	-0.368958	0.00646
Data397	-0.243022	-0.220133	-0.561523	-0.219421	-0.120646	-0.480448	-0.297089	-0.498606	-0.051676	-0.324707	-0.36143	0.00351
Data398	-0.266774	-0.220846	-0.58431	-0.217183	-0.089315	-0.459798	-0.312907	-0.499013	-0.108032	-0.318298	-0.364482	0.00356
Data399	-0.288595	-0.215759	-0.595296	-0.131582	-0.024007	-0.428569	-0.325165	-0.466919	-0.116475	-0.320435	-0.370178	0.018972
Data400	-0.296936	-0.201162	-0.606283	-0.018514	0.037333	-0.399577	-0.333761	-0.410105	-0.099996	-0.340068	-0.363871	0.039673
Data401	-0.289358	-0.175171	-0.589294	0.098928	0.100098	-0.383097	-0.312958	-0.353088	-0.044759	-0.347595	-0.355021	0.056763
Data402	-0.276642	-0.150503	-0.565694	0.202382	0.136515	-0.351664	-0.256195	-0.302938	-0.001933	-0.336914	-0.351868	0.07019
Data403	-0.268911	-0.126394	-0.520426	0.255127	0.129903	-0.343119	-0.198466	-0.271556	-0.014954	-0.328064	-0.337931	0.072327
Data404	-0.264333	-0.122986	-0.485942	0.228882	0.096232	-0.346985	-0.181274	-0.272166	-0.040792	-0.325623	-0.321045	0.087484
Data405	-0.254059	-0.122579	-0.456136	0.149689	0.060527	-0.314026	-0.141296	-0.30894	-0.071208	-0.318909	-0.314128	0.091044
Data406	-0.265961	-0.115712	-0.435893	0.068207	0.033061	-0.299479	-0.120646	-0.35085	-0.067647	-0.322367	-0.312907	0.087891
Data407	-0.297038	-0.09669	-0.410258	-0.013835	0.023092	-0.294902	-0.138092	-0.383504	-0.004069	-0.333252	-0.310669	0.08901
Data408	-0.313517	-0.082397	-0.423381	-0.083872	-0.022583	-0.296834	-0.125529	-0.41392	0.056152	-0.348511	-0.317485	0.097402
Data409	-0.30309	-0.076447	-0.441793	-0.116933	-0.00946	-0.305786	-0.110423	-0.441589	0.11617	-0.36438	-0.338338	0.118764
Data410	-0.294647	-0.076853	-0.439758	-0.140177	0.039978	-0.295715	-0.129598	-0.466156	0.117289	-0.372009	-0.345764	0.130971
Data411	-0.277964	-0.076548	-0.464783	-0.187225	0.091248	-0.270996	-0.134277	-0.483042	0.063171	-0.362142	-0.329183	0.101929
Data412	-0.264333	-0.081228	-0.482178	-0.276845	0.142008	-0.256348	-0.10081	-0.481923	0.007528	-0.347087	-0.302531	0.06724
Data413	-0.240529	-0.070546	-0.495911	-0.373077	0.194499	-0.260111	-0.057729	-0.468343	-0.060221	-0.336914	-0.264791	0.054932
Data414	-0.216522	-0.054677	-0.4776	-0.43279	0.275574	-0.274455	-0.016988	-0.43574	-0.103149	-0.324504	-0.227966	0.046794
Data415	-0.207723	-0.033264	-0.421549	-0.435638	0.367126	-0.275269	0.009613	-0.384776	-0.121053	-0.300395	-0.21993	0.04125
Data416	-0.2093	-0.024516	-0.376689	-0.422618	0.438944	-0.270487	0.015411	-0.351308	-0.168457	-0.29012	-0.219523	0.061646
Data417	-0.226237	-0.032399	-0.337219	-0.375214	0.48879	-0.26357	-0.024974	-0.327962	-0.201823	-0.285441	-0.228475	0.079244
Data418	-0.234731	-0.035197	-0.25238	-0.315552	0.481974	-0.25411	-0.089264	-0.312907	-0.259806	-0.290934	-0.231628	0.097707
Data419	-0.239309	-0.020599	-0.181376	-0.295817	0.432739	-0.239258	-0.117849	-0.306498	-0.343221	-0.307007	-0.236104	0.135396
Data420	-0.230459	-0.012004	-0.140788	-0.310059	0.351359	-0.214945	-0.124613	-0.29541	-0.415548	-0.331014	-0.22288	0.142873
Data421	-0.232035	-0.005697	-0.142415	-0.361328	0.26001	-0.176595	-0.13916	-0.297953	-0.459391	-0.345968	-0.206401	0.114695
Data422	-0.235291	-0.00412	-0.164388	-0.400696	0.183614	-0.148519	-0.136363	-0.289815	-0.43691	-0.356242	-0.194194	0.112559
Data423	-0.230408	0.010935	-0.178731	-0.423635	0.121562	-0.135701	-0.167796	-0.287476	-0.332336	-0.36672	-0.183207	0.104116
Data424	-0.221761	0.025177	-0.17985	-0.429993	0.042216	-0.126038	-0.172272	-0.292816	-0.211792	-0.367126	-0.170186	0.092621
Data425	-0.217896	0.035248	-0.18575	-0.388997	-0.015055	-0.132243	-0.15274	-0.289612	-0.121358	-0.36499	-0.171712	0.088348
Data426	-0.208537	0.045878	-0.22349	-0.397593	-0.054626	-0.146077	-0.172068	-0.284729	-0.086466	-0.358276	-0.171407	0.094503
Data427	-0.188751	0.065765	-0.238953	-0.442352	-0.077413	-0.130615	-0.206401	-0.275116	-0.067647	-0.34373	-0.168559	0.126241
Data428	-0.178935	0.080261	-0.256348	-0.466919	-0.083923	-0.091553	-0.236969	-0.241547	-0.038147	-0.323792	-0.15981	0.163879
Data429	-0.158386	0.073954	-0.274556	-0.463969	-0.076396	-0.062968	-0.251872	-0.204417	-0.027873	-0.307719	-0.162964	0.179901
Data430	-0.151062	0.061188	-0.263163	-0.38442	-0.030111	-0.04069	-0.254567	-0.147044	-0.028687	-0.29541	-0.167338	0.181325
Data431	-0.16983	0.056203	-0.268351	-0.267843	0.013224	-0.034383	-0.21932	-0.092367	-0.06429	-0.284932	-0.168457	0.183563
Data432	-0.186513	0.069478	-0.285238	-0.109304	0.045776	-0.040487	-0.18575	-0.060984	-0.116374	-0.269063	-0.167135	0.178986
Data433	-0.182495	0.088755	-0.25533	0.057576	0.057271	-0.038859	-0.145874	-0.055135	-0.177612	-0.253398	-0.159505	0.167084
Data434	-0.201823	0.096893	-0.264384	0.128021	0.009867	-0.053406	-0.112966	-0.064036	-0.276896	-0.249837	-0.150859	0.15564
Data435	-0.218913	0.092519	-0.310465	0.107269	-0.074666	-0.070699	-0.107625	-0.067647	-0.357361	-0.261841	-0.147196	0.173899
Data436	-0.218404	0.084788	-0.308024	0.052541	-0.178324	-0.065918	-0.114899	-0.083364	-0.373535	-0.278625	-0.148417	0.213318
Data437	-0.223999	0.087789	-0.324402	-0.00412	-0.259196	-0.052694	-0.103099	-0.098724	-0.361328	-0.295003	-0.158895	0.257467
Data438	-0.21347	0.090383	-0.331014	-0.027618	-0.288391	-0.039469	-0.086517	-0.097758	-0.291341	-0.302734	-0.159302	0.262095
Data439	-0.195618	0.091756	-0.3184	-0.05427	-0.286967	-0.010681	-0.06307	-0.082703	-0.173136	-0.315552	-0.151876	0.252431
Data440	-0.187785	0.088145	-0.305583	-0.098419	-0.25238	0.003357	-0.042419	-0.082855	-0.092163	-0.329793	-0.143229	0.254517
Data441	-0.176544	0.085297	-0.255839	-0.138652	-0.215658	0.031942	-0.043284	-0.089467	-0.073446	-0.342916	-0.131022	0.258789
Data442	-0.157674	0.087687	-0.215556	-0.1975	-0.188802	0.067952	-0.013733	-0.099691	-0.091146	-0.343933	-0.108032	0.254211
Data443	-0.172017	0.087128	-0.241394	-0.217539	-0.127665	0.071004	0.026245	-0.119883	-0.126139	-0.339355	-0.097148	0.247904
Data444	-0.1828	0.108388	-0.285848	-0.209452	-0.00885	0.071513	0.053507	-0.137838	-0.1946	-0.34668	-0.08728	0.261943
Data445	-0.171916	0.124868	-0.321248	-0.12029	0.130412	0.073547	0.065715	-0.141144	-0.250854	-0.359599	-0.078328	0.285492
Data446	-0.159251	0.140635	-0.350342	0.020192	0.242004	0.084432	0.054474	-0.131887	-0.313416	-0.359497	-0.095622	0.311839
Data447	-0.146128	0.158844	-0.360209	0.137227	0.318604	0.111898	0.032654	-0.121918	-0.392863	-0.348511	-0.112203	0.335541
Data448	-0.134277	0.167643	-0.352987	0.188446	0.356344	0.13855	0.053457	-0.103404	-0.494385	-0.353597	-0.121257	0.328929
Data449	-0.130005	0.174306	-0.350749	0.179799	0.352173	0.134786	0.082652	-0.090688	-0.527547	-0.372518	-0.116374	0.324656
Data450	-0.098114	0.172526	-0.315959	0.089162	0.32491	0.139974	0.086975	-0.074412	-0.497437	-0.378927	-0.124817	0.329488
Data451	-0.047201	0.16449	-0.245565	-0.008901	0.281372	0.149028	0.091248	-0.060832	-0.414429	-0.388082	-0.126851	0.335185
Data452	-0.039775	0.168355	-0.191447	-0.088043	0.245667	0.1533	0.100301	-0.04837	-0.290527	-0.386658	-0.134379	0.334676
Data453	-0.035197	0.170848	-0.138448	-0.134532	0.212199	0.155334	0.117238	-0.047455	-0.16744	-0.376587	-0.131632	0.347646
Data454	-0.026805	0.180461	-0.108439	-0.150248	0.192261	0.157267	0.126495	-0.055898	-0.051778	-0.380961	-0.13031	0.371704
Data455	-0.035655	0.204773	-0.111186	-0.093943	0.200399	0.171407	0.132853	-0.072734	0.046997	-0.382792	-0.135701	0.398712
Data456	-0.027059	0.22817	-0.111287	-0.003052	0.204569	0.194092	0.155792	-0.096537	0.13031	-0.382284	-0.12736	0.387014
Data457	-0.026957	0.2388	-0.138448	0.053965	0.236308	0.219828	0.212097	-0.099589	0.205892	-0.393982	-0.124613	0.346476
Data458	-0.042216	0.239512	-0.174154	0.076345	0.276286	0.247904	0.243479	-0.091807	0.240885	-0.399475	-0.123291	0.317739
Data459	-0.033264	0.236918	-0.197347	0.104319	0.306905	0.276896	0.260162	-0.086517	0.24648	-0.379537	-0.099182	0.320231
Data460	-0.014598	0.238241	-0.244954	0.190175	0.352681	0.280762	0.257161	-0.08138	0.263163	-0.347493	-0.077006	0.323486
Data461	-0.026449	0.233307	-0.304769	0.269572	0.39856	0.270386	0.267385	-0.070699	0.262756	-0.32196	-0.052795	0.31896
Data462	-0.01887	0.232747	-0.344035	0.341187	0.427348	0.262655	0.274353	-0.048014	0.270284	-0.299581	-0.044759	0.346985
Data463	-0.015157	0.230764	-0.357869	0.398966	0.449219	0.252584	0.258433	-0.019328	0.249736	-0.281576	-0.051168	0.382487
Data464	-0.007833	0.241801	-0.34495	0.415904	0.453796	0.263977	0.222829	0.003764	0.209859	-0.26886	-0.054016	0.410512
Data465	0.021311	0.257772	-0.325216	0.35792	0.417074	0.282898	0.185699	0.017548	0.177409	-0.273132	-0.071513	0.411987
Data466	0.040283	0.268402	-0.294393	0.266368	0.371297	0.276998	0.174459	0.02533	0.164388	-0.296326	-0.084229	0.391032
Data467	0.04364	0.265299	-0.25411	0.174611	0.335795	0.250753	0.155436	0.038249	0.186564	-0.30894	-0.094198	0.369466
Data468	0.029195	0.249379	-0.203247	0.094554	0.314636	0.230916	0.131836	0.040588	0.240377	-0.3125	-0.10081	0.353343
Data469	0.017751	0.233663	-0.166931	0.050863	0.277507	0.215658	0.100403	0.014496	0.306295	-0.317281	-0.110575	0.322266
Data470	-0.011139	0.223897	-0.152995	0.08138	0.314535	0.217997	0.100301	-0.032399	0.372925	-0.333964	-0.111898	0.315297
Data471	-0.031637	0.213979	-0.159098	0.131378	0.375875	0.222575	0.105591	-0.076803	0.397339	-0.350647	-0.103353	0.327606
Data472	-0.031738	0.196584	-0.166016	0.147451	0.411174	0.230815	0.091909	-0.119375	0.38269	-0.357869	-0.082397	0.33549
Data473	-0.014191	0.176493	-0.17568	0.095571	0.439657	0.24353	0.096893	-0.158335	0.33905	-0.350444	-0.067749	0.360972
Data474	0.014191	0.157115	-0.218608	0.009054	0.468241	0.262655	0.091858	-0.187836	0.279236	-0.340169	-0.060018	0.363871
Data475	0.023448	0.159353	-0.250753	-0.053253	0.522257	0.267131	0.102488	-0.186361	0.250244	-0.334778	-0.046082	0.328674
Data476	0.01475	0.174611	-0.261536	-0.081126	0.58197	0.274658	0.127513	-0.154826	0.228882	-0.321554	-0.039266	0.3125
Data477	0.003255	0.180817	-0.269368	-0.094401	0.619507	0.298564	0.148315	-0.110016	0.176697	-0.315247	-0.036418	0.306702
Data478	-0.020752	0.191142	-0.231832	-0.082804	0.646362	0.327148	0.161285	-0.068512	0.142314	-0.3125	-0.045268	0.30248
Data479	-0.040283	0.206095	-0.177917	-0.059509	0.611064	0.34434	0.182088	-0.036163	0.084229	-0.307617	-0.05127	0.315297
Data480	-0.056966	0.22227	-0.136414	-0.056051	0.533956	0.344137	0.166829	-0.022481	0.021464	-0.309957	-0.050151	0.3479
Data481	-0.062714	0.233816	-0.080872	-0.093282	0.459493	0.342509	0.161031	-0.012716	-0.034587	-0.318095	-0.050761	0.381215
Data482	-0.041758	0.244649	-0.061646	-0.136414	0.406698	0.354411	0.151469	-0.014394	-0.061849	-0.32664	-0.047709	0.413055
Data483	-0.024821	0.252431	-0.075684	-0.161641	0.386963	0.368245	0.130259	-0.023804	-0.025126	-0.327861	-0.044556	0.418345
Data484	-0.014242	0.252838	-0.093994	-0.153554	0.355937	0.378113	0.1297	-0.040741	0.069784	-0.340271	-0.05544	0.400899
Data485	-0.010122	0.241852	-0.096334	-0.114848	0.296631	0.370687	0.13682	-0.055389	0.16449	-0.362549	-0.063273	0.408986
Data486	-0.011139	0.239868	-0.116374	-0.049795	0.251872	0.35024	0.154215	-0.066528	0.199992	-0.383809	-0.061646	0.411224
Data487	-0.00356	0.242716	-0.1238	-0.048777	0.199788	0.334066	0.181325	-0.080058	0.205688	-0.390625	-0.05544	0.397847
Data488	0.020498	0.248515	-0.157979	-0.08606	0.15269	0.301514	0.217641	-0.098928	0.204569	-0.388285	-0.041809	0.408529
Data489	0.028992	0.254873	-0.21108	-0.138397	0.122477	0.273844	0.205638	-0.105337	0.210063	-0.381063	-0.030924	0.417175
Data490	0.023549	0.256958	-0.253194	-0.158895	0.112915	0.283101	0.203857	-0.084991	0.232035	-0.363973	-0.017192	0.419668
Data491	0.028076	0.247854	-0.288595	-0.091654	0.137126	0.300598	0.21342	-0.026449	0.271098	-0.344543	-0.007019	0.435435
Data492	0.027669	0.235647	-0.30009	0.022532	0.168966	0.31311	0.224609	0.033518	0.270284	-0.331828	-0.012309	0.431468
Data493	0.036367	0.225474	-0.276998	0.16332	0.195618	0.338236	0.248362	0.08311	0.241292	-0.323486	-0.021159	0.430756
Data494	0.049896	0.215759	-0.22939	0.297038	0.219727	0.353292	0.267029	0.11083	0.188395	-0.319417	-0.0236	0.425212
Data495	0.034841	0.210419	-0.162252	0.360565	0.197449	0.372823	0.290222	0.123291	0.07314	-0.320435	-0.017395	0.408071
Data496	0.020701	0.209198	-0.096232	0.353648	0.14211	0.394694	0.30838	0.129242	-0.048625	-0.337626	-0.008952	0.389353
Data497	0.022786	0.211436	-0.101013	0.301666	0.079346	0.411377	0.347544	0.131175	-0.086873	-0.351766	-0.0177	0.373688
Data498	0.011292	0.221761	-0.138143	0.255788	0.037638	0.426432	0.361888	0.117137	-0.078125	-0.362651	-0.025126	0.384115
Data499	0.009257	0.231222	-0.171814	0.212046	0.014038	0.432434	0.38147	0.113017	-0.04659	-0.360718	-0.016479	0.397288
Data500	0.030162	0.233765	-0.237935	0.165304	0.000712	0.426025	0.394236	0.088806	0.033061	-0.349019	0.015767	0.427551
Data501	0.048726	0.224202	-0.269267	0.106659	0.017497	0.427653	0.389099	0.056407	0.089111	-0.350138	0.048421	0.431519
Data502	0.077413	0.214691	-0.272624	0.039113	0.032043	0.455627	0.398051	0.01948	0.094706	-0.350037	0.071309	0.425161
Data503	0.101674	0.22344	-0.289307	-0.014903	0.043945	0.473022	0.414276	-0.019582	0.094808	-0.345459	0.066121	0.417938
Data504	0.088145	0.24587	-0.265401	-0.043182	0.071106	0.456746	0.430857	-0.043894	0.067444	-0.33783	0.051473	0.410156
Data505	0.069275	0.26474	-0.224101	-0.055084	0.155741	0.459696	0.459239	-0.04247	0.027161	-0.326945	0.04893	0.383352
Data506	0.059713	0.276184	-0.241699	0.032094	0.283508	0.462443	0.505524	-0.001526	0.015462	-0.321859	0.055135	0.365448
Data507	0.050761	0.293884	-0.258586	0.185699	0.403748	0.465495	0.551046	0.042775	-0.007121	-0.32959	0.057475	0.368042
Data508	0.048879	0.316722	-0.264994	0.336761	0.494893	0.496318	0.571899	0.07487	-0.05544	-0.340881	0.049133	0.377858
Data509	0.048879	0.329234	-0.279236	0.44342	0.534973	0.495504	0.561371	0.088959	-0.125122	-0.350037	0.042928	0.394745
Data510	0.059865	0.341288	-0.255941	0.467377	0.541178	0.492554	0.511525	0.082499	-0.171916	-0.356649	0.047506	0.381063
Data511	0.073191	0.358124	-0.245361	0.401306	0.50293	0.498962	0.478414	0.051422	-0.1769	-0.357157	0.053914	0.362091
Data512	0.076752	0.376485	-0.254822	0.309143	0.441589	0.497335	0.465495	0.0177	-0.122986	-0.348104	0.07314	0.349782
Data513	0.068359	0.377706	-0.246785	0.1887	0.398051	0.487366	0.465851	0.009511	-0.027873	-0.334066	0.084941	0.330658
Data514	0.040283	0.36143	-0.24526	0.080007	0.345561	0.473836	0.462646	0.013377	0.090942	-0.322876	0.075785	0.299428
Data515	0.013224	0.336304	-0.274048	0.01002	0.303853	0.468038	0.451609	0.036011	0.222473	-0.319621	0.059102	0.299937
Data516	-0.003662	0.333557	-0.291239	-0.013987	0.296529	0.455627	0.438944	0.041707	0.362345	-0.331828	0.058695	0.31601
Data517	-0.024923	0.337982	-0.292867	0.030263	0.292257	0.443726	0.406952	0.033213	0.462748	-0.336812	0.052999	0.337728
Data518	-0.030314	0.343831	-0.302531	0.081126	0.30599	0.458069	0.386912	0.031687	0.529073	-0.318095	0.044352	0.373027
Data519	-0.002289	0.338949	-0.320536	0.122986	0.327454	0.490621	0.395813	0.024312	0.551758	-0.292257	0.02889	0.380147
Data520	0.029043	0.328979	-0.352681	0.191956	0.368042	0.52063	0.377045	0.012868	0.543416	-0.273132	0.036825	0.370229
Data521	0.052948	0.31901	-0.371399	0.320943	0.459188	0.536804	0.34729	0.046794	0.572611	-0.26001	0.034383	0.353495
Data522	0.04954	0.324148	-0.366313	0.458323	0.539042	0.526632	0.338236	0.089417	0.62266	-0.255432	0.043132	0.310415
Data523	0.023397	0.323588	-0.372518	0.592041	0.594889	0.511271	0.301208	0.118459	0.673319	-0.255941	0.039673	0.286204
Data524	0.013733	0.318349	-0.35553	0.696665	0.618184	0.498657	0.294749	0.129395	0.695089	-0.265706	0.034281	0.297597
Data525	-0.003815	0.314229	-0.315043	0.735016	0.597738	0.473735	0.308228	0.110779	0.679626	-0.272725	0.026855	0.319112
Data526	-0.016683	0.308075	-0.322673	0.674845	0.543823	0.4363	0.299733	0.091095	0.65745	-0.274455	0.018209	0.34434
Data527	-0.030416	0.30599	-0.330098	0.562693	0.477397	0.423787	0.306956	0.093791	0.626933	-0.272827	0.020447	0.393066
Data528	-0.01653	0.298818	-0.335185	0.436096	0.435588	0.437419	0.323893	0.108999	0.617167	-0.266418	0.020243	0.417633
Data529	0.000407	0.293732	-0.34139	0.348663	0.403951	0.456238	0.322316	0.123393	0.657349	-0.252584	0.010274	0.411326
Data530	0.013123	0.299784	-0.324198	0.336761	0.365906	0.467122	0.342712	0.128937	0.695394	-0.241699	0.007019	0.414124
Data531	0.001628	0.307973	-0.316874	0.342407	0.380554	0.446879	0.379842	0.114441	0.72113	-0.242716	0.007426	0.411224
Data532	-0.017395	0.323181	-0.306702	0.346578	0.422363	0.432129	0.387777	0.073547	0.739034	-0.245463	0.011698	0.396423
Data533	-0.019786	0.336355	-0.28951	0.341339	0.469767	0.443217	0.394948	0.029653	0.712789	-0.245667	0.026143	0.412343
Data534	-0.032145	0.351563	-0.27832	0.293884	0.53477	0.464071	0.418803	-0.001272	0.660502	-0.245565	0.041707	0.446116
Data535	-0.058543	0.360057	-0.27476	0.217692	0.58431	0.476481	0.4304	-0.020396	0.584819	-0.234477	0.053609	0.475057
Data536	-0.066427	0.353495	-0.275167	0.156453	0.670471	0.488078	0.434011	-0.032349	0.530497	-0.221761	0.067546	0.460765
Data537	-0.060425	0.350698	-0.281779	0.156301	0.767924	0.49764	0.432943	-0.023804	0.491842	-0.203349	0.087789	0.426229
Data538	-0.036011	0.339305	-0.278829	0.182851	0.805461	0.508423	0.420278	-0.010325	0.414632	-0.189107	0.10437	0.405375
Data539	-0.0118	0.327199	-0.271098	0.223999	0.824483	0.533447	0.429433	-0.001373	0.326436	-0.178019	0.11556	0.408885
Data540	-0.012309	0.3243	-0.264587	0.251109	0.779622	0.538432	0.452016	0.002391	0.237528	-0.178223	0.123698	0.423737
Data541	-0.019786	0.32725	-0.256144	0.235545	0.683187	0.536194	0.471649	0.001373	0.157878	-0.182393	0.122579	0.434672
Data542	-0.013123	0.329386	-0.238139	0.178986	0.575562	0.525309	0.495199	-0.000051	0.092977	-0.1769	0.126648	0.439402
Data543	-0.027008	0.319875	-0.225321	0.112762	0.467631	0.515442	0.520782	-0.017497	0.069682	-0.167948	0.131429	0.435893
Data544	-0.049388	0.309906	-0.212809	0.050761	0.403442	0.509237	0.550842	-0.022888	0.109253	-0.173645	0.139669	0.452169
Data545	-0.060069	0.301768	-0.193787	-0.004018	0.354513	0.49469	0.568746	-0.018514	0.234578	-0.197144	0.145467	0.4363
Data546	-0.046387	0.299174	-0.178833	-0.003916	0.295105	0.483907	0.576375	-0.016429	0.358988	-0.214945	0.144653	0.405528
Data547	-0.034637	0.290782	-0.139771	0.029195	0.271403	0.492655	0.595703	-0.022786	0.449422	-0.220133	0.13682	0.394491
Data548	-0.009308	0.279846	-0.12146	0.026754	0.256551	0.505778	0.632019	-0.023956	0.493876	-0.222066	0.136108	0.381927
Data549	0.01709	0.274658	-0.145772	-0.012461	0.25116	0.503337	0.663554	-0.021871	0.499776	-0.218099	0.141296	0.360209
Data550	0.032603	0.280711	-0.203756	-0.039215	0.254618	0.481873	0.690664	-0.002899	0.487976	-0.221761	0.151774	0.353292
Data551	0.056661	0.292409	-0.267232	-0.043742	0.250448	0.463155	0.687714	0.02121	0.440572	-0.220846	0.158488	0.348053
Data552	0.086823	0.297546	-0.344035	0.012919	0.260213	0.46346	0.698853	0.055339	0.388896	-0.198975	0.154215	0.354716
Data553	0.121358	0.297648	-0.401611	0.075887	0.267944	0.47994	0.746257	0.086416	0.320536	-0.16866	0.146586	0.379944
Data554	0.146179	0.297343	-0.453288	0.187276	0.276794	0.490824	0.761464	0.116933	0.25177	-0.140381	0.144348	0.373688
Data555	0.172017	0.300547	-0.443929	0.283203	0.271098	0.489909	0.740102	0.144755	0.197449	-0.134277	0.152486	0.34729
Data556	0.179036	0.3125	-0.396322	0.317535	0.223287	0.485229	0.714823	0.173543	0.122782	-0.138448	0.155334	0.341339
Data557	0.18692	0.322978	-0.354207	0.275523	0.147909	0.493062	0.700073	0.198263	0.03774	-0.148621	0.151978	0.33844
Data558	0.196025	0.330658	-0.307719	0.212351	0.074056	0.475159	0.683797	0.220744	0.00061	-0.159098	0.16215	0.326945
Data559	0.199483	0.343323	-0.284424	0.158742	0.005798	0.454915	0.687663	0.243225	0	-0.1592	0.193888	0.322164
Data560	0.183818	0.359853	-0.268555	0.129496	-0.011292	0.438232	0.671641	0.251058	0.043335	-0.158691	0.209656	0.329742
Data561	0.188548	0.381673	-0.265605	0.105286	0.01119	0.433757	0.64738	0.237325	0.112712	-0.158895	0.213013	0.344594
Data562	0.191905	0.39861	-0.275879	0.076548	0.075684	0.419617	0.645345	0.210826	0.125529	-0.15625	0.207926	0.364838
Data563	0.166982	0.393219	-0.311076	0.030823	0.125427	0.399272	0.634054	0.168966	0.100301	-0.152791	0.192973	0.38147
Data564	0.140483	0.378571	-0.344035	-0.027974	0.152283	0.392151	0.60496	0.134583	0.058899	-0.156555	0.18575	0.374959
Data565	0.122884	0.367279	-0.374858	-0.101522	0.169373	0.403137	0.587413	0.111643	0.001322	-0.157878	0.18219	0.357971
Data566	0.121867	0.365346	-0.413513	-0.178019	0.232137	0.426839	0.569763	0.093536	-0.060527	-0.165507	0.186666	0.339203
Data567	0.123698	0.362244	-0.452169	-0.190023	0.317586	0.442403	0.558777	0.10493	-0.102539	-0.176493	0.19694	0.316366
Data568	0.119527	0.352987	-0.478414	-0.141754	0.391541	0.429382	0.559794	0.121358	-0.137024	-0.179443	0.206299	0.31016
Data569	0.108388	0.336253	-0.472616	-0.05722	0.43335	0.402527	0.542857	0.129649	-0.170898	-0.176392	0.208232	0.328878
Data570	0.116831	0.325775	-0.43986	0.015055	0.440674	0.394389	0.535177	0.127411	-0.24292	-0.170288	0.209045	0.353495
Data571	0.120188	0.315094	-0.39978	0.02182	0.411377	0.381368	0.529938	0.12619	-0.269267	-0.166728	0.198364	0.357361
Data572	0.106201	0.314484	-0.346781	-0.009359	0.350647	0.365397	0.532074	0.116323	-0.243632	-0.155741	0.189006	0.362752
Data573	0.100149	0.317637	-0.256958	-0.05071	0.292257	0.352681	0.544942	0.094248	-0.170797	-0.15981	0.185038	0.368856
Data574	0.098368	0.31428	-0.197957	-0.101929	0.265706	0.340983	0.541636	0.071818	-0.058085	-0.161336	0.17334	0.367991
Data575	0.110016	0.308685	-0.153198	-0.14562	0.248718	0.316874	0.544688	0.058339	0.03713	-0.155131	0.144857	0.365855
Data576	0.141347	0.291239	-0.165507	-0.170949	0.237732	0.302836	0.583954	0.049388	0.150655	-0.148417	0.131938	0.360209
Data577	0.154266	0.278422	-0.202433	-0.143433	0.246887	0.294291	0.635122	0.031331	0.293986	-0.153503	0.140076	0.338949
Data578	0.13916	0.27359	-0.222982	-0.099945	0.236511	0.288289	0.663757	0.007273	0.394999	-0.160116	0.164795	0.318349
Data579	0.126038	0.270487	-0.263672	-0.098521	0.247599	0.301005	0.680339	-0.009206	0.452169	-0.157878	0.19755	0.311941
Data580	0.118815	0.273081	-0.313212	-0.124817	0.26886	0.315348	0.66803	-0.023092	0.436808	-0.156047	0.223897	0.302734
Data581	0.109762	0.275879	-0.354106	-0.134379	0.292155	0.318095	0.677236	-0.024872	0.399882	-0.148519	0.237834	0.295715
Data582	0.107727	0.294037	-0.389608	-0.059458	0.334269	0.301514	0.748189	-0.007579	0.409241	-0.148722	0.238037	0.304006
Data583	0.104167	0.306956	-0.422262	0.0619	0.351969	0.292562	0.755107	0.037842	0.404358	-0.152283	0.232544	0.286204
Data584	0.102946	0.313212	-0.419413	0.190481	0.37974	0.283407	0.743917	0.105337	0.427958	-0.153605	0.230204	0.283508
Data585	0.108541	0.310211	-0.390422	0.309448	0.398356	0.282898	0.764872	0.162913	0.432638	-0.133667	0.226949	0.286255
Data586	0.105235	0.291392	-0.340576	0.390116	0.387166	0.295512	0.77179	0.19165	0.409037	-0.098165	0.223999	0.301107
Data587	0.078735	0.259501	-0.291545	0.396423	0.351054	0.307617	0.776215	0.196279	0.403239	-0.076803	0.224304	0.330811
Data588	0.068563	0.244141	-0.262756	0.350901	0.303853	0.299174	0.796509	0.187225	0.411479	-0.086466	0.225016	0.355123
Data589	0.048726	0.242818	-0.232137	0.267944	0.269063	0.298157	0.82901	0.153351	0.451355	-0.10732	0.223999	0.363159
Data590	0.035858	0.242259	-0.183309	0.19694	0.233765	0.285543	0.848338	0.11673	0.538127	-0.128377	0.208435	0.373993
Data591	0.030975	0.249634	-0.18453	0.147349	0.175273	0.268351	0.872854	0.071208	0.591125	-0.140076	0.184326	0.344289
Data592	0.039825	0.260925	-0.218913	0.148468	0.184428	0.256958	0.85968	0.026499	0.607808	-0.159912	0.171814	0.29719
Data593	0.064799	0.26825	-0.256551	0.166372	0.227865	0.244141	0.830587	-0.025228	0.566711	-0.178019	0.156657	0.277049
Data594	0.108388	0.270284	-0.305278	0.149434	0.283407	0.246887	0.840861	-0.065257	0.487569	-0.190938	0.154012	0.262553
Data595	0.123698	0.26118	-0.342204	0.073598	0.342509	0.269979	0.877736	-0.088145	0.405172	-0.207418	0.163472	0.258993
Data596	0.131022	0.249227	-0.349223	-0.059611	0.397949	0.269063	0.903371	-0.092214	0.3066	-0.218099	0.178121	0.278778
Data597	0.141449	0.241954	-0.368245	-0.168762	0.486247	0.254517	0.914154	-0.076294	0.238953	-0.215759	0.198771	0.283152
Data598	0.15096	0.234528	-0.352275	-0.217539	0.576884	0.245768	0.904948	-0.031433	0.202738	-0.199687	0.211283	0.290934
Data599	0.152283	0.233765	-0.31779	-0.221965	0.642904	0.226135	0.905914	0.007222	0.150045	-0.180054	0.220032	0.314941
Data600	0.136515	0.231781	-0.276998	-0.186412	0.706991	0.185954	0.930837	0.040487	0.100199	-0.162964	0.242106	0.294037
Data601	0.113831	0.240529	-0.214437	-0.179036	0.703837	0.156962	0.935059	0.060323	0.027873	-0.137227	0.251058	0.242004
Data602	0.10671	0.242767	-0.176799	-0.200348	0.626628	0.133972	0.911204	0.053151	-0.066732	-0.120341	0.245565	0.219727
Data603	0.101115	0.248159	-0.148315	-0.246175	0.52124	0.118205	0.871582	0.045471	-0.142619	-0.111389	0.241089	0.215658
Data604	0.109965	0.24587	-0.130717	-0.291239	0.394491	0.104065	0.845388	0.033264	-0.187581	-0.120138	0.232646	0.206451
Data605	0.101725	0.238037	-0.13682	-0.322266	0.279338	0.090434	0.836894	0.021973	-0.178426	-0.143331	0.229085	0.221608
Data606	0.083618	0.235647	-0.17629	-0.341085	0.176392	0.077718	0.836283	0.01887	-0.077311	-0.168966	0.22939	0.2388
Data607	0.095062	0.234985	-0.196025	-0.330404	0.078939	0.090434	0.856883	0.019938	0.032857	-0.17863	0.222066	0.250753
Data608	0.117137	0.235138	-0.211589	-0.300191	0.031128	0.111898	0.851644	0.024668	0.103963	-0.184224	0.220032	0.257823
Data609	0.101267	0.248057	-0.215352	-0.317637	0.001221	0.129293	0.845591	0.0295	0.150452	-0.184326	0.219523	0.245361
Data610	0.10203	0.262807	-0.21342	-0.373942	-0.018514	0.132243	0.857595	0.035248	0.166829	-0.177511	0.221965	0.210978
Data611	0.094655	0.271556	-0.249125	-0.434367	-0.024719	0.123291	0.829773	0.071259	0.200094	-0.171407	0.234578	0.18809
Data612	0.072174	0.264943	-0.287476	-0.431824	-0.013733	0.108439	0.768382	0.124715	0.198263	-0.158997	0.248718	0.181681
Data613	0.057068	0.250193	-0.295919	-0.362956	0.02533	0.113525	0.73349	0.196788	0.189412	-0.160421	0.258484	0.184479
Data614	0.030874	0.228526	-0.311584	-0.246887	0.067749	0.131632	0.734406	0.247498	0.151367	-0.171305	0.264282	0.185903
Data615	-0.018972	0.218811	-0.327148	-0.074209	0.081787	0.145671	0.72108	0.272878	0.097046	-0.176595	0.258077	0.205994
Data616	-0.063121	0.224304	-0.310364	0.077718	0.070496	0.138652	0.716451	0.290273	0.032552	-0.189311	0.256551	0.226135
Data617	-0.060425	0.227153	-0.308736	0.145976	0.000305	0.130208	0.712331	0.29658	-0.086161	-0.196025	0.250244	0.25238
Data618	-0.069377	0.225016	-0.308228	0.119934	-0.11556	0.126546	0.723063	0.287832	-0.204671	-0.205383	0.239766	0.278015
Data619	-0.079956	0.2211	-0.309041	0.066732	-0.224711	0.112712	0.753072	0.261892	-0.220642	-0.209656	0.237223	0.266774
Data620	-0.093129	0.21403	-0.333252	0.003764	-0.328166	0.087789	0.725606	0.247752	-0.190735	-0.21993	0.231628	0.248108
Data621	-0.101929	0.206502	-0.322978	-0.04186	-0.400187	0.056763	0.685069	0.253957	-0.085551	-0.227254	0.210368	0.234426
Data622	-0.099182	0.199941	-0.309347	-0.08489	-0.432332	0.041504	0.674744	0.257111	0.056559	-0.234273	0.177612	0.229594
Data623	-0.10025	0.201925	-0.302836	-0.147807	-0.413411	0.048828	0.675354	0.260162	0.132243	-0.246785	0.155538	0.222117
Data624	-0.116374	0.198771	-0.292664	-0.204976	-0.388794	0.079142	0.678609	0.253906	0.141296	-0.263163	0.14679	0.227915
Data625	-0.129242	0.190074	-0.28422	-0.251668	-0.350037	0.087179	0.699107	0.241394	0.097656	-0.279134	0.169779	0.236104
Data626	-0.13092	0.186513	-0.293376	-0.297546	-0.314229	0.091146	0.690053	0.222524	0.02889	-0.290324	0.201416	0.241292
Data627	-0.127055	0.182648	-0.300903	-0.344849	-0.236104	0.10966	0.694275	0.212911	-0.030416	-0.280558	0.220439	0.249685
Data628	-0.115712	0.180206	-0.318095	-0.321198	-0.131531	0.102336	0.756938	0.217946	-0.057068	-0.26886	0.224813	0.240479
Data629	-0.108592	0.17868	-0.352275	-0.224508	-0.049947	0.090942	0.774231	0.222524	-0.065918	-0.257467	0.222168	0.221812
Data630	-0.102946	0.173238	-0.366618	-0.107473	-0.006612	0.085653	0.772451	0.226847	-0.103455	-0.238139	0.204976	0.221659
Data631	-0.096486	0.17395	-0.348816	-0.055339	-0.006104	0.082499	0.765788	0.225016	-0.194499	-0.230713	0.170593	0.22878
Data632	-0.08845	0.188599	-0.311584	-0.086161	-0.046387	0.090637	0.758921	0.220337	-0.244548	-0.234782	0.143026	0.239512
Data633	-0.080363	0.193227	-0.275574	-0.201009	-0.122375	0.112101	0.774689	0.208282	-0.246684	-0.234273	0.115356	0.244446
Data634	-0.084839	0.199534	-0.236003	-0.313568	-0.213114	0.120646	0.790151	0.197042	-0.201721	-0.246175	0.102539	0.238495
Data635	-0.081024	0.205231	-0.215352	-0.405375	-0.275777	0.13326	0.792948	0.185038	-0.109965	-0.278422	0.087585	0.218557
Data636	-0.070953	0.204417	-0.181173	-0.453389	-0.32074	0.133667	0.78893	0.17334	-0.016785	-0.320129	0.090535	0.220388
Data637	-0.075226	0.198669	-0.146281	-0.455322	-0.329488	0.122884	0.790914	0.160116	0.102539	-0.363057	0.105794	0.220439
Data638	-0.075022	0.184275	-0.120646	-0.400289	-0.307821	0.106506	0.777944	0.146942	0.224508	-0.394999	0.10966	0.217031
Data639	-0.048014	0.171204	-0.094299	-0.3066	-0.29246	0.094299	0.75175	0.112	0.321655	-0.404663	0.105184	0.228221
