# Supplementary material for: Integration of MRI and somatosensory evoked potentials facilitate diagnosis of spinal cord compression
Source: Sci Rep. 2023 May 15;13:7861. doi: 10.1038/s41598-023-34832-2 (PMC10185544; doi:10.1038/s41598-023-34832-2)
Supplement: Supplementary file 3 — Supplementary Information 3. [file 41598_2023_34832_MOESM3_ESM.zip › Preoperative SSEP data/spinal cord compression group/6482315_2/6482315_2_Rt Tibial SEP_Cz'-Fpz_201220_111505.csv]

Index	1	2	3	4	5
Name	Cz'-Fpz	Cz'-Fpz	Cz'-Fpz	Cz'-Fpz	Cz'-Fpz
Time	2.01708E+13	2.01708E+13	2.01708E+13	2.01708E+13	2.01708E+13
Highcut	500	500	500	500	500
Lowcut	10	10	10	10	10
Period	0.000156	0.000156	0.000156	0.000156	0.000156
Averages	120	120	120	120	120
Int (mA)	15.5/15.1mA	15.5/15.1mA	15.5/15.1mA	15.5/15.1mA	15.5/15.5mA
Pulse Width (�gs)	200�s	200�s	200�s	200�s	200�s
Rep Rate (Hz)	3.11Hz	3.11Hz	3.11Hz	3.11Hz	3.11Hz
Data0	-0.123952	-0.738322	0.005137	-0.111694	-0.089722
Data1	1.013438	-0.271708	1.333516	0.640767	0.582275
Data2	0.598653	0.49708	0.89269	1.934102	1.75354
Data3	-0.333049	-0.497996	-0.18336	0.638224	0.532227
Data4	-0.672963	-1.167399	-0.592906	-0.375671	-0.44932
Data5	-0.780792	-1.346181	-0.767466	-0.781148	-0.829163
Data6	-0.755819	-1.317495	-0.821075	-0.869649	-0.892944
Data7	-0.667216	-1.189423	-0.816549	-0.798035	-0.811361
Data8	-0.564982	-1.016846	-0.779572	-0.652568	-0.654602
Data9	-0.484111	-0.861969	-0.721741	-0.503845	-0.499064
Data10	-0.420431	-0.719655	-0.688324	-0.390828	-0.383301
Data11	-0.373942	-0.625305	-0.658875	-0.305074	-0.30365
Data12	-0.339152	-0.571543	-0.581004	-0.238037	-0.288289
Data13	-0.323486	-0.527089	-0.4422	-0.1887	-0.331116
Data14	-0.323029	-0.485687	-0.294393	-0.161031	-0.389811
Data15	-0.320943	-0.480143	-0.124207	-0.144246	-0.430806
Data16	-0.325979	-0.472361	0.103099	-0.128784	-0.428874
Data17	-0.328369	-0.456034	0.285746	-0.117391	-0.435588
Data18	-0.319977	-0.452372	0.429586	-0.107931	-0.443319
Data19	-0.321248	-0.452525	0.489146	-0.094706	-0.441182
Data20	-0.335286	-0.446116	0.453288	-0.099386	-0.434672
Data21	-0.349884	-0.41626	0.352783	-0.115967	-0.417582
Data22	-0.344187	-0.37679	0.228475	-0.129089	-0.415141
Data23	-0.332133	-0.349019	0.129089	-0.131022	-0.418193
Data24	-0.333405	-0.345459	0.076141	-0.122986	-0.421244
Data25	-0.324351	-0.355275	0.040538	-0.115458	-0.42867
Data26	-0.313009	-0.369364	0.05305	-0.112203	-0.430908
Data27	-0.294647	-0.379028	0.093994	-0.109965	-0.432434
Data28	-0.294189	-0.380402	0.167287	-0.116577	-0.45634
Data29	-0.291239	-0.390778	0.262451	-0.125224	-0.473226
Data30	-0.287832	-0.407766	0.349986	-0.133769	-0.496623
Data31	-0.283508	-0.398509	0.496063	-0.143738	-0.518697
Data32	-0.281932	-0.420787	0.637817	-0.158081	-0.500793
Data33	-0.278422	-0.437724	0.724945	-0.163269	-0.457764
Data34	-0.270487	-0.420787	0.750834	-0.173238	-0.411987
Data35	-0.264943	-0.407308	0.698395	-0.170797	-0.396627
Data36	-0.264486	-0.40034	0.593618	-0.173543	-0.424093
Data37	-0.271505	-0.391439	0.436147	-0.180461	-0.483602
Data38	-0.282593	-0.376994	0.285441	-0.165507	-0.539856
Data39	-0.293732	-0.384725	0.192566	-0.15269	-0.588684
Data40	-0.305583	-0.384674	0.151215	-0.151672	-0.618388
Data41	-0.307058	-0.377858	0.177511	-0.168762	-0.635681
Data42	-0.305176	-0.361481	0.247345	-0.17568	-0.662944
Data43	-0.3066	-0.381368	0.352529	-0.180664	-0.690206
Data44	-0.312907	-0.405375	0.488383	-0.1828	-0.690308
Data45	-0.30838	-0.431976	0.603892	-0.166626	-0.666707
Data46	-0.306091	-0.455729	0.727132	-0.157572	-0.629171
Data47	-0.310567	-0.451202	0.830841	-0.174255	-0.588379
Data48	-0.315552	-0.425771	0.876211	-0.195313	-0.534973
Data49	-0.318705	-0.392151	0.888875	-0.220032	-0.467428
Data50	-0.325114	-0.3685	0.816142	-0.23173	-0.415141
Data51	-0.327759	-0.332642	0.680796	-0.230509	-0.400798
Data52	-0.336711	-0.328674	0.531057	-0.225525	-0.403646
Data53	-0.351817	-0.332896	0.331726	-0.230916	-0.425822
Data54	-0.357056	-0.316671	0.133362	-0.222473	-0.442505
Data55	-0.361786	-0.305532	-0.023193	-0.213521	-0.455831
Data56	-0.364685	-0.276794	-0.114288	-0.195618	-0.40863
Data57	-0.371857	-0.264079	-0.154165	-0.184326	-0.330302
Data58	-0.376434	-0.265249	-0.170593	-0.172119	-0.257568
Data59	-0.374705	-0.272369	-0.143534	-0.170695	-0.195007
Data60	-0.367177	-0.280914	-0.111847	-0.168559	-0.148621
Data61	-0.366007	-0.290578	-0.093486	-0.169271	-0.124817
Data62	-0.376231	-0.275828	-0.083822	-0.187073	-0.107117
Data63	-0.381571	-0.265045	-0.112762	-0.201925	-0.138041
Data64	-0.376841	-0.290985	-0.14801	-0.204366	-0.173136
Data65	-0.370076	-0.315959	-0.208588	-0.200806	-0.207418
Data66	-0.363566	-0.318553	-0.285085	-0.19694	-0.246073
Data67	-0.357259	-0.326385	-0.380046	-0.200094	-0.271098
Data68	-0.354055	-0.315603	-0.46875	-0.205078	-0.287679
Data69	-0.352122	-0.274506	-0.504964	-0.216166	-0.270691
Data70	-0.349223	-0.234477	-0.522054	-0.217896	-0.26591
Data71	-0.342712	-0.218201	-0.540568	-0.22644	-0.258179
Data72	-0.345459	-0.217946	-0.514679	-0.228373	-0.21108
Data73	-0.363159	-0.222066	-0.437775	-0.241496	-0.182393
Data74	-0.380656	-0.256348	-0.302836	-0.25706	-0.187174
Data75	-0.392965	-0.279999	-0.180206	-0.267334	-0.199382
Data76	-0.404714	-0.285594	-0.042063	-0.279032	-0.224609
Data77	-0.408325	-0.283051	0.136871	-0.279948	-0.259399
Data78	-0.400238	-0.307007	0.266469	-0.272827	-0.29541
Data79	-0.399984	-0.310415	0.345001	-0.251058	-0.333455
Data80	-0.396474	-0.311635	0.355225	-0.233968	-0.350952
Data81	-0.391947	-0.299733	0.295766	-0.218811	-0.355123
Data82	-0.395508	-0.271454	0.239156	-0.198669	-0.355937
Data83	-0.393066	-0.24882	0.16688	-0.169983	-0.326742
Data84	-0.391795	-0.237376	0.099386	-0.160522	-0.29185
Data85	-0.394135	-0.227153	0.071055	-0.17334	-0.229289
Data86	-0.400289	-0.202738	0.06897	-0.19104	-0.175883
Data87	-0.401764	-0.187581	0.129751	-0.207113	-0.137736
Data88	-0.40095	-0.207926	0.204926	-0.21759	-0.120748
Data89	-0.404765	-0.211233	0.304515	-0.232442	-0.145569
Data90	-0.419057	-0.206248	0.399628	-0.234375	-0.184733
Data91	-0.430145	-0.210571	0.464528	-0.229187	-0.235494
Data92	-0.433146	-0.218557	0.56778	-0.232747	-0.285136
Data93	-0.440877	-0.209605	0.651347	-0.227356	-0.296834
Data94	-0.453491	-0.197347	0.714315	-0.225932	-0.267029
Data95	-0.452627	-0.201314	0.749105	-0.234782	-0.227559
Data96	-0.443929	-0.207163	0.715383	-0.253601	-0.193888
Data97	-0.433807	-0.189768	0.64738	-0.264994	-0.187785
Data98	-0.431824	-0.163778	0.546417	-0.270284	-0.201111
Data99	-0.435638	-0.158234	0.439351	-0.27537	-0.198466
Data100	-0.427246	-0.15686	0.388896	-0.291545	-0.184224
Data101	-0.418193	-0.17746	0.381521	-0.298157	-0.182088
Data102	-0.40802	-0.179647	0.399831	-0.281982	-0.175374
Data103	-0.412394	-0.197754	0.423686	-0.263062	-0.181376
Data104	-0.418803	-0.230662	0.441437	-0.257568	-0.191854
Data105	-0.417226	-0.220693	0.492655	-0.268351	-0.208028
Data106	-0.429077	-0.201569	0.538686	-0.281067	-0.211385
Data107	-0.44515	-0.193583	0.576426	-0.294393	-0.204163
Data108	-0.4599	-0.205129	0.615234	-0.303853	-0.198669
Data109	-0.458476	-0.213877	0.630137	-0.300802	-0.171814
Data110	-0.457764	-0.219065	0.635173	-0.303955	-0.112508
Data111	-0.457509	-0.200399	0.596619	-0.307719	-0.043538
Data112	-0.444946	-0.168304	0.508575	-0.318095	0.021464
Data113	-0.425008	-0.140635	0.384572	-0.311279	0.054423
Data114	-0.409698	-0.101573	0.218811	-0.296224	0.087585
Data115	-0.406799	-0.077209	0.065715	-0.279439	0.113831
Data116	-0.413005	-0.069733	-0.079447	-0.275167	0.1297
Data117	-0.411377	-0.06485	-0.191447	-0.286865	0.170593
Data118	-0.412191	-0.058746	-0.279592	-0.293681	0.212199
Data119	-0.411275	-0.045878	-0.32191	-0.299072	0.222778
Data120	-0.407613	-0.050201	-0.325623	-0.292053	0.229289
Data121	-0.413717	-0.060272	-0.295614	-0.279541	0.224406
Data122	-0.424194	-0.065308	-0.247803	-0.274862	0.22939
Data123	-0.4304	-0.059001	-0.175171	-0.26357	0.267944
Data124	-0.424703	-0.046387	-0.148875	-0.259196	0.28717
Data125	-0.414174	-0.026855	-0.153402	-0.269572	0.328573
Data126	-0.408274	-0.012156	-0.217692	-0.278015	0.365092
Data127	-0.396779	-0.015818	-0.296783	-0.276388	0.376078
Data128	-0.389913	-0.026703	-0.404663	-0.274862	0.38859
Data129	-0.396322	-0.031179	-0.528208	-0.275065	0.365906
Data130	-0.392609	-0.067952	-0.62617	-0.269165	0.333761
Data131	-0.376892	-0.10376	-0.681305	-0.278015	0.283407
Data132	-0.361532	-0.1091	-0.704244	-0.282898	0.228678
Data133	-0.366414	-0.101674	-0.678813	-0.300598	0.198263
Data134	-0.360057	-0.099131	-0.62205	-0.326029	0.170797
Data135	-0.354665	-0.12146	-0.50766	-0.346985	0.140279
Data136	-0.35553	-0.118917	-0.372925	-0.360209	0.113627
Data137	-0.35436	-0.125122	-0.200043	-0.363668	0.10671
Data138	-0.351461	-0.142619	0.000559	-0.356954	0.102946
Data139	-0.349681	-0.140228	0.145721	-0.348002	0.098165
Data140	-0.34907	-0.109507	0.241292	-0.340474	0.063985
Data141	-0.34729	-0.096486	0.221608	-0.349426	0.046794
Data142	-0.349172	-0.101674	0.12085	-0.352173	0.029907
Data143	-0.352732	-0.098775	0.021311	-0.349325	0.048625
Data144	-0.356394	-0.094706	-0.099436	-0.343933	0.061137
Data145	-0.365702	-0.074819	-0.203349	-0.333455	0.054932
Data146	-0.364024	-0.057424	-0.244497	-0.321045	0.068563
Data147	-0.361328	-0.033061	-0.257924	-0.309347	0.08311
Data148	-0.358327	-0.010478	-0.197652	-0.30009	0.117696
Data149	-0.350342	-0.010783	-0.101217	-0.286764	0.149028
Data150	-0.341899	-0.021566	0.018209	-0.277507	0.151571
Data151	-0.339508	-0.043132	0.129191	-0.2771	0.153605
Data152	-0.339813	-0.023041	0.229085	-0.272115	0.124919
Data153	-0.343781	0.010071	0.367381	-0.280253	0.069784
Data154	-0.354563	0.047201	0.472107	-0.297445	0.035197
Data155	-0.351766	0.055949	0.525716	-0.31545	0.031637
Data156	-0.348511	0.056407	0.535329	-0.327148	0.035807
Data157	-0.349121	0.084178	0.454559	-0.320638	0.023193
Data158	-0.342407	0.104421	0.349884	-0.313314	-0.00529
Data159	-0.324707	0.118612	0.236664	-0.300802	-0.033468
Data160	-0.317078	0.130005	0.125682	-0.29307	-0.052795
Data161	-0.308024	0.120697	0.063273	-0.281474	-0.087077
Data162	-0.30304	0.116882	0.042674	-0.258179	-0.09491
Data163	-0.293732	0.106761	0.11322	-0.238953	-0.061849
Data164	-0.281677	0.097148	0.213674	-0.220744	-0.02655
Data165	-0.28066	0.077616	0.30426	-0.215556	-0.010885
Data166	-0.287628	0.04186	0.406952	-0.208537	-0.004374
Data167	-0.293783	0.012309	0.454966	-0.210775	0.000305
Data168	-0.305379	-0.002848	0.497996	-0.214945	0.009257
Data169	-0.309652	-0.009816	0.530599	-0.220846	0.007222
Data170	-0.317128	-0.027262	0.50766	-0.230103	-0.000203
Data171	-0.319112	0.002797	0.464376	-0.242106	0.010071
Data172	-0.302633	0.031535	0.348409	-0.257568	0.030924
Data173	-0.29302	0.051524	0.202738	-0.270284	0.053507
Data174	-0.288849	0.072886	0.053457	-0.28127	0.063782
Data175	-0.2712	0.08372	-0.103149	-0.284932	0.076396
Data176	-0.254161	0.081533	-0.235392	-0.277201	0.106913
Data177	-0.245158	0.071818	-0.345256	-0.265808	0.152893
Data178	-0.243886	0.060781	-0.405884	-0.264181	0.239054
Data179	-0.252431	0.063934	-0.449422	-0.266724	0.314433
Data180	-0.271301	0.046997	-0.494334	-0.266215	0.358887
Data181	-0.283763	0.017497	-0.51417	-0.270182	0.384013
Data182	-0.288035	0.002543	-0.509796	-0.272217	0.391032
Data183	-0.289358	-0.000865	-0.489553	-0.275879	0.378418
Data184	-0.294037	-0.018616	-0.462748	-0.283101	0.359395
Data185	-0.28951	-0.024719	-0.446116	-0.283	0.341593
Data186	-0.291748	-0.025228	-0.429586	-0.271912	0.342509
Data187	-0.297394	-0.02243	-0.449422	-0.258891	0.346273
Data188	-0.311839	0.02243	-0.481873	-0.234375	0.351156
Data189	-0.311839	0.068715	-0.545807	-0.210266	0.360616
Data190	-0.311076	0.105133	-0.647125	-0.19165	0.366516
Data191	-0.302938	0.131582	-0.734304	-0.189006	0.396525
Data192	-0.300903	0.140228	-0.800323	-0.183512	0.410868
Data193	-0.30248	0.141754	-0.848846	-0.177816	0.405375
Data194	-0.296377	0.12736	-0.862122	-0.183919	0.402425
Data195	-0.286967	0.08962	-0.830943	-0.185038	0.361023
Data196	-0.26708	0.06663	-0.766449	-0.187073	0.28422
Data197	-0.246226	0.055695	-0.682017	-0.192362	0.208333
Data198	-0.235748	0.022888	-0.536906	-0.19338	0.13682
Data199	-0.235545	0.004374	-0.348918	-0.206299	0.10498
Data200	-0.247904	-0.003662	-0.201619	-0.199585	0.08728
Data201	-0.253703	-0.011393	-0.071665	-0.175883	0.090535
Data202	-0.24058	0.004934	-0.034892	-0.163676	0.110779
Data203	-0.224864	0.018616	-0.098979	-0.145772	0.140889
Data204	-0.216014	0.03774	-0.195109	-0.132548	0.196228
Data205	-0.217489	0.060221	-0.299072	-0.128988	0.233663
Data206	-0.220896	0.079753	-0.396779	-0.143941	0.238139
Data207	-0.211233	0.087026	-0.446828	-0.149129	0.23468
Data208	-0.192464	0.072784	-0.476125	-0.157572	0.21637
Data209	-0.174561	0.068766	-0.459137	-0.167948	0.200399
Data210	-0.184377	0.064189	-0.407918	-0.169576	0.182597
Data211	-0.205638	0.051473	-0.32191	-0.144958	0.137024
Data212	-0.229136	0.021515	-0.223338	-0.142008	0.102132
Data213	-0.243937	0.012309	-0.113475	-0.150045	0.072225
Data214	-0.25294	-0.001831	0.045675	-0.155945	0.062459
Data215	-0.252991	-0.051676	0.17868	-0.149536	0.085042
Data216	-0.244598	-0.101827	0.282593	-0.138448	0.120138
Data217	-0.233154	-0.109151	0.319672	-0.125529	0.159912
Data218	-0.22934	-0.094706	0.293121	-0.12797	0.179952
Data219	-0.224202	-0.058492	0.225932	-0.132955	0.167847
Data220	-0.200857	-0.037638	0.092926	-0.13326	0.138957
Data221	-0.184377	-0.039012	-0.056661	-0.135091	0.098572
Data222	-0.174103	-0.053355	-0.147095	-0.130107	0.057373
Data223	-0.161947	-0.082601	-0.205027	-0.127665	0.031331
Data224	-0.156708	-0.098623	-0.214183	-0.13621	0.002238
Data225	-0.150859	-0.074209	-0.173187	-0.155843	-0.012512
Data226	-0.150909	-0.052083	-0.094503	-0.15686	-0.014445
Data227	-0.148468	-0.065155	0.022939	-0.139669	-0.013123
Data228	-0.144755	-0.078481	0.097249	-0.116069	-0.004781
Data229	-0.149028	-0.09023	0.193634	-0.094299	0.010173
Data230	-0.1592	-0.112305	0.288493	-0.071818	0.021464
Data231	-0.158488	-0.096995	0.341237	-0.061035	0.06073
Data232	-0.156606	-0.058339	0.360158	-0.050252	0.129395
Data233	-0.15859	-0.019633	0.286916	-0.039164	0.178731
Data234	-0.160014	-0.014547	0.150909	-0.041707	0.20752
Data235	-0.164032	-0.014598	-0.023092	-0.036723	0.213318
Data236	-0.164591	-0.021515	-0.2506	-0.044352	0.198059
Data237	-0.153351	-0.044301	-0.457052	-0.055135	0.171407
Data238	-0.145365	-0.049184	-0.595754	-0.068766	0.150553
Data239	-0.129395	-0.021311	-0.671743	-0.063578	0.177511
Data240	-0.11261	-0.005035	-0.697174	-0.043742	0.236511
Data241	-0.109762	-0.030823	-0.686951	-0.023702	0.289917
Data242	-0.102895	-0.047913	-0.635935	-0.014343	0.346476
Data243	-0.107524	-0.087026	-0.588938	-0.013224	0.396729
Data244	-0.112762	-0.102386	-0.54479	-0.016479	0.428467
Data245	-0.116119	-0.09079	-0.493876	-0.018921	0.434062
Data246	-0.120494	-0.068766	-0.499725	-0.019124	0.408529
Data247	-0.123444	-0.054626	-0.531565	-0.020549	0.385946
Data248	-0.121613	-0.036621	-0.600535	-0.01414	0.354614
Data249	-0.125529	-0.036519	-0.67632	-0.014852	0.301615
Data250	-0.137685	-0.058594	-0.775553	-0.020447	0.252991
Data251	-0.14684	-0.051626	-0.891418	-0.039876	0.21342
Data252	-0.157674	-0.014598	-0.969594	-0.055237	0.201619
Data253	-0.160522	0.010935	-1.007538	-0.056458	0.19694
Data254	-0.147909	0.028839	-1.013845	-0.060933	0.202637
Data255	-0.132395	0.019124	-0.987651	-0.063578	0.222677
Data256	-0.119832	0.012665	-0.909831	-0.062663	0.206197
Data257	-0.105337	-0.011444	-0.680898	-0.045166	0.175476
Data258	-0.097046	-0.040283	-0.548147	-0.027568	0.146993
Data259	-0.102132	-0.037384	-0.466614	-0.0059	0.117391
Data260	-0.103302	-0.042013	-0.388336	0.01475	0.091451
Data261	-0.10025	-0.057831	-0.342662	0.025736	0.06663
Data262	-0.102743	-0.081329	-0.296529	0.016886	0.050964
Data263	-0.101878	-0.088654	-0.301768	0.008341	0.045064
Data264	-0.10203	-0.085958	-0.358531	0.002035	0.045064
Data265	-0.103251	-0.078583	-0.429637	-0.0118	0.054932
Data266	-0.113373	-0.072327	-0.505575	-0.018107	0.063782
Data267	-0.12502	-0.075531	-0.559998	-0.022481	0.060527
Data268	-0.132395	-0.074615	-0.55425	-0.022074	0.071818
Data269	-0.143331	-0.087229	-0.5218	-0.032654	0.083008
Data270	-0.153859	-0.092112	-0.45222	-0.041606	0.10498
Data271	-0.160217	-0.10376	-0.376689	-0.053711	0.115255
Data272	-0.157318	-0.130615	-0.270386	-0.062459	0.086873
Data273	-0.140279	-0.164337	-0.175832	-0.063578	0.036723
Data274	-0.122426	-0.175527	-0.084839	-0.072734	-0.031942
Data275	-0.114746	-0.18575	0.044454	-0.074768	-0.097148
Data276	-0.11261	-0.214895	0.164642	-0.077209	-0.140788
Data277	-0.117645	-0.217234	0.261383	-0.067851	-0.132751
Data278	-0.120494	-0.228322	0.302327	-0.058289	-0.097758
Data279	-0.117849	-0.222422	0.260569	-0.040588	-0.074361
Data280	-0.116221	-0.20696	0.201619	-0.019023	-0.066732
Data281	-0.111084	-0.193583	0.094961	-0.000407	-0.073954
Data282	-0.106049	-0.167592	-0.011393	0.014038	-0.069275
Data283	-0.102895	-0.170644	-0.069427	0.03245	-0.064596
Data284	-0.114237	-0.17156	-0.112559	0.051168	-0.065511
Data285	-0.121104	-0.172119	-0.089518	0.052999	-0.076701
Data286	-0.124664	-0.193329	-0.057119	0.028381	-0.096639
Data287	-0.126648	-0.215505	-0.01297	-0.005391	-0.128886
Data288	-0.133667	-0.219879	0.054576	-0.021464	-0.160217
Data289	-0.13387	-0.234578	0.072276	-0.017598	-0.178833
Data290	-0.132904	-0.246582	0.120646	-0.016683	-0.185649
Data291	-0.133921	-0.226542	0.164998	-0.011495	-0.18514
Data292	-0.140737	-0.208842	0.17807	0.003459	-0.164286
Data293	-0.131022	-0.214895	0.197042	0.012512	-0.126038
Data294	-0.114085	-0.201365	0.143687	0.020345	-0.078837
Data295	-0.09613	-0.174459	0.061849	0.022583	-0.032043
Data296	-0.087128	-0.15447	-0.065715	0.021261	-0.002848
Data297	-0.06841	-0.148977	-0.226491	0.019836	0.018209
Data298	-0.059306	-0.14506	-0.355377	0.013326	0.051168
Data299	-0.077667	-0.132853	-0.471802	0.004171	0.079753
Data300	-0.080566	-0.137329	-0.564779	-0.001628	0.117188
Data301	-0.082855	-0.138143	-0.623779	-0.01475	0.137939
Data302	-0.086009	-0.135447	-0.658925	-0.02889	0.140177
Data303	-0.083567	-0.110779	-0.623118	-0.030009	0.131124
Data304	-0.073344	-0.087229	-0.576274	-0.027262	0.128581
Data305	-0.057475	-0.065562	-0.493368	-0.014954	0.1415
Data306	-0.046387	-0.076752	-0.388031	-0.002543	0.157267
Data307	-0.048828	-0.107117	-0.337626	0.007019	0.1533
Data308	-0.055186	-0.12914	-0.321096	0.024312	0.190531
Data309	-0.067495	-0.142924	-0.374044	0.031738	0.240885
Data310	-0.065409	-0.12619	-0.460663	0.042623	0.270386
Data311	-0.061086	-0.112915	-0.563965	0.052897	0.28422
Data312	-0.052083	-0.139414	-0.712484	0.066121	0.263062
Data313	-0.040334	-0.149434	-0.837351	0.070597	0.214233
Data314	-0.037282	-0.141042	-0.920207	0.069682	0.15096
Data315	-0.034841	-0.160828	-0.968882	0.060221	0.085653
Data316	-0.041199	-0.16744	-0.966085	0.049133	0.048726
Data317	-0.051066	-0.147451	-0.913951	0.041707	0.007121
Data318	-0.051371	-0.123189	-0.804749	0.04598	-0.022074
Data319	-0.048218	-0.122274	-0.675659	0.057475	-0.04364
Data320	-0.040894	-0.143941	-0.505778	0.066528	-0.06012
Data321	-0.039978	-0.189921	-0.312653	0.069784	-0.036418
Data322	-0.029144	-0.207469	-0.170949	0.056254	-0.011292
Data323	-0.025787	-0.201111	-0.07487	0.04364	-0.001526
Data324	-0.023346	-0.179494	-0.075531	0.037537	-0.004069
Data325	-0.014598	-0.164948	-0.135905	0.030314	-0.016886
Data326	-0.014089	-0.155843	-0.197754	0.023193	-0.018107
Data327	-0.019786	-0.137736	-0.27654	0.010885	-0.019633
Data328	-0.013835	-0.124919	-0.323792	-0.005595	-0.022176
Data329	0.001068	-0.112152	-0.32547	-0.006205	-0.023804
Data330	0.015462	-0.09903	-0.313822	0.005086	-0.036621
Data331	0.017548	-0.090027	-0.24531	-0.002543	-0.023702
Data332	0.026245	-0.08077	-0.138194	0.003967	-0.003153
Data333	0.032705	-0.073903	0.003052	0.007121	0.002238
Data334	0.046082	-0.069885	0.126597	0.009054	0.003255
Data335	0.064799	-0.079295	0.228424	0.015462	-0.013835
Data336	0.070241	-0.076955	0.382792	0.029704	-0.034383
Data337	0.071971	-0.048116	0.513967	0.042114	-0.0354
Data338	0.071564	-0.029399	0.591634	0.055237	-0.035095
Data339	0.063375	0.002899	0.601807	0.069478	-0.037435
Data340	0.062205	0.021566	0.522817	0.091044	-0.058797
Data341	0.058543	0.039571	0.406138	0.118408	-0.098368
Data342	0.06602	0.047404	0.258586	0.148621	-0.145467
Data343	0.079091	0.049896	0.117544	0.184937	-0.187988
Data344	0.094401	0.050507	0.034587	0.224711	-0.217794
Data345	0.101522	0.058136	0.007833	0.254008	-0.240885
Data346	0.114085	0.065715	0.049795	0.272827	-0.230408
Data347	0.123647	0.049896	0.132802	0.284729	-0.216878
Data348	0.136007	0.030365	0.239461	0.282186	-0.208842
Data349	0.138499	0.018412	0.368805	0.267029	-0.190226
Data350	0.131073	0.017649	0.444438	0.258077	-0.172933
Data351	0.13087	0.023651	0.519765	0.251668	-0.161133
Data352	0.140635	0.013326	0.557404	0.244954	-0.157674
Data353	0.151418	0.011088	0.537771	0.237325	-0.130717
Data354	0.163015	-0.000865	0.495148	0.229187	-0.097351
Data355	0.160828	-0.024872	0.381419	0.213013	-0.066427
Data356	0.152537	-0.030721	0.246124	0.189209	-0.046183
Data357	0.151825	-0.025991	0.096486	0.167542	-0.045573
Data358	0.152283	-0.024719	-0.07487	0.166219	-0.045064
Data359	0.164337	-0.008189	-0.221354	0.178324	-0.021566
Data360	0.180969	-0.008189	-0.317281	0.19104	0.008036
Data361	0.195821	-0.031738	-0.36087	0.201721	0.088399
Data362	0.198212	-0.042419	-0.374858	0.213928	0.162862
Data363	0.189921	-0.042216	-0.35675	0.228271	0.209351
Data364	0.179342	-0.052287	-0.307465	0.236715	0.237122
Data365	0.184682	-0.051422	-0.271962	0.232035	0.252991
Data366	0.192668	-0.051371	-0.240631	0.237122	0.238546
Data367	0.213725	-0.054423	-0.201213	0.25177	0.212504
Data368	0.225779	-0.052643	-0.191549	0.262349	0.167745
Data369	0.218353	-0.042165	-0.197144	0.258484	0.148926
Data370	0.210317	-0.046132	-0.250397	0.260315	0.138855
Data371	0.210673	-0.048065	-0.307719	0.261943	0.127563
Data372	0.212555	-0.030365	-0.378011	0.260824	0.126546
Data373	0.219065	-0.027771	-0.464325	0.257874	0.133769
Data374	0.228221	-0.029856	-0.544739	0.273844	0.178935
Data375	0.230815	-0.028687	-0.609334	0.295614	0.214844
Data376	0.231222	-0.000051	-0.659587	0.309448	0.219218
Data377	0.244548	0.024363	-0.651347	0.316264	0.214335
Data378	0.264181	0.004578	-0.594228	0.325317	0.178731
Data379	0.282135	-0.000051	-0.500183	0.335185	0.131022
Data380	0.303548	-0.005747	-0.399068	0.335286	0.08606
Data381	0.319316	-0.025584	-0.252584	0.334574	0.037231
Data382	0.328115	-0.043132	-0.079803	0.327352	-0.001933
Data383	0.338643	-0.049082	0.045929	0.32135	-0.022278
Data384	0.341644	-0.063121	0.151215	0.328267	-0.027873
Data385	0.341492	-0.064341	0.174713	0.346781	-0.014547
Data386	0.337219	-0.046946	0.142415	0.362854	0.016378
Data387	0.330098	-0.028585	0.083974	0.372213	0.059814
Data388	0.320485	0.032705	0.017955	0.380656	0.104574
Data389	0.321198	0.08311	-0.003662	0.390727	0.131531
Data390	0.31901	0.091197	-0.016174	0.39917	0.15096
Data391	0.322571	0.088959	-0.025075	0.400085	0.150146
Data392	0.328267	0.070699	0.017395	0.395304	0.164693
Data393	0.336355	0.037587	0.08021	0.399984	0.173238
Data394	0.340322	0.02533	0.180613	0.395101	0.154215
Data395	0.350138	0.013936	0.2742	0.387675	0.129801
Data396	0.369466	0.010071	0.391388	0.377197	0.102844
Data397	0.376434	0.019887	0.556641	0.362345	0.08372
Data398	0.36794	0.016988	0.677745	0.346985	0.082499
Data399	0.370178	0.006409	0.761363	0.340678	0.101929
Data400	0.370534	-0.005798	0.784658	0.340576	0.133972
Data401	0.378011	-0.001882	0.751038	0.35319	0.142822
Data402	0.374654	0.033976	0.694834	0.365499	0.129801
Data403	0.372213	0.060933	0.57073	0.371094	0.110779
Data404	0.370433	0.069682	0.466359	0.374654	0.083516
Data405	0.368245	0.066783	0.405019	0.367839	0.064392
Data406	0.370789	0.026449	0.33905	0.357768	0.033162
Data407	0.374858	-0.004679	0.312449	0.353088	0.03123
Data408	0.381317	-0.024414	0.3361	0.347595	0.046997
Data409	0.38798	-0.033925	0.390422	0.349019	0.06958
Data410	0.393473	-0.03835	0.490011	0.366618	0.085653
Data411	0.408681	-0.024007	0.567424	0.372925	0.097249
Data412	0.41804	-0.025177	0.664927	0.379333	0.123901
Data413	0.421956	-0.053507	0.737559	0.389608	0.130717
Data414	0.414581	-0.052999	0.772298	0.390625	0.173442
Data415	0.413869	-0.051473	0.787303	0.383809	0.259806
Data416	0.423635	-0.053864	0.72403	0.380656	0.329285
Data417	0.43335	-0.047963	0.61793	0.391134	0.383504
Data418	0.440826	-0.045115	0.458323	0.392151	0.406291
Data419	0.443014	-0.026957	0.269114	0.383606	0.386658
Data420	0.44515	-0.027517	0.118103	0.37618	0.347697
Data421	0.456696	-0.036011	0.006358	0.363464	0.323079
Data422	0.463918	-0.017751	-0.069071	0.352885	0.334473
Data423	0.467224	-0.006765	-0.104268	0.351461	0.383504
Data424	0.474091	-0.0059	-0.101217	0.347799	0.411174
Data425	0.467987	-0.016988	-0.041606	0.351664	0.43986
Data426	0.438944	-0.050812	0.009155	0.363566	0.474548
Data427	0.414734	-0.078634	0.045217	0.366313	0.513204
Data428	0.414174	-0.083669	0.088094	0.378215	0.54128
Data429	0.424601	-0.074158	0.095774	0.397339	0.52714
Data430	0.429535	-0.06663	0.069173	0.401713	0.525411
Data431	0.426178	-0.046743	0.002594	0.388794	0.52297
Data432	0.429688	-0.033671	-0.080719	0.362549	0.478414
Data433	0.451457	-0.030823	-0.180918	0.327657	0.428467
Data434	0.469716	-0.021261	-0.305939	0.30131	0.372721
Data435	0.47938	-0.00707	-0.391744	0.303955	0.349019
Data436	0.481974	0.008799	-0.425669	0.316366	0.338135
Data437	0.491282	0.019989	-0.415293	0.329285	0.325114
Data438	0.489756	0.029195	-0.371297	0.33315	0.342204
Data439	0.473429	0.033824	-0.294444	0.346578	0.338033
Data440	0.45517	0.037537	-0.195821	0.36143	0.324809
Data441	0.44047	0.025584	-0.109049	0.36204	0.303345
Data442	0.430908	0.032501	0.008392	0.363871	0.263875
Data443	0.431671	0.033518	0.143229	0.371399	0.224101
Data444	0.437927	0.038859	0.249481	0.362447	0.192261
Data445	0.434977	0.044657	0.324504	0.352885	0.174052
Data446	0.433655	0.043691	0.338389	0.341695	0.157878
Data447	0.438487	0.040334	0.30304	0.331624	0.143127
Data448	0.439962	0.047913	0.248006	0.337118	0.128988
Data449	0.447184	0.051626	0.176188	0.334574	0.120341
Data450	0.45105	0.065613	0.125427	0.339457	0.106812
Data451	0.463308	0.094655	0.099589	0.335286	0.103251
Data452	0.473938	0.092112	0.10493	0.326843	0.087789
Data453	0.490672	0.093384	0.149536	0.327047	0.09786
Data454	0.500336	0.091146	0.222524	0.337524	0.093079
Data455	0.496724	0.058645	0.332387	0.339559	0.071411
Data456	0.489451	0.019175	0.419515	0.331014	0.0413
Data457	0.481262	0.007426	0.50705	0.321147	0.008647
Data458	0.477651	0.001322	0.621694	0.324402	-0.022786
Data459	0.486908	-0.024516	0.700531	0.341899	-0.028992
Data460	0.496979	-0.040894	0.755361	0.350444	-0.024618
Data461	0.502116	-0.037486	0.75587	0.349325	-0.016378
Data462	0.493062	-0.035553	0.68161	0.334066	-0.01475
Data463	0.472819	-0.020243	0.60023	0.311991	-0.033875
Data464	0.46402	0.011953	0.491231	0.301208	-0.055745
Data465	0.456085	0.033162	0.41275	0.307007	-0.075887
Data466	0.45756	0.045013	0.374044	0.320333	-0.089722
Data467	0.463562	0.067495	0.360921	0.33254	-0.071411
Data468	0.45929	0.098267	0.408936	0.340474	-0.027669
Data469	0.438385	0.107727	0.450745	0.342	0.009054
Data470	0.417887	0.112203	0.50588	0.34373	0.018616
Data471	0.402476	0.112915	0.581156	0.346375	0.020447
Data472	0.394389	0.112661	0.612793	0.333659	0.009969
Data473	0.383199	0.112762	0.650991	0.324809	-0.005798
Data474	0.37969	0.101013	0.671539	0.317078	-0.021769
Data475	0.378977	0.075836	0.67454	0.323079	-0.012512
Data476	0.393168	0.056254	0.679067	0.3243	0.015767
Data477	0.407969	0.071106	0.616252	0.313517	0.056559
Data478	0.40919	0.090129	0.529836	0.304565	0.096639
Data479	0.416972	0.118866	0.394491	0.296529	0.122884
Data480	0.420634	0.143585	0.239919	0.297343	0.155538
Data481	0.411021	0.167389	0.130666	0.304972	0.199992
Data482	0.399577	0.204468	0.044403	0.306498	0.236715
Data483	0.38915	0.223287	-0.025635	0.312297	0.279744
Data484	0.382131	0.215302	-0.090179	0.318909	0.313212
Data485	0.389099	0.212911	-0.159302	0.312703	0.323893
Data486	0.400899	0.191498	-0.175273	0.289815	0.325317
Data487	0.400543	0.178731	-0.171763	0.263367	0.31484
Data488	0.372721	0.170288	-0.149384	0.250142	0.301921
Data489	0.357971	0.182851	-0.118408	0.243937	0.303853
Data490	0.355682	0.204519	-0.104879	0.236511	0.302226
Data491	0.363617	0.205485	-0.096944	0.209249	0.31545
Data492	0.371857	0.201263	-0.155487	0.1828	0.341187
Data493	0.3803	0.240733	-0.239207	0.173035	0.35553
Data494	0.376587	0.281779	-0.340118	0.177511	0.348816
Data495	0.389811	0.283101	-0.467936	0.18575	0.298971
Data496	0.400391	0.271505	-0.579427	0.194092	0.247294
Data497	0.391541	0.264537	-0.636902	0.19755	0.192261
Data498	0.3744	0.241801	-0.666707	0.2005	0.13682
Data499	0.361633	0.217438	-0.658468	0.208333	0.107829
Data500	0.35141	0.201365	-0.614319	0.201721	0.081685
Data501	0.347392	0.193532	-0.528819	0.194092	0.067342
Data502	0.349375	0.192312	-0.421855	0.178019	0.065308
Data503	0.347595	0.180664	-0.264943	0.161133	0.059916
Data504	0.324097	0.146179	-0.080922	0.145467	0.077108
Data505	0.29719	0.120595	0.045166	0.127869	0.099284
Data506	0.267385	0.12792	0.148722	0.116475	0.108846
Data507	0.257111	0.145518	0.167948	0.108337	0.114848
Data508	0.259705	0.152079	0.142161	0.105693	0.095723
Data509	0.25823	0.146128	0.080617	0.10437	0.058085
Data510	0.257721	0.14445	-0.000509	0.088806	0.026957
Data511	0.265859	0.133667	-0.066477	0.071004	-0.000712
Data512	0.271759	0.137278	-0.115102	0.05839	-0.023702
Data513	0.266368	0.156047	-0.142212	0.054932	-0.048828
Data514	0.25706	0.187124	-0.099182	0.056051	-0.047709
Data515	0.247142	0.178172	-0.016734	0.048828	-0.041199
Data516	0.235036	0.162964	0.106099	0.04598	-0.039164
Data517	0.223236	0.131327	0.234172	0.051575	-0.045369
Data518	0.202433	0.089315	0.384471	0.056051	-0.060527
Data519	0.192973	0.087941	0.545298	0.061239	-0.073649
Data520	0.193888	0.11027	0.644124	0.059814	-0.089213
Data521	0.201569	0.143738	0.709737	0.056763	-0.085958
Data522	0.200246	0.171407	0.703379	0.040894	-0.063782
Data523	0.194651	0.183919	0.629832	0.027262	-0.078634
Data524	0.188904	0.189514	0.52892	0.014242	-0.118103
Data525	0.186208	0.203247	0.383657	-0.005697	-0.158285
Data526	0.190481	0.229848	0.281677	-0.019023	-0.185954
Data527	0.192464	0.256399	0.214589	-0.018514	-0.20284
Data528	0.199687	0.278371	0.187988	-0.004578	-0.203959
Data529	0.207163	0.28834	0.225423	0.012004	-0.180257
Data530	0.201721	0.273081	0.29007	0.024719	-0.147502
Data531	0.188853	0.249125	0.396322	0.02065	-0.121155
Data532	0.177816	0.234324	0.50237	0.011393	-0.109151
Data533	0.177816	0.252736	0.572561	0.011597	-0.097453
Data534	0.175171	0.276591	0.661163	0.008748	-0.062561
Data535	0.175781	0.281016	0.721029	0.006409	-0.038554
Data536	0.184937	0.277354	0.73878	0.003255	-0.007528
Data537	0.185903	0.280863	0.721232	-0.005493	0.024007
Data538	0.182088	0.263977	0.630137	-0.003357	0.046692
Data539	0.173594	0.246124	0.506439	-0.005391	0.065308
Data540	0.1769	0.248311	0.352834	-0.004476	0.069987
Data541	0.179443	0.25823	0.19043	-0.004679	0.064087
Data542	0.180817	0.287577	0.072835	0.003255	0.066528
Data543	0.179443	0.275269	-0.014801	0.00356	0.083822
Data544	0.167999	0.242716	-0.076955	-0.00295	0.157369
Data545	0.15625	0.237579	-0.113068	0.000102	0.23173
Data546	0.146332	0.228577	-0.135651	-0.001933	0.265401
Data547	0.155182	0.214437	-0.142822	-0.004781	0.290731
Data548	0.164642	0.2034	-0.169423	-0.009054	0.282389
Data549	0.16861	0.216115	-0.168203	-0.010376	0.259705
Data550	0.161336	0.227051	-0.144297	-0.006917	0.233459
Data551	0.143382	0.237681	-0.147909	-0.004069	0.174764
Data552	0.128682	0.246633	-0.154012	-0.004781	0.128988
Data553	0.129751	0.252533	-0.197805	-0.009664	0.109151
Data554	0.14384	0.262044	-0.180105	-0.012817	0.078837
Data555	0.160828	0.248566	-0.237834	-0.016276	0.059916
Data556	0.172221	0.248311	-0.371653	-0.010885	0.050761
Data557	0.178833	0.243479	-0.498352	-0.005595	0.063578
Data558	0.184174	0.255585	-0.589905	0.002035	0.06897
Data559	0.179138	0.259857	-0.656637	0.003967	0.056763
Data560	0.191294	0.246328	-0.672811	0.015361	0.030619
Data561	0.191193	0.236053	-0.653432	0.02533	-0.021667
Data562	0.178121	0.235291	-0.577647	0.021057	-0.083516
Data563	0.157115	0.241852	-0.49118	0.015361	-0.143127
Data564	0.136261	0.234884	-0.349884	0.016785	-0.19694
Data565	0.125885	0.256805	-0.165965	0.016479	-0.229696
Data566	0.123037	0.256551	-0.032043	0.007019	-0.256348
Data567	0.129598	0.241394	0.061951	-0.00234	-0.256144
Data568	0.139872	0.231883	0.077515	0.003866	-0.244853
Data569	0.15447	0.238037	0.025686	0.014038	-0.240275
Data570	0.156657	0.252991	-0.058492	0.01709	-0.235291
Data571	0.148875	0.26947	-0.161743	0.008545	-0.217997
Data572	0.153503	0.283203	-0.224457	-0.00356	-0.219116
Data573	0.159098	0.303752	-0.245667	-0.010681	-0.206095
Data574	0.166372	0.325216	-0.253042	-0.018819	-0.212301
Data575	0.158691	0.323944	-0.203044	-0.0354	-0.210876
Data576	0.14506	0.351817	-0.125326	-0.046997	-0.207316
Data577	0.13738	0.371806	-0.012309	-0.041199	-0.229492
Data578	0.138194	0.369619	0.084025	-0.022888	-0.26062
Data579	0.148315	0.385742	0.195313	-0.014445	-0.291545
Data580	0.158081	0.397898	0.3361	-0.012716	-0.317891
Data581	0.164083	0.386607	0.450287	-0.027568	-0.306295
Data582	0.164795	0.386353	0.55186	-0.045369	-0.272827
Data583	0.172577	0.402425	0.601145	-0.053609	-0.23468
Data584	0.176493	0.40741	0.579631	-0.056458	-0.233866
Data585	0.183767	0.418549	0.535024	-0.0413	-0.255534
Data586	0.186157	0.431824	0.427907	-0.022278	-0.291443
Data587	0.190837	0.422719	0.334117	-0.00356	-0.308228
Data588	0.186666	0.434163	0.276184	0.003866	-0.324198
Data589	0.175171	0.462545	0.240529	-0.00234	-0.34078
Data590	0.167389	0.485077	0.26179	-0.016785	-0.338338
Data591	0.170848	0.487467	0.293732	-0.020243	-0.324809
Data592	0.171814	0.470276	0.354767	-0.018819	-0.300802
Data593	0.166423	0.471598	0.444082	-0.016988	-0.283915
Data594	0.161235	0.468903	0.509898	-0.00529	-0.290934
Data595	0.171	0.444743	0.606232	0.009257	-0.27771
Data596	0.1916	0.452169	0.688426	0.005595	-0.277303
Data597	0.218353	0.466614	0.735931	0.007426	-0.226339
Data598	0.240529	0.45934	0.746257	0.007731	-0.14384
Data599	0.245361	0.447896	0.654399	0.005595	-0.087891
Data600	0.24058	0.463715	0.53655	-0.001119	-0.053507
Data601	0.244242	0.474396	0.382182	-0.006205	-0.048421
Data602	0.255127	0.477498	0.215556	-0.007222	-0.059916
Data603	0.256856	0.472819	0.09079	-0.012919	-0.065409
Data604	0.250753	0.485026	-0.006612	-0.023295	-0.068054
Data605	0.245056	0.501862	-0.082855	-0.036621	-0.037231
Data606	0.250142	0.4835	-0.149282	-0.042216	-0.003255
Data607	0.25294	0.467733	-0.182241	-0.036011	0.023905
Data608	0.249278	0.469157	-0.149892	-0.033162	0.064087
Data609	0.23941	0.479787	-0.13382	-0.031433	0.088603
Data610	0.225321	0.497386	-0.091451	-0.022583	0.134786
Data611	0.215251	0.503438	-0.071462	-0.009867	0.183919
Data612	0.210673	0.503286	-0.089722	-0.016378	0.167948
Data613	0.212911	0.521545	-0.109914	-0.029195	0.142619
Data614	0.219167	0.546519	-0.176748	-0.022176	0.096842
Data615	0.216064	0.540415	-0.253805	-0.013936	0.039063
Data616	0.232086	0.552368	-0.335795	-0.015157	-0.028788
Data617	0.25823	0.562541	-0.422312	-0.034078	-0.083923
Data618	0.270538	0.568237	-0.491943	-0.062256	-0.115458
Data619	0.276337	0.570933	-0.553741	-0.084127	-0.136414
Data620	0.28244	0.567881	-0.576681	-0.090841	-0.143738
Data621	0.291392	0.559845	-0.536652	-0.082601	-0.123088
Data622	0.288595	0.551402	-0.463969	-0.066935	-0.117493
Data623	0.292562	0.531718	-0.350494	-0.046997	-0.103149
Data624	0.301565	0.512187	-0.243327	-0.032349	-0.099589
Data625	0.29129	0.52887	-0.101267	-0.032043	-0.127055
Data626	0.277303	0.543162	0.049337	-0.022176	-0.169373
Data627	0.265859	0.546316	0.14506	-0.013428	-0.216064
Data628	0.256093	0.525106	0.220337	-0.011495	-0.249023
Data629	0.251414	0.499064	0.227966	-0.021057	-0.261536
Data630	0.235647	0.494486	0.152588	-0.01241	-0.283101
Data631	0.224304	0.506694	0.047862	0.004781	-0.315247
Data632	0.222677	0.534261	-0.068156	0.021057	-0.322774
Data633	0.222677	0.570272	-0.139211	0.033976	-0.312602
Data634	0.211995	0.599467	-0.168711	0.043233	-0.311381
Data635	0.206807	0.576274	-0.162455	0.051575	-0.326843
Data636	0.194702	0.553385	-0.105845	0.072327	-0.297953
Data637	0.186361	0.554352	-0.020803	0.078634	-0.278422
Data638	0.175374	0.540161	0.094248	0.066427	-0.281881
Data639	0.160472	0.529938	0.160929	0.042013	-0.314433
