# Supplementary material for: Integration of MRI and somatosensory evoked potentials facilitate diagnosis of spinal cord compression
Source: Sci Rep. 2023 May 15;13:7861. doi: 10.1038/s41598-023-34832-2 (PMC10185544; doi:10.1038/s41598-023-34832-2)
Supplement: Supplementary file 3 — Supplementary Information 3. [file 41598_2023_34832_MOESM3_ESM.zip › Preoperative SSEP data/spinal cord compression group/6491130_2/6491130_2_Lt Tibial SEP_Cz'-Fpz_201219_103634.csv]

Index	1	2	3	4	5
Name	Cz'-Fpz	Cz'-Fpz	Cz'-Fpz	Cz'-Fpz	Cz'-Fpz
Time	2.01708E+13	2.01708E+13	2.01708E+13	2.01708E+13	2.01708E+13
Highcut	500	500	500	500	500
Lowcut	10	10	10	10	10
Period	0.000156	0.000156	0.000156	0.000156	0.000156
Averages	120	120	120	120	120
Int (mA)	15/14.5mA	15/14.5mA	15/14.5mA	15/14.5mA	15/14.5mA
Pulse Width (�gs)	200�s	200�s	200�s	200�s	200�s
Rep Rate (Hz)	2.66Hz	2.66Hz	2.66Hz	2.66Hz	2.66Hz
Data0	0.571806	-0.458279	-0.425015	-0.319524	0.604562
Data1	0.263066	-0.719717	-0.7835	-0.573027	0.402533
Data2	-0.440579	-1.358968	-1.338521	-0.908624	0.148013
Data3	0.364589	-0.672618	-0.641896	-0.212507	0.740775
Data4	1.23832	0.246484	0.144045	0.223087	1.115028
Data5	1.238117	0.322169	0.156863	0.026449	0.946466
Data6	1.044633	0.172732	-0.033977	-0.199283	0.759696
Data7	0.847079	-0.000407	-0.226444	-0.350551	0.640065
Data8	0.694998	-0.139773	-0.381781	-0.444444	0.570077
Data9	0.602935	-0.224308	-0.492358	-0.486152	0.529081
Data10	0.562549	-0.252791	-0.554004	-0.507719	0.494189
Data11	0.553292	-0.24211	-0.588693	-0.517383	0.465909
Data12	0.563872	-0.220239	-0.611276	-0.523384	0.451871
Data13	0.562549	-0.187686	-0.625722	-0.52074	0.4477
Data14	0.545154	-0.155337	-0.636098	-0.528471	0.442512
Data15	0.531726	-0.131228	-0.660004	-0.531421	0.446682
Data16	0.530302	-0.10488	-0.677094	-0.535795	0.457465
Data17	0.517281	-0.088502	-0.675771	-0.540983	0.46184
Data18	0.503344	-0.072429	-0.669871	-0.551054	0.463874
Data19	0.495511	-0.055136	-0.676687	-0.56906	0.461331
Data20	0.494392	-0.034994	-0.686147	-0.596526	0.452379
Data21	0.501513	0.001322	-0.701712	-0.616058	0.442003
Data22	0.495715	0.03062	-0.714834	-0.627756	0.431729
Data23	0.484525	0.051372	-0.698456	-0.629587	0.427456
Data24	0.481676	0.048727	-0.690929	-0.627858	0.411587
Data25	0.466316	0.05066	-0.694998	-0.632436	0.395514
Data26	0.446072	0.065512	-0.702627	-0.644032	0.381679
Data27	0.416876	0.078126	-0.71931	-0.669769	0.380357
Data28	0.403754	0.083925	-0.733145	-0.707713	0.383612
Data29	0.388393	0.094504	-0.731518	-0.746573	0.383917
Data30	0.356451	0.123191	-0.715648	-0.767325	0.391953
Data31	0.337224	0.150657	-0.702118	-0.76936	0.374558
Data32	0.323491	0.168154	-0.690929	-0.774039	0.345871
Data33	0.316065	0.193484	-0.694692	-0.770479	0.319117
Data34	0.324305	0.244755	-0.70985	-0.761629	0.294906
Data35	0.331019	0.284835	-0.719514	-0.773022	0.283207
Data36	0.319727	0.305994	-0.717886	-0.790519	0.278833
Data37	0.295516	0.326441	-0.70985	-0.793062	0.258691
Data38	0.275273	0.354111	-0.700287	-0.789807	0.237023
Data39	0.282088	0.392055	-0.692963	-0.777295	0.219832
Data40	0.281885	0.423387	-0.691946	-0.757763	0.208947
Data41	0.267745	0.445563	-0.705272	-0.747183	0.185753
Data42	0.251265	0.46245	-0.719005	-0.745047	0.169273
Data43	0.247908	0.464892	-0.732738	-0.751659	0.165815
Data44	0.253401	0.473945	-0.742606	-0.76346	0.161542
Data45	0.272323	0.487678	-0.745047	-0.778007	0.154116
Data46	0.291651	0.502124	-0.739656	-0.785636	0.145571
Data47	0.285547	0.509753	-0.735892	-0.802319	0.127464
Data48	0.262557	0.520638	-0.738435	-0.812899	0.099387
Data49	0.233463	0.5361	-0.73518	-0.816968	0.080161
Data50	0.209354	0.547392	-0.7305	-0.823479	0.071412
Data51	0.201928	0.554106	-0.731924	-0.823784	0.064902
Data52	0.199283	0.55848	-0.731416	-0.825513	0.061646
Data53	0.208133	0.568755	-0.726228	-0.826632	0.038249
Data54	0.216678	0.581776	-0.70812	-0.817884	0.009359
Data55	0.226342	0.593678	-0.68747	-0.813204	-0.004476
Data56	0.23682	0.600392	-0.681264	-0.802828	-0.022176
Data57	0.237939	0.601409	-0.67394	-0.79001	-0.044251
Data58	0.236718	0.601205	-0.660919	-0.767427	-0.061646
Data59	0.245569	0.605783	-0.638641	-0.744233	-0.070904
Data60	0.254012	0.606292	-0.612802	-0.7364	-0.072124
Data61	0.252282	0.61972	-0.587879	-0.737418	-0.056357
Data62	0.226647	0.635182	-0.567229	-0.743013	-0.043132
Data63	0.2003	0.646576	-0.552377	-0.751354	-0.039877
Data64	0.17436	0.668345	-0.525928	-0.755627	-0.035706
Data65	0.166018	0.679433	-0.490018	-0.751659	-0.027873
Data66	0.17202	0.689403	-0.449226	-0.742504	-0.021363
Data67	0.187686	0.688792	-0.426439	-0.737621	-0.016785
Data68	0.196129	0.680959	-0.416368	-0.741995	-0.032451
Data69	0.200504	0.675466	-0.415351	-0.747285	-0.045167
Data70	0.207116	0.681264	-0.416571	-0.7305	-0.054627
Data71	0.213626	0.681163	-0.414435	-0.716665	-0.070904
Data72	0.217695	0.671397	-0.408128	-0.704255	-0.084637
Data73	0.231327	0.675059	-0.399278	-0.673635	-0.088401
Data74	0.243331	0.684316	-0.398362	-0.653391	-0.079143
Data75	0.252384	0.680552	-0.401414	-0.646474	-0.072633
Data76	0.274764	0.675466	-0.401821	-0.641794	-0.068157
Data77	0.290939	0.667735	-0.403347	-0.623382	-0.055543
Data78	0.30396	0.669566	-0.400193	-0.612701	-0.051474
Data79	0.311182	0.655934	-0.392869	-0.601918	-0.052796
Data80	0.308843	0.630605	-0.37822	-0.589914	-0.048829
Data81	0.294601	0.612192	-0.356146	-0.578215	-0.036723
Data82	0.256148	0.595	-0.324407	-0.583302	-0.025432
Data83	0.208947	0.587778	-0.314336	-0.593881	-0.025839
Data84	0.174156	0.576994	-0.304977	-0.58676	-0.035299
Data85	0.149233	0.57496	-0.290227	-0.556547	-0.043234
Data86	0.126141	0.566517	-0.285954	-0.534981	-0.051372
Data87	0.096539	0.55848	-0.266016	-0.515348	-0.054119
Data88	0.074057	0.559294	-0.237023	-0.507413	-0.060019
Data89	0.054322	0.569874	-0.22207	-0.511482	-0.070293
Data90	0.044149	0.587065	-0.21383	-0.516162	-0.078431
Data91	0.043946	0.60558	-0.222273	-0.508838	-0.091045
Data92	0.05951	0.617787	-0.21912	-0.499072	-0.102337
Data93	0.077618	0.63681	-0.206607	-0.487577	-0.10071
Data94	0.105287	0.637115	-0.190433	-0.476692	-0.097047
Data95	0.126446	0.634572	-0.173037	-0.472826	-0.095318
Data96	0.1296	0.613006	-0.156964	-0.472114	-0.09603
Data97	0.137535	0.582589	-0.156558	-0.462857	-0.097454
Data98	0.13784	0.564482	-0.161542	-0.452989	-0.091147
Data99	0.133974	0.555225	-0.170494	-0.443427	-0.086976
Data100	0.125531	0.553699	-0.166832	-0.427049	-0.083925
Data101	0.115867	0.562651	-0.144961	-0.423387	-0.08718
Data102	0.103456	0.574146	-0.12136	-0.419318	-0.094911
Data103	0.099387	0.576079	-0.110984	-0.408128	-0.097556
Data104	0.082297	0.566313	-0.106508	-0.392971	-0.083314
Data105	0.078126	0.562549	-0.106813	-0.362453	-0.07599
Data106	0.07304	0.569162	-0.104677	-0.323593	-0.091656
Data107	0.069581	0.562854	-0.102032	-0.287175	-0.105287
Data108	0.061545	0.548206	-0.095725	-0.252181	-0.109967
Data109	0.051372	0.550139	-0.088095	-0.250045	-0.093487
Data110	0.046794	0.541899	-0.086875	-0.255131	-0.065614
Data111	0.043641	0.53315	-0.075074	-0.26154	-0.044251
Data112	0.033672	0.543832	-0.063172	-0.273136	-0.031637
Data113	0.020752	0.54902	-0.05422	-0.277714	-0.019938
Data114	0.010376	0.534981	-0.045981	-0.274662	-0.020956
Data115	-0.012004	0.525622	-0.034384	-0.261845	-0.02177
Data116	-0.019532	0.518807	-0.020142	-0.247094	-0.017599
Data117	-0.012004	0.525216	-0.009461	-0.240889	-0.005595
Data118	-0.000712	0.52786	-0.008545	-0.241296	0.001424
Data119	0.015462	0.529285	-0.003459	-0.245162	-0.009969
Data120	0.029908	0.522774	0.000102	-0.242313	-0.026551
Data121	0.043539	0.511889	-0.006816	-0.244043	-0.027466
Data122	0.03886	0.50192	-0.018616	-0.242822	0
Data123	0.02004	0.497444	-0.009969	-0.233361	0.028789
Data124	-0.000407	0.502937	0.011699	-0.224918	0.044658
Data125	-0.014954	0.513313	0.032349	-0.196536	0.056865
Data126	-0.030213	0.519112	0.044048	-0.177818	0.070293
Data127	-0.050558	0.521146	0.05005	-0.169986	0.071717
Data128	-0.071616	0.525419	0.057476	-0.168358	0.081076
Data129	-0.087689	0.527657	0.068462	-0.161746	0.089418
Data130	-0.117596	0.532235	0.089723	-0.146487	0.107525
Data131	-0.143537	0.532845	0.115562	-0.12665	0.144757
Data132	-0.140892	0.524402	0.135195	-0.096132	0.165204
Data133	-0.136823	0.505277	0.13611	-0.077007	0.171613
Data134	-0.139773	0.487373	0.135093	-0.075685	0.178632
Data135	-0.154726	0.486254	0.14608	-0.081178	0.202538
Data136	-0.16673	0.48188	0.149132	-0.071514	0.225528
Data137	-0.17558	0.494087	0.150556	-0.059408	0.23092
Data138	-0.175479	0.517993	0.164391	-0.052186	0.232649
Data139	-0.183007	0.535795	0.177615	-0.041708	0.226953
Data140	-0.184939	0.561634	0.205386	-0.020244	0.21505
Data141	-0.173648	0.587981	0.232141	0.006714	0.204674
Data142	-0.153302	0.610056	0.259912	0.047201	0.211592
Data143	-0.153913	0.628977	0.27568	0.086468	0.224816
Data144	-0.173241	0.641184	0.264083	0.127057	0.230411
Data145	-0.192671	0.649322	0.255741	0.161644	0.224511
Data146	-0.218102	0.641388	0.252588	0.183617	0.223596
Data147	-0.240279	0.63213	0.259302	0.196841	0.24211
Data148	-0.245162	0.614633	0.2592	0.209049	0.260319
Data149	-0.228478	0.599883	0.261438	0.203352	0.285445
Data150	-0.214745	0.584929	0.272119	0.209761	0.294703
Data151	-0.213423	0.578927	0.282902	0.232649	0.29277
Data152	-0.216373	0.566517	0.288192	0.262048	0.301823
Data153	-0.213423	0.552987	0.30223	0.301823	0.32166
Data154	-0.19735	0.542204	0.314844	0.334478	0.334376
Data155	-0.206505	0.534574	0.322067	0.350347	0.342209
Data156	-0.230106	0.536405	0.322779	0.361232	0.341293
Data157	-0.245975	0.541695	0.327764	0.370794	0.331731
Data158	-0.256758	0.557259	0.316065	0.370998	0.324102
Data159	-0.266626	0.579741	0.304265	0.36998	0.324203
Data160	-0.289311	0.596017	0.30162	0.367946	0.321965
Data161	-0.307012	0.604969	0.320338	0.383815	0.314539
Data162	-0.309351	0.616668	0.349025	0.419623	0.324509
Data163	-0.292668	0.622568	0.364894	0.462348	0.336817
Data164	-0.257776	0.63742	0.369879	0.50426	0.346278
Data165	-0.238651	0.641082	0.366115	0.516365	0.342107
Data166	-0.246281	0.632537	0.348821	0.535388	0.338954
Data167	-0.26571	0.630401	0.340988	0.556649	0.335292
Data168	-0.286259	0.638031	0.347194	0.564075	0.337936
Data169	-0.30752	0.652883	0.354009	0.567229	0.353297
Data170	-0.317896	0.656138	0.355027	0.55787	0.379034
Data171	-0.312301	0.662038	0.343226	0.547901	0.397752
Data172	-0.296941	0.665293	0.343023	0.541797	0.398464
Data173	-0.284937	0.663666	0.348414	0.548409	0.411282
Data174	-0.280257	0.656341	0.34933	0.555734	0.419521
Data175	-0.273849	0.634674	0.347601	0.559396	0.424608
Data176	-0.248112	0.610157	0.349126	0.553394	0.410061
Data177	-0.230615	0.611887	0.355535	0.549935	0.404568
Data178	-0.22858	0.611175	0.36347	0.556547	0.410061
Data179	-0.242415	0.619008	0.375881	0.573027	0.424811
Data180	-0.263066	0.633656	0.37822	0.587981	0.433458
Data181	-0.289718	0.647898	0.378932	0.59439	0.428677
Data182	-0.307317	0.652883	0.388495	0.610768	0.413926
Data183	-0.315658	0.649627	0.401007	0.62857	0.403855
Data184	-0.322372	0.638844	0.39826	0.633656	0.389715
Data185	-0.322271	0.629994	0.381476	0.646474	0.382595
Data186	-0.32634	0.623891	0.368658	0.663055	0.379848
Data187	-0.316472	0.625925	0.35757	0.661021	0.373134
Data188	-0.305282	0.630503	0.356044	0.651357	0.362453
Data189	-0.304977	0.619821	0.370082	0.631825	0.344244
Data190	-0.305486	0.605783	0.385239	0.626942	0.32166
Data191	-0.296127	0.574553	0.399888	0.635996	0.307622
Data192	-0.294601	0.548918	0.415045	0.644846	0.310267
Data193	-0.297551	0.544951	0.430203	0.65034	0.324203
Data194	-0.309046	0.543526	0.433254	0.658071	0.330205
Data195	-0.316777	0.552783	0.442206	0.662852	0.3299
Data196	-0.330205	0.569772	0.450955	0.664886	0.327866
Data197	-0.349126	0.575672	0.446682	0.66214	0.325424
Data198	-0.360723	0.585641	0.448412	0.666412	0.319219
Data199	-0.353806	0.613413	0.463773	0.67984	0.312912
Data200	-0.331223	0.641489	0.474047	0.687775	0.309148
Data201	-0.297449	0.644846	0.493172	0.70222	0.3122
Data202	-0.26215	0.629994	0.512805	0.715953	0.308131
Data203	-0.243941	0.614633	0.536609	0.729381	0.302027
Data204	-0.23916	0.603647	0.557463	0.748404	0.305079
Data205	-0.249841	0.600799	0.593779	0.769156	0.314743
Data206	-0.259403	0.594288	0.626332	0.790112	0.311589
Data207	-0.256453	0.588083	0.649831	0.806592	0.305384
Data208	-0.244551	0.590219	0.671906	0.810966	0.291752
Data209	-0.233158	0.594491	0.682994	0.815544	0.287683
Data210	-0.208642	0.606394	0.687572	0.819308	0.286463
Data211	-0.178937	0.619923	0.708426	0.815951	0.289616
Data212	-0.142519	0.629587	0.714529	0.804659	0.302942
Data213	-0.108644	0.633555	0.724091	0.810966	0.315658
Data214	-0.076905	0.645253	0.745759	0.825615	0.345668
Data215	-0.043437	0.665497	0.795605	0.860711	0.378627
Data216	-0.005493	0.69927	0.851453	0.897027	0.421352
Data217	0.030823	0.734264	0.900486	0.933038	0.468147
Data218	0.0648	0.761018	0.956741	0.958572	0.498563
Data219	0.111899	0.800183	1.019303	0.984105	0.520638
Data220	0.172936	0.851148	1.086544	1.01737	0.553801
Data221	0.244043	0.9013	1.146156	1.0604	0.592254
Data222	0.320846	0.950739	1.224079	1.103736	0.625416
Data223	0.408637	1.003332	1.310547	1.167824	0.665192
Data224	0.498258	1.071692	1.396201	1.242186	0.706289
Data225	0.580555	1.154803	1.495384	1.323974	0.759085
Data226	0.655629	1.242288	1.588362	1.405356	0.841382
Data227	0.718598	1.327535	1.684087	1.499046	0.94138
Data228	0.784924	1.408916	1.777269	1.596399	1.049109
Data229	0.849826	1.484194	1.871163	1.684698	1.156532
Data230	0.932428	1.559472	1.946237	1.773607	1.245848
Data231	1.02622	1.641769	2.023448	1.849088	1.331604
Data232	1.13639	1.718776	2.101066	1.921213	1.399964
Data233	1.236591	1.779711	2.166374	1.982656	1.453981
Data234	1.330892	1.839424	2.224155	2.033824	1.500877
Data235	1.402304	1.871977	2.295974	2.075837	1.545027
Data236	1.463035	1.890695	2.364843	2.101269	1.583276
Data237	1.493248	1.905445	2.418046	2.120292	1.614608
Data238	1.526411	1.926299	2.448971	2.142265	1.630172
Data239	1.565576	1.933115	2.464434	2.166171	1.643702
Data240	1.59823	1.935454	2.485084	2.187737	1.662114
Data241	1.610234	1.951527	2.496681	2.210931	1.677577
Data242	1.607589	1.966684	2.496986	2.224765	1.696498
Data243	1.603927	1.967193	2.504718	2.221612	1.707281
Data244	1.598128	1.959767	2.507261	2.216526	1.711961
Data245	1.598739	1.959055	2.516213	2.219781	1.709214
Data246	1.60474	1.958648	2.538186	2.226495	1.697821
Data247	1.611556	1.956105	2.557514	2.230157	1.687953
Data248	1.622136	1.940439	2.565347	2.230157	1.66954
Data249	1.631902	1.928639	2.581318	2.226596	1.663945
Data250	1.649297	1.925485	2.600036	2.219883	1.672897
Data251	1.664963	1.939117	2.617736	2.221408	1.689275
Data252	1.678492	1.949289	2.649678	2.237481	1.699753
Data253	1.692734	1.927214	2.684876	2.241957	1.707891
Data254	1.685308	1.89751	2.706035	2.228631	1.712367
Data255	1.673406	1.868518	2.715699	2.201877	1.719081
Data256	1.670558	1.84624	2.726075	2.183159	1.733323
Data257	1.657638	1.813586	2.719565	2.162407	1.729254
Data258	1.644516	1.765062	2.684876	2.146741	1.703924
Data259	1.645736	1.743394	2.624959	2.123445	1.664454
Data260	1.650619	1.732611	2.566364	2.095674	1.640243
Data261	1.649907	1.707281	2.525368	2.05773	1.610132
Data262	1.633427	1.660588	2.478981	2.019176	1.577173
Data263	1.609725	1.601383	2.434221	1.987335	1.540144
Data264	1.579207	1.550927	2.390784	1.943084	1.494265
Data265	1.521324	1.504641	2.340531	1.878691	1.454795
Data266	1.451438	1.449811	2.282139	1.796292	1.404542
Data267	1.392844	1.391012	2.223646	1.706671	1.342896
Data268	1.345947	1.312988	2.163322	1.629257	1.295593
Data269	1.301391	1.235777	2.093843	1.565169	1.257649
Data270	1.244119	1.154294	2.010325	1.491824	1.201394
Data271	1.18054	1.07332	1.914499	1.407492	1.130592
Data272	1.121538	0.984716	1.814399	1.321635	1.059281
Data273	1.063249	0.892755	1.711961	1.226724	0.973017
Data274	0.99265	0.793469	1.622746	1.128862	0.871697
Data275	0.910252	0.685232	1.538313	1.02917	0.773429
Data276	0.818697	0.573027	1.460899	0.933954	0.680044
Data277	0.713207	0.474149	1.390402	0.82592	0.592254
Data278	0.609547	0.372829	1.323568	0.716564	0.511482
Data279	0.518603	0.278528	1.246052	0.617075	0.441698
Data280	0.451565	0.182498	1.153277	0.517077	0.365708
Data281	0.395819	0.086163	1.056942	0.411485	0.272017
Data282	0.338954	0.009359	0.954299	0.304367	0.172936
Data283	0.261845	-0.066428	0.848198	0.2062	0.06419
Data284	0.184227	-0.154116	0.739961	0.111187	-0.038758
Data285	0.107729	-0.247094	0.63213	0.023804	-0.112713
Data286	0.037029	-0.345769	0.541492	-0.058595	-0.159508
Data287	-0.035096	-0.439155	0.459907	-0.143333	-0.206607
Data288	-0.108339	-0.523486	0.37822	-0.219221	-0.271305
Data289	-0.186262	-0.60853	0.30101	-0.277206	-0.359808
Data290	-0.262455	-0.702017	0.21678	-0.350449	-0.452989
Data291	-0.325628	-0.785941	0.136619	-0.440172	-0.5361
Data292	-0.387071	-0.857659	0.065003	-0.540271	-0.590524
Data293	-0.444953	-0.927342	-0.007528	-0.624908	-0.632944
Data294	-0.508431	-1.006689	-0.097047	-0.69632	-0.67923
Data295	-0.570789	-1.080034	-0.168765	-0.760103	-0.730805
Data296	-0.618601	-1.14931	-0.222273	-0.824699	-0.777396
Data297	-0.649526	-1.223875	-0.266219	-0.898248	-0.822461
Data298	-0.664581	-1.299967	-0.316879	-0.96376	-0.866712
Data299	-0.685842	-1.376466	-0.397447	-1.032731	-0.913303
Data300	-0.725821	-1.456728	-0.481168	-1.09631	-0.958165
Data301	-0.759696	-1.532311	-0.544747	-1.156329	-1.006282
Data302	-0.791129	-1.612777	-0.60914	-1.230081	-1.06803
Data303	-0.813001	-1.695888	-0.681977	-1.298441	-1.13344
Data304	-0.837619	-1.751532	-0.750947	-1.359579	-1.198037
Data305	-0.853183	-1.790494	-0.796114	-1.408509	-1.244119
Data306	-0.862847	-1.82386	-0.843722	-1.453066	-1.288675
Data307	-0.864373	-1.861601	-0.876275	-1.491213	-1.324483
Data308	-0.862745	-1.902698	-0.907098	-1.520104	-1.352458
Data309	-0.879835	-1.952239	-0.933954	-1.539635	-1.373922
Data310	-0.923273	-2.001272	-0.960708	-1.540042	-1.378398
Data311	-0.94494	-2.036164	-0.98909	-1.53577	-1.3844
Data312	-0.956639	-2.047557	-1.012385	-1.541059	-1.399151
Data313	-0.968032	-2.043081	-1.028051	-1.550418	-1.423667
Data314	-0.965896	-2.047049	-1.055212	-1.559269	-1.445233
Data315	-0.939956	-2.065461	-1.086341	-1.570865	-1.47097
Data316	-0.916965	-2.073599	-1.114722	-1.588362	-1.469952
Data317	-0.898858	-2.071056	-1.136695	-1.601282	-1.463238
Data318	-0.886244	-2.079398	-1.170672	-1.622339	-1.479616
Data319	-0.860812	-2.084484	-1.198749	-1.638209	-1.51105
Data320	-0.837924	-2.079601	-1.233539	-1.653366	-1.537804
Data321	-0.831108	-2.078482	-1.247069	-1.676458	-1.564762
Data322	-0.832837	-2.090995	-1.255207	-1.6966	-1.585616
Data323	-0.843926	-2.108695	-1.260904	-1.709112	-1.589278
Data324	-0.86305	-2.104626	-1.243814	-1.729356	-1.57941
Data325	-0.869256	-2.09364	-1.213601	-1.748989	-1.563643
Data326	-0.871392	-2.068818	-1.187457	-1.744004	-1.546553
Data327	-0.859998	-2.041759	-1.168943	-1.723049	-1.528038
Data328	-0.840162	-2.016022	-1.162839	-1.699346	-1.506472
Data329	-0.819308	-1.985911	-1.156023	-1.687241	-1.484805
Data330	-0.787772	-1.962921	-1.158058	-1.670049	-1.451133
Data331	-0.76641	-1.948984	-1.163653	-1.644516	-1.437603
Data332	-0.756237	-1.937184	-1.160398	-1.630986	-1.443198
Data333	-0.739757	-1.915414	-1.158872	-1.628951	-1.441062
Data334	-0.720836	-1.908802	-1.163144	-1.633326	-1.418377
Data335	-0.71046	-1.903716	-1.180947	-1.628951	-1.377788
Data336	-0.698355	-1.89985	-1.197935	-1.625086	-1.33903
Data337	-0.681977	-1.897409	-1.210956	-1.623763	-1.307495
Data338	-0.650136	-1.883675	-1.210753	-1.622543	-1.269856
Data339	-0.615447	-1.865771	-1.208311	-1.621322	-1.241576
Data340	-0.589507	-1.858244	-1.210651	-1.606877	-1.233031
Data341	-0.567025	-1.833626	-1.185117	-1.596399	-1.229369
Data342	-0.54139	-1.793139	-1.158058	-1.583378	-1.225198
Data343	-0.522469	-1.754482	-1.144935	-1.554386	-1.209634
Data344	-0.499479	-1.719793	-1.130592	-1.519086	-1.173114
Data345	-0.487373	-1.681646	-1.114214	-1.479413	-1.124488
Data346	-0.477302	-1.646143	-1.099565	-1.449098	-1.068538
Data347	-0.441393	-1.605758	-1.096106	-1.419089	-1.010961
Data348	-0.405483	-1.576664	-1.099565	-1.386028	-0.972101
Data349	-0.366929	-1.557641	-1.089698	-1.329366	-0.937819
Data350	-0.322881	-1.527835	-1.076066	-1.270364	-0.90547
Data351	-0.29399	-1.482872	-1.037613	-1.230996	-0.876173
Data352	-0.269271	-1.427227	-1.00089	-1.202614	-0.866306
Data353	-0.240075	-1.370158	-0.977798	-1.185626	-0.854505
Data354	-0.213931	-1.308207	-0.967219	-1.168841	-0.829175
Data355	-0.200504	-1.260497	-0.959589	-1.139849	-0.803337
Data356	-0.194095	-1.227232	-0.94494	-1.099362	-0.769563
Data357	-0.197452	-1.206073	-0.926019	-1.061926	-0.730704
Data358	-0.188907	-1.197325	-0.907607	-1.027949	-0.690216
Data359	-0.187381	-1.184304	-0.880649	-0.993769	-0.6539
Data360	-0.181074	-1.177284	-0.876376	-0.946161	-0.607207
Data361	-0.164492	-1.157041	-0.880852	-0.908217	-0.551665
Data362	-0.130516	-1.127642	-0.873833	-0.858473	-0.503039
Data363	-0.097759	-1.086544	-0.859083	-0.808626	-0.452379
Data364	-0.075786	-1.062231	-0.845248	-0.770682	-0.40589
Data365	-0.064698	-1.055823	-0.836805	-0.752677	-0.364284
Data366	-0.063681	-1.043819	-0.830091	-0.740266	-0.328578
Data367	-0.061545	-1.021337	-0.826734	-0.742301	-0.308334
Data368	-0.055746	-0.985835	-0.816561	-0.735078	-0.304774
Data369	-0.036215	-0.947687	-0.784822	-0.710765	-0.295313
Data370	-0.01414	-0.892449	-0.755118	-0.675364	-0.28514
Data371	0.009257	-0.848096	-0.734061	-0.648	-0.279138
Data372	0.023194	-0.82063	-0.713003	-0.620025	-0.287989
Data373	0.034485	-0.792757	-0.689504	-0.588286	-0.283818
Data374	0.044251	-0.774548	-0.654002	-0.552885	-0.263066
Data375	0.038453	-0.762341	-0.629892	-0.5302	-0.23977
Data376	0.054627	-0.75817	-0.616668	-0.49958	-0.201419
Data377	0.093487	-0.74932	-0.602426	-0.467943	-0.173953
Data378	0.145368	-0.732738	-0.593474	-0.437934	-0.151776
Data379	0.17436	-0.717174	-0.579131	-0.413723	-0.123191
Data380	0.177717	-0.702729	-0.553801	-0.384527	-0.096946
Data381	0.161339	-0.683299	-0.519722	-0.363673	-0.05951
Data382	0.137026	-0.667837	-0.492663	-0.336105	-0.031128
Data383	0.11546	-0.64505	-0.479438	-0.300806	0.002238
Data384	0.103965	-0.624297	-0.473945	-0.270695	0.042217
Data385	0.106101	-0.611175	-0.468655	-0.239567	0.0707
Data386	0.12197	-0.595407	-0.467435	-0.201216	0.095521
Data387	0.130312	-0.573841	-0.465197	-0.162051	0.119732
Data388	0.132448	-0.55787	-0.451769	-0.130617	0.128379
Data389	0.122784	-0.536202	-0.424099	-0.122988	0.131228
Data390	0.099082	-0.494799	-0.396633	-0.120038	0.136416
Data391	0.081483	-0.450548	-0.377	-0.112103	0.148725
Data392	0.0589	-0.421149	-0.355332	-0.100201	0.17497
Data393	0.048117	-0.392971	-0.336004	-0.084433	0.208947
Data394	0.034078	-0.385646	-0.319015	-0.052491	0.254826
Data395	0.001119	-0.39236	-0.312403	-0.014954	0.295211
Data396	-0.013123	-0.402126	-0.311589	0.005595	0.328781
Data397	-0.006002	-0.398667	-0.311182	0.02177	0.351771
Data398	0.007019	-0.374863	-0.304265	0.048219	0.377101
Data399	0.004781	-0.357671	-0.296127	0.065817	0.401719
Data400	0.003459	-0.346888	-0.288294	0.099387	0.416063
Data401	-0.003255	-0.334071	-0.280359	0.128481	0.433661
Data402	-0.022278	-0.32166	-0.258284	0.156151	0.457465
Data403	-0.038554	-0.315353	-0.239058	0.172732	0.469266
Data404	-0.059714	-0.301722	-0.218611	0.1944	0.481575
Data405	-0.079856	-0.292668	-0.199893	0.214745	0.492053
Data406	-0.101727	-0.297653	-0.186465	0.234684	0.489103
Data407	-0.1178	-0.300399	-0.167849	0.252486	0.504565
Data408	-0.118613	-0.290328	-0.166832	0.271916	0.515958
Data409	-0.123903	-0.290532	-0.156456	0.296635	0.519926
Data410	-0.128786	-0.283106	-0.137535	0.322983	0.520129
Data411	-0.132245	-0.275985	-0.120546	0.345769	0.524503
Data412	-0.122072	-0.263167	-0.118308	0.365708	0.534473
Data413	-0.113629	-0.244348	-0.113934	0.389919	0.544137
Data414	-0.113832	-0.236108	-0.116782	0.426642	0.562244
Data415	-0.12197	-0.226749	-0.123395	0.474962	0.573841
Data416	-0.138247	-0.231327	-0.140586	0.506396	0.582589
Data417	-0.161746	-0.235803	-0.139976	0.508736	0.584624
Data418	-0.176496	-0.234785	-0.132143	0.508329	0.586557
Data419	-0.184939	-0.23031	-0.122784	0.513212	0.5891
Data420	-0.207218	-0.214542	-0.118207	0.529386	0.592457
Data421	-0.24038	-0.196129	-0.109967	0.561837	0.599985
Data422	-0.26978	-0.18087	-0.085552	0.591541	0.602223
Data423	-0.289006	-0.17731	-0.072328	0.601714	0.604257
Data424	-0.312301	-0.181175	-0.065614	0.603342	0.605783
Data425	-0.317998	-0.174461	-0.064291	0.614939	0.617583
Data426	-0.324407	-0.160728	-0.05361	0.645151	0.629282
Data427	-0.328578	-0.14903	-0.043132	0.691641	0.631927
Data428	-0.337021	-0.137433	-0.02889	0.737621	0.630198
Data429	-0.369879	-0.126141	-0.018107	0.770581	0.610157
Data430	-0.407823	-0.103965	0.000203	0.783805	0.594797
Data431	-0.419623	-0.090944	0.021566	0.793062	0.583302
Data432	-0.418301	-0.077007	0.05361	0.802014	0.5773
Data433	-0.420233	-0.056255	0.083213	0.814527	0.577096
Data434	-0.425523	-0.04476	0.10193	0.839144	0.58086
Data435	-0.434679	-0.046591	0.111594	0.847893	0.591033
Data436	-0.438849	-0.046794	0.112205	0.858269	0.596628
Data437	-0.435289	-0.05005	0.108949	0.858778	0.582386
Data438	-0.432034	-0.05656	0.102948	0.855929	0.55553
Data439	-0.444851	-0.050253	0.093792	0.843722	0.530302
Data440	-0.477506	-0.052084	0.09898	0.833956	0.502632
Data441	-0.503853	-0.050355	0.123089	0.828565	0.482185
Data442	-0.528064	-0.058289	0.146181	0.841484	0.46011
Data443	-0.550139	-0.067852	0.170596	0.852267	0.432542
Data444	-0.552275	-0.081687	0.180362	0.847791	0.427151
Data445	-0.540881	-0.096437	0.195214	0.846062	0.43122
Data446	-0.528979	-0.104473	0.211287	0.84006	0.439053
Data447	-0.524809	-0.108746	0.231937	0.824496	0.455024
Data448	-0.528064	-0.112001	0.26215	0.810051	0.471402
Data449	-0.533862	-0.125327	0.279647	0.797945	0.48127
Data450	-0.548918	-0.131736	0.286158	0.797538	0.477709
Data451	-0.56672	-0.125124	0.299891	0.798047	0.479337
Data452	-0.580148	-0.119529	0.328985	0.816052	0.479845
Data453	-0.597136	-0.122276	0.347804	0.822766	0.485746
Data454	-0.607716	-0.126446	0.353602	0.826327	0.500903
Data455	-0.602731	-0.121564	0.362147	0.827141	0.520333
Data456	-0.602935	-0.120851	0.35879	0.816052	0.529692
Data457	-0.604359	-0.110475	0.359808	0.801709	0.544849
Data458	-0.600799	-0.094504	0.374151	0.805778	0.546578
Data459	-0.592254	-0.082297	0.389105	0.810966	0.531523
Data460	-0.573434	-0.064291	0.40884	0.808423	0.515145
Data461	-0.56021	-0.053101	0.43946	0.803337	0.486763
Data462	-0.562448	-0.046794	0.475878	0.804456	0.460822
Data463	-0.562244	-0.04476	0.502632	0.808626	0.4477
Data464	-0.549121	-0.043743	0.510872	0.813916	0.436815
Data465	-0.537626	-0.035401	0.507515	0.815137	0.431729
Data466	-0.526131	-0.036622	0.49246	0.810051	0.426235
Data467	-0.525216	-0.041505	0.48422	0.797538	0.416266
Data468	-0.516569	-0.051677	0.49663	0.776888	0.410976
Data469	-0.502734	-0.055543	0.514229	0.753694	0.410976
Data470	-0.503243	-0.058493	0.531319	0.735281	0.403347
Data471	-0.504362	-0.07365	0.543526	0.728567	0.395209
Data472	-0.500191	-0.106813	0.556039	0.725414	0.398464
Data473	-0.492358	-0.134381	0.584014	0.72928	0.389919
Data474	-0.464179	-0.143333	0.599273	0.736095	0.374049
Data475	-0.437222	-0.136009	0.588693	0.733043	0.350245
Data476	-0.425218	-0.139976	0.578419	0.728669	0.313217
Data477	-0.424913	-0.149945	0.573943	0.719209	0.288701
Data478	-0.421047	-0.149945	0.571501	0.711274	0.262353
Data479	-0.430101	-0.14669	0.574248	0.69866	0.230615
Data480	-0.440375	-0.151573	0.594797	0.686554	0.216373
Data481	-0.437425	-0.163882	0.624094	0.658071	0.221866
Data482	-0.424506	-0.181786	0.635386	0.638132	0.227766
Data483	-0.400092	-0.202335	0.64271	0.624399	0.22034
Data484	-0.374965	-0.213219	0.647695	0.607309	0.21383
Data485	-0.356451	-0.211592	0.640675	0.585845	0.208642
Data486	-0.351975	-0.209354	0.628468	0.574146	0.191653
Data487	-0.347499	-0.205488	0.621347	0.563973	0.17141
Data488	-0.357875	-0.194502	0.62796	0.554106	0.156252
Data489	-0.365301	-0.190534	0.622568	0.541797	0.15198
Data490	-0.364691	-0.178327	0.61972	0.526335	0.142621
Data491	-0.352178	-0.172325	0.608428	0.501005	0.133872
Data492	-0.342718	-0.178734	0.598561	0.478523	0.125429
Data493	-0.336817	-0.186872	0.605885	0.467536	0.112103
Data494	-0.333664	-0.188398	0.621042	0.466723	0.106203
Data495	-0.321864	-0.191857	0.625518	0.452888	0.097963
Data496	-0.314132	-0.191348	0.623687	0.438849	0.074973
Data497	-0.310775	-0.186567	0.619109	0.411994	0.060324
Data498	-0.314743	-0.192772	0.606902	0.38412	0.052898
Data499	-0.324	-0.185143	0.599883	0.367234	0.052796
Data500	-0.325628	-0.184736	0.595712	0.362351	0.051779
Data501	-0.3181	-0.184431	0.589202	0.349839	0.046184
Data502	-0.309148	-0.191348	0.588083	0.336512	0.030518
Data503	-0.297246	-0.197147	0.592355	0.332952	0.020651
Data504	-0.283818	-0.192162	0.595814	0.320439	0.010376
Data505	-0.26276	-0.193993	0.586353	0.315658	-0.00061
Data506	-0.248824	-0.196841	0.56377	0.295415	-0.014038
Data507	-0.224511	-0.204878	0.553292	0.278121	-0.023194
Data508	-0.200402	-0.212406	0.551258	0.277002	-0.024618
Data509	-0.186872	-0.225121	0.546985	0.271712	-0.016581
Data510	-0.19084	-0.220239	0.531828	0.255639	-0.019633
Data511	-0.201826	-0.214745	0.497546	0.243839	-0.032959
Data512	-0.216983	-0.227461	0.473538	0.234582	-0.04771
Data513	-0.213525	-0.251062	0.452888	0.222578	-0.069479
Data514	-0.209862	-0.285649	0.42766	0.20091	-0.08423
Data515	-0.19501	-0.312301	0.395616	0.1885	-0.103456
Data516	-0.187483	-0.326848	0.369675	0.179344	-0.139773
Data517	-0.175784	-0.329697	0.357265	0.167442	-0.158897
Data518	-0.170087	-0.339157	0.355942	0.160423	-0.161746
Data519	-0.167442	-0.345668	0.350754	0.141909	-0.171715
Data520	-0.161542	-0.340378	0.339259	0.1355	-0.192467
Data521	-0.16144	-0.334885	0.323593	0.124412	-0.216271
Data522	-0.148623	-0.339666	0.31047	0.108441	-0.232141
Data523	-0.121665	-0.34343	0.294804	0.091249	-0.237837
Data524	-0.088808	-0.340073	0.283411	0.0707	-0.240889
Data525	-0.047201	-0.331324	0.267236	0.049338	-0.254317
Data526	-0.020752	-0.302942	0.251977	0.028178	-0.267236
Data527	-0.016378	-0.280054	0.231734	0.011292	-0.271916
Data528	-0.018107	-0.272628	0.212507	-0.003662	-0.274459
Data529	-0.025839	-0.269474	0.205997	-0.009155	-0.300298
Data530	-0.03123	-0.264897	0.206709	-0.001119	-0.317693
Data531	-0.019938	-0.265914	0.19796	0.000509	-0.33285
Data532	-0.021363	-0.25686	0.184736	-0.004578	-0.351059
Data533	-0.030416	-0.256148	0.16968	-0.009359	-0.366115
Data534	-0.03591	-0.278426	0.159609	-0.021871	-0.387986
Data535	-0.021464	-0.305791	0.147504	-0.036316	-0.417792
Data536	-0.005086	-0.322677	0.139569	-0.046489	-0.435289
Data537	-0.018616	-0.317286	0.131126	-0.056967	-0.439867
Data538	-0.036927	-0.311182	0.104677	-0.052796	-0.456448
Data539	-0.0471	-0.312403	0.077007	-0.045879	-0.481168
Data540	-0.036723	-0.325628	0.048117	-0.039063	-0.492866
Data541	-0.014649	-0.331223	0.009155	-0.045981	-0.499072
Data542	0.01058	-0.336614	-0.02472	-0.065512	-0.509855
Data543	0.026754	-0.34994	-0.040589	-0.081076	-0.518502
Data544	0.045675	-0.348923	-0.061341	-0.097454	-0.511482
Data545	0.065919	-0.329798	-0.080059	-0.113527	-0.502836
Data546	0.075481	-0.289718	-0.094301	-0.137331	-0.498665
Data547	0.069479	-0.259403	-0.11607	-0.164187	-0.496834
Data548	0.051067	-0.239567	-0.124412	-0.187483	-0.489408
Data549	0.029806	-0.234785	-0.131024	-0.2062	-0.493884
Data550	0.015768	-0.250757	-0.129905	-0.218306	-0.49958
Data551	-0.000916	-0.251774	-0.128684	-0.228072	-0.501106
Data552	-0.017904	-0.257572	-0.132652	-0.247094	-0.498868
Data553	-0.032146	-0.270288	-0.154828	-0.273543	-0.510669
Data554	-0.025025	-0.280868	-0.175275	-0.310877	-0.524503
Data555	-0.007731	-0.289108	-0.214542	-0.340785	-0.545866
Data556	0.004781	-0.298772	-0.250553	-0.343837	-0.565296
Data557	0.010783	-0.299484	-0.282495	-0.353297	-0.567025
Data558	0.014445	-0.290532	-0.310674	-0.370082	-0.554411
Data559	0.017497	-0.283004	-0.328679	-0.386155	-0.555123
Data560	0.027568	-0.265304	-0.342616	-0.398362	-0.553089
Data561	0.037944	-0.258386	-0.361435	-0.417589	-0.567534
Data562	0.058493	-0.253096	-0.377203	-0.444953	-0.591033
Data563	0.077516	-0.248213	-0.389309	-0.453295	-0.598357
Data564	0.081585	-0.255945	-0.392157	-0.446377	-0.605681
Data565	0.066224	-0.263269	-0.394802	-0.431118	-0.607207
Data566	0.048829	-0.267135	-0.411383	-0.423997	-0.615752
Data567	0.051169	-0.270797	-0.431423	-0.443529	-0.609852
Data568	0.06541	-0.273543	-0.456753	-0.449327	-0.591135
Data569	0.070395	-0.277002	-0.496935	-0.447395	-0.589405
Data570	0.071209	-0.268966	-0.536304	-0.445258	-0.607004
Data571	0.062867	-0.255334	-0.563668	-0.435899	-0.620432
Data572	0.038453	-0.238244	-0.585743	-0.431423	-0.620839
Data573	0.016175	-0.220951	-0.607106	-0.434068	-0.61148
Data574	0.000407	-0.215559	-0.626637	-0.441291	-0.606394
Data575	-0.00885	-0.223799	-0.641998	-0.453091	-0.617889
Data576	-0.010071	-0.232039	-0.64566	-0.467333	-0.626942
Data577	-0.002543	-0.222985	-0.63915	-0.483508	-0.635487
Data578	-0.012411	-0.216983	-0.643219	-0.482897	-0.643931
Data579	-0.018209	-0.23682	-0.661529	-0.485237	-0.652171
Data580	-0.024414	-0.255741	-0.686961	-0.499987	-0.663666
Data581	-0.028789	-0.259709	-0.700898	-0.517077	-0.686656
Data582	-0.042013	-0.247603	-0.719209	-0.531014	-0.711986
Data583	-0.061341	-0.246382	-0.748201	-0.525622	-0.741894
Data584	-0.063071	-0.238549	-0.774955	-0.503649	-0.768139
Data585	-0.057374	-0.228987	-0.782483	-0.469978	-0.773531
Data586	-0.033875	-0.231734	-0.778617	-0.438544	-0.762951
Data587	-0.015564	-0.246891	-0.785128	-0.437425	-0.756949
Data588	-0.001831	-0.256962	-0.791435	-0.450955	-0.757763
Data589	0.007324	-0.252079	-0.790926	-0.454719	-0.766206
Data590	0.015056	-0.242008	-0.782788	-0.46184	-0.780652
Data591	0.020752	-0.247501	-0.785331	-0.472012	-0.804354
Data592	0.018107	-0.259607	-0.800997	-0.483711	-0.837619
Data593	0.009155	-0.269576	-0.801506	-0.502836	-0.857862
Data594	-0.002035	-0.265914	-0.807304	-0.525216	-0.87068
Data595	-0.016073	-0.241601	-0.821037	-0.545459	-0.881666
Data596	-0.033265	-0.224308	-0.822054	-0.540576	-0.872816
Data597	-0.053407	-0.216373	-0.819104	-0.531523	-0.860304
Data598	-0.060833	-0.216169	-0.82653	-0.532845	-0.858574
Data599	-0.059714	-0.215457	-0.838941	-0.524097	-0.866204
Data600	-0.031332	-0.20854	-0.843926	-0.509346	-0.887668
Data601	0.009766	-0.201317	-0.847384	-0.501005	-0.910557
Data602	0.029399	-0.19796	-0.848707	-0.491951	-0.931106
Data603	0.031942	-0.189212	-0.856438	-0.485847	-0.939854
Data604	0.020854	-0.178124	-0.851352	-0.491137	-0.935276
Data605	-0.007528	-0.161237	-0.85481	-0.499173	-0.919102
Data606	-0.022278	-0.12665	-0.862643	-0.492866	-0.901503
Data607	-0.041505	-0.099387	-0.87719	-0.471402	-0.884209
Data608	-0.062155	-0.085857	-0.905776	-0.430203	-0.885227
Data609	-0.054119	-0.093487	-0.923781	-0.393784	-0.889906
Data610	-0.03184	-0.09837	-0.931919	-0.366827	-0.880649
Data611	-0.010681	-0.100913	-0.934463	-0.361334	-0.851759
Data612	0.003967	-0.10722	-0.951247	-0.395921	-0.847588
Data613	0.006205	-0.112001	-0.973119	-0.428575	-0.864068
Data614	0.004985	-0.114646	-0.976577	-0.433661	-0.889499
Data615	-0.007223	-0.103151	-0.972203	-0.405687	-0.908217
Data616	-0.027466	-0.092673	-0.985224	-0.371099	-0.922357
Data617	-0.054831	-0.098268	-1.000788	-0.339564	-0.943211
Data618	-0.073752	-0.112205	-1.019099	-0.311081	-0.943109
Data619	-0.087078	-0.12431	-1.045345	-0.295618	-0.9367
Data620	-0.095827	-0.136619	-1.061824	-0.281275	-0.918797
Data621	-0.09308	-0.147402	-1.074337	-0.270695	-0.903944
Data622	-0.097556	-0.157778	-1.071997	-0.259403	-0.894992
Data623	-0.08952	-0.177412	-1.069861	-0.243636	-0.882378
Data624	-0.072633	-0.177615	-1.068945	-0.230716	-0.871901
Data625	-0.066733	-0.167951	-1.079525	-0.234582	-0.872714
Data626	-0.071717	-0.151675	-1.074235	-0.235599	-0.891229
Data627	-0.06124	-0.128176	-1.067826	-0.241601	-0.911269
Data628	-0.06714	-0.107525	-1.083085	-0.240686	-0.934869
Data629	-0.072023	-0.074566	-1.095496	-0.23092	-0.950535
Data630	-0.076702	-0.061443	-1.111264	-0.233463	-0.962946
Data631	-0.08128	-0.055746	-1.120623	-0.232141	-0.979324
Data632	-0.08189	-0.043132	-1.120521	-0.221866	-0.996618
Data633	-0.077923	-0.021363	-1.129473	-0.207218	-0.986343
Data634	-0.07131	-0.001017	-1.139442	-0.192365	-0.962234
Data635	-0.068055	0.016683	-1.171079	-0.174868	-0.936294
Data636	-0.062053	0.022685	-1.197019	-0.159813	-0.920424
Data637	-0.041098	0.02828	-1.222756	-0.163984	-0.911269
Data638	-0.014343	0.041199	-1.243407	-0.163678	-0.903639
Data639	-0.000305	0.056764	-1.243102	-0.148928	-0.897129
