# Supplementary material for: Integration of MRI and somatosensory evoked potentials facilitate diagnosis of spinal cord compression
Source: Sci Rep. 2023 May 15;13:7861. doi: 10.1038/s41598-023-34832-2 (PMC10185544; doi:10.1038/s41598-023-34832-2)
Supplement: Supplementary file 3 — Supplementary Information 3. [file 41598_2023_34832_MOESM3_ESM.zip › Preoperative SSEP data/spinal cord compression group/6491130_2/6491130_2_Rt Tibial SEP_Cz'-Fpz_201219_103644.csv]

Index	1	3	4	5
Name	Cz'-Fpz	Cz'-Fpz	Cz'-Fpz	Cz'-Fpz
Time	2.01708E+13	2.01708E+13	2.01708E+13	2.01708E+13
Highcut	500	500	500	500
Lowcut	10	10	10	10
Period	0.000156	0.000156	0.000156	0.000156
Averages	120	120	120	120
Int (mA)	15/14.5mA	15/14.5mA	15/14.5mA	15/14.5mA
Pulse Width (�gs)	200�s	200�s	200�s	200�s
Rep Rate (Hz)	2.66Hz	2.66Hz	2.66Hz	2.66Hz
Data0	-0.111696	3.007451	0.128176	1.091936
Data1	0.22858	3.080288	0.352789	1.384197
Data2	0.998245	2.835228	0.695761	1.720811
Data3	0.145876	1.438519	0.148114	1.030086
Data4	-0.775667	0.542916	-0.304519	0.504463
Data5	-0.770275	0.757458	-0.186821	0.61677
Data6	-0.561634	1.002009	-0.003204	0.797538
Data7	-0.328374	0.822665	0.141756	0.935988
Data8	-0.142519	0.428982	0.245772	1.010249
Data9	-0.033875	0.007426	0.290532	1.051448
Data10	0.037232	-0.382595	0.287378	1.086544
Data11	0.070497	-0.665192	0.258691	1.095903
Data12	0.080873	-0.837008	0.228987	1.067521
Data13	0.08128	-0.879225	0.207167	1.031306
Data14	0.075888	-0.85125	0.189008	1.003535
Data15	0.079042	-0.753897	0.169579	0.981257
Data16	0.09074	-0.636301	0.157829	0.937209
Data17	0.095827	-0.534778	0.170392	0.883701
Data18	0.109763	-0.472216	0.192671	0.845858
Data19	0.132245	-0.383103	0.198367	0.818392
Data20	0.128176	-0.238855	0.200656	0.798861
Data21	0.124005	-0.103253	0.195977	0.781567
Data22	0.123395	0.007833	0.18677	0.768139
Data23	0.119427	0.060731	0.181989	0.756237
Data24	0.12075	0.086163	0.181074	0.749218
Data25	0.131228	0.115969	0.184939	0.743013
Data26	0.150454	0.088299	0.203606	0.724905
Data27	0.16317	0.065309	0.226647	0.71107
Data28	0.162865	0.061545	0.2327	0.71107
Data29	0.16907	0.087994	0.243839	0.703644
Data30	0.171918	0.093385	0.252384	0.685537
Data31	0.187584	0.060324	0.272628	0.683909
Data32	0.194603	0.008342	0.287582	0.684215
Data33	0.208235	-0.019125	0.296941	0.694082
Data34	0.23621	-0.044455	0.30223	0.698151
Data35	0.261438	-0.046591	0.308334	0.70395
Data36	0.273849	-0.065817	0.313878	0.699067
Data37	0.285751	-0.104982	0.31225	0.689708
Data38	0.28982	-0.132347	0.308283	0.679332
Data39	0.292159	-0.123903	0.305079	0.658579
Data40	0.289413	-0.080364	0.313471	0.629892
Data41	0.289006	-0.01475	0.314539	0.61209
Data42	0.285344	0.101015	0.309199	0.583098
Data43	0.279444	0.257165	0.290583	0.562651
Data44	0.288599	0.428575	0.283869	0.552682
Data45	0.313319	0.565296	0.27278	0.544849
Data46	0.34404	0.637624	0.252079	0.528471
Data47	0.363572	0.663971	0.235599	0.481778
Data48	0.366827	0.647593	0.208337	0.424811
Data49	0.380357	0.585031	0.197808	0.388291
Data50	0.403957	0.529997	0.190483	0.361537
Data51	0.423387	0.445055	0.178429	0.344549
Data52	0.436306	0.419216	0.174156	0.327764
Data53	0.43417	0.413519	0.175224	0.308944
Data54	0.42064	0.426235	0.172071	0.285242
Data55	0.431627	0.43417	0.179243	0.260115
Data56	0.455126	0.405788	0.180006	0.24272
Data57	0.477811	0.335292	0.172936	0.229089
Data58	0.487984	0.217492	0.161186	0.21973
Data59	0.483508	0.073752	0.148775	0.202538
Data60	0.471199	-0.0766	0.141299	0.178124
Data61	0.464586	-0.184024	0.124412	0.162966
Data62	0.470283	-0.249434	0.101981	0.151471
Data63	0.487373	-0.27568	0.083213	0.149233
Data64	0.499886	-0.330409	0.079143	0.136823
Data65	0.519926	-0.363266	0.064291	0.116986
Data66	0.540271	-0.36052	0.051932	0.104067
Data67	0.553902	-0.379644	0.049236	0.074769
Data68	0.561532	-0.366115	0.035401	0.043641
Data69	0.556547	-0.395209	0.019277	0.018209
Data70	0.552682	-0.486254	-0.00234	-0.010885
Data71	0.555428	-0.614633	-0.023295	-0.043132
Data72	0.579029	-0.722057	-0.044099	-0.074261
Data73	0.613006	-0.808118	-0.059765	-0.089723
Data74	0.6421	-0.829887	-0.077363	-0.104168
Data75	0.663157	-0.729585	-0.097403	-0.118512
Data76	0.659597	-0.573841	-0.104931	-0.136721
Data77	0.634368	-0.416063	-0.112103	-0.154421
Data78	0.609038	-0.313725	-0.126599	-0.171918
Data79	0.597238	-0.227868	-0.146385	-0.191246
Data80	0.598561	-0.193993	-0.162407	-0.207726
Data81	0.595305	-0.128786	-0.16673	-0.236413
Data82	0.590931	-0.05422	-0.171104	-0.268661
Data83	0.597442	0.0177	-0.170698	-0.283513
Data84	0.608021	0.0707	-0.175784	-0.284123
Data85	0.629587	0.145062	-0.185448	-0.282597
Data86	0.654714	0.216983	-0.194756	-0.283207
Data87	0.661733	0.285751	-0.20798	-0.306503
Data88	0.649729	0.338649	-0.220595	-0.348313
Data89	0.632334	0.397548	-0.225121	-0.389207
Data90	0.621042	0.395921	-0.234938	-0.418809
Data91	0.619923	0.358384	-0.233005	-0.440172
Data92	0.624399	0.261336	-0.227258	-0.453498
Data93	0.626637	0.092063	-0.232751	-0.460517
Data94	0.630401	-0.05005	-0.231734	-0.471402
Data95	0.631825	-0.079652	-0.230004	-0.490222
Data96	0.627349	-0.047913	-0.230971	-0.510872
Data97	0.611785	-0.000305	-0.242262	-0.532031
Data98	0.60385	-0.007019	-0.255894	-0.561125
Data99	0.597747	-0.038351	-0.261387	-0.600392
Data100	0.579945	-0.055339	-0.269118	-0.640879
Data101	0.569975	-0.006816	-0.280003	-0.670278
Data102	0.559803	0.09542	-0.293228	-0.685537
Data103	0.548206	0.213118	-0.316014	-0.702831
Data104	0.552275	0.360113	-0.341344	-0.710155
Data105	0.561227	0.535083	-0.372371	-0.724091
Data106	0.561023	0.720124	-0.400549	-0.741995
Data107	0.55553	0.841789	-0.410722	-0.779838
Data108	0.544849	0.934463	-0.421251	-0.828972
Data109	0.530811	0.976374	-0.424608	-0.872714
Data110	0.515043	0.955418	-0.423997	-0.905776
Data111	0.521248	0.844129	-0.436968	-0.939244
Data112	0.527962	0.629282	-0.449785	-0.961827
Data113	0.535083	0.413723	-0.461585	-0.970779
Data114	0.533252	0.295923	-0.471249	-0.966608
Data115	0.525622	0.245975	-0.479032	-0.965693
Data116	0.511889	0.200198	-0.481524	-0.986547
Data117	0.492358	0.150149	-0.489662	-1.009537
Data118	0.47598	0.02472	-0.502581	-1.032019
Data119	0.459602	-0.182803	-0.52608	-1.044022
Data120	0.456753	-0.437527	-0.537372	-1.052059
Data121	0.457771	-0.657766	-0.539762	-1.075863
Data122	0.455634	-0.817273	-0.549325	-1.104957
Data123	0.447496	-0.871392	-0.556039	-1.135983
Data124	0.42888	-0.926121	-0.561532	-1.157956
Data125	0.421047	-0.918695	-0.560515	-1.170672
Data126	0.414638	-0.846876	-0.552326	-1.173826
Data127	0.40528	-0.775057	-0.547799	-1.176979
Data128	0.386562	-0.763155	-0.562397	-1.187355
Data129	0.378831	-0.762341	-0.563261	-1.197019
Data130	0.360927	-0.705984	-0.549732	-1.208006
Data131	0.350551	-0.698863	-0.547951	-1.215229
Data132	0.340581	-0.690013	-0.53844	-1.211261
Data133	0.329086	-0.673533	-0.515958	-1.218687
Data134	0.323186	-0.613921	-0.482592	-1.224486
Data135	0.311894	-0.529488	-0.453244	-1.209023
Data136	0.293889	-0.406399	-0.452277	-1.192137
Data137	0.274662	-0.268559	-0.456143	-1.178098
Data138	0.266626	-0.13021	-0.465197	-1.154803
Data139	0.270085	-0.043234	-0.466875	-1.127337
Data140	0.276697	0.016175	-0.470436	-1.087867
Data141	0.278426	0.084332	-0.467994	-1.054907
Data142	0.271102	0.162356	-0.460619	-1.044734
Data143	0.257572	0.191755	-0.451667	-1.050838
Data144	0.238448	0.229496	-0.445614	-1.059485
Data145	0.209761	0.300704	-0.441698	-1.079423
Data146	0.191552	0.415452	-0.429592	-1.096412
Data147	0.178531	0.489001	-0.433611	-1.110857
Data148	0.171308	0.567229	-0.442054	-1.117266
Data149	0.170799	0.604969	-0.451769	-1.113807
Data150	0.160423	0.579334	-0.453702	-1.103532
Data151	0.145978	0.56906	-0.443478	-1.100175
Data152	0.144147	0.552071	-0.432797	-1.091936
Data153	0.154828	0.542204	-0.428829	-1.078711
Data154	0.164391	0.527555	-0.429491	-1.073218
Data155	0.155642	0.493375	-0.433763	-1.085222
Data156	0.131838	0.527148	-0.435696	-1.105465
Data157	0.095318	0.573231	-0.432492	-1.114722
Data158	0.059205	0.587167	-0.423234	-1.117164
Data159	0.031434	0.584726	-0.415198	-1.112078
Data160	0.021668	0.608021	-0.414486	-1.085323
Data161	0.014038	0.62094	-0.416063	-1.067826
Data162	0.016581	0.628773	-0.412502	-1.059383
Data163	0.028382	0.649729	-0.408535	-1.0545
Data164	0.030721	0.692251	-0.409552	-1.051245
Data165	0.021057	0.65919	-0.428117	-1.039139
Data166	-0.000916	0.633046	-0.44185	-1.024389
Data167	-0.041911	0.632232	-0.454871	-1.010656
Data168	-0.091351	0.652781	-0.473945	-1.006282
Data169	-0.126141	0.642201	-0.47425	-1.000076
Data170	-0.143231	0.566313	-0.466214	-0.988581
Data171	-0.156558	0.423896	-0.463823	-0.968439
Data172	-0.154421	0.274764	-0.465858	-0.955723
Data173	-0.147199	0.13316	-0.477607	-0.951756
Data174	-0.142824	-0.057577	-0.489662	-0.948399
Data175	-0.150963	-0.237634	-0.503293	-0.94728
Data176	-0.171918	-0.352076	-0.513364	-0.945144
Data177	-0.201114	-0.387172	-0.518603	-0.947687
Data178	-0.241398	-0.424913	-0.516721	-0.96142
Data179	-0.247807	-0.436815	-0.508634	-0.967625
Data180	-0.224002	-0.470385	-0.503395	-0.961217
Data181	-0.203759	-0.508125	-0.485746	-0.954096
Data182	-0.196333	-0.587574	-0.472775	-0.932428
Data183	-0.188703	-0.638437	-0.447191	-0.918186
Data184	-0.188398	-0.678823	-0.424048	-0.916355
Data185	-0.193281	-0.717784	-0.403398	-0.919712
Data186	-0.206099	-0.728974	-0.403042	-0.92256
Data187	-0.225528	-0.698558	-0.404974	-0.933038
Data188	-0.248417	-0.638437	-0.397752	-0.944839
Data189	-0.263371	-0.567432	-0.393174	-0.948094
Data190	-0.252079	-0.497546	-0.384273	-0.942499
Data191	-0.253401	-0.438341	-0.376694	-0.951451
Data192	-0.256657	-0.400498	-0.371557	-0.954198
Data193	-0.260421	-0.366827	-0.365504	-0.944025
Data194	-0.283411	-0.366318	-0.354772	-0.930088
Data195	-0.316269	-0.376186	-0.338649	-0.920221
Data196	-0.341904	-0.357773	-0.318863	-0.916457
Data197	-0.351059	-0.307113	-0.299229	-0.920017
Data198	-0.355739	-0.223087	-0.276595	-0.933649
Data199	-0.359197	-0.182498	-0.255487	-0.939956
Data200	-0.36347	-0.182396	-0.24094	-0.94199
Data201	-0.360622	-0.196333	-0.218713	-0.937616
Data202	-0.350449	-0.201724	-0.200351	-0.927749
Data203	-0.346278	-0.215457	-0.186516	-0.921035
Data204	-0.321457	-0.207726	-0.177259	-0.919712
Data205	-0.290125	-0.131634	-0.161644	-0.924595
Data206	-0.290837	-0.018107	-0.146487	-0.927952
Data207	-0.292159	0.071717	-0.139162	-0.931716
Data208	-0.301518	0.115663	-0.133974	-0.929478
Data209	-0.296941	0.157066	-0.119427	-0.922255
Data210	-0.285242	0.21678	-0.108237	-0.908319
Data211	-0.276188	0.209557	-0.101727	-0.89662
Data212	-0.265304	0.156659	-0.098573	-0.883497
Data213	-0.250757	0.056255	-0.097047	-0.877902
Data214	-0.240889	-0.051575	-0.093843	-0.869968
Data215	-0.25391	-0.101422	-0.102185	-0.875563
Data216	-0.274662	-0.118105	-0.114544	-0.884616
Data217	-0.282699	-0.137738	-0.11312	-0.899367
Data218	-0.278121	-0.164492	-0.106406	-0.922052
Data219	-0.274357	-0.202436	-0.08896	-0.912388
Data220	-0.27039	-0.309148	-0.067954	-0.886854
Data221	-0.255334	-0.438646	-0.045065	-0.883599
Data222	-0.252181	-0.572213	-0.049287	-0.889703
Data223	-0.262964	-0.626434	-0.068513	-0.887973
Data224	-0.283207	-0.632537	-0.090893	-0.882378
Data225	-0.309351	-0.628468	-0.11902	-0.890415
Data226	-0.324915	-0.626942	-0.139264	-0.902215
Data227	-0.335698	-0.63152	-0.147656	-0.91015
Data228	-0.32929	-0.608733	-0.144299	-0.903131
Data229	-0.325017	-0.574146	-0.129244	-0.906182
Data230	-0.334579	-0.573637	-0.115206	-0.910964
Data231	-0.357366	-0.621144	-0.095928	-0.914219
Data232	-0.404059	-0.736604	-0.093487	-0.921441
Data233	-0.459805	-0.889398	-0.090283	-0.925816
Data234	-0.499173	-1.000687	-0.092521	-0.918797
Data235	-0.516467	-1.122352	-0.086417	-0.916355
Data236	-0.533659	-1.252155	-0.063935	-0.914422
Data237	-0.536405	-1.304239	-0.035299	-0.903741
Data238	-0.532438	-1.244424	-0.013581	-0.893161
Data239	-0.517077	-1.109026	0.00529	-0.880649
Data240	-0.499987	-1.038326	0.033773	-0.853691
Data241	-0.479438	-1.070776	0.06658	-0.805168
Data242	-0.456143	-1.047278	0.100557	-0.745861
Data243	-0.44597	-1.044124	0.138654	-0.692353
Data244	-0.439155	-1.041581	0.177615	-0.644338
Data245	-0.413825	-0.961013	0.207472	-0.596017
Data246	-0.373032	-0.823987	0.249027	-0.546578
Data247	-0.332952	-0.675975	0.284581	-0.479642
Data248	-0.29867	-0.48422	0.325882	-0.404364
Data249	-0.267745	-0.306401	0.381882	-0.346583
Data250	-0.220951	-0.14608	0.42827	-0.303655
Data251	-0.176293	-0.059205	0.458635	-0.248519
Data252	-0.139671	0.029297	0.486865	-0.191653
Data253	-0.122988	0.081992	0.518705	-0.154523
Data254	-0.112408	0.0589	0.568348	-0.118715
Data255	-0.096234	0.020345	0.609649	-0.080161
Data256	-0.071514	-0.006409	0.642659	-0.028992
Data257	-0.04008	-0.005595	0.680807	0.022685
Data258	-0.014954	0.055543	0.717174	0.070192
Data259	-0.003357	0.164391	0.742758	0.121767
Data260	0.003764	0.290125	0.763968	0.188195
Data261	0.019023	0.32634	0.785229	0.239974
Data262	0.034791	0.348109	0.806643	0.269881
Data263	0.061748	0.409044	0.835075	0.281376
Data264	0.08423	0.485847	0.856031	0.294906
Data265	0.099489	0.556242	0.86244	0.30518
Data266	0.097658	0.626129	0.872816	0.328374
Data267	0.093996	0.714326	0.870273	0.365504
Data268	0.101116	0.819206	0.868544	0.404161
Data269	0.11017	0.974645	0.872358	0.42766
Data270	0.103456	1.092851	0.88716	0.440986
Data271	0.097963	1.188881	0.906284	0.46245
Data272	0.098166	1.207599	0.915999	0.479947
Data273	0.098777	1.144528	0.914066	0.491544
Data274	0.095521	1.049414	0.921594	0.504768
Data275	0.078126	0.921747	0.939701	0.516264
Data276	0.056051	0.731924	0.948755	0.530607
Data277	0.038148	0.592457	0.954299	0.539661
Data278	0.022278	0.463467	0.951858	0.560922
Data279	0.021668	0.371608	0.941787	0.582488
Data280	0.011292	0.28392	0.935531	0.60385
Data281	-0.007426	0.21739	0.924595	0.619516
Data282	-0.020244	0.140688	0.919254	0.635793
Data283	-0.01058	0.043844	0.915592	0.656036
Data284	-0.012818	-0.018311	0.923273	0.677602
Data285	-0.028789	0.003459	0.93136	0.689911
Data286	-0.043844	0.074159	0.944991	0.674856
Data287	-0.061748	0.142519	0.955164	0.65685
Data288	-0.079143	0.224104	0.977442	0.641286
Data289	-0.10366	0.294092	1.009791	0.635996
Data290	-0.122174	0.310979	1.039597	0.632537
Data291	-0.135602	0.328374	1.051448	0.62094
Data292	-0.154625	0.35228	1.045243	0.61209
Data293	-0.181786	0.343328	1.045701	0.603952
Data294	-0.229191	0.277918	1.04565	0.586455
Data295	-0.283004	0.171817	1.031154	0.564177
Data296	-0.325729	0.049338	1.008672	0.546782
Data297	-0.357468	0.001628	0.988581	0.529488
Data298	-0.400905	0.035299	0.965642	0.50721
Data299	-0.459297	0.104779	0.929987	0.485237
Data300	-0.505582	0.174563	0.897027	0.456448
Data301	-0.553292	0.218916	0.874647	0.413519
Data302	-0.61087	0.133872	0.852064	0.390529
Data303	-0.6657	0.057679	0.823123	0.376389
Data304	-0.710664	-0.024923	0.792198	0.350856
Data305	-0.751456	-0.104473	0.771038	0.320236
Data306	-0.779431	-0.16907	0.762849	0.29572
Data307	-0.80822	-0.170596	0.754253	0.276087
Data308	-0.836093	-0.142316	0.758628	0.253198
Data309	-0.867831	-0.101116	0.752219	0.219221
Data310	-0.913202	-0.121258	0.722667	0.192772
Data311	-0.957554	-0.154421	0.691285	0.179548
Data312	-0.998143	-0.176598	0.660614	0.169375
Data313	-1.04504	-0.220442	0.62506	0.145876
Data314	-1.098548	-0.255538	0.605631	0.121055
Data315	-1.151446	-0.256962	0.614735	0.096946
Data316	-1.197528	-0.255843	0.632181	0.094708
Data317	-1.248391	-0.260319	0.628672	0.110984
Data318	-1.291727	-0.296025	0.612039	0.11017
Data319	-1.338928	-0.260624	0.596729	0.082806
Data320	-1.38969	-0.183922	0.572976	0.043132
Data321	-1.441164	-0.140078	0.559141	0.008138
Data322	-1.48277	-0.142214	0.54785	-0.019633
Data323	-1.515323	-0.158083	0.540373	-0.04242
Data324	-1.532921	-0.234887	0.527199	-0.060222
Data325	-1.557336	-0.340174	0.518552	-0.073243
Data326	-1.584599	-0.35228	0.501869	-0.065105
Data327	-1.600366	-0.346787	0.482083	-0.058188
Data328	-1.614608	-0.330205	0.478269	-0.049236
Data329	-1.636072	-0.284835	0.470232	-0.035096
Data330	-1.663132	-0.303044	0.457872	-0.016581
Data331	-1.697821	-0.359197	0.441037	0.001831
Data332	-1.727932	-0.411485	0.420233	0.024618
Data333	-1.775845	-0.468961	0.405025	0.029908
Data334	-1.821215	-0.56967	0.39943	0.039063
Data335	-1.841866	-0.650746	0.404364	0.038046
Data336	-1.834236	-0.737011	0.410875	0.026347
Data337	-1.824674	-0.803845	0.426134	0.01475
Data338	-1.833728	-0.845146	0.441393	0.002543
Data339	-1.861194	-0.873528	0.462094	-0.000407
Data340	-1.896696	-0.900893	0.483202	-0.001221
Data341	-1.928537	-0.899062	0.499987	-0.00885
Data342	-1.938404	-0.925307	0.514178	-0.004476
Data343	-1.947051	-0.962946	0.526996	0.003357
Data344	-1.947763	-0.973424	0.522621	0.002645
Data345	-1.936777	-0.909234	0.51545	0.00529
Data346	-1.920094	-0.787569	0.511838	0.006612
Data347	-1.921721	-0.641591	0.507159	0.009766
Data348	-1.928232	-0.50192	0.521197	0.009155
Data349	-1.932911	-0.374253	0.534167	0.023397
Data350	-1.934742	-0.284632	0.535032	0.050762
Data351	-1.951731	-0.222171	0.544849	0.075685
Data352	-1.976857	-0.149945	0.560464	0.102032
Data353	-2.01002	-0.174563	0.585743	0.132652
Data354	-2.039419	-0.207828	0.611378	0.159202
Data355	-2.05183	-0.235091	0.627298	0.185957
Data356	-2.04888	-0.260217	0.63859	0.207828
Data357	-2.041555	-0.308436	0.650899	0.214135
Data358	-2.028941	-0.318914	0.650085	0.204573
Data359	-2.01887	-0.338547	0.659698	0.192162
Data360	-1.998627	-0.318812	0.673533	0.196943
Data361	-1.974619	-0.258488	0.698965	0.200097
Data362	-1.95285	-0.215356	0.718242	0.192976
Data363	-1.943287	-0.218814	0.728923	0.190127
Data364	-1.940948	-0.211185	0.740622	0.218204
Data365	-1.951832	-0.229191	0.739249	0.251367
Data366	-1.953053	-0.253707	0.738944	0.255436
Data367	-1.94583	-0.223901	0.739656	0.253401
Data368	-1.929656	-0.158694	0.744081	0.261641
Data369	-1.915109	-0.057679	0.735739	0.26978
Data370	-1.898731	0.077618	0.729534	0.263371
Data371	-1.903512	0.188703	0.729839	0.24801
Data372	-1.922026	0.281987	0.724651	0.25157
Data373	-1.933928	0.336614	0.724702	0.254826
Data374	-1.939625	0.337326	0.722566	0.254012
Data375	-1.949289	0.30925	0.719056	0.266321
Data376	-1.958852	0.279749	0.716818	0.278833
Data377	-1.957427	0.17497	0.70573	0.292465
Data378	-1.950103	0.011597	0.698711	0.292363
Data379	-1.943491	-0.089011	0.69276	0.289006
Data380	-1.944508	-0.110882	0.670075	0.28687
Data381	-1.963938	-0.060833	0.656494	0.282495
Data382	-1.976349	0.007833	0.641184	0.28453
Data383	-1.966888	0.02533	0.623331	0.288701
Data384	-1.942677	0.004069	0.612802	0.296635
Data385	-1.908395	-0.035299	0.609598	0.303553
Data386	-1.868722	-0.083619	0.596475	0.317184
Data387	-1.845223	-0.101727	0.588591	0.324712
Data388	-1.833829	-0.084637	0.578215	0.334071
Data389	-1.832914	-0.010885	0.566313	0.33875
Data390	-1.837085	0.085044	0.560362	0.339157
Data391	-1.829252	0.155744	0.570891	0.33753
Data392	-1.811755	0.217187	0.583098	0.347397
Data393	-1.77615	0.213118	0.599781	0.368861
Data394	-1.740647	0.168968	0.609954	0.383815
Data395	-1.70311	0.162865	0.60914	0.387376
Data396	-1.679306	0.154014	0.61092	0.375067
Data397	-1.664556	0.087383	0.612904	0.351161
Data398	-1.659876	-0.016378	0.61855	0.344752
Data399	-1.647567	-0.066529	0.631011	0.356858
Data400	-1.626917	-0.077923	0.632029	0.369574
Data401	-1.606368	-0.058188	0.616159	0.378831
Data402	-1.562829	-0.040487	0.606088	0.384019
Data403	-1.531904	0.013021	0.598255	0.39175
Data404	-1.51929	0.112612	0.590219	0.397955
Data405	-1.506676	0.169782	0.593016	0.409145
Data406	-1.489891	0.199588	0.582081	0.43183
Data407	-1.466799	0.268762	0.564787	0.440172
Data408	-1.45093	0.345159	0.553496	0.439765
Data409	-1.4374	0.443732	0.542865	0.434373
Data410	-1.411968	0.55553	0.528115	0.429491
Data411	-1.372803	0.640574	0.52664	0.437527
Data412	-1.334554	0.691641	0.535083	0.469266
Data413	-1.306172	0.742504	0.538745	0.497139
Data414	-1.279215	0.787772	0.537372	0.50253
Data415	-1.244933	0.701203	0.528979	0.501818
Data416	-1.206378	0.576181	0.523283	0.511991
Data417	-1.17291	0.466417	0.523995	0.520841
Data418	-1.145953	0.420132	0.527301	0.511584
Data419	-1.120012	0.374863	0.525978	0.505989
Data420	-1.090003	0.355027	0.523283	0.505582
Data421	-1.0545	0.439562	0.529997	0.518298
Data422	-1.028153	0.60853	0.547799	0.53783
Data423	-1.01147	0.719005	0.55731	0.549732
Data424	-0.988581	0.697134	0.562905	0.544951
Data425	-0.958673	0.5832	0.567127	0.539559
Data426	-0.924392	0.504667	0.56611	0.533455
Data427	-0.893467	0.468859	0.55436	0.528979
Data428	-0.863966	0.413011	0.535032	0.536507
Data429	-0.842603	0.384833	0.511482	0.542611
Data430	-0.80883	0.419114	0.489103	0.557361
Data431	-0.781974	0.385443	0.46891	0.565703
Data432	-0.760815	0.403652	0.45833	0.579639
Data433	-0.743826	0.415249	0.452633	0.584929
Data434	-0.712189	0.372524	0.458279	0.597238
Data435	-0.674449	0.313217	0.475624	0.619415
Data436	-0.644846	0.221358	0.471809	0.62501
Data437	-0.622365	0.144554	0.453142	0.613718
Data438	-0.597442	0.023194	0.437985	0.610564
Data439	-0.570077	-0.088706	0.416826	0.621958
Data440	-0.554716	-0.185245	0.389156	0.618804
Data441	-0.52786	-0.244958	0.365301	0.608632
Data442	-0.50721	-0.194196	0.342158	0.605275
Data443	-0.479438	-0.114544	0.33051	0.606088
Data444	-0.452074	-0.120445	0.315963	0.618702
Data445	-0.425523	-0.113324	0.307164	0.631927
Data446	-0.402431	-0.093792	0.303146	0.640065
Data447	-0.386358	-0.04242	0.292159	0.653798
Data448	-0.376694	-0.021871	0.277612	0.663055
Data449	-0.358485	0.040996	0.264185	0.669362
Data450	-0.322372	0.12136	0.253707	0.660919
Data451	-0.284733	0.177615	0.245162	0.644846
Data452	-0.24272	0.255538	0.248875	0.629587
Data453	-0.196536	0.301823	0.256046	0.623687
Data454	-0.158389	0.313319	0.280308	0.624704
Data455	-0.119529	0.306096	0.317591	0.633046
Data456	-0.077007	0.356858	0.345006	0.643117
Data457	-0.022889	0.416063	0.361639	0.658071
Data458	0.016581	0.435187	0.351924	0.682078
Data459	0.032654	0.419623	0.343328	0.702322
Data460	0.046998	0.407518	0.348618	0.717174
Data461	0.074566	0.413316	0.33814	0.731619
Data462	0.119834	0.441393	0.326645	0.73345
Data463	0.170799	0.462043	0.325577	0.73935
Data464	0.196129	0.400193	0.316218	0.743623
Data465	0.207116	0.34404	0.306757	0.759492
Data466	0.222477	0.290328	0.307673	0.788891
Data467	0.237939	0.273136	0.315302	0.808118
Data468	0.256148	0.299484	0.330663	0.817171
Data469	0.286666	0.385952	0.335597	0.809542
Data470	0.317082	0.483508	0.32639	0.803744
Data471	0.34404	0.551563	0.312912	0.808423
Data472	0.354925	0.639455	0.301162	0.819715
Data473	0.365606	0.7364	0.293024	0.831413
Data474	0.380051	0.820935	0.285801	0.834668
Data475	0.395412	0.920424	0.28102	0.839755
Data476	0.412299	0.962132	0.277155	0.827344
Data477	0.437832	0.906488	0.270848	0.804863
Data478	0.471606	0.874952	0.266066	0.797843
Data479	0.503446	0.837619	0.261692	0.792045
Data480	0.530709	0.797742	0.262252	0.787467
Data481	0.564686	0.790519	0.264541	0.793367
Data482	0.596119	0.831718	0.258132	0.802014
Data483	0.633453	0.855217	0.258284	0.810458
Data484	0.665192	0.7776	0.25864	0.810458
Data485	0.680959	0.640777	0.247349	0.803642
Data486	0.689301	0.532235	0.235548	0.792859
Data487	0.69988	0.466723	0.222934	0.787162
Data488	0.713919	0.420742	0.214593	0.783602
Data489	0.747285	0.357163	0.209761	0.779939
Data490	0.796623	0.275578	0.208489	0.779736
Data491	0.855828	0.194196	0.201012	0.781872
Data492	0.914015	0.155439	0.186007	0.784212
Data493	0.962234	0.158389	0.17141	0.79764
Data494	0.985835	0.163882	0.148216	0.809847
Data495	1.006078	0.15198	0.116223	0.824903
Data496	1.038529	0.099387	0.095216	0.839551
Data497	1.072201	-0.002035	0.075227	0.855421
Data498	1.106991	-0.114951	0.055695	0.847384
Data499	1.133338	-0.224715	0.043234	0.828565
Data500	1.154294	-0.325424	0.031281	0.814425
Data501	1.178403	-0.34404	0.026754	0.811882
Data502	1.194171	-0.27863	0.019684	0.804964
Data503	1.195697	-0.198571	0.022431	0.796724
Data504	1.187661	-0.153302	0.019481	0.794486
Data505	1.179828	-0.121767	-0.001424	0.799776
Data506	1.175453	-0.101218	-0.023804	0.808423
Data507	1.190305	-0.091147	-0.046591	0.816358
Data508	1.230081	-0.093182	-0.072735	0.809339
Data509	1.259378	-0.043234	-0.0913	0.799064
Data510	1.280639	-0.000203	-0.120495	0.775565
Data511	1.298441	0.061545	-0.154472	0.771801
Data512	1.306681	0.178531	-0.16729	0.76936
Data513	1.309428	0.26449	-0.166629	0.7717
Data514	1.309631	0.38056	-0.165204	0.755728
Data515	1.30841	0.442003	-0.175631	0.733959
Data516	1.306477	0.532845	-0.202843	0.724397
Data517	1.31604	0.559904	-0.229241	0.712495
Data518	1.335266	0.52491	-0.25213	0.711681
Data519	1.350932	0.441291	-0.273696	0.717683
Data520	1.352356	0.335088	-0.284937	0.721243
Data521	1.343709	0.224308	-0.295923	0.721548
Data522	1.348694	0.162356	-0.305587	0.726635
Data523	1.362122	0.135093	-0.312403	0.715648
Data524	1.373719	0.12665	-0.319473	0.704763
Data525	1.373312	0.122174	-0.337377	0.69337
Data526	1.384502	0.045675	-0.363775	0.686859
Data527	1.402508	0.008138	-0.399074	0.674957
Data528	1.414918	0.035706	-0.432492	0.653086
Data529	1.418072	0.088909	-0.454007	0.647898
Data530	1.42916	0.176496	-0.45599	0.65919
Data531	1.439231	0.277612	-0.46184	0.663361
Data532	1.442588	0.29277	-0.477251	0.661326
Data533	1.440045	0.34465	-0.490781	0.654409
Data534	1.43445	0.434679	-0.506956	0.632436
Data535	1.43211	0.499886	-0.52608	0.6068
Data536	1.422039	0.560413	-0.535541	0.575875
Data537	1.408001	0.584522	-0.539203	0.55258
Data538	1.392335	0.567229	-0.552427	0.540068
Data539	1.379822	0.482389	-0.568144	0.528471
Data540	1.376771	0.342412	-0.592304	0.52074
Data541	1.371176	0.220035	-0.618753	0.510974
Data542	1.348084	0.123903	-0.641133	0.497749
Data543	1.317769	0.079957	-0.658172	0.489916
Data544	1.295694	0.067445	-0.673228	0.474962
Data545	1.279113	0.068666	-0.683096	0.465604
Data546	1.266397	0.004985	-0.683146	0.460822
Data547	1.27067	-0.115562	-0.69042	0.44831
Data548	1.269449	-0.295516	-0.696778	0.435899
Data549	1.264261	-0.456652	-0.722616	0.412197
Data550	1.265685	-0.578927	-0.749981	0.383612
Data551	1.267821	-0.673635	-0.773734	0.352585
Data552	1.277282	-0.698761	-0.78172	0.332443
Data553	1.280537	-0.675568	-0.784619	0.330409
Data554	1.264159	-0.630299	-0.790977	0.337733
Data555	1.229572	-0.613107	-0.806388	0.35228
Data556	1.198138	-0.575672	-0.810915	0.344956
Data557	1.17586	-0.526131	-0.810051	0.334579
Data558	1.150225	-0.476285	-0.817477	0.32461
Data559	1.141375	-0.452074	-0.82653	0.303248
Data560	1.143104	-0.501005	-0.836398	0.281783
Data561	1.139645	-0.510262	-0.849165	0.269271
Data562	1.119707	-0.487577	-0.851708	0.266016
Data563	1.097531	-0.406704	-0.854912	0.245162
Data564	1.071895	-0.28158	-0.855929	0.217085
Data565	1.071387	-0.138959	-0.859897	0.188195
Data566	1.078202	-0.036215	-0.869052	0.181277
Data567	1.103838	-0.018006	-0.861575	0.186872
Data568	1.123267	-0.042827	-0.845502	0.190331
Data569	1.144325	-0.000509	-0.834312	0.187889
Data570	1.158974	0.046387	-0.839551	0.185855
Data571	1.157346	0.074057	-0.844231	0.178327
Data572	1.131202	0.08952	-0.858066	0.163678
Data573	1.109636	0.117189	-0.857913	0.13784
Data574	1.101905	0.122683	-0.855828	0.099794
Data575	1.09041	0.174563	-0.854963	0.0766
Data576	1.085222	0.233666	-0.85537	0.050558
Data577	1.077694	0.21739	-0.859286	0.034384
Data578	1.071082	0.194298	-0.853742	0.03357
Data579	1.077185	0.189721	-0.858879	0.034892
Data580	1.075456	0.191043	-0.87012	0.024211
Data581	1.066606	0.177005	-0.885227	0.018311
Data582	1.05745	0.165001	-0.902571	0.006307
Data583	1.064164	0.123293	-0.928817	-0.012614
Data584	1.057043	0.067038	-0.954808	-0.036011
Data585	1.048397	0.089418	-0.976832	-0.05656
Data586	1.040767	0.157473	-0.993362	-0.077719
Data587	1.031815	0.164289	-1.008164	-0.093487
Data588	1.02266	0.120241	-1.019811	-0.113527
Data589	1.02622	0.085552	-1.025406	-0.132957
Data590	1.039241	0.086976	-1.02678	-0.162559
Data591	1.04799	0.144249	-1.028	-0.200198
Data592	1.063249	0.21088	-1.029119	-0.237634
Data593	1.072709	0.252689	-1.042649	-0.275985
Data594	1.079321	0.310572	-1.054144	-0.314641
Data595	1.092953	0.387783	-1.075049	-0.352382
Data596	1.112383	0.359401	-1.08334	-0.371303
Data597	1.129778	0.284428	-1.081559	-0.398159
Data598	1.144223	0.197045	-1.081814	-0.425015
Data599	1.150835	0.077211	-1.080542	-0.443122
Data600	1.162534	-0.034078	-1.067216	-0.453498
Data601	1.17586	-0.129702	-1.030086	-0.459703
Data602	1.176165	-0.252384	-0.981765	-0.456041
Data603	1.153379	-0.373541	-0.936497	-0.451972
Data604	1.125404	-0.495003	-0.948043	-0.4477
Data605	1.117774	-0.598459	-0.993566	-0.456143
Data606	1.117062	-0.676382	-1.042751	-0.488289
Data607	1.122861	-0.722972	-1.077033	-0.517077
Data608	1.129269	-0.799776	-1.099056	-0.538643
Data609	1.142901	-0.849419	-1.11986	-0.572213
Data610	1.149716	-0.863355	-1.132474	-0.596424
Data611	1.149716	-0.831312	-1.131406	-0.612294
Data612	1.154905	-0.817884	-1.127998	-0.627858
Data613	1.15226	-0.790417	-1.128557	-0.63915
Data614	1.14992	-0.704356	-1.127693	-0.654409
Data615	1.139951	-0.63152	-1.13639	-0.673025
Data616	1.12754	-0.588083	-1.141324	-0.680145
Data617	1.121436	-0.511788	-1.13817	-0.685232
Data618	1.115638	-0.437934	-1.132321	-0.706289
Data619	1.097632	-0.376287	-1.122301	-0.724397
Data620	1.071489	-0.339055	-1.123827	-0.746777
Data621	1.055009	-0.336207	-1.13227	-0.77292
Data622	1.038529	-0.456448	-1.129676	-0.779227
Data623	1.04036	-0.567941	-1.120724	-0.774548
Data624	1.052771	-0.63915	-1.098751	-0.776379
Data625	1.074947	-0.619618	-1.097531	-0.790824
Data626	1.078609	-0.564584	-1.09453	-0.827955
Data627	1.07393	-0.497342	-1.077389	-0.871901
Data628	1.071794	-0.449531	-1.061723	-0.909336
Data629	1.061214	-0.483406	-1.042191	-0.930292
Data630	1.048498	-0.477302	-1.017217	-0.945958
Data631	1.043208	-0.447191	-0.981867	-0.963556
Data632	1.033341	-0.437324	-0.954757	-0.976679
Data633	1.014928	-0.441596	-0.938888	-0.98441
Data634	1.001094	-0.437934	-0.931411	-0.997737
Data635	0.991938	-0.421658	-0.890669	-0.995702
Data636	0.982681	-0.369675	-0.835381	-1.002619
Data637	0.971898	-0.347397	-0.788739	-1.012996
Data638	0.957961	-0.351161	-0.732535	-1.014827
Data639	0.925816	-0.434373	-0.678874	-1.011673
