# Supplementary material for: Integration of MRI and somatosensory evoked potentials facilitate diagnosis of spinal cord compression
Source: Sci Rep. 2023 May 15;13:7861. doi: 10.1038/s41598-023-34832-2 (PMC10185544; doi:10.1038/s41598-023-34832-2)
Supplement: Supplementary file 3 — Supplementary Information 3. [file 41598_2023_34832_MOESM3_ESM.zip › Preoperative SSEP data/spinal cord compression group/6491983_2/6491983_2_Lt Tibial SEP_Cz'-Fpz_201219_162739.csv]

Index	2	3	4	5	6	7
Name	Cz'-Fpz	Cz'-Fpz	Cz'-Fpz	Cz'-Fpz	Cz'-Fpz	Cz'-Fpz
Time	2.01801E+13	2.01801E+13	2.01801E+13	2.01801E+13	2.01801E+13	2.01801E+13
Highcut	500	500	500	500	500	500
Lowcut	10	10	10	10	10	10
Period	0.000156	0.000156	0.000156	0.000156	0.000156	0.000156
Averages	120	120	120	120	120	120
Int (mA)	21/20.8mA	21/20.4mA	21/20.4mA	21/20.4mA	21/20.4mA	21/0mA
Pulse Width (�gs)	200�s	200�s	200�s	200�s	200�s	200�s
Rep Rate (Hz)	3.11Hz	3.11Hz	3.11Hz	3.11Hz	3.11Hz	3.11Hz
Data0	0.770671	0.173391	-0.063477	-0.366567	0.278727	-0.311025
Data1	-4.713338	0.221914	0.037842	-0.29836	-0.096486	-1.030223
Data2	-5.297648	0.181783	-0.546366	-0.637207	-0.567017	-1.607056
Data3	-1.243693	-0.501607	-0.783386	-1.087392	-0.452067	-1.144765
Data4	-0.152181	-0.470428	-0.532633	-0.837199	-0.03245	-0.456238
Data5	-0.633952	-0.227458	-0.285848	-0.542196	0.321147	0.020243
Data6	-1.75415	-0.007121	-0.089925	-0.304972	0.55364	0.279236
Data7	-2.929281	0.143077	0.031738	-0.160421	0.654806	0.373739
Data8	-3.892212	0.218658	0.08077	-0.087433	0.671641	0.363871
Data9	-4.556274	0.234782	0.087484	-0.064596	0.632579	0.298258
Data10	-4.941406	0.215556	0.074158	-0.086975	0.568186	0.207672
Data11	-5.078735	0.184886	0.045675	-0.132192	0.489604	0.112
Data12	-5.044149	0.153605	-0.004476	-0.188751	0.41275	0.024516
Data13	-4.909261	0.129496	-0.051778	-0.227203	0.353648	-0.046438
Data14	-4.739787	0.10671	-0.087484	-0.239614	0.322164	-0.094299
Data15	-4.569092	0.104879	-0.113322	-0.2447	0.319722	-0.117544
Data16	-4.420369	0.115051	-0.12797	-0.246735	0.324046	-0.141042
Data17	-4.292806	0.122019	-0.144857	-0.240936	0.315348	-0.165965
Data18	-4.187826	0.126648	-0.157674	-0.227712	0.30304	-0.177663
Data19	-4.102173	0.129293	-0.163269	-0.221608	0.304209	-0.165761
Data20	-4.029541	0.123749	-0.17629	-0.22878	0.307821	-0.152435
Data21	-3.95284	0.113831	-0.180664	-0.230001	0.294902	-0.147298
Data22	-3.884074	0.101929	-0.180257	-0.226644	0.285339	-0.148265
Data23	-3.821615	0.090535	-0.191243	-0.223948	0.286102	-0.155589
Data24	-3.767497	0.097911	-0.193888	-0.216471	0.269674	-0.152893
Data25	-3.735555	0.107371	-0.19399	-0.22227	0.244242	-0.158691
Data26	-3.701782	0.116018	-0.193583	-0.234629	0.21169	-0.165558
Data27	-3.66272	0.119985	-0.206706	-0.236155	0.19577	-0.182953
Data28	-3.630371	0.107422	-0.223287	-0.230509	0.182393	-0.208232
Data29	-3.598226	0.101217	-0.231425	-0.240072	0.181376	-0.230204
Data30	-3.552246	0.100149	-0.236511	-0.248973	0.180918	-0.250702
Data31	-3.508097	0.116526	-0.24292	-0.248973	0.1769	-0.256246
Data32	-3.469238	0.125275	-0.258179	-0.239258	0.170695	-0.266418
Data33	-3.417155	0.131327	-0.281982	-0.216014	0.164541	-0.246938
Data34	-3.37443	0.130666	-0.30131	-0.185496	0.162506	-0.220846
Data35	-3.33903	0.125783	-0.304057	-0.162201	0.150299	-0.199483
Data36	-3.299967	0.131226	-0.286967	-0.134328	0.137482	-0.191905
Data37	-3.259888	0.135295	-0.270996	-0.113017	0.133616	-0.196635
Data38	-3.221029	0.136108	-0.273844	-0.091298	0.131226	-0.189819
Data39	-3.166097	0.116374	-0.285136	-0.063833	0.139618	-0.171204
Data40	-3.123779	0.09023	-0.295512	-0.049438	0.146077	-0.1769
Data41	-3.083293	0.079905	-0.290833	-0.045929	0.144653	-0.193685
Data42	-3.040568	0.076141	-0.285339	-0.038656	0.134888	-0.209045
Data43	-2.996216	0.076497	-0.29012	-0.037587	0.128174	-0.215047
Data44	-2.958984	0.083211	-0.293172	-0.053965	0.120036	-0.218302
Data45	-2.929281	0.081431	-0.312398	-0.066121	0.113271	-0.233358
Data46	-2.898966	0.088908	-0.339355	-0.067851	0.10198	-0.24882
Data47	-2.865397	0.098979	-0.35614	-0.056356	0.090942	-0.258942
Data48	-2.820028	0.102132	-0.361532	-0.026601	0.075785	-0.258586
Data49	-2.76123	0.090281	-0.376485	-0.01002	0.062764	-0.239817
Data50	-2.705078	0.087585	-0.383708	0.000814	0.044352	-0.214793
Data51	-2.65625	0.081431	-0.387268	0.018412	0.032705	-0.202535
Data52	-2.602743	0.072479	-0.395711	0.046082	0.013885	-0.194702
Data53	-2.552083	0.066376	-0.394999	0.071615	-0.018209	-0.17807
Data54	-2.516479	0.061137	-0.389913	0.079549	-0.038554	-0.157878
Data55	-2.507731	0.070546	-0.379944	0.085856	-0.036723	-0.138957
Data56	-2.504476	0.087636	-0.374349	0.082143	-0.035807	-0.132294
Data57	-2.485555	0.097046	-0.368042	0.070089	-0.034892	-0.141347
Data58	-2.471517	0.108744	-0.374247	0.043081	-0.037333	-0.147146
Data59	-2.45341	0.118917	-0.390523	0.02416	-0.045369	-0.148722
Data60	-2.431844	0.113169	-0.401103	0.028025	-0.060933	-0.156657
Data61	-2.418823	0.104268	-0.418396	0.03952	-0.056814	-0.170339
Data62	-2.404582	0.109711	-0.430094	0.056864	-0.054932	-0.182749
Data63	-2.375895	0.118663	-0.424601	0.066732	-0.060323	-0.189768
Data64	-2.328695	0.124461	-0.412292	0.063934	-0.063527	-0.195313
Data65	-2.289429	0.12029	-0.392049	0.059814	-0.069529	-0.194855
Data66	-2.25647	0.110931	-0.374146	0.06017	-0.081533	-0.185547
Data67	-2.230835	0.098572	-0.367126	0.068207	-0.094554	-0.171458
Data68	-2.202759	0.084279	-0.369771	0.070394	-0.10615	-0.155894
Data69	-2.173665	0.082194	-0.383606	0.076447	-0.123393	-0.155792
Data70	-2.134399	0.077057	-0.405986	0.080821	-0.120748	-0.164185
Data71	-2.09554	0.0855	-0.423482	0.070801	-0.123749	-0.162404
Data72	-2.056478	0.084279	-0.421651	0.049795	-0.131887	-0.165609
Data73	-2.035522	0.079854	-0.419718	0.023448	-0.143585	-0.169423
Data74	-2.017008	0.074615	-0.415955	0.00885	-0.146179	-0.169881
Data75	-1.999308	0.073191	-0.423075	0.014648	-0.136312	-0.163625
Data76	-1.981405	0.070648	-0.438436	0.024567	-0.129089	-0.151469
Data77	-1.970011	0.080465	-0.443319	0.045166	-0.11851	-0.132192
Data78	-1.957804	0.093333	-0.438436	0.061696	-0.110524	-0.116425
Data79	-1.933797	0.097555	-0.428162	0.082448	-0.113322	-0.120138
Data80	-1.901245	0.085551	-0.418193	0.100759	-0.117798	-0.127716
Data81	-1.868693	0.068766	-0.411275	0.113983	-0.128835	-0.123647
Data82	-1.842244	0.059916	-0.411275	0.117645	-0.145772	-0.110372
Data83	-1.806844	0.051168	-0.413615	0.125631	-0.165151	-0.095723
Data84	-1.774089	0.042623	-0.42277	0.137126	-0.181071	-0.092061
Data85	-1.744181	0.036875	-0.431519	0.150452	-0.193888	-0.089467
Data86	-1.71936	0.027008	-0.451558	0.154419	-0.202484	-0.088654
Data87	-1.702677	0.008698	-0.482483	0.153046	-0.208689	-0.096334
Data88	-1.680908	-0.004985	-0.486552	0.138702	-0.208282	-0.093435
Data89	-1.651815	-0.003408	-0.484924	0.112254	-0.203044	-0.086416
Data90	-1.624959	0.005798	-0.479635	0.08611	-0.19989	-0.078176
Data91	-1.610107	0.026805	-0.473633	0.07253	-0.208588	-0.081024
Data92	-1.596476	0.042623	-0.476888	0.047506	-0.226746	-0.085042
Data93	-1.583862	0.060883	-0.47465	0.033976	-0.250804	-0.084432
Data94	-1.567586	0.074615	-0.472819	0.035655	-0.263062	-0.079549
Data95	-1.548258	0.078176	-0.478516	0.040232	-0.269623	-0.065867
Data96	-1.534831	0.082601	-0.471497	0.052643	-0.266825	-0.046844
Data97	-1.520996	0.087484	-0.450033	0.064799	-0.265452	-0.017853
Data98	-1.493123	0.080007	-0.437622	0.068003	-0.264893	-0.00117
Data99	-1.463826	0.069071	-0.428975	0.066071	-0.260468	0.000458
Data100	-1.44694	0.062815	-0.420024	0.059611	-0.257416	-0.000153
Data101	-1.426392	0.066732	-0.415446	0.042165	-0.259755	-0.003713
Data102	-1.392008	0.079905	-0.422872	0.028839	-0.259959	-0.006765
Data103	-1.365356	0.084381	-0.436605	0.028076	-0.277252	-0.005442
Data104	-1.351522	0.085958	-0.439758	0.041555	-0.296733	0.002238
Data105	-1.33728	0.085246	-0.447795	0.051829	-0.304209	0.009664
Data106	-1.309814	0.094147	-0.451762	0.053151	-0.312347	0.018412
Data107	-1.275228	0.093435	-0.444234	0.054626	-0.316671	0.011292
Data108	-1.249593	0.090841	-0.436198	0.050405	-0.332082	0.01241
Data109	-1.231689	0.091502	-0.444031	0.052795	-0.345561	0.023702
Data110	-1.215007	0.102386	-0.447795	0.054779	-0.360769	0.031331
Data111	-1.195679	0.115255	-0.447184	0.067546	-0.369568	0.042826
Data112	-1.180013	0.118001	-0.450134	0.071971	-0.368856	0.058899
Data113	-1.156006	0.122121	-0.443624	0.081533	-0.364634	0.065358
Data114	-1.135457	0.114594	-0.43752	0.08316	-0.357208	0.075073
Data115	-1.12203	0.098928	-0.430705	0.077413	-0.348562	0.096029
Data116	-1.108602	0.091095	-0.414124	0.064036	-0.34846	0.116679
Data117	-1.089478	0.08784	-0.39388	0.066884	-0.358073	0.139923
Data118	-1.062826	0.094706	-0.385844	0.055491	-0.377096	0.158285
Data119	-1.035767	0.094961	-0.386251	0.033264	-0.381521	0.158132
Data120	-1.01298	0.103861	-0.38208	0.012614	-0.374146	0.159505
Data121	-0.999959	0.119019	-0.377604	-0.009613	-0.376587	0.146535
Data122	-1.000163	0.126648	-0.370585	-0.036011	-0.369568	0.137634
Data123	-0.991211	0.127207	-0.357463	-0.051219	-0.360209	0.143738
Data124	-0.982666	0.125427	-0.342814	-0.058899	-0.35436	0.157216
Data125	-0.980428	0.126902	-0.342814	-0.064138	-0.3567	0.158488
Data126	-0.965373	0.144094	-0.344137	-0.061137	-0.349375	0.163727
Data127	-0.958049	0.160472	-0.344849	-0.040436	-0.331523	0.176646
Data128	-0.941162	0.166524	-0.343323	-0.014394	-0.313721	0.189565
Data129	-0.918172	0.172373	-0.335083	-0.003255	-0.315399	0.207418
Data130	-0.894979	0.174815	-0.328573	-0.004069	-0.324453	0.222422
Data131	-0.865885	0.173747	-0.326945	-0.005188	-0.328573	0.224965
Data132	-0.846354	0.174917	-0.321147	-0.015004	-0.319265	0.223643
Data133	-0.828451	0.177307	-0.319722	-0.026703	-0.312093	0.220896
Data134	-0.805868	0.184174	-0.332947	-0.029297	-0.318654	0.215505
Data135	-0.787964	0.179698	-0.329488	-0.029093	-0.322825	0.204824
Data136	-0.759684	0.177358	-0.307922	-0.022024	-0.325724	0.203094
Data137	-0.736694	0.180461	-0.290629	-0.01358	-0.328064	0.196025
Data138	-0.732422	0.176697	-0.275777	-0.009359	-0.334117	0.200755
Data139	-0.737712	0.173492	-0.257161	0.001017	-0.329742	0.217845
Data140	-0.747477	0.168864	-0.230916	0.009613	-0.321604	0.235443
Data141	-0.76355	0.176341	-0.222168	0.01002	-0.31662	0.258077
Data142	-0.764974	0.201721	-0.210571	0.014699	-0.312398	0.28656
Data143	-0.75297	0.22639	-0.197856	0.012665	-0.309601	0.301666
Data144	-0.72876	0.230967	-0.197347	0.006816	-0.312551	0.309194
Data145	-0.691325	0.225321	-0.203857	-0.015055	-0.320333	0.322673
Data146	-0.646159	0.225728	-0.204366	-0.037384	-0.323842	0.329183
Data147	-0.612183	0.220795	-0.202128	-0.047811	-0.32547	0.329742
Data148	-0.591431	0.220083	-0.194397	-0.03657	-0.328318	0.327606
Data149	-0.580037	0.224864	-0.194194	-0.021667	-0.339966	0.314026
Data150	-0.57373	0.222117	-0.190125	-0.016174	-0.346375	0.298462
Data151	-0.575358	0.211029	-0.181681	-0.013021	-0.338135	0.290273
Data152	-0.581868	0.208689	-0.172424	-0.007985	-0.321655	0.28127
Data153	-0.579834	0.217336	-0.168864	-0.010223	-0.303701	0.284119
Data154	-0.57902	0.23997	-0.174764	-0.009664	-0.300191	0.281423
Data155	-0.571086	0.26296	-0.178223	-0.011953	-0.298665	0.282237
Data156	-0.554403	0.278269	-0.174561	-0.025838	-0.301615	0.293325
Data157	-0.528158	0.276438	-0.164083	-0.043894	-0.305583	0.295258
Data158	-0.494588	0.278575	-0.165812	-0.063273	-0.305939	0.295868
Data159	-0.462646	0.275777	-0.157369	-0.059408	-0.299021	0.299327
Data160	-0.458781	0.254567	-0.130514	-0.037791	-0.282694	0.308482
Data161	-0.465902	0.234985	-0.115153	-0.029653	-0.264994	0.312144
Data162	-0.453491	0.2211	-0.103455	-0.018565	-0.262553	0.325521
Data163	-0.442912	0.229187	-0.099182	-0.014242	-0.266469	0.340322
Data164	-0.442301	0.241445	-0.096334	-0.021667	-0.275116	0.345459
Data165	-0.436401	0.243022	-0.097148	-0.02065	-0.284627	0.339203
Data166	-0.429688	0.244344	-0.110067	-0.02121	-0.283356	0.333506
Data167	-0.416667	0.253906	-0.109049	-0.028381	-0.281067	0.325826
Data168	-0.409749	0.264943	-0.091044	-0.034739	-0.287425	0.322927
Data169	-0.401408	0.262299	-0.068665	-0.038096	-0.29597	0.319468
Data170	-0.386149	0.265503	-0.059306	-0.034332	-0.293732	0.317179
Data171	-0.358276	0.273183	-0.055847	-0.033366	-0.297953	0.325775
Data172	-0.355225	0.280406	-0.044963	-0.031942	-0.303141	0.337321
Data173	-0.35848	0.302734	-0.039266	-0.024058	-0.294291	0.347544
Data174	-0.350342	0.313568	-0.029297	-0.023397	-0.289866	0.341593
Data175	-0.331217	0.31133	-0.013529	-0.027466	-0.287323	0.336914
Data176	-0.310465	0.308736	-0.016886	-0.02889	-0.284475	0.334574
Data177	-0.289917	0.303904	-0.018616	-0.016785	-0.286255	0.338135
Data178	-0.267131	0.297241	-0.0118	0.000203	-0.283457	0.345713
Data179	-0.274251	0.283051	-0.008748	0.012716	-0.285187	0.348002
Data180	-0.29012	0.279694	-0.001831	0.025584	-0.292613	0.343018
Data181	-0.296631	0.274251	0.011902	0.026499	-0.302327	0.325877
Data182	-0.3007	0.277354	0.013326	0.009257	-0.30304	0.303548
Data183	-0.28361	0.282033	-0.003255	-0.006765	-0.292816	0.287476
Data184	-0.26591	0.28712	-0.016785	-0.002543	-0.278066	0.276184
Data185	-0.256551	0.282949	-0.0177	0.013072	-0.253398	0.267843
Data186	-0.250854	0.287425	-0.015259	0.032857	-0.239461	0.259399
Data187	-0.235189	0.28422	-0.002645	0.051575	-0.221507	0.260569
Data188	-0.222778	0.281372	0.019531	0.075785	-0.210266	0.265808
Data189	-0.215454	0.283407	0.040792	0.087941	-0.191752	0.2771
Data190	-0.208537	0.270996	0.062459	0.084025	-0.185293	0.288595
Data191	-0.195313	0.259959	0.073446	0.076243	-0.181427	0.290171
Data192	-0.186157	0.240529	0.075989	0.073039	-0.178223	0.273895
Data193	-0.172526	0.222931	0.071615	0.070801	-0.177511	0.256093
Data194	-0.159505	0.207977	0.071309	0.068512	-0.184072	0.233917
Data195	-0.148112	0.195516	0.063985	0.06134	-0.190277	0.208232
Data196	-0.140788	0.18102	0.065104	0.036265	-0.196075	0.20167
Data197	-0.140991	0.164591	0.080872	0.022736	-0.196482	0.216522
Data198	-0.155843	0.165863	0.111287	0.023651	-0.193583	0.234273
Data199	-0.165202	0.173187	0.132853	0.037181	-0.186005	0.252431
Data200	-0.163167	0.18163	0.147095	0.057322	-0.18102	0.259857
Data201	-0.152181	0.197754	0.151367	0.077362	-0.165304	0.258993
Data202	-0.138143	0.203196	0.144857	0.094757	-0.149689	0.252889
Data203	-0.116577	0.208384	0.149536	0.115	-0.137482	0.233816
Data204	-0.086263	0.212351	0.176493	0.129852	-0.126394	0.230255
Data205	-0.065308	0.210826	0.203145	0.135447	-0.114085	0.223083
Data206	-0.05127	0.204366	0.213826	0.13972	-0.101624	0.224152
Data207	-0.033976	0.185598	0.223999	0.139008	-0.092824	0.24175
Data208	-0.011597	0.169423	0.238139	0.141347	-0.093486	0.255686
Data209	0.007935	0.175985	0.254822	0.147196	-0.094961	0.262858
Data210	0.010376	0.190481	0.2771	0.153554	-0.099589	0.277761
Data211	0.014445	0.205282	0.304972	0.170644	-0.105387	0.285645
Data212	0.020549	0.22049	0.342611	0.189006	-0.098572	0.283712
Data213	0.055135	0.246328	0.373942	0.199432	-0.075378	0.284068
Data214	0.096639	0.290171	0.413615	0.224101	-0.045064	0.28005
Data215	0.133667	0.341085	0.455119	0.262909	-0.009766	0.274709
Data216	0.163371	0.389048	0.496826	0.323029	0.036774	0.283152
Data217	0.199178	0.439097	0.536702	0.377706	0.080668	0.303853
Data218	0.239461	0.478007	0.589803	0.42806	0.119171	0.342916
Data219	0.294393	0.515238	0.643921	0.494283	0.152893	0.401001
Data220	0.357463	0.555115	0.696615	0.571442	0.200958	0.458425
Data221	0.412394	0.589701	0.750529	0.637868	0.257365	0.519969
Data222	0.45756	0.625203	0.817464	0.693919	0.323639	0.577952
Data223	0.482992	0.680593	0.881551	0.756938	0.404307	0.64031
Data224	0.518595	0.737864	0.943604	0.825297	0.486501	0.707092
Data225	0.556234	0.808512	1.00942	0.890859	0.570679	0.775146
Data226	0.585124	0.882416	1.077779	0.948435	0.66213	0.830078
Data227	0.619914	0.955302	1.136169	1.006419	0.751292	0.886943
Data228	0.658569	1.022542	1.204631	1.06842	0.83018	0.938365
Data229	0.693156	1.084137	1.276347	1.12915	0.887502	0.989176
Data230	0.723877	1.156362	1.341756	1.182302	0.93399	1.035665
Data231	0.759888	1.235046	1.406352	1.226908	0.975596	1.082153
Data232	0.814209	1.299947	1.470133	1.284078	1.028188	1.133931
Data233	0.877075	1.363932	1.529744	1.33906	1.084849	1.178335
Data234	0.919189	1.420898	1.575114	1.392008	1.135203	1.239471
Data235	0.936076	1.470744	1.611023	1.448059	1.182454	1.304881
Data236	0.955811	1.49765	1.644491	1.496124	1.219381	1.356812
Data237	0.983683	1.509349	1.656087	1.540222	1.236013	1.386922
Data238	0.997925	1.520742	1.667887	1.572571	1.237895	1.40686
Data239	1.01237	1.532949	1.668905	1.585592	1.242676	1.415354
Data240	1.000366	1.534729	1.662699	1.583964	1.25412	1.394806
Data241	0.97819	1.531728	1.647949	1.561076	1.270345	1.369171
Data242	0.970052	1.531576	1.635234	1.536814	1.272837	1.354218
Data243	0.974731	1.518656	1.617228	1.513112	1.249237	1.327922
Data244	0.962321	1.480967	1.580404	1.493632	1.208191	1.279093
Data245	0.946655	1.432546	1.549581	1.464539	1.165873	1.223857
Data246	0.924276	1.378886	1.501363	1.43458	1.115621	1.186778
Data247	0.891317	1.327769	1.456095	1.408997	1.059062	1.167552
Data248	0.861816	1.28184	1.420288	1.375275	1.006978	1.149546
Data249	0.838013	1.239268	1.387736	1.33667	0.960846	1.137797
Data250	0.817871	1.194255	1.34613	1.311239	0.912018	1.119334
Data251	0.790405	1.140137	1.293844	1.280467	0.873057	1.0908
Data252	0.769857	1.083934	1.241862	1.245931	0.846761	1.065369
Data253	0.747477	1.035309	1.186015	1.210785	0.827382	1.025848
Data254	0.728149	0.990702	1.131795	1.159922	0.80073	0.979004
Data255	0.70577	0.948537	1.093547	1.099345	0.746867	0.930379
Data256	0.674438	0.889587	1.064555	1.048686	0.690104	0.872345
Data257	0.626628	0.81838	1.027018	1.003469	0.632375	0.810445
Data258	0.594482	0.765127	0.969035	0.96344	0.583445	0.753174
Data259	0.574951	0.710093	0.886841	0.935923	0.531158	0.705312
Data260	0.563354	0.659332	0.807597	0.91334	0.474294	0.662028
Data261	0.562744	0.623423	0.753377	0.890656	0.42628	0.62912
Data262	0.560303	0.5896	0.704956	0.86319	0.381317	0.589345
Data263	0.559692	0.550741	0.660197	0.838114	0.340525	0.562846
Data264	0.55603	0.505117	0.629578	0.815125	0.300496	0.534871
Data265	0.553385	0.458272	0.596517	0.793101	0.240326	0.48233
Data266	0.540771	0.397746	0.553589	0.759786	0.180359	0.429484
Data267	0.523682	0.343068	0.50354	0.704753	0.129496	0.373383
Data268	0.497843	0.299479	0.441996	0.655365	0.089417	0.331726
Data269	0.465291	0.261383	0.370178	0.598653	0.050557	0.290222
Data270	0.430094	0.211538	0.303345	0.532939	0.019887	0.232849
Data271	0.402222	0.164337	0.25177	0.471547	-0.009104	0.181936
Data272	0.367432	0.124512	0.189718	0.414073	-0.04069	0.127818
Data273	0.331624	0.084534	0.122884	0.363261	-0.078888	0.065664
Data274	0.286255	0.045726	0.070292	0.328827	-0.120799	0.01592
Data275	0.24943	-0.007375	0.021362	0.297394	-0.183462	-0.03713
Data276	0.227661	-0.053965	-0.02828	0.261129	-0.248617	-0.081075
Data277	0.213216	-0.101166	-0.077006	0.215302	-0.307617	-0.120697
Data278	0.184123	-0.1592	-0.131836	0.173187	-0.367126	-0.159353
Data279	0.147298	-0.21347	-0.181376	0.130615	-0.418803	-0.211741
Data280	0.115356	-0.249888	-0.225932	0.078125	-0.465597	-0.269419
Data281	0.07487	-0.272064	-0.268046	0.013428	-0.525767	-0.329742
Data282	0.043538	-0.310516	-0.309245	-0.046641	-0.592906	-0.40507
Data283	0.028076	-0.351868	-0.357463	-0.087433	-0.658417	-0.47877
Data284	0.011597	-0.408173	-0.40212	-0.118459	-0.71167	-0.533396
Data285	-0.005493	-0.462697	-0.447388	-0.154012	-0.754751	-0.564117
Data286	-0.024007	-0.511882	-0.494588	-0.201874	-0.786591	-0.604248
Data287	-0.052083	-0.546824	-0.53833	-0.249176	-0.83374	-0.66569
Data288	-0.08606	-0.578003	-0.583191	-0.299021	-0.881297	-0.728353
Data289	-0.104777	-0.610962	-0.629374	-0.340627	-0.910695	-0.776265
Data290	-0.111287	-0.63736	-0.664063	-0.379181	-0.938568	-0.81838
Data291	-0.107422	-0.671844	-0.704549	-0.416616	-0.962423	-0.870056
Data292	-0.10376	-0.710042	-0.733337	-0.458527	-0.975087	-0.917613
Data293	-0.098674	-0.756327	-0.757039	-0.487467	-1.004232	-0.963542
Data294	-0.094198	-0.785777	-0.781962	-0.516764	-1.033173	-0.999858
Data295	-0.090129	-0.799357	-0.806885	-0.542247	-1.065013	-1.035004
Data296	-0.099284	-0.816345	-0.838318	-0.559387	-1.097209	-1.057739
Data297	-0.114746	-0.818837	-0.851135	-0.577952	-1.119588	-1.069438
Data298	-0.137533	-0.832469	-0.852966	-0.59906	-1.131134	-1.079915
Data299	-0.144043	-0.85083	-0.856934	-0.616099	-1.128438	-1.101786
Data300	-0.149333	-0.866394	-0.874736	-0.635579	-1.133982	-1.141001
Data301	-0.147502	-0.876465	-0.912272	-0.65623	-1.140798	-1.179606
Data302	-0.149536	-0.872803	-0.93984	-0.661011	-1.14858	-1.207377
Data303	-0.157674	-0.882111	-0.945638	-0.661672	-1.159821	-1.231333
Data304	-0.15564	-0.901642	-0.94045	-0.6633	-1.157633	-1.24293
Data305	-0.142415	-0.91334	-0.9375	-0.675151	-1.148987	-1.24232
Data306	-0.133667	-0.922648	-0.936788	-0.687815	-1.149038	-1.236471
Data307	-0.116781	-0.927734	-0.921733	-0.692851	-1.148478	-1.238708
Data308	-0.105794	-0.931753	-0.916341	-0.688782	-1.142375	-1.240641
Data309	-0.102946	-0.933482	-0.907186	-0.684204	-1.13622	-1.223043
Data310	-0.10966	-0.925547	-0.897115	-0.672913	-1.131032	-1.2087
Data311	-0.11556	-0.912577	-0.885518	-0.667775	-1.137848	-1.208344
Data312	-0.10966	-0.904388	-0.877686	-0.674591	-1.146596	-1.215413
Data313	-0.095622	-0.887197	-0.872498	-0.687103	-1.135864	-1.214244
Data314	-0.084229	-0.874074	-0.873718	-0.695648	-1.118164	-1.213226
Data315	-0.070801	-0.855459	-0.878499	-0.704447	-1.106262	-1.225688
Data316	-0.054525	-0.842997	-0.881144	-0.713145	-1.096853	-1.235606
Data317	-0.050456	-0.837453	-0.877177	-0.725657	-1.080882	-1.231995
Data318	-0.055542	-0.836436	-0.872091	-0.726522	-1.06252	-1.220805
Data319	-0.062052	-0.835063	-0.85673	-0.714111	-1.054942	-1.207682
Data320	-0.058187	-0.835012	-0.836894	-0.691427	-1.046448	-1.183828
Data321	-0.055542	-0.828756	-0.826925	-0.660451	-1.035055	-1.166331
Data322	-0.061849	-0.816752	-0.813904	-0.635274	-1.024424	-1.163381
Data323	-0.060018	-0.810649	-0.792948	-0.622609	-1.027069	-1.164856
Data324	-0.045369	-0.808614	-0.778402	-0.607096	-1.028544	-1.162771
Data325	-0.036214	-0.801036	-0.767008	-0.599569	-1.005758	-1.142731
Data326	-0.029907	-0.781148	-0.757853	-0.586039	-0.967814	-1.118571
Data327	-0.012207	-0.77891	-0.746663	-0.582937	-0.9434	-1.105092
Data328	0.006307	-0.787201	-0.743205	-0.57607	-0.916392	-1.086273
Data329	0.021973	-0.782623	-0.743815	-0.569763	-0.897369	-1.064351
Data330	0.037028	-0.75887	-0.733541	-0.564016	-0.891469	-1.050212
Data331	0.063273	-0.748952	-0.709534	-0.548452	-0.883179	-1.032562
Data332	0.091553	-0.735982	-0.672201	-0.540009	-0.858612	-1.018168
Data333	0.116781	-0.729675	-0.643819	-0.525106	-0.850271	-1.010183
Data334	0.134684	-0.719706	-0.623576	-0.505168	-0.830027	-1.000773
Data335	0.137126	-0.704447	-0.610352	-0.490265	-0.800578	-0.992737
Data336	0.139567	-0.690206	-0.606588	-0.478617	-0.760193	-0.991923
Data337	0.147909	-0.679016	-0.594686	-0.466003	-0.719452	-0.980428
Data338	0.157471	-0.670471	-0.573527	-0.444997	-0.688578	-0.947113
Data339	0.162354	-0.653178	-0.540466	-0.413005	-0.656331	-0.903575
Data340	0.181478	-0.644786	-0.509847	-0.38264	-0.621541	-0.867462
Data341	0.211385	-0.64092	-0.509237	-0.347951	-0.597738	-0.846558
Data342	0.233561	-0.632172	-0.510559	-0.305227	-0.570323	-0.831299
Data343	0.25411	-0.624135	-0.501811	-0.286458	-0.552622	-0.813344
Data344	0.278524	-0.616862	-0.469666	-0.269775	-0.535431	-0.794322
Data345	0.302734	-0.595703	-0.438843	-0.250448	-0.500081	-0.766449
Data346	0.322266	-0.583598	-0.408223	-0.250498	-0.46875	-0.738678
Data347	0.334676	-0.576681	-0.385132	-0.262248	-0.440216	-0.709991
Data348	0.34729	-0.575511	-0.377502	-0.274048	-0.420074	-0.691172
Data349	0.350952	-0.577799	-0.35614	-0.279134	-0.406748	-0.671692
Data350	0.360311	-0.569305	-0.319417	-0.2712	-0.400543	-0.660655
Data351	0.379842	-0.554606	-0.278219	-0.250092	-0.391388	-0.641937
Data352	0.397746	-0.532684	-0.251668	-0.225525	-0.372467	-0.620677
Data353	0.402222	-0.52592	-0.232137	-0.194397	-0.360158	-0.596415
Data354	0.398356	-0.524648	-0.22644	-0.170237	-0.347799	-0.571594
Data355	0.396525	-0.516561	-0.218506	-0.157776	-0.334015	-0.544179
Data356	0.402018	-0.507914	-0.190837	-0.145569	-0.315196	-0.509542
Data357	0.413615	-0.500081	-0.175781	-0.135905	-0.292104	-0.479279
Data358	0.429281	-0.499471	-0.164083	-0.112508	-0.26474	-0.460612
Data359	0.461426	-0.501149	-0.154521	-0.081991	-0.237071	-0.463562
Data360	0.495402	-0.488993	-0.14506	-0.054728	-0.213013	-0.45934
Data361	0.51534	-0.464732	-0.11851	-0.043589	-0.197449	-0.444082
Data362	0.534668	-0.450745	-0.085449	-0.043386	-0.191193	-0.430196
Data363	0.547078	-0.430552	-0.068563	-0.041656	-0.183665	-0.420532
Data364	0.561523	-0.408834	-0.072734	-0.038401	-0.16571	-0.407461
Data365	0.558472	-0.386403	-0.079447	-0.039113	-0.132294	-0.400035
Data366	0.548503	-0.360972	-0.073751	-0.039673	-0.109507	-0.385793
Data367	0.532633	-0.332286	-0.053914	-0.027618	-0.097504	-0.370433
Data368	0.529378	-0.309753	-0.042114	-0.011037	-0.081635	-0.346069
Data369	0.535278	-0.296275	-0.026449	0.012105	-0.072581	-0.312398
Data370	0.555623	-0.280965	-0.003459	0.020294	-0.048523	-0.290527
Data371	0.563761	-0.276031	0.004883	0.023142	-0.019582	-0.275421
Data372	0.570068	-0.272369	0.016683	0.035553	0.00295	-0.243378
Data373	0.58431	-0.260824	0.030619	0.049082	0.022176	-0.209808
Data374	0.611979	-0.252889	0.028483	0.053965	0.029806	-0.197144
Data375	0.635986	-0.24114	0.041707	0.052846	0.034587	-0.199636
Data376	0.655111	-0.239156	0.056661	0.048269	0.030568	-0.206858
Data377	0.670776	-0.237732	0.068054	0.036163	0.033824	-0.210419
Data378	0.685018	-0.237325	0.071106	0.033468	0.053965	-0.214132
Data379	0.697428	-0.226593	0.088298	0.037689	0.084635	-0.214335
Data380	0.715535	-0.209401	0.112	0.055695	0.094503	-0.204366
Data381	0.732422	-0.1887	0.138448	0.074005	0.0914	-0.20045
Data382	0.740967	-0.159251	0.158895	0.088704	0.096436	-0.183919
Data383	0.754395	-0.141754	0.178426	0.096893	0.113983	-0.149384
Data384	0.769043	-0.142263	0.184631	0.123088	0.136871	-0.115458
Data385	0.76355	-0.126343	0.191956	0.153758	0.154724	-0.08606
Data386	0.74585	-0.108134	0.204875	0.162862	0.162506	-0.05661
Data387	0.738525	-0.093384	0.22878	0.165558	0.158641	-0.03067
Data388	0.735881	-0.085297	0.255127	0.188548	0.152028	-0.014089
Data389	0.747681	-0.080668	0.265503	0.206299	0.160624	0.01241
Data390	0.754801	-0.077566	0.261841	0.218913	0.184174	0.030874
Data391	0.770264	-0.077413	0.253703	0.226339	0.21169	0.03891
Data392	0.79366	-0.072276	0.24943	0.213216	0.230103	0.046387
Data393	0.822347	-0.054321	0.248108	0.185191	0.232137	0.058136
Data394	0.832316	-0.040029	0.25116	0.163727	0.222371	0.067546
Data395	0.831299	-0.019836	0.259196	0.147756	0.211334	0.067952
Data396	0.826619	0.009816	0.271403	0.127258	0.217946	0.059509
Data397	0.822957	0.025126	0.28595	0.125885	0.234273	0.049388
Data398	0.835164	0.024719	0.283	0.151571	0.233053	0.036519
Data399	0.861613	0.027161	0.285136	0.189006	0.247803	0.037994
Data400	0.87972	0.025228	0.296326	0.217794	0.269368	0.057373
Data401	0.878499	0.026449	0.308431	0.233103	0.292816	0.086009
Data402	0.864054	0.030111	0.315348	0.22878	0.300446	0.117035
Data403	0.863037	0.03184	0.337321	0.230103	0.308584	0.145315
Data404	0.871582	0.032908	0.357869	0.235799	0.308685	0.158691
Data405	0.88623	0.026754	0.360921	0.23646	0.312653	0.160421
Data406	0.906576	0.028585	0.364075	0.210114	0.336914	0.17395
Data407	0.926717	0.024821	0.356344	0.180308	0.348256	0.184275
Data408	0.949504	0.025736	0.350444	0.166677	0.343526	0.191752
Data409	0.960286	0.030823	0.333659	0.160421	0.328827	0.20106
Data410	0.961304	0.033417	0.319214	0.160878	0.323639	0.206248
Data411	0.950724	0.022837	0.308024	0.164286	0.323079	0.207011
Data412	0.930786	0.020498	0.29541	0.167999	0.323232	0.214793
Data413	0.92631	0.01475	0.287069	0.176137	0.31957	0.225271
Data414	0.913696	0.013021	0.287882	0.179189	0.310211	0.237223
Data415	0.90332	0.03657	0.301921	0.174917	0.305786	0.247447
Data416	0.901896	0.071411	0.307719	0.179698	0.304311	0.24999
Data417	0.916748	0.088348	0.309448	0.19694	0.307414	0.253499
Data418	0.937093	0.093282	0.312602	0.222575	0.324961	0.266012
Data419	0.962728	0.086823	0.316162	0.247294	0.339203	0.274455
Data420	0.979614	0.074005	0.325317	0.254517	0.349172	0.281016
Data421	0.98877	0.085449	0.32491	0.252889	0.354156	0.285594
Data422	1.00179	0.097046	0.316772	0.249939	0.368195	0.279541
Data423	1.018473	0.097198	0.299683	0.219828	0.385742	0.270284
Data424	1.032918	0.093892	0.302531	0.18631	0.388133	0.268758
Data425	1.047567	0.105947	0.310567	0.16271	0.385895	0.283
Data426	1.05245	0.132701	0.317993	0.150757	0.381622	0.309092
Data427	1.052653	0.156911	0.329997	0.147959	0.376943	0.326182
Data428	1.055908	0.178477	0.336507	0.155691	0.3744	0.334218
Data429	1.057943	0.186361	0.335185	0.168559	0.382182	0.341441
Data430	1.060384	0.180562	0.338542	0.188243	0.392863	0.352325
Data431	1.055908	0.161387	0.342712	0.223796	0.395864	0.36438
Data432	1.042684	0.140533	0.325623	0.258077	0.383148	0.361786
Data433	1.030273	0.112254	0.31189	0.268809	0.375468	0.356344
Data434	1.041667	0.096181	0.302022	0.247142	0.37145	0.363719
Data435	1.060181	0.099945	0.290934	0.229085	0.365753	0.374247
Data436	1.077881	0.104268	0.298055	0.220083	0.365295	0.375468
Data437	1.096598	0.116984	0.303853	0.219777	0.361532	0.370738
Data438	1.122437	0.123189	0.296427	0.197449	0.363464	0.35909
Data439	1.147868	0.123545	0.283203	0.17156	0.384979	0.350291
Data440	1.159668	0.125936	0.278524	0.157623	0.415039	0.355733
Data441	1.159465	0.127207	0.268148	0.159963	0.426178	0.356394
Data442	1.155802	0.121613	0.264282	0.172679	0.42923	0.353038
Data443	1.142375	0.113271	0.267639	0.188599	0.427755	0.349833
Data444	1.125285	0.10671	0.274251	0.178375	0.428975	0.358073
Data445	1.104126	0.102437	0.293376	0.171	0.437419	0.362651
Data446	1.095785	0.102895	0.307719	0.171407	0.439351	0.373535
Data447	1.101074	0.115611	0.317891	0.180359	0.439707	0.389353
Data448	1.120605	0.128123	0.327759	0.183258	0.437266	0.404561
Data449	1.126912	0.132548	0.320231	0.178121	0.431925	0.424245
Data450	1.131795	0.129547	0.314738	0.159963	0.41982	0.430247
Data451	1.13505	0.12029	0.314738	0.136058	0.412242	0.427907
Data452	1.133219	0.125427	0.32369	0.119883	0.410258	0.412852
Data453	1.129354	0.128123	0.321757	0.107117	0.413513	0.39093
Data454	1.141154	0.128682	0.30599	0.092163	0.417684	0.361989
Data455	1.152547	0.122833	0.300293	0.083466	0.415599	0.333252
Data456	1.162516	0.114848	0.296733	0.088704	0.419566	0.304972
Data457	1.161092	0.115407	0.308533	0.080058	0.420532	0.301259
Data458	1.15092	0.114085	0.309753	0.065613	0.411733	0.29307
Data459	1.138509	0.108744	0.306803	0.053406	0.394135	0.28834
Data460	1.128133	0.09964	0.29012	0.047251	0.384369	0.296682
Data461	1.124268	0.094452	0.282694	0.049235	0.394745	0.304006
Data462	1.124268	0.096436	0.282593	0.069377	0.409139	0.305532
Data463	1.128337	0.10437	0.283305	0.091095	0.424652	0.312551
Data464	1.127523	0.106761	0.278727	0.102081	0.430044	0.313365
Data465	1.13505	0.098114	0.264587	0.102437	0.429382	0.318146
Data466	1.146037	0.074819	0.264689	0.096792	0.428009	0.335236
Data467	1.154582	0.053101	0.270182	0.090739	0.429891	0.335642
Data468	1.172689	0.033569	0.279338	0.089111	0.423533	0.332082
Data469	1.178589	0.019989	0.291239	0.080821	0.403392	0.323079
Data470	1.174316	0.011088	0.296631	0.070089	0.397339	0.305786
Data471	1.168823	0.01241	0.290222	0.046895	0.395457	0.299886
Data472	1.161499	0.02182	0.278625	0.022125	0.388896	0.296682
Data473	1.157633	0.020854	0.266622	0.004832	0.380046	0.287628
Data474	1.164754	0.016581	0.262044	-0.0059	0.370636	0.270742
Data475	1.177775	0.025177	0.263672	-0.016073	0.36204	0.271098
Data476	1.198527	0.035858	0.268656	-0.016174	0.346578	0.27593
Data477	1.20931	0.052439	0.290019	-0.020091	0.340678	0.289612
Data478	1.215007	0.059052	0.312195	-0.020345	0.343475	0.287679
Data479	1.205648	0.057119	0.322571	-0.014852	0.352478	0.272013
Data480	1.196899	0.03657	0.315348	-0.020192	0.355123	0.266317
Data481	1.195272	0.020192	0.313517	-0.037842	0.369161	0.266876
Data482	1.198527	0.017853	0.313924	-0.058136	0.381622	0.28005
Data483	1.189982	0.023092	0.323385	-0.073293	0.374451	0.304515
Data484	1.19222	0.023905	0.325826	-0.080973	0.357412	0.324961
Data485	1.194255	0.031179	0.323283	-0.097656	0.346222	0.330505
Data486	1.180013	0.042216	0.312398	-0.11734	0.336609	0.324198
Data487	1.167196	0.038401	0.300191	-0.123494	0.328471	0.303192
Data488	1.152547	0.023244	0.302836	-0.120138	0.313975	0.28951
Data489	1.142375	0.006104	0.319112	-0.13677	0.307566	0.285848
Data490	1.130168	0.003764	0.336405	-0.150604	0.299632	0.295207
Data491	1.126506	0.013275	0.337118	-0.159505	0.293121	0.302429
Data492	1.130371	0.017751	0.338643	-0.16098	0.295105	0.311737
Data493	1.139526	0.009155	0.327148	-0.16215	0.298208	0.305227
Data494	1.152344	-0.003357	0.313009	-0.176086	0.295868	0.293732
Data495	1.174113	-0.006663	0.300496	-0.187327	0.298309	0.289256
Data496	1.176961	-0.009155	0.288289	-0.188497	0.301615	0.291392
Data497	1.169637	-0.011292	0.284831	-0.196889	0.304921	0.295919
Data498	1.166382	-0.031993	0.276388	-0.208995	0.299784	0.293681
Data499	1.170858	-0.045064	0.265808	-0.221202	0.284729	0.282186
Data500	1.175741	-0.046336	0.273132	-0.224609	0.279287	0.282237
Data501	1.184489	-0.032705	0.283101	-0.232646	0.284983	0.292053
Data502	1.207072	-0.010427	0.284526	-0.235494	0.28773	0.300395
Data503	1.218058	-0.007324	0.277812	-0.233968	0.27832	0.291443
Data504	1.222331	-0.011495	0.258993	-0.229645	0.276642	0.283305
Data505	1.231689	-0.016988	0.246684	-0.230764	0.273183	0.265198
Data506	1.22762	-0.01948	0.24231	-0.229797	0.260264	0.240631
Data507	1.221924	-0.034536	0.24587	-0.22934	0.258331	0.224457
Data508	1.213379	-0.053558	0.26062	-0.231171	0.257467	0.21347
Data509	1.199544	-0.058695	0.282593	-0.23468	0.251923	0.212351
Data510	1.189575	-0.06424	0.298055	-0.241547	0.237274	0.21876
Data511	1.194255	-0.06368	0.305583	-0.237986	0.224965	0.230916
Data512	1.200358	-0.064901	0.299072	-0.232493	0.233765	0.230967
Data513	1.208293	-0.080973	0.295207	-0.233714	0.250956	0.239766
Data514	1.228841	-0.103302	0.276998	-0.234172	0.259399	0.242157
Data515	1.234334	-0.108388	0.244751	-0.241903	0.259755	0.228933
Data516	1.231486	-0.106608	0.22522	-0.260824	0.245667	0.20635
Data517	1.216431	-0.094045	0.223999	-0.2771	0.237376	0.189056
Data518	1.213989	-0.091705	0.230001	-0.292206	0.247243	0.171661
Data519	1.203003	-0.093536	0.244548	-0.298971	0.25411	0.157369
Data520	1.203613	-0.090129	0.260824	-0.29953	0.260315	0.151978
Data521	1.204224	-0.080821	0.266113	-0.2948	0.257924	0.15625
Data522	1.198934	-0.064901	0.26825	-0.288645	0.255178	0.172831
Data523	1.200765	-0.054525	0.280457	-0.276642	0.252279	0.180054
Data524	1.202393	-0.052134	0.292155	-0.264079	0.25472	0.187683
Data525	1.20341	-0.044098	0.292257	-0.246785	0.250142	0.183462
Data526	1.211751	-0.030924	0.285645	-0.249685	0.25533	0.173645
Data527	1.216634	-0.017802	0.28361	-0.266062	0.269826	0.172831
Data528	1.219686	-0.001526	0.274353	-0.276082	0.274658	0.170085
Data529	1.2264	-0.003662	0.264893	-0.27654	0.279287	0.16037
Data530	1.232503	-0.015411	0.259806	-0.272522	0.275625	0.162913
Data531	1.229858	-0.02889	0.245056	-0.273488	0.265147	0.162608
Data532	1.220296	-0.047353	0.236308	-0.262095	0.255737	0.152537
Data533	1.203817	-0.053558	0.229289	-0.261536	0.245158	0.141093
Data534	1.191813	-0.054372	0.223185	-0.262604	0.232697	0.143127
Data535	1.189168	-0.053101	0.203145	-0.258026	0.233205	0.138194
Data536	1.188354	-0.05427	0.186971	-0.241903	0.238851	0.132395
Data537	1.189575	-0.063883	0.179749	-0.217692	0.243632	0.139465
Data538	1.199341	-0.085602	0.175374	-0.192006	0.24114	0.147247
Data539	1.208293	-0.092468	0.181681	-0.171102	0.226949	0.149943
Data540	1.196493	-0.083923	0.195618	-0.176239	0.223185	0.150859
Data541	1.18632	-0.068105	0.210978	-0.184886	0.224457	0.150909
Data542	1.181641	-0.065867	0.231832	-0.180511	0.236816	0.154165
Data543	1.181641	-0.065358	0.238546	-0.170797	0.253499	0.146179
Data544	1.187948	-0.072784	0.230509	-0.159861	0.269674	0.140228
Data545	1.198934	-0.084737	0.214132	-0.1592	0.270437	0.13148
Data546	1.211955	-0.082804	0.191243	-0.170746	0.263468	0.11556
Data547	1.215617	-0.080566	0.17039	-0.187988	0.259196	0.102081
Data548	1.21582	-0.080109	0.151265	-0.205688	0.270742	0.09435
Data549	1.201579	-0.087891	0.138753	-0.217387	0.279287	0.099284
Data550	1.187134	-0.096588	0.1356	-0.223643	0.281474	0.102183
Data551	1.179403	-0.100149	0.124919	-0.235545	0.27888	0.09847
Data552	1.188558	-0.094808	0.130005	-0.230153	0.275472	0.10259
Data553	1.192017	-0.096283	0.137126	-0.219676	0.274353	0.112559
Data554	1.192424	-0.103709	0.132446	-0.201314	0.276438	0.112915
Data555	1.193237	-0.121918	0.137939	-0.185038	0.279541	0.114288
Data556	1.192017	-0.14562	0.142924	-0.169932	0.262248	0.115763
Data557	1.194458	-0.164032	0.137227	-0.175527	0.250092	0.099843
Data558	1.198324	-0.177867	0.129089	-0.200806	0.240224	0.082652
Data559	1.202596	-0.184479	0.126038	-0.230001	0.235291	0.07309
Data560	1.208903	-0.176849	0.12146	-0.251516	0.237122	0.058899
Data561	1.21582	-0.174764	0.114237	-0.258789	0.237071	0.045573
Data562	1.219279	-0.181325	0.110982	-0.24821	0.243734	0.025431
Data563	1.20992	-0.185699	0.094706	-0.243937	0.252533	0.011139
Data564	1.191406	-0.178324	0.072632	-0.240479	0.254262	0.004985
Data565	1.183675	-0.168915	0.041504	-0.249837	0.254567	0.003662
Data566	1.188761	-0.164744	0.031942	-0.247142	0.258484	-0.002492
Data567	1.188558	-0.157013	0.030009	-0.232391	0.250498	-0.012868
Data568	1.187337	-0.167491	0.037944	-0.204926	0.223846	-0.008647
Data569	1.181234	-0.182546	0.052795	-0.177612	0.197144	-0.006866
Data570	1.171672	-0.192719	0.063477	-0.162913	0.172577	-0.030467
Data571	1.176147	-0.181885	0.060527	-0.164032	0.156759	-0.046183
Data572	1.185099	-0.170949	0.062663	-0.173492	0.143992	-0.061646
Data573	1.181844	-0.17451	0.050354	-0.177205	0.143738	-0.066884
Data574	1.180013	-0.191803	0.037231	-0.176697	0.153453	-0.066172
Data575	1.181234	-0.211894	0.024516	-0.173645	0.163574	-0.054932
Data576	1.180013	-0.233256	0.022786	-0.188141	0.178782	-0.065002
Data577	1.193644	-0.25528	0.020447	-0.199331	0.177917	-0.096741
Data578	1.199951	-0.265401	0.017395	-0.223948	0.162404	-0.123698
Data579	1.202596	-0.27242	0.011698	-0.237528	0.144653	-0.133057
Data580	1.197713	-0.275218	0.008341	-0.232849	0.136566	-0.134226
Data581	1.191203	-0.272878	0.006205	-0.227203	0.131734	-0.141246
Data582	1.193644	-0.265605	0.005697	-0.218913	0.135142	-0.149841
Data583	1.190796	-0.253855	-0.000305	-0.20284	0.136719	-0.164083
Data584	1.192017	-0.250092	-0.006612	-0.194397	0.141093	-0.165507
Data585	1.189575	-0.261383	-0.015564	-0.182546	0.137685	-0.163676
Data586	1.178385	-0.284729	-0.029704	-0.166677	0.141195	-0.154775
Data587	1.16394	-0.293172	-0.034281	-0.167084	0.13382	-0.126953
Data588	1.156209	-0.296478	-0.043233	-0.183258	0.120138	-0.116781
Data589	1.152954	-0.285543	-0.05544	-0.198619	0.100861	-0.124766
Data590	1.150513	-0.264842	-0.06368	-0.219116	0.077667	-0.134074
Data591	1.142171	-0.255636	-0.05839	-0.235341	0.060933	-0.151164
Data592	1.129354	-0.258738	-0.05483	-0.248922	0.065613	-0.175323
Data593	1.129964	-0.26413	-0.047811	-0.254771	0.072835	-0.199025
Data594	1.127116	-0.270945	-0.045675	-0.25533	0.077515	-0.216929
Data595	1.132202	-0.28712	-0.058492	-0.243429	0.093587	-0.231018
Data596	1.130778	-0.307363	-0.085144	-0.235189	0.101624	-0.243632
Data597	1.128743	-0.314636	-0.105184	-0.228271	0.08784	-0.24648
Data598	1.117961	-0.311025	-0.117493	-0.202128	0.073598	-0.245463
Data599	1.095174	-0.299784	-0.137227	-0.188802	0.069071	-0.243429
Data600	1.075643	-0.290833	-0.155741	-0.18514	0.078125	-0.222066
Data601	1.071777	-0.286458	-0.155538	-0.196737	0.079193	-0.216115
Data602	1.08785	-0.293172	-0.146891	-0.198771	0.062307	-0.211283
Data603	1.107788	-0.304667	-0.142517	-0.191498	0.047506	-0.216064
Data604	1.120809	-0.323944	-0.154826	-0.185903	0.038859	-0.220083
Data605	1.12203	-0.343068	-0.164185	-0.188904	0.008748	-0.224152
Data606	1.120809	-0.363007	-0.169881	-0.209147	-0.015004	-0.237885
Data607	1.113485	-0.382385	-0.191142	-0.229238	-0.03301	-0.251821
Data608	1.111857	-0.388794	-0.203145	-0.241699	-0.036214	-0.258128
Data609	1.092936	-0.384064	-0.209554	-0.253296	-0.033112	-0.255127
Data610	1.074015	-0.370076	-0.208944	-0.261281	-0.028687	-0.255992
Data611	1.056722	-0.355632	-0.218404	-0.260061	-0.030111	-0.266622
Data612	1.044718	-0.341543	-0.231934	-0.246633	-0.042063	-0.271606
Data613	1.056722	-0.332896	-0.235697	-0.218557	-0.060577	-0.273997
Data614	1.06486	-0.32664	-0.227661	-0.21052	-0.074005	-0.281881
Data615	1.068726	-0.321757	-0.220846	-0.212046	-0.079397	-0.29185
Data616	1.065674	-0.31723	-0.221965	-0.232697	-0.083974	-0.297953
Data617	1.054484	-0.318756	-0.228984	-0.254161	-0.092163	-0.301971
Data618	1.038208	-0.327504	-0.23641	-0.263621	-0.094757	-0.314026
Data619	1.023356	-0.334676	-0.252889	-0.27064	-0.096537	-0.314941
Data620	1.015625	-0.349528	-0.267639	-0.280253	-0.09903	-0.315247
Data621	1.010539	-0.367839	-0.286865	-0.286509	-0.093129	-0.335337
Data622	1.005452	-0.365753	-0.302633	-0.290527	-0.100606	-0.364075
Data623	1.009725	-0.354919	-0.296021	-0.301463	-0.111287	-0.38854
Data624	1.002401	-0.346425	-0.289917	-0.317027	-0.121663	-0.402578
Data625	0.988973	-0.341899	-0.305786	-0.329386	-0.125783	-0.399577
Data626	0.987956	-0.337931	-0.322164	-0.337168	-0.134226	-0.407918
Data627	0.994263	-0.340424	-0.331421	-0.337982	-0.149333	-0.406596
Data628	0.993652	-0.331116	-0.339966	-0.332743	-0.174205	-0.394135
Data629	0.99467	-0.309855	-0.343526	-0.306091	-0.193736	-0.377858
Data630	0.988159	-0.291239	-0.350138	-0.278219	-0.201976	-0.367432
Data631	0.980632	-0.285899	-0.352071	-0.260976	-0.205078	-0.373942
Data632	0.977783	-0.276388	-0.36438	-0.258128	-0.204112	-0.379435
Data633	0.97229	-0.290375	-0.375366	-0.26535	-0.20579	-0.388184
Data634	0.976969	-0.305227	-0.39032	-0.278625	-0.206757	-0.407766
Data635	0.984904	-0.294596	-0.405884	-0.296071	-0.199534	-0.424296
Data636	0.990397	-0.289866	-0.430298	-0.317078	-0.194092	-0.43986
Data637	0.98938	-0.282898	-0.460917	-0.335846	-0.194244	-0.462952
Data638	0.991414	-0.288798	-0.491231	-0.332591	-0.20462	-0.49113
Data639	1.000977	-0.299072	-0.514832	-0.327555	-0.224559	-0.509898
