# Supplementary material for: Integration of MRI and somatosensory evoked potentials facilitate diagnosis of spinal cord compression
Source: Sci Rep. 2023 May 15;13:7861. doi: 10.1038/s41598-023-34832-2 (PMC10185544; doi:10.1038/s41598-023-34832-2)
Supplement: Supplementary file 3 — Supplementary Information 3. [file 41598_2023_34832_MOESM3_ESM.zip › Preoperative SSEP data/spinal cord compression group/6491983_2/6491983_2_Rt Tibial SEP_Cz'-Fpz_201219_162748.csv]

Index	1	2	3	4	5	6	7
Name	Cz'-Fpz	Cz'-Fpz	Cz'-Fpz	Cz'-Fpz	Cz'-Fpz	Cz'-Fpz	Cz'-Fpz
Time	2.01801E+13	2.01801E+13	2.01801E+13	2.01801E+13	2.01801E+13	2.01801E+13	2.01801E+13
Highcut	500	500	500	500	500	500	500
Lowcut	10	10	10	10	10	10	10
Period	0.000156	0.000156	0.000156	0.000156	0.000156	0.000156	0.000156
Averages	120	120	120	120	120	120	120
Int (mA)	20/19.6mA	20/19.6mA	20/19.6mA	20/19.6mA	20/19.6mA	20/19.6mA	20/19.6mA
Pulse Width (�gs)	200�s	200�s	200�s	200�s	200�s	200�s	200�s
Rep Rate (Hz)	3.11Hz	3.11Hz	3.11Hz	3.11Hz	3.11Hz	3.11Hz	3.11Hz
Data0	0.254873	-0.050303	-0.097555	0.182749	-0.040894	0.123698	-0.453491
Data1	-0.318807	-0.585581	-1.018422	-0.389811	-0.003103	0.174764	-0.364482
Data2	-0.95637	-1.251272	-0.606639	-1.124573	0.056458	0.274251	-0.234375
Data3	0.571442	0.263265	0.746155	0.419515	0.129547	0.411886	-0.081991
Data4	1.325887	1.009674	1.113536	1.217041	0.201925	0.564575	0.064494
Data5	1.370392	1.058757	1.016286	1.276957	0.257568	0.702515	0.176799
Data6	1.141357	0.844574	0.752055	1.07783	0.284119	0.798645	0.234375
Data7	0.852763	0.548401	0.46051	0.790965	0.276235	0.837097	0.230916
Data8	0.586243	0.257467	0.218302	0.501404	0.237274	0.816854	0.174255
Data9	0.379995	0.027669	0.04069	0.273336	0.176951	0.750427	0.082906
Data10	0.237427	-0.140991	-0.067088	0.120239	0.108134	0.658162	-0.021769
Data11	0.159403	-0.237427	-0.11556	0.041046	0.042521	0.561218	-0.120951
Data12	0.128428	-0.270386	-0.125732	-0.006256	-0.011393	0.476379	-0.202433
Data13	0.116933	-0.255686	-0.114237	-0.028585	-0.049896	0.413005	-0.261943
Data14	0.134023	-0.219676	-0.091858	-0.020294	-0.073039	0.373128	-0.300191
Data15	0.164286	-0.177612	-0.06897	0.009816	-0.082906	0.354716	-0.32135
Data16	0.188649	-0.135905	-0.043894	0.020854	-0.082855	0.352885	-0.330912
Data17	0.214691	-0.105794	-0.023041	0.034587	-0.076548	0.361633	-0.333862
Data18	0.243327	-0.091044	-0.019735	0.056051	-0.066986	0.37557	-0.334167
Data19	0.269165	-0.088806	-0.022837	0.064494	-0.056712	0.390625	-0.334167
Data20	0.27949	-0.095164	-0.018107	0.062002	-0.047251	0.404154	-0.335388
Data21	0.280558	-0.10498	-0.007884	0.055949	-0.039724	0.414632	-0.338236
Data22	0.292918	-0.102895	-0.001068	0.051575	-0.034485	0.42216	-0.342916
Data23	0.316569	-0.111338	-0.002391	0.050354	-0.031586	0.427246	-0.349426
Data24	0.336711	-0.123698	-0.009664	0.05839	-0.030568	0.43101	-0.357564
Data25	0.348511	-0.127462	-0.019582	0.071615	-0.030874	0.434875	-0.367228
Data26	0.338593	-0.128835	-0.030772	0.084076	-0.031738	0.440063	-0.378113
Data27	0.329081	-0.130005	-0.035655	0.095825	-0.032654	0.447591	-0.390218
Data28	0.328573	-0.138092	-0.036062	0.090688	-0.033213	0.458069	-0.403341
Data29	0.328776	-0.15274	-0.036621	0.084432	-0.033264	0.471497	-0.417277
Data30	0.33905	-0.156962	-0.027873	0.091604	-0.033112	0.487366	-0.431722
Data31	0.339355	-0.161896	-0.015361	0.098928	-0.033264	0.504659	-0.44637
Data32	0.331523	-0.164948	-0.00885	0.090332	-0.034332	0.521749	-0.460815
Data33	0.323385	-0.164134	0.007172	0.080719	-0.036926	0.537211	-0.47465
Data34	0.33844	-0.14623	0.006358	0.08021	-0.041351	0.54952	-0.487264
Data35	0.353902	-0.144399	0.005341	0.08845	-0.047557	0.55776	-0.49825
Data36	0.38147	-0.146891	0.008291	0.088399	-0.055237	0.561625	-0.507304
Data37	0.404612	-0.14389	0.001729	0.087891	-0.063578	0.561829	-0.514323
Data38	0.433146	-0.149638	-0.00412	0.105031	-0.071665	0.559692	-0.519409
Data39	0.450694	-0.154826	-0.006205	0.107371	-0.078532	0.556844	-0.522868
Data40	0.444845	-0.162303	-0.001373	0.097758	-0.083262	0.554911	-0.525309
Data41	0.422618	-0.163015	0.007121	0.085907	-0.085398	0.555318	-0.527242
Data42	0.39683	-0.158641	0.010274	0.074565	-0.084839	0.558777	-0.529378
Data43	0.383148	-0.157369	0.001221	0.058695	-0.081991	0.565592	-0.532125
Data44	0.375926	-0.158946	-0.000153	0.052185	-0.077667	0.574951	-0.535685
Data45	0.37618	-0.168152	-0.002187	0.050557	-0.072784	0.585938	-0.540263
Data46	0.387675	-0.158997	0.005798	0.062256	-0.06841	0.597229	-0.545959
Data47	0.382131	-0.148977	0.006765	0.074209	-0.065308	0.607402	-0.55308
Data48	0.366211	-0.145874	0.004222	0.08489	-0.063985	0.615234	-0.561727
Data49	0.350901	-0.135142	-0.001322	0.082448	-0.064494	0.619812	-0.572306
Data50	0.34373	-0.123749	-0.003103	0.069427	-0.066732	0.620728	-0.584717
Data51	0.343628	-0.133769	-0.001221	0.05422	-0.070445	0.618184	-0.598653
Data52	0.352834	-0.135193	-0.006816	0.023397	-0.075429	0.612793	-0.613403
Data53	0.369975	-0.139058	-0.011953	0.007884	-0.081635	0.605876	-0.62795
Data54	0.376434	-0.146281	-0.012767	0.000051	-0.089162	0.598755	-0.640971
Data55	0.386454	-0.15035	-0.004527	0.000203	-0.098216	0.592651	-0.651143
Data56	0.414886	-0.156301	0.012054	0.01002	-0.108999	0.588786	-0.657756
Data57	0.439606	-0.162201	0.027618	0.024668	-0.121765	0.587667	-0.660502
Data58	0.442657	-0.182648	0.028178	0.045878	-0.136515	0.589294	-0.65979
Data59	0.417786	-0.196482	0.021057	0.061951	-0.153097	0.593465	-0.656433
Data60	0.388845	-0.202281	0.022074	0.080058	-0.171102	0.599569	-0.651449
Data61	0.362651	-0.199382	0.008799	0.078074	-0.189718	0.606791	-0.646159
Data62	0.335999	-0.194041	-0.000966	0.060781	-0.20813	0.614115	-0.641174
Data63	0.335388	-0.189006	0.001017	0.038249	-0.225271	0.620422	-0.637004
Data64	0.347544	-0.188802	0.000203	0.015055	-0.240122	0.624695	-0.633647
Data65	0.358785	-0.187124	-0.007782	0.001068	-0.252075	0.625814	-0.6309
Data66	0.353902	-0.204112	-0.01943	-0.003713	-0.260722	0.623271	-0.628459
Data67	0.336456	-0.226695	-0.024974	-0.002035	-0.266215	0.616862	-0.626221
Data68	0.311635	-0.234273	-0.038249	0.007324	-0.268911	0.6073	-0.624288
Data69	0.293732	-0.23524	-0.04303	0.019582	-0.269318	0.595805	-0.623169
Data70	0.292257	-0.235443	-0.047099	0.018717	-0.268148	0.584208	-0.623372
Data71	0.303802	-0.230916	-0.047811	0.007477	-0.265859	0.574239	-0.625203
Data72	0.309957	-0.220947	-0.037231	0.000916	-0.262909	0.567627	-0.628866
Data73	0.326843	-0.210876	-0.032908	-0.000559	-0.259603	0.565186	-0.633952
Data74	0.347799	-0.204875	-0.035095	0.001628	-0.256144	0.56722	-0.640157
Data75	0.349274	-0.208893	-0.039825	0.009562	-0.252838	0.572917	-0.646667
Data76	0.345561	-0.216929	-0.044098	0.01236	-0.250092	0.581055	-0.652669
Data77	0.335541	-0.234121	-0.047099	0.00768	-0.24821	0.590007	-0.657857
Data78	0.327759	-0.2447	-0.035451	-0.006917	-0.247803	0.597839	-0.661926
Data79	0.328013	-0.238444	-0.025482	-0.013377	-0.249176	0.603129	-0.664876
Data80	0.332387	-0.232137	-0.023142	-0.016225	-0.252635	0.604757	-0.667216
Data81	0.345561	-0.225881	-0.018616	-0.013987	-0.258026	0.602214	-0.669149
Data82	0.365194	-0.22349	-0.011241	-0.008545	-0.265198	0.595703	-0.671183
Data83	0.378215	-0.231323	-0.007985	0.000458	-0.27359	0.586039	-0.673523
Data84	0.376892	-0.243937	-0.004018	0.017192	-0.282796	0.574544	-0.676371
Data85	0.391235	-0.257568	-0.004171	0.035553	-0.292613	0.562439	-0.679423
Data86	0.407664	-0.277608	-0.007172	0.04837	-0.302938	0.551351	-0.682373
Data87	0.416107	-0.295512	-0.010783	0.042623	-0.313924	0.542501	-0.684916
Data88	0.422414	-0.293986	-0.007324	0.030263	-0.325673	0.536601	-0.686544
Data89	0.409902	-0.27476	0.003255	0.026957	-0.338236	0.534159	-0.687256
Data90	0.392812	-0.248922	0.015208	0.034434	-0.351359	0.534871	-0.686951
Data91	0.374196	-0.235697	0.019124	0.051727	-0.364634	0.538025	-0.685832
Data92	0.372365	-0.232086	0.018311	0.066681	-0.377553	0.542806	-0.684204
Data93	0.395457	-0.23234	0.012767	0.081126	-0.389709	0.547994	-0.682373
Data94	0.417175	-0.225474	0.017955	0.079956	-0.400899	0.552368	-0.680745
Data95	0.419006	-0.227915	0.012817	0.069733	-0.411174	0.555013	-0.679321
Data96	0.409495	-0.24114	-0.007019	0.057678	-0.420685	0.555013	-0.678202
Data97	0.389608	-0.257619	-0.021057	0.05366	-0.429637	0.55186	-0.67749
Data98	0.375315	-0.264537	-0.027212	0.057068	-0.437927	0.545349	-0.677083
Data99	0.369517	-0.275421	-0.040436	0.059814	-0.445201	0.535787	-0.676778
Data100	0.36794	-0.284678	-0.051066	0.06719	-0.450795	0.523783	-0.676575
Data101	0.370992	-0.297546	-0.04598	0.076955	-0.454051	0.510559	-0.67627
Data102	0.369212	-0.314382	-0.036112	0.076294	-0.454559	0.49764	-0.675863
Data103	0.358785	-0.323944	-0.030874	0.076701	-0.452525	0.486654	-0.675659
Data104	0.365194	-0.325877	-0.027822	0.078837	-0.44871	0.478923	-0.676066
Data105	0.379181	-0.318604	-0.026449	0.076701	-0.444285	0.475159	-0.677287
Data106	0.373077	-0.311025	-0.027313	0.076701	-0.440572	0.475362	-0.67983
Data107	0.367025	-0.319265	-0.029348	0.087026	-0.43869	0.478821	-0.68339
Data108	0.365041	-0.331014	-0.041351	0.092163	-0.439046	0.484111	-0.687764
Data109	0.363007	-0.339152	-0.051219	0.095011	-0.441589	0.489197	-0.692139
Data110	0.351054	-0.331777	-0.052032	0.09613	-0.445557	0.492554	-0.695903
Data111	0.344798	-0.321757	-0.037587	0.093536	-0.449982	0.492655	-0.698039
Data112	0.335388	-0.315297	-0.019887	0.089162	-0.453898	0.488586	-0.69814
Data113	0.336151	-0.314789	-0.003153	0.09023	-0.456645	0.480042	-0.695801
Data114	0.350037	-0.334015	-0.00473	0.09786	-0.458018	0.467834	-0.69102
Data115	0.355835	-0.344849	0	0.109762	-0.458323	0.452779	-0.684204
Data116	0.365651	-0.362142	-0.000661	0.12324	-0.45812	0.436503	-0.675761
Data117	0.367584	-0.384318	-0.002085	0.143382	-0.458272	0.420634	-0.666199
Data118	0.360972	-0.398	0.015869	0.163523	-0.459646	0.406392	-0.656331
Data119	0.350596	-0.402222	0.0295	0.153707	-0.463104	0.394999	-0.646973
Data120	0.335236	-0.393982	0.027974	0.137126	-0.469462	0.386658	-0.638835
Data121	0.310872	-0.383097	0.016836	0.12324	-0.479482	0.381266	-0.632426
Data122	0.293172	-0.372314	0.007884	0.114543	-0.493469	0.377909	-0.628153
Data123	0.285645	-0.367381	0.010834	0.114237	-0.51122	0.375366	-0.625916
Data124	0.280813	-0.372213	0.024719	0.124868	-0.531616	0.372111	-0.625305
Data125	0.27125	-0.378469	0.033773	0.142008	-0.552521	0.366821	-0.625407
Data126	0.256144	-0.388234	0.024465	0.15625	-0.571136	0.358378	-0.625305
Data127	0.244751	-0.396881	0.009562	0.159302	-0.584462	0.346273	-0.623881
Data128	0.238597	-0.405324	0.002085	0.154521	-0.590108	0.330607	-0.620219
Data129	0.236816	-0.414988	0.013733	0.140991	-0.586904	0.312195	-0.614014
Data130	0.24526	-0.422414	0.01531	0.138245	-0.575155	0.292155	-0.605469
Data131	0.245819	-0.428874	0.01414	0.152486	-0.556437	0.272217	-0.594788
Data132	0.245056	-0.427755	0.013224	0.154521	-0.533244	0.253703	-0.582987
Data133	0.24231	-0.426941	-0.001068	0.157064	-0.508169	0.238037	-0.570679
Data134	0.22939	-0.421804	-0.009562	0.159607	-0.483551	0.22583	-0.558573
Data135	0.217133	-0.425313	-0.015055	0.171509	-0.461171	0.21759	-0.546977
Data136	0.214996	-0.425313	-0.008392	0.178324	-0.441945	0.213114	-0.536194
Data137	0.22583	-0.42745	0.002391	0.177053	-0.426229	0.21169	-0.526021
Data138	0.223897	-0.417023	0.000305	0.157979	-0.413869	0.212301	-0.516459
Data139	0.216268	-0.404663	-0.006358	0.155538	-0.404256	0.213318	-0.507507
Data140	0.199178	-0.395559	-0.011698	0.157572	-0.396576	0.213114	-0.498962
Data141	0.194651	-0.391134	-0.014598	0.169067	-0.389862	0.210063	-0.490926
Data142	0.187124	-0.39388	-0.010071	0.187988	-0.383403	0.20284	-0.483297
Data143	0.193075	-0.393016	-0.001221	0.190023	-0.376689	0.190938	-0.475769
Data144	0.202128	-0.396779	0.015971	0.185242	-0.369517	0.174459	-0.468241
Data145	0.189463	-0.397644	0.022837	0.183868	-0.36204	0.154521	-0.46051
Data146	0.175222	-0.396118	0.009969	0.185343	-0.354513	0.132955	-0.452372
Data147	0.159353	-0.411123	-0.012665	0.190328	-0.34729	0.111694	-0.443827
Data148	0.167389	-0.446472	-0.03123	0.19516	-0.340373	0.092672	-0.434875
Data149	0.184224	-0.469208	-0.044708	0.206045	-0.333862	0.077413	-0.42572
Data150	0.181122	-0.473226	-0.053864	0.204417	-0.327555	0.066528	-0.416565
Data151	0.161082	-0.466003	-0.045573	0.198313	-0.321401	0.060018	-0.407308
Data152	0.125122	-0.448507	-0.030009	0.186361	-0.315348	0.057068	-0.398153
Data153	0.09608	-0.429484	-0.028941	0.174866	-0.309499	0.056458	-0.389201
Data154	0.074615	-0.414886	-0.03479	0.169678	-0.304006	0.056356	-0.380758
Data155	0.059764	-0.411428	-0.03067	0.175273	-0.298818	0.055237	-0.373027
Data156	0.055695	-0.41331	-0.033468	0.18987	-0.293833	0.051371	-0.366109
Data157	0.052694	-0.423431	-0.036519	0.193685	-0.288747	0.043742	-0.360209
Data158	0.057831	-0.436961	-0.029653	0.200195	-0.283101	0.031738	-0.355123
Data159	0.075073	-0.444132	-0.018412	0.208944	-0.27654	0.015767	-0.350749
Data160	0.090586	-0.450592	-0.017751	0.206248	-0.268656	-0.003255	-0.346578
Data161	0.11673	-0.450948	-0.02065	0.200958	-0.259298	-0.024211	-0.342204
Data162	0.139109	-0.441233	-0.029755	0.193278	-0.248515	-0.045471	-0.337423
Data163	0.138245	-0.45166	-0.045827	0.177968	-0.236562	-0.065613	-0.331828
Data164	0.124156	-0.472514	-0.057627	0.165253	-0.223999	-0.083313	-0.325521
Data165	0.107015	-0.483297	-0.075328	0.176748	-0.211589	-0.09786	-0.318604
Data166	0.091705	-0.488434	-0.085602	0.192312	-0.200195	-0.109049	-0.311178
Data167	0.077006	-0.490214	-0.089773	0.213114	-0.19043	-0.117289	-0.30365
Data168	0.058136	-0.481771	-0.087891	0.227407	-0.182597	-0.123596	-0.296122
Data169	0.049082	-0.466563	-0.089366	0.22878	-0.176442	-0.129293	-0.288798
Data170	0.032654	-0.454712	-0.101166	0.216726	-0.171204	-0.136007	-0.281881
Data171	0.021515	-0.442759	-0.127767	0.208791	-0.165965	-0.144958	-0.275574
Data172	0.003408	-0.435384	-0.156759	0.194397	-0.15976	-0.157166	-0.269979
Data173	-0.020752	-0.432688	-0.1828	0.188446	-0.152079	-0.172831	-0.265096
Data174	-0.028534	-0.429535	-0.193787	0.19399	-0.142822	-0.191752	-0.261129
Data175	-0.027568	-0.416158	-0.179392	0.205994	-0.132497	-0.212708	-0.258077
Data176	-0.035909	-0.402476	-0.16627	0.214793	-0.122019	-0.23407	-0.255636
Data177	-0.042318	-0.393473	-0.169729	0.210826	-0.112356	-0.254008	-0.253805
Data178	-0.043386	-0.38564	-0.181783	0.207113	-0.104218	-0.270589	-0.252177
Data179	-0.050354	-0.386454	-0.1975	0.215454	-0.097911	-0.282389	-0.250448
Data180	-0.061849	-0.389303	-0.207214	0.227407	-0.093282	-0.288086	-0.248311
Data181	-0.061239	-0.397847	-0.220947	0.241597	-0.089518	-0.28717	-0.245158
Data182	-0.060069	-0.403137	-0.224813	0.244242	-0.085653	-0.280253	-0.24058
Data183	-0.058695	-0.398051	-0.220998	0.238698	-0.080668	-0.26825	-0.234375
Data184	-0.053558	-0.380351	-0.208639	0.225728	-0.073903	-0.253194	-0.226339
Data185	-0.041707	-0.361176	-0.198771	0.211487	-0.065206	-0.237528	-0.216573
Data186	-0.035299	-0.350494	-0.201365	0.211894	-0.055033	-0.22349	-0.205383
Data187	-0.038859	-0.332692	-0.208639	0.216217	-0.044047	-0.213521	-0.193176
Data188	-0.036469	-0.308736	-0.215454	0.224202	-0.033162	-0.209147	-0.180155
Data189	-0.038198	-0.280202	-0.222066	0.245158	-0.023193	-0.210978	-0.166423
Data190	-0.037587	-0.251058	-0.227407	0.267436	-0.014598	-0.218506	-0.151774
Data191	-0.041148	-0.240021	-0.216268	0.279287	-0.007579	-0.230408	-0.136007
Data192	-0.033976	-0.240987	-0.211995	0.277507	-0.002085	-0.244548	-0.118917
Data193	-0.024974	-0.252482	-0.218048	0.279134	0.002289	-0.258687	-0.100505
Data194	-0.031993	-0.257161	-0.217896	0.276388	0.006307	-0.270487	-0.08138
Data195	-0.048523	-0.259399	-0.204519	0.2771	0.010579	-0.278524	-0.062459
Data196	-0.055237	-0.248006	-0.190735	0.278727	0.015818	-0.281881	-0.044657
Data197	-0.072327	-0.238444	-0.187581	0.272064	0.022481	-0.280863	-0.028788
Data198	-0.081075	-0.231628	-0.188904	0.254313	0.030823	-0.276184	-0.015564
Data199	-0.089162	-0.219981	-0.204875	0.241089	0.04069	-0.269165	-0.004985
Data200	-0.090078	-0.207316	-0.213725	0.231222	0.051626	-0.261332	0.002848
Data201	-0.079346	-0.194702	-0.213114	0.227865	0.062968	-0.254517	0.008647
Data202	-0.066528	-0.182648	-0.222371	0.227356	0.074259	-0.249736	0.012614
Data203	-0.074514	-0.183207	-0.229645	0.222117	0.085042	-0.247904	0.015157
Data204	-0.105184	-0.174866	-0.233459	0.209351	0.095266	-0.249736	0.016378
Data205	-0.134837	-0.170237	-0.22934	0.183258	0.105031	-0.255127	0.016479
Data206	-0.155843	-0.170593	-0.227661	0.162455	0.114492	-0.263875	0.015462
Data207	-0.161845	-0.175171	-0.241292	0.156403	0.123545	-0.275472	0.013631
Data208	-0.161997	-0.165914	-0.250092	0.157878	0.131887	-0.289205	0.010986
Data209	-0.161438	-0.146434	-0.262604	0.15976	0.139058	-0.303752	0.007833
Data210	-0.167694	-0.113881	-0.266215	0.163778	0.144297	-0.318095	0.004476
Data211	-0.17156	-0.105489	-0.27537	0.162608	0.147044	-0.330912	0.001322
Data212	-0.188853	-0.104574	-0.283203	0.15152	0.14679	-0.341288	-0.001424
Data213	-0.191396	-0.093333	-0.287069	0.144094	0.143585	-0.348511	-0.003662
Data214	-0.193685	-0.08606	-0.295308	0.135549	0.137838	-0.352681	-0.004985
Data215	-0.200348	-0.083974	-0.3066	0.131226	0.130361	-0.354309	-0.005493
Data216	-0.216268	-0.08194	-0.316772	0.11205	0.122477	-0.354513	-0.005086
Data217	-0.23936	-0.077718	-0.313314	0.111186	0.115712	-0.354309	-0.00356
Data218	-0.25355	-0.066681	-0.306753	0.102132	0.111694	-0.354818	-0.000814
Data219	-0.241954	-0.052032	-0.298615	0.09318	0.111745	-0.356547	0.003764
Data220	-0.222626	-0.037181	-0.280253	0.095266	0.116933	-0.359395	0.01119
Data221	-0.217641	-0.029144	-0.247091	0.097249	0.127869	-0.362549	0.022278
Data222	-0.210063	-0.023549	-0.211029	0.109965	0.144552	-0.364482	0.038249
Data223	-0.183258	-0.014343	-0.174408	0.132701	0.16688	-0.363261	0.059814
Data224	-0.152232	-0.005697	-0.126241	0.15035	0.194397	-0.356954	0.087585
Data225	-0.121206	0.021667	-0.071818	0.171712	0.226491	-0.343831	0.121562
Data226	-0.080261	0.066274	-0.008087	0.201823	0.262655	-0.322571	0.161336
Data227	-0.031789	0.12619	0.057475	0.244395	0.302429	-0.292867	0.206197
Data228	0.016174	0.205129	0.1179	0.299479	0.345408	-0.255025	0.255127
Data229	0.071615	0.302734	0.189972	0.360972	0.391184	-0.210368	0.307312
Data230	0.142924	0.390981	0.263977	0.423533	0.439402	-0.160726	0.361837
Data231	0.215912	0.466817	0.323842	0.491333	0.489756	-0.108236	0.418193
Data232	0.278982	0.545603	0.389303	0.574493	0.54189	-0.054932	0.475769
Data233	0.347443	0.625356	0.474294	0.660706	0.595296	-0.002645	0.534566
Data234	0.411224	0.708923	0.551554	0.742849	0.649414	0.047506	0.594279
Data235	0.481059	0.778758	0.625356	0.81131	0.703684	0.095011	0.654806
Data236	0.552368	0.835978	0.701955	0.871887	0.757497	0.140076	0.715841
Data237	0.623474	0.879211	0.774943	0.932465	0.810496	0.182902	0.776876
Data238	0.698649	0.937195	0.841268	0.981242	0.862223	0.224202	0.837097
Data239	0.763906	0.989939	0.899048	1.028035	0.912425	0.264689	0.895487
Data240	0.809631	1.031952	0.95342	1.072032	0.960744	0.304667	0.951131
Data241	0.837758	1.063538	1.004995	1.115417	1.006521	0.344442	1.002808
Data242	0.853933	1.083527	1.053162	1.160787	1.049143	0.383708	1.049703
Data243	0.876465	1.095327	1.091614	1.175232	1.087646	0.421855	1.091309
Data244	0.893351	1.114604	1.116892	1.175944	1.121318	0.458069	1.127218
Data245	0.905457	1.148834	1.129964	1.183726	1.149495	0.490824	1.157328
Data246	0.912018	1.173147	1.147257	1.202291	1.171773	0.518392	1.181641
Data247	0.916392	1.193542	1.16984	1.209513	1.187897	0.539347	1.200358
Data248	0.904388	1.202393	1.177012	1.213837	1.197866	0.552266	1.213684
Data249	0.873973	1.192474	1.172841	1.207937	1.201833	0.556234	1.222127
Data250	0.84142	1.162872	1.150614	1.191305	1.199951	0.551351	1.225993
Data251	0.824025	1.13444	1.135966	1.159414	1.192474	0.53833	1.225993
Data252	0.81543	1.104635	1.127065	1.129761	1.179759	0.518799	1.222432
Data253	0.793406	1.081899	1.121521	1.090851	1.162262	0.494385	1.215719
Data254	0.76238	1.045481	1.103617	1.059265	1.140544	0.467529	1.205851
Data255	0.726776	1.001536	1.080526	1.043498	1.115265	0.439962	1.193136
Data256	0.704295	0.965322	1.047719	1.014862	1.08729	0.413513	1.17747
Data257	0.686188	0.940501	1.020406	0.987651	1.057434	0.389303	1.159465
Data258	0.660095	0.933584	0.998027	0.962067	1.026611	0.36794	1.139425
Data259	0.621287	0.922089	0.98114	0.929464	0.995738	0.349731	1.118266
Data260	0.57195	0.901489	0.95281	0.89976	0.965525	0.333964	1.096802
Data261	0.528666	0.872243	0.923157	0.887553	0.936432	0.319519	1.075846
Data262	0.497793	0.851644	0.903575	0.861155	0.908508	0.304769	1.055908
Data263	0.463664	0.821838	0.884399	0.828298	0.881449	0.287882	1.037089
Data264	0.418396	0.775503	0.851898	0.786692	0.854645	0.267131	1.019287
Data265	0.37735	0.709686	0.815328	0.730286	0.827332	0.241394	1.002197
Data266	0.345459	0.641479	0.772298	0.686289	0.798696	0.210571	0.985413
Data267	0.324249	0.580546	0.744985	0.658875	0.768077	0.175171	0.968424
Data268	0.303243	0.527954	0.716502	0.630086	0.735016	0.136617	0.950623
Data269	0.291239	0.478414	0.675507	0.591634	0.699361	0.096944	0.931396
Data270	0.269572	0.438487	0.638835	0.547434	0.661112	0.05778	0.910136
Data271	0.240428	0.409292	0.60496	0.512848	0.620524	0.020549	0.88623
Data272	0.195516	0.362956	0.556946	0.478923	0.577952	-0.013835	0.859273
Data273	0.143331	0.310771	0.513102	0.440521	0.533752	-0.045878	0.829163
Data274	0.090332	0.258586	0.470886	0.405782	0.488536	-0.075989	0.796102
Data275	0.040283	0.219523	0.429484	0.363871	0.442657	-0.105387	0.760803
Data276	-0.0059	0.189514	0.384572	0.313466	0.396779	-0.135396	0.724182
Data277	-0.047455	0.169017	0.348206	0.255483	0.35141	-0.167236	0.686951
Data278	-0.083771	0.150757	0.314178	0.202128	0.307007	-0.201721	0.650024
Data279	-0.109304	0.12558	0.292714	0.158386	0.264079	-0.23936	0.613708
Data280	-0.127869	0.084991	0.2742	0.135549	0.222727	-0.279948	0.578308
Data281	-0.149587	0.045675	0.247396	0.106913	0.183055	-0.322876	0.543722
Data282	-0.186818	0.004476	0.208639	0.060883	0.144908	-0.367126	0.509745
Data283	-0.221354	-0.044912	0.161082	0.019887	0.107931	-0.411377	0.475972
Data284	-0.253143	-0.105133	0.111186	-0.031331	0.07192	-0.454305	0.442403
Data285	-0.299072	-0.163269	0.060628	-0.082804	0.036519	-0.49469	0.408936
Data286	-0.341644	-0.211283	0.018005	-0.123698	0.001424	-0.531413	0.375977
Data287	-0.387014	-0.257365	-0.023499	-0.163422	-0.033366	-0.563558	0.343933
Data288	-0.405324	-0.295715	-0.049286	-0.192261	-0.068054	-0.590922	0.313314
Data289	-0.435232	-0.321147	-0.068766	-0.208689	-0.102336	-0.613505	0.284932
Data290	-0.480601	-0.341187	-0.103607	-0.221608	-0.135956	-0.631714	0.259298
Data291	-0.519714	-0.361989	-0.142517	-0.23997	-0.168508	-0.646667	0.236613
Data292	-0.548706	-0.389557	-0.169729	-0.267181	-0.199585	-0.659587	0.216878
Data293	-0.557556	-0.415904	-0.189768	-0.301717	-0.228933	-0.672302	0.199483
Data294	-0.563354	-0.429179	-0.205638	-0.314178	-0.2565	-0.68634	0.183512
Data295	-0.570882	-0.46051	-0.218557	-0.321503	-0.282389	-0.703023	0.16805
Data296	-0.583191	-0.500539	-0.22817	-0.343679	-0.306905	-0.723165	0.152181
Data297	-0.58492	-0.546672	-0.239309	-0.364024	-0.330404	-0.746358	0.135091
Data298	-0.572662	-0.59021	-0.247192	-0.393982	-0.353088	-0.77179	0.116577
Data299	-0.568034	-0.610402	-0.250244	-0.428467	-0.374908	-0.797831	0.096639
Data300	-0.570628	-0.622253	-0.255127	-0.461324	-0.395711	-0.822347	0.075582
Data301	-0.573883	-0.645396	-0.269572	-0.49881	-0.414937	-0.843302	0.053914
Data302	-0.579529	-0.670217	-0.285339	-0.517782	-0.43218	-0.858968	0.03245
Data303	-0.59255	-0.69219	-0.296885	-0.528361	-0.44693	-0.868429	0.011902
Data304	-0.612691	-0.696411	-0.308787	-0.542094	-0.458832	-0.871277	-0.006917
Data305	-0.609843	-0.694275	-0.318807	-0.5454	-0.467987	-0.868327	-0.023702
Data306	-0.597738	-0.694478	-0.322418	-0.544128	-0.474548	-0.861003	-0.037842
Data307	-0.591583	-0.706329	-0.323893	-0.533752	-0.478973	-0.85144	-0.049133
Data308	-0.596008	-0.716197	-0.333964	-0.53243	-0.481822	-0.841573	-0.057475
Data309	-0.593567	-0.720571	-0.348562	-0.543569	-0.483805	-0.833333	-0.063171
Data310	-0.606639	-0.733592	-0.360718	-0.559489	-0.485484	-0.82784	-0.066325
Data311	-0.621694	-0.756327	-0.370076	-0.564626	-0.487315	-0.8255	-0.067546
Data312	-0.623525	-0.780385	-0.373993	-0.568593	-0.489502	-0.825806	-0.067342
Data313	-0.606181	-0.794779	-0.369059	-0.566101	-0.492147	-0.827332	-0.066325
Data314	-0.595449	-0.810038	-0.358226	-0.561727	-0.494944	-0.828552	-0.065002
Data315	-0.580699	-0.819956	-0.344696	-0.545909	-0.49764	-0.827535	-0.063782
Data316	-0.561422	-0.826721	-0.326029	-0.543976	-0.499674	-0.822754	-0.06307
Data317	-0.550588	-0.822957	-0.315399	-0.556437	-0.500641	-0.812988	-0.062866
Data318	-0.548147	-0.823263	-0.308431	-0.575358	-0.499929	-0.798035	-0.062866
Data319	-0.545197	-0.812632	-0.296122	-0.57195	-0.49703	-0.778605	-0.062866
Data320	-0.543365	-0.800578	-0.294952	-0.565542	-0.491638	-0.75592	-0.062459
Data321	-0.54245	-0.792491	-0.303701	-0.558319	-0.4835	-0.732117	-0.061239
Data322	-0.539551	-0.769958	-0.294291	-0.555115	-0.472666	-0.70933	-0.059306
Data323	-0.539246	-0.741221	-0.282389	-0.547943	-0.459442	-0.689494	-0.056763
Data324	-0.535736	-0.712026	-0.286051	-0.538381	-0.444641	-0.674133	-0.054016
Data325	-0.533193	-0.690816	-0.289459	-0.535126	-0.429179	-0.663757	-0.051473
Data326	-0.517019	-0.671997	-0.284068	-0.526632	-0.414073	-0.658162	-0.049133
Data327	-0.490468	-0.664215	-0.277456	-0.495605	-0.400035	-0.656026	-0.047201
Data328	-0.466258	-0.671895	-0.27181	-0.473073	-0.387522	-0.655619	-0.044963
Data329	-0.442657	-0.685069	-0.265503	-0.461121	-0.376485	-0.654907	-0.042114
Data330	-0.427856	-0.693614	-0.25238	-0.444794	-0.366364	-0.651855	-0.037944
Data331	-0.434519	-0.716146	-0.221558	-0.417735	-0.356496	-0.644836	-0.031942
Data332	-0.436198	-0.725606	-0.187022	-0.404968	-0.346375	-0.632935	-0.024109
Data333	-0.443675	-0.713806	-0.174764	-0.410461	-0.335541	-0.61615	-0.01475
Data334	-0.430196	-0.691528	-0.176239	-0.41392	-0.323995	-0.595194	-0.004374
Data335	-0.413259	-0.659637	-0.170949	-0.418701	-0.311788	-0.571391	0.006307
Data336	-0.399526	-0.619456	-0.164846	-0.428619	-0.299123	-0.546672	0.017192
Data337	-0.409088	-0.58965	-0.154317	-0.423482	-0.286001	-0.522766	0.027873
Data338	-0.416056	-0.569153	-0.143433	-0.423838	-0.27242	-0.501404	0.038656
Data339	-0.424856	-0.58314	-0.139313	-0.418752	-0.25823	-0.483398	0.049947
Data340	-0.418396	-0.605214	-0.139974	-0.416768	-0.243378	-0.46936	0.062256
Data341	-0.411784	-0.616557	-0.145009	-0.410156	-0.227915	-0.458883	0.075785
Data342	-0.402832	-0.60908	-0.138753	-0.396016	-0.211995	-0.450948	0.090739
Data343	-0.397491	-0.594177	-0.12853	-0.384878	-0.195974	-0.444234	0.106913
Data344	-0.391235	-0.571391	-0.121562	-0.370738	-0.180155	-0.43752	0.1238
Data345	-0.379537	-0.554148	-0.116628	-0.359344	-0.164744	-0.429484	0.140889
Data346	-0.363108	-0.546214	-0.102386	-0.348053	-0.149587	-0.419006	0.157776
Data347	-0.343119	-0.540568	-0.092621	-0.321808	-0.13443	-0.40568	0.17395
Data348	-0.325521	-0.536702	-0.08845	-0.295207	-0.118866	-0.389303	0.188904
Data349	-0.315603	-0.534007	-0.093587	-0.288289	-0.102336	-0.37028	0.202535
Data350	-0.311686	-0.514882	-0.08906	-0.282847	-0.084432	-0.349121	0.214539
Data351	-0.321401	-0.485484	-0.078939	-0.2683	-0.065053	-0.327148	0.224915
Data352	-0.328369	-0.461528	-0.069071	-0.254567	-0.044403	-0.305278	0.233561
Data353	-0.340373	-0.443827	-0.053253	-0.240733	-0.023142	-0.284831	0.240784
Data354	-0.349579	-0.427856	-0.034129	-0.233714	-0.002238	-0.266927	0.246684
Data355	-0.360158	-0.420431	-0.013021	-0.213623	0.017344	-0.251973	0.251567
Data356	-0.3626	-0.421346	0.00824	-0.200806	0.035044	-0.23997	0.255636
Data357	-0.352427	-0.422109	0.012258	-0.194041	0.050507	-0.230306	0.259399
Data358	-0.337372	-0.427856	0.017039	-0.171254	0.064087	-0.221761	0.263062
Data359	-0.324961	-0.429382	0.024109	-0.153046	0.076701	-0.212911	0.267232
Data360	-0.317383	-0.426178	0.015717	-0.144653	0.089417	-0.20223	0.272115
Data361	-0.322571	-0.434926	0.007477	-0.129242	0.1032	-0.188395	0.277913
Data362	-0.318502	-0.443624	0.002238	-0.108846	0.118815	-0.170695	0.284729
Data363	-0.312602	-0.442251	-0.001373	-0.104218	0.136312	-0.148722	0.292358
Data364	-0.303345	-0.438029	-0.002136	-0.114746	0.155284	-0.123189	0.3007
Data365	-0.297648	-0.425212	0.001577	-0.133006	0.174917	-0.094808	0.309652
Data366	-0.294139	-0.384064	0.005086	-0.143636	0.194092	-0.065206	0.31901
Data367	-0.300344	-0.335897	0.009766	-0.150045	0.211894	-0.036112	0.328674
Data368	-0.300446	-0.303141	0.015106	-0.145671	0.227763	-0.009359	0.338338
Data369	-0.30014	-0.281525	0.014648	-0.123901	0.241547	0.013021	0.347799
Data370	-0.292562	-0.283712	0.002238	-0.090281	0.253703	0.030111	0.356852
Data371	-0.283966	-0.305888	-0.001119	-0.046946	0.264842	0.040894	0.36499
Data372	-0.273641	-0.325063	0.006358	-0.01653	0.275777	0.045675	0.372111
Data373	-0.263163	-0.320841	0.020905	0.000814	0.28717	0.045471	0.378215
Data374	-0.249125	-0.311178	0.037079	0.007019	0.299632	0.041911	0.383403
Data375	-0.240529	-0.304718	0.043284	0.01002	0.313466	0.037435	0.387675
Data376	-0.237071	-0.293833	0.036672	0.011088	0.328725	0.034383	0.391541
Data377	-0.23641	-0.292053	0.036418	0.010173	0.345357	0.034688	0.395101
Data378	-0.241241	-0.296783	0.035553	0.014394	0.36321	0.039571	0.398661
Data379	-0.246023	-0.312907	0.037689	0.038706	0.382029	0.049235	0.402425
Data380	-0.252228	-0.323842	0.053558	0.053711	0.401611	0.062866	0.406392
Data381	-0.249074	-0.313416	0.066274	0.064952	0.421499	0.079142	0.410563
Data382	-0.243327	-0.272013	0.067851	0.073191	0.441488	0.096029	0.414734
Data383	-0.245921	-0.230662	0.069885	0.080007	0.461171	0.111898	0.418905
Data384	-0.246836	-0.202026	0.077464	0.079295	0.480347	0.125427	0.422974
Data385	-0.2329	-0.178324	0.086823	0.077616	0.498912	0.135905	0.427043
Data386	-0.221659	-0.164998	0.097402	0.069733	0.516815	0.143127	0.431213
Data387	-0.219371	-0.171916	0.100861	0.070292	0.533905	0.1474	0.435791
Data388	-0.228729	-0.180817	0.114695	0.079346	0.55013	0.149434	0.440674
Data389	-0.247447	-0.174255	0.128581	0.097198	0.565287	0.149943	0.445455
Data390	-0.263112	-0.150096	0.123088	0.099691	0.579122	0.149841	0.449422
Data391	-0.255229	-0.128326	0.111643	0.098674	0.591329	0.149841	0.451558
Data392	-0.22939	-0.106303	0.105082	0.091553	0.601807	0.150757	0.45105
Data393	-0.211233	-0.092214	0.100505	0.082855	0.610453	0.153402	0.447083
Data394	-0.198517	-0.082092	0.093943	0.07726	0.617472	0.158183	0.439453
Data395	-0.184275	-0.068105	0.095266	0.087382	0.623118	0.165304	0.428569
Data396	-0.187785	-0.063222	0.106405	0.104574	0.62795	0.174459	0.415243
Data397	-0.204061	-0.064087	0.108083	0.11795	0.632375	0.184937	0.400696
Data398	-0.21225	-0.073395	0.119222	0.116323	0.637054	0.195618	0.386149
Data399	-0.21286	-0.070801	0.131836	0.116018	0.642293	0.205282	0.372925
Data400	-0.217845	-0.055084	0.153503	0.115407	0.648448	0.212402	0.36204
Data401	-0.213623	-0.023651	0.19338	0.108897	0.655467	0.215963	0.354309
Data402	-0.204417	0.004018	0.218811	0.103607	0.663096	0.215352	0.35024
Data403	-0.197652	0.009359	0.221863	0.100708	0.670878	0.210876	0.349935
Data404	-0.189514	0.004883	0.216471	0.097758	0.678151	0.203451	0.353292
Data405	-0.171153	0.004425	0.202891	0.096893	0.684357	0.194499	0.360006
Data406	-0.153809	-0.00117	0.203807	0.102946	0.689087	0.186056	0.369161
Data407	-0.149587	-0.013987	0.221456	0.11144	0.692342	0.17985	0.379842
Data408	-0.155589	-0.02299	0.244802	0.110118	0.694326	0.177307	0.391032
Data409	-0.163829	-0.019684	0.253601	0.101267	0.695546	0.179036	0.40151
Data410	-0.16154	0.001628	0.246073	0.098063	0.696615	0.185038	0.410461
Data411	-0.161336	0.036112	0.23234	0.098877	0.697937	0.194499	0.417277
Data412	-0.16744	0.070445	0.232697	0.100301	0.699768	0.205892	0.421651
Data413	-0.161285	0.106252	0.241496	0.1091	0.702108	0.217692	0.423889
Data414	-0.153046	0.134176	0.253347	0.107676	0.704651	0.227966	0.4245
Data415	-0.146027	0.135193	0.263112	0.105387	0.707245	0.235494	0.424194
Data416	-0.151469	0.134074	0.269368	0.107218	0.709686	0.239258	0.423686
Data417	-0.162659	0.132294	0.263062	0.100555	0.711924	0.239054	0.423279
Data418	-0.160726	0.123037	0.247701	0.088145	0.714162	0.235392	0.423177
Data419	-0.162557	0.118815	0.236816	0.072734	0.716502	0.229289	0.423381
Data420	-0.169169	0.113983	0.232391	0.069682	0.719045	0.222066	0.423381
Data421	-0.168813	0.124868	0.230001	0.074768	0.721842	0.215251	0.422974
Data422	-0.161336	0.137583	0.23468	0.075226	0.724792	0.209961	0.421753
Data423	-0.144043	0.149536	0.240479	0.060577	0.727692	0.207316	0.419515
Data424	-0.125783	0.170034	0.244141	0.058645	0.730337	0.207723	0.416463
Data425	-0.128174	0.190328	0.249939	0.057424	0.732574	0.211385	0.412699
Data426	-0.137024	0.208842	0.255381	0.065511	0.734253	0.217794	0.408834
Data427	-0.142822	0.227	0.265198	0.092468	0.735168	0.22583	0.405172
Data428	-0.143789	0.242106	0.287476	0.108083	0.73527	0.234273	0.402018
Data429	-0.145823	0.256551	0.298055	0.10203	0.734609	0.241597	0.399373
Data430	-0.15447	0.269826	0.293376	0.086517	0.733236	0.246582	0.396729
Data431	-0.151723	0.276388	0.295359	0.071309	0.731405	0.24821	0.39388
Data432	-0.131022	0.282593	0.30365	0.052439	0.729472	0.246277	0.39032
Data433	-0.102183	0.292308	0.303853	0.031738	0.727793	0.241292	0.385844
Data434	-0.082753	0.298716	0.30899	0.022125	0.726573	0.23407	0.380554
Data435	-0.079956	0.304515	0.312347	0.020752	0.725759	0.226135	0.374756
Data436	-0.088959	0.305786	0.313059	0.02533	0.725149	0.218506	0.368754
Data437	-0.106557	0.303345	0.315094	0.028178	0.724386	0.212606	0.363159
Data438	-0.12914	0.304209	0.310313	0.026754	0.722911	0.209045	0.358073
Data439	-0.149434	0.289663	0.301717	0.021718	0.720418	0.20813	0.353699
Data440	-0.156606	0.30009	0.300751	0.030263	0.716756	0.209656	0.349833
Data441	-0.148468	0.327454	0.303446	0.042928	0.711924	0.213013	0.346273
Data442	-0.133667	0.361888	0.314026	0.053355	0.706177	0.217387	0.342611
Data443	-0.117645	0.402374	0.330098	0.055796	0.700022	0.221659	0.338338
Data444	-0.098775	0.427246	0.337524	0.06073	0.69397	0.224915	0.333252
Data445	-0.088043	0.427246	0.344289	0.063782	0.688731	0.226135	0.327148
Data446	-0.082652	0.425669	0.335185	0.075226	0.684967	0.224508	0.320333
Data447	-0.073853	0.427653	0.334981	0.097046	0.683085	0.219625	0.313009
Data448	-0.062408	0.433248	0.336151	0.107168	0.68339	0.211182	0.305583
Data449	-0.065562	0.434621	0.330098	0.102793	0.685933	0.199483	0.298665
Data450	-0.080007	0.418955	0.32959	0.084381	0.690358	0.18514	0.29246
Data451	-0.10198	0.413005	0.324351	0.078532	0.696157	0.168966	0.287069
Data452	-0.105082	0.409342	0.315094	0.083059	0.702515	0.152283	0.282491
Data453	-0.111135	0.411733	0.318502	0.084381	0.708466	0.136312	0.278422
Data454	-0.115	0.392405	0.316772	0.086619	0.713043	0.122477	0.27476
Data455	-0.114136	0.363108	0.312856	0.089976	0.715332	0.111491	0.271098
Data456	-0.096639	0.347443	0.317485	0.076853	0.71462	0.103556	0.267232
Data457	-0.08311	0.346985	0.319875	0.060577	0.710653	0.098368	0.262756
Data458	-0.077922	0.358582	0.327861	0.048574	0.703583	0.09491	0.257772
Data459	-0.076345	0.379791	0.332642	0.052287	0.69397	0.091858	0.252177
Data460	-0.061137	0.420787	0.336151	0.061137	0.682627	0.087891	0.24587
Data461	-0.052592	0.462596	0.324707	0.084991	0.670573	0.081991	0.239054
Data462	-0.056763	0.492401	0.299937	0.100199	0.658468	0.073242	0.231832
Data463	-0.071004	0.509644	0.280558	0.115	0.64682	0.061442	0.224508
Data464	-0.087026	0.516561	0.277964	0.119476	0.635732	0.046997	0.21698
Data465	-0.08784	0.51122	0.275625	0.108693	0.624847	0.030924	0.209351
Data466	-0.078481	0.498403	0.269419	0.092977	0.614014	0.014242	0.201619
Data467	-0.072581	0.481517	0.27125	0.082448	0.602926	-0.001526	0.193787
Data468	-0.07019	0.455729	0.273234	0.075887	0.591787	-0.015055	0.18575
Data469	-0.065104	0.440674	0.271149	0.073395	0.580851	-0.025431	0.177612
Data470	-0.061035	0.442708	0.270996	0.072327	0.570475	-0.032145	0.169576
Data471	-0.06663	0.454051	0.260925	0.072734	0.560964	-0.035197	0.161641
Data472	-0.067647	0.473684	0.252177	0.0796	0.552266	-0.0354	0.154215
Data473	-0.081635	0.498098	0.255178	0.085246	0.544078	-0.033976	0.147705
Data474	-0.103556	0.509898	0.248973	0.095571	0.535838	-0.032349	0.142415
Data475	-0.116425	0.511831	0.239614	0.095215	0.527089	-0.031942	0.139058
Data476	-0.118815	0.521952	0.218964	0.079397	0.517578	-0.034078	0.137634
Data477	-0.117137	0.534668	0.204722	0.058034	0.506999	-0.039469	0.138041
Data478	-0.098724	0.522054	0.197042	0.049235	0.495351	-0.048421	0.139974
Data479	-0.074565	0.502472	0.202688	0.052745	0.482635	-0.060628	0.142619
Data480	-0.065562	0.500081	0.212402	0.042369	0.468953	-0.075277	0.144958
Data481	-0.058848	0.502065	0.221507	0.032908	0.454458	-0.090739	0.146077
Data482	-0.054626	0.511525	0.220947	0.018005	0.439555	-0.105591	0.145467
Data483	-0.059357	0.514323	0.220947	0.010834	0.424754	-0.118001	0.143026
Data484	-0.059255	0.510305	0.207265	0.014394	0.410614	-0.126851	0.138957
Data485	-0.056712	0.514984	0.198771	0.01826	0.397644	-0.131429	0.133769
Data486	-0.043335	0.527903	0.199178	0.011546	0.386047	-0.132039	0.127869
Data487	-0.028025	0.529633	0.195669	0.00529	0.37557	-0.129395	0.121765
Data488	-0.028941	0.535583	0.18514	-0.005391	0.365855	-0.125224	0.115356
Data489	-0.038096	0.545807	0.178833	-0.004323	0.356293	-0.121053	0.108643
Data490	-0.033213	0.55364	0.171865	-0.008596	0.346171	-0.119019	0.101217
Data491	-0.025787	0.56076	0.157267	-0.011037	0.335185	-0.120341	0.092875
Data492	-0.015462	0.561676	0.139567	0.002136	0.323181	-0.126139	0.08372
Data493	-0.002238	0.537618	0.117442	0.022685	0.310211	-0.136515	0.073954
Data494	0.01119	0.509389	0.10259	0.029043	0.296733	-0.151062	0.063782
Data495	0.008341	0.490519	0.092417	0.0295	0.283051	-0.168355	0.053813
Data496	-0.011037	0.48116	0.08433	0.015666	0.26947	-0.186768	0.044454
Data497	-0.029246	0.470683	0.079651	-0.009206	0.256093	-0.204163	0.035909
Data498	-0.033112	0.45934	0.072734	-0.023804	0.243022	-0.218811	0.028585
Data499	-0.038198	0.467478	0.070699	-0.026042	0.230052	-0.229187	0.02238
Data500	-0.039673	0.476888	0.075836	-0.027669	0.217183	-0.234782	0.017497
Data501	-0.0442	0.473785	0.084788	-0.033315	0.204468	-0.235697	0.013835
Data502	-0.047811	0.46519	0.084381	-0.027161	0.192057	-0.233154	0.011292
Data503	-0.056508	0.462697	0.062917	-0.019073	0.180206	-0.228373	0.009766
Data504	-0.061086	0.46875	0.04125	-0.0059	0.169322	-0.222982	0.008748
Data505	-0.065155	0.480855	0.01653	-0.003408	0.159556	-0.218709	0.007935
Data506	-0.064901	0.496572	-0.002238	-0.012054	0.151062	-0.216573	0.006714
Data507	-0.063934	0.513	-0.014801	-0.02182	0.143789	-0.217387	0.004883
Data508	-0.06368	0.517375	-0.009715	-0.03479	0.137431	-0.221659	0.002035
Data509	-0.0737	0.506083	-0.002696	-0.043793	0.131785	-0.22939	-0.001628
Data510	-0.084279	0.50293	0.002797	-0.051727	0.126343	-0.240072	-0.006104
Data511	-0.079549	0.48701	0.00473	-0.051015	0.1209	-0.252991	-0.010885
Data512	-0.07014	0.470174	-0.001577	-0.037587	0.115051	-0.266724	-0.015361
Data513	-0.052745	0.447693	-0.014292	-0.02533	0.108643	-0.28005	-0.019124
Data514	-0.038554	0.435944	-0.0236	-0.03301	0.101522	-0.291341	-0.022074
Data515	-0.040487	0.430044	-0.029653	-0.052745	0.093638	-0.299479	-0.024211
Data516	-0.043182	0.442149	-0.030874	-0.077464	0.085042	-0.303853	-0.025838
Data517	-0.040843	0.450948	-0.040741	-0.096334	0.075938	-0.304464	-0.027568
Data518	-0.041962	0.445557	-0.063324	-0.106506	0.066528	-0.302022	-0.029602
Data519	-0.046438	0.438944	-0.082397	-0.116679	0.056915	-0.29775	-0.032247
Data520	-0.050201	0.428009	-0.098114	-0.124054	0.047251	-0.293172	-0.0354
Data521	-0.047709	0.414429	-0.112762	-0.126801	0.037486	-0.290019	-0.038859
Data522	-0.047607	0.407461	-0.118612	-0.134633	0.027517	-0.289408	-0.042419
Data523	-0.04069	0.409444	-0.134074	-0.13382	0.017141	-0.292562	-0.045675
Data524	-0.03535	0.409292	-0.156453	-0.140432	0.006053	-0.299581	-0.048625
Data525	-0.040843	0.405935	-0.168762	-0.154368	-0.005798	-0.310262	-0.05127
Data526	-0.039825	0.396983	-0.184224	-0.157471	-0.018565	-0.32369	-0.053711
Data527	-0.038249	0.392914	-0.194244	-0.155691	-0.031891	-0.338542	-0.056051
Data528	-0.032298	0.394745	-0.19928	-0.167694	-0.045369	-0.35319	-0.058085
Data529	-0.027415	0.395762	-0.204875	-0.183207	-0.05839	-0.366211	-0.059509
Data530	-0.019531	0.411174	-0.221965	-0.198466	-0.070394	-0.375875	-0.060018
Data531	-0.027517	0.432027	-0.242462	-0.2211	-0.080922	-0.381266	-0.059306
Data532	-0.03835	0.447642	-0.259908	-0.241597	-0.089874	-0.381877	-0.057475
Data533	-0.042318	0.451202	-0.268504	-0.270437	-0.097351	-0.377909	-0.054626
Data534	-0.045776	0.442505	-0.280355	-0.279134	-0.103912	-0.370382	-0.05127
Data535	-0.061035	0.428721	-0.289408	-0.280558	-0.110118	-0.361023	-0.048218
Data536	-0.074514	0.432892	-0.2889	-0.284017	-0.116781	-0.351868	-0.04598
Data537	-0.083262	0.450846	-0.288239	-0.285746	-0.124461	-0.345052	-0.045166
Data538	-0.089925	0.455831	-0.283864	-0.275981	-0.133718	-0.342204	-0.045878
Data539	-0.098674	0.456492	-0.288849	-0.268199	-0.144857	-0.344035	-0.047913
Data540	-0.100962	0.449626	-0.293274	-0.26535	-0.157827	-0.350342	-0.050964
Data541	-0.110067	0.426229	-0.295512	-0.256958	-0.172577	-0.359904	-0.054626
Data542	-0.111898	0.396881	-0.312856	-0.257568	-0.1887	-0.370687	-0.05839
Data543	-0.107473	0.378672	-0.336405	-0.271149	-0.205841	-0.380351	-0.061951
Data544	-0.112152	0.354919	-0.358988	-0.292765	-0.22344	-0.387166	-0.065206
Data545	-0.117493	0.33488	-0.358836	-0.315196	-0.241089	-0.389608	-0.068054
Data546	-0.12085	0.315094	-0.355174	-0.338542	-0.258433	-0.387472	-0.070597
Data547	-0.119222	0.30131	-0.365753	-0.341797	-0.275421	-0.381266	-0.072632
Data548	-0.130259	0.298106	-0.373128	-0.340017	-0.292053	-0.372111	-0.074361
Data549	-0.148671	0.317739	-0.367737	-0.338694	-0.308431	-0.361735	-0.075378
Data550	-0.163981	0.346731	-0.358785	-0.333506	-0.324809	-0.351868	-0.075582
Data551	-0.173391	0.374959	-0.363719	-0.333099	-0.341187	-0.343933	-0.074768
Data552	-0.18575	0.406545	-0.363871	-0.331268	-0.357463	-0.33905	-0.072734
Data553	-0.195567	0.410817	-0.376536	-0.332082	-0.373332	-0.337626	-0.069478
Data554	-0.192006	0.407562	-0.391795	-0.340474	-0.38854	-0.339762	-0.065308
Data555	-0.193481	0.412852	-0.40863	-0.35375	-0.402934	-0.344747	-0.060527
Data556	-0.207825	0.403849	-0.427602	-0.360107	-0.416412	-0.351359	-0.055644
Data557	-0.216675	0.381521	-0.456238	-0.363668	-0.428975	-0.358378	-0.050964
Data558	-0.220388	0.353648	-0.470378	-0.364176	-0.440826	-0.364278	-0.046997
Data559	-0.217234	0.314992	-0.477448	-0.367177	-0.45222	-0.367839	-0.044047
Data560	-0.220083	0.293528	-0.479889	-0.389709	-0.463409	-0.368245	-0.042114
Data561	-0.229899	0.294851	-0.468953	-0.40034	-0.474447	-0.365295	-0.041097
Data562	-0.222168	0.306905	-0.458628	-0.411072	-0.485433	-0.359192	-0.040995
Data563	-0.201976	0.311788	-0.45283	-0.420634	-0.496165	-0.350749	-0.041504
Data564	-0.188141	0.32074	-0.463409	-0.432587	-0.506439	-0.34078	-0.042419
Data565	-0.190684	0.328979	-0.484212	-0.444692	-0.516052	-0.330505	-0.043132
Data566	-0.211029	0.326233	-0.495097	-0.448456	-0.524851	-0.320943	-0.043538
Data567	-0.237427	0.330963	-0.493825	-0.445048	-0.532888	-0.312907	-0.043132
Data568	-0.245565	0.323741	-0.491943	-0.446065	-0.540415	-0.306905	-0.042013
Data569	-0.245667	0.323385	-0.494283	-0.444489	-0.547791	-0.302938	-0.039978
Data570	-0.243276	0.318705	-0.505015	-0.429433	-0.555522	-0.300903	-0.037435
Data571	-0.246175	0.318298	-0.500437	-0.428518	-0.563761	-0.299886	-0.034688
Data572	-0.246226	0.322571	-0.488942	-0.441488	-0.572561	-0.299072	-0.032043
Data573	-0.240072	0.324046	-0.468445	-0.449015	-0.581665	-0.297038	-0.030009
Data574	-0.245717	0.31311	-0.453389	-0.447998	-0.590566	-0.292969	-0.02889
Data575	-0.249379	0.301107	-0.45283	-0.461985	-0.598755	-0.28595	-0.028992
Data576	-0.249278	0.300496	-0.456085	-0.484467	-0.605927	-0.275777	-0.030416
Data577	-0.25823	0.302124	-0.470327	-0.498098	-0.611928	-0.262756	-0.033264
Data578	-0.275675	0.301717	-0.478363	-0.509389	-0.616862	-0.248006	-0.037333
Data579	-0.299632	0.299784	-0.490774	-0.520274	-0.621287	-0.232544	-0.042318
Data580	-0.31484	0.296783	-0.51122	-0.518087	-0.62561	-0.217997	-0.047607
Data581	-0.325114	0.297801	-0.514374	-0.515798	-0.630544	-0.205485	-0.052694
Data582	-0.328827	0.301565	-0.511017	-0.507965	-0.636597	-0.196025	-0.057068
Data583	-0.34078	0.296275	-0.503387	-0.506999	-0.644023	-0.189921	-0.060323
Data584	-0.344645	0.289358	-0.48879	-0.525513	-0.652924	-0.187174	-0.062052
Data585	-0.333659	0.267487	-0.478007	-0.55364	-0.663045	-0.187276	-0.062358
Data586	-0.32369	0.233917	-0.479736	-0.569763	-0.673777	-0.189412	-0.061442
Data587	-0.301819	0.206146	-0.490163	-0.578969	-0.684408	-0.192566	-0.059509
Data588	-0.276642	0.193075	-0.488281	-0.58431	-0.694224	-0.195516	-0.057373
Data589	-0.255127	0.181376	-0.473429	-0.593414	-0.702769	-0.197144	-0.055644
Data590	-0.249329	0.18458	-0.452321	-0.601095	-0.70989	-0.196431	-0.054932
Data591	-0.256653	0.191345	-0.447388	-0.592753	-0.715739	-0.192566	-0.055542
Data592	-0.261892	0.178477	-0.441488	-0.576274	-0.720825	-0.185242	-0.057576
Data593	-0.263519	0.160828	-0.431773	-0.57251	-0.725708	-0.174662	-0.060527
Data594	-0.256093	0.155182	-0.442352	-0.576019	-0.730743	-0.161336	-0.06368
Data595	-0.235799	0.167491	-0.456441	-0.578512	-0.736186	-0.146586	-0.066427
Data596	-0.212708	0.1975	-0.457509	-0.57663	-0.742137	-0.131632	-0.068054
Data597	-0.191345	0.232951	-0.441945	-0.584106	-0.748342	-0.117798	-0.068461
Data598	-0.175832	0.260162	-0.430705	-0.588531	-0.754598	-0.106303	-0.068054
Data599	-0.167999	0.267639	-0.420685	-0.587413	-0.760396	-0.097656	-0.067444
Data600	-0.166524	0.254567	-0.41804	-0.577393	-0.765279	-0.092163	-0.067037
Data601	-0.168406	0.224406	-0.412242	-0.55776	-0.768636	-0.089417	-0.067342
Data602	-0.170746	0.193481	-0.395966	-0.543874	-0.769958	-0.088704	-0.068359
Data603	-0.183868	0.156708	-0.376943	-0.521545	-0.769094	-0.089111	-0.069784
Data604	-0.186615	0.134786	-0.359243	-0.507151	-0.766093	-0.089315	-0.071208
Data605	-0.182546	0.125783	-0.34612	-0.510203	-0.761414	-0.088399	-0.072428
Data606	-0.17985	0.110779	-0.342763	-0.519867	-0.75587	-0.085449	-0.073242
Data607	-0.185547	0.096741	-0.342356	-0.528412	-0.750326	-0.079956	-0.073954
Data608	-0.189921	0.079651	-0.345764	-0.527445	-0.745443	-0.071716	-0.074768
Data609	-0.180206	0.066477	-0.350647	-0.518697	-0.741628	-0.061035	-0.075989
Data610	-0.161947	0.061442	-0.35497	-0.5041	-0.738932	-0.048319	-0.077616
Data611	-0.148468	0.060018	-0.348765	-0.494385	-0.73705	-0.034688	-0.079753
Data612	-0.143382	0.063833	-0.34668	-0.486501	-0.735575	-0.021159	-0.081787
Data613	-0.133158	0.067952	-0.348511	-0.485331	-0.734151	-0.008748	-0.083618
Data614	-0.133921	0.075938	-0.348104	-0.475667	-0.732473	0.001221	-0.084941
Data615	-0.122579	0.085246	-0.341492	-0.461477	-0.730642	0.008443	-0.085754
Data616	-0.115153	0.085602	-0.326284	-0.458171	-0.72876	0.01241	-0.08606
Data617	-0.102386	0.07014	-0.300446	-0.453033	-0.72703	0.013733	-0.086263
Data618	-0.080668	0.053813	-0.289154	-0.451813	-0.725505	0.013021	-0.086568
Data619	-0.053507	0.04008	-0.278015	-0.448405	-0.724233	0.011393	-0.087077
Data620	-0.029399	0.027212	-0.263367	-0.455831	-0.723165	0.010071	-0.088094
Data621	0.000254	0.012105	-0.241191	-0.455271	-0.722148	0.009969	-0.089417
Data622	0.029856	0.007884	-0.229136	-0.445302	-0.72108	0.011597	-0.091248
Data623	0.065715	0.005442	-0.230357	-0.433757	-0.720113	0.015361	-0.093587
Data624	0.101318	-0.002441	-0.247091	-0.411021	-0.719452	0.020752	-0.09613
Data625	0.115458	-0.007528	-0.26123	-0.387878	-0.719503	0.027161	-0.098572
Data626	0.134939	-0.015208	-0.267741	-0.369619	-0.720622	0.033773	-0.100301
Data627	0.148468	-0.023448	-0.272268	-0.363719	-0.723165	0.039775	-0.100708
Data628	0.152028	-0.028432	-0.269674	-0.365295	-0.72703	0.044352	-0.09908
Data629	0.161794	-0.030772	-0.266012	-0.366414	-0.732015	0.047099	-0.095113
Data630	0.17924	-0.034637	-0.250142	-0.376434	-0.737457	0.048218	-0.088603
Data631	0.206858	-0.054321	-0.237478	-0.387166	-0.742594	0.047913	-0.080058
Data632	0.222321	-0.071055	-0.217387	-0.385844	-0.746613	0.047302	-0.070496
Data633	0.233103	-0.075633	-0.200246	-0.369059	-0.748749	0.047201	-0.060832
Data634	0.246328	-0.072174	-0.19455	-0.346985	-0.748545	0.048523	-0.052083
Data635	0.260162	-0.058797	-0.186666	-0.32725	-0.745951	0.052083	-0.044963
Data636	0.268758	-0.058289	-0.173136	-0.30899	-0.74117	0.057882	-0.039673
Data637	0.262909	-0.055695	-0.175374	-0.301768	-0.734812	0.065511	-0.036418
Data638	0.262705	-0.039673	-0.179952	-0.294647	-0.727692	0.074158	-0.034587
Data639	0.261332	-0.023295	-0.194346	-0.283813	-0.720622	0.083008	-0.033976
