# Supplementary material for: Integration of MRI and somatosensory evoked potentials facilitate diagnosis of spinal cord compression
Source: Sci Rep. 2023 May 15;13:7861. doi: 10.1038/s41598-023-34832-2 (PMC10185544; doi:10.1038/s41598-023-34832-2)
Supplement: Supplementary file 3 — Supplementary Information 3. [file 41598_2023_34832_MOESM3_ESM.zip › Preoperative SSEP data/spinal cord compression group/6498125_2/6498125_2_Lt Tibial SEP_Cz'-Fpz_201219_162900.csv]

Index	1	3	4	9
Name	Cz'-Fpz	Cz'-Fpz	Cz'-Fpz	Cz'-Fpz
Time	2.01712E+13	2.01712E+13	2.01712E+13	2.01712E+13
Highcut	500	500	500	500
Lowcut	10	10	10	10
Period	0.000156	0.000156	0.000156	0.000156
Averages	120	120	120	120
Int (mA)	19/18.4mA	19/18.8mA	19/18.8mA	19/18.8mA
Pulse Width (�gs)	200�s	200�s	200�s	200�s
Rep Rate (Hz)	3.11Hz	3.11Hz	3.11Hz	3.11Hz
Data0	-0.187581	0.049616	0.138652	-0.100784
Data1	-0.383886	-0.082932	-0.283407	0.203807
Data2	-0.766525	-0.453262	-1.587779	0.680669
Data3	-0.608012	-0.319341	-0.50059	0.437291
Data4	-0.295563	-0.026296	0.434418	0.07815
Data5	-0.093943	0.146561	0.705973	-0.172577
Data6	0.016098	0.226034	0.7105	-0.313899
Data7	0.055313	0.259196	0.616353	-0.367966
Data8	0.057271	0.259425	0.498199	-0.355403
Data9	0.045853	0.242208	0.396118	-0.314636
Data10	0.018946	0.212453	0.31133	-0.268046
Data11	-0.02889	0.183868	0.251516	-0.219955
Data12	-0.057856	0.162328	0.218862	-0.167185
Data13	-0.071411	0.139262	0.187887	-0.122935
Data14	-0.0678	0.118052	0.170288	-0.099004
Data15	-0.070012	0.105947	0.167084	-0.093842
Data16	-0.069707	0.102514	0.161336	-0.090612
Data17	-0.069987	0.112966	0.154419	-0.094859
Data18	-0.058823	0.138092	0.154826	-0.10404
Data19	-0.036163	0.164235	0.164642	-0.111593
Data20	-0.014089	0.202332	0.17868	-0.107244
Data21	-0.000025	0.22433	0.190125	-0.094884
Data22	0.017268	0.227712	0.194295	-0.083822
Data23	0.028966	0.215963	0.204264	-0.062383
Data24	0.023092	0.212275	0.215708	-0.037003
Data25	0.014242	0.210648	0.220337	-0.013479
Data26	0.003001	0.205129	0.200602	0.000331
Data27	-0.00356	0.18486	0.184784	0.007401
Data28	-0.002187	0.158513	0.176392	0.009664
Data29	-0.006765	0.140457	0.177307	-0.001577
Data30	0.001755	0.126877	0.172729	-0.012538
Data31	0.015767	0.113627	0.165863	-0.013402
Data32	0.031331	0.11027	0.15213	-0.00885
Data33	0.05132	0.12591	0.140381	-0.011953
Data34	0.070953	0.136719	0.137329	-0.012232
Data35	0.084839	0.145187	0.144908	-0.006282
Data36	0.103582	0.152588	0.140432	0.008825
Data37	0.102768	0.151215	0.141042	0.028585
Data38	0.09407	0.140177	0.149282	0.032654
Data39	0.080109	0.136719	0.158285	0.022812
Data40	0.082703	0.140762	0.165304	0.015437
Data41	0.101446	0.155106	0.169525	0.007299
Data42	0.122477	0.160344	0.168508	0.000407
Data43	0.126572	0.155996	0.165202	-0.006892
Data44	0.12708	0.150884	0.143534	-0.02449
Data45	0.131531	0.131454	0.112406	-0.031637
Data46	0.143356	0.11083	0.097911	-0.037079
Data47	0.146357	0.104192	0.091197	-0.047277
Data48	0.139898	0.102437	0.084025	-0.053762
Data49	0.14445	0.099716	0.088857	-0.057093
Data50	0.153275	0.101598	0.105845	-0.039317
Data51	0.161158	0.109533	0.120341	-0.022532
Data52	0.167465	0.112661	0.13326	-0.023448
Data53	0.16126	0.112686	0.138957	-0.018641
Data54	0.151469	0.10849	0.133972	-0.019023
Data55	0.144475	0.093486	0.130717	-0.00824
Data56	0.145365	0.089773	0.134125	-0.000865
Data57	0.124588	0.08728	0.144399	-0.000102
Data58	0.1179	0.088069	0.147146	0.000483
Data59	0.117518	0.0899	0.161794	0.003916
Data60	0.110296	0.099411	0.171	0.019608
Data61	0.096232	0.11706	0.170288	0.034434
Data62	0.090001	0.129623	0.174306	0.05071
Data63	0.092824	0.131149	0.178528	0.059662
Data64	0.114746	0.135371	0.17573	0.056559
Data65	0.135473	0.139669	0.17334	0.041809
Data66	0.157801	0.131429	0.171814	0.039927
Data67	0.202789	0.117416	0.172119	0.047328
Data68	0.241699	0.108693	0.18102	0.061646
Data69	0.263036	0.100454	0.192515	0.0634
Data70	0.26919	0.099614	0.202738	0.057475
Data71	0.252228	0.099869	0.206146	0.055084
Data72	0.231832	0.102997	0.199788	0.059738
Data73	0.210419	0.1076	0.20045	0.072174
Data74	0.18837	0.098699	0.219421	0.081635
Data75	0.195948	0.089417	0.233053	0.077006
Data76	0.199966	0.08522	0.231272	0.055796
Data77	0.194728	0.077159	0.215251	0.041707
Data78	0.188115	0.078913	0.199483	0.031713
Data79	0.180817	0.08461	0.204315	0.026449
Data80	0.178528	0.099157	0.215302	0.016403
Data81	0.168889	0.109584	0.223389	0.014801
Data82	0.162201	0.133235	0.233866	0.021871
Data83	0.157903	0.142543	0.242462	0.025482
Data84	0.162455	0.142746	0.244395	0.027313
Data85	0.170212	0.135701	0.243581	0.027491
Data86	0.175934	0.119502	0.237274	0.031865
Data87	0.180308	0.119425	0.225677	0.023219
Data88	0.190633	0.133616	0.221507	0.02154
Data89	0.193024	0.140483	0.231222	0.022583
Data90	0.193075	0.150681	0.247192	0.025864
Data91	0.183334	0.155589	0.262095	0.039724
Data92	0.184275	0.143789	0.271403	0.050456
Data93	0.185445	0.132472	0.272166	0.055161
Data94	0.18041	0.135981	0.270691	0.047124
Data95	0.179443	0.152537	0.269114	0.033417
Data96	0.182749	0.173314	0.259501	0.022786
Data97	0.185801	0.182165	0.24821	0.001322
Data98	0.183487	0.177027	0.239207	-0.00323
Data99	0.186335	0.162481	0.232239	-0.012232
Data100	0.185827	0.148061	0.244446	-0.015386
Data101	0.187149	0.133235	0.26591	-0.017166
Data102	0.192769	0.118078	0.276794	-0.021032
Data103	0.186462	0.105616	0.266673	-0.022329
Data104	0.177511	0.10259	0.253652	-0.02978
Data105	0.169144	0.098546	0.233612	-0.034383
Data106	0.160624	0.095266	0.212911	-0.029093
Data107	0.149536	0.093842	0.19455	-0.019455
Data108	0.142085	0.113551	0.19104	-0.006154
Data109	0.152562	0.153097	0.194702	0.001729
Data110	0.169118	0.185827	0.207062	0.00351
Data111	0.176926	0.210317	0.228526	0
Data112	0.180613	0.225677	0.251109	0.00529
Data113	0.180817	0.235825	0.270233	0.014699
Data114	0.176366	0.246582	0.278829	0.014979
Data115	0.182165	0.258458	0.2712	0.012461
Data116	0.188166	0.276006	0.277812	0.00941
Data117	0.180995	0.285645	0.289561	0.004857
Data118	0.177867	0.279007	0.3007	0.000636
Data119	0.164057	0.277812	0.305074	0.004908
Data120	0.158208	0.281398	0.306244	0.00323
Data121	0.164363	0.267588	0.301259	0.000331
Data122	0.169576	0.247574	0.300649	-0.013504
Data123	0.17278	0.228551	0.298004	-0.011164
Data124	0.174103	0.218531	0.300751	0.002416
Data125	0.167211	0.222727	0.305837	0.021388
Data126	0.15653	0.234934	0.311991	0.040792
Data127	0.147451	0.244268	0.318502	0.045497
Data128	0.131302	0.242971	0.330811	0.051498
Data129	0.114466	0.235977	0.344594	0.048599
Data130	0.105947	0.234909	0.346578	0.044429
Data131	0.100199	0.245845	0.339457	0.044378
Data132	0.098521	0.254796	0.337626	0.046641
Data133	0.091349	0.267817	0.328115	0.051219
Data134	0.091553	0.272141	0.318909	0.061493
Data135	0.090129	0.258967	0.316416	0.074565
Data136	0.092443	0.243149	0.32491	0.080566
Data137	0.085602	0.236486	0.321655	0.094528
Data138	0.092519	0.231781	0.313365	0.102615
Data139	0.100174	0.221736	0.306498	0.093282
Data140	0.105438	0.221634	0.299021	0.078074
Data141	0.093536	0.233103	0.286001	0.067902
Data142	0.075582	0.248235	0.274506	0.054677
Data143	0.063502	0.242615	0.259603	0.035222
Data144	0.056966	0.250753	0.2506	0.026957
Data145	0.058543	0.257212	0.251516	0.014216
Data146	0.059179	0.264562	0.260824	0.002518
Data147	0.061137	0.269826	0.273285	-0.005595
Data148	0.045166	0.266749	0.283254	-0.020091
Data149	0.022888	0.256551	0.280762	-0.02065
Data150	0.009638	0.258713	0.285238	-0.008876
Data151	-0.002848	0.26329	0.295461	0.008163
Data152	-0.017014	0.248337	0.283305	0.024846
Data153	-0.021642	0.239716	0.270996	0.026449
Data154	-0.028178	0.237223	0.258891	0.022939
Data155	-0.03039	0.244929	0.237528	0.024083
Data156	-0.028509	0.238012	0.228271	0.021464
Data157	-0.019302	0.223948	0.22171	0.020243
Data158	-0.000025	0.213699	0.212606	0.013428
Data159	0.011902	0.212148	0.20579	0.012995
Data160	0.012538	0.210012	0.195567	0.011342
Data161	0.009766	0.213877	0.194855	0.012156
Data162	0.007222	0.220693	0.193075	0.006027
Data163	0.002213	0.228271	0.195923	-0.000153
Data164	-0.023117	0.232315	0.193685	0.011368
Data165	-0.03835	0.231425	0.177002	0.018463
Data166	-0.048701	0.233485	0.149028	0.011241
Data167	-0.057144	0.217133	0.120595	0.005798
Data168	-0.05483	0.196966	0.105133	-0.000712
Data169	-0.054448	0.181656	0.100861	-0.002823
Data170	-0.052287	0.177638	0.104523	0.005163
Data171	-0.046717	0.164541	0.112356	0.015106
Data172	-0.058238	0.155487	0.111542	0.016251
Data173	-0.064036	0.164515	0.118866	0.01236
Data174	-0.054576	0.169525	0.122732	0.010757
Data175	-0.040538	0.185699	0.112559	0.010656
Data176	-0.024389	0.201899	0.097097	0.010223
Data177	-0.027924	0.205841	0.080922	0.004018
Data178	-0.035553	0.208766	0.056101	0.000229
Data179	-0.052694	0.2211	0.033722	0.003611
Data180	-0.075353	0.235011	0.026601	0.004832
Data181	-0.097427	0.229747	0.033569	0.001526
Data182	-0.095876	0.214106	0.046692	-0.010478
Data183	-0.073878	0.201492	0.060069	-0.035095
Data184	-0.053762	0.199407	0.067037	-0.056941
Data185	-0.04125	0.184174	0.061493	-0.069249
Data186	-0.04425	0.173874	0.061544	-0.078227
Data187	-0.050608	0.177714	0.055593	-0.071894
Data188	-0.037537	0.188929	0.040538	-0.065282
Data189	-0.033773	0.204035	0.03301	-0.051193
Data190	-0.035375	0.228526	0.028839	-0.031204
Data191	-0.033188	0.243759	0.01709	-0.019404
Data192	-0.018794	0.249176	0.001882	-0.024338
Data193	0.018565	0.266647	0.002238	-0.025482
Data194	0.023092	0.289815	0.014903	-0.021489
Data195	0.000534	0.295181	0.02533	-0.021133
Data196	-0.01976	0.274506	0.029449	-0.011902
Data197	-0.034536	0.26413	0.031433	0.009613
Data198	-0.041962	0.249456	0.033061	0.025202
Data199	-0.041987	0.231934	0.02299	0.030746
Data200	-0.043233	0.223287	0.010173	0.025838
Data201	-0.046438	0.220591	0.009257	0.004476
Data202	-0.03273	0.225881	0.013377	-0.031967
Data203	-0.01737	0.229594	0.01475	-0.062103
Data204	-0.010147	0.234985	0.024974	-0.069962
Data205	-0.02065	0.241572	0.02889	-0.063655
Data206	-0.032527	0.249837	0.024516	-0.047175
Data207	-0.039775	0.269241	0.020142	-0.03067
Data208	-0.042191	0.277354	0.013631	-0.021591
Data209	-0.052872	0.272013	0.011851	-0.018285
Data210	-0.061874	0.25945	0.028483	-0.010071
Data211	-0.072657	0.244446	0.033417	-0.009486
Data212	-0.088425	0.229823	0.036723	-0.010783
Data213	-0.100555	0.223541	0.032705	-0.017827
Data214	-0.096258	0.22138	0.010427	-0.03156
Data215	-0.089442	0.22316	-0.010834	-0.038452
Data216	-0.092494	0.219294	-0.022888	-0.031357
Data217	-0.077972	0.217717	-0.027974	-0.017115
Data218	-0.056051	0.217133	-0.031687	-0.014318
Data219	-0.03685	0.228704	-0.022125	-0.012512
Data220	-0.019735	0.243607	-0.021261	-0.005976
Data221	-0.007706	0.259018	-0.019735	0.002594
Data222	-0.010707	0.272141	-0.019328	0.008596
Data223	-0.009384	0.283305	-0.014903	0.015208
Data224	0.003738	0.285467	-0.008698	0.026525
Data225	0.007044	0.284907	0.009613	0.032934
Data226	0.010427	0.285492	0.027822	0.029627
Data227	0.014801	0.273819	0.040334	0.015869
Data228	0.020218	0.261841	0.047862	0.013707
Data229	0.029475	0.251795	0.05895	0.02833
Data230	0.026677	0.257492	0.066732	0.049489
Data231	0.02327	0.267766	0.074666	0.063426
Data232	0.040741	0.290833	0.080617	0.062027
Data233	0.062129	0.308762	0.06602	0.057373
Data234	0.089518	0.334702	0.043437	0.052973
Data235	0.100683	0.353038	0.032857	0.064723
Data236	0.115712	0.348511	0.045522	0.06724
Data237	0.115992	0.333125	0.069631	0.059738
Data238	0.105108	0.313619	0.088399	0.058085
Data239	0.106684	0.308507	0.095927	0.046438
Data240	0.115382	0.306447	0.113983	0.039825
Data241	0.115229	0.294444	0.138652	0.049566
Data242	0.108134	0.284602	0.144552	0.055161
Data243	0.102158	0.283635	0.142415	0.054499
Data244	0.104192	0.28005	0.140839	0.066935
Data245	0.110372	0.287399	0.148265	0.086797
Data246	0.129547	0.29719	0.157522	0.107346
Data247	0.143178	0.304286	0.158641	0.115255
Data248	0.143127	0.31723	0.158539	0.12502
Data249	0.153249	0.335083	0.159047	0.132472
Data250	0.176392	0.342331	0.15274	0.141347
Data251	0.205638	0.343552	0.149129	0.144297
Data252	0.215403	0.331624	0.156911	0.139516
Data253	0.220718	0.32608	0.174205	0.129395
Data254	0.223007	0.327301	0.180054	0.130056
Data255	0.223109	0.33933	0.169322	0.145798
Data256	0.213547	0.344772	0.174459	0.157725
Data257	0.207952	0.353572	0.173492	0.16861
Data258	0.205078	0.35436	0.184479	0.177333
Data259	0.200679	0.347824	0.194702	0.181783
Data260	0.192668	0.346451	0.196126	0.178808
Data261	0.198491	0.33905	0.212962	0.173136
Data262	0.211004	0.335719	0.227712	0.167618
Data263	0.235875	0.341288	0.223643	0.168025
Data264	0.256755	0.354716	0.220083	0.168279
Data265	0.277201	0.359624	0.229594	0.170186
Data266	0.29953	0.35375	0.231832	0.182114
Data267	0.315806	0.340271	0.213369	0.190455
Data268	0.321528	0.33315	0.197194	0.212631
Data269	0.322825	0.324148	0.191091	0.228195
Data270	0.316315	0.310109	0.205434	0.237045
Data271	0.299988	0.294418	0.206095	0.227432
Data272	0.281982	0.275726	0.208028	0.21993
Data273	0.271886	0.260595	0.214589	0.214691
Data274	0.282491	0.254873	0.221761	0.216522
Data275	0.30571	0.252508	0.225423	0.225016
Data276	0.321426	0.261561	0.230001	0.234222
Data277	0.338465	0.264257	0.226593	0.237656
Data278	0.348867	0.269318	0.227407	0.245082
Data279	0.361684	0.275777	0.228017	0.251007
Data280	0.384369	0.271657	0.236053	0.251592
Data281	0.408427	0.26741	0.243276	0.25856
Data282	0.429738	0.276159	0.241801	0.260035
Data283	0.442632	0.292257	0.23585	0.252151
Data284	0.449422	0.297801	0.225118	0.25116
Data285	0.448481	0.296148	0.211283	0.238241
Data286	0.45606	0.289154	0.198669	0.229899
Data287	0.454051	0.287526	0.18336	0.225677
Data288	0.444768	0.287628	0.167948	0.219625
Data289	0.446955	0.283712	0.154114	0.216115
Data290	0.440801	0.271937	0.137075	0.208257
Data291	0.435206	0.253881	0.127665	0.201213
Data292	0.434596	0.235214	0.135956	0.19666
Data293	0.437266	0.237198	0.145569	0.198313
Data294	0.449778	0.259984	0.147247	0.205561
Data295	0.465647	0.295614	0.141805	0.206197
Data296	0.485891	0.304006	0.135701	0.197906
Data297	0.503845	0.307363	0.133616	0.174001
Data298	0.509211	0.294774	0.123647	0.157013
Data299	0.516637	0.274811	0.122732	0.146891
Data300	0.526886	0.269496	0.118306	0.142568
Data301	0.531718	0.25823	0.110524	0.151215
Data302	0.533168	0.240351	0.103353	0.158997
Data303	0.530802	0.22288	0.087229	0.176214
Data304	0.526962	0.208333	0.07314	0.180511
Data305	0.514628	0.202306	0.062459	0.182826
Data306	0.493189	0.187734	0.042572	0.18954
Data307	0.479457	0.178757	0.027008	0.193659
Data308	0.462748	0.182571	0.013529	0.189082
Data309	0.445226	0.194855	0.009308	0.185343
Data310	0.450516	0.203934	0.022786	0.180003
Data311	0.46051	0.197652	0.021617	0.170415
Data312	0.477753	0.185496	0.00295	0.165838
Data313	0.490011	0.171102	-0.008952	0.162277
Data314	0.481695	0.155538	-0.030212	0.171305
Data315	0.47849	0.110601	-0.04186	0.183385
Data316	0.478795	0.075582	-0.036011	0.181936
Data317	0.47287	0.058009	-0.036418	0.17367
Data318	0.448125	0.050074	-0.046183	0.155945
Data319	0.432841	0.054855	-0.07314	0.128759
Data320	0.414556	0.069249	-0.092621	0.102234
Data321	0.39121	0.076981	-0.094096	0.08667
Data322	0.363541	0.071971	-0.093231	0.068715
Data323	0.342865	0.064138	-0.089111	0.053024
Data324	0.323003	0.055186	-0.07604	0.050481
Data325	0.336049	0.041606	-0.068665	0.047302
Data326	0.333379	0.036138	-0.064341	0.050252
Data327	0.320435	0.024745	-0.061951	0.051854
Data328	0.298716	0.005824	-0.066528	0.057551
Data329	0.272573	-0.008825	-0.08606	0.039673
Data330	0.252228	-0.028076	-0.107625	0.012487
Data331	0.229848	-0.053075	-0.129751	-0.01208
Data332	0.197601	-0.056305	-0.156453	-0.021108
Data333	0.166066	-0.06012	-0.186005	-0.013962
Data334	0.129979	-0.058772	-0.195007	-0.020777
Data335	0.102158	-0.061086	-0.186513	-0.029755
Data336	0.088196	-0.073064	-0.174866	-0.04598
Data337	0.074793	-0.091909	-0.175781	-0.058645
Data338	0.065511	-0.084356	-0.172882	-0.076294
Data339	0.063349	-0.084152	-0.177816	-0.077845
Data340	0.067291	-0.09257	-0.193125	-0.078964
Data341	0.078354	-0.105871	-0.211945	-0.091883
Data342	0.105184	-0.115891	-0.231425	-0.099182
Data343	0.128784	-0.120926	-0.24231	-0.09613
Data344	0.132955	-0.133235	-0.254618	-0.092239
Data345	0.1253	-0.152613	-0.264537	-0.093282
Data346	0.114873	-0.177434	-0.270793	-0.098445
Data347	0.102793	-0.202535	-0.276082	-0.092672
Data348	0.079575	-0.228729	-0.270996	-0.087484
Data349	0.05427	-0.248795	-0.267588	-0.083771
Data350	0.031916	-0.275828	-0.26886	-0.073903
Data351	0.013529	-0.304794	-0.279134	-0.064748
Data352	0.006256	-0.317917	-0.287577	-0.084941
Data353	0.002263	-0.322164	-0.29836	-0.110067
Data354	0.005773	-0.315857	-0.310313	-0.131861
Data355	0.011292	-0.310974	-0.323588	-0.154139
Data356	0.01002	-0.314407	-0.329742	-0.164769
Data357	0.014521	-0.320231	-0.327555	-0.159022
Data358	0.006866	-0.334396	-0.326436	-0.159327
Data359	-0.008748	-0.333583	-0.331421	-0.165329
Data360	-0.021337	-0.336227	-0.326131	-0.174739
Data361	-0.034866	-0.342331	-0.315501	-0.184326
Data362	-0.050532	-0.35586	-0.313568	-0.194117
Data363	-0.057755	-0.364965	-0.304413	-0.198415
Data364	-0.074565	-0.369746	-0.299174	-0.198771
Data365	-0.088908	-0.366847	-0.311686	-0.19961
Data366	-0.095673	-0.371017	-0.323741	-0.199814
Data367	-0.096486	-0.378087	-0.322011	-0.202738
Data368	-0.088043	-0.381877	-0.319875	-0.195262
Data369	-0.070699	-0.384547	-0.323639	-0.181376
Data370	-0.058441	-0.378799	-0.327098	-0.16922
Data371	-0.061086	-0.382843	-0.329742	-0.153834
Data372	-0.067851	-0.398712	-0.332591	-0.147731
Data373	-0.075175	-0.413971	-0.330149	-0.139516
Data374	-0.074793	-0.411555	-0.318451	-0.144221
Data375	-0.062866	-0.406926	-0.309245	-0.15419
Data376	-0.055491	-0.406265	-0.301768	-0.157369
Data377	-0.067342	-0.413055	-0.291392	-0.163472
Data378	-0.083745	-0.43246	-0.29007	-0.161565
Data379	-0.086797	-0.449448	-0.291697	-0.160675
Data380	-0.082652	-0.456645	-0.292358	-0.172373
Data381	-0.075251	-0.458527	-0.295258	-0.171382
Data382	-0.063044	-0.453339	-0.294495	-0.164185
Data383	-0.061213	-0.449219	-0.303548	-0.155309
Data384	-0.055644	-0.467173	-0.295258	-0.146739
Data385	-0.040131	-0.48584	-0.283356	-0.131607
Data386	-0.030162	-0.487417	-0.261434	-0.119222
Data387	-0.036748	-0.497233	-0.244395	-0.112915
Data388	-0.04631	-0.509109	-0.233256	-0.104472
Data389	-0.060527	-0.519587	-0.225118	-0.100784
Data390	-0.060145	-0.517527	-0.216014	-0.086543
Data391	-0.058721	-0.512314	-0.205383	-0.082169
Data392	-0.062459	-0.514984	-0.200602	-0.087102
Data393	-0.076777	-0.526174	-0.204773	-0.096893
Data394	-0.097326	-0.545578	-0.219828	-0.103353
Data395	-0.117188	-0.56544	-0.216471	-0.123647
Data396	-0.139745	-0.561523	-0.195618	-0.152817
Data397	-0.157623	-0.556183	-0.178019	-0.159912
Data398	-0.16421	-0.558523	-0.157166	-0.170644
Data399	-0.175044	-0.550334	-0.140533	-0.166194
Data400	-0.187251	-0.549164	-0.129038	-0.161565
Data401	-0.199051	-0.544968	-0.125631	-0.150452
Data402	-0.206502	-0.538584	-0.121511	-0.127258
Data403	-0.206248	-0.539958	-0.113373	-0.104192
Data404	-0.198186	-0.537313	-0.112712	-0.087611
Data405	-0.196381	-0.53332	-0.118205	-0.07309
Data406	-0.196813	-0.533803	-0.119731	-0.068207
Data407	-0.208689	-0.534541	-0.117544	-0.066249
Data408	-0.223312	-0.534643	-0.11261	-0.063655
Data409	-0.243276	-0.53566	-0.102539	-0.063527
Data410	-0.260849	-0.546366	-0.090637	-0.066732
Data411	-0.264079	-0.550741	-0.078532	-0.06045
Data412	-0.263824	-0.553843	-0.071767	-0.054347
Data413	-0.26769	-0.561879	-0.079956	-0.0575
Data414	-0.283712	-0.565287	-0.082296	-0.054499
Data415	-0.294927	-0.561701	-0.074615	-0.048091
Data416	-0.262095	-0.559718	-0.062205	-0.045929
Data417	-0.228882	-0.555369	-0.056	-0.045802
Data418	-0.209478	-0.544052	-0.04715	-0.037257
Data419	-0.197983	-0.540466	-0.038401	-0.029399
Data420	-0.187225	-0.533956	-0.044657	-0.026067
Data421	-0.185293	-0.533117	-0.056203	-0.017802
Data422	-0.194321	-0.539703	-0.043691	-0.001907
Data423	-0.191828	-0.553487	-0.01531	0.012461
Data424	-0.184148	-0.562032	0.003357	0.024236
Data425	-0.192642	-0.551656	0.00651	0.014572
Data426	-0.195541	-0.547104	-0.001119	-0.001856
Data427	-0.199636	-0.541662	0.007782	-0.003535
Data428	-0.199534	-0.53772	0.022634	-0.007833
Data429	-0.192566	-0.529327	0.043894	0.005239
Data430	-0.179443	-0.515137	0.064494	0.014674
Data431	-0.175654	-0.50265	0.064748	0.001653
Data432	-0.168177	-0.486933	0.062358	-0.017319
Data433	-0.136592	-0.482661	0.06017	-0.014648
Data434	-0.098877	-0.482101	0.058797	-0.00618
Data435	-0.074565	-0.483475	0.0619	0.000636
Data436	-0.077896	-0.480525	0.065765	0.021642
Data437	-0.099131	-0.471547	0.06429	0.034409
Data438	-0.1297	-0.459824	0.05366	0.039444
Data439	-0.166702	-0.439173	0.046488	0.039673
Data440	-0.193329	-0.426483	0.045624	0.033442
Data441	-0.211334	-0.407766	0.054881	0.019328
Data442	-0.218557	-0.396805	0.073446	0.007807
Data443	-0.224864	-0.405019	0.083771	0.003535
Data444	-0.224635	-0.418142	0.082143	0.003281
Data445	-0.230586	-0.428721	0.084127	-0.000331
Data446	-0.244573	-0.435842	0.08489	0.012589
Data447	-0.247472	-0.440318	0.0855	0.03362
Data448	-0.242666	-0.432714	0.09374	0.048294
Data449	-0.22939	-0.410461	0.098572	0.047302
Data450	-0.226262	-0.388285	0.102844	0.036036
Data451	-0.236079	-0.383555	0.103251	0.019608
Data452	-0.240046	-0.373942	0.112661	0.015691
Data453	-0.242132	-0.366186	0.136871	0.018463
Data454	-0.247243	-0.361506	0.156352	0.031586
Data455	-0.255559	-0.364838	0.166423	0.041962
Data456	-0.260391	-0.369314	0.176849	0.054906
Data457	-0.265681	-0.368296	0.175323	0.057475
Data458	-0.269343	-0.373637	0.170644	0.058873
Data459	-0.255229	-0.377808	0.177867	0.058645
Data460	-0.240275	-0.381826	0.180969	0.061111
Data461	-0.237147	-0.383504	0.175781	0.074158
Data462	-0.233663	-0.360107	0.172272	0.082652
Data463	-0.225576	-0.351537	0.160624	0.090917
Data464	-0.21047	-0.367559	0.143229	0.097275
Data465	-0.200068	-0.378774	0.123189	0.09285
Data466	-0.187988	-0.372569	0.122986	0.0752
Data467	-0.169118	-0.362447	0.134939	0.054448
Data468	-0.158437	-0.352427	0.146942	0.032705
Data469	-0.162811	-0.347697	0.145823	0.029907
Data470	-0.170695	-0.347188	0.137583	0.038503
Data471	-0.180333	-0.351868	0.144552	0.054245
Data472	-0.188802	-0.353444	0.160675	0.07164
Data473	-0.185801	-0.347087	0.160166	0.069122
Data474	-0.172094	-0.350469	0.15564	0.072912
Data475	-0.167974	-0.352885	0.143687	0.079931
Data476	-0.172958	-0.361277	0.144653	0.083923
Data477	-0.181478	-0.366084	0.155284	0.094172
Data478	-0.189311	-0.364761	0.161387	0.094655
Data479	-0.187302	-0.358175	0.165253	0.090357
Data480	-0.184021	-0.365041	0.176341	0.091883
Data481	-0.184301	-0.383784	0.171102	0.087535
Data482	-0.177587	-0.395559	0.160268	0.080032
Data483	-0.162404	-0.398687	0.167084	0.082855
Data484	-0.160014	-0.403163	0.177155	0.095011
Data485	-0.159632	-0.405629	0.18397	0.094223
Data486	-0.155945	-0.389277	0.186361	0.093409
Data487	-0.152766	-0.392583	0.183309	0.09402
Data488	-0.1518	-0.391744	0.177002	0.109431
Data489	-0.157878	-0.385513	0.158742	0.125224
Data490	-0.15419	-0.39327	0.151215	0.130183
Data491	-0.145569	-0.411301	0.161336	0.122401
Data492	-0.123749	-0.430603	0.166829	0.11556
Data493	-0.103887	-0.452932	0.175273	0.113398
Data494	-0.086492	-0.456619	0.178324	0.101776
Data495	-0.080821	-0.438665	0.171763	0.092977
Data496	-0.086034	-0.426788	0.15274	0.093791
Data497	-0.091273	-0.413335	0.123444	0.101089
Data498	-0.083618	-0.400416	0.107676	0.109024
Data499	-0.083262	-0.400289	0.105998	0.109227
Data500	-0.079269	-0.397517	0.094859	0.106557
Data501	-0.071004	-0.382462	0.074361	0.112483
Data502	-0.058797	-0.373077	0.06424	0.121384
Data503	-0.044123	-0.363642	0.069427	0.126088
Data504	-0.027593	-0.360184	0.080007	0.12591
Data505	-0.01826	-0.357234	0.091349	0.110194
Data506	-0.010529	-0.358124	0.094452	0.102386
Data507	-0.011444	-0.347875	0.07782	0.114797
Data508	-0.011419	-0.333939	0.051829	0.126724
Data509	-0.021133	-0.316162	0.051982	0.134735
Data510	-0.018997	-0.296326	0.065715	0.133031
Data511	-0.009638	-0.292816	0.076904	0.122528
Data512	-0.002848	-0.297979	0.068715	0.112839
Data513	0.009562	-0.31044	0.051829	0.115407
Data514	0.021286	-0.326055	0.040995	0.119502
Data515	0.025838	-0.338338	0.043742	0.122935
Data516	0.026271	-0.333277	0.03596	0.118993
Data517	0.02538	-0.341543	0.030823	0.112584
Data518	0.015589	-0.34584	0.017904	0.105515
Data519	-0.000203	-0.338338	0.002747	0.117722
Data520	-0.011648	-0.318705	-0.014801	0.134761
Data521	-0.007095	-0.316849	-0.024109	0.132268
Data522	0.008367	-0.32697	-0.022329	0.119756
Data523	0.017293	-0.329793	-0.006816	0.094401
Data524	0.024287	-0.325419	-0.009664	0.078074
Data525	0.0177	-0.306066	-0.01948	0.074844
Data526	0.014292	-0.268631	-0.028839	0.080134
Data527	0.019811	-0.236104	-0.02533	0.081787
Data528	0.013402	-0.230764	-0.027212	0.092112
Data529	0.01091	-0.233917	-0.040487	0.108592
Data530	0.008825	-0.24676	-0.043335	0.114263
Data531	0.019175	-0.261612	-0.042369	0.111491
Data532	0.012538	-0.27003	-0.042877	0.096461
Data533	0.001017	-0.264384	-0.054728	0.080592
Data534	-0.013504	-0.256449	-0.072479	0.071182
Data535	-0.032908	-0.257441	-0.093536	0.068944
Data536	-0.047607	-0.25912	-0.109558	0.06958
Data537	-0.056966	-0.25205	-0.117188	0.066452
Data538	-0.074336	-0.238317	-0.120036	0.066808
Data539	-0.090408	-0.223033	-0.128377	0.060933
Data540	-0.093511	-0.207621	-0.136058	0.06218
Data541	-0.092901	-0.184631	-0.137685	0.055237
Data542	-0.097885	-0.169703	-0.140177	0.043488
Data543	-0.107625	-0.161184	-0.153809	0.043589
Data544	-0.130208	-0.149562	-0.17924	0.050176
Data545	-0.151952	-0.138524	-0.198924	0.053329
Data546	-0.162125	-0.119603	-0.193634	0.059102
Data547	-0.176315	-0.103429	-0.175832	0.048828
Data548	-0.191142	-0.103404	-0.167745	0.029984
Data549	-0.196203	-0.126038	-0.154572	0.013555
Data550	-0.194855	-0.139465	-0.150096	0.005747
Data551	-0.186488	-0.141093	-0.148671	-0.008748
Data552	-0.184377	-0.129242	-0.158793	-0.009003
Data553	-0.192261	-0.115407	-0.173696	-0.014826
Data554	-0.201136	-0.106735	-0.193125	-0.022812
Data555	-0.198542	-0.095723	-0.213216	-0.033442
Data556	-0.183945	-0.078227	-0.223134	-0.028585
Data557	-0.176493	-0.057398	-0.239716	-0.019913
Data558	-0.163345	-0.028559	-0.246836	-0.020574
Data559	-0.149536	-0.019887	-0.24999	-0.019023
Data560	-0.145009	-0.016683	-0.240428	-0.021744
Data561	-0.135167	-0.009918	-0.230509	-0.031662
Data562	-0.119019	-0.019277	-0.219472	-0.048625
Data563	-0.108846	-0.04041	-0.218302	-0.060527
Data564	-0.112152	-0.056661	-0.225728	-0.06724
Data565	-0.121485	-0.059916	-0.235952	-0.071386
Data566	-0.126902	-0.04776	-0.254262	-0.072149
Data567	-0.131302	-0.037867	-0.263519	-0.082016
Data568	-0.133082	-0.022939	-0.260824	-0.110397
Data569	-0.123825	0.000788	-0.262553	-0.129903
Data570	-0.100962	0.011724	-0.276845	-0.126317
Data571	-0.071233	0.021184	-0.281525	-0.120494
Data572	-0.049388	0.021896	-0.272064	-0.111262
Data573	-0.046819	0.011622	-0.271861	-0.103861
Data574	-0.059255	0.035884	-0.270487	-0.106532
Data575	-0.065994	0.064036	-0.280711	-0.115407
Data576	-0.084991	0.075531	-0.29424	-0.126775
Data577	-0.1032	0.078913	-0.313721	-0.143331
Data578	-0.114161	0.0914	-0.330048	-0.158844
Data579	-0.119858	0.09875	-0.348918	-0.171509
Data580	-0.127945	0.109126	-0.361328	-0.18631
Data581	-0.132472	0.113373	-0.370178	-0.20284
Data582	-0.136592	0.120773	-0.367025	-0.203985
Data583	-0.139186	0.131454	-0.357819	-0.202103
Data584	-0.143153	0.148087	-0.34083	-0.193583
Data585	-0.154063	0.169169	-0.331472	-0.201619
Data586	-0.165456	0.190633	-0.337423	-0.211411
Data587	-0.16716	0.206146	-0.360158	-0.221481
Data588	-0.163447	0.220235	-0.382487	-0.232112
Data589	-0.158742	0.227127	-0.405172	-0.23407
Data590	-0.147578	0.217819	-0.418345	-0.236435
Data591	-0.140203	0.208537	-0.426432	-0.23702
Data592	-0.136871	0.201645	-0.441182	-0.226262
Data593	-0.147807	0.187709	-0.451304	-0.221176
Data594	-0.155614	0.178757	-0.457916	-0.220871
Data595	-0.16332	0.17568	-0.476786	-0.228373
Data596	-0.174917	0.168686	-0.493724	-0.236994
Data597	-0.181478	0.158895	-0.494232	-0.236969
Data598	-0.193405	0.143865	-0.483754	-0.238113
Data599	-0.196025	0.140686	-0.478414	-0.242284
Data600	-0.186996	0.138855	-0.481313	-0.236155
Data601	-0.192897	0.143763	-0.485738	-0.22344
Data602	-0.203094	0.157166	-0.494181	-0.222626
Data603	-0.22138	0.179799	-0.50766	-0.219625
Data604	-0.240707	0.211207	-0.517629	-0.215149
Data605	-0.260544	0.236155	-0.521647	-0.21197
Data606	-0.275192	0.251109	-0.520782	-0.211004
Data607	-0.279261	0.256856	-0.518392	-0.218353
Data608	-0.27949	0.248617	-0.530396	-0.223948
Data609	-0.28038	0.230535	-0.540161	-0.214615
Data610	-0.281804	0.216802	-0.542552	-0.208486
Data611	-0.286662	0.213598	-0.546672	-0.20841
Data612	-0.288773	0.221303	-0.555115	-0.203451
Data613	-0.295664	0.241216	-0.560811	-0.196813
Data614	-0.300039	0.264155	-0.557709	-0.196915
Data615	-0.310389	0.279261	-0.547485	-0.20223
Data616	-0.322978	0.289256	-0.543671	-0.209503
Data617	-0.329336	0.299759	-0.542145	-0.21492
Data618	-0.350647	0.317256	-0.545298	-0.210266
Data619	-0.374171	0.329717	-0.561269	-0.207748
Data620	-0.407028	0.331701	-0.564372	-0.199076
Data621	-0.436935	0.317891	-0.554199	-0.192032
Data622	-0.452652	0.310491	-0.53594	-0.184046
Data623	-0.44632	0.314611	-0.523631	-0.163829
Data624	-0.447617	0.325114	-0.51178	-0.151189
Data625	-0.457891	0.317434	-0.5012	-0.149968
Data626	-0.475159	0.312042	-0.505676	-0.146179
Data627	-0.490926	0.312424	-0.521037	-0.148061
Data628	-0.492706	0.326589	-0.520376	-0.144704
Data629	-0.488714	0.347265	-0.525208	-0.141424
Data630	-0.489426	0.36588	-0.54657	-0.144475
Data631	-0.490011	0.383835	-0.564168	-0.147349
Data632	-0.483932	0.399068	-0.560201	-0.152435
Data633	-0.487518	0.406189	-0.541636	-0.158793
Data634	-0.501887	0.399882	-0.542908	-0.15124
Data635	-0.518748	0.397313	-0.547689	-0.143433
Data636	-0.541992	0.382589	-0.534515	-0.132599
Data637	-0.556234	0.375799	-0.523885	-0.122554
Data638	-0.562108	0.374629	-0.526683	-0.118663
Data639	-0.574849	0.388158	-0.532939	-0.111516
