# Supplementary material for: Integration of MRI and somatosensory evoked potentials facilitate diagnosis of spinal cord compression
Source: Sci Rep. 2023 May 15;13:7861. doi: 10.1038/s41598-023-34832-2 (PMC10185544; doi:10.1038/s41598-023-34832-2)
Supplement: Supplementary file 3 — Supplementary Information 3. [file 41598_2023_34832_MOESM3_ESM.zip › Preoperative SSEP data/spinal cord compression group/6498125_2/6498125_2_Rt Tibial SEP_Cz'-Fpz_201219_162906.csv]

Index	1	2	3	4	5	6
Name	Cz'-Fpz	Cz'-Fpz	Cz'-Fpz	Cz'-Fpz	Cz'-Fpz	Cz'-Fpz
Time	2.01712E+13	2.01712E+13	2.01712E+13	2.01712E+13	2.01712E+13	2.01712E+13
Highcut	500	500	500	500	500	500
Lowcut	10	10	10	10	10	10
Period	0.000156	0.000156	0.000156	0.000156	0.000156	0.000156
Averages	120	120	120	120	120	120
Int (mA)	14.5/14.7mA	14.5/14.3mA	14.5/14.3mA	14.5/14.3mA	14.5/14.7mA	14.5/14.7mA
Pulse Width (�gs)	200�s	200�s	200�s	200�s	200�s	200�s
Rep Rate (Hz)	3.11Hz	3.11Hz	3.11Hz	3.11Hz	3.11Hz	3.11Hz
Data0	-0.275599	0.334473	0.12558	-0.188446	-0.292104	0.190786
Data1	-0.296021	-0.331116	0.290578	-0.072873	0.008418	0.414632
Data2	-0.203578	-1.908773	0.978394	0.077235	0.186183	0.733439
Data3	-0.191727	-1.283773	0.648905	-0.033315	-0.069987	0.552241
Data4	-0.243886	-0.557353	0.187378	-0.154546	-0.298335	0.289408
Data5	-0.279363	-0.137126	-0.035451	-0.221354	-0.432078	0.124944
Data6	-0.292562	0.149638	-0.106201	-0.258751	-0.477041	0.038172
Data7	-0.296275	0.34963	-0.098368	-0.26399	-0.473913	0.010605
Data8	-0.292842	0.472819	-0.061951	-0.245082	-0.455424	0.013707
Data9	-0.282669	0.529378	-0.014394	-0.220362	-0.428111	0.029246
Data10	-0.275777	0.54657	0.018514	-0.198631	-0.398839	0.041097
Data11	-0.258255	0.525818	0.038503	-0.178146	-0.37056	0.065587
Data12	-0.244802	0.480143	0.056152	-0.161832	-0.352275	0.098902
Data13	-0.242233	0.420024	0.067749	-0.153211	-0.34373	0.114721
Data14	-0.246709	0.367025	0.068105	-0.161222	-0.338542	0.115611
Data15	-0.251592	0.323181	0.070699	-0.172195	-0.338236	0.120697
Data16	-0.246328	0.285238	0.073954	-0.167236	-0.332921	0.132141
Data17	-0.243174	0.264079	0.075073	-0.155067	-0.330709	0.137558
Data18	-0.230103	0.245768	0.080668	-0.148493	-0.333074	0.13799
Data19	-0.21787	0.239258	0.102081	-0.137482	-0.332057	0.135345
Data20	-0.209478	0.220439	0.121867	-0.13621	-0.322469	0.137202
Data21	-0.199102	0.200297	0.143534	-0.143318	-0.308787	0.137812
Data22	-0.182673	0.180868	0.146739	-0.147324	-0.293961	0.131785
Data23	-0.161209	0.159709	0.145365	-0.161819	-0.295385	0.124054
Data24	-0.142797	0.152384	0.140279	-0.169195	-0.30571	0.125809
Data25	-0.130412	0.155131	0.1238	-0.15672	-0.318654	0.139033
Data26	-0.131276	0.159403	0.116323	-0.137927	-0.326792	0.155843
Data27	-0.142288	0.158895	0.130412	-0.115484	-0.321172	0.182292
Data28	-0.144145	0.153605	0.16098	-0.077705	-0.303828	0.207799
Data29	-0.156174	0.133158	0.175629	-0.055097	-0.287628	0.222422
Data30	-0.165888	0.117594	0.185649	-0.043716	-0.277583	0.230179
Data31	-0.16627	0.096232	0.193939	-0.037994	-0.287526	0.223541
Data32	-0.144933	0.07548	0.19811	-0.030937	-0.30721	0.227356
Data33	-0.122579	0.057271	0.1916	-0.025024	-0.324707	0.226568
Data34	-0.099386	0.041097	0.175323	-0.027008	-0.33816	0.216268
Data35	-0.076777	0.035807	0.150909	-0.032857	-0.348612	0.211207
Data36	-0.057144	0.029093	0.130768	-0.039113	-0.351105	0.218557
Data37	-0.038579	0.013936	0.123647	-0.036354	-0.349604	0.224177
Data38	-0.027466	-0.000102	0.125173	-0.02051	-0.336787	0.232595
Data39	-0.031993	-0.013021	0.134786	-0.012461	-0.322495	0.230713
Data40	-0.038503	-0.023092	0.134379	-0.009829	-0.316416	0.209783
Data41	-0.042114	-0.041911	0.143941	-0.017026	-0.317764	0.195058
Data42	-0.036163	-0.048116	0.14623	-0.024287	-0.329641	0.181656
Data43	-0.033112	-0.06134	0.152791	-0.019391	-0.336787	0.181681
Data44	-0.044886	-0.078634	0.156504	-0.0162	-0.346324	0.191854
Data45	-0.053914	-0.10081	0.141398	0.00253	-0.348155	0.212021
Data46	-0.052007	-0.108744	0.133769	0.019506	-0.345179	0.232035
Data47	-0.045853	-0.102539	0.121969	0.026614	-0.332031	0.245234
Data48	-0.029933	-0.09613	0.106201	0.037448	-0.322393	0.251185
Data49	-0.007884	-0.088908	0.08611	0.044238	-0.316442	0.254796
Data50	0.016556	-0.082194	0.075175	0.035095	-0.313466	0.250371
Data51	0.034231	-0.077311	0.071564	0.028381	-0.313848	0.244548
Data52	0.046005	-0.088501	0.076904	0.0361	-0.310771	0.232086
Data53	0.045064	-0.113932	0.075022	0.049845	-0.310211	0.2152
Data54	0.046972	-0.130615	0.083211	0.06457	-0.31072	0.203883
Data55	0.047506	-0.149333	0.096842	0.071335	-0.303167	0.213445
Data56	0.047023	-0.162354	0.110626	0.08475	-0.312449	0.234273
Data57	0.04008	-0.176697	0.116526	0.103455	-0.319621	0.252864
Data58	0.02861	-0.180766	0.115611	0.116717	-0.31662	0.272802
Data59	0.019608	-0.180664	0.099284	0.120544	-0.303599	0.267639
Data60	0.013402	-0.171204	0.073293	0.117836	-0.300318	0.247625
Data61	0.018921	-0.142212	0.053304	0.121892	-0.307948	0.235926
Data62	0.037104	-0.12441	0.047353	0.124563	-0.305176	0.227661
Data63	0.05895	-0.112813	0.055135	0.118001	-0.299505	0.220439
Data64	0.069809	-0.11617	0.071869	0.104713	-0.301107	0.205358
Data65	0.06518	-0.138346	0.081889	0.098686	-0.296427	0.203985
Data66	0.063222	-0.144958	0.092112	0.105146	-0.290782	0.209401
Data67	0.067952	-0.14679	0.101166	0.107969	-0.290553	0.215937
Data68	0.083084	-0.150859	0.101217	0.097542	-0.278753	0.233841
Data69	0.090688	-0.160421	0.092773	0.097682	-0.267588	0.242818
Data70	0.080388	-0.171305	0.081228	0.104307	-0.265071	0.235316
Data71	0.073497	-0.184733	0.073649	0.113602	-0.2683	0.224075
Data72	0.080109	-0.198059	0.073903	0.131086	-0.280151	0.214005
Data73	0.09257	-0.201111	0.085653	0.146395	-0.275014	0.211538
Data74	0.107651	-0.204875	0.097758	0.158399	-0.267741	0.216955
Data75	0.116831	-0.216573	0.101674	0.156937	-0.263341	0.225194
Data76	0.122757	-0.225627	0.093079	0.142555	-0.254898	0.228348
Data77	0.110957	-0.221049	0.085398	0.137329	-0.247472	0.224431
Data78	0.091171	-0.203044	0.070343	0.134023	-0.232391	0.22021
Data79	0.079854	-0.187276	0.053457	0.134201	-0.21553	0.228551
Data80	0.078735	-0.182393	0.041453	0.142619	-0.197423	0.222143
Data81	0.103277	-0.184835	0.02655	0.14665	-0.189489	0.223312
Data82	0.126902	-0.180766	0.016378	0.148188	-0.192769	0.227865
Data83	0.128454	-0.176697	-0.001424	0.14164	-0.192464	0.22288
Data84	0.125326	-0.188293	-0.016683	0.136096	-0.195109	0.224991
Data85	0.13087	-0.217183	-0.013529	0.129382	-0.190048	0.234756
Data86	0.134354	-0.234884	-0.013123	0.135282	-0.188319	0.252787
Data87	0.145518	-0.239156	-0.005391	0.150503	-0.169551	0.258687
Data88	0.149384	-0.240377	0.014954	0.156962	-0.143585	0.250193
Data89	0.144043	-0.242513	0.035807	0.159874	-0.115712	0.235672
Data90	0.144628	-0.235799	0.035909	0.174789	-0.100581	0.219549
Data91	0.144246	-0.226847	0.027974	0.190608	-0.100327	0.212021
Data92	0.136973	-0.216064	0.02711	0.19413	-0.11411	0.211131
Data93	0.142059	-0.205994	0.020396	0.177358	-0.124613	0.208842
Data94	0.151342	-0.200907	0.010274	0.148862	-0.124893	0.224584
Data95	0.142771	-0.201721	-0.00351	0.140521	-0.121969	0.22878
Data96	0.137482	-0.210063	-0.013631	0.139414	-0.118561	0.221151
Data97	0.136922	-0.219116	-0.029704	0.143534	-0.11467	0.21581
Data98	0.147654	-0.232646	-0.042979	0.144475	-0.102717	0.204315
Data99	0.145772	-0.236511	-0.051219	0.142479	-0.101064	0.209401
Data100	0.141907	-0.232137	-0.055949	0.137367	-0.115687	0.230128
Data101	0.143509	-0.224101	-0.044505	0.141614	-0.126775	0.240657
Data102	0.144679	-0.211283	-0.036621	0.14445	-0.124435	0.237376
Data103	0.146484	-0.191956	-0.031535	0.137685	-0.11556	0.242004
Data104	0.130285	-0.181986	-0.028737	0.141131	-0.099513	0.238698
Data105	0.119425	-0.166829	-0.021566	0.158946	-0.079269	0.239487
Data106	0.115967	-0.140381	-0.031942	0.181376	-0.06424	0.231374
Data107	0.100784	-0.127258	-0.044454	0.195211	-0.051651	0.223618
Data108	0.085373	-0.137533	-0.06368	0.201403	-0.043335	0.226517
Data109	0.08077	-0.144653	-0.076141	0.204595	-0.050761	0.224838
Data110	0.085856	-0.143534	-0.095418	0.184619	-0.060501	0.223109
Data111	0.091909	-0.151978	-0.10849	0.159365	-0.065994	0.215251
Data112	0.090815	-0.156047	-0.129445	0.158997	-0.057551	0.199407
Data113	0.099106	-0.1592	-0.142771	0.15475	-0.048955	0.190608
Data114	0.097834	-0.156047	-0.152435	0.172819	-0.044327	0.195185
Data115	0.105387	-0.151367	-0.15625	0.191447	-0.041936	0.194219
Data116	0.119883	-0.161947	-0.159607	0.199712	-0.042343	0.187581
Data117	0.118052	-0.170186	-0.171407	0.194867	-0.038452	0.173264
Data118	0.104802	-0.177917	-0.194956	0.193583	-0.016327	0.167669
Data119	0.092239	-0.187174	-0.218557	0.191867	0.003204	0.168355
Data120	0.087687	-0.187887	-0.242971	0.187988	0.010071	0.174586
Data121	0.080363	-0.184428	-0.271759	0.187848	0.002035	0.17601
Data122	0.073064	-0.190938	-0.305023	0.20593	-0.001806	0.185623
Data123	0.077337	-0.201314	-0.337677	0.230929	0.011037	0.18959
Data124	0.076396	-0.19338	-0.356801	0.257047	0.019455	0.193812
Data125	0.077998	-0.174052	-0.375112	0.263748	0.011673	0.195719
Data126	0.083338	-0.158691	-0.387472	0.24512	0.010274	0.190328
Data127	0.079091	-0.147603	-0.395101	0.213165	0.02032	0.179571
Data128	0.083847	-0.143331	-0.402018	0.181656	0.033671	0.172729
Data129	0.084941	-0.134684	-0.403086	0.168711	0.043691	0.176773
Data130	0.082881	-0.124817	-0.397644	0.182622	0.047277	0.175349
Data131	0.087535	-0.122477	-0.395508	0.196342	0.045319	0.159251
Data132	0.099106	-0.13682	-0.389252	0.213178	0.05132	0.149867
Data133	0.106964	-0.154317	-0.388489	0.222448	0.04921	0.145009
Data134	0.101878	-0.161641	-0.395864	0.227648	0.036952	0.135905
Data135	0.078634	-0.164083	-0.405833	0.222473	0.016454	0.128937
Data136	0.052948	-0.162659	-0.407359	0.223999	0.000076	0.120773
Data137	0.040665	-0.167542	-0.402934	0.243848	-0.002797	0.125682
Data138	0.0295	-0.174764	-0.396983	0.25945	0.000153	0.122757
Data139	0.026754	-0.168152	-0.401815	0.266024	0.008748	0.124639
Data140	0.026194	-0.168762	-0.414174	0.260264	0.033035	0.12324
Data141	0.037028	-0.168457	-0.420125	0.250549	0.046743	0.116119
Data142	0.052795	-0.161336	-0.428212	0.239207	0.052617	0.115763
Data143	0.065867	-0.148926	-0.443624	0.229556	0.055593	0.114059
Data144	0.068487	-0.140584	-0.452474	0.223567	0.061595	0.097707
Data145	0.053889	-0.133972	-0.461375	0.228971	0.051371	0.076243
Data146	0.038605	-0.125326	-0.471293	0.232544	0.034053	0.067368
Data147	0.02566	-0.129191	-0.471242	0.230026	0.026042	0.069199
Data148	0.014369	-0.134481	-0.475159	0.227661	0.036723	0.065435
Data149	0.001678	-0.137329	-0.475515	0.238215	0.050405	0.063273
Data150	-0.005366	-0.136007	-0.479329	0.257263	0.065715	0.044835
Data151	0.002797	-0.129395	-0.48762	0.26947	0.058467	0.025126
Data152	0.006943	-0.121358	-0.496623	0.280215	0.042216	0.009715
Data153	0.008316	-0.113525	-0.501556	0.280533	0.031891	-0.005697
Data154	0.007757	-0.108744	-0.519358	0.267804	0.025355	-0.016759
Data155	-0.002213	-0.103556	-0.538381	0.238927	0.025508	-0.027542
Data156	-0.008036	-0.102539	-0.554708	0.221189	0.031687	-0.039597
Data157	0.002975	-0.110168	-0.550537	0.205523	0.037282	-0.046997
Data158	0.010579	-0.123291	-0.546773	0.194092	0.033239	-0.052083
Data159	0.007579	-0.134684	-0.547434	0.192413	0.020981	-0.050049
Data160	0.008545	-0.137024	-0.548248	0.203489	0.020599	-0.052897
Data161	0.011139	-0.141602	-0.546214	0.211347	0.023015	-0.05305
Data162	0.003103	-0.140889	-0.544739	0.207659	0.041529	-0.048523
Data163	-0.003433	-0.141093	-0.541077	0.204811	0.044835	-0.047429
Data164	-0.000305	-0.145365	-0.530802	0.208626	0.034307	-0.058594
Data165	0.003077	-0.14384	-0.529887	0.219688	0.016886	-0.083237
Data166	-0.005213	-0.151876	-0.527852	0.235341	0.004552	-0.081762
Data167	-0.002823	-0.162252	-0.526784	0.240809	-0.003789	-0.074972
Data168	-0.003052	-0.159709	-0.521901	0.23468	-0.006002	-0.073675
Data169	-0.010808	-0.157369	-0.51534	0.212657	0.000661	-0.070318
Data170	-0.013987	-0.159403	-0.508219	0.196571	-0.003459	-0.069224
Data171	-0.026474	-0.147909	-0.49703	0.178706	-0.012589	-0.07487
Data172	-0.0295	-0.128784	-0.479482	0.169067	-0.023931	-0.083186
Data173	-0.028102	-0.114543	-0.470632	0.167732	-0.035426	-0.080566
Data174	-0.016658	-0.098368	-0.466715	0.167936	-0.036112	-0.079219
Data175	-0.005112	-0.08311	-0.486247	0.168877	-0.019226	-0.087865
Data176	-0.008062	-0.073039	-0.500743	0.166143	0.002721	-0.10231
Data177	-0.01943	-0.06307	-0.499013	0.161273	0.011215	-0.122274
Data178	-0.026321	-0.041707	-0.482635	0.166245	0.022074	-0.127309
Data179	-0.037587	-0.029704	-0.471751	0.166957	0.030823	-0.126826
Data180	-0.044098	-0.018514	-0.462596	0.172806	0.032959	-0.141729
Data181	-0.051346	-0.008036	-0.449117	0.176163	0.026016	-0.152537
Data182	-0.065511	0.000814	-0.442047	0.165494	0.019989	-0.152334
Data183	-0.064392	0.003052	-0.44637	0.13635	0.019836	-0.144882
Data184	-0.056559	0.013733	-0.439199	0.112432	0.02065	-0.131836
Data185	-0.059306	0.0118	-0.442912	0.104408	0.02327	-0.129751
Data186	-0.057907	0.010274	-0.451609	0.099869	0.016632	-0.133896
Data187	-0.056864	0.016581	-0.46107	0.092888	0.008341	-0.132624
Data188	-0.061137	0.034892	-0.460409	0.073725	-0.014013	-0.140228
Data189	-0.052109	0.053914	-0.447744	0.045662	-0.035604	-0.136312
Data190	-0.044785	0.069173	-0.443522	0.031484	-0.03657	-0.135295
Data191	-0.041478	0.071716	-0.438588	0.035311	-0.042191	-0.138931
Data192	-0.036672	0.056051	-0.419973	0.041924	-0.045293	-0.13237
Data193	-0.039775	0.032552	-0.423838	0.047023	-0.047353	-0.131811
Data194	-0.048777	0.010986	-0.429688	0.045153	-0.046336	-0.129344
Data195	-0.053228	0.004069	-0.431112	0.052834	-0.048218	-0.133286
Data196	-0.053762	0.007019	-0.423635	0.049171	-0.051473	-0.129954
Data197	-0.04837	0.020345	-0.419159	0.047264	-0.047887	-0.112483
Data198	-0.047455	0.029093	-0.417735	0.044963	-0.041835	-0.1091
Data199	-0.042216	0.023905	-0.416209	0.046425	-0.028559	-0.117086
Data200	-0.029221	0.017598	-0.411479	0.053927	-0.024643	-0.122019
Data201	-0.024974	0.028788	-0.40919	0.044238	-0.02477	-0.119502
Data202	-0.028636	0.041707	-0.401917	0.020218	-0.0398	-0.120799
Data203	-0.029984	0.053406	-0.392049	0.002797	-0.063527	-0.125783
Data204	-0.040894	0.074463	-0.379333	-0.00941	-0.081991	-0.138804
Data205	-0.05778	0.085246	-0.373027	-0.024554	-0.090663	-0.148722
Data206	-0.050303	0.096334	-0.376282	-0.046387	-0.087357	-0.153325
Data207	-0.038172	0.115967	-0.384216	-0.064112	-0.084915	-0.15302
Data208	-0.01564	0.133972	-0.390727	-0.064316	-0.091197	-0.154699
Data209	-0.005849	0.145162	-0.391591	-0.048345	-0.100581	-0.151342
Data210	-0.006256	0.1592	-0.368856	-0.029488	-0.109965	-0.152562
Data211	-0.019633	0.169678	-0.350087	-0.002594	-0.109787	-0.154877
Data212	-0.037282	0.183105	-0.341644	0.009295	-0.109355	-0.16009
Data213	-0.060323	0.197347	-0.328115	0.007795	-0.108032	-0.160548
Data214	-0.067825	0.211487	-0.306091	0.012029	-0.111796	-0.166524
Data215	-0.068003	0.230001	-0.304565	0.012398	-0.114339	-0.175044
Data216	-0.078557	0.241089	-0.311635	0.00796	-0.11322	-0.19633
Data217	-0.098089	0.242818	-0.304057	0.008965	-0.115128	-0.209961
Data218	-0.102361	0.235901	-0.289358	0.000267	-0.121129	-0.214437
Data219	-0.09201	0.233866	-0.264689	-0.01798	-0.11879	-0.213343
Data220	-0.082855	0.229085	-0.256958	-0.037575	-0.111796	-0.208257
Data221	-0.077718	0.22522	-0.262502	-0.056712	-0.107066	-0.189692
Data222	-0.068487	0.215454	-0.274404	-0.070635	-0.093867	-0.159073
Data223	-0.063273	0.205994	-0.281576	-0.070203	-0.092901	-0.138474
Data224	-0.051753	0.202738	-0.288289	-0.054893	-0.095444	-0.137685
Data225	-0.042241	0.203349	-0.287984	-0.029602	-0.093231	-0.136846
Data226	-0.034027	0.221049	-0.279236	-0.017128	-0.079524	-0.141144
Data227	-0.02093	0.230306	-0.269063	-0.006574	-0.060043	-0.143051
Data228	-0.021133	0.220235	-0.259705	-0.008227	-0.055974	-0.145772
Data229	-0.015462	0.210978	-0.256755	-0.019646	-0.057093	-0.155512
Data230	-0.018641	0.201823	-0.245107	-0.049756	-0.046387	-0.174713
Data231	-0.011775	0.19928	-0.243734	-0.081011	-0.037206	-0.182877
Data232	-0.012512	0.205383	-0.229085	-0.104612	-0.027491	-0.190201
Data233	-0.016073	0.213623	-0.21342	-0.117073	-0.026398	-0.189768
Data234	-0.025609	0.222677	-0.199025	-0.119591	-0.047862	-0.173238
Data235	-0.017802	0.240072	-0.191193	-0.1238	-0.062841	-0.154546
Data236	-0.007451	0.264486	-0.185954	-0.128072	-0.064977	-0.140406
Data237	0.01442	0.284017	-0.184682	-0.132128	-0.079778	-0.133769
Data238	0.026169	0.294393	-0.178121	-0.143102	-0.088272	-0.134761
Data239	0.041784	0.29307	-0.171661	-0.14267	-0.088425	-0.129395
Data240	0.044963	0.280558	-0.164337	-0.143229	-0.079015	-0.118256
Data241	0.034256	0.267232	-0.154063	-0.132573	-0.073217	-0.119985
Data242	0.021718	0.256958	-0.131429	-0.118395	-0.064545	-0.12413
Data243	0.01564	0.256958	-0.113169	-0.11144	-0.061264	-0.11261
Data244	0.026296	0.26652	-0.089366	-0.109215	-0.064723	-0.097733
Data245	0.050507	0.276489	-0.077871	-0.105743	-0.065435	-0.087382
Data246	0.059331	0.288188	-0.069834	-0.114276	-0.060705	-0.079753
Data247	0.062383	0.295512	-0.059611	-0.123863	-0.064697	-0.073853
Data248	0.06986	0.307109	-0.047913	-0.139834	-0.065842	-0.062917
Data249	0.073853	0.323486	-0.031789	-0.164235	-0.067724	-0.050354
Data250	0.082804	0.333964	-0.011953	-0.19029	-0.071971	-0.041504
Data251	0.08316	0.343933	0.005035	-0.210457	-0.067622	-0.037791
Data252	0.074488	0.342712	0.018107	-0.222054	-0.074641	-0.042852
Data253	0.073802	0.338338	0.03123	-0.227966	-0.083491	-0.038808
Data254	0.071996	0.325114	0.043844	-0.222626	-0.097478	-0.04097
Data255	0.074844	0.317891	0.053101	-0.216166	-0.109838	-0.063121
Data256	0.082092	0.319417	0.052032	-0.213102	-0.115433	-0.09669
Data257	0.084813	0.325826	0.049795	-0.217921	-0.101878	-0.118917
Data258	0.084483	0.327759	0.060527	-0.229238	-0.085754	-0.121384
Data259	0.075887	0.334778	0.06841	-0.231183	-0.078278	-0.116145
Data260	0.077871	0.349019	0.070546	-0.222282	-0.082652	-0.08639
Data261	0.090307	0.369975	0.078634	-0.20846	-0.098775	-0.064875
Data262	0.107091	0.390727	0.083059	-0.19956	-0.106099	-0.053457
Data263	0.124588	0.403748	0.090841	-0.193596	-0.106608	-0.043818
Data264	0.14478	0.394287	0.107168	-0.191383	-0.115611	-0.04453
Data265	0.156174	0.393575	0.125732	-0.210419	-0.123037	-0.064646
Data266	0.157191	0.391744	0.138448	-0.226428	-0.128123	-0.081024
Data267	0.166957	0.382996	0.140584	-0.232519	-0.135371	-0.090357
Data268	0.176722	0.37323	0.129293	-0.233968	-0.122528	-0.090078
Data269	0.17835	0.369771	0.112915	-0.231552	-0.115992	-0.095291
Data270	0.185394	0.366923	0.128377	-0.231654	-0.111694	-0.095495
Data271	0.183105	0.371094	0.157166	-0.220566	-0.102336	-0.086568
Data272	0.1754	0.383606	0.185089	-0.203705	-0.080897	-0.07136
Data273	0.187836	0.390828	0.20045	-0.184021	-0.06279	-0.060094
Data274	0.204748	0.40273	0.207113	-0.152906	-0.040283	-0.043844
Data275	0.227305	0.409851	0.213877	-0.122846	-0.027542	-0.01915
Data276	0.25027	0.414632	0.20874	-0.10966	-0.017751	0.005671
Data277	0.279134	0.407715	0.204366	-0.113297	-0.018234	0.021591
Data278	0.302963	0.40741	0.215047	-0.113297	-0.016429	0.041885
Data279	0.319672	0.413513	0.238902	-0.102793	-0.018082	0.053914
Data280	0.334549	0.41748	0.253754	-0.103455	-0.007401	0.059102
Data281	0.343145	0.424601	0.264384	-0.103264	0.00323	0.060781
Data282	0.337423	0.443217	0.282338	-0.091756	0.017802	0.064621
Data283	0.326792	0.462036	0.29068	-0.076408	0.026118	0.084254
Data284	0.322316	0.461121	0.292664	-0.062777	0.053584	0.105286
Data285	0.344213	0.456441	0.30187	-0.038973	0.094477	0.126139
Data286	0.370839	0.450134	0.305939	-0.00824	0.140635	0.143738
Data287	0.395457	0.434265	0.308228	0.023053	0.180181	0.15185
Data288	0.418472	0.430196	0.314484	0.05057	0.211131	0.146179
Data289	0.435359	0.429382	0.312398	0.073229	0.223516	0.143051
Data290	0.439733	0.426839	0.304108	0.088018	0.238622	0.143458
Data291	0.436859	0.427551	0.297953	0.108617	0.243505	0.152054
Data292	0.436427	0.427246	0.302938	0.114746	0.230967	0.170085
Data293	0.439275	0.425618	0.312195	0.107969	0.222473	0.204595
Data294	0.449244	0.439148	0.329692	0.102743	0.226746	0.23023
Data295	0.463994	0.444845	0.330505	0.106049	0.241267	0.243886
Data296	0.480321	0.444132	0.318502	0.123672	0.2506	0.255203
Data297	0.492376	0.440572	0.303497	0.131976	0.264409	0.262604
Data298	0.502981	0.432943	0.289764	0.145887	0.269648	0.273844
Data299	0.511958	0.418905	0.285645	0.150032	0.280558	0.278269
Data300	0.515035	0.397034	0.287628	0.150172	0.289612	0.261459
Data301	0.520452	0.382284	0.275116	0.151075	0.298894	0.240199
Data302	0.535405	0.363261	0.254924	0.154215	0.299072	0.218379
Data303	0.553055	0.360107	0.242716	0.149256	0.299962	0.201645
Data304	0.561193	0.360616	0.227814	0.137711	0.295893	0.187276
Data305	0.560608	0.364278	0.209707	0.133362	0.294011	0.176849
Data306	0.554377	0.383199	0.192261	0.122808	0.301641	0.163498
Data307	0.555191	0.389303	0.186717	0.098445	0.312297	0.1474
Data308	0.561422	0.383097	0.175425	0.082919	0.304921	0.135295
Data309	0.555216	0.381165	0.156047	0.080439	0.297165	0.134201
Data310	0.556819	0.379639	0.139262	0.080465	0.285136	0.119909
Data311	0.560837	0.383809	0.115102	0.052045	0.278727	0.102412
Data312	0.572332	0.376078	0.08611	0.009944	0.273285	0.092494
Data313	0.574087	0.36438	0.071818	-0.01016	0.265656	0.069707
Data314	0.566711	0.353597	0.069427	-0.024846	0.26652	0.04982
Data315	0.561091	0.339457	0.067139	-0.031624	0.264511	0.035502
Data316	0.561142	0.327555	0.069834	-0.031001	0.254491	0.017497
Data317	0.569534	0.324402	0.061646	-0.014534	0.228373	0.007757
Data318	0.570577	0.323486	0.04659	0.005074	0.200653	-0.012614
Data319	0.577418	0.327352	0.023855	0.013186	0.189997	-0.048472
Data320	0.584056	0.311584	0.01826	0.007159	0.185623	-0.081253
Data321	0.594203	0.289917	0.022685	-0.012398	0.178655	-0.104446
Data322	0.597051	0.267537	0.01887	-0.031052	0.1548	-0.117442
Data323	0.584768	0.261739	0.011902	-0.057004	0.127309	-0.119222
Data324	0.570984	0.264994	0.003916	-0.078532	0.098063	-0.132065
Data325	0.56488	0.263875	0.00356	-0.09819	0.075684	-0.157038
Data326	0.56633	0.250651	0.003306	-0.113347	0.056915	-0.182292
Data327	0.570323	0.243734	0.000051	-0.131353	0.048243	-0.210724
Data328	0.580012	0.239766	-0.00178	-0.153376	0.056585	-0.231527
Data329	0.589218	0.223389	-0.00117	-0.156593	0.078379	-0.245794
Data330	0.590388	0.204468	-0.009613	-0.161794	0.094172	-0.263646
Data331	0.588099	0.203145	-0.015055	-0.167567	0.105667	-0.270259
Data332	0.577265	0.21464	-0.026449	-0.167643	0.099386	-0.275955
Data333	0.57902	0.214742	-0.047709	-0.157115	0.081253	-0.300369
Data334	0.588099	0.219218	-0.064138	-0.152613	0.07693	-0.325368
Data335	0.59611	0.233154	-0.081278	-0.171776	0.05394	-0.340678
Data336	0.606461	0.24292	-0.103861	-0.197601	0.024414	-0.359116
Data337	0.608927	0.25706	-0.124156	-0.210139	0.006866	-0.378799
Data338	0.600255	0.260518	-0.14211	-0.209656	0.006231	-0.396525
Data339	0.592143	0.263062	-0.143433	-0.221252	0.003942	-0.41654
Data340	0.581029	0.260518	-0.142008	-0.239754	0.002467	-0.415446
Data341	0.564321	0.25116	-0.144399	-0.260569	0.00117	-0.397237
Data342	0.551656	0.230815	-0.134786	-0.263036	-0.002314	-0.385717
Data343	0.565898	0.221558	-0.137685	-0.252546	0.000509	-0.380427
Data344	0.582453	0.220744	-0.128886	-0.242538	0.001144	-0.391871
Data345	0.585607	0.225016	-0.118612	-0.227877	-0.000941	-0.410487
Data346	0.578969	0.215759	-0.126343	-0.21862	-0.003789	-0.428747
Data347	0.562668	0.198975	-0.127665	-0.213369	-0.008392	-0.44637
Data348	0.535889	0.185852	-0.122782	-0.209223	-0.010783	-0.451965
Data349	0.522664	0.190125	-0.114746	-0.212173	-0.004552	-0.454686
Data350	0.529073	0.191854	-0.100657	-0.223249	0.002009	-0.46608
Data351	0.535456	0.197347	-0.099436	-0.23037	0.000966	-0.471649
Data352	0.540695	0.195923	-0.105082	-0.233383	-0.003891	-0.473735
Data353	0.53922	0.205282	-0.106303	-0.22611	-0.002543	-0.467911
Data354	0.546163	0.219218	-0.113068	-0.210419	-0.003789	-0.464808
Data355	0.555979	0.218404	-0.105387	-0.208359	-0.015488	-0.478821
Data356	0.569839	0.201721	-0.088603	-0.214653	-0.025787	-0.488002
Data357	0.586421	0.186768	-0.070394	-0.220668	-0.018361	-0.491511
Data358	0.583827	0.183818	-0.053813	-0.225576	-0.013301	-0.496114
Data359	0.570933	0.175985	-0.063273	-0.226034	-0.009944	-0.493571
Data360	0.550003	0.172831	-0.078379	-0.228513	-0.009689	-0.493011
Data361	0.529277	0.173543	-0.094045	-0.214246	-0.01386	-0.489502
Data362	0.513687	0.170186	-0.108592	-0.192248	-0.013962	-0.484823
Data363	0.494741	0.1533	-0.102539	-0.171712	0.002569	-0.483882
Data364	0.475184	0.141398	-0.087891	-0.159442	0.029068	-0.487671
Data365	0.471268	0.1297	-0.079651	-0.163066	0.041199	-0.479787
Data366	0.475667	0.117696	-0.071462	-0.170352	0.055771	-0.46758
Data367	0.469411	0.107015	-0.046539	-0.180308	0.069148	-0.449753
Data368	0.464961	0.08962	-0.024109	-0.182152	0.078557	-0.438105
Data369	0.463435	0.084839	-0.008647	-0.173861	0.071691	-0.439123
Data370	0.467987	0.090942	-0.003459	-0.166715	0.072352	-0.453568
Data371	0.452906	0.10081	-0.004425	-0.178795	0.075607	-0.464427
Data372	0.443853	0.100199	-0.000102	-0.192273	0.068919	-0.475896
Data373	0.446523	0.103149	0.004323	-0.199687	0.068029	-0.481135
Data374	0.453313	0.097046	0.011393	-0.201912	0.082855	-0.48055
Data375	0.451406	0.08901	0.007273	-0.200119	0.102386	-0.468419
Data376	0.445099	0.09786	0.010478	-0.186424	0.126495	-0.454102
Data377	0.437851	0.111287	0.019684	-0.167046	0.146103	-0.440369
Data378	0.435689	0.110677	0.029195	-0.149129	0.160522	-0.435537
Data379	0.436223	0.09257	0.045776	-0.14417	0.173848	-0.430806
Data380	0.44192	0.087077	0.054626	-0.132573	0.17367	-0.431213
Data381	0.450363	0.092468	0.070394	-0.107918	0.172094	-0.43457
Data382	0.459874	0.100911	0.092977	-0.091553	0.168635	-0.448303
Data383	0.471242	0.101929	0.101776	-0.078354	0.158691	-0.456772
Data384	0.469971	0.099182	0.10966	-0.070585	0.151291	-0.464554
Data385	0.456111	0.098674	0.110219	-0.069148	0.154622	-0.470988
Data386	0.43073	0.107015	0.118561	-0.06813	0.158361	-0.465266
Data387	0.405655	0.113627	0.142873	-0.064036	0.151443	-0.461833
Data388	0.386632	0.108541	0.172475	-0.057805	0.142593	-0.458883
Data389	0.375417	0.112305	0.198161	-0.054131	0.137939	-0.452601
Data390	0.371297	0.108643	0.222931	-0.055707	0.136414	-0.45222
Data391	0.369568	0.09318	0.264791	-0.047112	0.135854	-0.459518
Data392	0.361379	0.083516	0.304108	-0.021795	0.147324	-0.467428
Data393	0.354843	0.066833	0.331675	-0.002391	0.162964	-0.4717
Data394	0.354767	0.05483	0.353343	0.006193	0.172017	-0.473277
Data395	0.349299	0.060628	0.366618	0.015221	0.185013	-0.456441
Data396	0.336024	0.067851	0.379028	0.008672	0.195033	-0.443522
Data397	0.324987	0.065002	0.38269	-0.012347	0.192312	-0.430069
Data398	0.316594	0.069682	0.393982	-0.034472	0.182393	-0.430272
Data399	0.30899	0.082194	0.403595	-0.039698	0.176977	-0.431493
Data400	0.307261	0.102437	0.411326	-0.034904	0.172857	-0.423838
Data401	0.303497	0.115865	0.427755	-0.046832	0.162379	-0.42099
Data402	0.291239	0.124512	0.440063	-0.05394	0.160573	-0.409088
Data403	0.295588	0.137227	0.443319	-0.06148	0.171967	-0.404867
Data404	0.297292	0.136414	0.454102	-0.050812	0.182393	-0.407333
Data405	0.286128	0.128377	0.447388	-0.02936	0.210088	-0.414632
Data406	0.2845	0.112101	0.4422	-0.008876	0.225576	-0.421651
Data407	0.286687	0.096029	0.444183	0.012194	0.236435	-0.411708
Data408	0.289892	0.090942	0.44576	0.025724	0.239105	-0.391668
Data409	0.278931	0.09847	0.443573	0.035578	0.24236	-0.379486
Data410	0.280177	0.091248	0.437724	0.037842	0.241776	-0.380478
Data411	0.278575	0.095011	0.434875	0.027809	0.244064	-0.395126
Data412	0.277176	0.098063	0.443776	0.037015	0.24676	-0.396754
Data413	0.268021	0.096741	0.466359	0.052071	0.235647	-0.378316
Data414	0.264435	0.093994	0.501302	0.059382	0.232544	-0.359319
Data415	0.251211	0.09196	0.526581	0.046056	0.233714	-0.346629
Data416	0.243022	0.089111	0.537364	0.025355	0.250295	-0.339177
Data417	0.240809	0.087179	0.55308	0.018819	0.271861	-0.346654
Data418	0.2447	0.08901	0.569356	0.024045	0.282313	-0.348028
Data419	0.256933	0.104675	0.581563	0.039749	0.290909	-0.334676
Data420	0.262655	0.134989	0.602773	0.05764	0.282669	-0.329208
Data421	0.260671	0.152893	0.625356	0.078061	0.277507	-0.313568
Data422	0.258331	0.149536	0.656738	0.091222	0.264715	-0.296605
Data423	0.241165	0.145874	0.682017	0.092176	0.25533	-0.291087
Data424	0.218887	0.142517	0.692749	0.092964	0.251795	-0.289815
Data425	0.206833	0.132751	0.697174	0.10596	0.250448	-0.293681
Data426	0.197144	0.128682	0.696869	0.122147	0.247065	-0.287959
Data427	0.167821	0.131022	0.699615	0.130183	0.247269	-0.279032
Data428	0.13799	0.131124	0.701548	0.129801	0.256399	-0.275675
Data429	0.117391	0.140584	0.701955	0.137965	0.267029	-0.27448
Data430	0.122655	0.151774	0.697174	0.149256	0.263112	-0.272751
Data431	0.133108	0.168457	0.699819	0.163409	0.260773	-0.275421
Data432	0.137634	0.179749	0.712179	0.15564	0.264893	-0.27476
Data433	0.139542	0.189209	0.706278	0.151202	0.265656	-0.258255
Data434	0.142771	0.201925	0.69163	0.139058	0.273794	-0.2314
Data435	0.140406	0.196533	0.70226	0.127017	0.286026	-0.202662
Data436	0.139847	0.180155	0.721741	0.123304	0.299657	-0.188726
Data437	0.143534	0.174967	0.736084	0.117671	0.300522	-0.189616
Data438	0.139694	0.185852	0.760295	0.122999	0.286738	-0.185725
Data439	0.122375	0.187887	0.773926	0.128949	0.27331	-0.184275
Data440	0.110728	0.180257	0.797933	0.149676	0.257924	-0.193024
Data441	0.103302	0.172017	0.82133	0.171496	0.246099	-0.184148
Data442	0.107956	0.174967	0.828807	0.180321	0.235163	-0.171153
Data443	0.120163	0.179647	0.83018	0.185547	0.235748	-0.15775
Data444	0.136693	0.181274	0.822144	0.175451	0.251516	-0.157166
Data445	0.151749	0.180664	0.809631	0.165304	0.264791	-0.162379
Data446	0.148977	0.177511	0.8019	0.153694	0.277227	-0.159683
Data447	0.143382	0.176595	0.797424	0.151443	0.285619	-0.143204
Data448	0.145315	0.172526	0.804036	0.144768	0.287094	-0.121791
Data449	0.135625	0.157369	0.797933	0.152613	0.280762	-0.108948
Data450	0.112406	0.144348	0.788218	0.165291	0.276082	-0.098852
Data451	0.087051	0.142517	0.785878	0.16524	0.262553	-0.081685
Data452	0.084	0.138143	0.788472	0.17072	0.254466	-0.058823
Data453	0.070724	0.137227	0.789134	0.183716	0.25884	-0.040512
Data454	0.062637	0.14445	0.78537	0.191981	0.263265	-0.037715
Data455	0.063629	0.145671	0.781199	0.201797	0.27092	-0.037333
Data456	0.062739	0.137634	0.776367	0.203133	0.282567	-0.047048
Data457	0.056661	0.133769	0.773621	0.201327	0.293452	-0.067927
Data458	0.059357	0.139974	0.77891	0.184644	0.300496	-0.082779
Data459	0.06986	0.148621	0.787201	0.174484	0.308355	-0.082041
Data460	0.060069	0.155334	0.80073	0.172005	0.306727	-0.07253
Data461	0.054423	0.150045	0.795288	0.185229	0.299428	-0.043742
Data462	0.058416	0.145264	0.790609	0.197411	0.277456	-0.008214
Data463	0.070852	0.154012	0.797577	0.205676	0.26151	0.006002
Data464	0.082321	0.153809	0.812174	0.210546	0.254695	0.005646
Data465	0.087713	0.149943	0.834808	0.214195	0.252813	0.003026
Data466	0.082067	0.136414	0.837097	0.218074	0.255686	0.003204
Data467	0.060399	0.131632	0.82606	0.210025	0.255407	0.012995
Data468	0.037257	0.127665	0.810242	0.200857	0.262731	0.027924
Data469	0.028	0.12085	0.806834	0.207837	0.274506	0.042343
Data470	0.020727	0.106405	0.801697	0.216192	0.275853	0.044047
Data471	0.002009	0.099996	0.789388	0.223745	0.27003	0.038147
Data472	-0.013631	0.10437	0.783742	0.231336	0.272064	0.035782
Data473	-0.023905	0.115356	0.784098	0.246785	0.260162	0.041199
Data474	-0.019506	0.122172	0.785878	0.250969	0.26207	0.050761
Data475	-0.003586	0.126038	0.778402	0.245349	0.261587	0.067062
Data476	0.00618	0.112101	0.759684	0.241534	0.257238	0.068843
Data477	-0.003204	0.093689	0.74529	0.234667	0.241877	0.060679
Data478	-0.015055	0.075277	0.726115	0.224063	0.226008	0.044403
Data479	-0.028178	0.065104	0.712026	0.201619	0.218887	0.030187
Data480	-0.029602	0.051168	0.697734	0.175997	0.215988	0.029399
Data481	-0.02238	0.044759	0.691223	0.164541	0.212148	0.047684
Data482	-0.011215	0.02299	0.688782	0.166995	0.211741	0.058009
Data483	-0.007782	-0.001322	0.680796	0.174993	0.209503	0.063705
Data484	-0.036392	-0.019633	0.667877	0.189921	0.198263	0.07693
Data485	-0.061213	-0.020142	0.655263	0.205027	0.176086	0.082143
Data486	-0.070623	-0.028076	0.638326	0.21464	0.168126	0.087102
Data487	-0.068436	-0.017598	0.626373	0.219803	0.174306	0.107218
Data488	-0.057475	-0.008647	0.617574	0.213242	0.185521	0.125326
Data489	-0.052948	-0.003866	0.602976	0.203082	0.193685	0.129801
Data490	-0.047633	-0.00061	0.593872	0.19563	0.203578	0.130132
Data491	-0.046336	-0.005086	0.58075	0.197398	0.223643	0.136693
Data492	-0.053914	-0.018005	0.555827	0.195796	0.230865	0.132065
Data493	-0.078735	-0.040487	0.529531	0.195719	0.223618	0.133845
Data494	-0.097453	-0.061035	0.513204	0.188599	0.218023	0.124613
Data495	-0.10788	-0.070089	0.498047	0.183322	0.20752	0.106481
Data496	-0.105947	-0.085042	0.494893	0.187759	0.203425	0.089366
Data497	-0.096283	-0.098979	0.481771	0.188103	0.194855	0.075887
Data498	-0.102336	-0.097453	0.46814	0.194066	0.190837	0.078939
Data499	-0.11172	-0.099792	0.46107	0.201391	0.178782	0.073649
Data500	-0.115229	-0.118001	0.453084	0.21005	0.157928	0.069326
Data501	-0.113932	-0.128479	0.449931	0.215302	0.151469	0.070546
Data502	-0.110346	-0.126648	0.450083	0.214767	0.137177	0.07309
Data503	-0.101624	-0.134074	0.449677	0.203743	0.12853	0.081838
Data504	-0.102208	-0.139058	0.431163	0.189044	0.121969	0.083745
Data505	-0.103887	-0.139567	0.414785	0.173264	0.117747	0.08344
Data506	-0.102463	-0.138041	0.40273	0.168368	0.115636	0.078964
Data507	-0.111567	-0.142008	0.380961	0.169919	0.119731	0.08489
Data508	-0.114365	-0.139364	0.365804	0.173276	0.115763	0.109227
Data509	-0.117544	-0.148722	0.371552	0.164859	0.106201	0.12001
Data510	-0.127513	-0.167542	0.368144	0.156873	0.103633	0.125504
Data511	-0.135981	-0.193176	0.355937	0.160319	0.11083	0.127563
Data512	-0.151062	-0.214437	0.349731	0.153796	0.114899	0.12324
Data513	-0.165685	-0.236308	0.345662	0.135409	0.111033	0.121613
Data514	-0.182088	-0.247396	0.344289	0.120303	0.110092	0.124791
Data515	-0.202077	-0.249125	0.337423	0.124435	0.115102	0.126953
Data516	-0.211665	-0.243225	0.323232	0.120125	0.1209	0.133413
Data517	-0.222905	-0.234884	0.311076	0.115318	0.113118	0.137583
Data518	-0.225856	-0.23112	0.297801	0.107714	0.10704	0.133642
Data519	-0.219472	-0.239868	0.284068	0.093511	0.109202	0.135117
Data520	-0.213445	-0.258179	0.270386	0.08803	0.101496	0.143687
Data521	-0.203603	-0.270182	0.255737	0.071195	0.093053	0.139542
Data522	-0.200755	-0.272522	0.236918	0.044441	0.091654	0.143382
Data523	-0.206833	-0.281067	0.230967	0.009549	0.095723	0.154165
Data524	-0.221074	-0.298157	0.222066	-0.006574	0.114644	0.177892
Data525	-0.23173	-0.30304	0.20874	-0.02051	0.127157	0.18664
Data526	-0.233485	-0.302022	0.203196	-0.02622	0.126343	0.194956
Data527	-0.243607	-0.309957	0.201467	-0.031319	0.117366	0.206909
Data528	-0.26385	-0.310567	0.205282	-0.031064	0.104472	0.219447
Data529	-0.276718	-0.312805	0.199788	-0.023117	0.097707	0.210698
Data530	-0.284093	-0.3125	0.204976	-0.008774	0.097758	0.198949
Data531	-0.297877	-0.326436	0.215302	-0.011775	0.089518	0.191218
Data532	-0.302785	-0.347799	0.195669	-0.031013	0.082703	0.17156
Data533	-0.314789	-0.354309	0.174154	-0.036786	0.081838	0.162252
Data534	-0.343145	-0.354818	0.160421	-0.040805	0.077337	0.158106
Data535	-0.368423	-0.360819	0.149434	-0.051943	0.071615	0.160675
Data536	-0.390269	-0.369364	0.136566	-0.057182	0.086899	0.181808
Data537	-0.40535	-0.371602	0.133921	-0.066668	0.09552	0.202738
Data538	-0.407511	-0.368144	0.128123	-0.091349	0.102463	0.212504
Data539	-0.40062	-0.368551	0.094554	-0.111275	0.109558	0.227331
Data540	-0.403976	-0.366414	0.059001	-0.131302	0.115306	0.2403
Data541	-0.416972	-0.367025	0.03774	-0.151151	0.112788	0.235341
Data542	-0.4098	-0.375264	0.0177	-0.15906	0.098089	0.240173
Data543	-0.406392	-0.374552	0.009969	-0.154889	0.085576	0.245972
Data544	-0.402756	-0.370178	-0.003103	-0.148099	0.076803	0.252635
Data545	-0.399577	-0.372009	-0.023499	-0.138499	0.064163	0.253118
Data546	-0.401255	-0.37618	-0.040436	-0.123075	0.049108	0.248642
Data547	-0.41214	-0.375875	-0.061035	-0.105629	0.045827	0.234044
Data548	-0.414352	-0.368754	-0.077566	-0.095024	0.041148	0.225703
Data549	-0.416972	-0.366414	-0.089111	-0.098737	0.036138	0.237757
Data550	-0.42333	-0.358988	-0.118917	-0.111732	0.03034	0.239436
Data551	-0.431646	-0.345561	-0.148926	-0.122134	0.027593	0.226898
Data552	-0.439962	-0.346883	-0.158895	-0.128593	0.01859	0.222041
Data553	-0.455399	-0.363973	-0.160421	-0.13958	0.018921	0.224864
Data554	-0.476023	-0.388184	-0.172221	-0.151393	0.031942	0.239309
Data555	-0.486959	-0.404154	-0.187022	-0.174929	0.04425	0.250956
Data556	-0.487289	-0.419922	-0.1975	-0.192413	0.050634	0.252533
Data557	-0.467987	-0.429179	-0.202026	-0.199928	0.061391	0.257289
Data558	-0.454458	-0.425313	-0.211945	-0.203667	0.075862	0.258001
Data559	-0.452627	-0.411784	-0.234934	-0.200577	0.080312	0.25088
Data560	-0.460866	-0.397542	-0.250753	-0.194753	0.079346	0.231552
Data561	-0.481771	-0.385844	-0.268606	-0.178274	0.075556	0.231018
Data562	-0.501531	-0.380554	-0.288645	-0.165507	0.077159	0.237198
Data563	-0.516891	-0.386251	-0.307668	-0.162608	0.068843	0.240402
Data564	-0.521189	-0.385132	-0.334167	-0.167592	0.047989	0.245997
Data565	-0.521545	-0.364583	-0.343781	-0.165456	0.018133	0.263545
Data566	-0.538152	-0.348104	-0.346425	-0.174077	-0.007172	0.287043
Data567	-0.564473	-0.329895	-0.341237	-0.195414	-0.024261	0.296453
Data568	-0.589294	-0.33254	-0.324504	-0.208562	-0.040054	0.283305
Data569	-0.608292	-0.336405	-0.320282	-0.216141	-0.047328	0.272802
Data570	-0.616023	-0.343424	-0.31311	-0.224152	-0.052923	0.270513
Data571	-0.613785	-0.353292	-0.308584	-0.226949	-0.067266	0.272064
Data572	-0.610021	-0.361532	-0.318451	-0.215556	-0.065333	0.277125
Data573	-0.617803	-0.37262	-0.335439	-0.210304	-0.062663	0.276362
Data574	-0.628077	-0.376994	-0.345612	-0.213445	-0.059077	0.273895
Data575	-0.634384	-0.380046	-0.356598	-0.21553	-0.05249	0.266673
Data576	-0.64153	-0.377197	-0.379181	-0.206757	-0.056356	0.262756
Data577	-0.649134	-0.380758	-0.409648	-0.208613	-0.044327	0.253652
Data578	-0.646693	-0.386963	-0.42689	-0.219612	-0.033569	0.248922
Data579	-0.651881	-0.399984	-0.448456	-0.23538	-0.033798	0.247574
Data580	-0.654806	-0.398763	-0.469971	-0.251083	-0.049922	0.247472
Data581	-0.659536	-0.398865	-0.489604	-0.25664	-0.065282	0.249201
Data582	-0.675507	-0.400696	-0.506185	-0.258916	-0.080032	0.256526
Data583	-0.67421	-0.407206	-0.513865	-0.269368	-0.083415	0.256958
Data584	-0.672251	-0.41331	-0.523885	-0.281232	-0.082245	0.259145
Data585	-0.676727	-0.411784	-0.54601	-0.297991	-0.080668	0.255839
Data586	-0.675354	-0.403646	-0.557353	-0.308164	-0.063197	0.244573
Data587	-0.662053	-0.392253	-0.580343	-0.30529	-0.044988	0.244064
Data588	-0.659459	-0.380554	-0.599213	-0.299263	-0.033976	0.229111
Data589	-0.667343	-0.381673	-0.615133	-0.289078	-0.029958	0.214742
Data590	-0.665817	-0.383911	-0.617523	-0.281448	-0.02655	0.209427
Data591	-0.675608	-0.389099	-0.618286	-0.269508	-0.028458	0.20668
Data592	-0.688985	-0.40212	-0.60557	-0.265795	-0.042572	0.202535
Data593	-0.695801	-0.412292	-0.586344	-0.25678	-0.06307	0.194677
Data594	-0.694249	-0.423279	-0.591125	-0.251401	-0.08695	0.190252
Data595	-0.693309	-0.438436	-0.612895	-0.24086	-0.11912	0.185471
Data596	-0.69219	-0.438843	-0.628357	-0.238711	-0.139745	0.189667
Data597	-0.691579	-0.424093	-0.635529	-0.24334	-0.140127	0.189311
Data598	-0.696335	-0.389506	-0.639598	-0.264842	-0.129369	0.177841
Data599	-0.704269	-0.359192	-0.638326	-0.284297	-0.131124	0.155996
Data600	-0.712179	-0.344137	-0.637004	-0.272026	-0.134989	0.141093
Data601	-0.725123	-0.336202	-0.651805	-0.247218	-0.138168	0.133082
Data602	-0.731557	-0.322978	-0.662384	-0.231412	-0.144857	0.145849
Data603	-0.727361	-0.3243	-0.668437	-0.225627	-0.161463	0.155843
Data604	-0.722682	-0.330811	-0.669556	-0.221418	-0.181071	0.166295
Data605	-0.727539	-0.331014	-0.67627	-0.208766	-0.181427	0.185928
Data606	-0.736059	-0.333049	-0.684357	-0.187276	-0.177205	0.187225
Data607	-0.736415	-0.338033	-0.666351	-0.162671	-0.169881	0.181859
Data608	-0.736237	-0.350037	-0.65389	-0.141169	-0.161667	0.167185
Data609	-0.730947	-0.359192	-0.648295	-0.127831	-0.164693	0.162608
Data610	-0.747757	-0.36143	-0.662944	-0.125135	-0.181071	0.165888
Data611	-0.765762	-0.359599	-0.672048	-0.125872	-0.203578	0.159073
Data612	-0.790507	-0.353597	-0.684814	-0.132052	-0.219879	0.152461
Data613	-0.814133	-0.336507	-0.686442	-0.125058	-0.217565	0.143433
Data614	-0.815557	-0.323079	-0.69692	-0.118523	-0.206604	0.143127
Data615	-0.805384	-0.311381	-0.714874	-0.119387	-0.199509	0.1312
Data616	-0.787404	-0.294291	-0.739136	-0.117505	-0.203298	0.120214
Data617	-0.777613	-0.284017	-0.75765	-0.128301	-0.204315	0.103963
Data618	-0.775401	-0.270487	-0.767212	-0.147731	-0.201848	0.099614
Data619	-0.774536	-0.270996	-0.77474	-0.150019	-0.202255	0.087204
Data620	-0.785955	-0.272217	-0.785828	-0.144691	-0.203781	0.069758
Data621	-0.79366	-0.271606	-0.801646	-0.136897	-0.227839	0.053813
Data622	-0.792669	-0.265706	-0.80307	-0.127614	-0.257467	0.046234
Data623	-0.791931	-0.25706	-0.80363	-0.12207	-0.259781	0.038554
Data624	-0.791397	-0.252584	-0.806885	-0.121892	-0.247447	0.042089
Data625	-0.790253	-0.238241	-0.806732	-0.119514	-0.242971	0.054143
Data626	-0.787913	-0.22522	-0.81665	-0.11776	-0.236842	0.06602
Data627	-0.773239	-0.218709	-0.822601	-0.122579	-0.238902	0.067724
Data628	-0.765025	-0.209656	-0.828145	-0.136299	-0.256704	0.060018
Data629	-0.767848	-0.200704	-0.829519	-0.158768	-0.268021	0.052897
Data630	-0.745926	-0.184428	-0.831502	-0.159823	-0.278168	0.030034
Data631	-0.719528	-0.162455	-0.830638	-0.15892	-0.286077	0.016301
Data632	-0.704346	-0.147705	-0.828044	-0.15124	-0.299454	0.006434
Data633	-0.700531	-0.14211	-0.819448	-0.133502	-0.321757	-0.010656
Data634	-0.703176	-0.131226	-0.806834	-0.123151	-0.337118	-0.025075
Data635	-0.712636	-0.116374	-0.796611	-0.121078	-0.34139	-0.033315
Data636	-0.720367	-0.109355	-0.79834	-0.110626	-0.339839	-0.030085
Data637	-0.722249	-0.121969	-0.799815	-0.079753	-0.34317	-0.02622
Data638	-0.723928	-0.125427	-0.790761	-0.048002	-0.33432	-0.037766
Data639	-0.722605	-0.115153	-0.772451	-0.033404	-0.319138	-0.042953
