# Supplementary material for: Integration of MRI and somatosensory evoked potentials facilitate diagnosis of spinal cord compression
Source: Sci Rep. 2023 May 15;13:7861. doi: 10.1038/s41598-023-34832-2 (PMC10185544; doi:10.1038/s41598-023-34832-2)
Supplement: Supplementary file 3 — Supplementary Information 3. [file 41598_2023_34832_MOESM3_ESM.zip › Preoperative SSEP data/spinal cord compression group/6499489_2/6499489_2_Lt Tibial SEP_Cz'-Fpz_201219_163752.csv]

Index	1	2	3	4	5
Name	Cz'-Fpz	Cz'-Fpz	Cz'-Fpz	Cz'-Fpz	Cz'-Fpz
Time	2.01711E+13	2.01711E+13	2.01711E+13	2.01711E+13	2.01711E+13
Highcut	500	500	500	500	500
Lowcut	10	10	10	10	10
Period	0.000156	0.000156	0.000156	0.000156	0.000156
Averages	120	120	120	120	120
Int (mA)	16/15.4mA	16/15.5mA	16/15.5mA	16/15.5mA	16/15.5mA
Pulse Width (�gs)	200�s	200�s	200�s	200�s	200�s
Rep Rate (Hz)	2.66Hz	2.66Hz	2.66Hz	2.66Hz	2.66Hz
Data0	-0.009486	-0.174716	-0.001628	-0.100582	-0.282444
Data1	-0.018463	-0.186313	0.132855	-0.098243	-0.278833
Data2	-0.01559	-0.192009	0.322474	-0.084103	-0.267389
Data3	0.009639	-0.183159	-0.668854	-0.054449	-0.245212
Data4	0.063401	-0.154421	-0.467231	-0.009562	-0.2121
Data5	0.142316	-0.108441	0.251214	0.045141	-0.172071
Data6	0.23326	-0.056051	0.578012	0.100074	-0.13255
Data7	0.317871	-0.011953	0.61738	0.144147	-0.102185
Data8	0.378958	0.01058	0.507108	0.16818	-0.088095
Data9	0.407162	0.006002	0.347702	0.167951	-0.093233
Data10	0.403143	-0.022889	0.182091	0.144986	-0.115714
Data11	0.375525	-0.066987	0.041301	0.105567	-0.149945
Data12	0.336868	-0.114799	-0.058849	0.058366	-0.188551
Data13	0.298085	-0.158185	-0.140637	0.011826	-0.224816
Data14	0.267007	-0.191958	-0.191246	-0.027517	-0.253859
Data15	0.247705	-0.214949	-0.20503	-0.056382	-0.273696
Data16	0.240609	-0.228428	-0.218102	-0.073701	-0.284123
Data17	0.244272	-0.234531	-0.211846	-0.080084	-0.28631
Data18	0.256352	-0.235142	-0.195875	-0.077287	-0.282241
Data19	0.27423	-0.231988	-0.163424	-0.067496	-0.274408
Data20	0.295364	-0.226749	-0.101472	-0.052898	-0.265354
Data21	0.317413	-0.220798	-0.0471	-0.035452	-0.257471
Data22	0.338293	-0.215508	-0.026703	-0.016836	-0.252791
Data23	0.356451	-0.211795	-0.045116	0.001755	-0.252435
Data24	0.370947	-0.209761	-0.059002	0.019582	-0.256504
Data25	0.381628	-0.208998	-0.054526	0.036316	-0.264185
Data26	0.38908	-0.208845	-0.049643	0.051982	-0.273849
Data27	0.394446	-0.208896	-0.057272	0.066707	-0.283665
Data28	0.398871	-0.209049	-0.060121	0.08072	-0.291905
Data29	0.403245	-0.209354	-0.047557	0.094123	-0.297449
Data30	0.407899	-0.209913	-0.042267	0.106915	-0.299789
Data31	0.412757	-0.21032	-0.063071	0.119071	-0.299229
Data32	0.417614	-0.210066	-0.065359	0.130643	-0.296483
Data33	0.422293	-0.20854	-0.054576	0.141705	-0.29277
Data34	0.426897	-0.205488	-0.05422	0.152387	-0.289209
Data35	0.431627	-0.201216	-0.066224	0.162814	-0.286615
Data36	0.436764	-0.19618	-0.072175	0.17291	-0.285445
Data37	0.442486	-0.191043	-0.10076	0.182472	-0.285445
Data38	0.448844	-0.185906	-0.125073	0.191043	-0.286056
Data39	0.455889	-0.180718	-0.139569	0.198215	-0.286463
Data40	0.463518	-0.175224	-0.145368	0.203683	-0.285903
Data41	0.471453	-0.169426	-0.140637	0.207472	-0.283665
Data42	0.478981	-0.164034	-0.131991	0.210015	-0.279342
Data43	0.484932	-0.160118	-0.129498	0.21205	-0.27273
Data44	0.488034	-0.159101	-0.127972	0.214466	-0.263676
Data45	0.487348	-0.161847	-0.129193	0.218001	-0.252486
Data46	0.482694	-0.168561	-0.14257	0.223061	-0.239618
Data47	0.475115	-0.178429	-0.158083	0.229547	-0.226037
Data48	0.466519	-0.189873	-0.157829	0.236922	-0.212914
Data49	0.459246	-0.20086	-0.155286	0.244322	-0.201724
Data50	0.455329	-0.20971	-0.15376	0.250935	-0.193688
Data51	0.455863	-0.215101	-0.138247	0.256174	-0.189517
Data52	0.46067	-0.216831	-0.135297	0.259887	-0.189161
Data53	0.468401	-0.215457	-0.151166	0.26243	-0.191908
Data54	0.477048	-0.21205	-0.156812	0.264464	-0.196485
Data55	0.484398	-0.207675	-0.152183	0.266855	-0.201572
Data56	0.488721	-0.203098	-0.162865	0.270314	-0.206099
Data57	0.488899	-0.198469	-0.171867	0.275324	-0.20971
Data58	0.484474	-0.193484	-0.177717	0.281885	-0.212456
Data59	0.475471	-0.187889	-0.193739	0.289591	-0.215
Data60	0.462221	-0.181786	-0.205336	0.297729	-0.218001
Data61	0.445233	-0.175631	-0.218153	0.305435	-0.221815
Data62	0.42532	-0.170087	-0.207726	0.311971	-0.226495
Data63	0.403372	-0.16556	-0.1738	0.316676	-0.231581
Data64	0.380306	-0.162051	-0.13489	0.31927	-0.236159
Data65	0.356934	-0.159101	-0.103863	0.319727	-0.239261
Data66	0.333893	-0.155947	-0.090028	0.318379	-0.240177
Data67	0.311538	-0.152082	-0.088299	0.315735	-0.238397
Data68	0.290201	-0.147199	-0.094962	0.312327	-0.234124
Data69	0.270161	-0.141146	-0.09664	0.308741	-0.228122
Data70	0.251698	-0.134178	-0.101574	0.305308	-0.22151
Data71	0.234913	-0.126548	-0.117494	0.302154	-0.215661
Data72	0.219832	-0.118766	-0.126548	0.299102	-0.211795
Data73	0.2062	-0.111645	-0.121207	0.295898	-0.210676
Data74	0.193891	-0.10605	-0.109051	0.292312	-0.212558
Data75	0.183007	-0.102897	-0.099235	0.288294	-0.216882
Data76	0.174131	-0.102541	-0.091707	0.284199	-0.22268
Data77	0.168078	-0.104626	-0.075837	0.280664	-0.228631
Data78	0.165764	-0.107983	-0.070395	0.278681	-0.233514
Data79	0.167773	-0.110831	-0.072989	0.27924	-0.236515
Data80	0.174182	-0.111442	-0.077668	0.283233	-0.237481
Data81	0.184583	-0.108644	-0.087994	0.291066	-0.237023
Data82	0.198189	-0.10249	-0.092877	0.302714	-0.236159
Data83	0.214059	-0.094097	-0.098472	0.317464	-0.235904
Data84	0.231149	-0.085705	-0.090333	0.334198	-0.237176
Data85	0.248264	-0.079449	-0.06831	0.351517	-0.24033
Data86	0.264007	-0.07716	-0.039623	0.367844	-0.245162
Data87	0.276951	-0.0795	-0.016175	0.381882	-0.251113
Data88	0.285801	-0.086061	-0.005697	0.392513	-0.257267
Data89	0.289667	-0.095623	-0.009766	0.399023	-0.26276
Data90	0.288167	-0.10661	-0.02121	0.401109	-0.26688
Data91	0.281554	-0.117444	-0.045574	0.399049	-0.269118
Data92	0.270593	-0.126904	-0.081381	0.393556	-0.26922
Data93	0.256606	-0.134229	-0.121818	0.385901	-0.267084
Data94	0.241093	-0.139061	-0.146029	0.377686	-0.262964
Data95	0.225732	-0.1414	-0.145724	0.370591	-0.257216
Data96	0.211846	-0.1414	-0.146334	0.365886	-0.250604
Data97	0.200122	-0.139315	-0.145622	0.364131	-0.24389
Data98	0.190255	-0.135602	-0.143994	0.365021	-0.23799
Data99	0.180972	-0.130668	-0.143893	0.367361	-0.233565
Data100	0.170494	-0.125277	-0.129447	0.369548	-0.230971
Data101	0.157193	-0.120241	-0.109967	0.369955	-0.230106
Data102	0.140383	-0.116274	-0.093538	0.367514	-0.230462
Data103	0.120546	-0.113832	-0.098624	0.361919	-0.231428
Data104	0.099158	-0.112764	-0.102693	0.35373	-0.232242
Data105	0.077846	-0.112408	-0.109356	0.344142	-0.232395
Data106	0.057857	-0.111899	-0.119936	0.334452	-0.231785
Data107	0.039572	-0.110323	-0.139773	0.325755	-0.230513
Data108	0.022583	-0.10722	-0.157371	0.318583	-0.229089
Data109	0.006053	-0.102693	-0.169731	0.31281	-0.228021
Data110	-0.01091	-0.097098	-0.165255	0.307902	-0.227868
Data111	-0.029094	-0.090842	-0.155133	0.30312	-0.228885
Data112	-0.048981	-0.084077	-0.15081	0.297932	-0.231174
Data113	-0.070471	-0.076702	-0.154014	0.292287	-0.234328
Data114	-0.092902	-0.068106	-0.162305	0.286615	-0.237837
Data115	-0.114926	-0.05773	-0.176343	0.281732	-0.240991
Data116	-0.134763	-0.045218	-0.175886	0.278655	-0.243178
Data117	-0.150785	-0.030518	-0.16851	0.278274	-0.244043
Data118	-0.161975	-0.014242	-0.179599	0.281071	-0.243432
Data119	-0.168256	0.002289	-0.178581	0.28692	-0.241703
Data120	-0.170443	0.017548	-0.167646	0.295135	-0.239465
Data121	-0.169782	0.029603	-0.143028	0.304468	-0.237532
Data122	-0.167417	0.036825	-0.110272	0.313522	-0.23682
Data123	-0.164289	0.038351	-0.094555	0.320974	-0.238092
Data124	-0.161034	0.034282	-0.092521	0.325831	-0.241703
Data125	-0.158312	0.025991	-0.098726	0.327713	-0.247654
Data126	-0.156914	0.015513	-0.089316	0.326899	-0.255385
Data127	-0.157727	0.005442	-0.071616	0.324127	-0.264083
Data128	-0.161491	-0.00178	-0.06658	0.320465	-0.27273
Data129	-0.168383	-0.004374	-0.07543	0.316955	-0.280563
Data130	-0.177895	-0.001526	-0.095776	0.314336	-0.287073
Data131	-0.188754	0.006307	-0.114239	0.312886	-0.292109
Data132	-0.199232	0.017955	-0.125175	0.312301	-0.295872
Data133	-0.207523	0.031281	-0.130363	0.311869	-0.298772
Data134	-0.212253	0.043997	-0.115562	0.310572	-0.301162
Data135	-0.212787	0.054068	-0.077618	0.307469	-0.303451
Data136	-0.209506	0.060273	-0.036927	0.301925	-0.305842
Data137	-0.203555	0.062257	-0.012411	0.293863	-0.308588
Data138	-0.196562	0.060426	-0.001373	0.283843	-0.311894
Data139	-0.190255	0.055797	-0.030976	0.272755	-0.315811
Data140	-0.185957	0.049541	-0.082907	0.261794	-0.32049
Data141	-0.184405	0.042878	-0.125683	0.251977	-0.325729
Data142	-0.185626	0.036876	-0.126192	0.244043	-0.331375
Data143	-0.188907	0.032756	-0.116681	0.238193	-0.336919
Data144	-0.193027	0.031688	-0.129142	0.234226	-0.341904
Data145	-0.196434	0.034638	-0.158643	0.231505	-0.34582
Data146	-0.197782	0.042064	-0.182701	0.229191	-0.348414
Data147	-0.19618	0.053356	-0.197096	0.226469	-0.349432
Data148	-0.191399	0.066835	-0.187279	0.222604	-0.348923
Data149	-0.184024	0.079957	-0.144554	0.217288	-0.346838
Data150	-0.174919	0.090181	-0.104067	0.2106	-0.343328
Data151	-0.165153	0.095521	-0.083416	0.203098	-0.338343
Data152	-0.155718	0.095064	-0.073803	0.195646	-0.332036
Data153	-0.147377	0.089418	-0.094453	0.189263	-0.324763
Data154	-0.140841	0.080364	-0.140434	0.184609	-0.317184
Data155	-0.136568	0.070344	-0.169782	0.181938	-0.310267
Data156	-0.134788	0.061952	-0.166171	0.180819	-0.305079
Data157	-0.135602	0.057476	-0.15727	0.180362	-0.302637
Data158	-0.139035	0.058289	-0.15376	0.179497	-0.3034
Data159	-0.145113	0.064749	-0.15554	0.177335	-0.307215
Data160	-0.153964	0.076397	-0.160525	0.173495	-0.313319
Data161	-0.165535	0.092164	-0.165255	0.168256	-0.320439
Data162	-0.179472	0.110475	-0.160321	0.162356	-0.327357
Data163	-0.194832	0.129702	-0.16083	0.156837	-0.333054
Data164	-0.210193	0.148216	-0.167239	0.152412	-0.336919
Data165	-0.223901	0.16434	-0.170494	0.14936	-0.338852
Data166	-0.234404	0.176394	-0.177157	0.147326	-0.338954
Data167	-0.240762	0.183007	-0.177717	0.145368	-0.337479
Data168	-0.242746	0.183108	-0.1797	0.142341	-0.33463
Data169	-0.240864	0.176547	-0.183973	0.137204	-0.330663
Data170	-0.236311	0.164441	-0.17263	0.129422	-0.32578
Data171	-0.230615	0.148928	-0.155795	0.119097	-0.32049
Data172	-0.225452	0.133059	-0.144198	0.106966	-0.315404
Data173	-0.222146	0.119987	-0.142265	0.09425	-0.311233
Data174	-0.221459	0.112357	-0.137586	0.082373	-0.308588
Data175	-0.223239	0.111696	-0.13611	0.072557	-0.307774
Data176	-0.226571	0.118054	-0.149538	0.065588	-0.308843
Data177	-0.229979	0.130261	-0.16612	0.061646	-0.311335
Data178	-0.231886	0.146131	-0.190992	0.060375	-0.314641
Data179	-0.231047	0.162915	-0.19557	0.060883	-0.318049
Data180	-0.226953	0.178022	-0.190585	0.062002	-0.320999
Data181	-0.219883	0.189568	-0.189466	0.062638	-0.323135
Data182	-0.21088	0.196485	-0.190433	0.061799	-0.324356
Data183	-0.201419	0.198927	-0.170392	0.058874	-0.324763
Data184	-0.192925	0.19791	-0.165967	0.053508	-0.324509
Data185	-0.186592	0.194909	-0.17558	0.045777	-0.323746
Data186	-0.182905	0.191501	-0.178276	0.03591	-0.322728
Data187	-0.181684	0.189059	-0.198367	0.024364	-0.321558
Data188	-0.182396	0.188195	-0.216831	0.011622	-0.320338
Data189	-0.184278	0.189161	-0.23448	-0.001831	-0.31932
Data190	-0.186745	0.191755	-0.235091	-0.01559	-0.318761
Data191	-0.189415	0.19557	-0.230767	-0.029196	-0.318761
Data192	-0.191958	0.200148	-0.224104	-0.042191	-0.319422
Data193	-0.193993	0.20498	-0.219374	-0.054119	-0.320745
Data194	-0.194959	0.20971	-0.213219	-0.06452	-0.322576
Data195	-0.194247	0.214237	-0.212507	-0.073167	-0.324966
Data196	-0.191475	0.218611	-0.213016	-0.079906	-0.327866
Data197	-0.186669	0.223443	-0.217339	-0.084942	-0.331477
Data198	-0.180387	0.22914	-0.222985	-0.088528	-0.335698
Data199	-0.173546	0.236159	-0.249078	-0.091122	-0.34048
Data200	-0.167137	0.24445	-0.289057	-0.092953	-0.345464
Data201	-0.161975	0.253503	-0.321609	-0.09425	-0.350245
Data202	-0.15849	0.262455	-0.343226	-0.095013	-0.354314
Data203	-0.156964	0.270644	-0.346685	-0.095191	-0.357163
Data204	-0.157397	0.277612	-0.344549	-0.094784	-0.358434
Data205	-0.159915	0.283411	-0.343023	-0.093818	-0.357722
Data206	-0.164518	0.28865	-0.333308	-0.092393	-0.354569
Data207	-0.171283	0.294296	-0.3358	-0.090613	-0.348669
Data208	-0.180158	0.301417	-0.370286	-0.088528	-0.339666
Data209	-0.191018	0.311081	-0.406551	-0.086163	-0.327459
Data210	-0.203683	0.323746	-0.430966	-0.083492	-0.312657
Data211	-0.21795	0.339259	-0.441698	-0.080542	-0.296279
Data212	-0.233488	0.356858	-0.430457	-0.077567	-0.279952
Data213	-0.249968	0.375016	-0.424659	-0.074947	-0.26566
Data214	-0.266779	0.392004	-0.428982	-0.073091	-0.255131
Data215	-0.283157	0.406297	-0.427253	-0.072455	-0.249485
Data216	-0.298288	0.416775	-0.426439	-0.073167	-0.249078
Data217	-0.31136	0.423031	-0.422624	-0.075049	-0.2533
Data218	-0.32194	0.425269	-0.411943	-0.077592	-0.260624
Data219	-0.329875	0.424201	-0.413774	-0.080034	-0.269373
Data220	-0.335292	0.42064	-0.429643	-0.081483	-0.277663
Data221	-0.338521	0.415351	-0.438392	-0.081203	-0.284326
Data222	-0.339844	0.409094	-0.457109	-0.078813	-0.288752
Data223	-0.33931	0.402584	-0.477455	-0.074388	-0.291091
Data224	-0.336716	0.396379	-0.47837	-0.068335	-0.291702
Data225	-0.331553	0.39119	-0.460212	-0.06124	-0.291193
Data226	-0.322957	0.387579	-0.437883	-0.053635	-0.289667
Data227	-0.309962	0.386053	-0.420844	-0.04565	-0.287073
Data228	-0.291778	0.386867	-0.382035	-0.037105	-0.283004
Data229	-0.268228	0.389868	-0.353602	-0.027441	-0.277002
Data230	-0.239821	0.394853	-0.352636	-0.016022	-0.268762
Data231	-0.207853	0.401465	-0.334986	-0.002263	-0.258183
Data232	-0.173953	0.409552	-0.295618	0.014038	-0.245314
Data233	-0.139671	0.419114	-0.265049	0.032807	-0.23031
Data234	-0.105999	0.430457	-0.249027	0.053585	-0.213118
Data235	-0.073167	0.443885	-0.245416	0.075761	-0.193739
Data236	-0.040767	0.4595	-0.254673	0.098624	-0.172071
Data237	-0.008265	0.477353	-0.262506	0.121691	-0.148165
Data238	0.024694	0.49719	-0.251621	0.14463	-0.122326
Data239	0.058086	0.518705	-0.232039	0.167493	-0.094962
Data240	0.091274	0.541543	-0.215457	0.190611	-0.066478
Data241	0.123395	0.565143	-0.186262	0.214491	-0.037232
Data242	0.153557	0.588795	-0.149793	0.239567	-0.007426
Data243	0.181303	0.611582	-0.113273	0.266041	0.022685
Data244	0.20676	0.632537	-0.073955	0.293533	0.053
Data245	0.230564	0.650848	-0.041555	0.321253	0.082806
Data246	0.253758	0.666005	-0.027924	0.347982	0.111442
Data247	0.277256	0.677958	-0.022939	0.372422	0.138094
Data248	0.301595	0.686859	-0.024923	0.393454	0.162153
Data249	0.326619	0.693014	-0.024109	0.410391	0.183363
Data250	0.351593	0.696778	-0.032146	0.423082	0.202131
Data251	0.375423	0.698405	-0.04832	0.431729	0.21912
Data252	0.39704	0.698151	-0.054068	0.43684	0.23504
Data253	0.415554	0.696269	-0.047456	0.439027	0.250502
Data254	0.430355	0.692963	-0.030365	0.438799	0.265761
Data255	0.441138	0.687978	-0.010986	0.43651	0.280664
Data256	0.447674	0.680908	0.001119	0.432339	0.294804
Data257	0.449861	0.670787	0.008545	0.426312	0.307724
Data258	0.447674	0.656748	0.003967	0.41825	0.318761
Data259	0.441291	0.638336	-0.010936	0.408052	0.327459
Data260	0.431169	0.615447	-0.035401	0.395488	0.333308
Data261	0.41797	0.588846	-0.082958	0.380458	0.335851
Data262	0.402482	0.559701	-0.121106	0.36291	0.334834
Data263	0.38557	0.529539	-0.135907	0.342972	0.330154
Data264	0.367946	0.499886	-0.139976	0.320974	0.322271
Data265	0.350042	0.471911	-0.13962	0.2975	0.311691
Data266	0.331935	0.446174	-0.133618	0.273391	0.299433
Data267	0.313395	0.422522	-0.148114	0.249612	0.286259
Data268	0.293838	0.400244	-0.181938	0.227232	0.272933
Data269	0.272577	0.378119	-0.206455	0.207192	0.25981
Data270	0.249154	0.355077	-0.218306	0.190102	0.246942
Data271	0.223723	0.330104	-0.235498	0.176216	0.234124
Data272	0.196918	0.302841	-0.268203	0.16523	0.221103
Data273	0.169909	0.273238	-0.292007	0.156405	0.20793
Data274	0.143893	0.24155	-0.304723	0.148623	0.194654
Data275	0.119707	0.207828	-0.315506	0.14051	0.181633
Data276	0.097403	0.172223	-0.32634	0.130694	0.169019
Data277	0.076295	0.134585	-0.33753	0.118003	0.156863
Data278	0.055263	0.094809	-0.352483	0.101676	0.14491
Data279	0.032959	0.053051	-0.369065	0.081458	0.132703
Data280	0.008265	0.009613	-0.39058	0.057679	0.119631
Data281	-0.019379	-0.034791	-0.41179	0.031027	0.105186
Data282	-0.0501	-0.0795	-0.443631	0.002391	0.089062
Data283	-0.08334	-0.123445	-0.480914	-0.027237	0.071209
Data284	-0.118079	-0.166018	-0.507108	-0.057145	0.051881
Data285	-0.15287	-0.206861	-0.530454	-0.086748	0.031484
Data286	-0.18616	-0.24623	-0.54612	-0.11574	0.010681
Data287	-0.216475	-0.284733	-0.557514	-0.144045	-0.01002
Data288	-0.242796	-0.322983	-0.571806	-0.171715	-0.030264
Data289	-0.264668	-0.361537	-0.587676	-0.198876	-0.049846
Data290	-0.282216	-0.400142	-0.620483	-0.225656	-0.068615
Data291	-0.296228	-0.438087	-0.646881	-0.252206	-0.086671
Data292	-0.307978	-0.474047	-0.662292	-0.278553	-0.103914
Data293	-0.319219	-0.506752	-0.665853	-0.304621	-0.120394
Data294	-0.331757	-0.535337	-0.68157	-0.330231	-0.13611
Data295	-0.347321	-0.559345	-0.70929	-0.355103	-0.15142
Data296	-0.367157	-0.579182	-0.742555	-0.379009	-0.166781
Data297	-0.391674	-0.595407	-0.772208	-0.40177	-0.182905
Data298	-0.420386	-0.608886	-0.793927	-0.423336	-0.200097
Data299	-0.451921	-0.620483	-0.799624	-0.443732	-0.218357
Data300	-0.484499	-0.630808	-0.806999	-0.463137	-0.237125
Data301	-0.516264	-0.64037	-0.809898	-0.481702	-0.255283
Data302	-0.54579	-0.649831	-0.817629	-0.499631	-0.27156
Data303	-0.572239	-0.659953	-0.803133	-0.517052	-0.284733
Data304	-0.595356	-0.671397	-0.792452	-0.53404	-0.294041
Data305	-0.615422	-0.684977	-0.795046	-0.550596	-0.299229
Data306	-0.632843	-0.700796	-0.809135	-0.566695	-0.300399
Data307	-0.647898	-0.718344	-0.824191	-0.582132	-0.29811
Data308	-0.660614	-0.7364	-0.832888	-0.596653	-0.292973
Data309	-0.67071	-0.753134	-0.851657	-0.61003	-0.285801
Data310	-0.677704	-0.766817	-0.86244	-0.622034	-0.277612
Data311	-0.681137	-0.776226	-0.864576	-0.632588	-0.269576
Data312	-0.680883	-0.781008	-0.87068	-0.641718	-0.262659
Data313	-0.677221	-0.781872	-0.872307	-0.649704	-0.257827
Data314	-0.670939	-0.780143	-0.866712	-0.656901	-0.255538
Data315	-0.663055	-0.777549	-0.879835	-0.663742	-0.25569
Data316	-0.654663	-0.775413	-0.889245	-0.670507	-0.257674
Data317	-0.646652	-0.774497	-0.897485	-0.677272	-0.260522
Data318	-0.639455	-0.774955	-0.902113	-0.683935	-0.263371
Data319	-0.633199	-0.776226	-0.904657	-0.690089	-0.265609
Data320	-0.627578	-0.777854	-0.91488	-0.695354	-0.26688
Data321	-0.62211	-0.779533	-0.93904	-0.699321	-0.267287
Data322	-0.616388	-0.781465	-0.943923	-0.701839	-0.266931
Data323	-0.610157	-0.784314	-0.932682	-0.702932	-0.266016
Data324	-0.60352	-0.788586	-0.906488	-0.702856	-0.264337
Data325	-0.596908	-0.794436	-0.899062	-0.701966	-0.261845
Data326	-0.590906	-0.8012	-0.91076	-0.700542	-0.258386
Data327	-0.585896	-0.807558	-0.906691	-0.698736	-0.254164
Data328	-0.581979	-0.81178	-0.897688	-0.696447	-0.249688
Data329	-0.578698	-0.812289	-0.889804	-0.693446	-0.24567
Data330	-0.575062	-0.808321	-0.872257	-0.689301	-0.242618
Data331	-0.570026	-0.79998	-0.868391	-0.683655	-0.240889
Data332	-0.5626	-0.788434	-0.871239	-0.676305	-0.24038
Data333	-0.552249	-0.775413	-0.874698	-0.667277	-0.240635
Data334	-0.538949	-0.762799	-0.859744	-0.656672	-0.24094
Data335	-0.523028	-0.751659	-0.821647	-0.644745	-0.240584
Data336	-0.505201	-0.742199	-0.805778	-0.631673	-0.238855
Data337	-0.486483	-0.733603	-0.800844	-0.617609	-0.235294
Data338	-0.468299	-0.724498	-0.767987	-0.602757	-0.229648
Data339	-0.45243	-0.713715	-0.730704	-0.587294	-0.221663
Data340	-0.440706	-0.700542	-0.680654	-0.571578	-0.211439
Data341	-0.43445	-0.685232	-0.631418	-0.555937	-0.19913
Data342	-0.434094	-0.668498	-0.597391	-0.540678	-0.185245
Data343	-0.438671	-0.651459	-0.573231	-0.526029	-0.170291
Data344	-0.446225	-0.63503	-0.550088	-0.512016	-0.154828
Data345	-0.454159	-0.620076	-0.532082	-0.498665	-0.139264
Data346	-0.46006	-0.607309	-0.510669	-0.486102	-0.1237
Data347	-0.462069	-0.597238	-0.481422	-0.474454	-0.108085
Data348	-0.459068	-0.590168	-0.443681	-0.464052	-0.092114
Data349	-0.450675	-0.585845	-0.403499	-0.455049	-0.075634
Data350	-0.437044	-0.583454	-0.379187	-0.447496	-0.058493
Data351	-0.418835	-0.58147	-0.370743	-0.440986	-0.041047
Data352	-0.397065	-0.578215	-0.371761	-0.434933	-0.023855
Data353	-0.373083	-0.572061	-0.377152	-0.428499	-0.007833
Data354	-0.348287	-0.562041	-0.370336	-0.421047	0.006053
Data355	-0.324	-0.547951	-0.35579	-0.412248	0.017141
Data356	-0.301137	-0.530454	-0.341548	-0.402279	0.025076
Data357	-0.280156	-0.510618	-0.330256	-0.391801	0.030162
Data358	-0.261184	-0.489509	-0.311284	-0.381755	0.033112
Data359	-0.24417	-0.467892	-0.323593	-0.373058	0.035045
Data360	-0.228911	-0.446174	-0.347194	-0.366395	0.037079
Data361	-0.215229	-0.424659	-0.359808	-0.361944	0.040182
Data362	-0.202691	-0.403703	-0.36286	-0.359401	0.045167
Data363	-0.190433	-0.383917	-0.367437	-0.358155	0.052491
Data364	-0.177361	-0.366064	-0.368607	-0.357392	0.06246
Data365	-0.162203	-0.351059	-0.34287	-0.356349	0.075074
Data366	-0.143969	-0.339412	-0.310521	-0.354543	0.089977
Data367	-0.122352	-0.331172	-0.274815	-0.351822	0.106406
Data368	-0.097861	-0.325526	-0.2474	-0.348363	0.123089
Data369	-0.071845	-0.321101	-0.210981	-0.344447	0.138603
Data370	-0.046057	-0.31637	-0.170901	-0.34048	0.151369
Data371	-0.022278	-0.310165	-0.14313	-0.336665	0.160271
Data372	-0.002035	-0.301722	-0.123089	-0.333054	0.165001
Data373	0.013886	-0.291346	-0.109509	-0.329468	0.166222
Data374	0.025381	-0.279596	-0.10371	-0.325628	0.165255
Data375	0.033087	-0.267236	-0.092063	-0.321406	0.164136
Data376	0.038173	-0.254775	-0.093283	-0.316854	0.164594
Data377	0.042039	-0.242059	-0.097963	-0.312327	0.167951
Data378	0.045828	-0.228885	-0.097709	-0.30841	0.174716
Data379	0.050253	-0.214949	-0.110628	-0.30574	0.184532
Data380	0.055568	-0.200656	-0.117901	-0.30485	0.196434
Data381	0.061748	-0.186669	-0.115104	-0.305969	0.209201
Data382	0.068767	-0.1738	-0.087943	-0.308944	0.221764
Data383	0.076829	-0.162509	-0.058442	-0.313268	0.233412
Data384	0.086188	-0.15259	-0.018718	-0.318074	0.243788
Data385	0.097149	-0.143028	0.020294	-0.322398	0.252893
Data386	0.109712	-0.132296	0.05712	-0.325119	0.260878
Data387	0.123395	-0.11902	0.075634	-0.325322	0.267643
Data388	0.137458	-0.102439	0.083925	-0.322372	0.273086
Data389	0.150861	-0.082602	0.095928	-0.315963	0.277104
Data390	0.162509	-0.060426	0.10956	-0.306325	0.279393
Data391	0.171537	-0.037283	0.123395	-0.294041	0.280054
Data392	0.177386	-0.014903	0.157066	-0.280181	0.27924
Data393	0.180031	0.005239	0.201724	-0.266066	0.277409
Data394	0.179878	0.022329	0.250706	-0.253173	0.275069
Data395	0.177717	0.03596	0.282902	-0.242949	0.272628
Data396	0.174589	0.046387	0.314336	-0.236439	0.270593
Data397	0.171384	0.054627	0.331426	-0.234201	0.269373
Data398	0.168765	0.062053	0.349228	-0.235904	0.269423
Data399	0.167086	0.070242	0.368556	-0.240457	0.271305
Data400	0.166298	0.080618	0.392055	-0.246153	0.275425
Data401	0.166145	0.093945	0.410824	-0.250985	0.282088
Data402	0.166069	0.110068	0.424506	-0.253096	0.29104
Data403	0.165459	0.128125	0.440884	-0.251189	0.301773
Data404	0.163678	0.146436	0.460416	-0.24478	0.313217
Data405	0.160449	0.163272	0.466723	-0.234201	0.324254
Data406	0.155845	0.17731	0.480964	-0.220493	0.333969
Data407	0.150479	0.187584	0.481575	-0.205158	0.341853
Data408	0.145266	0.193739	0.477048	-0.189848	0.347804
Data409	0.141171	0.195926	0.477607	-0.176064	0.352331
Data410	0.13873	0.194654	0.492358	-0.164925	0.356247
Data411	0.13784	0.190687	0.498054	-0.15699	0.360418
Data412	0.13784	0.185245	0.503141	-0.152209	0.365403
Data413	0.137687	0.179548	0.507871	-0.149996	0.371659
Data414	0.136467	0.174868	0.524554	-0.149335	0.379034
Data415	0.133618	0.172223	0.546629	-0.149233	0.387223
Data416	0.129244	0.172071	0.56143	-0.148852	0.395616
Data417	0.123878	0.174411	0.574553	-0.147936	0.40355
Data418	0.118257	0.178632	0.576079	-0.14669	0.410671
Data419	0.113018	0.183617	0.580351	-0.145902	0.416775
Data420	0.108339	0.188144	0.586862	-0.146461	0.421912
Data421	0.104041	0.191043	0.59088	-0.149081	0.426388
Data422	0.099692	0.191806	0.603087	-0.154014	0.43061
Data423	0.09486	0.190382	0.614583	-0.160932	0.43478
Data424	0.089342	0.18733	0.617736	-0.168994	0.438849
Data425	0.083238	0.183464	0.62384	-0.177106	0.442512
Data426	0.076778	0.179446	0.638488	-0.184304	0.445004
Data427	0.070192	0.175377	0.63152	-0.19	0.445563
Data428	0.063427	0.171257	0.614735	-0.19412	0.44358
Data429	0.056153	0.166934	0.605325	-0.196892	0.439053
Data430	0.04799	0.162712	0.602579	-0.198825	0.432492
Data431	0.038631	0.158897	0.604715	-0.200148	0.425065
Data432	0.028331	0.156202	0.619821	-0.20086	0.418453
Data433	0.017904	0.15493	0.630554	-0.200351	0.414079
Data434	0.008774	0.155133	0.648559	-0.197731	0.412858
Data435	0.002594	0.156558	0.66097	-0.191958	0.415045
Data436	0.000763	0.158643	0.670431	-0.182167	0.420132
Data437	0.003993	0.16083	0.690318	-0.167875	0.426846
Data438	0.012055	0.162509	0.7069	-0.149182	0.433865
Data439	0.023804	0.163119	0.73106	-0.126828	0.439867
Data440	0.037537	0.162153	0.748099	-0.102108	0.443885
Data441	0.051321	0.159202	0.766613	-0.076651	0.445462
Data442	0.063528	0.154269	0.797793	-0.052186	0.444648
Data443	0.073014	0.147758	0.813408	-0.030238	0.441901
Data444	0.079296	0.140688	0.81178	-0.012055	0.438137
Data445	0.082475	0.13433	0.813408	0.00178	0.434475
Data446	0.083263	0.129854	0.817171	0.011165	0.431932
Data447	0.082628	0.127871	0.83121	0.016607	0.431271
Data448	0.081839	0.128481	0.842654	0.018921	0.432695
Data449	0.082043	0.130872	0.860253	0.019252	0.435747
Data450	0.084052	0.133923	0.862389	0.018819	0.43946
Data451	0.088197	0.136467	0.868289	0.018819	0.442715
Data452	0.094199	0.137535	0.881005	0.020142	0.444495
Data453	0.101422	0.13667	0.891737	0.023423	0.444292
Data454	0.109255	0.134178	0.901808	0.028712	0.442156
Data455	0.117418	0.13077	0.912133	0.03563	0.4389
Data456	0.126167	0.127464	0.916406	0.043463	0.435492
Data457	0.136212	0.125124	0.918593	0.051347	0.433051
Data458	0.148597	0.124208	0.916355	0.058518	0.432339
Data459	0.164162	0.124666	0.911625	0.064546	0.433712
Data460	0.183185	0.125836	0.903588	0.069429	0.43712
Data461	0.205336	0.126802	0.897739	0.073447	0.442512
Data462	0.229597	0.126802	0.89428	0.07716	0.449633
Data463	0.2548	0.125683	0.897688	0.081229	0.458381
Data464	0.2798	0.124056	0.872765	0.086137	0.468808
Data465	0.30396	0.123039	0.854454	0.092088	0.480812
Data466	0.327001	0.124005	0.8365	0.099031	0.493935
Data467	0.348948	0.127718	0.837415	0.106533	0.507566
Data468	0.370006	0.133923	0.860202	0.113883	0.520841
Data469	0.390249	0.1414	0.892755	0.120394	0.532896
Data470	0.409781	0.148165	0.90486	0.125455	0.543221
Data471	0.42855	0.152183	0.892348	0.12871	0.551919
Data472	0.446377	0.152082	0.883701	0.130083	0.559141
Data473	0.462908	0.147402	0.866611	0.129727	0.565499
Data474	0.477557	0.138654	0.851453	0.12782	0.571145
Data475	0.489789	0.127209	0.825971	0.124514	0.575977
Data476	0.499173	0.114748	0.810407	0.119961	0.579436
Data477	0.505633	0.103304	0.802218	0.114265	0.580911
Data478	0.509295	0.094402	0.808169	0.107652	0.579843
Data479	0.51044	0.089316	0.824241	0.100608	0.576181
Data480	0.509372	0.088604	0.849928	0.093843	0.57023
Data481	0.506396	0.092114	0.870375	0.088121	0.562549
Data482	0.50192	0.099082	0.872613	0.084179	0.553801
Data483	0.496529	0.108237	0.870578	0.082399	0.544442
Data484	0.490959	0.118054	0.86834	0.082704	0.534625
Data485	0.485949	0.126752	0.84947	0.084637	0.524503
Data486	0.482185	0.132906	0.835126	0.087409	0.514229
Data487	0.479973	0.135246	0.812187	0.090283	0.50426
Data488	0.479464	0.133211	0.799878	0.092699	0.49541
Data489	0.480507	0.126955	0.813713	0.094428	0.488594
Data490	0.482694	0.117494	0.839907	0.09575	0.484677
Data491	0.48544	0.106457	0.865237	0.097124	0.48422
Data492	0.487958	0.095521	0.890873	0.09926	0.48717
Data493	0.489433	0.086264	0.903029	0.102719	0.492917
Data494	0.488975	0.079805	0.913456	0.107907	0.500191
Data495	0.485949	0.076499	0.91549	0.1149	0.507515
Data496	0.479922	0.076295	0.914371	0.123496	0.513364
Data497	0.470868	0.078787	0.907657	0.13316	0.516518
Data498	0.459017	0.083416	0.901859	0.143104	0.516365
Data499	0.444724	0.089418	0.899825	0.152387	0.512856
Data500	0.428346	0.096081	0.924086	0.160042	0.506701
Data501	0.410163	0.102591	0.949365	0.165255	0.498868
Data502	0.390402	0.108136	0.964879	0.167519	0.490578
Data503	0.369497	0.11195	0.991073	0.166781	0.482897
Data504	0.348109	0.113578	1.012385	0.163399	0.476387
Data505	0.327179	0.112713	1.018489	0.15816	0.471351
Data506	0.307876	0.109509	1.013199	0.151929	0.467536
Data507	0.291168	0.104321	1.003332	0.145469	0.464434
Data508	0.27774	0.097505	0.97907	0.139442	0.461331
Data509	0.267694	0.089621	0.955316	0.134203	0.457364
Data510	0.260675	0.080975	0.932123	0.12988	0.451972
Data511	0.256021	0.07187	0.911523	0.12665	0.444699
Data512	0.252766	0.062409	0.901554	0.124514	0.43534
Data513	0.250019	0.052796	0.898146	0.123573	0.424303
Data514	0.247069	0.043132	0.894433	0.123649	0.412095
Data515	0.243432	0.034028	0.893874	0.124386	0.399736
Data516	0.23888	0.026093	0.883294	0.1252	0.388291
Data517	0.233387	0.020091	0.862745	0.125302	0.378882
Data518	0.227003	0.01648	0.847842	0.123929	0.372422
Data519	0.219857	0.01531	0.827039	0.120597	0.369523
Data520	0.212075	0.01592	0.797894	0.115155	0.370286
Data521	0.203962	0.01765	0.767325	0.107907	0.374558
Data522	0.196129	0.019735	0.728262	0.099413	0.381526
Data523	0.189339	0.022024	0.691386	0.09041	0.390224
Data524	0.184507	0.024821	0.659749	0.08161	0.399329
Data525	0.18232	0.028789	0.611378	0.073676	0.407721
Data526	0.18321	0.034536	0.586506	0.067089	0.414588
Data527	0.187279	0.04242	0.579436	0.062231	0.419572
Data528	0.194273	0.05244	0.568399	0.059408	0.423082
Data529	0.203733	0.064139	0.565805	0.058849	0.425778
Data530	0.215025	0.076855	0.563007	0.060553	0.428422
Data531	0.227359	0.089672	0.556954	0.064215	0.431423
Data532	0.239897	0.10132	0.557107	0.069225	0.434323
Data533	0.251774	0.110475	0.550495	0.07454	0.436154
Data534	0.26243	0.115969	0.531523	0.079042	0.435289
Data535	0.271382	0.116782	0.511228	0.081687	0.430406
Data536	0.278325	0.112866	0.505938	0.081788	0.42064
Data537	0.282673	0.105186	0.505379	0.079169	0.406144
Data538	0.283563	0.095725	0.506447	0.074184	0.387986
Data539	0.279952	0.087027	0.488289	0.067572	0.367895
Data540	0.270848	0.081737	0.469418	0.060273	0.347753
Data541	0.255894	0.081534	0.443936	0.053152	0.328985
Data542	0.235523	0.086926	0.42593	0.046921	0.312301
Data543	0.210956	0.096742	0.414537	0.042064	0.297754
Data544	0.184024	0.108899	0.404415	0.038809	0.284632
Data545	0.156507	0.120851	0.391801	0.037156	0.27217
Data546	0.129981	0.130566	0.376694	0.036876	0.259709
Data547	0.10544	0.13667	0.38819	0.037537	0.24684
Data548	0.083441	0.138959	0.392869	0.038529	0.233768
Data549	0.064139	0.137992	0.389563	0.039165	0.2209
Data550	0.047481	0.13489	0.399736	0.038885	0.208896
Data551	0.03329	0.130922	0.415808	0.037283	0.198266
Data552	0.021286	0.127108	0.440681	0.034358	0.189314
Data553	0.011165	0.124107	0.461229	0.030416	0.181888
Data554	0.002569	0.122072	0.470181	0.026067	0.175631
Data555	-0.004857	0.120902	0.462501	0.021998	0.169782
Data556	-0.011495	0.120241	0.438646	0.018769	0.163628
Data557	-0.017573	0.119885	0.408281	0.016759	0.156507
Data558	-0.02299	0.119631	0.399074	0.015971	0.148114
Data559	-0.027314	0.119478	0.390936	0.0162	0.138348
Data560	-0.029781	0.119326	0.390885	0.017141	0.127616
Data561	-0.029424	0.118817	0.3829	0.018463	0.116477
Data562	-0.025661	0.117494	0.370743	0.019938	0.105847
Data563	-0.018438	0.114799	0.350805	0.021566	0.09659
Data564	-0.008774	0.110374	0.322983	0.023524	0.089418
Data565	0.00145	0.10427	0.29572	0.025966	0.084789
Data566	0.009791	0.0972	0.269983	0.029068	0.082704
Data567	0.013962	0.090028	0.245162	0.032756	0.082806
Data568	0.012436	0.084128	0.228631	0.036698	0.084637
Data569	0.005112	0.080313	0.217848	0.04036	0.087434
Data570	-0.006714	0.079245	0.183363	0.043081	0.090537
Data571	-0.020727	0.080822	0.138348	0.044226	0.093385
Data572	-0.034282	0.084433	0.092724	0.043463	0.095623
Data573	-0.045319	0.089113	0.061036	0.040767	0.096997
Data574	-0.052898	0.093894	0.041962	0.036469	0.097454
Data575	-0.057425	0.098014	0.029704	0.031205	0.096895
Data576	-0.060375	0.101167	0.011953	0.025711	0.095521
Data577	-0.063757	0.103354	-0.00295	0.020727	0.093589
Data578	-0.069556	0.104931	-0.018311	0.01681	0.091452
Data579	-0.07922	0.10605	-0.025788	0.014165	0.089367
Data580	-0.09336	0.106813	-0.030518	0.012487	0.087689
Data581	-0.111772	0.106966	-0.030518	0.011088	0.086468
Data582	-0.133618	0.105948	-0.031637	0.008927	0.085501
Data583	-0.157549	0.103507	-0.033417	0.00501	0.084484
Data584	-0.182116	0.09954	-0.046438	-0.001297	0.082856
Data585	-0.205895	0.094606	-0.06363	-0.010198	0.080212
Data586	-0.227385	0.08957	-0.085807	-0.021083	0.076295
Data587	-0.245365	0.085501	-0.12197	-0.032985	0.071209
Data588	-0.258869	0.083009	-0.150912	-0.044658	0.065207
Data589	-0.267592	0.082399	-0.164136	-0.054907	0.0589
Data590	-0.272017	0.083467	-0.157371	-0.062893	0.052745
Data591	-0.27334	0.08601	-0.150149	-0.06803	0.0471
Data592	-0.27306	0.089825	-0.176191	-0.070013	0.042064
Data593	-0.272679	0.095013	-0.211846	-0.068869	0.037537
Data594	-0.273187	0.101676	-0.2268	-0.064902	0.033163
Data595	-0.274968	0.109865	-0.221052	-0.058722	0.028738
Data596	-0.278096	0.119326	-0.205437	-0.051143	0.023855
Data597	-0.282597	0.129651	-0.179548	-0.04303	0.01826
Data598	-0.28865	0.14018	-0.15259	-0.035045	0.011749
Data599	-0.296559	0.150403	-0.150607	-0.027492	0.004273
Data600	-0.306681	0.159609	-0.163272	-0.020244	-0.004069
Data601	-0.319142	0.167188	-0.170087	-0.012868	-0.013123
Data602	-0.333715	0.172376	-0.178581	-0.004985	-0.022685
Data603	-0.349839	0.174665	-0.19557	0.003408	-0.0324
Data604	-0.3667	0.1738	-0.218916	0.011927	-0.042115
Data605	-0.383281	0.170036	-0.236973	0.01971	-0.051728
Data606	-0.398591	0.164136	-0.240686	0.025737	-0.061443
Data607	-0.41179	0.157066	-0.237329	0.029221	-0.071514
Data608	-0.422115	0.149945	-0.24038	0.029806	-0.082246
Data609	-0.429033	0.143842	-0.248315	0.027797	-0.093741
Data610	-0.43211	0.139518	-0.250502	0.023982	-0.105796
Data611	-0.431042	0.137433	-0.268355	0.019303	-0.118054
Data612	-0.425803	0.137891	-0.268966	0.014801	-0.129905
Data613	-0.416724	0.14079	-0.259353	0.011088	-0.14079
Data614	-0.404568	0.145876	-0.249739	0.008545	-0.150657
Data615	-0.390478	0.152692	-0.25035	0.007146	-0.159762
Data616	-0.375855	0.160678	-0.267033	0.006663	-0.168917
Data617	-0.361817	0.169426	-0.290634	0.006841	-0.178988
Data618	-0.349228	0.178429	-0.314539	0.007299	-0.190738
Data619	-0.33842	0.187432	-0.34465	0.007731	-0.204369
Data620	-0.32929	0.195926	-0.366369	0.007731	-0.219577
Data621	-0.321482	0.203403	-0.39114	0.006867	-0.23565
Data622	-0.314488	0.209201	-0.404924	0.004679	-0.251672
Data623	-0.308054	0.212812	-0.412502	0.000814	-0.266829
Data624	-0.302307	0.21383	-0.408738	-0.004705	-0.280613
Data625	-0.297729	0.21205	-0.387935	-0.011571	-0.292821
Data626	-0.295109	0.207472	-0.381933	-0.018845	-0.303502
Data627	-0.295288	0.200504	-0.399227	-0.025381	-0.312556
Data628	-0.298772	0.191704	-0.421505	-0.029959	-0.320083
Data629	-0.305587	0.181888	-0.442156	-0.031586	-0.326034
Data630	-0.315302	0.172274	-0.468299	-0.029959	-0.33046
Data631	-0.32723	0.163933	-0.476539	-0.025381	-0.33346
Data632	-0.340607	0.157931	-0.481015	-0.018819	-0.335393
Data633	-0.354874	0.154523	-0.476539	-0.011521	-0.336614
Data634	-0.369726	0.153658	-0.466112	-0.00473	-0.337479
Data635	-0.384883	0.154574	-0.468299	0.00061	-0.338038
Data636	-0.39999	0.156354	-0.473233	0.00412	-0.338343
Data637	-0.414537	0.158134	-0.492409	0.005824	-0.338293
Data638	-0.427863	0.159457	-0.51367	0.006104	-0.337936
Data639	-0.439307	0.160169	-0.528013	0.005468	-0.337224
