# Supplementary material for: Integration of MRI and somatosensory evoked potentials facilitate diagnosis of spinal cord compression
Source: Sci Rep. 2023 May 15;13:7861. doi: 10.1038/s41598-023-34832-2 (PMC10185544; doi:10.1038/s41598-023-34832-2)
Supplement: Supplementary file 3 — Supplementary Information 3. [file 41598_2023_34832_MOESM3_ESM.zip › Preoperative SSEP data/spinal cord compression group/6499489_2/6499489_2_Rt Tibial SEP_Cz'-Fpz_201219_163758.csv]

Index	1	2	3	4	5	6
Name	Cz'-Fpz	Cz'-Fpz	Cz'-Fpz	Cz'-Fpz	Cz'-Fpz	Cz'-Fpz
Time	2.01711E+13	2.01711E+13	2.01711E+13	2.01711E+13	2.01711E+13	2.01711E+13
Highcut	500	500	500	500	500	500
Lowcut	10	10	10	10	10	10
Period	0.000156	0.000156	0.000156	0.000156	0.000156	0.000156
Averages	120	120	120	120	120	120
Int (mA)	16/15.5mA	16/15.5mA	16/15.6mA	16/15.5mA	16/15.5mA	16/15.5mA
Pulse Width (�gs)	200�s	200�s	200�s	200�s	200�s	200�s
Rep Rate (Hz)	2.66Hz	2.66Hz	2.66Hz	2.66Hz	2.66Hz	2.66Hz
Data0	-0.530607	-0.278528	0.245721	-0.164289	-0.192009	-0.07482
Data1	-0.464281	-0.25625	0.255741	0.091656	-0.18143	-0.072429
Data2	-0.394598	-0.21912	0.278833	0.385036	-0.154726	-0.060019
Data3	-0.32695	-0.164391	0.317795	-1.181048	-0.106152	-0.032451
Data4	-0.268406	-0.092622	0.372117	-1.00267	-0.034892	0.011699
Data5	-0.226647	-0.008901	0.436764	-0.082399	0.052847	0.068055
Data6	-0.208896	0.077719	0.503192	0.349177	0.144503	0.126548
Data7	-0.219781	0.156252	0.561074	0.476743	0.224308	0.174614
Data8	-0.26037	0.216373	0.601155	0.438544	0.278426	0.201216
Data9	-0.327001	0.250858	0.617634	0.339106	0.299077	0.200504
Data10	-0.412044	0.257572	0.609649	0.214745	0.28631	0.173393
Data11	-0.505531	0.239211	0.580962	0.076499	0.247349	0.12665
Data12	-0.596933	0.202335	0.538338	-0.049032	0.193383	0.069835
Data13	-0.677501	0.155184	0.489865	-0.136721	0.136263	0.012563
Data14	-0.741131	0.105898	0.442919	-0.198723	0.085756	-0.03769
Data15	-0.784873	0.061189	0.403245	-0.215915	0.047557	-0.077465
Data16	-0.809695	0.024516	0.373134	-0.221815	0.024058	-0.105643
Data17	-0.818087	-0.002289	0.353348	-0.224918	0.014954	-0.12314
Data18	-0.813611	-0.019328	0.343023	-0.208642	0.017904	-0.132092
Data19	-0.800387	-0.028077	0.339971	-0.167697	0.029399	-0.13489
Data20	-0.782432	-0.030925	0.341395	-0.102591	0.045675	-0.134025
Data21	-0.763104	-0.030416	0.344447	-0.054373	0.063071	-0.131278
Data22	-0.7452	-0.029094	0.346787	-0.042522	0.078381	-0.128125
Data23	-0.730653	-0.028992	0.346736	-0.038402	0.08957	-0.125327
Data24	-0.720684	-0.031434	0.343531	-0.024465	0.09542	-0.123039
Data25	-0.715953	-0.037029	0.337174	-0.034078	0.095979	-0.121258
Data26	-0.716615	-0.045523	0.328272	-0.071463	0.092012	-0.119631
Data27	-0.72221	-0.056306	0.317693	-0.109865	0.084993	-0.117952
Data28	-0.731975	-0.068106	0.306655	-0.154472	0.0766	-0.116274
Data29	-0.744589	-0.079856	0.296178	-0.194502	0.068513	-0.114697
Data30	-0.758424	-0.090486	0.287124	-0.213525	0.062155	-0.113629
Data31	-0.771852	-0.099336	0.280156	-0.214949	0.058646	-0.113476
Data32	-0.783195	-0.106101	0.27568	-0.195773	0.058544	-0.114646
Data33	-0.79118	-0.110933	0.273645	-0.18087	0.062155	-0.117545
Data34	-0.795046	-0.114392	0.273899	-0.168256	0.069327	-0.122479
Data35	-0.794995	-0.117088	0.275985	-0.152183	0.079652	-0.129651
Data36	-0.79174	-0.119834	0.279393	-0.151776	0.092521	-0.138908
Data37	-0.786653	-0.123293	0.283665	-0.175275	0.107271	-0.150149
Data38	-0.781313	-0.12782	0.288345	-0.200961	0.122937	-0.162814
Data39	-0.777193	-0.133567	0.293075	-0.223087	0.138654	-0.176191
Data40	-0.77526	-0.14018	0.297704	-0.233158	0.153506	-0.189415
Data41	-0.77587	-0.147199	0.301773	-0.235091	0.166934	-0.201521
Data42	-0.778668	-0.154014	0.305028	-0.231632	0.178734	-0.211693
Data43	-0.782839	-0.159915	0.30691	-0.223697	0.189161	-0.219374
Data44	-0.787009	-0.164441	0.306859	-0.195265	0.198774	-0.224257
Data45	-0.789807	-0.167391	0.304417	-0.161491	0.208286	-0.226393
Data46	-0.790214	-0.168714	0.299331	-0.136721	0.218051	-0.226088
Data47	-0.787366	-0.168561	0.291702	-0.123903	0.22797	-0.223748
Data48	-0.781058	-0.16729	0.282038	-0.119275	0.237481	-0.220035
Data49	-0.771496	-0.165204	0.271204	-0.130414	0.245518	-0.215356
Data50	-0.759442	-0.16261	0.260166	-0.149844	0.251062	-0.210066
Data51	-0.745912	-0.159609	0.250197	-0.144656	0.253249	-0.204573
Data52	-0.731924	-0.156354	0.242212	-0.136619	0.251977	-0.199029
Data53	-0.718649	-0.152743	0.236922	-0.141909	0.247654	-0.193484
Data54	-0.706849	-0.148826	0.234582	-0.144605	0.241347	-0.188093
Data55	-0.696981	-0.144605	0.235091	-0.151369	0.234175	-0.182905
Data56	-0.689352	-0.14018	0.238041	-0.149335	0.227258	-0.177818
Data57	-0.683706	-0.135805	0.242974	-0.137484	0.221459	-0.172834
Data58	-0.679688	-0.131736	0.249231	-0.116986	0.216983	-0.168002
Data59	-0.676788	-0.12843	0.256453	-0.101879	0.213779	-0.163424
Data60	-0.674601	-0.12604	0.264388	-0.096386	0.211592	-0.159304
Data61	-0.672669	-0.124768	0.272882	-0.085298	0.209913	-0.155998
Data62	-0.670736	-0.124615	0.281936	-0.100455	0.20854	-0.153862
Data63	-0.66865	-0.12548	0.291651	-0.106711	0.207167	-0.153048
Data64	-0.666412	-0.127057	0.301976	-0.109509	0.205793	-0.153353
Data65	-0.664123	-0.129142	0.31281	-0.119834	0.204471	-0.154421
Data66	-0.661682	-0.131482	0.323746	-0.134229	0.203352	-0.155642
Data67	-0.65919	-0.133923	0.334173	-0.142163	0.202691	-0.156507
Data68	-0.656341	-0.136467	0.343277	-0.125633	0.202691	-0.156761
Data69	-0.652883	-0.139162	0.350195	-0.108136	0.203555	-0.156507
Data70	-0.648407	-0.142163	0.354111	-0.105135	0.205234	-0.1561
Data71	-0.642557	-0.145622	0.354569	-0.098014	0.207574	-0.156049
Data72	-0.634979	-0.149538	0.351415	-0.097149	0.210015	-0.156558
Data73	-0.625671	-0.153811	0.344905	-0.109305	0.211999	-0.157473
Data74	-0.614735	-0.158134	0.335546	-0.141146	0.212812	-0.158134
Data75	-0.602528	-0.162356	0.324051	-0.168358	0.21205	-0.15788
Data76	-0.589558	-0.166069	0.311081	-0.182294	0.20971	-0.1561
Data77	-0.576333	-0.16907	0.297246	-0.176852	0.2062	-0.152387
Data78	-0.56321	-0.171308	0.283055	-0.169986	0.202385	-0.147097
Data79	-0.550291	-0.172681	0.269067	-0.161847	0.199334	-0.140637
Data80	-0.537524	-0.173292	0.255741	-0.163933	0.19791	-0.133822
Data81	-0.524809	-0.173088	0.243687	-0.155795	0.198723	-0.127108
Data82	-0.511788	-0.172274	0.233463	-0.144198	0.201775	-0.120902
Data83	-0.498563	-0.170952	0.22563	-0.136416	0.206556	-0.115155
Data84	-0.485339	-0.169375	0.220544	-0.11312	0.212456	-0.109865
Data85	-0.472623	-0.167798	0.218407	-0.098573	0.218713	-0.10488
Data86	-0.461026	-0.166374	0.21912	-0.119834	0.22502	-0.100303
Data87	-0.451158	-0.165306	0.222273	-0.153811	0.231123	-0.096132
Data88	-0.443376	-0.164594	0.227309	-0.178581	0.237125	-0.092673
Data89	-0.437476	-0.164034	0.233412	-0.190483	0.243127	-0.090028
Data90	-0.432949	-0.163424	0.239821	-0.180667	0.249332	-0.088197
Data91	-0.428829	-0.162509	0.245721	-0.180514	0.255843	-0.087129
Data92	-0.423896	-0.160881	0.250451	-0.179294	0.262862	-0.086722
Data93	-0.417131	-0.158236	0.253554	-0.15905	0.270492	-0.086824
Data94	-0.407619	-0.154421	0.254927	-0.148877	0.278731	-0.087485
Data95	-0.394903	-0.149182	0.254673	-0.151726	0.287378	-0.088757
Data96	-0.378882	-0.14257	0.253045	-0.162	0.295923	-0.090689
Data97	-0.360062	-0.134585	0.250502	-0.190077	0.303655	-0.093233
Data98	-0.339157	-0.125633	0.247501	-0.218814	0.309809	-0.09603
Data99	-0.317133	-0.116121	0.24445	-0.241398	0.313878	-0.098421
Data100	-0.294906	-0.106762	0.241805	-0.254215	0.315557	-0.099692
Data101	-0.27334	-0.098319	0.239821	-0.263167	0.315099	-0.09898
Data102	-0.252893	-0.091402	0.238804	-0.253808	0.312861	-0.095776
Data103	-0.233819	-0.08657	0.238804	-0.231785	0.309453	-0.089927
Data104	-0.215864	-0.083874	0.239974	-0.201216	0.305435	-0.081839
Data105	-0.198672	-0.083263	0.24211	-0.179548	0.301315	-0.072379
Data106	-0.181735	-0.084026	0.24506	-0.166018	0.297398	-0.062867
Data107	-0.164441	-0.085552	0.248569	-0.169986	0.293634	-0.054576
Data108	-0.146283	-0.086926	0.252384	-0.162356	0.289972	-0.048676
Data109	-0.126955	-0.087485	0.256148	-0.160932	0.286107	-0.046031
Data110	-0.106355	-0.086671	0.259505	-0.16261	0.28158	-0.046998
Data111	-0.084586	-0.084281	0.261997	-0.158796	0.276137	-0.051372
Data112	-0.062155	-0.080415	0.263371	-0.168612	0.269474	-0.058493
Data113	-0.039572	-0.075227	0.263371	-0.184176	0.261641	-0.067343
Data114	-0.017395	-0.069225	0.261896	-0.199029	0.25274	-0.076804
Data115	0.003866	-0.062918	0.258996	-0.188602	0.243178	-0.085756
Data116	0.02416	-0.056865	0.254826	-0.159711	0.233463	-0.093182
Data117	0.043641	-0.051626	0.249739	-0.127057	0.224104	-0.098421
Data118	0.062918	-0.04771	0.243992	-0.108746	0.215712	-0.100913
Data119	0.08245	-0.04537	0.237939	-0.105796	0.20854	-0.100557
Data120	0.102795	-0.04476	0.231937	-0.117596	0.202691	-0.097454
Data121	0.123903	-0.045777	0.22624	-0.143333	0.198164	-0.092114
Data122	0.14552	-0.048168	0.221256	-0.154014	0.194603	-0.085298
Data123	0.166832	-0.051575	0.217288	-0.167086	0.191806	-0.077974
Data124	0.186821	-0.055594	0.214542	-0.173648	0.189466	-0.071158
Data125	0.204674	-0.059866	0.213169	-0.16434	0.187432	-0.065766
Data126	0.21973	-0.064088	0.213067	-0.141705	0.18555	-0.062409
Data127	0.231785	-0.068106	0.213931	-0.104931	0.183871	-0.061189
Data128	0.240991	-0.071819	0.215305	-0.078584	0.182294	-0.061952
Data129	0.247705	-0.075227	0.216627	-0.078279	0.180667	-0.064037
Data130	0.252333	-0.07833	0.217441	-0.083925	0.178785	-0.066478
Data131	0.255334	-0.081331	0.217288	-0.079906	0.176496	-0.068411
Data132	0.256911	-0.084179	0.215864	-0.067597	0.173546	-0.068818
Data133	0.257318	-0.087027	0.213016	-0.057781	0.169935	-0.067089
Data134	0.256809	-0.089723	0.208743	-0.060375	0.165764	-0.062969
Data135	0.255843	-0.092266	0.20325	-0.059103	0.161339	-0.056662
Data136	0.254927	-0.094301	0.196943	-0.05656	0.157117	-0.048676
Data137	0.254724	-0.095572	0.190229	-0.060629	0.153607	-0.039826
Data138	0.255843	-0.095878	0.183617	-0.05595	0.151217	-0.031128
Data139	0.258691	-0.094911	0.177615	-0.04008	0.150098	-0.023346
Data140	0.263218	-0.092724	0.172783	-0.0118	0.1502	-0.017294
Data141	0.269067	-0.089469	0.169477	0.034638	0.151268	-0.013377
Data142	0.275578	-0.0854	0.168053	0.066529	0.152743	-0.011648
Data143	0.281885	-0.080975	0.168714	0.059307	0.15437	-0.011749
Data144	0.287124	-0.0766	0.171562	0.014954	0.155947	-0.012868
Data145	0.290684	-0.072582	0.176547	-0.032298	0.157575	-0.013733
Data146	0.29221	-0.069276	0.183413	-0.057374	0.15966	-0.013275
Data147	0.291803	-0.066682	0.191755	-0.053203	0.162509	-0.01063
Data148	0.289667	-0.064698	0.200961	-0.043946	0.166578	-0.005646
Data149	0.286361	-0.063071	0.210218	-0.038554	0.171867	0.00117
Data150	0.282495	-0.061392	0.21856	-0.035045	0.178225	0.00885
Data151	0.278833	-0.059307	0.225223	-0.010834	0.185245	0.016225
Data152	0.275934	-0.056306	0.229445	0.018006	0.192365	0.022075
Data153	0.274459	-0.052033	0.230818	0.049236	0.198876	0.025635
Data154	0.274662	-0.046286	0.229191	0.071412	0.204115	0.026652
Data155	0.276646	-0.039012	0.224816	0.0795	0.207421	0.02533
Data156	0.280207	-0.030264	0.218204	0.075532	0.208387	0.022075
Data157	0.284988	-0.020498	0.210168	0.065105	0.206912	0.017599
Data158	0.290379	-0.010122	0.201521	0.05361	0.203403	0.012818
Data159	0.296025	0.000203	0.193077	0.043743	0.198316	0.008647
Data160	0.301518	0.010173	0.185753	0.052593	0.192416	0.006002
Data161	0.306859	0.019277	0.180158	0.07365	0.186414	0.005697
Data162	0.312301	0.027415	0.176903	0.093589	0.180718	0.008087
Data163	0.318303	0.034638	0.176343	0.118359	0.175479	0.013021
Data164	0.32517	0.041199	0.178581	0.150607	0.170647	0.019938
Data165	0.333308	0.047506	0.183312	0.17558	0.165967	0.027619
Data166	0.342768	0.053864	0.190077	0.186007	0.161084	0.034791
Data167	0.353246	0.060426	0.198062	0.190738	0.155795	0.040233
Data168	0.364335	0.067089	0.206251	0.189364	0.149894	0.043234
Data169	0.375321	0.07365	0.213677	0.185906	0.143231	0.043641
Data170	0.385494	0.079703	0.219476	0.175174	0.135704	0.041962
Data171	0.394191	0.084942	0.222985	0.144147	0.127159	0.039216
Data172	0.401007	0.088909	0.223901	0.115307	0.117647	0.03652
Data173	0.405839	0.091198	0.222222	0.109662	0.107271	0.034943
Data174	0.408993	0.091503	0.218306	0.124971	0.096437	0.035045
Data175	0.411027	0.089367	0.212558	0.147911	0.085654	0.037181
Data176	0.412706	0.084281	0.205539	0.156964	0.075685	0.041098
Data177	0.414842	0.075888	0.197757	0.162763	0.066936	0.046337
Data178	0.418148	0.064139	0.189771	0.177869	0.059765	0.052338
Data179	0.42298	0.049185	0.181888	0.197655	0.05417	0.058544
Data180	0.429643	0.031739	0.174411	0.194044	0.049744	0.064393
Data181	0.437934	0.01297	0.167697	0.194553	0.045981	0.069835
Data182	0.447598	-0.005798	0.161898	0.199334	0.042267	0.074769
Data183	0.458228	-0.023245	0.157168	0.205997	0.038148	0.0795
Data184	0.469368	-0.038148	0.153506	0.220645	0.033214	0.084535
Data185	0.480557	-0.049592	0.150708	0.247807	0.027365	0.090232
Data186	0.491188	-0.057374	0.148369	0.287073	0.020651	0.096895
Data187	0.500903	-0.061545	0.145978	0.325271	0.013123	0.104524
Data188	0.509092	-0.062664	0.143028	0.351568	0.004985	0.112866
Data189	0.515246	-0.061494	0.139061	0.36642	-0.00351	0.121614
Data190	0.518858	-0.0589	0.133872	0.372981	-0.012004	0.13021
Data191	0.519519	-0.055695	0.127565	0.353399	-0.019938	0.138298
Data192	0.516823	-0.052338	0.120546	0.32812	-0.026703	0.145622
Data193	0.510821	-0.049287	0.113578	0.299128	-0.031586	0.152183
Data194	0.501564	-0.046438	0.107322	0.267389	-0.033977	0.158033
Data195	0.48956	-0.043844	0.102439	0.236515	-0.033468	0.163678
Data196	0.47542	-0.041301	0.099184	0.224257	-0.030162	0.169477
Data197	0.459958	-0.038656	0.097505	0.230666	-0.024313	0.175631
Data198	0.444139	-0.035859	0.096895	0.239058	-0.016581	0.181938
Data199	0.42888	-0.03301	0.096691	0.243229	-0.00768	0.187737
Data200	0.415045	-0.030162	0.09603	0.250197	0.001577	0.191958
Data201	0.403194	-0.027568	0.094199	0.246942	0.01063	0.193383
Data202	0.393734	-0.02533	0.090689	0.236769	0.019074	0.191196
Data203	0.386714	-0.02355	0.085349	0.203148	0.0265	0.185041
Data204	0.381984	-0.022126	0.078482	0.160728	0.032858	0.175428
Data205	0.379238	-0.020803	0.070649	0.140027	0.038148	0.163628
Data206	0.378068	-0.019074	0.062715	0.151929	0.042522	0.151217
Data207	0.378169	-0.016531	0.055594	0.175733	0.046438	0.139874
Data208	0.37939	-0.012563	0.0501	0.183159	0.050609	0.131278
Data209	0.381526	-0.006765	0.046896	0.177564	0.055797	0.126396
Data210	0.384578	0.000865	0.046082	0.170901	0.062613	0.125887
Data211	0.388291	0.010376	0.047557	0.186923	0.07126	0.1296
Data212	0.392462	0.021312	0.050711	0.217136	0.081381	0.136873
Data213	0.396531	0.033112	0.054983	0.24272	0.092012	0.146537
Data214	0.399888	0.045218	0.059663	0.244195	0.101829	0.157066
Data215	0.401974	0.057018	0.064393	0.218153	0.109509	0.167137
Data216	0.402279	0.068055	0.069123	0.188042	0.114137	0.175682
Data217	0.400498	0.078024	0.074006	0.162102	0.115511	0.182345
Data218	0.396684	0.086773	0.079245	0.149589	0.114239	0.187483
Data219	0.391241	0.094199	0.084942	0.146537	0.111442	0.191958
Data220	0.384782	0.100506	0.091096	0.157422	0.108593	0.197147
Data221	0.378271	0.105796	0.097403	0.178531	0.106966	0.204064
Data222	0.372625	0.110374	0.103354	0.201877	0.107271	0.213575
Data223	0.368963	0.114544	0.108492	0.216678	0.109712	0.225783
Data224	0.3682	0.118664	0.112662	0.220544	0.113985	0.240482
Data225	0.370998	0.122835	0.115867	0.227919	0.119376	0.256962
Data226	0.377763	0.12726	0.118563	0.229852	0.125277	0.274612
Data227	0.388393	0.13194	0.12136	0.225427	0.131126	0.292871
Data228	0.402431	0.136924	0.125124	0.214288	0.13667	0.311335
Data229	0.419013	0.142163	0.130414	0.203555	0.141858	0.329849
Data230	0.437171	0.147911	0.137687	0.223697	0.14669	0.348313
Data231	0.455787	0.15437	0.146894	0.271611	0.151217	0.366827
Data232	0.473894	0.162	0.157727	0.317184	0.155235	0.385341
Data233	0.49073	0.171104	0.169477	0.347601	0.158745	0.403805
Data234	0.505887	0.181837	0.181277	0.365352	0.161542	0.422217
Data235	0.51901	0.194095	0.192416	0.377763	0.163678	0.440375
Data236	0.530048	0.207624	0.202233	0.387783	0.165204	0.458025
Data237	0.53905	0.221917	0.210371	0.395463	0.166476	0.474912
Data238	0.546019	0.236311	0.21678	0.417283	0.167849	0.49073
Data239	0.551308	0.25035	0.221612	0.439409	0.169782	0.505226
Data240	0.555276	0.263778	0.225274	0.469368	0.173037	0.518451
Data241	0.558378	0.276748	0.228326	0.483457	0.178124	0.530607
Data242	0.561379	0.289515	0.231174	0.498207	0.185601	0.542051
Data243	0.564991	0.302637	0.234429	0.500292	0.195875	0.553241
Data244	0.569924	0.316676	0.238397	0.51077	0.208743	0.564533
Data245	0.576486	0.332036	0.243381	0.523028	0.223799	0.575875
Data246	0.584573	0.348923	0.249383	0.52725	0.240024	0.587015
Data247	0.593576	0.367132	0.256148	0.539762	0.256301	0.597238
Data248	0.602477	0.386155	0.263015	0.552936	0.271611	0.605783
Data249	0.609954	0.405381	0.269271	0.558735	0.285089	0.611938
Data250	0.614684	0.423997	0.274001	0.548409	0.296178	0.615244
Data251	0.6156	0.441494	0.27629	0.540983	0.304875	0.615854
Data252	0.611989	0.457567	0.27568	0.5361	0.311131	0.614328
Data253	0.603799	0.472114	0.272017	0.515043	0.31515	0.611632
Data254	0.591541	0.485288	0.26566	0.482592	0.317082	0.608988
Data255	0.576079	0.497393	0.257267	0.459449	0.316981	0.607462
Data256	0.558633	0.508634	0.247756	0.455278	0.315048	0.60797
Data257	0.540424	0.51901	0.238041	0.476031	0.31164	0.61087
Data258	0.522367	0.528369	0.228682	0.506345	0.307317	0.615956
Data259	0.505124	0.536355	0.220086	0.535999	0.30279	0.622568
Data260	0.48895	0.542458	0.212406	0.557209	0.298619	0.629435
Data261	0.473691	0.546375	0.205386	0.56316	0.295059	0.63508
Data262	0.458788	0.54785	0.198672	0.553801	0.291905	0.638031
Data263	0.443732	0.546934	0.192009	0.544289	0.288497	0.637318
Data264	0.427965	0.543882	0.18499	0.54078	0.283818	0.632385
Data265	0.411027	0.539152	0.17731	0.534574	0.277053	0.623738
Data266	0.392615	0.533099	0.168816	0.506447	0.267542	0.612345
Data267	0.372727	0.526182	0.159559	0.472419	0.255182	0.599985
Data268	0.351364	0.518603	0.149691	0.444851	0.240228	0.58854
Data269	0.328781	0.510618	0.139518	0.425727	0.223239	0.579538
Data270	0.305333	0.502327	0.129346	0.435391	0.20498	0.574197
Data271	0.281529	0.493884	0.119478	0.46128	0.186211	0.572722
Data272	0.257979	0.485389	0.11017	0.450141	0.167442	0.574604
Data273	0.235142	0.476997	0.101422	0.41591	0.149284	0.57852
Data274	0.213474	0.468808	0.092927	0.374049	0.131889	0.58264
Data275	0.193027	0.460721	0.084332	0.334681	0.115511	0.585031
Data276	0.1738	0.45243	0.074973	0.317845	0.099997	0.583963
Data277	0.155489	0.443478	0.064291	0.319371	0.085247	0.578164
Data278	0.137636	0.433356	0.051677	0.305638	0.070904	0.56728
Data279	0.119783	0.421505	0.036622	0.273391	0.056611	0.551512
Data280	0.101625	0.407518	0.018921	0.24389	0.041861	0.531675
Data281	0.082755	0.391089	-0.001526	0.218153	0.026347	0.508888
Data282	0.062969	0.372066	-0.02472	0.209557	0.009715	0.48427
Data283	0.042013	0.350449	-0.050202	0.205437	-0.008087	0.458737
Data284	0.019837	0.326289	-0.077567	0.197553	-0.027059	0.432848
Data285	-0.00356	0.299738	-0.106152	0.186414	-0.046591	0.406958
Data286	-0.027975	0.271	-0.135348	0.168917	-0.066021	0.381272
Data287	-0.052898	0.240584	-0.164391	0.150759	-0.084637	0.356146
Data288	-0.077465	0.208998	-0.192671	0.122683	-0.101676	0.331884
Data289	-0.10076	0.177056	-0.219679	0.091452	-0.116782	0.309046
Data290	-0.121767	0.145622	-0.244958	0.062206	-0.129803	0.288039
Data291	-0.139569	0.11546	-0.268101	0.041403	-0.14079	0.269322
Data292	-0.153709	0.087282	-0.289006	0.016887	-0.150098	0.252893
Data293	-0.164085	0.061341	-0.307673	-0.003459	-0.158033	0.238499
Data294	-0.170952	0.037639	-0.324356	-0.014293	-0.165001	0.225783
Data295	-0.175174	0.015819	-0.339412	-0.025127	-0.17141	0.214186
Data296	-0.177615	-0.004679	-0.353399	-0.036418	-0.177818	0.203199
Data297	-0.179344	-0.024669	-0.366929	-0.048371	-0.184736	0.192518
Data298	-0.181277	-0.044658	-0.380407	-0.073752	-0.192925	0.181837
Data299	-0.184075	-0.065105	-0.394039	-0.118054	-0.202894	0.170901
Data300	-0.188042	-0.085959	-0.407721	-0.168612	-0.214949	0.159609
Data301	-0.193128	-0.107169	-0.421098	-0.206302	-0.22914	0.14786
Data302	-0.198927	-0.128227	-0.433814	-0.220849	-0.244755	0.135602
Data303	-0.204827	-0.148674	-0.445411	-0.220086	-0.26098	0.12314
Data304	-0.210371	-0.168053	-0.455736	-0.210371	-0.276646	0.11078
Data305	-0.21505	-0.185957	-0.46479	-0.213626	-0.290735	0.098929
Data306	-0.218814	-0.202131	-0.47303	-0.220137	-0.302688	0.087739
Data307	-0.221663	-0.216373	-0.480914	-0.221815	-0.312454	0.077109
Data308	-0.224104	-0.22858	-0.489103	-0.237786	-0.320541	0.066428
Data309	-0.226546	-0.238651	-0.498004	-0.261082	-0.327713	0.055034
Data310	-0.229445	-0.246535	-0.508024	-0.296941	-0.334834	0.042471
Data311	-0.233056	-0.252181	-0.519163	-0.331121	-0.342412	0.028484
Data312	-0.237481	-0.255639	-0.531217	-0.350093	-0.350703	0.01353
Data313	-0.242364	-0.257064	-0.543984	-0.368353	-0.359452	-0.001424
Data314	-0.24745	-0.256657	-0.557107	-0.387427	-0.368302	-0.01531
Data315	-0.252079	-0.254775	-0.570281	-0.393784	-0.376694	-0.026805
Data316	-0.25569	-0.251825	-0.583302	-0.396938	-0.384375	-0.034943
Data317	-0.257725	-0.248163	-0.596119	-0.402991	-0.391394	-0.039012
Data318	-0.257674	-0.244195	-0.608479	-0.397752	-0.397854	-0.03886
Data319	-0.25508	-0.24033	-0.620127	-0.376084	-0.404211	-0.034638
Data320	-0.249892	-0.236871	-0.630655	-0.363114	-0.410875	-0.026958
Data321	-0.242161	-0.234226	-0.639658	-0.373032	-0.418301	-0.016429
Data322	-0.232395	-0.232547	-0.646423	-0.394547	-0.42649	-0.003815
Data323	-0.221408	-0.23209	-0.650441	-0.415961	-0.435238	0.010071
Data324	-0.21032	-0.232853	-0.651357	-0.420539	-0.444038	0.024821
Data325	-0.200198	-0.234836	-0.649119	-0.411587	-0.452227	0.039826
Data326	-0.192009	-0.23799	-0.643931	-0.386664	-0.459042	0.054729
Data327	-0.186262	-0.242161	-0.636301	-0.345515	-0.463976	0.069174
Data328	-0.183007	-0.247298	-0.627044	-0.303197	-0.466723	0.083009
Data329	-0.181735	-0.253249	-0.616922	-0.26215	-0.467384	0.095979
Data330	-0.181531	-0.259963	-0.606851	-0.225783	-0.466214	0.107932
Data331	-0.181175	-0.267287	-0.597442	-0.214898	-0.46362	0.118766
Data332	-0.1797	-0.274866	-0.5891	-0.230666	-0.459856	0.128379
Data333	-0.176191	-0.282292	-0.581928	-0.242771	-0.455024	0.136568
Data334	-0.170138	-0.288752	-0.575519	-0.236108	-0.44887	0.143384
Data335	-0.16144	-0.293278	-0.569314	-0.241601	-0.441291	0.148979
Data336	-0.1502	-0.294957	-0.562346	-0.26215	-0.431932	0.153658
Data337	-0.136517	-0.292922	-0.553953	-0.265558	-0.420946	0.15788
Data338	-0.120699	-0.286717	-0.543475	-0.2474	-0.408687	0.162254
Data339	-0.102948	-0.276493	-0.530811	-0.218001	-0.395768	0.167341
Data340	-0.083569	-0.262862	-0.516213	-0.17792	-0.383307	0.173342
Data341	-0.062969	-0.246789	-0.500394	-0.132448	-0.372218	0.180514
Data342	-0.041962	-0.229699	-0.48427	-0.101829	-0.363572	0.188602
Data343	-0.021363	-0.212711	-0.468961	-0.078787	-0.357926	0.197452
Data344	-0.002441	-0.196791	-0.455227	-0.083009	-0.355332	0.206658
Data345	0.013631	-0.182294	-0.443732	-0.087078	-0.355433	0.215813
Data346	0.025889	-0.169223	-0.43473	-0.088502	-0.357315	0.224562
Data347	0.033621	-0.157168	-0.428168	-0.087027	-0.359757	0.232446
Data348	0.036571	-0.145622	-0.423692	-0.08601	-0.361334	0.239211
Data349	0.035045	-0.134025	-0.420691	-0.086468	-0.360774	0.244399
Data350	0.029806	-0.122021	-0.418606	-0.073905	-0.357265	0.247857
Data351	0.022075	-0.109611	-0.416826	-0.055187	-0.350398	0.249434
Data352	0.013174	-0.096895	-0.414689	-0.051067	-0.340581	0.249332
Data353	0.004425	-0.084382	-0.411892	-0.035096	-0.328832	0.247857
Data354	-0.003204	-0.072531	-0.408281	-0.009054	-0.316574	0.245314
Data355	-0.009105	-0.061799	-0.403805	0.010071	-0.305231	0.242313
Data356	-0.013123	-0.052694	-0.398769	0.000509	-0.296076	0.239261
Data357	-0.015513	-0.045523	-0.393479	-0.031586	-0.289871	0.236515
Data358	-0.016683	-0.040233	-0.38819	-0.053864	-0.286717	0.234226
Data359	-0.01709	-0.036673	-0.383256	-0.0648	-0.286208	0.232242
Data360	-0.016988	-0.034435	-0.378831	-0.070954	-0.287633	0.230462
Data361	-0.016531	-0.03301	-0.374914	-0.07421	-0.290125	0.22858
Data362	-0.015361	-0.03184	-0.371354	-0.077821	-0.292821	0.226546
Data363	-0.013021	-0.030416	-0.367895	-0.080364	-0.294906	0.224308
Data364	-0.009054	-0.028229	-0.364182	-0.06007	-0.295872	0.222019
Data365	-0.003204	-0.02477	-0.35996	-0.025228	-0.295364	0.219832
Data366	0.004629	-0.019582	-0.354976	0.016785	-0.29338	0.21795
Data367	0.014191	-0.01236	-0.349177	0.048168	-0.290328	0.216424
Data368	0.024669	-0.002797	-0.342768	0.063884	-0.286819	0.215305
Data369	0.035248	0.009257	-0.336004	0.072328	-0.283665	0.214694
Data370	0.044963	0.023651	-0.329188	0.06597	-0.281783	0.214796
Data371	0.053051	0.039724	-0.322627	0.057323	-0.281682	0.215864
Data372	0.059256	0.05656	-0.316523	0.050406	-0.283513	0.218102
Data373	0.063681	0.07304	-0.310928	0.042827	-0.287124	0.22151
Data374	0.066936	0.088045	-0.305587	0.050965	-0.291752	0.225884
Data375	0.069835	0.10071	-0.300247	0.059307	-0.296635	0.230869
Data376	0.073192	0.110526	-0.294499	0.067191	-0.300908	0.236006
Data377	0.077668	0.117393	-0.288039	0.095572	-0.303807	0.240991
Data378	0.083416	0.121614	-0.280613	0.128176	-0.305028	0.245772
Data379	0.090333	0.123802	-0.272221	0.157575	-0.304265	0.25035
Data380	0.098116	0.124615	-0.263116	0.17141	-0.30162	0.254673
Data381	0.106203	0.124819	-0.253554	0.172936	-0.297347	0.258488
Data382	0.114188	0.125073	-0.244144	0.16907	-0.291854	0.261082
Data383	0.122021	0.125989	-0.235396	0.158999	-0.285445	0.26154
Data384	0.129702	0.128023	-0.227766	0.1679	-0.278681	0.259047
Data385	0.137687	0.131482	-0.221663	0.188907	-0.272068	0.253198
Data386	0.146436	0.136365	-0.217187	0.209506	-0.266016	0.244195
Data387	0.156303	0.142316	-0.214186	0.229547	-0.261082	0.233005
Data388	0.167646	0.148775	-0.212355	0.249587	-0.257674	0.221205
Data389	0.180362	0.15493	-0.211236	0.281071	-0.256148	0.210422
Data390	0.194349	0.160016	-0.210371	0.30513	-0.256708	0.202029
Data391	0.209049	0.163475	-0.209456	0.315455	-0.259353	0.196841
Data392	0.224053	0.165052	-0.208286	0.31632	-0.263676	0.194654
Data393	0.238956	0.165103	-0.206658	0.316676	-0.269118	0.194756
Data394	0.253503	0.164289	-0.204674	0.29867	-0.274713	0.195824
Data395	0.267847	0.163526	-0.202182	0.276544	-0.279342	0.196333
Data396	0.282343	0.163678	-0.19913	0.251113	-0.281936	0.19501
Data397	0.297653	0.165459	-0.195417	0.252893	-0.281732	0.191094
Data398	0.314539	0.169121	-0.19089	0.279393	-0.278223	0.18438
Data399	0.333511	0.174614	-0.185499	0.296025	-0.271407	0.175224
Data400	0.355027	0.181379	-0.179192	0.307469	-0.261743	0.164492
Data401	0.378932	0.188754	-0.172122	0.323593	-0.250045	0.153099
Data402	0.404568	0.195824	-0.164543	0.339717	-0.237176	0.141909
Data403	0.430813	0.201775	-0.156659	0.342107	-0.224002	0.131634
Data404	0.456092	0.206099	-0.148877	0.339971	-0.211083	0.122377
Data405	0.478879	0.208387	-0.141502	0.342311	-0.198672	0.114087
Data406	0.4978	0.208693	-0.134686	0.328171	-0.186974	0.106355
Data407	0.51194	0.207472	-0.128634	0.308283	-0.175937	0.098777
Data408	0.521248	0.205336	-0.123242	0.303095	-0.165815	0.090995
Data409	0.526284	0.202996	-0.11841	0.297704	-0.156964	0.082958
Data410	0.528064	0.201216	-0.113883	0.294347	-0.149996	0.074617
Data411	0.528064	0.200351	-0.109356	0.307622	-0.145368	0.066072
Data412	0.527606	0.200453	-0.104575	0.330612	-0.143282	0.057374
Data413	0.527759	0.201317	-0.099336	0.363419	-0.143486	0.048625
Data414	0.529183	0.202385	-0.093487	0.380102	-0.145215	0.039775
Data415	0.53198	0.203098	-0.087027	0.370642	-0.1473	0.030823
Data416	0.535948	0.203098	-0.080008	0.351568	-0.148623	0.021922
Data417	0.540729	0.202335	-0.072633	0.333511	-0.14847	0.013377
Data418	0.545866	0.201012	-0.065207	0.320134	-0.146537	0.005646
Data419	0.551105	0.199791	-0.058086	0.300298	-0.143435	-0.000712
Data420	0.556191	0.199334	-0.051575	0.291193	-0.139925	-0.00529
Data421	0.561125	0.200351	-0.046031	0.304468	-0.136975	-0.007782
Data422	0.566161	0.203301	-0.041505	0.302129	-0.135246	-0.008138
Data423	0.5714	0.20854	-0.038097	0.298365	-0.134788	-0.006714
Data424	0.577198	0.216017	-0.035452	0.310165	-0.135042	-0.004018
Data425	0.583759	0.225325	-0.033265	0.316625	-0.135042	-0.000763
Data426	0.591135	0.235955	-0.031027	0.324865	-0.133771	0.002238
Data427	0.599374	0.247145	-0.02828	0.317133	-0.130566	0.004629
Data428	0.608377	0.258183	-0.024465	0.294855	-0.125226	0.006205
Data429	0.61794	0.268304	-0.019176	0.266982	-0.118105	0.007223
Data430	0.627858	0.277002	-0.012055	0.238041	-0.109967	0.008189
Data431	0.637878	0.28397	-0.00295	0.209761	-0.101625	0.009817
Data432	0.647745	0.289108	0.007935	0.186923	-0.09364	0.012818
Data433	0.657257	0.292566	0.020447	0.174411	-0.086366	0.01765
Data434	0.666361	0.294499	0.033875	0.183413	-0.079703	0.024364
Data435	0.674907	0.295008	0.047506	0.204471	-0.073599	0.032756
Data436	0.682943	0.294143	0.06068	0.227512	-0.068055	0.042217
Data437	0.690522	0.291752	0.072836	0.255996	-0.063223	0.051881
Data438	0.697693	0.287836	0.083823	0.284479	-0.059358	0.060782
Data439	0.704509	0.282495	0.093792	0.297449	-0.056916	0.068106
Data440	0.71107	0.276087	0.103304	0.292668	-0.056153	0.072938
Data441	0.717174	0.269118	0.112917	0.288497	-0.056967	0.074718
Data442	0.722667	0.262201	0.123191	0.295974	-0.059103	0.073294
Data443	0.727296	0.255945	0.134432	0.303604	-0.061799	0.068869
Data444	0.730755	0.250604	0.146537	0.307317	-0.06419	0.062002
Data445	0.73284	0.246128	0.158948	0.315811	-0.065512	0.053559
Data446	0.733501	0.24211	0.171003	0.323593	-0.065054	0.044505
Data447	0.73284	0.237939	0.181684	0.32639	-0.062715	0.035655
Data448	0.731161	0.232954	0.190331	0.334427	-0.058646	0.02767
Data449	0.728771	0.226749	0.196384	0.327357	-0.053559	0.020905
Data450	0.725973	0.21917	0.19969	0.317896	-0.048219	0.01531
Data451	0.722922	0.210524	0.200351	0.324305	-0.04359	0.010732
Data452	0.719565	0.20147	0.198876	0.319575	-0.040131	0.006765
Data453	0.715445	0.193027	0.195773	0.298873	-0.038198	0.00295
Data454	0.710155	0.186211	0.191806	0.284835	-0.03769	-0.001424
Data455	0.703136	0.18204	0.187533	0.269169	-0.038453	-0.007121
Data456	0.694336	0.181226	0.183617	0.23504	-0.040335	-0.014801
Data457	0.683808	0.184126	0.180667	0.201673	-0.043488	-0.025127
Data458	0.672313	0.190585	0.178988	0.168104	-0.048219	-0.0383
Data459	0.660817	0.200148	0.178836	0.140129	-0.054932	-0.05417
Data460	0.65039	0.211999	0.18026	0.134432	-0.063986	-0.072226
Data461	0.6421	0.225121	0.182956	0.141299	-0.075329	-0.091656
Data462	0.636505	0.238397	0.186618	0.15142	-0.088299	-0.111391
Data463	0.633707	0.250757	0.19084	0.136314	-0.101778	-0.130363
Data464	0.633199	0.261387	0.195163	0.091758	-0.114137	-0.147555
Data465	0.634012	0.269678	0.199181	0.062918	-0.123802	-0.162356
Data466	0.634826	0.275273	0.202589	0.058696	-0.1296	-0.174411
Data467	0.634318	0.27807	0.205081	0.062867	-0.131126	-0.183973
Data468	0.631367	0.27807	0.206505	0.091859	-0.128481	-0.191552
Data469	0.625264	0.275578	0.206607	0.115307	-0.122428	-0.197859
Data470	0.615854	0.270797	0.205336	0.131075	-0.113883	-0.203555
Data471	0.603647	0.264134	0.202843	0.134025	-0.103609	-0.208896
Data472	0.589609	0.256046	0.199385	0.140586	-0.092215	-0.213982
Data473	0.57496	0.247196	0.195315	0.152895	-0.080212	-0.21856
Data474	0.560973	0.238346	0.191094	0.150403	-0.068106	-0.222527
Data475	0.548562	0.230208	0.187228	0.130109	-0.056865	-0.225884
Data476	0.538389	0.223494	0.184075	0.095471	-0.047405	-0.22914
Data477	0.530556	0.218916	0.181938	0.068971	-0.040742	-0.232954
Data478	0.524809	0.216831	0.180972	0.044404	-0.037537	-0.237939
Data479	0.520536	0.217492	0.18143	0.03474	-0.037944	-0.24445
Data480	0.517179	0.2209	0.183363	0.031891	-0.041505	-0.252384
Data481	0.514331	0.2268	0.187025	0.024821	-0.047405	-0.260828
Data482	0.511686	0.234735	0.192569	0.025635	-0.054729	-0.268508
Data483	0.509194	0.244043	0.2003	0.033061	-0.062664	-0.273849
Data484	0.506854	0.25391	0.210269	0.045014	-0.070598	-0.275476
Data485	0.50487	0.263523	0.222426	0.066733	-0.078279	-0.272424
Data486	0.50309	0.272017	0.236515	0.08484	-0.0854	-0.264591
Data487	0.50131	0.278782	0.251977	0.098014	-0.091758	-0.252639
Data488	0.499021	0.283462	0.268101	0.09542	-0.097149	-0.237888
Data489	0.495511	0.285954	0.28392	0.074515	-0.10132	-0.222273
Data490	0.489916	0.286412	0.298568	0.055238	-0.104117	-0.207879
Data491	0.481371	0.285242	0.311182	0.046998	-0.105592	-0.196638
Data492	0.469317	0.282851	0.320999	0.045472	-0.105847	-0.189975
Data493	0.453346	0.279647	0.32756	0.055492	-0.105287	-0.188449
Data494	0.433611	0.275832	0.330561	0.088197	-0.104372	-0.191857
Data495	0.410569	0.271458	0.329798	0.112764	-0.103609	-0.199232
Data496	0.385087	0.266321	0.325424	0.119275	-0.103405	-0.20915
Data497	0.358129	0.260065	0.317591	0.12136	-0.103863	-0.219781
Data498	0.330714	0.252282	0.306961	0.109	-0.105033	-0.229648
Data499	0.303705	0.242618	0.294245	0.077821	-0.10661	-0.237634
Data500	0.277663	0.230818	0.280461	0.052135	-0.108186	-0.243076
Data501	0.252893	0.217085	0.266677	0.043234	-0.109407	-0.24623
Data502	0.229241	0.201877	0.253961	0.058747	-0.11017	-0.247603
Data503	0.206302	0.186058	0.243178	0.066173	-0.110323	-0.248264
Data504	0.183668	0.170647	0.234785	0.076092	-0.110119	-0.249383
Data505	0.160779	0.15671	0.228987	0.089418	-0.109814	-0.251926
Data506	0.13728	0.145062	0.225477	0.112052	-0.109662	-0.256657
Data507	0.113018	0.136314	0.223799	0.127159	-0.109712	-0.26393
Data508	0.088095	0.130414	0.223239	0.139417	-0.109967	-0.273543
Data509	0.062816	0.126955	0.222985	0.136517	-0.110119	-0.285089
Data510	0.037537	0.125073	0.222426	0.113222	-0.109712	-0.297856
Data511	0.012614	0.123802	0.2209	0.072989	-0.108339	-0.311182
Data512	-0.011648	0.122174	0.218051	0.044251	-0.105491	-0.324407
Data513	-0.03535	0.119478	0.213575	0.025533	-0.10076	-0.337123
Data514	-0.058493	0.115358	0.207421	0.0059	-0.093996	-0.349025
Data515	-0.081076	0.109916	0.199588	-0.013072	-0.085349	-0.360164
Data516	-0.103049	0.103405	0.190178	-0.017955	-0.075176	-0.370642
Data517	-0.124158	0.096234	0.179497	-0.014649	-0.064088	-0.380967
Data518	-0.143994	0.088706	0.167595	-0.011343	-0.053051	-0.391547
Data519	-0.161898	0.080975	0.154777	-0.002238	-0.042827	-0.402991
Data520	-0.177208	0.072887	0.141044	0.015412	-0.034129	-0.415605
Data521	-0.189364	0.06424	0.126548	0.016276	-0.027314	-0.429643
Data522	-0.198215	0.054729	0.111543	0.009664	-0.022532	-0.4448
Data523	-0.20381	0.0442	0.096234	-0.015208	-0.019582	-0.460416
Data524	-0.206709	0.032705	0.081025	-0.039673	-0.018311	-0.475522
Data525	-0.207777	0.020701	0.066377	-0.059714	-0.018463	-0.488797
Data526	-0.208082	0.008799	0.052847	-0.049795	-0.019837	-0.499072
Data527	-0.208642	-0.001984	0.040945	-0.033621	-0.022227	-0.50543
Data528	-0.210218	-0.010732	0.031078	-0.040691	-0.025177	-0.507362
Data529	-0.213321	-0.016734	0.023346	-0.046743	-0.028077	-0.504819
Data530	-0.217899	-0.019633	0.017599	-0.053152	-0.030111	-0.49836
Data531	-0.223748	-0.019532	0.013326	-0.041403	-0.030721	-0.488746
Data532	-0.230208	-0.01709	0.009766	-0.014649	-0.02945	-0.476946
Data533	-0.236566	-0.013326	0.006154	0.012055	-0.026449	-0.464027
Data534	-0.24211	-0.009257	0.001933	0.004018	-0.022431	-0.451006
Data535	-0.246382	-0.005951	-0.003154	-0.013784	-0.018107	-0.438697
Data536	-0.24918	-0.004273	-0.009054	-0.037283	-0.014394	-0.427965
Data537	-0.250451	-0.004578	-0.014954	-0.066784	-0.011851	-0.419318
Data538	-0.250553	-0.00707	-0.019888	-0.096539	-0.010732	-0.413011
Data539	-0.249994	-0.011546	-0.022787	-0.119987	-0.010885	-0.408993
Data540	-0.249129	-0.017955	-0.022838	-0.122988	-0.012156	-0.406958
Data541	-0.248264	-0.026042	-0.019582	-0.123344	-0.014394	-0.406144
Data542	-0.24745	-0.035604	-0.013123	-0.11663	-0.017395	-0.405737
Data543	-0.246433	-0.046591	-0.003916	-0.110221	-0.02121	-0.405076
Data544	-0.24506	-0.058798	0.00707	-0.107474	-0.025635	-0.403601
Data545	-0.243127	-0.071921	0.018921	-0.118817	-0.030416	-0.401261
Data546	-0.240686	-0.085603	0.030569	-0.137331	-0.035096	-0.398413
Data547	-0.238041	-0.099438	0.040945	-0.161898	-0.038961	-0.395666
Data548	-0.235752	-0.112917	0.049185	-0.171461	-0.041148	-0.393734
Data549	-0.234277	-0.125734	0.054271	-0.166222	-0.040894	-0.393225
Data550	-0.233921	-0.137535	0.05539	-0.164289	-0.037588	-0.394395
Data551	-0.234633	-0.148369	0.051982	-0.158083	-0.031128	-0.396938
Data552	-0.235904	-0.158389	0.043641	-0.138399	-0.021922	-0.400346
Data553	-0.237176	-0.1679	0.030315	-0.129142	-0.010834	-0.403754
Data554	-0.237939	-0.17731	0.012411	-0.117596	0.000712	-0.406297
Data555	-0.237939	-0.186974	-0.009206	-0.114137	0.011393	-0.407467
Data556	-0.23738	-0.197045	-0.033621	-0.112408	0.019684	-0.40706
Data557	-0.237023	-0.207624	-0.05951	-0.12843	0.024669	-0.405178
Data558	-0.237634	-0.218611	-0.085705	-0.130261	0.025788	-0.40238
Data559	-0.240177	-0.229648	-0.111137	-0.124819	0.023245	-0.399227
Data560	-0.245212	-0.24033	-0.135144	-0.127769	0.017802	-0.396277
Data561	-0.252944	-0.250299	-0.157219	-0.153302	0.01063	-0.393734
Data562	-0.263167	-0.259149	-0.177106	-0.185957	0.003103	-0.391343
Data563	-0.275222	-0.266626	-0.194705	-0.199435	-0.003408	-0.388647
Data564	-0.288396	-0.272526	-0.210168	-0.194858	-0.008189	-0.384934
Data565	-0.301925	-0.276951	-0.223596	-0.192213	-0.010732	-0.379644
Data566	-0.315302	-0.280003	-0.235243	-0.19379	-0.01119	-0.372727
Data567	-0.328272	-0.282038	-0.245314	-0.203403	-0.010173	-0.36464
Data568	-0.340785	-0.283563	-0.254266	-0.213067	-0.008545	-0.356349
Data569	-0.353094	-0.285191	-0.262353	-0.220544	-0.006917	-0.349076
Data570	-0.365606	-0.28748	-0.270085	-0.226647	-0.005748	-0.343989
Data571	-0.37878	-0.29099	-0.277816	-0.24094	-0.004883	-0.34165
Data572	-0.39292	-0.296025	-0.286005	-0.253401	-0.003916	-0.34226
Data573	-0.40823	-0.302485	-0.294855	-0.276137	-0.002035	-0.34521
Data574	-0.424608	-0.310063	-0.304519	-0.298721	0.001272	-0.349584
Data575	-0.4418	-0.317896	-0.314844	-0.305486	0.006511	-0.354314
Data576	-0.459144	-0.325017	-0.32578	-0.307724	0.01353	-0.358434
Data577	-0.476031	-0.330358	-0.336868	-0.2975	0.021566	-0.361181
Data578	-0.491798	-0.332799	-0.347906	-0.279596	0.029653	-0.362097
Data579	-0.505837	-0.331731	-0.358536	-0.274713	0.036723	-0.36113
Data580	-0.517993	-0.326848	-0.368455	-0.278986	0.04181	-0.358384
Data581	-0.528216	-0.318456	-0.377508	-0.285089	0.044302	-0.354213
Data582	-0.536762	-0.307266	-0.385595	-0.295516	0.044149	-0.348974
Data583	-0.543984	-0.294347	-0.392615	-0.311894	0.041708	-0.343023
Data584	-0.55024	-0.280868	-0.398667	-0.329086	0.037741	-0.336665
Data585	-0.555632	-0.268101	-0.403957	-0.35879	0.033163	-0.329798
Data586	-0.56021	-0.256911	-0.408738	-0.390733	0.028941	-0.322271
Data587	-0.563668	-0.248112	-0.413265	-0.418758	0.025889	-0.313675
Data588	-0.565652	-0.241957	-0.417792	-0.43473	0.024567	-0.303553
Data589	-0.565703	-0.238295	-0.422217	-0.435798	0.024923	-0.291498
Data590	-0.563567	-0.236718	-0.426439	-0.412248	0.026856	-0.277002
Data591	-0.559141	-0.236413	-0.429898	-0.390224	0.029755	-0.25981
Data592	-0.552783	-0.236617	-0.432085	-0.391089	0.033112	-0.239872
Data593	-0.545154	-0.236566	-0.432339	-0.415351	0.036571	-0.217441
Data594	-0.53727	-0.235701	-0.430457	-0.444343	0.039928	-0.193077
Data595	-0.5302	-0.23387	-0.426286	-0.454058	0.043336	-0.167849
Data596	-0.525114	-0.231225	-0.420386	-0.436611	0.046896	-0.142926
Data597	-0.522927	-0.228173	-0.413316	-0.411688	0.050762	-0.119732
Data598	-0.524097	-0.225325	-0.406043	-0.390784	0.055085	-0.099438
Data599	-0.528776	-0.223087	-0.399481	-0.372981	0.059765	-0.082806
Data600	-0.536558	-0.221917	-0.394191	-0.35228	0.064698	-0.070039
Data601	-0.546832	-0.22207	-0.39058	-0.336309	0.069734	-0.060782
Data602	-0.558684	-0.223646	-0.388647	-0.337733	0.074718	-0.054424
Data603	-0.571247	-0.2268	-0.388291	-0.337987	0.079347	-0.049999
Data604	-0.583708	-0.231683	-0.389207	-0.341955	0.083416	-0.046693
Data605	-0.595458	-0.238448	-0.39119	-0.348821	0.086519	-0.043692
Data606	-0.605885	-0.247247	-0.39409	-0.355179	0.088248	-0.040589
Data607	-0.614684	-0.258132	-0.397904	-0.363928	0.088146	-0.036978
Data608	-0.621551	-0.270848	-0.402736	-0.370184	0.086213	-0.032756
Data609	-0.62623	-0.285191	-0.408586	-0.380763	0.082602	-0.027924
Data610	-0.628723	-0.300603	-0.415401	-0.388088	0.077923	-0.022787
Data611	-0.628824	-0.316472	-0.42298	-0.388342	0.073192	-0.017853
Data612	-0.626688	-0.33224	-0.431017	-0.393174	0.069327	-0.013733
Data613	-0.622568	-0.347295	-0.439206	-0.399379	0.067191	-0.011037
Data614	-0.617024	-0.361385	-0.447293	-0.394649	0.066936	-0.010376
Data615	-0.611022	-0.374304	-0.455075	-0.387935	0.06831	-0.011953
Data616	-0.605936	-0.386206	-0.46245	-0.37878	0.070446	-0.015869
Data617	-0.603189	-0.397345	-0.469418	-0.383663	0.072328	-0.021871
Data618	-0.604308	-0.408128	-0.475929	-0.416978	0.072989	-0.029603
Data619	-0.610259	-0.41886	-0.481931	-0.453295	0.071819	-0.038554
Data620	-0.621347	-0.429694	-0.487221	-0.49368	0.068767	-0.048269
Data621	-0.636759	-0.440528	-0.491798	-0.506752	0.064291	-0.058391
Data622	-0.654917	-0.451006	-0.495562	-0.510262	0.059002	-0.068666
Data623	-0.67333	-0.460517	-0.498614	-0.513313	0.053813	-0.078991
Data624	-0.689301	-0.468554	-0.501411	-0.510618	0.049236	-0.089418
Data625	-0.700237	-0.474606	-0.504412	-0.511177	0.045574	-0.100099
Data626	-0.704255	-0.478472	-0.508176	-0.506854	0.042725	-0.111391
Data627	-0.700542	-0.480456	-0.513212	-0.505481	0.040284	-0.123598
Data628	-0.68925	-0.48127	-0.519773	-0.511584	0.037842	-0.137026
Data629	-0.671651	-0.482287	-0.52781	-0.529183	0.035096	-0.151624
Data630	-0.649577	-0.485084	-0.536914	-0.557463	0.03184	-0.167188
Data631	-0.625213	-0.491137	-0.546375	-0.58559	0.028229	-0.183057
Data632	-0.600646	-0.501717	-0.555479	-0.606394	0.02477	-0.198215
Data633	-0.577452	-0.517332	-0.563414	-0.61209	0.021922	-0.211693
Data634	-0.556751	-0.537626	-0.569619	-0.62384	0.020193	-0.222527
Data635	-0.53905	-0.56143	-0.573841	-0.636861	0.019786	-0.230004
Data636	-0.524503	-0.587015	-0.576079	-0.651815	0.020803	-0.234023
Data637	-0.512754	-0.612395	-0.576486	-0.657308	0.022889	-0.234938
Data638	-0.503548	-0.635742	-0.575519	-0.655273	0.025584	-0.233463
Data639	-0.496427	-0.655731	-0.573688	-0.637827	0.028433	-0.230615
