# Supplementary material for: Integration of MRI and somatosensory evoked potentials facilitate diagnosis of spinal cord compression
Source: Sci Rep. 2023 May 15;13:7861. doi: 10.1038/s41598-023-34832-2 (PMC10185544; doi:10.1038/s41598-023-34832-2)
Supplement: Supplementary file 3 — Supplementary Information 3. [file 41598_2023_34832_MOESM3_ESM.zip › Preoperative SSEP data/spinal cord compression group/6500012_2/6500012_2_Lt Tibial SEP_Cz'-Fpz_201219_164145.csv]

Index	1	2	3	4	5	6	7	8	9	10	11	12	13	14
Name	Cz'-Fpz	Cz'-Fpz	Cz'-Fpz	Cz'-Fpz	Cz'-Fpz	Cz'-Fpz	Cz'-Fpz	Cz'-Fpz	Cz'-Fpz	Cz'-Fpz	Cz'-Fpz	Cz'-Fpz	Cz'-Fpz	Cz'-Fpz
Time	2.0171E+13	2.0171E+13	2.0171E+13	2.0171E+13	2.0171E+13	2.0171E+13	2.0171E+13	2.0171E+13	2.0171E+13	2.0171E+13	2.0171E+13	2.0171E+13	2.0171E+13	2.0171E+13
Highcut	500	500	500	500	500	500	500	500	500	500	500	500	500	500
Lowcut	10	10	10	10	10	10	10	10	10	10	10	10	10	10
Period	0.000156	0.000156	0.000156	0.000156	0.000156	0.000156	0.000156	0.000156	0.000156	0.000156	0.000156	0.000156	0.000156	0.000156
Averages	120	120	120	120	120	120	120	120	120	120	120	120	120	120
Int (mA)	13/12.5mA	13/12.5mA	13/12.5mA	13/12.5mA	13/12.5mA	13/12.5mA	13/12.5mA	13/12.5mA	13/12.5mA	13/12.5mA	13/12.5mA	13/12.5mA	13/12.5mA	13/12.5mA
Pulse Width (�gs)	200�s	200�s	200�s	200�s	200�s	200�s	200�s	200�s	200�s	200�s	200�s	200�s	200�s	200�s
Rep Rate (Hz)	2.66Hz	2.66Hz	2.66Hz	2.66Hz	2.66Hz	2.66Hz	2.66Hz	2.66Hz	2.66Hz	2.66Hz	2.66Hz	2.66Hz	2.66Hz	2.66Hz
Data0	0.651102	-0.339259	-1.084204	-0.101167	0.082348	1.323262	-0.818392	-0.384782	0.193637	0.182091	0.54846	0.046947	-0.608784	-0.846265
Data1	0.507413	-0.468935	-1.214262	-0.246052	-0.05539	1.208311	-0.945652	-0.499631	0.057832	0.048931	0.417182	-0.084103	-0.716004	-0.969813
Data2	0.405076	-0.556039	-1.296661	-0.340225	-0.16851	1.10984	-1.02622	-0.593372	-0.029857	-0.05539	0.347906	-0.168739	-0.819613	-1.051601
Data3	0.684672	-0.233056	-0.979222	-0.075074	0.13901	1.417665	-0.72343	-0.304011	0.26566	0.213881	0.639455	0.124666	-0.50543	-0.757102
Data4	0.832074	-0.064444	-0.796928	0.039597	0.282699	1.572391	-0.585031	-0.141197	0.419572	0.347244	0.748252	0.266829	-0.34465	-0.630096
Data5	0.789756	-0.081229	-0.805982	-0.000305	0.221714	1.525902	-0.621907	-0.174309	0.397904	0.299992	0.695048	0.2268	-0.385087	-0.68569
Data6	0.734315	-0.126777	-0.845553	-0.064851	0.144808	1.445182	-0.677399	-0.253045	0.350652	0.226953	0.642303	0.171817	-0.455482	-0.770581
Data7	0.69571	-0.170926	-0.880242	-0.130694	0.070751	1.36553	-0.720887	-0.337428	0.300501	0.151776	0.596729	0.132321	-0.517789	-0.852725
Data8	0.674296	-0.210854	-0.912032	-0.202538	0.018769	1.310292	-0.7364	-0.397803	0.236922	0.082297	0.562854	0.114519	-0.560362	-0.906996
Data9	0.672313	-0.248264	-0.922866	-0.25658	-0.020701	1.268686	-0.725617	-0.44007	0.190077	0.050456	0.53727	0.095878	-0.574655	-0.939193
Data10	0.682638	-0.273187	-0.914422	-0.273925	-0.049338	1.235726	-0.717683	-0.462552	0.152539	0.051067	0.520638	0.085044	-0.567432	-0.960098
Data11	0.702322	-0.295567	-0.8925	-0.285649	-0.066122	1.212075	-0.719717	-0.46245	0.130465	0.054729	0.492612	0.084255	-0.552326	-0.953587
Data12	0.721091	-0.303044	-0.857354	-0.306859	-0.073447	1.201038	-0.705272	-0.457516	0.126802	0.077821	0.467892	0.088528	-0.546273	-0.938226
Data13	0.718446	-0.291854	-0.821393	-0.321279	-0.065817	1.184456	-0.700033	-0.450395	0.130363	0.10015	0.460619	0.084484	-0.543069	-0.924544
Data14	0.694642	-0.270212	-0.790773	-0.333715	-0.055136	1.180489	-0.698965	-0.455075	0.141095	0.109255	0.478269	0.065868	-0.539	-0.9131
Data15	0.661631	-0.248264	-0.771038	-0.352229	-0.075481	1.163297	-0.679942	-0.463315	0.163678	0.107322	0.498461	0.057247	-0.523893	-0.901503
Data16	0.629943	-0.218179	-0.761476	-0.367997	-0.101829	1.163755	-0.660665	-0.467892	0.179955	0.098472	0.492561	0.038885	-0.520129	-0.887922
Data17	0.622568	-0.184278	-0.769919	-0.382925	-0.122784	1.170977	-0.640879	-0.472572	0.172681	0.097505	0.482439	0.027237	-0.520943	-0.874901
Data18	0.619821	-0.176471	-0.766461	-0.372295	-0.133364	1.183795	-0.62506	-0.470181	0.138705	0.105491	0.468808	0.037156	-0.541085	-0.864576
Data19	0.62211	-0.17291	-0.745708	-0.364207	-0.134127	1.186135	-0.617482	-0.458381	0.101574	0.108797	0.448259	0.065461	-0.557209	-0.863406
Data20	0.637725	-0.16584	-0.718395	-0.369904	-0.143638	1.194018	-0.603443	-0.428829	0.093029	0.108441	0.433	0.094402	-0.559752	-0.852216
Data21	0.65685	-0.153633	-0.681824	-0.356781	-0.148216	1.200071	-0.588439	-0.397548	0.096895	0.082704	0.411078	0.10928	-0.572112	-0.831006
Data22	0.673533	-0.16111	-0.650797	-0.359452	-0.155642	1.197833	-0.598052	-0.386053	0.109763	0.047557	0.401058	0.128303	-0.573536	-0.826581
Data23	0.695862	-0.190916	-0.630554	-0.372702	-0.178988	1.196256	-0.61916	-0.385341	0.12197	0.027212	0.385595	0.14346	-0.569212	-0.840518
Data24	0.716767	-0.224918	-0.617126	-0.386155	-0.205895	1.195443	-0.643524	-0.392564	0.126396	0.027822	0.380102	0.154981	-0.573536	-0.852267
Data25	0.734773	-0.250604	-0.598866	-0.398871	-0.227563	1.188932	-0.653239	-0.392208	0.109458	0.045624	0.386257	0.149106	-0.562448	-0.864271
Data26	0.762595	-0.265736	-0.581267	-0.416597	-0.24272	1.182879	-0.643931	-0.399074	0.066326	0.063071	0.378475	0.141171	-0.558785	-0.881107
Data27	0.766664	-0.267516	-0.559091	-0.434424	-0.260522	1.168485	-0.635233	-0.410925	0.030416	0.069225	0.372371	0.138755	-0.557005	-0.904962
Data28	0.749879	-0.262201	-0.523842	-0.446708	-0.260929	1.148292	-0.645864	-0.426235	0.015768	0.066377	0.358485	0.127209	-0.551766	-0.944839
Data29	0.735841	-0.271814	-0.495359	-0.453981	-0.250248	1.135017	-0.660919	-0.430152	0.006714	0.062002	0.346329	0.114366	-0.53488	-0.976883
Data30	0.714224	-0.28837	-0.486814	-0.457669	-0.242517	1.111823	-0.676331	-0.432085	0.011292	0.039267	0.335851	0.115638	-0.514636	-0.999873
Data31	0.690929	-0.29099	-0.476997	-0.464485	-0.261997	1.092241	-0.682587	-0.438493	0.026602	0.017141	0.320796	0.125327	-0.498461	-0.995295
Data32	0.668752	-0.279342	-0.444139	-0.473615	-0.279545	1.070827	-0.682129	-0.448005	0.037537	0.009155	0.308792	0.127947	-0.492256	-0.978917
Data33	0.648559	-0.256377	-0.411994	-0.491366	-0.29338	1.039546	-0.677602	-0.449734	0.056713	-0.015615	0.283513	0.130643	-0.493935	-0.963862
Data34	0.637776	-0.225376	-0.38468	-0.516416	-0.289871	1.002263	-0.675517	-0.442308	0.077668	-0.042166	0.259709	0.130516	-0.499631	-0.941838
Data35	0.647695	-0.20119	-0.349381	-0.543425	-0.301823	0.954604	-0.679026	-0.423133	0.082856	-0.05656	0.253859	0.135805	-0.491544	-0.931868
Data36	0.667074	-0.186211	-0.300094	-0.558836	-0.32166	0.892144	-0.68335	-0.403296	0.08662	-0.05005	0.26566	0.129371	-0.488187	-0.938786
Data37	0.690827	-0.168816	-0.259759	-0.568704	-0.340836	0.836703	-0.696473	-0.38585	0.081992	-0.036367	0.279698	0.115384	-0.50075	-0.943771
Data38	0.711477	-0.167112	-0.226546	-0.566898	-0.349381	0.78645	-0.703593	-0.376186	0.060883	-0.02177	0.29455	0.104651	-0.520078	-0.95201
Data39	0.733755	-0.187254	-0.192823	-0.555937	-0.364945	0.745556	-0.687215	-0.381018	0.02889	-0.039623	0.295822	0.102617	-0.542967	-0.956893
Data40	0.754203	-0.187304	-0.168409	-0.544773	-0.401363	0.718242	-0.653239	-0.38997	0.009461	-0.045675	0.304519	0.107602	-0.56728	-0.965794
Data41	0.753999	-0.169579	-0.148013	-0.546171	-0.429745	0.701101	-0.633402	-0.400448	-0.010478	-0.02945	0.314794	0.122123	-0.585183	-0.971695
Data42	0.744335	-0.151191	-0.12726	-0.551308	-0.445004	0.678569	-0.614125	-0.411231	-0.01648	-0.001424	0.306299	0.135754	-0.589405	-0.978917
Data43	0.729025	-0.154167	-0.097963	-0.559167	-0.434373	0.656697	-0.590422	-0.434984	-0.012411	0.03123	0.29394	0.148801	-0.57969	-0.982071
Data44	0.712698	-0.161415	-0.054932	-0.575265	-0.40706	0.639455	-0.584573	-0.449633	0.000102	0.054831	0.279037	0.155744	-0.568856	-0.964574
Data45	0.717377	-0.163856	-0.011343	-0.60469	-0.381272	0.620228	-0.588795	-0.469164	0.011241	0.067038	0.258996	0.147148	-0.560311	-0.942194
Data46	0.723074	-0.161644	0.033366	-0.621297	-0.366827	0.610157	-0.595916	-0.490374	0.003204	0.055289	0.25035	0.132321	-0.545968	-0.921492
Data47	0.720887	-0.15521	0.077058	-0.619059	-0.364487	0.617227	-0.593016	-0.507719	-0.000916	0.039928	0.247044	0.124768	-0.539864	-0.912337
Data48	0.729585	-0.142468	0.112103	-0.617202	-0.380611	0.640726	-0.58849	-0.506803	0.006002	0.02884	0.23448	0.126523	-0.518196	-0.904657
Data49	0.726736	-0.131482	0.124361	-0.629714	-0.396633	0.655629	-0.587879	-0.510211	0.007019	0.019023	0.215661	0.124386	-0.491646	-0.890313
Data50	0.711376	-0.121996	0.129651	-0.645864	-0.397192	0.667531	-0.58086	-0.529285	0.009308	0.022736	0.202538	0.121869	-0.482694	-0.865187
Data51	0.70105	-0.119605	0.131075	-0.662521	-0.377661	0.683757	-0.580148	-0.54434	0.002848	0.016887	0.18555	0.10989	-0.471453	-0.853081
Data52	0.704356	-0.120724	0.141553	-0.664454	-0.376847	0.687012	-0.59912	-0.544289	0.000356	0.01353	0.164391	0.099769	-0.458991	-0.853386
Data53	0.706696	-0.118817	0.153658	-0.654256	-0.393988	0.678009	-0.632436	-0.540983	-0.001373	0.012462	0.15849	0.090562	-0.456499	-0.871799
Data54	0.717021	-0.11279	0.17258	-0.646423	-0.435849	0.671906	-0.658274	-0.545612	0.000865	0.017955	0.159711	0.078864	-0.466519	-0.898349
Data55	0.737825	-0.114061	0.192365	-0.637446	-0.480354	0.658122	-0.656697	-0.555378	-0.00061	0.039419	0.167595	0.075074	-0.48188	-0.914727
Data56	0.760306	-0.129015	0.223748	-0.630808	-0.514178	0.634368	-0.643982	-0.565805	-0.022889	0.062206	0.184482	0.059154	-0.493528	-0.919203
Data57	0.780194	-0.142545	0.251723	-0.626739	-0.527759	0.60914	-0.629638	-0.567941	-0.030823	0.081941	0.193434	0.051296	-0.498309	-0.912896
Data58	0.783042	-0.146995	0.287175	-0.627731	-0.528267	0.563973	-0.605173	-0.562092	-0.032146	0.090689	0.19969	0.03858	-0.503293	-0.906488
Data59	0.768292	-0.148979	0.338598	-0.647161	-0.532184	0.528115	-0.587574	-0.551817	-0.031281	0.076651	0.210931	0.03535	-0.509092	-0.893721
Data60	0.748709	-0.151166	0.370998	-0.66448	-0.543221	0.502429	-0.571603	-0.545357	-0.044048	0.071972	0.213169	0.044455	-0.515755	-0.888279
Data61	0.713817	-0.158618	0.400244	-0.657715	-0.553089	0.478065	-0.542814	-0.533303	-0.049744	0.076753	0.20091	0.056891	-0.523028	-0.870019
Data62	0.677704	-0.162687	0.44831	-0.650492	-0.55787	0.455177	-0.5125	-0.529437	-0.057628	0.062969	0.184482	0.06803	-0.535948	-0.860507
Data63	0.640421	-0.164136	0.491391	-0.658935	-0.540983	0.436815	-0.51372	-0.520536	-0.064953	0.051575	0.157575	0.08245	-0.542357	-0.876834
Data64	0.628468	-0.152285	0.518807	-0.666463	-0.528166	0.416724	-0.514738	-0.508024	-0.056764	0.0442	0.124412	0.100328	-0.532794	-0.88304
Data65	0.628723	-0.129651	0.537219	-0.659698	-0.531879	0.411485	-0.505328	-0.517688	-0.060019	0.051321	0.088502	0.1178	-0.527657	-0.883752
Data66	0.63508	-0.097607	0.55141	-0.648432	-0.538389	0.420284	-0.489611	-0.539864	-0.067597	0.056662	0.066682	0.108441	-0.531726	-0.8866
Data67	0.65273	-0.085985	0.558735	-0.63503	-0.545815	0.42359	-0.463366	-0.557514	-0.061748	0.05773	0.056865	0.081102	-0.530912	-0.904148
Data68	0.65741	-0.094199	0.565805	-0.621475	-0.549274	0.42064	-0.449124	-0.570586	-0.060985	0.051881	0.05005	0.057425	-0.511635	-0.916915
Data69	0.666412	-0.106101	0.582793	-0.613413	-0.562244	0.423133	-0.431423	-0.574909	-0.075176	0.043743	0.047812	0.034104	-0.481575	-0.919763
Data70	0.67984	-0.108644	0.612904	-0.60797	-0.567839	0.426642	-0.417182	-0.569823	-0.081534	0.027721	0.05361	0.027517	-0.448463	-0.914117
Data71	0.681264	-0.104829	0.636199	-0.61092	-0.571756	0.422115	-0.39704	-0.549681	-0.072379	0.013123	0.044048	0.039292	-0.435798	-0.89601
Data72	0.688741	-0.10249	0.643931	-0.611505	-0.584319	0.406093	-0.371252	-0.524605	-0.060578	0.019176	0.024872	0.057959	-0.420844	-0.872206
Data73	0.694489	-0.088095	0.651865	-0.624755	-0.593067	0.394903	-0.338089	-0.509041	-0.047964	0.043692	0.01648	0.05862	-0.397701	-0.853437
Data74	0.684571	-0.072989	0.664225	-0.626815	-0.595051	0.380865	-0.317947	-0.506498	-0.045421	0.081534	-0.008901	0.046031	-0.364945	-0.842807
Data75	0.646677	-0.074769	0.675008	-0.627705	-0.594339	0.373897	-0.29928	-0.515551	-0.055848	0.094148	-0.041657	0.029831	-0.350296	-0.836957
Data76	0.606902	-0.076473	0.687165	-0.630986	-0.593169	0.373846	-0.281987	-0.525928	-0.073905	0.060171	-0.068716	0.028484	-0.346939	-0.833143
Data77	0.562905	-0.061977	0.702017	-0.631622	-0.596831	0.367946	-0.261184	-0.536507	-0.084586	0.018972	-0.073701	0.032273	-0.344803	-0.818494
Data78	0.537982	-0.036978	0.71107	-0.632436	-0.602782	0.367997	-0.251113	-0.548257	-0.091147	-0.016276	-0.073192	0.037461	-0.340531	-0.781364
Data79	0.511889	-0.021897	0.732738	-0.632792	-0.618448	0.363114	-0.244348	-0.566873	-0.091808	-0.053915	-0.074261	0.045319	-0.343887	-0.740724
Data80	0.503243	-0.002085	0.749167	-0.636912	-0.64093	0.358129	-0.242415	-0.574248	-0.093538	-0.071565	-0.089011	0.049744	-0.365708	-0.732637
Data81	0.517179	0.01709	0.756288	-0.646194	-0.669261	0.354721	-0.249638	-0.573027	-0.09898	-0.078838	-0.09425	0.045345	-0.381984	-0.741283
Data82	0.518858	0.020371	0.767274	-0.652323	-0.707154	0.338801	-0.254368	-0.570687	-0.103812	-0.08189	-0.078584	0.045345	-0.380662	-0.753185
Data83	0.523588	0.014038	0.786704	-0.657969	-0.72928	0.308232	-0.242415	-0.569416	-0.094504	-0.062104	-0.066021	0.04331	-0.370591	-0.751659
Data84	0.517128	0.008011	0.812645	-0.665319	-0.729839	0.280257	-0.222833	-0.563261	-0.058239	-0.047049	-0.075634	0.048015	-0.365199	-0.760459
Data85	0.520892	0.006154	0.841993	-0.663539	-0.72928	0.250909	-0.212914	-0.561379	-0.032146	-0.038402	-0.097556	0.058595	-0.363979	-0.77587
Data86	0.510007	0.000585	0.877445	-0.654714	-0.7305	0.22207	-0.205844	-0.556191	-0.022634	-0.014191	-0.12314	0.058671	-0.36169	-0.785687
Data87	0.496579	-0.017421	0.902164	-0.640981	-0.734112	0.201724	-0.212304	-0.54729	-0.039216	0.014496	-0.135805	0.043183	-0.370184	-0.789604
Data88	0.468401	-0.042166	0.914321	-0.624094	-0.741283	0.185906	-0.231937	-0.531879	-0.056865	0.029806	-0.143537	0.027924	-0.368048	-0.803337
Data89	0.437476	-0.059434	0.922917	-0.604232	-0.743674	0.162915	-0.247145	-0.522876	-0.069327	0.032146	-0.153048	0.013784	-0.368861	-0.823377
Data90	0.408331	-0.060451	0.931512	-0.607487	-0.754559	0.146131	-0.248213	-0.531421	-0.073701	0.020498	-0.169731	0.002441	-0.36525	-0.813052
Data91	0.381526	-0.053178	0.942957	-0.612294	-0.759187	0.141349	-0.230818	-0.549274	-0.066428	0.010274	-0.189771	0.002467	-0.356146	-0.775514
Data92	0.359553	-0.038326	0.956232	-0.625111	-0.753033	0.13311	-0.212965	-0.554411	-0.058798	0.010071	-0.205895	-0.004273	-0.348211	-0.732586
Data93	0.343074	-0.024008	0.974085	-0.621602	-0.74225	0.099133	-0.215407	-0.556954	-0.066529	0.001628	-0.225172	-0.011419	-0.345413	-0.700084
Data94	0.320083	-0.006968	0.991175	-0.606648	-0.714936	0.065868	-0.217695	-0.559447	-0.082348	-0.016276	-0.234124	-0.017624	-0.345769	-0.675161
Data95	0.300298	-0.007248	1.002009	-0.605198	-0.697795	0.043895	-0.205997	-0.567585	-0.094148	-0.020905	-0.225986	-0.029603	-0.348669	-0.644185
Data96	0.289413	-0.006104	0.999415	-0.615371	-0.677907	0.02238	-0.178073	-0.570687	-0.099794	-0.018972	-0.223952	-0.042827	-0.342056	-0.638183
Data97	0.287734	0.00028	0.99143	-0.610157	-0.669769	-0.01353	-0.152946	-0.570382	-0.091198	-0.017141	-0.233565	-0.03446	-0.329035	-0.634826
Data98	0.290634	0.000254	0.980341	-0.607538	-0.668294	-0.051474	-0.124666	-0.557107	-0.068106	-0.019176	-0.251876	-0.021286	-0.310928	-0.626637
Data99	0.284123	-0.008977	0.961573	-0.602782	-0.668142	-0.063478	-0.096437	-0.534015	-0.042522	-0.013326	-0.270339	-0.025152	-0.292617	-0.626942
Data100	0.290684	-0.020193	0.940108	-0.601943	-0.677501	-0.06831	-0.078991	-0.521299	-0.023346	-0.012563	-0.295109	-0.032781	-0.290532	-0.623128
Data101	0.301976	-0.036291	0.930851	-0.590397	-0.690064	-0.077211	-0.0707	-0.511228	-0.015157	-0.021363	-0.316574	-0.032959	-0.292414	-0.608886
Data102	0.309606	-0.049007	0.94611	-0.591669	-0.716665	-0.110831	-0.0648	-0.505023	-0.022227	-0.019328	-0.317998	-0.03713	-0.288243	-0.596119
Data103	0.30808	-0.051448	0.980189	-0.598433	-0.728974	-0.154218	-0.055848	-0.4978	-0.040182	-0.011699	-0.325984	-0.038402	-0.290684	-0.599018
Data104	0.295618	-0.052745	1.015437	-0.589888	-0.739198	-0.182396	-0.05712	-0.505481	-0.0707	-0.003204	-0.353908	-0.048676	-0.291905	-0.600849
Data105	0.292007	-0.055924	1.045904	-0.583759	-0.743826	-0.191094	-0.048727	-0.498868	-0.112459	0.005748	-0.378525	-0.065054	-0.292871	-0.600697
Data106	0.279444	-0.050482	1.072201	-0.593296	-0.748964	-0.19323	-0.033112	-0.470893	-0.15315	0.026347	-0.395361	-0.064469	-0.317184	-0.58498
Data107	0.263066	-0.041454	1.104448	-0.613133	-0.743776	-0.193942	-0.015412	-0.443224	-0.168714	0.036622	-0.397599	-0.051525	-0.343786	-0.559803
Data108	0.235091	-0.03151	1.134152	-0.615142	-0.737977	-0.173088	0.012716	-0.410671	-0.165815	0.036622	-0.404161	-0.035808	-0.345769	-0.531319
Data109	0.204725	-0.030493	1.145851	-0.612929	-0.726279	-0.149844	0.016276	-0.404211	-0.153506	0.011139	-0.386765	-0.042496	-0.347092	-0.499224
Data110	0.176598	-0.03624	1.147122	-0.611887	-0.70278	-0.129702	0.026856	-0.406907	-0.141095	-0.037079	-0.372015	-0.041555	-0.348007	-0.482592
Data111	0.145418	-0.040513	1.140714	-0.60352	-0.67038	-0.112713	0.046845	-0.406755	-0.13845	-0.085552	-0.35584	-0.047735	-0.337224	-0.463722
Data112	0.102948	-0.034663	1.114519	-0.601765	-0.660207	-0.093843	0.052491	-0.415351	-0.141197	-0.116732	-0.358485	-0.063172	-0.331273	-0.454668
Data113	0.066428	-0.023245	1.092953	-0.606597	-0.66036	-0.096539	0.057069	-0.419776	-0.159253	-0.10722	-0.366115	-0.092877	-0.326696	-0.466621
Data114	0.051016	-0.01798	1.074489	-0.608581	-0.687419	-0.107169	0.051118	-0.429236	-0.166679	-0.0766	-0.380458	-0.122759	-0.336817	-0.47954
Data115	0.048778	-0.016276	1.057654	-0.596755	-0.708324	-0.119834	0.05717	-0.426032	-0.156914	-0.047303	-0.417233	-0.132041	-0.347753	-0.480201
Data116	0.05005	-0.015513	1.043361	-0.582945	-0.712851	-0.136873	0.070904	-0.405737	-0.14023	-0.016327	-0.444444	-0.125887	-0.349177	-0.485949
Data117	0.056764	-0.018641	1.024643	-0.575469	-0.706544	-0.147504	0.080313	-0.371862	-0.138857	0.024669	-0.472267	-0.138298	-0.357621	-0.489509
Data118	0.049541	-0.027619	0.996363	-0.56733	-0.700745	-0.148013	0.084637	-0.35111	-0.131482	0.066326	-0.496376	-0.168638	-0.379746	-0.480863
Data119	0.019938	-0.024796	0.977391	-0.561837	-0.696625	-0.144656	0.087434	-0.34165	-0.122123	0.095318	-0.505226	-0.196689	-0.396022	-0.446682
Data120	-0.006561	-0.015895	0.955113	-0.54785	-0.682282	-0.132703	0.090537	-0.331172	-0.112103	0.100506	-0.511533	-0.21561	-0.396277	-0.426744
Data121	-0.031332	-0.002365	0.946263	-0.537194	-0.66214	-0.107474	0.083925	-0.326441	-0.090842	0.09542	-0.516772	-0.228173	-0.388546	-0.402279
Data122	-0.061443	0.005976	0.940312	-0.540653	-0.64154	-0.090079	0.082551	-0.321609	-0.087332	0.098116	-0.536456	-0.230437	-0.366878	-0.39292
Data123	-0.10076	0.019252	0.910608	-0.544442	-0.622416	-0.090842	0.102083	-0.309453	-0.080771	0.066275	-0.554869	-0.233895	-0.347346	-0.387071
Data124	-0.132397	0.03184	0.875512	-0.543577	-0.604359	-0.102235	0.125887	-0.293634	-0.089774	0.028636	-0.562346	-0.238219	-0.324407	-0.384019
Data125	-0.139111	0.036545	0.840874	-0.535643	-0.582233	-0.12197	0.158592	-0.269373	-0.110679	0.008036	-0.567025	-0.224155	-0.312963	-0.385239
Data126	-0.129651	0.03535	0.823326	-0.525902	-0.569467	-0.135449	0.182294	-0.245925	-0.107373	-0.001831	-0.567483	-0.189339	-0.307978	-0.383001
Data127	-0.122479	0.021337	0.818952	-0.510872	-0.571349	-0.139976	0.201928	-0.233565	-0.098065	-0.010834	-0.588337	-0.171461	-0.302078	-0.38702
Data128	-0.13138	0.005595	0.810763	-0.483787	-0.579538	-0.122733	0.216424	-0.213423	-0.090689	-0.035197	-0.604054	-0.175352	-0.289616	-0.39292
Data129	-0.134076	-0.000051	0.804405	-0.462476	-0.582132	-0.083721	0.240075	-0.196028	-0.096488	-0.061443	-0.622263	-0.187889	-0.279189	-0.406704
Data130	-0.129193	-0.01147	0.800234	-0.444673	-0.587727	-0.059561	0.268661	-0.189975	-0.107932	-0.070039	-0.628723	-0.196053	-0.269881	-0.436611
Data131	-0.117444	-0.026271	0.802625	-0.433941	-0.593067	-0.028738	0.28336	-0.185906	-0.109305	-0.067954	-0.633351	-0.198672	-0.269373	-0.454261
Data132	-0.113476	-0.032909	0.817375	-0.433178	-0.600493	-0.006358	0.287734	-0.186567	-0.117138	-0.050406	-0.64622	-0.212711	-0.283563	-0.459907
Data133	-0.121106	-0.032603	0.820681	-0.424938	-0.612955	-0.001882	0.286412	-0.191399	-0.119885	-0.029501	-0.655324	-0.224689	-0.290176	-0.462196
Data134	-0.137229	-0.026067	0.811017	-0.414817	-0.621703	-0.011139	0.277155	-0.190026	-0.125734	-0.013784	-0.642761	-0.251825	-0.271814	-0.455329
Data135	-0.160678	-0.03179	0.800285	-0.412197	-0.615091	-0.042013	0.265354	-0.184685	-0.127209	-0.014242	-0.63508	-0.280944	-0.252181	-0.446377
Data136	-0.196689	-0.042649	0.789298	-0.412706	-0.596475	-0.08072	0.242924	-0.181888	-0.124615	-0.023651	-0.635793	-0.300806	-0.23387	-0.445157
Data137	-0.231428	-0.047074	0.780601	-0.411892	-0.572315	-0.109305	0.23387	-0.170748	-0.11429	-0.039928	-0.637369	-0.308029	-0.200402	-0.430406
Data138	-0.271967	-0.026729	0.766817	-0.419318	-0.543221	-0.118868	0.237888	-0.143079	-0.105491	-0.050762	-0.65802	-0.307851	-0.177005	-0.411078
Data139	-0.303655	0.009435	0.750744	-0.422039	-0.517077	-0.11251	0.255487	-0.112713	-0.091503	-0.069073	-0.687317	-0.29338	-0.172173	-0.382849
Data140	-0.322118	0.042115	0.734722	-0.426057	-0.506294	-0.111543	0.275832	-0.083823	-0.091961	-0.096234	-0.711732	-0.27072	-0.178937	-0.35874
Data141	-0.331223	0.037893	0.718547	-0.42565	-0.505887	-0.10488	0.278833	-0.06424	-0.099133	-0.118664	-0.739452	-0.245492	-0.187584	-0.348618
Data142	-0.329341	0.019455	0.697541	-0.398896	-0.50192	-0.096335	0.265304	-0.058696	-0.09486	-0.138806	-0.77587	-0.23036	-0.188958	-0.346634
Data143	-0.33992	-0.000839	0.680349	-0.386816	-0.511584	-0.094352	0.245416	-0.061545	-0.093283	-0.157575	-0.794436	-0.227766	-0.191653	-0.342768
Data144	-0.353145	-0.031383	0.668498	-0.389563	-0.531065	-0.104728	0.216678	-0.059917	-0.111849	-0.175682	-0.806338	-0.226342	-0.193281	-0.340378
Data145	-0.360672	-0.043819	0.664988	-0.389843	-0.551258	-0.127769	0.197706	-0.038046	-0.12487	-0.179955	-0.817426	-0.224791	-0.189314	-0.350398
Data146	-0.36113	-0.051219	0.672211	-0.387783	-0.553496	-0.149233	0.196994	-0.013479	-0.121818	-0.172071	-0.819969	-0.2121	-0.170138	-0.349635
Data147	-0.364284	-0.060604	0.685283	-0.385265	-0.540678	-0.180565	0.215864	0.00824	-0.109916	-0.153658	-0.811933	-0.208591	-0.160321	-0.341039
Data148	-0.373643	-0.081	0.676839	-0.380585	-0.514585	-0.186007	0.233768	0.013377	-0.093843	-0.131228	-0.79057	-0.206861	-0.151319	-0.33875
Data149	-0.381781	-0.106355	0.66331	-0.37499	-0.487271	-0.172376	0.264439	0.012818	-0.073599	-0.110119	-0.74581	-0.210981	-0.153709	-0.330968
Data150	-0.394954	-0.129015	0.651865	-0.364258	-0.472318	-0.138298	0.278528	0.014852	-0.054068	-0.095216	-0.722159	-0.22446	-0.148623	-0.339259
Data151	-0.411231	-0.152997	0.641235	-0.368404	-0.482694	-0.11429	0.26744	0.024618	-0.044404	-0.085603	-0.714478	-0.230513	-0.161746	-0.34933
Data152	-0.431118	-0.165357	0.629892	-0.373668	-0.472928	-0.107118	0.262201	0.042013	-0.040182	-0.082144	-0.711783	-0.230182	-0.179243	-0.346736
Data153	-0.456346	-0.154472	0.620279	-0.371583	-0.46301	-0.098878	0.240635	0.073548	-0.04303	-0.090537	-0.724753	-0.22535	-0.183922	-0.331426
Data154	-0.478269	-0.137636	0.595509	-0.368455	-0.450446	-0.063681	0.228987	0.102439	-0.054424	-0.107017	-0.735841	-0.217187	-0.185702	-0.305689
Data155	-0.494036	-0.127082	0.563058	-0.368455	-0.452023	-0.011699	0.204013	0.115613	-0.050355	-0.117189	-0.737774	-0.212075	-0.19557	-0.290176
Data156	-0.514941	-0.113324	0.542255	-0.360723	-0.458381	0.046438	0.192772	0.117545	-0.030213	-0.125734	-0.745352	-0.211032	-0.195315	-0.301569
Data157	-0.55314	-0.095852	0.521553	-0.347346	-0.472114	0.073294	0.196689	0.127616	-0.005595	-0.135042	-0.759696	-0.217797	-0.196689	-0.315404
Data158	-0.569619	-0.077236	0.503599	-0.33168	-0.484576	0.090995	0.184176	0.14491	0.009766	-0.13021	-0.778261	-0.229699	-0.187076	-0.318303
Data159	-0.576384	-0.066758	0.493528	-0.321126	-0.486254	0.104423	0.190026	0.163017	0.012156	-0.126497	-0.786603	-0.243509	-0.193383	-0.327764
Data160	-0.574197	-0.06953	0.498461	-0.307851	-0.485847	0.123547	0.207167	0.173749	0.001577	-0.129244	-0.780652	-0.252791	-0.196994	-0.335495
Data161	-0.554818	-0.078228	0.507871	-0.284072	-0.487627	0.140129	0.229699	0.171766	-0.021108	-0.129498	-0.766817	-0.268813	-0.188754	-0.336868
Data162	-0.52842	-0.103736	0.524046	-0.261921	-0.49602	0.16083	0.244704	0.176242	-0.031586	-0.123598	-0.749218	-0.277867	-0.174105	-0.345464
Data163	-0.514738	-0.136492	0.537728	-0.246103	-0.496325	0.172325	0.246382	0.201419	-0.028941	-0.124005	-0.738944	-0.284199	-0.162407	-0.341751
Data164	-0.512551	-0.176064	0.563821	-0.237125	-0.494748	0.169172	0.243178	0.240533	-0.023041	-0.119783	-0.739401	-0.29071	-0.154726	-0.340022
Data165	-0.508075	-0.187966	0.588286	-0.214364	-0.487627	0.143486	0.242873	0.269576	-0.007935	-0.112306	-0.732535	-0.294321	-0.14313	-0.343582
Data166	-0.507719	-0.19468	0.617889	-0.19852	-0.471351	0.121157	0.248519	0.28809	0.014242	-0.107067	-0.726329	-0.30279	-0.132957	-0.340683
Data167	-0.53371	-0.194934	0.638539	-0.176776	-0.463213	0.108593	0.234328	0.286971	0.044912	-0.104626	-0.726329	-0.308232	-0.131889	-0.320134
Data168	-0.56789	-0.190051	0.650797	-0.161898	-0.454058	0.112968	0.208693	0.270542	0.068259	-0.109305	-0.717581	-0.308639	-0.132041	-0.284937
Data169	-0.598815	-0.186389	0.670939	-0.154955	-0.442308	0.124158	0.193942	0.259861	0.079957	-0.122784	-0.722057	-0.317718	-0.130719	-0.250757
Data170	-0.627349	-0.170367	0.687622	-0.136009	-0.426134	0.148877	0.182549	0.253554	0.077668	-0.131533	-0.740775	-0.308131	-0.111543	-0.213525
Data171	-0.652425	-0.15699	0.688385	-0.103202	-0.413469	0.178429	0.181684	0.277969	0.069022	-0.133974	-0.775107	-0.285217	-0.090333	-0.188703
Data172	-0.654358	-0.134712	0.685486	-0.080644	-0.40533	0.203759	0.201216	0.323288	0.067801	-0.129905	-0.803845	-0.267058	-0.087943	-0.157778
Data173	-0.643219	-0.125505	0.676839	-0.069759	-0.413418	0.240279	0.231123	0.350551	0.06658	-0.106559	-0.824852	-0.250451	-0.098421	-0.132957
Data174	-0.618601	-0.128583	0.650441	-0.064444	-0.420284	0.287785	0.258742	0.349228	0.056865	-0.072836	-0.841535	-0.23532	-0.087434	-0.128837
Data175	-0.604918	-0.13962	0.617533	-0.063732	-0.413977	0.322576	0.274052	0.340276	0.058544	-0.049388	-0.840111	-0.220086	-0.061646	-0.140434
Data176	-0.603393	-0.154116	0.571043	-0.057374	-0.416876	0.331833	0.28392	0.331273	0.077872	-0.046794	-0.837669	-0.205056	-0.020091	-0.131126
Data177	-0.600239	-0.160372	0.527352	-0.040818	-0.437629	0.340836	0.298009	0.327764	0.108543	-0.060171	-0.828107	-0.194171	0.018972	-0.13845
Data178	-0.590422	-0.160678	0.497088	-0.011546	-0.45772	0.361588	0.304163	0.349889	0.131634	-0.076804	-0.835482	-0.202335	0.03357	-0.138145
Data179	-0.60207	-0.17881	0.461128	0.017395	-0.455024	0.383764	0.307469	0.383917	0.153811	-0.068259	-0.848554	-0.213652	0.019989	-0.149182
Data180	-0.625213	-0.210702	0.43473	0.050126	-0.434526	0.397803	0.320999	0.404161	0.179344	-0.047354	-0.856285	-0.227715	0.009511	-0.173241
Data181	-0.659546	-0.230691	0.422268	0.084535	-0.413265	0.421149	0.31632	0.416673	0.188754	-0.02177	-0.843112	-0.235243	-0.001882	-0.199741
Data182	-0.695201	-0.234124	0.417283	0.125124	-0.401516	0.467638	0.287683	0.418606	0.184787	-0.01592	-0.825869	-0.233031	0.00473	-0.223596
Data183	-0.713512	-0.226469	0.396022	0.148648	-0.383103	0.513059	0.267796	0.40533	0.17085	-0.021261	-0.815747	-0.224562	0.025076	-0.237837
Data184	-0.711223	-0.211236	0.383459	0.154014	-0.361893	0.553852	0.261997	0.389003	0.165916	-0.020091	-0.817121	-0.217212	0.045319	-0.242161
Data185	-0.703492	-0.196028	0.375118	0.142189	-0.355433	0.571908	0.261489	0.386562	0.168867	-0.01887	-0.810203	-0.207116	0.059052	-0.229547
Data186	-0.714377	-0.174716	0.356603	0.121945	-0.348109	0.572925	0.258539	0.395412	0.181328	-0.009308	-0.818087	-0.191145	0.08367	-0.220595
Data187	-0.731467	-0.154243	0.331629	0.118766	-0.332799	0.559701	0.243432	0.411282	0.208845	0.008291	-0.820274	-0.166145	0.125836	-0.214135
Data188	-0.733298	-0.130592	0.31637	0.128201	-0.325017	0.554055	0.209557	0.430966	0.238753	0.014547	-0.815544	-0.152031	0.166578	-0.207777
Data189	-0.725007	-0.108848	0.310369	0.142926	-0.319626	0.558938	0.179192	0.436205	0.264388	0.009054	-0.794486	-0.153302	0.18499	-0.189568
Data190	-0.704255	-0.115256	0.317388	0.152997	-0.320185	0.565448	0.173342	0.431423	0.290532	0.011902	-0.766206	-0.176445	0.18265	-0.173953
Data191	-0.68925	-0.147224	0.336919	0.158185	-0.313064	0.563109	0.164543	0.435442	0.303044	0.018819	-0.767224	-0.202614	0.183312	-0.150963
Data192	-0.703187	-0.159253	0.336614	0.17174	-0.311386	0.557565	0.150708	0.429694	0.308283	0.030772	-0.77114	-0.214237	0.184024	-0.137891
Data193	-0.71753	-0.157855	0.319422	0.188602	-0.305384	0.54729	0.133567	0.423336	0.304926	0.048575	-0.762748	-0.215686	0.189568	-0.112001
Data194	-0.719717	-0.154879	0.298161	0.211999	-0.292566	0.538593	0.123395	0.425879	0.30986	0.057018	-0.747082	-0.206989	0.187889	-0.077414
Data195	-0.721955	-0.147936	0.282292	0.232013	-0.296025	0.538338	0.124005	0.436611	0.340378	0.048269	-0.722413	-0.175199	0.188144	-0.07009
Data196	-0.730755	-0.142061	0.269474	0.254546	-0.30752	0.542763	0.124971	0.437476	0.386562	0.037944	-0.694743	-0.140942	0.202284	-0.067801
Data197	-0.744793	-0.150657	0.262964	0.265126	-0.295872	0.554564	0.13316	0.444902	0.422777	0.037792	-0.676992	-0.108619	0.218764	-0.064546
Data198	-0.763155	-0.155337	0.274306	0.270237	-0.278121	0.555072	0.140536	0.446886	0.445207	0.03184	-0.674042	-0.083009	0.241449	-0.074617
Data199	-0.770275	-0.156507	0.290176	0.291295	-0.250706	0.549528	0.140586	0.448971	0.455126	0.009918	-0.663462	-0.067496	0.269525	-0.087231
Data200	-0.776735	-0.154879	0.300348	0.333104	-0.229547	0.528674	0.11134	0.463823	0.447649	-0.013987	-0.659037	-0.068284	0.283309	-0.108949
Data201	-0.777244	-0.152819	0.303451	0.385265	-0.2121	0.505481	0.087027	0.462552	0.429643	-0.027059	-0.646881	-0.074057	0.287429	-0.113324
Data202	-0.764884	-0.143231	0.307622	0.414791	-0.198418	0.507668	0.082755	0.440782	0.410315	-0.041098	-0.653239	-0.05979	0.289413	-0.115613
Data203	-0.750083	-0.123369	0.294092	0.42532	-0.183108	0.524351	0.079296	0.421658	0.400753	-0.044607	-0.649831	-0.045955	0.29338	-0.120546
Data204	-0.757102	-0.109382	0.280003	0.42593	-0.168816	0.538542	0.090079	0.40706	0.408026	-0.032095	-0.654815	-0.046642	0.312606	-0.121258
Data205	-0.770072	-0.098166	0.261743	0.432466	-0.153353	0.554869	0.097556	0.394039	0.413519	-0.001373	-0.655121	-0.047405	0.333308	-0.14196
Data206	-0.776074	-0.0795	0.237329	0.442206	-0.136721	0.580657	0.098116	0.39119	0.439104	0.036876	-0.647644	-0.045802	0.354569	-0.182447
Data207	-0.782788	-0.06747	0.215712	0.470258	-0.131787	0.605681	0.084179	0.393276	0.484525	0.075329	-0.625111	-0.041021	0.3829	-0.216017
Data208	-0.800132	-0.07749	0.204623	0.502861	-0.137586	0.612802	0.066326	0.394395	0.514127	0.10249	-0.599222	-0.035197	0.411841	-0.248061
Data209	-0.810051	-0.090639	0.219883	0.524173	-0.146385	0.601155	0.053305	0.383103	0.538593	0.120699	-0.582233	-0.032756	0.440579	-0.271458
Data210	-0.818443	-0.110959	0.237278	0.541288	-0.148267	0.598764	0.04064	0.372676	0.55848	0.127565	-0.570687	-0.019684	0.459144	-0.276544
Data211	-0.820885	-0.151395	0.239719	0.561176	-0.14669	0.602986	0.026144	0.373897	0.576232	0.123547	-0.575825	-0.017472	0.467384	-0.258946
Data212	-0.810101	-0.167646	0.230004	0.566898	-0.148063	0.606444	0.027212	0.364691	0.586811	0.105186	-0.571043	-0.024949	0.471656	-0.241143
Data213	-0.805575	-0.162305	0.211744	0.55904	-0.136721	0.621042	0.019989	0.356807	0.596119	0.088909	-0.557616	-0.03034	0.470029	-0.203962
Data214	-0.799013	-0.140434	0.20264	0.557158	-0.111086	0.635131	0.015717	0.34877	0.607818	0.077058	-0.542509	-0.036138	0.466417	-0.164696
Data215	-0.801404	-0.095928	0.20559	0.561125	-0.090791	0.642303	0.003255	0.342412	0.624348	0.078889	-0.528725	-0.024058	0.459042	-0.138552
Data216	-0.798301	-0.056077	0.200656	0.566466	-0.081788	0.648305	0.001678	0.333003	0.626586	0.105135	-0.507006	-0.011597	0.471758	-0.103965
Data217	-0.778922	-0.042369	0.198266	0.563821	-0.090333	0.653137	0.013377	0.327255	0.622416	0.108136	-0.492053	-0.0177	0.48132	-0.08779
Data218	-0.758679	-0.047659	0.187483	0.56054	-0.09247	0.674296	0.011648	0.331121	0.617024	0.096539	-0.470537	-0.016556	0.487119	-0.094759
Data219	-0.744742	-0.041759	0.182345	0.561532	-0.106966	0.690929	0.000966	0.333155	0.617889	0.060375	-0.444902	-0.003128	0.495308	-0.117901
Data220	-0.753541	-0.036393	0.178429	0.576104	-0.115409	0.706544	-0.013174	0.330765	0.61916	0.022482	-0.433967	0.020116	0.50721	-0.140434
Data221	-0.769207	-0.032476	0.186465	0.590397	-0.108543	0.71341	-0.017446	0.333817	0.602884	0.007426	-0.447191	0.065105	0.516314	-0.168816
Data222	-0.769919	-0.040818	0.197706	0.621322	-0.099947	0.722515	-0.010834	0.331273	0.586964	-0.007375	-0.462145	0.084204	0.515806	-0.203504
Data223	-0.766715	-0.061265	0.204267	0.656418	-0.080669	0.715241	0.00295	0.340581	0.593016	0.003154	-0.471962	0.092266	0.517535	-0.241449
Data224	-0.764935	-0.074108	0.203301	0.690242	-0.063834	0.71102	0.007019	0.347651	0.605173	0.022736	-0.465095	0.103939	0.522418	-0.265965
Data225	-0.756237	-0.068208	0.184278	0.713817	-0.058849	0.71102	0.012665	0.357621	0.614328	0.040843	-0.455838	0.111009	0.530404	-0.282597
Data226	-0.753999	-0.060807	0.166018	0.723964	-0.039419	0.713156	-0.002187	0.35874	0.621195	0.071565	-0.458686	0.11195	0.539762	-0.289413
Data227	-0.75583	-0.064673	0.14725	0.717886	-0.010885	0.714987	-0.017141	0.346024	0.619618	0.087383	-0.448208	0.115053	0.53844	-0.29689
Data228	-0.770479	-0.060604	0.1237	0.696447	0.011902	0.704763	-0.028484	0.319575	0.605529	0.096488	-0.425218	0.127921	0.541441	-0.320592
Data229	-0.810661	-0.053101	0.113832	0.675466	0.039673	0.709545	-0.042776	0.289108	0.609445	0.097963	-0.405737	0.145953	0.546731	-0.330256
Data230	-0.868035	-0.055339	0.109	0.680247	0.053813	0.722972	-0.062308	0.279494	0.627756	0.085501	-0.392055	0.157422	0.55314	-0.316981
Data231	-0.897536	-0.050838	0.095572	0.695837	0.063121	0.730704	-0.070751	0.2769	0.642608	0.062867	-0.377152	0.16996	0.567432	-0.287989
Data232	-0.9013	-0.048219	0.076092	0.700109	0.065207	0.734824	-0.081025	0.27685	0.637522	0.059968	-0.368556	0.1782	0.587828	-0.260522
Data233	-0.895501	-0.024567	0.071158	0.69688	0.078889	0.734417	-0.091096	0.268711	0.628265	0.062002	-0.362707	0.178887	0.6156	-0.232446
Data234	-0.882277	-0.015335	0.070802	0.705501	0.098828	0.721904	-0.091351	0.246738	0.627451	0.045014	-0.35345	0.185219	0.64037	-0.212355
Data235	-0.863508	-0.004807	0.064851	0.708095	0.115307	0.706086	-0.093385	0.234938	0.634063	0.040589	-0.320033	0.188525	0.657155	-0.207268
Data236	-0.849215	-0.003459	0.072328	0.70428	0.119783	0.69688	-0.099997	0.222477	0.648966	0.048219	-0.289871	0.186643	0.622975	-0.225935
Data237	-0.837364	-0.02299	0.069327	0.701432	0.116325	0.690115	-0.104677	0.213728	0.65334	0.066377	-0.277765	0.187203	0.583556	-0.250095
Data238	-0.833651	-0.05272	0.064037	0.702907	0.106305	0.684977	-0.095878	0.21739	0.658274	0.102185	-0.274866	0.191221	0.579639	-0.280054
Data239	-0.845757	-0.086671	0.060324	0.717708	0.112256	0.678976	-0.088299	0.217594	0.660563	0.140637	-0.274154	0.204827	0.581877	-0.314895
Data240	-0.871748	-0.102388	0.068615	0.719768	0.123191	0.70222	-0.08718	0.214338	0.660105	0.183922	-0.28158	0.208362	0.561786	-0.343837
Data241	-0.892042	-0.08161	0.065258	0.717886	0.133516	0.728974	-0.08662	0.199842	0.652272	0.218001	-0.280512	0.247628	0.563363	-0.339259
Data242	-0.898146	-0.055161	0.0471	0.701177	0.147046	0.743114	-0.099336	0.189059	0.639404	0.237685	-0.259149	0.289057	0.564329	-0.324407
Data243	-0.904758	-0.033188	0.031535	0.681341	0.161339	0.753847	-0.108949	0.15727	0.629384	0.257725	-0.226495	0.317693	0.560108	-0.323237
Data244	-0.908573	-0.030772	0.022532	0.673508	0.165408	0.760713	-0.118715	0.123649	0.641591	0.255639	-0.202182	0.333817	0.554716	-0.323746
Data245	-0.915796	-0.026271	0.035197	0.686147	0.184278	0.752829	-0.124107	0.111238	0.653086	0.241347	-0.191348	0.337835	0.562702	-0.326034
Data246	-0.931563	-0.024414	0.045879	0.720277	0.202996	0.747387	-0.136721	0.108339	0.667684	0.23092	-0.196384	0.342997	0.589507	-0.345312
Data247	-0.95079	-0.026754	0.055695	0.747311	0.229394	0.73518	-0.156252	0.10015	0.677755	0.214084	-0.194196	0.356349	0.60029	-0.357722
Data248	-0.959792	-0.017166	0.06068	0.751507	0.268406	0.719921	-0.165357	0.102235	0.691488	0.188144	-0.189212	0.364996	0.609191	-0.361334
Data249	-0.952977	0.00061	0.080873	0.758246	0.314285	0.70456	-0.161695	0.1031	0.704204	0.169629	-0.184024	0.385672	0.640421	-0.374965
Data250	-0.92373	0.021566	0.095115	0.761425	0.340276	0.680145	-0.147606	0.101371	0.730093	0.162814	-0.172732	0.410824	0.691997	-0.375677
Data251	-0.895705	0.048193	0.103812	0.757356	0.360011	0.67038	-0.138806	0.11251	0.754253	0.169782	-0.151319	0.431627	0.735892	-0.361842
Data252	-0.864271	0.06007	0.105643	0.76051	0.390275	0.673279	-0.131787	0.132499	0.786755	0.188856	-0.112866	0.44892	0.774294	-0.34226
Data253	-0.827039	0.061392	0.111899	0.765977	0.433916	0.685435	-0.132957	0.162051	0.811882	0.2062	-0.070751	0.47837	0.803438	-0.328222
Data254	-0.800336	0.052949	0.128481	0.771674	0.457262	0.692048	-0.17497	0.191297	0.823733	0.219323	-0.019226	0.498156	0.831261	-0.309199
Data255	-0.774701	0.046362	0.127209	0.778948	0.459551	0.694031	-0.246688	0.204674	0.815035	0.241855	0.021922	0.504667	0.855166	-0.288548
Data256	-0.755372	0.04509	0.121818	0.790977	0.467028	0.689199	-0.252893	0.217288	0.825055	0.259607	0.048931	0.521045	0.87363	-0.268559
Data257	-0.746319	0.044302	0.115307	0.792198	0.485746	0.692963	-0.216576	0.225528	0.835431	0.273849	0.053813	0.548053	0.884006	-0.246433
Data258	-0.731568	0.05361	0.106508	0.787238	0.50426	0.703695	-0.152082	0.235701	0.829175	0.300145	0.048524	0.565779	0.885481	-0.230767
Data259	-0.716157	0.068589	0.112154	0.785407	0.526691	0.689962	-0.09191	0.247247	0.810356	0.298619	0.03769	0.589329	0.882378	-0.212507
Data260	-0.713512	0.096869	0.116986	0.788663	0.550444	0.678925	-0.034791	0.25213	0.807202	0.286056	0.036673	0.607919	0.886803	-0.196638
Data261	-0.701356	0.123344	0.121614	0.783958	0.579995	0.66865	0.022176	0.241906	0.817324	0.270797	0.045167	0.624043	0.8984	-0.174563
Data262	-0.684774	0.143104	0.126141	0.784746	0.601816	0.669312	0.066173	0.229038	0.833397	0.256453	0.065003	0.638031	0.917779	-0.151166
Data263	-0.663869	0.161135	0.146029	0.792401	0.615651	0.677551	0.108593	0.221408	0.854098	0.24155	0.095115	0.645329	0.93253	-0.128176
Data264	-0.654663	0.174767	0.161339	0.796241	0.615447	0.700084	0.13845	0.229089	0.866051	0.221154	0.10956	0.654078	0.941278	-0.119224
Data265	-0.659393	0.195773	0.165204	0.791842	0.613107	0.714427	0.160525	0.251164	0.87602	0.202233	0.109509	0.660004	0.94962	-0.107271
Data266	-0.655782	0.217212	0.173139	0.778948	0.619262	0.710002	0.17085	0.265456	0.89367	0.195824	0.118715	0.661707	0.960505	-0.101574
Data267	-0.648305	0.23621	0.198978	0.76379	0.627858	0.71102	0.171257	0.286361	0.922662	0.189568	0.110018	0.664098	0.9661	-0.105745
Data268	-0.629587	0.243915	0.220595	0.759085	0.632385	0.727042	0.162509	0.319524	0.945347	0.183413	0.100659	0.678264	0.962692	-0.114188
Data269	-0.612294	0.245594	0.228478	0.768419	0.644287	0.749116	0.144045	0.350195	0.953994	0.195163	0.089062	0.698761	0.96554	-0.109
Data270	-0.591541	0.253249	0.233616	0.767554	0.673381	0.757254	0.135602	0.365047	0.944432	0.23738	0.093182	0.710536	0.963709	-0.083213
Data271	-0.583454	0.248875	0.226749	0.764121	0.717123	0.764833	0.123547	0.360825	0.926324	0.271204	0.117596	0.706798	0.961064	-0.059256
Data272	-0.596119	0.240457	0.209303	0.750235	0.751507	0.776176	0.127464	0.358689	0.917067	0.291549	0.138959	0.690725	0.941889	-0.050304
Data273	-0.595305	0.234023	0.18967	0.747285	0.763561	0.790214	0.13667	0.361741	0.930851	0.300654	0.159508	0.676941	0.931207	-0.046184
Data274	-0.588744	0.233438	0.179751	0.761552	0.760917	0.789909	0.137179	0.372625	0.947738	0.300196	0.160372	0.658223	0.92668	-0.042115
Data275	-0.58615	0.239872	0.176242	0.781364	0.752677	0.796114	0.133567	0.388851	0.967117	0.297398	0.162661	0.656443	0.920526	-0.032909
Data276	-0.563465	0.256911	0.17319	0.7938	0.753796	0.786857	0.150963	0.401363	0.986648	0.275578	0.165052	0.66214	0.919102	-0.013326
Data277	-0.545663	0.277434	0.16968	0.790977	0.777651	0.773429	0.17085	0.395666	1.001857	0.23565	0.163119	0.663589	0.912591	0.001984
Data278	-0.538898	0.308715	0.151319	0.79586	0.809593	0.764172	0.180413	0.391292	1.008367	0.203199	0.157371	0.662648	0.895908	0.02472
Data279	-0.52374	0.326187	0.13611	0.799929	0.821597	0.756898	0.1826	0.380204	1.01737	0.176801	0.159559	0.65741	0.887566	0.03713
Data280	-0.491697	0.349508	0.129956	0.808728	0.843824	0.749371	0.194349	0.369624	1.035375	0.156761	0.160321	0.653951	0.893823	0.023245
Data281	-0.454973	0.369268	0.114341	0.80827	0.857404	0.755016	0.222273	0.374456	1.05038	0.143689	0.151166	0.657562	0.900893	-0.000916
Data282	-0.425523	0.370693	0.102032	0.809288	0.853335	0.755372	0.250757	0.405025	1.049973	0.12843	0.149284	0.650645	0.907047	-0.008494
Data283	-0.387121	0.365657	0.097047	0.809389	0.851301	0.760561	0.262048	0.432797	1.042293	0.129498	0.156812	0.633885	0.913761	0.008749
Data284	-0.356552	0.366064	0.088401	0.795173	0.844027	0.762493	0.261133	0.447191	1.041835	0.131329	0.168612	0.641032	0.909438	0.027568
Data285	-0.336258	0.372981	0.082246	0.78172	0.854251	0.753847	0.249485	0.443936	1.043514	0.13138	0.178734	0.660817	0.902266	0.018769
Data286	-0.320287	0.387554	0.077109	0.776252	0.871188	0.744691	0.228173	0.436968	1.041072	0.136721	0.181938	0.669566	0.893009	0.00824
Data287	-0.308588	0.407136	0.077058	0.772259	0.89601	0.751507	0.21739	0.422268	1.029221	0.134788	0.179243	0.671982	0.87892	-0.00234
Data288	-0.302536	0.409959	0.0795	0.756135	0.895654	0.766054	0.220493	0.407823	0.999161	0.12431	0.176903	0.669032	0.857659	0.010986
Data289	-0.304316	0.412375	0.08011	0.732509	0.879632	0.777549	0.229597	0.391801	0.973576	0.104168	0.172478	0.636988	0.829023	0.036978
Data290	-0.308995	0.432619	0.082399	0.708197	0.866865	0.781465	0.229953	0.372269	0.96493	0.079856	0.173241	0.601256	0.804506	0.076448
Data291	-0.320338	0.458152	0.089876	0.679535	0.859795	0.785433	0.224206	0.358994	0.960047	0.042827	0.186974	0.563516	0.790316	0.122377
Data292	-0.328628	0.474784	0.095725	0.653493	0.853437	0.795758	0.211541	0.357163	0.961827	0.016988	0.197706	0.540398	0.785534	0.153862
Data293	-0.327153	0.477404	0.083009	0.640853	0.843214	0.79352	0.192365	0.345922	0.960759	0.004832	0.207421	0.539076	0.795555	0.158948
Data294	-0.328883	0.482236	0.076143	0.634674	0.840365	0.777701	0.172223	0.331324	0.943008	-0.022838	0.228021	0.527937	0.802675	0.163272
Data295	-0.330256	0.497673	0.076092	0.636199	0.833651	0.76346	0.165611	0.317032	0.916965	-0.033977	0.237888	0.520307	0.785687	0.162
Data296	-0.324356	0.517713	0.071412	0.638336	0.830752	0.74108	0.149132	0.299179	0.90425	-0.039826	0.236464	0.524783	0.760103	0.179904
Data297	-0.320643	0.518807	0.074413	0.625366	0.813916	0.719666	0.132245	0.271712	0.893161	-0.056764	0.229445	0.512398	0.715292	0.205336
Data298	-0.30574	0.501946	0.069378	0.611912	0.800539	0.694336	0.112205	0.238142	0.879377	-0.078024	0.223189	0.5037	0.676229	0.219323
Data299	-0.280868	0.468579	0.053508	0.595636	0.765596	0.661987	0.100659	0.19969	0.856184	-0.114748	0.214644	0.49808	0.651255	0.217441
Data300	-0.265558	0.4433	0.023194	0.574273	0.721752	0.615956	0.098675	0.18382	0.820885	-0.150963	0.217492	0.497164	0.648458	0.196333
Data301	-0.257674	0.44475	-0.021312	0.565042	0.689047	0.566211	0.095776	0.172071	0.785789	-0.186414	0.221307	0.486992	0.653798	0.183617
Data302	-0.25152	0.445996	-0.082195	0.546298	0.670329	0.524961	0.097607	0.151726	0.772361	-0.208896	0.204369	0.476972	0.668345	0.184888
Data303	-0.24272	0.447979	-0.125582	0.509702	0.662292	0.475471	0.092012	0.148318	0.761985	-0.226495	0.194807	0.469189	0.680349	0.19145
Data304	-0.228224	0.436408	-0.14313	0.467409	0.669718	0.438799	0.080822	0.155795	0.741385	-0.250146	0.172478	0.454414	0.683452	0.205386
Data305	-0.220849	0.42593	-0.166883	0.431805	0.670075	0.400041	0.07538	0.163882	0.726736	-0.277714	0.163729	0.42855	0.673431	0.220086
Data306	-0.235701	0.428499	-0.204522	0.416368	0.667887	0.360825	0.061443	0.177513	0.701305	-0.310572	0.19384	0.404059	0.65741	0.228834
Data307	-0.25864	0.451642	-0.247298	0.394141	0.669973	0.317032	0.029653	0.184685	0.680247	-0.351517	0.211439	0.374965	0.616719	0.227665
Data308	-0.266524	0.459424	-0.279088	0.391547	0.672821	0.271255	-0.00234	0.192416	0.640879	-0.391953	0.210625	0.342438	0.576537	0.218458
Data309	-0.270441	0.450802	-0.30162	0.382111	0.663259	0.235904	-0.022024	0.200453	0.598815	-0.453956	0.195214	0.313191	0.551919	0.208489
Data310	-0.280156	0.434679	-0.325221	0.361105	0.643473	0.20208	-0.032247	0.197401	0.561634	-0.506752	0.178073	0.282724	0.541034	0.189008
Data311	-0.281427	0.402889	-0.358129	0.331858	0.616414	0.173037	-0.050863	0.183515	0.539356	-0.542967	0.162814	0.250045	0.528929	0.181125
Data312	-0.281987	0.363012	-0.376694	0.315506	0.582895	0.139315	-0.108034	0.17202	0.517535	-0.574909	0.146537	0.222782	0.514992	0.187788
Data313	-0.277002	0.328272	-0.382696	0.303883	0.550851	0.103914	-0.182854	0.151522	0.513059	-0.585336	0.123089	0.201088	0.507159	0.21327
Data314	-0.267185	0.294626	-0.383205	0.293024	0.516823	0.076905	-0.255639	0.130261	0.53432	-0.59973	0.11958	0.199385	0.508176	0.227715
Data315	-0.262506	0.274205	-0.382951	0.281504	0.493324	0.053152	-0.303756	0.115409	0.536609	-0.62506	0.132855	0.195748	0.510719	0.24389
Data316	-0.25859	0.250223	-0.384222	0.251062	0.474454	0.03418	-0.300145	0.10661	0.521808	-0.63859	0.136975	0.189237	0.510516	0.252791
Data317	-0.257115	0.221281	-0.38407	0.233972	0.465197	0.022329	-0.263727	0.11663	0.486865	-0.649424	0.132906	0.188067	0.508227	0.246382
Data318	-0.274815	0.213448	-0.41001	0.218509	0.46128	0.010529	-0.224867	0.137891	0.445767	-0.669159	0.116579	0.166145	0.483609	0.260675
Data319	-0.307113	0.213703	-0.458839	0.194883	0.465248	-0.000407	-0.211134	0.151013	0.401465	-0.704255	0.103253	0.133491	0.451311	0.294957
Data320	-0.348618	0.212177	-0.522978	0.166781	0.46423	-0.012818	-0.205386	0.165306	0.350144	-0.753541	0.098166	0.099845	0.413418	0.331019
Data321	-0.36998	0.221968	-0.574604	0.141273	0.451769	-0.019379	-0.20264	0.174563	0.306706	-0.803133	0.099641	0.074108	0.358638	0.370387
Data322	-0.375321	0.242008	-0.600239	0.122784	0.445767	-0.022634	-0.187533	0.164034	0.265812	-0.839501	0.096234	0.072964	0.309555	0.395819
Data323	-0.371455	0.262506	-0.623992	0.106457	0.442969	-0.021566	-0.168714	0.150251	0.244144	-0.865543	0.07304	0.067063	0.274255	0.406043
Data324	-0.370896	0.268813	-0.64683	0.092648	0.43478	-0.029806	-0.131634	0.141248	0.230869	-0.881819	0.048473	0.055746	0.247705	0.415707
Data325	-0.377203	0.262125	-0.659139	0.080186	0.404313	-0.036469	-0.106762	0.142061	0.225884	-0.886753	0.028382	0.042217	0.221408	0.418606
Data326	-0.372829	0.262404	-0.66448	0.071361	0.368251	-0.054271	-0.091402	0.143384	0.220086	-0.891432	0.022431	0.022863	0.179548	0.407568
Data327	-0.364284	0.25686	-0.671651	0.064953	0.338954	-0.060629	-0.062053	0.134279	0.199385	-0.900537	0.025788	0.00295	0.132855	0.400041
Data328	-0.366369	0.253834	-0.667531	0.059637	0.314743	-0.062308	-0.035452	0.128125	0.164543	-0.910964	0.022787	-0.011927	0.099743	0.402228
Data329	-0.367641	0.236845	-0.678162	0.050889	0.287582	-0.070598	-0.011749	0.1178	0.149691	-0.941736	0.013377	-0.026169	0.104677	0.413062
Data330	-0.366522	0.21266	-0.698558	0.027797	0.262455	-0.080415	0.013123	0.114595	0.145012	-0.962641	0.015615	-0.047634	0.114392	0.42237
Data331	-0.365911	0.176852	-0.721141	0.005213	0.244144	-0.106559	0.020854	0.111086	0.143638	-0.980697	0.013987	-0.067369	0.119224	0.433305
Data332	-0.357265	0.155464	-0.734468	-0.012182	0.231276	-0.142621	0.009918	0.115765	0.141451	-1.001094	0.005442	-0.076982	0.115714	0.458788
Data333	-0.360418	0.142545	-0.743623	-0.036037	0.224206	-0.180107	-0.001475	0.132957	0.117545	-1.019506	0.012309	-0.08868	0.09542	0.510058
Data334	-0.350703	0.135602	-0.771089	-0.063757	0.209201	-0.215203	-0.004222	0.146181	0.087282	-1.036037	0.034078	-0.110424	0.061545	0.560057
Data335	-0.35579	0.134763	-0.786399	-0.08952	0.19852	-0.250401	0.003459	0.16083	0.04593	-1.066911	0.044149	-0.120495	0.022024	0.596628
Data336	-0.369574	0.138069	-0.817833	-0.1075	0.192162	-0.285089	-0.003764	0.179599	0.009461	-1.115943	0.030162	-0.112434	-0.008138	0.625569
Data337	-0.374202	0.157371	-0.862745	-0.127591	0.199334	-0.300654	-0.01236	0.191704	-0.009817	-1.147784	0.025635	-0.114977	-0.019481	0.666361
Data338	-0.375067	0.179115	-0.90369	-0.135576	0.204369	-0.300399	-0.001119	0.203657	-0.020091	-1.161822	0.031637	-0.122479	-0.022431	0.715139
Data339	-0.368556	0.204725	-0.934666	-0.126396	0.201266	-0.293177	0.017243	0.206505	-0.017955	-1.16523	0.034689	-0.120673	-0.006307	0.752626
Data340	-0.356756	0.21706	-0.946721	-0.120902	0.195112	-0.283258	0.034078	0.214898	0.005137	-1.167112	0.04008	-0.111187	0.025228	0.778617
Data341	-0.347397	0.216983	-0.951909	-0.11897	0.17558	-0.286819	0.046133	0.218916	0.026907	-1.167926	0.0501	-0.106889	0.055695	0.796775
Data342	-0.332494	0.207268	-0.96615	-0.110119	0.150454	-0.29516	0.052694	0.218814	0.033672	-1.162636	0.054831	-0.111416	0.080568	0.803693
Data343	-0.322118	0.197248	-0.985377	-0.088248	0.130007	-0.303858	0.050558	0.223239	0.02477	-1.173521	0.060375	-0.110297	0.102337	0.808067
Data344	-0.299128	0.183922	-1.012487	-0.057018	0.117189	-0.310318	0.021057	0.2268	-0.001272	-1.191424	0.06246	-0.10366	0.108899	0.815798
Data345	-0.289057	0.162559	-1.027848	-0.033926	0.119529	-0.304977	-0.010732	0.224053	-0.033773	-1.20531	0.078533	-0.106559	0.102693	0.828412
Data346	-0.281326	0.145164	-1.028051	-0.01592	0.11897	-0.319677	-0.014496	0.220747	-0.067343	-1.202462	0.087943	-0.119885	0.088146	0.847944
Data347	-0.276443	0.137357	-1.013504	-0.015869	0.126243	-0.346431	-0.003408	0.215203	-0.086926	-1.200071	0.075888	-0.126548	0.092927	0.866306
Data348	-0.26688	0.133669	-0.992599	-0.04214	0.136212	-0.36759	0.030874	0.216729	-0.101727	-1.2047	0.073396	-0.113298	0.114544	0.876173
Data349	-0.258081	0.125963	-0.978917	-0.06569	0.142112	-0.383815	0.07599	0.211134	-0.114087	-1.202869	0.082755	-0.101574	0.14435	0.890262
Data350	-0.266372	0.108263	-0.96437	-0.072684	0.139467	-0.409552	0.108543	0.204013	-0.116986	-1.184558	0.08957	-0.095369	0.174614	0.903639
Data351	-0.283309	0.115867	-0.959131	-0.078864	0.144096	-0.435899	0.13489	0.194553	-0.119275	-1.17642	0.098929	-0.094275	0.194349	0.907861
Data352	-0.302027	0.13227	-0.961013	-0.085349	0.140332	-0.465197	0.149894	0.186923	-0.125734	-1.191068	0.102795	-0.085018	0.203403	0.913812
Data353	-0.302841	0.15259	-0.966608	-0.106126	0.12609	-0.493528	0.156507	0.178683	-0.146232	-1.211617	0.101218	-0.085527	0.200809	0.93431
Data354	-0.294245	0.183261	-0.965591	-0.125912	0.109305	-0.537626	0.160016	0.170748	-0.157321	-1.231403	0.101625	-0.081661	0.19852	0.96142
Data355	-0.276493	0.209964	-0.953384	-0.142189	0.08484	-0.57201	0.149437	0.176191	-0.164696	-1.24066	0.099591	-0.079601	0.19501	0.980138
Data356	-0.254571	0.217543	-0.962844	-0.14669	0.064851	-0.604664	0.134737	0.197197	-0.173139	-1.241728	0.112001	-0.087231	0.19735	0.981613
Data357	-0.218051	0.214288	-0.976425	-0.155947	0.054017	-0.619669	0.138959	0.20854	-0.185651	-1.255105	0.129397	-0.102973	0.209405	0.978002
Data358	-0.195265	0.207853	-0.995295	-0.160042	0.035757	-0.631113	0.156914	0.215	-0.204573	-1.275756	0.158033	-0.10989	0.225528	1.000534
Data359	-0.159508	0.196562	-1.008214	-0.154676	0.031535	-0.624755	0.170545	0.219221	-0.190178	-1.297271	0.180107	-0.108339	0.231327	1.015335
Data360	-0.134585	0.191857	-1.025762	-0.158007	0.030315	-0.631164	0.183464	0.216882	-0.159762	-1.308512	0.208184	-0.109687	0.229038	1.033443
Data361	-0.119631	0.172529	-1.036494	-0.165916	0.004476	-0.665955	0.178683	0.219781	-0.134127	-1.304341	0.234938	-0.100837	0.228326	1.043412
Data362	-0.109102	0.153455	-1.047278	-0.169223	-0.024974	-0.706849	0.176293	0.217594	-0.126548	-1.30073	0.262557	-0.088426	0.238244	1.044022
Data363	-0.098166	0.14402	-1.054042	-0.160754	-0.030213	-0.753185	0.1797	0.216627	-0.13606	-1.2931	0.27863	-0.073218	0.231378	1.053737
Data364	-0.098777	0.127718	-1.053432	-0.154243	-0.030772	-0.791842	0.185143	0.224053	-0.164899	-1.274077	0.287582	-0.074159	0.232293	1.092241
Data365	-0.096997	0.122174	-1.025355	-0.146283	-0.020294	-0.830294	0.194603	0.24389	-0.204776	-1.257496	0.295618	-0.082424	0.236515	1.144478
Data366	-0.095115	0.136187	-1.005671	-0.138476	-0.004018	-0.851199	0.204217	0.280817	-0.243178	-1.246052	0.313573	-0.093996	0.251672	1.201445
Data367	-0.083874	0.159508	-1.003688	-0.141629	0.000458	-0.849165	0.203148	0.306706	-0.270899	-1.246866	0.339666	-0.118639	0.266677	1.24417
Data368	-0.068411	0.172096	-1.008011	-0.151446	0.005493	-0.850029	0.196129	0.308436	-0.287582	-1.265278	0.361791	-0.127871	0.285801	1.286692
Data369	-0.049846	0.175809	-1.023473	-0.142723	0.010173	-0.862593	0.187483	0.305079	-0.303349	-1.290761	0.381832	-0.118741	0.29689	1.325602
Data370	-0.028077	0.180718	-1.034816	-0.137407	0.013174	-0.858829	0.19501	0.309351	-0.305384	-1.300018	0.387528	-0.108034	0.297093	1.346405
Data371	-0.012207	0.172656	-1.04097	-0.138348	0.015513	-0.850233	0.223545	0.313064	-0.302892	-1.300832	0.399379	-0.082704	0.290684	1.361054
Data372	-0.010885	0.15905	-1.045141	-0.140612	0.003255	-0.845197	0.251367	0.302027	-0.316981	-1.296559	0.426947	-0.067725	0.28397	1.372549
Data373	-0.006663	0.152895	-1.050024	-0.124005	-0.019226	-0.84418	0.260777	0.285395	-0.338242	-1.255156	0.442054	-0.077821	0.2857	1.363801
Data374	0.013937	0.149538	-1.054195	-0.094708	-0.039572	-0.847537	0.264795	0.274103	-0.362097	-1.214466	0.455889	-0.093512	0.289464	1.341166
Data375	0.048219	0.15699	-1.034562	-0.067597	-0.053101	-0.854403	0.263625	0.264642	-0.375372	-1.178454	0.431627	-0.114112	0.307724	1.32962
Data376	0.06541	0.149513	-1.026118	-0.058518	-0.075024	-0.87602	0.25625	0.267847	-0.38468	-1.154955	0.398769	-0.124539	0.336207	1.320465
Data377	0.079347	0.134025	-1.028712	-0.05567	-0.07955	-0.911116	0.24328	0.289413	-0.381628	-1.145597	0.367844	-0.111162	0.363775	1.316294
Data378	0.082246	0.1193	-1.034816	-0.067114	-0.06658	-0.919305	0.220595	0.318659	-0.368048	-1.135983	0.343582	-0.08423	0.378983	1.31253
Data379	0.082551	0.112459	-1.041835	-0.065639	-0.069378	-0.906284	0.217492	0.344498	-0.34465	-1.132626	0.328832	-0.055899	0.383154	1.31548
Data380	0.083416	0.1149	-1.063401	-0.058773	-0.078075	-0.900028	0.226139	0.370286	-0.346482	-1.138221	0.320694	-0.022736	0.382035	1.331095
Data381	0.071972	0.127133	-1.065944	-0.050914	-0.073905	-0.906284	0.239363	0.398871	-0.368048	-1.129269	0.323339	0.007528	0.366064	1.34432
Data382	0.089164	0.134152	-1.065385	-0.037868	-0.074311	-0.924849	0.263066	0.427151	-0.391394	-1.11752	0.335139	0.018158	0.35228	1.365479
Data383	0.106762	0.129295	-1.057603	-0.029679	-0.079754	-0.940159	0.29572	0.452837	-0.423997	-1.112179	0.341497	0.0221	0.356044	1.40149
Data384	0.101727	0.144071	-1.036088	-0.042166	-0.104575	-0.942702	0.318151	0.477048	-0.458025	-1.132982	0.337123	0.013631	0.362809	1.453778
Data385	0.098421	0.164085	-1.023677	-0.063986	-0.136568	-0.93843	0.332087	0.49485	-0.476946	-1.150835	0.3358	0.000687	0.354925	1.4934
Data386	0.106915	0.189568	-1.013962	-0.063961	-0.168612	-0.911523	0.352127	0.492002	-0.486254	-1.156481	0.335546	-0.000585	0.335698	1.526869
Data387	0.136314	0.212507	-0.992498	-0.053966	-0.1826	-0.89367	0.373795	0.479388	-0.49953	-1.148089	0.320083	0.002289	0.318507	1.538771
Data388	0.181633	0.217416	-0.969609	-0.043666	-0.206404	-0.914524	0.393734	0.469978	-0.528369	-1.143257	0.297907	0.005493	0.310928	1.517408
Data389	0.229801	0.199054	-0.961573	-0.025839	-0.237888	-0.944737	0.402736	0.471555	-0.541594	-1.114875	0.278375	0.001348	0.324966	1.501132
Data390	0.26861	0.170647	-0.971237	0.002848	-0.270136	-0.972966	0.388088	0.475471	-0.541543	-1.073727	0.277053	0.003204	0.36347	1.49691
Data391	0.29811	0.157651	-0.974848	0.034409	-0.303197	-0.996974	0.365098	0.497292	-0.542407	-1.032222	0.274001	0.017065	0.401668	1.492231
Data392	0.330816	0.143587	-0.97851	0.053661	-0.315557	-1.021032	0.357112	0.538593	-0.535795	-1.00557	0.269271	0.030645	0.421251	1.483787
Data393	0.367386	0.129524	-0.970474	0.063808	-0.301671	-1.032324	0.35757	0.579995	-0.542763	-0.969151	0.286107	0.031561	0.425472	1.467104
Data394	0.381374	0.139035	-0.957198	0.069352	-0.291346	-1.035426	0.374049	0.600697	-0.563414	-0.937972	0.318049	0.02828	0.426693	1.463645
Data395	0.380662	0.137891	-0.933293	0.067343	-0.266626	-1.031866	0.383357	0.598306	-0.586252	-0.922357	0.342158	0.024364	0.412706	1.471885
Data396	0.374304	0.121131	-0.905572	0.062994	-0.246789	-1.019811	0.393988	0.59205	-0.595051	-0.912235	0.355484	0.032731	0.377915	1.481193
Data397	0.377305	0.11958	-0.874189	0.061418	-0.236311	-1.003993	0.41591	0.575316	-0.603494	-0.919763	0.358282	0.033544	0.337224	1.48867
Data398	0.390733	0.10338	-0.844841	0.080517	-0.220289	-0.989446	0.428626	0.557768	-0.607919	-0.930749	0.345261	0.030976	0.302383	1.494774
Data399	0.402838	0.095343	-0.813764	0.111925	-0.209506	-0.980799	0.429236	0.555378	-0.623687	-0.914066	0.316625	0.022863	0.290532	1.505557
Data400	0.409044	0.090537	-0.803744	0.131482	-0.190433	-0.98146	0.426744	0.550037	-0.629333	-0.893009	0.275527	-0.000738	0.287785	1.525648
Data401	0.412706	0.091656	-0.814221	0.148674	-0.181074	-0.99087	0.422522	0.541339	-0.614786	-0.875563	0.245721	-0.024262	0.286768	1.547265
Data402	0.427202	0.096259	-0.820325	0.164772	-0.177971	-1.004908	0.420742	0.522011	-0.592915	-0.846214	0.245314	-0.032171	0.293736	1.554742
Data403	0.45772	0.095038	-0.815493	0.178709	-0.170952	-1.015742	0.419318	0.512347	-0.571196	-0.813458	0.25569	-0.032324	0.31103	1.561863
Data404	0.470283	0.075939	-0.796674	0.176776	-0.168612	-1.028458	0.421861	0.515602	-0.571247	-0.774446	0.266829	-0.013326	0.327916	1.558506
Data405	0.4742	0.052466	-0.786399	0.179243	-0.167442	-1.041479	0.429084	0.534676	-0.597391	-0.715902	0.267135	-0.000432	0.340887	1.548536
Data406	0.47069	0.032985	-0.777244	0.172249	-0.180616	-1.0604	0.440426	0.568246	-0.632283	-0.666107	0.254063	0.002416	0.351924	1.55113
Data407	0.459703	0.008443	-0.772513	0.152132	-0.207065	-1.077134	0.450802	0.586506	-0.676076	-0.631215	0.248722	0.001017	0.374812	1.553572
Data408	0.455431	-0.003815	-0.767376	0.140281	-0.24328	-1.091325	0.447191	0.609598	-0.697032	-0.596984	0.244144	0.006332	0.373948	1.556878
Data409	0.466621	-0.005544	-0.742148	0.150454	-0.269322	-1.104092	0.436205	0.626281	-0.708375	-0.552733	0.252232	0.011393	0.376542	1.566033
Data410	0.482541	0.00356	-0.709799	0.160703	-0.278223	-1.118842	0.433356	0.643168	-0.713817	-0.507871	0.255639	0.015361	0.397091	1.583174
Data411	0.498919	-0.001907	-0.686758	0.16261	-0.274001	-1.149106	0.416317	0.658172	-0.714733	-0.466977	0.259149	0.018209	0.425828	1.608199
Data412	0.5037	-0.016225	-0.681977	0.166196	-0.26983	-1.180336	0.405483	0.676788	-0.709036	-0.439206	0.270034	0.019888	0.445716	1.618016
Data413	0.503802	-0.023143	-0.685842	0.183057	-0.278782	-1.201851	0.411892	0.689403	-0.709188	-0.424964	0.272374	0.018336	0.453905	1.621068
Data414	0.506498	-0.027339	-0.692353	0.192747	-0.271814	-1.211261	0.422319	0.708273	-0.723532	-0.426846	0.284835	0.029831	0.466265	1.625798
Data415	0.503344	-0.034155	-0.694642	0.20236	-0.259658	-1.231098	0.436357	0.723532	-0.750337	-0.420488	0.291752	0.058442	0.474759	1.623865
Data416	0.509143	-0.04682	-0.688385	0.209303	-0.270237	-1.257496	0.447496	0.73579	-0.765087	-0.418352	0.29399	0.089392	0.482439	1.613743
Data417	0.522367	-0.069556	-0.677602	0.227487	-0.278426	-1.276468	0.45594	0.760459	-0.757407	-0.400753	0.291346	0.117749	0.489611	1.590956
Data418	0.547138	-0.076346	-0.662954	0.255818	-0.272933	-1.289693	0.451921	0.781618	-0.755983	-0.378983	0.28102	0.143587	0.486102	1.574019
Data419	0.563007	-0.074871	-0.649017	0.282597	-0.262811	-1.296254	0.435645	0.800132	-0.770631	-0.357417	0.273747	0.159533	0.468961	1.555759
Data420	0.570026	-0.076219	-0.640777	0.322398	-0.260319	-1.284911	0.433102	0.823275	-0.784212	-0.333359	0.286463	0.178581	0.461789	1.552758
Data421	0.566873	-0.0854	-0.629028	0.362249	-0.265049	-1.255563	0.419928	0.838127	-0.786704	-0.289006	0.290786	0.189085	0.443681	1.547265
Data422	0.554869	-0.08751	-0.60736	0.386053	-0.265609	-1.237405	0.394446	0.830599	-0.779329	-0.241093	0.297551	0.181226	0.422014	1.541009
Data423	0.551207	-0.101727	-0.59027	0.392767	-0.266219	-1.223112	0.373592	0.819359	-0.778871	-0.188754	0.309555	0.175224	0.417589	1.529361
Data424	0.553038	-0.125785	-0.573943	0.385036	-0.264083	-1.204852	0.361588	0.820427	-0.791282	-0.148013	0.31927	0.1517	0.414689	1.520714
Data425	0.554665	-0.145215	-0.574502	0.368124	-0.258793	-1.1782	0.359808	0.832074	-0.80293	-0.117596	0.328272	0.131406	0.418352	1.529615
Data426	0.545205	-0.15198	-0.57318	0.348262	-0.248264	-1.162737	0.359553	0.839094	-0.809542	-0.093894	0.320134	0.131202	0.426642	1.537855
Data427	0.535999	-0.153887	-0.55375	0.334503	-0.232242	-1.153582	0.3564	0.830091	-0.79942	-0.081992	0.299128	0.128456	0.426693	1.536227
Data428	0.533761	-0.147885	-0.530251	0.318049	-0.217238	-1.156583	0.360266	0.810814	-0.791333	-0.065766	0.287989	0.11724	0.424252	1.540703
Data429	0.53961	-0.149818	-0.524097	0.314616	-0.200249	-1.16228	0.366267	0.814476	-0.787366	-0.06129	0.285801	0.125302	0.413214	1.555759
Data430	0.544238	-0.153607	-0.523334	0.325399	-0.179853	-1.162331	0.366115	0.820681	-0.782483	-0.052186	0.281427	0.151369	0.399837	1.563643
Data431	0.545561	-0.154091	-0.523283	0.340022	-0.166832	-1.14224	0.364487	0.830396	-0.777498	-0.052084	0.273391	0.168688	0.38763	1.559981
Data432	0.54373	-0.15582	-0.522774	0.355942	-0.165916	-1.113807	0.35406	0.837568	-0.773175	-0.02533	0.252384	0.179878	0.384324	1.544773
Data433	0.538898	-0.157117	-0.53198	0.362275	-0.153913	-1.093818	0.342006	0.832583	-0.767071	0.025686	0.221256	0.188576	0.379543	1.527377
Data434	0.538033	-0.151395	-0.536253	0.356527	-0.141705	-1.079525	0.339615	0.826632	-0.775718	0.073345	0.198316	0.198952	0.372269	1.503115
Data435	0.542611	-0.155184	-0.533405	0.35289	-0.139366	-1.081509	0.347397	0.826429	-0.77938	0.123852	0.179904	0.198647	0.370693	1.471326
Data436	0.553953	-0.163297	-0.51367	0.346532	-0.149538	-1.078559	0.370794	0.838432	-0.779431	0.166679	0.15905	0.207192	0.34638	1.437705
Data437	0.565398	-0.160754	-0.49246	0.358384	-0.156507	-1.070166	0.396124	0.841637	-0.757966	0.200097	0.154777	0.212889	0.314692	1.420615
Data438	0.571908	-0.165357	-0.466316	0.357112	-0.166883	-1.065436	0.409603	0.825971	-0.735485	0.219933	0.152183	0.210015	0.289057	1.416648
Data439	0.582895	-0.162737	-0.446377	0.378602	-0.162915	-1.07098	0.428524	0.812492	-0.729636	0.235701	0.153455	0.201292	0.266016	1.399863
Data440	0.587879	-0.164772	-0.438544	0.411078	-0.161949	-1.0928	0.442766	0.797538	-0.741995	0.257216	0.16317	0.185626	0.255538	1.372447
Data441	0.583658	-0.153404	-0.43534	0.426413	-0.161186	-1.109026	0.44419	0.771801	-0.757204	0.290481	0.159304	0.167951	0.266779	1.371939
Data442	0.568805	-0.134864	-0.436764	0.43061	-0.15142	-1.102413	0.449327	0.763867	-0.778312	0.339157	0.157931	0.155235	0.294194	1.381043
Data443	0.562804	-0.112612	-0.434679	0.434094	-0.140892	-1.084611	0.454159	0.764223	-0.785687	0.378169	0.144605	0.150886	0.322321	1.388622
Data444	0.545764	-0.097556	-0.431525	0.449251	-0.116528	-1.06096	0.457822	0.753338	-0.795809	0.409196	0.126599	0.156074	0.327204	1.396658
Data445	0.53488	-0.105389	-0.438443	0.471834	-0.105084	-1.041683	0.452176	0.748048	-0.803082	0.436001	0.115155	0.153887	0.322423	1.394878
Data446	0.532286	-0.118029	-0.441545	0.506879	-0.096284	-1.039495	0.429185	0.749625	-0.809745	0.472216	0.102846	0.141578	0.318201	1.38613
Data447	0.528064	-0.125938	-0.425269	0.545103	-0.091198	-1.047786	0.410722	0.752015	-0.805371	0.493528	0.09659	0.126268	0.31281	1.382976
Data448	0.535236	-0.147936	-0.408281	0.575875	-0.093843	-1.061875	0.40238	0.755779	-0.795453	0.499224	0.110119	0.109102	0.30045	1.374177
Data449	0.559904	-0.182422	-0.401211	0.60001	-0.11134	-1.072658	0.397752	0.760967	-0.786653	0.509143	0.124412	0.100226	0.29689	1.335114
Data450	0.571145	-0.203962	-0.391648	0.609623	-0.119275	-1.080034	0.362809	0.78289	-0.77582	0.532133	0.116477	0.112281	0.2857	1.287709
Data451	0.568704	-0.230894	-0.390784	0.620076	-0.133974	-1.078457	0.310877	0.804964	-0.75054	0.55731	0.098421	0.134585	0.278121	1.243661
Data452	0.560769	-0.250095	-0.387681	0.618041	-0.150505	-1.045243	0.280766	0.806083	-0.71753	0.584115	0.071107	0.158999	0.26744	1.19646
Data453	0.557107	-0.250095	-0.372218	0.605936	-0.135144	-1.013911	0.266066	0.800692	-0.693065	0.612802	0.053813	0.173164	0.246026	1.16345
Data454	0.555581	-0.260039	-0.350144	0.590422	-0.117291	-0.999619	0.278019	0.779177	-0.693879	0.639658	0.025533	0.184456	0.226698	1.139849
Data455	0.549121	-0.272017	-0.328171	0.58348	-0.095216	-0.995753	0.290634	0.747438	-0.701762	0.667938	0.006816	0.196969	0.196282	1.123878
Data456	0.550291	-0.262862	-0.290939	0.58348	-0.075786	-0.999924	0.299026	0.710765	-0.713817	0.700491	0.004527	0.205285	0.176191	1.108822
Data457	0.536914	-0.252003	-0.254419	0.579207	-0.067292	-0.9838	0.317133	0.689301	-0.730093	0.707103	0.01058	0.216424	0.167239	1.093665
Data458	0.510262	-0.243407	-0.225579	0.573434	-0.065156	-0.970067	0.346024	0.682841	-0.755525	0.711121	-0.00178	0.219374	0.18382	1.082729
Data459	0.4801	-0.213982	-0.197096	0.566364	-0.059968	-0.97144	0.357773	0.687673	-0.777244	0.725923	-0.008494	0.203199	0.20676	1.057552
Data460	0.456296	-0.193408	-0.171969	0.547494	-0.039877	-0.975662	0.372066	0.687928	-0.774802	0.72928	-0.003255	0.183642	0.220849	1.034053
Data461	0.422827	-0.19117	-0.162153	0.529183	-0.014547	-0.980392	0.376338	0.694489	-0.760306	0.726736	0.007477	0.16846	0.214593	1.008265
Data462	0.418555	-0.199919	-0.143028	0.527962	0.001424	-0.990667	0.385697	0.699524	-0.734315	0.740266	0.01236	0.149869	0.211083	0.967625
Data463	0.443885	-0.216322	-0.129803	0.561685	-0.000661	-1.003128	0.395768	0.69454	-0.721853	0.772971	0.021566	0.140485	0.208998	0.936802
Data464	0.469825	-0.243407	-0.108186	0.592762	-0.004629	-1.00796	0.388342	0.681977	-0.716564	0.805371	0.019328	0.131711	0.204674	0.900333
Data465	0.476031	-0.263371	-0.094301	0.618677	0.006307	-1.013046	0.36291	0.667023	-0.715038	0.814171	0.013428	0.128939	0.214237	0.876173
Data466	0.497292	-0.266473	-0.099896	0.638031	0.019328	-1.016149	0.347702	0.66865	-0.697185	0.824954	0.009817	0.12019	0.218967	0.856845
Data467	0.507057	-0.27774	-0.102032	0.63091	0.025533	-1.018845	0.349839	0.657918	-0.677043	0.849266	0.012411	0.120114	0.228021	0.831922
Data468	0.505887	-0.28336	-0.109763	0.60591	0.054424	-1.028611	0.350601	0.655833	-0.653493	0.885837	0.016836	0.124717	0.232802	0.810814
Data469	0.490222	-0.300476	-0.100099	0.58147	0.093131	-1.03268	0.355942	0.669617	-0.63386	0.913049	0.0177	0.131456	0.236159	0.816866
Data470	0.47715	-0.310699	-0.087129	0.556191	0.1296	-1.027492	0.345617	0.670837	-0.620686	0.934666	0.029094	0.133847	0.24506	0.834262
Data471	0.473335	-0.305435	-0.073294	0.530912	0.161898	-1.015539	0.353297	0.663106	-0.626332	0.948806	0.029145	0.127184	0.25508	0.817324
Data472	0.451362	-0.287124	-0.064088	0.519341	0.179344	-1.008672	0.360011	0.65624	-0.63503	0.954757	0.035452	0.125811	0.258691	0.782635
Data473	0.420742	-0.247934	-0.063935	0.527047	0.202131	-0.995956	0.327153	0.650492	-0.632334	0.95318	0.036622	0.126065	0.253045	0.751659
Data474	0.38763	-0.226164	-0.064393	0.545917	0.218916	-0.973271	0.27568	0.631571	-0.625162	0.93492	0.042878	0.127133	0.243331	0.717377
Data475	0.362147	-0.21004	-0.06836	0.570331	0.227359	-0.949416	0.237736	0.615803	-0.626485	0.923476	0.057933	0.138883	0.228428	0.683655
Data476	0.358638	-0.197325	-0.072836	0.592177	0.226444	-0.91783	0.221002	0.593729	-0.627095	0.92668	0.063783	0.149564	0.201521	0.642812
Data477	0.353399	-0.191602	-0.070751	0.594237	0.199791	-0.885532	0.211592	0.582284	-0.627146	0.936497	0.064749	0.164747	0.174461	0.610157
Data478	0.351822	-0.20765	-0.055695	0.57791	0.17202	-0.854251	0.214745	0.574655	-0.619923	0.935683	0.060833	0.175479	0.150759	0.578622
Data479	0.348618	-0.231301	-0.047049	0.547672	0.157117	-0.835889	0.230157	0.577147	-0.583302	0.95318	0.045116	0.192518	0.133669	0.538643
Data480	0.350296	-0.250146	-0.026347	0.515399	0.166272	-0.819867	0.257979	0.569975	-0.546527	0.972101	0.028077	0.19529	0.123547	0.498411
Data481	0.35111	-0.262735	-0.001475	0.508761	0.186465	-0.807101	0.264185	0.552122	-0.50899	0.994787	0.013377	0.184888	0.105542	0.465451
Data482	0.361079	-0.275527	0.038351	0.527886	0.197045	-0.790519	0.252079	0.540627	-0.482694	1.01798	-0.01353	0.160169	0.077974	0.44358
Data483	0.364385	-0.283563	0.080262	0.555047	0.202792	-0.773785	0.234887	0.542713	-0.482897	1.043412	-0.059612	0.139162	0.057577	0.421912
Data484	0.351263	-0.290532	0.097607	0.557946	0.204115	-0.76936	0.221408	0.543984	-0.492765	1.063706	-0.101879	0.110323	0.044404	0.393937
Data485	0.33931	-0.285471	0.101727	0.550698	0.211287	-0.777091	0.220798	0.530811	-0.501361	1.071183	-0.117749	0.0854	0.031179	0.371405
Data486	0.326645	-0.27896	0.111696	0.544645	0.219984	-0.77999	0.228326	0.502174	-0.510719	1.068081	-0.112154	0.061723	0.000305	0.337123
Data487	0.311894	-0.262989	0.114951	0.536482	0.228733	-0.767224	0.228428	0.481168	-0.510567	1.064673	-0.090181	0.051703	-0.027059	0.29806
Data488	0.27924	-0.250121	0.109662	0.53432	0.241245	-0.741385	0.221408	0.460212	-0.496986	1.046972	-0.062053	0.045472	-0.038707	0.271611
Data489	0.23738	-0.241906	0.096335	0.527835	0.251316	-0.732179	0.202182	0.452379	-0.476132	1.025305	-0.04298	0.025762	-0.038809	0.264947
Data490	0.210371	-0.225223	0.09013	0.507871	0.261794	-0.715597	0.185906	0.45477	-0.449887	1.008062	-0.036011	0.005188	-0.039216	0.261133
Data491	0.201673	-0.201368	0.087078	0.480507	0.28631	-0.697897	0.164899	0.447954	-0.413621	0.994278	-0.033468	-0.008749	-0.047201	0.266168
Data492	0.199486	-0.183337	0.086722	0.4536	0.307876	-0.687877	0.151115	0.440986	-0.377763	0.986903	-0.029043	-0.015971	-0.053864	0.26332
Data493	0.208896	-0.174411	0.091503	0.429058	0.309555	-0.670583	0.145317	0.415707	-0.349533	0.990514	-0.044709	-0.008138	-0.063986	0.243381
Data494	0.236769	-0.181328	0.084128	0.399939	0.287683	-0.638132	0.137789	0.384578	-0.344549	0.999466	-0.071717	-0.00295	-0.088757	0.201266
Data495	0.248213	-0.204344	0.074006	0.377534	0.265151	-0.634368	0.133618	0.354569	-0.356044	0.997991	-0.092317	0.001424	-0.108899	0.148419
Data496	0.249994	-0.2283	0.068615	0.359248	0.240635	-0.644032	0.13489	0.347244	-0.340378	0.975458	-0.095521	0.011927	-0.123852	0.094097
Data497	0.250197	-0.242924	0.068869	0.347626	0.239923	-0.647847	0.141756	0.349432	-0.316625	0.953282	-0.091656	0.012767	-0.134788	0.057984
Data498	0.255385	-0.255665	0.070802	0.353297	0.248569	-0.631215	0.153099	0.347143	-0.30752	0.959182	-0.07009	0.004857	-0.138705	0.011343
Data499	0.262913	-0.271331	0.073142	0.357468	0.270695	-0.613464	0.17731	0.337682	-0.293329	0.978714	-0.063427	0	-0.14847	-0.026652
Data500	0.26215	-0.27479	0.093029	0.357087	0.300399	-0.597442	0.206963	0.317591	-0.278325	0.995651	-0.06714	-0.009588	-0.138908	-0.058696
Data501	0.258437	-0.266219	0.111035	0.358002	0.327764	-0.583708	0.233361	0.27629	-0.271	0.998805	-0.078635	-0.024643	-0.141146	-0.087434
Data502	0.257318	-0.277562	0.110475	0.36436	0.342463	-0.556802	0.2327	0.23743	-0.258946	1.003077	-0.100354	-0.037893	-0.149437	-0.113934
Data503	0.259658	-0.289413	0.097658	0.353246	0.346787	-0.533048	0.220188	0.205692	-0.254927	0.987157	-0.116833	-0.054144	-0.140942	-0.13077
Data504	0.266626	-0.270873	0.088706	0.338064	0.358129	-0.519926	0.200453	0.185499	-0.240635	0.968439	-0.13489	-0.054297	-0.12782	-0.140942
Data505	0.277765	-0.238727	0.090537	0.334859	0.374914	-0.507159	0.188296	0.153302	-0.216068	0.945652	-0.153251	-0.050889	-0.116579	-0.147962
Data506	0.290074	-0.192696	0.104423	0.338649	0.37878	-0.48895	0.176649	0.12548	-0.193637	0.91076	-0.171206	-0.049032	-0.102388	-0.15259
Data507	0.290583	-0.158745	0.101472	0.326136	0.38468	-0.464383	0.160728	0.109458	-0.176852	0.882836	-0.174868	-0.045853	-0.090588	-0.168307
Data508	0.281732	-0.144198	0.090079	0.291803	0.406551	-0.456652	0.148165	0.096742	-0.176394	0.858676	-0.170748	-0.030442	-0.101066	-0.184532
Data509	0.270593	-0.147148	0.0766	0.255818	0.431627	-0.456041	0.132143	0.068259	-0.181582	0.84062	-0.153964	-0.016302	-0.125785	-0.211846
Data510	0.254114	-0.161746	0.085451	0.217645	0.442257	-0.455177	0.109051	0.034231	-0.186262	0.833906	-0.137891	0.005646	-0.169273	-0.224257
Data511	0.246535	-0.174131	0.102693	0.188474	0.442512	-0.431017	0.095064	0.006154	-0.1885	0.825208	-0.139874	0.014572	-0.214644	-0.230869
Data512	0.245009	-0.169909	0.11485	0.17469	0.436866	-0.407874	0.076956	-0.012207	-0.185143	0.82948	-0.140027	0.012818	-0.239516	-0.244704
Data513	0.242568	-0.172961	0.132957	0.179726	0.4389	-0.364945	0.077567	-0.026093	-0.175682	0.839958	-0.129193	0.012614	-0.250248	-0.269373
Data514	0.234175	-0.175809	0.169273	0.19084	0.445207	-0.329035	0.093538	-0.052033	-0.154879	0.851555	-0.110119	0.001144	-0.244856	-0.311233
Data515	0.232446	-0.16556	0.180565	0.195468	0.44831	-0.302841	0.119987	-0.087383	-0.125785	0.858371	-0.094097	-0.013301	-0.228631	-0.343989
Data516	0.23565	-0.165332	0.177412	0.184863	0.45065	-0.291854	0.141604	-0.101676	-0.102744	0.843519	-0.077668	-0.005544	-0.21327	-0.356705
Data517	0.235243	-0.168358	0.173699	0.157677	0.467638	-0.274357	0.152488	-0.106711	-0.090181	0.806287	-0.072989	-0.004451	-0.193332	-0.360876
Data518	0.230716	-0.172707	0.15671	0.138196	0.490781	-0.270339	0.154269	-0.097963	-0.091707	0.768343	-0.074464	-0.000331	-0.173292	-0.368455
Data519	0.220696	-0.17141	0.139671	0.126726	0.500394	-0.282495	0.148165	-0.08662	-0.097912	0.739961	-0.076244	0.004883	-0.158338	-0.39114
Data520	0.21205	-0.162814	0.133313	0.121258	0.508125	-0.304265	0.135653	-0.092571	-0.094555	0.718649	-0.050406	0.018463	-0.159457	-0.408077
Data521	0.199435	-0.164111	0.129397	0.122759	0.506142	-0.329239	0.113629	-0.099336	-0.098319	0.714122	-0.024618	0.028305	-0.175072	-0.410112
Data522	0.189517	-0.154726	0.128227	0.130795	0.496173	-0.34048	0.08306	-0.099947	-0.103049	0.70634	-0.005493	0.021515	-0.182549	-0.410925
Data523	0.176089	-0.151751	0.126752	0.129371	0.477302	-0.353348	0.05834	-0.111645	-0.11312	0.700999	-0.009308	0.009054	-0.173088	-0.409959
Data524	0.155184	-0.167264	0.123191	0.130287	0.460619	-0.36052	0.051067	-0.122276	-0.12019	0.69103	-0.010936	-0.010198	-0.171003	-0.41062
Data525	0.139417	-0.17113	0.115511	0.126548	0.450039	-0.354823	0.070395	-0.125277	-0.10783	0.680196	-0.006816	-0.010859	-0.185601	-0.40884
Data526	0.141553	-0.178276	0.115307	0.124921	0.431678	-0.349737	0.095827	-0.132855	-0.086417	0.672516	0.012207	-0.001297	-0.218662	-0.420132
Data527	0.153964	-0.189415	0.105999	0.125353	0.429389	-0.327001	0.113832	-0.163729	-0.072836	0.6598	0.026144	-0.005137	-0.25447	-0.443987
Data528	0.161288	-0.202945	0.090435	0.114722	0.42593	-0.303197	0.130312	-0.192365	-0.060629	0.648458	0.038046	-0.00885	-0.270339	-0.480964
Data529	0.164899	-0.193815	0.075176	0.096946	0.419827	-0.300145	0.137586	-0.223138	-0.040538	0.640218	0.034587	0.005341	-0.281885	-0.515908
Data530	0.173088	-0.16495	0.081687	0.08751	0.425676	-0.309504	0.135551	-0.240737	-0.02238	0.648712	0.024262	0.014852	-0.291091	-0.537118
Data531	0.179802	-0.132321	0.109611	0.075481	0.441444	-0.312912	0.132296	-0.257216	-0.022736	0.655019	0.018514	0.003484	-0.293075	-0.540169
Data532	0.181633	-0.110831	0.141146	0.073777	0.449633	-0.303248	0.120597	-0.266473	-0.028636	0.649526	0.009308	-0.0177	-0.29572	-0.521146
Data533	0.169121	-0.084891	0.161491	0.046972	0.463315	-0.280054	0.094453	-0.284886	-0.029653	0.636759	0.010122	-0.034663	-0.327764	-0.502124
Data534	0.155286	-0.060451	0.166018	0.024821	0.450395	-0.250197	0.075685	-0.314692	-0.036469	0.622975	0.021668	-0.057399	-0.357875	-0.492154
Data535	0.127362	-0.058824	0.161288	0.005366	0.451158	-0.216831	0.066936	-0.354518	-0.025584	0.59144	0.021871	-0.076143	-0.386358	-0.488238
Data536	0.086264	-0.063198	0.155947	-0.01592	0.458737	-0.171003	0.061748	-0.390478	-0.006612	0.55375	0.013174	-0.087689	-0.399685	-0.496274
Data537	0.051626	-0.045802	0.158643	-0.037842	0.452684	-0.134585	0.056916	-0.395005	0.015259	0.516721	0.019074	-0.100099	-0.413469	-0.495969
Data538	0.04008	-0.029475	0.172732	-0.056306	0.436052	-0.116172	0.046031	-0.393683	0.041708	0.492765	0.037486	-0.131024	-0.430355	-0.48956
Data539	0.047964	-0.013148	0.179599	-0.076855	0.431678	-0.101472	0.047405	-0.402126	0.068767	0.48249	0.050558	-0.154523	-0.428829	-0.518298
Data540	0.073243	-0.011724	0.175174	-0.097098	0.435696	-0.070853	0.039165	-0.418352	0.084738	0.484118	0.067343	-0.167976	-0.417233	-0.541085
Data541	0.105643	-0.00735	0.168714	-0.129371	0.435187	-0.021413	0.021515	-0.43478	0.109407	0.496223	0.079093	-0.166069	-0.39526	-0.560769
Data542	0.129803	-0.015132	0.180463	-0.174614	0.435747	0.019277	0.020345	-0.438239	0.113375	0.490018	0.087892	-0.174233	-0.383307	-0.588134
Data543	0.143231	-0.030823	0.209201	-0.214898	0.446835	0.033316	0.048524	-0.432695	0.109102	0.483965	0.087383	-0.188042	-0.364996	-0.609445
Data544	0.160983	-0.034765	0.232751	-0.236566	0.447852	0.030365	0.090537	-0.41708	0.104982	0.485746	0.063325	-0.205208	-0.349686	-0.61209
Data545	0.16851	-0.036876	0.248519	-0.249231	0.442257	0.028127	0.130312	-0.406653	0.096284	0.483101	0.031027	-0.229394	-0.342107	-0.618601
Data546	0.169375	-0.037512	0.249739	-0.259658	0.436815	0.031332	0.15198	-0.397396	0.080822	0.479845	0.018209	-0.234073	-0.340632	-0.630961
Data547	0.162865	-0.041784	0.251214	-0.267185	0.425676	0.038605	0.15966	-0.398362	0.081585	0.490476	0.010478	-0.231352	-0.349839	-0.642354
Data548	0.161186	-0.058391	0.261489	-0.265176	0.419521	0.057476	0.156659	-0.404771	0.100303	0.502022	0.006053	-0.230157	-0.368811	-0.63447
Data549	0.153099	-0.062435	0.270746	-0.254266	0.42059	0.062155	0.153658	-0.413469	0.101066	0.514026	0.006002	-0.229063	-0.379848	-0.63035
Data550	0.140078	-0.052847	0.280156	-0.251977	0.415045	0.065105	0.155133	-0.424557	0.07833	0.501971	0.004679	-0.2371	-0.388291	-0.621602
Data551	0.136467	-0.017802	0.294703	-0.256987	0.409705	0.080822	0.140993	-0.447496	0.050151	0.465909	-0.004985	-0.246891	-0.399176	-0.587778
Data552	0.136416	0.018565	0.305435	-0.263218	0.401007	0.105389	0.124259	-0.475776	0.025889	0.45243	-0.023651	-0.251087	-0.43122	-0.558938
Data553	0.119173	0.044633	0.304417	-0.24684	0.393937	0.133262	0.096895	-0.506549	0.005392	0.423031	-0.039775	-0.258386	-0.455685	-0.545713
Data554	0.119376	0.058493	0.298823	-0.22797	0.387121	0.146131	0.084077	-0.52842	-0.005748	0.394242	-0.053864	-0.257216	-0.462145	-0.55141
Data555	0.113883	0.071667	0.29221	-0.213118	0.377712	0.14018	0.089825	-0.555327	-0.00234	0.385748	-0.060527	-0.250146	-0.472928	-0.563872
Data556	0.12019	0.079169	0.292465	-0.216526	0.36642	0.131991	0.096742	-0.563719	0.003764	0.383307	-0.070598	-0.233514	-0.490425	-0.570281
Data557	0.134635	0.077058	0.299179	-0.237227	0.371862	0.136009	0.098472	-0.565855	0.029297	0.371201	-0.073955	-0.206811	-0.485084	-0.579334
Data558	0.160423	0.077948	0.309453	-0.253783	0.373287	0.142774	0.091452	-0.572976	0.054119	0.364335	-0.065766	-0.197503	-0.476539	-0.584929
Data559	0.173699	0.08512	0.321457	-0.263574	0.372829	0.146843	0.09542	-0.582081	0.072989	0.373337	-0.053101	-0.188195	-0.469215	-0.58498
Data560	0.168053	0.092419	0.320694	-0.271356	0.371557	0.152895	0.09603	-0.591643	0.073548	0.367488	-0.051219	-0.191577	-0.463976	-0.590524
Data561	0.167188	0.110552	0.32695	-0.280308	0.37349	0.141095	0.096437	-0.606902	0.069785	0.344956	-0.046184	-0.206505	-0.46891	-0.588388
Data562	0.158643	0.127743	0.331833	-0.298288	0.390021	0.138603	0.081737	-0.61443	0.058188	0.345057	-0.036774	-0.221688	-0.476336	-0.578164
Data563	0.128023	0.142214	0.332748	-0.305104	0.416266	0.150861	0.061443	-0.619211	0.041708	0.344294	-0.022889	-0.240533	-0.469825	-0.565805
Data564	0.095521	0.150276	0.320948	-0.308461	0.43122	0.154879	0.045879	-0.612192	0.025279	0.328171	-0.008138	-0.251977	-0.454719	-0.546375
Data565	0.081483	0.168994	0.319473	-0.326492	0.442715	0.167697	0.026907	-0.603596	0.027975	0.31225	0.005137	-0.262226	-0.435849	-0.52074
Data566	0.085145	0.17085	0.306655	-0.345871	0.430762	0.165357	0.018413	-0.602019	0.035248	0.294092	0.032502	-0.272272	-0.422777	-0.495257
Data567	0.08835	0.163577	0.299738	-0.365352	0.401719	0.148928	0.009562	-0.606241	0.035147	0.280359	0.060426	-0.277434	-0.422014	-0.468554
Data568	0.088808	0.148826	0.299077	-0.372269	0.382747	0.123903	-0.004171	-0.62033	0.026652	0.275476	0.091198	-0.278274	-0.422777	-0.404364
Data569	0.107627	0.136594	0.288345	-0.38201	0.37466	0.121258	-0.0265	-0.6392	0.016175	0.272831	0.118563	-0.271916	-0.407823	-0.356044
Data570	0.11902	0.131736	0.276748	-0.393886	0.37115	0.124971	-0.036673	-0.663717	-0.00412	0.267185	0.143079	-0.26861	-0.396022	-0.325475
Data571	0.122937	0.128761	0.242059	-0.40322	0.371761	0.098929	-0.042318	-0.68747	-0.009054	0.274866	0.158948	-0.276773	-0.404161	-0.286208
Data572	0.114036	0.147529	0.209506	-0.412655	0.371557	0.065258	-0.050762	-0.723379	-0.002696	0.295211	0.161644	-0.289082	-0.405076	-0.258539
Data573	0.103558	0.163221	0.194451	-0.416876	0.37705	0.042217	-0.052949	-0.738791	-0.008392	0.319015	0.152539	-0.313242	-0.407619	-0.223748
Data574	0.089367	0.174945	0.187279	-0.419064	0.387325	0.030111	-0.048269	-0.723888	-0.01592	0.338598	0.141655	-0.346329	-0.404364	-0.205488
Data575	0.057984	0.178302	0.18555	-0.407925	0.384222	0.014242	-0.049185	-0.704865	-0.000865	0.344905	0.149081	-0.371201	-0.40411	-0.248264
Data576	0.039724	0.178531	0.18265	-0.39498	0.367946	0.000203	-0.056713	-0.696676	0.026296	0.337021	0.158134	-0.380433	-0.404924	-0.313166
Data577	0.039063	0.187686	0.191704	-0.392131	0.362097	-0.009206	-0.072429	-0.683706	0.046286	0.320999	0.156863	-0.382976	-0.393937	-0.34877
Data578	0.046031	0.194018	0.200148	-0.393403	0.369777	-0.026347	-0.08657	-0.68218	0.059561	0.302078	0.160678	-0.371684	-0.396073	-0.377661
Data579	0.0324	0.201445	0.213016	-0.409247	0.382238	-0.048778	-0.111747	-0.696676	0.055645	0.271102	0.186567	-0.352255	-0.403855	-0.433305
Data580	0.02477	0.215508	0.219221	-0.418352	0.370896	-0.058747	-0.149132	-0.709087	0.037435	0.233819	0.225427	-0.329671	-0.409145	-0.480964
Data581	0.015005	0.228656	0.21205	-0.41797	0.344193	-0.059052	-0.168816	-0.728669	0.026449	0.191501	0.260065	-0.302663	-0.437374	-0.508838
Data582	0.000509	0.227995	0.206048	-0.424506	0.322474	-0.046184	-0.182803	-0.765393	0.020498	0.164848	0.284479	-0.28865	-0.471656	-0.510109
Data583	-0.002747	0.233794	0.207777	-0.430203	0.310165	-0.026703	-0.190941	-0.805473	0.001933	0.143537	0.313624	-0.270212	-0.497902	-0.51016
Data584	-0.005595	0.251952	0.203962	-0.433102	0.304316	-0.011343	-0.183617	-0.820579	-0.012309	0.148826	0.345922	-0.258157	-0.496783	-0.515399
Data585	-0.0177	0.265278	0.188195	-0.445741	0.299687	0.001729	-0.173139	-0.826581	-0.020142	0.150098	0.368149	-0.260878	-0.495613	-0.534117
Data586	-0.018107	0.261362	0.169121	-0.46011	0.285547	0.017853	-0.169528	-0.835381	-0.020905	0.155439	0.396175	-0.276646	-0.496122	-0.562346
Data587	-0.004273	0.252639	0.157982	-0.478879	0.274968	0.018514	-0.179243	-0.853234	-0.022838	0.167544	0.425625	-0.297068	-0.513161	-0.592508
Data588	0.012716	0.244882	0.171308	-0.481524	0.271153	0.025533	-0.202284	-0.865644	-0.025788	0.174665	0.446326	-0.315023	-0.525775	-0.608174
Data589	0.025584	0.225554	0.176394	-0.490984	0.267745	0.029196	-0.248569	-0.875207	-0.035808	0.201063	0.445309	-0.30017	-0.533506	-0.591999
Data590	0.03535	0.218764	0.183668	-0.495918	0.264998	0.021515	-0.294753	-0.875868	-0.046438	0.233921	0.448819	-0.28982	-0.551105	-0.577605
Data591	0.024974	0.212609	0.204166	-0.50014	0.268864	0.012716	-0.327204	-0.870019	-0.073396	0.261845	0.450853	-0.298975	-0.572366	-0.577656
Data592	-0.007528	0.19295	0.237888	-0.526258	0.276799	0	-0.350144	-0.851504	-0.112306	0.266626	0.469266	-0.315201	-0.576842	-0.563567
Data593	-0.034689	0.189161	0.274662	-0.540119	0.284682	0.007121	-0.346431	-0.843112	-0.150963	0.256708	0.498665	-0.321584	-0.570077	-0.544696
Data594	-0.056967	0.194451	0.295872	-0.554259	0.300247	0.003967	-0.334223	-0.841586	-0.192772	0.249434	0.513975	-0.344523	-0.56199	-0.536049
Data595	-0.077567	0.199054	0.314844	-0.567941	0.306757	0.007121	-0.319371	-0.84062	-0.20854	0.235548	0.508329	-0.366776	-0.562244	-0.506803
Data596	-0.096081	0.200783	0.324763	-0.572137	0.291702	0.02177	-0.294957	-0.849063	-0.212609	0.216475	0.488492	-0.376313	-0.562092	-0.4654
Data597	-0.111594	0.208158	0.322932	-0.573231	0.275374	0.051932	-0.277816	-0.852776	-0.195468	0.182803	0.469418	-0.380814	-0.558073	-0.430406
Data598	-0.123191	0.226164	0.309046	-0.564914	0.259505	0.082399	-0.259149	-0.842451	-0.173699	0.161949	0.461687	-0.383536	-0.559752	-0.373897
Data599	-0.115867	0.233158	0.291244	-0.56232	0.256962	0.102439	-0.252893	-0.833143	-0.17024	0.137992	0.46423	-0.383586	-0.571552	-0.323949
Data600	-0.102439	0.245034	0.273645	-0.552504	0.251214	0.112256	-0.260319	-0.81885	-0.178785	0.119885	0.48483	-0.385799	-0.57847	-0.313725
Data601	-0.090181	0.251698	0.269423	-0.542967	0.237125	0.104931	-0.2798	-0.806643	-0.187228	0.103049	0.500292	-0.389741	-0.572671	-0.335749
Data602	-0.08662	0.243865	0.264032	-0.528267	0.218916	0.101676	-0.282546	-0.796216	-0.189822	0.089621	0.505074	-0.390987	-0.559192	-0.364487
Data603	-0.077516	0.220035	0.266066	-0.510109	0.215152	0.099896	-0.281376	-0.804405	-0.187076	0.078787	0.499275	-0.378831	-0.551054	-0.396022
Data604	-0.073447	0.201572	0.258539	-0.498945	0.215203	0.09247	-0.301061	-0.812899	-0.187076	0.078838	0.492765	-0.36642	-0.561329	-0.403754
Data605	-0.084026	0.183998	0.249943	-0.487933	0.214237	0.085857	-0.321202	-0.806694	-0.18382	0.081076	0.479795	-0.359884	-0.578215	-0.404211
Data606	-0.089876	0.184914	0.246128	-0.482287	0.212914	0.090995	-0.326492	-0.792757	-0.188195	0.094962	0.47893	-0.357468	-0.583047	-0.435594
Data607	-0.073091	0.200529	0.225884	-0.488975	0.219323	0.108237	-0.324356	-0.781821	-0.205437	0.109611	0.492002	-0.362656	-0.574502	-0.4772
Data608	-0.055645	0.221052	0.200554	-0.490552	0.222477	0.130414	-0.325729	-0.779533	-0.216983	0.117189	0.505481	-0.377025	-0.567025	-0.500343
Data609	-0.06129	0.223926	0.183007	-0.48127	0.224816	0.130261	-0.339462	-0.793622	-0.216627	0.127616	0.509957	-0.39409	-0.558887	-0.505531
Data610	-0.084332	0.227156	0.169375	-0.486127	0.232191	0.124666	-0.350144	-0.806439	-0.207777	0.135246	0.510923	-0.406246	-0.564635	-0.499886
Data611	-0.121818	0.23331	0.148165	-0.493426	0.233514	0.127362	-0.346583	-0.81061	-0.194603	0.117494	0.505379	-0.419038	-0.569772	-0.482134
Data612	-0.153404	0.246535	0.133822	-0.492561	0.234938	0.117342	-0.34465	-0.810356	-0.185753	0.072328	0.494545	-0.429923	-0.597442	-0.469825
Data613	-0.172427	0.258335	0.133771	-0.479616	0.22207	0.102744	-0.347143	-0.806643	-0.172274	0.044302	0.487475	-0.452913	-0.620991	-0.46184
Data614	-0.169731	0.266499	0.135348	-0.48455	0.215763	0.097759	-0.352433	-0.81356	-0.174055	0.025635	0.50309	-0.456092	-0.627553	-0.457669
Data615	-0.147555	0.274917	0.13901	-0.504336	0.211185	0.088909	-0.353755	-0.828107	-0.186262	0.013072	0.519468	-0.464993	-0.633809	-0.446225
Data616	-0.128023	0.264795	0.132855	-0.514	0.191552	0.087332	-0.347041	-0.865237	-0.198266	0.000966	0.538135	-0.464001	-0.632232	-0.4389
Data617	-0.121614	0.23181	0.126294	-0.516391	0.173495	0.101472	-0.349889	-0.885481	-0.204064	-0.00178	0.552377	-0.470512	-0.621602	-0.426032
Data618	-0.123191	0.20091	0.115155	-0.518247	0.156863	0.111594	-0.356451	-0.893975	-0.205488	-0.000814	0.564736	-0.485618	-0.619465	-0.409603
Data619	-0.125175	0.172986	0.109763	-0.512678	0.139773	0.119173	-0.364741	-0.908624	-0.199232	0.00529	0.572468	-0.49513	-0.602223	-0.397141
Data620	-0.12782	0.15404	0.105745	-0.505837	0.129193	0.126192	-0.375677	-0.92256	-0.190127	0.022634	0.584014	-0.495664	-0.582081	-0.39882
Data621	-0.147707	0.155693	0.099235	-0.501106	0.124768	0.098777	-0.391547	-0.960149	-0.177462	0.049948	0.605122	-0.501259	-0.57852	-0.404161
Data622	-0.183922	0.155896	0.093334	-0.491061	0.122428	0.062969	-0.41179	-0.989598	-0.149589	0.066936	0.617177	-0.509372	-0.588235	-0.392971
Data623	-0.204878	0.148852	0.091351	-0.481422	0.126548	0.03713	-0.425828	-0.997177	-0.109865	0.067648	0.63564	-0.505481	-0.582386	-0.371303
Data624	-0.219069	0.151293	0.084433	-0.491417	0.135856	0.025381	-0.441291	-0.990972	-0.067954	0.062206	0.646728	-0.507719	-0.580453	-0.351822
Data625	-0.21444	0.155362	0.09013	-0.500649	0.140078	0.012004	-0.450192	-0.96376	-0.044455	0.036011	0.650848	-0.511279	-0.590728	-0.342768
Data626	-0.208794	0.15437	0.101523	-0.506472	0.132601	0.007273	-0.437629	-0.92902	-0.041759	0.007273	0.643422	-0.524147	-0.600951	-0.329951
Data627	-0.201368	0.164085	0.106864	-0.500928	0.110424	0.00234	-0.431779	-0.891229	-0.055187	-0.002645	0.644439	-0.540983	-0.602223	-0.317642
Data628	-0.178988	0.171664	0.107373	-0.485898	0.093182	-0.009257	-0.449887	-0.856336	-0.073396	-0.019735	0.659902	-0.548714	-0.60736	-0.319066
Data629	-0.159253	0.175911	0.107678	-0.470334	0.075227	-0.019379	-0.467791	-0.819918	-0.088706	-0.036316	0.683146	-0.55492	-0.610107	-0.313013
Data630	-0.141858	0.15671	0.116172	-0.460161	0.050456	-0.011444	-0.480964	-0.781415	-0.093283	-0.052745	0.684571	-0.574553	-0.61148	-0.312912
Data631	-0.14018	0.141121	0.131329	-0.450497	0.043946	-0.007223	-0.491951	-0.746878	-0.103507	-0.083823	0.682333	-0.58292	-0.603138	-0.329035
Data632	-0.145622	0.114112	0.136263	-0.439536	0.039114	-0.004018	-0.485033	-0.72165	-0.107373	-0.11134	0.684927	-0.576944	-0.608428	-0.345871
Data633	-0.151115	0.087943	0.12431	-0.419649	0.036774	0.001678	-0.482338	-0.720022	-0.097302	-0.120801	0.695201	-0.558582	-0.603799	-0.369065
Data634	-0.15142	0.068538	0.087587	-0.407492	0.023092	0.009054	-0.497444	-0.731772	-0.082653	-0.119987	0.713868	-0.535871	-0.606546	-0.393072
Data635	-0.140739	0.059612	0.066072	-0.385367	-0.001272	0.022126	-0.49663	-0.746064	-0.076956	-0.112612	0.728008	-0.531217	-0.620228	-0.415605
Data636	-0.118105	0.052873	0.059561	-0.361512	-0.014598	0.036469	-0.4978	-0.766715	-0.063732	-0.084993	0.729788	-0.545078	-0.633707	-0.436561
Data637	-0.107678	0.042903	0.059561	-0.346253	-0.00768	0.049694	-0.50248	-0.800081	-0.054627	-0.049948	0.73757	-0.556039	-0.633504	-0.46011
Data638	-0.105694	0.04504	0.066478	-0.34048	0.003154	0.048829	-0.516569	-0.817833	-0.064444	-0.014089	0.741283	-0.562931	-0.629282	-0.475725
Data639	-0.115409	0.051169	0.071361	-0.346634	0.019582	0.040233	-0.54373	-0.802421	-0.069632	0.017192	0.74225	-0.570586	-0.621754	-0.468096
