# Supplementary material for: Integration of MRI and somatosensory evoked potentials facilitate diagnosis of spinal cord compression
Source: Sci Rep. 2023 May 15;13:7861. doi: 10.1038/s41598-023-34832-2 (PMC10185544; doi:10.1038/s41598-023-34832-2)
Supplement: Supplementary file 3 — Supplementary Information 3. [file 41598_2023_34832_MOESM3_ESM.zip › Preoperative SSEP data/spinal cord compression group/6500012_2/6500012_2_Rt Tibial SEP_Cz'-Fpz_201219_164152.csv]

Index	1	2	3	4	5	6
Name	Cz'-Fpz	Cz'-Fpz	Cz'-Fpz	Cz'-Fpz	Cz'-Fpz	Cz'-Fpz
Time	2.0171E+13	2.0171E+13	2.0171E+13	2.0171E+13	2.0171E+13	2.0171E+13
Highcut	500	500	500	500	500	500
Lowcut	10	10	10	10	10	10
Period	0.000156	0.000156	0.000156	0.000156	0.000156	0.000156
Averages	120	120	120	120	120	120
Int (mA)	22/21.6mA	22/21.5mA	22/21.5mA	22/21.5mA	22/21.5mA	22/21.5mA
Pulse Width (�gs)	200�s	200�s	200�s	200�s	200�s	200�s
Rep Rate (Hz)	2.66Hz	2.66Hz	2.66Hz	2.66Hz	2.66Hz	2.66Hz
Data0	0.610361	0.449633	-0.631724	-0.983495	-0.159101	-0.711274
Data1	0.821546	0.695201	-0.339361	-0.737112	0.076092	-0.460517
Data2	0.926731	0.835381	-0.187584	-0.60853	0.184939	-0.29806
Data3	0.335088	0.261438	-0.726126	-1.205056	-0.446174	-0.867018
Data4	0.215457	0.182498	-0.803235	-1.261209	-0.503344	-0.940668
Data5	0.393276	0.392665	-0.626841	-1.068945	-0.317388	-0.740571
Data6	0.501106	0.532235	-0.531014	-0.960301	-0.213626	-0.618804
Data7	0.555021	0.616261	-0.482999	-0.909438	-0.173953	-0.552783
Data8	0.570281	0.657155	-0.469978	-0.882378	-0.171715	-0.50721
Data9	0.555021	0.673838	-0.483813	-0.868544	-0.19735	-0.475268
Data10	0.556853	0.676076	-0.500903	-0.869154	-0.217492	-0.47425
Data11	0.551563	0.6657	-0.514738	-0.882989	-0.253503	-0.480049
Data12	0.556242	0.66509	-0.5302	-0.908624	-0.278528	-0.479845
Data13	0.561939	0.684418	-0.528369	-0.941787	-0.297653	-0.47069
Data14	0.560922	0.708426	-0.514941	-0.960098	-0.310674	-0.475166
Data15	0.533862	0.71107	-0.498461	-0.949722	-0.301111	-0.487271
Data16	0.519214	0.69988	-0.484627	-0.93609	-0.283004	-0.511279
Data17	0.490323	0.695811	-0.468961	-0.928562	-0.267542	-0.537118
Data18	0.460822	0.707205	-0.454719	-0.922052	-0.248213	-0.556954
Data19	0.43417	0.724498	-0.438443	-0.935276	-0.227258	-0.580758
Data20	0.408535	0.753185	-0.429084	-0.951553	-0.224816	-0.597442
Data21	0.386155	0.782483	-0.437832	-0.95196	-0.240279	-0.595509
Data22	0.357265	0.786348	-0.475471	-0.950128	-0.267542	-0.590524
Data23	0.336919	0.793469	-0.516569	-0.952366	-0.285852	-0.60263
Data24	0.333054	0.785738	-0.54729	-0.948094	-0.293787	-0.606088
Data25	0.336105	0.787162	-0.557463	-0.946059	-0.295008	-0.594491
Data26	0.341599	0.791638	-0.562753	-0.933038	-0.284021	-0.591338
Data27	0.351975	0.786552	-0.544849	-0.931411	-0.290125	-0.593881
Data28	0.351568	0.790621	-0.511482	-0.944025	-0.308843	-0.593474
Data29	0.351161	0.804863	-0.476692	-0.95786	-0.322474	-0.595814
Data30	0.344447	0.820732	-0.453498	-0.969863	-0.32105	-0.59205
Data31	0.332036	0.844333	-0.423997	-0.963353	-0.321864	-0.591643
Data32	0.302129	0.868544	-0.393276	-0.949722	-0.323288	-0.592864
Data33	0.255334	0.882582	-0.380051	-0.94077	-0.333257	-0.593271
Data34	0.221968	0.87892	-0.374762	-0.949315	-0.343837	-0.592152
Data35	0.184532	0.876478	-0.386969	-0.956639	-0.351771	-0.581267
Data36	0.156659	0.888279	-0.391038	-0.958877	-0.359096	-0.558785
Data37	0.140586	0.9072	-0.401617	-0.954604	-0.341395	-0.538135
Data38	0.139162	0.932631	-0.407518	-0.936904	-0.314336	-0.522265
Data39	0.143435	0.96966	-0.406297	-0.90781	-0.290939	-0.503751
Data40	0.165611	1.010961	-0.392055	-0.886854	-0.271407	-0.493985
Data41	0.178225	1.039445	-0.384324	-0.87424	-0.265304	-0.485135
Data42	0.175784	1.056942	-0.367437	-0.865899	-0.264693	-0.475268
Data43	0.158694	1.054297	-0.346075	-0.856947	-0.266321	-0.466824
Data44	0.121665	1.063045	-0.333054	-0.850029	-0.2769	-0.449734
Data45	0.10132	1.092139	-0.321864	-0.853895	-0.292973	-0.429389
Data46	0.083619	1.108822	-0.317795	-0.873833	-0.301722	-0.415249
Data47	0.064698	1.110857	-0.310674	-0.880751	-0.295008	-0.413418
Data48	0.029908	1.105974	-0.293584	-0.877292	-0.277104	-0.413113
Data49	-0.000407	1.091325	-0.279545	-0.866712	-0.253096	-0.410366
Data50	-0.02889	1.079118	-0.245772	-0.847995	-0.229699	-0.406704
Data51	-0.047405	1.069963	-0.219526	-0.833956	-0.203657	-0.424506
Data52	-0.056153	1.066911	-0.204471	-0.833956	-0.189008	-0.429694
Data53	-0.061646	1.071387	-0.172732	-0.830294	-0.193281	-0.412604
Data54	-0.056764	1.086849	-0.144452	-0.816052	-0.183108	-0.390733
Data55	-0.055746	1.098243	-0.121869	-0.787772	-0.179446	-0.381984
Data56	-0.058188	1.109636	-0.111493	-0.765799	-0.182294	-0.380967
Data57	-0.060629	1.127743	-0.109662	-0.752575	-0.187381	-0.381882
Data58	-0.069988	1.145851	-0.102337	-0.743826	-0.209964	-0.397955
Data59	-0.079754	1.152158	-0.097861	-0.75054	-0.230106	-0.398769
Data60	-0.108644	1.139951	-0.095623	-0.771496	-0.228478	-0.393072
Data61	-0.14018	1.120826	-0.077109	-0.79998	-0.209964	-0.390122
Data62	-0.175784	1.129778	-0.060222	-0.822766	-0.18677	-0.391038
Data63	-0.215661	1.155413	-0.047812	-0.839857	-0.177412	-0.375474
Data64	-0.252689	1.174334	-0.026449	-0.845757	-0.175987	-0.365199
Data65	-0.278731	1.194273	-0.021363	-0.850436	-0.16907	-0.375881
Data66	-0.300704	1.202207	-0.047812	-0.870171	-0.15727	-0.380153
Data67	-0.31637	1.198749	-0.072429	-0.883803	-0.163984	-0.393784
Data68	-0.321457	1.200376	-0.078533	-0.891737	-0.183312	-0.392157
Data69	-0.317591	1.209939	-0.076905	-0.885023	-0.206099	-0.376593
Data70	-0.336105	1.218077	-0.064495	-0.875257	-0.230513	-0.367132
Data71	-0.360113	1.238626	-0.046184	-0.876275	-0.23743	-0.369065
Data72	-0.36113	1.255716	-0.028484	-0.884209	-0.236413	-0.375677
Data73	-0.36113	1.252054	-0.015259	-0.893365	-0.210778	-0.37822
Data74	-0.369675	1.224994	0.006104	-0.879327	-0.175377	-0.375168
Data75	-0.372727	1.191424	0.022176	-0.855726	-0.136517	-0.363063
Data76	-0.381679	1.174538	0.027466	-0.83477	-0.11902	-0.347906
Data77	-0.396124	1.167213	0.04476	-0.830701	-0.111086	-0.335698
Data78	-0.41118	1.176979	0.071819	-0.81707	-0.099082	-0.334986
Data79	-0.444343	1.187966	0.088909	-0.804456	-0.09074	-0.337936
Data80	-0.492561	1.173317	0.081788	-0.808728	-0.09542	-0.358587
Data81	-0.545459	1.157651	0.075481	-0.810763	-0.10783	-0.392767
Data82	-0.590422	1.137509	0.065716	-0.788383	-0.115358	-0.408535
Data83	-0.629486	1.119402	0.07365	-0.763155	-0.124514	-0.404568
Data84	-0.629892	1.120216	0.111493	-0.74932	-0.129193	-0.384222
Data85	-0.613209	1.124692	0.159508	-0.737926	-0.135297	-0.360418
Data86	-0.598967	1.133237	0.194298	-0.713105	-0.146283	-0.338649
Data87	-0.57435	1.153786	0.218306	-0.68279	-0.164391	-0.332036
Data88	-0.568043	1.172503	0.23621	-0.648203	-0.15788	-0.329798
Data89	-0.56906	1.171079	0.240686	-0.647593	-0.137128	-0.326238
Data90	-0.578826	1.153786	0.231327	-0.643524	-0.128176	-0.322169
Data91	-0.584726	1.145444	0.222171	-0.621958	-0.120648	-0.316065
Data92	-0.602223	1.142189	0.209761	-0.587574	-0.126955	-0.314031
Data93	-0.626637	1.135271	0.198571	-0.54729	-0.137942	-0.300603
Data94	-0.643727	1.124488	0.19084	-0.526741	-0.152387	-0.271305
Data95	-0.662038	1.099667	0.204471	-0.515145	-0.173342	-0.256352
Data96	-0.688691	1.073421	0.21973	-0.500089	-0.189212	-0.25859
Data97	-0.697439	1.048397	0.218713	-0.47954	-0.188602	-0.254012
Data98	-0.689911	1.042903	0.225223	-0.444953	-0.192467	-0.249332
Data99	-0.678925	1.0427	0.247603	-0.387783	-0.205488	-0.243331
Data100	-0.660004	1.043514	0.264286	-0.335088	-0.214847	-0.241398
Data101	-0.644134	1.025406	0.272017	-0.295822	-0.218102	-0.239567
Data102	-0.613006	0.98614	0.263269	-0.285039	-0.218306	-0.242822
Data103	-0.575163	0.969457	0.244755	-0.302739	-0.205285	-0.235192
Data104	-0.560922	0.970677	0.229292	-0.317795	-0.177412	-0.229292
Data105	-0.565194	0.974136	0.222578	-0.303146	-0.162966	-0.227563
Data106	-0.588184	0.981053	0.234175	-0.278935	-0.164594	-0.227665
Data107	-0.631317	0.995702	0.243331	-0.25391	-0.17436	-0.199486
Data108	-0.676687	0.988988	0.261234	-0.218509	-0.188398	-0.181888
Data109	-0.702322	0.968439	0.280969	-0.198367	-0.208133	-0.173342
Data110	-0.717174	0.941583	0.306605	-0.187177	-0.215254	-0.179243
Data111	-0.72104	0.914727	0.33814	-0.178632	-0.231123	-0.182701
Data112	-0.690929	0.884006	0.352178	-0.155032	-0.255945	-0.203454
Data113	-0.6598	0.859388	0.365199	-0.148521	-0.282394	-0.212812
Data114	-0.632741	0.839653	0.381882	-0.15788	-0.310267	-0.217695
Data115	-0.616464	0.821139	0.404262	-0.172529	-0.350347	-0.218204
Data116	-0.600595	0.801404	0.427049	-0.181888	-0.386969	-0.201012
Data117	-0.579639	0.798962	0.45655	-0.188398	-0.414028	-0.181175
Data118	-0.568246	0.798962	0.477913	-0.191043	-0.43417	-0.168256
Data119	-0.584115	0.794079	0.499682	-0.194095	-0.449429	-0.157778
Data120	-0.611378	0.794079	0.527759	-0.200605	-0.439053	-0.14964
Data121	-0.64332	0.78411	0.56316	-0.177208	-0.404466	-0.150149
Data122	-0.670176	0.770886	0.581267	-0.155032	-0.374558	-0.161135
Data123	-0.683401	0.768851	0.590422	-0.122479	-0.354213	-0.168867
Data124	-0.690725	0.7717	0.599171	-0.083823	-0.335088	-0.164696
Data125	-0.691946	0.762544	0.62033	-0.064495	-0.331019	-0.15788
Data126	-0.698049	0.766003	0.642913	-0.056357	-0.349533	-0.156252
Data127	-0.715953	0.771293	0.646779	-0.053305	-0.362961	-0.156863
Data128	-0.720633	0.781669	0.637217	-0.063681	-0.371303	-0.158999
Data129	-0.699677	0.789197	0.613616	-0.068767	-0.374965	-0.173851
Data130	-0.674449	0.780855	0.581674	-0.067343	-0.371506	-0.184939
Data131	-0.662445	0.764782	0.554615	-0.047405	-0.380051	-0.184431
Data132	-0.638437	0.738537	0.542	-0.029297	-0.399176	-0.16907
Data133	-0.632741	0.714529	0.542407	0.002238	-0.417894	-0.155744
Data134	-0.618296	0.695608	0.559497	0.024821	-0.430915	-0.137636
Data135	-0.59795	0.678721	0.574756	0.042522	-0.441087	-0.114646
Data136	-0.581674	0.672821	0.594085	0.058391	-0.426439	-0.091758
Data137	-0.587981	0.663462	0.616871	0.075481	-0.410569	-0.070598
Data138	-0.606088	0.644338	0.634979	0.104982	-0.402431	-0.06246
Data139	-0.635996	0.628672	0.640879	0.139162	-0.397955	-0.066835
Data140	-0.647796	0.607309	0.64332	0.159915	-0.383714	-0.068666
Data141	-0.638234	0.583708	0.657359	0.136314	-0.375575	-0.072735
Data142	-0.623382	0.575774	0.667328	0.099489	-0.364182	-0.089011
Data143	-0.607309	0.569874	0.6716	0.075685	-0.36703	-0.103863
Data144	-0.594491	0.552783	0.657562	0.075481	-0.390428	-0.118207
Data145	-0.572519	0.533862	0.621144	0.077923	-0.412807	-0.108746
Data146	-0.554818	0.508227	0.59144	0.080364	-0.414232	-0.095623
Data147	-0.523079	0.470792	0.589609	0.091351	-0.407111	-0.091147
Data148	-0.492968	0.447598	0.595916	0.101116	-0.392259	-0.083721
Data149	-0.471809	0.453498	0.611582	0.119631	-0.367844	-0.070293
Data150	-0.478726	0.477709	0.627654	0.138145	-0.344447	-0.05951
Data151	-0.48544	0.494392	0.655528	0.145062	-0.304774	-0.040996
Data152	-0.477099	0.498461	0.6716	0.13611	-0.26571	-0.020549
Data153	-0.478726	0.482795	0.697236	0.134686	-0.239668	0.006816
Data154	-0.494799	0.458991	0.716767	0.150149	-0.232547	0.031535
Data155	-0.500089	0.42827	0.718598	0.157677	-0.23682	0.05717
Data156	-0.505582	0.39999	0.698049	0.15849	-0.252486	0.076499
Data157	-0.512703	0.380458	0.680145	0.172529	-0.277511	0.092978
Data158	-0.511482	0.356858	0.680349	0.170698	-0.300908	0.102439
Data159	-0.499275	0.347499	0.68747	0.175987	-0.320439	0.113629
Data160	-0.465705	0.347906	0.710053	0.194502	-0.336512	0.112001
Data161	-0.421352	0.345668	0.757661	0.208743	-0.336919	0.099591
Data162	-0.376389	0.333257	0.786145	0.217899	-0.340581	0.091147
Data163	-0.332443	0.324509	0.786552	0.227868	-0.342209	0.088604
Data164	-0.286259	0.330002	0.76641	0.25859	-0.358485	0.097759
Data165	-0.251876	0.329798	0.741182	0.274662	-0.374965	0.112103
Data166	-0.233972	0.323695	0.728974	0.286056	-0.391445	0.117698
Data167	-0.228275	0.304977	0.736706	0.285445	-0.415045	0.137738
Data168	-0.244551	0.282801	0.73935	0.288904	-0.433967	0.151471
Data169	-0.272221	0.26978	0.731416	0.300908	-0.439256	0.158389
Data170	-0.298263	0.266524	0.719412	0.319219	-0.436611	0.167849
Data171	-0.30457	0.27629	0.719615	0.319015	-0.433763	0.175275
Data172	-0.292973	0.284225	0.708629	0.29806	-0.429898	0.181582
Data173	-0.271814	0.277714	0.711274	0.276697	-0.409552	0.196231
Data174	-0.254724	0.266728	0.721243	0.26571	-0.390428	0.218509
Data175	-0.238041	0.266728	0.714326	0.257776	-0.381069	0.25096
Data176	-0.217288	0.26571	0.702322	0.251265	-0.3829	0.27629
Data177	-0.168256	0.25859	0.706594	0.255334	-0.374762	0.300603
Data178	-0.099082	0.243127	0.717581	0.255538	-0.36113	0.323593
Data179	-0.038453	0.228072	0.738333	0.262659	-0.357875	0.348821
Data180	0.01709	0.219526	0.770275	0.284632	-0.340988	0.364996
Data181	0.04537	0.220747	0.796317	0.319422	-0.310877	0.385138
Data182	0.05656	0.230716	0.820325	0.368658	-0.284632	0.399888
Data183	0.060629	0.23621	0.845553	0.42298	-0.255131	0.410264
Data184	0.054322	0.241093	0.857557	0.450243	-0.220747	0.41118
Data185	0.065512	0.24801	0.849826	0.464892	-0.195315	0.410773
Data186	0.080364	0.250248	0.843315	0.49663	-0.163984	0.420844
Data187	0.092164	0.230716	0.843315	0.542611	-0.13489	0.433254
Data188	0.105186	0.206912	0.843519	0.59734	-0.118207	0.433967
Data189	0.1296	0.211795	0.856336	0.654307	-0.10722	0.441291
Data190	0.160932	0.238041	0.877902	0.700084	-0.079957	0.454922
Data191	0.208133	0.260217	0.899672	0.741182	-0.045777	0.474556
Data192	0.261845	0.279342	0.93548	0.806083	-0.001017	0.495308
Data193	0.314132	0.294194	0.988378	0.904555	0.045167	0.523079
Data194	0.362758	0.327967	1.055924	0.999975	0.099082	0.560922
Data195	0.419114	0.384527	1.126116	1.089087	0.150556	0.610768
Data196	0.469978	0.450039	1.194883	1.168841	0.224409	0.659698
Data197	0.521248	0.522062	1.261006	1.258564	0.30925	0.714733
Data198	0.583708	0.590626	1.328552	1.347066	0.387376	0.76702
Data199	0.653493	0.661021	1.404237	1.422548	0.471199	0.82948
Data200	0.742199	0.726126	1.489484	1.503929	0.583302	0.902317
Data201	0.840263	0.795707	1.575138	1.606877	0.714529	0.996414
Data202	0.951756	0.876682	1.673813	1.722438	0.858371	1.098344
Data203	1.068945	0.988581	1.76435	1.848173	0.990819	1.194578
Data204	1.200376	1.117164	1.867094	1.973907	1.113095	1.311462
Data205	1.349101	1.261006	1.972686	2.105542	1.222146	1.430076
Data206	1.492129	1.408306	2.097403	2.252028	1.338725	1.528344
Data207	1.645533	1.553368	2.219476	2.403805	1.462832	1.627019
Data208	1.819689	1.689682	2.340734	2.549477	1.598128	1.749498
Data209	2.008698	1.828845	2.491086	2.691285	1.764757	1.898019
Data210	2.18794	1.970448	2.641438	2.844689	1.951731	2.049592
Data211	2.364741	2.11368	2.819664	3.009893	2.134839	2.200554
Data212	2.546019	2.253249	3.006638	3.162483	2.312657	2.33931
Data213	2.722006	2.388342	3.178759	3.313242	2.46301	2.469113
Data214	2.88009	2.52079	3.333181	3.456067	2.579589	2.576435
Data215	3.023728	2.641235	3.477633	3.59055	2.691895	2.671651
Data216	3.166552	2.741945	3.60174	3.729508	2.808881	2.765749
Data217	3.299814	2.831871	3.727474	3.873757	2.929732	2.863406
Data218	3.438163	2.923832	3.846087	4.010478	3.041021	2.94784
Data219	3.602553	3.024542	3.956156	4.127667	3.1458	3.017319
Data220	3.757788	3.111823	4.066021	4.201317	3.233895	3.096666
Data221	3.891254	3.193612	4.151878	4.247094	3.307546	3.173775
Data222	3.987081	3.266041	4.195417	4.272119	3.362275	3.219857
Data223	4.076804	3.321177	4.201114	4.294703	3.38791	3.237863
Data224	4.141909	3.329315	4.203352	4.300806	3.398286	3.221892
Data225	4.173648	3.323618	4.212507	4.304468	3.412121	3.178759
Data226	4.178937	3.323618	4.222273	4.315048	3.423514	3.128099
Data227	4.173648	3.320974	4.24038	4.315658	3.436128	3.09453
Data228	4.170392	3.324839	4.239974	4.317082	3.446708	3.075303
Data229	4.148623	3.327077	4.20498	4.314641	3.450573	3.057603
Data230	4.11078	3.336233	4.174461	4.30752	3.442639	3.05801
Data231	4.071107	3.328501	4.148826	4.285547	3.430228	3.051703
Data232	4.042013	3.301849	4.103456	4.248926	3.424328	3.035426
Data233	4.017192	3.244475	4.033468	4.187686	3.414969	2.997075
Data234	3.976298	3.154752	3.964701	4.130719	3.38913	2.966557
Data235	3.919331	3.063605	3.894916	4.072328	3.330536	2.928206
Data236	3.871519	2.970016	3.814552	4.015971	3.264617	2.884057
Data237	3.818418	2.881921	3.760433	3.953307	3.196053	2.835126
Data238	3.768165	2.788128	3.708349	3.887388	3.133796	2.784873
Data239	3.709977	2.693116	3.639989	3.806007	3.080288	2.718649
Data240	3.637344	2.606851	3.57997	3.707129	2.999313	2.63859
Data241	3.554945	2.510618	3.493502	3.578139	2.896976	2.564736
Data242	3.472546	2.393225	3.385672	3.42738	2.799115	2.481422
Data243	3.370616	2.270339	3.256275	3.267872	2.689047	2.372168
Data244	3.236947	2.146029	3.108364	3.099413	2.564126	2.249994
Data245	3.084357	2.008698	2.949467	2.918542	2.422522	2.123039
Data246	2.914677	1.850818	2.78528	2.744589	2.281326	1.997609
Data247	2.730348	1.678289	2.59973	2.58203	2.139722	1.867908
Data248	2.53666	1.488874	2.406246	2.420081	1.999135	1.722845
Data249	2.336665	1.310038	2.214389	2.26098	1.847359	1.558862
Data250	2.133415	1.118995	2.039623	2.093741	1.690089	1.379721
Data251	1.948272	0.914727	1.8498	1.913074	1.524275	1.198444
Data252	1.75255	0.714936	1.650823	1.724473	1.363546	1.016149
Data253	1.557031	0.51311	1.459576	1.527733	1.201394	0.840365
Data254	1.357036	0.320236	1.269551	1.316345	1.028255	0.661733
Data255	1.149513	0.132855	1.064266	1.112688	0.846774	0.48188
Data256	0.94789	-0.059205	0.858981	0.920017	0.669159	0.314438
Data257	0.758475	-0.245162	0.654917	0.748099	0.504768	0.159813
Data258	0.58147	-0.430101	0.464281	0.56967	0.351161	0.01414
Data259	0.396124	-0.601816	0.295008	0.387376	0.204878	-0.125429
Data260	0.207319	-0.763765	0.136924	0.21973	0.060222	-0.253096
Data261	0.023601	-0.930597	-0.008138	0.069378	-0.072633	-0.373337
Data262	-0.14079	-1.084001	-0.148928	-0.062053	-0.181481	-0.502327
Data263	-0.295211	-1.233132	-0.288904	-0.184939	-0.2769	-0.627248
Data264	-0.440477	-1.380229	-0.419521	-0.302739	-0.367234	-0.745861
Data265	-0.583505	-1.525902	-0.543832	-0.422573	-0.451464	-0.854607
Data266	-0.714733	-1.659571	-0.670176	-0.547901	-0.550546	-0.954808
Data267	-0.837212	-1.762112	-0.79469	-0.65919	-0.657969	-1.052771
Data268	-0.947687	-1.852038	-0.893365	-0.762137	-0.75583	-1.13873
Data269	-1.047786	-1.930165	-0.970474	-0.842095	-0.845146	-1.205971
Data270	-1.127743	-1.991811	-1.033951	-0.918593	-0.919	-1.280741
Data271	-1.201801	-2.044709	-1.081966	-0.996312	-1.006282	-1.350932
Data272	-1.283589	-2.090079	-1.113502	-1.062231	-1.086035	-1.419598
Data273	-1.352763	-2.133618	-1.130592	-1.107602	-1.146461	-1.499351
Data274	-1.431703	-2.176547	-1.151954	-1.14402	-1.207701	-1.55937
Data275	-1.523257	-2.213372	-1.191221	-1.164975	-1.271789	-1.61766
Data276	-1.607284	-2.236362	-1.246357	-1.193866	-1.321635	-1.658045
Data277	-1.672796	-2.241042	-1.296	-1.205056	-1.365784	-1.683477
Data278	-1.729763	-2.247145	-1.33079	-1.213601	-1.401999	-1.697922
Data279	-1.774319	-2.258539	-1.354391	-1.228656	-1.418682	-1.724982
Data280	-1.811755	-2.275425	-1.377584	-1.23415	-1.436179	-1.757229
Data281	-1.853259	-2.282953	-1.391012	-1.239236	-1.463035	-1.770047
Data282	-1.886422	-2.287429	-1.381857	-1.249002	-1.494977	-1.77259
Data283	-1.909209	-2.310826	-1.367208	-1.262023	-1.51634	-1.777167
Data284	-1.915109	-2.318151	-1.354187	-1.285623	-1.525292	-1.801785
Data285	-1.915923	-2.302078	-1.345032	-1.316345	-1.517357	-1.825386
Data286	-1.911447	-2.280919	-1.343201	-1.33079	-1.502505	-1.833728
Data287	-1.917957	-2.264846	-1.339742	-1.332825	-1.490908	-1.831998
Data288	-1.93993	-2.242262	-1.34137	-1.317566	-1.481549	-1.828845
Data289	-1.975942	-2.217848	-1.335266	-1.290506	-1.469749	-1.83505
Data290	-2.015005	-2.193637	-1.299662	-1.260802	-1.467714	-1.839119
Data291	-2.04715	-2.173292	-1.273213	-1.224994	-1.459373	-1.834033
Data292	-2.068716	-2.156202	-1.268737	-1.187762	-1.442486	-1.807787
Data293	-2.085603	-2.132804	-1.272399	-1.137102	-1.419699	-1.77259
Data294	-2.096183	-2.111645	-1.278909	-1.081763	-1.400168	-1.734951
Data295	-2.087434	-2.064851	-1.268533	-1.035375	-1.368022	-1.699448
Data296	-2.076651	-2.025584	-1.265278	-1.002213	-1.346456	-1.671473
Data297	-2.058544	-2.004425	-1.268126	-0.972915	-1.328552	-1.651535
Data298	-2.039826	-1.981842	-1.262226	-0.955215	-1.303934	-1.619491
Data299	-2.027008	-1.958852	-1.25775	-0.943821	-1.266906	-1.571883
Data300	-1.99527	-1.926095	-1.230691	-0.919814	-1.217466	-1.516035
Data301	-1.955189	-1.893543	-1.205666	-0.894382	-1.175352	-1.474428
Data302	-1.926502	-1.858752	-1.20119	-0.869154	-1.132016	-1.442486
Data303	-1.915312	-1.825386	-1.183897	-0.849419	-1.097836	-1.398032
Data304	-1.903716	-1.777981	-1.162737	-0.821546	-1.0486	-1.353882
Data305	-1.882353	-1.737697	-1.129575	-0.796724	-1.016047	-1.318074
Data306	-1.875842	-1.711655	-1.088477	-0.766206	-0.992854	-1.274027
Data307	-1.876453	-1.689072	-1.050024	-0.745454	-0.967829	-1.227537
Data308	-1.877063	-1.676051	-1.002619	-0.725923	-0.9249	-1.18705
Data309	-1.867501	-1.659571	-0.959691	-0.70395	-0.878309	-1.144732
Data310	-1.84329	-1.64126	-0.921035	-0.6716	-0.83477	-1.090003
Data311	-1.817858	-1.610335	-0.895806	-0.629689	-0.784721	-1.055009
Data312	-1.776761	-1.562117	-0.88482	-0.588795	-0.72694	-1.009842
Data313	-1.735256	-1.502912	-0.849419	-0.543628	-0.67099	-0.963048
Data314	-1.696193	-1.448386	-0.793062	-0.511482	-0.608733	-0.913812
Data315	-1.657944	-1.413799	-0.735688	-0.482999	-0.559701	-0.874749
Data316	-1.622746	-1.357849	-0.705781	-0.459805	-0.52369	-0.836194
Data317	-1.576969	-1.293355	-0.683604	-0.441901	-0.487475	-0.800793
Data318	-1.513085	-1.238829	-0.644134	-0.398566	-0.417487	-0.75522
Data319	-1.450828	-1.183286	-0.600392	-0.334071	-0.340988	-0.68452
Data320	-1.407492	-1.13344	-0.550749	-0.281376	-0.277714	-0.610564
Data321	-1.390402	-1.105567	-0.500496	-0.234175	-0.225427	-0.548002
Data322	-1.384909	-1.080135	-0.46245	-0.191246	-0.178836	-0.501818
Data323	-1.370057	-1.054907	-0.439256	-0.143435	-0.133872	-0.452176
Data324	-1.356629	-1.003026	-0.413621	-0.092571	-0.084637	-0.399888
Data325	-1.346253	-0.964981	-0.378424	-0.030925	-0.035401	-0.338242
Data326	-1.309428	-0.927138	-0.352789	0.023397	0.017904	-0.29104
Data327	-1.24005	-0.894992	-0.322677	0.068971	0.067547	-0.238956
Data328	-1.167417	-0.869764	-0.292159	0.118003	0.112917	-0.183515
Data329	-1.104143	-0.837822	-0.263676	0.143028	0.150963	-0.126345
Data330	-1.051245	-0.791231	-0.220951	0.166222	0.187177	-0.063376
Data331	-0.999568	-0.729381	-0.176598	0.208337	0.232751	-0.006205
Data332	-0.949111	-0.676076	-0.146283	0.239058	0.29277	0.04303
Data333	-0.887261	-0.630706	-0.110068	0.288497	0.356451	0.086163
Data334	-0.831922	-0.594898	-0.063274	0.35523	0.423387	0.136924
Data335	-0.78411	-0.567839	-0.016073	0.420946	0.489713	0.186872
Data336	-0.757254	-0.534066	0.020345	0.492358	0.549325	0.246891
Data337	-0.742199	-0.496223	0.046591	0.568043	0.613006	0.313929
Data338	-0.723278	-0.45655	0.066326	0.643524	0.676076	0.357061
Data339	-0.694387	-0.414842	0.071005	0.703746	0.719819	0.383103
Data340	-0.647593	-0.362351	0.080364	0.726533	0.769665	0.439968
Data341	-0.588388	-0.312912	0.085857	0.718191	0.823987	0.502836
Data342	-0.517789	-0.272424	0.081381	0.709646	0.866102	0.553801
Data343	-0.446174	-0.231937	0.087282	0.735078	0.918186	0.613413
Data344	-0.375575	-0.178429	0.114951	0.787162	0.993464	0.672719
Data345	-0.300908	-0.11251	0.154421	0.841688	1.067114	0.723583
Data346	-0.230106	-0.042929	0.201216	0.890313	1.127947	0.775667
Data347	-0.17497	0.01709	0.232141	0.929173	1.177183	0.817273
Data348	-0.132448	0.06714	0.261031	0.965591	1.20709	0.856133
Data349	-0.092571	0.120038	0.291549	1.00323	1.226825	0.877597
Data350	-0.060019	0.172732	0.323695	1.023982	1.240253	0.902317
Data351	-0.028077	0.209964	0.370693	1.04331	1.262633	0.938023
Data352	0.004273	0.241093	0.413418	1.057552	1.302917	0.970677
Data353	0.029704	0.266931	0.452277	1.061621	1.341777	0.991023
Data354	0.048422	0.291956	0.482999	1.058366	1.379619	1.015132
Data355	0.069785	0.312098	0.488085	1.067521	1.413189	1.041784
Data356	0.098675	0.340988	0.482185	1.087256	1.440248	1.070166
Data357	0.127769	0.365199	0.462247	1.10455	1.46507	1.08868
Data358	0.168256	0.385138	0.420742	1.117164	1.493757	1.115943
Data359	0.211795	0.412807	0.389003	1.122454	1.535668	1.143715
Data360	0.267135	0.439256	0.368658	1.133847	1.563338	1.175046
Data361	0.308639	0.464892	0.364792	1.152158	1.588159	1.215432
Data362	0.355433	0.498665	0.379848	1.156837	1.622543	1.241779
Data363	0.41118	0.528573	0.407925	1.170062	1.672999	1.261006
Data364	0.460212	0.560515	0.45126	1.193256	1.726101	1.268635
Data365	0.493375	0.590422	0.486254	1.217263	1.764757	1.277994
Data366	0.511482	0.614837	0.499682	1.250019	1.803413	1.296508
Data367	0.51372	0.616871	0.495816	1.276671	1.835152	1.316447
Data368	0.489103	0.613616	0.493782	1.291727	1.857328	1.335164
Data369	0.476488	0.605071	0.485847	1.308207	1.87096	1.353475
Data370	0.493782	0.605885	0.481982	1.322245	1.891915	1.376567
Data371	0.524503	0.624196	0.481371	1.335877	1.903919	1.394573
Data372	0.559091	0.651662	0.491544	1.333435	1.908598	1.410442
Data373	0.606292	0.679942	0.503344	1.342794	1.907988	1.426617
Data374	0.662648	0.711477	0.505175	1.350932	1.912261	1.450014
Data375	0.695608	0.74464	0.495206	1.350525	1.918364	1.470461
Data376	0.722057	0.765393	0.475878	1.357849	1.932199	1.482058
Data377	0.752372	0.785128	0.463467	1.372905	1.947662	1.494774
Data378	0.779431	0.785534	0.468757	1.375143	1.960479	1.502505
Data379	0.802218	0.793876	0.496834	1.375753	1.972483	1.519392
Data380	0.826429	0.803438	0.535083	1.38613	1.967803	1.540653
Data381	0.820528	0.80588	0.576384	1.408916	1.959665	1.575443
Data382	0.803031	0.813408	0.588795	1.431703	1.956003	1.599858
Data383	0.792452	0.834567	0.596729	1.436383	1.962107	1.614811
Data384	0.797742	0.854912	0.593678	1.446962	1.977773	1.640752
Data385	0.818697	0.876682	0.557463	1.438824	1.981231	1.661097
Data386	0.85064	0.87363	0.523283	1.414206	1.970245	1.67127
Data387	0.875868	0.867323	0.492561	1.381247	1.963734	1.681036
Data388	0.894789	0.867933	0.460416	1.342184	1.966379	1.6907
Data389	0.909234	0.851047	0.453498	1.322652	1.974721	1.686631
Data390	0.917576	0.835991	0.463264	1.298644	1.976552	1.671982
Data391	0.937921	0.830701	0.482795	1.284403	1.967803	1.640955
Data392	0.969863	0.842908	0.506193	1.276061	1.971466	1.598433
Data393	0.999771	0.851453	0.521045	1.275044	1.976145	1.575443
Data394	1.029475	0.835177	0.549325	1.291931	1.9794	1.564864
Data395	1.047379	0.825818	0.583302	1.323059	1.976145	1.559574
Data396	1.060197	0.843112	0.590829	1.350932	1.968821	1.557743
Data397	1.07098	0.873223	0.589812	1.367005	1.980621	1.544925
Data398	1.078711	0.898655	0.592254	1.364767	2.003408	1.542585
Data399	1.067521	0.908624	0.602426	1.359477	2.021922	1.53638
Data400	1.047786	0.897027	0.610768	1.374533	2.042267	1.528242
Data401	1.029475	0.888279	0.603037	1.402609	2.043081	1.514916
Data402	1.011775	0.882378	0.595305	1.418072	2.021515	1.493553
Data403	1.010554	0.889296	0.596526	1.40322	2.006663	1.48216
Data404	1.038834	0.898248	0.600392	1.371277	2.003408	1.484805
Data405	1.07749	0.885023	0.597747	1.338114	2.003815	1.483177
Data406	1.102922	0.857557	0.578826	1.320821	2.009715	1.480735
Data407	1.13344	0.833346	0.561125	1.331807	2.022329	1.482261
Data408	1.16762	0.814425	0.543018	1.337097	2.019481	1.498436
Data409	1.187966	0.813001	0.531217	1.327128	2.015412	1.516645
Data410	1.205056	0.813001	0.531421	1.326925	2.013784	1.537804
Data411	1.207497	0.79469	0.550139	1.315328	2.014191	1.54462
Data412	1.196714	0.782076	0.565194	1.311259	2.013987	1.538008
Data413	1.186948	0.760306	0.574146	1.317362	2.019074	1.53994
Data414	1.174334	0.735078	0.581064	1.323873	2.031078	1.55286
Data415	1.164569	0.728364	0.594695	1.31899	2.038198	1.56232
Data416	1.150937	0.732433	0.60263	1.300069	2.037181	1.554487
Data417	1.152565	0.738333	0.617075	1.288675	2.030671	1.551843
Data418	1.156634	0.741792	0.643117	1.270568	2.017853	1.540551
Data419	1.164975	0.732026	0.658579	1.266499	1.99059	1.527835
Data420	1.182066	0.705781	0.672618	1.258361	1.978383	1.520104
Data421	1.188373	0.685842	0.662038	1.235981	1.957427	1.51166
Data422	1.212584	0.681163	0.63681	1.209532	1.929961	1.503421
Data423	1.241067	0.6657	0.611989	1.20058	1.926299	1.481244
Data424	1.262633	0.650848	0.599781	1.1959	1.926706	1.44625
Data425	1.292948	0.643727	0.58676	1.198545	1.934641	1.417156
Data426	1.316955	0.640879	0.571705	1.204649	1.940541	1.389385
Data427	1.325297	0.645965	0.561125	1.213804	1.945627	1.375041
Data428	1.327942	0.653086	0.566008	1.217466	1.945424	1.363444
Data429	1.313497	0.658376	0.569874	1.204242	1.94583	1.36141
Data430	1.281758	0.664683	0.562549	1.187762	1.946441	1.370158
Data431	1.234557	0.67099	0.554615	1.179014	1.94461	1.385723
Data432	1.207497	0.684215	0.528776	1.179014	1.942372	1.394064
Data433	1.202004	0.693167	0.500089	1.189186	1.948679	1.388266
Data434	1.215229	0.69866	0.478319	1.196918	1.948068	1.373922
Data435	1.239643	0.683808	0.465502	1.205056	1.936065	1.375347
Data436	1.256936	0.65919	0.460822	1.198952	1.919992	1.367107
Data437	1.273823	0.639251	0.456957	1.186338	1.916533	1.348185
Data438	1.280537	0.630299	0.455329	1.197731	1.914295	1.307291
Data439	1.282368	0.632944	0.45716	1.207294	1.925689	1.277282
Data440	1.280741	0.634165	0.455736	1.205463	1.92284	1.25653
Data441	1.275451	0.632334	0.45716	1.181659	1.895984	1.232522
Data442	1.262226	0.635182	0.449633	1.145444	1.867501	1.218687
Data443	1.242491	0.633961	0.443529	1.094784	1.853056	1.209634
Data444	1.233336	0.628468	0.435391	1.0545	1.839017	1.182879
Data445	1.229877	0.60853	0.410976	1.036596	1.820096	1.141985
Data446	1.211973	0.590626	0.371506	1.025406	1.80443	1.114926
Data447	1.193662	0.573536	0.318608	1.000381	1.79792	1.096513
Data448	1.181455	0.554411	0.282597	0.96437	1.783271	1.085222
Data449	1.177793	0.530607	0.2592	0.929987	1.774523	1.06864
Data450	1.1782	0.529386	0.240482	0.9013	1.756008	1.047278
Data451	1.186338	0.551766	0.211999	0.871799	1.725083	1.02561
Data452	1.208515	0.56906	0.184126	0.851453	1.68541	1.008011
Data453	1.218687	0.573943	0.156659	0.844943	1.640447	0.978815
Data454	1.216246	0.562142	0.163577	0.841891	1.596704	0.952163
Data455	1.225808	0.537321	0.176394	0.823987	1.556827	0.939447
Data456	1.230894	0.509651	0.187991	0.802828	1.525088	0.923781
Data457	1.210753	0.488899	0.187381	0.765799	1.506981	0.903843
Data458	1.184914	0.466519	0.161746	0.728161	1.492536	0.894586
Data459	1.156023	0.447395	0.123293	0.694998	1.46507	0.879021
Data460	1.124692	0.443325	0.085451	0.665293	1.43801	0.856845
Data461	1.109636	0.455126	0.057984	0.653493	1.42092	0.83182
Data462	1.108822	0.477709	0.045574	0.647593	1.380636	0.808728
Data463	1.107602	0.468554	0.019125	0.649221	1.328552	0.778108
Data464	1.096818	0.44475	-0.026246	0.643931	1.281758	0.736197
Data465	1.084815	0.414842	-0.073243	0.65329	1.243712	0.714936
Data466	1.07688	0.378831	-0.11251	0.664276	1.214618	0.702017
Data467	1.083594	0.339361	-0.13489	0.648	1.180845	0.678009
Data468	1.076473	0.306808	-0.145062	0.596526	1.155617	0.650543
Data469	1.071183	0.290328	-0.159508	0.545866	1.132219	0.62501
Data470	1.05918	0.283004	-0.170291	0.514534	1.120623	0.603749
Data471	1.036596	0.271407	-0.17965	0.49012	1.09336	0.574451
Data472	1.004654	0.228275	-0.19206	0.451464	1.067521	0.548511
Data473	0.962132	0.175174	-0.20854	0.412807	1.035172	0.520434
Data474	0.923273	0.119834	-0.240075	0.36113	0.994481	0.504768
Data475	0.893161	0.063071	-0.283614	0.30925	0.957656	0.476895
Data476	0.873223	0.003459	-0.325322	0.27629	0.931004	0.444648
Data477	0.858167	-0.042115	-0.370082	0.260217	0.891737	0.401414
Data478	0.847588	-0.055136	-0.404059	0.235803	0.850029	0.35879
Data479	0.826836	-0.068971	-0.443122	0.190433	0.800997	0.319524
Data480	0.802218	-0.079347	-0.488899	0.140993	0.75522	0.291244
Data481	0.786959	-0.111899	-0.539762	0.099082	0.710257	0.270492
Data482	0.77231	-0.150352	-0.585133	0.058391	0.65451	0.252588
Data483	0.771496	-0.187381	-0.618296	0.0059	0.605275	0.232853
Data484	0.768851	-0.217288	-0.658376	-0.051474	0.552377	0.202742
Data485	0.76112	-0.235599	-0.691335	-0.097861	0.498665	0.15727
Data486	0.742809	-0.246789	-0.694998	-0.127565	0.464281	0.105592
Data487	0.708019	-0.253096	-0.707612	-0.156659	0.434577	0.052593
Data488	0.651459	-0.26571	-0.720022	-0.178632	0.393683	0.015361
Data489	0.590219	-0.291956	-0.729585	-0.204674	0.337326	-0.001119
Data490	0.545663	-0.319015	-0.752372	-0.236413	0.27039	-0.005392
Data491	0.500496	-0.350144	-0.774548	-0.25981	0.211795	-0.01475
Data492	0.465705	-0.359706	-0.79001	-0.279138	0.142214	-0.035401
Data493	0.439053	-0.385341	-0.80649	-0.307825	0.068767	-0.059002
Data494	0.41647	-0.417283	-0.832939	-0.329798	0.013631	-0.096539
Data495	0.389614	-0.459602	-0.875054	-0.34872	-0.034384	-0.136517
Data496	0.363368	-0.504972	-0.917169	-0.371303	-0.076905	-0.166018
Data497	0.340785	-0.539559	-0.953384	-0.399379	-0.133059	-0.193688
Data498	0.336919	-0.578215	-0.990819	-0.430711	-0.189619	-0.216373
Data499	0.330002	-0.615854	-1.018692	-0.478116	-0.246993	-0.225223
Data500	0.318608	-0.650848	-1.026017	-0.544238	-0.309453	-0.228885
Data501	0.308843	-0.672618	-1.038631	-0.58086	-0.353399	-0.228885
Data502	0.288904	-0.682383	-1.070166	-0.61504	-0.404059	-0.244043
Data503	0.259403	-0.713105	-1.105567	-0.658172	-0.463467	-0.259912
Data504	0.204471	-0.746471	-1.151954	-0.694387	-0.510465	-0.277104
Data505	0.144452	-0.77821	-1.211973	-0.723685	-0.551563	-0.291854
Data506	0.082399	-0.801811	-1.276671	-0.76051	-0.588795	-0.311284
Data507	0.030111	-0.833956	-1.327738	-0.77821	-0.623585	-0.340378
Data508	-0.0177	-0.868137	-1.368022	-0.787569	-0.652069	-0.372218
Data509	-0.048219	-0.900689	-1.399151	-0.814018	-0.680959	-0.4124
Data510	-0.06714	-0.93609	-1.416444	-0.845757	-0.715139	-0.454821
Data511	-0.080568	-0.974136	-1.434755	-0.886244	-0.753185	-0.48778
Data512	-0.095216	-1.003026	-1.46568	-0.930393	-0.794486	-0.505582
Data513	-0.122479	-1.035579	-1.490501	-0.967219	-0.84067	-0.525419
Data514	-0.161135	-1.078101	-1.501488	-0.979426	-0.89011	-0.547087
Data515	-0.206505	-1.122454	-1.503522	-0.990819	-0.943821	-0.572417
Data516	-0.244958	-1.160703	-1.501691	-1.000178	-0.990209	-0.595204
Data517	-0.294194	-1.187355	-1.523054	-1.011571	-1.022761	-0.631011
Data518	-0.347702	-1.214211	-1.571272	-1.017878	-1.050635	-0.675059
Data519	-0.403042	-1.242288	-1.61176	-1.024796	-1.074439	-0.715546
Data520	-0.453091	-1.28481	-1.646143	-1.032934	-1.091529	-0.755932
Data521	-0.500903	-1.344828	-1.665268	-1.046769	-1.122657	-0.796724
Data522	-0.542407	-1.401185	-1.658554	-1.062638	-1.173521	-0.830498
Data523	-0.57435	-1.437807	-1.641057	-1.075659	-1.222756	-0.85481
Data524	-0.607919	-1.456321	-1.622543	-1.089494	-1.271382	-0.865085
Data525	-0.64271	-1.457745	-1.605046	-1.103329	-1.315124	-0.876071
Data526	-0.669159	-1.463645	-1.600163	-1.123878	-1.357646	-0.900486
Data527	-0.672211	-1.473411	-1.62417	-1.146461	-1.394471	-0.916355
Data528	-0.679535	-1.485211	-1.653875	-1.167824	-1.419496	-0.939854
Data529	-0.692149	-1.490094	-1.681341	-1.200173	-1.452049	-0.973831
Data530	-0.702729	-1.51166	-1.686224	-1.209328	-1.491722	-1.011877
Data531	-0.702322	-1.526309	-1.679306	-1.223367	-1.547672	-1.050126
Data532	-0.702932	-1.542382	-1.66364	-1.242288	-1.607284	-1.081356
Data533	-0.71107	-1.558862	-1.644516	-1.251036	-1.65245	-1.107195
Data534	-0.728161	-1.568424	-1.632105	-1.247985	-1.68012	-1.121843
Data535	-0.767834	-1.587549	-1.642481	-1.247781	-1.702296	-1.137306
Data536	-0.820935	-1.615625	-1.656723	-1.249205	-1.723252	-1.155922
Data537	-0.870578	-1.648992	-1.676661	-1.259581	-1.735053	-1.168841
Data538	-0.90842	-1.668727	-1.693955	-1.287861	-1.746446	-1.165077
Data539	-0.935276	-1.680527	-1.69721	-1.330383	-1.757432	-1.154396
Data540	-0.948297	-1.688869	-1.67951	-1.358053	-1.796699	-1.145546
Data541	-0.946466	-1.700465	-1.643295	-1.361919	-1.840441	-1.166298
Data542	-0.93019	-1.72488	-1.613184	-1.354798	-1.874418	-1.173114
Data543	-0.913507	-1.74258	-1.585921	-1.335266	-1.895577	-1.189695
Data544	-0.904351	-1.743191	-1.554589	-1.308207	-1.91633	-1.222349
Data545	-0.911472	-1.749701	-1.539737	-1.300679	-1.930978	-1.247171
Data546	-0.943211	-1.751532	-1.538516	-1.311869	-1.949086	-1.266906
Data547	-0.97495	-1.754991	-1.526106	-1.329773	-1.972076	-1.282165
Data548	-1.007502	-1.75906	-1.50576	-1.340759	-2.000966	-1.297729
Data549	-1.031103	-1.768419	-1.491112	-1.359884	-2.022126	-1.306681
Data550	-1.047379	-1.792223	-1.477073	-1.376364	-2.035757	-1.311971
Data551	-1.080339	-1.796292	-1.46507	-1.383078	-2.042064	-1.325093
Data552	-1.108008	-1.799954	-1.456931	-1.374329	-2.047964	-1.357137
Data553	-1.140358	-1.803413	-1.4551	-1.354798	-2.057527	-1.388978
Data554	-1.16701	-1.795275	-1.475242	-1.338114	-2.070548	-1.408204
Data555	-1.179828	-1.799954	-1.521223	-1.334656	-2.09659	-1.405559
Data556	-1.173724	-1.821317	-1.554793	-1.355612	-2.133008	-1.392844
Data557	-1.161924	-1.838	-1.562727	-1.376364	-2.163933	-1.375652
Data558	-1.137916	-1.850207	-1.562524	-1.385519	-2.188347	-1.379416
Data559	-1.109026	-1.867501	-1.5788	-1.38206	-2.202996	-1.395183
Data560	-1.078304	-1.880725	-1.575341	-1.37555	-2.208896	-1.420513
Data561	-1.07098	-1.878284	-1.550317	-1.380026	-2.216627	-1.441672
Data562	-1.080949	-1.865263	-1.513085	-1.387961	-2.23209	-1.469647
Data563	-1.088273	-1.856311	-1.464256	-1.401795	-2.249383	-1.505862
Data564	-1.082577	-1.851631	-1.41441	-1.407899	-2.256708	-1.531192
Data565	-1.08278	-1.854073	-1.370871	-1.417055	-2.26627	-1.532921
Data566	-1.096208	-1.853056	-1.358053	-1.439231	-2.271153	-1.524783
Data567	-1.11635	-1.841866	-1.358256	-1.463035	-2.28865	-1.518883
Data568	-1.140968	-1.835762	-1.349711	-1.481956	-2.290481	-1.513898
Data569	-1.182676	-1.827624	-1.357443	-1.506167	-2.267694	-1.498131
Data570	-1.211159	-1.82091	-1.379212	-1.52753	-2.255283	-1.470461
Data571	-1.204649	-1.816231	-1.396506	-1.538313	-2.256504	-1.448895
Data572	-1.194883	-1.81501	-1.384095	-1.550317	-2.249994	-1.445843
Data573	-1.183693	-1.813382	-1.368836	-1.569645	-2.241449	-1.457643
Data574	-1.176776	-1.821927	-1.357443	-1.580631	-2.25447	-1.46802
Data575	-1.168638	-1.830676	-1.349304	-1.564558	-2.261184	-1.482465
Data576	-1.181862	-1.842679	-1.351542	-1.545637	-2.28336	-1.49396
Data577	-1.20058	-1.855497	-1.345642	-1.54401	-2.299636	-1.497927
Data578	-1.223977	-1.862618	-1.338114	-1.544416	-2.307368	-1.495486
Data579	-1.238829	-1.842476	-1.330587	-1.53994	-2.297602	-1.503421
Data580	-1.252867	-1.815213	-1.320007	-1.546044	-2.289871	-1.513085
Data581	-1.270364	-1.801175	-1.299458	-1.559065	-2.291091	-1.522342
Data582	-1.281554	-1.813586	-1.282572	-1.567	-2.307571	-1.530073
Data583	-1.285623	-1.829048	-1.276265	-1.587142	-2.311844	-1.532413
Data584	-1.288065	-1.837593	-1.275247	-1.626001	-2.299433	-1.521223
Data585	-1.296	-1.814603	-1.286437	-1.665878	-2.301061	-1.518781
Data586	-1.300069	-1.793851	-1.276875	-1.694362	-2.312454	-1.518374
Data587	-1.292744	-1.78083	-1.262837	-1.708604	-2.333003	-1.517561
Data588	-1.289286	-1.765774	-1.255716	-1.702296	-2.351924	-1.509117
Data589	-1.282572	-1.747463	-1.23476	-1.684596	-2.373897	-1.514305
Data590	-1.262837	-1.737494	-1.206277	-1.670354	-2.373083	-1.520104
Data591	-1.249816	-1.706366	-1.164569	-1.673406	-2.357824	-1.519697
Data592	-1.258361	-1.684189	-1.137102	-1.683782	-2.35172	-1.506574
Data593	-1.283792	-1.702703	-1.114926	-1.689275	-2.348669	-1.482261
Data594	-1.319193	-1.715928	-1.09926	-1.697414	-2.34582	-1.455406
Data595	-1.36497	-1.721625	-1.076066	-1.714097	-2.347855	-1.438112
Data596	-1.394878	-1.729763	-1.068742	-1.744615	-2.342972	-1.426413
Data597	-1.414003	-1.743394	-1.068132	-1.771878	-2.334223	-1.415122
Data598	-1.411358	-1.743801	-1.069759	-1.779812	-2.355179	-1.405661
Data599	-1.396099	-1.724473	-1.059383	-1.778185	-2.375525	-1.405356
Data600	-1.382671	-1.668523	-1.045752	-1.769436	-2.388342	-1.425091
Data601	-1.362122	-1.615829	-1.035579	-1.768826	-2.403601	-1.445436
Data602	-1.342794	-1.542382	-1.031917	-1.766384	-2.415198	-1.467104
Data603	-1.325704	-1.48338	-1.027848	-1.785102	-2.430864	-1.484805
Data604	-1.320211	-1.473615	-1.030493	-1.830269	-2.447344	-1.501793
Data605	-1.325297	-1.492739	-1.028458	-1.889067	-2.466875	-1.517459
Data606	-1.340149	-1.501895	-1.01971	-1.915312	-2.482338	-1.526716
Data607	-1.35256	-1.518374	-1.013199	-1.914499	-2.485389	-1.523868
Data608	-1.364563	-1.535058	-1.013809	-1.88927	-2.475013	-1.518578
Data609	-1.375347	-1.560693	-1.013403	-1.853869	-2.459958	-1.521731
Data610	-1.371888	-1.580835	-1.004857	-1.826607	-2.439206	-1.517764
Data611	-1.368022	-1.582259	-0.99265	-1.811958	-2.437781	-1.507897
Data612	-1.377788	-1.570255	-0.997533	-1.851631	-2.439612	-1.507591
Data613	-1.388774	-1.560489	-1.003433	-1.928537	-2.43534	-1.515424
Data614	-1.395895	-1.591007	-1.026424	-2.003611	-2.434119	-1.528751
Data615	-1.399151	-1.624577	-1.056535	-2.067903	-2.421912	-1.547773
Data616	-1.406475	-1.635971	-1.078711	-2.123445	-2.40177	-1.56232
Data617	-1.400575	-1.646957	-1.124692	-2.166374	-2.392615	-1.574731
Data618	-1.396913	-1.626815	-1.185117	-2.184685	-2.403194	-1.583581
Data619	-1.397523	-1.600163	-1.223977	-2.185092	-2.429643	-1.584904
Data620	-1.386536	-1.576969	-1.244322	-2.179802	-2.452837	-1.574121
Data621	-1.383892	-1.571069	-1.247985	-2.167391	-2.457313	-1.560388
Data622	-1.391623	-1.566796	-1.262226	-2.167188	-2.452837	-1.555403
Data623	-1.395692	-1.577376	-1.280334	-2.176343	-2.453447	-1.557438
Data624	-1.409527	-1.561303	-1.28542	-2.197503	-2.457923	-1.557641
Data625	-1.435772	-1.543603	-1.280741	-2.211337	-2.460161	-1.539737
Data626	-1.463035	-1.548892	-1.278096	-2.236159	-2.455482	-1.518171
Data627	-1.481142	-1.564965	-1.271585	-2.247145	-2.44653	-1.505353
Data628	-1.498843	-1.545434	-1.271178	-2.243687	-2.441444	-1.507286
Data629	-1.520002	-1.545637	-1.291931	-2.235345	-2.428829	-1.521833
Data630	-1.533227	-1.561913	-1.315735	-2.237176	-2.416419	-1.529564
Data631	-1.530582	-1.586124	-1.33608	-2.258742	-2.402584	-1.534244
Data632	-1.53343	-1.602401	-1.365784	-2.30513	-2.392818	-1.524885
Data633	-1.543806	-1.616032	-1.393454	-2.343582	-2.385494	-1.509829
Data634	-1.546451	-1.615625	-1.411358	-2.37939	-2.390784	-1.501081
Data635	-1.53404	-1.614201	-1.409527	-2.404618	-2.406246	-1.490298
Data636	-1.528954	-1.599145	-1.392844	-2.423946	-2.415808	-1.488467
Data637	-1.51634	-1.578393	-1.370667	-2.443885	-2.400346	-1.501284
Data638	-1.503726	-1.534447	-1.354798	-2.460568	-2.378169	-1.514407
Data639	-1.489891	-1.510033	-1.355205	-2.468096	-2.342362	-1.527021
