# Supplementary material for: Integration of MRI and somatosensory evoked potentials facilitate diagnosis of spinal cord compression
Source: Sci Rep. 2023 May 15;13:7861. doi: 10.1038/s41598-023-34832-2 (PMC10185544; doi:10.1038/s41598-023-34832-2)
Supplement: Supplementary file 3 — Supplementary Information 3. [file 41598_2023_34832_MOESM3_ESM.zip › Preoperative SSEP data/spinal cord compression group/6502462_2/6502462_2_Lt Tibial SEP_Cz'-Fpz_201219_102212.csv]

Index	1	2	3	4	5	6	7
Name	Cz'-Fpz	Cz'-Fpz	Cz'-Fpz	Cz'-Fpz	Cz'-Fpz	Cz'-Fpz	Cz'-Fpz
Time	2.0171E+13	2.0171E+13	2.0171E+13	2.0171E+13	2.0171E+13	2.0171E+13	2.0171E+13
Highcut	500	500	500	500	500	500	500
Lowcut	10	10	10	10	10	10	10
Period	0.000156	0.000156	0.000156	0.000156	0.000156	0.000156	0.000156
Averages	120	120	120	120	120	120	120
Int (mA)	16/15.4mA	16/15.5mA	16/15.5mA	16/15.5mA	16/15.5mA	16/15.5mA	16/15.5mA
Pulse Width (�gs)	200�s	200�s	200�s	200�s	200�s	200�s	200�s
Rep Rate (Hz)	2.66Hz	2.66Hz	2.66Hz	2.66Hz	2.66Hz	2.66Hz	2.66Hz
Data0	0.383815	0.610615	0.189008	-0.320592	-0.335292	1.036291	0.255385
Data1	0.472674	0.725617	0.291295	-0.234582	-0.224409	1.135068	0.331731
Data2	0.844994	1.158668	0.751354	0.183159	0.201623	1.53226	0.746522
Data3	0.822716	1.086951	0.703492	0.16556	0.150251	1.485669	0.748353
Data4	0.347448	0.538949	0.139417	-0.375067	-0.377508	0.953943	0.178887
Data5	0.125073	0.327509	-0.045472	-0.619109	-0.614735	0.717683	-0.096234
Data6	0.097251	0.327052	-0.047201	-0.642557	-0.631927	0.676331	-0.152692
Data7	0.141705	0.407365	0.029348	-0.560667	-0.568551	0.699575	-0.123242
Data8	0.212456	0.504667	0.133669	-0.445462	-0.489713	0.765393	-0.060833
Data9	0.292668	0.587523	0.239618	-0.33758	-0.422675	0.838788	0.013428
Data10	0.366674	0.657613	0.327967	-0.260421	-0.356247	0.901859	0.068971
Data11	0.435136	0.708629	0.400549	-0.207014	-0.306299	0.952519	0.106305
Data12	0.508329	0.735485	0.451616	-0.169629	-0.288294	0.985733	0.133618
Data13	0.580606	0.754915	0.480354	-0.141655	-0.27985	1.000687	0.151929
Data14	0.638183	0.740571	0.489001	-0.133313	-0.285039	0.997635	0.146639
Data15	0.694336	0.710918	0.492256	-0.150251	-0.298772	0.983088	0.156252
Data16	0.758373	0.69688	0.502327	-0.153251	-0.296534	0.968948	0.172732
Data17	0.809339	0.688691	0.516314	-0.137229	-0.288904	0.955266	0.183668
Data18	0.844943	0.676076	0.53076	-0.121716	-0.299585	0.930088	0.173546
Data19	0.861728	0.671651	0.554971	-0.114494	-0.305893	0.907149	0.156558
Data20	0.867984	0.675161	0.580199	-0.11073	-0.314336	0.884311	0.138196
Data21	0.882684	0.676331	0.58381	-0.121004	-0.320948	0.875308	0.111086
Data22	0.900435	0.674093	0.585336	-0.130872	-0.339055	0.871951	0.096386
Data23	0.921187	0.672363	0.573637	-0.134432	-0.350754	0.879479	0.078482
Data24	0.929122	0.668701	0.560769	-0.140281	-0.361944	0.884108	0.065156
Data25	0.945296	0.678416	0.541543	-0.145927	-0.377508	0.889652	0.07365
Data26	0.961064	0.688131	0.524402	-0.160067	-0.392767	0.876071	0.079703
Data27	0.952316	0.70105	0.519824	-0.168307	-0.391852	0.855166	0.072379
Data28	0.932835	0.716157	0.506803	-0.154167	-0.390428	0.825818	0.057069
Data29	0.921645	0.741131	0.502937	-0.118512	-0.395921	0.807457	0.044862
Data30	0.905318	0.746115	0.514636	-0.089977	-0.40294	0.804557	0.04537
Data31	0.8866	0.748506	0.524859	-0.070548	-0.414435	0.80176	0.034638
Data32	0.882836	0.758526	0.557972	-0.055187	-0.421556	0.795097	0.018362
Data33	0.889143	0.759848	0.590117	-0.055492	-0.424608	0.791536	0.002492
Data34	0.907352	0.76229	0.615752	-0.044963	-0.421454	0.772107	-0.009308
Data35	0.931614	0.768444	0.619821	-0.01887	-0.415656	0.763307	-0.02472
Data36	0.954198	0.78589	0.613413	0.005748	-0.407619	0.745607	-0.03357
Data37	0.975713	0.826073	0.609038	0.025991	-0.409756	0.724193	-0.046845
Data38	0.993769	0.849165	0.60619	0.036622	-0.398769	0.696981	-0.055441
Data39	0.991531	0.871188	0.612039	0.024008	-0.378119	0.675873	-0.076702
Data40	0.981308	0.890618	0.62089	0.013581	-0.378729	0.66453	-0.09603
Data41	0.978714	0.895603	0.632436	0.017955	-0.393988	0.663462	-0.095776
Data42	0.984156	0.898299	0.641388	0.032247	-0.411688	0.669057	-0.095267
Data43	0.981257	0.891788	0.633199	0.043539	-0.428473	0.6804	-0.098268
Data44	0.981308	0.890618	0.621551	0.048778	-0.429999	0.681671	-0.112459
Data45	0.978103	0.898349	0.615498	0.050863	-0.41647	0.69693	-0.130821
Data46	0.976933	0.911879	0.6097	0.058239	-0.399685	0.71931	-0.137891
Data47	0.978866	0.931004	0.602019	0.072887	-0.388088	0.722413	-0.146537
Data48	0.977951	0.937463	0.592559	0.079398	-0.395514	0.724142	-0.170138
Data49	0.955571	0.93904	0.580097	0.071667	-0.413926	0.716767	-0.194807
Data50	0.941227	0.951146	0.578215	0.049236	-0.446377	0.717021	-0.212558
Data51	0.924748	0.97612	0.568907	0.029094	-0.466926	0.727143	-0.21973
Data52	0.896569	1.015081	0.560057	0.02355	-0.478421	0.735892	-0.23682
Data53	0.86483	1.054348	0.550596	0.024821	-0.486458	0.737062	-0.260014
Data54	0.839755	1.090562	0.549732	0.040894	-0.490425	0.744945	-0.292159
Data55	0.830447	1.125607	0.549986	0.06129	-0.482083	0.767529	-0.311081
Data56	0.830193	1.154701	0.537067	0.073294	-0.478319	0.786043	-0.31342
Data57	0.836703	1.181252	0.517789	0.087129	-0.475166	0.783093	-0.315404
Data58	0.837008	1.196053	0.499072	0.089672	-0.474657	0.782483	-0.311081
Data59	0.826734	1.203479	0.483508	0.098166	-0.469266	0.774243	-0.295923
Data60	0.815798	1.199359	0.481727	0.111594	-0.459093	0.762951	-0.277358
Data61	0.800793	1.18176	0.479998	0.12431	-0.454821	0.755728	-0.274408
Data62	0.77409	1.157905	0.476641	0.130312	-0.44241	0.755728	-0.277358
Data63	0.745301	1.151039	0.483355	0.135348	-0.419013	0.762137	-0.276036
Data64	0.736604	1.139595	0.492714	0.137128	-0.388393	0.761832	-0.276646
Data65	0.719615	1.129066	0.520536	0.137586	-0.35523	0.751405	-0.281326
Data66	0.691081	1.119097	0.536507	0.132601	-0.351873	0.750795	-0.288802
Data67	0.669362	1.104448	0.545001	0.132347	-0.361639	0.751812	-0.295974
Data68	0.656443	1.080135	0.543069	0.147555	-0.362147	0.747794	-0.317235
Data69	0.641947	1.06625	0.538033	0.160169	-0.365403	0.750947	-0.334783
Data70	0.608988	1.060451	0.535032	0.176954	-0.388291	0.746777	-0.355586
Data71	0.575469	1.067826	0.521706	0.198723	-0.415859	0.733654	-0.354671
Data72	0.550952	1.072658	0.510363	0.208794	-0.457465	0.730348	-0.346634
Data73	0.536304	1.080084	0.495867	0.221205	-0.488085	0.728059	-0.345057
Data74	0.511991	1.083492	0.474759	0.224358	-0.499682	0.728974	-0.340836
Data75	0.479235	1.089698	0.441698	0.223952	-0.508634	0.74403	-0.337835
Data76	0.439002	1.090511	0.402889	0.222222	-0.512805	0.750286	-0.342667
Data77	0.422522	1.077541	0.358282	0.214288	-0.494494	0.747743	-0.34521
Data78	0.411485	1.050278	0.315048	0.191755	-0.473131	0.742911	-0.350093
Data79	0.38412	1.019455	0.288701	0.168816	-0.458279	0.732484	-0.351822
Data80	0.354213	1.008265	0.29099	0.161593	-0.435289	0.717734	-0.349635
Data81	0.335444	0.993769	0.299535	0.166018	-0.419013	0.698761	-0.345006
Data82	0.315099	0.98085	0.299687	0.168765	-0.40945	0.679026	-0.351008
Data83	0.311081	0.978002	0.312301	0.164441	-0.396938	0.662292	-0.359503
Data84	0.315201	0.973678	0.324	0.154879	-0.387579	0.655375	-0.360062
Data85	0.326289	0.963607	0.323746	0.145164	-0.413926	0.65034	-0.371252
Data86	0.334986	0.975408	0.32517	0.121055	-0.448819	0.652425	-0.372625
Data87	0.327815	0.982834	0.330307	0.110984	-0.450752	0.641947	-0.362351
Data88	0.311437	0.97907	0.331019	0.097302	-0.424506	0.625569	-0.350042
Data89	0.289006	0.964065	0.327713	0.105694	-0.396429	0.61382	-0.339259
Data90	0.269169	0.952773	0.332341	0.115358	-0.368556	0.607716	-0.328527
Data91	0.254063	0.932835	0.337326	0.123242	-0.355739	0.598611	-0.322067
Data92	0.246077	0.905114	0.343735	0.111645	-0.336411	0.602884	-0.318914
Data93	0.23153	0.882429	0.341141	0.100354	-0.322372	0.608326	-0.322932
Data94	0.22797	0.860863	0.333715	0.093589	-0.319422	0.598611	-0.316421
Data95	0.24094	0.847232	0.325933	0.080466	-0.342718	0.593474	-0.298009
Data96	0.254622	0.841789	0.323644	0.084026	-0.362961	0.588947	-0.288192
Data97	0.271967	0.847181	0.313268	0.099235	-0.370794	0.5773	-0.286666
Data98	0.278019	0.84362	0.299891	0.107983	-0.382798	0.583607	-0.286107
Data99	0.258284	0.844231	0.286717	0.119682	-0.390631	0.597289	-0.286971
Data100	0.236362	0.847995	0.290227	0.131736	-0.385239	0.603901	-0.285649
Data101	0.220645	0.850945	0.301569	0.143689	-0.365199	0.600137	-0.286971
Data102	0.203861	0.849114	0.327001	0.154625	-0.337733	0.591033	-0.280461
Data103	0.173699	0.845808	0.35579	0.148877	-0.321152	0.5832	-0.290125
Data104	0.145062	0.845706	0.373083	0.139925	-0.304367	0.574146	-0.301773
Data105	0.135398	0.84535	0.370133	0.128837	-0.28158	0.563668	-0.312759
Data106	0.134483	0.838738	0.356807	0.119783	-0.257267	0.543018	-0.307215
Data107	0.139366	0.820783	0.347397	0.109865	-0.246993	0.524809	-0.287989
Data108	0.135704	0.805727	0.338699	0.099896	-0.248112	0.507464	-0.279393
Data109	0.130566	0.804405	0.332545	0.100099	-0.251672	0.494189	-0.275222
Data110	0.129346	0.805117	0.310114	0.105948	-0.25452	0.490934	-0.274205
Data111	0.134635	0.796114	0.293685	0.109305	-0.260421	0.478218	-0.263116
Data112	0.137331	0.792248	0.294041	0.108034	-0.274866	0.472877	-0.252791
Data113	0.133262	0.790519	0.293329	0.100608	-0.273238	0.475878	-0.252944
Data114	0.113934	0.775667	0.303095	0.076956	-0.249027	0.490476	-0.249841
Data115	0.097353	0.749676	0.316269	0.052338	-0.231123	0.498919	-0.224155
Data116	0.076549	0.720887	0.336868	0.041911	-0.206505	0.486966	-0.198113
Data117	0.071768	0.694235	0.348465	0.034028	-0.19206	0.476234	-0.17497
Data118	0.074973	0.681671	0.348669	0.034435	-0.170392	0.461738	-0.152794
Data119	0.071667	0.656443	0.344854	0.036723	-0.152997	0.437171	-0.148318
Data120	0.065665	0.637929	0.330765	0.033417	-0.144859	0.42298	-0.150963
Data121	0.035604	0.621907	0.330765	0.028992	-0.149335	0.411943	-0.15671
Data122	-0.008189	0.610513	0.332443	0.028484	-0.162458	0.398769	-0.165306
Data123	-0.038453	0.606851	0.337377	0.023143	-0.173444	0.384171	-0.16551
Data124	-0.063427	0.601155	0.339462	0.01592	-0.189721	0.377	-0.162814
Data125	-0.084789	0.584878	0.338496	0.013021	-0.201317	0.364182	-0.151878
Data126	-0.10427	0.55787	0.340988	0.022685	-0.201826	0.35701	-0.141095
Data127	-0.127311	0.525622	0.348821	0.037588	-0.176801	0.366725	-0.125378
Data128	-0.13667	0.495766	0.349584	0.036571	-0.135602	0.391292	-0.126599
Data129	-0.131991	0.459907	0.345871	0.019938	-0.091351	0.397854	-0.13311
Data130	-0.137636	0.427253	0.349381	0.002594	-0.065716	0.386308	-0.125836
Data131	-0.133516	0.40233	0.341904	-0.007324	-0.049134	0.374812	-0.111137
Data132	-0.121614	0.382035	0.336411	-0.008443	-0.035503	0.364741	-0.099184
Data133	-0.105389	0.38173	0.340276	0.003357	-0.022583	0.356603	-0.081127
Data134	-0.089316	0.383307	0.347651	0.00412	-0.031027	0.359503	-0.056001
Data135	-0.068259	0.371455	0.356044	0.009715	-0.045777	0.358943	-0.030874
Data136	-0.039724	0.349584	0.36291	0.029653	-0.067038	0.342514	-0.015513
Data137	-0.030365	0.322881	0.378983	0.046082	-0.099896	0.331375	-0.013021
Data138	-0.020091	0.304875	0.405636	0.035859	-0.120241	0.328628	-0.019633
Data139	-0.003611	0.285751	0.434373	0.015615	-0.120445	0.326492	-0.031586
Data140	0.019837	0.261743	0.448208	0.013123	-0.104067	0.318456	-0.029857
Data141	0.047405	0.230106	0.454515	0.02004	-0.072226	0.307418	-0.022685
Data142	0.070598	0.190127	0.462348	0.026347	-0.05422	0.292922	-0.012258
Data143	0.102897	0.16851	0.472267	0.008494	-0.049541	0.274205	-0.011902
Data144	0.126701	0.15437	0.494392	-0.010936	-0.042115	0.268813	-0.012309
Data145	0.124056	0.142875	0.515094	-0.028992	-0.029806	0.273645	-0.006104
Data146	0.114036	0.143689	0.510211	-0.043234	-0.030009	0.273391	-0.004985
Data147	0.117596	0.153251	0.497546	-0.054017	-0.033977	0.25569	-0.010783
Data148	0.117291	0.154065	0.493629	-0.064546	-0.041199	0.223392	-0.012411
Data149	0.111289	0.146588	0.47598	-0.063681	-0.044048	0.189364	-0.01058
Data150	0.095979	0.140637	0.455838	-0.053457	-0.04832	0.173444	-0.020193
Data151	0.10015	0.117698	0.455533	-0.035147	-0.035706	0.176191	-0.023855
Data152	0.103965	0.097912	0.460517	-0.02355	-0.012207	0.181684	-0.013682
Data153	0.095165	0.071972	0.464332	-0.020905	0.017904	0.180667	-0.000865
Data154	0.072175	0.055695	0.447445	-0.030772	0.027466	0.178073	0.010376
Data155	0.066478	0.036062	0.413519	-0.034587	0.026042	0.176649	0.022024
Data156	0.064444	0.027415	0.384171	-0.03713	0.027365	0.160576	0.021057
Data157	0.066733	0.030111	0.368098	-0.046489	0.032044	0.151726	0.020498
Data158	0.074464	0.046693	0.358943	-0.04771	0.055034	0.151369	0.032095
Data159	0.072124	0.042776	0.354569	-0.053203	0.07131	0.142926	0.059765
Data160	0.073396	0.029399	0.356858	-0.069073	0.081687	0.153302	0.093589
Data161	0.062155	0.025025	0.347397	-0.079347	0.085857	0.174818	0.101829
Data162	0.060273	0.020244	0.340022	-0.080517	0.081687	0.189263	0.092978
Data163	0.063732	0.022075	0.342158	-0.067292	0.07131	0.1826	0.078431
Data164	0.075329	0.018107	0.346227	-0.048727	0.079042	0.149844	0.070141
Data165	0.105542	0.003255	0.353908	-0.029399	0.085247	0.122326	0.077821
Data166	0.133516	-0.017192	0.341599	-0.000661	0.081178	0.100252	0.098268
Data167	0.150251	-0.040945	0.327052	0.0177	0.07365	0.10249	0.10778
Data168	0.171003	-0.042267	0.330053	0.007884	0.050355	0.103405	0.107322
Data169	0.188652	-0.048269	0.337886	0.007986	0.044455	0.097658	0.107424
Data170	0.205844	-0.060731	0.343633	0.006867	0.059917	0.089418	0.110323
Data171	0.232191	-0.069988	0.352941	0.00356	0.07009	0.071005	0.115104
Data172	0.261387	-0.06068	0.35289	0.011902	0.060019	0.061748	0.122937
Data173	0.277053	-0.046337	0.337377	0.017141	0.058086	0.053	0.120546
Data174	0.287429	-0.031078	0.333562	0.022685	0.064597	0.036367	0.116732
Data175	0.30162	-0.018819	0.337835	0.017446	0.075176	0.014038	0.116223
Data176	0.309809	-0.014547	0.348262	0.00824	0.082399	-0.011037	0.126141
Data177	0.306961	-0.027415	0.332087	0.001729	0.090944	-0.038402	0.137738
Data178	0.290227	-0.052898	0.317133	0.000254	0.104677	-0.06124	0.146639
Data179	0.271305	-0.074413	0.299942	-0.010173	0.106915	-0.080212	0.156558
Data180	0.258284	-0.086976	0.273136	-0.010732	0.097963	-0.09781	0.16846
Data181	0.272526	-0.089214	0.243127	0.005239	0.089825	-0.093334	0.187025
Data182	0.311996	-0.105847	0.210524	0.022736	0.074769	-0.095115	0.196384
Data183	0.352738	-0.114087	0.17319	0.04064	0.061036	-0.106406	0.178073
Data184	0.38702	-0.142011	0.122683	0.056713	0.050151	-0.112103	0.163424
Data185	0.411994	-0.164899	0.084586	0.079957	0.042013	-0.112256	0.171155
Data186	0.426998	-0.168663	0.071463	0.102897	0.050355	-0.112815	0.190382
Data187	0.449531	-0.154879	0.072938	0.114799	0.06185	-0.11078	0.20147
Data188	0.479998	-0.145927	0.071005	0.112866	0.083314	-0.09486	0.21444
Data189	0.510109	-0.140942	0.081076	0.093945	0.120343	-0.081127	0.222985
Data190	0.543933	-0.142926	0.088604	0.080313	0.150251	-0.058798	0.23565
Data191	0.575723	-0.142723	0.084891	0.081636	0.154523	-0.035401	0.248519
Data192	0.607207	-0.133415	0.089367	0.089113	0.156558	-0.017548	0.241957
Data193	0.630961	-0.113781	0.089469	0.095623	0.172834	-0.023397	0.23448
Data194	0.651916	-0.101523	0.079194	0.113731	0.198876	-0.041148	0.231022
Data195	0.663055	-0.089723	0.060629	0.131838	0.212406	-0.072684	0.235498
Data196	0.665548	-0.086722	0.031383	0.15315	0.226139	-0.104016	0.239719
Data197	0.665548	-0.091045	-0.007986	0.160372	0.244856	-0.125633	0.240482
Data198	0.666361	-0.097403	-0.024567	0.156914	0.25686	-0.144503	0.253096
Data199	0.682282	-0.125022	-0.038402	0.151878	0.261845	-0.152336	0.268966
Data200	0.699728	-0.141909	-0.048219	0.154879	0.267236	-0.160932	0.279291
Data201	0.701813	-0.158796	-0.053356	0.164391	0.263879	-0.169019	0.287836
Data202	0.690623	-0.179904	-0.056967	0.178988	0.272831	-0.164391	0.293838
Data203	0.678162	-0.209761	-0.063884	0.195214	0.27395	-0.150556	0.295415
Data204	0.662496	-0.247908	-0.079194	0.204929	0.269474	-0.1473	0.295822
Data205	0.640269	-0.280919	-0.084382	0.207014	0.252384	-0.15259	0.29221
Data206	0.628926	-0.305435	-0.095013	0.213474	0.229292	-0.187991	0.282139
Data207	0.627807	-0.324865	-0.116172	0.210269	0.227156	-0.214542	0.280359
Data208	0.632232	-0.333054	-0.132397	0.209456	0.237736	-0.224409	0.284937
Data209	0.6274	-0.329595	-0.149182	0.204369	0.251265	-0.245569	0.287124
Data210	0.624755	-0.317184	-0.166323	0.188652	0.25157	-0.260726	0.287073
Data211	0.636505	-0.299484	-0.168154	0.172986	0.254215	-0.275883	0.271916
Data212	0.636606	-0.277714	-0.168663	0.159965	0.2474	-0.272933	0.251062
Data213	0.650543	-0.263116	-0.170443	0.155286	0.235396	-0.273696	0.252791
Data214	0.663564	-0.251164	-0.181481	0.169833	0.23092	-0.257369	0.266779
Data215	0.676839	-0.235599	-0.179039	0.205386	0.248213	-0.218814	0.292566
Data216	0.699575	-0.213575	-0.156405	0.259149	0.272831	-0.156812	0.329544
Data217	0.738944	-0.177869	-0.140129	0.313268	0.295516	-0.095623	0.374507
Data218	0.781669	-0.130516	-0.115867	0.361232	0.343531	-0.044099	0.428524
Data219	0.848351	-0.071819	-0.073854	0.4153	0.400905	-0.00061	0.482948
Data220	0.938888	-0.011037	-0.015005	0.481982	0.461331	0.049083	0.555225
Data221	1.029882	0.038961	0.066885	0.548155	0.520841	0.102337	0.621551
Data222	1.097124	0.079601	0.138857	0.595763	0.583302	0.145775	0.67277
Data223	1.158414	0.129142	0.211287	0.631317	0.648915	0.18967	0.731161
Data224	1.202055	0.189415	0.272374	0.643473	0.708426	0.240075	0.800844
Data225	1.245391	0.243687	0.311894	0.664632	0.767936	0.286564	0.874952
Data226	1.294067	0.296178	0.349076	0.703339	0.826327	0.336716	0.946161
Data227	1.342489	0.348974	0.387071	0.769258	0.891839	0.400295	1.018794
Data228	1.396048	0.408077	0.426947	0.841789	0.967422	0.478472	1.082882
Data229	1.456677	0.470181	0.450294	0.920831	1.052466	0.548918	1.138272
Data230	1.509066	0.528267	0.481626	0.993617	1.134356	0.610513	1.179014
Data231	1.541924	0.56967	0.529793	1.057908	1.204445	0.665293	1.207497
Data232	1.555912	0.596221	0.573688	1.096717	1.26243	0.698914	1.239796
Data233	1.564253	0.605834	0.614074	1.1311	1.309122	0.71931	1.263956
Data234	1.560184	0.596882	0.653137	1.170621	1.347066	0.735129	1.285369
Data235	1.54935	0.586506	0.671448	1.201292	1.380433	0.739198	1.305104
Data236	1.535821	0.558022	0.672007	1.214211	1.413189	0.746726	1.313954
Data237	1.518883	0.532235	0.676432	1.208515	1.425498	0.747539	1.31075
Data238	1.500165	0.509651	0.676178	1.19178	1.42092	0.738791	1.298543
Data239	1.465578	0.492917	0.656443	1.153073	1.407085	0.713563	1.288014
Data240	1.425549	0.470334	0.632486	1.102515	1.40027	0.677704	1.281198
Data241	1.390911	0.439053	0.610513	1.056535	1.408916	0.644439	1.27072
Data242	1.381348	0.40238	0.589253	1.017675	1.416037	0.609293	1.254139
Data243	1.381196	0.371812	0.570484	0.997686	1.418886	0.580758	1.229114
Data244	1.356578	0.360266	0.543628	0.984207	1.416953	0.567788	1.204598
Data245	1.332723	0.355484	0.525368	0.967269	1.424887	0.557717	1.180591
Data246	1.307902	0.353958	0.5066	0.945805	1.439536	0.549986	1.156786
Data247	1.278147	0.358384	0.496529	0.928003	1.4315	0.548816	1.136797
Data248	1.258768	0.354874	0.48071	0.911523	1.435365	0.539305	1.12225
Data249	1.252308	0.341548	0.478777	0.89662	1.453269	0.537219	1.100837
Data250	1.259632	0.342616	0.486	0.889754	1.478294	0.54907	1.088477
Data251	1.251494	0.368455	0.489204	0.885684	1.494977	0.574604	1.089901
Data252	1.237964	0.398871	0.495003	0.873833	1.520612	0.589558	1.102261
Data253	1.229165	0.420742	0.502836	0.841281	1.55815	0.597442	1.121538
Data254	1.224231	0.439053	0.500038	0.80705	1.604435	0.592254	1.139595
Data255	1.222705	0.448514	0.495308	0.790621	1.650212	0.59322	1.167213
Data256	1.230131	0.447496	0.473081	0.778566	1.677984	0.591745	1.201445
Data257	1.228656	0.435492	0.461382	0.779787	1.687444	0.591897	1.225503
Data258	1.215483	0.425676	0.454108	0.778312	1.689784	0.592101	1.216907
Data259	1.196511	0.403398	0.450904	0.787366	1.685918	0.591389	1.212177
Data260	1.147682	0.360469	0.453905	0.781516	1.673203	0.594898	1.196206
Data261	1.083747	0.295669	0.459297	0.773124	1.646855	0.585183	1.165077
Data262	1.023473	0.221612	0.454719	0.762799	1.610539	0.557514	1.131914
Data263	0.948501	0.142621	0.433356	0.730805	1.552148	0.50543	1.09453
Data264	0.883497	0.065003	0.390784	0.672618	1.490705	0.442766	1.042344
Data265	0.819206	0.012105	0.33697	0.598357	1.427227	0.379797	0.983139
Data266	0.751202	-0.040894	0.286208	0.508075	1.35551	0.306045	0.928511
Data267	0.676941	-0.087027	0.231886	0.417945	1.30485	0.250604	0.871799
Data268	0.601002	-0.13728	0.176191	0.327916	1.270873	0.199232	0.807101
Data269	0.521909	-0.192874	0.113527	0.267389	1.238015	0.129295	0.745556
Data270	0.443071	-0.251316	0.046693	0.209557	1.193256	0.060477	0.683197
Data271	0.3623	-0.31398	-0.019633	0.136263	1.139747	-0.020905	0.622924
Data272	0.288955	-0.37349	-0.062613	0.07538	1.097734	-0.094606	0.562346
Data273	0.219832	-0.43595	-0.110831	0.030213	1.065385	-0.153353	0.51367
Data274	0.153048	-0.496325	-0.157015	-0.0177	1.001704	-0.184685	0.460009
Data275	0.095369	-0.560667	-0.183312	-0.067699	0.915236	-0.20676	0.39704
Data276	0.034333	-0.621347	-0.220035	-0.119885	0.8424	-0.243788	0.31459
Data277	-0.029246	-0.675873	-0.263981	-0.158745	0.793876	-0.289108	0.228478
Data278	-0.086417	-0.714733	-0.297449	-0.203504	0.755932	-0.334783	0.15966
Data279	-0.118105	-0.742402	-0.319575	-0.252995	0.711477	-0.375575	0.08779
Data280	-0.152082	-0.759492	-0.337123	-0.307927	0.673635	-0.414333	0.015412
Data281	-0.180514	-0.791485	-0.346075	-0.368302	0.628367	-0.448666	-0.051575
Data282	-0.224358	-0.826174	-0.362656	-0.423082	0.584522	-0.492205	-0.108644
Data283	-0.27451	-0.852979	-0.38763	-0.471504	0.534167	-0.537219	-0.168002
Data284	-0.313217	-0.895959	-0.427049	-0.526792	0.48839	-0.588998	-0.227003
Data285	-0.347092	-0.937667	-0.466265	-0.585133	0.445767	-0.630045	-0.277256
Data286	-0.375372	-0.965896	-0.513161	-0.642863	0.398464	-0.674347	-0.329544
Data287	-0.41769	-1.003484	-0.560413	-0.685944	0.354314	-0.705831	-0.371354
Data288	-0.45594	-1.029679	-0.617278	-0.715139	0.306503	-0.72694	-0.40116
Data289	-0.474149	-1.050024	-0.673686	-0.745454	0.258996	-0.746573	-0.411994
Data290	-0.492256	-1.068335	-0.72048	-0.771191	0.225732	-0.767071	-0.415859
Data291	-0.508532	-1.084408	-0.765799	-0.789756	0.21088	-0.783296	-0.434628
Data292	-0.515348	-1.103227	-0.804913	-0.798759	0.204166	-0.807202	-0.460416
Data293	-0.531523	-1.136034	-0.835838	-0.789604	0.204267	-0.813255	-0.499428
Data294	-0.559497	-1.158567	-0.852318	-0.788281	0.205793	-0.83004	-0.543984
Data295	-0.596373	-1.182218	-0.858218	-0.778312	0.2121	-0.85359	-0.583607
Data296	-0.626891	-1.198596	-0.852827	-0.788739	0.212609	-0.877089	-0.624501
Data297	-0.652984	-1.220773	-0.846774	-0.818036	0.192976	-0.853997	-0.665548
Data298	-0.645151	-1.236388	-0.845197	-0.846011	0.144147	-0.780753	-0.694845
Data299	-0.619821	-1.242695	-0.845045	-0.861016	0.099285	-0.684367	-0.720124
Data300	-0.595254	-1.244933	-0.859134	-0.879479	0.08189	-0.617177	-0.728873
Data301	-0.56733	-1.242186	-0.873172	-0.914829	0.085451	-0.58854	-0.715038
Data302	-0.551105	-1.230894	-0.882378	-0.951654	0.090842	-0.612701	-0.692912
Data303	-0.549681	-1.214415	-0.892398	-0.975408	0.10427	-0.65334	-0.667074
Data304	-0.537575	-1.21828	-0.888024	-0.99148	0.115562	-0.718191	-0.647288
Data305	-0.531319	-1.223061	-0.86656	-1.009079	0.123802	-0.813052	-0.626129
Data306	-0.528827	-1.224384	-0.846418	-1.025711	0.139874	-0.888787	-0.612446
Data307	-0.532184	-1.219094	-0.821953	-1.032527	0.154625	-0.952366	-0.606394
Data308	-0.526589	-1.219196	-0.784415	-1.033951	0.172834	-0.982071	-0.610005
Data309	-0.521503	-1.225503	-0.737112	-1.034257	0.192874	-0.988785	-0.613718
Data310	-0.513517	-1.241067	-0.708934	-1.023067	0.202335	-0.977137	-0.617889
Data311	-0.50899	-1.235116	-0.676687	-1.005315	0.212304	-0.976476	-0.622263
Data312	-0.501818	-1.231149	-0.643473	-0.994024	0.216678	-0.969457	-0.622772
Data313	-0.485491	-1.241423	-0.609191	-0.992091	0.229394	-0.964523	-0.604105
Data314	-0.464739	-1.235879	-0.572976	-0.998703	0.265914	-0.960911	-0.573434
Data315	-0.4418	-1.211261	-0.544951	-1.009537	0.309148	-0.939803	-0.563261
Data316	-0.416876	-1.179115	-0.511635	-1.004247	0.335495	-0.915745	-0.548714
Data317	-0.391292	-1.14346	-0.503192	-0.990768	0.336716	-0.898349	-0.537881
Data318	-0.345769	-1.102159	-0.488797	-0.98029	0.339157	-0.876326	-0.534066
Data319	-0.298263	-1.062791	-0.465197	-0.984105	0.342412	-0.852572	-0.524097
Data320	-0.253351	-1.031866	-0.452532	-0.9838	0.339768	-0.823987	-0.513364
Data321	-0.230564	-1.002263	-0.433661	-0.975357	0.339564	-0.797131	-0.50309
Data322	-0.220239	-0.982528	-0.406246	-0.953943	0.35167	-0.773531	-0.488034
Data323	-0.213677	-0.97556	-0.372574	-0.930088	0.366827	-0.755525	-0.483965
Data324	-0.205437	-0.970321	-0.331935	-0.919102	0.387681	-0.752728	-0.485339
Data325	-0.182193	-0.943465	-0.291498	-0.918644	0.426541	-0.751558	-0.478574
Data326	-0.176191	-0.917678	-0.246281	-0.909336	0.468249	-0.741334	-0.465705
Data327	-0.191552	-0.889245	-0.204369	-0.901808	0.502734	-0.727092	-0.445309
Data328	-0.206709	-0.855065	-0.176954	-0.901503	0.539457	-0.717479	-0.432186
Data329	-0.21088	-0.829938	-0.165459	-0.912184	0.571908	-0.701661	-0.42415
Data330	-0.195214	-0.822054	-0.15554	-0.921391	0.590321	-0.689657	-0.401363
Data331	-0.177259	-0.814679	-0.158287	-0.935531	0.600697	-0.680247	-0.380255
Data332	-0.163272	-0.790316	-0.162051	-0.942601	0.620432	-0.659597	-0.35701
Data333	-0.144096	-0.754762	-0.160525	-0.930648	0.641591	-0.640472	-0.339768
Data334	-0.119783	-0.731365	-0.168256	-0.910862	0.642812	-0.620991	-0.319473
Data335	-0.095064	-0.694845	-0.175174	-0.888787	0.642812	-0.588439	-0.30162
Data336	-0.079143	-0.649729	-0.158338	-0.858778	0.634165	-0.548613	-0.274815
Data337	-0.056611	-0.614074	-0.132855	-0.817629	0.618906	-0.511482	-0.245263
Data338	-0.040691	-0.584064	-0.11429	-0.781618	0.611582	-0.495969	-0.240533
Data339	-0.038656	-0.554869	-0.10488	-0.755627	0.618194	-0.494647	-0.246586
Data340	-0.050609	-0.551258	-0.112764	-0.730297	0.63152	-0.489408	-0.233514
Data341	-0.053763	-0.548765	-0.1149	-0.728059	0.66041	-0.492103	-0.20737
Data342	-0.060731	-0.545205	-0.113375	-0.734264	0.691234	-0.495104	-0.195061
Data343	-0.060629	-0.541034	-0.108136	-0.742657	0.717072	-0.470639	-0.187177
Data344	-0.03886	-0.528776	-0.093029	-0.73345	0.724091	-0.431017	-0.183922
Data345	-0.020244	-0.517332	-0.074718	-0.710511	0.714834	-0.398769	-0.174919
Data346	0.00234	-0.507006	-0.059866	-0.692454	0.704458	-0.372066	-0.149081
Data347	0.019074	-0.48132	-0.053559	-0.678925	0.707307	-0.339462	-0.130414
Data348	0.03301	-0.433102	-0.051525	-0.683401	0.726635	-0.311844	-0.124005
Data349	0.042725	-0.392106	-0.06068	-0.674398	0.750134	-0.278782	-0.126955
Data350	0.050304	-0.359757	-0.070649	-0.655528	0.76407	-0.24567	-0.118054
Data351	0.074667	-0.33519	-0.069276	-0.636759	0.78645	-0.219781	-0.103761
Data352	0.089672	-0.312403	-0.066224	-0.619771	0.805473	-0.212762	-0.090435
Data353	0.108797	-0.286463	-0.057323	-0.591847	0.831515	-0.214084	-0.074261
Data354	0.135398	-0.276493	-0.050456	-0.566313	0.855217	-0.211287	-0.057679
Data355	0.171003	-0.271356	-0.037893	-0.561125	0.871697	-0.203759	-0.042318
Data356	0.212406	-0.269271	-0.029043	-0.558022	0.881361	-0.198672	-0.035554
Data357	0.234989	-0.257013	-0.018006	-0.550495	0.89133	-0.195214	-0.034435
Data358	0.253249	-0.220137	-0.018514	-0.538898	0.886447	-0.184583	-0.036164
Data359	0.258488	-0.188703	-0.006917	-0.533354	0.869866	-0.164899	-0.040742
Data360	0.258488	-0.156863	0.016531	-0.508685	0.856235	-0.144249	-0.057577
Data361	0.273391	-0.129091	0.033773	-0.494952	0.853285	-0.137535	-0.063732
Data362	0.28631	-0.098573	0.047354	-0.483508	0.856438	-0.116172	-0.052644
Data363	0.292109	-0.080313	0.055238	-0.451718	0.859795	-0.103761	-0.038453
Data364	0.289362	-0.067038	0.066478	-0.422421	0.867323	-0.097454	-0.021871
Data365	0.285547	-0.056153	0.085807	-0.40116	0.87658	-0.100811	-0.018565
Data366	0.26861	-0.043132	0.11663	-0.389614	0.89011	-0.089011	-0.020854
Data367	0.251977	-0.001068	0.134941	-0.381374	0.903741	-0.077567	-0.013784
Data368	0.248315	0.055238	0.136263	-0.360774	0.914829	-0.066936	-0.011699
Data369	0.2651	0.112612	0.135805	-0.35523	0.928054	-0.051169	-0.003255
Data370	0.284072	0.167646	0.138959	-0.364335	0.923171	-0.053101	0.004934
Data371	0.292515	0.21205	0.1296	-0.381526	0.909743	-0.060629	0.000559
Data372	0.298772	0.255131	0.130872	-0.393174	0.898044	-0.059002	-0.008749
Data373	0.30223	0.303553	0.148318	-0.398566	0.880649	-0.052898	-0.015412
Data374	0.310419	0.34404	0.171766	-0.408738	0.860202	-0.031535	-0.022227
Data375	0.318761	0.379085	0.19618	-0.41942	0.843824	-0.010071	-0.027517
Data376	0.314031	0.416215	0.216678	-0.418606	0.834872	0.014496	-0.023194
Data377	0.307317	0.451514	0.211643	-0.426642	0.824292	0.039521	-0.011953
Data378	0.314743	0.496885	0.208591	-0.429033	0.826632	0.060019	-0.000203
Data379	0.331579	0.560871	0.211999	-0.42944	0.842298	0.063579	-0.001272
Data380	0.356756	0.608225	0.214491	-0.425523	0.847791	0.07716	0.002594
Data381	0.36286	0.615803	0.213423	-0.413621	0.850029	0.091198	0.005595
Data382	0.361588	0.597696	0.211795	-0.412146	0.839857	0.100557	0.007477
Data383	0.368404	0.571298	0.212914	-0.434679	0.826836	0.093792	0.009461
Data384	0.368098	0.559141	0.219221	-0.450395	0.818392	0.071616	0.016073
Data385	0.370947	0.568602	0.221561	-0.449989	0.815951	0.058646	0.023855
Data386	0.380102	0.590728	0.231225	-0.447445	0.816459	0.066021	0.027415
Data387	0.391292	0.603037	0.226698	-0.450701	0.813713	0.079601	0.039267
Data388	0.403957	0.599069	0.220137	-0.441901	0.819715	0.085756	0.039012
Data389	0.422573	0.593678	0.206455	-0.42064	0.831006	0.090537	0.028687
Data390	0.435798	0.604359	0.171562	-0.395666	0.832431	0.097098	0.028077
Data391	0.427965	0.622314	0.136009	-0.379238	0.825818	0.113578	0.033977
Data392	0.416724	0.62506	0.119275	-0.364029	0.81178	0.133974	0.053356
Data393	0.417894	0.62918	0.117494	-0.354111	0.794079	0.15198	0.069937
Data394	0.417945	0.647491	0.123089	-0.319727	0.765901	0.178276	0.081687
Data395	0.423743	0.670024	0.137229	-0.276799	0.743521	0.192009	0.0825
Data396	0.448717	0.670685	0.138857	-0.252995	0.737316	0.196892	0.067496
Data397	0.461535	0.665344	0.134585	-0.250045	0.755423	0.204115	0.050762
Data398	0.45594	0.656392	0.125734	-0.247196	0.791129	0.210473	0.042471
Data399	0.458228	0.653239	0.137738	-0.255843	0.813408	0.226342	0.035604
Data400	0.471555	0.668193	0.148826	-0.255182	0.813408	0.256199	0.033214
Data401	0.479947	0.675008	0.164645	-0.241449	0.801607	0.274968	0.036774
Data402	0.492612	0.6804	0.16846	-0.239618	0.790519	0.270237	0.047913
Data403	0.507362	0.693472	0.178429	-0.254571	0.77821	0.254419	0.063986
Data404	0.518908	0.713512	0.19913	-0.266626	0.755932	0.232141	0.07009
Data405	0.526843	0.731924	0.214186	-0.274357	0.728364	0.218662	0.081432
Data406	0.531675	0.751659	0.216983	-0.272933	0.710257	0.207268	0.092673
Data407	0.527199	0.778414	0.224257	-0.257776	0.705984	0.203047	0.101167
Data408	0.517535	0.782076	0.237278	-0.231022	0.705984	0.200148	0.087739
Data409	0.505786	0.777447	0.253096	-0.203199	0.70222	0.196994	0.068462
Data410	0.503955	0.764375	0.274561	-0.172478	0.701305	0.198978	0.049185
Data411	0.5125	0.740419	0.299331	-0.145062	0.706594	0.196078	0.043793
Data412	0.501361	0.732942	0.311335	-0.119478	0.716869	0.196994	0.047659
Data413	0.492612	0.710562	0.311945	-0.108136	0.730805	0.174512	0.031078
Data414	0.487882	0.691691	0.323186	-0.105948	0.735892	0.159304	0.019837
Data415	0.486508	0.68986	0.346787	-0.107118	0.729076	0.144961	0.012716
Data416	0.489611	0.683248	0.379899	-0.112103	0.710765	0.13728	0.016938
Data417	0.50721	0.66865	0.409603	-0.11897	0.696727	0.131278	0.029399
Data418	0.516874	0.663411	0.419979	-0.118359	0.696422	0.116681	0.040894
Data419	0.523181	0.662801	0.425625	-0.102439	0.699575	0.097759	0.044149
Data420	0.531726	0.664683	0.413469	-0.080975	0.69693	0.086976	0.052745
Data421	0.539915	0.668752	0.391496	-0.067394	0.692556	0.083111	0.053864
Data422	0.557056	0.671295	0.374151	-0.050253	0.692861	0.094555	0.058951
Data423	0.569772	0.669617	0.357468	-0.024364	0.689301	0.117851	0.06302
Data424	0.562702	0.667938	0.346888	-0.011292	0.692149	0.128125	0.057883
Data425	0.556649	0.659088	0.338954	0.002289	0.69042	0.121665	0.052745
Data426	0.543679	0.650797	0.328527	0.0177	0.678416	0.10427	0.044455
Data427	0.530149	0.63742	0.317082	0.022176	0.647491	0.082144	0.03947
Data428	0.520384	0.610768	0.289057	0.029094	0.620839	0.06953	0.038351
Data429	0.502886	0.581827	0.267338	0.019226	0.612192	0.07009	0.026602
Data430	0.49246	0.550952	0.25742	-0.001678	0.61677	0.066224	0.015819
Data431	0.481371	0.523079	0.25157	-0.01826	0.622263	0.048625	0.005748
Data432	0.467282	0.495969	0.2474	-0.037283	0.635589	0.03179	0.011343
Data433	0.454617	0.449887	0.251265	-0.046438	0.64037	0.018158	0.012868
Data434	0.432746	0.412706	0.264947	-0.057577	0.630401	0.000661	0.019328
Data435	0.41062	0.386409	0.279749	-0.062257	0.612294	-0.017599	0.01826
Data436	0.381679	0.371405	0.282801	-0.069327	0.596119	-0.031484	0.003764
Data437	0.341853	0.35874	0.275832	-0.081127	0.579538	-0.045981	-0.019684
Data438	0.303095	0.331172	0.28865	-0.081381	0.557565	-0.078431	-0.029145
Data439	0.276087	0.296941	0.29867	-0.059459	0.543628	-0.10605	-0.04537
Data440	0.267287	0.266626	0.295313	-0.045268	0.537931	-0.119529	-0.061189
Data441	0.268355	0.236362	0.296432	-0.041505	0.512398	-0.137687	-0.057425
Data442	0.261845	0.213423	0.290481	-0.037537	0.488187	-0.148063	-0.051474
Data443	0.26922	0.210575	0.26978	-0.032553	0.466723	-0.161796	-0.05244
Data444	0.280003	0.206912	0.253198	-0.024516	0.44597	-0.170494	-0.055848
Data445	0.280969	0.188958	0.227766	-0.021668	0.423489	-0.170342	-0.056306
Data446	0.277206	0.157524	0.197604	-0.025533	0.41708	-0.172325	-0.038707
Data447	0.278884	0.113985	0.170952	-0.011902	0.410773	-0.179039	-0.021566
Data448	0.264642	0.07248	0.154218	0.004883	0.398871	-0.207167	-0.002848
Data449	0.251926	0.061036	0.153353	0.012258	0.392767	-0.233768	0.015361
Data450	0.253758	0.050456	0.162254	0.010325	0.393886	-0.240431	0.010834
Data451	0.247857	0.050151	0.159559	-0.000203	0.36998	-0.235701	0.001068
Data452	0.222426	0.058595	0.168104	-0.005951	0.344345	-0.236311	-0.013326
Data453	0.189059	0.04476	0.184736	0.004832	0.333155	-0.241601	-0.00412
Data454	0.166578	0.01592	0.196434	0.03123	0.314132	-0.241652	0.001831
Data455	0.133466	-0.008698	0.211795	0.050151	0.310369	-0.240228	0.000509
Data456	0.100608	-0.027161	0.217238	0.06068	0.30396	-0.248519	0.00529
Data457	0.068767	-0.037435	0.217746	0.062765	0.296534	-0.252282	0.019582
Data458	0.046591	-0.032502	0.220493	0.062867	0.284632	-0.258081	0.026042
Data459	0.020244	-0.02182	0.232649	0.050863	0.287683	-0.270288	0.040945
Data460	-0.003255	-0.026093	0.235192	0.040996	0.28809	-0.273849	0.048066
Data461	-0.032197	-0.044099	0.236057	0.039775	0.274357	-0.260268	0.048422
Data462	-0.05717	-0.063681	0.238753	0.048524	0.255945	-0.256504	0.04476
Data463	-0.070751	-0.078431	0.24506	0.062409	0.23977	-0.265151	0.047659
Data464	-0.079194	-0.078838	0.270848	0.062409	0.229394	-0.271153	0.058289
Data465	-0.08779	-0.055034	0.302434	0.066885	0.217899	-0.29277	0.065359
Data466	-0.090537	-0.031179	0.320083	0.085298	0.199893	-0.322779	0.070192
Data467	-0.098065	-0.016225	0.348313	0.090893	0.172936	-0.348262	0.062002
Data468	-0.11078	-0.005544	0.35584	0.112561	0.137026	-0.366471	0.049287
Data469	-0.143537	-0.006917	0.338242	0.121055	0.11902	-0.371506	0.046591
Data470	-0.186262	-0.018057	0.310063	0.121818	0.105694	-0.360978	0.055746
Data471	-0.234277	-0.046031	0.299891	0.142519	0.071514	-0.343684	0.062511
Data472	-0.283563	-0.087841	0.29455	0.172122	0.053203	-0.340073	0.076041
Data473	-0.313929	-0.128634	0.298619	0.18967	0.044251	-0.342616	0.083416
Data474	-0.334529	-0.164238	0.306045	0.189415	0.042115	-0.355383	0.07777
Data475	-0.355433	-0.167442	0.299382	0.179955	0.036927	-0.380458	0.075837
Data476	-0.372574	-0.150759	0.29043	0.176903	0.034689	-0.405992	0.066682
Data477	-0.402228	-0.140383	0.286158	0.188245	0.025737	-0.429491	0.055543
Data478	-0.44241	-0.14491	0.297144	0.196689	0.005392	-0.458228	0.063884
Data479	-0.483762	-0.136161	0.313115	0.20676	-0.01943	-0.484067	0.075736
Data480	-0.526385	-0.120597	0.330612	0.232293	-0.030213	-0.492765	0.076905
Data481	-0.545205	-0.120292	0.349991	0.254673	-0.042115	-0.502683	0.072124
Data482	-0.566415	-0.129397	0.360011	0.279444	-0.070293	-0.514331	0.076804
Data483	-0.591033	-0.144401	0.368251	0.291142	-0.107525	-0.518959	0.079703
Data484	-0.613413	-0.140485	0.381476	0.291295	-0.14964	-0.534524	0.069683
Data485	-0.642151	-0.125378	0.388088	0.293787	-0.171308	-0.542357	0.058289
Data486	-0.676178	-0.127413	0.392462	0.294245	-0.183515	-0.554259	0.047557
Data487	-0.6981	-0.133516	0.382645	0.303756	-0.201623	-0.565601	0.039521
Data488	-0.712952	-0.134941	0.371812	0.319168	-0.226647	-0.565092	0.036215
Data489	-0.713308	-0.135704	0.370743	0.335495	-0.25096	-0.553546	0.046947
Data490	-0.710104	-0.132804	0.356959	0.345719	-0.270085	-0.555632	0.053254
Data491	-0.704306	-0.141807	0.352636	0.34933	-0.279545	-0.571705	0.06246
Data492	-0.711986	-0.152387	0.345871	0.361232	-0.284835	-0.588947	0.069734
Data493	-0.731568	-0.166629	0.34699	0.374965	-0.305282	-0.599374	0.066021
Data494	-0.754762	-0.18794	0.344498	0.381577	-0.333969	-0.609293	0.055289
Data495	-0.76936	-0.20147	0.323339	0.391699	-0.36408	-0.605224	0.044963
Data496	-0.780092	-0.216983	0.301061	0.393428	-0.403957	-0.585387	0.053864
Data497	-0.780346	-0.24567	0.271305	0.396277	-0.438137	-0.569568	0.059561
Data498	-0.781465	-0.27568	0.251977	0.398667	-0.452176	-0.557412	0.064393
Data499	-0.803642	-0.283055	0.24272	0.403754	-0.464383	-0.567483	0.069937
Data500	-0.828361	-0.274662	0.242873	0.411383	-0.47954	-0.586913	0.082856
Data501	-0.854353	-0.262913	0.248264	0.409908	-0.485339	-0.582844	0.114544
Data502	-0.867272	-0.236108	0.247756	0.401974	-0.491137	-0.586557	0.149589
Data503	-0.901656	-0.233361	0.234582	0.390326	-0.498054	-0.605529	0.169477
Data504	-0.93548	-0.24745	0.222426	0.390733	-0.507922	-0.615651	0.183007
Data505	-0.958368	-0.260421	0.218153	0.411485	-0.511788	-0.628672	0.177615
Data506	-0.968287	-0.270288	0.216169	0.449073	-0.521452	-0.636759	0.164085
Data507	-0.97378	-0.289667	0.215508	0.476183	-0.535286	-0.652832	0.150607
Data508	-0.958114	-0.301111	0.211693	0.49953	-0.55787	-0.652934	0.14196
Data509	-0.941431	-0.3034	0.215763	0.50782	-0.581776	-0.635335	0.134432
Data510	-0.946619	-0.301925	0.22624	0.514585	-0.586862	-0.628061	0.132397
Data511	-0.949009	-0.299891	0.231581	0.519875	-0.595712	-0.6274	0.145266
Data512	-0.945907	-0.311335	0.242415	0.519926	-0.618906	-0.634216	0.157117
Data513	-0.954503	-0.316167	0.236362	0.512296	-0.658986	-0.641337	0.151319
Data514	-0.971237	-0.31693	0.209862	0.483609	-0.709341	-0.629536	0.136212
Data515	-0.993006	-0.324203	0.171969	0.480812	-0.751456	-0.626281	0.135297
Data516	-1.00913	-0.325729	0.135754	0.491239	-0.775362	-0.635742	0.141655
Data517	-1.006027	-0.324814	0.102185	0.508329	-0.7894	-0.635386	0.145673
Data518	-1.019354	-0.328883	0.055594	0.527199	-0.7953	-0.619872	0.143994
Data519	-1.049719	-0.343481	0.013682	0.542357	-0.793367	-0.609852	0.143231
Data520	-1.081203	-0.36876	-0.017446	0.553089	-0.793266	-0.597899	0.140688
Data521	-1.106788	-0.397548	-0.039826	0.551308	-0.813204	-0.594797	0.133364
Data522	-1.121945	-0.417945	-0.053152	0.542865	-0.823479	-0.597747	0.142774
Data523	-1.122199	-0.42181	-0.057527	0.53488	-0.81534	-0.602324	0.161491
Data524	-1.119198	-0.425065	-0.071412	0.536863	-0.822461	-0.598001	0.167493
Data525	-1.111772	-0.423438	-0.100455	0.533557	-0.855522	-0.617431	0.166476
Data526	-1.103939	-0.423743	-0.126141	0.539864	-0.893975	-0.630299	0.165459
Data527	-1.100684	-0.432136	-0.14318	0.540322	-0.920017	-0.624806	0.181074
Data528	-1.098395	-0.432542	-0.160321	0.537677	-0.91961	-0.605173	0.202487
Data529	-1.090562	-0.420284	-0.178022	0.543781	-0.905369	-0.584421	0.215457
Data530	-1.083899	-0.420437	-0.207268	0.551563	-0.886041	-0.565906	0.223392
Data531	-1.079271	-0.436306	-0.221358	0.556293	-0.89133	-0.560922	0.208438
Data532	-1.075812	-0.451006	-0.234277	0.559141	-0.902012	-0.569467	0.187279
Data533	-1.075151	-0.462043	-0.241042	0.557463	-0.907607	-0.570586	0.162966
Data534	-1.085832	-0.47837	-0.243636	0.543933	-0.91371	-0.558226	0.135856
Data535	-1.10516	-0.487017	-0.260624	0.52725	-0.915643	-0.535846	0.113781
Data536	-1.117418	-0.4919	-0.285445	0.507261	-0.916457	-0.513263	0.09664
Data537	-1.133288	-0.493731	-0.309656	0.488441	-0.917474	-0.506193	0.096386
Data538	-1.144376	-0.50014	-0.325831	0.471606	-0.926324	-0.5125	0.108797
Data539	-1.153836	-0.493782	-0.339462	0.454058	-0.929071	-0.515195	0.134941
Data540	-1.157905	-0.494799	-0.350042	0.449836	-0.93843	-0.513415	0.151115
Data541	-1.164162	-0.511686	-0.361639	0.461128	-0.953079	-0.506193	0.147758
Data542	-1.177284	-0.540678	-0.362707	0.457415	-0.960505	-0.511838	0.132804
Data543	-1.17464	-0.559141	-0.365708	0.435391	-0.98146	-0.51957	0.126599
Data544	-1.172045	-0.590473	-0.38173	0.416571	-0.998856	-0.51957	0.117393
Data545	-1.176471	-0.618041	-0.396379	0.403957	-1.021032	-0.507973	0.115002
Data546	-1.167366	-0.630554	-0.407874	0.409298	-1.039953	-0.491747	0.12487
Data547	-1.166094	-0.648966	-0.424913	0.425523	-1.058773	-0.467994	0.138145
Data548	-1.163551	-0.677094	-0.449175	0.431525	-1.082068	-0.452125	0.132804
Data549	-1.145037	-0.687673	-0.467689	0.43417	-1.103431	-0.43773	0.130058
Data550	-1.126624	-0.68274	-0.487729	0.449378	-1.109941	-0.429338	0.132194
Data551	-1.119605	-0.676992	-0.523079	0.467587	-1.109229	-0.430915	0.126904
Data552	-1.120012	-0.666718	-0.548816	0.472775	-1.09397	-0.421302	0.121258
Data553	-1.123166	-0.652171	-0.566313	0.461382	-1.086442	-0.418148	0.112256
Data554	-1.109941	-0.654053	-0.589609	0.452837	-1.072404	-0.418657	0.106355
Data555	-1.088324	-0.679789	-0.613311	0.436103	-1.065181	-0.415503	0.097302
Data556	-1.060604	-0.71224	-0.620534	0.412553	-1.046667	-0.417589	0.087638
Data557	-1.019201	-0.735993	-0.62501	0.391547	-1.024999	-0.431169	0.079449
Data558	-0.97261	-0.740215	-0.629689	0.380662	-1.035986	-0.438341	0.081941
Data559	-0.927952	-0.738079	-0.634928	0.377712	-1.060299	-0.439663	0.087943
Data560	-0.894331	-0.729534	-0.657562	0.363826	-1.071794	-0.427609	0.092571
Data561	-0.882734	-0.710358	-0.684265	0.342209	-1.064673	-0.414435	0.087383
Data562	-0.889855	-0.693167	-0.712037	0.329595	-1.047379	-0.411027	0.074006
Data563	-0.899723	-0.679586	-0.747438	0.324814	-1.050736	-0.406551	0.048524
Data564	-0.909234	-0.67572	-0.767173	0.315557	-1.051754	-0.399278	0.02767
Data565	-0.907505	-0.687826	-0.76641	0.304977	-1.04331	-0.400702	0.006561
Data566	-0.904758	-0.679739	-0.766206	0.308232	-1.047684	-0.403296	-0.032909
Data567	-0.893721	-0.674093	-0.768902	0.320694	-1.064978	-0.393022	-0.058544
Data568	-0.876376	-0.679688	-0.777345	0.332545	-1.074744	-0.39119	-0.065156
Data569	-0.859642	-0.691081	-0.785789	0.322271	-1.074642	-0.393784	-0.065156
Data570	-0.84479	-0.684774	-0.78289	0.306096	-1.071895	-0.396684	-0.06185
Data571	-0.854251	-0.671753	-0.777193	0.295211	-1.067928	-0.396022	-0.042878
Data572	-0.890415	-0.668345	-0.781364	0.276951	-1.053585	-0.380255	-0.033366
Data573	-0.937107	-0.656952	-0.803794	0.272679	-1.045141	-0.358231	-0.030111
Data574	-0.965794	-0.645406	-0.813611	0.285496	-1.041276	-0.343633	-0.03596
Data575	-0.974746	-0.631317	-0.816765	0.284021	-1.050635	-0.332443	-0.057323
Data576	-0.978358	-0.611226	-0.828616	0.282038	-1.063961	-0.317947	-0.081381
Data577	-0.989802	-0.588083	-0.8542	0.275476	-1.087154	-0.291549	-0.10015
Data578	-0.981053	-0.57262	-0.884667	0.257776	-1.106381	-0.261133	-0.119885
Data579	-0.954503	-0.565042	-0.914931	0.247044	-1.122454	-0.233158	-0.134381
Data580	-0.926375	-0.568093	-0.948246	0.241347	-1.125099	-0.218611	-0.162356
Data581	-0.906233	-0.58615	-0.987411	0.236057	-1.127031	-0.218204	-0.178378
Data582	-0.897434	-0.607614	-1.006587	0.230818	-1.1193	-0.218509	-0.195468
Data583	-0.904657	-0.630248	-1.024949	0.235142	-1.102719	-0.221307	-0.200453
Data584	-0.923273	-0.64154	-1.055619	0.239007	-1.084408	-0.218458	-0.193383
Data585	-0.961725	-0.644236	-1.0928	0.249231	-1.079118	-0.206353	-0.195875
Data586	-0.992345	-0.628265	-1.119554	0.254012	-1.074642	-0.197401	-0.215
Data587	-1.031357	-0.61031	-1.138069	0.248773	-1.060909	-0.195214	-0.232547
Data588	-1.063554	-0.597391	-1.157092	0.225884	-1.054093	-0.193027	-0.247094
Data589	-1.091783	-0.598001	-1.162585	0.192467	-1.057247	-0.199079	-0.270542
Data590	-1.10867	-0.613514	-1.166501	0.160321	-1.072913	-0.20503	-0.306859
Data591	-1.106635	-0.64566	-1.176877	0.129346	-1.078304	-0.20086	-0.327866
Data592	-1.092902	-0.668193	-1.176013	0.099947	-1.062943	-0.19384	-0.343481
Data593	-1.086035	-0.687165	-1.165688	0.088146	-1.059281	-0.189059	-0.352534
Data594	-1.098599	-0.697795	-1.173521	0.08657	-1.077796	-0.186211	-0.366166
Data595	-1.122403	-0.68574	-1.192594	0.081585	-1.092851	-0.194298	-0.38585
Data596	-1.139493	-0.663411	-1.209125	0.077058	-1.09336	-0.191602	-0.402736
Data597	-1.163856	-0.640828	-1.211312	0.060527	-1.100379	-0.183363	-0.413621
Data598	-1.187711	-0.63213	-1.19707	0.034282	-1.117469	-0.173495	-0.40233
Data599	-1.208464	-0.645457	-1.182829	0.003103	-1.133949	-0.164187	-0.390071
Data600	-1.224943	-0.670837	-1.162839	-0.022431	-1.144325	-0.148775	-0.386409
Data601	-1.241576	-0.684011	-1.140256	-0.036266	-1.148191	-0.126396	-0.393988
Data602	-1.258361	-0.691386	-1.110908	-0.034892	-1.144834	-0.102744	-0.407467
Data603	-1.271941	-0.684621	-1.097683	-0.029857	-1.147377	-0.093945	-0.418097
Data604	-1.296915	-0.665548	-1.120267	-0.030976	-1.159177	-0.110831	-0.42593
Data605	-1.327026	-0.638946	-1.150378	-0.046947	-1.164874	-0.148674	-0.429643
Data606	-1.354035	-0.638437	-1.173114	-0.078279	-1.163246	-0.184888	-0.439714
Data607	-1.36553	-0.658935	-1.180387	-0.096234	-1.157448	-0.214949	-0.453142
Data608	-1.362834	-0.699321	-1.179268	-0.113069	-1.159279	-0.230564	-0.469368
Data609	-1.347931	-0.734366	-1.178047	-0.131838	-1.155718	-0.222629	-0.484118
Data610	-1.332876	-0.766003	-1.17469	-0.147148	-1.142901	-0.210575	-0.496935
Data611	-1.315175	-0.784517	-1.182829	-0.151624	-1.13578	-0.210066	-0.510363
Data612	-1.312276	-0.798352	-1.208565	-0.151522	-1.149208	-0.200656	-0.523791
Data613	-1.321686	-0.803286	-1.234099	-0.148267	-1.161517	-0.202589	-0.549833
Data614	-1.325551	-0.810407	-1.244424	-0.167849	-1.154396	-0.204166	-0.57791
Data615	-1.329875	-0.817629	-1.246916	-0.206658	-1.144223	-0.213779	-0.58849
Data616	-1.324788	-0.817121	-1.244475	-0.251164	-1.133237	-0.233463	-0.595
Data617	-1.331095	-0.839094	-1.238117	-0.283004	-1.134254	-0.247247	-0.613057
Data618	-1.346354	-0.87246	-1.24122	-0.293075	-1.148496	-0.252995	-0.647084
Data619	-1.359121	-0.88894	-1.25775	-0.304011	-1.168231	-0.25742	-0.671448
Data620	-1.376771	-0.894484	-1.26894	-0.329086	-1.179726	-0.255792	-0.697388
Data621	-1.392793	-0.896366	-1.282724	-0.349126	-1.193968	-0.249231	-0.710104
Data622	-1.400829	-0.90013	-1.295593	-0.374049	-1.201801	-0.222527	-0.723023
Data623	-1.408916	-0.909285	-1.304341	-0.386765	-1.204954	-0.192518	-0.733043
Data624	-1.41797	-0.912591	-1.303019	-0.409552	-1.200885	-0.168002	-0.743572
Data625	-1.423514	-0.914626	-1.300933	-0.426083	-1.191933	-0.174767	-0.763765
Data626	-1.426719	-0.923273	-1.305613	-0.441749	-1.18471	-0.184787	-0.781974
Data627	-1.416953	-0.920577	-1.318583	-0.462654	-1.178302	-0.187839	-0.796114
Data628	-1.414155	-0.923425	-1.324839	-0.474556	-1.174843	-0.17792	-0.814476
Data629	-1.410595	-0.927698	-1.312479	-0.490171	-1.177183	-0.179497	-0.829074
Data630	-1.403627	-0.945907	-1.30017	-0.519417	-1.183591	-0.184075	-0.841739
Data631	-1.40444	-0.95374	-1.282724	-0.541543	-1.181659	-0.193739	-0.851759
Data632	-1.415885	-0.965438	-1.255004	-0.55319	-1.176674	-0.20091	-0.852979
Data633	-1.439943	-0.997838	-1.234455	-0.565092	-1.165484	-0.214694	-0.861524
Data634	-1.466901	-1.025813	-1.238219	-0.582386	-1.155718	-0.229445	-0.875614
Data635	-1.490756	-1.044378	-1.261056	-0.599374	-1.165077	-0.244297	-0.893721
Data636	-1.498385	-1.062842	-1.284352	-0.609649	-1.179421	-0.257369	-0.910455
Data637	-1.50459	-1.077338	-1.2931	-0.610412	-1.17759	-0.270441	-0.92785
Data638	-1.504438	-1.101396	-1.313802	-0.621246	-1.162127	-0.277002	-0.952621
Data639	-1.493299	-1.123776	-1.324687	-0.634368	-1.144732	-0.285089	-0.98731
