# Supplementary material for: Integration of MRI and somatosensory evoked potentials facilitate diagnosis of spinal cord compression
Source: Sci Rep. 2023 May 15;13:7861. doi: 10.1038/s41598-023-34832-2 (PMC10185544; doi:10.1038/s41598-023-34832-2)
Supplement: Supplementary file 3 — Supplementary Information 3. [file 41598_2023_34832_MOESM3_ESM.zip › Preoperative SSEP data/spinal cord compression group/6502462_2/6502462_2_Rt Tibial SEP_Cz'-Fpz_201219_102220.csv]

Index	1	2	3	4	5
Name	Cz'-Fpz	Cz'-Fpz	Cz'-Fpz	Cz'-Fpz	Cz'-Fpz
Time	2.0171E+13	2.0171E+13	2.0171E+13	2.0171E+13	2.0171E+13
Highcut	500	500	500	500	500
Lowcut	10	10	10	10	10
Period	0.000156	0.000156	0.000156	0.000156	0.000156
Averages	120	120	120	120	120
Int (mA)	16/15.5mA	16/15.5mA	16/15.5mA	16/15.5mA	16/15.5mA
Pulse Width (�gs)	200�s	200�s	200�s	200�s	200�s
Rep Rate (Hz)	2.66Hz	2.66Hz	2.66Hz	2.66Hz	2.66Hz
Data0	-0.421454	-0.770377	0.212304	0.165611	-0.33224
Data1	-0.433153	-0.825004	0.141502	0.143537	-0.377457
Data2	-1.376872	-1.762214	-0.812899	-0.823733	-1.351848
Data3	-1.791307	-2.055085	-1.079627	-1.096564	-1.569899
Data4	-0.523486	-0.795504	0.167137	0.1738	-0.308792
Data5	0.157677	-0.187279	0.803133	0.818392	0.295872
Data6	0.298161	-0.10366	0.915236	0.934615	0.410976
Data7	0.225834	-0.223494	0.833143	0.862491	0.319422
Data8	0.064291	-0.392055	0.652171	0.703085	0.14725
Data9	-0.088299	-0.561532	0.474962	0.524554	-0.031434
Data10	-0.211185	-0.703441	0.331223	0.387376	-0.177412
Data11	-0.285751	-0.800285	0.216475	0.28982	-0.285801
Data12	-0.332545	-0.841993	0.151268	0.223341	-0.357366
Data13	-0.353399	-0.858574	0.111493	0.199232	-0.406551
Data14	-0.367641	-0.871087	0.081381	0.179955	-0.4536
Data15	-0.386867	-0.893874	0.067241	0.163933	-0.485339
Data16	-0.387986	-0.915033	0.06541	0.153557	-0.491747
Data17	-0.396429	-0.919102	0.075685	0.154421	-0.487475
Data18	-0.407314	-0.918797	0.082602	0.152132	-0.487017
Data19	-0.417894	-0.926833	0.07955	0.14725	-0.473945
Data20	-0.425625	-0.953282	0.064495	0.132041	-0.472165
Data21	-0.429592	-0.963963	0.050762	0.111747	-0.474606
Data22	-0.4124	-0.96376	0.034791	0.100252	-0.475929
Data23	-0.39826	-0.965794	0.02004	0.102795	-0.480964
Data24	-0.390428	-0.980545	-0.000305	0.096844	-0.484525
Data25	-0.394395	-0.988479	-0.025025	0.09664	-0.489713
Data26	-0.385952	-1.001195	-0.04008	0.091198	-0.508431
Data27	-0.371812	-1.017573	-0.047608	0.08423	-0.522927
Data28	-0.358994	-1.027237	-0.065614	0.085298	-0.538186
Data29	-0.342718	-1.016251	-0.079652	0.101218	-0.54256
Data30	-0.330104	-0.991226	-0.082297	0.118766	-0.545612
Data31	-0.320236	-0.973119	-0.08189	0.12782	-0.56199
Data32	-0.32105	-0.972203	-0.091249	0.12665	-0.584878
Data33	-0.316676	-0.977798	-0.101015	0.129091	-0.609293
Data34	-0.302637	-0.984817	-0.103049	0.134686	-0.615702
Data35	-0.292058	-0.980138	-0.111899	0.132092	-0.610971
Data36	-0.290023	-0.976069	-0.12075	0.13021	-0.621347
Data37	-0.274968	-0.963658	-0.140993	0.126904	-0.630401
Data38	-0.244551	-0.943923	-0.164391	0.123598	-0.624399
Data39	-0.224918	-0.925816	-0.182091	0.121157	-0.618346
Data40	-0.191857	-0.914524	-0.196333	0.135246	-0.620686
Data41	-0.149844	-0.896518	-0.215559	0.157321	-0.622161
Data42	-0.112001	-0.887973	-0.239465	0.168358	-0.61148
Data43	-0.082094	-0.88309	-0.264388	0.15849	-0.605732
Data44	-0.061341	-0.869561	-0.267338	0.134788	-0.595356
Data45	-0.065003	-0.849419	-0.256657	0.11073	-0.585438
Data46	-0.070395	-0.834058	-0.246077	0.099794	-0.581827
Data47	-0.072735	-0.814933	-0.251367	0.082907	-0.57023
Data48	-0.076092	-0.8012	-0.271407	0.059612	-0.572773
Data49	-0.065614	-0.794588	-0.291142	0.059815	-0.578113
Data50	-0.039368	-0.796928	-0.317896	0.072073	-0.585489
Data51	-0.020345	-0.780957	-0.347702	0.080618	-0.591389
Data52	-0.001119	-0.763663	-0.36581	0.074667	-0.594746
Data53	0.011393	-0.759085	-0.370489	0.06302	-0.592966
Data54	0.001729	-0.764274	-0.373948	0.060222	-0.603952
Data55	-0.017497	-0.772819	-0.385748	0.070446	-0.61794
Data56	-0.021464	-0.777701	-0.399888	0.07538	-0.629486
Data57	-0.009155	-0.778312	-0.401719	0.081534	-0.625162
Data58	0.009868	-0.767325	-0.398566	0.095216	-0.624603
Data59	0.021464	-0.734366	-0.386765	0.095521	-0.631418
Data60	0.030823	-0.693879	-0.368861	0.101015	-0.65451
Data61	0.02889	-0.663361	-0.373541	0.106762	-0.679383
Data62	0.015666	-0.64505	-0.404974	0.113578	-0.688538
Data63	0.012818	-0.629282	-0.441494	0.12899	-0.698355
Data64	0.013326	-0.60619	-0.472928	0.134279	-0.710002
Data65	0.018718	-0.594491	-0.485746	0.129753	-0.712189
Data66	0.018311	-0.597747	-0.492358	0.106406	-0.703339
Data67	0.007731	-0.612802	-0.496834	0.084484	-0.695201
Data68	-0.014547	-0.626535	-0.503853	0.054373	-0.690013
Data69	-0.035197	-0.63386	-0.506498	0.037385	-0.682333
Data70	-0.052491	-0.626739	-0.522774	0.024109	-0.681773
Data71	-0.060527	-0.622263	-0.537016	0.015412	-0.680603
Data72	-0.057374	-0.626841	-0.545764	0.024669	-0.687215
Data73	-0.052491	-0.629791	-0.55197	0.042573	-0.689962
Data74	-0.051677	-0.610259	-0.556242	0.05066	-0.686402
Data75	-0.058493	-0.570484	-0.555937	0.048219	-0.677094
Data76	-0.067445	-0.540983	-0.559701	0.037029	-0.668243
Data77	-0.084942	-0.51311	-0.560718	0.030874	-0.67862
Data78	-0.100608	-0.502429	-0.544544	0.027822	-0.685944
Data79	-0.117088	-0.483202	-0.516467	0.031484	-0.692658
Data80	-0.105491	-0.45421	-0.489611	0.051881	-0.706086
Data81	-0.079652	-0.439053	-0.488696	0.058188	-0.721803
Data82	-0.047506	-0.439256	-0.480456	0.064037	-0.723888
Data83	-0.023906	-0.439663	-0.474657	0.073599	-0.731975
Data84	-0.023601	-0.454414	-0.483609	0.077516	-0.743013
Data85	-0.049236	-0.460212	-0.479133	0.084637	-0.744589
Data86	-0.07894	-0.455838	-0.470588	0.099947	-0.733043
Data87	-0.107118	-0.439358	-0.462654	0.106152	-0.708578
Data88	-0.133059	-0.426744	-0.450345	0.108949	-0.686249
Data89	-0.147199	-0.408331	-0.43712	0.109865	-0.696778
Data90	-0.154014	-0.38351	-0.422268	0.101116	-0.715953
Data91	-0.159406	-0.356552	-0.411587	0.09369	-0.729178
Data92	-0.146385	-0.339564	-0.412807	0.094148	-0.743369
Data93	-0.132347	-0.32756	-0.423997	0.108085	-0.733552
Data94	-0.133364	-0.312708	-0.440274	0.123802	-0.72521
Data95	-0.141705	-0.301823	-0.458178	0.126396	-0.726736
Data96	-0.153302	-0.278935	-0.471707	0.124768	-0.727601
Data97	-0.154625	-0.249434	-0.464892	0.127769	-0.725007
Data98	-0.16846	-0.227766	-0.443834	0.138247	-0.722718
Data99	-0.175784	-0.202538	-0.423692	0.151878	-0.720429
Data100	-0.172223	-0.165916	-0.403754	0.159609	-0.704814
Data101	-0.165408	-0.137128	-0.378525	0.166222	-0.68157
Data102	-0.158389	-0.117901	-0.364996	0.168256	-0.664123
Data103	-0.153404	-0.103761	-0.369777	0.161237	-0.660156
Data104	-0.156252	-0.097556	-0.374151	0.143333	-0.674703
Data105	-0.154014	-0.102744	-0.364691	0.121614	-0.694692
Data106	-0.159609	-0.107525	-0.343837	0.112612	-0.702729
Data107	-0.167544	-0.114341	-0.317489	0.09603	-0.705475
Data108	-0.171308	-0.110882	-0.295211	0.083365	-0.691081
Data109	-0.178429	-0.103151	-0.283818	0.07304	-0.678518
Data110	-0.193993	-0.093487	-0.289006	0.065512	-0.683299
Data111	-0.199791	-0.081992	-0.28453	0.054475	-0.701457
Data112	-0.209659	-0.078228	-0.275985	0.054983	-0.717327
Data113	-0.211999	-0.074973	-0.256352	0.06953	-0.718802
Data114	-0.208031	-0.077618	-0.233056	0.084179	-0.707052
Data115	-0.204166	-0.077821	-0.214135	0.095471	-0.680451
Data116	-0.206505	-0.07131	-0.195214	0.092114	-0.647745
Data117	-0.2062	-0.062053	-0.194705	0.084789	-0.635793
Data118	-0.209964	-0.057374	-0.199079	0.074464	-0.623433
Data119	-0.219018	-0.062359	-0.209252	0.063172	-0.616159
Data120	-0.22502	-0.06714	-0.20559	0.045523	-0.621551
Data121	-0.232242	-0.069683	-0.199385	0.020091	-0.630147
Data122	-0.244755	-0.071717	-0.193993	0.000458	-0.621347
Data123	-0.253198	-0.071209	-0.182803	-0.000712	-0.61092
Data124	-0.277918	-0.068666	-0.180463	-0.000203	-0.6097
Data125	-0.297551	-0.072735	-0.189212	-0.009461	-0.609293
Data126	-0.30752	-0.083111	-0.187788	-0.020244	-0.603749
Data127	-0.313013	-0.087485	-0.18677	-0.038148	-0.603647
Data128	-0.319829	-0.077007	-0.171613	-0.04303	-0.606394
Data129	-0.331528	-0.069785	-0.151878	-0.036062	-0.616058
Data130	-0.353094	-0.064291	-0.134381	-0.026449	-0.614583
Data131	-0.384019	-0.043946	-0.134788	-0.024414	-0.620991
Data132	-0.391852	-0.02533	-0.147097	-0.009461	-0.632944
Data133	-0.382493	-0.0059	-0.148928	0.005748	-0.650136
Data134	-0.371099	0.012919	-0.155235	0.012309	-0.655833
Data135	-0.376796	0.023397	-0.148318	0.000559	-0.648356
Data136	-0.396938	0.031027	-0.136009	-0.016988	-0.646881
Data137	-0.417385	0.048422	-0.113425	-0.026195	-0.626332
Data138	-0.427558	0.070293	-0.090537	-0.027517	-0.616261
Data139	-0.427558	0.074464	-0.091758	-0.014903	-0.597492
Data140	-0.419013	0.072429	-0.098472	0.010173	-0.59027
Data141	-0.410773	0.078838	-0.097047	0.039114	-0.574095
Data142	-0.412604	0.091045	-0.076397	0.053712	-0.551919
Data143	-0.418504	0.109255	-0.04476	0.065054	-0.537728
Data144	-0.422878	0.134381	-0.017294	0.075481	-0.53488
Data145	-0.435289	0.140078	0.005595	0.081076	-0.529742
Data146	-0.4595	0.144656	0.022278	0.071209	-0.537881
Data147	-0.485135	0.131431	0.022889	0.048371	-0.55197
Data148	-0.493884	0.128684	0.032247	0.031383	-0.558022
Data149	-0.482083	0.138857	0.057577	0.008291	-0.560006
Data150	-0.481066	0.144249	0.074667	-0.00351	-0.552987
Data151	-0.483813	0.138857	0.083619	-0.008392	-0.550291
Data152	-0.475471	0.139264	0.097556	-0.009817	-0.556751
Data153	-0.478116	0.150759	0.10427	0.006561	-0.56438
Data154	-0.474861	0.169884	0.100404	0.020244	-0.56611
Data155	-0.470385	0.173546	0.104168	0.012258	-0.565652
Data156	-0.476285	0.180362	0.11485	0.004069	-0.570433
Data157	-0.482694	0.176089	0.11841	-0.003001	-0.568348
Data158	-0.49246	0.174461	0.131431	-0.002085	-0.551105
Data159	-0.515348	0.182803	0.142926	-0.00295	-0.529641
Data160	-0.529488	0.189212	0.14374	-0.001322	-0.506854
Data161	-0.534981	0.187991	0.132143	0.007731	-0.489611
Data162	-0.52135	0.180056	0.117596	0.024008	-0.479693
Data163	-0.499275	0.163068	0.109356	0.044455	-0.478574
Data164	-0.47303	0.143842	0.12075	0.048269	-0.490222
Data165	-0.443122	0.117393	0.153913	0.032502	-0.490374
Data166	-0.428066	0.098675	0.193484	0.021973	-0.484728
Data167	-0.443122	0.098166	0.242008	0.019786	-0.477353
Data168	-0.465298	0.109051	0.287989	0.035096	-0.46067
Data169	-0.4713	0.11251	0.323084	0.048829	-0.434221
Data170	-0.473437	0.111391	0.357977	0.047557	-0.418199
Data171	-0.476183	0.10783	0.387986	0.038148	-0.414435
Data172	-0.4772	0.098878	0.395005	0.026144	-0.414282
Data173	-0.478116	0.091452	0.385036	0.035706	-0.417182
Data174	-0.485135	0.090944	0.387783	0.044607	-0.417995
Data175	-0.490222	0.079347	0.391852	0.041861	-0.426083
Data176	-0.494087	0.059002	0.391852	0.033773	-0.443376
Data177	-0.492561	0.051169	0.394293	0.032247	-0.457415
Data178	-0.489408	0.049236	0.411892	0.033163	-0.467028
Data179	-0.486458	0.045981	0.425523	0.03184	-0.467943
Data180	-0.49246	0.057883	0.450345	0.034435	-0.473589
Data181	-0.498767	0.062562	0.46774	0.043285	-0.487068
Data182	-0.502022	0.060833	0.465502	0.049643	-0.500292
Data183	-0.510974	0.050965	0.471097	0.057425	-0.490069
Data184	-0.504056	0.054932	0.47893	0.060934	-0.45889
Data185	-0.49663	0.065309	0.482897	0.06953	-0.428931
Data186	-0.48127	0.074566	0.496834	0.064495	-0.400142
Data187	-0.468859	0.080771	0.505684	0.055289	-0.363928
Data188	-0.460009	0.06775	0.520027	0.044709	-0.327153
Data189	-0.462552	0.048015	0.527454	0.033214	-0.306503
Data190	-0.472419	0.044251	0.538542	0.049643	-0.284326
Data191	-0.475675	0.046591	0.546375	0.073243	-0.265304
Data192	-0.49246	0.041199	0.55197	0.092266	-0.255639
Data193	-0.498258	0.028077	0.56377	0.096793	-0.265405
Data194	-0.520841	0.013835	0.577503	0.104117	-0.271661
Data195	-0.552987	0.007731	0.587676	0.112917	-0.263066
Data196	-0.58147	0.006816	0.595305	0.126192	-0.246993
Data197	-0.580046	0.010274	0.616058	0.133516	-0.234938
Data198	-0.536914	0.01648	0.639963	0.141655	-0.229648
Data199	-0.488289	0.006002	0.65624	0.138501	-0.220239
Data200	-0.449327	-0.000305	0.663971	0.119987	-0.204369
Data201	-0.426947	0.003357	0.670176	0.102439	-0.182803
Data202	-0.428473	0.015157	0.686046	0.087638	-0.171511
Data203	-0.435187	0.013733	0.711884	0.079957	-0.166323
Data204	-0.442105	0.014242	0.737011	0.098421	-0.158389
Data205	-0.429592	0.020447	0.756542	0.129651	-0.141299
Data206	-0.442512	0.013326	0.75817	0.150607	-0.117189
Data207	-0.445462	-0.000712	0.73874	0.16846	-0.097658
Data208	-0.426947	-0.026551	0.738333	0.17909	-0.080008
Data209	-0.421454	-0.055746	0.752778	0.173393	-0.075939
Data210	-0.43478	-0.082806	0.75522	0.15554	-0.088706
Data211	-0.457364	-0.11607	0.749218	0.139111	-0.099845
Data212	-0.484321	-0.152285	0.737519	0.135551	-0.106152
Data213	-0.508125	-0.183922	0.712189	0.146487	-0.112103
Data214	-0.521757	-0.215457	0.677399	0.153201	-0.115256
Data215	-0.535185	-0.244958	0.656443	0.144859	-0.120038
Data216	-0.541797	-0.262252	0.643626	0.126599	-0.137636
Data217	-0.543628	-0.274968	0.652883	0.114799	-0.149742
Data218	-0.553292	-0.290023	0.664886	0.111696	-0.151624
Data219	-0.579029	-0.290227	0.666616	0.10193	-0.143943
Data220	-0.606902	-0.278223	0.653493	0.101727	-0.136975
Data221	-0.621856	-0.270186	0.634165	0.109356	-0.122733
Data222	-0.624501	-0.258284	0.615854	0.119682	-0.105236
Data223	-0.61148	-0.254114	0.600392	0.137687	-0.093283
Data224	-0.587167	-0.245975	0.606597	0.147402	-0.075176
Data225	-0.566313	-0.243636	0.632843	0.152794	-0.05478
Data226	-0.541187	-0.226037	0.660512	0.150963	-0.025177
Data227	-0.508634	-0.191857	0.696117	0.167341	0.007426
Data228	-0.472216	-0.158999	0.733349	0.207828	0.050151
Data229	-0.428982	-0.118003	0.776379	0.266626	0.118512
Data230	-0.369675	-0.087485	0.810051	0.328374	0.198062
Data231	-0.303248	-0.053712	0.853895	0.384527	0.267084
Data232	-0.223189	-0.010885	0.90425	0.437018	0.322067
Data233	-0.122988	0.037639	0.950535	0.497749	0.382951
Data234	-0.03886	0.103354	1.012589	0.5508	0.459144
Data235	0.043743	0.177717	1.086137	0.616668	0.552783
Data236	0.142316	0.264083	1.181353	0.689759	0.640981
Data237	0.23153	0.353806	1.26772	0.771903	0.725312
Data238	0.318303	0.443224	1.328552	0.861372	0.810966
Data239	0.408738	0.515348	1.378297	0.948908	0.883752
Data240	0.488696	0.576689	1.420717	1.035528	0.946059
Data241	0.554411	0.622263	1.469851	1.119656	1.006943
Data242	0.607106	0.662547	1.521731	1.198901	1.066148
Data243	0.651865	0.699575	1.57229	1.269907	1.112281
Data244	0.691844	0.726736	1.610132	1.311055	1.145342
Data245	0.717988	0.75583	1.61888	1.332265	1.16523
Data246	0.735383	0.761222	1.624781	1.34432	1.177996
Data247	0.756339	0.754508	1.628036	1.341471	1.203276
Data248	0.7717	0.763867	1.644821	1.346253	1.226215
Data249	0.768343	0.784212	1.656825	1.34961	1.246509
Data250	0.767936	0.800183	1.675848	1.348592	1.271738
Data251	0.782686	0.806083	1.693548	1.344676	1.281351
Data252	0.795097	0.810356	1.709926	1.345744	1.300374
Data253	0.792757	0.80415	1.725185	1.346761	1.308512
Data254	0.795605	0.787772	1.724371	1.344574	1.326772
Data255	0.792045	0.775667	1.707993	1.350067	1.342133
Data256	0.784822	0.768241	1.710536	1.354136	1.355662
Data257	0.780143	0.778414	1.716233	1.374278	1.380484
Data258	0.775057	0.794792	1.730882	1.396862	1.412273
Data259	0.779024	0.805473	1.742682	1.423667	1.42504
Data260	0.786959	0.813611	1.750515	1.445284	1.434857
Data261	0.795504	0.826632	1.762214	1.446454	1.442791
Data262	0.796521	0.820528	1.77615	1.43033	1.452354
Data263	0.798555	0.803642	1.806566	1.420869	1.472953
Data264	0.813001	0.790824	1.828539	1.42504	1.494367
Data265	0.82236	0.782381	1.851428	1.436891	1.517205
Data266	0.834262	0.774446	1.887846	1.462933	1.530175
Data267	0.852674	0.765799	1.911243	1.489026	1.531039
Data268	0.856336	0.752066	1.940337	1.49747	1.527072
Data269	0.830803	0.729788	1.973297	1.488467	1.522749
Data270	0.795911	0.716971	1.994761	1.460797	1.525597
Data271	0.7717	0.708832	2.022024	1.437858	1.52046
Data272	0.755016	0.691641	2.035147	1.426515	1.525292
Data273	0.73284	0.652679	2.026805	1.433687	1.5346
Data274	0.708629	0.621856	2.003103	1.43857	1.544874
Data275	0.700389	0.593678	1.978587	1.439384	1.54111
Data276	0.687978	0.565805	1.95346	1.43094	1.520816
Data277	0.66509	0.536202	1.932301	1.417665	1.486941
Data278	0.635182	0.509448	1.912261	1.395336	1.476412
Data279	0.593169	0.477709	1.893339	1.361766	1.490959
Data280	0.565601	0.435187	1.871061	1.325653	1.486737
Data281	0.542407	0.394191	1.832609	1.292083	1.46629
Data282	0.523079	0.361028	1.78734	1.248697	1.435162
Data283	0.49836	0.322576	1.750108	1.202767	1.398388
Data284	0.452786	0.290735	1.706874	1.171791	1.355612
Data285	0.40823	0.266321	1.668523	1.135576	1.327077
Data286	0.368149	0.260522	1.624069	1.083645	1.302764
Data287	0.332036	0.237736	1.598332	1.021337	1.264515
Data288	0.30162	0.208031	1.571069	0.964675	1.220264
Data289	0.259709	0.178327	1.55347	0.910302	1.176369
Data290	0.212711	0.149538	1.517052	0.868035	1.139442
Data291	0.163882	0.117291	1.473309	0.829124	1.113756
Data292	0.107627	0.092164	1.419191	0.797843	1.081661
Data293	0.052796	0.067648	1.353679	0.769818	1.05272
Data294	-0.002747	0.044862	1.301289	0.736095	1.023982
Data295	-0.058086	0.012614	1.250223	0.693624	1.001857
Data296	-0.097759	-0.018514	1.211159	0.640421	0.965743
Data297	-0.120546	-0.059917	1.16172	0.582742	0.924544
Data298	-0.132347	-0.11017	1.103329	0.52374	0.887872
Data299	-0.162458	-0.154523	1.047888	0.471097	0.860507
Data300	-0.207421	-0.182905	0.993973	0.42237	0.842908
Data301	-0.252893	-0.211693	0.951044	0.362707	0.826937
Data302	-0.281885	-0.255436	0.914524	0.297856	0.821698
Data303	-0.309046	-0.296737	0.867119	0.242059	0.811322
Data304	-0.343531	-0.333562	0.813815	0.197401	0.798912
Data305	-0.389817	-0.359503	0.753491	0.157829	0.781364
Data306	-0.439867	-0.373337	0.684621	0.120851	0.749472
Data307	-0.481575	-0.385036	0.627146	0.095471	0.691081
Data308	-0.513517	-0.393581	0.58554	0.086722	0.633707
Data309	-0.515043	-0.404873	0.559701	0.079652	0.603393
Data310	-0.515755	-0.421759	0.548816	0.068666	0.588947
Data311	-0.517179	-0.440884	0.530811	0.050609	0.55848
Data312	-0.529488	-0.463366	0.511991	0.013886	0.533099
Data313	-0.554106	-0.478319	0.491035	-0.040538	0.534778
Data314	-0.592254	-0.492663	0.471606	-0.087638	0.525368
Data315	-0.622568	-0.522876	0.447598	-0.126904	0.500699
Data316	-0.638743	-0.570382	0.413519	-0.167341	0.486254
Data317	-0.643219	-0.605885	0.386358	-0.197859	0.466519
Data318	-0.645253	-0.62328	0.362961	-0.23153	0.433712
Data319	-0.651052	-0.621246	0.32929	-0.275425	0.405127
Data320	-0.671194	-0.616871	0.299484	-0.318456	0.3888
Data321	-0.694896	-0.616668	0.271204	-0.333664	0.376898
Data322	-0.714631	-0.631418	0.255538	-0.333766	0.362147
Data323	-0.733654	-0.649831	0.246382	-0.339462	0.34877
Data324	-0.762646	-0.665497	0.230513	-0.344498	0.333918
Data325	-0.791638	-0.675568	0.211897	-0.346075	0.321304
Data326	-0.811475	-0.687978	0.205895	-0.37288	0.315099
Data327	-0.811373	-0.714224	0.193383	-0.403398	0.30869
Data328	-0.805066	-0.731416	0.176293	-0.428524	0.295313
Data329	-0.793774	-0.730399	0.147402	-0.444546	0.285293
Data330	-0.788078	-0.726228	0.123089	-0.455533	0.282546
Data331	-0.800387	-0.715852	0.099387	-0.461585	0.292159
Data332	-0.802014	-0.711477	0.082195	-0.467791	0.292821
Data333	-0.799369	-0.706594	0.074362	-0.493731	0.29099
Data334	-0.784314	-0.721447	0.057883	-0.52547	0.285801
Data335	-0.765189	-0.727245	0.036825	-0.558226	0.269322
Data336	-0.755118	-0.726533	0.026449	-0.586302	0.258284
Data337	-0.740063	-0.719819	0.030925	-0.626434	0.256352
Data338	-0.713207	-0.716258	0.0471	-0.657766	0.253808
Data339	-0.692556	-0.714529	0.039572	-0.674144	0.261438
Data340	-0.689097	-0.698456	0.012004	-0.678569	0.261387
Data341	-0.70395	-0.684215	-0.017802	-0.681926	0.256453
Data342	-0.708832	-0.689199	-0.038351	-0.685028	0.254419
Data343	-0.691132	-0.697337	-0.064902	-0.69159	0.240838
Data344	-0.677399	-0.696218	-0.091249	-0.68864	0.231174
Data345	-0.671194	-0.688487	-0.110068	-0.680451	0.221714
Data346	-0.668142	-0.680858	-0.122784	-0.686453	0.221307
Data347	-0.656647	-0.65919	-0.133974	-0.697744	0.226902
Data348	-0.640675	-0.629689	-0.146181	-0.709901	0.237736
Data349	-0.632741	-0.613616	-0.145164	-0.732433	0.24506
Data350	-0.630503	-0.613921	-0.142011	-0.757509	0.249129
Data351	-0.629384	-0.630096	-0.145469	-0.767936	0.243788
Data352	-0.631418	-0.643015	-0.162153	-0.778973	0.241143
Data353	-0.632741	-0.654815	-0.176496	-0.777803	0.237481
Data354	-0.639353	-0.667633	-0.192365	-0.779583	0.232649
Data355	-0.648814	-0.676178	-0.200097	-0.792045	0.24033
Data356	-0.638946	-0.680858	-0.210269	-0.806897	0.243839
Data357	-0.610259	-0.68452	-0.221154	-0.819511	0.262455
Data358	-0.585743	-0.692353	-0.219832	-0.808423	0.274561
Data359	-0.573739	-0.693777	-0.223799	-0.8041	0.284835
Data360	-0.5714	-0.684011	-0.218509	-0.805778	0.288548
Data361	-0.576893	-0.664073	-0.219323	-0.802828	0.284428
Data362	-0.566618	-0.642608	-0.215559	-0.787671	0.279901
Data363	-0.550851	-0.627146	-0.18911	-0.769004	0.29394
Data364	-0.529285	-0.613514	-0.172427	-0.758475	0.32105
Data365	-0.486865	-0.610971	-0.183617	-0.758526	0.350551
Data366	-0.457669	-0.614328	-0.205793	-0.759391	0.374202
Data367	-0.449836	-0.607004	-0.217899	-0.778007	0.40177
Data368	-0.444444	-0.598764	-0.236718	-0.79057	0.414537
Data369	-0.433661	-0.603443	-0.246789	-0.804863	0.42298
Data370	-0.421759	-0.607207	-0.23153	-0.819308	0.436968
Data371	-0.399481	-0.615142	-0.218814	-0.819766	0.446225
Data372	-0.384833	-0.623484	-0.219832	-0.820885	0.440019
Data373	-0.370286	-0.621551	-0.209049	-0.831261	0.42888
Data374	-0.353806	-0.609038	-0.19501	-0.84596	0.43829
Data375	-0.329798	-0.6009	-0.191552	-0.848096	0.45009
Data376	-0.315455	-0.597442	-0.2003	-0.853285	0.4713
Data377	-0.298263	-0.5891	-0.203047	-0.869001	0.48839
Data378	-0.270288	-0.578724	-0.196434	-0.874545	0.503243
Data379	-0.242924	-0.580758	-0.190941	-0.875614	0.510007
Data380	-0.222578	-0.576994	-0.194298	-0.870273	0.506498
Data381	-0.211795	-0.556751	-0.211287	-0.866967	0.493172
Data382	-0.204776	-0.547189	-0.228173	-0.862796	0.483762
Data383	-0.204064	-0.541085	-0.249841	-0.846214	0.481117
Data384	-0.192264	-0.535693	-0.263879	-0.838585	0.495664
Data385	-0.169986	-0.520841	-0.263371	-0.846265	0.498512
Data386	-0.138755	-0.508532	-0.260115	-0.85654	0.500852
Data387	-0.105694	-0.51372	-0.264998	-0.857913	0.514534
Data388	-0.079347	-0.530607	-0.274866	-0.856845	0.525928
Data389	-0.052288	-0.535185	-0.272628	-0.85776	0.524503
Data390	-0.032044	-0.544238	-0.270492	-0.87012	0.514534
Data391	-0.009766	-0.544035	-0.266728	-0.874545	0.500292
Data392	0.006612	-0.528064	-0.261336	-0.861474	0.497241
Data393	0.021464	-0.514534	-0.271	-0.844892	0.501768
Data394	0.030111	-0.489306	-0.273035	-0.829226	0.519824
Data395	0.037029	-0.480252	-0.266016	-0.819206	0.538135
Data396	0.043437	-0.488797	-0.268661	-0.815391	0.5508
Data397	0.052186	-0.486051	-0.25859	-0.821393	0.548257
Data398	0.057069	-0.472826	-0.24567	-0.83533	0.544289
Data399	0.069581	-0.464993	-0.217797	-0.840263	0.541187
Data400	0.083416	-0.443224	-0.199995	-0.826988	0.548918
Data401	0.093996	-0.425015	-0.201724	-0.816917	0.545713
Data402	0.101727	-0.431118	-0.210575	-0.820274	0.56082
Data403	0.113222	-0.434272	-0.204064	-0.815798	0.579487
Data404	0.130109	-0.441189	-0.192162	-0.814832	0.578266
Data405	0.142418	-0.441291	-0.19735	-0.812645	0.579182
Data406	0.163373	-0.432136	-0.199079	-0.805778	0.581369
Data407	0.182905	-0.429999	-0.20559	-0.799827	0.582793
Data408	0.193077	-0.431932	-0.21678	-0.799217	0.592864
Data409	0.204674	-0.424303	-0.228377	-0.79586	0.606444
Data410	0.207523	-0.410569	-0.23326	-0.79764	0.605224
Data411	0.204878	-0.394598	-0.247094	-0.789858	0.591847
Data412	0.221968	-0.378627	-0.26276	-0.769055	0.581013
Data413	0.240075	-0.366827	-0.265405	-0.74698	0.566873
Data414	0.255029	-0.357061	-0.2592	-0.729025	0.560362
Data415	0.260624	-0.357671	-0.250553	-0.717479	0.548816
Data416	0.26276	-0.347702	-0.253605	-0.713054	0.534727
Data417	0.280969	-0.33519	-0.2474	-0.705272	0.540271
Data418	0.305384	-0.321864	-0.224409	-0.707459	0.562753
Data419	0.335902	-0.315862	-0.204267	-0.713054	0.599171
Data420	0.361232	-0.306401	-0.201623	-0.712851	0.616312
Data421	0.38585	-0.298975	-0.198062	-0.693828	0.610564
Data422	0.398973	-0.288396	-0.19796	-0.677704	0.603087
Data423	0.403245	-0.278935	-0.196943	-0.670939	0.613311
Data424	0.402126	-0.27273	-0.198672	-0.664073	0.622772
Data425	0.402126	-0.252689	-0.20325	-0.660054	0.624043
Data426	0.402431	-0.223799	-0.214033	-0.661173	0.632944
Data427	0.408433	-0.197045	-0.218102	-0.649526	0.637166
Data428	0.404262	-0.173444	-0.213728	-0.629231	0.639099
Data429	0.410061	-0.154726	-0.213626	-0.608225	0.644643
Data430	0.42237	-0.139366	-0.224308	-0.590575	0.643575
Data431	0.426744	-0.112001	-0.240787	-0.581318	0.635742
Data432	0.439867	-0.092775	-0.265914	-0.583963	0.62089
Data433	0.456448	-0.08484	-0.29104	-0.592304	0.603647
Data434	0.471809	-0.082602	-0.305587	-0.589456	0.584014
Data435	0.475369	-0.083619	-0.328069	-0.571756	0.565754
Data436	0.473437	-0.073854	-0.331629	-0.547341	0.540729
Data437	0.463976	-0.049439	-0.322779	-0.523486	0.525419
Data438	0.46306	-0.034892	-0.322271	-0.496122	0.518502
Data439	0.468452	-0.036113	-0.304774	-0.478981	0.515043
Data440	0.479032	-0.04242	-0.293278	-0.46128	0.498665
Data441	0.489509	-0.033977	-0.295211	-0.432034	0.489001
Data442	0.506905	-0.012818	-0.270593	-0.407975	0.475624
Data443	0.533048	0.025839	-0.245874	-0.403601	0.479438
Data444	0.568348	0.052694	-0.223189	-0.407874	0.494341
Data445	0.597747	0.079957	-0.207116	-0.404161	0.504107
Data446	0.620737	0.097353	-0.19084	-0.382493	0.506701
Data447	0.643931	0.104168	-0.194298	-0.35757	0.497139
Data448	0.667837	0.095318	-0.207523	-0.332748	0.467028
Data449	0.668854	0.074464	-0.21912	-0.288294	0.44302
Data450	0.658071	0.053101	-0.236718	-0.255741	0.42766
Data451	0.658885	0.028585	-0.258793	-0.256352	0.41708
Data452	0.671295	0.010071	-0.264185	-0.280512	0.410925
Data453	0.687266	-0.006002	-0.263778	-0.306401	0.415554
Data454	0.691742	-0.008545	-0.271712	-0.317439	0.417538
Data455	0.695811	-0.011393	-0.281275	-0.314488	0.416114
Data456	0.696829	-0.010885	-0.290735	-0.295008	0.420691
Data457	0.699168	-0.002543	-0.300196	-0.265965	0.413316
Data458	0.697439	0.018107	-0.304468	-0.25452	0.395158
Data459	0.708731	0.039572	-0.308131	-0.245518	0.389868
Data460	0.721853	0.063376	-0.319931	-0.231683	0.396785
Data461	0.714224	0.072429	-0.345261	-0.231225	0.387579
Data462	0.699168	0.079754	-0.374151	-0.234073	0.35406
Data463	0.691946	0.08718	-0.388088	-0.235091	0.329341
Data464	0.680044	0.107424	-0.396633	-0.228173	0.304316
Data465	0.666107	0.12431	-0.396429	-0.219933	0.28275
Data466	0.649933	0.136823	-0.392259	-0.206963	0.277511
Data467	0.636098	0.152183	-0.382188	-0.203759	0.290684
Data468	0.623382	0.173953	-0.384629	-0.204776	0.299585
Data469	0.619821	0.191653	-0.394293	-0.195875	0.303451
Data470	0.623484	0.215763	-0.407416	-0.170545	0.298873
Data471	0.63681	0.236006	-0.406399	-0.150861	0.282241
Data472	0.647288	0.266117	-0.400295	-0.136721	0.286259
Data473	0.67455	0.295313	-0.399786	-0.139111	0.284072
Data474	0.700593	0.315048	-0.407314	-0.141604	0.272831
Data475	0.725414	0.310267	-0.425727	-0.132143	0.263981
Data476	0.737418	0.29633	-0.447395	-0.127108	0.267033
Data477	0.738638	0.296534	-0.487271	-0.138552	0.261896
Data478	0.728364	0.299585	-0.528064	-0.141705	0.24684
Data479	0.715241	0.29399	-0.554513	-0.137382	0.23031
Data480	0.709138	0.301315	-0.573027	-0.125887	0.22385
Data481	0.723583	0.31515	-0.597035	-0.123954	0.224765
Data482	0.737926	0.322881	-0.618499	-0.107474	0.209099
Data483	0.748404	0.324102	-0.63091	-0.099692	0.18733
Data484	0.767224	0.329798	-0.640065	-0.094555	0.172223
Data485	0.786145	0.353399	-0.635691	-0.101778	0.177005
Data486	0.789705	0.373337	-0.632232	-0.113375	0.181531
Data487	0.796521	0.391648	-0.630605	-0.114341	0.171511
Data488	0.797335	0.408738	-0.632944	-0.10249	0.163475
Data489	0.791333	0.416571	-0.634979	-0.09542	0.146944
Data490	0.798454	0.409145	-0.631215	-0.095471	0.125633
Data491	0.807813	0.403245	-0.621246	-0.087383	0.101422
Data492	0.80588	0.402533	-0.631215	-0.067445	0.081432
Data493	0.783093	0.415147	-0.646372	-0.047964	0.065512
Data494	0.773734	0.427558	-0.664886	-0.040691	0.046591
Data495	0.784924	0.433051	-0.692861	-0.049694	0.0324
Data496	0.799369	0.444648	-0.719005	-0.066885	0.035452
Data497	0.798454	0.455634	-0.751965	-0.075786	0.045879
Data498	0.793062	0.478828	-0.779634	-0.081076	0.05422
Data499	0.79001	0.51016	-0.798352	-0.08957	0.043895
Data500	0.793266	0.531116	-0.806083	-0.086468	0.012258
Data501	0.800183	0.53844	-0.817375	-0.062155	-0.009918
Data502	0.802218	0.543221	-0.838738	-0.045624	-0.028941
Data503	0.81117	0.539864	-0.853386	-0.044302	-0.041199
Data504	0.818494	0.5361	-0.852979	-0.03179	-0.045472
Data505	0.820122	0.542407	-0.8601	-0.030264	-0.043743
Data506	0.812085	0.539864	-0.869256	-0.03179	-0.056051
Data507	0.801506	0.539356	-0.882582	-0.034587	-0.056306
Data508	0.79469	0.534371	-0.891839	-0.035808	-0.047252
Data509	0.791638	0.519824	-0.896722	-0.050507	-0.039826
Data510	0.79825	0.497851	-0.882175	-0.075481	-0.036774
Data511	0.807202	0.492053	-0.87424	-0.092419	-0.038351
Data512	0.808016	0.508939	-0.868442	-0.10778	-0.043437
Data513	0.799776	0.531116	-0.870375	-0.119834	-0.056509
Data514	0.795402	0.555225	-0.881056	-0.123039	-0.080059
Data515	0.804863	0.580351	-0.87719	-0.118868	-0.094402
Data516	0.806388	0.596526	-0.863762	-0.111238	-0.113629
Data517	0.823682	0.598357	-0.86834	-0.092673	-0.119224
Data518	0.845858	0.588083	-0.877394	-0.077465	-0.111645
Data519	0.852267	0.574858	-0.888075	-0.065105	-0.108186
Data520	0.863661	0.573536	-0.899265	-0.06302	-0.111086
Data521	0.874037	0.576486	-0.912388	-0.063935	-0.120648
Data522	0.892348	0.573739	-0.915033	-0.067038	-0.144706
Data523	0.907912	0.578724	-0.911371	-0.06658	-0.15788
Data524	0.91249	0.579232	-0.906895	-0.06831	-0.168968
Data525	0.892144	0.581064	-0.891127	-0.074362	-0.170138
Data526	0.845248	0.577503	-0.879428	-0.088095	-0.162915
Data527	0.8012	0.57262	-0.878208	-0.095928	-0.154014
Data528	0.766613	0.572213	-0.873426	-0.094555	-0.143587
Data529	0.742301	0.575163	-0.879733	-0.089927	-0.131228
Data530	0.729076	0.588388	-0.887058	-0.086264	-0.147046
Data531	0.724702	0.597747	-0.89072	-0.091045	-0.174919
Data532	0.728059	0.602324	-0.895298	-0.111035	-0.19323
Data533	0.726736	0.608326	-0.90781	-0.14079	-0.21912
Data534	0.72104	0.615854	-0.919102	-0.174055	-0.246789
Data535	0.723074	0.612497	-0.916864	-0.201317	-0.274917
Data536	0.726024	0.605376	-0.914321	-0.228936	-0.292109
Data537	0.708426	0.607614	-0.900079	-0.228478	-0.312454
Data538	0.691946	0.621144	-0.891941	-0.213677	-0.331324
Data539	0.68218	0.638031	-0.895501	-0.206861	-0.332087
Data540	0.682282	0.652171	-0.907708	-0.191857	-0.324458
Data541	0.681773	0.660919	-0.9308	-0.168816	-0.309809
Data542	0.672923	0.675771	-0.96203	-0.152845	-0.29104
Data543	0.650645	0.68981	-0.980545	-0.1414	-0.2857
Data544	0.628163	0.695303	-0.986445	-0.147351	-0.300348
Data545	0.607716	0.704967	-0.973526	-0.149945	-0.316523
Data546	0.604969	0.706493	-0.957656	-0.166069	-0.339005
Data547	0.612294	0.715648	-0.944737	-0.183413	-0.378576
Data548	0.621958	0.722566	-0.936599	-0.197147	-0.423489
Data549	0.615854	0.724905	-0.925002	-0.201775	-0.461535
Data550	0.599883	0.712088	-0.925917	-0.18967	-0.484372
Data551	0.580148	0.68574	-0.927647	-0.169324	-0.495257
Data552	0.570586	0.684316	-0.924493	-0.154828	-0.496885
Data553	0.566008	0.683706	-0.90425	-0.150251	-0.502429
Data554	0.567432	0.678213	-0.887973	-0.15727	-0.496478
Data555	0.56733	0.678111	-0.880649	-0.144198	-0.506956
Data556	0.56438	0.677907	-0.868645	-0.121614	-0.529081
Data557	0.559497	0.679332	-0.856438	-0.105084	-0.543832
Data558	0.545764	0.690115	-0.829379	-0.096234	-0.553394
Data559	0.529081	0.700084	-0.800692	-0.095064	-0.562956
Data560	0.507413	0.718903	-0.776786	-0.105084	-0.550851
Data561	0.487882	0.733552	-0.765291	-0.116477	-0.521655
Data562	0.463671	0.73345	-0.761934	-0.1237	-0.494647
Data563	0.406093	0.733145	-0.776989	-0.118766	-0.482999
Data564	0.366115	0.728364	-0.79001	-0.130668	-0.49546
Data565	0.349737	0.728567	-0.786653	-0.128328	-0.513466
Data566	0.355128	0.734569	-0.765291	-0.108644	-0.526233
Data567	0.363572	0.746573	-0.734773	-0.095115	-0.54256
Data568	0.358282	0.743521	-0.712291	-0.092114	-0.538084
Data569	0.339259	0.733349	-0.717174	-0.078482	-0.527352
Data570	0.32756	0.718598	-0.735485	-0.053966	-0.520384
Data571	0.324305	0.717377	-0.739757	-0.04359	-0.521248
Data572	0.317591	0.71636	-0.728059	-0.044811	-0.523384
Data573	0.296635	0.71575	-0.71107	-0.041352	-0.531573
Data574	0.272526	0.703543	-0.696523	-0.049592	-0.544645
Data575	0.259302	0.667837	-0.682383	-0.059815	-0.542916
Data576	0.257674	0.645151	-0.668142	-0.058544	-0.538033
Data577	0.253605	0.639048	-0.654917	-0.050558	-0.540881
Data578	0.245365	0.65034	-0.63681	-0.051575	-0.551054
Data579	0.236006	0.679739	-0.62033	-0.0471	-0.558582
Data580	0.233463	0.71107	-0.617685	-0.033366	-0.5685
Data581	0.237023	0.734671	-0.607309	-0.030365	-0.590473
Data582	0.225223	0.756135	-0.588286	-0.02767	-0.60558
Data583	0.193077	0.763663	-0.565092	-0.039165	-0.616821
Data584	0.160016	0.771293	-0.563872	-0.051626	-0.623585
Data585	0.140586	0.768953	-0.555327	-0.05478	-0.618296
Data586	0.134788	0.763867	-0.540678	-0.060375	-0.612446
Data587	0.126243	0.749828	-0.521452	-0.059917	-0.613158
Data588	0.112306	0.744437	-0.503446	-0.053763	-0.623789
Data589	0.090842	0.752066	-0.492765	-0.028941	-0.626891
Data590	0.057476	0.749828	-0.497342	-0.013275	-0.633351
Data591	0.035604	0.740876	-0.489204	-0.006358	-0.636962
Data592	0.016988	0.736095	-0.472928	-0.009003	-0.624043
Data593	-0.003255	0.741385	-0.456245	0.004832	-0.608479
Data594	-0.016683	0.751253	-0.444546	0.01297	-0.590931
Data595	-0.041301	0.75756	-0.427965	0.017141	-0.561888
Data596	-0.066529	0.753185	-0.413011	0.017243	-0.54373
Data597	-0.08718	0.748608	-0.40823	0.017955	-0.530149
Data598	-0.110984	0.764884	-0.404161	0.011037	-0.52786
Data599	-0.134381	0.791536	-0.38819	0.008392	-0.521808
Data600	-0.142519	0.816154	-0.353297	0.026195	-0.521045
Data601	-0.155947	0.824699	-0.321864	0.041962	-0.509244
Data602	-0.167951	0.822461	-0.29867	0.04008	-0.510007
Data603	-0.188602	0.823987	-0.268457	0.044963	-0.520485
Data604	-0.214237	0.818799	-0.240991	0.034231	-0.522265
Data605	-0.229089	0.804456	-0.242618	0.029246	-0.510414
Data606	-0.245975	0.799166	-0.248417	0.047456	-0.503599
Data607	-0.259505	0.800793	-0.248519	0.069174	-0.493172
Data608	-0.293787	0.802523	-0.249638	0.089214	-0.488136
Data609	-0.334986	0.800183	-0.245874	0.10778	-0.475776
Data610	-0.363368	0.794792	-0.243127	0.113883	-0.461891
Data611	-0.386664	0.776176	-0.244043	0.115053	-0.441138
Data612	-0.390936	0.762239	-0.247501	0.117342	-0.426897
Data613	-0.406297	0.757763	-0.250045	0.11368	-0.414333
Data614	-0.429898	0.762036	-0.24567	0.093741	-0.398057
Data615	-0.449734	0.775972	-0.23682	0.069276	-0.379492
Data616	-0.471097	0.798352	-0.225121	0.050711	-0.366318
Data617	-0.493884	0.80415	-0.208438	0.053813	-0.368098
Data618	-0.513415	0.797233	-0.206099	0.066885	-0.377661
Data619	-0.53844	0.795809	-0.205488	0.096132	-0.389054
Data620	-0.56438	0.806083	-0.20325	0.12431	-0.391089
Data621	-0.589405	0.806897	-0.198266	0.145469	-0.400193
Data622	-0.613209	0.797233	-0.179955	0.157931	-0.406348
Data623	-0.637217	0.797233	-0.169579	0.166527	-0.403652
Data624	-0.646372	0.790316	-0.167951	0.17085	-0.383663
Data625	-0.640065	0.776074	-0.161949	0.177412	-0.351059
Data626	-0.635386	0.759899	-0.14435	0.17675	-0.322983
Data627	-0.637725	0.729483	-0.126446	0.172122	-0.318151
Data628	-0.648712	0.715038	-0.102032	0.169884	-0.317032
Data629	-0.66743	0.71107	-0.087282	0.165713	-0.313929
Data630	-0.686147	0.688996	-0.067547	0.164797	-0.317184
Data631	-0.691234	0.667938	-0.048727	0.165103	-0.322067
Data632	-0.69103	0.655629	-0.029806	0.165459	-0.326747
Data633	-0.700898	0.642913	-0.023804	0.159609	-0.327866
Data634	-0.716055	0.626739	-0.031535	0.153251	-0.332443
Data635	-0.729076	0.61799	-0.033061	0.159152	-0.319066
Data636	-0.731619	0.611378	-0.030823	0.163068	-0.298721
Data637	-0.742504	0.617583	-0.024821	0.159609	-0.286463
Data638	-0.761222	0.631622	-0.022685	0.165866	-0.290939
Data639	-0.780245	0.640167	-0.012919	0.181379	-0.304672
