# Supplementary material for: Integration of MRI and somatosensory evoked potentials facilitate diagnosis of spinal cord compression
Source: Sci Rep. 2023 May 15;13:7861. doi: 10.1038/s41598-023-34832-2 (PMC10185544; doi:10.1038/s41598-023-34832-2)
Supplement: Supplementary file 3 — Supplementary Information 3. [file 41598_2023_34832_MOESM3_ESM.zip › Preoperative SSEP data/spinal cord compression group/6502498_2/6502498_2_Lt Tibial SEP_Cz'-Fpz_201219_105919.csv]

Index	1	2	3	4	5	6
Name	Cz'-Fpz	Cz'-Fpz	Cz'-Fpz	Cz'-Fpz	Cz'-Fpz	Cz'-Fpz
Time	2.0171E+13	2.0171E+13	2.0171E+13	2.0171E+13	2.0171E+13	2.0171E+13
Highcut	500	500	500	500	500	500
Lowcut	10	10	10	10	10	10
Period	0.000156	0.000156	0.000156	0.000156	0.000156	0.000156
Averages	120	120	120	120	120	120
Int (mA)	14/13.5mA	14/13.5mA	14/13.9mA	14/13.5mA	14/13.9mA	14/13.5mA
Pulse Width (�gs)	200�s	200�s	200�s	200�s	200�s	200�s
Rep Rate (Hz)	3.11Hz	3.11Hz	3.11Hz	3.11Hz	3.11Hz	3.11Hz
Data0	0.475947	-0.255229	0.210037	-0.334167	-0.164642	0.003153
Data1	0.454814	-0.307821	0.172984	-0.297877	-0.204697	-0.031255
Data2	0.467428	-0.328827	0.158997	-0.404332	-0.256882	-0.018133
Data3	0.218836	-0.596008	-0.128911	-0.460383	-0.460409	-0.256958
Data4	0.189718	-0.580953	-0.144272	-0.316315	-0.360463	-0.239385
Data5	0.27331	-0.461909	-0.04425	-0.174128	-0.224075	-0.133667
Data6	0.375214	-0.338364	0.050786	-0.065231	-0.106125	-0.038706
Data7	0.448863	-0.233205	0.115153	-0.002619	-0.021286	0.034027
Data8	0.490799	-0.161565	0.163396	0.030289	0.026652	0.071131
Data9	0.508931	-0.13504	0.183462	0.041097	0.025991	0.088094
Data10	0.502955	-0.137456	0.177027	0.027059	-0.000661	0.089518
Data11	0.484034	-0.178808	0.175095	-0.024033	-0.021896	0.080312
Data12	0.450592	-0.212123	0.173314	-0.079524	-0.037766	0.070801
Data13	0.412521	-0.238342	0.1607	-0.110753	-0.044657	0.0501
Data14	0.391312	-0.266546	0.140788	-0.128911	-0.04481	0.031637
Data15	0.373891	-0.271556	0.117366	-0.135473	-0.032883	0.02271
Data16	0.368042	-0.267359	0.100784	-0.140483	-0.024083	0.020905
Data17	0.362244	-0.272929	0.098343	-0.138117	-0.016403	0.029322
Data18	0.34317	-0.277608	0.099487	-0.12886	-0.009028	0.023321
Data19	0.32252	-0.278422	0.11172	-0.109762	-0.018158	0.007985
Data20	0.310211	-0.281219	0.112813	-0.103861	-0.03863	-0.013657
Data21	0.296402	-0.288874	0.108312	-0.096486	-0.053736	-0.029526
Data22	0.280762	-0.290095	0.096436	-0.100327	-0.060705	-0.027008
Data23	0.280024	-0.292765	0.094961	-0.10465	-0.059382	-0.016479
Data24	0.279414	-0.297826	0.095647	-0.119731	-0.0619	-0.011266
Data25	0.259323	-0.301844	0.09908	-0.154292	-0.070546	-0.01709
Data26	0.241597	-0.297877	0.099233	-0.19577	-0.077972	-0.032425
Data27	0.215251	-0.295258	0.101929	-0.215302	-0.082321	-0.038656
Data28	0.195999	-0.295588	0.110881	-0.235418	-0.090205	-0.035426
Data29	0.1946	-0.304413	0.105947	-0.2329	-0.096054	-0.035248
Data30	0.195592	-0.306091	0.089569	-0.217667	-0.094096	-0.030696
Data31	0.182266	-0.314509	0.088069	-0.194906	-0.086314	-0.02093
Data32	0.177867	-0.307032	0.093536	-0.171051	-0.075709	-0.004705
Data33	0.170364	-0.303752	0.093231	-0.159785	-0.063349	0.018921
Data34	0.16772	-0.313492	0.084915	-0.144704	-0.032247	0.031331
Data35	0.173848	-0.3302	0.054169	-0.145671	-0.004069	0.030009
Data36	0.18425	-0.347621	0.030899	-0.153097	0.015513	0.025024
Data37	0.184784	-0.346146	0.017141	-0.1695	0.011444	0.018311
Data38	0.173543	-0.329234	0.009944	-0.179876	0.011775	0.00824
Data39	0.167745	-0.315145	0.01798	-0.16777	0.010986	0.008316
Data40	0.164159	-0.297267	0.02271	-0.158183	0.000509	0.009588
Data41	0.159327	-0.287425	0.021922	-0.16304	-0.004883	0.004349
Data42	0.157013	-0.285212	0.008214	-0.18191	-0.015259	-0.006587
Data43	0.147781	-0.289663	0.010147	-0.206477	-0.020574	-0.006104
Data44	0.131276	-0.30365	0.017955	-0.207367	-0.023778	0.001984
Data45	0.119476	-0.320435	0.017166	-0.188624	-0.028432	0.018895
Data46	0.117976	-0.3302	0.012105	-0.164846	-0.03713	0.028102
Data47	0.106735	-0.326614	-0.002314	-0.143687	-0.053965	0.02449
Data48	0.089442	-0.310669	-0.011597	-0.143204	-0.070903	0.016276
Data49	0.073293	-0.298538	-0.021133	-0.150375	-0.062561	0.015564
Data50	0.054728	-0.288696	-0.027644	-0.167948	-0.050176	0.004985
Data51	0.036977	-0.274785	-0.025406	-0.197093	-0.025406	-0.001094
Data52	0.020218	-0.258179	-0.019582	-0.209936	0.007858	-0.008774
Data53	0.013809	-0.251439	-0.0103	-0.214055	0.039495	-0.00941
Data54	0.015818	-0.256093	-0.014903	-0.218531	0.069275	-0.010605
Data55	0.026881	-0.259959	-0.027084	-0.229619	0.089035	-0.007502
Data56	0.038122	-0.272802	-0.039469	-0.243301	0.099894	-0.008952
Data57	0.039444	-0.28155	-0.049718	-0.253855	0.105921	-0.010503
Data58	0.022558	-0.270233	-0.036265	-0.27565	0.105794	-0.015945
Data59	-0.002975	-0.256983	-0.026093	-0.291443	0.106303	-0.022583
Data60	-0.030924	-0.240148	-0.023855	-0.291087	0.113297	-0.024083
Data61	-0.053686	-0.212224	-0.035146	-0.266062	0.122452	-0.028458
Data62	-0.067724	-0.199636	-0.047404	-0.224024	0.13766	-0.034612
Data63	-0.068766	-0.210419	-0.065282	-0.1887	0.151672	-0.031916
Data64	-0.067062	-0.2344	-0.079295	-0.176468	0.160853	-0.026016
Data65	-0.068258	-0.258865	-0.085882	-0.168839	0.160777	-0.016632
Data66	-0.061518	-0.276362	-0.089925	-0.161743	0.148621	-0.015844
Data67	-0.060552	-0.282313	-0.099538	-0.159912	0.115331	-0.023651
Data68	-0.067952	-0.27298	-0.112025	-0.162913	0.082703	-0.025635
Data69	-0.081991	-0.269419	-0.121206	-0.169118	0.069784	-0.027415
Data70	-0.093969	-0.261663	-0.122223	-0.161031	0.076472	-0.033239
Data71	-0.103048	-0.247854	-0.118917	-0.162379	0.075073	-0.021769
Data72	-0.116704	-0.232875	-0.112737	-0.180537	0.075989	-0.005493
Data73	-0.124817	-0.236664	-0.10788	-0.216039	0.086772	0.008825
Data74	-0.12591	-0.242386	-0.106888	-0.240377	0.097707	0.016047
Data75	-0.121587	-0.239309	-0.10938	-0.259476	0.106455	0.014496
Data76	-0.110321	-0.227509	-0.10615	-0.274531	0.115738	0.012334
Data77	-0.095927	-0.210749	-0.105794	-0.284882	0.116908	0.01859
Data78	-0.086772	-0.201009	-0.125402	-0.307465	0.118713	0.042674
Data79	-0.087662	-0.201213	-0.145671	-0.330556	0.125732	0.064061
Data80	-0.088603	-0.195058	-0.1607	-0.32725	0.126623	0.081533
Data81	-0.082652	-0.194117	-0.172195	-0.326309	0.125631	0.093994
Data82	-0.082118	-0.188497	-0.175425	-0.32252	0.116247	0.091273
Data83	-0.08049	-0.184835	-0.15686	-0.322393	0.113856	0.077616
Data84	-0.081228	-0.188726	-0.143967	-0.324173	0.126394	0.056915
Data85	-0.086619	-0.200831	-0.135422	-0.328115	0.139847	0.048192
Data86	-0.101802	-0.206324	-0.131302	-0.312271	0.14473	0.059458
Data87	-0.112686	-0.205307	-0.129471	-0.302607	0.154114	0.072632
Data88	-0.113017	-0.20195	-0.129522	-0.303497	0.152003	0.071157
Data89	-0.109889	-0.186462	-0.147425	-0.317027	0.144908	0.071131
Data90	-0.128581	-0.173823	-0.164439	-0.317001	0.142339	0.072708
Data91	-0.159938	-0.162913	-0.166168	-0.311356	0.144679	0.083262
Data92	-0.173035	-0.171076	-0.164566	-0.303675	0.156453	0.095037
Data93	-0.183283	-0.180461	-0.165482	-0.291545	0.154928	0.097555
Data94	-0.188777	-0.191116	-0.166295	-0.260849	0.16772	0.103404
Data95	-0.184937	-0.184352	-0.167898	-0.229289	0.186005	0.107498
Data96	-0.180257	-0.166651	-0.162048	-0.211207	0.189489	0.114136
Data97	-0.172094	-0.146484	-0.156479	-0.211995	0.193532	0.110168
Data98	-0.173976	-0.127538	-0.1489	-0.230433	0.200907	0.102463
Data99	-0.169856	-0.093994	-0.149078	-0.253525	0.198517	0.102997
Data100	-0.164642	-0.061824	-0.147247	-0.280482	0.192184	0.106532
Data101	-0.173289	-0.047429	-0.14122	-0.303116	0.194778	0.111287
Data102	-0.178095	-0.053838	-0.147731	-0.316569	0.199585	0.127996
Data103	-0.170771	-0.073242	-0.151469	-0.334167	0.202382	0.136439
Data104	-0.149358	-0.08784	-0.154978	-0.351537	0.181834	0.144424
Data105	-0.130234	-0.094172	-0.153987	-0.368093	0.148544	0.155691
Data106	-0.111033	-0.096029	-0.163803	-0.380046	0.135091	0.154368
Data107	-0.105209	-0.093511	-0.178757	-0.364583	0.142593	0.156021
Data108	-0.10643	-0.070394	-0.192947	-0.344009	0.147018	0.163472
Data109	-0.107625	-0.036036	-0.195694	-0.323257	0.154012	0.163701
Data110	-0.124537	-0.004959	-0.192184	-0.313568	0.153198	0.168915
Data111	-0.137253	0.01943	-0.18486	-0.314204	0.153275	0.172501
Data112	-0.143	0.029424	-0.184682	-0.337194	0.167363	0.174866
Data113	-0.145289	0.027313	-0.198313	-0.36176	0.198186	0.179367
Data114	-0.139847	0.030696	-0.213292	-0.368067	0.212987	0.18514
Data115	-0.135167	0.035985	-0.221176	-0.365499	0.222168	0.193253
Data116	-0.140864	0.037613	-0.21759	-0.370153	0.206172	0.204341
Data117	-0.140305	0.051498	-0.211233	-0.358226	0.188853	0.204061
Data118	-0.135981	0.068054	-0.206553	-0.342255	0.173848	0.209961
Data119	-0.128555	0.078532	-0.204671	-0.32224	0.163829	0.207036
Data120	-0.140432	0.086772	-0.198898	-0.298818	0.160014	0.193329
Data121	-0.156682	0.090383	-0.186996	-0.285797	0.159403	0.18664
Data122	-0.164159	0.095291	-0.183716	-0.280329	0.165278	0.18542
Data123	-0.167669	0.10437	-0.177155	-0.272268	0.180715	0.182114
Data124	-0.162684	0.113525	-0.168788	-0.268707	0.188802	0.185038
Data125	-0.148036	0.117086	-0.170186	-0.273895	0.204773	0.180079
Data126	-0.131582	0.115026	-0.174942	-0.270742	0.204646	0.172424
Data127	-0.125707	0.12413	-0.172348	-0.266596	0.19605	0.170085
Data128	-0.12029	0.137583	-0.166601	-0.274556	0.197576	0.161769
Data129	-0.118968	0.145874	-0.170644	-0.284093	0.198364	0.169169
Data130	-0.111389	0.154215	-0.19193	-0.282974	0.19338	0.182165
Data131	-0.101674	0.172272	-0.21698	-0.288442	0.183309	0.18837
Data132	-0.103302	0.198364	-0.222651	-0.309881	0.166448	0.192591
Data133	-0.105616	0.215683	-0.229823	-0.327886	0.166575	0.203807
Data134	-0.107829	0.21609	-0.231043	-0.346273	0.173848	0.211894
Data135	-0.117594	0.218048	-0.228602	-0.356394	0.175044	0.212351
Data136	-0.117442	0.220871	-0.213064	-0.345205	0.171331	0.221303
Data137	-0.110753	0.220261	-0.199483	-0.336939	0.160141	0.22611
Data138	-0.108795	0.216192	-0.193456	-0.315196	0.143051	0.217336
Data139	-0.123138	0.211639	-0.201747	-0.297012	0.136058	0.214183
Data140	-0.130641	0.209376	-0.20312	-0.298793	0.137024	0.217412
Data141	-0.138168	0.217819	-0.213394	-0.290197	0.142517	0.216649
Data142	-0.152079	0.237885	-0.223109	-0.295792	0.147909	0.216599
Data143	-0.15892	0.238241	-0.228119	-0.306346	0.155996	0.213496
Data144	-0.143611	0.242182	-0.233892	-0.314992	0.151164	0.198135
Data145	-0.132472	0.242869	-0.238622	-0.307719	0.142161	0.182114
Data146	-0.123494	0.242844	-0.234782	-0.297928	0.140127	0.177307
Data147	-0.112406	0.263214	-0.223363	-0.290019	0.131302	0.173772
Data148	-0.101954	0.288086	-0.213979	-0.289205	0.132853	0.161158
Data149	-0.103709	0.292333	-0.20106	-0.275599	0.13682	0.158615
Data150	-0.099996	0.285288	-0.182343	-0.249685	0.150681	0.162226
Data151	-0.089493	0.286026	-0.16777	-0.215963	0.168025	0.155182
Data152	-0.092112	0.291926	-0.155691	-0.19544	0.172831	0.154037
Data153	-0.095037	0.30159	-0.144882	-0.184809	0.18074	0.162481
Data154	-0.086517	0.314306	-0.14239	-0.18954	0.196609	0.176595
Data155	-0.083415	0.318019	-0.137558	-0.214589	0.207113	0.187683
Data156	-0.078583	0.312398	-0.137227	-0.216293	0.20106	0.191905
Data157	-0.07281	0.309016	-0.141805	-0.195643	0.191345	0.195719
Data158	-0.072683	0.291443	-0.149714	-0.176086	0.182902	0.192286
Data159	-0.071589	0.2845	-0.152817	-0.167847	0.162811	0.196762
Data160	-0.075353	0.287526	-0.146866	-0.162379	0.146586	0.204417
Data161	-0.076497	0.278066	-0.136185	-0.159938	0.149409	0.205053
Data162	-0.067825	0.263621	-0.125656	-0.151596	0.157674	0.197449
Data163	-0.062002	0.250778	-0.11673	-0.167847	0.169347	0.183792
Data164	-0.055364	0.255483	-0.109863	-0.188293	0.16276	0.178706
Data165	-0.063095	0.263875	-0.104167	-0.206451	0.153173	0.180384
Data166	-0.067037	0.284475	-0.099411	-0.217489	0.143611	0.174917
Data167	-0.062383	0.310745	-0.089137	-0.234553	0.137227	0.176417
Data168	-0.058924	0.310033	-0.078532	-0.241674	0.13387	0.177765
Data169	-0.060374	0.295614	-0.072454	-0.237986	0.149918	0.185547
Data170	-0.06073	0.274938	-0.074972	-0.202103	0.18219	0.197881
Data171	-0.056534	0.267334	-0.089798	-0.165405	0.20078	0.202281
Data172	-0.056051	0.262146	-0.094121	-0.13766	0.210724	0.21876
Data173	-0.049591	0.253092	-0.089315	-0.129344	0.217667	0.218735
Data174	-0.0383	0.239868	-0.079473	-0.138982	0.206502	0.206146
Data175	-0.027212	0.221863	-0.082525	-0.142848	0.201467	0.192846
Data176	-0.018616	0.227254	-0.090993	-0.145442	0.201365	0.180359
Data177	-0.012995	0.243708	-0.092367	-0.151494	0.195745	0.168915
Data178	-0.010325	0.259476	-0.080338	-0.154317	0.182012	0.162506
Data179	-0.008418	0.271734	-0.065816	-0.164668	0.170212	0.168381
Data180	-0.004603	0.280431	-0.069097	-0.170085	0.159454	0.168966
Data181	-0.003128	0.274938	-0.060883	-0.172958	0.140203	0.170466
Data182	0.005061	0.266418	-0.058339	-0.167618	0.115153	0.16627
Data183	0.016963	0.256424	-0.04926	-0.135142	0.107473	0.158819
Data184	0.034663	0.248642	-0.038579	-0.102336	0.112686	0.16627
Data185	0.033264	0.236333	-0.035706	-0.077744	0.127996	0.174052
Data186	0.024948	0.23145	-0.039978	-0.069834	0.141398	0.185013
Data187	0.017217	0.224152	-0.048218	-0.077184	0.147044	0.199763
Data188	0.022685	0.216497	-0.05099	-0.079066	0.143077	0.207647
Data189	0.021032	0.204035	-0.049845	-0.070928	0.14651	0.207418
Data190	0.008341	0.189336	-0.048218	-0.063705	0.148875	0.201594
Data191	0.004247	0.179342	-0.053304	-0.066198	0.139414	0.20195
Data192	-0.006231	0.164566	-0.050786	-0.07192	0.119756	0.21019
Data193	-0.011571	0.152588	-0.048345	-0.082804	0.110601	0.214691
Data194	-0.002823	0.141093	-0.041656	-0.102692	0.090688	0.202866
Data195	0.005163	0.121969	-0.033468	-0.14328	0.077972	0.194855
Data196	0.004705	0.113551	-0.026703	-0.178604	0.065511	0.188344
Data197	-0.007502	0.110346	-0.022608	-0.202688	0.068817	0.183843
Data198	-0.008062	0.115865	-0.016454	-0.21047	0.078379	0.176951
Data199	-0.00356	0.118713	-0.015615	-0.20813	0.099818	0.168711
Data200	0.009435	0.114848	-0.014877	-0.19783	0.115128	0.173391
Data201	0.022202	0.124079	-0.020116	-0.173696	0.121918	0.186717
Data202	0.024643	0.138524	-0.030289	-0.16627	0.132116	0.189031
Data203	0.024134	0.14801	-0.038478	-0.161438	0.141017	0.201645
Data204	0.017878	0.143433	-0.043869	-0.158997	0.15096	0.207265
Data205	0.021871	0.146077	-0.044276	-0.163574	0.148417	0.206375
Data206	0.022863	0.143305	-0.041809	-0.167033	0.138041	0.201365
Data207	0.014572	0.13682	-0.047175	-0.158615	0.12586	0.209198
Data208	0.010656	0.126444	-0.049286	-0.151443	0.122147	0.228348
Data209	0.013301	0.109177	-0.056966	-0.138804	0.113297	0.237707
Data210	0.018361	0.097631	-0.062459	-0.133947	0.107956	0.241776
Data211	0.015691	0.095495	-0.059408	-0.134328	0.112737	0.235418
Data212	0.007604	0.081507	-0.049286	-0.132777	0.109736	0.220032
Data213	-0.004476	0.055949	-0.024465	-0.12352	0.093333	0.192642
Data214	-0.008443	0.047913	-0.003153	-0.113169	0.086772	0.170797
Data215	-0.011546	0.044632	0.005315	-0.096817	0.078176	0.174001
Data216	-0.015971	0.052592	0.004959	-0.088654	0.062586	0.197957
Data217	-0.008011	0.063095	0.010834	-0.088196	0.049769	0.217361
Data218	0.011775	0.063553	0.021795	-0.092646	0.034663	0.224075
Data219	0.033239	0.075124	0.030746	-0.092341	0.023575	0.22583
Data220	0.052109	0.080414	0.043894	-0.103404	0.015081	0.236333
Data221	0.056712	0.066045	0.060145	-0.114797	0.005213	0.240555
Data222	0.048955	0.060832	0.079625	-0.098343	-0.001119	0.239461
Data223	0.043513	0.071055	0.091476	-0.090815	0.000712	0.2373
Data224	0.042267	0.072403	0.094045	-0.097173	0.013631	0.234146
Data225	0.041911	0.072886	0.092036	-0.093079	0.016836	0.227865
Data226	0.038325	0.087916	0.098368	-0.075989	0.031179	0.232162
Data227	0.020676	0.105947	0.096232	-0.048879	0.046387	0.250092
Data228	0.001297	0.123444	0.09112	-0.025024	0.059179	0.261358
Data229	-0.013682	0.144653	0.091375	-0.009995	0.067266	0.273081
Data230	-0.016454	0.149206	0.093689	-0.006434	0.069987	0.276896
Data231	-0.012436	0.144424	0.100708	-0.020243	0.059764	0.274709
Data232	-0.010045	0.137863	0.118332	-0.023753	0.044276	0.273844
Data233	-0.00384	0.139033	0.141042	-0.027873	0.045878	0.273005
Data234	0.011851	0.130056	0.153427	-0.033442	0.040029	0.257772
Data235	0.017675	0.105184	0.164134	-0.024923	0.032145	0.241699
Data236	0.018234	0.088552	0.166295	-0.013911	0.030924	0.224075
Data237	0.016403	0.083033	0.182317	-0.019302	0.03863	0.209529
Data238	0.012767	0.084763	0.194448	-0.044734	0.059509	0.204875
Data239	0.009359	0.087102	0.209834	-0.061595	0.080312	0.20373
Data240	0.017039	0.081965	0.233587	-0.074437	0.08784	0.202128
Data241	0.021642	0.082982	0.249303	-0.083949	0.103811	0.205688
Data242	0.014903	0.084	0.24526	-0.089264	0.120544	0.223897
Data243	0.003357	0.089111	0.225296	-0.084254	0.13883	0.240835
Data244	0.009079	0.102768	0.211207	-0.051956	0.148188	0.255229
Data245	0.019073	0.129598	0.208969	-0.021006	0.14356	0.271759
Data246	0.021896	0.140661	0.21403	0.003459	0.134074	0.282873
Data247	0.01737	0.142822	0.217794	0.022888	0.129674	0.272344
Data248	0.017141	0.148061	0.228882	0.037842	0.134226	0.280482
Data249	0.026652	0.163472	0.23908	0.042318	0.125148	0.300013
Data250	0.039876	0.190557	0.248693	0.049591	0.109431	0.304184
Data251	0.041682	0.216064	0.272369	0.060959	0.095927	0.312754
Data252	0.034765	0.235011	0.297674	0.072683	0.103226	0.320307
Data253	0.03774	0.25177	0.325241	0.070953	0.130742	0.323995
Data254	0.035248	0.276362	0.346705	0.064214	0.16187	0.325343
Data255	0.040919	0.309906	0.379435	0.052617	0.189107	0.327352
Data256	0.044861	0.321604	0.412827	0.03774	0.220922	0.320892
Data257	0.053355	0.319722	0.432053	0.03451	0.263977	0.324326
Data258	0.070623	0.318146	0.44014	0.031281	0.307388	0.332769
Data259	0.093079	0.315348	0.453033	0.039241	0.330582	0.334371
Data260	0.110118	0.300166	0.470886	0.057398	0.347722	0.321935
Data261	0.12207	0.299988	0.484797	0.077057	0.34701	0.313772
Data262	0.131022	0.311661	0.500361	0.086263	0.32781	0.314967
Data263	0.14211	0.327377	0.51061	0.090841	0.321884	0.33371
Data264	0.151876	0.348918	0.525157	0.085424	0.339864	0.370789
Data265	0.167185	0.388769	0.545858	0.090586	0.351842	0.404765
Data266	0.190633	0.412114	0.559692	0.108388	0.374934	0.426992
Data267	0.203425	0.430705	0.566228	0.131632	0.387878	0.435206
Data268	0.208918	0.453542	0.572408	0.13888	0.407562	0.445429
Data269	0.200144	0.482381	0.591456	0.135167	0.415777	0.439962
Data270	0.193481	0.504125	0.616201	0.142924	0.435994	0.436656
Data271	0.192439	0.516154	0.638657	0.168025	0.44047	0.432027
Data272	0.192006	0.519791	0.664317	0.19193	0.443548	0.416463
Data273	0.197093	0.525691	0.680084	0.219294	0.447032	0.412776
Data274	0.201085	0.528819	0.69219	0.225906	0.449575	0.413767
Data275	0.195262	0.527064	0.695292	0.240275	0.450389	0.42216
Data276	0.196991	0.513763	0.699437	0.262197	0.46018	0.429077
Data277	0.198771	0.499471	0.70516	0.290858	0.46697	0.432281
Data278	0.212224	0.497894	0.698115	0.319646	0.478897	0.430781
Data279	0.220769	0.503972	0.683772	0.341721	0.508041	0.428797
Data280	0.233917	0.502726	0.668666	0.359751	0.533727	0.43368
Data281	0.241928	0.503006	0.660299	0.356801	0.542628	0.440292
Data282	0.232239	0.508779	0.655772	0.338542	0.542043	0.448201
Data283	0.216242	0.507609	0.667394	0.33076	0.538991	0.452576
Data284	0.204824	0.504583	0.66953	0.321732	0.533422	0.443217
Data285	0.196915	0.501328	0.675735	0.302277	0.541763	0.429382
Data286	0.190964	0.49324	0.661545	0.268682	0.548706	0.425288
Data287	0.186412	0.485408	0.632985	0.25032	0.543162	0.421651
Data288	0.184809	0.468648	0.592626	0.23524	0.546036	0.411453
Data289	0.169017	0.454788	0.568237	0.231984	0.550359	0.395508
Data290	0.164515	0.44459	0.54568	0.229212	0.565491	0.378443
Data291	0.168966	0.432358	0.522639	0.223796	0.574544	0.372772
Data292	0.168025	0.431976	0.488307	0.217234	0.576274	0.366669
Data293	0.156581	0.416819	0.471802	0.199636	0.566686	0.351715
Data294	0.139771	0.393041	0.463333	0.180333	0.553767	0.335388
Data295	0.122732	0.379588	0.455856	0.14679	0.543849	0.333761
Data296	0.108846	0.370687	0.444209	0.110041	0.535304	0.33404
Data297	0.102437	0.369593	0.426331	0.069351	0.517044	0.325979
Data298	0.092214	0.375188	0.407588	0.044835	0.507711	0.309067
Data299	0.086797	0.369314	0.395152	0.036672	0.509338	0.293096
Data300	0.083084	0.369008	0.3744	0.025508	0.501887	0.272395
Data301	0.067368	0.346324	0.336304	0.015793	0.490239	0.249049
Data302	0.057246	0.312347	0.301488	0.013733	0.484161	0.235062
Data303	0.047607	0.269547	0.262451	-0.004425	0.468953	0.238037
Data304	0.036087	0.248871	0.235647	-0.034332	0.451584	0.243454
Data305	0.025101	0.227407	0.199305	-0.043386	0.447439	0.248718
Data306	0.020218	0.215658	0.164413	-0.034205	0.446167	0.240885
Data307	0.016429	0.209376	0.130514	-0.035528	0.443827	0.221074
Data308	0.011419	0.196101	0.100276	-0.052923	0.424627	0.185191
Data309	0.014852	0.182317	0.069224	-0.067825	0.402451	0.146815
Data310	0.017471	0.17278	0.037791	-0.087738	0.376409	0.111237
Data311	0.014674	0.162023	0.007451	-0.111567	0.347061	0.088043
Data312	0.005417	0.13649	-0.030568	-0.131963	0.320943	0.068868
Data313	-0.013504	0.112457	-0.054779	-0.138474	0.298615	0.05366
Data314	-0.030772	0.09463	-0.062459	-0.138423	0.277685	0.032806
Data315	-0.04303	0.078328	-0.08372	-0.141322	0.263596	0.014496
Data316	-0.043081	0.06429	-0.101674	-0.155487	0.245616	-0.006892
Data317	-0.045039	0.046107	-0.112127	-0.187734	0.235545	-0.030162
Data318	-0.044607	0.028788	-0.112152	-0.23201	0.217336	-0.051931
Data319	-0.054067	0.022202	-0.116959	-0.270996	0.19104	-0.071462
Data320	-0.063222	0.010452	-0.143941	-0.31573	0.162125	-0.093282
Data321	-0.063604	-0.000203	-0.195516	-0.34111	0.130819	-0.113831
Data322	-0.06134	0.008723	-0.235392	-0.355275	0.101725	-0.145442
Data323	-0.071487	0.005569	-0.266088	-0.373688	0.085627	-0.177739
Data324	-0.090001	-0.002645	-0.289434	-0.393473	0.066096	-0.201009
Data325	-0.105489	-0.000509	-0.309067	-0.411682	0.057119	-0.221659
Data326	-0.110703	-0.006714	-0.330811	-0.431086	0.056305	-0.257136
Data327	-0.118688	-0.015793	-0.356471	-0.449117	0.058339	-0.299174
Data328	-0.118027	-0.016607	-0.386175	-0.46224	0.051549	-0.333837
Data329	-0.114492	0.002213	-0.401815	-0.470963	0.034027	-0.365677
Data330	-0.119527	0.020523	-0.41865	-0.47053	0.001907	-0.388565
Data331	-0.129395	0.020549	-0.429967	-0.463181	-0.035248	-0.418625
Data332	-0.140228	0.012436	-0.434469	-0.45433	-0.070775	-0.455856
Data333	-0.139618	-0.000025	-0.445251	-0.442734	-0.101522	-0.494817
Data334	-0.136566	-0.020014	-0.44754	-0.428085	-0.110092	-0.516993
Data335	-0.134862	-0.026805	-0.45667	-0.407562	-0.11172	-0.536372
Data336	-0.141805	-0.024974	-0.478058	-0.384191	-0.108719	-0.557938
Data337	-0.140559	-0.03184	-0.498912	-0.373205	-0.102793	-0.586065
Data338	-0.125275	-0.04392	-0.500514	-0.364889	-0.111694	-0.596695
Data339	-0.115026	-0.058212	-0.495962	-0.361252	-0.116908	-0.610733
Data340	-0.112737	-0.05984	-0.500692	-0.352122	-0.110906	-0.611293
Data341	-0.108643	-0.057271	-0.510839	-0.335515	-0.109812	-0.619329
Data342	-0.103531	-0.063833	-0.512441	-0.326284	-0.109253	-0.63296
Data343	-0.10081	-0.074844	-0.508881	-0.311991	-0.125224	-0.64443
Data344	-0.097173	-0.085017	-0.503515	-0.298106	-0.130463	-0.65244
Data345	-0.089467	-0.10081	-0.498276	-0.300954	-0.141322	-0.670064
Data346	-0.092951	-0.116145	-0.485967	-0.325801	-0.160268	-0.696462
Data347	-0.10671	-0.132599	-0.471217	-0.33844	-0.191956	-0.717316
Data348	-0.113246	-0.137482	-0.466894	-0.354233	-0.223338	-0.718918
Data349	-0.10821	-0.139618	-0.477397	-0.372696	-0.244497	-0.71696
Data350	-0.109762	-0.133921	-0.491689	-0.385208	-0.256093	-0.717468
Data351	-0.09346	-0.130208	-0.505956	-0.382512	-0.269979	-0.711187
Data352	-0.086594	-0.134964	-0.513229	-0.38531	-0.278651	-0.706278
Data353	-0.080872	-0.143255	-0.520426	-0.373179	-0.28422	-0.696208
Data354	-0.070979	-0.149155	-0.521495	-0.357997	-0.277761	-0.696081
Data355	-0.066757	-0.14211	-0.513916	-0.34139	-0.28628	-0.696004
Data356	-0.069809	-0.144628	-0.494207	-0.317561	-0.293045	-0.691299
Data357	-0.065333	-0.14829	-0.473378	-0.283991	-0.301666	-0.681788
Data358	-0.05628	-0.15035	-0.460943	-0.248591	-0.298284	-0.683568
Data359	-0.057093	-0.165634	-0.45311	-0.232722	-0.289688	-0.695724
Data360	-0.066401	-0.181351	-0.4496	-0.222931	-0.281804	-0.707118
Data361	-0.072912	-0.175374	-0.445557	-0.230891	-0.268987	-0.723953
Data362	-0.07609	-0.179036	-0.439123	-0.250041	-0.259883	-0.73026
Data363	-0.06602	-0.187734	-0.434875	-0.263519	-0.266902	-0.7223
Data364	-0.049159	-0.202586	-0.432205	-0.265452	-0.273056	-0.698471
Data365	-0.037638	-0.205816	-0.431798	-0.265656	-0.270182	-0.674718
Data366	-0.031408	-0.195465	-0.435359	-0.235443	-0.26947	-0.670929
Data367	-0.028229	-0.182571	-0.43986	-0.194855	-0.274378	-0.667496
Data368	-0.016785	-0.170517	-0.415955	-0.160675	-0.27003	-0.664495
Data369	-0.006282	-0.172323	-0.397619	-0.146027	-0.269572	-0.661214
Data370	0.001068	-0.180918	-0.378596	-0.131556	-0.266622	-0.639013
Data371	0.005264	-0.202688	-0.372543	-0.110677	-0.257289	-0.614726
Data372	0.006434	-0.216395	-0.356344	-0.085169	-0.252508	-0.610657
Data373	0.021566	-0.228755	-0.349426	-0.07164	-0.251261	-0.617243
Data374	0.037918	-0.229111	-0.35937	-0.076447	-0.253245	-0.611699
Data375	0.058619	-0.22349	-0.36054	-0.096512	-0.255839	-0.596313
Data376	0.071818	-0.224762	-0.351613	-0.120697	-0.258026	-0.586421
Data377	0.078939	-0.21787	-0.352885	-0.138677	-0.266596	-0.581589
Data378	0.084737	-0.214691	-0.358124	-0.144653	-0.279719	-0.562973
Data379	0.072988	-0.207291	-0.349579	-0.146612	-0.282364	-0.5351
Data380	0.054169	-0.208308	-0.333201	-0.147629	-0.26324	-0.510305
Data381	0.049235	-0.209986	-0.307058	-0.14478	-0.229162	-0.488714
Data382	0.065257	-0.203959	-0.287933	-0.133667	-0.190048	-0.463231
Data383	0.078913	-0.182699	-0.268402	-0.112788	-0.161235	-0.439097
Data384	0.095927	-0.173136	-0.254796	-0.092367	-0.137177	-0.434545
Data385	0.110296	-0.162125	-0.244217	-0.070267	-0.132116	-0.441793
Data386	0.111974	-0.156555	-0.237757	-0.03891	-0.133489	-0.45784
Data387	0.103887	-0.158208	-0.237656	-0.02032	-0.134964	-0.478795
Data388	0.103048	-0.170085	-0.245997	-0.0059	-0.142466	-0.487061
Data389	0.101242	-0.182521	-0.249634	0.004908	-0.15035	-0.483805
Data390	0.096029	-0.176112	-0.253321	0.0118	-0.142085	-0.469996
Data391	0.090892	-0.162862	-0.249074	0.013707	-0.135295	-0.455729
Data392	0.096486	-0.140635	-0.219905	0.016607	-0.128377	-0.437673
Data393	0.112966	-0.121002	-0.205536	0.032552	-0.122782	-0.416667
Data394	0.130157	-0.108134	-0.202255	0.066172	-0.107574	-0.390371
Data395	0.147985	-0.106303	-0.212275	0.117111	-0.087763	-0.365041
Data396	0.167745	-0.118841	-0.217641	0.163651	-0.080948	-0.345942
Data397	0.176824	-0.136668	-0.214895	0.202179	-0.075124	-0.337524
Data398	0.185445	-0.14562	-0.204442	0.230509	-0.072454	-0.329437
Data399	0.185649	-0.145798	-0.203273	0.238851	-0.065257	-0.323715
Data400	0.176214	-0.137151	-0.196457	0.244242	-0.057042	-0.319239
Data401	0.172679	-0.118357	-0.184301	0.225372	-0.047353	-0.308024
Data402	0.177231	-0.104879	-0.175145	0.206553	-0.039469	-0.280202
Data403	0.182978	-0.10287	-0.180028	0.189387	-0.03123	-0.260417
Data404	0.181198	-0.102717	-0.185928	0.193863	-0.021057	-0.256042
Data405	0.17512	-0.090434	-0.18102	0.207214	-0.007502	-0.251948
Data406	0.170797	-0.069987	-0.162608	0.229543	0.013199	-0.234756
Data407	0.169271	-0.062892	-0.162379	0.237045	0.033671	-0.230408
Data408	0.165075	-0.070394	-0.146688	0.243785	0.058873	-0.231476
Data409	0.172043	-0.0693	-0.12057	0.259323	0.073598	-0.217107
Data410	0.169551	-0.052465	-0.111567	0.265706	0.079829	-0.197245
Data411	0.164642	-0.027033	-0.102971	0.263697	0.086594	-0.173416
Data412	0.162989	-0.017014	-0.09112	0.25973	0.082881	-0.152817
Data413	0.158869	-0.009588	-0.089925	0.248057	0.082652	-0.126266
Data414	0.164617	-0.001831	-0.076853	0.235494	0.075607	-0.098114
Data415	0.16866	0.009791	-0.055135	0.234044	0.061696	-0.068588
Data416	0.164464	0.024287	-0.032527	0.228348	0.047633	-0.05366
Data417	0.157344	0.039444	-0.015844	0.229162	0.050608	-0.051702
Data418	0.167948	0.038605	-0.009893	0.217361	0.049871	-0.051524
Data419	0.185038	0.027873	0.00028	0.214462	0.046412	-0.048625
Data420	0.194016	0.020854	0.016251	0.222702	0.059535	-0.045013
Data421	0.195262	0.015157	0.015132	0.233332	0.075531	-0.039953
Data422	0.199229	0.009715	0.019887	0.255407	0.079041	-0.024872
Data423	0.207367	0.005824	0.028254	0.271912	0.065435	-0.021235
Data424	0.210012	0.007757	0.04542	0.289917	0.043615	-0.010452
Data425	0.217361	0.01447	0.046056	0.303624	0.045268	0.000331
Data426	0.222651	0.03039	0.041428	0.306117	0.039953	0.011317
Data427	0.220286	0.040003	0.034281	0.310822	0.04715	0.030797
Data428	0.217794	0.041275	0.029984	0.329412	0.052261	0.055033
Data429	0.22438	0.031331	0.029195	0.330149	0.053253	0.0722
Data430	0.236359	0.020981	0.028865	0.322215	0.05305	0.092901
Data431	0.241089	0.009944	0.033366	0.314535	0.06307	0.12263
Data432	0.258204	0.014292	0.032552	0.311381	0.095749	0.148443
Data433	0.260544	0.02449	0.032984	0.311941	0.136159	0.151698
Data434	0.253321	0.035884	0.030187	0.305735	0.165431	0.153147
Data435	0.242004	0.032171	0.024872	0.307897	0.184987	0.152562
Data436	0.236003	0.023727	0.008799	0.310237	0.184809	0.156962
Data437	0.239639	0.018005	0.015717	0.305328	0.178401	0.154088
Data438	0.237172	0.022024	0.024287	0.272675	0.167669	0.157064
Data439	0.234629	0.034281	0.031535	0.255966	0.159963	0.164261
Data440	0.230586	0.042801	0.041275	0.256907	0.161489	0.159175
Data441	0.218023	0.047506	0.043869	0.268097	0.157598	0.150909
Data442	0.214081	0.069885	0.054626	0.28773	0.157903	0.158666
Data443	0.212224	0.112432	0.061722	0.308304	0.157776	0.171
Data444	0.213776	0.151876	0.06546	0.322215	0.158183	0.180105
Data445	0.211538	0.176493	0.063019	0.327784	0.149282	0.175807
Data446	0.201747	0.182978	0.05778	0.327225	0.143	0.181402
Data447	0.184784	0.179164	0.047277	0.326131	0.126495	0.189565
Data448	0.175883	0.172246	0.04275	0.326538	0.116603	0.203501
Data449	0.164312	0.15625	0.046514	0.328039	0.118434	0.208333
Data450	0.158641	0.139592	0.069402	0.317535	0.118841	0.211131
Data451	0.158234	0.142848	0.086288	0.289129	0.12942	0.219396
Data452	0.144704	0.150706	0.100199	0.257874	0.140432	0.223694
Data453	0.145671	0.155843	0.116577	0.225372	0.138423	0.221532
Data454	0.152206	0.159403	0.134405	0.20373	0.115153	0.232824
Data455	0.14979	0.167516	0.137177	0.198085	0.087814	0.248845
Data456	0.140483	0.184046	0.130971	0.214691	0.079473	0.256907
Data457	0.125732	0.202535	0.121536	0.242411	0.082347	0.261485
Data458	0.127538	0.197678	0.107091	0.285314	0.092341	0.260035
Data459	0.132268	0.178502	0.090714	0.338338	0.109762	0.253245
Data460	0.13354	0.158488	0.085424	0.379893	0.125478	0.239639
Data461	0.143204	0.142797	0.097758	0.413996	0.129471	0.211767
Data462	0.145035	0.137914	0.115026	0.449066	0.127436	0.190226
Data463	0.144526	0.136261	0.12586	0.464732	0.108592	0.187251
Data464	0.137151	0.140635	0.130259	0.466817	0.092875	0.200221
Data465	0.124512	0.16126	0.137177	0.446676	0.074209	0.20991
Data466	0.105896	0.171763	0.147629	0.437215	0.053762	0.215607
Data467	0.095139	0.172501	0.152868	0.42628	0.038757	0.213496
Data468	0.093231	0.168381	0.143026	0.40863	0.043589	0.213979
Data469	0.098419	0.164668	0.119858	0.400645	0.064316	0.21431
Data470	0.116297	0.164693	0.107854	0.398712	0.08756	0.219193
Data471	0.126979	0.162048	0.090866	0.400899	0.096283	0.219421
Data472	0.136261	0.148087	0.080261	0.406723	0.104116	0.221176
Data473	0.132497	0.140355	0.074921	0.41448	0.12029	0.226898
Data474	0.134735	0.140483	0.060298	0.403341	0.125987	0.221532
Data475	0.147018	0.144348	0.051676	0.402476	0.117823	0.217972
Data476	0.159378	0.153605	0.048676	0.403976	0.109533	0.227178
Data477	0.153834	0.155716	0.053202	0.395991	0.109126	0.221303
Data478	0.143	0.148875	0.067902	0.383123	0.099436	0.21019
Data479	0.138016	0.15564	0.090714	0.383301	0.102437	0.209834
Data480	0.126673	0.164185	0.110601	0.374985	0.113551	0.207545
Data481	0.110397	0.164312	0.116628	0.36115	0.11205	0.202306
Data482	0.104599	0.170059	0.115356	0.351791	0.106227	0.201645
Data483	0.097427	0.178706	0.10348	0.348307	0.101064	0.199051
Data484	0.085373	0.182444	0.092723	0.349019	0.105845	0.194651
Data485	0.070343	0.170441	0.094706	0.348994	0.108312	0.193329
Data486	0.063477	0.163625	0.092316	0.342738	0.101547	0.179774
Data487	0.059077	0.146154	0.082957	0.344264	0.09107	0.169856
Data488	0.048599	0.125504	0.0811	0.368017	0.088425	0.178375
Data489	0.042013	0.114339	0.080338	0.40067	0.088908	0.197576
Data490	0.035985	0.106862	0.07548	0.429662	0.093333	0.211665
Data491	0.048498	0.106354	0.063171	0.44665	0.092036	0.219879
Data492	0.055008	0.115407	0.057933	0.447947	0.097198	0.226262
Data493	0.050659	0.113042	0.039749	0.44398	0.095851	0.229263
Data494	0.032374	0.103658	0.028712	0.413183	0.09608	0.215022
Data495	0.026805	0.106532	0.032221	0.376765	0.08962	0.196762
Data496	0.012767	0.097885	0.040995	0.34757	0.092748	0.170771
Data497	0.004171	0.087738	0.052032	0.319824	0.098674	0.149918
Data498	-0.001297	0.092824	0.061976	0.285772	0.101089	0.134913
Data499	0.004985	0.106557	0.075277	0.250651	0.101547	0.131861
Data500	-0.000381	0.120417	0.086161	0.23936	0.104218	0.116501
Data501	-0.002925	0.128199	0.082499	0.245056	0.105565	0.106939
Data502	0.010274	0.123952	0.066249	0.255076	0.111872	0.102208
Data503	0.024592	0.109355	0.052338	0.254567	0.103302	0.091019
Data504	0.032705	0.101115	0.056712	0.242844	0.093714	0.072937
Data505	0.035731	0.112737	0.063451	0.215149	0.064824	0.069046
Data506	0.01091	0.139771	0.075124	0.187531	0.042318	0.071208
Data507	-0.019277	0.170339	0.086721	0.158208	0.025864	0.072276
Data508	-0.04331	0.183156	0.095215	0.128682	0.006688	0.072403
Data509	-0.057526	0.181961	0.103251	0.112076	-0.001221	0.077794
Data510	-0.053965	0.184428	0.100199	0.120087	-0.00323	0.080439
Data511	-0.044403	0.173442	0.087763	0.134252	0.002696	0.088679
Data512	-0.041962	0.156199	0.074972	0.149612	0.022939	0.094477
Data513	-0.043538	0.15063	0.067037	0.159022	0.025609	0.102997
Data514	-0.035095	0.141958	0.058746	0.160446	0.003128	0.10821
Data515	-0.032705	0.127589	0.048294	0.166753	-0.014496	0.095291
Data516	-0.043971	0.103734	0.046844	0.170186	-0.012334	0.076497
Data517	-0.04926	0.085526	0.060425	0.181402	-0.010554	0.065664
Data518	-0.046972	0.096766	0.075658	0.18514	-0.01475	0.061824
Data519	-0.0501	0.119019	0.085882	0.187912	-0.025635	0.060984
Data520	-0.054576	0.1209	0.098292	0.201899	-0.01976	0.04631
Data521	-0.064596	0.130361	0.106583	0.23023	-0.012182	0.034917
Data522	-0.069427	0.143636	0.108871	0.261612	-0.010071	0.041911
Data523	-0.06986	0.156148	0.103404	0.275726	-0.007401	0.053914
Data524	-0.065206	0.156403	0.096664	0.298869	-0.014903	0.044683
Data525	-0.078328	0.142492	0.100606	0.324554	-0.016301	0.022659
Data526	-0.095215	0.123291	0.099818	0.33488	-0.015971	0.004679
Data527	-0.105565	0.102132	0.103836	0.339839	-0.030136	-0.002111
Data528	-0.102437	0.084534	0.107905	0.352402	-0.05717	-0.001348
Data529	-0.089493	0.059865	0.107371	0.355759	-0.079041	0.001551
Data530	-0.073649	0.042114	0.09491	0.348129	-0.101344	0.001195
Data531	-0.066554	0.037359	0.096054	0.331345	-0.112661	-0.006688
Data532	-0.06424	0.036519	0.104904	0.31812	-0.117416	-0.03802
Data533	-0.068487	0.03507	0.114873	0.309499	-0.12118	-0.070089
Data534	-0.074819	0.028992	0.12235	0.314153	-0.129318	-0.099614
Data535	-0.08077	0.020777	0.122223	0.311686	-0.147578	-0.126038
Data536	-0.082219	0.017904	0.113373	0.295334	-0.159709	-0.140686
Data537	-0.087662	0.0059	0.104141	0.267029	-0.158412	-0.13588
Data538	-0.09552	-0.004044	0.102743	0.250371	-0.148926	-0.1371
Data539	-0.085169	-0.008596	0.120036	0.247879	-0.130997	-0.131989
Data540	-0.075734	-0.026245	0.127182	0.254644	-0.130412	-0.128708
Data541	-0.07047	-0.048243	0.124613	0.256551	-0.139872	-0.124563
Data542	-0.05956	-0.066172	0.120366	0.250524	-0.145391	-0.122782
Data543	-0.047531	-0.079371	0.122426	0.2344	-0.167363	-0.118561
Data544	-0.051727	-0.067673	0.133057	0.223974	-0.187531	-0.109634
Data545	-0.059636	-0.049108	0.160065	0.235901	-0.194143	-0.106532
Data546	-0.072403	-0.048803	0.168889	0.265732	-0.189489	-0.126546
Data547	-0.091934	-0.057093	0.154088	0.284119	-0.1828	-0.156682
Data548	-0.111669	-0.065816	0.127767	0.279694	-0.188955	-0.171636
Data549	-0.113297	-0.088704	0.108617	0.280355	-0.212326	-0.171127
Data550	-0.10259	-0.099843	0.105591	0.294978	-0.225779	-0.172602
Data551	-0.090586	-0.106303	0.11261	0.314331	-0.233256	-0.17746
Data552	-0.091604	-0.102895	0.119273	0.342051	-0.239487	-0.1828
Data553	-0.111516	-0.107803	0.115712	0.372696	-0.247955	-0.18453
Data554	-0.129344	-0.120926	0.115509	0.391973	-0.265223	-0.195643
Data555	-0.137227	-0.129674	0.11996	0.409317	-0.276133	-0.207647
Data556	-0.146586	-0.146866	0.117035	0.423101	-0.28211	-0.2226
Data557	-0.155512	-0.17217	0.122655	0.418625	-0.280482	-0.225932
Data558	-0.156453	-0.191625	0.112508	0.404002	-0.273361	-0.226212
Data559	-0.143967	-0.189616	0.095673	0.370789	-0.278397	-0.212301
Data560	-0.145594	-0.192439	0.087026	0.321325	-0.285161	-0.212224
Data561	-0.146001	-0.193151	0.091553	0.26446	-0.30014	-0.223465
Data562	-0.148493	-0.189616	0.093511	0.231857	-0.316594	-0.234451
Data563	-0.167974	-0.18659	0.087407	0.203374	-0.311686	-0.238724
Data564	-0.178375	-0.190481	0.089595	0.187581	-0.306015	-0.236206
Data565	-0.179011	-0.196355	0.101547	0.195719	-0.314433	-0.236079
Data566	-0.168762	-0.186971	0.111516	0.216192	-0.328445	-0.232213
Data567	-0.163625	-0.17451	0.112483	0.233561	-0.34785	-0.21637
Data568	-0.155512	-0.153198	0.101496	0.248617	-0.369415	-0.208893
Data569	-0.142593	-0.149358	0.09997	0.256475	-0.387497	-0.203145
Data570	-0.130259	-0.143763	0.102666	0.25205	-0.39121	-0.211995
Data571	-0.122528	-0.141144	0.098114	0.24203	-0.391744	-0.230306
Data572	-0.120036	-0.140737	0.097326	0.239868	-0.397288	-0.239003
Data573	-0.11706	-0.126139	0.096995	0.238164	-0.410309	-0.231247
Data574	-0.117722	-0.123138	0.100911	0.233205	-0.418625	-0.224635
Data575	-0.135523	-0.126724	0.110652	0.234528	-0.431468	-0.231857
Data576	-0.151978	-0.107091	0.134532	0.229467	-0.449397	-0.23613
Data577	-0.160624	-0.102666	0.148722	0.235901	-0.448659	-0.236638
Data578	-0.169195	-0.124537	0.140279	0.260925	-0.447693	-0.238927
Data579	-0.175578	-0.1548	0.130641	0.283712	-0.459468	-0.227025
Data580	-0.177561	-0.184301	0.120188	0.294596	-0.48022	-0.21642
Data581	-0.170492	-0.20724	0.121918	0.305049	-0.492401	-0.205612
Data582	-0.169703	-0.216141	0.12797	0.326996	-0.508804	-0.199153
Data583	-0.170517	-0.209656	0.123266	0.325928	-0.516612	-0.207825
Data584	-0.166117	-0.188777	0.117671	0.314407	-0.521825	-0.20846
Data585	-0.152206	-0.167567	0.117518	0.311508	-0.524953	-0.207138
Data586	-0.140864	-0.154877	0.112915	0.309016	-0.532354	-0.208435
Data587	-0.135752	-0.138041	0.098928	0.307948	-0.543162	-0.203527
Data588	-0.118764	-0.137863	0.088069	0.296377	-0.553716	-0.211233
Data589	-0.100759	-0.148112	0.078328	0.278829	-0.563787	-0.219981
Data590	-0.091705	-0.17451	0.077591	0.267258	-0.561066	-0.223134
Data591	-0.096029	-0.202306	0.097656	0.265579	-0.555445	-0.229925
Data592	-0.098648	-0.219371	0.109024	0.261637	-0.56015	-0.230408
Data593	-0.112991	-0.239461	0.119349	0.245921	-0.577164	-0.238037
Data594	-0.128276	-0.267207	0.126877	0.228221	-0.58609	-0.24737
Data595	-0.14211	-0.290909	0.140762	0.215785	-0.589803	-0.258077
Data596	-0.163116	-0.301514	0.159276	0.195694	-0.59166	-0.260824
Data597	-0.178223	-0.292562	0.165685	0.176493	-0.595016	-0.250092
Data598	-0.181808	-0.291061	0.146434	0.159887	-0.590668	-0.243785
Data599	-0.184479	-0.294647	0.126724	0.146535	-0.595347	-0.236994
Data600	-0.191371	-0.288111	0.111084	0.13059	-0.604655	-0.228653
Data601	-0.198237	-0.280024	0.097987	0.117162	-0.602061	-0.230357
Data602	-0.198008	-0.276794	0.097224	0.102717	-0.602976	-0.244598
Data603	-0.205027	-0.287781	0.105515	0.077566	-0.605214	-0.251261
Data604	-0.225474	-0.310847	0.112305	0.059764	-0.610453	-0.244878
Data605	-0.238342	-0.335642	0.117416	0.0619	-0.613454	-0.232595
Data606	-0.243556	-0.371501	0.113169	0.07253	-0.615692	-0.226161
Data607	-0.246302	-0.399272	0.094655	0.081304	-0.61587	-0.213623
Data608	-0.251236	-0.412725	0.082423	0.091019	-0.613302	-0.203857
Data609	-0.253499	-0.42923	0.065816	0.086441	-0.597661	-0.198034
Data610	-0.249761	-0.437546	0.052897	0.104675	-0.568619	-0.199356
Data611	-0.242869	-0.433324	0.047506	0.125656	-0.553665	-0.205256
Data612	-0.244166	-0.428823	0.0442	0.144323	-0.56132	-0.225372
Data613	-0.24793	-0.418091	0.057933	0.150528	-0.573324	-0.251516
Data614	-0.260824	-0.410868	0.069173	0.144475	-0.587514	-0.265452
Data615	-0.275955	-0.405731	0.072428	0.150833	-0.596593	-0.259221
Data616	-0.279338	-0.402171	0.065002	0.164897	-0.602188	-0.251821
Data617	-0.280304	-0.397797	0.05544	0.165431	-0.604223	-0.250676
Data618	-0.278676	-0.39917	0.038961	0.157598	-0.592448	-0.264587
Data619	-0.297394	-0.407359	0.02032	0.145721	-0.576146	-0.283839
Data620	-0.322316	-0.418549	0.005341	0.113271	-0.582072	-0.28862
Data621	-0.331777	-0.423813	-0.012461	0.07754	-0.597229	-0.289688
Data622	-0.338872	-0.419846	-0.024439	0.041682	-0.608444	-0.275752
Data623	-0.359675	-0.402349	-0.038528	0.016836	-0.612793	-0.265223
Data624	-0.372416	-0.397695	-0.047124	-0.004959	-0.606664	-0.249303
Data625	-0.386607	-0.399806	-0.066808	-0.025558	-0.599391	-0.235316
Data626	-0.396881	-0.388947	-0.101802	-0.043437	-0.584895	-0.220159
Data627	-0.407079	-0.372798	-0.134888	-0.048803	-0.574519	-0.218023
Data628	-0.416336	-0.343043	-0.14417	-0.054143	-0.565008	-0.210444
Data629	-0.428009	-0.300344	-0.141017	-0.068817	-0.559285	-0.223058
Data630	-0.433451	-0.278753	-0.137838	-0.084432	-0.560633	-0.231094
Data631	-0.432129	-0.272191	-0.137126	-0.098394	-0.561117	-0.239207
Data632	-0.438385	-0.271301	-0.132523	-0.111186	-0.564982	-0.235367
Data633	-0.439682	-0.269979	-0.127869	-0.11439	-0.580368	-0.219701
Data634	-0.432739	-0.264715	-0.130641	-0.101242	-0.600967	-0.194906
Data635	-0.428416	-0.250168	-0.138753	-0.078354	-0.616124	-0.172908
Data636	-0.429866	-0.237707	-0.155233	-0.044378	-0.630697	-0.148773
Data637	-0.423635	-0.239639	-0.172526	-0.020192	-0.636317	-0.134939
Data638	-0.415217	-0.239766	-0.183182	-0.00679	-0.638097	-0.141195
Data639	-0.406443	-0.234172	-0.184733	0.010452	-0.63563	-0.148137
