# Supplementary material for: Integration of MRI and somatosensory evoked potentials facilitate diagnosis of spinal cord compression
Source: Sci Rep. 2023 May 15;13:7861. doi: 10.1038/s41598-023-34832-2 (PMC10185544; doi:10.1038/s41598-023-34832-2)
Supplement: Supplementary file 3 — Supplementary Information 3. [file 41598_2023_34832_MOESM3_ESM.zip › Preoperative SSEP data/spinal cord compression group/6502498_2/6502498_2_Rt Tibial SEP_Cz'-Fpz_201219_105925.csv]

Index	1	2	3	4	5	6
Name	Cz'-Fpz	Cz'-Fpz	Cz'-Fpz	Cz'-Fpz	Cz'-Fpz	Cz'-Fpz
Time	2.0171E+13	2.0171E+13	2.0171E+13	2.0171E+13	2.0171E+13	2.0171E+13
Highcut	500	500	500	500	500	500
Lowcut	10	10	10	10	10	10
Period	0.000156	0.000156	0.000156	0.000156	0.000156	0.000156
Averages	120	120	120	120	120	120
Int (mA)	26/25.7mA	26/25.3mA	26/25.7mA	26/26.1mA	26/26.1mA	26/25.7mA
Pulse Width (�gs)	200�s	200�s	200�s	200�s	200�s	200�s
Rep Rate (Hz)	3.11Hz	3.11Hz	3.11Hz	3.11Hz	3.11Hz	3.11Hz
Data0	-0.059509	-0.123698	-0.155131	0.141652	0.051473	-0.139567
Data1	-0.898539	-0.910543	-1.756185	-1.658223	-0.728353	-2.011922
Data2	-2.250061	-2.486674	-2.116292	-1.442006	-2.306315	-1.823324
Data3	-0.813497	-1.142883	-0.402222	0.248922	-1.000163	-0.104065
Data4	0.426636	0.206299	0.55776	1.06842	0.35614	0.740255
Data5	0.924683	0.779215	0.941569	1.365407	0.96405	1.055908
Data6	1.01298	0.904032	0.964762	1.348826	1.120809	1.04777
Data7	0.882874	0.78949	0.805562	1.169383	1.014913	0.872904
Data8	0.654195	0.577799	0.590108	0.927734	0.795288	0.648397
Data9	0.406901	0.355733	0.385335	0.695953	0.562948	0.430501
Data10	0.191142	0.163574	0.214335	0.510254	0.357259	0.253092
Data11	0.030416	0.002645	0.089518	0.374807	0.204366	0.133972
Data12	-0.066732	-0.108032	0.000203	0.295817	0.105794	0.059916
Data13	-0.106099	-0.184733	-0.041402	0.254008	0.046794	0.004374
Data14	-0.106506	-0.218608	-0.047506	0.25472	0.016073	-0.03123
Data15	-0.087789	-0.229187	-0.040181	0.273997	0.006307	-0.033264
Data16	-0.062561	-0.233968	-0.026042	0.285288	0.016683	-0.023397
Data17	-0.041097	-0.250651	-0.003357	0.290731	0.028483	-0.002747
Data18	-0.038045	-0.252991	0.013428	0.292104	0.041606	0.022786
Data19	-0.029806	-0.263468	0.032857	0.297445	0.05422	0.042521
Data20	-0.02533	-0.276082	0.040487	0.287577	0.06602	0.052389
Data21	-0.013733	-0.27537	0.040894	0.274455	0.073954	0.059611
Data22	0.002747	-0.265401	0.02238	0.283051	0.071106	0.064697
Data23	0.017395	-0.255941	0.002848	0.309804	0.067749	0.039775
Data24	0.024211	-0.247091	-0.007731	0.334625	0.06724	0.015361
Data25	0.030518	-0.247294	-0.005595	0.344187	0.061951	0.005188
Data26	0.03774	-0.250753	-0.009359	0.343882	0.053101	0.002543
Data27	0.049845	-0.250549	0.001729	0.333405	0.064392	-0.001933
Data28	0.059001	-0.244344	0.016073	0.309753	0.078227	-0.014547
Data29	0.055542	-0.250142	0.027262	0.273336	0.076599	-0.013529
Data30	0.049642	-0.25411	0.033773	0.248566	0.059204	-0.00824
Data31	0.037944	-0.265299	0.031942	0.230509	0.047607	-0.003255
Data32	0.040283	-0.276591	0.027873	0.222473	0.039978	-0.001322
Data33	0.06724	-0.274353	0.025635	0.226898	0.04069	0.010579
Data34	0.089111	-0.275675	0.018717	0.217997	0.039775	0.018819
Data35	0.101522	-0.277812	0.004374	0.206095	0.036316	0.025228
Data36	0.116781	-0.282491	0.016073	0.192922	0.016174	0.030314
Data37	0.123596	-0.279744	0.032247	0.181681	0.010274	0.03123
Data38	0.106608	-0.282186	0.055542	0.176748	0.009766	0.023702
Data39	0.068665	-0.287374	0.07843	0.161235	0.01241	0.00946
Data40	0.041097	-0.290222	0.071615	0.154114	0.023193	0.000712
Data41	0.036519	-0.290019	0.057882	0.155487	0.031942	0.003866
Data42	0.059204	-0.287984	0.040894	0.156097	0.028992	0.009054
Data43	0.07314	-0.283407	0.029704	0.154572	0.011597	0.015666
Data44	0.079854	-0.289103	0.014038	0.141856	0.007019	0.025431
Data45	0.083923	-0.289612	0.003153	0.130005	0.00651	0.037028
Data46	0.084534	-0.285746	-0.01241	0.11968	0.007019	0.02828
Data47	0.085653	-0.283407	-0.02655	0.118154	0.007833	0.014038
Data48	0.088603	-0.27415	-0.036316	0.11205	-0.001933	-0.010274
Data49	0.09613	-0.26652	-0.047506	0.10259	-0.00529	-0.016276
Data50	0.111593	-0.273946	-0.048218	0.097707	-0.020854	-0.010885
Data51	0.123189	-0.274251	-0.036112	0.109456	-0.040792	0.010885
Data52	0.137939	-0.264181	-0.026449	0.120036	-0.051168	0.030416
Data53	0.164897	-0.262655	-0.036519	0.116933	-0.060425	0.039368
Data54	0.188802	-0.249736	-0.040588	0.103505	-0.074768	0.046997
Data55	0.20223	-0.23702	-0.045064	0.098775	-0.086873	0.042013
Data56	0.21464	-0.231018	-0.046997	0.104828	-0.085653	0.015157
Data57	0.211385	-0.232442	-0.050354	0.089722	-0.077311	-0.014547
Data58	0.20874	-0.241292	-0.048726	0.067749	-0.072225	-0.025228
Data59	0.218913	-0.249227	-0.040487	0.040944	-0.078939	-0.023193
Data60	0.221151	-0.251668	-0.035502	0.011342	-0.083618	-0.015259
Data61	0.214233	-0.242615	-0.042623	-0.013072	-0.080668	0.002035
Data62	0.209147	-0.228678	-0.059001	-0.015259	-0.06897	0.016276
Data63	0.216878	-0.212097	-0.071411	0.004832	-0.061951	0.027873
Data64	0.214844	-0.204976	-0.090739	0.014242	-0.06602	0.04659
Data65	0.201823	-0.198771	-0.102336	-0.00117	-0.081075	0.053914
Data66	0.197449	-0.200806	-0.113627	-0.009511	-0.099589	0.049744
Data67	0.191345	-0.208639	-0.120138	-0.00646	-0.117391	0.047913
Data68	0.186259	-0.220642	-0.120341	-0.003866	-0.128072	0.060323
Data69	0.186768	-0.226746	-0.111593	-0.021311	-0.130005	0.057678
Data70	0.200704	-0.226542	-0.109049	-0.033722	-0.13031	0.049133
Data71	0.213521	-0.215047	-0.110067	-0.039164	-0.132345	0.049235
Data72	0.204773	-0.199992	-0.108846	-0.045115	-0.13092	0.062663
Data73	0.212911	-0.187785	-0.111287	-0.057119	-0.134583	0.077922
Data74	0.221761	-0.182699	-0.127767	-0.062561	-0.148621	0.079651
Data75	0.22644	-0.179545	-0.133158	-0.060323	-0.161641	0.084127
Data76	0.237834	-0.174154	-0.137431	-0.055898	-0.163472	0.102336
Data77	0.25177	-0.172017	-0.140381	-0.044454	-0.165914	0.111287
Data78	0.251872	-0.166016	-0.136108	-0.045217	-0.173543	0.105489
Data79	0.25767	-0.16215	-0.145976	-0.057526	-0.189006	0.103455
Data80	0.253092	-0.155843	-0.143941	-0.077006	-0.203044	0.106201
Data81	0.240784	-0.152486	-0.131327	-0.086619	-0.22583	0.109355
Data82	0.236308	-0.138346	-0.113932	-0.079956	-0.241903	0.110677
Data83	0.239766	-0.122681	-0.116781	-0.074819	-0.240275	0.102946
Data84	0.252177	-0.110881	-0.117391	-0.076345	-0.236715	0.097148
Data85	0.242004	-0.100403	-0.131734	-0.075073	-0.228373	0.103861
Data86	0.224813	-0.08962	-0.146891	-0.061035	-0.222066	0.10437
Data87	0.21637	-0.083923	-0.15981	-0.062968	-0.216777	0.097758
Data88	0.20223	-0.091654	-0.168152	-0.075785	-0.220235	0.092468
Data89	0.199585	-0.089315	-0.17985	-0.089976	-0.227966	0.093994
Data90	0.20579	-0.077922	-0.191752	-0.113373	-0.230509	0.104472
Data91	0.21342	-0.070394	-0.201619	-0.128326	-0.228678	0.118713
Data92	0.209961	-0.065206	-0.194499	-0.14918	-0.23702	0.126343
Data93	0.213318	-0.05544	-0.183614	-0.183665	-0.269165	0.123494
Data94	0.209554	-0.044759	-0.175476	-0.217234	-0.295003	0.11556
Data95	0.203654	-0.040487	-0.180664	-0.239207	-0.313924	0.109049
Data96	0.207723	-0.030009	-0.201823	-0.248464	-0.319417	0.102132
Data97	0.212504	-0.013224	-0.220133	-0.246226	-0.299784	0.095113
Data98	0.220032	-0.001322	-0.237935	-0.24353	-0.297343	0.099284
Data99	0.218608	0.004374	-0.255737	-0.240021	-0.313619	0.109558
Data100	0.213521	0.012716	-0.275879	-0.230306	-0.323079	0.134074
Data101	0.215963	0.025228	-0.295207	-0.223745	-0.327352	0.158691
Data102	0.222473	0.033671	-0.299784	-0.221303	-0.327454	0.161438
Data103	0.217387	0.046082	-0.29246	-0.209605	-0.331624	0.162659
Data104	0.202026	0.058085	-0.282593	-0.208282	-0.343526	0.164998
Data105	0.191854	0.083516	-0.275065	-0.199992	-0.347799	0.16215
Data106	0.190328	0.102844	-0.274455	-0.198924	-0.348409	0.151571
Data107	0.198466	0.122172	-0.267334	-0.192413	-0.356445	0.151876
Data108	0.208333	0.139465	-0.264384	-0.196075	-0.372823	0.147603
Data109	0.216064	0.154114	-0.259298	-0.212708	-0.385539	0.150146
Data110	0.216471	0.16571	-0.248922	-0.230764	-0.396118	0.143127
Data111	0.204264	0.168152	-0.257365	-0.249227	-0.400594	0.131531
Data112	0.193278	0.165507	-0.266418	-0.265249	-0.404765	0.122579
Data113	0.17985	0.162659	-0.267537	-0.276693	-0.403035	0.129191
Data114	0.167643	0.179342	-0.259603	-0.279846	-0.416056	0.140177
Data115	0.167236	0.187276	-0.255432	-0.285034	-0.414429	0.137634
Data116	0.154419	0.195618	-0.249023	-0.29307	-0.411987	0.126038
Data117	0.148926	0.208232	-0.239868	-0.291697	-0.423584	0.132446
Data118	0.148112	0.222677	-0.233256	-0.302785	-0.435791	0.140483
Data119	0.143636	0.22054	-0.232747	-0.322011	-0.425924	0.147196
Data120	0.143026	0.202738	-0.236308	-0.330811	-0.407613	0.152995
Data121	0.145467	0.198466	-0.247091	-0.325673	-0.399272	0.16154
Data122	0.137533	0.213928	-0.252075	-0.326843	-0.404053	0.173747
Data123	0.125224	0.224813	-0.24353	-0.32252	-0.398051	0.17924
Data124	0.114644	0.234782	-0.233561	-0.3066	-0.38208	0.174459
Data125	0.096741	0.23641	-0.224915	-0.29012	-0.372111	0.176493
Data126	0.084839	0.23173	-0.201925	-0.285034	-0.366313	0.170593
Data127	0.079549	0.240885	-0.176188	-0.271708	-0.363668	0.17629
Data128	0.089213	0.249023	-0.162964	-0.267436	-0.366618	0.173136
Data129	0.086466	0.258382	-0.154622	-0.276998	-0.374552	0.171407
Data130	0.072327	0.278931	-0.148214	-0.271556	-0.362956	0.167745
Data131	0.064189	0.30304	-0.140889	-0.256907	-0.356649	0.162048
Data132	0.045166	0.326335	-0.144246	-0.243429	-0.360514	0.167745
Data133	0.034993	0.344849	-0.139771	-0.234833	-0.373332	0.167948
Data134	0.039673	0.350545	-0.127665	-0.222626	-0.399679	0.151876
Data135	0.041809	0.356038	-0.112508	-0.208028	-0.415853	0.129191
Data136	0.035706	0.366109	-0.091654	-0.190074	-0.415344	0.091858
Data137	0.017802	0.379537	-0.08138	-0.196177	-0.404561	0.077311
Data138	0.024719	0.409139	-0.087789	-0.211843	-0.393677	0.073649
Data139	0.034587	0.437927	-0.089213	-0.231222	-0.37384	0.092163
Data140	0.044149	0.4481	-0.094198	-0.247701	-0.36377	0.10203
Data141	0.034485	0.448201	-0.095113	-0.250448	-0.360718	0.104879
Data142	0.038859	0.444845	-0.074158	-0.244802	-0.361633	0.113525
Data143	0.056152	0.44281	-0.050557	-0.252787	-0.365194	0.123393
Data144	0.062256	0.43162	-0.033264	-0.263112	-0.374044	0.121155
Data145	0.058797	0.417074	-0.022786	-0.263824	-0.370076	0.117493
Data146	0.040792	0.41453	-0.024007	-0.272827	-0.346069	0.133057
Data147	0.005697	0.420125	-0.039368	-0.282084	-0.329285	0.134684
Data148	-0.0177	0.446167	-0.049032	-0.285034	-0.317383	0.131226
Data149	-0.035299	0.476176	-0.038452	-0.272319	-0.310669	0.138143
Data150	-0.051168	0.495199	-0.007731	-0.270793	-0.319722	0.127462
Data151	-0.060425	0.493978	0.017802	-0.268148	-0.32491	0.10732
Data152	-0.057983	0.487162	0.041606	-0.268809	-0.324097	0.087484
Data153	-0.052694	0.470276	0.071004	-0.267029	-0.334066	0.068461
Data154	-0.053711	0.446167	0.090129	-0.259908	-0.334981	0.058289
Data155	-0.068665	0.42511	0.103658	-0.253194	-0.341492	0.066732
Data156	-0.079549	0.423279	0.109762	-0.248159	-0.348714	0.086873
Data157	-0.08372	0.427856	0.11261	-0.255788	-0.349731	0.104268
Data158	-0.089518	0.429688	0.117391	-0.246226	-0.352783	0.10671
Data159	-0.100911	0.431722	0.114746	-0.229747	-0.355937	0.107625
Data160	-0.094198	0.437317	0.126444	-0.227051	-0.35258	0.108744
Data161	-0.083008	0.437419	0.153503	-0.235138	-0.33254	0.102641
Data162	-0.085754	0.441691	0.160624	-0.252889	-0.319112	0.096334
Data163	-0.084737	0.447388	0.160624	-0.270437	-0.298157	0.081177
Data164	-0.092977	0.452881	0.165405	-0.282033	-0.269775	0.072428
Data165	-0.103556	0.465495	0.153198	-0.281982	-0.25472	0.063477
Data166	-0.106506	0.457458	0.130615	-0.287272	-0.256958	0.056458
Data167	-0.113322	0.444946	0.125529	-0.283356	-0.267029	0.049337
Data168	-0.122579	0.449117	0.128174	-0.273488	-0.271098	0.051168
Data169	-0.140483	0.452677	0.135701	-0.268453	-0.267843	0.066427
Data170	-0.144246	0.469157	0.151062	-0.264079	-0.261739	0.099996
Data171	-0.143229	0.479024	0.170492	-0.246379	-0.243022	0.116374
Data172	-0.131531	0.478007	0.177104	-0.223287	-0.22227	0.132039
Data173	-0.130819	0.478719	0.174154	-0.211385	-0.203044	0.142822
Data174	-0.120748	0.483093	0.18219	-0.20579	-0.202433	0.138855
Data175	-0.104268	0.486043	0.194194	-0.205841	-0.205383	0.121867
Data176	-0.098877	0.490316	0.206401	-0.203044	-0.208944	0.110372
Data177	-0.090129	0.489705	0.20874	-0.204875	-0.205892	0.11027
Data178	-0.089722	0.480754	0.206909	-0.215505	-0.200704	0.118612
Data179	-0.082296	0.468241	0.209147	-0.223745	-0.204976	0.111389
Data180	-0.07487	0.451558	0.21403	-0.212962	-0.206095	0.104167
Data181	-0.096334	0.44047	0.218302	-0.195872	-0.188293	0.095418
Data182	-0.128276	0.421143	0.223389	-0.19516	-0.175985	0.088399
Data183	-0.150146	0.389709	0.236511	-0.205282	-0.169576	0.07487
Data184	-0.152079	0.369364	0.239258	-0.202077	-0.170797	0.060628
Data185	-0.146891	0.361938	0.232137	-0.193329	-0.177104	0.050761
Data186	-0.133667	0.365906	0.226237	-0.191142	-0.183716	0.039571
Data187	-0.127055	0.380554	0.222677	-0.190938	-0.193075	0.025635
Data188	-0.133972	0.400085	0.223897	-0.184937	-0.204264	0.021566
Data189	-0.161031	0.424398	0.225016	-0.189006	-0.224101	0.027466
Data190	-0.171814	0.444336	0.225728	-0.202891	-0.231222	0.017497
Data191	-0.167948	0.444336	0.233561	-0.205943	-0.213114	0.00824
Data192	-0.17334	0.445048	0.251872	-0.224101	-0.201823	0.012105
Data193	-0.172119	0.446065	0.265808	-0.247955	-0.192159	0.011088
Data194	-0.16276	0.438436	0.272929	-0.247701	-0.176188	0.005798
Data195	-0.164185	0.427246	0.280253	-0.238393	-0.156759	0.001933
Data196	-0.169067	0.41158	0.277405	-0.228678	-0.13855	-0.009359
Data197	-0.179749	0.395304	0.272013	-0.201772	-0.11322	-0.015157
Data198	-0.179749	0.384725	0.266724	-0.185038	-0.09196	-0.022481
Data199	-0.191854	0.384623	0.259094	-0.181478	-0.093791	-0.033468
Data200	-0.204773	0.383708	0.255432	-0.169678	-0.107117	-0.045573
Data201	-0.21932	0.368144	0.249329	-0.152944	-0.112508	-0.043538
Data202	-0.231934	0.339762	0.245361	-0.145416	-0.097656	-0.0354
Data203	-0.238749	0.324707	0.237528	-0.152384	-0.088298	-0.030416
Data204	-0.238241	0.307312	0.216471	-0.169169	-0.086365	-0.034892
Data205	-0.223694	0.298767	0.2005	-0.187327	-0.090841	-0.037537
Data206	-0.209859	0.288696	0.19338	-0.199839	-0.091044	-0.015666
Data207	-0.209249	0.284627	0.190226	-0.194397	-0.095215	0.001933
Data208	-0.203857	0.285034	0.183818	-0.193075	-0.087382	0.004171
Data209	-0.198771	0.285238	0.183818	-0.201976	-0.083516	0.004679
Data210	-0.198771	0.286662	0.1828	-0.202179	-0.089315	-0.00234
Data211	-0.198669	0.274455	0.184021	-0.195821	-0.087585	-0.015462
Data212	-0.189006	0.265808	0.204875	-0.19043	-0.073649	-0.024007
Data213	-0.176799	0.256958	0.226237	-0.190582	-0.040487	-0.02594
Data214	-0.161031	0.258687	0.240275	-0.181427	-0.009969	-0.031942
Data215	-0.148722	0.255432	0.237528	-0.184123	0.007935	-0.047099
Data216	-0.1415	0.254517	0.228271	-0.181071	0.015157	-0.051676
Data217	-0.140381	0.250041	0.19928	-0.170746	0.015157	-0.072021
Data218	-0.152791	0.232544	0.187174	-0.179799	0.015666	-0.09552
Data219	-0.166931	0.203349	0.190531	-0.213623	0.009257	-0.10966
Data220	-0.172933	0.182902	0.193888	-0.234121	-0.003764	-0.111898
Data221	-0.185242	0.166728	0.201009	-0.226237	-0.007528	-0.114339
Data222	-0.209757	0.150859	0.197957	-0.211436	-0.00356	-0.123088
Data223	-0.221761	0.142314	0.188497	-0.204519	-0.000509	-0.128886
Data224	-0.226237	0.140788	0.178833	-0.208639	0.003459	-0.135498
Data225	-0.212402	0.142517	0.176392	-0.218455	0.023499	-0.151367
Data226	-0.18809	0.141703	0.170898	-0.236511	0.048828	-0.15686
Data227	-0.161845	0.142517	0.168762	-0.239665	0.046488	-0.156352
Data228	-0.149333	0.130717	0.171407	-0.244954	0.040588	-0.163981
Data229	-0.155436	0.127462	0.175781	-0.248973	0.035706	-0.175883
Data230	-0.159607	0.120544	0.178324	-0.240122	0.037028	-0.188192
Data231	-0.167948	0.103149	0.17924	-0.210927	0.038452	-0.193583
Data232	-0.188293	0.097046	0.189209	-0.191549	0.05188	-0.189514
Data233	-0.211385	0.094503	0.195618	-0.186717	0.070089	-0.190328
Data234	-0.223694	0.085958	0.195516	-0.186208	0.093689	-0.194499
Data235	-0.222778	0.075378	0.195618	-0.18102	0.106506	-0.191142
Data236	-0.20579	0.075989	0.189819	-0.17451	0.111287	-0.180664
Data237	-0.176595	0.080465	0.1769	-0.172831	0.115662	-0.168762
Data238	-0.16449	0.080058	0.166829	-0.179291	0.121562	-0.171
Data239	-0.166016	0.089417	0.153809	-0.179596	0.133565	-0.169373
Data240	-0.156352	0.084839	0.152181	-0.186513	0.149434	-0.168457
Data241	-0.142314	0.075887	0.154724	-0.183055	0.151164	-0.174052
Data242	-0.135193	0.052795	0.162048	-0.188192	0.142619	-0.17568
Data243	-0.135396	0.014343	0.173848	-0.186208	0.135905	-0.186462
Data244	-0.128784	-0.031331	0.175883	-0.171916	0.149638	-0.195313
Data245	-0.122782	-0.05778	0.164388	-0.151316	0.158386	-0.192362
Data246	-0.114136	-0.070699	0.16805	-0.140381	0.164083	-0.186666
Data247	-0.111389	-0.072123	0.173442	-0.140584	0.170186	-0.182495
Data248	-0.111186	-0.05483	0.168254	-0.147095	0.173645	-0.181376
Data249	-0.101725	-0.049744	0.161743	-0.153453	0.177816	-0.190633
Data250	-0.095215	-0.059814	0.169779	-0.17039	0.184224	-0.203247
Data251	-0.095317	-0.063171	0.171	-0.168711	0.19928	-0.200399
Data252	-0.090637	-0.069071	0.162659	-0.166321	0.214539	-0.193787
Data253	-0.097656	-0.080058	0.145772	-0.17451	0.233358	-0.190938
Data254	-0.091349	-0.07487	0.126851	-0.167287	0.252177	-0.182088
Data255	-0.073446	-0.071004	0.114136	-0.144552	0.26001	-0.18514
Data256	-0.062358	-0.075073	0.115153	-0.139008	0.249634	-0.197957
Data257	-0.043742	-0.072021	0.122884	-0.14033	0.234578	-0.20874
Data258	-0.019938	-0.070496	0.130717	-0.141805	0.22878	-0.204163
Data259	-0.003866	-0.091553	0.137634	-0.134989	0.222371	-0.202942
Data260	0	-0.11617	0.141296	-0.127665	0.227458	-0.209147
Data261	-0.002645	-0.155334	0.130208	-0.123952	0.24058	-0.214335
Data262	-0.000305	-0.186361	0.124105	-0.108388	0.242004	-0.215963
Data263	-0.001221	-0.205688	0.122172	-0.09608	0.246785	-0.21169
Data264	-0.009969	-0.210775	0.123088	-0.084025	0.254822	-0.198975
Data265	-0.027364	-0.198669	0.124715	-0.07609	0.268962	-0.191549
Data266	-0.039469	-0.190023	0.121663	-0.090637	0.27771	-0.183309
Data267	-0.040283	-0.175069	0.123698	-0.097656	0.283712	-0.172526
Data268	-0.028687	-0.17568	0.12797	-0.100098	0.284526	-0.162048
Data269	-0.031331	-0.181274	0.121765	-0.104167	0.284119	-0.161438
Data270	-0.03835	-0.18575	0.104167	-0.119934	0.291646	-0.149231
Data271	-0.039775	-0.192261	0.089722	-0.126292	0.299988	-0.139974
Data272	-0.034281	-0.198568	0.057678	-0.13265	0.314026	-0.11617
Data273	-0.02655	-0.203247	0.042928	-0.142415	0.307007	-0.088298
Data274	-0.023905	-0.194397	0.041402	-0.139821	0.286764	-0.073242
Data275	-0.022786	-0.191956	0.043233	-0.125631	0.272115	-0.070496
Data276	-0.028585	-0.18748	0.044047	-0.112	0.26001	-0.079651
Data277	-0.035197	-0.185852	0.039266	-0.102234	0.256449	-0.103149
Data278	-0.033773	-0.18158	0.03774	-0.107829	0.265706	-0.122477
Data279	-0.03713	-0.192057	0.046794	-0.121969	0.27537	-0.131429
Data280	-0.052694	-0.200806	0.065206	-0.133464	0.287272	-0.12736
Data281	-0.062866	-0.195719	0.086772	-0.138448	0.303345	-0.119731
Data282	-0.067749	-0.19755	0.091146	-0.145467	0.306905	-0.11617
Data283	-0.064189	-0.199585	0.081075	-0.146586	0.297343	-0.11617
Data284	-0.060323	-0.199992	0.074158	-0.154317	0.284119	-0.105693
Data285	-0.062459	-0.199788	0.067444	-0.158132	0.295512	-0.096232
Data286	-0.073649	-0.202738	0.057576	-0.157776	0.313721	-0.090332
Data287	-0.080668	-0.220439	0.050354	-0.158081	0.331116	-0.087077
Data288	-0.079142	-0.235189	0.04954	-0.161743	0.353495	-0.096842
Data289	-0.072937	-0.245667	0.068156	-0.161235	0.374451	-0.111898
Data290	-0.065002	-0.25411	0.085449	-0.151265	0.385539	-0.115865
Data291	-0.047913	-0.254211	0.094096	-0.14384	0.390625	-0.109558
Data292	-0.034383	-0.250956	0.087382	-0.147196	0.388794	-0.084941
Data293	-0.013835	-0.249939	0.075989	-0.165863	0.390727	-0.053813
Data294	0.00061	-0.249939	0.069885	-0.177053	0.386454	-0.035706
Data295	0.020243	-0.261129	0.06602	-0.180613	0.380351	-0.017802
Data296	0.030009	-0.261027	0.073649	-0.171458	0.382589	-0.006409
Data297	0.034993	-0.265401	0.072327	-0.1769	0.386454	-0.00651
Data298	0.034383	-0.275065	0.073649	-0.185496	0.406799	-0.004985
Data299	0.030721	-0.279541	0.075277	-0.189514	0.423482	-0.001933
Data300	0.029907	-0.275065	0.077616	-0.187124	0.431925	-0.004374
Data301	0.026347	-0.268656	0.08138	-0.174459	0.433451	-0.011597
Data302	0.018921	-0.26652	0.071818	-0.162608	0.422363	-0.028992
Data303	0.014445	-0.26652	0.045776	-0.144246	0.416667	-0.048116
Data304	0.010681	-0.264791	0.027161	-0.127513	0.41036	-0.068766
Data305	0.00824	-0.261434	0.022074	-0.127869	0.415853	-0.078023
Data306	0.017598	-0.261536	0.026957	-0.135905	0.410461	-0.08016
Data307	0.026143	-0.275675	0.051575	-0.155792	0.395203	-0.074972
Data308	0.038045	-0.298462	0.084127	-0.170237	0.373739	-0.060933
Data309	0.047709	-0.300293	0.106099	-0.171814	0.370992	-0.048421
Data310	0.056864	-0.293477	0.125936	-0.159251	0.377401	-0.040588
Data311	0.071208	-0.284627	0.126343	-0.15269	0.376994	-0.037842
Data312	0.073547	-0.275167	0.110067	-0.14445	0.377401	-0.041199
Data313	0.074361	-0.266012	0.101318	-0.142568	0.395711	-0.053813
Data314	0.08311	-0.265299	0.096232	-0.153859	0.416056	-0.070394
Data315	0.080363	-0.257568	0.104167	-0.169525	0.42216	-0.079854
Data316	0.09318	-0.254822	0.10203	-0.174662	0.427856	-0.086873
Data317	0.100301	-0.240173	0.100301	-0.177612	0.431315	-0.096334
Data318	0.09786	-0.225118	0.113118	-0.167542	0.419108	-0.107931
Data319	0.100505	-0.230306	0.131632	-0.153402	0.421651	-0.10081
Data320	0.099792	-0.249227	0.142212	-0.135549	0.427856	-0.087687
Data321	0.107625	-0.273336	0.142212	-0.126699	0.427653	-0.078227
Data322	0.127258	-0.292562	0.139974	-0.120341	0.422567	-0.072123
Data323	0.155131	-0.29307	0.134379	-0.102946	0.411987	-0.076396
Data324	0.171916	-0.296021	0.128988	-0.099487	0.404154	-0.082601
Data325	0.181681	-0.291443	0.119832	-0.101827	0.406698	-0.085449
Data326	0.180664	-0.284526	0.114746	-0.108439	0.415751	-0.102743
Data327	0.172933	-0.278727	0.122681	-0.112915	0.418803	-0.114339
Data328	0.162354	-0.275269	0.134583	-0.112813	0.422974	-0.118306
Data329	0.156148	-0.273743	0.136922	-0.106964	0.418294	-0.107625
Data330	0.159607	-0.282593	0.131938	-0.114746	0.404765	-0.098775
Data331	0.172323	-0.299683	0.131734	-0.129395	0.399475	-0.091654
Data332	0.185649	-0.321554	0.120951	-0.12263	0.412903	-0.094706
Data333	0.196431	-0.329997	0.119731	-0.126038	0.415344	-0.106405
Data334	0.209452	-0.324504	0.113017	-0.130107	0.421143	-0.120138
Data335	0.215963	-0.305481	0.101827	-0.132395	0.414937	-0.123393
Data336	0.212911	-0.29012	0.105489	-0.143738	0.400289	-0.13031
Data337	0.210164	-0.269877	0.112712	-0.149282	0.385539	-0.126953
Data338	0.200806	-0.256551	0.119832	-0.136414	0.383708	-0.121358
Data339	0.185343	-0.251872	0.124919	-0.11495	0.380656	-0.123901
Data340	0.179952	-0.250753	0.131124	-0.105642	0.37618	-0.138041
Data341	0.178935	-0.26825	0.131429	-0.108744	0.356547	-0.151774
Data342	0.173442	-0.289001	0.137736	-0.113169	0.355428	-0.160726
Data343	0.171509	-0.298258	0.155029	-0.100657	0.363159	-0.168762
Data344	0.167236	-0.283508	0.160929	-0.095113	0.370992	-0.166117
Data345	0.177002	-0.272319	0.175273	-0.084991	0.374858	-0.16215
Data346	0.174459	-0.269674	0.184428	-0.080312	0.37384	-0.154724
Data347	0.156453	-0.275269	0.187887	-0.074209	0.383199	-0.142314
Data348	0.147095	-0.280558	0.19338	-0.074514	0.389709	-0.137533
Data349	0.132853	-0.289714	0.197144	-0.073446	0.389303	-0.136414
Data350	0.118306	-0.293274	0.199382	-0.05427	0.386963	-0.120036
Data351	0.117798	-0.304769	0.197856	-0.033976	0.395304	-0.114237
Data352	0.135295	-0.326742	0.203959	-0.023041	0.403239	-0.12207
Data353	0.161641	-0.325317	0.196431	-0.026601	0.418091	-0.129293
Data354	0.160217	-0.319112	0.198975	-0.025228	0.432841	-0.132039
Data355	0.150655	-0.304871	0.213114	-0.024719	0.4363	-0.113017
Data356	0.138143	-0.295614	0.220133	-0.027212	0.432638	-0.089925
Data357	0.13031	-0.288493	0.22522	-0.02772	0.422058	-0.085449
Data358	0.120748	-0.302734	0.21403	-0.043081	0.414734	-0.087992
Data359	0.121663	-0.320231	0.193787	-0.05661	0.396729	-0.084737
Data360	0.124308	-0.329081	0.182902	-0.075328	0.386556	-0.090027
Data361	0.116374	-0.337321	0.182495	-0.087331	0.384725	-0.103963
Data362	0.112101	-0.351257	0.171814	-0.076243	0.375163	-0.117391
Data363	0.108032	-0.363566	0.163472	-0.044301	0.36438	-0.112508
Data364	0.097758	-0.360718	0.164693	-0.012207	0.362651	-0.110168
Data365	0.091451	-0.347493	0.171814	0.005595	0.357361	-0.111694
Data366	0.089823	-0.342814	0.177511	0.015106	0.349935	-0.121663
Data367	0.097555	-0.336507	0.169779	0.029602	0.363566	-0.12502
Data368	0.095317	-0.327657	0.168355	0.033315	0.370483	-0.124207
Data369	0.069275	-0.313009	0.1592	0.035299	0.376587	-0.115967
Data370	0.046488	-0.305278	0.154317	0.036723	0.381877	-0.103048
Data371	0.038859	-0.316569	0.164795	0.040843	0.38503	-0.098267
Data372	0.035807	-0.322673	0.176697	0.048014	0.373433	-0.095317
Data373	0.051066	-0.318705	0.178528	0.056814	0.370382	-0.089417
Data374	0.062866	-0.325521	0.172221	0.077464	0.365499	-0.076904
Data375	0.073039	-0.338135	0.164388	0.118001	0.360413	-0.073853
Data376	0.083618	-0.350444	0.155334	0.15213	0.358785	-0.07487
Data377	0.083211	-0.357971	0.161947	0.170492	0.359497	-0.077922
Data378	0.071004	-0.350545	0.167643	0.169271	0.358785	-0.075277
Data379	0.05839	-0.326742	0.15859	0.1651	0.353394	-0.065104
Data380	0.036418	-0.310771	0.163371	0.165202	0.349223	-0.049947
Data381	0.008952	-0.297445	0.169779	0.175883	0.353597	-0.040995
Data382	-0.016785	-0.289917	0.157878	0.191345	0.36499	-0.031637
Data383	-0.02828	-0.27832	0.144958	0.197601	0.370687	-0.025533
Data384	-0.027669	-0.246582	0.130107	0.191498	0.367533	-0.026754
Data385	-0.023702	-0.215759	0.120646	0.18692	0.356344	-0.032756
Data386	-0.016479	-0.186462	0.11617	0.162455	0.344442	-0.040283
Data387	-0.007426	-0.172729	0.109049	0.128937	0.343221	-0.036316
Data388	-0.001221	-0.190633	0.111593	0.12029	0.348002	-0.028076
Data389	0.004272	-0.214437	0.105286	0.123545	0.355632	-0.015971
Data390	-0.00234	-0.222778	0.107625	0.119832	0.35319	-0.009562
Data391	-0.001322	-0.219523	0.109456	0.117696	0.343831	0.00295
Data392	-0.002441	-0.226339	0.112915	0.119578	0.3361	0.018107
Data393	-0.005798	-0.237834	0.11322	0.116119	0.327861	0.033366
Data394	0.004679	-0.234884	0.120239	0.122325	0.328674	0.041504
Data395	0.02004	-0.220439	0.131226	0.126902	0.335999	0.046997
Data396	0.027873	-0.198771	0.141398	0.126699	0.330607	0.04425
Data397	0.02299	-0.173238	0.130819	0.1297	0.323385	0.036723
Data398	0.016073	-0.151062	0.116475	0.130361	0.313314	0.028585
Data399	0.007935	-0.140483	0.106405	0.127157	0.303243	0.033264
Data400	-0.00529	-0.135193	0.095011	0.139058	0.305176	0.039063
Data401	-0.02594	-0.131938	0.072937	0.155589	0.296834	0.045268
Data402	-0.043335	-0.136108	0.042114	0.163829	0.28361	0.049133
Data403	-0.064189	-0.131124	0.028585	0.149333	0.275675	0.039063
Data404	-0.070292	-0.116984	0.027262	0.141449	0.260824	0.032145
Data405	-0.081177	-0.108134	0.036418	0.146077	0.250753	0.036825
Data406	-0.087382	-0.111084	0.036214	0.144043	0.236715	0.043742
Data407	-0.091654	-0.116069	0.027161	0.135854	0.221863	0.065002
Data408	-0.085958	-0.127563	0.012105	0.130819	0.209961	0.07487
Data409	-0.079753	-0.123596	-0.007121	0.124563	0.199382	0.07548
Data410	-0.080261	-0.113017	-0.031026	0.122732	0.193583	0.088196
Data411	-0.097453	-0.094604	-0.051676	0.129038	0.190023	0.102539
Data412	-0.098877	-0.068766	-0.065918	0.138092	0.185954	0.102641
Data413	-0.098979	-0.047302	-0.064189	0.150503	0.183207	0.095825
Data414	-0.094401	-0.038045	-0.052083	0.164948	0.179647	0.103455
Data415	-0.100301	-0.04598	-0.051168	0.167592	0.172323	0.113627
Data416	-0.109762	-0.052694	-0.071309	0.172475	0.171509	0.11261
Data417	-0.119324	-0.056864	-0.07548	0.174408	0.176697	0.097453
Data418	-0.131429	-0.062358	-0.09318	0.171153	0.179749	0.079753
Data419	-0.148519	-0.071004	-0.117696	0.175578	0.179952	0.066325
Data420	-0.160319	-0.058492	-0.143534	0.177561	0.174866	0.050863
Data421	-0.164795	-0.032043	-0.160929	0.178528	0.165202	0.030518
Data422	-0.165405	-0.009155	-0.170492	0.183207	0.150248	0.028585
Data423	-0.16744	0.023499	-0.172526	0.182597	0.129598	0.024414
Data424	-0.158285	0.034383	-0.166728	0.167694	0.116882	0.019124
Data425	-0.154826	0.027873	-0.158895	0.152588	0.108337	0.028687
Data426	-0.151774	0.021159	-0.157267	0.148061	0.107524	0.040588
Data427	-0.148722	0.024719	-0.164591	0.1533	0.112305	0.047404
Data428	-0.147909	0.029195	-0.171916	0.159454	0.115153	0.06307
Data429	-0.166829	0.03184	-0.174154	0.159251	0.11617	0.067139
Data430	-0.199076	0.027364	-0.174357	0.138652	0.11261	0.068766
Data431	-0.209757	0.032857	-0.188497	0.11673	0.108541	0.080465
Data432	-0.220032	0.044047	-0.204163	0.100352	0.096741	0.096436
Data433	-0.234782	0.037333	-0.225627	0.095622	0.094706	0.091756
Data434	-0.23763	0.023295	-0.232137	0.100759	0.082092	0.090332
Data435	-0.233866	0.006002	-0.233154	0.104726	0.075684	0.089518
Data436	-0.221151	-0.00651	-0.230509	0.101064	0.074056	0.100403
Data437	-0.215251	-0.007833	-0.238037	0.107676	0.066427	0.112712
Data438	-0.223185	0.001729	-0.254415	0.113475	0.069071	0.098572
Data439	-0.222371	0.006002	-0.262044	0.124257	0.068156	0.07782
Data440	-0.23173	0.011393	-0.262451	0.129445	0.072021	0.057475
Data441	-0.232951	0.01241	-0.268555	0.124868	0.069071	0.04954
Data442	-0.234375	0.012614	-0.269165	0.111287	0.059916	0.058289
Data443	-0.242818	0.021261	-0.26825	0.105743	0.058492	0.067139
Data444	-0.263774	0.027669	-0.267639	0.116781	0.059713	0.065104
Data445	-0.284526	0.038147	-0.272013	0.129852	0.053507	0.068665
Data446	-0.304565	0.041199	-0.268758	0.135091	0.039368	0.072327
Data447	-0.321859	0.033773	-0.250651	0.131378	0.031026	0.065613
Data448	-0.3243	0.033773	-0.245565	0.130768	0.0295	0.062052
Data449	-0.339355	0.033773	-0.259399	0.117645	0.03418	0.060018
Data450	-0.343933	0.033061	-0.265808	0.102743	0.038859	0.067139
Data451	-0.343526	0.030212	-0.262044	0.092519	0.049337	0.07253
Data452	-0.34668	0.027059	-0.266113	0.086873	0.056356	0.08311
Data453	-0.350138	0.022786	-0.281169	0.077209	0.047811	0.089417
Data454	-0.346578	0.031535	-0.292155	0.069987	0.023499	0.08728
Data455	-0.353394	0.030111	-0.294698	0.062459	0.012207	0.076904
Data456	-0.387675	0.01475	-0.301208	0.048014	0.005391	0.062561
Data457	-0.41626	-0.005595	-0.294495	0.037333	0.013835	0.048726
Data458	-0.425517	-0.012105	-0.279032	0.032552	0.025838	0.039876
Data459	-0.407918	-0.001933	-0.274048	0.032857	0.012817	0.045369
Data460	-0.393372	0.014445	-0.268351	0.033213	0.000203	0.062561
Data461	-0.388794	0.020142	-0.269368	0.037028	-0.002035	0.081584
Data462	-0.379435	0.019836	-0.276998	0.037231	-0.000407	0.101318
Data463	-0.368042	0.024109	-0.273946	0.029856	0.001729	0.10966
Data464	-0.354716	0.020142	-0.262655	0.019073	-0.00885	0.110779
Data465	-0.357463	0.009562	-0.249939	0.002797	-0.021464	0.107625
Data466	-0.368347	0.02065	-0.249125	-0.012767	-0.03774	0.11027
Data467	-0.381877	0.028483	-0.261841	-0.016886	-0.039571	0.117493
Data468	-0.386251	0.020142	-0.279134	-0.025635	-0.04303	0.119324
Data469	-0.392965	0.028585	-0.285441	-0.035299	-0.039164	0.125326
Data470	-0.406596	0.047811	-0.288391	-0.04186	-0.030314	0.121969
Data471	-0.4245	0.067546	-0.289307	-0.054474	-0.021871	0.119222
Data472	-0.426636	0.08728	-0.292053	-0.061137	-0.018921	0.111491
Data473	-0.399475	0.107829	-0.292053	-0.06251	-0.028788	0.101013
Data474	-0.362345	0.105286	-0.293172	-0.05839	-0.041911	0.099691
Data475	-0.352376	0.098979	-0.28656	-0.048116	-0.048726	0.115865
Data476	-0.356038	0.093892	-0.280151	-0.041148	-0.05717	0.143127
Data477	-0.367126	0.089518	-0.271505	-0.03774	-0.066223	0.155538
Data478	-0.377706	0.08962	-0.270081	-0.030365	-0.067952	0.153605
Data479	-0.386047	0.103861	-0.27181	-0.013733	-0.065206	0.152384
Data480	-0.395711	0.12146	-0.267741	0.001526	-0.062866	0.144552
Data481	-0.398661	0.133158	-0.262248	0.004527	-0.059306	0.137329
Data482	-0.393473	0.140177	-0.261332	0.008087	-0.057068	0.140483
Data483	-0.380147	0.133362	-0.255025	0.003764	-0.051778	0.134379
Data484	-0.372314	0.128581	-0.242106	-0.021311	-0.035502	0.118103
Data485	-0.371297	0.129293	-0.237528	-0.044352	-0.037842	0.11617
Data486	-0.366923	0.140991	-0.244548	-0.052846	-0.050049	0.120341
Data487	-0.375366	0.148722	-0.246684	-0.045827	-0.071208	0.121358
Data488	-0.378215	0.145772	-0.23702	-0.03535	-0.098979	0.129191
Data489	-0.391744	0.149231	-0.221354	-0.019124	-0.121358	0.145264
Data490	-0.396322	0.160522	-0.212301	-0.022024	-0.132955	0.143127
Data491	-0.386556	0.157369	-0.206706	-0.042979	-0.131022	0.137634
Data492	-0.373637	0.147807	-0.205688	-0.068868	-0.117289	0.142517
Data493	-0.359904	0.143534	-0.190125	-0.094096	-0.106201	0.14384
Data494	-0.361328	0.145162	-0.17334	-0.104574	-0.106506	0.146484
Data495	-0.356242	0.134481	-0.164795	-0.104218	-0.108134	0.148112
Data496	-0.342814	0.140381	-0.165914	-0.103353	-0.100403	0.155843
Data497	-0.325317	0.163371	-0.16805	-0.10732	-0.091451	0.159709
Data498	-0.3184	0.186157	-0.173136	-0.114085	-0.07843	0.161438
Data499	-0.316976	0.201823	-0.180155	-0.116323	-0.068359	0.164897
Data500	-0.311279	0.206909	-0.173848	-0.113678	-0.05717	0.158488
Data501	-0.295715	0.207723	-0.158386	-0.106049	-0.046183	0.1415
Data502	-0.282898	0.189819	-0.137329	-0.094961	-0.04659	0.114644
Data503	-0.275879	0.173543	-0.124003	-0.083669	-0.05422	0.095418
Data504	-0.259298	0.15686	-0.11617	-0.07487	-0.078328	0.081482
Data505	-0.24648	0.136007	-0.120036	-0.074565	-0.095113	0.079549
Data506	-0.237528	0.128479	-0.138041	-0.075633	-0.116781	0.076294
Data507	-0.241597	0.130005	-0.146993	-0.067546	-0.146077	0.077209
Data508	-0.248515	0.122579	-0.143127	-0.059255	-0.156657	0.08016
Data509	-0.250448	0.122375	-0.139058	-0.05422	-0.161031	0.094096
Data510	-0.242818	0.131022	-0.126241	-0.048981	-0.172933	0.103455
Data511	-0.237223	0.140889	-0.107218	-0.053813	-0.17863	0.114237
Data512	-0.234985	0.154826	-0.085449	-0.070445	-0.166524	0.112813
Data513	-0.22227	0.168254	-0.061646	-0.072632	-0.147095	0.108643
Data514	-0.212504	0.171509	-0.051371	-0.057933	-0.127055	0.110168
Data515	-0.201416	0.169678	-0.058594	-0.032196	-0.121358	0.107524
Data516	-0.194295	0.175374	-0.070496	-0.007121	-0.130412	0.108337
Data517	-0.18219	0.179443	-0.092875	0.013072	-0.145365	0.102946
Data518	-0.163167	0.1828	-0.110372	0.026296	-0.150553	0.097555
Data519	-0.153605	0.189006	-0.121155	0.038147	-0.158386	0.099487
Data520	-0.142517	0.194397	-0.129903	0.041911	-0.161133	0.100505
Data521	-0.134481	0.189311	-0.153809	0.03301	-0.165914	0.096537
Data522	-0.123596	0.181681	-0.168864	0.009766	-0.162659	0.097046
Data523	-0.112508	0.173442	-0.165405	-0.012461	-0.147502	0.106405
Data524	-0.11261	0.167236	-0.141703	-0.021006	-0.128174	0.109253
Data525	-0.104777	0.16805	-0.121663	-0.020955	-0.116679	0.122681
Data526	-0.094808	0.166829	-0.119629	-0.004883	-0.108337	0.127055
Data527	-0.08077	0.157674	-0.137634	0.004476	-0.110067	0.13031
Data528	-0.06958	0.140788	-0.147196	0.006053	-0.121969	0.131531
Data529	-0.069275	0.1356	-0.157674	0.007172	-0.151469	0.127767
Data530	-0.074158	0.145162	-0.1592	0.007375	-0.177307	0.1356
Data531	-0.076192	0.146179	-0.145976	0.017548	-0.172729	0.138957
Data532	-0.072123	0.138245	-0.131734	0.030009	-0.158997	0.123698
Data533	-0.057576	0.137431	-0.10671	0.047607	-0.15625	0.112813
Data534	-0.036621	0.13387	-0.097555	0.065257	-0.154012	0.099589
Data535	-0.010986	0.126953	-0.097148	0.088806	-0.1474	0.084025
Data536	0.009562	0.118612	-0.09491	0.10498	-0.149333	0.076192
Data537	0.032145	0.10671	-0.08667	0.117035	-0.154724	0.078735
Data538	0.038452	0.102641	-0.07487	0.120544	-0.155029	0.081177
Data539	0.028381	0.086873	-0.061239	0.115611	-0.155436	0.078125
Data540	0.003662	0.074158	-0.056152	0.107931	-0.169779	0.084127
Data541	-0.003357	0.060527	-0.05778	0.103404	-0.194906	0.08962
Data542	-0.01119	0.052592	-0.05717	0.084585	-0.204061	0.091553
Data543	-0.02299	0.045573	-0.063477	0.063934	-0.208333	0.094808
Data544	-0.020549	0.04008	-0.078532	0.050812	-0.200094	0.090637
Data545	-0.016276	0.039469	-0.102844	0.051473	-0.191752	0.078532
Data546	0.014648	0.03184	-0.113322	0.051931	-0.190531	0.066223
Data547	0.046488	0.019226	-0.118408	0.048625	-0.201721	0.07019
Data548	0.063578	0.013326	-0.109151	0.058034	-0.201009	0.064087
Data549	0.075175	0.022888	-0.101929	0.079193	-0.202738	0.05839
Data550	0.085958	0.035299	-0.094503	0.105082	-0.19633	0.061239
Data551	0.093486	0.049438	-0.081991	0.105693	-0.179342	0.069173
Data552	0.092163	0.059102	-0.068054	0.099131	-0.184123	0.059001
Data553	0.085347	0.075785	-0.06073	0.107778	-0.181173	0.048014
Data554	0.077006	0.075378	-0.055644	0.115916	-0.176595	0.033162
Data555	0.079549	0.078023	-0.046692	0.12914	-0.170898	0.017395
Data556	0.096639	0.079041	-0.035502	0.137075	-0.16276	0.002035
Data557	0.111287	0.067037	-0.023193	0.143026	-0.165202	-0.015157
Data558	0.118408	0.065002	-0.015259	0.135396	-0.168559	-0.020447
Data559	0.117696	0.059204	-0.024109	0.144145	-0.157064	-0.028585
Data560	0.134583	0.04598	-0.035807	0.157267	-0.157166	-0.037231
Data561	0.149129	0.034383	-0.046692	0.168254	-0.161336	-0.037944
Data562	0.151876	0.033366	-0.044759	0.174408	-0.160014	-0.026754
Data563	0.143534	0.039164	-0.042826	0.18336	-0.159912	-0.017904
Data564	0.14445	0.040487	-0.0413	0.183512	-0.151876	-0.021261
Data565	0.154317	0.036418	-0.034688	0.179342	-0.152181	-0.024312
Data566	0.155538	0.031535	-0.028076	0.172628	-0.152181	-0.025024
Data567	0.165812	0.027568	-0.007833	0.15269	-0.165609	-0.025736
Data568	0.182597	0.021769	0.021057	0.152944	-0.157979	-0.02533
Data569	0.195211	-0.009054	0.038147	0.168152	-0.149434	-0.014242
Data570	0.20518	-0.021261	0.042114	0.18219	-0.152283	0.002238
Data571	0.204976	-0.02004	0.034688	0.197754	-0.16154	0.009766
Data572	0.206909	-0.024821	0.019836	0.210012	-0.169779	0.014445
Data573	0.20874	-0.02889	0.024312	0.205027	-0.170797	0.01414
Data574	0.222473	-0.033976	0.023295	0.199432	-0.171305	0.000305
Data575	0.245158	-0.027059	0.022074	0.199992	-0.165609	-0.011902
Data576	0.252177	-0.007121	0.027568	0.203959	-0.15981	-0.018412
Data577	0.242818	0.015462	0.03184	0.210215	-0.158997	-0.027568
Data578	0.229899	0.037435	0.0354	0.222524	-0.160319	-0.043844
Data579	0.238546	0.04954	0.041911	0.22049	-0.16449	-0.045064
Data580	0.260417	0.043538	0.055644	0.220286	-0.176697	-0.06073
Data581	0.276388	0.026652	0.079142	0.236053	-0.188192	-0.07314
Data582	0.28127	0.01943	0.086263	0.26179	-0.187887	-0.072123
Data583	0.284831	0.008647	0.088603	0.290578	-0.178426	-0.069478
Data584	0.297038	0.002848	0.081889	0.310364	-0.171509	-0.08016
Data585	0.313517	-0.000916	0.077922	0.327606	-0.164998	-0.096944
Data586	0.323588	-0.001119	0.08016	0.337779	-0.163472	-0.105286
Data587	0.327962	0.005697	0.101217	0.344798	-0.168152	-0.106913
Data588	0.336405	0.01414	0.124003	0.360107	-0.175781	-0.100606
Data589	0.336405	0.018717	0.131022	0.359497	-0.189006	-0.091553
Data590	0.329692	0.019226	0.11912	0.345357	-0.196635	-0.086263
Data591	0.328776	0.026449	0.104675	0.341949	-0.185445	-0.070699
Data592	0.329488	0.030924	0.098267	0.343119	-0.175273	-0.063477
Data593	0.332133	0.039978	0.108541	0.350952	-0.162252	-0.059509
Data594	0.319621	0.04425	0.121155	0.351664	-0.155843	-0.05483
Data595	0.302836	0.043437	0.129598	0.341136	-0.149841	-0.065511
Data596	0.294088	0.045573	0.123901	0.330963	-0.15269	-0.082194
Data597	0.294088	0.048726	0.115356	0.333506	-0.159302	-0.098165
Data598	0.296834	0.060221	0.106405	0.343933	-0.162862	-0.108337
Data599	0.302327	0.072937	0.096639	0.342	-0.168559	-0.112813
Data600	0.297038	0.071615	0.085653	0.339406	-0.16276	-0.125834
Data601	0.292155	0.069478	0.08606	0.346934	-0.15859	-0.136007
Data602	0.296021	0.062663	0.091654	0.347951	-0.1592	-0.149536
Data603	0.293681	0.04893	0.103658	0.34612	-0.162659	-0.14974
Data604	0.282288	0.037028	0.107218	0.345001	-0.163778	-0.146891
Data605	0.285136	0.027771	0.119425	0.344289	-0.157369	-0.150248
Data606	0.300293	0.024719	0.125732	0.358785	-0.148417	-0.159709
Data607	0.309347	0.022786	0.129293	0.368195	-0.138753	-0.170797
Data608	0.320943	0.029093	0.124613	0.365651	-0.131938	-0.17039
Data609	0.330505	0.044047	0.111593	0.358632	-0.132955	-0.166423
Data610	0.337321	0.070292	0.104065	0.360769	-0.146993	-0.161031
Data611	0.336914	0.093587	0.096537	0.368601	-0.163167	-0.171
Data612	0.342916	0.093384	0.098267	0.379028	-0.180155	-0.188293
Data613	0.341593	0.079753	0.097351	0.380758	-0.192973	-0.187785
Data614	0.334778	0.065409	0.112406	0.37674	-0.196838	-0.184021
Data615	0.329081	0.064189	0.119324	0.367025	-0.197856	-0.184631
Data616	0.313924	0.06663	0.113322	0.36672	-0.198466	-0.184631
Data617	0.303141	0.060018	0.114136	0.373128	-0.195211	-0.184326
Data618	0.278524	0.048319	0.119934	0.376638	-0.182088	-0.19755
Data619	0.255737	0.054321	0.114034	0.379639	-0.170186	-0.20223
Data620	0.235291	0.050252	0.092773	0.364583	-0.184021	-0.202942
Data621	0.233765	0.039775	0.06724	0.355021	-0.204366	-0.193583
Data622	0.257975	0.039571	0.043538	0.347748	-0.209147	-0.187073
Data623	0.300802	0.036519	0.00946	0.350749	-0.203349	-0.181478
Data624	0.320333	0.041199	-0.016886	0.351919	-0.211283	-0.183919
Data625	0.32369	0.048625	-0.036519	0.356445	-0.225016	-0.197957
Data626	0.315145	0.053406	-0.05188	0.358531	-0.214335	-0.206909
Data627	0.292358	0.055745	-0.070292	0.356496	-0.210775	-0.223694
Data628	0.270284	0.050659	-0.084534	0.35202	-0.224202	-0.232239
Data629	0.255737	0.050151	-0.097046	0.356445	-0.230916	-0.238241
Data630	0.257263	0.054016	-0.093384	0.365143	-0.237223	-0.241597
Data631	0.268656	0.069682	-0.107524	0.376689	-0.243835	-0.249125
Data632	0.269979	0.081889	-0.12502	0.384267	-0.237834	-0.25177
Data633	0.267131	0.082397	-0.128886	0.406748	-0.228373	-0.241801
Data634	0.251363	0.083415	-0.118917	0.426229	-0.21759	-0.22939
Data635	0.243123	0.07609	-0.099182	0.422668	-0.214233	-0.223897
Data636	0.231222	0.068868	-0.081177	0.40863	-0.234578	-0.232035
Data637	0.223592	0.070292	-0.070801	0.397746	-0.252177	-0.240275
Data638	0.22583	0.068868	-0.069987	0.39444	-0.258586	-0.246582
Data639	0.234477	0.053914	-0.074259	0.384216	-0.264282	-0.246887
