# Supplementary material for: Integration of MRI and somatosensory evoked potentials facilitate diagnosis of spinal cord compression
Source: Sci Rep. 2023 May 15;13:7861. doi: 10.1038/s41598-023-34832-2 (PMC10185544; doi:10.1038/s41598-023-34832-2)
Supplement: Supplementary file 3 — Supplementary Information 3. [file 41598_2023_34832_MOESM3_ESM.zip › Preoperative SSEP data/spinal cord compression group/6505723_2/6505723_2_Lt Tibial SEP_Cz'-Fpz_201220_110445.csv]

Index	4	5	6	7	8	9	10
Name	Cz'-Fpz	Cz'-Fpz	Cz'-Fpz	Cz'-Fpz	Cz'-Fpz	Cz'-Fpz	Cz'-Fpz
Time	2.01712E+13	2.01712E+13	2.01712E+13	2.01712E+13	2.01712E+13	2.01712E+13	2.01712E+13
Highcut	500	500	500	500	500	500	500
Lowcut	10	10	10	10	10	10	10
Period	0.000156	0.000156	0.000156	0.000156	0.000156	0.000156	0.000156
Averages	120	120	120	120	120	120	120
Int (mA)	21/20.4mA	21/20.4mA	21/20.4mA	21/20.4mA	21/20.4mA	21/20.4mA	21/20.4mA
Pulse Width (�gs)	200�s	200�s	200�s	200�s	200�s	200�s	200�s
Rep Rate (Hz)	3.11Hz	3.11Hz	3.11Hz	3.11Hz	3.11Hz	3.11Hz	3.11Hz
Data0	0.555725	0.393372	0.076904	0.303141	0.010986	0.36438	0.12675
Data1	2.708842	2.593486	1.406453	2.732544	2.410583	1.774292	2.67924
Data2	3.036804	2.857768	3.435465	3.130188	2.775167	3.970744	3.121643
Data3	0.522257	0.240784	0.860189	0.257975	-0.116475	1.269531	0.069885
Data4	-0.533651	-0.753784	-0.794067	-0.864766	-1.23759	-0.516154	-1.118673
Data5	-0.86792	-1.037292	-1.361084	-1.207479	-1.573486	-1.128947	-1.493327
Data6	-0.810343	-0.956828	-1.394857	-1.13678	-1.482442	-1.185303	-1.412557
Data7	-0.569865	-0.697225	-1.173299	-0.877075	-1.199544	-0.952352	-1.118266
Data8	-0.273438	-0.394185	-0.860799	-0.562846	-0.87087	-0.608114	-0.777893
Data9	0.011088	-0.117798	-0.556437	-0.264994	-0.579936	-0.281169	-0.485026
Data10	0.239461	0.09613	-0.307617	-0.027262	-0.362549	-0.021566	-0.249227
Data11	0.403341	0.228373	-0.120646	0.140381	-0.206706	0.153809	-0.086975
Data12	0.492757	0.297546	0.000203	0.240377	-0.10437	0.269368	0.004171
Data13	0.529175	0.331523	0.068766	0.275675	-0.048421	0.3361	0.036621
Data14	0.509847	0.348612	0.102743	0.273946	-0.021973	0.366821	0.05249
Data15	0.470276	0.342306	0.109049	0.243429	-0.022278	0.373128	0.039571
Data16	0.44281	0.318909	0.096639	0.218709	-0.04659	0.372721	0.010071
Data17	0.424906	0.304159	0.079549	0.186056	-0.053507	0.360107	0.004272
Data18	0.402832	0.286458	0.063477	0.160116	-0.035807	0.349935	0.001831
Data19	0.386047	0.288696	0.060628	0.157776	-0.016683	0.337321	-0.003255
Data20	0.38737	0.290426	0.063273	0.157369	-0.003357	0.330607	-0.012512
Data21	0.395508	0.293172	0.068766	0.142415	0.006205	0.321452	-0.035909
Data22	0.400391	0.30426	0.06958	0.130514	0.012919	0.318197	-0.05778
Data23	0.397644	0.328267	0.068156	0.122986	0.006409	0.323283	-0.05544
Data24	0.403646	0.337321	0.05839	0.124613	0.004069	0.322062	-0.051473
Data25	0.411784	0.332336	0.046387	0.120341	0.00651	0.3243	-0.059408
Data26	0.415853	0.320536	0.044149	0.11495	-0.005798	0.320638	-0.067546
Data27	0.41626	0.299174	0.048421	0.109355	-0.009257	0.308024	-0.053711
Data28	0.400696	0.29541	0.05717	0.103251	-0.02533	0.30009	-0.023905
Data29	0.387065	0.308228	0.076904	0.104268	-0.044556	0.28361	-0.016479
Data30	0.379435	0.325724	0.086466	0.099996	-0.056356	0.265299	-0.021057
Data31	0.371602	0.331828	0.090739	0.090739	-0.056254	0.264079	-0.031535
Data32	0.363871	0.322571	0.084229	0.075582	-0.067444	0.264079	-0.040385
Data33	0.345764	0.31901	0.074259	0.069173	-0.075887	0.269368	-0.043945
Data34	0.322774	0.312805	0.07487	0.068359	-0.082194	0.279948	-0.05127
Data35	0.292257	0.304057	0.076294	0.056152	-0.083008	0.292562	-0.057373
Data36	0.268656	0.299886	0.080363	0.044861	-0.072123	0.28951	-0.059408
Data37	0.246277	0.300191	0.090739	0.033976	-0.059001	0.284627	-0.052999
Data38	0.251465	0.3066	0.103963	0.0236	-0.056356	0.274251	-0.049235
Data39	0.276388	0.310567	0.108032	0.013529	-0.063578	0.252075	-0.050557
Data40	0.302836	0.316569	0.118815	0.014852	-0.068766	0.242716	-0.066223
Data41	0.317383	0.330404	0.123494	0.012004	-0.078023	0.246379	-0.080261
Data42	0.322062	0.342712	0.123291	0.006816	-0.073649	0.260213	-0.088399
Data43	0.315145	0.360209	0.132853	0.005697	-0.060527	0.267131	-0.088399
Data44	0.298462	0.367228	0.141195	0.010376	-0.037842	0.270386	-0.077311
Data45	0.276693	0.363159	0.143636	0.016276	-0.020142	0.27242	-0.063782
Data46	0.270487	0.358073	0.13326	0.019531	-0.011698	0.270996	-0.05839
Data47	0.25706	0.351969	0.119425	0.021769	0.009359	0.269572	-0.06012
Data48	0.235392	0.339762	0.108439	0.012716	0.026245	0.267944	-0.072225
Data49	0.218913	0.342204	0.113932	0.010986	0.039775	0.263672	-0.085856
Data50	0.211894	0.35614	0.125936	0.015767	0.045369	0.254517	-0.087179
Data51	0.19989	0.372721	0.138346	0.007935	0.036214	0.235392	-0.090332
Data52	0.20518	0.394084	0.144043	-0.004069	0.042521	0.226034	-0.111287
Data53	0.222575	0.411682	0.152181	-0.0059	0.035197	0.226644	-0.130005
Data54	0.238749	0.437113	0.158285	0.002747	0.020955	0.223389	-0.134786
Data55	0.263774	0.457967	0.159709	0.010071	0.007731	0.221151	-0.123901
Data56	0.300496	0.474447	0.154622	0.018107	0.006612	0.227458	-0.119425
Data57	0.31484	0.483398	0.155436	0.015259	0.003866	0.251058	-0.128581
Data58	0.304972	0.476583	0.159505	0.007426	0.008545	0.259196	-0.140889
Data59	0.291951	0.457458	0.154826	0.001729	0.017395	0.251058	-0.143941
Data60	0.285136	0.444336	0.159709	-0.007324	0.03184	0.241292	-0.14506
Data61	0.270284	0.429789	0.177409	-0.018311	0.05127	0.242106	-0.153605
Data62	0.257263	0.431112	0.206909	-0.026347	0.070496	0.24821	-0.154724
Data63	0.242513	0.453288	0.231527	-0.037944	0.073751	0.259603	-0.146993
Data64	0.227356	0.458171	0.234578	-0.037028	0.060425	0.271403	-0.139262
Data65	0.206909	0.464783	0.237223	-0.032145	0.048828	0.283407	-0.14445
Data66	0.186462	0.459086	0.238037	-0.029297	0.019531	0.289307	-0.155741
Data67	0.165914	0.436503	0.234985	-0.033468	0.00946	0.294393	-0.164795
Data68	0.161947	0.416158	0.232951	-0.035197	0.006816	0.301107	-0.172017
Data69	0.173645	0.407918	0.227865	-0.032857	0.015564	0.307617	-0.183919
Data70	0.197042	0.404663	0.20874	-0.032552	0.022481	0.286051	-0.202128
Data71	0.223897	0.418905	0.196737	-0.032756	0.033976	0.273641	-0.222982
Data72	0.238546	0.441081	0.19633	-0.021973	0.031942	0.267944	-0.232544
Data73	0.246277	0.449219	0.20874	-0.015869	0.019633	0.257568	-0.238139
Data74	0.239563	0.458374	0.228271	-0.005798	0.012817	0.243937	-0.247904
Data75	0.218404	0.466512	0.247599	0.009867	0.010071	0.216064	-0.259603
Data76	0.192159	0.483704	0.262044	0.014648	0.005086	0.186361	-0.266927
Data77	0.173543	0.487671	0.254924	0.011597	-0.006307	0.183512	-0.273031
Data78	0.168966	0.479431	0.251465	0.001831	-0.011292	0.180461	-0.279643
Data79	0.164693	0.473429	0.254924	-0.007426	-0.018209	0.185954	-0.296631
Data80	0.154012	0.464986	0.251872	-0.029297	-0.020345	0.195109	-0.311178
Data81	0.137126	0.458476	0.245768	-0.044149	-0.004171	0.194295	-0.320231
Data82	0.130208	0.45461	0.243327	-0.042826	0.0118	0.195923	-0.311279
Data83	0.134684	0.459696	0.243937	-0.030416	0.017395	0.19104	-0.312703
Data84	0.143636	0.468241	0.248617	-0.024312	0.014343	0.196126	-0.312398
Data85	0.160726	0.479431	0.265096	-0.012512	-0.014547	0.204264	-0.319417
Data86	0.171305	0.496623	0.279744	-0.005595	-0.062256	0.201823	-0.336711
Data87	0.166524	0.508219	0.282186	-0.006917	-0.086975	0.197347	-0.350952
Data88	0.162455	0.500183	0.270793	-0.014038	-0.08667	0.182292	-0.357157
Data89	0.157674	0.490316	0.257772	-0.013428	-0.092061	0.183309	-0.365499
Data90	0.143433	0.485738	0.247396	0.000102	-0.095723	0.19633	-0.380249
Data91	0.119425	0.47821	0.250651	0.014242	-0.090027	0.21342	-0.38564
Data92	0.098674	0.460815	0.264689	0.019836	-0.072225	0.223592	-0.378113
Data93	0.079346	0.44932	0.274251	0.013936	-0.060018	0.20813	-0.376892
Data94	0.055847	0.460815	0.276896	0.010478	-0.038859	0.171712	-0.373535
Data95	0.040181	0.483195	0.280151	0.00651	-0.015259	0.149333	-0.365499
Data96	0.027364	0.499166	0.270182	0.007426	-0.005798	0.131429	-0.363057
Data97	0.021871	0.510864	0.265096	0.007121	-0.010274	0.114136	-0.37028
Data98	0.027873	0.508626	0.265299	0.005595	-0.02299	0.105591	-0.395711
Data99	0.036825	0.480347	0.275879	-0.007019	-0.039876	0.09786	-0.426432
Data100	0.050863	0.467631	0.27832	-0.02299	-0.047506	0.090942	-0.454305
Data101	0.069478	0.464376	0.278524	-0.038554	-0.043945	0.097249	-0.473735
Data102	0.070597	0.462036	0.288696	-0.050863	-0.037944	0.100911	-0.483297
Data103	0.072021	0.467326	0.303955	-0.058187	-0.02828	0.103149	-0.500183
Data104	0.074463	0.478617	0.3184	-0.063782	-0.022481	0.108032	-0.519409
Data105	0.065206	0.480042	0.312093	-0.048625	-0.015157	0.113322	-0.532328
Data106	0.048014	0.476685	0.307007	-0.042114	-0.010478	0.108236	-0.533447
Data107	0.022074	0.47404	0.321655	-0.042521	-0.004781	0.100708	-0.529683
Data108	-0.004476	0.471903	0.342204	-0.037231	-0.010478	0.085449	-0.526123
Data109	-0.030924	0.465902	0.348104	-0.021769	-0.030721	0.075277	-0.533956
Data110	-0.053914	0.4599	0.346273	-0.008341	-0.050456	0.066121	-0.542704
Data111	-0.07487	0.440063	0.352376	-0.008443	-0.043742	0.056152	-0.555623
Data112	-0.084941	0.431722	0.354614	-0.024007	-0.038045	0.034993	-0.57251
Data113	-0.099691	0.44047	0.343018	-0.052185	-0.041199	0.037231	-0.57546
Data114	-0.090129	0.443319	0.319824	-0.077515	-0.039673	0.036621	-0.578715
Data115	-0.081685	0.458577	0.296021	-0.084737	-0.038757	0.025431	-0.572917
Data116	-0.076294	0.486552	0.291748	-0.090637	-0.053914	0.012207	-0.558065
Data117	-0.07192	0.503743	0.3066	-0.089417	-0.059102	0.002238	-0.549011
Data118	-0.073751	0.511576	0.314738	-0.085653	-0.056864	0.003662	-0.55481
Data119	-0.085042	0.507507	0.301514	-0.082804	-0.04954	0.000203	-0.565898
Data120	-0.09318	0.509237	0.309245	-0.077108	-0.036519	-0.002645	-0.583496
Data121	-0.107625	0.513102	0.320231	-0.072937	-0.035197	-0.003255	-0.597534
Data122	-0.114034	0.523275	0.321045	-0.064596	-0.034383	0.019124	-0.615641
Data123	-0.122375	0.534871	0.322876	-0.04893	-0.035299	0.040487	-0.616353
Data124	-0.129496	0.539042	0.328166	-0.04425	-0.0354	0.042725	-0.59845
Data125	-0.141195	0.53182	0.332642	-0.043742	-0.024618	0.034993	-0.578308
Data126	-0.156657	0.529887	0.328573	-0.03774	-0.015462	0.037435	-0.57078
Data127	-0.177917	0.547485	0.328573	-0.046794	-0.010986	0.047201	-0.569356
Data128	-0.211894	0.551961	0.320841	-0.055237	-0.0177	0.055949	-0.566406
Data129	-0.242716	0.547689	0.311483	-0.058085	-0.033162	0.067546	-0.562134
Data130	-0.245565	0.537923	0.311686	-0.060628	-0.054016	0.07548	-0.564779
Data131	-0.244242	0.539449	0.307617	-0.061137	-0.06368	0.09318	-0.579325
Data132	-0.247803	0.542196	0.312703	-0.07253	-0.065715	0.094401	-0.58665
Data133	-0.254008	0.539551	0.323079	-0.092773	-0.064087	0.085856	-0.57546
Data134	-0.261841	0.542196	0.326742	-0.097148	-0.072632	0.078532	-0.572103
Data135	-0.275574	0.543925	0.333455	-0.098063	-0.07253	0.069784	-0.564168
Data136	-0.299683	0.53894	0.343831	-0.104675	-0.075175	0.065918	-0.549927
Data137	-0.325724	0.525106	0.355225	-0.102641	-0.061544	0.063883	-0.532735
Data138	-0.356344	0.525309	0.371704	-0.107422	-0.043233	0.041504	-0.522257
Data139	-0.377604	0.52887	0.396729	-0.098572	-0.036011	0.0118	-0.508219
Data140	-0.396525	0.529989	0.404053	-0.093384	-0.028076	-0.013021	-0.499573
Data141	-0.413411	0.534668	0.390422	-0.095622	-0.020854	-0.031942	-0.490214
Data142	-0.435181	0.532939	0.36499	-0.099182	-0.023499	-0.054932	-0.471395
Data143	-0.456238	0.525411	0.342407	-0.111796	-0.028381	-0.064494	-0.452067
Data144	-0.463562	0.531209	0.325724	-0.131632	-0.024821	-0.074463	-0.44637
Data145	-0.455526	0.52887	0.323283	-0.163574	-0.017192	-0.088094	-0.435384
Data146	-0.437317	0.521139	0.331421	-0.189107	-0.02065	-0.098267	-0.420939
Data147	-0.425212	0.519002	0.344035	-0.211589	-0.043742	-0.112712	-0.415039
Data148	-0.414429	0.506287	0.348307	-0.227559	-0.060628	-0.127767	-0.418091
Data149	-0.414836	0.500488	0.347493	-0.229594	-0.06134	-0.144653	-0.429281
Data150	-0.436401	0.507813	0.357259	-0.22522	-0.046082	-0.134481	-0.431824
Data151	-0.459798	0.522156	0.369059	-0.209656	-0.034078	-0.109456	-0.441081
Data152	-0.492452	0.533142	0.371297	-0.201518	-0.019023	-0.081787	-0.442912
Data153	-0.528463	0.527751	0.375977	-0.201518	-0.018717	-0.067546	-0.433655
Data154	-0.554504	0.526123	0.378011	-0.214742	-0.023499	-0.052287	-0.426331
Data155	-0.563151	0.516052	0.384725	-0.221863	-0.002747	-0.037231	-0.415344
Data156	-0.554199	0.493368	0.388997	-0.238037	0.016683	-0.00651	-0.396627
Data157	-0.55013	0.476379	0.398153	-0.254211	0.016683	0.0059	-0.366618
Data158	-0.533244	0.472209	0.393677	-0.260824	0.015666	0.007528	-0.349833
Data159	-0.530904	0.463664	0.385132	-0.263367	0.014242	0.0177	-0.345459
Data160	-0.528666	0.449931	0.380249	-0.261129	0.020142	0.043538	-0.354513
Data161	-0.524597	0.432739	0.379842	-0.246989	0.021871	0.055949	-0.36438
Data162	-0.514526	0.418498	0.382894	-0.231323	0.018717	0.051066	-0.368449
Data163	-0.507507	0.416463	0.387573	-0.228882	0.024211	0.049845	-0.369364
Data164	-0.511373	0.412191	0.396525	-0.237325	0.033773	0.052897	-0.376587
Data165	-0.519511	0.402222	0.411784	-0.258586	0.033264	0.055542	-0.386658
Data166	-0.542196	0.392456	0.416463	-0.285034	0.041402	0.047201	-0.399373
Data167	-0.554199	0.384928	0.417277	-0.305379	0.061747	0.041097	-0.410767
Data168	-0.559082	0.388997	0.420125	-0.311381	0.080363	0.037638	-0.423279
Data169	-0.561523	0.380351	0.426432	-0.307515	0.099589	0.040283	-0.437012
Data170	-0.558167	0.366821	0.428874	-0.302734	0.111593	0.034383	-0.422974
Data171	-0.566813	0.370178	0.441284	-0.295614	0.109558	0.019735	-0.381266
Data172	-0.586344	0.373128	0.458171	-0.28127	0.106608	0.008341	-0.352173
Data173	-0.600688	0.363668	0.469767	-0.268758	0.117086	-0.000203	-0.330404
Data174	-0.602926	0.357564	0.464884	-0.267334	0.136312	0.003052	-0.308329
Data175	-0.596415	0.350647	0.462443	-0.27537	0.146484	-0.008748	-0.297139
Data176	-0.57312	0.348816	0.446777	-0.282288	0.135905	-0.017497	-0.315043
Data177	-0.550334	0.34434	0.431519	-0.287679	0.118103	-0.030721	-0.342102
Data178	-0.522461	0.339762	0.415243	-0.292257	0.111084	-0.032349	-0.361938
Data179	-0.510356	0.332031	0.409749	-0.292969	0.096639	-0.034587	-0.377706
Data180	-0.512594	0.323588	0.415853	-0.306905	0.09847	-0.031942	-0.373637
Data181	-0.514323	0.323283	0.43925	-0.319824	0.107117	-0.039673	-0.348918
Data182	-0.529175	0.320943	0.455729	-0.324097	0.127869	-0.040487	-0.333964
Data183	-0.541789	0.317891	0.46346	-0.335693	0.142924	-0.021973	-0.318095
Data184	-0.557556	0.307007	0.469564	-0.348104	0.141296	-0.003866	-0.307719
Data185	-0.584513	0.294189	0.472819	-0.357869	0.135701	0.00651	-0.296427
Data186	-0.609233	0.278219	0.473022	-0.357768	0.123088	0	-0.287984
Data187	-0.626322	0.258077	0.468953	-0.34729	0.122884	-0.019328	-0.28656
Data188	-0.637817	0.240072	0.46224	-0.34078	0.140483	-0.025635	-0.309347
Data189	-0.647583	0.218404	0.452881	-0.342204	0.154521	-0.027262	-0.335286
Data190	-0.623881	0.215454	0.459188	-0.346171	0.164286	-0.025024	-0.347697
Data191	-0.581258	0.231832	0.475464	-0.345052	0.153097	-0.020752	-0.347799
Data192	-0.54189	0.23997	0.484212	-0.346375	0.151774	-0.020955	-0.348816
Data193	-0.515747	0.232646	0.477091	-0.350444	0.174052	-0.018717	-0.369059
Data194	-0.499776	0.221456	0.460612	-0.361633	0.198263	-0.021566	-0.392863
Data195	-0.504354	0.227356	0.454102	-0.37974	0.212199	-0.02889	-0.399577
Data196	-0.522563	0.235799	0.450643	-0.391642	0.222473	-0.038859	-0.41158
Data197	-0.536499	0.241292	0.459188	-0.394999	0.230103	-0.050863	-0.412089
Data198	-0.552775	0.238647	0.476074	-0.392965	0.247599	-0.057576	-0.394185
Data199	-0.575155	0.241801	0.483602	-0.393168	0.261129	-0.059814	-0.38564
Data200	-0.595398	0.24943	0.489502	-0.392863	0.267741	-0.063477	-0.385946
Data201	-0.608215	0.251363	0.50293	-0.385234	0.256348	-0.080973	-0.381266
Data202	-0.616252	0.257568	0.499471	-0.380046	0.251973	-0.09786	-0.369364
Data203	-0.614726	0.248515	0.499064	-0.384115	0.257568	-0.099487	-0.361328
Data204	-0.599976	0.232951	0.493164	-0.392456	0.270691	-0.101115	-0.358175
Data205	-0.574951	0.230001	0.478312	-0.390218	0.281881	-0.100301	-0.357157
Data206	-0.549723	0.227661	0.466309	-0.389303	0.283101	-0.102946	-0.357259
Data207	-0.52297	0.229797	0.454305	-0.386556	0.287882	-0.095011	-0.349325
Data208	-0.496623	0.238139	0.45756	-0.395101	0.30894	-0.080566	-0.356038
Data209	-0.477397	0.249736	0.460002	-0.409342	0.333049	-0.069173	-0.37618
Data210	-0.462443	0.255432	0.462443	-0.425822	0.359802	-0.072225	-0.385132
Data211	-0.463257	0.268758	0.484416	-0.430501	0.378316	-0.077515	-0.392965
Data212	-0.478719	0.274455	0.498454	-0.422262	0.390218	-0.073649	-0.41097
Data213	-0.500081	0.265299	0.500081	-0.41748	0.418498	-0.070394	-0.427348
Data214	-0.524801	0.25116	0.493774	-0.425212	0.423279	-0.067749	-0.439555
Data215	-0.536499	0.244954	0.49113	-0.421651	0.407104	-0.05839	-0.452474
Data216	-0.538635	0.244954	0.488688	-0.40568	0.384318	-0.0413	-0.461019
Data217	-0.53538	0.246684	0.491943	-0.389303	0.374654	-0.024618	-0.452067
Data218	-0.525106	0.24648	0.494385	-0.385539	0.371297	-0.032349	-0.448914
Data219	-0.510152	0.23112	0.494588	-0.398051	0.379028	-0.048421	-0.456136
Data220	-0.502218	0.21759	0.490316	-0.40802	0.385742	-0.057983	-0.462748
Data221	-0.502319	0.204773	0.482585	-0.424906	0.377808	-0.077515	-0.463664
Data222	-0.502421	0.198771	0.46875	-0.435181	0.365601	-0.084635	-0.449931
Data223	-0.4953	0.200907	0.460205	-0.435384	0.361633	-0.085653	-0.433655
Data224	-0.486959	0.20752	0.449015	-0.440063	0.350037	-0.092977	-0.427755
Data225	-0.474955	0.209249	0.444743	-0.438741	0.353699	-0.088298	-0.437826
Data226	-0.473735	0.220947	0.43335	-0.437622	0.368551	-0.06429	-0.435282
Data227	-0.493164	0.226135	0.422363	-0.458171	0.375468	-0.038656	-0.43101
Data228	-0.507304	0.219218	0.407918	-0.470378	0.383097	-0.029704	-0.431722
Data229	-0.519613	0.196838	0.395508	-0.477397	0.379333	-0.033366	-0.432027
Data230	-0.532328	0.170695	0.383504	-0.481262	0.382792	-0.04659	-0.42867
Data231	-0.559794	0.140991	0.362549	-0.488383	0.38269	-0.066732	-0.439453
Data232	-0.584615	0.119527	0.330811	-0.49174	0.377909	-0.088094	-0.451558
Data233	-0.618591	0.099792	0.300496	-0.503438	0.369161	-0.108032	-0.450643
Data234	-0.649414	0.08138	0.264079	-0.533956	0.3538	-0.128174	-0.455933
Data235	-0.672404	0.069478	0.236613	-0.551453	0.330098	-0.143229	-0.465291
Data236	-0.68573	0.062561	0.210368	-0.567118	0.309855	-0.159098	-0.485229
Data237	-0.693868	0.04425	0.184733	-0.578512	0.283712	-0.167643	-0.497335
Data238	-0.699259	0.021261	0.158895	-0.595907	0.270487	-0.180054	-0.505778
Data239	-0.707804	0.006002	0.131429	-0.621033	0.260722	-0.196533	-0.52063
Data240	-0.732931	-0.016683	0.094401	-0.661011	0.252279	-0.207723	-0.53894
Data241	-0.772095	-0.04893	0.067749	-0.708008	0.247396	-0.22644	-0.55898
Data242	-0.800069	-0.07548	0.038656	-0.745036	0.246684	-0.243123	-0.571187
Data243	-0.821635	-0.100301	0.016073	-0.759888	0.238851	-0.253499	-0.572205
Data244	-0.839945	-0.118917	-0.00529	-0.753072	0.232646	-0.258993	-0.573425
Data245	-0.842285	-0.13855	-0.007731	-0.738322	0.225423	-0.252889	-0.555216
Data246	-0.839437	-0.154928	-0.013224	-0.716248	0.215556	-0.259603	-0.53009
Data247	-0.839233	-0.172526	-0.021566	-0.697632	0.221354	-0.267131	-0.501607
Data248	-0.828959	-0.171305	-0.015869	-0.685018	0.230509	-0.253906	-0.466003
Data249	-0.805766	-0.167033	-0.007324	-0.65979	0.240072	-0.21464	-0.437927
Data250	-0.787862	-0.16866	0.012004	-0.633748	0.256551	-0.178019	-0.421346
Data251	-0.767721	-0.17395	0.04069	-0.615845	0.273234	-0.153402	-0.400289
Data252	-0.743205	-0.171102	0.05839	-0.59672	0.301107	-0.145264	-0.367533
Data253	-0.703939	-0.1651	0.065511	-0.575358	0.316467	-0.137533	-0.345154
Data254	-0.65979	-0.159403	0.083211	-0.546163	0.342712	-0.137736	-0.339152
Data255	-0.615438	-0.152384	0.109049	-0.52419	0.381063	-0.129598	-0.335083
Data256	-0.576274	-0.146077	0.154012	-0.49469	0.41748	-0.113118	-0.323893
Data257	-0.545044	-0.142924	0.192668	-0.457052	0.447591	-0.092367	-0.3125
Data258	-0.513814	-0.136617	0.209757	-0.415141	0.471802	-0.068359	-0.296224
Data259	-0.510966	-0.124003	0.216471	-0.373027	0.496419	-0.031331	-0.287272
Data260	-0.509237	-0.111491	0.233358	-0.333455	0.516357	0.004069	-0.271403
Data261	-0.500997	-0.099487	0.244751	-0.297546	0.534566	0.041097	-0.252177
Data262	-0.490011	-0.08433	0.252075	-0.261943	0.563049	0.076701	-0.222168
Data263	-0.470174	-0.059001	0.252075	-0.234375	0.584819	0.094198	-0.191752
Data264	-0.448201	-0.043742	0.254924	-0.209249	0.610453	0.110677	-0.170288
Data265	-0.418498	-0.02889	0.271606	-0.171712	0.633748	0.133667	-0.148315
Data266	-0.366007	-0.015259	0.303548	-0.143433	0.640259	0.145671	-0.113525
Data267	-0.310364	0.015361	0.331217	-0.10376	0.653788	0.172729	-0.063578
Data268	-0.240275	0.066427	0.36499	-0.051982	0.68807	0.227254	-0.0059
Data269	-0.172221	0.127055	0.394491	-0.006917	0.724487	0.287069	0.056458
Data270	-0.112	0.162964	0.418905	0.037435	0.768127	0.350138	0.115051
Data271	-0.058289	0.175578	0.460205	0.083618	0.813497	0.42277	0.186361
Data272	-0.010478	0.19399	0.508016	0.13387	0.857137	0.490316	0.256144
Data273	0.043844	0.235799	0.561523	0.199076	0.914205	0.545451	0.319417
Data274	0.093282	0.294393	0.620524	0.284322	0.971883	0.603434	0.380758
Data275	0.138245	0.353495	0.678304	0.368449	1.044413	0.647786	0.439555
Data276	0.183614	0.421143	0.738322	0.430705	1.122538	0.689901	0.497538
Data277	0.228577	0.484924	0.796509	0.491638	1.19161	0.725911	0.541585
Data278	0.287577	0.539347	0.854085	0.549316	1.233724	0.773112	0.586955
Data279	0.363261	0.587056	0.907593	0.604757	1.261698	0.823975	0.644735
Data280	0.422363	0.65033	0.949097	0.669861	1.297201	0.878499	0.717977
Data281	0.480143	0.702311	0.992839	0.72347	1.341044	0.936686	0.770162
Data282	0.534261	0.739339	1.030273	0.749817	1.370036	0.974528	0.802612
Data283	0.587158	0.770671	1.062215	0.763753	1.387227	0.992839	0.817769
Data284	0.640971	0.797323	1.079915	0.780741	1.393331	0.997518	0.825602
Data285	0.68512	0.80363	1.092529	0.80068	1.401265	1.00769	0.824178
Data286	0.733948	0.812378	1.110636	0.802816	1.405843	1.019084	0.822347
Data287	0.773315	0.830282	1.121419	0.799967	1.41276	1.028646	0.830078
Data288	0.796204	0.845642	1.104736	0.799967	1.408691	1.028035	0.82723
Data289	0.791423	0.856323	1.082357	0.801799	1.384583	1.019287	0.819906
Data290	0.763448	0.851746	1.049194	0.808004	1.368001	0.986938	0.802002
Data291	0.726929	0.837504	1.018066	0.811462	1.334229	0.940348	0.777486
Data292	0.695292	0.82723	0.992228	0.814209	1.29364	0.886434	0.741069
Data293	0.659078	0.808004	0.964355	0.815837	1.252645	0.844727	0.716248
Data294	0.624695	0.783488	0.946859	0.811259	1.213786	0.813599	0.684611
Data295	0.594991	0.767619	0.935262	0.788879	1.179504	0.780233	0.659892
Data296	0.574137	0.753479	0.91512	0.756938	1.147563	0.740153	0.636597
Data297	0.545247	0.736084	0.883586	0.713399	1.102193	0.690511	0.618998
Data298	0.51178	0.72408	0.814819	0.676778	1.041972	0.640666	0.591431
Data299	0.485433	0.715027	0.736694	0.639038	0.974731	0.603841	0.566915
Data300	0.452983	0.697225	0.65389	0.593262	0.921631	0.569661	0.538432
Data301	0.423584	0.678813	0.581868	0.548604	0.87443	0.522054	0.484416
Data302	0.379028	0.652568	0.519002	0.501506	0.83252	0.466919	0.429789
Data303	0.321859	0.609639	0.470988	0.463969	0.796509	0.408732	0.388794
Data304	0.263468	0.557149	0.429484	0.419413	0.76711	0.35258	0.365295
Data305	0.197042	0.496521	0.386556	0.371908	0.71523	0.289103	0.34373
Data306	0.126648	0.438741	0.348918	0.328267	0.673726	0.23702	0.318298
Data307	0.057271	0.371297	0.314738	0.273539	0.637004	0.192668	0.289103
Data308	0.010783	0.309041	0.278117	0.237122	0.57902	0.15625	0.268351
Data309	-0.043132	0.246785	0.227661	0.211283	0.526123	0.118001	0.238546
Data310	-0.098368	0.188599	0.170085	0.174052	0.487264	0.084635	0.211182
Data311	-0.144552	0.116374	0.096232	0.133565	0.444438	0.051676	0.186666
Data312	-0.182699	0.041402	0.021362	0.10437	0.401408	0.02238	0.157674
Data313	-0.214132	-0.011902	-0.048218	0.07487	0.365601	-0.003866	0.123698
Data314	-0.257263	-0.055033	-0.098267	0.029399	0.332031	-0.048014	0.085144
Data315	-0.302734	-0.08962	-0.140584	-0.018616	0.297546	-0.095418	0.055237
Data316	-0.341899	-0.107727	-0.177409	-0.058085	0.256755	-0.135091	0.033976
Data317	-0.381571	-0.114237	-0.216471	-0.08372	0.214132	-0.174561	0.004578
Data318	-0.421143	-0.133565	-0.256348	-0.09786	0.175578	-0.199788	-0.03418
Data319	-0.449727	-0.170695	-0.301921	-0.107117	0.157166	-0.219727	-0.072632
Data320	-0.480042	-0.200806	-0.351969	-0.116272	0.129598	-0.236816	-0.103861
Data321	-0.530701	-0.222371	-0.39978	-0.14445	0.107727	-0.267741	-0.134583
Data322	-0.587056	-0.254822	-0.438639	-0.167847	0.075785	-0.314738	-0.155233
Data323	-0.632629	-0.301107	-0.476481	-0.183614	0.021769	-0.348307	-0.17568
Data324	-0.662944	-0.35675	-0.510661	-0.220642	-0.021261	-0.376994	-0.1887
Data325	-0.68868	-0.406799	-0.547078	-0.27242	-0.033162	-0.407308	-0.197245
Data326	-0.716451	-0.454814	-0.577799	-0.311584	-0.039164	-0.432332	-0.208842
Data327	-0.743408	-0.502625	-0.604858	-0.340881	-0.048014	-0.449829	-0.21403
Data328	-0.753581	-0.548096	-0.635376	-0.365194	-0.066121	-0.466919	-0.216064
Data329	-0.7547	-0.571594	-0.665487	-0.381978	-0.098267	-0.480957	-0.231832
Data330	-0.762126	-0.588684	-0.682576	-0.386658	-0.116984	-0.511271	-0.267436
Data331	-0.78186	-0.608012	-0.693156	-0.390523	-0.123088	-0.540975	-0.299581
Data332	-0.809733	-0.628967	-0.712891	-0.406494	-0.145467	-0.57902	-0.326233
Data333	-0.834656	-0.646871	-0.732829	-0.413513	-0.1769	-0.606486	-0.339457
Data334	-0.853984	-0.669861	-0.741781	-0.408122	-0.197449	-0.628662	-0.343831
Data335	-0.866496	-0.711975	-0.754801	-0.408834	-0.219828	-0.635579	-0.339355
Data336	-0.88033	-0.761312	-0.783691	-0.413106	-0.256449	-0.635783	-0.34078
Data337	-0.906576	-0.802816	-0.809123	-0.430603	-0.28656	-0.629476	-0.340169
Data338	-0.932617	-0.8255	-0.824585	-0.457967	-0.30599	-0.632324	-0.333557
Data339	-0.951233	-0.836894	-0.829264	-0.490723	-0.310771	-0.639242	-0.325928
Data340	-0.966085	-0.829875	-0.83313	-0.504659	-0.311584	-0.643921	-0.316671
Data341	-0.97463	-0.820618	-0.845133	-0.515238	-0.311076	-0.646159	-0.292257
Data342	-0.978495	-0.816345	-0.850627	-0.525818	-0.313619	-0.644735	-0.27832
Data343	-0.973816	-0.828145	-0.855509	-0.538432	-0.325724	-0.64209	-0.288289
Data344	-0.953471	-0.844014	-0.871785	-0.541178	-0.355225	-0.650838	-0.286662
Data345	-0.946452	-0.873311	-0.886027	-0.558879	-0.375977	-0.662231	-0.276591
Data346	-0.957336	-0.909424	-0.895996	-0.568949	-0.38442	-0.667114	-0.261739
Data347	-0.970662	-0.936991	-0.904948	-0.567932	-0.394185	-0.668742	-0.24587
Data348	-0.986328	-0.954081	-0.916748	-0.555318	-0.402934	-0.65918	-0.233154
Data349	-0.996094	-0.965068	-0.927531	-0.553894	-0.423889	-0.659993	-0.225423
Data350	-0.998332	-0.987854	-0.930379	-0.522563	-0.446269	-0.673828	-0.227051
Data351	-1.007792	-1.003825	-0.913289	-0.488993	-0.452881	-0.694377	-0.234985
Data352	-1.029968	-1.006368	-0.896606	-0.465495	-0.449626	-0.708822	-0.244751
Data353	-1.048584	-1.005452	-0.892944	-0.443319	-0.448303	-0.723877	-0.25116
Data354	-1.045939	-1.010234	-0.895996	-0.422465	-0.450745	-0.718384	-0.243937
Data355	-1.037801	-1.035563	-0.906982	-0.41687	-0.454305	-0.692952	-0.230103
Data356	-1.025594	-1.049906	-0.911255	-0.423075	-0.45695	-0.665283	-0.213623
Data357	-1.029154	-1.063741	-0.91451	-0.426534	-0.448405	-0.646362	-0.205587
Data358	-1.034851	-1.072998	-0.922038	-0.440674	-0.455933	-0.631917	-0.210775
Data359	-1.03363	-1.063944	-0.927734	-0.455526	-0.462138	-0.625814	-0.209249
Data360	-1.025696	-1.059265	-0.923462	-0.481771	-0.463562	-0.619914	-0.191549
Data361	-1.006165	-1.054179	-0.911255	-0.504964	-0.464986	-0.615845	-0.174459
Data362	-0.976156	-1.049093	-0.916545	-0.516154	-0.461731	-0.610962	-0.167338
Data363	-0.963135	-1.050313	-0.913086	-0.513	-0.461528	-0.609334	-0.148722
Data364	-0.953776	-1.061401	-0.897013	-0.49998	-0.459798	-0.611979	-0.134684
Data365	-0.950216	-1.068115	-0.89681	-0.476583	-0.466309	-0.610555	-0.107117
Data366	-0.960388	-1.086833	-0.910645	-0.465597	-0.469055	-0.6132	-0.083313
Data367	-0.970764	-1.1085	-0.905762	-0.4599	-0.469564	-0.608724	-0.054118
Data368	-0.975444	-1.124166	-0.902507	-0.466003	-0.464376	-0.602214	-0.019023
Data369	-0.972799	-1.139933	-0.891927	-0.484517	-0.459696	-0.602824	0.008341
Data370	-0.970968	-1.151937	-0.877279	-0.477397	-0.45105	-0.603027	0.046082
Data371	-0.959269	-1.155396	-0.851034	-0.453695	-0.442912	-0.593465	0.065409
Data372	-0.935771	-1.146139	-0.834554	-0.429484	-0.438538	-0.582072	0.074463
Data373	-0.907898	-1.130269	-0.830282	-0.408529	-0.44637	-0.551961	0.08138
Data374	-0.880839	-1.112874	-0.829875	-0.395101	-0.472005	-0.53182	0.082804
Data375	-0.844218	-1.099854	-0.825399	-0.379028	-0.499064	-0.513509	0.09908
Data376	-0.801493	-1.090698	-0.823364	-0.376383	-0.499166	-0.501709	0.121663
Data377	-0.755412	-1.095072	-0.828857	-0.383504	-0.486959	-0.491536	0.135091
Data378	-0.722249	-1.09436	-0.842896	-0.39561	-0.477091	-0.48584	0.148519
Data379	-0.717977	-1.094869	-0.843709	-0.393677	-0.471497	-0.48055	0.163879
Data380	-0.72408	-1.113993	-0.83252	-0.378215	-0.470174	-0.462036	0.174052
Data381	-0.734456	-1.122437	-0.807699	-0.358175	-0.475057	-0.43986	0.1769
Data382	-0.738017	-1.121724	-0.782064	-0.343628	-0.468445	-0.433757	0.186869
Data383	-0.734049	-1.109721	-0.755615	-0.333659	-0.472107	-0.437012	0.210775
Data384	-0.732015	-1.097107	-0.730591	-0.322571	-0.48116	-0.428467	0.247498
Data385	-0.731303	-1.076558	-0.716756	-0.299988	-0.484517	-0.426432	0.288188
Data386	-0.710144	-1.05011	-0.697632	-0.279236	-0.481974	-0.42745	0.324504
Data387	-0.670675	-1.040853	-0.684611	-0.256958	-0.464681	-0.419108	0.360819
Data388	-0.631917	-1.040649	-0.671997	-0.25238	-0.437419	-0.410563	0.394491
Data389	-0.58726	-1.037598	-0.657756	-0.253906	-0.430094	-0.391439	0.412089
Data390	-0.541585	-1.02712	-0.645955	-0.265096	-0.442607	-0.381673	0.416056
Data391	-0.516866	-1.011861	-0.63029	-0.275269	-0.449931	-0.367432	0.420736
Data392	-0.493469	-1.001892	-0.625814	-0.272319	-0.444641	-0.337321	0.428467
Data393	-0.469259	-0.990295	-0.628662	-0.247701	-0.437622	-0.312907	0.434367
Data394	-0.43986	-0.976461	-0.643107	-0.211894	-0.425822	-0.299886	0.452881
Data395	-0.41453	-0.96995	-0.652059	-0.171204	-0.416463	-0.299886	0.485229
Data396	-0.41331	-0.975444	-0.640666	-0.138753	-0.418091	-0.297241	0.514221
Data397	-0.415039	-0.988464	-0.626017	-0.125427	-0.418599	-0.293172	0.538228
Data398	-0.408427	-0.998637	-0.603638	-0.126546	-0.418396	-0.288289	0.552266
Data399	-0.399373	-1.000163	-0.5837	-0.122375	-0.414734	-0.291545	0.554504
Data400	-0.394592	-0.987447	-0.56661	-0.120239	-0.412394	-0.285848	0.54891
Data401	-0.368144	-0.967407	-0.55481	-0.105998	-0.414327	-0.282796	0.566711
Data402	-0.331523	-0.953166	-0.54423	-0.086161	-0.407613	-0.265299	0.606283
Data403	-0.307007	-0.950826	-0.532837	-0.072835	-0.402018	-0.24943	0.642192
Data404	-0.274455	-0.944417	-0.531006	-0.059306	-0.393473	-0.236206	0.674438
Data405	-0.257161	-0.932922	-0.531209	-0.041402	-0.385335	-0.22583	0.693665
Data406	-0.241801	-0.922343	-0.52714	-0.016581	-0.380147	-0.21993	0.706278
Data407	-0.213013	-0.909017	-0.515951	-0.005188	-0.374756	-0.216878	0.70933
Data408	-0.167338	-0.897217	-0.517171	-0.006816	-0.367839	-0.205078	0.706075
Data409	-0.12146	-0.887655	-0.520223	-0.009969	-0.358988	-0.193278	0.698039
Data410	-0.088298	-0.878805	-0.509847	-0.006409	-0.354106	-0.189616	0.701904
Data411	-0.060425	-0.869242	-0.509847	0.00234	-0.361532	-0.18514	0.730998
Data412	-0.047302	-0.870972	-0.508626	0.020243	-0.368144	-0.165405	0.755208
Data413	-0.042521	-0.874023	-0.494385	0.038757	-0.359497	-0.152588	0.782064
Data414	-0.037944	-0.868835	-0.479329	0.062968	-0.35024	-0.149536	0.807292
Data415	-0.0177	-0.863749	-0.460002	0.077311	-0.353597	-0.153605	0.816752
Data416	0.002848	-0.851847	-0.454915	0.095113	-0.357259	-0.155843	0.819194
Data417	0.023702	-0.826111	-0.454508	0.113424	-0.353902	-0.149129	0.818481
Data418	0.041402	-0.804443	-0.465088	0.128072	-0.344238	-0.154419	0.819906
Data419	0.06134	-0.796814	-0.454915	0.134583	-0.322978	-0.158285	0.826721
Data420	0.094096	-0.795085	-0.447795	0.139771	-0.29775	-0.152384	0.841268
Data421	0.120646	-0.799255	-0.447388	0.143636	-0.280965	-0.144857	0.847473
Data422	0.140889	-0.800476	-0.452067	0.142924	-0.2889	-0.13326	0.851949
Data423	0.160116	-0.771179	-0.463257	0.154622	-0.300293	-0.110677	0.865987
Data424	0.163066	-0.726725	-0.452677	0.183105	-0.300293	-0.090129	0.889384
Data425	0.169067	-0.690206	-0.435994	0.203349	-0.298971	-0.065511	0.899963
Data426	0.185242	-0.683289	-0.42867	0.215454	-0.2948	-0.053507	0.897929
Data427	0.199788	-0.690613	-0.432536	0.231527	-0.278524	-0.042521	0.890605
Data428	0.219625	-0.701701	-0.442301	0.243632	-0.26123	-0.035604	0.878906
Data429	0.227763	-0.715739	-0.445964	0.25828	-0.259908	-0.046387	0.883687
Data430	0.227153	-0.72581	-0.431722	0.272929	-0.259196	-0.061035	0.902405
Data431	0.228984	-0.713908	-0.415039	0.286662	-0.250753	-0.074463	0.913696
Data432	0.238953	-0.70109	-0.395101	0.2948	-0.225118	-0.075073	0.921326
Data433	0.259298	-0.684001	-0.380859	0.288289	-0.192057	-0.058594	0.929769
Data434	0.299174	-0.660197	-0.362142	0.281982	-0.163981	-0.039469	0.923665
Data435	0.350444	-0.637004	-0.360514	0.279338	-0.168864	-0.004272	0.922852
Data436	0.379028	-0.608724	-0.374959	0.285543	-0.180155	0.014038	0.92926
Data437	0.391541	-0.569356	-0.388794	0.29246	-0.182292	0.01119	0.94696
Data438	0.396627	-0.539042	-0.395508	0.304057	-0.180155	0.002035	0.959066
Data439	0.38442	-0.513102	-0.402222	0.318604	-0.17924	0.004883	0.952657
Data440	0.364583	-0.498962	-0.407918	0.326029	-0.187073	0.015462	0.948079
Data441	0.344747	-0.497945	-0.404053	0.320333	-0.181885	0.027873	0.938009
Data442	0.325317	-0.505778	-0.394287	0.314331	-0.171305	0.030111	0.928752
Data443	0.328267	-0.506287	-0.388387	0.309448	-0.164083	0.018921	0.930684
Data444	0.342102	-0.518087	-0.394491	0.30304	-0.149333	0.007935	0.9375
Data445	0.357259	-0.530599	-0.403035	0.290527	-0.118001	0.003662	0.940959
Data446	0.370687	-0.514425	-0.409342	0.287882	-0.077006	-0.008138	0.949402
Data447	0.37384	-0.4776	-0.410156	0.294189	-0.055542	-0.017904	0.950012
Data448	0.358683	-0.449829	-0.406494	0.307719	-0.051575	-0.018514	0.954081
Data449	0.357056	-0.42572	-0.403035	0.336812	-0.07019	-0.002848	0.948181
Data450	0.386047	-0.401408	-0.383097	0.364278	-0.079651	0.015055	0.94279
Data451	0.406087	-0.382385	-0.368449	0.38208	-0.073853	0.0177	0.954386
Data452	0.428569	-0.382487	-0.352376	0.384521	-0.062866	0.016073	0.96578
Data453	0.454102	-0.395813	-0.332642	0.392456	-0.061849	0.008545	0.968119
Data454	0.465393	-0.392863	-0.329997	0.393778	-0.072734	0.006307	0.961507
Data455	0.472921	-0.377197	-0.336304	0.381775	-0.086772	0.002035	0.941976
Data456	0.46519	-0.362752	-0.336304	0.385234	-0.081685	0.001017	0.91512
Data457	0.431213	-0.348816	-0.333862	0.39622	-0.065816	0.002848	0.896606
Data458	0.403646	-0.332133	-0.326945	0.401713	-0.049438	0.008545	0.862528
Data459	0.395406	-0.301819	-0.315959	0.402527	-0.034587	0.003255	0.831604
Data460	0.384318	-0.280762	-0.327962	0.416768	-0.027974	-0.013224	0.81309
Data461	0.376994	-0.273031	-0.34668	0.432027	-0.031128	-0.028687	0.815938
Data462	0.386556	-0.276998	-0.363363	0.443319	-0.027262	-0.025635	0.843099
Data463	0.395406	-0.268351	-0.374349	0.441996	-0.00885	-0.018514	0.877482
Data464	0.410665	-0.25472	-0.376383	0.438843	0.000712	0.001831	0.883586
Data465	0.438944	-0.23997	-0.37618	0.443217	0.003357	-0.001221	0.884806
Data466	0.4717	-0.221659	-0.385132	0.454508	-0.004476	-0.009562	0.900675
Data467	0.486247	-0.200806	-0.392049	0.455729	-0.009257	-0.021769	0.908915
Data468	0.489299	-0.188395	-0.393677	0.461121	-0.007629	-0.017293	0.89325
Data469	0.479126	-0.172119	-0.38798	0.453491	0.006307	0.002441	0.875041
Data470	0.453796	-0.15625	-0.36967	0.433553	0.012817	0.027669	0.865072
Data471	0.436707	-0.154419	-0.342611	0.435588	0.0236	0.037231	0.857239
Data472	0.431824	-0.154114	-0.329997	0.438334	0.025736	0.041707	0.850423
Data473	0.438232	-0.142008	-0.334066	0.433757	-0.001933	0.038452	0.834757
Data474	0.456645	-0.135396	-0.344442	0.423279	-0.031128	0.038249	0.828654
Data475	0.456848	-0.120951	-0.359294	0.427043	-0.040385	0.040894	0.823364
Data476	0.443014	-0.106506	-0.362142	0.421549	-0.026347	0.045776	0.823466
Data477	0.421855	-0.097351	-0.357666	0.416463	-0.020752	0.043335	0.811869
Data478	0.409241	-0.092672	-0.364583	0.412801	-0.013123	0.032552	0.802714
Data479	0.403544	-0.074259	-0.355835	0.408529	0.002543	0.02238	0.792542
Data480	0.409037	-0.057678	-0.338949	0.400085	0.009766	0.006917	0.779724
Data481	0.429281	-0.039978	-0.323079	0.417887	0.0059	-0.014445	0.764669
Data482	0.43925	-0.026143	-0.311483	0.437317	0.021973	-0.037231	0.741984
Data483	0.445251	-0.030111	-0.301107	0.435994	0.037333	-0.039266	0.715535
Data484	0.458171	-0.039266	-0.296224	0.414327	0.061747	-0.034587	0.695903
Data485	0.476786	-0.049438	-0.294596	0.398051	0.083415	-0.031331	0.704549
Data486	0.483398	-0.056966	-0.30009	0.403035	0.093892	-0.023193	0.721537
Data487	0.480957	-0.061646	-0.313924	0.408834	0.08728	-0.009562	0.725606
Data488	0.453695	-0.056661	-0.315755	0.410563	0.090535	-0.002645	0.720825
Data489	0.428162	-0.028178	-0.307617	0.420736	0.102743	0.00061	0.714925
Data490	0.425924	0.010478	-0.287069	0.423279	0.105693	-0.004476	0.708923
Data491	0.423381	0.031738	-0.27771	0.429586	0.100606	-0.01241	0.709229
Data492	0.427348	0.037944	-0.27832	0.437317	0.090332	-0.016479	0.703939
Data493	0.441386	0.033671	-0.291951	0.432129	0.086568	-0.009359	0.698039
Data494	0.453593	0.025736	-0.304362	0.430501	0.077006	0.009766	0.68339
Data495	0.466207	0.013936	-0.31779	0.424398	0.073649	0.029093	0.659485
Data496	0.484111	0.002543	-0.333252	0.418396	0.070496	0.039469	0.63741
Data497	0.500793	0.001221	-0.344238	0.400798	0.065613	0.033366	0.611776
Data498	0.508016	0.007222	-0.337728	0.391439	0.063782	0.016683	0.596415
Data499	0.506897	0.002747	-0.320028	0.39032	0.041707	-0.002441	0.575968
Data500	0.497945	0.001526	-0.299683	0.389709	0.024719	-0.010376	0.557454
Data501	0.489299	0.016886	-0.289307	0.373433	0.021973	-0.010783	0.54484
Data502	0.482178	0.018616	-0.290934	0.345052	0.027873	-0.007324	0.535177
Data503	0.493368	0.020955	-0.292155	0.327555	0.043132	0.002441	0.52714
Data504	0.505168	0.027262	-0.291545	0.326233	0.054525	0.014445	0.517273
Data505	0.512695	0.024923	-0.294393	0.331828	0.059509	0.002645	0.503235
Data506	0.508525	0.025228	-0.303955	0.342306	0.055033	-0.007731	0.47994
Data507	0.505778	0.029602	-0.308228	0.360819	0.047811	0.002848	0.45929
Data508	0.508525	0.020243	-0.308228	0.371297	0.047201	0.020549	0.43925
Data509	0.511373	0.010986	-0.309245	0.370178	0.053711	0.019735	0.412191
Data510	0.516866	0.008443	-0.297241	0.357564	0.053406	0.016886	0.386454
Data511	0.527242	0.024109	-0.286255	0.343424	0.048319	0.016073	0.370992
Data512	0.539449	0.043437	-0.283813	0.329285	0.041402	0.017904	0.358378
Data513	0.563151	0.056763	-0.286662	0.324707	0.036926	0.026652	0.352681
Data514	0.593363	0.077718	-0.296224	0.318909	0.045776	0.020955	0.34729
Data515	0.614319	0.08667	-0.289103	0.304057	0.06429	0.014445	0.338949
Data516	0.619812	0.087789	-0.282593	0.294902	0.075073	0.016073	0.331624
Data517	0.617981	0.08962	-0.279338	0.298869	0.07253	0.031331	0.314535
Data518	0.612183	0.098165	-0.283407	0.302124	0.062052	0.042114	0.304769
Data519	0.580037	0.112101	-0.299683	0.308634	0.056661	0.037028	0.294088
Data520	0.555216	0.120036	-0.313314	0.313212	0.065409	0.020955	0.285848
Data521	0.538127	0.123291	-0.306803	0.314535	0.064901	0.009562	0.270691
Data522	0.533956	0.130107	-0.297648	0.30721	0.055135	-0.003459	0.246887
Data523	0.533956	0.141296	-0.298462	0.286865	0.051778	-0.015869	0.22349
Data524	0.535075	0.144755	-0.297648	0.271912	0.042521	-0.017497	0.203145
Data525	0.531006	0.137126	-0.296021	0.279948	0.039978	-0.014852	0.177409
Data526	0.526225	0.11912	-0.287882	0.294596	0.051778	-0.00651	0.159709
Data527	0.530701	0.1179	-0.262248	0.298665	0.060933	0.004883	0.139872
Data528	0.54718	0.11617	-0.237834	0.294393	0.06724	-0.002848	0.114339
Data529	0.568949	0.097249	-0.235392	0.281576	0.068461	-0.022583	0.098877
Data530	0.587056	0.08962	-0.238037	0.259603	0.073751	-0.025431	0.095825
Data531	0.595805	0.100403	-0.23234	0.244141	0.075684	-0.016073	0.087585
Data532	0.606791	0.119222	-0.230916	0.230815	0.082397	-0.003662	0.071716
Data533	0.620219	0.137431	-0.234375	0.224813	0.089315	0.011393	0.04069
Data534	0.628866	0.141093	-0.22583	0.215352	0.084635	0.021362	0.020752
Data535	0.619507	0.134583	-0.219727	0.214742	0.07192	0.013428	0.011597
Data536	0.608927	0.128581	-0.211792	0.217997	0.050354	0.014445	-0.009766
Data537	0.606079	0.125122	-0.202637	0.212708	0.022786	0.027873	-0.024516
Data538	0.61676	0.128072	-0.198568	0.203247	-0.014852	0.0354	-0.023193
Data539	0.627035	0.134176	-0.197754	0.200602	-0.02828	0.038859	-0.005595
Data540	0.626628	0.138346	-0.20813	0.190735	-0.026652	0.036825	-0.001017
Data541	0.629883	0.14211	-0.225016	0.169474	-0.026855	0.029907	-0.003866
Data542	0.635579	0.141805	-0.226034	0.146383	-0.028687	0.021362	-0.027873
Data543	0.647786	0.141805	-0.229899	0.131226	-0.043335	0.022583	-0.046082
Data544	0.671183	0.143534	-0.23702	0.118408	-0.051982	0.022583	-0.063578
Data545	0.687256	0.145874	-0.239868	0.111389	-0.036011	0.028687	-0.073751
Data546	0.681864	0.146179	-0.23234	0.105794	-0.02828	0.038249	-0.074768
Data547	0.668538	0.143738	-0.211995	0.100301	-0.039775	0.059611	-0.086263
Data548	0.645345	0.139974	-0.198161	0.10732	-0.059916	0.078125	-0.102437
Data549	0.619303	0.131124	-0.192464	0.113831	-0.073446	0.081584	-0.117391
Data550	0.601501	0.127665	-0.184937	0.118713	-0.074056	0.086263	-0.117798
Data551	0.586243	0.125529	-0.176799	0.130717	-0.069173	0.068563	-0.116069
Data552	0.573324	0.133565	-0.16805	0.137329	-0.054932	0.035604	-0.110982
Data553	0.561727	0.141195	-0.158285	0.136414	-0.03835	0.012817	-0.12207
Data554	0.564067	0.141296	-0.144653	0.129395	-0.04364	0.009155	-0.138245
Data555	0.561523	0.144755	-0.123494	0.111796	-0.06368	0.001221	-0.157267
Data556	0.560303	0.144755	-0.110677	0.098063	-0.083923	-0.004069	-0.168254
Data557	0.565084	0.139465	-0.10498	0.086975	-0.093587	-0.010173	-0.17924
Data558	0.584412	0.146281	-0.102539	0.080668	-0.088094	-0.016886	-0.180359
Data559	0.603739	0.140991	-0.096639	0.07843	-0.088501	-0.011393	-0.177307
Data560	0.623678	0.123291	-0.102336	0.070292	-0.106913	-0.006104	-0.17863
Data561	0.638733	0.114848	-0.106405	0.051778	-0.1356	0.002238	-0.184123
Data562	0.644023	0.116475	-0.102539	0.044963	-0.152893	0.007528	-0.192464
Data563	0.640462	0.116781	-0.099691	0.047913	-0.171305	0.011597	-0.208333
Data564	0.619303	0.108744	-0.09196	0.069071	-0.173747	0.003052	-0.226339
Data565	0.584615	0.110168	-0.07609	0.09552	-0.172119	-0.014648	-0.233053
Data566	0.559896	0.11495	-0.05717	0.096741	-0.173136	-0.029704	-0.239868
Data567	0.541992	0.114339	-0.051676	0.082499	-0.178426	-0.045166	-0.23997
Data568	0.525716	0.104574	-0.060425	0.068156	-0.184631	-0.037028	-0.227865
Data569	0.507813	0.095011	-0.078735	0.074463	-0.173238	-0.026652	-0.208232
Data570	0.490519	0.091654	-0.088094	0.083618	-0.171509	-0.020549	-0.197042
Data571	0.479024	0.088196	-0.084839	0.089518	-0.174459	-0.021159	-0.196635
Data572	0.486755	0.083008	-0.062256	0.086365	-0.180359	-0.016479	-0.205383
Data573	0.498759	0.090027	-0.040894	0.077413	-0.190938	-0.016886	-0.206299
Data574	0.507711	0.100403	-0.037231	0.071208	-0.208537	-0.015666	-0.200399
Data575	0.523173	0.100301	-0.032349	0.072428	-0.236206	-0.016683	-0.216064
Data576	0.524495	0.088806	-0.017497	0.085042	-0.259705	-0.018921	-0.247701
Data577	0.507813	0.078328	-0.005697	0.108541	-0.272827	-0.021159	-0.267436
Data578	0.506388	0.084127	0.01709	0.12797	-0.2889	-0.032552	-0.278015
Data579	0.502421	0.094198	0.038249	0.128886	-0.305684	-0.050659	-0.285136
Data580	0.488078	0.096741	0.053914	0.130514	-0.31016	-0.053101	-0.291036
Data581	0.45695	0.108032	0.068156	0.137227	-0.311279	-0.038452	-0.292867
Data582	0.428772	0.112101	0.075887	0.140381	-0.311686	-0.019531	-0.291138
Data583	0.408427	0.109151	0.077311	0.132751	-0.296936	0.001017	-0.28422
Data584	0.389506	0.106303	0.088501	0.134989	-0.281677	0.021159	-0.268351
Data585	0.365295	0.093994	0.105591	0.137431	-0.277303	0.028687	-0.249736
Data586	0.361328	0.080363	0.124715	0.134176	-0.28595	0.027262	-0.232035
Data587	0.382996	0.068054	0.134888	0.117696	-0.301005	0.018514	-0.224813
Data588	0.410868	0.065816	0.134888	0.098267	-0.30955	0.00529	-0.231425
Data589	0.438843	0.061747	0.123088	0.07314	-0.319214	-0.016683	-0.25533
Data590	0.458272	0.053507	0.120646	0.061849	-0.32135	-0.021566	-0.262248
Data591	0.465291	0.04069	0.119019	0.059306	-0.329895	-0.029093	-0.272319
Data592	0.471497	0.018005	0.123291	0.07019	-0.348612	-0.027262	-0.274658
Data593	0.472819	0.003866	0.134684	0.077209	-0.353394	-0.018107	-0.272725
Data594	0.477397	-0.002136	0.170898	0.085449	-0.355733	-0.0118	-0.269775
Data595	0.473531	-0.005086	0.20223	0.090535	-0.360107	-0.012004	-0.27537
Data596	0.453898	0.0059	0.218709	0.099894	-0.365906	-0.025431	-0.292867
Data597	0.435689	0.018921	0.223389	0.118001	-0.378723	-0.042318	-0.322367
Data598	0.419515	0.024923	0.22583	0.130107	-0.391032	-0.060221	-0.358378
Data599	0.400798	0.024109	0.222778	0.145264	-0.402629	-0.069377	-0.376078
Data600	0.383504	0.020243	0.229289	0.151164	-0.408325	-0.058187	-0.37679
Data601	0.374044	0.013529	0.234985	0.15859	-0.407206	-0.04069	-0.353292
Data602	0.380147	0.004171	0.23234	0.15625	-0.417786	-0.024618	-0.332947
Data603	0.390116	0.002136	0.222575	0.148112	-0.426432	-0.015259	-0.314331
Data604	0.415649	-0.003357	0.205078	0.137227	-0.434774	0.001017	-0.292257
Data605	0.44515	-0.012919	0.19694	0.141195	-0.457662	0.0118	-0.284627
Data606	0.463359	-0.012614	0.197144	0.142721	-0.479126	0.021973	-0.285645
Data607	0.466715	-0.006816	0.211182	0.144043	-0.486654	0.030924	-0.293986
Data608	0.4599	-0.006917	0.228882	0.157064	-0.49825	0.037638	-0.309041
Data609	0.455933	-0.010274	0.258382	0.16449	-0.507304	0.047201	-0.321859
Data610	0.453186	-0.030823	0.276082	0.170695	-0.513916	0.048625	-0.334473
Data611	0.451355	-0.055033	0.281982	0.171102	-0.522156	0.045369	-0.345459
Data612	0.463664	-0.066528	0.288493	0.156962	-0.523275	0.035604	-0.342509
Data613	0.47404	-0.079651	0.292562	0.148417	-0.514832	0.030721	-0.333354
Data614	0.475566	-0.085144	0.298055	0.1415	-0.511373	0.02238	-0.326335
Data615	0.475566	-0.076497	0.299479	0.1356	-0.51534	0.010173	-0.324402
Data616	0.487366	-0.070699	0.306803	0.142721	-0.514018	-0.008138	-0.333557
Data617	0.502218	-0.076497	0.306193	0.152995	-0.519206	-0.01119	-0.342916
Data618	0.522461	-0.078328	0.309041	0.158691	-0.528056	-0.008952	-0.353597
Data619	0.556742	-0.070292	0.30131	0.162455	-0.519511	-0.006307	-0.370687
Data620	0.592346	-0.059713	0.290731	0.167847	-0.52002	-0.0059	-0.372009
Data621	0.605876	-0.054525	0.275269	0.16744	-0.52002	-0.002238	-0.369975
Data622	0.593058	-0.036214	0.266113	0.1592	-0.515137	-0.001017	-0.366414
Data623	0.570475	-0.016683	0.272827	0.163574	-0.512695	-0.002848	-0.357564
Data624	0.542399	-0.019023	0.274658	0.185445	-0.519409	-0.005697	-0.338236
Data625	0.521952	-0.027059	0.272217	0.213114	-0.52887	-0.007731	-0.311178
Data626	0.519918	-0.033773	0.298462	0.226237	-0.529582	-0.013428	-0.301107
Data627	0.516866	-0.042826	0.325317	0.21759	-0.517985	-0.014648	-0.311991
Data628	0.521037	-0.047811	0.335083	0.19928	-0.510356	-0.028076	-0.340881
Data629	0.525513	-0.048523	0.334473	0.179342	-0.518799	-0.016073	-0.369161
Data630	0.526428	-0.050761	0.330811	0.166728	-0.52592	0.001221	-0.386047
Data631	0.523682	-0.061035	0.330404	0.180359	-0.532125	0.02238	-0.402832
Data632	0.522664	-0.077209	0.33549	0.204366	-0.527242	0.035197	-0.412191
Data633	0.534363	-0.084432	0.336711	0.224711	-0.519104	0.023397	-0.423482
Data634	0.540161	-0.096029	0.339559	0.229696	-0.513713	0.001628	-0.433146
Data635	0.543213	-0.123698	0.348104	0.222168	-0.519307	-0.021973	-0.441488
Data636	0.546265	-0.13326	0.347087	0.22522	-0.543315	-0.03418	-0.444845
Data637	0.543416	-0.119019	0.3538	0.218608	-0.569255	-0.043742	-0.441488
Data638	0.522664	-0.093587	0.367025	0.217997	-0.581665	-0.057373	-0.44342
Data639	0.500895	-0.059408	0.375977	0.221558	-0.573222	-0.063477	-0.463257
