# Supplementary material for: Integration of MRI and somatosensory evoked potentials facilitate diagnosis of spinal cord compression
Source: Sci Rep. 2023 May 15;13:7861. doi: 10.1038/s41598-023-34832-2 (PMC10185544; doi:10.1038/s41598-023-34832-2)
Supplement: Supplementary file 3 — Supplementary Information 3. [file 41598_2023_34832_MOESM3_ESM.zip › Preoperative SSEP data/spinal cord compression group/6505723_2/6505723_2_Rt Tibial SEP_Cz'-Fpz_201220_110451.csv]

Index	1	2	3	4	5	6
Name	Cz'-Fpz	Cz'-Fpz	Cz'-Fpz	Cz'-Fpz	Cz'-Fpz	Cz'-Fpz
Time	2.01712E+13	2.01712E+13	2.01712E+13	2.01712E+13	2.01712E+13	2.01712E+13
Highcut	500	500	500	500	500	500
Lowcut	10	10	10	10	10	10
Period	0.000156	0.000156	0.000156	0.000156	0.000156	0.000156
Averages	120	120	120	120	120	120
Int (mA)	24/23.7mA	24/23.7mA	24/24.1mA	24/23.7mA	24/23.7mA	24/23.7mA
Pulse Width (�gs)	200�s	200�s	200�s	200�s	200�s	200�s
Rep Rate (Hz)	3.11Hz	3.11Hz	3.11Hz	3.11Hz	3.11Hz	3.11Hz
Data0	0.69814	-0.114644	0.095113	0.555827	-0.272725	0.055033
Data1	1.773885	1.514587	1.858622	2.018331	0.608114	1.998596
Data2	2.520955	1.746826	1.946004	2.960815	2.319845	2.136536
Data3	1.439107	0.152181	0.241191	1.430766	1.357422	0.257975
Data4	0.197754	-0.961914	-0.871684	0.052795	-0.384216	-0.966899
Data5	-0.391642	-1.417643	-1.327006	-0.577087	-1.295369	-1.456401
Data6	-0.507507	-1.474101	-1.375529	-0.708211	-1.587321	-1.497396
Data7	-0.37089	-1.330973	-1.205444	-0.581868	-1.508179	-1.312764
Data8	-0.144653	-1.099955	-0.953979	-0.334981	-1.243184	-1.037801
Data9	0.085754	-0.855103	-0.706075	-0.07314	-0.943807	-0.750427
Data10	0.272929	-0.654704	-0.523478	0.152079	-0.672607	-0.508118
Data11	0.414836	-0.523478	-0.404867	0.311686	-0.475566	-0.337321
Data12	0.514933	-0.435384	-0.325317	0.413208	-0.349528	-0.227458
Data13	0.575968	-0.387675	-0.268555	0.474345	-0.273641	-0.17985
Data14	0.606283	-0.376994	-0.221965	0.503438	-0.231425	-0.171407
Data15	0.612081	-0.38269	-0.189006	0.52124	-0.202942	-0.178528
Data16	0.601501	-0.38564	-0.175578	0.516357	-0.18809	-0.192464
Data17	0.573018	-0.403951	-0.183309	0.516663	-0.200907	-0.201314
Data18	0.531616	-0.421143	-0.189921	0.519918	-0.219727	-0.209757
Data19	0.514018	-0.426941	-0.18809	0.506694	-0.216777	-0.218709
Data20	0.507914	-0.438944	-0.186259	0.499471	-0.20813	-0.233459
Data21	0.506795	-0.447286	-0.193787	0.500285	-0.198364	-0.252177
Data22	0.509949	-0.447083	-0.193787	0.498657	-0.181885	-0.263977
Data23	0.525513	-0.447896	-0.195007	0.472412	-0.165405	-0.275675
Data24	0.54484	-0.450338	-0.198263	0.433146	-0.149434	-0.279541
Data25	0.559184	-0.429688	-0.198568	0.415955	-0.139058	-0.278117
Data26	0.549215	-0.411682	-0.201619	0.393982	-0.127055	-0.276489
Data27	0.556844	-0.409241	-0.209452	0.383809	-0.115153	-0.292867
Data28	0.561218	-0.399272	-0.210571	0.391541	-0.104167	-0.304159
Data29	0.556539	-0.392253	-0.208435	0.401611	-0.112	-0.308533
Data30	0.556132	-0.390116	-0.203959	0.41331	-0.121969	-0.310974
Data31	0.561015	-0.379639	-0.201925	0.432027	-0.113627	-0.319519
Data32	0.569153	-0.373433	-0.213725	0.426636	-0.091858	-0.333252
Data33	0.57312	-0.380554	-0.222677	0.418599	-0.071411	-0.332845
Data34	0.560099	-0.389099	-0.228577	0.409139	-0.050964	-0.3184
Data35	0.546366	-0.409648	-0.227356	0.384216	-0.024007	-0.299581
Data36	0.546977	-0.429688	-0.234172	0.360921	-0.00234	-0.29012
Data37	0.548197	-0.435791	-0.241292	0.33783	0.001933	-0.286662
Data38	0.541077	-0.41687	-0.23641	0.32196	0.005391	-0.28656
Data39	0.528361	-0.398254	-0.225118	0.333761	0.015767	-0.285339
Data40	0.516459	-0.382792	-0.215454	0.350647	0.006307	-0.287882
Data41	0.51178	-0.365295	-0.206604	0.358175	-0.000203	-0.294393
Data42	0.505473	-0.355123	-0.207825	0.351156	-0.000916	-0.316366
Data43	0.495605	-0.352071	-0.209249	0.343933	0.017904	-0.336507
Data44	0.479024	-0.356445	-0.203145	0.341899	0.033875	-0.335897
Data45	0.458679	-0.372009	-0.197042	0.356649	0.035197	-0.331319
Data46	0.453796	-0.377502	-0.196635	0.366414	0.029602	-0.334574
Data47	0.443115	-0.38147	-0.174866	0.363566	0.017802	-0.34078
Data48	0.429688	-0.379842	-0.152995	0.347595	-0.006612	-0.347087
Data49	0.415955	-0.380554	-0.150859	0.337931	-0.018514	-0.35614
Data50	0.40568	-0.391947	-0.158895	0.319621	-0.016174	-0.366618
Data51	0.407003	-0.402222	-0.165914	0.301107	-0.002543	-0.374654
Data52	0.409953	-0.400594	-0.179138	0.295614	0.009867	-0.378723
Data53	0.425618	-0.394999	-0.189311	0.292765	0.030416	-0.377096
Data54	0.435689	-0.381368	-0.198568	0.275777	0.05422	-0.368652
Data55	0.448405	-0.363668	-0.206095	0.271606	0.070597	-0.361735
Data56	0.461731	-0.357259	-0.222371	0.269979	0.079244	-0.358785
Data57	0.458069	-0.338542	-0.231425	0.270386	0.082296	-0.366414
Data58	0.453695	-0.317281	-0.228678	0.271301	0.080261	-0.375264
Data59	0.446981	-0.302836	-0.211182	0.258077	0.076904	-0.37323
Data60	0.428772	-0.286662	-0.194194	0.237732	0.069987	-0.357666
Data61	0.409953	-0.279134	-0.177409	0.223185	0.053507	-0.342204
Data62	0.391337	-0.283712	-0.165405	0.220032	0.050252	-0.337524
Data63	0.385844	-0.294088	-0.152486	0.218404	0.066528	-0.344747
Data64	0.389099	-0.303548	-0.150146	0.222066	0.084127	-0.359802
Data65	0.391439	-0.311178	-0.156148	0.216675	0.101115	-0.374044
Data66	0.391541	-0.314535	-0.156657	0.208639	0.123189	-0.39093
Data67	0.390727	-0.31545	-0.155131	0.195313	0.130208	-0.396423
Data68	0.397339	-0.316569	-0.157572	0.18219	0.127462	-0.400492
Data69	0.414124	-0.317993	-0.161031	0.171305	0.12736	-0.409546
Data70	0.433044	-0.314535	-0.160929	0.16571	0.124207	-0.409546
Data71	0.438232	-0.292053	-0.159607	0.160726	0.121053	-0.399882
Data72	0.429077	-0.262248	-0.151469	0.153198	0.128072	-0.39388
Data73	0.422465	-0.234477	-0.133667	0.157369	0.134888	-0.380351
Data74	0.40741	-0.226339	-0.131124	0.174255	0.13682	-0.373942
Data75	0.383403	-0.236613	-0.137431	0.17629	0.126444	-0.373433
Data76	0.362345	-0.243123	-0.138957	0.171102	0.122681	-0.368958
Data77	0.334371	-0.247904	-0.13682	0.166219	0.108439	-0.365702
Data78	0.298157	-0.250549	-0.118408	0.16571	0.091654	-0.370585
Data79	0.264079	-0.25116	-0.099691	0.174255	0.096842	-0.369873
Data80	0.235901	-0.254924	-0.088704	0.188192	0.111084	-0.356445
Data81	0.230611	-0.262756	-0.080566	0.20223	0.137329	-0.352987
Data82	0.237427	-0.270793	-0.078939	0.210571	0.156962	-0.361837
Data83	0.244954	-0.276896	-0.083313	0.208333	0.164286	-0.363668
Data84	0.249939	-0.277507	-0.091044	0.200195	0.169576	-0.370687
Data85	0.246684	-0.263977	-0.088501	0.19694	0.169881	-0.374451
Data86	0.246073	-0.255534	-0.090841	0.20579	0.167745	-0.372213
Data87	0.245972	-0.245361	-0.096029	0.211487	0.160116	-0.373128
Data88	0.244039	-0.239563	-0.103963	0.201925	0.137736	-0.384115
Data89	0.234985	-0.229797	-0.108439	0.191447	0.121765	-0.388794
Data90	0.215251	-0.212911	-0.100911	0.174154	0.109456	-0.390625
Data91	0.199076	-0.201416	-0.097961	0.158183	0.116069	-0.399577
Data92	0.1887	-0.187683	-0.091451	0.146688	0.128072	-0.403544
Data93	0.170593	-0.168559	-0.082601	0.140381	0.14445	-0.425517
Data94	0.142924	-0.158183	-0.074463	0.136719	0.155741	-0.445557
Data95	0.126953	-0.15564	-0.066528	0.144145	0.166321	-0.458272
Data96	0.117594	-0.157166	-0.052083	0.158691	0.167236	-0.460714
Data97	0.107829	-0.164693	-0.032959	0.172831	0.157572	-0.46641
Data98	0.112	-0.17629	-0.027466	0.185852	0.148214	-0.464986
Data99	0.119832	-0.181885	-0.036011	0.196838	0.143636	-0.457967
Data100	0.116679	-0.169881	-0.045573	0.176697	0.149536	-0.458577
Data101	0.108236	-0.148315	-0.05717	0.151367	0.168559	-0.470174
Data102	0.08077	-0.128377	-0.062052	0.140788	0.192973	-0.480957
Data103	0.059713	-0.114136	-0.064087	0.133362	0.208639	-0.501912
Data104	0.039978	-0.103963	-0.057068	0.128479	0.216268	-0.510559
Data105	0.037842	-0.097961	-0.04303	0.131226	0.206299	-0.511373
Data106	0.037638	-0.091349	-0.049032	0.134786	0.196737	-0.507813
Data107	0.036316	-0.074158	-0.057576	0.141195	0.188497	-0.504659
Data108	0.037842	-0.063578	-0.071513	0.140483	0.175781	-0.497538
Data109	0.019124	-0.063782	-0.086263	0.132955	0.180664	-0.492452
Data110	-0.02065	-0.070496	-0.087891	0.124308	0.189921	-0.49235
Data111	-0.059713	-0.079854	-0.085144	0.129598	0.204163	-0.505371
Data112	-0.079041	-0.075378	-0.078125	0.122579	0.215963	-0.523275
Data113	-0.085958	-0.064596	-0.07019	0.112	0.229899	-0.552063
Data114	-0.075378	-0.029093	-0.048319	0.104777	0.242208	-0.578817
Data115	-0.073954	0.01475	-0.032654	0.112712	0.248006	-0.582479
Data116	-0.076701	0.042013	-0.033264	0.124613	0.268555	-0.570272
Data117	-0.084432	0.039266	-0.043844	0.13682	0.286153	-0.551656
Data118	-0.090535	0.019124	-0.051473	0.147909	0.29541	-0.553996
Data119	-0.088603	0.002238	-0.066732	0.146688	0.290324	-0.556234
Data120	-0.099284	-0.001526	-0.076497	0.147909	0.279439	-0.546773
Data121	-0.118408	0.007426	-0.065409	0.135193	0.267741	-0.536499
Data122	-0.140381	0.014242	-0.051575	0.125224	0.248617	-0.531108
Data123	-0.16276	0.006612	-0.035807	0.118103	0.230713	-0.537618
Data124	-0.185445	0.000916	-0.008341	0.110168	0.215454	-0.53772
Data125	-0.210063	-0.008545	0.013733	0.101725	0.21759	-0.525513
Data126	-0.238241	-0.01709	0.029704	0.08606	0.215047	-0.52592
Data127	-0.260722	-0.01475	0.04303	0.068054	0.217285	-0.525411
Data128	-0.273539	-0.009054	0.041606	0.052389	0.209859	-0.517476
Data129	-0.279948	-0.002136	0.036519	0.047709	0.210673	-0.502523
Data130	-0.278015	0.014242	0.046183	0.053609	0.218302	-0.497843
Data131	-0.283305	0.030314	0.048625	0.060018	0.220439	-0.513916
Data132	-0.288391	0.049032	0.043844	0.065002	0.201925	-0.526632
Data133	-0.298055	0.062256	0.039164	0.064189	0.182597	-0.526326
Data134	-0.30131	0.074666	0.05127	0.051982	0.171814	-0.525614
Data135	-0.30721	0.07314	0.062561	0.02889	0.178019	-0.530294
Data136	-0.309041	0.060221	0.067952	0.009054	0.192871	-0.532939
Data137	-0.310059	0.058187	0.065511	-0.014954	0.207926	-0.526632
Data138	-0.326233	0.055135	0.064087	-0.022481	0.234172	-0.507609
Data139	-0.346985	0.049744	0.075582	-0.025533	0.255636	-0.503235
Data140	-0.352987	0.042419	0.084635	-0.027466	0.268555	-0.516154
Data141	-0.380351	0.046082	0.086365	-0.037333	0.264384	-0.524902
Data142	-0.40273	0.051168	0.073751	-0.036621	0.244344	-0.52653
Data143	-0.410665	0.058187	0.058695	-0.033264	0.232239	-0.528361
Data144	-0.408223	0.062663	0.044149	-0.030823	0.221761	-0.519409
Data145	-0.402832	0.066325	0.039469	-0.039775	0.209656	-0.507914
Data146	-0.409342	0.076294	0.044149	-0.04893	0.192464	-0.501404
Data147	-0.412699	0.084229	0.042928	-0.053507	0.18748	-0.503845
Data148	-0.399373	0.082194	0.02889	-0.053101	0.193685	-0.505676
Data149	-0.400085	0.106099	0.018616	-0.060323	0.197754	-0.493571
Data150	-0.415751	0.118713	0.021057	-0.079346	0.208435	-0.476074
Data151	-0.432434	0.111287	0.016886	-0.089823	0.221456	-0.472107
Data152	-0.43925	0.112813	0.000509	-0.099996	0.241597	-0.458984
Data153	-0.448507	0.111593	0.002238	-0.116374	0.25472	-0.448201
Data154	-0.46285	0.112	0.016988	-0.122884	0.248922	-0.454305
Data155	-0.463664	0.111186	0.016581	-0.125732	0.231628	-0.468953
Data156	-0.44871	0.099182	0.010478	-0.137939	0.218099	-0.467326
Data157	-0.439453	0.090535	0.019023	-0.155334	0.214233	-0.460205
Data158	-0.447896	0.078227	0.033061	-0.155741	0.206401	-0.461934
Data159	-0.45929	0.066528	0.04303	-0.143636	0.208537	-0.447489
Data160	-0.470683	0.055542	0.052389	-0.13265	0.223999	-0.434367
Data161	-0.479533	0.065206	0.043945	-0.126444	0.247599	-0.447083
Data162	-0.490621	0.079753	0.031637	-0.122579	0.281982	-0.471598
Data163	-0.497437	0.090434	0.029704	-0.130615	0.306396	-0.498352
Data164	-0.500285	0.081787	0.034993	-0.142517	0.329895	-0.517782
Data165	-0.503133	0.072937	0.032857	-0.155945	0.341593	-0.530294
Data166	-0.497742	0.075582	0.042318	-0.169881	0.34434	-0.530904
Data167	-0.483398	0.086772	0.046285	-0.180054	0.336507	-0.526937
Data168	-0.461019	0.099996	0.043233	-0.191243	0.3184	-0.52419
Data169	-0.450033	0.108439	0.047709	-0.200907	0.305684	-0.528361
Data170	-0.457967	0.091756	0.042216	-0.21047	0.29185	-0.528971
Data171	-0.471395	0.066427	0.040588	-0.217794	0.290934	-0.526123
Data172	-0.488688	0.029093	0.051473	-0.230408	0.295207	-0.521647
Data173	-0.502625	0.013224	0.056661	-0.235291	0.293172	-0.515137
Data174	-0.50354	0.018005	0.055745	-0.245056	0.287679	-0.50415
Data175	-0.50354	0.035502	0.05778	-0.255636	0.283508	-0.485738
Data176	-0.512288	0.045471	0.058492	-0.265299	0.288493	-0.475566
Data177	-0.528768	0.065104	0.047404	-0.272013	0.281677	-0.492045
Data178	-0.551656	0.082092	0.034078	-0.274963	0.274455	-0.513407
Data179	-0.558777	0.095215	0.019226	-0.270691	0.266113	-0.513306
Data180	-0.553691	0.107422	0.02004	-0.264181	0.265096	-0.507914
Data181	-0.535889	0.101115	0.027466	-0.261637	0.276591	-0.516663
Data182	-0.517273	0.086568	0.035604	-0.257365	0.275269	-0.526733
Data183	-0.500285	0.075175	0.049133	-0.255229	0.268046	-0.533854
Data184	-0.495707	0.060527	0.06602	-0.26123	0.273234	-0.526733
Data185	-0.490214	0.045675	0.079041	-0.274251	0.28717	-0.531108
Data186	-0.497538	0.041911	0.074158	-0.277507	0.296733	-0.537109
Data187	-0.508118	0.036011	0.055135	-0.273743	0.289103	-0.539653
Data188	-0.510966	0.036621	0.038045	-0.277812	0.271912	-0.542603
Data189	-0.512899	0.029399	0.028992	-0.287069	0.24821	-0.535685
Data190	-0.502625	0.017802	0.010274	-0.298157	0.232951	-0.526937
Data191	-0.493978	0.008138	-0.001933	-0.313517	0.226644	-0.52714
Data192	-0.499573	-0.007528	-0.009766	-0.32369	0.220032	-0.530294
Data193	-0.506083	-0.020549	-0.000814	-0.315959	0.211385	-0.537923
Data194	-0.505269	-0.018616	0.012207	-0.297546	0.212606	-0.543722
Data195	-0.510864	-0.028483	0.015157	-0.280355	0.218913	-0.558472
Data196	-0.531209	-0.032247	0.017192	-0.2889	0.231527	-0.569051
Data197	-0.540059	-0.025736	0.028178	-0.290934	0.242716	-0.575053
Data198	-0.536906	-0.021769	0.04008	-0.287882	0.237935	-0.586955
Data199	-0.534668	-0.016276	0.037944	-0.295003	0.207926	-0.595194
Data200	-0.536804	-0.016174	0.026957	-0.305888	0.183004	-0.598653
Data201	-0.544739	-0.0118	0.021667	-0.312703	0.155436	-0.603129
Data202	-0.570272	-0.003153	0.019938	-0.319824	0.133565	-0.592448
Data203	-0.59377	-0.007426	0.01709	-0.320028	0.118408	-0.576986
Data204	-0.604858	-0.009867	0.015666	-0.315959	0.101929	-0.551351
Data205	-0.605062	-0.014038	0.022278	-0.313924	0.102132	-0.540975
Data206	-0.602214	-0.023092	0.033671	-0.314636	0.116374	-0.537211
Data207	-0.595601	-0.032654	0.052185	-0.316976	0.111491	-0.541992
Data208	-0.595194	-0.043233	0.069275	-0.30365	0.108846	-0.561625
Data209	-0.596212	-0.038961	0.083415	-0.287374	0.116882	-0.577698
Data210	-0.586344	-0.024923	0.085042	-0.272522	0.127258	-0.592753
Data211	-0.578512	-0.024516	0.084432	-0.245667	0.140584	-0.600179
Data212	-0.556946	-0.02533	0.093994	-0.21993	0.143738	-0.603739
Data213	-0.539246	-0.036621	0.100301	-0.210876	0.128479	-0.594177
Data214	-0.538127	-0.054728	0.095317	-0.204569	0.116272	-0.583496
Data215	-0.547384	-0.052287	0.093486	-0.202942	0.119222	-0.576274
Data216	-0.547791	-0.052999	0.093486	-0.215556	0.110881	-0.567322
Data217	-0.549622	-0.052999	0.100301	-0.220642	0.102946	-0.550435
Data218	-0.554403	-0.049235	0.109456	-0.206401	0.107829	-0.513306
Data219	-0.552266	-0.042725	0.11617	-0.186259	0.113424	-0.485229
Data220	-0.535889	-0.046285	0.129395	-0.164998	0.123393	-0.460103
Data221	-0.510966	-0.049947	0.131124	-0.151978	0.131632	-0.446676
Data222	-0.486857	-0.054525	0.150553	-0.136617	0.143738	-0.450236
Data223	-0.463257	-0.069173	0.170797	-0.120443	0.159302	-0.439453
Data224	-0.439453	-0.076497	0.174357	-0.112305	0.172119	-0.418905
Data225	-0.425313	-0.073547	0.169373	-0.103556	0.165304	-0.399373
Data226	-0.420532	-0.052999	0.166829	-0.099284	0.159709	-0.401611
Data227	-0.41748	-0.030009	0.166117	-0.100708	0.15035	-0.412394
Data228	-0.438741	-0.022786	0.155741	-0.108337	0.153605	-0.424805
Data229	-0.456848	-0.028687	0.149129	-0.116882	0.160014	-0.429993
Data230	-0.476685	-0.037231	0.138652	-0.123393	0.159505	-0.405579
Data231	-0.497742	-0.044149	0.133464	-0.116475	0.161235	-0.370585
Data232	-0.509745	-0.059611	0.13326	-0.100505	0.182088	-0.337219
Data233	-0.498352	-0.074666	0.139465	-0.084534	0.207418	-0.303548
Data234	-0.466817	-0.085856	0.137126	-0.068054	0.228475	-0.282593
Data235	-0.431112	-0.080363	0.138346	-0.047099	0.236816	-0.259399
Data236	-0.411682	-0.056966	0.145467	-0.038757	0.247091	-0.239156
Data237	-0.395406	-0.026754	0.150757	-0.042013	0.252686	-0.227051
Data238	-0.381877	0.000814	0.134176	-0.045369	0.24353	-0.224813
Data239	-0.377909	0.009054	0.12207	-0.038249	0.221965	-0.234477
Data240	-0.37679	0.013733	0.120646	-0.03835	0.2005	-0.26001
Data241	-0.391947	0.014547	0.133057	-0.040588	0.196737	-0.267232
Data242	-0.407003	0.00885	0.16154	-0.02594	0.19989	-0.256246
Data243	-0.410055	-0.007324	0.180461	-0.005595	0.202332	-0.241801
Data244	-0.404358	-0.022786	0.178121	0.013224	0.200195	-0.215352
Data245	-0.401611	-0.025635	0.176697	0.037842	0.213114	-0.183105
Data246	-0.405579	-0.009766	0.184224	0.06368	0.245667	-0.15269
Data247	-0.406494	0.015767	0.209452	0.092468	0.2948	-0.130412
Data248	-0.403849	0.04303	0.244242	0.13682	0.366313	-0.092163
Data249	-0.367228	0.076396	0.284526	0.176392	0.432943	-0.030416
Data250	-0.3125	0.116069	0.340169	0.216064	0.490417	0.036112
Data251	-0.250651	0.155741	0.404765	0.260213	0.569153	0.100403
Data252	-0.201416	0.206706	0.465088	0.301412	0.641683	0.156352
Data253	-0.147909	0.277812	0.524902	0.340983	0.692749	0.205587
Data254	-0.071208	0.368245	0.587565	0.394796	0.735982	0.263977
Data255	0.013835	0.453593	0.657349	0.453491	0.797221	0.332743
Data256	0.098674	0.525614	0.717773	0.515035	0.868022	0.411275
Data257	0.198466	0.588786	0.781555	0.58075	0.943909	0.49235
Data258	0.296936	0.654907	0.839742	0.633545	1.014913	0.564575
Data259	0.38798	0.721741	0.904643	0.667725	1.079508	0.622253
Data260	0.458171	0.786743	0.969849	0.698547	1.123759	0.678507
Data261	0.522664	0.844828	1.016032	0.743001	1.16394	0.724996
Data262	0.573425	0.887451	1.044006	0.78186	1.197611	0.770365
Data263	0.62266	0.910339	1.071574	0.818583	1.235046	0.811056
Data264	0.674947	0.918274	1.108195	0.861816	1.274211	0.843201
Data265	0.709737	0.924276	1.13739	0.899862	1.308594	0.869751
Data266	0.723877	0.9434	1.146444	0.921733	1.341654	0.898946
Data267	0.733541	0.979004	1.144816	0.925903	1.373698	0.919291
Data268	0.769043	1.020304	1.147461	0.914612	1.394145	0.936381
Data269	0.808716	1.05957	1.15977	0.90037	1.406352	0.963542
Data270	0.84554	1.085205	1.172384	0.906576	1.417745	1.00057
Data271	0.878805	1.083374	1.193339	0.924276	1.430766	1.041361
Data272	0.892131	1.071472	1.21226	0.947673	1.429647	1.079203
Data273	0.906067	1.083984	1.228536	0.976969	1.418355	1.100972
Data274	0.923258	1.100769	1.251628	1.009013	1.394857	1.128337
Data275	0.943197	1.108195	1.280619	1.030375	1.392721	1.157939
Data276	0.964559	1.115417	1.298523	1.04126	1.416524	1.205444
Data277	0.970764	1.137187	1.313477	1.054382	1.450297	1.251526
Data278	0.979919	1.156209	1.324056	1.074219	1.47817	1.287435
Data279	1.010132	1.168722	1.332092	1.099955	1.510315	1.326294
Data280	1.052043	1.179911	1.355387	1.139221	1.555888	1.352539
Data281	1.103516	1.198324	1.392415	1.177877	1.603902	1.374512
Data282	1.153463	1.236064	1.427714	1.194458	1.637166	1.376953
Data283	1.195984	1.287028	1.459045	1.200256	1.656596	1.364034
Data284	1.222738	1.336263	1.472575	1.199951	1.658325	1.345113
Data285	1.236064	1.385295	1.478882	1.20107	1.65212	1.320597
Data286	1.23881	1.420085	1.47583	1.202901	1.640828	1.307983
Data287	1.245015	1.427917	1.482442	1.196798	1.629639	1.302795
Data288	1.240336	1.421712	1.480204	1.171265	1.617635	1.302083
Data289	1.252848	1.401774	1.45813	1.130269	1.606852	1.291504
Data290	1.261698	1.377563	1.421407	1.087952	1.587016	1.260173
Data291	1.245829	1.345723	1.377563	1.060588	1.56311	1.219177
Data292	1.209819	1.306559	1.340027	1.041056	1.514689	1.187948
Data293	1.155192	1.266886	1.316833	1.012878	1.466166	1.155904
Data294	1.094462	1.212158	1.277974	0.972595	1.433614	1.10789
Data295	1.028646	1.155599	1.215007	0.918681	1.387634	1.049194
Data296	0.992126	1.097209	1.133118	0.85083	1.331075	0.985921
Data297	0.950216	1.03597	1.061198	0.787048	1.256002	0.92631
Data298	0.899455	0.989075	0.989482	0.715434	1.171672	0.869344
Data299	0.841573	0.950521	0.92631	0.641479	1.089884	0.82255
Data300	0.76884	0.913696	0.851746	0.574137	1.000264	0.769145
Data301	0.695903	0.859782	0.77474	0.511576	0.912984	0.697428
Data302	0.614421	0.787964	0.696309	0.453186	0.824788	0.633138
Data303	0.544637	0.705363	0.613403	0.398153	0.740967	0.581868
Data304	0.477397	0.630595	0.530192	0.352173	0.658875	0.526937
Data305	0.415853	0.560506	0.450745	0.294393	0.581767	0.464478
Data306	0.355225	0.496419	0.379232	0.225423	0.519307	0.38798
Data307	0.299683	0.422567	0.318705	0.14384	0.457967	0.304972
Data308	0.240479	0.34495	0.269674	0.072327	0.394491	0.241089
Data309	0.165304	0.273844	0.211487	0.018514	0.336507	0.195007
Data310	0.078532	0.209554	0.146077	-0.043742	0.287476	0.138448
Data311	-0.013021	0.146383	0.063477	-0.109355	0.245463	0.079753
Data312	-0.09908	0.08138	-0.018717	-0.168559	0.192159	0.014445
Data313	-0.174255	0.030518	-0.092773	-0.231018	0.140788	-0.036112
Data314	-0.243327	-0.024618	-0.168864	-0.293477	0.073446	-0.081482
Data315	-0.302531	-0.08372	-0.227051	-0.352071	0.011088	-0.130514
Data316	-0.350444	-0.131226	-0.278015	-0.403646	-0.041402	-0.168864
Data317	-0.405579	-0.173136	-0.323893	-0.450541	-0.094198	-0.219014
Data318	-0.467733	-0.209757	-0.373433	-0.486043	-0.131734	-0.276082
Data319	-0.51829	-0.242411	-0.421346	-0.519816	-0.173747	-0.329386
Data320	-0.554403	-0.2948	-0.467428	-0.55603	-0.214233	-0.362549
Data321	-0.600688	-0.337219	-0.523071	-0.583598	-0.258484	-0.381165
Data322	-0.649516	-0.377096	-0.578715	-0.610453	-0.288289	-0.387573
Data323	-0.699463	-0.406698	-0.620829	-0.644124	-0.317179	-0.399679
Data324	-0.750122	-0.439148	-0.658061	-0.685323	-0.360514	-0.408427
Data325	-0.795797	-0.48116	-0.700989	-0.720113	-0.389506	-0.40802
Data326	-0.841675	-0.53009	-0.750427	-0.74707	-0.41392	-0.418091
Data327	-0.878194	-0.575053	-0.795492	-0.768229	-0.434062	-0.43752
Data328	-0.909627	-0.598551	-0.823466	-0.794576	-0.457052	-0.461528
Data329	-0.92865	-0.611165	-0.841471	-0.822144	-0.47526	-0.486247
Data330	-0.95164	-0.621338	-0.864054	-0.832621	-0.486552	-0.495199
Data331	-0.971578	-0.623067	-0.890706	-0.822245	-0.500387	-0.499064
Data332	-0.990804	-0.62144	-0.917867	-0.82489	-0.522664	-0.506083
Data333	-1.011353	-0.628764	-0.934347	-0.833842	-0.542704	-0.513509
Data334	-1.028951	-0.64443	-0.963338	-0.843913	-0.558879	-0.52063
Data335	-1.050618	-0.663961	-0.985006	-0.875448	-0.578003	-0.528666
Data336	-1.068726	-0.68339	-0.998535	-0.899455	-0.598145	-0.527039
Data337	-1.088155	-0.695292	-1.008504	-0.912781	-0.613607	-0.532023
Data338	-1.111348	-0.703939	-1.012878	-0.916545	-0.624593	-0.542196
Data339	-1.117554	-0.712992	-1.016235	-0.919596	-0.624797	-0.54067
Data340	-1.106567	-0.719299	-1.012065	-0.920715	-0.637309	-0.528564
Data341	-1.105957	-0.71757	-1.007487	-0.910543	-0.656026	-0.513814
Data342	-1.106771	-0.706991	-1.019084	-0.898438	-0.656637	-0.496928
Data343	-1.101074	-0.688578	-1.04248	-0.880636	-0.648295	-0.477397
Data344	-1.084086	-0.671082	-1.059977	-0.866394	-0.641581	-0.460307
Data345	-1.072489	-0.649211	-1.062317	-0.854696	-0.650838	-0.443319
Data346	-1.064046	-0.649312	-1.050618	-0.843302	-0.67159	-0.424601
Data347	-1.055806	-0.662333	-1.035665	-0.837097	-0.689189	-0.415446
Data348	-1.050313	-0.662231	-1.01827	-0.84493	-0.698853	-0.401103
Data349	-1.045736	-0.650635	-0.991414	-0.860799	-0.70109	-0.395813
Data350	-1.037394	-0.644226	-0.9729	-0.870056	-0.70872	-0.390015
Data351	-1.028341	-0.639648	-0.969849	-0.871887	-0.69753	-0.381571
Data352	-1.020813	-0.632935	-0.979106	-0.871785	-0.69224	-0.375468
Data353	-1.010234	-0.628866	-0.989075	-0.867716	-0.690816	-0.379435
Data354	-0.993551	-0.623372	-1.005554	-0.841166	-0.68807	-0.367737
Data355	-0.978495	-0.617167	-1.010234	-0.806274	-0.700684	-0.354106
Data356	-0.970357	-0.601908	-0.996602	-0.793355	-0.704041	-0.342611
Data357	-0.95225	-0.5896	-0.969442	-0.799459	-0.690715	-0.327657
Data358	-0.931498	-0.584513	-0.9493	-0.80068	-0.68339	-0.30365
Data359	-0.923564	-0.577901	-0.942688	-0.804952	-0.684102	-0.280762
Data360	-0.915019	-0.559184	-0.940145	-0.809733	-0.681458	-0.257161
Data361	-0.895793	-0.532735	-0.938721	-0.792338	-0.68278	-0.228577
Data362	-0.880534	-0.49469	-0.930786	-0.761922	-0.678507	-0.199788
Data363	-0.862325	-0.462036	-0.921834	-0.73761	-0.666199	-0.17568
Data364	-0.843811	-0.437622	-0.918376	-0.718384	-0.650635	-0.162557
Data365	-0.82489	-0.419006	-0.910848	-0.705668	-0.634359	-0.152588
Data366	-0.823568	-0.404561	-0.910034	-0.697123	-0.600281	-0.140483
Data367	-0.820007	-0.390116	-0.906372	-0.690918	-0.57902	-0.124105
Data368	-0.798543	-0.377401	-0.901286	-0.679728	-0.58136	-0.115967
Data369	-0.767314	-0.377096	-0.884705	-0.662333	-0.585327	-0.10203
Data370	-0.726522	-0.383097	-0.865377	-0.624084	-0.571899	-0.074463
Data371	-0.686747	-0.380046	-0.842692	-0.594788	-0.563965	-0.052897
Data372	-0.653585	-0.36204	-0.82255	-0.570272	-0.557149	-0.035502
Data373	-0.637105	-0.34434	-0.812378	-0.536397	-0.546061	-0.012004
Data374	-0.634664	-0.328471	-0.78949	-0.497742	-0.529175	0.008647
Data375	-0.615641	-0.308634	-0.748494	-0.477498	-0.509542	0.02238
Data376	-0.590922	-0.281169	-0.717265	-0.479126	-0.477193	0.030721
Data377	-0.572611	-0.243835	-0.696615	-0.488078	-0.445455	0.046488
Data378	-0.548503	-0.212301	-0.695496	-0.487671	-0.410055	0.052083
Data379	-0.52714	-0.189718	-0.693156	-0.489502	-0.370687	0.065511
Data380	-0.488586	-0.160522	-0.677389	-0.481771	-0.33315	0.094503
Data381	-0.463765	-0.144246	-0.659281	-0.474345	-0.317586	0.121867
Data382	-0.452677	-0.1356	-0.646566	-0.455017	-0.304871	0.137126
Data383	-0.435689	-0.120544	-0.634562	-0.436808	-0.299479	0.142415
Data384	-0.421753	-0.103556	-0.616048	-0.413615	-0.30131	0.15269
Data385	-0.415141	-0.089823	-0.599264	-0.384623	-0.305786	0.180155
Data386	-0.395915	-0.084534	-0.59082	-0.356445	-0.319112	0.21342
Data387	-0.370687	-0.07782	-0.58726	-0.350952	-0.330709	0.243225
Data388	-0.343119	-0.075684	-0.575867	-0.349426	-0.339966	0.267537
Data389	-0.309347	-0.07314	-0.560811	-0.330302	-0.331421	0.290833
Data390	-0.27537	-0.062256	-0.536601	-0.311584	-0.314331	0.311584
Data391	-0.24943	-0.044963	-0.52124	-0.300293	-0.307109	0.325724
Data392	-0.23234	-0.028687	-0.513102	-0.282694	-0.303345	0.317586
Data393	-0.204976	-0.010478	-0.498556	-0.274658	-0.303141	0.3184
Data394	-0.174255	0.006917	-0.482686	-0.269368	-0.307617	0.322469
Data395	-0.13326	0.025838	-0.460917	-0.266825	-0.304362	0.321859
Data396	-0.098368	0.043335	-0.447795	-0.26001	-0.298055	0.321757
Data397	-0.08433	0.068461	-0.446574	-0.243123	-0.289103	0.317179
Data398	-0.074056	0.08962	-0.435181	-0.231222	-0.280457	0.310364
Data399	-0.071615	0.103861	-0.416158	-0.226746	-0.269267	0.324707
Data400	-0.07192	0.101624	-0.40212	-0.22644	-0.260315	0.360819
Data401	-0.059814	0.098165	-0.396627	-0.227254	-0.25828	0.402832
Data402	-0.045471	0.102539	-0.396423	-0.215963	-0.257161	0.426636
Data403	-0.025126	0.11912	-0.395406	-0.210775	-0.257975	0.446981
Data404	-0.010579	0.135498	-0.388184	-0.189514	-0.253398	0.449219
Data405	0.001017	0.167236	-0.380046	-0.158183	-0.241903	0.443929
Data406	0.020752	0.201314	-0.366516	-0.142517	-0.237427	0.446676
Data407	0.044759	0.222371	-0.345764	-0.126444	-0.23468	0.45461
Data408	0.067139	0.238241	-0.341593	-0.121663	-0.216064	0.463765
Data409	0.091756	0.255839	-0.343323	-0.112813	-0.19633	0.478312
Data410	0.10203	0.268046	-0.356242	-0.103455	-0.181681	0.482992
Data411	0.091858	0.267741	-0.379435	-0.093689	-0.17395	0.483805
Data412	0.089111	0.259603	-0.388896	-0.097351	-0.185038	0.487976
Data413	0.100301	0.263672	-0.380859	-0.095927	-0.202942	0.497538
Data414	0.125529	0.270894	-0.362142	-0.074972	-0.212199	0.50588
Data415	0.143534	0.274658	-0.340068	-0.041097	-0.221456	0.513102
Data416	0.143636	0.269267	-0.334778	-0.015157	-0.221863	0.514119
Data417	0.137838	0.26886	-0.326233	0.005391	-0.221965	0.513916
Data418	0.147095	0.26357	-0.317485	0.026449	-0.229187	0.521139
Data419	0.164591	0.265706	-0.318197	0.046082	-0.233866	0.546061
Data420	0.190226	0.281982	-0.32369	0.060018	-0.245463	0.569051
Data421	0.215861	0.300903	-0.317586	0.068359	-0.250956	0.599264
Data422	0.234375	0.316874	-0.295715	0.070699	-0.235392	0.617879
Data423	0.251363	0.328471	-0.28066	0.075073	-0.215454	0.623576
Data424	0.275472	0.342	-0.278931	0.087789	-0.204569	0.621033
Data425	0.291443	0.350749	-0.274963	0.086975	-0.186768	0.632833
Data426	0.297445	0.351054	-0.283203	0.092061	-0.183919	0.649516
Data427	0.290731	0.352478	-0.288493	0.103455	-0.195109	0.651754
Data428	0.270182	0.354106	-0.286255	0.11495	-0.208944	0.652059
Data429	0.258891	0.35319	-0.2771	0.123291	-0.227966	0.657043
Data430	0.250041	0.341593	-0.247091	0.115967	-0.247498	0.662638
Data431	0.257365	0.329386	-0.214132	0.099894	-0.255941	0.669759
Data432	0.261536	0.323995	-0.200195	0.099792	-0.258687	0.66569
Data433	0.263774	0.329386	-0.191854	0.102743	-0.25706	0.659892
Data434	0.27415	0.347087	-0.19165	0.104777	-0.240275	0.665385
Data435	0.278829	0.380452	-0.207214	0.116882	-0.214945	0.673014
Data436	0.279439	0.402629	-0.215963	0.139872	-0.195821	0.676168
Data437	0.280355	0.409342	-0.217387	0.161947	-0.169983	0.682068
Data438	0.28717	0.419922	-0.222473	0.180766	-0.141703	0.696208
Data439	0.287781	0.441081	-0.21403	0.189718	-0.131226	0.716044
Data440	0.289103	0.452576	-0.208435	0.192871	-0.1415	0.717672
Data441	0.299581	0.474447	-0.190531	0.198975	-0.152588	0.721436
Data442	0.307922	0.484823	-0.177205	0.201111	-0.168457	0.729268
Data443	0.317993	0.483195	-0.17629	0.201009	-0.197754	0.731913
Data444	0.322978	0.48055	-0.161845	0.214539	-0.220846	0.730286
Data445	0.336914	0.473124	-0.14801	0.225932	-0.221151	0.726929
Data446	0.334778	0.454203	-0.139771	0.241903	-0.212097	0.730489
Data447	0.341797	0.43162	-0.12675	0.273438	-0.186259	0.716146
Data448	0.34963	0.409342	-0.126546	0.290833	-0.159403	0.701192
Data449	0.349426	0.394185	-0.1356	0.304464	-0.146993	0.716044
Data450	0.358582	0.401611	-0.141805	0.313212	-0.163066	0.732829
Data451	0.366923	0.415548	-0.145162	0.309448	-0.174255	0.751139
Data452	0.37028	0.425924	-0.154114	0.302938	-0.187276	0.762939
Data453	0.377096	0.434062	-0.154114	0.299276	-0.182699	0.766805
Data454	0.369364	0.441386	-0.153198	0.279643	-0.175069	0.772095
Data455	0.358073	0.455322	-0.141296	0.261332	-0.167338	0.778503
Data456	0.352173	0.45634	-0.137939	0.248718	-0.164998	0.776265
Data457	0.361837	0.446676	-0.137533	0.233358	-0.164185	0.771077
Data458	0.379333	0.446777	-0.126648	0.219828	-0.157878	0.773519
Data459	0.387065	0.450033	-0.111694	0.205994	-0.141296	0.774333
Data460	0.390625	0.462341	-0.106812	0.202433	-0.132039	0.790405
Data461	0.384725	0.463257	-0.105896	0.200195	-0.132345	0.813904
Data462	0.383403	0.444641	-0.109762	0.197754	-0.146688	0.834859
Data463	0.385335	0.425822	-0.10203	0.187887	-0.154114	0.844727
Data464	0.400391	0.423584	-0.082804	0.173747	-0.160624	0.836487
Data465	0.406087	0.421855	-0.076192	0.168457	-0.173645	0.815938
Data466	0.409139	0.418396	-0.072632	0.178019	-0.194906	0.786845
Data467	0.423075	0.422465	-0.072021	0.19399	-0.209656	0.77179
Data468	0.430705	0.424194	-0.06602	0.213216	-0.224711	0.765279
Data469	0.435486	0.435486	-0.067342	0.227865	-0.226847	0.765177
Data470	0.442505	0.447184	-0.069377	0.223999	-0.215454	0.771179
Data471	0.435893	0.440063	-0.068258	0.21464	-0.208333	0.768433
Data472	0.432129	0.428772	-0.068868	0.204163	-0.208944	0.771688
Data473	0.427348	0.426636	-0.063171	0.184326	-0.21403	0.769857
Data474	0.407206	0.42511	-0.067952	0.176697	-0.231934	0.766805
Data475	0.38269	0.413106	-0.063375	0.177917	-0.246989	0.776774
Data476	0.369263	0.402425	-0.056763	0.183309	-0.246989	0.789388
Data477	0.366821	0.389506	-0.056051	0.183004	-0.238241	0.787048
Data478	0.362854	0.377604	-0.061137	0.177002	-0.246887	0.776164
Data479	0.357869	0.359802	-0.063171	0.175578	-0.254415	0.770264
Data480	0.344849	0.355326	-0.060628	0.176392	-0.255737	0.76945
Data481	0.354309	0.352885	-0.051676	0.176799	-0.260925	0.775248
Data482	0.368856	0.36204	-0.047506	0.166423	-0.270589	0.776265
Data483	0.38859	0.377604	-0.046387	0.167948	-0.279236	0.766195
Data484	0.394694	0.377502	-0.046387	0.167033	-0.300395	0.752462
Data485	0.390218	0.381673	-0.039368	0.167135	-0.307821	0.753072
Data486	0.387777	0.372416	-0.029806	0.162354	-0.30955	0.7606
Data487	0.393372	0.358276	-0.013326	0.152181	-0.313517	0.764872
Data488	0.387878	0.339254	-0.000102	0.156453	-0.323893	0.761414
Data489	0.367533	0.314128	0.00234	0.153503	-0.326335	0.749817
Data490	0.349731	0.293681	0.004476	0.132039	-0.331116	0.738627
Data491	0.326742	0.280965	0.004578	0.120748	-0.339457	0.726624
Data492	0.300903	0.275167	0.007324	0.105896	-0.358785	0.720927
Data493	0.300496	0.272115	0.010173	0.09491	-0.365906	0.710653
Data494	0.317281	0.263062	0.012004	0.086975	-0.354309	0.701396
Data495	0.328166	0.251872	0.010173	0.078125	-0.335795	0.688985
Data496	0.329183	0.24882	0.004069	0.072225	-0.325012	0.673625
Data497	0.335795	0.261739	0.003153	0.068156	-0.332438	0.65623
Data498	0.349019	0.284322	0.02065	0.06958	-0.352275	0.640361
Data499	0.354818	0.301717	0.0354	0.075582	-0.367432	0.639038
Data500	0.359192	0.299683	0.040181	0.077616	-0.379842	0.636292
Data501	0.357259	0.285136	0.044861	0.081787	-0.389099	0.634155
Data502	0.348409	0.273946	0.043945	0.08311	-0.393473	0.634969
Data503	0.349019	0.265808	0.045573	0.071004	-0.396322	0.63385
Data504	0.348307	0.248311	0.050761	0.066325	-0.386454	0.628866
Data505	0.34729	0.235392	0.058187	0.064596	-0.360006	0.635173
Data506	0.340576	0.217387	0.067749	0.065206	-0.334778	0.642497
Data507	0.330302	0.195414	0.072428	0.059713	-0.32725	0.629883
Data508	0.312703	0.195109	0.060933	0.048828	-0.32664	0.612488
Data509	0.297852	0.197347	0.046387	0.042419	-0.334574	0.585124
Data510	0.291036	0.194702	0.0354	0.045166	-0.35024	0.554708
Data511	0.289205	0.18809	0.025533	0.046997	-0.366516	0.551453
Data512	0.287984	0.174052	0.021057	0.043844	-0.377909	0.552063
Data513	0.290934	0.15625	0.032857	0.036011	-0.38442	0.55186
Data514	0.284322	0.154419	0.05422	0.033264	-0.372213	0.546061
Data515	0.280355	0.162557	0.083822	0.031942	-0.370076	0.540568
Data516	0.268046	0.160726	0.09196	0.030823	-0.361837	0.539449
Data517	0.252889	0.142822	0.078328	0.028992	-0.359192	0.540466
Data518	0.243123	0.120646	0.063985	0.026042	-0.348511	0.535278
Data519	0.226034	0.105794	0.067444	0.034281	-0.338643	0.527039
Data520	0.209452	0.098979	0.072021	0.030924	-0.324707	0.529378
Data521	0.201009	0.103251	0.07487	0.029806	-0.315247	0.512594
Data522	0.202637	0.099691	0.069885	0.021973	-0.317485	0.486654
Data523	0.198771	0.094096	0.07487	0.02065	-0.315145	0.460307
Data524	0.1946	0.097351	0.078939	0.015767	-0.310059	0.443726
Data525	0.180562	0.09552	0.085144	0.013428	-0.311381	0.431722
Data526	0.162048	0.095011	0.076904	0.007833	-0.315552	0.417379
Data527	0.153605	0.103963	0.063171	-0.010376	-0.32074	0.404663
Data528	0.156453	0.109151	0.057576	-0.030009	-0.329285	0.396118
Data529	0.170593	0.099996	0.064901	-0.039368	-0.339457	0.378316
Data530	0.17985	0.09023	0.084941	-0.044556	-0.343933	0.369466
Data531	0.179036	0.083415	0.106405	-0.037638	-0.326538	0.377096
Data532	0.16449	0.061239	0.117188	-0.019938	-0.312297	0.382589
Data533	0.149129	0.039876	0.109151	-0.009664	-0.300802	0.362651
Data534	0.140889	0.023397	0.097758	-0.003662	-0.294495	0.331523
Data535	0.126648	0.00356	0.084534	-0.00824	-0.276286	0.3066
Data536	0.111593	0.000814	0.08667	-0.032043	-0.261739	0.297343
Data537	0.094503	-0.006307	0.089417	-0.058594	-0.272217	0.294698
Data538	0.085754	-0.004985	0.091451	-0.073446	-0.288289	0.29541
Data539	0.087585	-0.003153	0.093079	-0.070496	-0.291341	0.29836
Data540	0.090942	0.008647	0.09257	-0.048116	-0.287781	0.289612
Data541	0.085144	0.012512	0.090027	-0.032654	-0.288391	0.259908
Data542	0.077616	0.015869	0.085958	-0.013631	-0.282898	0.230306
Data543	0.08728	0.030009	0.083923	-0.003967	-0.280355	0.195414
Data544	0.099284	0.029297	0.091756	-0.004781	-0.283305	0.182495
Data545	0.097249	0.015971	0.100199	-0.010681	-0.296631	0.176188
Data546	0.089111	-0.003255	0.10376	-0.015259	-0.299886	0.178121
Data547	0.073954	-0.020447	0.108541	-0.029093	-0.291646	0.178833
Data548	0.056051	-0.038961	0.113932	-0.053202	-0.285034	0.173035
Data549	0.039469	-0.05717	0.114034	-0.080973	-0.285034	0.167847
Data550	0.034587	-0.07192	0.121155	-0.096842	-0.282389	0.176392
Data551	0.027771	-0.085754	0.12146	-0.096436	-0.283203	0.183512
Data552	0.016886	-0.099691	0.111796	-0.093486	-0.275269	0.177714
Data553	0.003357	-0.120341	0.103658	-0.091858	-0.274963	0.166016
Data554	-0.011597	-0.140177	0.104268	-0.09908	-0.282694	0.140788
Data555	-0.029907	-0.155131	0.125427	-0.098979	-0.286153	0.104167
Data556	-0.033671	-0.159098	0.148417	-0.101624	-0.283508	0.094503
Data557	-0.039775	-0.149536	0.146891	-0.110372	-0.278219	0.097656
Data558	-0.03774	-0.136312	0.134786	-0.119934	-0.282186	0.101217
Data559	-0.032043	-0.116679	0.131531	-0.131531	-0.312297	0.101725
Data560	-0.024719	-0.098165	0.135396	-0.138245	-0.337931	0.100098
Data561	-0.022786	-0.098267	0.138652	-0.150045	-0.343933	0.08962
Data562	-0.027974	-0.097961	0.14974	-0.154215	-0.349833	0.088704
Data563	-0.02299	-0.102437	0.169474	-0.147807	-0.356547	0.091248
Data564	-0.012817	-0.102946	0.176595	-0.145365	-0.336914	0.091756
Data565	-0.009155	-0.100606	0.177409	-0.15564	-0.304057	0.091349
Data566	-0.013123	-0.093587	0.179749	-0.175476	-0.273641	0.086975
Data567	-0.029093	-0.09023	0.194906	-0.192159	-0.273946	0.072937
Data568	-0.046997	-0.097758	0.216573	-0.192871	-0.304159	0.055033
Data569	-0.060018	-0.118306	0.238342	-0.186056	-0.32959	0.044556
Data570	-0.062866	-0.143636	0.267436	-0.163472	-0.332235	0.033468
Data571	-0.069071	-0.143941	0.300802	-0.154317	-0.336405	0.014445
Data572	-0.066427	-0.136007	0.314128	-0.158183	-0.35024	-0.016073
Data573	-0.068054	-0.129598	0.295512	-0.168864	-0.372925	-0.043437
Data574	-0.076497	-0.137024	0.27771	-0.181173	-0.38269	-0.049235
Data575	-0.076701	-0.141296	0.25533	-0.18514	-0.364583	-0.051575
Data576	-0.075684	-0.164388	0.241903	-0.189921	-0.341085	-0.041504
Data577	-0.075989	-0.189616	0.233256	-0.18809	-0.311178	-0.028687
Data578	-0.072327	-0.208333	0.22644	-0.190633	-0.285441	-0.036825
Data579	-0.067749	-0.21464	0.229289	-0.186666	-0.256449	-0.046794
Data580	-0.080668	-0.221049	0.225728	-0.191956	-0.258586	-0.071818
Data581	-0.097961	-0.220846	0.220032	-0.212504	-0.273132	-0.103251
Data582	-0.107625	-0.233154	0.222168	-0.224406	-0.287984	-0.130107
Data583	-0.116984	-0.246887	0.221049	-0.223592	-0.297445	-0.133362
Data584	-0.128886	-0.25116	0.217794	-0.227966	-0.304565	-0.142721
Data585	-0.128682	-0.256449	0.220032	-0.22817	-0.298767	-0.150248
Data586	-0.115662	-0.258077	0.234477	-0.236308	-0.298055	-0.165507
Data587	-0.094096	-0.255941	0.250142	-0.247904	-0.301208	-0.175476
Data588	-0.083923	-0.246989	0.270182	-0.263468	-0.279236	-0.171611
Data589	-0.070699	-0.246073	0.285339	-0.271606	-0.254211	-0.170186
Data590	-0.061747	-0.26357	0.294596	-0.259705	-0.247192	-0.174866
Data591	-0.062358	-0.290934	0.306905	-0.25411	-0.244344	-0.18453
Data592	-0.063985	-0.301717	0.316467	-0.263875	-0.237122	-0.195414
Data593	-0.065511	-0.315247	0.321045	-0.275065	-0.239766	-0.212199
Data594	-0.063782	-0.333761	0.327861	-0.286662	-0.240275	-0.232442
Data595	-0.06134	-0.339559	0.338033	-0.284627	-0.237935	-0.248617
Data596	-0.061239	-0.351969	0.3538	-0.276082	-0.239563	-0.263977
Data597	-0.06663	-0.360006	0.349019	-0.276896	-0.238546	-0.275167
Data598	-0.066427	-0.381266	0.347392	-0.277812	-0.240479	-0.267537
Data599	-0.071106	-0.400696	0.346883	-0.281982	-0.243225	-0.255025
Data600	-0.06897	-0.413208	0.352987	-0.278931	-0.242513	-0.249227
Data601	-0.055542	-0.416768	0.354106	-0.272929	-0.235596	-0.242615
Data602	-0.053914	-0.400289	0.354207	-0.259399	-0.218201	-0.246684
Data603	-0.055135	-0.394287	0.373739	-0.252075	-0.203756	-0.252686
Data604	-0.052592	-0.38798	0.397949	-0.245972	-0.20518	-0.266113
Data605	-0.049438	-0.384216	0.41921	-0.244446	-0.221252	-0.285441
Data606	-0.031433	-0.390218	0.435791	-0.244548	-0.231222	-0.30599
Data607	-0.015564	-0.399984	0.438029	-0.255229	-0.231018	-0.333252
Data608	-0.002035	-0.405579	0.438131	-0.259806	-0.230916	-0.355428
Data609	0.013123	-0.419617	0.433248	-0.252991	-0.231018	-0.37323
Data610	0.018005	-0.440877	0.42511	-0.250448	-0.222473	-0.393066
Data611	0.00946	-0.459595	0.411682	-0.254924	-0.210673	-0.412598
Data612	-0.012004	-0.469666	0.409241	-0.249634	-0.201823	-0.43457
Data613	-0.030009	-0.470378	0.420024	-0.241597	-0.195414	-0.445658
Data614	-0.039266	-0.46519	0.436198	-0.241801	-0.193278	-0.452271
Data615	-0.03418	-0.472005	0.456136	-0.246277	-0.196838	-0.457458
Data616	-0.030924	-0.48818	0.462952	-0.265198	-0.203654	-0.468547
Data617	-0.033671	-0.501811	0.470683	-0.286357	-0.216268	-0.468241
Data618	-0.029195	-0.524394	0.473633	-0.301717	-0.233154	-0.475769
Data619	-0.035197	-0.537618	0.457458	-0.315959	-0.240173	-0.475667
Data620	-0.04364	-0.545146	0.445557	-0.320231	-0.231832	-0.474345
Data621	-0.052897	-0.544434	0.433757	-0.311381	-0.225932	-0.481567
Data622	-0.06663	-0.541382	0.417277	-0.307719	-0.213928	-0.502726
Data623	-0.070903	-0.548401	0.40802	-0.307922	-0.200195	-0.523478
Data624	-0.06897	-0.554504	0.399272	-0.313314	-0.175273	-0.539246
Data625	-0.066223	-0.55542	0.387878	-0.317586	-0.168457	-0.546265
Data626	-0.070292	-0.559692	0.381165	-0.310364	-0.17568	-0.559082
Data627	-0.071615	-0.583496	0.381266	-0.310059	-0.188395	-0.579834
Data628	-0.065409	-0.610555	0.383708	-0.308329	-0.204163	-0.586955
Data629	-0.055644	-0.627136	0.390218	-0.303853	-0.207113	-0.57607
Data630	-0.04659	-0.63151	0.400391	-0.295919	-0.212097	-0.581055
Data631	-0.034281	-0.639242	0.403341	-0.295715	-0.203044	-0.585022
Data632	-0.026754	-0.645854	0.406189	-0.297139	-0.192668	-0.586853
Data633	-0.012919	-0.640157	0.400187	-0.293376	-0.18748	-0.599467
Data634	-0.007528	-0.624186	0.383199	-0.298564	-0.194499	-0.609843
Data635	-0.009359	-0.617065	0.377401	-0.293477	-0.21047	-0.628459
Data636	-0.013224	-0.614726	0.384827	-0.282796	-0.221252	-0.63151
Data637	-0.03418	-0.614522	0.389811	-0.283305	-0.222575	-0.649719
Data638	-0.057983	-0.615234	0.397034	-0.277608	-0.227763	-0.667928
Data639	-0.068258	-0.62561	0.399679	-0.262756	-0.238444	-0.673523
