# Supplementary material for: Integration of MRI and somatosensory evoked potentials facilitate diagnosis of spinal cord compression
Source: Sci Rep. 2023 May 15;13:7861. doi: 10.1038/s41598-023-34832-2 (PMC10185544; doi:10.1038/s41598-023-34832-2)
Supplement: Supplementary file 3 — Supplementary Information 3. [file 41598_2023_34832_MOESM3_ESM.zip › Preoperative SSEP data/spinal cord compression group/6506915_2/6506915_2_Lt Tibial SEP_Cz'-Fpz_201219_105739.csv]

Index	1	2	3	4	5	6
Name	Cz'-Fpz	Cz'-Fpz	Cz'-Fpz	Cz'-Fpz	Cz'-Fpz	Cz'-Fpz
Time	2.01711E+13	2.01711E+13	2.01711E+13	2.01711E+13	2.01711E+13	2.01711E+13
Highcut	500	500	500	500	500	500
Lowcut	10	10	10	10	10	10
Period	0.000156	0.000156	0.000156	0.000156	0.000156	0.000156
Averages	120	120	120	120	120	120
Int (mA)	17.5/0mA	17.5/17.1mA	17.5/17.1mA	17.5/17.1mA	17.5/17.1mA	17.5/17.1mA
Pulse Width (�gs)	200�s	200�s	200�s	200�s	200�s	200�s
Rep Rate (Hz)	3.11Hz	3.11Hz	3.11Hz	3.11Hz	3.11Hz	3.11Hz
Data0	-0.252889	-0.161082	0.068461	0.068461	-0.10498	0.089111
Data1	-1.133626	-0.569967	-0.734609	-0.661469	-0.460205	-0.131683
Data2	-1.309001	-1.597646	-1.334788	-1.18276	-1.278839	-0.512492
Data3	-0.608419	-1.220398	-0.582072	-0.48172	-0.812124	-0.10493
Data4	-0.082347	-0.49113	0.027313	0.034587	-0.23229	0.150706
Data5	0.22934	0.008138	0.405579	0.347646	0.110881	0.212453
Data6	0.377757	0.280863	0.578054	0.503693	0.292155	0.206401
Data7	0.39978	0.386098	0.61437	0.554504	0.353953	0.177612
Data8	0.335795	0.369008	0.567525	0.536601	0.32781	0.136566
Data9	0.242055	0.282593	0.491384	0.484924	0.259603	0.090841
Data10	0.152181	0.181834	0.407308	0.425161	0.184123	0.062968
Data11	0.072835	0.093943	0.31901	0.370992	0.116475	0.055695
Data12	0.012614	0.033925	0.254822	0.337219	0.066223	0.045064
Data13	-0.028127	-0.010681	0.203705	0.311228	0.030568	0.035578
Data14	-0.054728	-0.036621	0.167389	0.295207	0.009003	0.020167
Data15	-0.079346	-0.062358	0.147349	0.290273	-0.002289	0.012385
Data16	-0.111949	-0.080973	0.138448	0.286611	-0.012207	0.011444
Data17	-0.144501	-0.075022	0.14801	0.282694	-0.024007	0.00501
Data18	-0.168864	-0.074666	0.153097	0.288137	-0.022176	0.010961
Data19	-0.187327	-0.081075	0.148621	0.295461	-0.013275	0.019099
Data20	-0.181376	-0.080973	0.15213	0.292714	-0.009969	0.021006
Data21	-0.171865	-0.076192	0.169474	0.298157	-0.026245	0.024796
Data22	-0.164235	-0.078125	0.17512	0.303497	-0.04186	0.027161
Data23	-0.15447	-0.08433	0.174205	0.308634	-0.059052	0.026779
Data24	-0.139364	-0.09608	0.186056	0.314178	-0.058746	0.018743
Data25	-0.13916	-0.10437	0.193278	0.325775	-0.046844	0.022405
Data26	-0.148875	-0.113017	0.204417	0.339559	-0.029297	0.026372
Data27	-0.158386	-0.11968	0.219879	0.346781	-0.017955	0.024694
Data28	-0.153402	-0.125478	0.235952	0.344543	-0.003357	0.018005
Data29	-0.153198	-0.121663	0.261027	0.341339	0.006612	0.001424
Data30	-0.15564	-0.110016	0.282237	0.345357	0.007121	-0.01887
Data31	-0.161845	-0.103811	0.282745	0.345866	-0.005493	-0.029195
Data32	-0.153961	-0.102844	0.272115	0.339813	-0.022634	-0.050405
Data33	-0.15035	-0.099589	0.256653	0.333201	-0.037638	-0.072581
Data34	-0.14506	-0.09079	0.243276	0.327555	-0.051626	-0.069936
Data35	-0.124156	-0.096029	0.234426	0.334218	-0.056915	-0.060043
Data36	-0.085347	-0.106964	0.239766	0.349884	-0.063782	-0.0634
Data37	-0.055593	-0.115865	0.240733	0.373484	-0.073293	-0.05984
Data38	-0.041656	-0.13148	0.247345	0.39856	-0.083669	-0.056025
Data39	-0.032196	-0.142924	0.262044	0.398051	-0.091451	-0.061264
Data40	-0.023142	-0.150045	0.253855	0.384623	-0.098521	-0.066172
Data41	-0.021718	-0.163218	0.255686	0.372213	-0.106201	-0.085627
Data42	-0.024211	-0.162506	0.262756	0.353088	-0.098826	-0.101395
Data43	-0.022888	-0.134074	0.274048	0.346527	-0.089366	-0.111694
Data44	-0.013529	-0.102234	0.290833	0.343323	-0.079905	-0.113169
Data45	-0.004425	-0.082092	0.305125	0.354818	-0.075684	-0.106049
Data46	0.005239	-0.085398	0.310974	0.372518	-0.06424	-0.093409
Data47	0.010834	-0.088552	0.318502	0.397695	-0.050507	-0.083618
Data48	0.015767	-0.091909	0.332489	0.423177	-0.037181	-0.074793
Data49	0.024465	-0.08606	0.341949	0.438588	-0.031026	-0.071462
Data50	0.022634	-0.066274	0.337931	0.433553	-0.02299	-0.067266
Data51	0.010122	-0.044301	0.333201	0.419922	-0.018005	-0.065842
Data52	-0.001322	-0.031993	0.331879	0.398763	-0.017293	-0.071665
Data53	-0.009206	-0.024668	0.329895	0.368601	-0.019124	-0.083059
Data54	-0.020396	-0.027618	0.3302	0.344543	-0.019073	-0.097377
Data55	-0.024007	-0.040995	0.32369	0.329844	-0.035146	-0.093969
Data56	-0.023956	-0.054932	0.319672	0.331726	-0.04125	-0.092697
Data57	-0.026042	-0.054067	0.320892	0.349223	-0.032603	-0.085602
Data58	-0.024211	-0.058238	0.329844	0.373433	-0.020701	-0.090256
Data59	-0.031433	-0.065562	0.351817	0.389659	-0.007579	-0.090637
Data60	-0.050507	-0.069478	0.365957	0.394592	0.011749	-0.092646
Data61	-0.060883	-0.08372	0.370127	0.391744	0.025635	-0.102437
Data62	-0.067495	-0.084076	0.378062	0.392303	0.039419	-0.111593
Data63	-0.085398	-0.078735	0.390778	0.385895	0.035807	-0.105718
Data64	-0.095011	-0.083516	0.396423	0.371195	0.011292	-0.104955
Data65	-0.090688	-0.075633	0.377502	0.346375	-0.011698	-0.097046
Data66	-0.078634	-0.072632	0.361582	0.320028	-0.02299	-0.090332
Data67	-0.065664	-0.090841	0.346069	0.314484	-0.03657	-0.091527
Data68	-0.066579	-0.127818	0.341746	0.315348	-0.035604	-0.10498
Data69	-0.068359	-0.142568	0.348663	0.321248	-0.018463	-0.121053
Data70	-0.0501	-0.146179	0.358938	0.339101	0.000814	-0.123444
Data71	-0.037587	-0.147349	0.375163	0.372111	0.020396	-0.118841
Data72	-0.036112	-0.135854	0.391693	0.405019	0.040334	-0.113703
Data73	-0.048828	-0.108643	0.399373	0.412496	0.048116	-0.10409
Data74	-0.063883	-0.083008	0.411072	0.412394	0.061239	-0.104548
Data75	-0.063324	-0.065104	0.422567	0.410411	0.070953	-0.112
Data76	-0.070496	-0.050913	0.433655	0.403239	0.072632	-0.128504
Data77	-0.097605	-0.056458	0.439453	0.413005	0.05956	-0.152283
Data78	-0.120544	-0.073547	0.43691	0.416718	0.050151	-0.155716
Data79	-0.138245	-0.095978	0.419718	0.401764	0.040741	-0.167821
Data80	-0.142771	-0.114288	0.402374	0.39388	0.028839	-0.176977
Data81	-0.140889	-0.146637	0.384979	0.389608	0.024974	-0.161845
Data82	-0.141246	-0.177867	0.368856	0.389201	0.026398	-0.145671
Data83	-0.140686	-0.215403	0.369466	0.386353	0.034993	-0.139872
Data84	-0.145671	-0.250651	0.378469	0.390066	0.043691	-0.135498
Data85	-0.133006	-0.272522	0.394033	0.378774	0.048319	-0.150909
Data86	-0.121257	-0.289612	0.409495	0.367076	0.048116	-0.176493
Data87	-0.112813	-0.300649	0.417735	0.375519	0.046285	-0.190913
Data88	-0.110016	-0.30187	0.412038	0.382538	0.039317	-0.182317
Data89	-0.107117	-0.284882	0.400035	0.37913	0.036672	-0.158463
Data90	-0.084483	-0.273539	0.395304	0.376078	0.040385	-0.133667
Data91	-0.059509	-0.275879	0.39149	0.377553	0.054118	-0.119273
Data92	-0.047048	-0.272268	0.390828	0.379232	0.066223	-0.117849
Data93	-0.056	-0.261383	0.385539	0.37679	0.069834	-0.123113
Data94	-0.079854	-0.263367	0.381724	0.377757	0.069784	-0.12324
Data95	-0.098674	-0.268351	0.3744	0.390066	0.079244	-0.130437
Data96	-0.088399	-0.257467	0.382131	0.40034	0.089162	-0.150655
Data97	-0.061188	-0.226339	0.396372	0.396016	0.104014	-0.174561
Data98	-0.044454	-0.210164	0.401611	0.38386	0.116374	-0.192235
Data99	-0.035553	-0.215658	0.405223	0.387726	0.129954	-0.201162
Data100	-0.015818	-0.220388	0.394796	0.403137	0.143585	-0.215708
Data101	0.00356	-0.209859	0.387777	0.410563	0.160573	-0.21904
Data102	0.026042	-0.183868	0.398916	0.414886	0.170085	-0.221125
Data103	0.031891	-0.172475	0.403035	0.427043	0.172323	-0.226618
Data104	0.029246	-0.17334	0.399984	0.440165	0.16866	-0.237732
Data105	0.033773	-0.17568	0.404816	0.448049	0.172526	-0.248362
Data106	0.0354	-0.170288	0.418294	0.446421	0.173035	-0.253067
Data107	0.043081	-0.168508	0.419973	0.432129	0.166728	-0.257187
Data108	0.033722	-0.172882	0.41097	0.416158	0.171712	-0.265757
Data109	0.03006	-0.180511	0.39032	0.393066	0.18158	-0.260137
Data110	0.034892	-0.198313	0.36377	0.374756	0.187632	-0.254847
Data111	0.029856	-0.210876	0.332642	0.369212	0.193532	-0.24854
Data112	0.009155	-0.209707	0.316416	0.374756	0.203603	-0.24381
Data113	-0.00473	-0.211029	0.317739	0.382792	0.222778	-0.233765
Data114	-0.00651	-0.192006	0.329946	0.406799	0.238393	-0.238419
Data115	-0.001678	-0.176036	0.351359	0.428721	0.23585	-0.238673
Data116	0.016123	-0.173899	0.372416	0.427806	0.240529	-0.246353
Data117	0.022227	-0.183004	0.383097	0.425161	0.259654	-0.260213
Data118	0.022939	-0.200907	0.376282	0.435181	0.256449	-0.26886
Data119	0.018768	-0.217845	0.350952	0.444845	0.239258	-0.273412
Data120	0.014038	-0.224864	0.326385	0.450287	0.213877	-0.279287
Data121	0.003967	-0.210622	0.316416	0.457916	0.197906	-0.285212
Data122	-0.000458	-0.180918	0.317281	0.470785	0.183004	-0.285263
Data123	0.003001	-0.154419	0.319417	0.469666	0.172679	-0.288086
Data124	0.004781	-0.137075	0.308685	0.460154	0.164846	-0.287628
Data125	0.00117	-0.131989	0.294393	0.460459	0.169525	-0.283737
Data126	-0.002899	-0.127157	0.265656	0.458679	0.179291	-0.275447
Data127	0.001373	-0.107117	0.241496	0.449626	0.177256	-0.270691
Data128	0.009155	-0.081736	0.225372	0.434825	0.163015	-0.2742
Data129	0.009816	-0.05127	0.218353	0.426585	0.159149	-0.286458
Data130	0.012207	-0.013072	0.216166	0.418803	0.159403	-0.301793
Data131	0.021159	0.012868	0.21347	0.409597	0.166117	-0.298487
Data132	0.031484	0.007528	0.205485	0.409088	0.178172	-0.28712
Data133	0.046336	-0.001119	0.205027	0.413361	0.191803	-0.29274
Data134	0.05722	0.007019	0.203247	0.419718	0.197245	-0.313772
Data135	0.05544	0.017598	0.212504	0.420024	0.198059	-0.311457
Data136	0.043335	0.029856	0.210622	0.420278	0.197754	-0.295232
Data137	0.016378	0.049642	0.206655	0.424143	0.189616	-0.283101
Data138	-0.024261	0.067952	0.214945	0.427144	0.172221	-0.277634
Data139	-0.064189	0.077464	0.223033	0.444234	0.165965	-0.269674
Data140	-0.091858	0.087331	0.256246	0.461477	0.161184	-0.265859
Data141	-0.112101	0.077057	0.289052	0.453695	0.162303	-0.263112
Data142	-0.127818	0.078125	0.313975	0.439555	0.156911	-0.260595
Data143	-0.12207	0.08316	0.325877	0.422211	0.146942	-0.260874
Data144	-0.114594	0.093435	0.333405	0.401967	0.133311	-0.265096
Data145	-0.10554	0.091553	0.332896	0.383148	0.116475	-0.267715
Data146	-0.101369	0.097402	0.319926	0.366567	0.101166	-0.272878
Data147	-0.097809	0.104218	0.304311	0.348511	0.099691	-0.283483
Data148	-0.096995	0.097402	0.302124	0.344442	0.107625	-0.287298
Data149	-0.094248	0.097402	0.302989	0.335286	0.120239	-0.275701
Data150	-0.08906	0.119578	0.299428	0.323588	0.130157	-0.272013
Data151	-0.077871	0.144602	0.297496	0.319316	0.142314	-0.268911
Data152	-0.06663	0.1592	0.30309	0.32252	0.151164	-0.254415
Data153	-0.056966	0.161947	0.309703	0.328979	0.167389	-0.237681
Data154	-0.042063	0.158386	0.31662	0.340678	0.17451	-0.22906
Data155	-0.038808	0.1592	0.327606	0.351715	0.165914	-0.233078
Data156	-0.033213	0.151825	0.319977	0.36499	0.150452	-0.244853
Data157	-0.012563	0.135498	0.301971	0.380961	0.126088	-0.248515
Data158	0.010783	0.127513	0.299123	0.377553	0.099386	-0.24648
Data159	0.033671	0.122884	0.304871	0.37089	0.090332	-0.242106
Data160	0.038249	0.132243	0.307922	0.356089	0.082957	-0.232417
Data161	0.037587	0.151876	0.31189	0.341136	0.078888	-0.232162
Data162	0.035095	0.168355	0.319061	0.333303	0.080668	-0.233714
Data163	0.029195	0.164235	0.324198	0.325165	0.077769	-0.222193
Data164	0.016378	0.152588	0.331319	0.319112	0.074717	-0.222346
Data165	0.015106	0.142161	0.340576	0.310974	0.072378	-0.221202
Data166	0.011698	0.145467	0.343018	0.306549	0.083059	-0.228373
Data167	0.000356	0.14801	0.342306	0.301565	0.096995	-0.240682
Data168	-0.010478	0.155334	0.351664	0.289866	0.108032	-0.249659
Data169	-0.014598	0.15803	0.354563	0.286611	0.100962	-0.252762
Data170	-0.023041	0.164591	0.342967	0.274709	0.093842	-0.243683
Data171	-0.010732	0.168762	0.324402	0.256246	0.093282	-0.22967
Data172	0.004934	0.174611	0.315043	0.240682	0.09257	-0.213547
Data173	0.001577	0.202535	0.313822	0.236816	0.072276	-0.204035
Data174	-0.016022	0.230459	0.328776	0.252024	0.053355	-0.196279
Data175	-0.035502	0.259043	0.343374	0.263926	0.033518	-0.196635
Data176	-0.049947	0.278524	0.362701	0.256755	0.013326	-0.200704
Data177	-0.044657	0.289256	0.373739	0.234731	0.009816	-0.212784
Data178	-0.035756	0.27832	0.376638	0.209045	0.001221	-0.222066
Data179	-0.027059	0.23524	0.381012	0.192108	-0.021769	-0.226262
Data180	-0.019786	0.18041	0.39861	0.180918	-0.03952	-0.237249
Data181	-0.011495	0.162811	0.419515	0.182139	-0.030111	-0.235062
Data182	-0.008545	0.169118	0.434825	0.178782	-0.016429	-0.228907
Data183	-0.000814	0.186971	0.452474	0.167033	-0.000559	-0.222956
Data184	-0.006104	0.200246	0.464122	0.149384	0.009766	-0.205307
Data185	-0.011902	0.205688	0.464579	0.120595	0.02243	-0.182597
Data186	-0.015564	0.197144	0.459493	0.101725	0.037333	-0.167745
Data187	-0.01709	0.201976	0.444997	0.088043	0.043742	-0.160344
Data188	-0.016479	0.228119	0.413818	0.085602	0.036316	-0.161336
Data189	-0.022481	0.253957	0.38859	0.075124	0.016988	-0.17217
Data190	-0.029653	0.269114	0.373077	0.055186	-0.001424	-0.189641
Data191	-0.02594	0.280355	0.359955	0.054169	0.002899	-0.196152
Data192	-0.016174	0.283457	0.348409	0.054372	0.009511	-0.206985
Data193	-0.02121	0.278829	0.340576	0.058289	0.0118	-0.208588
Data194	-0.030518	0.274963	0.34495	0.060425	0.01475	-0.198746
Data195	-0.029195	0.27125	0.353953	0.062968	0.019735	-0.195567
Data196	-0.013784	0.263468	0.353241	0.062205	0.020294	-0.19165
Data197	-0.000153	0.246836	0.3538	0.057729	0.016174	-0.18692
Data198	-0.008799	0.239665	0.365346	0.04542	0.012665	-0.192006
Data199	-0.043844	0.249837	0.376027	0.039571	0.023092	-0.199
Data200	-0.087535	0.257365	0.384928	0.029806	0.044657	-0.201899
Data201	-0.126953	0.27949	0.400543	0.018209	0.050252	-0.20256
Data202	-0.155182	0.298665	0.407817	0.009155	0.039368	-0.187022
Data203	-0.170441	0.307617	0.417989	-0.013072	0.01826	-0.165024
Data204	-0.182444	0.30187	0.423889	-0.049184	0.000865	-0.141907
Data205	-0.188395	0.289561	0.425618	-0.070241	0.00117	-0.12797
Data206	-0.185649	0.267029	0.418549	-0.075531	0.021515	-0.120214
Data207	-0.179291	0.251465	0.400645	-0.073395	0.046438	-0.120672
Data208	-0.174052	0.243988	0.391642	-0.071564	0.046488	-0.132802
Data209	-0.167185	0.243988	0.397491	-0.067596	0.042369	-0.143407
Data210	-0.166829	0.265249	0.415141	-0.057933	0.046285	-0.157979
Data211	-0.168508	0.275828	0.427551	-0.04364	0.050151	-0.167542
Data212	-0.166575	0.264486	0.437012	-0.031687	0.050659	-0.164159
Data213	-0.167745	0.255788	0.442098	-0.026194	0.034129	-0.165227
Data214	-0.162404	0.250397	0.445608	-0.028483	0.02772	-0.178248
Data215	-0.149943	0.246429	0.450134	-0.024109	0.018107	-0.190048
Data216	-0.163879	0.246379	0.461731	-0.025177	0.002391	-0.200017
Data217	-0.177867	0.251719	0.480398	-0.033976	0.004171	-0.204213
Data218	-0.152384	0.251923	0.506287	-0.040436	0.00473	-0.201696
Data219	-0.115102	0.246226	0.51651	-0.048625	-0.003764	-0.19254
Data220	-0.068563	0.240224	0.507151	-0.053101	-0.008494	-0.185165
Data221	-0.032552	0.229747	0.48996	-0.062052	-0.016683	-0.176086
Data222	-0.006002	0.217641	0.471395	-0.078328	-0.02477	-0.153046
Data223	0.016632	0.227966	0.452118	-0.080821	-0.032603	-0.129395
Data224	0.030467	0.23646	0.442708	-0.084839	-0.025736	-0.127894
Data225	0.036265	0.242971	0.439046	-0.082855	-0.003306	-0.133896
Data226	0.048014	0.234019	0.433706	-0.075633	0.024872	-0.13298
Data227	0.040588	0.228678	0.42216	-0.071309	0.034332	-0.129242
Data228	0.041046	0.220133	0.408936	-0.067749	0.034078	-0.143865
Data229	0.049591	0.217031	0.399373	-0.055695	0.034281	-0.156072
Data230	0.047353	0.215759	0.399984	-0.053762	0.030416	-0.167084
Data231	0.036011	0.212453	0.411123	-0.059458	0.031637	-0.177333
Data232	0.024567	0.205536	0.418854	-0.058848	0.035858	-0.183614
Data233	0.014292	0.19928	0.416565	-0.056051	0.026754	-0.191218
Data234	0.009969	0.199178	0.416819	-0.06719	0.015004	-0.194346
Data235	0.001424	0.211283	0.404053	-0.0737	0.015157	-0.193939
Data236	-0.003764	0.223745	0.389455	-0.084788	0.015767	-0.189056
Data237	-0.000254	0.221812	0.378672	-0.095164	0.014089	-0.177511
Data238	-0.011953	0.218353	0.375366	-0.104523	0.00234	-0.161591
Data239	-0.026499	0.219472	0.363922	-0.119476	-0.000661	-0.152003
Data240	-0.029246	0.228933	0.354309	-0.12736	0.013885	-0.152588
Data241	-0.019887	0.238851	0.368042	-0.128835	0.024668	-0.15653
Data242	-0.01531	0.234782	0.378672	-0.110474	0.027212	-0.149638
Data243	-0.016327	0.225881	0.3803	-0.068359	0.017344	-0.148239
Data244	-0.013479	0.223745	0.376892	-0.035248	-0.000559	-0.160802
Data245	-0.010834	0.231374	0.372416	-0.019175	-0.019277	-0.163574
Data246	-0.019836	0.22817	0.35965	-0.005798	-0.030772	-0.164541
Data247	-0.026296	0.237427	0.343068	0.014445	-0.035095	-0.169449
Data248	-0.032857	0.246175	0.34256	0.02004	-0.030009	-0.170568
Data249	-0.028737	0.24704	0.347646	0.013123	-0.021006	-0.180155
Data250	-0.01592	0.247955	0.345459	0.017802	-0.016886	-0.19694
Data251	-0.004476	0.2447	0.348053	0.019989	-0.01475	-0.209045
Data252	0.008291	0.236715	0.339457	0.032399	-0.005239	-0.217209
Data253	0.021261	0.233205	0.332998	0.05127	0.003052	-0.219599
Data254	0.043488	0.220337	0.340373	0.056407	-0.001831	-0.220617
Data255	0.063629	0.210114	0.345205	0.047048	0.002289	-0.223541
Data256	0.05895	0.207062	0.348663	0.035756	0.008952	-0.218328
Data257	0.059814	0.217387	0.351359	0.03301	0.009155	-0.209757
Data258	0.053355	0.236308	0.336812	0.031789	0.006002	-0.200755
Data259	0.03067	0.255737	0.316315	0.018921	0.00529	-0.191218
Data260	-0.000102	0.250295	0.302378	0.000305	-0.00234	-0.193481
Data261	-0.026245	0.234273	0.290782	-0.020345	-0.009003	-0.206528
Data262	-0.047455	0.202535	0.269928	-0.029551	-0.018463	-0.208918
Data263	-0.068817	0.177612	0.254161	-0.039113	-0.025533	-0.208511
Data264	-0.079549	0.167643	0.254618	-0.049235	-0.02655	-0.204569
Data265	-0.08077	0.161794	0.254618	-0.063985	-0.021464	-0.19488
Data266	-0.078583	0.163676	0.265401	-0.08021	-0.01709	-0.185496
Data267	-0.071106	0.171356	0.273285	-0.084178	-0.016886	-0.180155
Data268	-0.06073	0.188548	0.260925	-0.094655	-0.012054	-0.17629
Data269	-0.045064	0.199941	0.24882	-0.101522	-0.010325	-0.173238
Data270	-0.021871	0.201314	0.241648	-0.094808	-0.011851	-0.173467
Data271	-0.005544	0.20518	0.232137	-0.084635	-0.016479	-0.158335
Data272	0.010986	0.204417	0.220795	-0.078888	-0.014292	-0.151037
Data273	0.022532	0.211283	0.21286	-0.073954	-0.008799	-0.145035
Data274	0.020091	0.209045	0.205688	-0.077108	-0.003916	-0.146993
Data275	0.010223	0.200348	0.194448	-0.090892	-0.001678	-0.158666
Data276	0.002035	0.192871	0.189311	-0.08962	-0.00295	-0.163142
Data277	0.00651	0.191752	0.195821	-0.089264	-0.005493	-0.163116
Data278	0.02299	0.19694	0.199992	-0.096995	-0.012207	-0.154088
Data279	0.053914	0.208435	0.198364	-0.099284	-0.02004	-0.156225
Data280	0.092519	0.224965	0.19577	-0.097656	-0.031586	-0.161845
Data281	0.122274	0.230815	0.182343	-0.091044	-0.04125	-0.14712
Data282	0.149994	0.200043	0.165354	-0.074361	-0.043589	-0.143382
Data283	0.171763	0.16744	0.149485	-0.05661	-0.054932	-0.157242
Data284	0.175273	0.144602	0.129445	-0.047811	-0.066986	-0.162175
Data285	0.183462	0.126394	0.097605	-0.039266	-0.084585	-0.166702
Data286	0.187988	0.123952	0.071411	-0.037282	-0.08611	-0.161387
Data287	0.193736	0.122782	0.048574	-0.044912	-0.086975	-0.155106
Data288	0.209452	0.126546	0.043182	-0.06724	-0.078328	-0.168432
Data289	0.213826	0.128021	0.060984	-0.085907	-0.066223	-0.17039
Data290	0.202637	0.128123	0.076141	-0.100708	-0.048065	-0.156682
Data291	0.192617	0.126801	0.099233	-0.112762	-0.037435	-0.155767
Data292	0.188141	0.121206	0.12502	-0.114085	-0.033112	-0.145467
Data293	0.19282	0.119629	0.142822	-0.106049	-0.030772	-0.120443
Data294	0.189056	0.111338	0.15096	-0.093842	-0.021667	-0.1017
Data295	0.179799	0.111135	0.1533	-0.083771	-0.00885	-0.094172
Data296	0.176442	0.105743	0.155894	-0.077566	-0.010325	-0.09697
Data297	0.174917	0.088145	0.159912	-0.075175	-0.013784	-0.088425
Data298	0.172068	0.081635	0.175629	-0.082041	-0.009816	-0.076599
Data299	0.161031	0.080058	0.192973	-0.094452	-0.007019	-0.06218
Data300	0.137685	0.078176	0.190481	-0.104167	0.000966	-0.049082
Data301	0.123291	0.086975	0.189768	-0.111745	0.02065	-0.040029
Data302	0.118917	0.099589	0.19338	-0.132701	0.036926	-0.024338
Data303	0.114034	0.116781	0.196889	-0.14267	0.04008	-0.023117
Data304	0.116221	0.126088	0.185293	-0.158285	0.034129	-0.030441
Data305	0.121969	0.124512	0.172984	-0.172119	0.029348	-0.035604
Data306	0.130157	0.112508	0.163116	-0.180461	0.026296	-0.046616
Data307	0.126546	0.092468	0.150146	-0.190023	0.013987	-0.04336
Data308	0.118561	0.068054	0.133006	-0.20579	0.021973	-0.040792
Data309	0.106049	0.052541	0.119578	-0.219371	0.031891	-0.043767
Data310	0.109151	0.042114	0.114492	-0.23351	0.044912	-0.036189
Data311	0.120799	0.036621	0.124461	-0.241852	0.053355	-0.021311
Data312	0.134939	0.033366	0.136261	-0.241445	0.062459	-0.016632
Data313	0.135905	0.035197	0.134837	-0.23112	0.06663	-0.016785
Data314	0.126292	0.034739	0.125376	-0.221608	0.061391	-0.018972
Data315	0.118713	0.035197	0.112813	-0.226542	0.052541	-0.014114
Data316	0.115814	0.040538	0.105438	-0.245412	0.048218	-0.008291
Data317	0.109406	0.049947	0.108795	-0.255127	0.043894	0.003586
Data318	0.095113	0.055847	0.13443	-0.259552	0.028737	0.011342
Data319	0.085805	0.046539	0.170034	-0.252889	0.022685	0.013326
Data320	0.065358	0.036977	0.196177	-0.235596	0.012054	-0.005697
Data321	0.039571	0.024363	0.20752	-0.223897	0.010173	-0.032578
Data322	0.012156	0.029653	0.207265	-0.226339	0.019887	-0.051092
Data323	-0.015869	0.033773	0.203959	-0.239868	0.034383	-0.061518
Data324	-0.037842	0.025838	0.210826	-0.249532	0.048981	-0.068461
Data325	-0.052795	0.018005	0.209147	-0.247447	0.065867	-0.053406
Data326	-0.052897	0.00824	0.216573	-0.237325	0.083669	-0.030975
Data327	-0.038401	0.002848	0.231628	-0.240326	0.09491	-0.00117
Data328	-0.035095	0.008799	0.238088	-0.252584	0.097198	0.020828
Data329	-0.044556	0.019938	0.239919	-0.259501	0.106659	0.03245
Data330	-0.041555	0.02299	0.241038	-0.273031	0.109406	0.047582
Data331	-0.049032	0.020752	0.242869	-0.287832	0.126597	0.047506
Data332	-0.053202	0.000763	0.24175	-0.302022	0.149994	0.040843
Data333	-0.04659	-0.024923	0.23819	-0.311228	0.158742	0.031687
Data334	-0.03301	-0.033264	0.228271	-0.328471	0.142365	0.031102
Data335	-0.023193	-0.040995	0.222575	-0.348053	0.118306	0.042775
Data336	-0.019379	-0.044454	0.224406	-0.356801	0.105743	0.042826
Data337	-0.015717	-0.055288	0.23524	-0.361176	0.107015	0.039342
Data338	-0.017649	-0.062764	0.226644	-0.356852	0.105031	0.035782
Data339	-0.027771	-0.072174	0.205638	-0.323588	0.099436	0.039291
Data340	-0.007985	-0.069071	0.212148	-0.283864	0.106405	0.046717
Data341	0.030111	-0.055237	0.233866	-0.260824	0.134786	0.042903
Data342	0.072937	-0.0413	0.253703	-0.265249	0.154165	0.042928
Data343	0.105794	-0.033976	0.266774	-0.293783	0.157318	0.047277
Data344	0.12736	-0.037689	0.262705	-0.311737	0.157013	0.052999
Data345	0.130564	-0.03535	0.249634	-0.31662	0.154724	0.043716
Data346	0.129395	-0.045471	0.232137	-0.304311	0.146637	0.039724
Data347	0.133413	-0.061442	0.231018	-0.27832	0.136261	0.038223
Data348	0.14679	-0.078532	0.233358	-0.258128	0.136871	0.044479
Data349	0.166677	-0.101267	0.228526	-0.239512	0.150503	0.062764
Data350	0.178121	-0.121816	0.216522	-0.21637	0.153351	0.073446
Data351	0.164693	-0.12558	0.195719	-0.200399	0.138346	0.084915
Data352	0.140788	-0.123393	0.17924	-0.1975	0.121663	0.106074
Data353	0.117849	-0.129903	0.180918	-0.202891	0.109202	0.122274
Data354	0.103455	-0.122579	0.179443	-0.205638	0.113068	0.112915
Data355	0.085653	-0.112966	0.175069	-0.214793	0.107625	0.104294
Data356	0.070852	-0.119527	0.171305	-0.229289	0.099945	0.094299
Data357	0.044149	-0.11851	0.171458	-0.231425	0.097046	0.096181
Data358	0.024516	-0.116323	0.174662	-0.232137	0.100505	0.112228
Data359	0.022278	-0.106506	0.178477	-0.22583	0.117493	0.125783
Data360	0.039419	-0.087891	0.170542	-0.221354	0.146128	0.130819
Data361	0.057119	-0.06724	0.165405	-0.223287	0.163879	0.125148
Data362	0.06429	-0.055084	0.166168	-0.235291	0.176036	0.126623
Data363	0.074463	-0.046743	0.167389	-0.243886	0.197398	0.136871
Data364	0.085042	-0.035858	0.176188	-0.241648	0.20518	0.145594
Data365	0.09023	-0.031891	0.181783	-0.233866	0.20757	0.158335
Data366	0.09613	-0.032654	0.190684	-0.217234	0.220184	0.164897
Data367	0.103912	-0.03596	0.190887	-0.209554	0.224864	0.167974
Data368	0.107625	-0.048625	0.188751	-0.214437	0.222575	0.176977
Data369	0.103607	-0.068359	0.188802	-0.214589	0.224101	0.18458
Data370	0.079753	-0.078939	0.188497	-0.216777	0.217234	0.196025
Data371	0.064697	-0.084788	0.188395	-0.230306	0.205282	0.203501
Data372	0.057831	-0.088094	0.182495	-0.248413	0.187887	0.214233
Data373	0.053406	-0.087331	0.171458	-0.253042	0.173747	0.206757
Data374	0.06368	-0.077616	0.164286	-0.246226	0.161184	0.198135
Data375	0.054932	-0.065613	0.155843	-0.236766	0.153809	0.201314
Data376	0.041606	-0.060527	0.14506	-0.234019	0.164591	0.206985
Data377	0.049388	-0.054576	0.132853	-0.236511	0.173086	0.217819
Data378	0.05127	-0.045522	0.113322	-0.239461	0.170644	0.22021
Data379	0.059662	-0.048472	0.109711	-0.249786	0.170797	0.229594
Data380	0.062764	-0.057831	0.111542	-0.268046	0.171763	0.241852
Data381	0.03479	-0.059001	0.113983	-0.281372	0.167694	0.247726
Data382	-0.010783	-0.059611	0.110219	-0.284119	0.168966	0.246175
Data383	-0.047963	-0.05722	0.100047	-0.292765	0.175934	0.241674
Data384	-0.08606	-0.056203	0.090027	-0.298258	0.169373	0.238012
Data385	-0.111847	-0.040131	0.084381	-0.297648	0.156911	0.250575
Data386	-0.130971	-0.028585	0.081075	-0.305278	0.153859	0.276794
Data387	-0.139821	-0.030263	0.086873	-0.315348	0.145365	0.295207
Data388	-0.144857	-0.058136	0.074717	-0.329997	0.143077	0.294825
Data389	-0.14562	-0.077922	0.071767	-0.328064	0.141347	0.296224
Data390	-0.14328	-0.083211	0.068919	-0.310313	0.133362	0.293706
Data391	-0.126394	-0.071106	0.07136	-0.295715	0.122782	0.299759
Data392	-0.112101	-0.064392	0.078684	-0.288493	0.117594	0.303472
Data393	-0.095876	-0.07136	0.083872	-0.281219	0.11495	0.308228
Data394	-0.092723	-0.088043	0.087026	-0.280507	0.096181	0.306498
Data395	-0.086721	-0.102488	0.091604	-0.281474	0.081787	0.30426
Data396	-0.084178	-0.107676	0.093536	-0.295207	0.085347	0.302378
Data397	-0.090027	-0.110677	0.087891	-0.308787	0.095266	0.314789
Data398	-0.096385	-0.109762	0.081533	-0.311584	0.101573	0.326131
Data399	-0.089264	-0.106913	0.065358	-0.317027	0.088704	0.33994
Data400	-0.084279	-0.099589	0.050303	-0.327962	0.073853	0.345993
Data401	-0.045827	-0.094045	0.037994	-0.337423	0.062256	0.33844
Data402	0.003357	-0.092773	0.024923	-0.342712	0.058848	0.32191
Data403	0.05188	-0.086314	0.020803	-0.335744	0.060984	0.319036
Data404	0.101115	-0.076701	0.010223	-0.337118	0.071767	0.337626
Data405	0.120087	-0.063375	0.009766	-0.34083	0.086314	0.348104
Data406	0.118917	-0.063782	0.007731	-0.341441	0.088399	0.351384
Data407	0.107778	-0.069326	-0.006968	-0.314789	0.089569	0.352097
Data408	0.095113	-0.079651	-0.031789	-0.293833	0.094554	0.35436
Data409	0.089162	-0.098521	-0.048777	-0.286916	0.095876	0.36967
Data410	0.078837	-0.121562	-0.068258	-0.282745	0.088755	0.385234
Data411	0.059662	-0.149485	-0.077718	-0.272624	0.076294	0.379308
Data412	0.04364	-0.166219	-0.067596	-0.260468	0.060323	0.375163
Data413	0.029602	-0.183767	-0.066376	-0.253652	0.044657	0.366313
Data414	0.026754	-0.198008	-0.076955	-0.249888	0.029144	0.362269
Data415	0.027568	-0.194804	-0.096436	-0.237783	0.01943	0.368042
Data416	0.018921	-0.179392	-0.106557	-0.231222	0.013021	0.371857
Data417	0.021718	-0.170186	-0.110372	-0.228221	0.017649	0.362167
Data418	0.025686	-0.166982	-0.111847	-0.217387	-0.003967	0.357946
Data419	0.031586	-0.16271	-0.123088	-0.202993	-0.037893	0.356598
Data420	0.04008	-0.159454	-0.131276	-0.185343	-0.061493	0.359014
Data421	0.041555	-0.161031	-0.118866	-0.183665	-0.074158	0.365855
Data422	0.037944	-0.15508	-0.115356	-0.186412	-0.073395	0.355988
Data423	0.033417	-0.14562	-0.116679	-0.181071	-0.064341	0.337041
Data424	0.028839	-0.149536	-0.111389	-0.176036	-0.062612	0.328827
Data425	0.037537	-0.150503	-0.126851	-0.180511	-0.060018	0.31985
Data426	0.031484	-0.147298	-0.13387	-0.171356	-0.062815	0.320791
Data427	0.023346	-0.138295	-0.132701	-0.168559	-0.061289	0.337219
Data428	0.003459	-0.129344	-0.134633	-0.170034	-0.045827	0.340983
Data429	-0.015411	-0.106252	-0.148977	-0.167796	-0.044963	0.338109
Data430	-0.024465	-0.093079	-0.156911	-0.168966	-0.054067	0.346273
Data431	-0.018107	-0.082296	-0.153809	-0.173289	-0.059357	0.36232
Data432	-0.015564	-0.07604	-0.153605	-0.171509	-0.071767	0.35792
Data433	-0.005849	-0.072632	-0.141195	-0.176849	-0.07782	0.351105
Data434	0.006968	-0.087229	-0.139618	-0.178782	-0.081533	0.335592
Data435	0.020854	-0.102437	-0.149892	-0.180918	-0.089467	0.325699
Data436	0.037537	-0.121867	-0.15508	-0.186361	-0.090586	0.315069
Data437	0.048065	-0.126139	-0.158488	-0.186208	-0.080465	0.315959
Data438	0.0413	-0.123647	-0.162252	-0.182546	-0.065002	0.32402
Data439	0.027771	-0.118154	-0.167389	-0.174815	-0.050405	0.33788
Data440	0.020447	-0.113525	-0.169271	-0.167185	-0.038452	0.353063
Data441	0.019023	-0.103149	-0.168711	-0.163829	-0.028941	0.363617
Data442	0.001577	-0.094248	-0.166728	-0.177205	-0.028687	0.35703
Data443	-0.02594	-0.094604	-0.17156	-0.189514	-0.035146	0.341873
Data444	-0.043233	-0.100962	-0.18163	-0.199534	-0.048421	0.32397
Data445	-0.055695	-0.121816	-0.190837	-0.194295	-0.064952	0.310567
Data446	-0.07253	-0.125631	-0.190735	-0.170237	-0.067393	0.314077
Data447	-0.088399	-0.120087	-0.192668	-0.158539	-0.069275	0.317561
Data448	-0.101522	-0.116018	-0.204213	-0.153198	-0.071208	0.316162
Data449	-0.111186	-0.11083	-0.219523	-0.140737	-0.077159	0.306956
Data450	-0.119171	-0.096944	-0.222677	-0.134481	-0.081228	0.300573
Data451	-0.130463	-0.098216	-0.228271	-0.119934	-0.094554	0.30009
Data452	-0.138041	-0.108541	-0.240529	-0.115051	-0.103709	0.306829
Data453	-0.121816	-0.125936	-0.259552	-0.113525	-0.10615	0.32107
Data454	-0.093384	-0.149536	-0.268555	-0.117849	-0.093587	0.331573
Data455	-0.074514	-0.179545	-0.276896	-0.116628	-0.089569	0.334905
Data456	-0.053406	-0.200704	-0.264994	-0.114797	-0.088348	0.336939
Data457	-0.033061	-0.212097	-0.254313	-0.112203	-0.085704	0.321808
Data458	-0.028381	-0.214844	-0.257365	-0.101522	-0.080872	0.321859
Data459	-0.03123	-0.206095	-0.282949	-0.091349	-0.073293	0.328445
Data460	-0.026093	-0.187124	-0.31016	-0.094198	-0.067952	0.319036
Data461	-0.007273	-0.161082	-0.325673	-0.09613	-0.077667	0.3081
Data462	0.040181	-0.139618	-0.334829	-0.096232	-0.07431	0.305481
Data463	0.083313	-0.118256	-0.34785	-0.094045	-0.064697	0.30899
Data464	0.109762	-0.106812	-0.357513	-0.095164	-0.056712	0.308914
Data465	0.133108	-0.10376	-0.35024	-0.0914	-0.052745	0.307465
Data466	0.148722	-0.096334	-0.345205	-0.079753	-0.052795	0.316213
Data467	0.153249	-0.078735	-0.348663	-0.079295	-0.039063	0.332794
Data468	0.163015	-0.070089	-0.357615	-0.090942	-0.023702	0.34022
Data469	0.170237	-0.063426	-0.361379	-0.101827	-0.007782	0.33315
Data470	0.178375	-0.061951	-0.373332	-0.114899	-0.015564	0.331701
Data471	0.185089	-0.070394	-0.388438	-0.107778	-0.020905	0.338135
Data472	0.181732	-0.087941	-0.402018	-0.103556	-0.02889	0.332718
Data473	0.181986	-0.09201	-0.414632	-0.106455	-0.036875	0.32191
Data474	0.173645	-0.100454	-0.425669	-0.123291	-0.046031	0.303218
Data475	0.165049	-0.107066	-0.451406	-0.145315	-0.044657	0.298513
Data476	0.165253	-0.104523	-0.479431	-0.162913	-0.039978	0.290731
Data477	0.156403	-0.110728	-0.499064	-0.178375	-0.045064	0.275675
Data478	0.151825	-0.104421	-0.49825	-0.192108	-0.063578	0.265961
Data479	0.156759	-0.093384	-0.493978	-0.195211	-0.076904	0.261739
Data480	0.170695	-0.083415	-0.492554	-0.187887	-0.078888	0.25355
Data481	0.183818	-0.076141	-0.494436	-0.171509	-0.066477	0.257111
Data482	0.17568	-0.066833	-0.486043	-0.158641	-0.045013	0.276337
Data483	0.153249	-0.062103	-0.482686	-0.155385	-0.022024	0.28272
Data484	0.125783	-0.064392	-0.491689	-0.152639	-0.003866	0.293986
Data485	0.110881	-0.052948	-0.512238	-0.154266	0.00412	0.288289
Data486	0.102743	-0.035095	-0.537262	-0.17868	0.006256	0.281728
Data487	0.094757	-0.032043	-0.54479	-0.203145	0.005849	0.279922
Data488	0.093079	-0.03123	-0.536601	-0.203145	-0.003357	0.270971
Data489	0.096486	-0.036621	-0.537262	-0.198313	-0.016479	0.260086
Data490	0.095266	-0.06368	-0.546112	-0.194244	-0.032145	0.25795
Data491	0.097809	-0.091502	-0.565287	-0.190328	-0.052287	0.250905
Data492	0.094554	-0.119629	-0.574036	-0.190633	-0.059662	0.241013
Data493	0.100657	-0.14384	-0.582631	-0.193685	-0.065816	0.238215
Data494	0.119883	-0.163218	-0.588888	-0.199941	-0.075226	0.243047
Data495	0.146281	-0.167033	-0.588277	-0.199025	-0.077718	0.248133
Data496	0.15686	-0.159861	-0.590413	-0.1887	-0.074921	0.247726
Data497	0.167898	-0.149231	-0.601145	-0.17924	-0.069936	0.248082
Data498	0.186768	-0.151774	-0.605214	-0.180155	-0.067037	0.250244
Data499	0.193024	-0.147044	-0.613759	-0.185191	-0.059204	0.239817
Data500	0.178426	-0.145213	-0.629628	-0.186971	-0.055491	0.227712
Data501	0.166677	-0.157471	-0.646057	-0.190175	-0.046438	0.218201
Data502	0.154165	-0.164795	-0.656891	-0.190938	-0.033366	0.218201
Data503	0.116984	-0.16744	-0.658671	-0.200602	-0.016632	0.209223
Data504	0.069987	-0.174917	-0.655568	-0.207926	-0.009155	0.197271
Data505	0.015259	-0.169373	-0.660756	-0.200094	-0.017446	0.187709
Data506	-0.020752	-0.143229	-0.672302	-0.19165	-0.022329	0.180817
Data507	-0.03123	-0.108897	-0.6928	-0.17334	-0.034078	0.185699
Data508	-0.031687	-0.093892	-0.704295	-0.15564	-0.042674	0.186488
Data509	-0.013123	-0.088755	-0.708974	-0.14801	-0.051626	0.189565
Data510	0.00351	-0.089874	-0.70282	-0.14979	-0.053609	0.18926
Data511	0.005849	-0.090993	-0.700022	-0.156199	-0.059306	0.18837
Data512	-0.005391	-0.09079	-0.705312	-0.163116	-0.066427	0.187124
Data513	-0.012614	-0.08906	-0.71991	-0.170135	-0.071869	0.182037
Data514	-0.011292	-0.094452	-0.738831	-0.175069	-0.077515	0.171661
Data515	-0.003204	-0.098368	-0.758667	-0.182037	-0.078481	0.15391
Data516	-0.004883	-0.089874	-0.760193	-0.171204	-0.068461	0.141907
Data517	0.004171	-0.087026	-0.748952	-0.159607	-0.051015	0.134684
Data518	0.019684	-0.085958	-0.734711	-0.156047	-0.036672	0.139109
Data519	0.026398	-0.085449	-0.71935	-0.158641	-0.040181	0.14562
Data520	0.020294	-0.08311	-0.707753	-0.161641	-0.057678	0.142797
Data521	0.010223	-0.082703	-0.705516	-0.159403	-0.085856	0.144882
Data522	0.012817	-0.074819	-0.710958	-0.160878	-0.104828	0.134481
Data523	0.047557	-0.060933	-0.722148	-0.169525	-0.115458	0.11233
Data524	0.082855	-0.035858	-0.731608	-0.174967	-0.122884	0.097631
Data525	0.098826	-0.007172	-0.744222	-0.184326	-0.128835	0.085119
Data526	0.11027	0.006256	-0.75826	-0.192973	-0.126088	0.082855
Data527	0.124919	0.005849	-0.756226	-0.188039	-0.122172	0.084763
Data528	0.131531	-0.019328	-0.757345	-0.187225	-0.12263	0.090103
Data529	0.123393	-0.053762	-0.754496	-0.172526	-0.131073	0.098241
Data530	0.125529	-0.066935	-0.745036	-0.160421	-0.153554	0.097275
Data531	0.136108	-0.072988	-0.738118	-0.147502	-0.169017	0.096512
Data532	0.143178	-0.068614	-0.727997	-0.143992	-0.177409	0.082804
Data533	0.146383	-0.062561	-0.715485	-0.141195	-0.190837	0.064112
Data534	0.147654	-0.055847	-0.716705	-0.145111	-0.206858	0.051371
Data535	0.149028	-0.047862	-0.72876	-0.149129	-0.215047	0.042369
Data536	0.145874	-0.03418	-0.737915	-0.142568	-0.203094	0.032349
Data537	0.134023	-0.020192	-0.746307	-0.134583	-0.186361	0.031713
Data538	0.121307	-0.016429	-0.74707	-0.133158	-0.171763	0.034434
Data539	0.105794	-0.018616	-0.730693	-0.139516	-0.164388	0.042013
Data540	0.094859	-0.010783	-0.722809	-0.130005	-0.157064	0.046539
Data541	0.10142	-0.003357	-0.724996	-0.126953	-0.140839	0.046361
Data542	0.115916	-0.001424	-0.730031	-0.127004	-0.131022	0.042063
Data543	0.117188	-0.004171	-0.736542	-0.126851	-0.130819	0.03006
Data544	0.111694	-0.011495	-0.750173	-0.136363	-0.135295	0.003128
Data545	0.101573	-0.026703	-0.756683	-0.14384	-0.14384	-0.0103
Data546	0.097148	-0.03835	-0.75531	-0.163676	-0.149994	-0.014776
Data547	0.104523	-0.047658	-0.755666	-0.174001	-0.155385	-0.018412
Data548	0.117544	-0.070496	-0.755717	-0.177663	-0.16154	-0.018133
Data549	0.127258	-0.076904	-0.750783	-0.180003	-0.160319	-0.024033
Data550	0.120697	-0.059967	-0.743205	-0.170542	-0.15625	-0.022227
Data551	0.092621	-0.041656	-0.759684	-0.153707	-0.138092	-0.023066
Data552	0.072021	-0.033773	-0.772909	-0.134837	-0.123851	-0.027466
Data553	0.047048	-0.02299	-0.77769	-0.119832	-0.107524	-0.035604
Data554	0.036875	-0.023092	-0.772807	-0.113169	-0.096944	-0.053355
Data555	0.031942	-0.031535	-0.764872	-0.126343	-0.099182	-0.054321
Data556	0.043844	-0.034281	-0.75175	-0.132751	-0.112508	-0.050303
Data557	0.062815	-0.041606	-0.734151	-0.131327	-0.126597	-0.054932
Data558	0.068665	-0.045217	-0.709279	-0.134735	-0.134074	-0.056966
Data559	0.074056	-0.037384	-0.695648	-0.123393	-0.124156	-0.052567
Data560	0.081635	-0.03184	-0.685323	-0.106812	-0.123494	-0.049769
Data561	0.082957	-0.02828	-0.685221	-0.095571	-0.13209	-0.046031
Data562	0.079091	-0.017497	-0.694326	-0.088298	-0.131429	-0.042318
Data563	0.073954	-0.003662	-0.698598	-0.084534	-0.122782	-0.03952
Data564	0.03184	-0.004069	-0.697378	-0.083618	-0.120544	-0.036341
Data565	-0.018311	-0.018616	-0.711009	-0.079549	-0.119527	-0.028865
Data566	-0.052948	-0.032908	-0.738068	-0.072123	-0.120036	-0.030594
Data567	-0.070953	-0.03301	-0.747935	-0.062408	-0.121714	-0.02833
Data568	-0.073954	-0.030518	-0.751699	-0.065257	-0.121714	-0.024211
Data569	-0.080414	-0.035858	-0.749969	-0.068817	-0.121816	-0.030746
Data570	-0.087992	-0.033061	-0.737254	-0.061646	-0.124512	-0.030238
Data571	-0.087687	-0.018819	-0.720673	-0.057475	-0.125071	-0.033315
Data572	-0.091909	-0.004069	-0.705516	-0.072632	-0.1238	-0.043259
Data573	-0.090892	0.019531	-0.674082	-0.089722	-0.127207	-0.065994
Data574	-0.083466	0.039724	-0.629527	-0.105031	-0.134684	-0.069478
Data575	-0.07019	0.039063	-0.603994	-0.113068	-0.134176	-0.068054
Data576	-0.058848	0.040487	-0.583293	-0.104014	-0.128377	-0.058467
Data577	-0.059306	0.042572	-0.571187	-0.088603	-0.123138	-0.05127
Data578	-0.066274	0.044047	-0.568746	-0.080312	-0.110677	-0.042318
Data579	-0.076396	0.026754	-0.562388	-0.07309	-0.101369	-0.043259
Data580	-0.084788	0.007324	-0.560862	-0.0619	-0.109609	-0.047277
Data581	-0.081278	-0.002136	-0.568746	-0.051676	-0.115458	-0.052821
Data582	-0.088908	0.004476	-0.581411	-0.039571	-0.112915	-0.04425
Data583	-0.092926	0.018311	-0.581004	-0.025584	-0.108948	-0.037537
Data584	-0.050405	0.018005	-0.584768	-0.010325	-0.103251	-0.025991
Data585	-0.009715	0.017192	-0.597178	-0.004628	-0.104167	-0.030746
Data586	0.018412	0.024312	-0.592041	-0.010325	-0.111694	-0.045954
Data587	0.0354	0.030721	-0.582326	-0.02538	-0.116018	-0.055847
Data588	0.050252	0.042775	-0.575205	-0.037282	-0.10732	-0.048065
Data589	0.059967	0.051931	-0.561167	-0.048879	-0.095723	-0.047328
Data590	0.062256	0.051066	-0.542908	-0.053101	-0.099436	-0.050507
Data591	0.060933	0.052541	-0.532684	-0.058645	-0.122986	-0.0575
Data592	0.053101	0.052643	-0.53299	-0.071971	-0.14684	-0.0619
Data593	0.043132	0.045217	-0.524445	-0.071513	-0.162913	-0.058619
Data594	0.039419	0.044403	-0.51534	-0.062866	-0.167491	-0.05127
Data595	0.030263	0.052592	-0.511373	-0.051575	-0.170186	-0.048319
Data596	0.014852	0.070089	-0.50766	-0.031789	-0.183105	-0.03919
Data597	0.007324	0.074972	-0.504049	-0.028992	-0.190125	-0.018183
Data598	0.001119	0.067698	-0.491689	-0.034892	-0.19165	0.004527
Data599	-0.004425	0.061798	-0.477448	-0.046082	-0.189514	0.015132
Data600	-0.012105	0.073802	-0.469055	-0.059408	-0.172017	0.0162
Data601	-0.019989	0.082804	-0.461375	-0.072174	-0.152028	0.014521
Data602	-0.019836	0.086416	-0.45756	-0.079854	-0.141958	0.019582
Data603	-0.016785	0.087229	-0.450033	-0.084991	-0.142619	0.017904
Data604	-0.002645	0.076548	-0.446167	-0.07665	-0.147146	0.014165
Data605	0.008392	0.052134	-0.438385	-0.072378	-0.148722	0.013758
Data606	0.009206	0.038706	-0.434977	-0.084941	-0.157674	0.012817
Data607	0.013275	0.046336	-0.432841	-0.103302	-0.160217	0.011597
Data608	0.003255	0.059967	-0.425364	-0.118001	-0.161794	-0.002416
Data609	-0.009715	0.079193	-0.426229	-0.125376	-0.160929	-0.00885
Data610	-0.016378	0.103302	-0.417684	-0.134989	-0.150045	-0.005315
Data611	-0.012614	0.103149	-0.396016	-0.138041	-0.156047	0.012258
Data612	-0.024668	0.099996	-0.375722	-0.126343	-0.171153	0.026321
Data613	-0.034637	0.0973	-0.363871	-0.114797	-0.189006	0.03418
Data614	-0.045166	0.100708	-0.359751	-0.102539	-0.207367	0.033188
Data615	-0.045268	0.10732	-0.369822	-0.091705	-0.20813	0.030568
Data616	-0.035299	0.111389	-0.385742	-0.087484	-0.194499	0.034129
Data617	-0.021973	0.113525	-0.396118	-0.107015	-0.188344	0.048065
Data618	-0.007019	0.118103	-0.394338	-0.130768	-0.180664	0.059001
Data619	0.004527	0.133158	-0.398102	-0.144653	-0.17156	0.068614
Data620	-0.007273	0.135142	-0.396678	-0.12324	-0.167236	0.078812
Data621	-0.025889	0.131734	-0.37262	-0.108185	-0.163422	0.082219
Data622	-0.047506	0.128377	-0.358124	-0.101369	-0.166066	0.079803
Data623	-0.063629	0.11495	-0.354258	-0.091502	-0.177511	0.084279
Data624	-0.065613	0.105998	-0.354513	-0.097707	-0.183563	0.071894
Data625	-0.092061	0.105947	-0.353953	-0.102336	-0.171967	0.076396
Data626	-0.130768	0.106608	-0.365448	-0.101013	-0.157318	0.089035
Data627	-0.171204	0.120087	-0.380198	-0.104065	-0.14562	0.093867
Data628	-0.198364	0.142466	-0.383606	-0.100149	-0.12797	0.09758
Data629	-0.203552	0.157471	-0.385437	-0.094554	-0.117035	0.09552
Data630	-0.197957	0.151265	-0.378723	-0.087636	-0.11617	0.083389
Data631	-0.200806	0.140483	-0.367788	-0.0855	-0.120138	0.072047
Data632	-0.20462	0.134786	-0.344543	-0.088552	-0.120646	0.060069
Data633	-0.205129	0.135396	-0.337931	-0.089773	-0.129089	0.058339
Data634	-0.20401	0.135956	-0.318451	-0.095571	-0.140381	0.067546
Data635	-0.189006	0.138143	-0.297801	-0.107676	-0.153351	0.075785
Data636	-0.163676	0.130768	-0.287933	-0.122325	-0.156708	0.089645
Data637	-0.153453	0.114594	-0.291697	-0.130412	-0.159251	0.097809
Data638	-0.158132	0.10081	-0.290273	-0.132548	-0.168101	0.088933
Data639	-0.160166	0.08194	-0.295359	-0.133769	-0.176697	0.073929
