# Supplementary material for: Integration of MRI and somatosensory evoked potentials facilitate diagnosis of spinal cord compression
Source: Sci Rep. 2023 May 15;13:7861. doi: 10.1038/s41598-023-34832-2 (PMC10185544; doi:10.1038/s41598-023-34832-2)
Supplement: Supplementary file 3 — Supplementary Information 3. [file 41598_2023_34832_MOESM3_ESM.zip › Preoperative SSEP data/spinal cord compression group/6506915_2/6506915_2_Rt Tibial SEP_Cz'-Fpz_201219_105755.csv]

Index	1	2	3	4	5
Name	Cz'-Fpz	Cz'-Fpz	Cz'-Fpz	Cz'-Fpz	Cz'-Fpz
Time	2.01711E+13	2.01711E+13	2.01711E+13	2.01711E+13	2.01711E+13
Highcut	500	500	500	500	500
Lowcut	10	10	10	10	10
Period	0.000156	0.000156	0.000156	0.000156	0.000156
Averages	120	120	120	120	120
Int (mA)	30/29.4mA	30/29.4mA	30/30.2mA	30/29.8mA	30/29.4mA
Pulse Width (�gs)	200�s	200�s	200�s	200�s	200�s
Rep Rate (Hz)	3.11Hz	3.11Hz	3.11Hz	3.11Hz	3.11Hz
Data0	-0.418294	0.014852	0.070699	-0.007884	0.275574
Data1	-1.253764	-1.426086	-0.450033	-0.973969	-0.78771
Data2	-1.672262	-1.737162	-1.573842	-1.553853	-0.630239
Data3	-0.999858	-0.70048	-0.940145	-0.646159	0.17573
Data4	-0.378825	0.112406	-0.179087	-0.023397	0.587565
Data5	0.026042	0.628357	0.297292	0.358836	0.797119
Data6	0.236104	0.876465	0.55186	0.552877	0.864766
Data7	0.300598	0.921224	0.628967	0.602773	0.842539
Data8	0.267131	0.854696	0.596415	0.561015	0.781504
Data9	0.176392	0.747477	0.505727	0.482686	0.706177
Data10	0.065715	0.624695	0.392202	0.395406	0.626373
Data11	-0.033875	0.513509	0.292409	0.301208	0.565389
Data12	-0.107422	0.419515	0.217641	0.226593	0.529327
Data13	-0.158997	0.35024	0.154317	0.180613	0.516205
Data14	-0.195313	0.306803	0.119425	0.148163	0.502218
Data15	-0.216878	0.2889	0.103861	0.127513	0.477448
Data16	-0.226135	0.282186	0.094401	0.121155	0.456899
Data17	-0.232951	0.284729	0.10081	0.123596	0.445913
Data18	-0.250346	0.279439	0.113678	0.127207	0.427195
Data19	-0.255737	0.268758	0.121613	0.131531	0.395457
Data20	-0.239156	0.24821	0.1209	0.123901	0.370229
Data21	-0.226034	0.248922	0.118917	0.110881	0.359344
Data22	-0.21993	0.261536	0.099284	0.105693	0.35024
Data23	-0.20813	0.274963	0.08906	0.104624	0.34612
Data24	-0.19399	0.271912	0.09257	0.114441	0.356801
Data25	-0.19633	0.257365	0.103048	0.134633	0.370382
Data26	-0.201111	0.23997	0.129598	0.140381	0.375875
Data27	-0.202535	0.223287	0.160573	0.131938	0.37028
Data28	-0.202128	0.211487	0.183462	0.110575	0.35553
Data29	-0.148519	0.206095	0.204722	0.102743	0.341949
Data30	0.256551	0.217082	0.219727	0.105489	0.328166
Data31	0.391846	0.226746	0.227153	0.122681	0.318756
Data32	0.355428	0.232137	0.225169	0.13326	0.313314
Data33	0.231222	0.233968	0.219421	0.14506	0.298869
Data34	0.091756	0.232544	0.207672	0.149028	0.291036
Data35	-0.025838	0.229797	0.188955	0.151978	0.293427
Data36	-0.104167	0.223592	0.179291	0.158539	0.286814
Data37	-0.15096	0.219727	0.170237	0.166524	0.287069
Data38	-0.181274	0.21047	0.160777	0.171204	0.273183
Data39	-0.195313	0.199687	0.140381	0.166473	0.25294
Data40	-0.207418	0.186462	0.137838	0.174459	0.247447
Data41	-0.210164	0.176086	0.141195	0.186005	0.248515
Data42	-0.210673	0.190125	0.154063	0.183411	0.252177
Data43	-0.214844	0.207926	0.163116	0.168203	0.263519
Data44	-0.214233	0.218201	0.157166	0.16154	0.276133
Data45	-0.214335	0.207418	0.154622	0.150859	0.268148
Data46	-0.221151	0.196431	0.15564	0.150197	0.267893
Data47	-0.217794	0.176493	0.145772	0.149638	0.266724
Data48	-0.219727	0.167948	0.127462	0.15564	0.252482
Data49	-0.219218	0.160217	0.111033	0.145009	0.226186
Data50	-0.221049	0.14974	0.120646	0.138652	0.214793
Data51	-0.224508	0.140381	0.128377	0.129852	0.213521
Data52	-0.234477	0.125936	0.125631	0.114237	0.216471
Data53	-0.235901	0.11556	0.116221	0.102641	0.205994
Data54	-0.237834	0.111084	0.114085	0.095266	0.189209
Data55	-0.238037	0.105794	0.10615	0.097097	0.164897
Data56	-0.232646	0.10966	0.100759	0.100454	0.159098
Data57	-0.237528	0.094503	0.104523	0.090535	0.167999
Data58	-0.235596	0.086263	0.110321	0.082347	0.171102
Data59	-0.226644	0.082499	0.122681	0.082296	0.171814
Data60	-0.221659	0.078227	0.141958	0.09318	0.168203
Data61	-0.212911	0.083923	0.163116	0.099792	0.157674
Data62	-0.204569	0.097656	0.17334	0.099131	0.147705
Data63	-0.189209	0.106099	0.180003	0.075887	0.135498
Data64	-0.172526	0.09613	0.177917	0.052338	0.118866
Data65	-0.15564	0.088704	0.175171	0.050354	0.114594
Data66	-0.144755	0.097758	0.162099	0.060781	0.10554
Data67	-0.128377	0.102539	0.148875	0.064392	0.093638
Data68	-0.103658	0.105082	0.148621	0.075887	0.085398
Data69	-0.10498	0.111796	0.156352	0.083516	0.072123
Data70	-0.112813	0.123393	0.168304	0.072835	0.064443
Data71	-0.108032	0.135295	0.169017	0.067698	0.075938
Data72	-0.098063	0.136414	0.161235	0.064494	0.089111
Data73	-0.093892	0.118205	0.148621	0.058492	0.0855
Data74	-0.095011	0.095927	0.149129	0.05483	0.080872
Data75	-0.094401	0.075785	0.148265	0.053304	0.068512
Data76	-0.102336	0.067749	0.148519	0.052083	0.063375
Data77	-0.107931	0.071004	0.148722	0.048319	0.059408
Data78	-0.130819	0.09023	0.152079	0.047251	0.05839
Data79	-0.154724	0.099792	0.158183	0.037231	0.062307
Data80	-0.165914	0.10966	0.158285	0.031484	0.062358
Data81	-0.158386	0.125732	0.157623	0.048421	0.055593
Data82	-0.155945	0.131734	0.151876	0.058594	0.04659
Data83	-0.145365	0.126241	0.149434	0.060069	0.034536
Data84	-0.144653	0.117798	0.145009	0.051473	0.0177
Data85	-0.149333	0.114136	0.138448	0.04542	0.010783
Data86	-0.146891	0.106099	0.13087	0.046438	0.012716
Data87	-0.147705	0.090637	0.126851	0.058441	0.015869
Data88	-0.134481	0.077413	0.134939	0.060323	0.019633
Data89	-0.1179	0.07843	0.136668	0.064545	0.013479
Data90	-0.100098	0.085144	0.133057	0.069682	0.012716
Data91	-0.098572	0.099589	0.122426	0.063578	0.018921
Data92	-0.10142	0.097351	0.114594	0.056051	0.027313
Data93	-0.103251	0.079041	0.118815	0.047201	0.035858
Data94	-0.097148	0.062256	0.116475	0.040538	0.037028
Data95	-0.079244	0.05544	0.11205	0.035807	0.028178
Data96	-0.05483	0.04303	0.101115	0.045166	0.020447
Data97	-0.040995	0.022786	0.1032	0.048167	0.005341
Data98	-0.018514	0.009155	0.107066	0.045471	-0.007324
Data99	-0.009867	0.005697	0.097402	0.042674	-0.007833
Data100	0.011393	0.006409	0.09608	0.041962	0.00885
Data101	0.018005	0.013326	0.095723	0.041199	0.014954
Data102	0.012919	0.017293	0.105082	0.031484	0.022685
Data103	0.001322	0.015666	0.114594	0.027364	0.030467
Data104	-0.010376	0.003459	0.123291	0.025584	0.039317
Data105	-0.028585	-0.003764	0.127818	0.021006	0.036825
Data106	-0.046387	-0.010071	0.147603	0.02238	0.028025
Data107	-0.052287	-0.005697	0.149892	0.021057	0.023499
Data108	-0.045675	-0.002035	0.142924	0.010579	0.021057
Data109	-0.041911	-0.000203	0.143687	0.011292	0.020752
Data110	-0.0295	0.004985	0.15152	0.017649	0.009715
Data111	-0.010376	0.011902	0.141449	0.022939	-0.01887
Data112	0.009257	0.017293	0.120138	0.035197	-0.061696
Data113	0.009664	0.000509	0.105693	0.026499	-0.085602
Data114	-0.001933	-0.026245	0.110575	0.019073	-0.109304
Data115	-0.020345	-0.045878	0.122782	0.028687	-0.129242
Data116	-0.0295	-0.060221	0.138143	0.047506	-0.130107
Data117	-0.037435	-0.064596	0.153453	0.052439	-0.120595
Data118	-0.027466	-0.060018	0.158742	0.042775	-0.112915
Data119	-0.01475	-0.050557	0.16271	0.02533	-0.092723
Data120	-0.012512	-0.030518	0.144653	0.007629	-0.070699
Data121	-0.001729	-0.018616	0.121206	-0.008291	-0.053558
Data122	0.000102	-0.015462	0.113271	-0.019887	-0.044098
Data123	0.011597	-0.012207	0.117747	-0.026957	-0.035197
Data124	0.03184	-0.019328	0.128326	-0.036062	-0.027822
Data125	0.035197	-0.025024	0.141195	-0.046794	-0.027568
Data126	0.045268	-0.029704	0.158793	-0.04425	-0.026042
Data127	0.054525	-0.023905	0.179749	-0.051015	-0.027008
Data128	0.071818	-0.02594	0.179749	-0.055796	-0.034281
Data129	0.086466	-0.029907	0.16215	-0.055593	-0.047658
Data130	0.101624	-0.020447	0.145315	-0.06368	-0.067749
Data131	0.108439	-0.012105	0.119171	-0.059611	-0.071004
Data132	0.105998	-0.013123	0.086314	-0.046895	-0.061544
Data133	0.094808	-0.024211	0.055339	-0.021973	-0.051676
Data134	0.071716	-0.041707	0.030975	-0.008545	-0.038706
Data135	0.034892	-0.05127	0.025889	-0.012767	-0.032756
Data136	0.008341	-0.049642	0.031586	-0.008748	-0.036316
Data137	0.00529	-0.051982	0.041911	-0.011139	-0.045827
Data138	0.003764	-0.065816	0.061188	-0.022837	-0.050608
Data139	0.001831	-0.076904	0.08194	-0.042725	-0.049388
Data140	0.006002	-0.074768	0.097402	-0.068003	-0.034943
Data141	0.020854	-0.078227	0.094452	-0.080872	-0.014547
Data142	0.040792	-0.082194	0.086009	-0.091654	-0.007782
Data143	0.062459	-0.074565	0.077464	-0.100657	-0.013682
Data144	0.06663	-0.064697	0.073853	-0.116577	-0.017853
Data145	0.064189	-0.048421	0.077159	-0.1209	-0.024312
Data146	0.056152	-0.028687	0.07726	-0.125732	-0.02828
Data147	0.051066	-0.012817	0.083872	-0.128581	-0.021718
Data148	0.049032	-0.004781	0.095011	-0.123189	-0.019531
Data149	0.05839	-0.00885	0.107117	-0.113068	-0.013733
Data150	0.056864	-0.016581	0.110626	-0.106913	-0.002747
Data151	0.04303	-0.012919	0.111694	-0.103556	0.004272
Data152	0.019328	-0.025736	0.120951	-0.101725	0.002187
Data153	-0.007528	-0.059611	0.121562	-0.111796	0.003764
Data154	-0.028585	-0.076599	0.111643	-0.121613	0.002136
Data155	-0.044454	-0.074565	0.101013	-0.131124	0.003357
Data156	-0.057678	-0.065511	0.082397	-0.13738	0.009206
Data157	-0.067851	-0.064799	0.063629	-0.141602	0.025889
Data158	-0.074259	-0.066833	0.040283	-0.140686	0.043691
Data159	-0.076803	-0.060933	0.030975	-0.145009	0.056152
Data160	-0.085856	-0.063375	0.034841	-0.152334	0.066121
Data161	-0.08433	-0.066121	0.045776	-0.154114	0.073802
Data162	-0.071513	-0.064087	0.054321	-0.144552	0.078176
Data163	-0.06602	-0.050354	0.062307	-0.13677	0.080922
Data164	-0.058085	-0.040995	0.070852	-0.131327	0.081635
Data165	-0.051168	-0.029602	0.06251	-0.124817	0.084839
Data166	-0.041097	-0.027466	0.042775	-0.113881	0.066935
Data167	-0.027873	-0.049133	0.013682	-0.109202	0.047862
Data168	-0.018412	-0.062459	-0.00941	-0.120239	0.031433
Data169	-0.024109	-0.070699	-0.031179	-0.123037	0.02772
Data170	-0.025024	-0.070903	-0.054169	-0.114543	0.022074
Data171	-0.021871	-0.076904	-0.063578	-0.096842	0.018056
Data172	-0.012817	-0.072632	-0.066579	-0.083974	0.031026
Data173	-0.010376	-0.072123	-0.060323	-0.08077	0.05249
Data174	-0.00529	-0.067546	-0.05544	-0.086416	0.067647
Data175	0.01241	-0.065308	-0.060577	-0.097453	0.075277
Data176	0.029806	-0.069885	-0.074056	-0.108693	0.061646
Data177	0.04008	-0.065104	-0.105184	-0.107524	0.054169
Data178	0.033671	-0.053101	-0.130412	-0.092468	0.056661
Data179	0.015361	-0.052389	-0.146027	-0.078074	0.054321
Data180	-0.002035	-0.052592	-0.1533	-0.065257	0.057576
Data181	-0.015055	-0.05127	-0.161438	-0.059001	0.054983
Data182	-0.032247	-0.049845	-0.163066	-0.046234	0.052846
Data183	-0.038452	-0.053711	-0.163015	-0.047506	0.046387
Data184	-0.026245	-0.065206	-0.168101	-0.060374	0.031179
Data185	-0.013224	-0.085856	-0.168254	-0.063985	0.02889
Data186	-0.016479	-0.102336	-0.18163	-0.047709	0.039825
Data187	-0.02238	-0.09847	-0.189768	-0.034332	0.039063
Data188	-0.02004	-0.08372	-0.186818	-0.025482	0.03657
Data189	-0.021159	-0.070394	-0.187022	-0.014699	0.047658
Data190	-0.010681	-0.065613	-0.183156	-0.01653	0.060933
Data191	0.012105	-0.07314	-0.177256	-0.023804	0.07192
Data192	0.024618	-0.085144	-0.159658	-0.028178	0.091705
Data193	0.024618	-0.077108	-0.147298	-0.028839	0.109049
Data194	0.016988	-0.06429	-0.154572	-0.024516	0.108083
Data195	0.01709	-0.056864	-0.167999	-0.026754	0.095317
Data196	0.010071	-0.050659	-0.174967	-0.021261	0.086823
Data197	-0.002543	-0.048625	-0.187276	-0.010478	0.079854
Data198	-0.008443	-0.047607	-0.19282	0.002848	0.074768
Data199	-0.012207	-0.059611	-0.187581	0.019023	0.07782
Data200	-0.016479	-0.064799	-0.175629	0.008647	0.086823
Data201	-0.027873	-0.066833	-0.167338	-0.009511	0.098877
Data202	-0.031128	-0.074361	-0.177053	-0.017141	0.110728
Data203	-0.024719	-0.083313	-0.194143	-0.017497	0.118205
Data204	-0.011902	-0.082397	-0.211792	-0.018819	0.120951
Data205	-0.00885	-0.075684	-0.217489	-0.007273	0.112406
Data206	-0.003052	-0.082397	-0.212453	0.021362	0.100149
Data207	0.008036	-0.088704	-0.210876	0.042318	0.086212
Data208	0.009664	-0.081177	-0.219981	0.059814	0.082855
Data209	0.003866	-0.082194	-0.244039	0.079397	0.09023
Data210	-0.007019	-0.086873	-0.262299	0.092519	0.105235
Data211	-0.016479	-0.084635	-0.272115	0.103658	0.102132
Data212	-0.020142	-0.074463	-0.280151	0.103861	0.091298
Data213	-0.028687	-0.047811	-0.286458	0.091654	0.088603
Data214	-0.031026	-0.034485	-0.286814	0.075429	0.087433
Data215	-0.022685	-0.041707	-0.281118	0.052897	0.079803
Data216	-0.010173	-0.051575	-0.272268	0.038452	0.076294
Data217	0.008748	-0.064901	-0.289408	0.037842	0.086161
Data218	0.028687	-0.07253	-0.30365	0.048065	0.100403
Data219	0.026245	-0.078328	-0.29597	0.059865	0.124613
Data220	0.013529	-0.098572	-0.279948	0.067851	0.128835
Data221	0.000203	-0.112406	-0.277049	0.064748	0.132446
Data222	-0.00234	-0.11556	-0.28478	0.068563	0.152283
Data223	-0.008545	-0.109863	-0.277201	0.065308	0.178223
Data224	-0.027364	-0.10671	-0.259603	0.062103	0.193583
Data225	-0.04364	-0.098674	-0.252177	0.064748	0.198466
Data226	-0.06429	-0.093994	-0.269165	0.057373	0.189412
Data227	-0.092367	-0.083822	-0.288951	0.064799	0.186056
Data228	-0.109762	-0.074259	-0.305328	0.077108	0.186615
Data229	-0.109355	-0.084025	-0.316518	0.094452	0.181885
Data230	-0.090332	-0.09552	-0.317739	0.115662	0.169881
Data231	-0.074565	-0.100301	-0.310923	0.127665	0.154928
Data232	-0.045675	-0.092977	-0.308838	0.138092	0.13972
Data233	-0.016683	-0.085958	-0.293325	0.153503	0.124868
Data234	0.000102	-0.090434	-0.291189	0.17217	0.115051
Data235	0.016988	-0.084432	-0.300496	0.185801	0.111389
Data236	0.027466	-0.074158	-0.300496	0.201874	0.108388
Data237	0.033569	-0.073039	-0.304515	0.227407	0.107676
Data238	0.040181	-0.072835	-0.307007	0.240529	0.121257
Data239	0.043538	-0.067139	-0.312093	0.237122	0.14857
Data240	0.044963	-0.070394	-0.323842	0.233358	0.169474
Data241	0.064494	-0.080566	-0.313924	0.227	0.176646
Data242	0.079142	-0.08311	-0.302989	0.215658	0.179647
Data243	0.091146	-0.081889	-0.303243	0.203044	0.190531
Data244	0.111287	-0.083313	-0.295817	0.200755	0.191498
Data245	0.119832	-0.084229	-0.297597	0.185496	0.194855
Data246	0.120036	-0.075989	-0.309906	0.157979	0.197703
Data247	0.108744	-0.072835	-0.327962	0.137889	0.190481
Data248	0.108846	-0.070089	-0.346273	0.125478	0.198212
Data249	0.117594	-0.073954	-0.344798	0.117493	0.215098
Data250	0.116984	-0.068868	-0.326385	0.104167	0.218913
Data251	0.097961	-0.062052	-0.29658	0.09608	0.226135
Data252	0.077311	-0.052999	-0.266978	0.099792	0.222727
Data253	0.070292	-0.067139	-0.247548	0.10081	0.225932
Data254	0.085347	-0.084839	-0.241394	0.10437	0.228424
Data255	0.097961	-0.094299	-0.233205	0.110118	0.229797
Data256	0.09847	-0.097453	-0.219116	0.098724	0.22995
Data257	0.10376	-0.089315	-0.206655	0.094961	0.244751
Data258	0.106608	-0.080465	-0.206146	0.099894	0.250905
Data259	0.120443	-0.068054	-0.21342	0.093842	0.246684
Data260	0.126241	-0.065104	-0.216166	0.090281	0.243073
Data261	0.120646	-0.068868	-0.21581	0.085246	0.239563
Data262	0.103861	-0.077616	-0.218709	0.078735	0.224559
Data263	0.080058	-0.08606	-0.216064	0.08077	0.200755
Data264	0.072937	-0.086772	-0.202738	0.097656	0.18748
Data265	0.063375	-0.072327	-0.187124	0.113932	0.186615
Data266	0.074056	-0.061137	-0.168508	0.13092	0.191091
Data267	0.092061	-0.05127	-0.158844	0.144908	0.206757
Data268	0.105896	-0.039571	-0.151672	0.145365	0.224101
Data269	0.108236	-0.028381	-0.155233	0.158335	0.239156
Data270	0.111898	-0.020955	-0.161896	0.18748	0.245921
Data271	0.122274	-0.030111	-0.160675	0.205994	0.254771
Data272	0.119019	-0.045675	-0.156148	0.21815	0.260773
Data273	0.102743	-0.045471	-0.172882	0.228729	0.256449
Data274	0.098979	-0.034587	-0.17568	0.238241	0.260518
Data275	0.096232	-0.024312	-0.160268	0.246785	0.261587
Data276	0.084432	-0.004578	-0.130259	0.254211	0.249329
Data277	0.067139	-0.008138	-0.108541	0.256958	0.240733
Data278	0.05127	-0.01241	-0.104472	0.256551	0.227203
Data279	0.04303	-0.008647	-0.106252	0.247345	0.203908
Data280	0.045675	-0.003459	-0.100911	0.240733	0.178833
Data281	0.053813	0.012512	-0.112813	0.235087	0.149384
Data282	0.064901	0.018412	-0.115356	0.233409	0.130666
Data283	0.067342	0.019836	-0.108744	0.238342	0.122426
Data284	0.06073	0.023295	-0.101013	0.240377	0.129191
Data285	0.061239	0.013224	-0.094554	0.25411	0.148926
Data286	0.065308	-0.001221	-0.083415	0.267995	0.163676
Data287	0.068868	-0.000712	-0.070953	0.277863	0.170339
Data288	0.060628	0.012512	-0.065308	0.283915	0.180054
Data289	0.054016	0.02299	-0.062764	0.284983	0.18809
Data290	0.044556	0.031942	-0.060374	0.291036	0.180155
Data291	0.035706	0.041707	-0.06368	0.291901	0.161794
Data292	0.027161	0.052694	-0.061544	0.286713	0.14445
Data293	0.047099	0.064799	-0.052846	0.292257	0.137024
Data294	0.066528	0.05717	-0.045776	0.29246	0.143178
Data295	0.07609	0.041504	-0.039724	0.293732	0.148265
Data296	0.102743	0.036926	-0.031484	0.295868	0.154622
Data297	0.133667	0.046082	-0.014292	0.307159	0.169881
Data298	0.138855	0.055339	-0.005544	0.327504	0.170237
Data299	0.144145	0.067546	-0.005798	0.342865	0.169576
Data300	0.152893	0.08311	-0.001322	0.337372	0.175832
Data301	0.163066	0.086975	0.002747	0.325368	0.173594
Data302	0.16805	0.083822	0.022888	0.317739	0.178986
Data303	0.160217	0.07314	0.024872	0.310364	0.197296
Data304	0.146688	0.062968	0.02238	0.296529	0.213776
Data305	0.136312	0.056864	0.024668	0.27715	0.220337
Data306	0.1356	0.058594	0.026093	0.277201	0.220388
Data307	0.146077	0.061239	0.022939	0.297241	0.219167
Data308	0.163269	0.061239	0.020599	0.309804	0.21108
Data309	0.17924	0.059713	0.023702	0.317586	0.198263
Data310	0.180257	0.069478	0.028788	0.328369	0.177968
Data311	0.176392	0.079651	0.048828	0.332286	0.156047
Data312	0.186768	0.081584	0.076141	0.334015	0.139821
Data313	0.191854	0.082194	0.083567	0.329285	0.142314
Data314	0.184733	0.073344	0.068258	0.313619	0.135651
Data315	0.174967	0.052592	0.051829	0.290782	0.118357
Data316	0.177307	0.033061	0.047455	0.263977	0.098368
Data317	0.177816	0.026449	0.042775	0.229645	0.081126
Data318	0.165405	0.0236	0.046844	0.212402	0.093536
Data319	0.160217	0.021769	0.069275	0.200653	0.101115
Data320	0.171916	0.022481	0.078939	0.188751	0.094859
Data321	0.171916	0.031535	0.081736	0.179596	0.079854
Data322	0.149943	0.034993	0.074259	0.181224	0.073954
Data323	0.110677	0.029704	0.071004	0.183818	0.073293
Data324	0.08606	0.017904	0.064748	0.171865	0.072835
Data325	0.095113	0.020243	0.064799	0.157623	0.080566
Data326	0.108236	0.019124	0.055542	0.137278	0.075938
Data327	0.119324	0.008138	0.043335	0.110118	0.063375
Data328	0.111898	-0.011902	0.04364	0.089213	0.051422
Data329	0.100708	-0.009562	0.035553	0.069377	0.024363
Data330	0.102539	0.005493	0.023244	0.052389	0.001017
Data331	0.091044	0.021871	0.022685	0.044607	-0.033468
Data332	0.080363	0.022583	0.019023	0.039927	-0.070292
Data333	0.073446	0.008341	0.01948	0.034434	-0.096995
Data334	0.048625	-0.011902	0.026906	0.030467	-0.11495
Data335	0.019023	-0.029297	0.036265	0.019938	-0.118968
Data336	0.000509	-0.047506	0.037486	0.020345	-0.112101
Data337	-0.006205	-0.062663	0.040232	0.019582	-0.108846
Data338	-0.012105	-0.070699	0.044708	0.009511	-0.098623
Data339	-0.028076	-0.067342	0.045827	-0.007477	-0.092875
Data340	-0.033773	-0.059916	0.017802	-0.017802	-0.094655
Data341	-0.033671	-0.055542	-0.013377	-0.016479	-0.099589
Data342	-0.036621	-0.05188	-0.027568	-0.013479	-0.105743
Data343	-0.043437	-0.054423	-0.042877	-0.013631	-0.136871
Data344	-0.044047	-0.06368	-0.05895	-0.014496	-0.167389
Data345	-0.039164	-0.077209	-0.061442	-0.017751	-0.188802
Data346	-0.042623	-0.092367	-0.061849	-0.019175	-0.207316
Data347	-0.047913	-0.100098	-0.06251	-0.031993	-0.214895
Data348	-0.048625	-0.101013	-0.069377	-0.062866	-0.225525
Data349	-0.031738	-0.106303	-0.07609	-0.088247	-0.230306
Data350	-0.022278	-0.101827	-0.093994	-0.109558	-0.230408
Data351	-0.021871	-0.093689	-0.097351	-0.131327	-0.226491
Data352	-0.033366	-0.099894	-0.096283	-0.160268	-0.226898
Data353	-0.037944	-0.114237	-0.106405	-0.183156	-0.238139
Data354	-0.015055	-0.114034	-0.115916	-0.203654	-0.243785
Data355	0.019328	-0.114644	-0.115407	-0.215352	-0.252482
Data356	0.048014	-0.117594	-0.103607	-0.209198	-0.256042
Data357	0.067952	-0.116069	-0.096741	-0.201467	-0.256856
Data358	0.075785	-0.117086	-0.093994	-0.208486	-0.250244
Data359	0.074768	-0.11495	-0.100149	-0.220083	-0.231934
Data360	0.076904	-0.116679	-0.099284	-0.22288	-0.220388
Data361	0.084941	-0.114746	-0.103302	-0.215759	-0.220998
Data362	0.097453	-0.113322	-0.108439	-0.199178	-0.24531
Data363	0.094299	-0.115153	-0.111237	-0.197245	-0.269674
Data364	0.082194	-0.118306	-0.125173	-0.209554	-0.295919
Data365	0.062866	-0.120138	-0.132955	-0.233205	-0.317434
Data366	0.040894	-0.116577	-0.11795	-0.254415	-0.337728
Data367	0.026042	-0.120341	-0.122274	-0.272573	-0.349986
Data368	0.000814	-0.114543	-0.13382	-0.278676	-0.338186
Data369	-0.010681	-0.104472	-0.157216	-0.265147	-0.323588
Data370	-0.003662	-0.09491	-0.178935	-0.242259	-0.323181
Data371	0.00295	-0.08962	-0.188344	-0.212453	-0.322316
Data372	-0.000407	-0.087484	-0.179138	-0.200094	-0.314941
Data373	-0.013733	-0.091248	-0.160522	-0.210164	-0.298665
Data374	-0.022278	-0.101115	-0.151265	-0.222321	-0.289001
Data375	-0.030314	-0.104167	-0.140279	-0.227458	-0.275167
Data376	-0.018412	-0.099894	-0.135193	-0.227153	-0.265147
Data377	0.000712	-0.093587	-0.130107	-0.22049	-0.268504
Data378	0.019023	-0.085144	-0.130259	-0.226491	-0.269826
Data379	0.02238	-0.084839	-0.139771	-0.241648	-0.263977
Data380	0.023295	-0.062764	-0.145772	-0.257263	-0.269114
Data381	0.01414	-0.047506	-0.157369	-0.282491	-0.283051
Data382	0.000916	-0.044352	-0.146637	-0.299632	-0.297852
Data383	-0.003255	-0.039673	-0.122274	-0.317586	-0.318807
Data384	-0.007324	-0.0413	-0.09908	-0.331573	-0.339762
Data385	-0.008748	-0.050151	-0.087738	-0.345103	-0.354207
Data386	-0.003764	-0.051168	-0.086975	-0.36377	-0.358785
Data387	0.019023	-0.057068	-0.08667	-0.385437	-0.362345
Data388	0.029093	-0.064596	-0.091807	-0.393524	-0.367991
Data389	0.033875	-0.067139	-0.097656	-0.386098	-0.361532
Data390	0.038757	-0.056763	-0.104777	-0.372111	-0.350952
Data391	0.028381	-0.048116	-0.116526	-0.363159	-0.359039
Data392	0.010173	-0.03713	-0.12736	-0.367737	-0.35909
Data393	0.004069	-0.039164	-0.141602	-0.371755	-0.349681
Data394	-0.007222	-0.056864	-0.144552	-0.374044	-0.347239
Data395	-0.017395	-0.072123	-0.143992	-0.369364	-0.354055
Data396	-0.047302	-0.080465	-0.142059	-0.361176	-0.358022
Data397	-0.083923	-0.087687	-0.145721	-0.348714	-0.36382
Data398	-0.114441	-0.088908	-0.139872	-0.338338	-0.363566
Data399	-0.123901	-0.089722	-0.137482	-0.346476	-0.345154
Data400	-0.128988	-0.076904	-0.127513	-0.345561	-0.332998
Data401	-0.134074	-0.05544	-0.111186	-0.342306	-0.325572
Data402	-0.135905	-0.041504	-0.102692	-0.332031	-0.316925
Data403	-0.131124	-0.034993	-0.091604	-0.323435	-0.317688
Data404	-0.123291	-0.041707	-0.083567	-0.31662	-0.320587
Data405	-0.114746	-0.045268	-0.07899	-0.30899	-0.318604
Data406	-0.10203	-0.044657	-0.083618	-0.28834	-0.304718
Data407	-0.096944	-0.043844	-0.09257	-0.28361	-0.288442
Data408	-0.095825	-0.038452	-0.093892	-0.289459	-0.284932
Data409	-0.101929	-0.031738	-0.093079	-0.291087	-0.297699
Data410	-0.118815	-0.023092	-0.088298	-0.285492	-0.297699
Data411	-0.132039	-0.016581	-0.071208	-0.279694	-0.297953
Data412	-0.135905	-0.020549	-0.055593	-0.284119	-0.301158
Data413	-0.130412	-0.04069	-0.062408	-0.303853	-0.319977
Data414	-0.109965	-0.05839	-0.073446	-0.329793	-0.340322
Data415	-0.087585	-0.064494	-0.085958	-0.352936	-0.350698
Data416	-0.058289	-0.067749	-0.094503	-0.36321	-0.348969
Data417	-0.028483	-0.079346	-0.09669	-0.35848	-0.35553
Data418	0.003967	-0.09257	-0.091807	-0.356496	-0.362498
Data419	0.020752	-0.103251	-0.086314	-0.354207	-0.362549
Data420	0.034993	-0.09552	-0.091502	-0.345205	-0.370534
Data421	0.044149	-0.077311	-0.093028	-0.31901	-0.372721
Data422	0.057068	-0.058492	-0.098012	-0.291239	-0.369008
Data423	0.091146	-0.048828	-0.105387	-0.262044	-0.354309
Data424	0.113525	-0.031433	-0.102946	-0.257619	-0.334524
Data425	0.115967	-0.013529	-0.097046	-0.274302	-0.329081
Data426	0.113729	-0.003662	-0.073751	-0.291138	-0.327606
Data427	0.119934	-0.017802	-0.045268	-0.311839	-0.32313
Data428	0.120544	-0.03713	-0.034943	-0.329132	-0.321299
Data429	0.115153	-0.05483	-0.037028	-0.329183	-0.323944
Data430	0.100505	-0.057576	-0.031484	-0.31779	-0.313975
Data431	0.089823	-0.062358	-0.023905	-0.296682	-0.294698
Data432	0.071106	-0.054016	-0.024363	-0.297241	-0.280304
Data433	0.049235	-0.055745	-0.033518	-0.310313	-0.286357
Data434	0.041402	-0.05422	-0.045064	-0.322062	-0.301259
Data435	0.026855	-0.063578	-0.045013	-0.3184	-0.312551
Data436	0.015055	-0.077413	-0.0442	-0.312449	-0.323842
Data437	0.02238	-0.070496	-0.036214	-0.312042	-0.321147
Data438	0.039978	-0.058289	-0.029755	-0.329285	-0.307414
Data439	0.049642	-0.055847	-0.027364	-0.340169	-0.286357
Data440	0.052185	-0.058695	-0.009613	-0.338542	-0.274251
Data441	0.058695	-0.050761	-0.003153	-0.325826	-0.26886
Data442	0.070699	-0.04659	-0.017751	-0.322113	-0.266469
Data443	0.073039	-0.044149	-0.023193	-0.327861	-0.266876
Data444	0.067444	-0.049642	-0.023295	-0.327047	-0.265299
Data445	0.051371	-0.061951	-0.022634	-0.321401	-0.267588
Data446	0.047607	-0.071208	-0.02538	-0.336863	-0.271505
Data447	0.062764	-0.082906	-0.022481	-0.341644	-0.270131
Data448	0.079753	-0.087077	-0.013326	-0.332896	-0.281932
Data449	0.092773	-0.096842	-0.01943	-0.329641	-0.292765
Data450	0.088298	-0.098572	-0.027212	-0.340424	-0.288442
Data451	0.087687	-0.100606	-0.026449	-0.340932	-0.285187
Data452	0.091451	-0.091044	-0.023092	-0.320841	-0.282949
Data453	0.091349	-0.084432	-0.015564	-0.303752	-0.279744
Data454	0.100199	-0.076599	0.00061	-0.296478	-0.27125
Data455	0.105794	-0.065511	0.017598	-0.307109	-0.267537
Data456	0.10437	-0.057983	0.030568	-0.315501	-0.265554
Data457	0.087382	-0.044352	0.024363	-0.30838	-0.251923
Data458	0.059916	-0.038045	0.012716	-0.298157	-0.248973
Data459	0.030416	-0.029093	0.005493	-0.285543	-0.244598
Data460	0.003967	-0.027364	0.005951	-0.29246	-0.24231
Data461	-0.011902	-0.038757	0.017497	-0.302989	-0.226593
Data462	-0.007528	-0.047201	0.039469	-0.323079	-0.220846
Data463	-0.004781	-0.048319	0.053914	-0.338745	-0.221303
Data464	-0.008952	-0.046082	0.068156	-0.334727	-0.219218
Data465	-0.021464	-0.047709	0.077108	-0.317281	-0.224406
Data466	-0.030212	-0.049235	0.066223	-0.302226	-0.236308
Data467	-0.04008	-0.038249	0.04364	-0.292409	-0.230815
Data468	-0.034688	-0.032043	0.026703	-0.29424	-0.227915
Data469	-0.016581	-0.027161	0.018361	-0.298767	-0.226644
Data470	0.008138	-0.035909	0.031535	-0.305735	-0.2211
Data471	0.015971	-0.055339	0.042979	-0.30838	-0.22522
Data472	0.006714	-0.058797	0.055084	-0.302073	-0.225423
Data473	-0.006104	-0.050863	0.071869	-0.294596	-0.220286
Data474	-0.016174	-0.034688	0.084839	-0.287221	-0.212097
Data475	-0.016785	-0.013224	0.093079	-0.287832	-0.198313
Data476	0.010885	-0.016581	0.108999	-0.280202	-0.184428
Data477	0.047607	-0.025838	0.120443	-0.274404	-0.183868
Data478	0.080465	-0.023397	0.127462	-0.271454	-0.173492
Data479	0.094299	-0.010783	0.128682	-0.283051	-0.170492
Data480	0.088908	-0.01709	0.117696	-0.295105	-0.160777
Data481	0.088298	-0.032552	0.093689	-0.300293	-0.158081
Data482	0.095317	-0.040588	0.089569	-0.287018	-0.171
Data483	0.094401	-0.041707	0.096334	-0.263977	-0.18631
Data484	0.085958	-0.030518	0.100555	-0.242157	-0.203094
Data485	0.08667	-0.015564	0.101624	-0.221608	-0.212708
Data486	0.102641	0.00234	0.109762	-0.200755	-0.205994
Data487	0.116374	0.01241	0.110423	-0.180511	-0.185699
Data488	0.119629	0.026042	0.107066	-0.172119	-0.165914
Data489	0.125326	0.02889	0.097555	-0.180003	-0.158183
Data490	0.1297	0.022888	0.083059	-0.181427	-0.156403
Data491	0.129903	0.016378	0.078735	-0.172526	-0.157471
Data492	0.12675	0.00885	0.082499	-0.17512	-0.158081
Data493	0.118612	0.010579	0.090841	-0.178884	-0.153402
Data494	0.12146	0.010986	0.091807	-0.163167	-0.166728
Data495	0.141805	0.001729	0.085653	-0.150655	-0.191447
Data496	0.150757	0.003357	0.086466	-0.150909	-0.211995
Data497	0.147196	0.005595	0.080261	-0.158386	-0.209147
Data498	0.118815	0.009359	0.076243	-0.167491	-0.197601
Data499	0.092773	0.017192	0.073039	-0.167287	-0.184377
Data500	0.075277	0.016479	0.070546	-0.157318	-0.183767
Data501	0.068766	0.026652	0.089925	-0.154419	-0.173086
Data502	0.079041	0.024821	0.110423	-0.156809	-0.164286
Data503	0.094503	0.01943	0.109965	-0.169474	-0.178274
Data504	0.096232	0.023193	0.100759	-0.175934	-0.200806
Data505	0.087077	0.02655	0.101267	-0.176392	-0.205892
Data506	0.072021	0.028178	0.096588	-0.15981	-0.205485
Data507	0.064596	0.028788	0.090027	-0.142365	-0.195923
Data508	0.066223	0.01709	0.078735	-0.133413	-0.177409
Data509	0.075582	0.010783	0.072784	-0.138855	-0.163879
Data510	0.075887	0.000509	0.071004	-0.135345	-0.160828
Data511	0.073446	0.010681	0.068766	-0.129293	-0.155029
Data512	0.069173	0.019328	0.078634	-0.124207	-0.13916
Data513	0.066935	0.032247	0.087687	-0.127055	-0.118459
Data514	0.065104	0.044454	0.082703	-0.138753	-0.11083
Data515	0.051676	0.042623	0.078227	-0.134633	-0.10554
Data516	0.045675	0.02533	0.077871	-0.10966	-0.099945
Data517	0.043233	0.0118	0.084788	-0.088348	-0.084279
Data518	0.037944	-0.000509	0.100555	-0.08194	-0.077209
Data519	0.013835	-0.005086	0.111186	-0.078278	-0.075684
Data520	-0.008138	-0.003967	0.105693	-0.071259	-0.074463
Data521	-0.016988	0.01414	0.089366	-0.059408	-0.077006
Data522	-0.005798	0.031738	0.083923	-0.047811	-0.088247
Data523	0.011698	0.049337	0.091044	-0.032756	-0.100047
Data524	0.026855	0.060018	0.091298	-0.015818	-0.114339
Data525	0.042419	0.059102	0.091298	0.003204	-0.128072
Data526	0.048523	0.047506	0.08372	0.02594	-0.157674
Data527	0.041606	0.034383	0.066884	0.044403	-0.189972
Data528	0.042623	0.031535	0.052236	0.055033	-0.214488
Data529	0.06012	0.019531	0.053609	0.068512	-0.238597
Data530	0.080973	-0.005188	0.066935	0.083466	-0.229848
Data531	0.088908	-0.007222	0.081889	0.107727	-0.210215
Data532	0.065816	0.001526	0.088043	0.137685	-0.186106
Data533	0.044149	0.026855	0.094198	0.165456	-0.16215
Data534	0.032959	0.036214	0.090179	0.187734	-0.154724
Data535	0.03774	0.0118	0.072683	0.19872	-0.156606
Data536	0.046895	-0.014547	0.039317	0.207316	-0.158895
Data537	0.071615	-0.028381	0.007375	0.192108	-0.157013
Data538	0.10203	-0.028992	-0.009562	0.16276	-0.158539
Data539	0.117188	-0.01709	-0.016174	0.147349	-0.161336
Data540	0.127258	-0.008138	-0.017904	0.153656	-0.155538
Data541	0.13031	-0.015869	-0.006714	0.168508	-0.160929
Data542	0.130208	-0.029806	0.004985	0.178782	-0.18219
Data543	0.117594	-0.032247	0.007528	0.1828	-0.185089
Data544	0.10437	-0.026754	-0.002492	0.177053	-0.169779
Data545	0.095825	-0.020345	-0.003357	0.181681	-0.163472
Data546	0.089823	-0.031331	-0.007935	0.183156	-0.157013
Data547	0.077413	-0.052389	-0.016276	0.180206	-0.171407
Data548	0.07609	-0.072937	-0.015411	0.196889	-0.189768
Data549	0.07192	-0.081584	-0.020447	0.196788	-0.188955
Data550	0.068868	-0.08433	-0.017751	0.181224	-0.178019
Data551	0.052083	-0.073853	-0.010834	0.171458	-0.160624
Data552	0.037638	-0.055644	0.006205	0.150248	-0.141856
Data553	0.043233	-0.029399	0.02828	0.143789	-0.128835
Data554	0.050049	-0.003255	0.032552	0.161794	-0.128581
Data555	0.051168	0.018005	0.021871	0.189412	-0.128682
Data556	0.059001	0.028178	0.0177	0.224253	-0.122782
Data557	0.068156	0.022481	0.023753	0.236613	-0.125885
Data558	0.074972	0.007629	0.030823	0.233307	-0.12146
Data559	0.075989	-0.007019	0.047862	0.223948	-0.11495
Data560	0.066325	-0.023499	0.06012	0.216014	-0.113169
Data561	0.049032	-0.041606	0.069936	0.215963	-0.118256
Data562	0.038249	-0.050557	0.072174	0.22171	-0.111694
Data563	0.042623	-0.059713	0.075022	0.211233	-0.099436
Data564	0.046692	-0.066121	0.074463	0.210724	-0.088654
Data565	0.046183	-0.044759	0.063375	0.225016	-0.076752
Data566	0.041809	-0.021057	0.06073	0.233002	-0.066477
Data567	0.032857	-0.007629	0.066071	0.24231	-0.054728
Data568	0.019938	0	0.059204	0.240936	-0.04715
Data569	0.022074	0.005188	0.043182	0.231171	-0.0442
Data570	0.023193	0.022888	0.024363	0.21342	-0.052897
Data571	0.021159	0.034587	0.003204	0.202586	-0.060323
Data572	0.019836	0.035299	-0.001831	0.194092	-0.061798
Data573	0.028076	0.030823	0.010274	0.192006	-0.044963
Data574	0.025228	0.024211	0.029297	0.195719	-0.027873
Data575	0.017293	0.027771	0.036214	0.199941	-0.021515
Data576	0.016683	0.033875	0.032247	0.199687	-0.012156
Data577	0.015767	0.026143	0.041758	0.196025	-0.01475
Data578	0.002035	0.017802	0.044403	0.200806	-0.028432
Data579	-0.008036	0.011495	0.044098	0.213623	-0.030467
Data580	-0.024211	0.015259	0.053813	0.23234	-0.017497
Data581	-0.022074	0.013428	0.070699	0.240275	-0.009715
Data582	-0.01119	0.027059	0.080668	0.243581	0.016276
Data583	-0.007019	0.05422	0.083059	0.229645	0.041758
Data584	-0.004578	0.05483	0.078328	0.214488	0.050557
Data585	-0.003764	0.050659	0.067088	0.205638	0.045522
Data586	0.004069	0.045471	0.046234	0.201314	0.03835
Data587	0.007528	0.030518	0.033112	0.189056	0.041453
Data588	0.005493	0.022278	0.042369	0.181936	0.051015
Data589	-0.009867	0.020752	0.049489	0.168864	0.06368
Data590	-0.017802	0.012614	0.041097	0.163218	0.06368
Data591	-0.039063	0.006104	0.028483	0.170237	0.061442
Data592	-0.054728	-0.004476	0.014445	0.17512	0.085754
Data593	-0.057882	-0.021973	0.018107	0.193583	0.106608
Data594	-0.053101	-0.023397	0.030111	0.214284	0.108744
Data595	-0.049337	-0.019531	0.032908	0.22344	0.107473
Data596	-0.042623	-0.015971	0.052795	0.214183	0.114136
Data597	-0.035807	-0.012004	0.06602	0.19399	0.119476
Data598	-0.021667	-0.008748	0.074005	0.181122	0.118663
Data599	0.005086	-0.01119	0.083974	0.165761	0.118561
Data600	0.028687	-0.018616	0.090434	0.165202	0.124868
Data601	0.043132	-0.021769	0.098368	0.1651	0.125987
Data602	0.043844	-0.009359	0.107574	0.168101	0.123393
Data603	0.039673	0.000407	0.109151	0.167135	0.116475
Data604	0.028076	0.005086	0.108439	0.158488	0.114797
Data605	0.005493	0.012919	0.113881	0.145365	0.124003
Data606	-0.010579	0.013021	0.120697	0.136414	0.148926
Data607	-0.015869	0.018107	0.12619	0.120748	0.16866
Data608	-0.022176	0.032857	0.133718	0.116577	0.177002
Data609	-0.028788	0.047302	0.14094	0.114848	0.187225
Data610	-0.036011	0.052389	0.140025	0.121918	0.20045
Data611	-0.03418	0.052287	0.127106	0.129852	0.20518
Data612	-0.030416	0.051066	0.117849	0.139211	0.215251
Data613	-0.03774	0.042928	0.098521	0.144297	0.219421
Data614	-0.049337	0.033162	0.078634	0.132701	0.214233
Data615	-0.064189	0.040283	0.072174	0.114288	0.207163
Data616	-0.075582	0.04425	0.076548	0.117645	0.198161
Data617	-0.077515	0.039978	0.08489	0.133616	0.193634
Data618	-0.073751	0.012512	0.103149	0.144043	0.195567
Data619	-0.070801	0.008545	0.129751	0.153707	0.20874
Data620	-0.053304	0.026143	0.150909	0.151723	0.22583
Data621	-0.043945	0.047404	0.152486	0.146434	0.246328
Data622	-0.054321	0.069987	0.16332	0.129852	0.267487
Data623	-0.065715	0.08901	0.17451	0.118561	0.285085
Data624	-0.070292	0.109355	0.170695	0.104014	0.294189
Data625	-0.06897	0.101115	0.163981	0.09079	0.283712
Data626	-0.05839	0.081787	0.157471	0.094452	0.264282
Data627	-0.062459	0.061646	0.158641	0.0973	0.255636
Data628	-0.070903	0.049744	0.168711	0.102386	0.24943
Data629	-0.068054	0.046488	0.176239	0.114899	0.253855
Data630	-0.050049	0.055339	0.177511	0.13209	0.26769
Data631	-0.029704	0.058187	0.166931	0.136871	0.277863
Data632	-0.008138	0.064189	0.161387	0.139008	0.287781
Data633	0.006917	0.074361	0.156097	0.142161	0.295614
Data634	0.022685	0.073751	0.146993	0.148824	0.306091
Data635	0.03774	0.087992	0.157725	0.151469	0.328064
Data636	0.044861	0.091044	0.152639	0.14857	0.335642
Data637	0.046387	0.095927	0.144094	0.14974	0.329488
Data638	0.042216	0.103455	0.144348	0.161184	0.313212
Data639	0.031535	0.106201	0.148875	0.153809	0.294902
